# Supplementary material for: Allele-specific differential regulation of monoallelically expressed autosomal genes in the cardiac lineage
Source: Nat Commun. 2022 Oct 10;13:5984. doi: 10.1038/s41467-022-33722-x (PMC9550772; doi:10.1038/s41467-022-33722-x)
Supplement: Supplementary file 3 — Supplementary Data 1 [file 41467_2022_33722_MOESM3_ESM.xlsx]

## Sheet: Instructions
This file contains the histone modification information for deterministic monoallelic gene sets referred to in the main text
File_1: All-Maternal monoallelic
File_2: All-Paternal monoallelic
File_3: mESC Mat-mono
File_4: mESC Pat-mono
File_5: CSCs Mat-mono
File_6: CSCs Pat-mono
File_7: CPCs Mat-mono
File_8: CPCs Pat-Mono
File_9: CF Mat-mono
File_10: CF Pat-mono
File_11: CM Mat-mono
File_12: CM Pat-mono
File_13: EC Mat-mono
File_14: EC Pat-mono
File_15: PE Mat-mono
File_16: PE Pat-mono

## Sheet: File_1
Term	P-value	Adjusted P-value	Odds Ratio	Combined Score	Genes
H3ac myocyte mm9	1.57872e-08	6.50432e-06	1.1203	20.1252	BC031181;ATF1;POP5;PGAP2;POP1;ATP5C1;PTPDC1;TSEN54;RABGEF1;SCP2;PSMD5;PRKACB;1190007I07RIK;HEMK1;2410006H16RIK;TYW5;STARD7;SECISBP2;TYW3;DNTTIP1;RFX3;FRS2;DICER1;SCAMP1;ISL1;CNBD2;ZFYVE16;SCO1;PRKAR1A;CLNS1A;RABL3;FAR1;UQCRC2;LETMD1;SKAP2;PARPBP;MEAF6;COPS7B;GATA4;MTMR4;PRPSAP1;MRPL20;PRPSAP2;GRPEL2;MYO6;LTA4H;ATRIP;ZBTB7A;ATG5;ZBTB7C;LARP7;LNPEP;BTBD10;LARP6;SNUPN;EIF1;TMEM98;TDP1;NMT1;SASS6;STR…
H3K79me2 C2C12 mm9	2.67831e-07	5.51732e-05	1.10907	16.7834	BC031181;JRK;POP4;LSM10;ZC3H12C;ENDOV;CAPNS1;PSMD5;GPBP1;FNBP4;STARD7;DNTTIP1;RFX3;FRS2;SCAMP3;MYL6;SCO1;CLNS1A;FEZ2;RABL3;UQCRC1;PARPBP;CDCA3;CDCA4;CDCA5;SHMT1;FLII;MRPL19;CDCA8;RNF219;MRPL17;OAZ1;MRPL10;CIAO1;PRPSAP1;GUCD1;PRPSAP2;HMGXB4;GRPEL1;AFMID;A830052D11RIK;ATRIP;JAG1;TEX30;EDEM1;TMA7;4930549G23RIK;MRPL27;LARP7;MRPL28;MAGOHB;MRPL24;EIF1;VANGL1;TBL2;UCK1;QARS;EIF6;SASS6;PSMG3;PSMG2;PIGU;A…
H3K79me2 myocyte mm9	2.67831e-07	3.67821e-05	1.10907	16.7834	BC031181;POP4;A430005L14RIK;ATP5C1;LSM10;PSMD9;ENDOV;KRTCAP2;LSM11;PPP4R2;PSMD5;GTSE1;2310022A10RIK;SECISBP2;DNTTIP1;ZFYVE21;MYL6;ZFP292;RABL3;UQCRC1;PARPBP;CDCA8;MRPL17;COPS7B;GATA4;MRPL14;MRPL12;OAZ1;MRPL10;PRPSAP1;MRPL20;PRPSAP2;VTI1A;A830052D11RIK;RSU1;TOE1;MCTS2;JUN;JAG1;2810013P06RIK;TMA7;MRPL28;MAGOHB;MRPL24;FAM220A;TBL2;QARS;EIF6;PSMG3;PSMG4;SFXN1;ARF2;RPLP1;PIGQ;D330050I16RIK;RPLP0;SRPR;…
H3K79me3 C2C12 mm9	3.41968e-07	3.52227e-05	1.10805	16.4972	JRK;POP4;ATP5C1;KRTCAP2;LURAP1L;PSMD5;ALKBH1;GPBP1;FGFR1OP2;STARD3;STARD4;RBFOX2;STARD7;DNTTIP1;FRS2;SCAMP3;EID1;MYL6;SCO1;CLNS1A;CRAMP1L;UQCRC1;PARPBP;CDCA5;CDCA8;MRPL17;MRPL14;AGAP3;OAZ1;PRPSAP1;GUCD1;GRPEL1;0610039K10RIK;PRKAR2B;AFMID;GRPEL2;VTI1A;A830052D11RIK;RSU1;ATRIP;MCTS2;JAG1;TEX30;2810013P06RIK;MRPL28;MAGOHB;EIF1;FAM220A;EIF6;SASS6;PSMG3;B230217O12RIK;PSMG4;SFXN1;PSMG2;LIN54;ARF2;17000…
H3K4me3 MEL cell line mm9	3.68599e-05	0.00303726	1.05672	10.7874	BC031181;POP5;JRK;POP1;POP4;TESK2;ACCS;ALKBH6;PTPDC1;TSKU;ZC3H12C;COMTD1;ENDOV;SCP2;DPYSL2;FGFR1OP2;AKT3;AW209491;HEMK1;TSTD3;SECISBP2;2310022A10RIK;FRS3;METTL7A1;SCO1;ZC3H11A;FEZ2;TMEM126A;RABL3;FAR1;MPPE1;TMEM126B;RABL2;SKAP2;EXD2;CDCA4;SHMT1;CDCA5;PDGFB;CDCA8;RNF219;PRPSAP1;RDH12;0610039K10RIK;1110051M20RIK;PIP5K1B;ATRIP;ATG5;TOE1;HEXIM2;4732491K20RIK;MAGOHB;BTBD10;NR2F6;1700037H04RIK;TBL2;NMT…
H3K27ac ES-E14 mm9	0.000160644	0.0110309	1.07843	9.42152	BC031181;JRK;CHIC2;PID1;PGAP2;POP1;POP4;A430005L14RIK;ZDBF2;RABGEF1;ALKBH5;ENDOV;HEMK1;STARD4;CXADR;TYW5;STARD7;2310022A10RIK;SECISBP2;DICER1;E130307A14RIK;RUFY1;CNBD2;4930402H24RIK;CLDN3;PRKAR1A;B230219D22RIK;CLNS1A;PSME3;PADI3;TBPL1;ATF6;LXN;MEAF6;SHMT1;MTMR9;OAZ1;NCAPH;GABARAP;MRPL20;PRPSAP2;GRPEL2;AMZ2;ZBTB7A;ATG5;VTI1B;MYH7B;JAG1;TEX30;MRPL27;LARP7;LNPEP;SNUPN;EIF5;SASS6;NOX4;PSMG1;EZH2;PIGU…
H3ac C2C12 mm9	0.000387349	0.0227983	1.07333	8.43224	BC031181;ATF1;PGAP2;ATP5C1;RABGEF1;GTSE1;PRKACB;1190007I07RIK;MEF2A;STARD3;GABARAPL2;TYW5;RFX3;SETMAR;DICER1;E130307A14RIK;HDHD3;RUFY1;MYL6;ZFYVE16;SCO1;TMEM126A;TXNIP;TMEM126B;UQCRC2;ABCB6;SAR1B;CDCA5;LYPD6;PLA2G7;MRPL10;GABARAP;OAZ2;CYB5R3;1110051M20RIK;GRPEL2;LTA4H;ZBTB7A;ATG5;TMA7;LARP6;DHFR;1700037H04RIK;ZFAT;SASS6;NOX4;DCHS1;PSMG1;TMEM9B;GSTM5;RPLP1;PIGQ;CTCF;TMEM53;PEAR1;PIGW;PIGX;PCMTD2;E…
H3K27ac embryonic fibroblast mm9	0.000886364	0.0456478	1.06822	7.50785	BC031181;POP5;JRK;PGAP3;UXS1;ACCS;ZC3H12C;SCAMP4;ENDOV;LSM12;CAPNS1;RAVER1;UBASH3B;ALKBH1;STARD4;2410006H16RIK;TYW5;SETMAR;CNBD2;EID2;4930402H24RIK;ZFYVE16;PRKAR1A;TMEM126A;RABL3;FAR1;ATF7;TMEM126B;ATF6;CGGBP1;ZBTB8A;RETSAT;MEAF6;MEPCE;RNF219;MTMR9;SDR39U1;MRPL10;GABARAP;PRPSAP1;MRPL20;RNF216;0610039K10RIK;VTI1A;ATG7;VTI1B;TOE1;MCTS2;4732491K20RIK;MRPL27;BTBD10;DHFR;PCDHGA10;TDP2;ZFAT;NMT1;PSMG3;…
H3K79me2 heart mm9	0.00121643	0.0556857	1.06618	7.156	CHIC2;ZC3H12C;PSMD9;ALKBH5;LSM12;PSMD7;ALKBH1;GPBP1;AKT3;MEF2A;GABARAPL2;PRKAB2;GABARAPL1;TYW5;NGDN;CSNK2A2;DNTTIP1;FRS2;DICER1;ZFP292;PRKAR1A;B230219D22RIK;RUFY3;CRAMP1L;RUFY2;PSME2;UQCRC2;CGGBP1;UNC119B;ZBTB8A;LXN;GM15910;PDGFB;SLCO5A1;MRPL14;AGAP3;MTMR4;OAZ1;OAZ2;RNF216;RNF217;VTI1A;RSU1;PPARGC1B;VTI1B;ABCA1;HEXIM2;EDEM1;TMA7;BBIP1;MAGOHB;FAM220A;B230217O12RIK;STRN;FXYD6;ARF1;1700034P13RIK;D33…
H3K27ac heart mm9	0.00144711	0.0596208	1.05215	6.87913	BC031181;POP5;JRK;PGAP2;PGAP3;ACCS;TSKU;ZDBF2;ZC3H12C;ALKBH2;SCAMP4;ENDOV;KRTCAP2;LSM12;CAPNS1;RAVER1;UBASH3B;ALKBH1;MLYCD;AW209491;GBP5;STARD4;GABARAPL1;STARD5;2410006H16RIK;TYW5;TYW3;DNTTIP1;SETMAR;FRS2;SCAMP1;HDHD3;HSPG2;SCAMP3;METTL7A1;EID1;CNBD2;EID2;PRKAR1A;ZC3H11A;B230219D22RIK;ORAI3;RABL3;SPARCL1;FAR1;ATF7;TMEM126B;ATF6;MYL9;CGGBP1;RETSAT;CDCA4;SAR1B;CDCA5;MEPCE;LYPD2;RNF219;MTMR9;MRPL12;…
H3K9ac MEL cell line mm9	0.00165564	0.0620113	1.06413	6.81425	POP5;PGAP3;A430005L14RIK;TESK2;ALKBH6;TSKU;DPYSL2;AW209491;PRKACB;SAMD10;HEMK1;GABARAPL2;DAXX;TYW5;2310022A10RIK;FRS3;CNBD2;ZFYVE16;PSME3;ORAI3;PSME2;A630089N07RIK;TMEM126B;RABL2;LETMD1;CDCA5;CDCA8;MTMR4;MRPL10;OAZ2;HSD11B2;1110051M20RIK;VTI1A;RSU1;ATRIP;ATG5;BTBD19;ABCA5;4732491K20RIK;4930549G23RIK;MRPL27;LARP7;MAGOHB;BTBD10;MRPL24;NR2F6;FAM220A;1700037H04RIK;ABTB1;TDP1;NMT1;PSMG1;PKIG;GPR19;PIG…
H3K4me3 C2C12 mm9	0.00192557	0.0661112	1.06311	6.64715	ATF1;POP5;PGAP2;PGAP3;POP4;ZC3H12C;SCP2;FGFR1OP2;PRKACB;MEF2A;STARD3;TYW5;CSNK2A1;DNTTIP1;RFX3;DICER1;SCAMP1;FRS3;HDHD3;RUFY1;METTL7A1;CNBD2;MYL6;ZFYVE16;SCO1;FEZ2;ORAI3;UQCRC2;LETMD1;ATF6;EXD2;PARPBP;CDCA3;SAR1B;CDCA5;FLII;COPS7B;TEX26;GATA3;GABARAP;CYB5R4;GRPEL2;MYO6;PBX3;LARP7;BTBD10;DHFR;TDP1;ZFAT;NMT1;SASS6;NOX4;PSMG4;PSMG2;TMEM9B;ARF3;ZFP248;PIGU;PIGT;PIGO;KDM8;MRPL39;PIGW;PIGV;LRRC1;PCMTD2…
H3K79me2 liver mm9	0.00192557	0.0610258	1.06311	6.64715	CHIC2;TFRC;POP4;LSM10;PSMD9;ENDOV;LSM12;ALKBH4;PPP4R2;ALKBH1;PRKACB;MEF2A;CXADR;TYW5;CSNK2A1;NGDN;DNTTIP1;RC3H1;FRS2;DICER1;TMEM80;SND1;EML4;4930402H24RIK;ZFP292;ZC3H11A;DDIT3;CLNS1A;RUFY3;PSME3;RABL3;CGGBP1;SKAP2;SAR1B;FLII;MTMR9;COPS7B;GIGYF2;GABARAP;CIAO1;PRPSAP1;D5ERTD579E;GRPEL2;VTI1A;PSMF1;ATRIP;VTI1B;EIF2AK3;TMA7;LNPEP;FLI1;TBL2;EIF5;B230217O12RIK;FERMT2;TMEM9B;PIGT;1700034P13RIK;D330050I1…
H3K4me3 myocyte mm9	0.00258858	0.0761783	1.06107	6.32042	BC031181;POP5;PGAP3;ACCS;LURAP1L;PSMD5;FAM110C;FGFR1OP2;AW209491;SAMD12;GTSE1;1190007I07RIK;HEMK1;RBFOX2;TYW5;2310022A10RIK;SECISBP2;TYW3;NGDN;DNTTIP2;EID1;ZFYVE16;SCO1;ORAI3;TMEM126B;MPPE1;UQCRC2;LETMD1;ATF6;CGGBP1;SKAP2;PARPBP;RETSAT;CDCA5;FLII;CDCA8;RNF219;GATA3;PLA2G7;SLC5A3;CYB5R4;GRPEL1;RNF217;LTA4H;RSU1;GSTM1;TIPARP;EDEM1;INCA1;4732491K20RIK;TMA7;LNPEP;BTBD10;SNUPN;DHFR;UCK2;SASS6;SFXN4;NO…
H3K27ac limb mm9	0.00345142	0.094799	1.05903	6.0036	JRK;PGAP2;2810408A11RIK;PGAP3;UXS1;D16ERTD472E;ACCS;SCAMP4;ENDOV;KRTCAP2;LSM12;CAPNS1;RAVER1;ALKBH1;AW209491;ZFP286;HEMK1;MEF2C;ENDOG;2410006H16RIK;TYW5;TYW3;SETMAR;SCAMP1;RUFY1;EID1;CNBD2;EID2;ZFYVE16;ZC3H11A;CLDN8;FEZ2;RABL3;FAR1;ATF7;TMEM126B;ATF6;CGGBP1;LXN;RETSAT;MEAF6;GM15910;MEPCE;RNF219;ADAMTS12;MTMR4;NCAPH;GABARAP;PRPSAP1;DYNC2LI1;ADAMTS15;0610039K10RIK;PDGFD;AMZ2;VTI1B;TOE1;ABCA1;HEXIM2…
H3K27ac small intestine mm9	0.00456436	0.117532	1.05699	5.6966	BC031181;JRK;PGAP3;ACCS;SLA2;ZC3H12C;ISLR;KRTCAP2;LSM12;GABARAPL1;STARD5;2410006H16RIK;TYW5;SECISBP2;SETMAR;FRS2;SND1;RUFY1;METTL7A1;CNBD2;4930402H24RIK;ZFYVE16;PRKAR1A;ZC3H11A;B230219D22RIK;CRAMP1L;RABL3;FAR1;ATF7;MPPE1;ATF6;CGGBP1;SKAP2;CDCA4;MTMR9;GABARAP;ADAMTS15;PRPSAP2;RNF216;0610039K10RIK;VTI1A;AMZ2;LTA4H;RSU1;ATRIP;VTI1B;TOE1;GSTM3;TEX30;4732491K20RIK;ABCA9;MRPL27;DHFR;TBL2;FASN;NMT1;PSMG…
H3K27ac spleen mm9	0.00683635	0.165681	1.05392	5.25433	BC031181;POP1;ACCS;SLA2;TSKU;ALKBH2;ALKBH5;KRTCAP2;LSM12;CAPNS1;RAVER1;AW209491;HEMK1;GBP5;STARD4;GABARAPL1;ENDOG;STARD5;2410006H16RIK;TYW5;CSNK2A2;DNTTIP2;SETMAR;FRS2;HSPG2;CNBD2;EID2;4930402H24RIK;ZFYVE16;PRKAR1A;ZC3H11A;FAR1;ATF7;MPPE1;ATF6;CGGBP1;SKAP2;MEAF6;CDCA4;MEPCE;RNF219;MTMR9;MRPL14;AGAP3;MTMR4;RDH12;GRPEL1;0610039K10RIK;VTI1A;SFN;RSU1;TOE1;ABCA9;MAGOHB;BTBD10;MRPL24;DHFR;COL1A1;TBL2;F…
H3K27ac brown adipose tissue mm9	0.00885912	0.202775	1.05188	4.9715	BC031181;POP5;JRK;ACCS;ZC3H12C;ENDOV;KRTCAP2;LSM12;TMEM8B;HEMK1;GABARAPL1;STARD5;2410006H16RIK;TYW5;TYW3;SETMAR;FRS2;RUFY1;METTL7A1;EID1;CNBD2;ZFYVE16;PRKAR1A;ZC3H11A;ATF7;MPPE1;ATF6;CGGBP1;SKAP2;RETSAT;MEAF6;CDCA4;SAR1B;MEPCE;SDR39U1;MRPL14;MRPL12;GIGYF2;MRPL10;GABARAP;RNF216;0610039K10RIK;AMZ2;RSU1;TOE1;MCTS2;4732491K20RIK;MRPL27;MAGOHB;BTBD10;FLI1;ZFAT;PSMG3;PSMG4;DCHS1;PSMG2;TMEM9B;ZFP248;PIG…
H3K27ac bone marrow mm9	0.0183727	0.398398	1.04575	4.17975	BC031181;PGAP2;POP1;TESK1;ACCS;SLA2;ZC3H12C;ALKBH2;ALKBH5;ZFYVE26;LSM12;LSM11;CAPNS1;AW209491;STARD5;2410006H16RIK;TYW5;TYW3;CSNK2A2;DNTTIP2;SETMAR;FRS2;DICER1;SCAMP3;CNBD2;EID2;ZFYVE16;ZFP292;PRKAR1A;ZC3H11A;ATF7;ATF6;CGGBP1;MEAF6;CDCA4;GM15910;CDCA5;RNF219;MTMR9;MTMR4;MRPL12;MRPL20;RDH12;GRPEL1;0610039K10RIK;VTI1A;TOE1;ABCA5;MRPL27;MRPL28;MAGOHB;DHFR;1700037H04RIK;PSMG3;PSMG1;PSMG2;TMEM9B;GPR27…
H3K27ac placenta mm9	0.0257584	0.530622	1.04269	3.81519	PGAP2;PGAP3;TESK1;ACCS;ZC3H12C;KRTCAP2;LSM12;CAPNS1;RAVER1;ALKBH1;AW209491;GTSE1;XYLB;GBP5;GABARAPL1;STARD5;2410006H16RIK;TYW5;TYW3;DNTTIP2;SETMAR;FRS2;RUFY1;EID1;CNBD2;4930402H24RIK;PRKAR1A;ZC3H11A;RABL3;FAR1;ATF7;MPPE1;ATF6;CGGBP1;SKAP2;LXN;RETSAT;MEAF6;CDCA4;SAR1B;MEPCE;MRPL19;MTMR9;SDR39U1;MRPL10;GABARAP;PRPSAP2;GRPEL1;0610039K10RIK;VTI1A;RSU1;VTI1B;TOE1;TEX30;PMM1;ABCA9;MRPL27;MAGOHB;MRPL24;…
H3K27ac MEL cell line mm9	0.0393245	0.771509	1.0386	3.36082	POP5;JRK;PGAP3;UXS1;ACCS;SCAMP4;LSM11;RAVER1;MLYCD;GTSE1;HEMK1;STARD4;ENDOG;TYW5;TYW3;SETMAR;FRS2;RUFY1;CNBD2;ZFYVE16;SCO1;PRKAR1A;ZC3H11A;RABL3;ATF7;MPPE1;ATF6;ATF4;EXD2;TTYH3;RETSAT;CDCA4;CDCA5;MEPCE;MRPL19;RNF219;MTMR9;MRPL10;GABARAP;PRPSAP2;VTI1B;HEXIM1;TOE1;HEXIM2;TIPARP;4930549G23RIK;MRPL27;MRPL24;FLI1;NR2F6;DHFR;ZFAT;PSMG3;PSMG1;PSMG2;ARF3;ZFP248;PIGO;KDM8;HEXA;SRPR;MED16;HSPB11;MRPL33;MED…
H3K27ac bone marrow macrophage mm9	0.0393245	0.736441	1.0386	3.36082	JRK;PGAP3;UXS1;ACCS;CAPNS1;RAVER1;ALKBH1;MLYCD;HEMK1;STARD4;GABARAPL1;ENDOG;STARD5;2410006H16RIK;TYW5;TYW3;DNTTIP2;SETMAR;FRS2;RUFY1;CNBD2;EID2;PRKAR1A;ZC3H11A;RABL3;FAR1;MPPE1;ATF6;CGGBP1;PIF1;RETSAT;MEAF6;MEPCE;MRPL19;PDGFB;RNF219;MTMR9;MRPL12;GIGYF2;GABARAP;RHOT2;PRPSAP2;RNF216;D5ERTD579E;VTI1A;RSU1;ATRIP;VTI1B;TOE1;ABCA1;TEX30;MRPL27;NR2F6;DHFR;PSMG3;PSMG4;PSMG2;TMEM9B;ZFP248;PIGO;HEXA;CTCF;M…
H3K4me3 bone marrow mm9	0.0529226	0.948005	1.03554	3.04337	POP5;PGAP2;SPINT2;TMEM97;ACCS;F11R;LIPA;COMTD1;ALKBH5;ZFYVE26;CAPNS1;AW209491;SAMD12;SAMD10;ZFP286;HEMK1;STARD4;GABARAPL1;ENDOG;STARD5;2410006H16RIK;RC3H1;DNTTIP2;HDHD3;RUFY1;EID2;SCO1;ZC3H11A;DDIT3;AKIP1;TMEM126B;MPPE1;ATF6;PIF1;ABCB6;SHMT2;GM15910;CDCA5;MEPCE;MRPL19;RNF219;RDH12;1110051M20RIK;RNF217;VTI1A;PIP5K1B;PPARGC1A;VTI1B;TOE1;SRMS;FASN;PSMG3;PSMG1;GSTM7;ARF3;ZFP248;ARF2;PIGO;1700034P13RI…
H3K27ac liver mm9	0.0607715	1	1.02655	2.875	BC031181;JRK;TESK1;SPINT2;F11R;ZC3H12C;ALKBH5;CAPNS1;RAVER1;ALKBH1;AW209491;TSTD3;ENDOG;SECISBP2;FRS2;ZC3H11A;B230219D22RIK;RABL3;ATF7;MPPE1;ATF6;SKAP2;SAR1B;CDCA4;CDCA5;MEPCE;PDGFB;RNF219;GATA4;PRPSAP1;PRPSAP2;0610039K10RIK;TOE1;HEXIM2;GSTM2;TEX30;TIPARP;MAGOHB;BTBD10;DHFR;FASN;NMT1;STRN;PKIG;MED16;MED18;DDA1;PCMTD2;MED11;TCP11L2;JAK3;DUSP3;RING1;GSTO2;RMI1;TEX10;SLC7A6;PTRH2;MED21;MMP19;PAFAH1B…
H3K79me2 MEL cell line mm9	0.0835709	1	1.03043	2.5576	BC031181;PGAP2;PWWP2B;D16ERTD472E;LSM10;ZC3H12C;ENDOV;TBK1;SCP2;PSMD5;PPP4R4;MLYCD;AW209491;MEF2A;HEMK1;HES6;GABARAPL2;DAXX;RBFOX2;TYW5;STARD7;SECISBP2;TYW3;DNTTIP1;RFX3;E130307A14RIK;FRS3;RUFY1;EID1;CNBD2;ZFP292;FEZ2;TMEM126A;RABL3;ATF7;A630089N07RIK;MPPE1;CGGBP1;SKAP2;PIF1;PARPBP;CDCA3;RETSAT;CDCA5;FLII;CDCA8;RNF219;MTMR9;COPS7B;OAZ2;CYB5R4;CYB5R3;D5ERTD579E;VTI1A;PIP5K1B;LTA4H;ATRIP;VTI1B;BTBD…
H3K4me3 thymus mm9	0.116458	1	1.02635	2.20688	BC031181;POP5;PGAP2;POP4;ACCS;F11R;ALKBH2;KRTCAP3;COMTD1;KRTCAP2;SAMD14;CAPNS1;RAVER1;PPP4R4;SAMD12;SAMD10;STARD4;GABARAPL1;ENDOG;2310022A10RIK;CSNK2A2;DNTTIP2;FRS2;HDHD3;SCAMP3;EID2;DDIT3;ETHE1;PSME3;TMEM126A;PSME2;ATF7;ATF6;SKAP2;ABCB6;RNF219;MTMR9;TEX26;MTMR4;MRPL12;MTMR7;DYNC2LI1;CYB5R3;RDH12;0610039K10RIK;1110051M20RIK;MYO6;VTI1A;AMZ2;RSU1;RHBDL1;ZBTB7C;ABCA1;NEBL;MRPL27;MAGOHB;LARP6;DHFR;PC…
H3K27ac kidney mm9	0.125951	1	1.02533	2.12433	BC031181;POP5;JRK;ACCS;ZC3H12C;ALKBH2;SCAMP4;KRTCAP3;KRTCAP2;LSM12;CAPNS1;RAVER1;FAM110C;AW209491;STARD4;ENDOG;STARD5;2410006H16RIK;TYW5;SETMAR;FRS2;CNBD2;EID2;4930402H24RIK;ZFYVE16;PRKAR1A;ZC3H11A;RABL3;SPARCL1;FAR1;ATF7;PLBD2;CGGBP1;SKAP2;LXN;RETSAT;CDCA4;COPS7B;MRPL14;GATA3;MTMR4;SLC5A2;MRPL12;PLA2G7;MRPL10;GABARAP;MRPL20;0610039K10RIK;AMZ2;RSU1;TOE1;HEXIM2;EIF2AK3;MRPL27;BTBD10;LARP6;FLI1;DHF…
H3K4me3 G1E mm9	0.160529	1	1.01922	1.86445	ATF1;PGAP2;PGAP3;POP4;A430005L14RIK;TESK2;ACCS;F11R;ALKBH6;KRTCAP3;LACTB;LSM12;FGFR1OP2;MEF2A;HES6;GABARAPL2;STARD5;2310022A10RIK;TYW3;NGDN;DNTTIP1;RFX3;ZFYVE16;SCO1;RBP2;DDIT3;CRAMP1L;RABL3;ASPHD2;FAR1;TMEM126B;LETMD1;ATF6;PARPBP;RETSAT;CDCA8;COPS7B;FIGNL2;MRPL14;GATA3;SLC5A3;MRPL10;OAZ2;HSD11B2;MYO6;ATG5;VTI1B;BTBD19;JUN;ABCA5;PBX3;FN1;EIF2AK3;TMA7;4930549G23RIK;LARP7;LNPEP;BBIP1;BTBD10;ABTB1;T…
H3K9ac CH12.LX mm9	0.221063	1	1.01716	1.5352	BC031181;JRK;PGAP3;POP4;PWWP2B;ACCS;ALKBH6;ENDOV;KRTCAP2;SAMD14;SCP2;UBASH3B;GBP5;GABARAPL2;DAXX;TYW5;UNC5B;TYW3;NGDN;HPCAL1;RFX3;FRS3;CNBD2;MYL6;ZFYVE16;PRKAR1A;JTB;PSME2;ATF7;A630089N07RIK;TMEM126B;RABL2;LETMD1;MEAF6;ABCB6;CDCA5;CDCA8;MTMR9;MRPL14;GUCD1;CYB5R3;HMGXB4;0610039K10RIK;ATRIP;ATG5;HEXIM2;TEX30;4732491K20RIK;TMA7;BTBD11;BBIP1;MAGOHB;BTBD10;MRPL24;SNUPN;EIF1;FAM220A;ZFAT;NMT1;SASS6;NAP…
H3K27ac CH12.LX mm9	0.280945	1	1.01307	1.28619	BC031181;JRK;POP1;UXS1;FGFR1OP2;AW209491;PRKACB;1190007I07RIK;MEF2A;STARD4;DAXX;TYW5;SECISBP2;TYW3;ZFYVE16;SCO1;ZFP292;PRKAR1A;B230219D22RIK;CLNS1A;RABL3;JTB;TBPL1;PSME2;ATF7;LETMD1;SKAP2;LXN;MEAF6;CDCA5;MTMR9;OAZ1;NCAPH;MRPL10;GABARAP;GRPEL2;VTI1B;MRPL27;LARP7;MRPL24;SNUPN;QARS;TDP2;FASN;TDP1;SASS6;STRN;PSMG2;TMEM9B;EZH2;GPR19;ARHGAP9;ARF2;RPLP1;MRPL38;CTCF;HSPB11;PIGX;EEA1;2610301B20RIK;DFFB;DU…
H3K9ac liver mm9	0.297054	1	1.01205	1.22847	BC031181;PGAP2;POP1;SCT;POP4;PPP4R4;FGFR1OP2;HEMK1;STARD3;GABARAPL2;DAXX;TYW5;CACNA2D1;TYW3;RFX3;FRS2;DICER1;E130307A14RIK;SND1;RUFY1;METTL7A1;ZFYVE16;B230219D22RIK;CLNS1A;CRAMP1L;TBPL1;FAR1;RABL2;UQCRC2;MYL9;LXN;PARPBP;ABCB6;COPS7B;LYPD6;NCAPH;OAZ2;CIAO1;HSD11B2;PRPSAP2;PDGFD;RSU1;HEXIM1;TMA7;MRPL24;LARP6;ABTB1;EIF5;EIF6;SFXN4;NOX4;DCHS1;PSMG1;TMEM9B;GSTM5;GPR19;1700034P13RIK;NCAPG2;SRPR;MRPL38;…
H3K4me3 spleen mm9	0.419615	1	1.0049	0.872674	BC031181;POP5;PGAP2;PGAP3;UXS1;SPINT2;ACCS;F11R;SLA2;ALKBH2;COMTD1;ALKBH5;ZFYVE26;KRTCAP2;SAMD14;CAPNS1;PPP4R4;SAMD10;ZFP286;GBP5;STARD4;GABARAPL1;ENDOG;RBFOX2;STARD5;DNTTIP2;FRS2;HDHD3;HSPG2;SCAMP3;EID2;MYL6;4930402H24RIK;DDIT3;ETHE1;FAR1;ATF7;ATF6;CGGBP1;ABCB6;FOXL2OS;RNF219;MTMR9;TEX26;MTMR4;DYNC2LI1;CYB5R3;HMGXB4;RDH12;0610039K10RIK;1110051M20RIK;VTI1A;TOE1;GSTM1;SRMS;NEBL;FN1;MAGOHB;LARP6;DH…
H3K9ac heart mm9	0.456766	1	1.00286	0.785824	ATF1;POP5;POP1;POP4;D16ERTD472E;SAMD14;SCP2;AKT3;FGFR1OP2;PRKACB;GABARAPL2;STARD4;2410006H16RIK;TYW5;TYW3;DNTTIP1;ZFYVE21;RFX3;DICER1;SND1;CLNS1A;ETHE1;CRAMP1L;AKIP1;RABL3;TBPL1;RABL2;LETMD1;MYL9;CGGBP1;SKAP2;MRPL12;PLA2G7;NCAPH;MTMR7;CYB5R4;D5ERTD579E;GRPEL2;AMZ2;HEXIM1;PBX3;ERLIN1;TMA7;FLI1;DHFR;TDP2;ZFAT;SFXN4;NOX4;DCHS1;PSMG1;FERMT2;TMEM9B;GPR19;1700034P13RIK;RPLP1;SRPR;MRPL38;PIGW;AREG;PIGX;…
H3K27ac ES-Bruce4 mm9	0.513107	1	0.999796	0.667134	PGAP3;GMFG;TESK2;ACCS;SCAMP4;ZFYVE26;LSM12;PSMD7;RAVER1;SCP2;PSMD5;ALKBH1;FGFR1OP2;AW209491;SAMD10;RBFOX2;TYW5;SECISBP2;TYW3;SETMAR;E130307A14RIK;RUFY1;ZC3H11A;PSME3;ORAI3;CLDN7;TMEM126A;RABL3;JTB;ATF7;A630089N07RIK;UQCRC2;CGGBP1;ATF4;MEAF6;NCAPH;GABARAP;PRPSAP1;0610039K10RIK;ATG5;TOE1;2810013P06RIK;INCA1;PBX3;MRPL27;LARP7;MRPL24;SNUPN;TDP2;PSMG4;ARHGAP9;PIGO;HEXB;SNX13;TMEM53;MED18;MRPL33;111003…
H3K27ac brain mm9	0.531886	1	0.998775	0.630553	POP5;PGAP3;UXS1;ACCS;SCAMP4;ALKBH5;LSM12;RAVER1;SAMD10;ZFP286;HEMK1;GABARAPL1;2410006H16RIK;TYW5;TYW3;SETMAR;FRS2;SCAMP1;HDHD3;CNBD2;EID2;MYL6;ZFYVE16;ZC3H11A;FEZ2;RABL3;FAR1;ATF7;RABL2;EXOC3L;ATF6;CGGBP1;CRABP2;RETSAT;ABCB6;CDCA4;RNF219;MTMR9;GABARAP;MTMR7;DYNC2LI1;RHOT2;RNF216;0610039K10RIK;1110051M20RIK;VTI1A;ATG7;AMZ1;VTI1B;ZBTB7C;TOE1;TEX30;EIF2AK3;MRPL27;MRPL24;DHFR;PCDHGA10;EIF6;ZFAT;NMT1;…
H3K27ac cerebellum mm9	0.587634	1	0.995711	0.529371	BC031181;POP5;TESK1;ZFYVE28;ZC3H12C;SCAMP4;ALKBH5;LSM12;CAPNS1;PSMD5;ALKBH1;PPP4R4;SAMD10;TMEM8B;HEMK1;TSTD3;GABARAPL1;STARD5;2410006H16RIK;TYW5;DNTTIP1;DNTTIP2;SETMAR;FRS2;CNBD2;EID2;PRKAR1A;ZC3H11A;ORAI3;RABL3;FAR1;ATF7;ATF6;CDCA4;MTMR9;MRPL14;MTMR4;MRPL12;GABARAP;MTMR7;PRPSAP1;CYB5R4;0610039K10RIK;VTI1A;ATG7;VTI1B;TOE1;HEXIM2;NEBL;4732491K20RIK;MRPL27;MAGOHB;BTBD10;LARP6;DHFR;SFXN4;STRN;PSMG1;…
H3K4me3 liver mm9	0.588392	1	0.99642	0.528463	POP5;PGAP2;SCT;PGAP3;UXS1;SPINT2;ACCS;CLDN1;TSEN54;KRTCAP3;COMTD1;ALKBH5;ZFYVE26;LSM12;KRTCAP2;SAMD14;CAPNS1;AW209491;SAMD12;SAMD10;ZFP286;GBP6;HEMK1;GBP5;STARD4;GABARAPL1;STARD5;TYW3;CSNK2A2;DNTTIP2;SETMAR;HDHD3;HSPG2;EID1;EID2;MYL6;SCO1;ZC3H11A;ETHE1;CRAMP1L;RABL3;FAR1;ATF7;MPPE1;IDO2;ATF6;CGGBP1;LXN;ABCB6;GM15910;CDCA5;FLII;MRPL19;GATA5;RNF219;SDR39U1;TEX26;MTMR4;MRPL12;PLA2G7;LYPD6;SLC5A3;MTM…
H3K4me3 CH12.LX mm9	0.622101	1	0.995853	0.472684	BC031181;JRK;POP1;PWWP2B;POP4;SPINT2;ACCS;F11R;ALKBH6;TSKU;ENDOV;SCP2;DPYSL5;MLYCD;HEMK1;PRKAB2;SECISBP2;2310022A10RIK;FRS2;PRKAB1;FRS3;METTL7A1;SCO1;RABL3;MPPE1;TMEM126B;RABL2;SKAP2;CDCA5;CDCA8;PDGFA;CIAO1;AFMID;PIP5K1B;LTA4H;ATRIP;ATG5;HEXIM1;TOE1;PBX3;LARP7;MAGOHB;BTBD10;DHFR;1700037H04RIK;QARS;FASN;NMT1;STRN;SFXN2;GSTM5;ARHGAP9;ARHGAP8;NCAPG2;KDM8;PRKAG1;MED19;1700018L02RIK;TFCP2L1;PEAR1;MED1…
H3K4me3 lung mm9	0.62391	1	0.993668	0.468762	POP5;UXS1;LIPA;ALKBH2;COMTD1;SAMD14;CAPNS1;FAM110C;AW209491;SAMD12;ZFP286;HEMK1;GBP5;STARD4;ENDOG;STARD5;GBP9;CSNK2A2;HDHD3;HSPG2;EID2;MYL6;SCO1;ZC3H11A;ETHE1;TMEM79;FAR1;ATF7;A630089N07RIK;TMEM126B;ATF6;MYL9;CGGBP1;PIF1;ABCB6;MRPL19;TEX26;MTMR4;PLA2G7;MTMR7;ADAMTS15;RDH12;0610039K10RIK;1110051M20RIK;RNF217;RSU1;TOE1;MCTS2;GSTM2;SRMS;TEX30;FN1;EIF2AK3;DHFR;PCDHGA10;GRIN3A;FASN;NMT1;PSMG3;NOX4;STR…
H3K27ac thymus mm9	0.659124	1	0.991626	0.413353	ATF1;2810408A11RIK;PGAP3;D16ERTD472E;SLA2;LIPA;SCAMP4;PSMD5;FGFR1OP2;UBASH3A;GBP6;MEF2A;STARD3;GBP5;DAXX;2410006H16RIK;CSNK2A1;RFX3;SETMAR;E130307A14RIK;RUFY1;CNBD2;MYL6;CLDN4;B230219D22RIK;JTB;A630089N07RIK;MPPE1;UQCRC2;ATF4;IQGAP2;NCAPH;GABARAP;HSD11B1;RHOT2;0610039K10RIK;AMZ2;2810013P06RIK;MRPL27;LARP7;TDP1;B230217O12RIK;PSMG4;PSMG1;PSMG2;EZH2;DIS3L;MED16;MRPL33;PIGX;MED11;TRMT112;TUBA1B;TUBA1…
H3K27ac cortical plate mm9	0.676247	1	0.990605	0.387522	POP5;JRK;PGAP3;POP4;UXS1;D16ERTD472E;PTPDC1;ZC3H12C;SCAMP4;ALKBH5;ENDOV;LSM12;CAPNS1;PPP4R4;TMEM8B;GABARAPL1;2410006H16RIK;TYW5;TYW3;CSNK2A2;SETMAR;FRS2;RUFY1;CNBD2;EID2;4930402H24RIK;PRKAR1A;ZC3H11A;FEZ2;RABL3;FAR1;ATF7;FAR2;CGGBP1;MEAF6;CDCA4;RNF219;SDR39U1;GIGYF2;GABARAP;0610039K10RIK;RNF217;VTI1A;HEXIM2;NEBL;4732491K20RIK;MRPL27;NR2F6;PSMG4;STRN;DCHS1;PSMG1;PSMG2;GPR27;ZFP248;ARF2;PIGO;HEXA;T…
H3K4me3 G1E-ER4 mm9	0.706219	1	0.990271	0.344446	BC031181;PGAP2;PGAP3;POP4;UXS1;TESK2;ATP5C1;ACCS;KRTCAP3;LACTB;ENDOV;TBK1;MEF2A;HEMK1;GABARAPL2;DAXX;MEF2B;TYW3;NGDN;RUFY1;METTL7A1;CNBD2;MYL6;4930402H24RIK;ZFYVE16;SCO1;CLNS1A;CRAMP1L;TMEM126A;RABL3;PSME2;TMEM126B;RABL2;LETMD1;CGGBP1;SKAP2;EXD2;LXN;MEAF6;CDCA5;MTMR9;SLCO5A1;MRPL14;AGAP3;SLC5A3;MRPL10;OAZ2;PRPSAP1;PRPSAP2;MYO6;VTI1A;AMZ2;RSU1;ATRIP;AMZ1;ATG5;VTI1B;JUN;PBX3;EIF2AK3;ERLIN1;MRPL27;L…
H3K4me3 cortical plate mm9	0.740813	1	0.98652	0.295963	POP5;SPINT2;TMEM97;F11R;CLDN1;LIPA;ALKBH2;COMTD1;ALKBH5;ZFYVE26;CAPNS1;ZFP286;HEMK1;STARD4;STARD5;RC3H1;HDHD3;HSPG2;RUFY1;SCO1;ZC3H11A;DDIT3;ETHE1;FAR1;A630089N07RIK;TMEM126B;MPPE1;RABL2;ATF6;SKAP2;LXN;ABCB6;MRPL19;RNF219;TEX26;MRPL12;ADAMTS15;PRPSAP2;CYB5R3;RDH12;1110051M20RIK;TOE1;MCTS2;FN1;MAGOHB;LARP6;FASN;NAPEPLD;PSMG3;NOX4;PSMG1;FXYD5;ARF2;PIGO;TMEM53;PEAR1;AREG;MRPL33;PCMTD2;MED11;MRPL42;G…
H3K79me2 CH12.LX mm9	0.770402	1	0.984477	0.256794	JRK;LSM10;ZC3H12C;PSMD9;ZFYVE26;ALKBH4;FGFR1OP2;AW209491;MEF2A;TSTD3;STARD4;DAXX;MEF2B;NGDN;RFX3;EML4;MYL4;CNBD2;RUFY3;TMEM79;ATF7;TMEM126B;UNC119B;PARPBP;FLII;CDCA8;MRPL17;COPS7B;GIGYF2;0610039K10RIK;1110051M20RIK;D5ERTD579E;ATRIP;VTI1B;EDEM1;EIF2AK3;TMA7;4930549G23RIK;MRPL27;LNPEP;MRPL24;EIF1;PSMG3;STRN;PSMG2;EZH2;PIGS;1700034P13RIK;NCAPG2;HEXA;MED19;SNX13;MRPL34;PIGW;PCMTD2;MRPL42;TUBA1B;JAK1;…
H3K27ac olfactory bulb mm9	0.770402	1	0.984477	0.256794	POP5;JRK;PGAP3;ZFYVE28;SCAMP4;ALKBH5;LSM12;CAPNS1;RAVER1;PPP4R4;GABARAPL1;2410006H16RIK;TYW5;DNTTIP2;SETMAR;FRS2;RUFY1;METTL7A1;CNBD2;EID2;ZFYVE16;PRKAR1A;RUFY2;RABL3;ATF7;RABL2;ATF6;CGGBP1;ZBTB8A;MEAF6;CDCA4;MEPCE;RNF219;MTMR9;SDR39U1;MRPL12;GABARAP;ADAMTS15;RNF216;0610039K10RIK;1110051M20RIK;RNF217;AMZ2;RSU1;PPARGC1A;ATG5;TOE1;2810013P06RIK;EIF2AK3;4732491K20RIK;MRPL27;LARP6;DHFR;ZFAT;NMT1;SFXN…
H3K36me3 C2C12 mm9	0.810078	1	0.958512	0.201886	RPL4;EIF4A1;RPL3;RPL32;TUSC2;EIF4A3;HJURP;HNRNPU;ENO1;RPL8;RPL6;ACTB;RPL7;TOMM22;ACTG1;EEF1B2;TATDN1;LGALS1;SAP130;HCFC1R1;PDK4;RPL35;MIR22HG;CEP95;RPL38;NEK2;CCNL1;RPS11;PHLDA1;TMPO;RPS12;DDX17;2410006H16RIK;RPL23;COG4;METTL2;DAPK3;RPS6;ZBTB37;NSMCE2;MRPS18B;RPSA;CSNK1E;MFSD11;WDR77;SNHG12;NCL;SRSF2;RPL27;S100A4;SNRPF;TRIB1;PRR11;KPNB1;ATF4;ZFP622;DDX5;C130036L24RIK;CDCA4;DHX9;SLC5A3;MYL12A;SKA2…
H3K27ac testis mm9	0.868104	1	0.976307	0.138092	UXS1;ZC3H12C;ALKBH5;KRTCAP2;LSM12;CAPNS1;RAVER1;MLYCD;UBASH3A;AW209491;TMEM8B;STARD4;STARD5;2410006H16RIK;TYW5;FRS2;SCAMP1;METTL7A1;EID2;SCO1;PRKAR1A;RUFY2;AKIP1;FAR1;ATF7;CGGBP1;SKAP2;CDCA4;CDCA5;MEPCE;PDGFB;MTMR9;ABCB9;MTMR4;MRPL12;GABARAP;PRPSAP1;RNF216;0610039K10RIK;PDGFD;KCNMB1;1110051M20RIK;RSU1;TOE1;HEXIM2;FN1;ABCA9;MRPL27;4930404H11RIK;DHFR;ZFAT;PSMG3;MRVI1;FXYD6;PSMG1;GSTM5;ZFP248;LRRC34…
H3K4me3 kidney mm9	0.868104	1	0.976307	0.138092	POP5;SCOC;PGAP2;SCT;UXS1;CLDN1;ZC3H12C;ALKBH5;SAMD14;CAPNS1;PPP4R4;SAMD12;SAMD10;ZFP286;STARD4;2410006H16RIK;CSNK2A2;FRS2;HDHD3;HSPG2;METTL7A1;EID2;ETHE1;ATF7;MPPE1;ATF6;MYL9;CGGBP1;ABCB6;CDCA7;MTMR9;SDR39U1;TEX26;MTMR4;PLA2G7;MTMR7;CYB5R3;RDH12;0610039K10RIK;1110051M20RIK;RNF217;VTI1A;RSU1;HAO2;TOE1;ABCA1;HEXIM2;MCTS2;GSTM2;NEBL;MRPL27;MAGOHB;LARP6;DHFR;TBL2;GRIN3A;FASN;PSMG3;NOX4;DCHS1;ARF3;ARF…
H3K4me3 cerebellum mm9	0.912023	1	0.971201	0.089438	BC031181;POP5;TESK1;TESK2;SPINT2;CLDN1;LIPA;LSM10;COMTD1;ALKBH5;CAPNS1;FAM110C;ZFP286;STARD4;STARD5;2410006H16RIK;HSPG2;EID2;MYL6;SCO1;ZC3H11A;DDIT3;ETHE1;AKIP1;TMEM126B;FAR2;MPPE1;ATF6;CGGBP1;PIF1;LXN;PARPBP;ABCB6;SHMT2;MRPL19;RNF219;TEX26;ADAMTS15;HSD11B2;PRPSAP2;CYB5R3;RDH12;1110051M20RIK;RSU1;TOE1;ABCA1;MCTS2;GSTM1;SRMS;ABCA9;FASN;NAPEPLD;PSMG3;ZFP248;ARF2;PIGO;MRPL33;PCMTD2;MED11;MRPL42;TUBA…
H3K9ac ES-E14 mm9	0.912023	1	0.971201	0.089438	BC031181;PGAP2;POP1;SCT;UXS1;PTPDC1;PREX1;RABGEF1;ALKBH5;FAM110C;DPYSL3;MLYCD;STARD4;TYW5;2310022A10RIK;TYW3;ZFYVE21;DICER1;HDHD3;ZFYVE16;CLDN3;SCO1;ETHE1;RABL3;FAR2;RABL2;LETMD1;LXN;RETSAT;ABCB6;SAR1B;CDCA5;PDGFA;GATA4;NRADD;LYPD6;OAZ2;CIAO1;MTMR7;D5ERTD579E;AMZ2;ATRIP;RHBDL1;ZBTB7C;BTBD19;GSTM2;TEX30;4930549G23RIK;MRPL27;LARP7;EIF1;VANGL1;PCDHGA10;TMEM98;LYPD6B;SASS6;SFXN4;NANOG;FERMT2;LRRC34;P…
H3K4me3 brain mm9	0.938464	1	0.967116	0.0614223	BC031181;POP5;PGAP2;SCT;ACCS;F11R;CLDN1;LIPA;ZFYVE28;ZC3H12C;ALKBH2;COMTD1;ALKBH5;CAPNS1;AW209491;SAMD10;ZFP286;HEMK1;STARD4;STARD5;CSNK2A2;DNTTIP2;FRS2;PRKAB1;HDHD3;HSPG2;EID2;SCO1;DDIT3;ETHE1;ATF7;SKAP2;PIF1;CRABP2;ABCB6;CDCA5;CRABP1;GATA5;MTMR9;TEX26;ABCB9;MTMR4;PLA2G7;SLC5A3;DYNC2LI1;ADAMTS15;CYB5R3;RDH12;PDGFD;RNF217;RSU1;TOE1;ABCA1;NEBL;FN1;4732491K20RIK;LARP6;DHFR;PCDHGA10;TBL2;FASN;PSMG3;…
H3K36me3 myocyte mm9	0.942868	1	0.900078	0.0529509	RPL4;EIF4A1;RPL3;RPL34;HNRNPU;ENO1;RPL8;COX6A2;ACTB;RPL6;RPL7;NARS;LGALS1;RPS18;CFL2;RPL35;MIR22HG;CHAC1;RPS11;RPS13;RPS12;DDX17;2410006H16RIK;RPL23;DAPK3;RPS6;ZBTB37;MFSD11;DYNC1LI2;PRKAR1A;DDIT3;NCL;SRSF2;VDAC2;RPL27;TRIB3;SRSF5;ALG10B;CGGBP1;ATF4;ZFP622;DDX5;IREB2;ISG20L2;ADIPOR1;APOL7D;ATP5B;ATP6V1H;SLC38A2;HSPA9;MCTS2;SNHG1;CBX5;H3F3B;GADD45A;PLK2;FN1;EIF1;SQLE;RPS27;EIF5;UQCRQ;SNAI2;EIF4G2;…
H3K4me1 thymus mm9	0.953864	1	0.964052	0.0455364	JRK;SCT;2810408A11RIK;GMFG;ACCS;F11R;CLDN1;SCAMP4;KRTCAP3;DPYSL4;PSMD5;GTSE1;HEMK1;STARD3;DAXX;CXADR;TYW3;DNTTIP1;ZFYVE21;FRS2;SCAMP1;FRS3;ISL1;HSPG2;SPINT1;SCO1;CLDN9;CLNS1A;MYL3;AKIP1;TMEM126A;LETMD1;TTYH3;CRABP2;CDCA3;FLII;CRABP1;LYPD1;GATA4;ABCB9;GRPEL1;ATRIP;ATG5;HEXIM1;ABCA5;TMA7;LARP6;FAM220A;FXYD2;TDP1;GSTM7;LIN54;LRRC34;PIGU;NCAPG2;KDM8;MRPL39;TFCP2L1;AREG;AACS;LRRC1;SHF;MRPL42;MMP24;HEY…
H3K4me3 bone marrow macrophage mm9	0.966004	1	0.960989	0.0332381	BC031181;POP5;ZFYVE28;ZC3H12C;SAMD14;LSM11;DPYSL5;FAM110C;AKT3;AW209491;SAMD12;ZFP286;HES6;GBP5;STARD4;STARD5;TYW3;SETMAR;ISL1;HDHD3;HSPG2;RUFY1;EID2;4930402H24RIK;PRKAR1A;MPPE1;CRABP2;ABCB6;CDCA5;RNF219;MTMR9;NCAPH;MRPL10;MTMR7;DYNC2LI1;ADAMTS15;RDH12;1110051M20RIK;RSU1;HEXIM2;FN1;ABCA9;MRPL27;MAGOHB;LARP6;NMT1;PSMG3;STRN;PSMG1;GSTM5;ZFP248;LRRC34;PIGO;1700034P13RIK;BHLHE41;TFCP2L1;TMEM53;PEAR1;…
H3K4me3 limb mm9	0.977983	1	0.956904	0.0213037	BC031181;POP5;PGAP2;SCT;ACCS;F11R;ZFYVE28;COMTD1;CAPNS1;DPYSL5;FAM110C;AW209491;SAMD10;ZFP286;STARD4;GABARAPL1;STARD5;CSNK2A2;DNTTIP2;SETMAR;HDHD3;HSPG2;EID2;SCO1;DDIT3;ETHE1;FAR1;ATF7;MPPE1;ATF6;MYL9;PIF1;LXN;CRABP2;ABCB6;CDCA5;RNF219;MTMR9;TEX26;PLA2G7;GABARAP;DYNC2LI1;ADAMTS15;RDH12;0610039K10RIK;PDGFD;1110051M20RIK;RSU1;RHBDL1;TOE1;MCTS2;GSTM2;SRMS;MAGOHB;LARP6;PCDHGA10;TBL2;PSMG3;NOX4;PSMG1;…
H3K36me3 erythroblast mm9	0.983402	1	0.964154	0.0161375	ATF1;POP1;PGAP3;UXS1;ATP5C1;SLA2;FAM110A;SCAMP4;PSMD9;KRTCAP3;ENDOV;ALKBH4;TBK1;PSMD7;PPP4R2;PSMD5;AW209491;GTSE1;FNBP4;ENDOG;TSTD1;SECISBP2;NGDN;FRS2;TMEM80;SND1;METTL7A1;CNBD2;4930402H24RIK;PRKAR1A;PSME3;ORAI3;TMEM79;AKIP1;TMEM126A;UQCRC1;PSME2;ATF7;A630089N07RIK;TMEM126B;MPPE1;UQCRC2;EXOC3L;LETMD1;ATF4;TTYH3;CDCA3;MEAF6;ABCB6;CDCA4;CDCA5;MEPCE;CDCA7;CDCA8;COPS7B;ABCB9;SLC30A10;SLC5A3;SLC5A5;HS…
H3K4me3 brown adipose tissue mm9	0.987764	1	0.951797	0.0117183	BC031181;POP5;PGAP2;SCT;UXS1;ACCS;CLDN1;ZDBF2;ZFYVE28;ZC3H12C;KRTCAP2;SAMD14;LSM11;DPYSL4;DPYSL5;PPP4R4;SAMD12;ZFP286;STARD4;CSNK2A2;FRS2;ISL1;HDHD3;CNBD2;EID2;PRKAR1A;ETHE1;AKIP1;FAR1;ATF7;MPPE1;ATF6;MYL9;CGGBP1;COL13A1;ABCB6;CDCA4;CRABP1;MTMR9;GATA4;MRPL14;TEX26;MTMR4;DYNC2LI1;RDH12;0610039K10RIK;1110051M20RIK;VTI1A;RSU1;FN1;ABCA9;MAGOHB;BTBD10;LARP6;DHFR;PCDHGA10;PCDHGA11;TBL2;FASN;NMT1;PSMG3;…
H3K27me3 splenic B cell mm9	0.990527	1	0.882813	0.00840315	FOXA1;SERPINE2;RASL11B;CPNE5;HHIP;WWC2;IHH;CBLC;PLOD1;F11R;SOX21;SOX2;CCND2;DPF3;ENPP4;VRTN;OSR2;PRKCH;NKX6-2;FST;MAGI3;F2R;SETMAR;SOX11;RUNX2;POU3F3;DKK3;FCGR1;OLFM2;FRMD5;FNDC4;CLDN7;RRAGD;PRR16;GM2694;HHIPL1;HOXB2;GRIA2;PKDCC;ZCCHC9;6430548M08RIK;ABHD5;NDRG2;NDRG1;LTBP1;PCDH17;CTIF;HMOX1;GSG1L;PACSIN3;SIX3OS1;STXBP6;MSC;NKX2-4;NKX2-3;WNT4;CDK17;VAT1;1700019D03RIK;TGFB2;ZFHX3;GRTP1;RARRES1;SLC1…
H3K4me3 ES-E14 mm9	0.993526	1	0.959135	0.00623002	BC031181;PGAP2;PGAP3;POP4;UXS1;D16ERTD472E;ACCS;PTPDC1;ENDOV;PSMD5;FAM110C;FGFR1OP2;ZFP286;MEF2B;SECISBP2;TYW3;2310022A10RIK;NGDN;ZFYVE21;FRS2;DICER1;SCAMP1;FRS3;HDHD3;SND1;RUFY1;METTL7A1;CNBD2;ZFYVE16;SCO1;ETHE1;CRAMP1L;AKIP1;TMEM126A;FAR1;FAR2;RABL2;LETMD1;MYL9;SKAP2;PARPBP;TTYH3;MEAF6;CDCA3;HPN;LYPD1;SDR39U1;CDCA8;GATA4;LYPD6;PLA2G7;NCAPH;GABARAP;MTMR7;FAM221A;GRPEL1;SFN;ATRIP;ZBTB7A;ATG5;ZBTB…
H3K4me3 olfactory bulb mm9	0.995056	1	0.944649	0.00468219	BC031181;POP5;PGAP2;SCT;ACCS;TSKU;ZFYVE28;ALKBH2;COMTD1;ALKBH5;CAPNS1;PPP4R4;SAMD10;ZFP286;STARD4;STARD5;CSNK2A2;DNTTIP2;FRS2;DICER1;FRS3;ISL1;PRKAB1;HDHD3;HSPG2;EID2;4930402H24RIK;SCO1;ETHE1;ATF7;ATF6;MYL9;SKAP2;ABCB6;CRABP1;MTMR9;TEX26;SLC5A3;ADAMTS15;CYB5R3;RDH12;0610039K10RIK;PDGFD;1110051M20RIK;AFMID;RSU1;TOE1;ABCA1;HEXIM2;NEBL;MRPL27;MAGOHB;BTBD10;LARP6;DHFR;PCDHGA10;1700037H04RIK;TBL2;FASN…
H3K4me2 myocyte mm9	0.997563	1	0.939542	0.00229291	POP5;JRK;PGAP2;PGAP3;ACCS;MYLK;LACTB;ENDOV;PSMD7;SCP2;FAM110C;AW209491;SAMD12;GTSE1;1190007I07RIK;TMEM8B;HEMK1;HES6;GBP5;GABARAPL2;MEF2C;MEF2B;SECISBP2;SETMAR;SCAMP1;HDHD3;A630089N07RIK;MYL9;EXD2;ZBTB8A;CDCA3;FOXL2OS;NRADD;IQGAP2;PLA2G7;NCAPH;FAM221B;HSD11B2;1110051M20RIK;AFMID;VTI1A;PIP5K1B;PSMF1;PPARGC1B;ATG5;ZBTB7C;B3GALNT1;BTBD19;GSTM1;ABCA5;NEBL;INCA1;BTBD10;MRPL24;LARP6;FAM111A;QARS;ZFAT;SF…
H3K4me3 erythroblast mm9	0.999166	1	0.942567	0.000786006	POP5;POP1;PGAP3;ACCS;ZFYVE28;KRTCAP3;KRTCAP2;UBASH3B;DPYSL5;DPYSL2;PPP4R4;DPYSL3;FGFR1OP2;AW209491;SAMD12;HEMK1;STARD3;MEF2B;UNC5B;RFX3;ISL1;ZFYVE16;SCO1;ETHE1;RUFY2;TMEM126A;RABL3;FAR1;RABL2;LETMD1;CGGBP1;EXD2;LXN;RETSAT;MEAF6;CDCA8;SDR39U1;MRPL14;NRADD;IQGAP2;LYPD6;PLA2G7;MTMR7;PRPSAP1;HSD11B2;ADAMTS14;PDGFD;1110051M20RIK;MYO6;ATG7;ATRIP;ATG5;ZBTB7C;HEXIM2;B3GALNT1;PMM1;ABCA5;NEBL;MAGOHB;LARP6;…
H3K36me3 megakaryocyte mm9	0.999387	1	0.94502	0.000579158	ATF1;POP1;POP4;UXS1;ATP5C1;ACCS;SLA2;FAM110A;LACTB;COMTD1;ENDOV;TBK1;PSMD7;CAPNS1;PPP4R2;PSMD5;GTSE1;FNBP4;HES6;ENDOG;MEF2B;TSTD1;SECISBP2;NGDN;SND1;CNBD2;4930402H24RIK;PRKAR1A;PSME3;ORAI3;TMEM79;AKIP1;UQCRC1;PSME2;A630089N07RIK;TMEM126B;MPPE1;LETMD1;ATF6;ATF4;TTYH3;CDCA3;MEAF6;ABCB6;CDCA4;SHMT2;CDCA5;MEPCE;CDCA7;CDCA8;RNF219;COPS7B;SLC5A3;SLC5A5;HSD11B2;GUCD1;CYB5R3;0610039K10RIK;PRKAR2B;D5ERTD5…
H3K4me3 placenta mm9	0.999689	1	0.926266	0.0002881	BC031181;JRK;PGAP2;SCT;ACCS;ZFYVE28;ALKBH2;COMTD1;KRTCAP2;LSM12;SAMD14;CAPNS1;UBASH3B;DPYSL5;PPP4R4;SAMD10;STARD4;STARD5;2310022A10RIK;FRS2;SCAMP1;FRS3;HDHD3;EID2;ATF7;SET;ABCB6;CDCA5;SHMT1;FLII;CRABP1;MTMR9;GATA4;AGAP3;ABCB9;MTMR4;DYNC2LI1;0610039K10RIK;PDGFD;1110051M20RIK;VTI1A;AMZ2;ATRIP;TOE1;ABCA1;CADM1;NEBL;LARP6;DHFR;1700037H04RIK;TBL2;FASN;NOX4;DCHS1;ARF3;PIGU;ARHGAP8;PIGO;HEXA;BHLHE41;TFC…
H3K4me3 embryonic fibroblast mm9	0.999813	1	0.923203	0.000172399	POP5;SCT;PGAP3;UXS1;CLDN1;LIPA;ZC3H12C;ALKBH2;COMTD1;CAPNS1;UBASH3B;DPYSL5;ALKBH1;ZFP286;HES6;CXADR;SETMAR;ISL1;HDHD3;METTL7A1;ETHE1;AKIP1;FAR2;MPPE1;ATF6;ABCB6;CDCA5;MEPCE;RNF219;TEX26;NCAPH;MTMR7;DYNC2LI1;ADAMTS15;RDH12;1110051M20RIK;VTI1A;ABCA1;MCTS2;GSTM2;NEBL;LARP6;DHFR;PCDHGA10;TBL2;NMT1;SASS6;NAPEPLD;PSMG3;MRVI1;GSTM7;GPR27;ZFP248;ARHGAP8;ARF2;PIGO;BHLHE41;MRPL37;TMEM53;PEAR1;AREG;MRPL33;P…
H3K4me3 small intestine mm9	0.999813	1	0.923203	0.000172399	POP5;SCOC;PGAP2;CLDN1;ZFYVE28;KRTCAP2;SAMD14;PPP4R4;SAMD12;SAMD10;ZFP286;CSNK2A2;DNTTIP2;FRS2;SCAMP1;HDHD3;CNBD2;EID2;PRKAR1A;ZC3H11A;ETHE1;PSME3;FAR1;ATF7;ATF6;ABCB6;MTMR9;MRPL14;TEX26;PLA2G7;SLC5A3;MTMR7;DYNC2LI1;RDH12;0610039K10RIK;1110051M20RIK;RNF217;VTI1A;RHBDL1;TOE1;ABCA1;MCTS2;NEBL;MRPL27;MAGOHB;LARP6;DHFR;PCDHGA10;1700037H04RIK;TBL2;FASN;PSMG3;NOX4;DCHS1;PSMG1;GSTM7;TMEM9B;ARF3;ARF2;PIGO…
H3K36me3 G1E-ER4 mm9	0.999858	1	0.936461	0.000133212	ATF1;PGAP2;POP1;PGAP3;POP4;UXS1;ATP5C1;ACCS;SLA2;FAM110A;PSMD9;LACTB;ENDOV;TBK1;PSMD7;CAPNS1;PSMD5;FNBP4;HES6;ENDOG;MEF2B;TSTD1;SECISBP2;NGDN;FRS2;FRS3;TMEM80;SND1;CNBD2;4930402H24RIK;CLDN3;PRKAR1A;RUFY3;PSME3;ORAI3;AKIP1;UQCRC1;PSME2;ATF7;MPPE1;UQCRC2;LETMD1;ATF6;ATF4;TTYH3;CDCA3;MEAF6;ABCB6;CDCA4;SAR1B;CDCA5;MEPCE;CDCA7;CDCA8;RNF219;COPS7B;ABCB9;SLC30A10;SLC5A3;SLC5A5;HSD11B2;GUCD1;CYB5R4;CYB5R…
H3K36me3 ES-Bruce4 mm9	0.999867	1	0.92116	0.00012214	TFRC;POP1;TMEM97;TSEN54;KRTCAP3;COMTD1;ZFP281;GABARAPL2;ENDOG;STARD5;TSTD1;SECISBP2;TMEM81;SCO1;CRAMP1L;RABL3;ATF4;PARPBP;MEAF6;CDCA5;MEPCE;CDCA7;CDCA8;MTMR9;MRPL17;SLC5A3;OAZ1;MRPL10;MTMR7;PRPSAP1;MRPL20;MCTS2;2810013P06RIK;FN1;TMA7;4930549G23RIK;MRPL28;EIF1;DHFR;QARS;NMT1;PSMG1;PSMG2;GPR19;1700034P13RIK;RPLP1;RPLP0;MRPL34;MED18;MED11;TRMT112;TUBA1B;FASTK;2010320M18RIK;RPLP2;SH3BGRL3;LYPLA2;GSTO…
H3K36me3 G1E mm9	0.999913	1	0.935489	8.16837e-05	ATF1;PGAP2;POP1;PGAP3;POP4;UXS1;ATP5C1;ACCS;SLA2;FAM110A;PSMD9;LACTB;COMTD1;ENDOV;TBK1;PSMD7;CAPNS1;PSMD5;AW209491;GTSE1;FNBP4;HES6;ENDOG;MEF2B;TSTD1;SECISBP2;NGDN;FRS3;TMEM80;SND1;CNBD2;RUFY3;PSME3;ORAI3;AKIP1;UQCRC1;PSME2;ATF7;MPPE1;EXOC3L;LETMD1;ATF6;ATF4;TTYH3;CDCA3;MEAF6;ABCB6;CDCA4;SAR1B;TEX21;CDCA5;MEPCE;CDCA7;CDCA8;RNF219;COPS7B;SLC30A10;SLC5A3;SLC5A5;HSD11B2;GUCD1;CYB5R3;RNF216;PRKAR2B;D…
H3K27ac HCT116 hg19	0.999969	1	0.911969	2.84021e-05	ATF1;POP4;PWWP2B;TESK1;PTPDC1;FAM110A;RABGEF1;ALKBH4;PSMD7;RAVER1;FAM110C;FGFR1OP2;GTSE1;WDR83OS;HEMK1;STARD3;PRKAB2;STARD4;CXADR;RBFOX2;CSNK2A1;STARD7;SECISBP2;DNTTIP1;FRS2;DICER1;TMEM80;SND1;EID1;SCO1;CLNS1A;PSME3;TMEM126A;MPPE1;LETMD1;PLBD2;CRABP2;MEAF6;CDCA5;MRPL19;MRPL12;LYPD6;NCAPH;GABARAP;OAZ2;ADAMTS14;RDH10;MYO6;VTI1A;HEXIM1;PBX3;ERLIN1;MRPL27;LARP4;LARP6;NR2F6;DHFR;TBL2;QARS;TDP2;SASS6;S…
H3K4me2 CH12.LX mm9	0.999976	1	0.909926	2.17719e-05	JRK;2810408A11RIK;PGAP3;PWWP2B;SLA2;ALKBH6;ZFYVE28;SAMD14;SCP2;DPYSL5;PPP4R4;GABARAPL2;DAXX;TYW5;HPCAL1;DNTTIP1;FRS3;HDHD3;HSPG2;MYL6;CLDN4;ZFYVE16;PRKAR1A;CLNS1A;PSME2;ATF7;MPPE1;PDGFA;SDR39U1;MRPL14;IQGAP2;SLC5A3;HSD11B1;FAM221A;RDH12;PIP5K1B;B3GALNT1;ABCA5;PBX3;ABCA9;MRPL27;BTBD11;1700037H04RIK;NAPEPLD;FXYD6;PSMG1;TMEM9B;GSTM5;ARHGAP8;PIGT;KDM8;MRPL39;TMEM51;1700018L02RIK;TFCP2L1;TMEM53;PEAR1;…
H3K27ac HeLa-S3 hg19	0.999981	1	0.907884	1.73116e-05	POP5;JRK;POP4;PTPDC1;LACTB;ENDOV;ALKBH4;PSMD7;RAVER1;FGFR1OP2;SAMD12;GTSE1;PRKACB;WLS;TMEM8B;FNBP4;GABARAPL2;PRKAB2;CSNK2A1;SECISBP2;NGDN;RFX3;EID1;EML5;SCO1;PSME3;CRAMP1L;TMEM126A;TMEM126B;UQCRC2;ATF6;PLBD2;CGGBP1;SKAP2;PIF1;COL13A1;MEAF6;LYPD6;EPB41L5;MRPL20;MYO6;VTI1A;AMZ2;ATRIP;ABCA5;EIF2AK3;MRPL27;LNPEP;MRPL24;NR2F6;DHFR;EIF5;QARS;FASN;NAPEPLD;SFXN4;STRN;PKIG;HEXA;PRKAG1;SNX10;PIGV;PIGX;MED1…
H3K4me3 ES-Bruce4 mm9	0.999984	1	0.905842	1.43356e-05	POP5;PGAP3;UXS1;TESK1;GHITM;ACCS;LIPA;ZC3H12C;COMTD1;SAMD14;LSM11;DPYSL5;FAM110C;SAMD10;ZFP286;STARD4;STARD5;TYW3;SETMAR;METTL7A1;EID2;ZC3H11A;TMEM126B;FAR2;CGGBP1;PIF1;LXN;ABCB6;CDCA5;CRABP1;GATA5;RNF219;TEX26;PLA2G7;ADAMTS15;RDH12;1110051M20RIK;RNF217;RHBDL1;VTI1B;MCTS2;GSTM2;SRMS;NEBL;MAGOHB;LARP6;PCDHGA10;PSMG3;GSTM5;ARF3;ZFP248;ARF2;TFCP2L1;TMEM53;PEAR1;MRPL34;AACS;MRPL33;PCMTD2;MED11;MRPL42…
H3K27ac MCF-7 hg19	0.999985	1	0.90482	1.32483e-05	TFRC;POP4;NOC2L;ALKBH6;PTPDC1;PSMD9;ALKBH4;TBK1;PSMD7;PSMD5;MEF2A;WDR83OS;HEMK1;TSTD1;TYW5;CSNK2A1;SECISBP2;FRS2;SCAMP1;EID1;ZFYVE16;CLNS1A;TMEM79;CLDN7;JTB;UQCRC2;LETMD1;ATF6;CGGBP1;ZBTB8A;RETSAT;MEAF6;SAR1B;FLII;MEPCE;MRPL19;SDR39U1;MRPL12;LYPD6;GABARAP;MRPL20;EPB41L1;MYO6;VTI1A;HEXIM2;BTBD19;MRPL27;LARP4;EIF1;PKIB;EIF5;QARS;EIF6;ZFAT;NMT1;SFXN4;PIGT;RPLP1;HEXA;PRKAG1;MRPL38;SNX13;SNX11;PIGV;MR…
H3K4me3 heart mm9	0.999986	1	0.924874	1.25758e-05	BC031181;POP5;PGAP2;SCT;UXS1;TMEM97;ACCS;ZFYVE28;ALKBH2;COMTD1;SAMD14;KRTCAP2;LSM12;CAPNS1;UBASH3B;FAM110C;PPP4R4;AKT3;AW209491;SAMD12;SAMD10;ZFP286;TMEM8B;GBP5;STARD4;GABARAPL1;STARD5;2410006H16RIK;CSNK2A2;SETMAR;FRS2;SCAMP1;HDHD3;METTL7A1;EID2;MYL6;CLDN3;ZC3H11A;ETHE1;AKIP1;ZFP296;FAR1;ATF7;MPPE1;ATF6;CGGBP1;PIF1;ABCB6;SHMT2;AIRE;MRPL19;PDGFB;MTMR9;GATA5;RNF219;TEX26;PLA2G7;MRPL10;GABARAP;MTMR7…
H3K4me1 erythroblast mm9	0.999987	1	0.916479	1.21579e-05	CHIC2;PGAP2;PWWP2B;TESK2;ACCS;PTPDC1;LACTB;ZFYVE26;CAPNS1;SCP2;UBASH3B;DPYSL5;PPP4R4;RAVER2;PRKACB;1190007I07RIK;XYLB;ZFP286;RBFOX2;2410006H16RIK;TYW5;UNC5B;SECISBP2;HSPG2;RUFY1;CLDN5;SPINT1;DDIT3;TMEM126A;RABL3;SKAP2;LXN;MEAF6;AIRE;CDCA7;GATA3;MRPL10;DYNC2LI1;FAM221A;RDH12;PDGFD;1110051M20RIK;MYO6;ZBTB7C;CADM1;ABCA5;FN1;4930549G23RIK;MRPL27;SNUPN;FLI1;LYPD6B;MRVI1;PSMG1;GSTM7;TMEM9B;ZFP248;ARHGA…
H2AFZ T-cell acute lymphoblastic leukemia hg19	0.999987	1	0.902778	1.16495e-05	JRK;POP1;PGAP3;POP4;UXS1;TESK2;ATP5C1;SLA2;PTPDC1;PSMD9;LACTB;RABGEF1;COMTD1;ENDOV;ALKBH4;ALKBH1;RAVER2;TMEM8B;STARD3;ENDOG;TYW5;STARD7;DICER1;TMEM80;MYL6;ZFYVE16;TMEM79;UQCRC1;MPPE1;PLBD2;EXD2;SAR1B;CDCA5;CDCA7;MRPL17;SDR39U1;MRPL14;MRPL12;MRPL20;RHOT2;CYB5R3;AFMID;VTI1A;AMZ2;FUCA1;ERLIN1;MRPL27;BBIP1;MRPL23;MRPL24;DHFR;EIF5;QARS;TDP2;SASS6;PSMG3;SFXN4;CYB5RL;FXYD5;TMEM9B;PIGQ;HEXA;SRPR;MRPL33;P…
H3K9ac ES-Bruce4 mm9	0.999988	1	0.900735	1.06017e-05	ATF1;SAMD14;TBK1;ZFP286;HEMK1;TYW5;CACNA2D1;DNTTIP1;CLDN5;CLNS1A;ETHE1;TMEM79;TMEM126A;FAR2;RABL2;ATF6;SAR1B;FOXL2OS;SDR39U1;COPS7B;LYPD6;PLA2G7;NCAPH;FAM221B;ATRIP;VTI1B;ZBTB7C;B3GALNT1;LARP7;MAGOHB;LARP6;DHFR;PCDHGA10;LYPD6B;SASS6;NOX4;PSMG4;NANOG;DCHS1;FERMT2;TMEM9B;ARHGAP9;LAD1;PIGO;1700034P13RIK;HEXA;PRKAG1;TMEM51;CTCF;PEAR1;1110032A03RIK;TRMT112;MED13;2010320M18RIK;2610301B20RIK;JAK3;DUSP5;…
H3K4me3 fibroblast of lung hg19	0.999989	1	0.78357	8.98336e-06	POP5;JRK;POP4;SPINT2;F11R;ALKBH6;FAM110A;ZC3H12C;ALKBH5;ENDOV;ALKBH4;SCP2;RAVER1;DPYSL2;FGFR1OP2;AKT3;RAVER2;PRKACB;WDR83OS;CXADR;ENDOG;CACNA2D1;SECISBP2;FRS2;ISL1;SCO1;ZC3H11A;ORAI3;TMEM126A;JTB;ATF7;MPPE1;ATF6;ATF4;CRABP2;SHMT2;CDCA5;PDGFB;GATA3;LYPD6;PLA2G7;PRPSAP1;ADAMTS15;RNF216;RDH10;PDGFC;EPB41L3;PIP5K1B;LTA4H;ATRIP;HEXIM1;TOE1;HEXIM2;SDR42E1;FUCA1;LNPEP;NR2F2;NR2F6;FAM111A;SFXN4;PKIG;SNX1…
H3K4me3 K562 hg19	0.999989	1	0.795088	8.96942e-06	POP5;PWWP2B;POP4;TESK1;ALKBH6;PTPDC1;ZC3H12C;ALKBH5;ENDOV;ALKBH4;RAVER1;FGFR1OP2;RAVER2;PRKACB;GTSE1;WDR83OS;HEMK1;CXADR;ENDOG;SECISBP2;SPINT1;ZC3H11A;RABL3;JTB;ASPHD2;MPPE1;TMEM126B;PLBD2;CRABP2;CDCA5;MEPCE;PDGFB;CIAO1;LTA4H;HEXIM1;TOE1;SDR42E1;JAG1;NEBL;FUCA1;EIF2AK3;LARP7;LNPEP;BTBD10;NR2F6;FAM111A;NMT1;STRN;SFXN2;PKIG;LIN54;TFCP2L1;SNX11;MED16;OSBPL11;MED11;SMPD1;TCP11L2;TSPO;NINL;JAK1;LIN52;…
H3K4me3 megakaryocyte mm9	0.999989	1	0.9087	1.01916e-05	POP5;PGAP2;SCT;PGAP3;ACCS;KRTCAP2;TBK1;PPP4R4;AKT3;SAMD12;GBP6;HES6;GBP5;GBP8;MEF2B;GBP9;STARD7;CACNA2D1;2310022A10RIK;NGDN;RFX3;DNTTIP2;EID1;CNBD2;ZFYVE16;SCO1;RABL3;TMEM126B;LETMD1;MYL9;MEAF6;AIRE;FLII;CRABP1;SDR39U1;GATA4;MRPL14;GATA3;MTMR7;DYNC2LI1;ADAMTS15;PDGFD;LTA4H;ATRIP;ATG5;ZBTB7C;MCTS2;B3GALNT1;GSTM1;ABCA5;NEBL;PBX3;TMA7;4930549G23RIK;MRPL27;LARP7;BBIP1;MAGOHB;BTBD10;A930003O13RIK;LARP…
H3K4me1 MEL cell line mm9	0.999989	1	0.852749	9.48026e-06	ATF1;POP1;GMFG;D16ERTD472E;TESK1;SLA2;F11R;FAM110A;ALKBH2;ENDOV;ALKBH4;ALKBH1;FAM110C;AKT3;PRKAB2;RC3H1;METTL7A1;B230219D22RIK;FEZ2;FAR1;CDCA4;TEX21;CIAO1;RHOT2;PRPSAP2;RDH12;RNF216;D5ERTD579E;AFMID;ATRIP;HEXIM2;BTBD19;GSTM1;4732491K20RIK;LNPEP;BTBD10;VANGL1;1700037H04RIK;FASN;STRN;PKIG;GSTM7;ARHGAP9;1700018L02RIK;PEAR1;OSBPL11;MED18;SMPD3;MED11;CASP12;OLR1;JAK1;DUSP3;RING1;DUSP1;TEX10;RAB3IL1;DU…
H3K36me3 CH12.LX mm9	0.999989	1	0.907996	1.00426e-05	BC031181;ATF1;2810408A11RIK;POP1;POP4;ATP5C1;ACCS;FAM110A;ZC3H12C;COMTD1;ENDOV;ALKBH4;TBK1;RAVER1;GTSE1;FNBP4;ENDOG;TSTD1;SECISBP2;SCO1;DDIT3;ORAI3;ATF7;MPPE1;TMEM126B;ATF6;ATF4;SET;CDCA3;SAR1B;CDCA4;CDCA5;MEPCE;CDCA7;CDCA8;RNF219;PRPSAP1;RHOT2;RNF216;0610039K10RIK;1110051M20RIK;ATG5;HEXIM1;HEXIM2;4732491K20RIK;BTBD11;NR2F6;DHFR;TBL2;QARS;FASN;NMT1;SFXN4;SFXN1;PKIG;D330050I16RIK;2010320M18RIK;JAK…
H3K4me3 A549 hg19	0.999989	1	0.750396	8.2554e-06	ATF1;JRK;PWWP2B;POP4;TESK1;TESK2;PTPDC1;PREX1;SAMD14;ENDOV;KRTCAP2;ALKBH4;SCP2;RAVER1;DPYSL5;PSMD5;FAM110C;PPP4R4;FGFR1OP2;SAMD12;PRKACB;SAMD11;TMEM8B;WDR83OS;GABARAPL2;STARD4;STARD5;TYW5;SECISBP2;FRS2;RUFY1;EML5;ZC3H11A;PSME3;CRAMP1L;AKIP1;PADI3;JTB;TXNIP;TBPL1;TMEM126B;UQCRC2;CGGBP1;ATF4;PIF1;CRABP2;PDGFA;RNF219;SLCO5A1;GATA4;IQGAP2;SLC5A3;PRPSAP1;MRPL20;HSD11B2;RNF217;EPB41L3;MYO6;SYNDIG1;AMZ2…
H3K4me1 CH12.LX mm9	0.999989	1	0.757585	8.33115e-06	POP5;PGAP2;PGAP3;PWWP2B;GMFG;SPINT2;SLA2;ACCS;ALKBH6;TSEN54;FAM110A;ALKBH2;SAMD14;ALKBH4;LIPC;UBASH3B;DPYSL5;PPP4R4;MLYCD;XYLB;TMEM8B;GBP6;HEMK1;GBP5;TSTD3;RBFOX2;HPCAL1;DNTTIP1;SETMAR;HSPG2;CLDN4;SPINT1;CLDN9;AKIP1;MYL3;ZFP296;EXOC3L;ZBTB8A;SET;LXN;ABCB6;SHMT2;SHMT1;SDR39U1;COPS7B;SLCO5A1;ABCB9;NRADD;IQGAP2;PLA2G7;OAZ2;FAM221B;HSD11B1;FAM221A;HSD11B2;RHOT2;CYB5R4;PRPSAP2;HMGXB4;RDH12;1110051M20R…
H3K4me3 cardiac mesoderm hg19	0.999989	1	0.759561	8.29839e-06	JRK;PGAP3;PWWP2B;ZDBF2;SCAMP4;ALKBH5;SAMD14;ENDOV;SCP2;UBASH3B;DPYSL2;FGFR1OP2;RAVER2;SAMD12;SAMD10;TMEM8B;WDR83OS;HEMK1;RBFOX1;ENDOG;TYW5;CSNK2A1;SECISBP2;NGDN;SETMAR;ISL1;HDHD3;MYL4;CLDN6;EML5;SLC5A7;EID1;EID2;CLDN9;ZC3H11A;CRAMP1L;RABL3;JTB;ATF7;CGGBP1;EXD2;CRABP2;AIRE;FLII;MTMR9;RNF219;COPS7B;SLCO5A1;THY1;GATA3;IQGAP2;LYPD6;OAZ1;OAZ3;ADAMTS15;ADAMTS14;ADAMTS19;KCNQ1OT1;RDH10;EPB41L3;VTI1A;PIP…
H3K4me1 liver mm9	0.999989	1	0.808506	8.82521e-06	POP5;SCT;GMFG;POP4;SPINT2;SLA2;PTPDC1;PREX1;ENDOV;KRTCAP2;PPP4R2;DPYSL5;PPP4R4;SAMD12;ZFP286;TMEM8B;GBP6;HES6;MEF2B;UNC5B;2310022A10RIK;SETMAR;PDZK1;ISL1;MYL7;SPINT1;RBP2;ETHE1;TMEM79;UQCRC1;FAR1;MYL9;SKAP2;ZBTB8A;PARPBP;MEAF6;ABCB6;GM15910;SHMT1;SDR39U1;GATA5;RNF219;COPS7B;SLCO5A1;ADAMTS12;NRADD;PLA2G7;NCAPH;MTMR7;SLC5A5;FAM221B;HSD11B1;FAM221A;HSD11B2;RHOT2;PRPSAP2;RDH12;RNF216;C9;1110051M20RIK…
H3K4me1 K562 hg19	0.999989	1	0.661423	7.21284e-06	POP5;CHIC2;POP1;GMFG;TESK2;SPINT2;ACCS;LIPA;PTPDC1;MYLK;LSM10;ALKBH2;KRTCAP3;KRTCAP2;LSM12;PSMD7;SCP2;PSMD5;UBASH3A;VSTM4;SAMD12;XYLB;ENDOG;UNC5B;FRS2;ISL1;SCAMP3;CLDN6;EML5;CLDN5;MYL7;RUFY3;FEZ2;RUFY2;CLDN7;UQCRC1;TBPL1;PLBD2;UNC119B;EXD2;PIF1;LXN;COL13A1;SHMT1;MEPCE;MRPL19;PDGFB;NCAPH;SLC5A5;OAZ3;DYNC2LI1;ADAMTS14;RHOT2;RNF216;ATG7;ATG5;GSTM3;SDR42E1;GSTM2;ABCA5;NEBL;FUCA1;LNPEP;BTBD11;VANGL1;F…
H3K4me3 GM12878 hg19	0.999989	1	0.728336	7.92724e-06	LRRC14B;JRK;PWWP2B;POP4;SPINT2;F11R;ALKBH6;CLDN1;PTPDC1;TSKU;ZDBF2;ZFYVE28;ALKBH5;SAMD14;ENDOV;KRTCAP2;LSM11;SCP2;FGFR1OP2;PRKACB;HES6;ENDOG;TSTD1;CACNA2D1;ZFYVE21;SETMAR;TMEM80;HDHD3;RUFY1;EML5;RBP1;CLDN7;RABL3;JTB;MPPE1;TMEM126B;ATF4;MEAF6;CDCA3;MTMR9;GATA3;SLC5A3;OAZ3;HSD11B1;MRPL20;HSD11B2;KCNQ1OT1;MYO6;VTI1A;LTA4H;TOE1;HEXIM2;MYH7B;GSTM2;JAG1;TIPARP;FN1;MRPL27;MRPL28;LNPEP;NR2F2;LARP6;NR2F6;…
H3K4me3 CD14-positive monocyte hg19	0.999989	1	0.774561	8.42996e-06	POP5;POP1;POP4;SPINT2;TMEM97;ALKBH6;CLDN1;PTPDC1;TSEN54;ZC3H12C;SCAMP4;ALKBH4;PSMD7;SCP2;ALKBH1;PPP4R4;PRKACB;GTSE1;XYLB;WDR83OS;HES6;GBP5;PRKAB2;CXADR;TYW5;TSTD1;CACNA2D1;ZFYVE21;SETMAR;HSPG2;ISL1;RUFY1;EML5;RBP4;SCO1;PRKAR1A;ZC3H11A;AKIP1;TMEM126A;UQCRC2;MYL9;ATF4;COL13A1;RETSAT;SAR1B;CDCA5;HPN;PDGFB;MTMR9;RNF219;MRPL14;MRPL12;IQGAP2;SLC5A3;GIGYF2;MRPL10;PRPSAP1;HSD11B2;RNF216;EPB41L3;AFMID;PIP…
H3K4me1 heart mm9	0.999989	1	0.785917	8.54936e-06	JRK;SCT;PGAP3;GMFG;POP4;TESK2;ALKBH6;KRTCAP3;ENDOV;LSM12;DPYSL4;UBASH3B;DPYSL5;FAM110C;AKT3;RAVER2;AW209491;XYLB;TMEM8B;HEMK1;RBFOX1;MEF2C;MEF2B;GBP9;TYW3;2310022A10RIK;DNTTIP1;RBP4;CLDN4;CLDN3;SPINT1;RBP2;RUFY2;TMEM79;PADI3;TMEM126A;EXOC3L;LETMD1;SKAP2;TTYH3;MEAF6;ABCB6;AIRE;GM15910;D430036J16RIK;HPN;LYPD1;SDR39U1;GATA5;COPS7B;SLCO5A1;TEX26;THY1;GATA3;ABCB9;ADAMTS12;NRADD;SLC30A10;SLC5A5;FAM221B…
H3K27ac fibroblast of lung hg19	0.999989	1	0.848164	9.22201e-06	POP4;TESK2;ALKBH6;PTPDC1;TSKU;ZDBF2;ALKBH2;LACTB;ZFYVE26;ALKBH4;TBK1;PSMD7;RAVER1;PSMD5;DPYSL3;FGFR1OP2;SAMD12;PRKACB;GTSE1;TMEM8B;MEF2A;PRKAB2;TYW5;CSNK2A1;TSTD1;CACNA2D1;NGDN;RFX3;SETMAR;TMEM80;SND1;RUFY1;SCO1;ZC3H11A;CLNS1A;PSME3;RBP1;RUFY2;TMEM126A;JTB;TXNIP;TBPL1;MPPE1;UQCRC2;LETMD1;ATF6;CGGBP1;SKAP2;ATF4;RETSAT;CDCA4;MRPL17;MTMR4;MRPL12;NCAPH;GABARAP;MRPL20;PRPSAP2;KCNQ1OT1;MYO6;VTI1A;AMZ2;…
H3K4me3 HeLa-S3 hg19	0.999989	1	0.793319	8.61482e-06	PGAP3;PWWP2B;POP4;ATP5C1;F11R;ZDBF2;ZC3H12C;SCAMP4;ALKBH5;ENDOV;ALKBH4;LSM11;RAVER1;PSMD5;DPYSL2;RAVER2;MLYCD;SAMD12;PRKACB;TMEM8B;GABARAPL2;CXADR;STARD5;ENDOG;TYW5;SECISBP2;CSNK2A2;ZFYVE21;SETMAR;DICER1;EML5;SCO1;PSME3;CRAMP1L;TMEM79;RABL3;JTB;UQCRC2;ATF6;MYL9;CGGBP1;ATF4;SET;COL13A1;SAR1B;PDGFB;MTMR4;NCAPH;MRPL20;PRKAR2B;AMZ2;RSU1;ATRIP;VTI1B;HEXIM1;INCA1;PBX3;ERLIN1;MRPL28;LNPEP;MRPL24;NR2F6;P…
H3K4me3 HepG2 hg19	0.999989	1	0.775187	8.41679e-06	POP1;PGAP3;POP4;ACCS;ALKBH6;PTPDC1;MYLK;ZDBF2;ZFYVE28;SCAMP4;ALKBH5;ZFYVE26;SAMD14;ALKBH4;LSM11;SCP2;PSMD5;DPYSL2;FGFR1OP2;RAVER2;SAMD12;PRKACB;TMEM8B;GABARAPL2;CXADR;STARD5;ENDOG;RBFOX2;MEF2B;HPCAL1;PDZK1;HDHD3;RUFY1;CLDN6;EML5;EID1;EID2;CLDN4;SPINT1;SCO1;CLDN9;PSME3;CRAMP1L;RBP1;RABL3;JTB;MPPE1;TMEM126B;CGGBP1;CRABP2;CDCA5;MEPCE;PLA2G3;GATA5;RNF219;GATA4;IQGAP2;OAZ1;PRPSAP1;EPB41L5;MRPL20;KCNQ1…
H3K4me3 mammary epithelial cell hg19	0.999989	1	0.759275	8.23698e-06	POP5;JRK;PGAP3;POP4;ALKBH6;ZDBF2;ZFYVE28;ALKBH5;ENDOV;KRTCAP2;RAVER1;PPP4R2;PSMD5;DPYSL2;RAVER2;SAMD12;PRKACB;GABARAPL2;ENDOG;TYW5;CACNA2D1;ISL1;TMEM80;HDHD3;EML5;SCO1;CRAMP1L;CLDN7;JTB;TXNIP;ASPHD2;TMEM126B;UQCRC2;ATF6;CGGBP1;GATA4;MTMR4;IQGAP2;MTMR7;MRPL20;HSD11B2;ADAMTS14;ADAMTS19;PRKAR2B;AFMID;VTI1A;SYNDIG1;PPARGC1A;HEXIM1;MYH7B;NEBL;ERLIN1;MRPL28;LNPEP;NR2F6;ABTB1;TDP2;LYPD6B;NMT1;SASS6;NAPE…
H3K4me3 endothelial cell of umbilical vein hg19	0.999989	1	0.752863	8.141e-06	POP5;JRK;PWWP2B;GMFG;POP4;ALKBH6;ZDBF2;ZFYVE28;ZC3H12C;ALKBH5;ALKBH4;RAVER1;DPYSL5;PSMD5;RAVER2;SAMD12;PRKACB;TMEM8B;HES6;PRKAB2;STARD4;CXADR;STARD5;ENDOG;TYW5;TYW3;NGDN;RFX3;PRKAB1;ISL1;EML5;RBP4;CLDN3;SCO1;CRAMP1L;TMEM126A;JTB;UQCRC2;CGGBP1;CRABP2;CDCA5;SDR39U1;IQGAP2;MTMR7;MRPL20;ADAMTS19;EPB41L3;VTI1A;PIP5K1B;AMZ2;ATRIP;HEXIM1;GSTM2;FUCA1;ERLIN1;MRPL27;MRPL28;ABTB1;QARS;TMEM98;TDP2;NMT1;SFXN4…
H3K27me3 cardiac mesoderm hg19	0.999989	1	0.672232	7.26505e-06	NOC2L;CLDN1;SAMD14;ENDOV;VPREB1;DPYSL4;SCP2;UBASH3B;DPYSL5;DPYSL2;FAM110C;PPP4R4;DPYSL3;SAMD12;SAMD10;SAMD11;WLS;RBFOX1;MEF2B;CACNA2D3;SLC5A7;CLDN5;RBP4;CLDN3;SPINT1;CLDN9;ETHE1;CLDN7;TXNIP;COL13A1;SHMT2;CRABP1;LYPD1;PDGFB;RNF219;LYPD3;SLCO5A1;GATA4;THY1;SLC5A2;SLC30A10;PLA2G7;MTMR6;MTMR7;SLC5A5;ADAMTS15;ADAMTS14;ADAMTS19;ADAMTS18;EPB41L3;SYNDIG1;HESX1;PIP5K1B;ZBTB7C;GSTM3;B3GALNT1;NGFR;TSLP;NEBL…
H3K27me3 CD14-positive monocyte hg19	0.999989	1	0.601777	6.49133e-06	LRRC14B;SCT;CLDN1;TSEN54;TSKU;ZFYVE28;SAMD14;VPREB1;DPYSL4;DPYSL2;PPP4R4;DPYSL3;NDST3;VSTM4;FNBP4;RBFOX1;CXADR;MEF2B;STARD7;PRAP1;CLDN6;SLC5A7;CLDN5;CLDN3;CLDN9;CRAMP1L;RBP1;RUFY2;CLDN7;IDO2;MYL9;ZBTB8A;COL13A1;AIRE;CRABP1;HPN;PLA2G3;LYPD3;SLCO5A1;THY1;GATA3;ADAMTS12;PLA2G7;MTMR6;MTMR7;SLC5A5;ADAMTS15;ADAMTS14;ADAMTS19;PDGFD;SYNDIG1;PIP5K1B;PPARGC1A;RHBDL1;GSTM3;B3GALNT1;SDR42E1;TSLP;CADM1;NEBL;B…
H3K27ac skeletal muscle myoblast hg19	0.999989	1	0.897672	9.67299e-06	POP5;POP4;FAM110A;ALKBH4;RAVER1;FGFR1OP2;GTSE1;PRKACB;FNBP4;MEF2A;HEMK1;STARD3;ENDOG;STARD5;TYW5;ZFYVE21;DNTTIP2;SND1;RUFY1;ZFYVE16;SCO1;ETHE1;PSME3;CRAMP1L;TMEM126A;TXNIP;PSME2;MPPE1;UQCRC2;LETMD1;ATF6;PLBD2;RETSAT;MEAF6;CDCA5;THY1;ADAMTS12;MRPL12;OAZ2;PRPSAP1;MRPL20;PRPSAP2;GRPEL1;VTI1A;AMZ2;ATRIP;EIF2AK3;MRPL27;MAGOHB;MRPL24;FERMT1;QARS;ZFAT;NMT1;NAPEPLD;STRN;PSMG2;PIGS;PIGU;RPLP1;PRKAG1;MED16…
H3K9ac K562 hg19	0.999989	1	0.804651	8.66461e-06	POP5;PGAP3;PWWP2B;POP4;PTPDC1;LSM10;SCAMP4;PSMD9;RABGEF1;ZFYVE26;ENDOV;ALKBH4;TBK1;PPP4R2;GPBP1;UBASH3A;GTSE1;TMEM8B;WDR83OS;HEMK1;GABARAPL2;RBFOX2;TYW5;STARD7;SECISBP2;RFX3;DICER1;SCAMP1;SND1;EML5;ZFYVE16;SPINT1;SCO1;ETHE1;PSME3;AKIP1;CLDN7;LETMD1;MYL9;PLBD2;CGGBP1;ATF4;EXD2;PIF1;MEAF6;CDCA3;SAR1B;MRPL14;OAZ2;NCAPH;EPB41L5;MRPL20;KCNQ1OT1;MYO6;VTI1A;PIP5K1B;AMZ2;RSU1;VTI1B;HEXIM1;PMM1;NEBL;EDEM1…
H3K27me3 endothelial cell of umbilical vein hg19	0.999989	1	0.573075	6.1662e-06	LRRC14B;SPI1;SCT;TESK2;CLDN1;MYLK;ENDOV;LIPC;DPYSL5;DPYSL2;VSTM4;SAMD12;SAMD11;CXADR;CACNA2D3;ISL1;CLDN6;EML5;RBP4;CLDN3;SPINT1;CLDN9;ASPHD2;IDO2;CRABP2;AIRE;CRABP1;PLA2G3;GATA5;RNF219;FIGNL2;LYPD3;SLCO5A1;THY1;ADAMTS12;SLC30A10;IQGAP2;PLA2G7;MTMR7;SLC5A5;ADAMTS15;ADAMTS14;ADAMTS19;SYNDIG1;PIP5K1B;RHBDL1;ZBTB7C;SDR42E1;TSLP;CADM1;NEBL;FUCA1;BTBD11;PCDHGA10;COL1A1;FERMT1;BHMT;GRIN3A;LYPD6B;SFXN1;N…
H3K36me3 MEL cell line mm9	0.999989	1	0.901203	9.67758e-06	BC031181;POP5;PGAP3;GHITM;TMEM97;SLA2;PTPDC1;FAM110A;SCAMP4;PSMD9;KRTCAP3;ALKBH5;ALKBH4;PSMD7;SCP2;ZFP281;RAVER1;PPP4R2;FAM110C;ALKBH1;GPBP1;AKT3;SAMD10;1190007I07RIK;GABARAPL1;DAXX;2410006H16RIK;SECISBP2;CSNK2A2;FRS3;HDHD3;SCAMP3;TMEM81;MYL4;EID1;ZFYVE16;SCO1;RBP2;ZFP292;PRKAR1A;ZC3H11A;DDIT3;RUFY3;PSME3;RUFY2;TMEM79;PADI3;JTB;A630089N07RIK;CGGBP1;ATF4;ZBTB8A;PARPBP;SAR1B;CDCA4;MRPL19;MTMR9;RNF2…
H3K4me3 keratinocyte hg19	0.999989	1	0.746997	8.01813e-06	JRK;POP4;ALKBH6;ZDBF2;ZFYVE28;ZC3H12C;SCAMP4;ALKBH5;KRTCAP2;ALKBH4;TBK1;RAVER1;PPP4R2;PSMD5;DPYSL2;FGFR1OP2;PRKACB;TMEM8B;STARD4;CXADR;ENDOG;TYW3;SETMAR;TMEM80;HDHD3;CLDN3;SCO1;ZC3H11A;CRAMP1L;TMEM126B;UQCRC2;MYL9;ATF4;CRABP2;CDCA5;MEPCE;SDR39U1;SLC5A3;NCAPH;MRPL20;ADAMTS14;EPB41L3;AFMID;ATRIP;ZBTB7A;RHBDL1;HEXIM1;TOE1;MRPL28;LNPEP;PCDHGA10;FAM111A;ABTB1;TDP2;LYPD6B;NMT1;NAPEPLD;FERMT2;TMEM9B;LAD…
H3K27me3 K562 hg19	0.999989	1	0.52324	5.60907e-06	SLA2;ZDBF2;ZC3H12C;ISLR;VPREB1;UBASH3B;RAVER1;PSMD5;SAMD11;WLS;GBP6;RBFOX1;CXADR;UNC5B;ISL1;EML5;SLC5A7;RBP4;RBP1;PADI3;ZBTB8A;COL13A1;HPN;CDCA8;GATA5;FIGNL2;SLCO5A1;GATA4;ADAMTS12;LYPD6;PLA2G7;OAZ2;DYNC2LI1;HSD11B1;RHOT2;ADAMTS18;MYO6;HAO2;ZBTB7C;TSLP;EDEM1;PBX3;FLI1;PCDHGA10;COL1A1;PCDHGA11;PCDHGA12;FXYD3;FXYD2;LYPD6B;FAT2;NANOG;FXYD6;CYB5RL;FERMT2;RNF220;LIN54;UCMA;WFIKKN2;BHLHE41;MED19;TMEM51…
H3K4me3 foreskin fibroblast hg19	0.999989	1	0.777119	8.32683e-06	PID1;ATP5C1;CLDN1;ZDBF2;ZC3H12C;SCAMP4;ALKBH5;SAMD14;ENDOV;PSMD7;UBASH3B;DPYSL2;RAVER2;SAMD12;XYLB;STARD4;ENDOG;TYW5;SECISBP2;HPCAL1;SETMAR;FRS2;ISL1;ZC3H11A;PSME3;ORAI3;CRAMP1L;RBP1;RABL3;JTB;ATF7;CGGBP1;ATF4;MEAF6;CDCA5;MTMR9;THY1;SLC5A3;OAZ3;ADAMTS15;HMGXB4;RNF216;KCNQ1OT1;PIP5K1B;LTA4H;PPARGC1A;VTI1B;HEXIM1;TOE1;HEXIM2;MYH7B;INCA1;LNPEP;NR2F6;DHFR;PCDHGA10;ABTB1;EIF6;ZFAT;NMT1;FXYD5;PSMG2;TME…
H3K4me3 Panc1 hg19	0.999989	1	0.768023	8.22353e-06	ATF1;POP5;PGAP3;PWWP2B;POP4;ALKBH6;ZC3H12C;COMTD1;ALKBH5;ENDOV;DPYSL4;UBASH3B;PSMD5;DPYSL2;FAM110C;DPYSL3;PRKACB;TMEM8B;WDR83OS;CXADR;TYW5;NGDN;ZFYVE21;SCAMP1;ISL1;EID1;RBP4;SCO1;CLNS1A;CLDN7;JTB;TXNIP;ASPHD2;MPPE1;TMEM126B;UQCRC2;CGGBP1;ATF4;CRABP2;CDCA5;FLII;MRPL19;PDGFB;RNF219;MRPL14;LYPD6;SLC5A3;PLA2G7;MTMR6;NCAPH;OAZ3;ADAMTS15;MRPL20;PRPSAP2;RNF216;ADAMTS19;RDH10;AFMID;AMZ2;LTA4H;ATRIP;HEXIM…
H3K27me3 GM12878 hg19	0.999989	1	0.6766	7.21702e-06	PID1;SPINT2;MYLK;ZFYVE28;SAMD14;ENDOV;SCP2;DPYSL5;PPP4R4;DPYSL3;RAVER2;NDST3;VSTM4;SAMD12;SAMD11;WLS;GABARAPL1;CXADR;UNC5B;CACNA2D1;CACNA2D3;FRS3;CLDN6;EML5;SLC5A7;RBP4;EID2;CLDN3;SPINT1;CRAMP1L;CLDN7;IDO2;UNC119B;ZBTB8A;CRABP1;LYPD1;PDGFB;PDGFA;FIGNL2;SLCO5A1;GATA4;MRPL14;THY1;SLC30A10;LYPD6;SLC5A5;HSD11B2;ADAMTS14;ADAMTS19;PRKAR2B;PDGFD;PDGFC;PIP5K1B;ABCA1;B3GALNT1;SRMS;TSLP;NEBL;LARP6;COL1A1;F…
H3K36me3 A549 hg19	0.999989	1	0.714082	7.57236e-06	ATF1;POP5;SCOC;SCT;POP1;POP4;TESK1;ATP5C1;PTPDC1;ENDOV;KRTCAP2;ALKBH4;SAMD11;ENDOG;RBFOX2;TSTD1;STARD7;CACNA2D1;TYW3;NGDN;RFX3;SCAMP1;HDHD3;SCAMP3;EML4;EID1;EID2;PSME3;ATF7;LETMD1;ATF6;ATF4;UNC119B;RETSAT;MEAF6;ABCB6;SAR1B;MEPCE;COPS7B;MRPL14;AGAP3;GABARAP;OAZ3;HSD11B2;GRPEL2;VTI1A;ATG7;ATG5;HEXIM1;TOE1;HEXIM2;BTBD19;NEBL;TIPARP;FN1;MRPL27;LARP7;MRPL28;BBIP1;LARP4;LARP6;NR2F6;DHFR;ABTB1;QARS;ZFAT…
H2AFZ A549 hg19	0.999989	1	0.836308	8.86709e-06	TFRC;POP1;PGAP3;POP4;TESK2;ATP5C1;TMEM97;ALKBH6;CLDN1;PTPDC1;MYLK;RABGEF1;ENDOV;ALKBH4;PPP4R2;PSMD5;FAM110C;ALKBH1;SAMD12;PRKACB;GTSE1;MEF2A;GABARAPL2;PRKAB2;CXADR;ENDOG;FRS2;RUFY1;SLC5A7;EID1;EID2;ZFYVE16;ZC3H11A;RUFY3;TMEM79;RABL3;UQCRC1;TXNIP;ATF7;MPPE1;LETMD1;IDO2;MYL9;PLBD2;SKAP2;ZBTB8A;SAR1B;SHMT2;CDCA5;MEPCE;MRPL19;CDCA7;MTMR9;SDR39U1;GATA4;LYPD6;OAZ2;CIAO1;DYNC2LI1;EPB41L5;CYB5R4;CYB5R3;R…
H3K9me3 G1E mm9	0.999989	1	0.680606	7.19942e-06	ATF1;PID1;PWWP2B;CLDN1;PTPDC1;ZDBF2;ZFYVE28;PREX1;LURAP1L;DPYSL5;FAM110C;PPP4R4;DPYSL3;RAVER2;NDST3;VSTM4;CXADR;UNC5B;CACNA2D1;HPCAL1;SCAMP1;ISL1;EID1;SLC5A7;CLDN3;CLDN8;AKIP1;CLDN7;SPARCL1;ATF4;GM15910;D430036J16RIK;FOXL2OS;HPN;PDGFB;LYPD2;PDGFA;TEX26;LYPD6;PLA2G7;SLC5A5;ADAMTS14;ADAMTS19;ADAMTS18;KCNMB1;PDGFC;RNF217;SYNDIG1;PPARGC1A;HAO2;SDR42E1;MCTS2;JUN;ABCA5;ABCA9;BTBD11;NR2F2;FLI1;VANGL1;DA…
H3K27me3 fibroblast of lung hg19	0.999989	1	0.570851	6.03338e-06	LRRC14B;SPI1;SCT;SPINT2;F11R;ZDBF2;ZFYVE28;PREX1;ENDOV;DPYSL4;DPYSL2;NDST3;SAMD11;CACNA2D3;ISL1;SLC5A7;CLDN5;RBP4;CLDN3;SPINT1;CLDN9;CLDN7;CRABP1;PDGFB;PLA2G3;GATA5;PDGFA;GATA4;SLCO5A1;THY1;SLC5A2;SLC30A10;IQGAP2;LYPD6;PLA2G7;SLC5A5;HSD11B2;EPB41L1;ADAMTS19;ADAMTS18;KCNMB1;SYNDIG1;PIP5K1B;ZBTB7C;GSTM3;SRMS;NEBL;FUCA1;BTBD11;BHMT;GRIN3A;FXYD3;LYPD6B;PSMG4;NANOG;LAD1;ARHGAP8;LRRC10B;UCMA;DPYS;SNX10…
H3K27ac A549 hg19	0.999989	1	0.818769	8.62349e-06	POP5;JRK;POP4;F11R;PTPDC1;FAM110A;ZC3H12C;RABGEF1;ENDOV;ZFYVE26;KRTCAP2;SAMD14;ALKBH4;RAVER1;PSMD5;RAVER2;SAMD12;PRKACB;TMEM8B;WDR83OS;HEMK1;STARD4;ENDOG;CXADR;STARD5;RBFOX2;NGDN;RFX3;PRKAB1;TMEM80;SND1;EML5;SCO1;DDIT3;PSME3;FAR1;UQCRC2;PIF1;RETSAT;MEAF6;RNF219;IQGAP2;MRPL10;CIAO1;EPB41L5;ADAMTS15;MRPL20;HSD11B2;PRKAR2B;KCNQ1OT1;MYO6;VTI1A;AMZ2;RSU1;ATRIP;ABCA5;NEBL;FUCA1;PBX3;EIF2AK3;ERLIN1;MRPL…
H3K4me1 A549 hg19	0.999989	1	0.629149	6.61092e-06	ACCS;ALKBH6;LSM10;ALKBH2;ISLR;LSM12;SCP2;DPYSL5;PPP4R4;NDST3;XYLB;SETMAR;HDHD3;CLDN6;CLNS1A;RUFY3;TXNIP;UNC119B;ZBTB8A;SET;ABCB6;FLII;LYPD1;FIGNL2;SLCO5A1;GATA3;LYPD6;PLA2G7;OAZ3;RHOT2;PRPSAP2;RDH12;AFMID;VTI1B;ABCA1;GSTM3;FERMT1;GRIN3A;TMEM98;ZFAT;SFXN1;F13B;PSMG2;GPR19;PIGO;LRRC10B;BHLHE41;TFCP2L1;LRRC31;SHF;SHE;CHAF1B;JPH2;MECOM;NEFL;OLR1;CGNL1;DIO3OS;FGFBP1;SLC39A11;TMC6;MRPL43;SUMF1;PIGC;MRP…
H3K9me3 megakaryocyte mm9	0.999989	1	0.455893	4.78701e-06	NCKAP1;SCOC;MAML2;GLDC;1700001L19RIK;PNMAL2;CWH43;ADARB1;PTPDC1;TSKU;GPR176;DPYSL4;CYP1B1;PXDC1;NCKAP5;BVES;DLEU7;DDX17;UNC13C;CXADR;UNC5B;CACNA2D1;DAPK3;SOX13;AFAP1;SOX11;PRAP1;SLC5A7;CNBD2;CLDN5;DEPDC1B;EID2;TCL1;DAAM2;CLDN8;3110070M22RIK;ASPHD2;FAR2;IDO2;ACOT6;ACOT4;TSPYL5;D430036J16RIK;PHYHIPL;FIGNL2;SLCO5A1;THY1;TEX19.1;ADH7;FAM149A;MTMR7;SLC5A5;DYNC2LI1;FAM124A;PCDHA1;ADAMTS19;GALR2;KCNQ1OT…
H3K36me3 endothelial cell of umbilical vein hg19	0.99999	1	0.688963	7.23e-06	POP5;JRK;POP1;ATP5C1;ACCS;SLA2;KRTCAP3;WDR83OS;ENDOG;TSTD1;STARD7;TYW3;NGDN;RC3H1;DNTTIP2;SCAMP1;HDHD3;HSPG2;TMEM81;SCAMP3;PSME3;ORAI3;JTB;ATF7;LETMD1;ATF6;ATF4;UNC119B;RETSAT;MEAF6;CDCA4;MRPL17;COPS7B;MRPL12;GABARAP;OAZ3;MRPL20;HSD11B2;RHOT2;RDH10;ATG7;ATRIP;ATG5;TOE1;BTBD19;JUN;TIPARP;FN1;MRPL27;LARP7;MRPL28;BBIP1;LARP4;LARP6;EIF1;DHFR;UCK1;QARS;SASS6;SFXN4;SFXN1;SFXN2;ARF3;PIGS;ARF1;RPLP1;RPLP…
H3K4me3 cardiac fibroblast hg19	0.99999	1	0.740418	7.7574e-06	JRK;PGAP3;SPINT2;F11R;ZDBF2;ZFYVE28;SCAMP4;LACTB;COMTD1;ALKBH5;SAMD14;DPYSL2;RAVER2;TMEM8B;HEMK1;STARD4;ENDOG;MEF2B;CACNA2D1;SETMAR;DICER1;ISL1;EML5;CRAMP1L;JTB;CGGBP1;CRABP2;FLII;PDGFB;PDGFA;MTMR9;GATA3;MTMR4;MTMR7;EPB41L5;ADAMTS15;MRPL20;ADAMTS14;ADAMTS19;RDH10;PDGFC;EPB41L3;PIP5K1B;PPARGC1A;ZBTB7A;HEXIM1;SDR42E1;HEXIM2;NEBL;MRPL27;MRPL28;NR2F6;PCDHGA10;TMEM98;SFXN4;RNF220;GPR19;PIGS;ARF1;LRRC3…
H3K27me3 A549 hg19	0.99999	1	0.547535	5.73275e-06	PID1;GMFG;POP4;TESK2;F11R;ZFYVE28;ENDOV;SAMD14;DPYSL4;DPYSL5;FAM110C;GPBP1;DPYSL3;NDST3;SAMD12;GBP6;STARD4;GABARAPL1;MYL4;RBP4;CLDN3;SPINT1;TXNIP;SPARCL1;CRABP2;COL13A1;AIRE;CRABP1;PDGFB;PLA2G3;GATA5;SLCO5A1;THY1;MTMR6;HSD11B1;ADAMTS15;HSD11B2;ADAMTS14;PRKAR2B;PDGFC;AMZ1;ZBTB7C;GSTM3;ABCA5;PBX3;FN1;ABCA9;EIF1;COL1A1;BHMT;FXYD3;PSMG4;NANOG;FXYD5;ARHGAP9;ARHGAP8;LRRC10B;RPLP1;BHLHE41;MRPL39;LRRC3;T…
H3K4me3 B cell hg19	0.99999	1	0.763686	7.97235e-06	POP5;LRRC14B;PGAP3;ZDBF2;ZFYVE28;ZC3H12C;SCAMP4;LACTB;ALKBH5;SAMD14;LSM11;CAPNS1;DPYSL5;FAM110C;XYLB;WDR83OS;GBP5;GABARAPL1;ENDOG;CXADR;TYW5;SECISBP2;TYW3;DNTTIP1;SETMAR;FRS2;RUFY1;ZC3H11A;PSME3;CRAMP1L;TMEM126A;JTB;TXNIP;ATF7;MYL9;CGGBP1;ATF4;SET;CRABP2;CDCA5;GATA3;SLC5A3;MTMR6;GIGYF2;DYNC2LI1;HMGXB4;VTI1B;HEXIM1;HEXIM2;GSTM2;JAG1;GSTM1;CADM1;MRPL28;LNPEP;LARP4;NR2F6;EIF1;PCDHGA10;FAM111A;LYPD6B…
H3K79me2 A549 hg19	0.99999	1	0.770237	8.01252e-06	POP4;F11R;ALKBH6;LIPA;PTPDC1;TSEN54;MYLK;FAM110A;LSM10;ZFYVE26;KRTCAP2;ALKBH4;TBK1;LSM11;DPYSL2;FGFR1OP2;MLYCD;SAMD11;WDR83OS;HEMK1;SECISBP2;NGDN;DNTTIP1;SETMAR;FRS3;HDHD3;AKIP1;PSME2;EXD2;PIF1;CDCA3;RETSAT;MEAF6;SAR1B;SHMT1;CDCA8;GATA3;OAZ3;DYNC2LI1;PRPSAP2;AFMID;MYO6;SFN;AMZ2;TOE1;ABCA1;MYH7B;BTBD19;NEBL;FN1;MRPL27;LARP7;MRPL28;SNUPN;DHFR;ABTB1;UCK1;TMEM98;SFXN4;SFXN2;FXYD5;PKIG;PIGQ;MED16;MRPL…
H3K36me3 splenic B cell mm9	0.99999	1	0.895629	9.31523e-06	JRK;2810408A11RIK;POP4;GHITM;ALKBH4;TBK1;LSM11;PSMD7;ZFP287;FNBP4;HES6;DAXX;ENDOG;TSTD1;NGDN;SND1;TMEM81;CNBD2;SCO1;JTB;MPPE1;ATF4;MEAF6;ABCB6;CDCA4;CDCA5;MEPCE;MTMR9;MRPL17;COPS7B;MRPL12;GABARAP;CIAO1;SLC5A5;PRPSAP1;MRPL20;HSD11B2;GUCD1;0610039K10RIK;TIPARP;TMA7;EIF1;QARS;NMT1;SFXN4;PSMG1;PSMG2;PKIG;PIGT;WFIKKN1;PIGO;1700034P13RIK;RPLP1;RPLP0;MRPL39;PIGW;PIGV;MED11;TRMT112;SMPD1;FASTK;2010320M18…
H3K9me3 G1E-ER4 mm9	0.99999	1	0.747393	7.77237e-06	ATF1;PWWP2B;PTPDC1;FAM110A;ZDBF2;ZFYVE28;PREX1;LURAP1L;DPYSL5;FAM110C;PPP4R4;DPYSL3;NDST3;RBFOX1;CACNA2D1;CACNA2D3;HPCAL1;SCAMP1;ISL1;EID1;SLC5A7;CLDN3;SPINT1;CLDN8;CLDN7;PADI3;ATF4;D430036J16RIK;FOXL2OS;HPN;PDGFB;LYPD1;GATA5;PDGFA;SLCO5A1;GATA3;LYPD6;SLC5A5;PDGFC;RNF217;SYNDIG1;SDR42E1;MCTS2;JUN;CADM1;ABCA5;ABCA9;BTBD11;NR2F2;VANGL1;PCDHGA10;DAZL;PCDHGA11;PCDHGA12;GRIN3A;TMEM98;LYPD6B;NOX4;FXYD5…
H3K4me2 A549 hg19	0.99999	1	0.704356	7.29554e-06	ATF1;CHIC2;PID1;POP4;PWWP2B;TESK1;TESK2;ENDOV;KRTCAP2;SAMD14;ALKBH4;RAVER1;SCP2;PSMD5;FAM110C;SAMD12;TMEM8B;GABARAPL2;CXADR;STARD5;ZFYVE21;RFX3;SCAMP1;TMEM80;EML5;TXNIP;TMEM126B;UQCRC2;CGGBP1;CRABP2;SAR1B;PDGFA;RNF219;ADAMTS12;IQGAP2;MRPL20;HSD11B2;EPB41L3;MYO6;VTI1A;ATRIP;GSTM2;ABTB1;PCDHGA12;EIF6;NMT1;F13B;STRN;FXYD5;GPR27;SRPR;MRPL39;MED16;LRRC32;PIGV;LRRC31;MRPL41;MED11;JPH2;TMEM43;TCP11L2;OL…
H3K27me3 erythroblast mm9	0.99999	1	0.7825	8.10071e-06	PID1;LURAP1L;DPYSL4;UBASH3B;DPYSL3;RAVER2;MLYCD;WLS;GBP5;RBFOX1;ENDOG;CXADR;CACNA2D1;SCAMP1;HSPG2;SLC5A7;RBP4;SPINT1;ORAI3;RUFY2;AKIP1;FAR2;RABL2;LETMD1;MYL9;ZBTB8A;SET;COL13A1;AIRE;SHMT1;CRABP1;LYPD1;PDGFA;SLCO5A1;SLC30A10;IQGAP2;LYPD6;PLA2G7;SLC5A3;MTMR7;ADAMTS15;ADAMTS14;RDH12;ADAMTS19;PDGFD;ADAMTS18;PDGFC;SYNDIG1;A830052D11RIK;AMZ1;ABCA1;SDR42E1;B3GALNT1;JUN;TSLP;NEBL;FN1;BTBD11;A930003O13RIK…
H3K9me3 CH12.LX mm9	0.99999	1	0.571197	5.90418e-06	SCOC;CLPB;MAML2;TRIL;STMN2;PNMAL2;ADARB1;SOX21;FGFRL1;ZFYVE28;GPR176;LURAP1L;SOX18;CYP1B1;PXDC1;RBFOX1;ENDOG;CXADR;UNC5B;CACNA2D1;RPL23;RPL22;CACNA2D3;SOX13;SOX11;SOX12;CLDN5;EID2;PRKD3;HECW2;CLDN7;ACOT1;HOXB2;ACOT6;ACOT4;ACOT3;D430036J16RIK;FOXL2OS;PDGFB;PDGFA;PHYHIPL;FIGNL2;PRKCZ;SLC5A5;PRPSAP1;GJC1;FAM171A2;PCDHA1;ADAMTS19;GALR2;ADAMTS18;RNF217;SYNDIG1;PCDHA5;ALX3;PCDHA4;PLEK2;PCDHA3;ALX1;PCDH…
H3K27me3 MEL cell line mm9	0.99999	1	0.546548	5.64297e-06	NCKAP1;SCOC;PGAP3;XYLT2;STMN3;ABAT;CWH43;F11R;TSKU;GM5;BACH2;ELK3;MYLK;DPYSL5;SOX18;FAM110C;PPP4R4;CREB3L1;NDST3;ZFP287;ZFP286;KRTDAP;GBP5;SOX13;PDZK1;HOGA1;PRAP1;EML5;RBP4;FAM169B;MYL7;CLDN3;PRKD3;PRKAR1A;MAP1A;ACOT1;SERPING1;HOXB3;AMY1;HOXB2;TMEM126B;ASF1A;ACOT3;LRPAP1;ZBTB8A;AIRE;GM15910;CRABP1;PDGFB;LYPD2;TEX19.1;ADH7;PRDM11;SLC5A2;PRKCZ;NUGGC;OAZ3;GJC1;DYNC2LI1;ABR;ADH1;FAM171A2;RIC8B;RDH12;…
H3K27me3 G1E-ER4 mm9	0.99999	1	0.508889	5.24741e-06	CYFIP2;POP5;SCOC;MAML2;GLDC;STMN3;CWH43;ADARB1;F11R;LIPA;RXFP3;ISLR;GPR176;LIPC;DPYSL5;EVA1B;AKT3;CREB3L2;HOXA3;ZFP287;WLS;ZFP286;ADGB;GBP5;NKX2-6;FRS3;PRAP1;CPED1;CLDN3;CLDN9;MYL3;ZFP296;HOXB2;MYL9;LIPT2;ZBTB8A;HPN;LYPD1;XPA;ADH7;SLC5A2;FAM221B;LDHB;HSD11B2;ABR;ADH1;FAM171A2;FAM124A;TERT;CHST12;OLFR620;C9;PLCG1;PPARGC1A;AMZ1;PLK3;NGFR;TSLP;A730085K08RIK;TIPARP;FN1;FZD9;PRRC2C;4930404H11RIK;A9300…
H3K36me3 keratinocyte hg19	0.99999	1	0.727312	7.49868e-06	ATF1;POP5;JRK;POP1;TESK1;ATP5C1;TMEM97;NOC2L;KRTCAP3;KRTCAP2;TBK1;LSM11;FAM110C;ALKBH1;WDR83OS;STARD3;TSTD1;STARD7;TYW3;NGDN;RC3H1;RFX3;SCAMP1;HDHD3;SCAMP3;RUFY3;PSME3;ORAI3;TMEM126A;TXNIP;ATF7;LETMD1;ATF6;ATF4;SET;MEAF6;ABCB6;CDCA4;CDCA5;AGAP3;MRPL12;GIGYF2;GABARAP;OAZ3;MRPL20;HSD11B2;RHOT2;CYB5R3;RDH10;AFMID;SFN;ATG7;RHBDL1;ATG5;TOE1;HEXIM2;BTBD19;JUN;MRPL27;LARP7;MRPL28;MAGOHB;MRPL24;EIF1;DHFR…
H3K27me3 megakaryocyte mm9	0.99999	1	0.61321	6.31664e-06	PID1;LURAP1L;FAM110C;RAVER2;SAMD12;ZFP286;KRTDAP;RBFOX1;CACNA2D1;CACNA2D3;EML5;RBP4;CLDN4;ETHE1;MYL9;ZBTB8A;HPN;PLA2G3;SLCO5A1;THY1;LYPD6;PLA2G7;MTMR7;ADAMTS19;PDGFD;ADAMTS18;C9;PDGFC;RNF217;SYNDIG1;HESX1;AMZ1;PPARGC1B;ABCA1;TSLP;ABCA5;NEBL;FN1;LARP6;PKIB;FERMT1;GRIN3A;EIF5;LYPD6B;FERMT2;ARHGAP8;DPYS;2610316D01RIK;TFCP2L1;LRRC1;GLT1D1;HEY1;D6ERTD527E;NEFL;NEFM;DUSP5;GPR39;RIPK3;ELOVL2;TMEFF2;MBLA…
H3K36me3 K562 hg19	0.99999	1	0.727354	7.49041e-06	JRK;NOC2L;PTPDC1;ALKBH2;SCAMP4;PSMD9;KRTCAP3;KRTCAP2;TBK1;SAMD10;WDR83OS;HEMK1;GABARAPL2;TSTD1;STARD7;NGDN;ZFYVE21;DNTTIP2;SCAMP1;HDHD3;SCAMP3;PSME3;UQCRC1;JTB;TXNIP;PSME2;LETMD1;ATF4;RETSAT;MEAF6;CDCA4;SAR1B;SHMT2;CDCA5;MRPL17;MRPL12;OAZ3;MRPL20;RHOT2;GRPEL1;AFMID;ATRIP;TOE1;HEXIM2;BTBD19;MRPL28;LNPEP;MAGOHB;SNUPN;EIF1;DHFR;FAM111A;TBL2;EIF5;UCK1;EIF6;FASN;SFXN2;ARF1;RPLP1;HEXB;RPLP0;MRPL38;MRPL…
H3K27me3 CH12.LX mm9	0.99999	1	0.668605	6.87782e-06	PGAP3;TMEM97;F11R;FAM110A;VPREB1;DPYSL4;PPP4R4;UBASH3A;SAMD10;KRTDAP;PRKAB2;HPCAL1;FRS2;FRS3;CLDN6;CLDN4;MYL7;CLDN3;SPINT1;PADI3;ASPHD2;ATF7;PLBD2;UNC119B;ZBTB8A;TTYH3;SHMT1;CRABP1;PLA2G3;ABCB9;SLC5A2;IQGAP2;SLC5A3;PRPSAP1;FAM221B;HSD11B2;ADAMTS14;PRKAR2B;PDGFC;MYO6;PIP5K1B;ATG7;ABCA1;NGFR;GSTM1;ABCA5;INCA1;FERMT1;ABTB1;TMEM98;SFXN1;LAD1;ARHGAP8;WFIKKN2;LRRC3;TMEM51;TFCP2L1;TMEM53;PEAR1;LRRC2;SHF…
H3K27me3 mammary epithelial cell hg19	0.99999	1	0.543399	5.57742e-06	GLDC;TRIL;STMN2;CWH43;SLC4A4;RXFP3;ZDBF2;ZFYVE28;VPREB1;ALKBH4;DPYSL4;DPYSL5;SOX18;DPYSL2;CREB3L1;GJA4;CYP1B1;DLEU2;VSTM4;JUNB;DLEU7;RBFOX1;MEF2B;NKX2-6;UNC5B;PRKCB;DAPK1;CACNA2D1;DAPK2;CACNA2D3;SOX11;ISL1;DKK2;SLC5A7;CLDN5;RBP4;MYL7;CLDN3;DAAM2;HECW2;ACOT4;TSPYL5;ENPEP;CDCA4;AIRE;CRABP1;LYPD1;PLA2G3;GATA5;PHYHIPL;SLCO5A1;THY1;SLAIN1;ADAMTS12;SLC30A10;IQGAP2;LYPD6;FAM149A;MTMR7;SLC5A5;ADAMTS14;FA…
H3K27me3 G1E mm9	0.99999	1	0.602648	6.17816e-06	CYFIP2;SERPINE2;GLDC;STMN3;ADARB1;CWH43;SLA2;LIPA;GM5;GCSH;DPYSL5;SOX18;FAM110C;CREB3L2;CDK20;HOXA3;CYP1B1;MS4A10;WLS;ZFP286;GBP5;PRKCH;DNAAF3;PRKCD;SOX11;SOX12;SCAMP1;EID1;TCL1;FAM169B;MYL7;SPINT1;HECW2;RBP1;AKIP1;ZFP296;SERPING1;A630089N07RIK;MYL9;ACOT4;ACOT3;COL13A1;AIRE;CRABP1;LYPD1;PLA2G3;LYPD3;SLCO5A1;ABCB9;SLC5A2;IQGAP2;PRKCZ;NUGGC;MTMR7;GJC1;ADAMTS15;LDHB;ABR;FAM171A2;FAM124A;TERT;S100A16…
H3K36me3 GM12878 hg19	0.99999	1	0.669799	6.84802e-06	ATF1;POP5;JRK;POP4;ATP5C1;ACCS;KRTCAP3;COMTD1;ENDOV;RAVER1;ENDOG;TSTD1;STARD7;SECISBP2;TYW3;RC3H1;FRS2;HDHD3;TMEM81;SCAMP3;EML4;ORAI3;CRAMP1L;ATF7;LETMD1;ATF6;ATF4;RETSAT;MEAF6;CDCA4;CDCA5;MEPCE;COPS7B;MRPL12;GABARAP;MRPL20;HSD11B2;RHOT2;AFMID;PIP5K1B;ATG7;ATG5;HEXIM2;MRPL27;LARP7;MRPL28;BBIP1;LARP4;MRPL24;EIF1;DHFR;FAM111A;QARS;TDP2;SASS6;SFXN4;SFXN1;SFXN2;RPLP1;RPLP0;MRPL36;DDA1;MRPL33;MRPL41;T…
H3K4me1 G1E mm9	0.99999	1	0.859609	8.78221e-06	SCT;GMFG;A430005L14RIK;TESK2;ACCS;ALKBH6;TSKU;PSMD9;LACTB;SCP2;PPP4R2;DPYSL5;AW209491;1190007I07RIK;STARD5;RBFOX2;TYW5;DNTTIP1;RC3H1;SETMAR;PDZK1;4930402H24RIK;CLDN4;MYL7;FEZ2;RBP1;LETMD1;ATF4;LXN;MEAF6;LYPD1;THY1;IQGAP2;GABARAP;HSD11B2;RNF216;RDH12;MYO6;RSU1;TOE1;GSTM1;SRMS;TEX30;PBX3;FN1;BTBD10;SNUPN;QARS;TDP1;SFXN4;PSMG1;SFXN2;PIGS;ZFP248;LRRC34;HEXB;MRPL38;MRPL36;TFCP2L1;TMEM53;SHF;PCMTD2;111…
H3K4me3 WI38 hg19	0.99999	1	0.785072	8.0207e-06	ATP5C1;F11R;CLDN1;LIPA;ZDBF2;ZC3H12C;ALKBH5;ENDOV;LSM11;ALKBH1;SAMD12;XYLB;SAMD11;MEF2A;WDR83OS;ENDOG;CXADR;TYW5;SECISBP2;FRS2;RUFY1;ZC3H11A;PSME3;FEZ2;ORAI3;CRAMP1L;RBP1;ATF7;CGGBP1;ATF4;MEAF6;CDCA5;SHMT1;MEPCE;CDCA7;CDCA8;GATA3;SLC5A3;OAZ1;MTMR7;ADAMTS14;EPB41L3;PPARGC1B;VTI1B;HEXIM1;TOE1;HEXIM2;NGFR;GSTM1;FUCA1;MRPL28;LNPEP;NR2F2;LARP4;DHFR;VANGL1;PCDHGA10;FAM111A;ABTB1;STRN;PKIG;PIGS;PIGT;RPL…
H3K36me3 cardiac mesoderm hg19	0.99999	1	0.714951	7.30063e-06	POP5;JRK;TMEM97;ACCS;KRTCAP3;PSMD7;GABARAPL2;TSTD1;SECISBP2;NGDN;CSNK2A2;RC3H1;DNTTIP2;HDHD3;TMEM81;SCAMP3;CLDN6;MYL6;MYL7;ZC3H11A;PSME3;CRAMP1L;RBP1;UQCRC1;JTB;TXNIP;PSME2;ATF4;CDCA3;MEAF6;ABCB6;SHMT2;CDCA5;MRPL17;SDR39U1;MRPL12;GABARAP;CIAO1;OAZ3;MRPL20;RHOT2;RHBDL1;TOE1;PBX3;MRPL28;MRPL24;EIF1;VANGL1;PCDHGA11;TBL2;EIF5;UCK1;EIF6;TMEM98;TDP2;RPLP1;RPLP0;SRPR;MRPL39;MRPL36;PIGW;MRPL41;MED11;TRMT…
H3K4me1 megakaryocyte mm9	0.99999	1	0.765626	7.81294e-06	PGAP2;CLDN1;PTPDC1;ZDBF2;COMTD1;ISLR;SCP2;DPYSL5;PPP4R4;DPYSL3;WLS;ZFP286;RBFOX2;UNC5B;CACNA2D1;ISL1;METTL7A1;EID1;RUFY3;TMEM126A;FAR2;LXN;AIRE;ADAMTS12;LYPD6;PLA2G7;MTMR7;DYNC2LI1;ADAMTS15;ADAMTS19;1110051M20RIK;AFMID;SYNDIG1;AMZ1;ZBTB7C;TOE1;ABCA1;GSTM3;B3GALNT1;GSTM1;ABCA5;NEBL;FN1;ERLIN1;LARP4;A930003O13RIK;FERMT1;TMEM98;SFXN4;NOX4;FXYD6;DCHS1;GSTM7;FERMT2;GSTM5;GPR27;ARF3;PIGU;ARHGAP8;A53001…
H3K9me3 erythroblast mm9	0.99999	1	0.456113	4.63381e-06	MAML2;STMN3;PNMAL2;SOX21;PTPDC1;TSKU;ZFYVE28;GPR176;DPYSL5;EVA1B;PPP4R4;CYP1B1;PXDC1;FNBP4;DDX17;UNC13C;PRKCE;DAPK3;SOX11;WDR76;CLDN6;CLDN5;TCL1;CLDN3;SPINT1;CLDN8;CLDN7;CRABP2;MEPCE;FOXL2OS;PDGFB;PHYHIPL;FIGNL2;GATA4;GATA3;ABCB9;TEX19.1;SLC5A5;PRPSAP1;FAM171A2;PCDHA1;GALR2;KCNQ1OT1;SYNDIG1;PCDHA5;RRS1;PLEK2;PCDHA9;D430020J02RIK;NKX2-5;CEP76;PCDHA8;NKX2-4;PCDHA7;NKX2-3;PCDHA6;MCTS2;JUN;FZD3;PLK5;…
H3K4me1 G1E-ER4 mm9	0.99999	1	0.745951	7.56117e-06	SCOC;TESK2;ACCS;TSEN54;LSM10;VPREB1;SCP2;PPP4R2;TMEM8B;GABARAPL1;STARD5;RBFOX2;2310022A10RIK;SECISBP2;DNTTIP1;FRS3;RBP2;CLDN9;ORAI3;RUFY2;TMEM79;RBP1;MYL3;EXOC3L;LETMD1;ATF4;ZBTB8A;LXN;CRABP2;RETSAT;MEAF6;AIRE;LYPD1;COPS7B;GATA3;THY1;AGAP3;SLC5A3;GABARAP;PRPSAP1;FAM221B;RHOT2;PRPSAP2;RDH12;MYO6;SFN;ABCA1;NGFR;FN1;ERLIN1;SFXN4;SFXN2;GSTM7;ZFP248;PIGO;TFCP2L1;DDA1;PIGX;TRMT112;MMP24;HEY1;HEY2;CTBS;…
H3K4me1 ES-E14 mm9	0.99999	1	0.757354	7.67439e-06	SCT;F11R;UBASH3B;1190007I07RIK;ZFP286;MEF2B;PDZK1;TMEM80;HDHD3;RUFY1;SLC5A7;RBP4;RUFY2;MYL3;ASPHD2;FAR2;IDO2;MYL9;LXN;CDCA4;GM15910;FLII;CRABP1;PDGFB;LYPD1;PLA2G3;SDR39U1;ADAMTS12;MTMR4;NRADD;SLC30A10;PLA2G7;PRPSAP2;ADAMTS19;PDGFD;AFMID;SYNDIG1;HESX1;PIP5K1B;A830052D11RIK;GSTM3;GSTM2;CADM1;4732491K20RIK;ERLIN1;DAZL;TMEM98;FASN;B230217O12RIK;NOX4;GSTM7;GSTM5;UCMA;LRRC2;PCMTD2;SHE;JPH2;SMPD1;FASTK;…
H3K36me3 HepG2 hg19	0.99999	1	0.756634	7.65404e-06	POP5;POP1;POP4;ATP5C1;NOC2L;KRTCAP3;ENDOV;PPP4R2;ENDOG;TSTD1;STARD7;SECISBP2;TYW3;RC3H1;ZFYVE21;DNTTIP2;HDHD3;EML4;RBP4;RUFY3;ORAI3;JTB;ATF6;ATF4;MEAF6;CDCA5;MEPCE;HPN;MRPL17;SDR39U1;COPS7B;MRPL12;GABARAP;CIAO1;OAZ3;MRPL20;HSD11B2;GRPEL1;AFMID;PIP5K1B;ATG7;TOE1;TIPARP;FN1;MRPL27;LARP7;NR2F2;BBIP1;LARP4;NR2F6;EIF1;DHFR;EIF5;QARS;TDP2;TDP1;SASS6;SFXN4;SFXN1;SFXN2;RPLP1;RPLP0;LRRC3;MRPL36;LRRC1;MED1…
H3K9me3 fibroblast of lung hg19	0.99999	1	0.449294	4.52138e-06	PI4K2B;PID1;SERPINE2;SERPINE1;ENO1;BACH1;SMC2;GPR176;PSMD5;FAM110C;AKT3;EARS2;WLS;RBFOX1;NKX2-6;RPL23;EML4;MTAP;DAAM1;DDIT3;DUS3L;ATF4;TSPYL5;XPA;PLA2G3;LYPD3;GATA3;ADAMTS12;HSD11B1;PCDHA1;ADAMTS19;PDGFD;ADAMTS18;PCDHA5;ALX3;PCDHA4;PCDHA3;ALX1;NRBF2;PCDHA2;PCDHA8;PCDHA7;NKX2-3;PCDHA6;S100A10;SDR42E1;MYH7B;PLK5;ST13;FZD7;STARD10;ABCA9;PRRC2C;NR2F2;PRDX6;EIF1;SOX30;VANGL1;PCDHGA10;H19;GJB2;PCDHGA12…
H3K36me3 HeLa-S3 hg19	0.99999	1	0.746046	7.45288e-06	ATF1;POP5;POP1;ATP5C1;TSKU;ALKBH2;ENDOV;KRTCAP2;RAVER1;WDR83OS;ENDOG;TSTD1;STARD7;DNTTIP1;ZFYVE21;DNTTIP2;FRS2;FRS3;EML4;ORAI3;RABL3;TXNIP;ATF7;LETMD1;ATF6;ATF4;RETSAT;MEAF6;CDCA5;MEPCE;CDCA7;MRPL17;COPS7B;MRPL12;OAZ1;GABARAP;CIAO1;OAZ3;MRPL20;HSD11B2;RHOT2;ATG7;ATG5;TOE1;HEXIM2;TIPARP;LARP7;MRPL28;BBIP1;LARP4;LARP6;EIF1;DHFR;EIF5;QARS;SASS6;SFXN4;SFXN1;SFXN2;RPLP1;RPLP0;PRKAG1;MRPL36;CTCF;DDA1;L…
H3K27me3 keratinocyte hg19	0.99999	1	0.563729	5.62533e-06	CYFIP2;GLDC;STMN2;CWH43;NOC2L;SLC4A4;MYLK;ZDBF2;PREX1;SAMD14;SOX18;DPYSL2;DPYSL3;NDST3;CYP1B1;UBASH3A;BVES;DLEU7;CMKLR1;KRTDAP;RBFOX1;DAPK2;WDR72;SOX11;ISL1;DKK2;MYL4;EML5;SLC5A7;CLDN5;RBP4;CLDN3;CLDN9;MAP1A;RBP1;PRR16;MYL9;ENPEP;CRABP2;HPN;PHYHIPL;ADAMTS12;SLC5A2;SLC30A10;SLC5A5;TERT;EPB41L1;GALR2;PDGFD;ADAMTS18;TTPA;KCNMB1;EPB41L3;PRDM16;CHST10;GSG1L;PIP5K1B;ALX1;PPARGC1A;AMZ1;NKX2-4;NKX2-3;PLK…
H3K27me3 kidney epithelial cell hg19	0.99999	1	0.559219	5.57841e-06	LRRC14B;SCT;STMN2;XYLT1;CWH43;SOX21;RXFP3;ZDBF2;PREX1;DPYSL4;DPYSL5;SOX18;PPP4R4;GJA4;CYP1B1;VSTM4;DLEU7;CMKLR1;SAMD11;PRKCH;MEF2B;NKX2-6;PRKCB;CLEC11A;CACNA2D3;ISL1;DKK2;SLC5A7;RBP4;CLDN3;CLDN9;MAP1A;CLDN7;AIRE;HPN;PLA2G3;GATA5;PHYHIPL;LYPD3;GATA4;GATA3;THY1;SLC30A10;IQGAP2;PLA2G7;MTMR7;SLC5A5;FLRT2;GALR2;ADAMTS18;ZSCAN10;PRDM16;SYNDIG1;ALX3;NKX2-1;PLCG2;GSG1L;PIP5K1B;ALX1;PROM1;NKX2-5;AMZ1;NKX2…
H3K36me3 ES-E14 mm9	0.99999	1	0.889502	8.82655e-06	ATF1;POP1;SPINT2;GHITM;TMEM97;ACCS;SCAMP4;KRTCAP3;COMTD1;ALKBH5;ALKBH4;RAVER1;ZFP281;HES6;GABARAPL2;STARD5;TSTD1;SECISBP2;NGDN;TMEM80;SND1;TMEM81;EID2;CLDN4;ZC3H11A;PSME3;ORAI3;ATF4;SET;MEAF6;CDCA4;CDCA8;MRPL17;MRPL12;OAZ1;MRPL10;GABARAP;PRPSAP1;MRPL20;RHOT2;PRPSAP2;AFMID;RHBDL1;HEXIM1;MCTS2;TMA7;EIF1;DHFR;QARS;PSMG3;PSMG4;NANOG;PSMG1;PIGO;1700034P13RIK;RPLP1;NCAPG2;RPLP0;LRRC3;MED16;MRPL34;MRPL4…
H3K4me3 testis mm9	0.99999	1	0.889502	8.82655e-06	BC031181;POP5;PGAP2;SCT;UXS1;ACCS;CLDN1;ZC3H12C;COMTD1;KRTCAP2;SAMD14;CAPNS1;AW209491;SAMD12;ZFP286;STARD4;STARD5;2410006H16RIK;UNC5B;CSNK2A2;RC3H1;DNTTIP2;SETMAR;FRS2;SCAMP1;ISL1;HDHD3;CLDN6;EID2;MYL6;SCO1;ZFP292;DDIT3;ETHE1;PADI3;FAR1;ATF7;MYL9;CGGBP1;LXN;ABCB6;MTMR9;MTMR4;ADAMTS15;RDH12;PDGFD;1110051M20RIK;VTI1A;ZBTB7C;TEX30;FN1;TMA7;ABCA9;MRPL27;4930404H11RIK;MRPL24;LARP6;DHFR;TBL2;FASN;NMT1;…
H3K27me3 SK-N-SH hg19	0.99999	1	0.620634	6.15456e-06	SERPINE2;TRIL;CWH43;F11R;SLC4A4;CLDN1;SOX21;RXFP3;ZFYVE28;ZC3H12C;GPR176;UBASH3B;DPYSL5;SOX18;FAM110C;PPP4R4;CREB3L1;MYC;SAMD12;RBFOX1;PRKCH;PRKCB;DNAAF1;PRKCD;CACNA2D3;PRAP1;SLC5A7;RBP4;CLDN3;RNF125;SPINT1;CLDN8;CLDN7;PRR15;SKAP2;COL13A1;PDGFB;LYPD1;GATA5;PDGFA;PHYHIPL;SLCO5A1;SLAIN1;ADAMTS12;PLA2G7;PRKCZ;SLC5A5;ADAMTS15;HSD11B2;FLRT2;ADAMTS19;GALR2;RDH10;ADAMTS18;TTPA;PDGFC;EPB41L3;ZSCAN10;SYND…
H3K4me3 HEK293 hg19	0.99999	1	0.768345	7.59693e-06	JRK;PID1;PGAP3;F11R;ZDBF2;ZFYVE28;ALKBH5;SAMD14;DPYSL2;RAVER2;TMEM8B;STARD4;ENDOG;TYW5;ISL1;EML5;CRAMP1L;JTB;CGGBP1;ATF4;MEAF6;FLII;PDGFB;ADAMTS12;IQGAP2;MTMR7;ADAMTS15;ADAMTS19;RDH10;EPB41L3;PIP5K1B;SFN;HEXIM1;MRPL28;LNPEP;NR2F6;FAM111A;NMT1;NAPEPLD;PKIG;RNF220;PIGS;LAD1;HEXB;DIS3L;HEXA;BHLHE41;TMEM53;LRRC32;PIGV;HSPB11;PIGX;SHH;EFCAB2;GPR39;DUSP2;GSTO2;ELOVL5;NIPA1;SLC39A10;RAB3IL1;JOSD1;SRP9;L…
H3K4me3 brain microvascular endothelial cell hg19	0.99999	1	0.741749	7.32398e-06	PI4K2B;JRK;CLPB;PGAP3;GPATCH1;ZDBF2;ZFYVE28;ZC3H12C;COMTD1;ALKBH5;SAMD14;CREB3L1;RAVER2;NCKAP5;STARD4;ENDOG;PRKCH;ACOT7;MAP1S;PRKCE;GLCE;SETMAR;CD3EAP;PRKCA;ARMC8;ISL1;EML5;ARMC5;WDR82;HECW2;CRAMP1L;FDX1;JTB;TBPL1;MPPE1;NHLRC2;CGGBP1;POM121;MEAF6;SRCAP;FLII;SLAIN2;IQGAP2;ARPP19;RIC8A;FAM160B2;ADAMTS14;PPP4C;FLRT2;WDR70;CHST11;KCNQ1OT1;PTPMT1;EPB41L3;PRDM16;SYNDIG1;S100A13;SLC19A3;PIP5K1B;ST3GAL6;…
H3K4me3 fibroblast of pulmonary artery hg19	0.99999	1	0.752391	7.42364e-06	JRK;PID1;ZDBF2;ZFYVE28;ALKBH5;RAVER2;SAMD12;STARD4;ENDOG;CXADR;TYW5;SETMAR;DICER1;ISL1;EML5;SPINT1;JTB;CGGBP1;MEAF6;FLII;MTMR9;IQGAP2;SLC5A3;OAZ1;PRPSAP1;ADAMTS15;EPB41L3;LTA4H;HEXIM1;TOE1;HEXIM2;GSTM1;INCA1;MRPL28;LNPEP;NR2F6;PCDHGA10;ABTB1;EIF6;ZFAT;NMT1;PKIG;GPR19;PIGS;LRRC34;PIGU;RPLP1;DIS3L;TMEM53;HSPB11;PIGX;MED11;SHH;EFCAB2;SH3BGRL2;JAK3;LRRC47;DUSP2;GSTO2;RIPK3;NIPA1;SLC39A10;TMEM42;BAZ1B…
H3K4me3 epithelial cell of esophagus hg19	0.99999	1	0.757271	7.47178e-06	JRK;PID1;SCAMP4;ALKBH5;FAM110C;RAVER2;XYLB;WDR83OS;ENDOG;MEF2B;TYW5;CSNK2A1;CACNA2D1;SETMAR;HDHD3;EML5;EID2;CRAMP1L;CLDN7;JTB;MYL9;CGGBP1;MEAF6;FLII;PDGFB;ADAMTS12;MTMR4;SLC5A3;ADAMTS15;RNF216;PIP5K1B;LTA4H;ATG7;ZBTB7C;HEXIM1;TOE1;HEXIM2;MYH7B;MRPL28;LNPEP;NR2F6;PCDHGA10;FAM111A;ABTB1;EIF6;TMEM98;LYPD6B;FERMT2;RNF220;GPR19;PIGS;LAD1;PIGU;PIGO;DIS3L;HEXA;MED19;MRPL36;TMEM53;LRRC32;HSPB11;EFCAB2;SH…
H3K27me3 BJ hg19	0.99999	1	0.650858	6.42008e-06	GLDC;TRIL;CWH43;F11R;SOX21;BACH2;RXFP3;ZDBF2;ZFYVE28;DPYSL4;DPYSL5;SOX18;DPYSL2;PPP4R4;NDST3;CYP1B1;RPL38;MLYCD;HES6;CXADR;PRKCH;NKX2-6;UNC5B;PRKCB;DAPK1;CACNA2D3;DKK2;RBP4;CLDN3;RNF125;SPINT1;CRABP1;PDGFB;PLA2G3;GATA5;PDGFA;PHYHIPL;FIGNL2;SLCO5A1;SLAIN1;SLC30A10;IQGAP2;PLA2G7;PRKCZ;FAM149A;MTMR7;SLC5A5;HSD11B2;ABR;FAM124A;ADAMTS19;GALR2;PDGFD;ADAMTS18;TTPA;PRDM16;SYNDIG1;ALX3;NKX2-1;PLCG2;GSG1L;…
H3K4me3 cardiac muscle cell hg19	0.99999	1	0.731066	7.20926e-06	JRK;CLPB;PGAP3;GPATCH1;F11R;FGFRL1;ZDBF2;ZFYVE28;GCSH;COMTD1;ALKBH5;GPR176;SCP2;DPYSL2;CREB3L1;MYC;DPYSL3;RAVER2;GJA4;CDK20;NCKAP5;IER5;TMEM8B;STARD4;ENDOG;TSPYL1;TYW5;MAP1S;DAPK1;PRKCE;DAPK3;CD3EAP;PRKCA;SOX12;ISL1;ATG12;CLPX;EML5;ARMC5;WDR82;CRAMP1L;FDX1;JTB;TARS2;CGGBP1;ENPEP;MEAF6;SRCAP;FLII;PDGFA;IQGAP2;ARPP19;MTMR7;PRPSAP1;ADAMTS15;HSD11B2;FAM160B2;ADAMTS14;WDR70;CHST11;ADAMTS19;PTPMT1;PDGF…
H3K27me3 bronchial epithelial cell hg19	0.99999	1	0.610194	6.01455e-06	CYFIP2;GLDC;TRIL;STMN2;XYLT1;CWH43;SOX21;RXFP3;ZFYVE28;ISLR;DPYSL4;DPYSL5;DPYSL2;CREB3L1;GJA4;CYP1B1;VSTM4;BVES;SAMD11;HES6;NKX2-6;PRKCB;DAPK1;DAPK2;CACNA2D3;SOX11;DKK2;EML5;SLC5A7;CLDN5;RBP4;CLDN4;DAAM2;CLDN9;HECW2;MAP1A;PRR16;HOXB2;SKAP2;CRABP1;PDGFB;PLA2G3;GATA5;SLCO5A1;THY1;SLAIN1;ADAMTS12;SLC30A10;IQGAP2;PLA2G7;MTMR7;SLC5A5;GJC1;HSD11B2;ADAMTS14;FAM124A;PRKAR2B;GALR2;TTPA;SYNDIG1;ALX3;PLCG2;…
H3K4me3 fibroblast of skin of abdomen hg19	0.99999	1	0.773071	7.61435e-06	JRK;ZDBF2;ZFYVE28;ALKBH5;SAMD14;DPYSL2;RAVER2;SAMD11;STARD4;ENDOG;CACNA2D1;ISL1;EML5;JTB;MPPE1;CGGBP1;ATF4;CRABP2;MEAF6;SHMT1;FLII;IQGAP2;PRPSAP1;EPB41L3;LTA4H;HEXIM1;LNPEP;NR2F6;PCDHGA10;ABTB1;GRIN3A;LYPD6B;CYB5RL;PKIG;GSTM5;GPR19;PIGS;LRRC34;PIGU;RPLP1;HEXB;DIS3L;MRPL36;SNX11;TMEM53;PIGV;HSPB11;CHAF1B;JPH2;MED13;EFCAB2;TSPO;SH3BGRL2;DUSP2;NSUN5;ELOVL5;NIPA1;SLC39A10;EMP3;TMEM42;SIRT7;JOSD1;LRRC…
H3K4me3 Jurkat hg19	0.99999	1	0.773205	7.61354e-06	POP5;JRK;F11R;CLDN1;ZDBF2;SCAMP4;LACTB;LSM11;SCP2;FAM110C;RAVER2;SAMD12;XYLB;ENDOG;CXADR;MEF2B;TYW5;SETMAR;RUFY1;EML5;EID2;CRAMP1L;RABL3;JTB;MPPE1;CGGBP1;EXD2;FLII;MTMR9;IQGAP2;SLC5A3;OAZ3;PRPSAP1;RDH10;PIP5K1B;LTA4H;HEXIM1;TOE1;HEXIM2;MYH7B;MRPL28;LNPEP;LARP6;NR2F6;EIF1;PCDHGA10;NAPEPLD;FERMT2;PIGS;LRRC34;PIGU;HEXB;DIS3L;TMEM53;MED16;MED10;EFCAB2;SH3BGRL3;GPR39;DUSP2;SPHK2;SPHK1;RIPK4;NIPA1;TMEM…
H3K4me3 choroid plexus epithelial cell hg19	0.99999	1	0.728542	7.17243e-06	PI4K2B;JRK;CLPB;GPATCH1;BACH2;ZDBF2;ZFYVE28;COMTD1;ALKBH5;GPR176;SCP2;DPYSL2;PPP4R4;CREB3L1;RAVER2;CDK20;NCKAP5;IER5;TMEM8B;STARD4;ENDOG;ACOT7;TSPYL1;MAP1S;DAPK1;PRKCE;GLCE;HPCAL1;CD3EAP;PRKCA;ISL1;ATG12;DKK2;CLPX;EML5;ARMC5;WDR82;CRAMP1L;FDX1;JTB;TARS2;NHLRC2;CGGBP1;ENPEP;SRCAP;SHMT2;FLII;SDSL;MTMR4;ARPP19;ADAMTS15;ADAMTS14;PPP4C;WDR70;CHST11;ADAMTS19;S100A16;KCNQ1OT1;PTPMT1;EPB41L3;CHST10;SLC19…
H3K4me3 fibroblast of gingiva hg19	0.99999	1	0.769028	7.56535e-06	JRK;PGAP3;F11R;ZDBF2;ZFYVE28;SCAMP4;ALKBH5;SAMD14;SCP2;DPYSL2;RAVER2;SAMD12;TMEM8B;STARD4;ENDOG;CXADR;TYW5;ISL1;EML5;JTB;CGGBP1;CRABP2;MEAF6;FLII;MTMR4;IQGAP2;PRPSAP1;ADAMTS15;ADAMTS19;EPB41L3;HEXIM1;MYH7B;NR2F6;PCDHGA10;TMEM98;LYPD6B;PKIG;GPR19;GPR27;PIGS;LRRC34;PIGU;HEXB;DIS3L;HEXA;MRPL38;TMEM53;PIGV;HSPB11;PIGX;CHAF1B;EFCAB2;DUSP2;RING1;GSTO2;NSUN5;NIPA1;JOSD1;MRPL45;SIRT1;LRRC42;TMEFF1;PIGB;M…
H3K4me3 fibroblast of pedal digit skin hg19	0.99999	1	0.74981	7.36385e-06	GPATCH1;ENO1;ACCS;BACH2;DCAF6;ZDBF2;ZFYVE28;ALKBH2;ALKBH5;SAMD14;DPYSL2;CREB3L1;RAVER2;CEP97;NCKAP5;GBP5;ENDOG;PRKCH;NKX2-6;TSPYL1;MAP1S;CACNA2D1;PRKCE;CD3EAP;PRKCA;SOX11;DICER1;SOX12;PASK;ISL1;EML5;MTAP;CLDN3;HECW2;CRAMP1L;FDX1;JTB;TARS2;CGGBP1;POM121;COL13A1;CFH;MEAF6;SHMT2;FLII;PDGFB;SLAIN2;ARPP19;SLC5A3;PRPSAP1;EPB41L5;HSD11B2;WDR70;PRDM16;SYNDIG1;SLC19A3;PIP5K1B;PCDHA3;HEXIM1;SDR42E1;NDFIP2;…
H3K4me3 HCT116 hg19	0.99999	1	0.78095	7.66745e-06	ZDBF2;SCAMP4;ALKBH5;FAM110C;RAVER2;SAMD11;TMEM8B;STARD4;ENDOG;CXADR;TYW5;SETMAR;HDHD3;RUFY1;EML5;PRKAR1A;ZC3H11A;CRAMP1L;RABL3;JTB;CGGBP1;CRABP2;FLII;MTMR9;PLA2G7;OAZ3;KCNQ1OT1;RDH10;VTI1B;ZBTB7C;TOE1;HEXIM2;BTBD19;TIPARP;INCA1;FN1;MRPL28;LNPEP;NR2F6;PCDHGA10;FAM111A;ABTB1;LYPD6B;ZFAT;NMT1;TMEM9B;RNF220;PIGS;PIGU;PIGO;HEXB;DIS3L;MRPL36;TMEM53;MED16;LRRC32;MED11;SHH;EFCAB2;SH3BGRL2;SH3BGRL3;CNOT6L…
H3K4me1 spleen mm9	0.99999	1	0.883374	8.66657e-06	BC031181;PGAP3;TESK2;ZC3H12C;KRTCAP3;LSM12;DPYSL5;DPYSL3;GTSE1;2310022A10RIK;TYW3;SCAMP1;TMEM80;HDHD3;EML5;DDIT3;CLNS1A;AKIP1;MYL9;ZBTB8A;ABCB6;CDCA7;RNF219;LYPD3;GATA4;MRPL14;MRPL12;LYPD6;MTMR7;PRKAR2B;PPARGC1A;B3GALNT1;GSTM1;PMM1;NEBL;LARP6;VANGL1;UCK2;EIF5;TMEM98;LYPD6B;ZFAT;PSMG3;B230217O12RIK;FXYD6;PSMG1;PKIG;FERMT2;ARHGAP9;LRRC34;ARHGAP8;ARF2;LRRC10B;PIGQ;MRPL38;MRPL39;TMEM51;TFCP2L1;MRPL37…
H3K4me3 Caco-2 hg19	0.99999	1	0.742904	7.28626e-06	IPO13;CLPB;PWWP2B;GPATCH1;ENO1;SMC3;ALKBH6;ZDBF2;ZFYVE28;ZC3H12C;ALKBH5;SAMD14;ALCAM;LSM11;DPYSL2;CREB3L1;RAVER2;CEP97;NCKAP5;IER5;TMEM8B;ENDOG;CXADR;IAH1;ACOT7;TYW5;MAP1S;CACNA2D1;DAPK2;SETMAR;CD3EAP;SOX12;PASK;ISL1;HDHD3;ATG12;EML5;PRR19;HECW2;CRAMP1L;FDX1;RABL3;JTB;RNF121;CRABP2;FLII;GATA3;PRPSAP1;WDR70;CHST11;S100A16;PTPMT1;EPB41L3;PRDM16;NKX2-1;SERPINH1;PIP5K1B;ST3GAL6;ST3GAL1;NKX2-3;VTI1B;S…
H3K4me1 kidney mm9	0.99999	1	0.882353	8.65031e-06	JRK;PGAP2;POP4;PSMD9;PREX1;LACTB;PPP4R4;DPYSL3;RAVER2;ZFP286;GABARAPL2;DNTTIP1;HDHD3;DDIT3;CLNS1A;RBP1;CLDN7;LETMD1;MYL9;LXN;MEAF6;AIRE;GATA5;MTMR9;GATA4;GATA3;SLC30A10;SLC5A5;RDH12;KCNMB1;C9;PIP5K1B;ATRIP;VTI1B;TOE1;B3GALNT1;BTBD19;GSTM2;LARP7;BTBD10;SNUPN;DHFR;TBL2;PSMG3;PSMG1;PSMG2;GSTM7;PIGU;ARHGAP8;RPLP1;NCAPG2;AREG;PIGV;MED18;SMPD3;1110032A03RIK;GLT1D1;LMBR1;TUBA1B;TUBA1A;SMPD1;GSTO2;GSTO1;…
H3K4me3 retinal pigment epithelial cell hg19	0.99999	1	0.743824	7.28973e-06	LRRC14B;PI4K2B;JRK;CLPB;GPATCH1;BACH2;RXFP3;ZDBF2;ALKBH5;SAMD14;GPR176;DPYSL2;FAM110C;CREB3L1;RAVER2;CEP97;IER5;DLEU7;STARD4;ENDOG;DNAAF2;MAP1S;PRKCE;DDX11;GLCE;SOX13;SETMAR;CD3EAP;WDR72;PRKCA;SOX12;ISL1;CLPX;EML5;RNF125;ARMC5;WDR82;HECW2;HMBS;JTB;PRR15;MPPE1;CGGBP1;CRABP2;MEAF6;FLII;IQGAP2;PLA2G7;ARPP19;FLRT2;WDR70;RDH10;PRDM16;SLC19A3;ALX1;GSTM1;FZD6;FZD8;LNPEP;SLC16A10;GPN2;ELL3;NR2F6;SLC16A13…
H3K27me3 H7 hg19	0.99999	1	0.633525	6.20516e-06	PID1;TRIL;STMN2;CWH43;NOC2L;SLC4A4;CLDN1;SOX21;RXFP3;ZFYVE28;PREX1;VPREB1;SCP2;DPYSL2;FAM110C;DPYSL3;GJA4;PXDC1;BVES;JUNB;DLEU7;XYLB;WLS;SAMD11;MBNL1;RBFOX1;PRKCH;PRKCE;DAPK2;WDR72;DKK2;SLC5A7;CLDN5;RBP4;DAAM2;ETHE1;MAP1A;PRR16;ZBTB8A;COL13A1;LYPD1;ENDOD1;PHYHIPL;LYPD3;GATA4;SLCO5A1;SLC5A2;SLC30A10;PLA2G7;SLC5A5;ADAMTS15;ADAMTS14;FLRT2;GALR2;ADAMTS18;PRDM16;NKX2-1;CHST15;PNPO;GSG1L;PIP5K1B;PROM1;…
H3K4me3 fibroblast of mammary gland hg19	0.99999	1	0.757909	7.41633e-06	CYFIP2;PI4K2B;JRK;PID1;CLPB;SMC3;TPGS1;BACH2;ZDBF2;SCAMP4;ALKBH5;SCP2;CREB3L1;RAVER2;CDK20;DLEU2;GTSE1;ENDOG;PRKCH;ACOT7;DNAAF2;DAPK1;PRKCE;GLCE;SOX13;SETMAR;CD3EAP;PRKCA;DICER1;SOX12;ISL1;CLPX;EML5;MTAP;RNF125;WDR82;HECW2;CRAMP1L;JTB;MPPE1;NHLRC2;MEAF6;FLII;SDSL;PRPSAP1;FAM160B2;WDR70;FLRT2;CHST11;KCNQ1OT1;EPB41L3;SLC19A3;PCDHA4;PIP5K1B;PLEK2;LTA4H;PCDHA6;VTI1B;S100A10;HEXIM1;HEXIM2;H3F3B;ST13;F…
H3K27me3 testis mm9	0.99999	1	0.875204	8.56288e-06	SCT;PWWP2B;LIPA;SAMD14;DPYSL4;SCP2;UBASH3B;DPYSL5;FAM110C;VSTM4;WLS;STARD5;CACNA2D1;CACNA2D3;CLDN6;CLDN4;ETHE1;MPPE1;SET;CRABP2;COL13A1;CRABP1;FOXL2OS;HPN;LYPD1;GATA5;PDGFA;LYPD3;GATA4;TEX26;GATA3;SLC30A10;PDGFD;ADAMTS18;PDGFC;RNF217;PIP5K1B;SFN;NGFR;NEBL;PBX3;FLI1;PCDHGA10;COL1A1;PCDHGA11;FERMT1;TBL2;LYPD6B;DCHS1;LAD1;AREG;TUBA1C;MMP24;TUBA1A;MECOM;TSPO;NEFM;FGFBP3;CTBS;CGNL1;DIO3OS;MYBPC1;RIPK4…
H3K27me3 brain mm9	0.99999	1	0.874183	8.55216e-06	PID1;SCT;PWWP2B;SPINT2;KRTCAP3;ALKBH1;KRTDAP;CXADR;CACNA2D1;FRS3;4930402H24RIK;CLDN4;CLDN3;SPINT1;B230219D22RIK;AKIP1;ZFP296;FAR2;SKAP2;CRABP2;CDCA4;CRABP1;LYPD1;GATA5;RNF219;ABCB9;IQGAP2;MRPL20;HSD11B2;ADAMTS14;ADAMTS19;PDGFD;MYO6;SYNDIG1;SFN;ABCA5;NEBL;PBX3;A930003O13RIK;LARP6;PCDHGA10;PCDHGA11;FERMT1;TMEM98;NANOG;GPR27;ARF3;LAD1;LRRC34;ARHGAP8;DPYS;SNX13;LRRC3;TMEM51;TFCP2L1;PEAR1;LRRC1;SHF;TU…
H3K4me1 lung mm9	0.99999	1	0.868056	8.49038e-06	BC031181;PID1;SCT;ACCS;ALKBH6;PTPDC1;ALKBH4;RAVER1;DPYSL5;PPP4R4;1190007I07RIK;XYLB;ZFP286;GBP6;GBP8;MEF2B;2310022A10RIK;SECISBP2;TYW3;ISL1;HDHD3;CNBD2;RABL2;LETMD1;MYL9;PARPBP;COL13A1;MEAF6;HPN;LYPD1;SDR39U1;GATA4;THY1;NRADD;IQGAP2;LYPD6;SFN;ZBTB7C;BTBD19;MAGOHB;BTBD10;LARP6;SNUPN;DHFR;FAM220A;1700037H04RIK;QARS;SASS6;PSMG1;GSTM5;PIGU;LRRC10B;KDM8;SRPR;MRPL39;TFCP2L1;MRPL37;MED16;PIGW;PIGX;SMPD3…
H2AFZ HeLa-S3 hg19	0.99999	1	0.866013	8.47023e-06	TFRC;POP1;PGAP3;POP4;PWWP2B;ATP5C1;GHITM;PTPDC1;ALKBH2;PSMD9;RABGEF1;ALKBH4;TBK1;ALKBH1;RAVER2;FGFR1OP2;PRKACB;XYLB;PRKAB2;RBFOX2;TYW5;STARD7;SECISBP2;RFX3;DNTTIP2;FRS2;DICER1;PRKAB1;EML5;PRKAR1A;CLNS1A;AKIP1;TMEM126A;LETMD1;MYL9;RETSAT;MRPL19;CDCA7;RNF219;MTMR9;COPS7B;LYPD3;MRPL14;MRPL12;LYPD6;MRPL10;RHOT2;MYO6;VTI1A;AMZ2;ATG7;ATRIP;MYH7B;ERLIN1;MRPL27;BTBD10;MRPL24;QARS;EIF6;SASS6;SFXN4;CYB5RL;…
H3K36me3 liver mm9	0.99999	1	0.866013	8.47023e-06	PID1;GHITM;TSKU;LSM10;COMTD1;ALKBH4;SCP2;DAXX;ENDOG;TSTD1;SECISBP2;NGDN;SND1;TMEM81;RBP4;SCO1;UQCRC1;UQCRC2;ATF4;PARPBP;MEAF6;ABCB6;CDCA5;MEPCE;CDCA8;MTMR9;COPS7B;FIGNL2;SLC5A3;CIAO1;SLC5A5;PRPSAP1;MRPL20;RHOT2;GUCD1;SDR42E1;BTBD19;FN1;TMA7;EIF1;QARS;NMT1;SFXN4;WFIKKN1;PIGO;1700034P13RIK;RPLP1;RPLP0;PIGW;MED11;TRMT112;FASTK;B3GALT1;2010320M18RIK;RPLP2;SH3BGRL3;LYPLA2;GSTO2;SPHK2;NSUN2;SIRT7;BAZ1B…
H3K36me3 heart mm9	0.99999	1	0.861928	8.43013e-06	PGAP3;PSMD9;TBK1;SCP2;PSMD5;AKT3;ZFP287;GBP6;TSTD3;GABARAPL1;MEF2C;SCAMP1;TMEM81;METTL7A1;EML5;CNBD2;EID2;ZFYVE16;FEZ2;ORAI3;TMEM126A;RNF219;COPS7B;CYB5R4;PDGFD;1110051M20RIK;VTI1A;ATG7;ATG5;VTI1B;ABCA5;2810013P06RIK;EIF2AK3;4732491K20RIK;TMA7;MRPL27;LARP4;BTBD10;EIF1;EIF6;NAPEPLD;SFXN4;STRN;PSMG1;PIGU;A530016L24RIK;D330050I16RIK;DIS3L;MED19;MRPL39;MRPL36;EEA1;TUBA1B;CASP12;TUBA1A;OLR1;RPLP2;2610…
H2AFZ astrocyte hg19	0.99999	1	0.859886	8.41012e-06	POP1;POP4;GHITM;ZDBF2;PSMD9;PSMD7;ALKBH1;AKT3;MLYCD;GABARAPL2;STARD7;CACNA2D1;DNTTIP2;DICER1;PRKAB1;TMEM79;TMEM126A;LETMD1;SKAP2;RETSAT;CDCA5;MRPL19;RNF219;MTMR9;MRPL17;SDR39U1;COPS7B;MRPL12;CIAO1;MRPL20;CYB5R3;GRPEL2;VTI1A;ATG7;FUCA1;MRPL27;BTBD10;MRPL24;PCDHGA10;ABTB1;TBL2;GRIN3A;QARS;SASS6;PSMG1;SRPR;MRPL37;MED16;PIGV;HEY1;FLVCR1;SH3BGRL2;CGNL1;ELOVL1;NSUN2;LRRC49;SIRT1;SRP9;FAHD2A;MED28;PHF20…
H3K9ac HeLa-S3 hg19	0.99999	1	0.856822	8.38014e-06	POP4;TESK1;PTPDC1;ZC3H12C;ENDOV;ALKBH4;PSMD5;DPYSL2;FAM110C;RAVER2;FGFR1OP2;SAMD12;PRKACB;PRKAB2;STARD4;STARD5;CACNA2D1;RFX3;RUFY1;EID1;EML5;CLDN3;SCO1;PSME3;TMEM126B;UQCRC2;ATF6;CGGBP1;PIF1;TTYH3;COL13A1;SAR1B;MRPL10;EPB41L5;ADAMTS15;MRPL20;RDH10;MYO6;AMZ2;RSU1;ERLIN1;LNPEP;MRPL24;EIF5;NMT1;SASS6;NAPEPLD;SFXN4;STRN;SFXN2;PIGQ;HEXA;MRPL39;PIGV;PIGX;MED11;JPH2;TUBA1B;TMEM43;SMPD1;TCP11L2;OLR1;GPR3…
H2AFZ B cell hg19	0.99999	1	0.855801	8.37014e-06	LRRC14B;TMEM97;PTPDC1;TSKU;ENDOV;ALKBH4;TBK1;PSMD5;ALKBH1;FGFR1OP2;PRKACB;XYLB;WLS;TMEM8B;FNBP4;DNTTIP2;CLNS1A;CRAMP1L;CLDN7;TMEM126A;MYL9;RETSAT;MEAF6;CDCA5;MTMR9;MRPL17;SDR39U1;MRPL14;MRPL12;LYPD6;OAZ2;MRPL20;RHOT2;CYB5R4;HMGXB4;RDH10;AFMID;VTI1A;ATRIP;MYH7B;PMM1;EIF2AK3;BBIP1;BTBD10;MRPL24;TBL2;QARS;EIF6;TDP2;SASS6;CYB5RL;PSMG1;TMEM9B;GSTM5;PIGT;HEXA;PRKAG1;LRRC1;MRPL33;PIGX;PCMTD2;SMPD3;JPH2;…
H3K9ac H1-hESC hg19	0.99999	1	0.855801	8.37014e-06	POP4;UXS1;ACCS;ALKBH6;PTPDC1;MYLK;FAM110A;RABGEF1;ENDOV;SAMD14;ALKBH4;PSMD5;GTSE1;PRKACB;FNBP4;STARD5;TYW5;SECISBP2;ZFYVE21;DNTTIP2;TMEM80;SND1;CLDN3;SCO1;PSME3;RBP1;TMEM126A;UQCRC1;ASPHD2;FAR1;UQCRC2;IDO2;CGGBP1;SKAP2;RETSAT;MEAF6;ABCB6;COPS7B;MTMR4;CIAO1;MTMR7;GRPEL2;MYO6;SYNDIG1;VTI1A;AMZ2;PBX3;MRPL27;BTBD10;MRPL24;NR2F6;ABTB1;QARS;TDP2;FASN;ZFAT;NMT1;SFXN4;STRN;SFXN2;GPR19;GPR27;PIGS;LRRC34;P…
H3K27ac H1-hESC hg19	0.99999	1	0.853758	8.35016e-06	ATF1;SPI1;POP4;ACCS;PTPDC1;FAM110A;RABGEF1;ENDOV;TBK1;CAPNS1;PSMD5;PPP4R4;RAVER2;FGFR1OP2;MLYCD;FNBP4;MEF2A;WDR83OS;HEMK1;STARD3;STARD4;TYW5;STARD7;SECISBP2;DNTTIP2;SCAMP1;EML4;RUFY1;EID1;ZFYVE16;SCO1;CLNS1A;PSME3;TMEM126A;UQCRC1;TXNIP;ATF7;TMEM126B;UQCRC2;LETMD1;IDO2;CGGBP1;SKAP2;ATF4;UNC119B;ABCB6;CDCA4;CDCA7;MTMR7;MRPL20;CYB5R3;PDGFD;MYO6;MYH7B;JUN;ERLIN1;MRPL27;BTBD10;PCDHGA10;QARS;TDP2;NMT1;…
H3K36me3 spleen mm9	0.99999	1	0.852737	8.34017e-06	BC031181;JRK;LSM10;KRTCAP3;ALKBH4;RAVER1;PPP4R2;AW209491;ZFP287;GABARAPL2;DAXX;ENDOG;2410006H16RIK;TSTD1;SECISBP2;NGDN;DNTTIP1;DNTTIP2;TMEM81;SCAMP3;RUFY3;UQCRC1;JTB;TXNIP;PSME2;LETMD1;ATF4;CDCA4;MTMR9;MRPL17;NRADD;MRPL12;OAZ1;GABARAP;CIAO1;SLC5A5;MRPL20;0610039K10RIK;SFN;MCTS2;TMA7;EIF1;DHFR;EIF5;QARS;WFIKKN1;PIGO;1700034P13RIK;RPLP1;RPLP0;PRKAG1;MRPL34;DDA1;MED11;TRMT112;TUBA1B;MRPL40;FASTK;201…
H3K27ac mammary epithelial cell hg19	0.99999	1	0.847631	8.29023e-06	POP5;POP4;PTPDC1;ZDBF2;SCAMP4;ENDOV;ALKBH4;LSM11;RAVER1;PSMD5;AKT3;HEMK1;ENDOG;CXADR;CSNK2A1;RFX3;PDZK1;EML5;ZFYVE16;PSME3;RBP1;TXNIP;TMEM126B;ATF6;PIF1;ZBTB8A;RETSAT;CDCA5;LYPD3;MRPL12;MRPL10;OAZ2;CIAO1;MRPL20;PRPSAP2;GRPEL1;RDH10;AFMID;RSU1;ATRIP;EIF2AK3;LNPEP;QARS;TDP2;SASS6;PSMG3;SFXN4;STRN;PIGU;DIS3L;HEXA;MRPL39;TMEM53;MED16;PIGV;LRRC1;MED11;TUBA1B;FLVCR1;LIN52;GPR39;ELOVL1;RMI2;NIPA1;SLC39A…
H2AFZ fibroblast of dermis hg19	0.99999	1	0.847631	8.29023e-06	CHIC2;PGAP2;POP1;POP4;ATP5C1;ALKBH6;PTPDC1;PSMD9;LACTB;ISLR;ENDOV;ALKBH4;CAPNS1;PPP4R2;PSMD5;MLYCD;XYLB;TMEM8B;HES6;GABARAPL2;STARD7;ZFYVE16;RUFY2;RBP1;AKIP1;TMEM126A;MPPE1;LETMD1;RETSAT;MEAF6;SHMT2;MRPL17;SDR39U1;LYPD3;MRPL12;MRPL10;CIAO1;MRPL20;MYO6;ATG7;GSTM2;MRPL27;LARP7;MRPL24;ABTB1;TBL2;QARS;TDP2;CYB5RL;PSMG1;RNF220;GSTM5;PIGT;HEXA;SRPR;MRPL38;MED16;MRPL33;PIGX;SMPD1;FASTK;LYPLA2;ELOVL1;DFF…
H3K27ac myotube hg19	0.99999	1	0.846609	8.28024e-06	PGAP2;PGAP3;POP4;ALKBH6;FAM110A;LSM10;ALKBH2;SCAMP4;LACTB;ALKBH4;ALKBH1;AKT3;FGFR1OP2;SAMD12;PRKACB;FNBP4;STARD3;ENDOG;TSTD1;TYW5;DICER1;RUFY1;PSME3;TMEM126A;JTB;UQCRC2;RETSAT;CDCA7;NCAPH;MRPL10;MRPL20;RHOT2;PRPSAP2;VTI1A;LTA4H;RSU1;ATRIP;ERLIN1;MAGOHB;PCDHGA10;TBL2;ZFAT;SFXN4;PSMG1;PSMG2;PKIG;TMEM9B;PIGT;RPLP1;HEXA;MRPL38;MRPL37;MED16;MRPL34;MED18;PIGX;SMPD1;LRRC47;CNOT6L;RING1;RIPK2;MAMDC2;SIRT…
H3K4me3 mononuclear cell hg19	0.99999	1	0.845588	8.27025e-06	POP5;POP1;POP4;TESK1;ATP5C1;TMEM97;ALKBH6;PTPDC1;ZC3H12C;ZFYVE26;ALKBH4;ALKBH1;GTSE1;TMEM8B;WDR83OS;HEMK1;HES6;PRKAB2;STARD4;TYW5;NGDN;ZFYVE21;PRKAB1;TMEM80;SND1;EML5;ZFYVE16;PSME3;AKIP1;RABL3;ASPHD2;ATF6;PIF1;SHMT1;RNF219;SDR39U1;MRPL12;NCAPH;MRPL20;PRPSAP2;MYO6;VTI1A;PIP5K1B;RSU1;ATRIP;SDR42E1;MAGOHB;MRPL24;PCDHGA10;FAM111A;QARS;TDP2;NMT1;SASS6;NAPEPLD;SFXN4;STRN;PSMG1;LIN54;MRPL39;MRPL37;PIGV;…
H3K27me3 spleen mm9	0.99999	1	0.844567	8.26026e-06	F11R;PTPDC1;TSKU;ZDBF2;ZC3H12C;SAMD14;DPYSL4;DPYSL5;FAM110C;RAVER2;CXADR;UNC5B;CACNA2D1;SCAMP1;ISL1;CLDN5;EID2;SPINT1;CLDN7;CRABP2;D430036J16RIK;FOXL2OS;PDGFB;LYPD1;GATA5;PDGFA;GATA4;SLCO5A1;GATA3;THY1;SLC30A10;LYPD6;SLC5A5;ADAMTS15;HSD11B2;ADAMTS19;RNF217;SYNDIG1;A830052D11RIK;ZBTB7C;B3GALNT1;CADM1;NEBL;FN1;BTBD11;LARP6;NR2F6;VANGL1;COL1A1;GRIN3A;TMEM98;LYPD6B;FERMT2;RNF220;GPR27;LRRC34;ARHGAP8;…
H3K27ac K562 hg19	0.99999	1	0.843546	8.25028e-06	POP5;POP1;PGAP3;POP4;TESK2;ALKBH6;PTPDC1;ZFYVE28;SCAMP4;LACTB;RABGEF1;ZFYVE26;ALKBH4;LSM11;PSMD5;GTSE1;WDR83OS;GABARAPL2;STARD4;STARD5;TYW3;NGDN;CSNK2A2;ZFYVE21;SCO1;PSME3;UQCRC2;ATF6;ATF4;PIF1;RETSAT;MEAF6;SHMT2;CDCA5;COPS7B;MTMR4;OAZ2;PRPSAP1;KCNQ1OT1;AFMID;AMZ2;LTA4H;RSU1;VTI1B;ABCA5;INCA1;BTBD10;EIF6;PKIG;RPLP1;SRPR;PRKAG1;MRPL39;TMEM53;MED16;MED18;MRPL33;PIGX;LMBR1;LYPLA2;RMI2;CNOT6L;RMI1;SL…
H3K27ac Panc1 hg19	0.99999	1	0.841503	8.2303e-06	POP5;PGAP3;POP4;GHITM;PSMD9;ZFYVE26;ALKBH4;PSMD7;CAPNS1;UBASH3B;PSMD5;SAMD12;MEF2A;WDR83OS;HEMK1;STARD3;ENDOG;CSNK2A1;STARD7;NGDN;DNTTIP2;TMEM80;SND1;PSME3;RBP1;RABL3;JTB;TXNIP;UQCRC2;LETMD1;SKAP2;UNC119B;ZBTB8A;CDCA3;SAR1B;CDCA5;PDGFB;RNF219;COPS7B;OAZ3;PRPSAP2;RNF216;GRPEL2;VTI1A;SFN;BTBD19;INCA1;MRPL27;MAGOHB;EIF6;SASS6;NAPEPLD;SFXN4;CYB5RL;PSMG2;TMEM9B;PRKAG1;TMEM51;MRPL37;TMEM53;MED16;MED18;…
H2AFZ myotube hg19	0.99999	1	0.839461	8.21032e-06	LRRC14B;JRK;POP1;POP4;SPINT2;GHITM;ALKBH6;CLDN1;ALKBH2;ENDOV;ALKBH4;PSMD5;PRKACB;GABARAPL2;TYW5;DNTTIP2;PRKAB1;RUFY1;ZC3H11A;CLNS1A;TMEM126A;LETMD1;CGGBP1;SKAP2;RETSAT;MEAF6;PLA2G3;MTMR9;MRPL12;IQGAP2;MRPL10;SLC5A5;RHOT2;RDH10;MYO6;VTI1A;AMZ2;ATG7;ATRIP;BTBD19;GSTM2;TIPARP;EIF2AK3;BBIP1;SASS6;CYB5RL;DCHS1;FERMT2;GPR27;MRPL33;PIGX;HEY1;NEFL;JAK3;LYPLA2;UPF1;DFFB;RMI2;TEX10;SPHK1;SRP9;FAHD2A;PHF20L…
H3K27ac B cell hg19	0.99999	1	0.837418	8.19035e-06	POP5;POP1;PGAP3;PWWP2B;TESK2;ATP5C1;SPINT2;ACCS;ALKBH6;PTPDC1;LSM10;ENDOV;ZFYVE26;ALKBH4;LSM11;SCP2;PRKACB;TMEM8B;STARD3;PRKAB2;STARD4;TSTD1;TYW5;NGDN;DNTTIP1;SCAMP1;DDIT3;PSME3;TMEM126A;LETMD1;ATF6;MYL9;RETSAT;ABCB6;CDCA4;COPS7B;NCAPH;MRPL10;EPB41L5;RHOT2;RSU1;ATRIP;MYH7B;ABCA5;TIPARP;PBX3;ERLIN1;MAGOHB;MRPL24;TBL2;QARS;TDP1;SASS6;NAPEPLD;MRPL37;TMEM53;MRPL33;PIGX;TUBA1C;TUBA1B;MRPL40;TUBA1A;TME…
H3K36me3 small intestine mm9	0.99999	1	0.837418	8.19035e-06	BC031181;ATP5C1;SPINT2;LSM10;COMTD1;ALKBH4;ZFP281;SAMD10;ZFP287;STARD3;GABARAPL2;ENDOG;TSTD1;SECISBP2;NGDN;PRAP1;TMEM81;SCAMP3;SCO1;RBP2;PSME3;ORAI3;CRAMP1L;TMEM79;UQCRC1;PSME2;ATF4;CDCA3;MEAF6;ABCB6;MEPCE;MRPL17;FIGNL2;MRPL12;OAZ1;GABARAP;SLC5A5;PRPSAP1;PRPSAP2;0610039K10RIK;KCNQ1OT1;D5ERTD579E;SFN;RHBDL1;MCTS2;JUN;ERLIN1;TMA7;4930549G23RIK;MRPL28;MRPL24;EIF1;UCK1;QARS;EIF6;PSMG3;WFIKKN1;PIGO;17…
H2AFZ GM12878 hg19	0.99999	1	0.833333	8.15039e-06	LRRC14B;CHIC2;POP1;PGAP3;POP4;SLA2;ALKBH6;TSKU;RABGEF1;ISLR;ALKBH4;TBK1;GBP5;STARD7;EID1;EML5;ZFYVE16;CLNS1A;RABL3;JTB;RETSAT;CDCA5;MTMR9;MRPL17;SDR39U1;GATA4;MRPL14;MRPL10;CIAO1;PRPSAP2;CYB5R3;PRKAR2B;MYO6;VTI1A;PIP5K1B;ATG7;ATRIP;VTI1B;SDR42E1;NGFR;GSTM2;ABCA5;BTBD10;QARS;PSMG3;CYB5RL;PSMG1;PSMG2;TMEM9B;PIGT;HEXA;SRPR;MRPL33;PIGX;LIN52;LYPLA2;UPF1;ELOVL1;DFFB;RMI2;ARG2;METRN;TEX10;SPHK1;NIPA1;S…
H3K4me1 bone marrow mm9	0.99999	1	0.829248	8.11044e-06	POP5;PGAP3;POP4;A430005L14RIK;SPINT2;F11R;MLYCD;SAMD12;SAMD10;ZFP286;HEMK1;GABARAPL2;MEF2B;2310022A10RIK;TYW3;DNTTIP1;SETMAR;HDHD3;MYL7;ETHE1;RUFY2;TMEM79;AKIP1;UQCRC2;LETMD1;CRABP2;GM15910;D430036J16RIK;CDCA8;SDR39U1;COPS7B;THY1;MRPL12;SLC5A5;KCNQ1OT1;1110051M20RIK;ATRIP;PPARGC1A;NGFR;SRMS;ABCA5;4732491K20RIK;ERLIN1;TMA7;MRPL27;MRPL28;SNUPN;FAM220A;UCK1;QARS;PSMG4;SFXN2;GSTM7;ZFP248;D330050I16RI…
H3K9ac fibroblast of lung hg19	0.99999	1	0.828227	8.10045e-06	POP5;SCOC;POP4;PWWP2B;CLDN1;PTPDC1;ENDOV;ALKBH4;ALKBH1;FGFR1OP2;SAMD12;GTSE1;PRKACB;TMEM8B;STARD4;STARD5;TYW5;RFX3;DICER1;SCAMP1;FRS3;TMEM80;ZFYVE16;SCO1;PSME3;TMEM126A;UQCRC2;LETMD1;ATF6;RETSAT;CDCA5;COPS7B;MRPL14;MRPL12;MRPL20;MYO6;VTI1A;AMZ2;RSU1;ATRIP;GSTM1;ABCA5;LNPEP;LARP6;PCDHGA10;NMT1;STRN;EZH2;PIGQ;MRPL39;MRPL36;TMEM53;PIGX;TUBA1C;TCP11L2;JAK3;DFFB;ARG2;CNOT6L;NSUN5;SPHK1;LRRC49;NIPA1;LR…
H2AFZ K562 hg19	0.99999	1	0.828227	8.10045e-06	POP1;POP4;ALKBH6;PTPDC1;ENDOV;ZFYVE26;ALKBH4;GPBP1;SAMD12;GTSE1;SAMD10;TMEM8B;GABARAPL2;DNTTIP1;PRKAB1;TMEM80;RUFY1;CLDN6;RUFY3;ETHE1;TMEM126A;RABL3;FAR1;SKAP2;SAR1B;CDCA5;MRPL19;RNF219;MTMR9;SDR39U1;MRPL10;GABARAP;MRPL20;PRPSAP2;HMGXB4;RDH12;MYO6;VTI1A;AMZ2;ATG7;ATRIP;VTI1B;SDR42E1;NGFR;EDEM1;INCA1;ERLIN1;MRPL27;VANGL1;TBL2;QARS;CYB5RL;FXYD5;PIGT;HEXA;SRPR;MED19;MED16;MED18;MRPL33;PIGX;SHF;SMPD3…
H3K27ac endothelial cell of umbilical vein hg19	0.99999	1	0.826185	8.08048e-06	POP4;PTPDC1;ALKBH4;RAVER1;SAMD12;GTSE1;PRKACB;TMEM8B;WDR83OS;HEMK1;STARD3;PRKAB2;ENDOG;CSNK2A1;NGDN;DICER1;ZFYVE16;DDIT3;PSME3;CLDN7;TMEM126A;TXNIP;TMEM126B;UQCRC2;ATF6;MYL9;SKAP2;RETSAT;CDCA5;MRPL12;GABARAP;OAZ2;EPB41L5;MRPL20;KCNQ1OT1;KCNMB1;PDGFC;VTI1A;AMZ2;RSU1;HEXIM2;EIF2AK3;BBIP1;MRPL24;DHFR;TBL2;QARS;TDP2;FASN;NMT1;NAPEPLD;STRN;PSMG1;PSMG2;TMEM9B;PIGS;LRRC34;PIGU;PIGQ;PRKAG1;MED16;PIGX;CAS…
H2AFZ CD14-positive monocyte hg19	0.99999	1	0.826185	8.08048e-06	SPI1;POP4;ATP5C1;SLA2;PSMD9;ALKBH5;ENDOV;ALKBH4;TBK1;WDR83OS;STARD3;CSNK2A1;HPCAL1;DNTTIP2;MYL4;CLNS1A;RUFY2;CLDN7;TMEM126A;MPPE1;LETMD1;MYL9;MRPL14;MRPL12;MRPL20;RHOT2;MYO6;RSU1;ATRIP;ATG5;ERLIN1;MAGOHB;BTBD10;MRPL24;LARP6;PCDHGA10;TBL2;GRIN3A;QARS;TDP2;SFXN4;CYB5RL;HEXA;SRPR;MED16;EEA1;SHE;FLVCR1;SH3BGRL2;JAK3;JAK1;LYPLA2;DFFB;SPHK2;NSUN2;DYNLL1;SLC39A14;SIRT1;F3;SRP9;PSMA5;SLC7A5;PSMA6;RILPL1;…
H3K4me1 HCT116 hg19	0.99999	1	0.824142	8.0605e-06	TFRC;TESK2;ACCS;ALKBH6;ZFYVE28;PPP4R2;SAMD12;SAMD10;WLS;STARD3;HES6;STARD4;TSTD1;CSNK2A2;PDZK1;HSPG2;CLDN6;MYL6;ZFYVE16;PRKAR1A;CLDN9;ZC3H11A;SPARCL1;PSME2;ZBTB8A;SET;MEAF6;FLII;PLA2G7;NCAPH;GIGYF2;EPB41L5;ADAMTS14;RDH12;BTBD19;INCA1;NR2F2;DHFR;FERMT1;TBL2;QARS;TMEM98;ZFAT;SFXN4;WFIKKN1;PIGQ;MRPL38;MRPL41;JPH2;FASTK;SH3BGRL2;SH3BGRL3;FGFBP3;GPR39;DUSP2;FGFBP1;SPHK2;GSTO1;SPHK1;EMP1;TMC8;EMP3;TMC6…
H3K27ac astrocyte hg19	0.99999	1	0.823121	8.05051e-06	POP4;PTPDC1;MYLK;FAM110A;ZC3H12C;ALKBH4;PSMD5;GTSE1;PRKACB;TMEM8B;STARD3;GABARAPL2;STARD4;TYW5;CSNK2A1;SECISBP2;DNTTIP2;SND1;CLNS1A;PSME3;TMEM126A;TXNIP;UQCRC2;LETMD1;RETSAT;MEAF6;CDCA5;CDCA7;COPS7B;MRPL12;NCAPH;CIAO1;MRPL20;RNF213;GRPEL1;KCNQ1OT1;PDGFD;MYO6;VTI1A;RSU1;ATRIP;HEXIM2;ABCA5;MRPL27;MRPL24;PCDHGA10;FAM111A;ABTB1;QARS;TDP1;ZFAT;NMT1;STRN;PSMG1;TMEM9B;RNF220;LRRC34;DIS3L;RPLP0;PRKAG1;MR…
H3K79me2 H1-hESC hg19	0.99999	1	0.824142	8.0605e-06	POP1;PGAP3;POP4;ALKBH6;LIPA;PTPDC1;TSKU;LSM10;ALKBH2;PSMD9;ALKBH4;CAPNS1;PSMD5;GTSE1;FNBP4;WDR83OS;HEMK1;NGDN;DNTTIP1;HDHD3;CLDN6;CLDN4;CLDN9;PSME3;TMEM126A;UQCRC1;TXNIP;PSME2;LETMD1;ATF6;CDCA3;CRABP1;CDCA8;SDR39U1;MRPL12;MRPL10;CIAO1;OAZ3;MRPL20;PRPSAP2;CYB5R3;HMGXB4;AFMID;ATG7;ATRIP;HEXIM1;TOE1;HEXIM2;ERLIN1;MRPL27;LARP7;MRPL28;DHFR;TBL2;UCK1;QARS;NMT1;PKIG;TMEM9B;PIGT;SRPR;MRPL38;MRPL34;MED18;…
H4K20me1 myotube hg19	0.99999	1	0.631127	6.17272e-06	PI4K2B;RPL34;SLA2;FAM122A;PSMD9;TBK1;CAPNS1;CLP1;MYC;AKT3;FGFR1OP2;CDK5RAP1;EARS2;WLS;GBP6;DDX18;DNAAF1;RC3H1;RFX3;MED4;SCAMP3;CLPX;EID1;EID2;MYL6;PRKD3;RUFY3;RUFY2;TYRO3;PRR15;MAML3;LRPAP1;ENPEP;RETSAT;MEPCE;NOLC1;GATA3;PRDM11;C9;PCDHA3;CHST14;VTI1B;PHC1;ARPP21;FZD7;PLK1;STARD10;ERLIN1;LARP7;TYSND1;PA2G4;EHD1;PCDHGA10;SQLE;NMT1;PPT1;WDR5B;PKIG;RAD18;ADA;OGFR;SPEF1;ARPC1A;RPLP0;HEXA;MRPL36;CTCF;C…
H3K9ac HepG2 hg19	0.99999	1	0.768995	7.52114e-06	RPL4;POP5;POP4;SLC4A3;TPGS1;ALKBH6;PTPDC1;SMC2;DCAF6;ZC3H12C;ENDOV;ZFYVE26;ALKBH4;PSMD5;CLP1;FAM110C;FDXR;DUS4L;PRKACB;JUNB;TMEM8B;ACOT8;RBFOX2;TYW5;PRKCD;DAPK3;ATG10;HPCAL1;PDZK1;TMEM80;ATG12;MED7;ARMC1;CLDN3;ZSCAN20;ARMC6;PRR19;PSME3;AKIP1;ACOT1;SERPING1;MPPE1;PIF1;CRABP2;CDCA5;RNF219;SLAIN1;GNS;OAZ1;SKA1;EPB41L5;RIC8B;RDH10;CEP70;VTI1A;SLC19A3;RSU1;S100A14;CEP76;PCDHA7;VPS16;PHC1;CHKB;PNO1;FUC…
H3K9me3 mammary epithelial cell hg19	0.99999	1	0.388072	3.79553e-06	PI4K2B;MTRR;TRAF3IP3;RPL3;SERPINE2;RPL32;TRIL;PHAX;SOX21;ACTB;RXFP3;MYC;CDC27;TNFSF11;RCC1;GSC2;DLEU2;TNS4;SEPHS2;SOX7;DLEU7;UNC13C;IAH1;ACTN2;ZFP3;ZFP2;KRT7;SOX11;EBF3;FNDC3A;KRT5;MFSD11;ISL1;MED7;RUFY1;DHX40;IFT88;TRIM17;RBP1;SUCLG2;FAM76A;TRIM11;NRN1;GYPC;PCDH10;FOXG1;EIF5A2;ADAMTS12;HSD11B1;NHLH2;PCDHA1;TERT;EPB41L3;PRDM16;PCDHA5;ALX3;STK38L;CEP72;PCDHA4;SFN;PCDHA3;ALX1;NRBF2;PCDHA2;STXBP6;PC…
H3K9me3 A549 hg19	0.99999	1	0.590278	5.7732e-06	RPL4;PI4K2B;VPS29;RPL32;POP4;SERPINE1;TESK1;RPL8;LIPA;PTPDC1;LACTB;PSMD5;FAM110C;PPP4R4;RPL38;MLYCD;UBASH3A;EARS2;KRTDAP;PRKAB2;CSNK2A1;TYW3;RPL23;NGDN;FRS2;AARSD1;MED4;DYNC1LI2;IFT88;SCO1;CLNS1A;TXNIP;RPL26;ATF4;TSPYL5;LIPT2;SEH1L;MEPCE;RPN1;MTMR9;XPC;ATXN7L3B;MTMR4;HSD11B1;LDHB;LDHA;RIC8B;RAD21;PNPO;HMOX1;CEP72;NRBF2;ATG7;NKX2-4;S100A10;SDR42E1;MYH7B;TIPARP;H3F3A;NR1D1;LARP6;EIF1;SOX30;VANGL1;F…
H3K9ac myotube hg19	0.99999	1	0.810866	7.93065e-06	POP5;CHIC2;POP1;POP4;ISLR;ENDOV;ALKBH4;RAVER1;PSMD5;PRKACB;FNBP4;STARD3;ENDOG;TYW5;CSNK2A1;DNTTIP2;SND1;RUFY1;DDIT3;PSME3;UQCRC2;LETMD1;ATF6;SKAP2;ZBTB8A;RETSAT;RNF219;MRPL12;LYPD6;NCAPH;MRPL20;PRPSAP2;GRPEL1;MYO6;VTI1A;RSU1;ATRIP;SDR42E1;HEXIM2;FUCA1;EIF2AK3;ERLIN1;MAGOHB;FAM111A;FERMT1;ABTB1;QARS;TDP2;NAPEPLD;SFXN1;PSMG2;TMEM9B;PIGS;DIS3L;HEXA;FLVCR1;LIN52;DFFB;LRRC49;NIPA1;JOSD1;FAHD2A;SUMF2;M…
H3K4me1 cerebellum mm9	0.99999	1	0.802696	7.85075e-06	POP5;LRRC14B;JRK;D16ERTD472E;ACCS;ALKBH6;KRTCAP3;ALKBH4;HEMK1;RBFOX1;MEF2B;HSPG2;EML4;SLC5A7;CLDN4;CLDN3;SPINT1;ETHE1;ORAI3;SPARCL1;ASPHD2;FAR2;MYL9;PLBD2;PIF1;LXN;ABCB6;FLII;PLA2G3;GATA5;GATA4;SLCO5A1;GATA3;SLC30A10;MRPL12;PLA2G7;ADAMTS15;ADAMTS14;PRKAR2B;PDGFD;ADAMTS18;PDGFC;ZBTB7A;BTBD19;TMA7;ABCA9;FLI1;VANGL1;FAM111A;TMEM98;NOX4;PSMG4;FXYD5;GSTM7;PIGU;DPYS;PIGQ;LRRC3;TFCP2L1;MRPL34;PIGX;PCMTD…
H3K4me2 T-cell acute lymphoblastic leukemia hg19	0.99999	1	0.733252	7.17155e-06	RPL4;POP5;PGAP3;POP4;SERPINE1;TESK2;THYN1;STMN3;SLA2;NOC2L;ALKBH6;RRP8;SCAMP4;PREX1;RABGEF1;ALKBH4;CLP1;DPYSL2;FGFR1OP2;FDXR;MLYCD;CEP97;HES6;ACOT8;RBFOX2;TSTD1;TYW5;DAPK2;RFX3;CD3EAP;SCAMP1;FRS3;ATG13;WDR76;ATG12;ZSCAN20;ARMC6;PRR19;ZSCAN21;UQCRC1;ASPHD2;UQCRC2;VPS25;RPL28;ASF1B;PIF1;RETSAT;SRCAP;PRDM11;SDSL;IQGAP2;CIAO1;HSD11B1;MRPL20;FAM160B2;FAM124A;GRPEL1;FLRT3;PRKAR2B;AFMID;PNPO;NUP88;AMZ2;…
H3K27me3 ES-Bruce4 mm9	0.99999	1	0.746528	7.30139e-06	SERPINE2;TRIL;CWH43;SLC4A4;FGFRL1;SAMD14;ALCAM;DPYSL4;UBASH3B;SOX18;PPP4R4;CREB3L1;HOXA3;CYP1B1;PXDC1;VSTM4;BVES;PRKCH;UNC5B;PRKCB;CACNA2D1;PRKCE;DAPK2;CACNA2D3;HPCAL1;ISL1;RBP4;DAAM2;HECW2;PRR16;HOXB3;HOXB2;MAML3;ACOT4;COL13A1;CRABP1;D430036J16RIK;FOXL2OS;PDGFB;LYPD1;GATA5;FIGNL2;GATA4;GATA3;THY1;SLC30A10;SLC5A5;ADAMTS15;FAM171A2;FAM124A;FLRT2;CHST11;ADAMTS19;ADAMTS18;RNF217;PRDM16;SYNDIG1;ST3GA…
H3K79me2 HeLa-S3 hg19	0.99999	1	0.778186	7.61103e-06	CLPB;POP4;THYN1;DCAF8;WDR83;GPATCH3;NOC2L;WDR89;TPGS1;LIPA;ENO3;PTPDC1;SCAMP4;ENDOV;ALKBH4;CEP95;PRKACB;JUNB;CDK5RAP3;SAMD10;WLS;WDR83OS;HEMK1;ACOT8;DAPK1;TYW3;DAPK3;RFX3;SETMAR;AARSD1;HDHD3;WDR77;EML5;CLDN4;RNF125;ZSCAN20;ARMC5;ARMC6;IFT81;DDIT3;CLPP;AKIP1;RABL3;JTB;TBPL1;TARS2;LETMD1;RPL28;ALG10B;DUS3L;TSPYL4;ATF4;LIPT2;UNC119B;PIF1;PRKRIP1;FLII;MRPL19;LYPD3;WDR61;XPC;AGAP3;VPS26B;SDSL;MTMR4;GN…
H3K4me1 brown adipose tissue mm9	0.99999	1	0.705678	6.90187e-06	SCT;GLDC;GMFG;TCAM1;PNMAL2;SPINT2;SOX21;ISLR;GPR176;ALCAM;DPYSL4;EVA1B;GJA4;HOXA3;AP1S1;DLEU7;SAMD10;ZFP286;TMEM8B;ADGB;CUBN;MEF2B;9530077C05RIK;DNAAF2;PRKCB;GTPBP8;SOX11;HOGA1;HCFC2;ISL1;DKK2;DKK3;RBP4;CLDN3;RNF125;SPINT1;AKIP1;HOXB3;EXOC3L;MYL9;ACOT4;TSPYL5;ENPEP;AIRE;CRABP1;FOXL2OS;LYPD1;PHYHIPL;SLCO5A1;TEX26;NRADD;SLC30A10;LYPD6;MTMR7;BLOC1S4;FAM221B;HSD11B2;FLRT2;TERT;PDGFC;AFMID;SERPINH1;SL…
H3K4me2 GM12878 hg19	0.99999	1	0.702614	6.8719e-06	PWWP2B;TESK1;SPINT2;SLA2;SLC4A3;TPGS1;ALKBH6;SLC4A4;CLDN1;SOX21;PTPDC1;RRP8;MYLK;RXFP3;KRTCAP2;GPR176;DPYSL5;RAVER2;FGFR1OP2;GJA4;GTSE1;PRKACB;BVES;GBP6;HES6;UNC5B;AFAP1;SCAMP1;DKK2;EML5;ZSCAN20;PSME3;RBP1;PRR16;TYRO3;MYL9;RPL28;UNC119B;ZBTB8A;SRCAP;PDGFA;COPS7B;GATA4;SLC30A10;PRPSAP1;HSD11B1;MRPL20;HSD11B2;ABR;PRPSAP2;FAM124A;TERT;TTPA;AFMID;CEP70;S100A13;PLEK2;ATRIP;CEP76;NKX2-3;SDR42E1;PRELID2…
H3K27me3 liver mm9	0.99999	1	0.677083	6.6222e-06	SERPINE2;SCT;GLDC;STMN2;1700001L19RIK;STMN3;CWH43;ELK3;ZDBF2;PREX1;SAMD14;GPR176;UBASH3B;CREB3L1;RAVER2;PIP4K2A;CYP1B1;SAMD12;BVES;DLEU7;CMKLR1;ZFP286;UNC13C;TSPYL3;PRKCH;MEF2B;NKX2-6;CACNA2D1;SOX11;ISL1;SLC5A7;DAAM2;HECW2;MAP1A;PRR15;ASPHD2;FAR1;FAR2;MYL9;CRABP2;LYPD1;PLA2G3;GATA5;PHYHIPL;TEX26;SLAIN1;LYPD6;PLA2G7;MTMR7;ADAMTS14;FAM171A2;PCDHA1;CHST11;ADAMTS19;PRKAR2B;PDGFD;CHST10;HESX1;NKX2-1;P…
H3K79me2 mammary epithelial cell hg19	0.99999	1	0.757761	7.41127e-06	POP4;SERPINE1;THYN1;WDR83;NOC2L;RPL8;ALKBH6;LIPA;DCAF4;PTPDC1;LSM10;LACTB;ENDOV;KRTCAP2;ALKBH4;CDK20;CEP95;MLYCD;JUNB;CDK5RAP3;WDR83OS;HEMK1;GABARAPL1;ACOT8;CXADR;TSTD1;SECISBP2;DNAAF1;TYW3;PIH1D1;DAPK3;ATG10;DNTTIP1;RFX3;SETMAR;PRKCA;WDR73;AARSD1;FRS3;HDHD3;WDR76;WDR77;IFT81;CLPP;ZSCAN21;PSME2;ASPHD2;TARS2;MPPE1;VPS25;RPL28;ALG10B;POM121;LXN;RETSAT;SAR1B;SHMT1;PRKRIP1;CDCA8;ABCB9;SDSL;ANAPC10;OA…
H3K36me3 brain mm9	0.99999	1	0.776144	7.59105e-06	BC031181;LRRC14B;RPL3;2900060B14RIK;RPL32;RPL34;HNRNPU;WDR83;ACCS;RPL8;ALKBH6;BACH2;RPL6;RPL7;KRTCAP3;ALKBH5;ALKBH4;TBK1;RAVER1;PPP4R2;CLP1;ZMIZ2;SOX15;AKT3;NDST3;RPL35;CEP95;ZFP287;DDX17;HES6;GABARAPL2;IAH1;TSPYL1;TSTD1;9330159F19RIK;DNAAF2;SECISBP2;GLCE;RPL23;CSNK2A2;DAPK3;DNTTIP1;SYTL1;DNTTIP2;SOX11;TMEM81;SCAMP3;WDR77;CNBD2;EID2;PSME3;ORAI3;3110070M22RIK;UQCRC1;ASPHD2;RPL27;RPL26;RPL29;RPL28;…
H3K4me3 GM12866 hg19	0.99999	1	0.7404	7.24147e-06	LRRC14B;CLPB;GMFG;PWWP2B;XYLT1;GPATCH4;ENO1;F11R;TPGS1;SLC4A4;CLDN1;ENO3;TSKU;BACH2;DCAF6;RXFP3;ZDBF2;ZFYVE28;GCSH;ZC3H12C;COMTD1;ALKBH5;RAVER2;PXDC1;GBP5;MBNL1;ENDOG;CXADR;TYW5;DAPK1;SECISBP2;GLCE;HPCAL1;ZFYVE21;FNDC3A;AARSD1;HCFC2;PASK;HDHD3;ATG12;EML5;MTAP;RNF125;PSME3;RBP1;FDX1;PRR16;TYRO3;JTB;PIH1D2;MPPE1;NHLRC2;RPL28;POM121;SLAIN2;SLAIN1;RNPC3;OAZ1;PLAC8;WDR70;PTPMT1;CEP70;S100A13;ST3GAL6;P…
H3K4me2 myotube hg19	0.99999	1	0.757761	7.41127e-06	POP5;LRRC14B;POP1;POP4;PWWP2B;THYN1;GPATCH4;SPINT2;PHB2;CLDN1;ALKBH4;RAVER1;PSMD5;CLP1;DPYSL2;AKT3;SAMD12;DUS4L;GTSE1;NCKAP5;JUNB;TYW5;WSB2;NGDN;ATG10;WDR75;WDR73;AARSD1;WDR77;MED7;EML5;RBP4;SCO1;ARMC5;ARMC6;PSME3;UQCRC2;ATF6;ALG10B;ZBTB8A;CRABP2;SRCAP;GATA4;SLAIN1;MRPL12;IQGAP2;SKA1;FAM149A;MTMR7;RIC8A;MRPL20;PRPSAP2;FAM124A;RIC8B;TTPA;CEP70;MYO6;VTI1A;SLC19A3;PNPO;CEP72;PLEK2;PCDHA3;ATRIP;ZBTB7…
H3K4me1 small intestine mm9	0.99999	1	0.726103	7.10163e-06	SERPINE2;D16ERTD472E;1700001L19RIK;MSANTD3;PNMAL2;SLC4A3;CLDN1;RRP8;PREX1;ALKBH4;EVA1A;UBASH3B;DPYSL5;FAM110C;PPP4R4;CREB3L1;GJA4;PIP4K2A;VSTM4;TMEM8B;ADGB;MEF2B;NKX2-6;DNAAF3;9530077C05RIK;DNAAF2;CACNA2D1;SOX11;CLDN6;CLDN4;RBP2;DAAM2;IFT81;PRR19;CLDN8;ORAI3;MAP1A;AKIP1;PRR16;PRR15;EXOC3L;ACOT6;MYL9;CRABP2;COL13A1;AIRE;HPN;LYPD1;SLC30A10;LYPD6;SKA1;FAM221B;DYNC2LI1;TERT;PRKAR2B;C9;RNF217;CHST10;S…
H3K79me2 K562 hg19	0.99999	1	0.795547	7.78083e-06	POP5;POP1;POP4;TESK2;ALKBH6;PTPDC1;TSEN54;ENDOV;CAPNS1;SCP2;GTSE1;PRKACB;WDR83OS;STARD5;TYW3;NGDN;FRS3;HDHD3;LETMD1;EXD2;PIF1;RETSAT;SAR1B;CDCA8;SDR39U1;MRPL12;OAZ3;DYNC2LI1;AFMID;GRPEL2;AMZ2;RSU1;VTI1B;BTBD19;PMM1;LARP7;MRPL28;MRPL24;SNUPN;QARS;TMEM98;TDP2;ZFAT;NMT1;SFXN4;SFXN2;PIGO;RPLP1;PIGQ;HEXA;SRPR;PRKAG1;MED18;HSPB11;AACS;DDA1;PIGX;TRMT112;TUBA1B;SMPD1;EFCAB2;LIN52;DFFB;RMI2;RIPK2;SPHK1;SL…
H3K9me3 K562 hg19	0.99999	1	0.723039	7.07167e-06	VPS29;RPL5;PGAP3;RPL34;RRP1;TESK2;ATP5C1;PHAX;PTPDC1;RPL6;SMC2;GCSH;LACTB;GPR176;ALKBH4;TFG;FGFR1OP2;CDK20;RPL35;DLEU2;DUS4L;CDK5RAP3;SAMD10;DDX17;GABARAPL2;PRKAB2;CSNK2A1;RPL23;NGDN;RPL22;DDX10;FNDC3A;MED4;HSPG2;SND1;MED7;EML4;DYNC1LI2;IFT88;CLNS1A;ZSCAN21;AKIP1;RABL3;TXNIP;FAR1;RPL27;UQCRC2;RPL29;UBA52;LIPT2;PIF1;SEH1L;SRCAP;MEPCE;RNF219;MTMR9;SLC30A10;MRPL10;OAZ2;LDHB;MRPL20;FAM160B2;ADAMTS14;…
H3K4me3 osteoblast hg19	0.99999	1	0.749592	7.33136e-06	POP4;PWWP2B;TRIL;THYN1;GPATCH4;PNMAL2;ABAT;SPINT2;TMEM97;TPGS1;ZC3H12C;ALKBH4;CLP1;PPP4R4;AKT3;FDXR;SAMD12;PRKACB;JUNB;HES6;GABARAPL2;ACOT8;WSB2;DAPK2;NGDN;ATG10;SYTL1;ZFYVE21;RFX3;WDR73;WDR77;MED7;ARMC1;EML5;SCO1;ARMC6;PSME3;UQCRC2;ATF6;ALG10B;LIPT2;CRABP2;RETSAT;SAR1B;SHMT2;RNF219;PHYHIPL;SDR39U1;SLAIN1;NCAPH;MRPL10;FAM149A;EPB41L5;MRPL20;RIC8B;RDH10;TTPA;CEP70;ST3GAL4;VTI1A;SERPINH1;SLC19A3;CE…
H3K4me3 SK-N-SH hg19	0.99999	1	0.744485	7.28142e-06	IPO13;JRK;ANKLE1;PID1;CLPB;PGAP3;GLDC;PWWP2B;GPATCH1;STMN3;SMC3;WDR89;ZDBF2;ZFYVE28;ZC3H12C;SCAMP4;ALKBH5;ZFYVE26;RAVER2;SAMD12;DUS4L;TMEM8B;STARD4;ENDOG;CXADR;MEF2B;ACOT7;TSPYL1;CSNK2A1;MAP1S;PRKCE;SETMAR;CD3EAP;SOX12;ATG12;CLDN6;EML5;ARMC5;HECW2;HMBS;CRAMP1L;FDX1;RABL3;JTB;CGGBP1;ENPEP;POM121;MEAF6;SRCAP;IQGAP2;HSD11B2;ADAMTS14;WDR70;FLRT2;PTPMT1;SLC19A3;ST3GAL6;PLEK2;PCDHA8;S100A10;HEXIM1;TOE1…
H3K4me2 keratinocyte hg19	0.99999	1	0.700572	6.85192e-06	IPO13;LRRC14B;POP4;SERPINE1;THYN1;GPATCH4;TPGS1;SLC4A4;SMC2;RRP9;MYLK;DCAF6;RXFP3;ELK4;KRTCAP2;RAVER1;UBASH3B;DPYSL5;PSMD5;CLP1;DPYSL2;FDXR;VPS35;DLEU2;HES6;GABARAPL2;ACOT8;NKX2-6;TYW5;PRKCB;DAPK2;NGDN;ATG10;FRS2;HOGA1;ATG14;PASK;TMEM80;WDR77;MED7;ARMC1;DEPDC1B;RBP4;SCO1;ARMC6;DAAM2;SARNP;TMEM126B;UQCRC2;NHLRC2;MYL9;RPL28;ASF1A;TSPYL5;ENPEP;CRABP2;CDCA5;RPN1;LYPD3;RNPC3;FAM149A;OAZ3;PRPSAP1;RIC8A…
H3K4me1 CD14-positive monocyte hg19	0.99999	1	0.719975	7.0417e-06	NCKAP1;GLDC;GMFG;TESK1;PHAX;ACCS;SLA2;PHB2;ENO3;FAM110A;ALCAM;DPYSL5;DPYSL2;PPP4R4;AKT3;STMN1;GTSE1;MEF2B;NKX2-6;MAP1S;DDX11;SYTL1;PRKAB1;HDHD3;ARMC1;ZSCAN20;PRR19;PRR16;TBPL1;HOXB2;FAR2;RPL29;MYL9;ACOT4;TSPYL5;UNC119B;EXD2;ZBTB8A;CRABP2;COL13A1;CFH;GATA4;GATA3;SLAIN1;PRDM11;LYPD6;SKA1;OAZ3;GJC1;HSD11B1;EPB41L5;ADAMTS15;FAM160B2;PRPSAP2;RIC8B;RNF216;RDH12;TTPA;CEP70;PRDM16;GRPEL2;SLC19A3;PLEK2;SE…
H4K20me1 K562 hg19	0.99999	1	0.74857	7.32137e-06	VPS29;RPL5;POP4;TESK1;HNRNPU;PHAX;PNMAL2;GPATCH3;WDR89;PHB2;SMC2;DCAF6;RPL7;FAM122A;PSMD9;KRTCAP2;RAVER1;CLP1;DPYSL2;CDK5RAP1;IER5;DLEU7;FNBP4;GABARAPL2;CXADR;MEF2B;TYW5;WSB2;MAP1S;SECISBP2;NGDN;DAPK3;ZFYVE21;DNTTIP2;WDR73;HCFC2;MED4;PASK;ATG13;CLPX;ARMC1;FAM169B;RBP2;PRKD3;DDIT3;RUFY3;SARNP;PIH1D2;RPL27;UQCRC2;LETMD1;DUS3L;POM121;SEH1L;CDCA3;ABCB6;SRCAP;SAR1B;AIRE;ENDOD1;FIGNL2;THY1;ADH7;PRDM11;…
H3K4me1 ES-Bruce4 mm9	0.99999	1	0.640319	6.26262e-06	LRRC14B;EHF;1700001L19RIK;GPATCH1;PNMAL2;ACCS;HOXA3;AP1S1;JUNB;ZFP286;TMEM8B;ADGB;GBP6;TSPYL3;9330159F19RIK;GBP9;DAPK2;CLEC11A;SYTL1;PDZK1;HOGA1;HDHD3;DKK2;TCL1;DAAM2;ETHE1;MAP1A;RUFY2;MYL3;CLDN7;SERPING1;HOXB2;FAR2;MYL9;ACOT4;CRABP2;ABCB6;GM15910;PNP2;CRABP1;D430036J16RIK;LYPD2;SDR39U1;FIGNL2;TEX19.2;THY1;ADAMTS12;ADH7;SLC30A10;BLOC1S4;FAM221B;HSD11B2;ADAMTS14;TERT;GALR2;KCNMB1;S100A13;NKX2-1;SE…
H3K9ac fibroblast of dermis hg19	0.99999	1	0.808824	7.91068e-06	POP5;SCOC;POP1;POP4;ALKBH6;ZC3H12C;ENDOV;KRTCAP2;RAVER1;FGFR1OP2;SAMD12;PRKACB;STARD4;TYW5;DNTTIP2;SCAMP1;PRKAB1;TMEM80;RUFY1;SCO1;PSME3;UQCRC2;ATF6;ATF4;LXN;RETSAT;CDCA4;COPS7B;MRPL14;MTMR4;NCAPH;MRPL10;GABARAP;MRPL20;RDH10;MYO6;VTI1A;ATRIP;HEXIM2;MRPL27;LARP7;LNPEP;LARP6;PCDHGA10;ABTB1;EIF5;SFXN4;PSMG1;HEXA;TMEM51;TUBA1C;LMBR1;TUBA1B;MECOM;FLVCR1;TCP11L2;JAK3;LIN52;DFFB;ARG2;DUSP3;RIPK3;NSUN5;S…
H2AFZ skeletal muscle myoblast hg19	0.99999	1	0.815972	7.98059e-06	POP1;POP4;SPINT2;SLA2;PSMD9;ENDOV;ALKBH4;CAPNS1;PPP4R2;PSMD5;SAMD12;PRKACB;SAMD10;TYW5;PRKAB1;EML5;CLNS1A;TMEM126A;MPPE1;SKAP2;TTYH3;RETSAT;MEAF6;CDCA5;MTMR9;SDR39U1;GATA4;MRPL10;MRPL20;RNF213;CYB5R3;KCNMB1;GRPEL2;MYO6;VTI1A;AMZ2;RSU1;SDR42E1;GSTM2;PMM1;ABCA5;MAGOHB;MRPL24;DHFR;PCDHGA10;ABTB1;QARS;EIF6;SASS6;NAPEPLD;DCHS1;PSMG1;SRPR;MRPL37;LRRC1;MRPL33;MED11;JPH2;TMEM43;FLVCR1;SH3BGRL2;LYPLA2;DUS…
H3K4me1 endothelial cell of umbilical vein hg19	0.99999	1	0.699551	6.84194e-06	ANKLE1;GMFG;GPATCH4;ABAT;SOX21;TSKU;RRP9;RXFP3;LSM12;KRTCAP2;RAVER1;DPYSL5;NDST3;MEF2B;NKX2-6;DNAAF2;PRKCB;TYW3;DAPK2;PRKCD;SYTL1;PASK;EML5;CLDN3;PRKAR1A;PRR19;HECW2;RUFY3;RBP1;UQCRC1;ACOT1;UQCRC2;ACOT4;PRR13;TSPYL5;UNC119B;ZBTB8A;CRABP2;CFH;FLII;PLA2G3;NOLC1;SDSL;SLC30A10;IQGAP2;MTMR7;OAZ3;GJC1;RIC8A;PRPSAP2;FLRT3;TTPA;KCNMB1;CEP70;NKX2-1;PLCG2;PIP5K1B;ST3GAL6;NKX2-3;TOE1;GSTM3;AFAP1L2;STARD13;S…
H3K79me2 HepG2 hg19	0.99999	1	0.784314	7.67096e-06	RPL4;POP5;CLPB;POP1;POP4;ALKBH6;ENO3;PTPDC1;TSKU;RRP8;RPL7;LSM10;ALKBH2;SCAMP4;ENDOV;ALKBH4;PSMD5;CLP1;SOX18;PRKACB;HEMK1;ACOT8;ENDOG;IAH1;ACOT7;WSB2;DNAAF2;SECISBP2;PIH1D1;DAPK3;ATG10;SETMAR;AARSD1;GTPBP2;PASK;HDHD3;WDR77;ARMC1;IFT88;ZSCAN20;ARMC5;IFT81;PRR19;ETHE1;AKIP1;PRR15;MPPE1;PIF1;POM121;SRCAP;CDCA5;PDGFB;CDCA8;SDR39U1;COPS7B;XPC;NCAPH;OAZ3;DYNC2LI1;RIC8A;HSD11B2;FAM160B2;WDR70;TERT;AMZ2;…
H3K9me3 CD14-positive monocyte hg19	0.99999	1	0.627042	6.13277e-06	NCKAP1;GLDC;STMN2;PNMAL2;CWH43;SLC4A3;CLDN1;MYLK;RXFP3;SAMD14;SOX18;FAM110C;DPYSL3;GJA4;BVES;SAMD11;UNC13C;RBFOX2;NKX2-6;CACNA2D1;ISL1;DKK2;DKK3;CLDN5;CLDN3;SPINT1;HECW2;CLDN8;RBP1;PRR15;ZBTB8A;CRABP2;COL13A1;CRABP1;PDGFB;PHYHIPL;SLCO5A1;THY1;SLC30A10;LYPD6;FAM149A;MTMR7;GJC1;ADAMTS15;FAM171A2;ADAMTS19;TTPA;MYO6;SYNDIG1;ALX3;GSG1L;ALX1;PROM1;NKX2-5;NKX2-4;ZBTB7C;SDR42E1;NGFR;NDFIP2;WNT10A;TSLP;NE…
H4K20me1 B cell hg19	0.99999	1	0.784314	7.67096e-06	VPS29;NCKAP1;ANKLE2;TFRC;GLDC;ARPC5L;STMN3;WDR83;PHAX;F11R;TPGS1;PHB2;PTPDC1;RRP8;TSEN54;RRP9;ZFYVE28;PSMD9;KRTCAP3;LACTB;PSMD7;CAPNS1;UBASH3B;PSMD5;MIR22HG;CEP95;DLEU2;JUNB;WDR83OS;HES6;ENDOG;RBFOX2;MEF2B;ACOT7;MAP1S;DNAAF1;DAPK2;PIH1D1;RPL23;DAPK3;RPL22;DNTTIP1;SYTL1;GTPBP8;SOX12;GTPBP2;HCFC2;ATG13;TMEM80;HDHD3;WDR77;ARMC1;EID1;ZSCAN20;ARMC6;DDIT3;RUFY2;TYRO3;PSME2;SRFBP1;UBA52;TSPYL4;LIPT2;PIF…
H4K20me1 HepG2 hg19	0.99999	1	0.737337	7.2115e-06	VPS29;ANKLE2;UXS1;SERPINE1;TESK1;ARPC5L;ATP5C1;XYLT1;NOC2L;TSEN54;DCAF7;RXFP3;ZFYVE28;FAM122A;SCAMP4;VPREB1;PSMD7;RAVER1;WDR92;ZMIZ2;CDK5RAP1;IER5;EARS2;ENDOG;TYW5;MAP1S;DAPK2;PIH1D1;DAPK3;MED6;WDR77;EML5;EID2;ARMC6;DDIT3;PSME3;SARNP;FEZ2;RUFY2;RPL27;RPL26;MYL9;LRPAP1;CDCA3;MEAF6;SRCAP;CRABP1;PDGFB;NOLC1;MTMR4;MRPL12;MRPL10;GABARAP;CIAO1;CYB5R3;RIC8B;CHST11;TTPA;KCNMB1;HMOX1;NUP88;PROM1;NKX2-5;CE…
H3K4me1 skeletal muscle myoblast hg19	0.99999	1	0.678105	6.63218e-06	POP5;LRRC14B;PID1;RPL32;SPINT2;ACCS;DCAF4;ENO3;RXFP3;ELK4;LACTB;KRTCAP2;SCP2;DPYSL3;AKT3;DAPK3;SYTL1;GTPBP8;WDR73;PDZK1;HOGA1;GTPBP2;PASK;SCAMP3;DKK2;EID1;CLDN4;MYL7;DAAM2;PRKAR1A;HMBS;ZSCAN21;RBP1;CLDN7;JTB;UNC119B;EXD2;ZBTB8A;ENPEP;COL13A1;AIRE;FLII;LYPD1;PHYHIPL;NOLC1;THY1;SDSL;MRPL10;SKA1;MTMR7;ADAMTS15;ABR;LDHA;FAM124A;NKX2-5;ATG7;S100A10;HEXIM1;TSLP;FZD5;STARD10;MRPL28;TYSND1;MTHFS;CDC7;NR2…
H3K27me3 HepG2 hg19	0.99999	1	0.762868	7.46121e-06	POP1;POP4;GPATCH2;HNRNPU;WDR83;ABAT;RPL8;SLC4A4;ENO3;SMC2;RPL7;FAM122A;ENDOV;ZFYVE26;RAVER1;WDR92;NDST3;FGFR1OP2;DUS4L;IER2;DDX17;TSPYL1;TYW5;PRKCB;TYW3;RPL23;WDR75;DNTTIP2;PDZK1;ATG14;PASK;CLDN9;PRR19;CLNS1A;PSME3;HMBS;TMEM79;TMEM126A;RABL3;JTB;PIH1D2;TARS2;UQCRC2;VPS25;CGGBP1;TSPYL4;RNF121;PIF1;ZBTB8A;MEPCE;MRPL19;XPC;MRPL12;IQGAP2;GNS;ANAPC10;SLC5A5;RIC8A;ADAMTS19;ZSCAN10;VTI1A;S100A13;PCDHA7;…
H3K9ac mammary epithelial cell hg19	0.99999	1	0.803717	7.86074e-06	POP5;POP1;POP4;PTPDC1;ALKBH2;ENDOV;ALKBH4;RAVER1;AKT3;PRKACB;TMEM8B;GBP6;ENDOG;TYW5;RFX3;TMEM80;EML5;CLDN4;SCO1;RBP1;TMEM126B;ATF6;PIF1;CDCA7;MRPL14;MRPL12;PLA2G7;CIAO1;ADAMTS15;MRPL20;RNF213;GRPEL1;VTI1A;ATRIP;HEXIM2;INCA1;ERLIN1;MRPL27;LARP7;FLI1;ABTB1;NMT1;SASS6;PSMG3;SFXN4;STRN;PSMG2;MED16;LRRC1;MED11;TUBA1C;JPH2;TUBA1B;FASTK;TCP11L2;LIN52;GPR39;ARG2;RING1;SPHK1;NIPA1;LRRC40;PTGR2;FAHD2A;MRPL…
H3K27me3 T-cell acute lymphoblastic leukemia hg19	0.99999	1	0.689338	6.74205e-06	CYFIP2;RPL4;RPL34;XYLT1;THYN1;PHAX;SPINT2;TPGS1;TSKU;RPL6;RABGEF1;CAPNS1;SCP2;TFG;PSMD5;FAM110C;CDK5RAP1;HOXA3;RPL36;DDX17;PRKAB2;ENDOG;TSPYL1;RPL22;ATG10;ATG13;WDR76;MYL7;ZFYVE16;PRR19;DDIT3;ETHE1;PSME3;CRAMP1L;SPARCL1;PIH1D2;ATF6;PRR11;ASF1B;RNF121;SRCAP;MEPCE;LYPD3;GATA3;SLC5A2;OAZ2;SLC5A5;SKA2;DYNC2LI1;MRPL20;LDHA;HMGXB4;RNF216;PCDHA1;CHST11;GRPEL2;CHST15;PPARGC1B;BARD1;PRELID1;NDFIP2;STARD13…
H2AFZ endothelial cell of umbilical vein hg19	0.99999	1	0.795547	7.78083e-06	POP4;ATP5C1;PTPDC1;MYLK;SCAMP4;PSMD9;ALKBH5;ALKBH4;PPP4R2;ALKBH1;GTSE1;XYLB;GABARAPL2;PRKAB2;DNTTIP2;DICER1;RUFY1;EML5;RUFY2;AKIP1;TMEM126A;LETMD1;MYL9;PLBD2;CGGBP1;EXD2;MEAF6;SAR1B;CDCA5;PLA2G3;SDR39U1;ABCB9;MRPL12;MRPL10;MRPL20;HSD11B2;RHOT2;CYB5R3;ADAMTS18;MYO6;VTI1A;AMZ2;ATG7;GSTM2;PMM1;ABCA9;BTBD10;MRPL24;PKIB;ABTB1;TBL2;QARS;LYPD6B;SASS6;NAPEPLD;CYB5RL;FXYD5;TMEM9B;ARHGAP9;LAD1;PIGT;HEXA;MR…
H3K4me2 HeLa-S3 hg19	0.99999	1	0.743464	7.27143e-06	IPO13;PGAP3;POP4;TESK1;ATP5C1;THYN1;F11R;TPGS1;PTPDC1;DCAF6;ELK4;ENDOV;LSM12;ALKBH4;RAVER1;PSMD5;CLP1;DPYSL2;FDXR;IER5;TMEM8B;GABARAPL2;STARD5;TYW5;WSB2;PRKCE;PRKCD;DAPK3;ATG10;RFX3;PASK;WDR77;CLDN3;HECW2;CLPP;ZSCAN21;TMEM79;ACOT1;UQCRC2;CGGBP1;ASF1B;PIF1;POM121;COL13A1;SRCAP;RPN1;SDSL;GJC1;EPB41L5;FAM160B2;RNF216;S100A16;CEP70;PLCG2;AMZ2;CEP76;SERF2;VPS16;PRELID2;BTBD19;AFAP1L1;FZD5;SNAI3;STARD1…
H3K9me3 skeletal muscle myoblast hg19	0.99999	1	0.531046	5.19388e-06	LRRC14B;SCT;GLDC;TRIL;TMEM97;RPL8;BACH1;DCAF4;PTPDC1;RXFP3;SAMD14;GPR176;PSMD5;DPYSL2;FAM110C;PPP4R4;GPBP1;CDK20;CYP1B1;NKX2-6;DNAAF2;WDR73;ATG13;DKK2;DKK3;EML4;MYL4;DYNC1LI2;IFT88;CLDN3;SPINT1;ARMC5;RBP1;CLDN7;RPL29;SKAP2;TSPYL5;SHMT1;MEPCE;PHYHIPL;LYPD3;RIC8A;FAM124A;RNF216;PCDHA1;ADAMTS19;GALR2;PIP5K1B;ALX1;NRBF2;CHST14;PROM1;NKX2-4;PCDHA7;NKX2-3;VPS16;MYH7B;JUN;PLK5;CADM1;SIVA1;FZD7;FZD9;SOX3…
H3K36me3 mammary epithelial cell hg19	0.99999	1	0.701593	6.86191e-06	RPL4;POP5;RPL32;POP1;RPL34;SERPINE1;ATP5C1;NOC2L;SMC3;SLC4A3;RPL6;SMC2;ENDOV;FAM110C;ZMIZ2;RPL36;RPL35;RPL38;IER5;EARS2;ENDOG;DNAAF2;SECISBP2;TYW3;RPL23;RPL22;ZFYVE21;MED9;FRS2;SCAMP1;MED4;PASK;FRS3;MED6;EML4;DEPDC1B;SARNP;ORAI3;CRAMP1L;ATF7;TARS2;RPL27;RPL26;LETMD1;RPL29;RPL28;DUS3L;ATF4;MEAF6;ABCB6;SRCAP;CDCA4;XPA;COPS7B;NOLC1;GNS;MRPL10;GABARAP;OAZ3;MRPL20;HSD11B2;LDHA;S100A16;SFN;PLEK2;NRBF2;…
H3K27ac HepG2 hg19	0.99999	1	0.809845	7.92066e-06	POP5;POP1;PGAP3;POP4;TSKU;FAM110A;SCAMP4;ZFYVE26;LSM12;ALKBH4;PSMD7;SCP2;PSMD5;FGFR1OP2;MEF2A;WDR83OS;HEMK1;HES6;STARD4;TMEM80;SCO1;JTB;MPPE1;ATF6;CGGBP1;SKAP2;RETSAT;CDCA5;COPS7B;OAZ2;EPB41L5;VTI1A;AMZ2;ATRIP;LNPEP;MRPL24;DHFR;FAM111A;ZFAT;PSMG3;SFXN4;STRN;TMEM9B;RNF220;PIGS;PIGT;PIGQ;MED16;TMEM43;TCP11L2;SH3BGRL3;LYPLA2;ELOVL1;RMI2;RIPK4;NIPA1;SUMF2;MED28;PIGB;F7;MBLAC1;RILPL2;BDH1;PTRH2;CINP;P…
H3K4me1 mammary epithelial cell hg19	0.99999	1	0.618873	6.05287e-06	IPO13;LRRC14B;PWWP2B;GPATCH1;STMN3;CWH43;CLDN1;SOX21;RPL7;ELK4;LACTB;PSMD5;DPYSL2;AKT3;DUS4L;GTSE1;HES6;NKX2-6;SECISBP2;CLEC11A;ATG10;SYTL1;AFAP1;PASK;ISL1;PRAP1;WDR76;DKK2;IFT81;PRR19;HECW2;CLDN8;ORAI3;ACOT1;MYL9;ACOT4;UNC119B;ZBTB8A;CRABP2;CFH;AIRE;NOLC1;GATA4;ADAMTS12;ADH7;IQGAP2;LYPD6;PLA2G7;RIC8A;FLRT2;TTPA;ZSCAN10;CHST10;NKX2-1;PLCG2;SLC19A3;HMOX1;PIP5K1B;ST3GAL6;ATRIP;AMZ1;VTI1B;GSTM2;NDFI…
H3K4me2 K562 hg19	0.99999	1	0.766953	7.50116e-06	IPO13;CYFIP2;RPL4;ANKLE1;POP1;POP4;THYN1;STMN3;GPATCH3;TMEM97;TPGS1;PTPDC1;SMC2;RRP9;ZDBF2;GCSH;SCAMP4;RABGEF1;ENDOV;CLP1;CDK5RAP1;VPS35;SAMD12;GTSE1;TMEM8B;GABARAPL2;ACOT8;RBFOX2;MEF2B;TYW5;DAPK2;WDR75;WDR72;WDR73;AARSD1;SCAMP1;PASK;ATG12;WDR77;MED7;ARMC1;EML5;ZSCAN20;ARMC6;IFT81;ETHE1;PSME3;HOXB2;UQCRC2;PLBD2;ASF1B;PIF1;MEAF6;SRCAP;SAR1B;CDCA5;XPC;SDSL;MTMR4;GNS;SKA2;TERT;MYO6;VTI1A;PLCG2;PNPO;…
H3K27ac GM12878 hg19	0.99999	1	0.816993	7.99058e-06	POP5;POP4;TESK1;TESK2;SLA2;PTPDC1;ZFYVE26;DPYSL4;PPP4R4;GTSE1;TMEM8B;GBP6;HEMK1;ENDOG;NGDN;HPCAL1;DNTTIP2;SCAMP1;TMEM80;PSME3;TMEM126A;TXNIP;MPPE1;UQCRC2;ATF6;CDCA3;RETSAT;MEAF6;CDCA4;GATA5;PDGFA;SDR39U1;MRPL12;EPB41L5;MRPL20;HSD11B2;RNF216;KCNQ1OT1;PDGFC;VTI1A;JUN;MRPL27;TBL2;TDP2;ZFAT;PSMG3;DCHS1;PKIG;PIGU;ARHGAP8;LRRC10B;HEXA;BHLHE41;PRKAG1;SHB;PIGX;TUBA1C;SMPD1;SH3BGRL3;APPL2;CHST9;LYPLA2;RIP…
H3K9ac astrocyte hg19	0.99999	1	0.766953	7.50116e-06	POP5;CHIC2;POP4;PWWP2B;TRIL;THYN1;ABAT;SPINT2;TPGS1;ALKBH6;CLDN1;PTPDC1;RRP9;ENDOV;RAVER1;CLP1;SAMD12;PRKACB;JUNB;GABARAPL2;ACOT8;PRKCH;STARD5;TYW5;WSB2;ATG10;FRS3;MED7;EML5;SCO1;ORAI3;ZSCAN21;CRAMP1L;ASPHD2;UQCRC2;ATF6;ALG10B;SKAP2;PRR13;RETSAT;MRPL14;VPS26B;ADAMTS12;RNPC3;GNS;NCAPH;MRPL10;FAM149A;MTMR7;MRPL20;RNF213;RIC8B;GRPEL1;ADAMTS19;PDGFD;TTPA;CEP70;MYO6;ST3GAL4;VTI1A;SLC19A3;PLEK2;AMZ2;AT…
H3K36me3 osteoblast hg19	0.99999	1	0.698529	6.83195e-06	POP5;MAML2;RPL32;POP1;POP4;RPL34;ATP5C1;WDR83;RRP8;FGFRL1;KRTCAP3;ENDOV;PSMD5;ZMIZ2;HOXA3;RPL36;RPL35;RPL38;EARS2;WDR83OS;PRKAB2;ENDOG;TSTD1;DNAAF2;TYW3;RPL23;RPL22;SCAMP1;PASK;FRS3;HDHD3;SCAMP3;EML4;EID1;ARMC5;SARNP;JTB;ATF7;RPL27;RPL26;LETMD1;RPL29;ATF6;RPL28;DUS3L;TSPYL4;ATF4;MEAF6;SAR1B;MEPCE;XPA;COPS7B;NOLC1;XPC;OAZ1;GABARAP;OAZ3;MRPL20;HSD11B2;GALR2;S100A14;ATG7;ATG5;HEXIM1;HEXIM2;RPL41;ICM…
H3K4me1 H1-hESC hg19	0.99999	1	0.64134	6.27261e-06	ANKLE1;STMN2;GPATCH4;CWH43;SLA2;ELK4;ALKBH2;KRTCAP3;LSM12;DPYSL2;DLEU7;XYLB;CMKLR1;MBNL1;ENDOG;CLEC11A;WDR76;SLC5A7;CLDN3;RNF125;PRR19;RUFY3;MAP1A;MYL3;PADI3;SPARCL1;ACOT1;HOXB3;ENPEP;ABCB6;FLII;MEPCE;LYPD3;ABCB9;SDSL;SLC30A10;PLA2G7;MTMR7;SLC5A5;RIC8A;LDHA;FLRT3;BLOC1S2;PRDX1;SERPINH1;SLC19A3;PLEK2;ATG7;PPARGC1A;RHBDL1;SLC19A1;S100A10;GSTM3;BTBD19;GSTM2;JUN;SNAI3;MRPL27;SLC16A12;FZD8;PRRC2C;MRPL…
H3K9me1 endothelial cell of umbilical vein hg19	0.99999	1	0.751634	7.35134e-06	ATF1;RPL4;MAML2;RPL32;POP1;POP4;RPL34;ATP5C1;WDR83;GHITM;BACH1;RRP8;TSEN54;ENDOV;ZFYVE26;RNF114;CAPNS1;ZMIZ2;CREB3L1;FDXR;RPL36;RPL35;BVES;JUNB;NFRKB;WDR83OS;ACOT8;ENDOG;CXADR;RPL23;PRKCD;CLEC11A;RPL22;WDR75;MED9;SOX12;MED4;ATG13;MED6;ARMC5;PARD3;SARNP;ORAI3;TMEM79;FDX1;JTB;ATF7;UQCRC2;RPL26;RPL29;ATF6;RPL28;UBA52;ATF4;UNC119B;CDCA3;MRPL17;COPS7B;GNS;HSD11B1;HSD11B2;GRPEL1;C9;MYO6;ST3GAL5;HMOX1;P…
H2AFZ mammary epithelial cell hg19	0.99999	1	0.815972	7.98059e-06	POP4;ATP5C1;PSMD9;PSMD7;PPP4R2;ALKBH1;FGFR1OP2;GTSE1;PRKACB;FNBP4;CACNA2D1;TYW3;DNTTIP2;DICER1;PRKAB1;ZFYVE16;CLNS1A;CLDN7;TMEM126A;MPPE1;LETMD1;CGGBP1;CRABP2;MRPL19;SDR39U1;COPS7B;MRPL12;GABARAP;MRPL20;ADAMTS14;ERLIN1;BTBD10;FLI1;ABTB1;TBL2;GRIN3A;QARS;CYB5RL;TMEM9B;LRRC34;PIGQ;PEAR1;PIGX;MRPL41;SHE;FLVCR1;JAK3;UPF1;DUSP3;NSUN2;MYOF;EMP3;BAZ1B;SIRT1;PHF20L1;PIGC;MRPL52;MED24;RILPL2;CDC42EP3;RAPG…
H3K27ac osteoblast hg19	0.99999	1	0.803717	7.86074e-06	POP5;POP4;ALKBH6;ENDOV;ALKBH4;RAVER1;GTSE1;PRKACB;TMEM8B;GABARAPL2;ENDOG;TYW5;CSNK2A1;NGDN;RFX3;DNTTIP2;SCO1;PSME3;ORAI3;TMEM126A;MPPE1;UQCRC2;LETMD1;SKAP2;ZBTB8A;COPS7B;ADAMTS12;MRPL12;MRPL10;EPB41L5;ADAMTS15;VTI1A;RSU1;ATRIP;GSTM1;TSLP;LNPEP;PCDHGA10;FERMT1;ZFAT;SFXN4;PSMG4;MRVI1;PSMG2;PIGU;RPLP1;DIS3L;HEXA;MRPL38;MED16;LRRC1;PIGX;TUBA1B;SMPD1;FASTK;FLVCR1;JAK3;LRRC47;DFFB;DFFA;SPHK1;LRRC49;SLC…
H3K9ac endothelial cell of umbilical vein hg19	0.99999	1	0.814951	7.97061e-06	POP5;POP4;PWWP2B;TESK1;ALKBH6;PTPDC1;ENDOV;KRTCAP2;ALKBH4;PSMD5;SAMD12;PRKACB;TMEM8B;HEMK1;HES6;PRKAB2;STARD5;ZFYVE21;RFX3;PRKAB1;ISL1;SND1;EML5;SCO1;RBP1;TMEM126A;MPPE1;UQCRC2;ATF6;RETSAT;CDCA5;PDGFA;COPS7B;IQGAP2;MRPL20;PRPSAP2;RNF213;MYO6;VTI1A;AMZ2;RSU1;HEXIM2;GSTM2;LARP7;LNPEP;MAGOHB;PCDHGA10;QARS;NMT1;NAPEPLD;STRN;PIGX;MRPL41;MED11;HEY1;SMPD1;TCP11L2;LYPLA2;DUSP3;RIPK3;LRRC49;SLC39A11;NIPA1…
H3K79me2 CD14-positive monocyte hg19	0.99999	1	0.74857	7.32137e-06	POP5;PI4K2B;POP4;TESK2;THYN1;WDR83;NOC2L;TPGS1;ALKBH6;PHB2;LIPA;ENO3;RRP9;ALKBH2;FAM122A;ENDOV;ALKBH4;LSM11;RAVER1;CDK5RAP3;TMEM8B;HEMK1;STARD4;ACOT8;IAH1;TYW5;DDX11;PIH1D1;CLEC11A;DAPK3;DDX10;RFX3;PASK;FRS3;TMEM80;HDHD3;WDR76;ARMC1;MYL6;SCO1;ARMC5;ETHE1;PSME3;CLPP;ZSCAN21;AKIP1;TARS2;UQCRC2;VPS25;ALG10B;TSPYL4;EXD2;SET;LXN;MEAF6;MRPL19;XPC;MRPL10;RIC8A;WDR70;GRPEL2;CHST10;PNPO;CEP72;AMZ2;ATRIP;V…
H3K4me2 endothelial cell of umbilical vein hg19	0.99999	1	0.720997	7.05169e-06	ATF1;POP5;GLDC;GMFG;POP4;XYLT1;THYN1;ABAT;SPINT2;WDR89;TPGS1;ALKBH6;SLC4A4;CLDN1;RRP9;MYLK;RPL7;RXFP3;RAVER1;PSMD5;CLP1;CREB3L1;FDXR;DLEU2;PRKACB;DLEU7;TMEM8B;HES6;PRKAB2;ACOT8;STARD5;MEF2B;WSB2;DAPK2;PRKCD;NGDN;ATG10;PASK;PRKAB1;ATG12;MED7;EML5;PSME3;TYRO3;HOXB2;TMEM126B;UQCRC2;ALG10B;LIPT2;CRABP2;SRCAP;AIRE;RPN1;XPC;VPS26B;MRPL10;FAM149A;MTMR7;PLAC8;RIC8A;MRPL20;RIC8B;RNF216;AFMID;CEP70;SLC19A3…
H3K79me2 GM12878 hg19	0.99999	1	0.772059	7.5511e-06	POP5;PGAP3;POP4;TESK1;TESK2;THYN1;WDR83;TPGS1;ALKBH6;PTPDC1;GCSH;LACTB;ENDOV;ALKBH4;RAVER1;SCP2;MIR22HG;MLYCD;PRKACB;JUNB;XYLB;TMEM8B;HEMK1;ACOT8;STARD5;MEF2B;WSB2;SECISBP2;DAPK3;ATG10;DNTTIP1;SETMAR;WDR73;HCFC2;FRS3;HDHD3;IFT88;ZSCAN20;ARMC5;ARMC6;IFT81;ZSCAN21;AKIP1;VPS25;RPL28;ALG10B;PLBD2;POM121;RETSAT;SRCAP;PRKRIP1;SDR39U1;COPS7B;XPC;MRPL12;GNS;GABARAP;OAZ3;DYNC2LI1;RIC8A;FAM160B2;WDR70;NUP8…
H3K27me3 HeLa-S3 hg19	0.99999	1	0.475899	4.65451e-06	SERPINE2;POP4;RPL34;CWH43;ACCS;SLC4A4;RXFP3;FAM122A;DPYSL5;FAM110C;RPL35;RPL38;MLYCD;VSTM4;KRTDAP;MEF2A;UNC5B;PRKCB;CLEC11A;NGDN;MED6;DAAM2;NHLRC2;MEAF6;CRABP1;CDCA8;SLCO5A1;ADH7;SLC5A3;GJC1;HSD11B1;FAM124A;TERT;PRKAR2B;TTPA;C9;ALX3;ST3GAL5;PIP5K1B;ST3GAL6;FDFT1;NGFR;CHKB;TSLP;PRRC2C;SLC16A10;NR2F2;CGN;VANGL1;COL1A1;CPEB1;TCN2;PNOC;SFXN1;NANOG;PCDHB4;ARHGAP9;NRSN1;LRRC3;TFCP2L1;PEAR1;LRRC32;SHE;T…
H3K27me3 heart mm9	0.99999	1	0.699551	6.84194e-06	SERPINE2;SCT;GLDC;STMN2;1700001L19RIK;SPINT2;SLC4A4;ZDBF2;SAMD14;GPR176;DPYSL4;SOX18;FAM110C;RAVER2;PXDC1;VSTM4;BVES;DLEU7;CMKLR1;KRTDAP;CXADR;PRKCH;NKX2-6;PRKCB;CACNA2D1;CACNA2D3;SOX11;ISL1;DKK2;CLDN6;EML5;CLDN3;CLDN9;HECW2;CLDN7;ZFP296;PRR16;ASPHD2;HOXB2;FAR2;CRABP2;CRABP1;LYPD1;GATA5;PHYHIPL;FIGNL2;GATA4;TEX26;GATA3;SLAIN1;LYPD6;PRKCZ;MTMR7;ADAMTS15;FAM171A2;FLRT2;ADAMTS19;PRKAR2B;ADAMTS18;TTP…
H3K4me2 HepG2 hg19	0.99999	1	0.723039	7.07167e-06	RPL4;POP4;SERPINE1;THYN1;ACCS;SLC4A3;TPGS1;PTPDC1;SMC2;MYLK;ENDOV;ALKBH4;SCP2;TFG;PSMD5;DPYSL2;UBASH3A;SAMD12;PRKACB;NCKAP5;JUNB;GABARAPL2;PRKCH;MEF2B;TYW5;UNC5B;DAPK2;WDR72;PASK;WDR76;ATG12;DKK3;EID1;EML5;CLDN4;FAM169B;RBP2;ARMC6;PRR19;PSME3;UQCRC1;PRR16;SERPING1;UQCRC2;PRR11;PLBD2;ACOT4;LIPT2;ENPEP;CDCA5;PLA2G3;VPS26B;SDSL;SKA1;FAM149A;SLC5A5;SKA2;MRPL20;PRKAR2B;PDGFD;ZSCAN10;NKX2-1;PLCG2;ST3GA…
H3K4me3 T-cell acute lymphoblastic leukemia hg19	0.99999	1	0.788399	7.71091e-06	PGAP3;POP4;PWWP2B;TESK1;TESK2;ATP5C1;SLA2;ALKBH6;PTPDC1;TSKU;KRTCAP2;ALKBH4;PPP4R4;RAVER2;PRKACB;HES6;TSTD1;RFX3;SCAMP1;FRS3;RABL3;UQCRC1;ASPHD2;TMEM126B;UQCRC2;PIF1;IQGAP2;MRPL20;PRKAR2B;KCNQ1OT1;VTI1A;AMZ2;LTA4H;ATRIP;ABCA5;FUCA1;FN1;LARP7;MRPL28;BTBD10;MRPL24;ABTB1;QARS;TDP2;ZFAT;TDP1;NMT1;SASS6;PSMG3;SFXN4;SFXN2;LRRC34;LRRC3;TMEM53;PIGV;HSPB11;PIGX;SMPD3;MRPL41;MED11;LMBR1;TMEM43;SMPD1;TCP11L…
H3K4me2 astrocyte hg19	0.99999	1	0.679126	6.64217e-06	LRRC14B;PID1;POP4;PWWP2B;THYN1;CWH43;WDR89;TPGS1;ALKBH6;SLC4A4;RRP9;DCAF6;DPYSL5;PSMD5;CLP1;AKT3;FGFR1OP2;SAMD12;PRKACB;JUNB;CMKLR1;HES6;GABARAPL2;ACOT8;MEF2B;WSB2;PRKCB;DAPK2;NGDN;CACNA2D3;ATG10;RFX3;ATG12;ARMC1;EML5;RBP4;CLDN3;HECW2;CLDN7;SPARCL1;TMEM126B;UQCRC2;ALG10B;SHMT2;IQGAP2;FAM149A;MTMR7;MRPL20;HSD11B2;TTPA;CEP70;VTI1A;SLC19A3;PCDHA3;ALX1;NKX2-3;SERF2;VPS16;PRELID2;GSTM2;PHC1;PNO1;FZD9;…
H4K20me1 A549 hg19	0.99999	1	0.745507	7.29141e-06	SPI1;SERPINE1;TESK1;STMN2;XYLT1;STMN3;PHAX;ABAT;F11R;BACH1;TSEN54;BACH2;DCAF7;RPL7;RXFP3;PSMD9;KRTCAP3;ALCAM;RNF114;RAVER1;PSMD5;DPYSL2;ZMIZ2;PPP4R4;SOX15;CREB3L1;FGFR1OP2;DLEU2;VSTM4;JUNB;GABARAPL2;ACOT7;TSPYL1;TSTD1;DNAAF2;MAP1S;DAPK3;AARSD1;ISL1;ATG12;WDR77;EML5;CLDN5;MYL7;ZFYVE16;ARMC5;PRKAR1A;DDIT3;ETHE1;PSME3;CRAMP1L;RUFY2;PRR16;RPL27;UQCRC2;DUS3L;UBA52;ZBTB8A;CRABP1;PHYHIPL;SLCO5A1;SLAIN1;…
H3K36me3 astrocyte hg19	0.99999	1	0.718954	7.03171e-06	POP5;MAML2;RPL32;POP1;RPL34;SERPINE1;ATP5C1;WDR83;ENO1;SMC3;SLC4A3;SMC2;FAM122A;ENDOV;PSMD5;ZMIZ2;RPL36;RPL35;RPL38;BVES;EARS2;WLS;WDR83OS;ENDOG;TSPYL1;TSTD1;DNAAF2;SECISBP2;TYW3;RPL23;RPL22;RC3H1;MED9;FRS2;MED4;PASK;HDHD3;TMEM81;MED6;PRKD3;SARNP;ORAI3;JTB;TARS2;RPL27;RPL26;LETMD1;RPL29;RPL28;UBA52;ATF4;RETSAT;MEAF6;ABCB6;CDCA5;XPA;COPS7B;XPC;SLC5A2;GNS;GABARAP;CIAO1;MRPL20;HSD11B2;ATG7;ATG5;TOE1…
H3K9me3 GM12878 hg19	0.99999	1	0.621936	6.08283e-06	RPL4;VPS29;JRK;PGAP3;RPL34;PHAX;ADARB1;PTPDC1;FGFRL1;ZC3H12C;SAMD14;GPR176;TFG;FAM110C;ZMIZ2;PPP4R4;AKT3;CDK20;DDX18;RBFOX1;RBFOX2;NKX2-6;CSNK2A1;STARD7;TYW3;NGDN;SETMAR;PRKCA;SOX11;DICER1;MED4;ISL1;DKK2;EML4;IFT88;FDX1;PIH1D2;SKAP2;MEAF6;RNF219;PHYHIPL;LYPD6;C9ORF72;SKA1;ADAMTS15;MRPL20;LDHA;RAD21;PCDHA5;S100A13;PNPO;CEP72;NRBF2;PROM1;PCDHA8;NKX2-4;PCDHA7;NKX2-3;PCDHA6;TOE1;SDR42E1;GSTM3;NDFIP2;…
H3K4me1 placenta mm9	0.99999	1	0.702614	6.8719e-06	POP5;GLDC;GMFG;SPINT2;SLA2;A230108P19RIK;PTPDC1;GPR176;AKT3;RAVER2;CDK20;VSTM4;SAMD12;NCKAP5;WLS;TMEM8B;ADGB;HES6;TSPYL3;MEF2B;TSTD1;DNAAF3;9530077C05RIK;DNAAF2;CACNA2D3;WDR72;SOX12;ISL1;KNSTRN;CLDN6;DAAM2;PRR19;CLDN8;MAP1A;EXOC3L;IDO2;LIPT2;LRPAP1;ZBTB8A;ABCB6;AIRE;SHMT1;D430036J16RIK;HPN;PDGFB;SDR39U1;SLAIN1;ADH7;NUGGC;MTMR7;SLC5A5;FAM221B;ABR;ADAMTS14;RHOT2;PRPSAP2;FAM124A;FLRT2;PCDHA1;TERT;S1…
H3K4me1 NT2-D1 hg19	0.99999	1	0.685253	6.7021e-06	IPO13;SPI1;PWWP2B;TRIL;XYLT1;WDR83;PNMAL2;SLC4A3;BACH1;FGFRL1;TSEN54;RAVER1;SOX18;PIP4K2A;MS4A10;JUNB;SAMD10;SAMD11;WDR83OS;HES6;MEF2B;PRKCB;MAP1S;DAPK3;SYTL1;PDZK1;PASK;CLDN4;ARMC5;CLDN9;RBP1;MYL9;LRPAP1;SHMT2;AIRE;CRABP1;HPN;CDCA8;LYPD2;GATA4;MTMR4;IQGAP2;SLC5A3;CIAO1;RIC8A;HSD11B2;RHOT2;BLOC1S1;ALX3;SFN;S100A14;CHST14;AMZ1;RHBDL1;NKX2-3;SLC19A1;PLK3;CDK18;BTBD19;WNT10A;PLK5;SRMS;JUND;SNAI3;IRF…
H3K9me3 HeLa-S3 hg19	0.99999	1	0.490196	4.79435e-06	ATF1;PI4K2B;SPI1;MAML2;ADARB1;LIPA;ZFYVE26;RNF114;CDK5RAP1;IER5;KRTDAP;UNC13C;MBNL1;TSPYL1;PRKCE;DAPK2;RPL23;NGDN;MED9;WDR77;EML4;EML5;DYNC1LI2;IFT88;CLDN9;TMEM79;RBP1;TMEM126A;FAR1;ATF7;UQCRC2;ATF4;CRABP2;PDGFB;XPC;MRPL10;HSD11B1;FLRT2;PCDHA1;TERT;RAD21;HMOX1;CEP72;PCDHA3;NRBF2;ATG7;PPARGC1A;HAO2;SERF2;ATG5;GSTM3;B3GALNT1;MYH7B;TIPARP;STARD10;PRDX6;ELL3;CPEB1;ADI1;GPR183;PNOC;CDK10;UNC119;TMEM9B…
H3K4me2 H1-hESC hg19	0.99999	1	0.760825	7.44123e-06	POP1;SCT;POP4;ABAT;CWH43;ACCS;TPGS1;ALKBH6;SLC4A4;PTPDC1;DCAF6;RXFP3;ENDOV;ALKBH4;TBK1;DPYSL4;FDXR;VPS35;DUS4L;GTSE1;PRKACB;TMEM8B;GABARAPL2;MEF2B;DDX11;DAPK2;PRKCD;NGDN;ATG10;WDR73;PDZK1;HCFC2;PASK;WDR77;SCO1;ZSCAN20;ARMC6;DAAM2;MAP1A;UQCRC1;ASPHD2;UQCRC2;ATF6;PLBD2;ENPEP;POM121;RETSAT;MEAF6;AIRE;PHYHIPL;LYPD3;MRPL12;FAM149A;SLC5A5;GRPEL1;CEP70;MYO6;S100A13;SLC19A3;PIP5K1B;PLEK2;AMZ2;RSU1;CEP76;…
H2AFZ H1-hESC hg19	0.99999	1	0.768995	7.52114e-06	POP1;XYLT2;WDR83;GPATCH4;PNMAL2;GPATCH3;SLC4A4;PTPDC1;RXFP3;FAM110A;ALKBH4;CAPNS1;TFG;ALKBH1;DPYSL3;RAVER2;CDK5RAP1;CDK20;RPL36;CEP95;VPS35;SAMD12;GTSE1;BVES;PRKAB2;ENDOG;MEF2B;WSB1;RPL23;DNTTIP2;SETMAR;CD3EAP;WDR73;FNDC3A;AARSD1;HOGA1;ATG13;ATG12;CLPX;RUFY1;EML5;MTAP;SPINT1;RUFY3;RUFY2;TMEM79;CLDN7;TMEM126A;PIH1D2;ACOT1;ATF7;ACOT4;SKAP2;ZBTB8A;ENPEP;ABCB6;HPN;MRPL19;GATA5;THY1;MRPL12;GNS;PLAC8;R…
H4K20me1 GM12878 hg19	0.99999	1	0.746528	7.30139e-06	ATF1;RPL4;JRK;SCOC;ANKLE1;SERPINE2;TESK1;TESK2;HNRNPU;WDR83;PHB2;SLC4A4;RRP8;ALKBH4;CAPNS1;TFG;PPP4R2;DPYSL5;CREB3L1;GJA4;ZXDC;VPS35;RPL38;VSTM4;JUNB;IER5;FNBP4;HES6;GABARAPL2;STARD5;RBFOX2;TSPYL1;DNAAF2;PRKCB;MAP1S;GLCE;PRKCD;DAPK3;AARSD1;HDHD3;DKK2;WDR77;MYL6;DYNC1LI2;DDIT3;FEZ2;ORAI3;CRAMP1L;TXNIP;MAML3;RPL29;UBA52;PLBD2;MEAF6;SHMT2;PRKRIP1;CRABP1;ENDOD1;LYPD2;PDGFA;MRPL17;FIGNL2;SLAIN2;ABCB9;…
H3K4me3 GM12875 hg19	0.99999	1	0.749592	7.33136e-06	IPO13;LRRC14B;ANKLE2;GPATCH4;TMEM97;ENO1;F11R;CLDN1;DCAF6;ZDBF2;ZFYVE28;GCSH;ZC3H12C;ALKBH5;GPR176;LSM11;CAPNS1;UBASH3B;DPYSL3;CYP1B1;PXDC1;IER2;CMKLR1;WDR83OS;ENDOG;PRKCH;IAH1;ACOT7;TYW5;DNAAF2;PRKCE;DDX11;ZFYVE21;FRS2;DICER1;SOX12;HDHD3;DKK2;CLPX;EML5;MTAP;DEPDC1B;ARMC6;ZC3H11A;PSME3;ORAI3;ZSCAN21;FDX1;PRR16;TYRO3;JTB;ATF7;MAML3;CGGBP1;ATF4;SET;CDCA7;SLAIN1;OAZ1;OAZ3;FAM160B2;WDR70;CHST11;CEP70…
H3K9me3 T-cell acute lymphoblastic leukemia hg19	0.99999	1	0.691381	6.76203e-06	VPS29;RPL3;TFRC;PGAP3;HNRNPU;PHAX;PHB2;DCAF7;SMC2;DCAF6;ZC3H12C;LACTB;GJA1;PSMD7;PSMD5;FDXR;CYP1B1;CEP95;GTSE1;IER5;DDX17;GBP5;CXADR;PRKCH;ACOT7;CSNK2A1;RPL23;NGDN;RPL22;DDX10;MED9;SOX11;FNDC3A;AARSD1;MED4;GTPBP1;SCAMP3;EML4;EID1;IFT88;DAAM1;ZC3H11A;CLNS1A;RABL3;PRR16;FAR1;ATF7;PRR11;TSPYL5;LRPAP1;SET;CDCA4;MEPCE;MRPL19;RPN1;LYPD1;RNF219;PHYHIPL;MTMR9;MRPL17;COPS7B;NOLC1;SLCO5A1;SLC30A10;LYPD6;AR…
H3K4me1 keratinocyte hg19	0.99999	1	0.660743	6.46238e-06	CYFIP2;XYLT2;PNMAL2;SLC4A4;ALKBH2;KRTCAP3;GJA1;NDST3;RPL36;CYP1B1;GBP6;ACOT8;MAP1S;SETMAR;HOGA1;ATG14;HDHD3;DKK2;EML4;CLDN6;CLDN4;RNF125;DAAM2;DDIT3;CLNS1A;CLDN8;FEZ2;ORAI3;HMBS;PRR16;ACOT1;UNC119B;ZBTB8A;FLII;MRPL19;PLA2G3;SDSL;OAZ3;GJC1;TTPA;PRDX1;NKX2-1;PROM1;S100A11;SDR42E1;STARD13;SNAPIN;CADM1;STARD10;FZD6;MTHFS;MCAT;MRPL24;SNUPN;TCN2;TMEM98;GPR183;SSPN;PSMG2;RAD18;GPR19;CDKN1A;LRRC34;WDR48;…
H3K4me2 mammary epithelial cell hg19	0.99999	1	0.653595	6.39247e-06	IPO13;POP5;LRRC14B;POP4;SERPINE1;THYN1;GPATCH4;CWH43;TPGS1;ALKBH6;SLC4A4;SOX21;RRP9;DCAF6;DPYSL4;PSMD5;CLP1;AKT3;GJA4;FDXR;DLEU2;NCKAP5;TMEM8B;HES6;GABARAPL2;ACOT8;NKX2-6;TYW5;WSB2;DAPK2;DAPK3;RFX3;WDR72;HOGA1;PRAP1;ARMC1;SCO1;ARMC6;DAAM2;ACOT1;ASPHD2;TMEM126B;UQCRC2;NHLRC2;MYL9;ASF1B;CRABP2;SRCAP;SAR1B;PHYHIPL;VPS26B;GNS;FAM149A;MTMR7;MRPL20;HSD11B2;FAM124A;PRKAR2B;GALR2;TTPA;NKX2-1;SLC19A3;CEP7…
H4K20me1 fibroblast of dermis hg19	0.99999	1	0.772059	7.5511e-06	VPS29;RPL5;PGAP2;SCT;SERPINE1;RPL8;FGFRL1;DCAF7;DCAF6;RPL7;RXFP3;PSMD9;DPYSL4;TFG;DPYSL5;ZMIZ2;SOX15;ZXDC;CEP95;RPL38;JUNB;NFRKB;FNBP4;MEF2B;ACOT7;TYW5;DNAAF2;MAP1S;STARD7;SECISBP2;DAPK3;MED4;TMEM80;MED6;CLPX;DYNC1LI2;CLDN3;WDR82;CLDN9;FEZ2;RUFY2;MYL3;SRFBP1;RPL27;NUP98;DUS3L;UBA52;UNC119B;ABCB6;CRABP1;XPA;PLA2G3;MRPL17;NOLC1;MRPL14;MRPL10;RIC8A;FAM160B2;RHOT2;LDHA;CYB5R4;CYB5R3;PLCG1;PROM1;CEP76…
H3K4me1 T-cell acute lymphoblastic leukemia hg19	0.99999	1	0.709763	6.94182e-06	ATF1;IPO13;RPL4;POP5;PGAP3;TESK2;GPATCH1;PHAX;SLA2;NOC2L;ALKBH6;SLC4A4;TSKU;ELK4;COMTD1;LSM12;SCP2;PSMD5;DPYSL2;PPP4R4;RPL36;AP1S1;PRKACB;IER5;ACOT8;ENDOG;RBFOX2;TYW5;UNC5B;DNAAF2;SECISBP2;PRKCE;DAPK3;DNTTIP1;SCAMP1;PASK;FRS3;HDHD3;DAAM1;PRR19;HECW2;CLPP;CLDN7;RABL3;UQCRC1;TMEM126B;UQCRC2;RPL29;RPL28;PLBD2;EXD2;PIF1;ZBTB8A;CDCA3;SRCAP;RPN1;XPC;PRDM11;SDSL;IQGAP2;CIAO1;OAZ3;HSD11B1;DYNC2LI1;RIC8A;…
H3K27me3 skeletal muscle myoblast hg19	0.99999	1	0.589257	5.76321e-06	CYFIP2;RPL32;GLDC;ALKBH4;DPYSL2;FAM110C;DPYSL3;NDST3;RPL36;RPL38;VSTM4;NCKAP5;WDR83OS;CXADR;WSB1;PRKCB;DAPK2;CACNA2D3;ISL1;DKK2;DKK3;SLC5A7;CLDN5;RBP4;FAM169B;CLDN3;RNF125;UQCRC2;ACOT4;LRPAP1;PDGFB;PLA2G3;LYPD2;SLCO5A1;SLAIN1;IQGAP2;FAM149A;MTMR7;SLC5A5;HSD11B2;FAM171A2;FLRT2;CHST11;TERT;ADAMTS19;PDGFD;RDH10;TTPA;EPB41L3;ZSCAN10;SYNDIG1;GSG1L;PIP5K1B;ALX1;NKX2-3;NAA50;GSTM3;JUN;NDFIP2;FZD3;PLK5;S…
H3K36me3 fibroblast of dermis hg19	0.99999	1	0.691381	6.76203e-06	POP5;MAML2;POP1;POP4;ATP5C1;WDR83;ACCS;SLA2;WDR89;TPGS1;PHB2;FGFRL1;FAM122A;KRTCAP3;LACTB;KRTCAP2;CAPNS1;ZMIZ2;RPL38;JUNB;IER5;MEF2A;WDR83OS;STARD5;TYW3;RFX3;FRS2;AARSD1;PASK;FRS3;HDHD3;ATG12;EID1;ARMC5;RUFY3;SARNP;ORAI3;RABL3;JTB;ATF7;TARS2;RPL27;LETMD1;ATF6;DUS3L;UBA52;ATF4;TSPYL5;RETSAT;MEAF6;CDCA4;MRPL17;COPS7B;NOLC1;MRPL12;GABARAP;OAZ3;HSD11B2;S100A16;S100A13;ATG7;CEP76;ATG5;VPS16;TOE1;HEXIM…
H4K20me1 mammary epithelial cell hg19	0.99999	1	0.659722	6.4524e-06	CYFIP2;LRRC14B;RPL32;POP1;SCT;PGAP3;RPL34;ATP5C1;STMN3;ADARB1;RXFP3;ZFYVE28;ENDOV;CAPNS1;SOX18;DPYSL2;FAM110C;ZMIZ2;RPL36;RPL35;CEP95;VPS35;RPL38;VSTM4;JUNB;DLEU7;UNC13C;MEF2B;TSPYL1;TSTD1;DAPK2;RPL23;DAPK3;FRS2;GTPBP1;EML4;EID1;CLDN3;PARD3;ETHE1;SARNP;ATF6;UBA52;ATF4;XPA;COPS7B;XPC;SLCO5A1;MRPL14;SLAIN1;ARPP19;OAZ1;RIC8A;HSD11B2;ADAMTS14;PPP4C;TERT;GALR2;PRDM16;NKX2-1;PLK3;JUN;PRELID1;PLK5;TIPAR…
H4K20me1 T-cell acute lymphoblastic leukemia hg19	0.99999	1	0.697508	6.82196e-06	SERPINE2;SERPINE1;TESK2;WDR83;ABAT;GPATCH3;GHITM;RRP8;DCAF7;FAM122A;SCAMP4;PSMD9;RABGEF1;KRTCAP2;ALCAM;LSM11;CLP1;CDK5RAP1;AP1S1;MIR22HG;VPS35;JUNB;NFRKB;EARS2;KRTDAP;WDR83OS;RBFOX2;DNAAF2;PRKCB;PIH1D1;DAPK3;DNTTIP1;FNDC3A;AARSD1;GTPBP2;HCFC2;MED4;HDHD3;MED7;ARMC1;FAM169B;RNF125;PSME3;CLPP;ORAI3;HMBS;RABL3;TXNIP;ASPHD2;ATF7;SRFBP1;RPL27;UQCRC2;LETMD1;PRR13;POM121;LXN;CDCA3;MEAF6;CDCA5;RPN1;PDGFB;…
H3K36me3 T-cell acute lymphoblastic leukemia hg19	0.99999	1	0.704657	6.89188e-06	ATF1;PI4K2B;CHIC2;MAML2;POP4;WDR83;PHAX;TMEM97;F11R;WDR89;BACH1;TSKU;RRP8;BACH2;LSM10;FAM122A;RABGEF1;ENDOV;TBK1;CAPNS1;WDR92;AKT3;CREB3L2;UBASH3A;DUS4L;PRKACB;JUNB;CDK5RAP3;STARD3;PRKAB2;ACOT8;WSB1;MAP1S;STARD7;DAPK3;FRS2;AARSD1;ATG14;SCAMP1;HDHD3;ATG12;SCAMP3;MED7;EID1;DEPDC1B;EID2;ARMC5;IFT81;HMBS;AKIP1;RABL3;TARS2;SRFBP1;TSPYL4;SKAP2;PIF1;POM121;COPS7B;SLAIN2;RIC8A;CYB5R3;CHST12;PRDX1;AMZ2;CH…
H4K20me1 keratinocyte hg19	0.99999	1	0.687296	6.72208e-06	POP5;PI4K2B;TFRC;POP1;SCT;POP4;RPL34;SERPINE1;TESK1;STMN2;STMN3;RRP8;RPL6;FAM122A;PSMD9;RAVER1;DPYSL5;DPYSL2;FAM110C;MYC;FGFR1OP2;CDK5RAP1;CEP95;UBASH3A;VSTM4;NCKAP5;JUNB;NFRKB;IER2;CMKLR1;MEF2A;GABARAPL2;MEF2B;TSTD1;MAP1S;PRKCD;DAPK3;FNDC3A;GTPBP1;TMEM81;SCAMP3;DKK2;ARMC5;WDR82;DDIT3;SARNP;ORAI3;RUFY2;RPL27;UQCRC2;RPL29;UBA52;COL13A1;MRPL17;NOLC1;THY1;SLAIN1;PRKCZ;HSD11B2;CYB5R3;PPP4C;GRPEL1;ST3…
H2AFZ keratinocyte hg19	0.99999	1	0.796569	7.79082e-06	POP1;POP4;ATP5C1;RABGEF1;ALKBH4;ALKBH1;TMEM8B;RFX3;DICER1;TMEM80;CLNS1A;TMEM126A;SKAP2;RETSAT;CDCA5;MRPL17;SDR39U1;COPS7B;LYPD3;MRPL12;IQGAP2;GABARAP;CIAO1;MRPL20;PRPSAP2;AFMID;MYO6;SYNDIG1;VTI1A;ATG7;ATRIP;GSTM2;BBIP1;MRPL24;DHFR;TBL2;GRIN3A;TDP2;CYB5RL;PSMG1;LAD1;PIGT;MRPL37;MED16;DDA1;MRPL33;MRPL41;SHH;FLVCR1;TCP11L2;SH3BGRL3;LYPLA2;RMI2;NIPA2;EMP3;SUMF2;PSMA6;RILPL2;MMP19;PTRH1;ERGIC3;RAPGEF5…
H3K4me2 osteoblast hg19	0.99999	1	0.689338	6.74205e-06	POP4;PWWP2B;THYN1;ABAT;SPINT2;WDR89;TPGS1;RRP9;SCAMP4;CLP1;AKT3;FDXR;VPS35;SAMD12;PRKACB;JUNB;HES6;GABARAPL2;TYW5;WSB2;NGDN;DAPK3;ATG10;SYTL1;ZFYVE21;HOGA1;WDR77;MED7;ARMC1;EML5;RBP4;HECW2;TMEM79;RBP1;CLDN7;TYRO3;ATF6;ALG10B;ASF1A;RETSAT;SRCAP;SAR1B;SHMT2;AIRE;RNF219;XPC;MRPL10;FAM149A;MTMR7;MRPL20;FAM124A;RIC8B;GRPEL1;ADAMTS19;TTPA;RNF217;AFMID;VTI1A;SLC19A3;PCDHA4;NUP88;PLEK2;PCDHA3;NKX2-5;ATRI…
H3K36me3 NT2-D1 hg19	0.99999	1	0.57598	5.63336e-06	SERPINE1;HNRNPU;GPATCH3;NOC2L;PHB2;BACH1;RPL6;RRP9;SCAMP4;KRTCAP3;ALKBH4;RAVER1;WDR92;ZMIZ2;AKT3;FDXR;CDK5RAP3;EARS2;WDR83OS;IAH1;PIH1D1;DAPK3;RC3H1;WDR73;SCAMP1;HDHD3;TMEM81;WDR82;PRKD3;DDIT3;CLNS1A;PSME3;CLPP;TMEM79;JTB;PSME2;RPL27;RPL29;SRCAP;CDCA8;COPS7B;NOLC1;MRPL14;MRPL12;OAZ3;LDHA;CYB5R3;BLOC1S2;RRS1;S100A13;VPS16;PRELID1;RPL41;SNAPIN;JUND;H3F3B;FN1;MRPL28;GPN2;MRPL24;GNPTG;PCDHGA11;QARS;E…
H3K36me3 testis mm9	0.99999	1	0.738358	7.22149e-06	RPL4;RRP1;GPATCH2;A430005L14RIK;HNRNPU;TCAM1;SPINT2;TMEM97;RPL8;D430042O09RIK;RPL7;KRTCAP3;ALKBH4;PPP4R2;ALKBH1;ZMIZ2;PPP4R4;4921524J17RIK;SOX15;AKT3;CEP95;GTSE1;ZFP287;FNBP4;ACOT8;2410006H16RIK;ACOT7;SECISBP2;DNAAF1;DDX11;DNTTIP1;MED4;PASK;TMEM81;SCAMP3;CLPX;4930402H24RIK;WDR82;PRKAR1A;RUFY3;ZSCAN21;TMEM126A;TXNIP;TBPL1;NUP98;RPL28;CGGBP1;ASF1B;UNC119B;POM121;CDCA3;CDCA4;CDCA5;CDCA8;NOLC1;ATXN7L…
H4K20me1 skeletal muscle myoblast hg19	0.99999	1	0.725082	7.09164e-06	ATF1;CYFIP2;LRRC14B;RPL5;ANKLE2;TFRC;RPL34;SERPINE1;ATP5C1;XYLT1;DCAF8;ABAT;ADARB1;WDR89;RPL8;PHB2;BACH1;TSKU;RPL7;RXFP3;PSMD9;KRTCAP3;VPREB1;RNF114;DPYSL4;CAPNS1;RAVER1;DPYSL5;ALKBH1;ZMIZ2;VPS35;JUNB;NFRKB;MEF2A;HES6;GABARAPL2;MEF2B;TSPYL1;RPL23;DAPK3;RPL22;SOX11;TMEM80;ATG12;EID1;DYNC1LI2;ARMC5;ARMC6;PRR19;DDIT3;RUFY2;TXNIP;PRR15;RPL27;RPL26;DUS3L;UBA52;ABCB6;SRCAP;CDCA4;MRPL14;VPS26B;ARPP19;OA…
H3K36me3 skeletal muscle myoblast hg19	0.99999	1	0.717933	7.02172e-06	ATF1;POP5;PI4K2B;CHIC2;MAML2;POP1;POP4;ATP5C1;F11R;WDR89;PSMD9;ENDOV;KRTCAP2;RNF114;ZMIZ2;SOX15;FDXR;RPL36;IER5;STARD3;ENDOG;STARD5;TSTD1;TYW3;PIH1D1;DAPK3;RFX3;SCAMP1;ATG13;SCAMP3;EID1;CLDN5;ARMC5;PARD3;CLNS1A;AKIP1;JTB;HOXB3;TARS2;HOXB2;RPL26;LETMD1;ATF6;UBA52;CGGBP1;ATF4;UNC119B;RETSAT;SDR39U1;COPS7B;NOLC1;MRPL14;ADAMTS12;SLC5A2;MRPL10;GABARAP;SKA1;PLAC8;MRPL20;HSD11B2;RNF213;GALR2;RDH10;ST3GA…
H3K9ac GM12878 hg19	0.99999	1	0.787377	7.70092e-06	POP5;LRRC14B;POP1;POP4;PWWP2B;SLA2;PTPDC1;SCAMP4;RABGEF1;KRTCAP2;PRKACB;GABARAPL2;TSTD1;TYW3;DNTTIP2;SCAMP1;TMEM80;RUFY1;EML5;PSME3;TMEM126A;TMEM126B;UQCRC2;ATF6;RETSAT;SAR1B;CDCA5;COPS7B;GATA3;LYPD6;MRPL10;PRPSAP2;MYO6;VTI1A;SDR42E1;GSTM2;LARP7;EIF5;TDP1;ZFAT;SASS6;NAPEPLD;PSMG3;STRN;SFXN2;PKIG;HEXA;SRPR;MRPL38;TMEM53;PIGX;TUBA1B;TMEM43;SMPD1;TCP11L2;LIN52;DFFB;DUSP1;NSUN2;MYOF;TMEM42;JOSD1;MRPL…
H3K79me2 endothelial cell of umbilical vein hg19	0.99999	1	0.759804	7.43124e-06	RPL4;POP5;POP4;TESK1;THYN1;WDR83;ALKBH6;PHB2;GCSH;ALKBH2;LACTB;KRTCAP2;ALKBH4;SCP2;SOX18;DPYSL2;CDK5RAP3;XYLB;EARS2;WDR83OS;HEMK1;ACOT8;SECISBP2;DDX11;PIH1D1;NGDN;DNTTIP1;PASK;FRS3;PRKAB1;WDR76;IFT88;ZSCAN20;IFT81;DDIT3;ZSCAN21;HMBS;AKIP1;PSME2;TARS2;MPPE1;LETMD1;VPS25;ALG10B;DUS3L;POM121;CDCA3;RETSAT;SAR1B;XPC;SDSL;MRPL10;OAZ3;DYNC2LI1;RIC8A;EPB41L5;FAM160B2;WDR70;RNF217;AFMID;HMOX1;PLEK2;AMZ2;L…
H4K20me1 CD14-positive monocyte hg19	0.99999	1	0.78125	7.64099e-06	NCKAP1;TFRC;PGAP2;SCT;RPL34;TRIL;TESK2;ATP5C1;PHAX;GPATCH3;TPGS1;RPL8;PHB2;KRTCAP3;ZFYVE26;RAVER1;CLP1;SOX15;AKT3;CDK5RAP1;CEP95;NFRKB;SAMD10;MEF2B;ACOT7;TSPYL1;TSTD1;DNAAF2;DAPK3;DNTTIP2;CD3EAP;WDR73;AARSD1;HCFC2;PASK;ATG13;TMEM80;SCAMP3;MED6;WDR77;ARMC1;ZFYVE16;IFT81;RUFY3;PSME3;CRAMP1L;RUFY2;ATF7;SRFBP1;RPL27;NUP98;UQCRC2;NHLRC2;RPL29;DUS3L;UBA52;UNC119B;PIF1;SET;SEH1L;CRABP2;MEAF6;CDCA4;CDCA8…
H3K4me2 skeletal muscle myoblast hg19	0.99999	1	0.715891	7.00175e-06	POP5;LRRC14B;POP4;PWWP2B;TRIL;THYN1;CWH43;WDR89;TPGS1;ALKBH6;CLDN1;BACH2;ZFYVE28;ISLR;GPR176;ALKBH4;RAVER1;DPYSL5;PSMD5;CLP1;DPYSL2;AKT3;RAVER2;VPS35;SAMD12;DUS4L;PRKACB;NCKAP5;JUNB;MEF2B;TYW5;WSB2;DAPK2;ATG10;ZFYVE21;WDR73;HOGA1;PRKAB1;EML5;ZSCAN20;CLPP;TMEM79;RBP1;TMEM126B;ASF1A;ASF1B;UNC119B;ENPEP;RETSAT;CDCA5;SLAIN1;IQGAP2;GNS;FAM149A;RIC8A;MRPL20;PRPSAP2;RIC8B;TTPA;AFMID;CEP70;MYO6;VTI1A;S10…
H3K79me2 osteoblast hg19	0.99999	1	0.709763	6.94182e-06	CLPB;POP4;SERPINE1;TESK1;ATP5C1;TMEM97;TPGS1;ALKBH6;PHB2;LIPA;ALKBH2;ENDOV;ALKBH4;FDXR;JUNB;SAMD11;HEMK1;STARD5;SECISBP2;PIH1D1;CLEC11A;NGDN;ATG10;DNTTIP1;SETMAR;PASK;FRS3;HDHD3;IFT81;PSME3;CLPP;ORAI3;ZSCAN21;AKIP1;TYRO3;JTB;TARS2;UQCRC2;VPS25;ALG10B;DUS3L;PIF1;RETSAT;SHMT1;PRKRIP1;CDCA8;SDSL;MTMR4;SKA1;OAZ3;DYNC2LI1;EPB41L5;WDR70;BLOC1S1;AFMID;PNPO;NUP88;AMZ2;CHST14;ATRIP;CEP76;TOE1;ABCA1;B3GALN…
H3K36me3 H1-hESC hg19	0.99999	1	0.700572	6.85192e-06	POP5;PGAP2;RPL32;POP1;PGAP3;RPL34;ATP5C1;ADARB1;TMEM97;ENO1;ACCS;SMC3;WDR89;SMC2;PPP4R2;PSMD5;ZMIZ2;STMN1;RPL36;RPL35;CEP95;RPL38;EARS2;ENDOG;IAH1;SECISBP2;TYW3;RPL23;RPL22;MED9;GTPBP8;GTPBP2;MED4;PASK;GTPBP1;HDHD3;SND1;MED6;PRKD3;SARNP;ORAI3;CRAMP1L;PSME2;TARS2;RPL27;RPL26;LETMD1;RPL29;RPL28;DUS3L;UBA52;ATF4;SET;MEAF6;ABCB6;PRKRIP1;MEPCE;COPS7B;NOLC1;XPC;MRPL12;GNS;GABARAP;MRPL20;HSD11B2;FAM124A…
H3K79me2 astrocyte hg19	0.99999	1	0.777165	7.60104e-06	POP5;POP1;POP4;THYN1;TPGS1;ALKBH6;PHB2;LIPA;DCAF4;ALKBH2;KRTCAP2;PSMD5;FDXR;MLYCD;CDK5RAP3;SAMD11;TMEM8B;HEMK1;STARD5;SECISBP2;DDX11;PIH1D1;NGDN;ATG10;DNTTIP1;AARSD1;FRS3;PRKAB1;HDHD3;IFT88;IFT81;PRR19;CLPP;ZSCAN21;ASPHD2;TARS2;LETMD1;VPS25;ALG10B;DUS3L;ASF1B;PRR13;POM121;CDCA3;RETSAT;SAR1B;SHMT1;PRKRIP1;XPC;VPS26B;SDSL;GNS;MRPL10;OAZ3;DYNC2LI1;RIC8A;FAM160B2;PRPSAP2;WDR70;BLOC1S1;AFMID;PNPO;HMOX…
H3K4me3 NT2-D1 hg19	0.99999	1	0.803717	7.86074e-06	JRK;TESK1;ATP5C1;PTPDC1;ZC3H12C;ENDOV;SAMD14;RAVER1;PSMD5;SAMD12;GTSE1;WDR83OS;PRKAB2;TYW3;EML5;SLC5A7;RBP4;CLDN3;SCO1;PSME3;RBP1;UQCRC1;ASPHD2;UQCRC2;MYL9;SKAP2;ATF4;RETSAT;MEAF6;GATA4;IQGAP2;NCAPH;CIAO1;MTMR7;PDGFC;VTI1A;AMZ2;HEXIM2;GSTM1;ABCA5;NEBL;FN1;ERLIN1;MRPL27;LNPEP;BTBD10;FAM111A;ABTB1;TDP2;NMT1;SASS6;SFXN4;DCHS1;PSMG1;SFXN2;TMEM9B;HEXA;MRPL39;TMEM53;LRRC1;SHE;SHH;EFCAB2;TCP11L2;TSPO;DF…
H3K9ac keratinocyte hg19	0.99999	1	0.765931	7.49117e-06	POP5;POP4;GPATCH4;ABAT;TPGS1;ALKBH6;PTPDC1;RRP8;RRP9;DCAF6;ENDOV;KRTCAP2;ALKBH4;RAVER1;PSMD5;CLP1;ZMIZ2;FGFR1OP2;DLEU2;JUNB;TMEM8B;GBP6;HES6;WSB2;DAPK2;ATG10;WDR75;DNTTIP2;PRKCA;WDR73;HOGA1;PASK;MED7;EML5;SCO1;ARMC6;SARNP;ZSCAN21;RBP1;AKIP1;TYRO3;UQCRC2;ATF6;RNF121;SRCAP;CDCA5;VPS26B;RNPC3;GNS;CIAO1;RIC8B;GRPEL1;S100A16;CEP70;PLCG2;CEP72;NUP88;ATRIP;HEXIM2;PRELID2;PLK3;STARD13;WNT10A;AFAP1L1;FZD5…
H3K4me1 embryonic fibroblast mm9	0.99999	1	0.67402	6.59223e-06	LRRC14B;SCT;TCAM1;PNMAL2;SPINT2;F11R;SLC4A3;A230108P19RIK;RPL8;SOX21;TSEN54;RPL6;MYLK;ISLR;DPYSL4;SCP2;AKT3;HOXA3;CYP1B1;TMEM8B;UNC13C;CUBN;MEF2B;NKX2-6;9530077C05RIK;DAPK2;HOGA1;KNSTRN;DKK3;CPED1;SLC5A7;CLDN4;CLDN3;CLDN9;ETHE1;ORAI3;SPARCL1;ACOT1;ACOT4;ABCB6;PNP2;PDGFB;GATA5;COPS7B;GATA4;SLCO5A1;TEX26;SLAIN1;ADAMTS12;ADH7;SLC30A10;PLA2G7;PLAC8;FAM221B;ADAMTS15;RHOT2;ADH1;RNF216;RDH12;FLRT2;S100A…
H3K79me2 fibroblast of dermis hg19	0.99999	1	0.765931	7.49117e-06	IPO13;RPL4;CLPB;POP4;SERPINE1;THYN1;TPGS1;ALKBH6;PHB2;LIPA;PTPDC1;GCSH;ALKBH2;SCAMP4;KRTCAP2;ALKBH4;SCP2;CLP1;FDXR;CEP95;DUS4L;PRKACB;CDK5RAP3;EARS2;TMEM8B;HEMK1;STARD5;SECISBP2;TYW3;PIH1D1;CLEC11A;NGDN;ATG10;DNTTIP1;RFX3;SETMAR;AARSD1;PRKAB1;SCAMP3;ARMC1;IFT81;PRR19;HECW2;PSME3;AKIP1;UQCRC2;VPS25;ALG10B;PRR13;POM121;SEH1L;RETSAT;SAR1B;SHMT1;PRKRIP1;MRPL19;MTMR4;MRPL12;ANAPC10;MRPL10;DYNC2LI1;RIC…
H3K9me1 K562 hg19	0.99999	1	0.639297	6.25263e-06	SCOC;EHF;SPI1;MAML2;RPL32;WDR83;PTPDC1;RRP8;ELK4;SCAMP4;PSMD9;KRTCAP3;ISLR;ALKBH1;RAVER2;MLYCD;UBASH3A;DUS4L;NFRKB;SAMD10;XYLB;SAMD11;CUBN;CXADR;WSB1;TSPYL1;DNAAF1;NGDN;DAPK3;RPL22;SYTL1;WDR75;DDX10;ZFYVE21;SETMAR;WDR73;ATG14;ATG12;SND1;MYL6;RNF125;ZSCAN20;PRR19;CLNS1A;ZSCAN21;MAP1A;PADI3;TYRO3;TARS2;RPL27;DUS3L;ATF4;UNC119B;SAR1B;XPA;COPS7B;RNPC3;MTMR4;SLC30A10;LYPD6;ARPP19;ANAPC10;NCAPH;BLOC1S1…
H3K4me2 B cell hg19	0.99999	1	0.752655	7.36132e-06	IPO13;LRRC14B;POP1;POP4;TESK1;THYN1;GPATCH4;TMEM97;SLA2;TPGS1;ALKBH6;CLDN1;PTPDC1;RRP9;ZC3H12C;KRTCAP3;ENDOV;SAMD14;DPYSL4;CLP1;RAVER2;GJA4;VPS35;GTSE1;PRKACB;CDK5RAP3;GABARAPL2;PRKAB2;MEF2B;NGDN;ATG10;SOX11;WDR73;GTPBP2;PASK;HSPG2;DKK2;DEPDC1B;ARMC6;PSME3;ZSCAN21;RBP1;FAR1;LETMD1;MYL9;RPL28;ALG10B;LIPT2;SEH1L;CRABP2;RETSAT;SAR1B;RNF219;PRDM11;SDSL;PRKCZ;MRPL10;SKA1;FAM149A;MRPL20;HSD11B2;ABR;FAM…
H3K4me1 osteoblast hg19	0.99999	1	0.659722	6.4524e-06	TRIL;TESK1;GPATCH1;F11R;RRP9;RXFP3;ISLR;LSM12;RAVER1;SCP2;CDK20;NCKAP5;BVES;WLS;STARD3;PRKCH;DAPK1;SYTL1;SETMAR;CD3EAP;GTPBP8;WDR73;HOGA1;ATG13;HDHD3;DKK2;RNF125;ETHE1;ZSCAN21;HMBS;TMEM79;ACOT1;UQCRC2;UNC119B;EXD2;ZBTB8A;SET;CFH;AIRE;FLII;MRPL19;CDCA7;LYPD1;THY1;VPS26B;ADAMTS12;LYPD6;OAZ3;GJC1;RIC8A;RHOT2;PRPSAP2;RNF216;RDH12;FLRT3;PRDX1;PLEK2;ATG5;NAA50;GSTM3;PRELID2;PHC1;SNAPIN;TSLP;CADM1;FZD5;…
H3K79me2 myotube hg19	0.99999	1	0.79759	7.80081e-06	POP5;POP1;POP4;ATP5C1;TMEM97;ALKBH6;FAM110A;LSM10;ZDBF2;ALKBH2;LACTB;KRTCAP2;ALKBH4;RAVER1;SCP2;MLYCD;SAMD11;HEMK1;SECISBP2;DNTTIP1;SETMAR;FRS3;PSME3;AKIP1;UQCRC1;JTB;LETMD1;UNC119B;EXD2;RETSAT;SAR1B;MRPL19;NCAPH;MRPL10;OAZ3;DYNC2LI1;PRPSAP2;AFMID;AMZ2;LTA4H;ATRIP;HEXIM1;HEXIM2;BTBD19;PMM1;MRPL28;PCDHGA10;ABTB1;TMEM98;SASS6;PSMG3;PIGS;PIGT;PIGO;PIGQ;SRPR;MRPL39;MED18;AACS;TUBA1C;TUBA1B;RPLP2;GPR3…
H3K4me1 testis mm9	0.99999	1	0.78125	7.64099e-06	LRRC14B;SCOC;ANKLE1;TFRC;2900060B14RIK;PGAP2;CLPB;SERPINE2;PGAP3;D16ERTD472E;SLC4A3;A230108P19RIK;RRP8;ZC3H12C;COMTD1;SCP2;UBASH3B;DPYSL5;DPYSL3;SAMD12;DLEU7;TMEM8B;TSPYL3;NKX2-6;TSTD1;9530077C05RIK;DAPK2;WDR72;SCAMP3;EML5;MTAP;RBP4;DEPDC1A;RUFY2;3110070M22RIK;PRR16;ZSCAN26;MPPE1;IDO2;ACOT6;LXN;RETSAT;ABCB6;PNP2;TEX21;PLA2G3;SDR39U1;THY1;ADAMTS12;LYPD6;MTMR7;PRPSAP1;PLAC8;HSD11B2;ABR;PRPSAP2;FAM1…
H3K4me2 CD14-positive monocyte hg19	0.99999	1	0.749592	7.33136e-06	ANKLE2;EHF;POP1;GLDC;GPATCH4;TMEM97;SLA2;TPGS1;ALKBH6;PHB2;SLC4A4;CLDN1;SOX21;PTPDC1;TSEN54;GPR176;ALKBH4;PSMD7;DPYSL4;PSMD5;DPYSL2;FAM110C;ALKBH1;AKT3;RPL35;GTSE1;PRKACB;NFRKB;SAMD10;TMEM8B;HES6;STARD4;MEF2B;NKX2-6;TYW5;DDX10;ZFYVE21;WDR73;SCAMP1;PASK;PRKAB1;ISL1;HSPG2;MED7;RBP4;SCO1;ZSCAN20;SARNP;ZSCAN21;TMEM126A;TYRO3;ENPEP;CFH;RETSAT;CDCA4;SAR1B;PRKRIP1;HPN;XPA;RNF219;COPS7B;GATA4;MRPL14;VPS2…
H3K4me1 limb mm9	0.99999	1	0.605596	5.92302e-06	CYFIP2;SCT;GLDC;GMFG;SERPINE1;1700001L19RIK;F11R;MYLK;GPR176;VSTM4;MS4A10;DLEU7;TMEM8B;ADGB;MEF2B;NKX2-6;DNAAF2;DAPK2;CLEC11A;WDR72;HOGA1;KNSTRN;DKK3;CLDN6;RBP2;CLDN9;ETHE1;PADI3;SPARCL1;PRR15;FAR2;IDO2;MYL9;FOXL2OS;PLA2G3;LYPD2;FIGNL2;GATA4;TEX26;THY1;SLC30A10;FAM221B;ABR;ADH1;S100A16;KCNMB1;SLC19A3;S100A14;PPARGC1A;NKX2-3;GSTM3;MYH7B;CDK18;BTBD19;GSTM2;STARD13;PLK5;SLC16A12;A930003O13RIK;ELL3;G…
H3K9ac T-cell acute lymphoblastic leukemia hg19	0.99999	1	0.770016	7.53112e-06	POP5;ANKLE2;PGAP3;POP4;PWWP2B;SERPINE1;TESK2;ATP5C1;THYN1;SLA2;ALKBH6;PTPDC1;TSKU;RRP8;SCAMP4;RABGEF1;COMTD1;ZFYVE26;KRTCAP2;ALKBH4;SCP2;CLP1;DPYSL2;FGFR1OP2;FDXR;PRKACB;HES6;ACOT8;STARD5;TSTD1;DAPK2;NGDN;CSNK2A2;RFX3;CD3EAP;SCAMP1;FRS3;WDR76;ARMC1;ZSCAN20;DDIT3;RUFY3;ETHE1;PSME3;SARNP;ZSCAN21;TMEM79;RABL3;UQCRC1;ASPHD2;TMEM126B;UQCRC2;VPS25;ALG10B;PLBD2;RNF121;LIPT2;PIF1;SRCAP;SDSL;FAM160B2;RHOT…
H3K4me1 Panc1 hg19	0.99999	1	0.711806	6.9618e-06	CYFIP2;LRRC14B;GPATCH1;ENO3;ELK4;PSMD9;COMTD1;LSM12;TFG;UBASH3B;CREB3L1;NDST3;HOXA3;TSTD1;CSNK2A1;UNC5B;MAP1S;SYTL1;FRS2;PDZK1;HOGA1;WDR76;SCAMP3;DKK2;ZSCAN20;DAAM2;IFT81;RUFY3;FEZ2;HMBS;FDX1;PRR16;TBPL1;PRR15;UNC119B;ZBTB8A;SET;COL13A1;ABCB6;SHMT2;CRABP1;HPN;MRPL19;LYPD1;SLCO5A1;PLA2G7;MTMR6;OAZ3;GJC1;PRDX3;ABR;ADAMTS14;RHOT2;LDHA;CYB5R4;RNF216;ADAMTS19;FLRT3;BLOC1S1;S100A16;PDGFD;BLOC1S2;PTPMT1…
H4K20me1 endothelial cell of umbilical vein hg19	0.99999	1	0.757761	7.41127e-06	ATF1;POP5;RPL3;TFRC;MAML2;SERPINE2;POP1;SERPINE1;TESK1;ATP5C1;HNRNPU;ADARB1;RPL8;RRP8;TSEN54;FAM122A;TBK1;RNF114;CAPNS1;RAVER1;ALKBH1;ZMIZ2;HOXA3;RPL36;RPL38;FNBP4;MEF2A;ACOT7;TSPYL1;MAP1S;RPL22;AFAP1;FRS2;GTPBP1;WDR77;EID1;MTAP;EID2;PRKD3;DDIT3;PARD3;ETHE1;SARNP;ORAI3;RUFY2;RPL27;RPL26;ATF6;DUS3L;UBA52;ATF4;LRPAP1;CDCA3;MEAF6;CDCA4;MRPL17;COPS7B;ADH7;SLC5A3;CIAO1;HSD11B1;LDHB;HSD11B2;CYB5R3;PPP4…
H3K4me3 skeletal muscle myoblast hg19	0.99999	1	0.733252	7.17155e-06	POP5;GLDC;TESK1;THYN1;ABAT;CWH43;TMEM97;F11R;SMC3;TPGS1;ALKBH6;SLC4A4;CLDN1;BACH1;SOX21;SMC2;DCAF6;PREX1;KRTCAP2;RAVER1;PSMD5;CLP1;FDXR;DLEU2;SAMD12;DUS4L;JUNB;STARD5;WSB2;CACNA2D1;DAPK2;NGDN;ATG10;WDR73;SCAMP1;MED7;ARMC1;EML5;SCO1;ARMC6;PSME3;UQCRC2;ATF6;ASF1B;AIRE;CDCA5;RNF219;XPC;MRPL14;VPS26B;RNPC3;MRPL12;IQGAP2;GNS;NCAPH;FAM149A;CIAO1;MTMR7;RIC8A;MRPL20;FAM124A;TTPA;EPB41L3;CEP70;MYO6;ALX3;V…
H4K20me1 osteoblast hg19	0.99999	1	0.774101	7.57108e-06	ATF1;VPS29;ANKLE2;SCT;PWWP2B;RPL34;SERPINE1;HNRNPU;PHAX;TPGS1;ALKBH6;PHB2;PSMD9;ENDOV;ZFYVE26;KRTCAP2;ALKBH4;TBK1;ALCAM;RAVER1;SCP2;CLP1;ALKBH1;SOX15;FGFR1OP2;CEP95;MS4A10;JUNB;XYLB;FNBP4;WDR83OS;STARD4;CXADR;MEF2B;NKX2-6;DNAAF2;STARD7;RC3H1;DDX10;CD3EAP;AARSD1;MED4;PASK;TMEM80;HDHD3;DKK2;CLPX;WDR77;EID2;ARMC6;ETHE1;PSME3;FEZ2;CRAMP1L;RUFY2;UQCRC1;RPL27;LETMD1;RPL29;DUS3L;UBA52;ATF4;MEAF6;CDCA8;P…
H4K20me1 astrocyte hg19	0.99999	1	0.704657	6.89188e-06	PI4K2B;TFRC;GLDC;GPATCH1;WDR83;GPATCH3;TPGS1;RXFP3;ZC3H12C;KRTCAP3;LACTB;ENDOV;SAMD14;ALKBH4;DPYSL5;SOX18;SOX15;DLEU2;JUNB;WDR83OS;CXADR;MEF2B;PIH1D1;NGDN;DNTTIP1;RC3H1;WDR73;AARSD1;HDHD3;DKK2;WDR77;RBP4;CLDN3;SPINT1;PRR19;PSME3;HMBS;CRAMP1L;SRFBP1;TMEM126B;RPL29;DUS3L;ASF1A;POM121;LXN;MEAF6;ABCB6;SAR1B;PHYHIPL;MRPL12;MRPL10;FAM149A;CIAO1;SLC5A5;MRPL20;PLCG2;GSG1L;ALX1;CEP76;AMZ1;NHEJ1;ZBTB7C;RPL…
H3K27ac fibroblast of dermis hg19	0.99999	1	0.793505	7.76085e-06	POP5;POP4;TESK2;PTPDC1;ZC3H12C;ALKBH4;RAVER1;PSMD5;SAMD12;PRKACB;XYLB;GABARAPL2;STARD4;TYW5;CSNK2A1;TYW3;DNTTIP2;RUFY1;PSME3;TMEM126A;TXNIP;FAR1;MPPE1;UQCRC2;SKAP2;LXN;MRPL19;CDCA7;COPS7B;MRPL10;GABARAP;MRPL20;RNF216;GRPEL1;RDH10;AFMID;MYO6;VTI1A;HEXIM2;EDEM1;ERLIN1;FLI1;PCDHGA11;FERMT1;ABTB1;QARS;EIF6;TDP2;NAPEPLD;SFXN4;PSMG1;PSMG2;PIGS;PIGU;RPLP1;HEXA;MRPL38;MRPL39;MED16;PIGX;TUBA1C;SMPD1;FLVCR…
H3K4me1 mononuclear cell hg19	0.99999	1	0.640319	6.26262e-06	EHF;ANKLE1;GLDC;SERPINE1;SLA2;ENO3;SOX21;ELK4;ZDBF2;COMTD1;LSM12;VPREB1;CREB3L1;AKT3;NDST3;CDK20;UBASH3A;DLEU7;XYLB;CMKLR1;SAMD11;DNAAF2;DAPK3;CD3EAP;CLDN6;RBP4;SPINT1;PRR15;FAR2;DUS3L;ACOT4;UNC119B;ZBTB8A;LXN;CRABP2;CFH;SHMT2;FLII;HPN;LYPD3;GATA4;LYPD6;PLA2G7;MTMR6;OAZ3;GJC1;ABR;ADAMTS14;FAM171A2;RDH12;FLRT2;TTPA;KCNMB1;ALX3;SERPINH1;SLC19A3;PLEK2;NKX2-3;S100A10;NAA50;SDR42E1;GSTM3;JAG1;CADM1;FZ…
H3K79me2 keratinocyte hg19	0.99999	1	0.746528	7.30139e-06	POP4;SERPINE1;GPATCH1;THYN1;RPL8;ALKBH6;PHB2;RRP8;LSM10;ZFYVE26;SCP2;FDXR;MLYCD;SAMD12;JUNB;HEMK1;GABARAPL1;MAP1S;SECISBP2;PIH1D1;ATG10;DNTTIP1;SYTL1;SETMAR;PRKCA;FRS3;PRKAB1;HDHD3;WDR76;WDR77;SCO1;IFT81;PRR19;DDIT3;CLPP;ORAI3;HMBS;ASPHD2;TARS2;RPL27;ALG10B;PLBD2;PIF1;LXN;CDCA3;RETSAT;SHMT1;PRKRIP1;CDCA8;LYPD3;VPS26B;GNS;SKA1;OAZ3;DYNC2LI1;PRPSAP2;WDR70;AFMID;SFN;AMZ2;SERF2;HEXIM1;TOE1;SDR42E1;PR…
H3K4me1 bone marrow macrophage mm9	0.99999	1	0.68219	6.67214e-06	POP5;EHF;GMFG;SPINT2;SLA2;PPP4R2;CREB3L1;AKT3;HOXA3;IER5;DLEU7;WLS;ZFP286;TMEM8B;GBP6;DDX18;MEF2B;DNAAF3;9530077C05RIK;DAPK2;CSNK2A2;AFAP1;GTPBP8;HOGA1;ISL1;KNSTRN;CPED1;SPINT1;PRKD3;RUFY3;ETHE1;MAP1A;TMEM79;AIRE;PNP2;PHYHIPL;SDR39U1;COPS7B;SLCO5A1;SLAIN1;ADAMTS12;SLC5A5;FAM221B;LDHB;HSD11B2;RHOT2;FAM171A2;FLRT2;TERT;PDGFC;SLC19A3;PIP5K1B;SFN;PLEK2;CHST14;D430020J02RIK;PPARGC1A;S100A11;STARD13;FZ…
H3K9me3 fibroblast of dermis hg19	0.99999	1	0.60049	5.87308e-06	RPL4;PI4K2B;JRK;PID1;RPL3;MAML2;SERPINE2;SERPINE1;DCAF8;BACH1;RPL6;SMC2;DCAF6;RXFP3;PREX1;LSM12;GPR176;PSMD7;FAM110C;ALKBH1;AKT3;CYP1B1;CEP95;RBFOX2;NKX2-6;NGDN;EID1;MTAP;IFT81;DDIT3;PSME3;MAP1A;TMEM126A;DUS3L;ATF4;TSPYL5;LIPT2;EXD2;XPA;CDCA8;ADAMTS12;GIGYF2;RIC8A;FLRT2;ADAMTS19;NUP85;KCNQ1OT1;RAD21;PDGFC;ALX3;VTI1A;SERPINH1;HMOX1;NKX2-3;SDR42E1;JUN;RPL41;PMM1;H3F3B;TIPARP;ST13;FN1;NR1D1;PRDX6;LA…
H3K36me3 myotube hg19	0.99999	1	0.647467	6.33254e-06	POP5;MAML2;POP1;POP4;ATP5C1;WDR83;ADARB1;SLA2;ALKBH6;TSEN54;ISLR;ALKBH5;ENDOV;ZMIZ2;IER5;STARD3;ENDOG;TSPYL1;DNAAF2;RPL22;DDX10;ZFYVE21;SCAMP1;FRS3;TMEM81;SCAMP3;PRKD3;SARNP;ORAI3;JTB;TARS2;RPL27;DUS3L;UBA52;TSPYL4;ATF4;TSPYL5;RETSAT;MEAF6;PRKRIP1;XPA;COPS7B;XPC;SLAIN2;ATXN7L3B;SLC5A2;MRPL12;ANAPC10;GABARAP;CIAO1;MRPL20;HSD11B2;PPP4C;GALR2;VTI1A;RSU1;S100A14;ATG7;VTI1B;TOE1;BTF3;JUN;RPL41;ICMT;TI…
H3K9ac A549 hg19	0.99999	1	0.793505	7.76085e-06	ATF1;POP5;POP4;PWWP2B;F11R;PTPDC1;ENDOV;KRTCAP2;SAMD14;ALKBH4;RAVER1;PSMD5;FGFR1OP2;SAMD12;PRKACB;TMEM8B;HES6;STARD4;STARD5;NGDN;PRKAB1;EML5;RUFY3;AKIP1;UQCRC2;PIF1;SAR1B;CDCA5;IQGAP2;MRPL10;ADAMTS15;MRPL20;HSD11B2;AFMID;MYO6;SYNDIG1;RSU1;ATRIP;NEBL;FUCA1;ERLIN1;GRIN3A;NMT1;SASS6;PSMG1;GPR27;MRPL39;SNX10;TMEM53;LRRC32;PIGV;PIGX;MED11;SHH;JPH2;TMEM43;SH3BGRL2;ARG2;CNOT6L;LRRC40;RAB3IL1;ELOVL7;MRPL…
H3K4me1 olfactory bulb mm9	0.99999	1	0.804739	7.87072e-06	PGAP2;PGAP3;GMFG;SLA2;LIPA;ZDBF2;SCAMP4;KRTCAP3;ISLR;KRTCAP2;DPYSL5;PPP4R4;AKT3;MLYCD;UBASH3A;SAMD12;STARD3;MEF2B;DICER1;CLDN5;AKIP1;ATF7;FAR2;ATF4;PIF1;AIRE;PDGFA;SDR39U1;COPS7B;MRPL14;AGAP3;CIAO1;MTMR7;ADAMTS18;PDGFC;RNF217;ATRIP;PPARGC1A;ZBTB7C;HEXIM1;GSTM3;SRMS;ABCA5;TMA7;MRPL28;BTBD10;A930003O13RIK;LYPD6B;ZFAT;MRVI1;LRRC34;NCAPG2;DIS3L;1700018L02RIK;TFCP2L1;MED16;GLT1D1;JPH2;TUBA1B;TMEM43;NE…
H4K20me1 H1-hESC hg19	0.99999	1	0.698529	6.83195e-06	ATF1;CYFIP2;RPL4;POP4;TRIL;ARPC5L;STMN2;TESK2;ATP5C1;PHAX;F11R;NOC2L;SMC3;RPL8;SOX21;FGFRL1;TSEN54;FAM122A;PSMD9;KRTCAP3;ALKBH5;RNF114;RAVER1;TFG;PSMD5;CLP1;ALKBH1;MIR22HG;CYP1B1;VPS35;SAMD11;FNBP4;MEF2A;GABARAPL2;GABARAPL1;PRKCH;MEF2B;NKX2-6;WSB2;DNAAF2;PRKCE;NGDN;DAPK3;DNTTIP2;AARSD1;ATG12;DKK2;WDR77;EID1;RBP4;RNF125;PRKD3;CLDN9;DDIT3;HMBS;FDX1;ASPHD2;FAR1;RPL27;ACOT6;UBA52;SET;CDCA3;MEAF6;CDCA…
H3K4me1 HepG2 hg19	0.99999	1	0.643382	6.29258e-06	GMFG;GPATCH1;ACCS;FAM110A;ELK4;ZFYVE28;SCAMP4;KRTCAP2;DPYSL2;NDST3;UBASH3A;NCKAP5;SAMD11;CUBN;ENDOG;UNC5B;CSNK2A2;SYTL1;SETMAR;ATG14;PASK;SCAMP3;EID1;FAM169B;RNF125;CLDN9;HECW2;CLNS1A;PSME3;HMBS;PRR16;SERPING1;ACOT4;ZBTB8A;ENPEP;SEH1L;CRABP2;CDCA3;SHMT2;PDGFB;PLA2G3;NOLC1;OAZ2;GJC1;HSD11B2;ABR;PRPSAP2;FAM124A;ADAMTS19;PRDX1;ST3GAL5;ALX1;ATG5;BARD1;WNT10A;NEBL;SNAI3;PLK1;FZD8;MCAT;SNUPN;ST18;FERMT…
H3K4me3 fibroblast of dermis hg19	0.99999	1	0.728145	7.12161e-06	CYFIP2;POP5;POP4;GPATCH4;TPGS1;CLDN1;SMC2;GCSH;ZC3H12C;ALKBH4;RAVER1;CLP1;ALKBH1;RAVER2;FDXR;VPS35;SAMD12;DUS4L;PRKACB;JUNB;CMKLR1;ACOT8;TYW5;WSB2;TYW3;NGDN;ATG10;DNTTIP2;CD3EAP;WDR73;PRKAB1;WDR77;MED7;EML5;SCO1;PSME3;ACOT1;ATF6;RPL28;ALG10B;ASF1A;ASF1B;RETSAT;RNF219;SLAIN1;VPS26B;SDSL;MRPL10;FAM149A;MRPL20;RIC8B;TTPA;CEP70;PRDM16;SLC19A3;CEP72;PCDHA4;PLEK2;PCDHA3;CEP76;VPS16;NAA50;PRELID2;GSTM2;…
H3K9me3 astrocyte hg19	0.99999	1	0.527982	5.16391e-06	PI4K2B;SCOC;RRP1;PNMAL2;CWH43;PHB2;ZFYVE28;PREX1;LACTB;ENDOV;TFG;FAM110C;RPL35;RPL38;UBASH3A;DDX17;HES6;UNC13C;TSPYL1;CSNK2A1;NGDN;SND1;IFT88;SPINT1;SCO1;ZSCAN21;RBP1;TSPYL4;ATF4;TSPYL5;CRABP1;PDGFB;XPA;LYPD3;GATA4;XPC;ATXN7L3B;THY1;ARPP19;MTMR7;HSD11B1;GALR2;PCDHA5;ALX3;NRBF2;PCDHA2;PROM1;PCDHA9;ATG7;PCDHA8;HAO2;PCDHA7;NKX2-3;S100A10;SDR42E1;MYH7B;PLK5;FN1;FZD9;LARP6;SOX30;PCDHGA11;PCDHGA12;GRIN…
H3K9me3 keratinocyte hg19	0.99999	1	0.391136	3.82549e-06	PI4K2B;RPL5;POP4;SERPINE1;FCF1;PHAX;PTPDC1;SMC2;RXFP3;NFU1;ZFYVE28;LACTB;DPYSL2;ANPEP;MYC;CDC27;GJA4;TNFSF11;RCC1;CYP1B1;RPL35;GSC2;TNS4;SEPHS2;GBP5;NKX2-6;ACTN2;ZFP3;PTOV1;EBF3;KRT5;MFSD11;MED7;DHX40;IFT88;RBP1;PPP1R3D;RRAGD;CCDC82;ATF4;TSPYL5;LIPT2;GYPC;FOXG1;EIF5A2;C2CD4B;ADAMTS12;TERT;PRAMEF12;ALX3;STK38L;CEP72;PIP5K1B;SFN;ALX1;NRBF2;PROM1;SNX8;NKX2-3;PCDHA6;MYH7B;SNHG1;JUN;JAG1;YES1;XCR1;ZRA…
H3K27me3 thymus mm9	0.99999	1	0.786356	7.69094e-06	SCT;PWWP2B;F11R;TSKU;ZDBF2;ZFYVE28;SAMD14;DPYSL4;DPYSL5;PPP4R4;RBFOX2;UNC5B;SCAMP1;CLDN6;CLDN5;CLDN3;SPINT1;CLDN7;ZFP296;ATF6;CRABP2;COL13A1;CRABP1;FOXL2OS;PDGFB;PDGFA;FIGNL2;GATA4;SLCO5A1;LYPD6;ADAMTS15;HSD11B2;ZBTB7C;JAG1;CADM1;NEBL;PBX3;FN1;NR2F2;LARP6;PCDHGA10;LYPD6B;FXYD6;DCHS1;FERMT2;RNF220;GPR27;LAD1;LRRC34;ARHGAP8;LRRC10B;BHLHE41;LRRC3;TFCP2L1;AREG;GLT1D1;MMP24;MECOM;HEY1;NEFL;SH3BGRL2;NI…
H4K20me1 fibroblast of lung hg19	0.99999	1	0.750613	7.34135e-06	RPL4;POP5;RPL5;ANKLE2;MAML2;RPL32;POP4;RPL34;SERPINE1;ATP5C1;ADARB1;ACCS;SMC3;RPL8;SMC2;RPL7;RXFP3;FAM122A;ENDOV;TBK1;RNF114;PPP4R2;ALKBH1;ZMIZ2;RPL36;RPL35;CEP95;RPL38;VSTM4;SAMD11;MEF2A;TSPYL1;MAP1S;RPL23;DAPK3;RPL22;MED9;FRS2;PRKCA;MED4;PASK;ATG12;MED6;EML4;EML5;DYNC1LI2;WDR82;ZC3H11A;DDIT3;PARD3;SARNP;RUFY2;TMEM79;RPL27;UQCRC2;RPL26;ATF6;RPL28;UBA52;PLBD2;ATF4;MEAF6;SRCAP;RPN1;XPA;COPS7B;XPC;…
H3K27me3 osteoblast hg19	0.99999	1	0.532067	5.20387e-06	CYFIP2;ANKLE1;GMFG;TESK2;STMN3;CWH43;F11R;ZFYVE28;ENDOV;LIPC;DPYSL4;FAM110C;DPYSL3;HES6;CXADR;PRKCB;CACNA2D3;SOX11;ATG14;ISL1;DKK3;CLDN6;SLC5A7;CLDN5;CLDN3;RNF125;SPINT1;CLDN7;SKAP2;AIRE;PLA2G3;PHYHIPL;SLCO5A1;SLAIN1;SLC30A10;IQGAP2;LYPD6;C9ORF72;SLC5A5;ADAMTS19;TTPA;MYO6;SLC19A3;PIP5K1B;AMZ1;RHBDL1;SDR42E1;GSTM3;PLK5;SRMS;TSLP;NEBL;GRTP1;ST13;FUCA1;SLC16A12;CGN;BHMT;GRIN3A;GJB4;GJB5;PSMG4;TNFSF9…
H3K27me3 fibroblast of dermis hg19	0.99999	1	0.533088	5.21386e-06	LRRC14B;SCT;GLDC;GMFG;STMN3;SPINT2;CWH43;SLA2;SLC4A4;SOX18;FAM110C;PPP4R4;DPYSL3;NDST3;CYP1B1;MLYCD;NCKAP5;CMKLR1;SAMD11;CXADR;MEF2B;PRKCB;DAPK2;CACNA2D3;ARMC8;CLDN6;FAM169B;CLDN3;RNF125;SPINT1;RBP1;CLDN7;AIRE;LYPD1;PLA2G3;SLCO5A1;SLAIN1;SLC5A2;SLC30A10;PRKCZ;C9ORF72;MTMR7;SLC5A5;ADAMTS14;HMGXB4;TERT;ADAMTS19;PRKAR2B;PDGFD;SYNDIG1;PLCG2;GSG1L;NKX2-4;NKX2-3;GSTM3;FZD3;PLK5;SRMS;TSLP;NEBL;GRTP1;FUC…
H3K4me1 myotube hg19	0.99999	1	0.676062	6.61221e-06	LRRC14B;PGAP3;SPINT2;ACCS;RRP9;RXFP3;ELK4;LSM10;ALKBH2;PSMD9;LACTB;RAVER1;CREB3L1;AKT3;DPYSL3;NDST3;RPL36;CYP1B1;VSTM4;CEP97;DAPK2;CLEC11A;DAPK3;SYTL1;DNTTIP2;CD3EAP;FRS2;GTPBP8;WDR73;PDZK1;AARSD1;SCAMP3;EID1;CLDN4;DAAM2;PRR19;FEZ2;HMBS;LIPT2;LRPAP1;PIF1;CRABP2;CDCA3;COL13A1;FLII;MRPL19;XPA;PHYHIPL;SDSL;PLA2G7;OAZ3;PLAC8;PRDX3;ABR;RHOT2;LDHA;CYB5R4;HMGXB4;ADAMTS19;NUP85;TTPA;KCNMB1;PTPMT1;PRDX1;N…
H3K36me3 fibroblast of lung hg19	0.99999	1	0.655637	6.41244e-06	ATF1;POP5;SCOC;POP1;TESK1;ATP5C1;WDR83;ADARB1;RPL8;ALKBH6;FGFRL1;RPL6;RPL7;FAM110A;ISLR;KRTCAP2;LSM11;PPP4R2;ZMIZ2;CREB3L1;HOXA3;CYP1B1;RPL38;DLEU2;JUNB;WDR83OS;TSTD1;DNAAF2;TYW3;DAPK2;RPL23;NGDN;DAPK3;FRS2;SCAMP1;PASK;FRS3;HDHD3;SCAMP3;CLDN4;DYNC1LI2;ARMC5;PSME3;ORAI3;JTB;PSME2;HOXB3;HOXB2;RPL26;RPL29;UBA52;PLBD2;TSPYL4;ATF4;TSPYL5;RETSAT;MEAF6;CDCA4;MRPL17;SDR39U1;ATXN7L3B;MRPL12;SLC5A3;GABARAP…
H3K4me1 HeLa-S3 hg19	0.99999	1	0.746528	7.30139e-06	SCOC;RPL32;GPATCH1;WDR83;GPATCH4;PHAX;F11R;ALKBH6;DCAF4;RRP9;ELK4;PSMD9;LACTB;KRTCAP2;LSM12;UBASH3B;CDK20;RPL36;CYP1B1;XYLB;TMEM8B;DDX17;WDR83OS;ENDOG;PIH1D1;RPL23;SETMAR;GTPBP8;HOGA1;ATG14;ATG13;GTPBP1;HDHD3;HSPG2;SCAMP3;EID1;RNF125;HECW2;ETHE1;FEZ2;ZSCAN21;HMBS;TMEM79;MPPE1;DUS3L;UBA52;SKAP2;PRR13;UNC119B;EXD2;PIF1;ZBTB8A;LXN;FLII;MRPL19;LYPD1;MTMR9;SDSL;C9ORF72;OAZ3;GJC1;RHOT2;CYB5R4;FAM124A;R…
H3K4me3 NB4 hg19	0.99999	1	0.746528	7.30139e-06	POP5;PI4K2B;ANKLE1;CLPB;GPATCH2;ENO1;SMC3;ZDBF2;SCAMP4;ALKBH5;ENDOV;LSM11;UBASH3B;CDK20;XYLB;IER2;WDR83OS;GBP5;STARD4;ENDOG;TYW5;DNAAF2;MAP1S;DDX11;GLCE;SETMAR;CD3EAP;FRS2;PRKCA;SOX12;CLPX;EID1;EID2;RNF125;ARMC5;WDR82;PSME3;PIH1D2;PRR15;NHLRC2;CGGBP1;ATF4;ZBTB8A;POM121;SET;MEAF6;SRCAP;SHMT2;FLII;MTMR9;PRDM11;LYPD6;ARPP19;OAZ3;PRPSAP1;ADAMTS14;PPP4C;WDR70;KCNQ1OT1;RDH10;TTPA;VTI1A;S100A13;PIP5K1B;…
H3K9me3 H1-hESC hg19	0.99999	1	0.429943	4.20504e-06	RPL4;PI4K2B;VPS29;SERPINE1;CWH43;PTPDC1;RXFP3;FAM122A;GPR176;TFG;PSMD5;CEP95;SECISBP2;RPL23;RFX3;GTPBP8;WDR76;DYNC1LI2;TXNIP;HOXB3;HOXB2;RPL26;RPL29;ATF4;TSPYL5;SET;ADAMTS12;RNPC3;LDHB;FAM124A;KCNQ1OT1;PIP5K1B;NRBF2;HAO2;VPS16;ABCA1;SDR42E1;GSTM3;ABCA5;SIVA1;NR1D1;GPN2;EIF1;SOX30;VANGL1;DAZL;H19;TMEM98;TDP2;GPR180;GPR182;PCDHB5;CDK10;TNFSF9;PHF20;TGFB1I1;FMN1;TCF20;LRRC2;SHE;B3GALT1;GPR39;FGFBP1;…
H3K27me3 H1-hESC hg19	0.99999	1	0.697508	6.82196e-06	CYFIP2;ANKLE1;PID1;SCT;TRIL;XYLT1;ABAT;CWH43;ADARB1;SLC4A3;SLC4A4;CLDN1;SOX21;ALKBH2;PREX1;SCP2;UBASH3B;BVES;JUNB;DLEU7;SAMD10;XYLB;WLS;MBNL1;RBFOX1;PRKCH;MEF2B;UNC5B;PRKCB;PRKCE;DAPK2;CLEC11A;CACNA2D3;SYTL1;DKK2;SLC5A7;CLDN5;DAAM1;IFT81;MAP1A;RBP1;PRR16;ACOT6;ACOT4;TSPYL5;SHMT2;AIRE;CRABP1;PHYHIPL;LYPD3;SLCO5A1;ADAMTS12;PLA2G7;MTMR6;SLC5A5;ADAMTS14;LDHA;TTPA;EPB41L3;PRDM16;SYNDIG1;ALX3;CHST15;PN…
H2AFZ fibroblast of lung hg19	0.99999	1	0.795547	7.78083e-06	POP1;POP4;ATP5C1;SCAMP4;PSMD9;RABGEF1;ALKBH4;TBK1;PPP4R2;ALKBH1;AKT3;SAMD12;PRKAB2;STARD7;TYW3;PRKAB1;TMEM80;EID1;RUFY2;LETMD1;RETSAT;MRPL17;SDR39U1;COPS7B;MYO6;VTI1A;ATG7;SDR42E1;GSTM2;GSTM1;BBIP1;MRPL24;PCDHGA10;PKIB;QARS;EIF6;CYB5RL;TMEM9B;PIGT;HEXA;SRPR;MED16;MRPL33;PCMTD2;TMEM43;HEY1;OLR1;SH3BGRL2;ENOPH1;ELOVL1;DFFB;TEX10;SPHK1;SIRT1;FAHD2A;PSMA6;PTRH1;PGAM5;ERGIC3;ERGIC2;SAMD5;NIP7;SRRT;SNX…
H3K27ac T-cell acute lymphoblastic leukemia hg19	0.99999	1	0.811887	7.94064e-06	POP5;PGAP3;POP4;SLA2;PTPDC1;SCAMP4;RABGEF1;ZFYVE26;KRTCAP2;ALKBH4;FGFR1OP2;PRKACB;XYLB;GABARAPL1;TSTD1;TYW5;NGDN;HPCAL1;SCAMP1;TMEM80;RUFY1;EML5;ETHE1;PSME3;TMEM79;TMEM126A;RABL3;TMEM126B;ATF6;CGGBP1;SKAP2;EXD2;PIF1;MEAF6;SAR1B;COPS7B;IQGAP2;MRPL10;CIAO1;AFMID;VTI1A;LTA4H;ATRIP;PBX3;BBIP1;BTBD10;SNUPN;ABTB1;QARS;EIF6;FASN;TDP1;ZFAT;NMT1;NAPEPLD;STRN;TMEM9B;PIGS;LRRC34;HEXA;MRPL39;TMEM53;PIGX;MED1…
H3K27ac CD14-positive monocyte hg19	0.99999	1	0.787377	7.70092e-06	POP5;POP1;POP4;TESK2;SLA2;ALKBH6;PTPDC1;LSM10;ZC3H12C;RABGEF1;PSMD5;ALKBH1;AKT3;XYLB;TMEM8B;MEF2A;HEMK1;ENDOG;STARD5;TYW5;NGDN;RUFY1;EID2;RUFY3;AKIP1;UQCRC2;LETMD1;ATF6;PLBD2;MRPL17;COPS7B;SLC5A3;MRPL10;MRPL20;RHOT2;PRPSAP2;KCNQ1OT1;PDGFC;AFMID;RSU1;TOE1;BTBD10;DHFR;ABTB1;EIF5;QARS;NMT1;SASS6;NAPEPLD;PKIG;MRPL39;MRPL37;MED16;PIGX;SMPD1;OLR1;LIN52;LYPLA2;DFFB;DFFA;RING1;GSTO2;NSUN5;LRRC49;NIPA1;EM…
H3K36me3 CD14-positive monocyte hg19	0.99999	1	0.708742	6.93183e-06	POP5;PGAP2;MAML2;RPL32;POP1;POP4;RPL34;ATP5C1;ENO1;ACCS;SLA2;SMC3;SMC2;FAM110A;FAM122A;ENDOV;RAVER1;PSMD5;ZMIZ2;ZXDC;RPL36;MIR22HG;RPL35;RPL38;JUNB;EARS2;WLS;IAH1;TSPYL1;TSTD1;DNAAF2;SECISBP2;RPL23;RPL22;ATG10;FRS2;GTPBP8;GTPBP2;MED4;PASK;ATG13;GTPBP1;HDHD3;SCAMP3;MED6;EML4;MTAP;RUFY3;SARNP;ORAI3;RPL27;MPPE1;RPL26;LETMD1;RPL29;ATF6;RPL28;ATF4;MEAF6;ABCB6;PRKRIP1;XPA;COPS7B;NOLC1;XPC;SLC30A10;PLA2…
H3K4me3 myotube hg19	0.99999	1	0.760825	7.44123e-06	POP5;LRRC14B;POP1;POP4;THYN1;GPATCH4;ZC3H12C;ALKBH4;PSMD5;CLP1;AKT3;FDXR;VPS35;SAMD12;DUS4L;GTSE1;NKX2-6;WSB2;NGDN;ATG10;WDR75;PRKCA;WDR73;TMEM80;MED6;WDR77;MED7;EML5;ARMC6;PSME3;ASPHD2;UQCRC2;ATF6;SKAP2;CFH;SRCAP;CDCA4;XPC;SLAIN1;MRPL12;IQGAP2;GNS;SKA1;MTMR7;RIC8A;MRPL20;FAM124A;GRPEL1;RDH10;TTPA;EPB41L3;CEP70;VTI1A;PLCG2;SLC19A3;CEP72;PLEK2;PCDHA3;AMZ2;ATRIP;PCDHA7;NKX2-3;PCDHA6;PRELID2;GSTM2;F…
H2AFZ osteoblast hg19	0.99999	1	0.810866	7.93065e-06	POP1;GMFG;POP4;SPINT2;SLA2;SCAMP4;PSMD9;ALKBH4;PSMD5;PRKACB;GABARAPL2;DICER1;SCAMP1;PRKAB1;MYL4;EID1;EML5;RUFY3;TMEM126A;MPPE1;LETMD1;RETSAT;MEAF6;CDCA5;MTMR9;SDR39U1;COPS7B;MRPL14;THY1;IQGAP2;LYPD6;CIAO1;EPB41L5;ADAMTS14;PRPSAP2;RNF216;MYO6;SYNDIG1;VTI1A;PPARGC1A;ATG5;SDR42E1;GSTM2;EIF2AK3;MRPL27;BTBD10;MRPL24;ABTB1;TBL2;QARS;EIF6;LYPD6B;TDP1;SASS6;NAPEPLD;LRRC34;PIGT;HEXA;MRPL37;MED16;LRRC32;PI…
H3K27me3 NT2-D1 hg19	0.99999	1	0.681168	6.66215e-06	VPS29;TFRC;GLDC;TRIL;STMN2;CWH43;NOC2L;SLC4A4;DCAF4;SOX21;MYLK;RXFP3;PREX1;SCP2;ZMIZ2;DPYSL3;PIP4K2A;PXDC1;JUNB;SAMD10;XYLB;MBNL1;RBFOX1;STARD5;NKX2-6;GLCE;CLEC11A;DKK2;SLC5A7;CLDN5;CLDN3;SPINT1;DAAM2;CLDN9;ETHE1;CLDN7;PRR16;HOXB2;MPPE1;ATF6;MYL9;ACOT4;LRPAP1;ZBTB8A;SHMT2;CRABP1;PDGFB;GATA5;PHYHIPL;LYPD3;GATA4;SLCO5A1;PRDM11;PLA2G7;MTMR6;SLC5A5;HSD11B2;ADAMTS14;FAM171A2;GALR2;ADAMTS18;TTPA;EPB41L…
H3K4me2 fibroblast of dermis hg19	0.99999	1	0.690359	6.75204e-06	POP4;PWWP2B;THYN1;GPATCH4;ABAT;SPINT2;WDR89;TPGS1;ALKBH6;TSEN54;RRP9;SCAMP4;ALCAM;DPYSL4;RAVER1;DPYSL5;PSMD5;CLP1;RAVER2;FDXR;SAMD12;PRKACB;JUNB;HES6;GABARAPL2;ACOT8;PRKCH;MEF2B;WSB2;NGDN;DAPK3;CACNA2D3;ATG10;HOGA1;PRKAB1;TMEM80;HDHD3;WDR77;MED7;EML5;RBP4;CLDN4;SCO1;HECW2;ATF6;ALG10B;POM121;CDCA5;RNF219;SDSL;FAM149A;GJC1;MRPL20;RDH10;TTPA;AFMID;VTI1A;SLC19A3;CEP72;PIP5K1B;PLEK2;PCDHA3;CEP76;NKX2-…
H3K9me3 osteoblast hg19	0.99999	1	0.416667	4.0752e-06	PI4K2B;RPL3;STMN2;SMC2;ISLR;DPYSL2;FAM110C;GJA4;CYP1B1;MEF2A;UNC13C;ENDOG;NKX2-6;NGDN;SOX11;ISL1;IFT88;FAM169B;HOXB3;ASPHD2;ATF4;LYPD3;ATXN7L3B;THY1;C9ORF72;PCDHA1;FLRT3;PDGFD;ALX3;PCDHA4;PIP5K1B;PCDHA3;ALX1;PCDHA2;PROM1;PCDHA9;PCDHA8;NKX2-4;PCDHA7;NKX2-3;SDR42E1;JUN;NR2F2;CGN;SOX30;SQLE;EHD4;GRIN3A;PCDHB2;GJB4;GJB3;GJB5;PCDHB5;PCDHB7;GABRB3;ARHGAP8;LRRC3;TMEM51;SLC6A1;LRRC1;MS4A4A;SHE;SHH;B3GALT…
H3K9me3 myotube hg19	0.99999	1	0.474877	4.64453e-06	LRRC14B;RPL34;TMEM97;PTPDC1;ZFYVE28;PSMD9;LACTB;VPREB1;FAM110C;VSTM4;CXADR;NKX2-6;NGDN;MED4;ISL1;DKK3;EML4;IFT88;RBP2;RBP1;ATF4;TSPYL5;RPN1;LYPD3;IQGAP2;MTMR7;HSD11B1;PCDHA1;ADAMTS18;PDGFC;PCDHA5;ALX3;PLCG2;PNPO;PCDHA4;PIP5K1B;PCDHA3;ALX1;NRBF2;PCDHA2;PCDHA8;HAO2;NKX2-4;PCDHA7;NKX2-3;PCDHA6;SDR42E1;MYH7B;CADM1;FZD7;SOX30;VANGL1;BHMT;GRIN3A;EIF5;PCDHB2;LYPD6B;GPR183;FAT2;TNFSF9;PCDHB4;CPEB4;GPR27;…
H3K27me3 astrocyte hg19	0.99999	1	0.570874	5.58342e-06	LRRC14B;PID1;GLDC;UXS1;TESK2;CWH43;F11R;CLDN1;ZDBF2;ENDOV;LIPC;DPYSL2;DPYSL3;RAVER2;NDST3;AP1S1;DLEU7;SAMD11;HES6;CXADR;PRKCH;MEF2B;PRKCB;DAPK1;DNAAF1;DKK2;SLC5A7;CLDN5;CLDN3;RNF125;SPINT1;CLDN7;SPARCL1;SERPING1;CDCA7;PLA2G3;PHYHIPL;LYPD3;SLCO5A1;SLAIN1;SLC30A10;PRKCZ;C9ORF72;SLC5A5;ADAMTS14;EPB41L1;ADAMTS19;ADAMTS18;PLCG2;SLC19A3;PIP5K1B;NKX2-5;AMZ1;HAO2;NKX2-4;NKX2-3;ZBTB7C;SDR42E1;GSTM3;STARD1…
H3K4me1 cortical plate mm9	0.99999	1	0.80576	7.88071e-06	LRRC14B;POP1;SCT;PGAP3;SPINT2;ALKBH6;SAMD14;FAM110C;ZFP286;HES6;GBP5;GABARAPL1;STARD5;2310022A10RIK;HPCAL1;TMEM81;CLDN3;ETHE1;TMEM126A;ZFP296;JTB;TXNIP;PIF1;MEAF6;AIRE;FOXL2OS;HPN;PLA2G3;SDR39U1;ADAMTS15;HSD11B2;ADAMTS14;CYB5R3;PDGFC;ATRIP;PPARGC1A;AMZ1;GSTM2;GSTM1;VANGL1;FAM111A;EIF6;TMEM98;PSMG4;FXYD5;GSTM5;PIGT;WFIKKN1;DPYS;KDM8;MRPL38;TFCP2L1;PIGV;GLT1D1;OLR1;4931428F04RIK;LYPLA2;ELOVL1;DUSP3…
H3K79me2 skeletal muscle myoblast hg19	0.99999	1	0.801675	7.84076e-06	POP4;ALKBH6;TSEN54;LSM10;ALKBH2;KRTCAP2;ALKBH4;RAVER1;MLYCD;SAMD11;HEMK1;CACNA2D1;SECISBP2;DNTTIP1;SCAMP1;FRS3;MYL4;DDIT3;PSME3;ORAI3;JTB;LETMD1;SKAP2;PIF1;RETSAT;SAR1B;PDGFA;AGAP3;OAZ3;DYNC2LI1;AFMID;AMZ2;LTA4H;HEXIM1;MYH7B;BTBD19;PMM1;MRPL28;MAGOHB;DHFR;PCDHGA10;FAM111A;ABTB1;TDP2;PSMG3;SFXN2;FXYD5;PIGS;PIGO;MRPL38;MED16;MRPL34;MED18;AACS;PIGX;TRMT112;TUBA1B;TUBA1A;HEY1;SMPD1;FASTK;RPLP2;NINL;D…
H3K4me3 H1-hESC hg19	0.99999	1	0.799632	7.82078e-06	POP4;ALKBH6;PTPDC1;SCAMP4;ENDOV;ALKBH4;PSMD5;SAMD12;STARD5;MEF2B;TYW5;ZFYVE21;TMEM80;RBP4;SCO1;ORAI3;AKIP1;TMEM126A;ASPHD2;TMEM126B;UQCRC2;RETSAT;CDCA5;MRPL14;MRPL12;CIAO1;GRPEL1;PDGFC;MYO6;PIP5K1B;AMZ2;RSU1;ATRIP;PPARGC1A;ZBTB7A;GSTM1;NEBL;ERLIN1;LNPEP;FLI1;FAM111A;NMT1;SFXN4;FXYD5;TMEM9B;GPR27;MRPL39;TMEM53;TUBA1C;TMEM43;TCP11L2;NEFM;DFFB;GSTO2;DUSP1;MYOF;NIPA1;LRRC40;RAB3IL1;JOSD1;MRPL46;FAHD2…
H4K20me1 HeLa-S3 hg19	0.99999	1	0.499387	4.88424e-06	CHIC2;EHF;SPI1;ATP5C1;PHAX;NOC2L;BACH1;ENO3;PTPDC1;SMC2;FAM122A;ENDOV;LSM12;ALKBH1;NDST3;CEP95;VPS35;PRKAB2;MEF2B;TSTD1;SECISBP2;DAPK3;RC3H1;FNDC3A;MED4;HDHD3;SCAMP3;ARMC5;PRKD3;CLDN7;PLBD2;ATF4;ENPEP;POM121;RETSAT;MEAF6;PRDM11;PLA2G7;GABARAP;OAZ2;ADAMTS14;RIC8B;S100A13;SFN;PLEK2;LTA4H;PPARGC1A;AMZ1;HAO2;SNAPIN;TSLP;PLK2;MRPL27;NR2F2;CGN;SNUPN;CYLD;FAM160A2;RNF103;FARSA;ITPA;BTG3;PHF1;HEXA;ASH2L;…
H3K4me1 fibroblast of dermis hg19	0.99999	1	0.654616	6.40245e-06	PID1;TESK1;XYLT2;PHAX;F11R;ELK4;SCAMP4;KRTCAP2;LSM12;SCP2;NDST3;RPL36;AP1S1;XYLB;SAMD11;STARD3;MEF2B;NKX2-6;SYTL1;AFAP1;GTPBP8;HOGA1;RNF125;SPINT1;PRR19;HMBS;TMEM79;UQCRC1;SERPING1;ACOT4;UNC119B;EXD2;ZBTB8A;SET;CDCA4;FLII;HPN;MRPL19;LYPD1;THY1;SDSL;SLC30A10;OAZ3;GJC1;RHOT2;PRPSAP2;FAM124A;PTPMT1;PRDX1;SLC19A3;PLEK2;NRBF2;ATG7;S100A11;GSTM3;NDFIP1;SNAPIN;STARD10;FZD6;IRF2BP1;ABCA9;MTHFS;MCAT;LARP6…
H3K9me3 endothelial cell of umbilical vein hg19	0.99999	1	0.339052	3.31609e-06	PI4K2B;MTRR;PID1;RPL3;POP4;SERPINE1;XYLT1;AQP4;NADSYN1;SMC2;LACTB;FAM110C;ANPEP;CDC27;GJA4;RCC1;CEP95;GSC2;RPL38;FBXO7;DDX18;UNC13C;ZFP3;CSNK2A2;ZFP2;WDR72;SOX11;FNDC3A;MIF;ISL1;MED7;DHX40;SLC5A7;IFT88;ZSCAN20;CLDN8;PPP1R3D;ALG10B;ATF4;TSHZ3;GYPC;CDCA4;FOXG1;EIF5A2;LYPD3;ATXN7L3B;PRRC1;PCDHA1;PRAMEF12;RAD21;PCDHA5;CSTF1;STK38L;CEP72;PCDHA4;PCDHA3;FAM43A;PCDHA2;PCDHA8;PPARGC1A;SNX8;PCDHA7;ZBED4;PC…
H3K79me2 T-cell acute lymphoblastic leukemia hg19	0.99999	1	0.766953	7.50116e-06	IPO13;POP4;TESK2;STMN3;ABAT;ALKBH6;PHB2;LIPA;TSKU;FAM110A;LSM10;GCSH;ALKBH2;ZFYVE26;KRTCAP2;ALCAM;SCP2;PSMD5;FDXR;CEP95;MLYCD;IER2;TMEM8B;ACOT8;ENDOG;STARD5;WSB2;NGDN;DAPK3;DNTTIP1;ZFYVE21;CD3EAP;AARSD1;PRKAB1;HDHD3;SCAMP3;MYL6;IFT88;ZSCAN20;IFT81;PRR19;CLPP;ZSCAN21;TYRO3;ASPHD2;TARS2;UQCRC2;LETMD1;VPS25;RPL28;ALG10B;DUS3L;UNC119B;PIF1;SET;RETSAT;SHMT1;PRKRIP1;MRPL17;AGAP3;OAZ3;RIC8A;FAM160B2;PRP…
H3K27me3 myotube hg19	0.99999	1	0.45241	4.42479e-06	ANKLE1;SERPINE2;GLDC;TESK2;STMN3;SLC4A3;CLDN1;RXFP3;ENDOV;SAMD14;SOX18;FAM110C;AP1S1;RBFOX1;DNAAF1;DAPK2;MED9;PRAP1;SLC5A7;MYL7;CLDN3;RNF125;CLDN7;ACOT4;SET;CRABP2;HPN;LYPD3;ADH7;SLC5A2;SLC30A10;MTMR7;SLC5A5;HSD11B2;ABR;FAM171A2;TTPA;EPB41L3;ZSCAN10;SLC19A3;PCDHA2;PCDHA9;AMZ1;ABCA1;GSTM3;NDFIP2;AFAP1L2;STARD13;PLK5;TSLP;GRTP1;FUCA1;SNAI3;RAB3IP;ABCA9;SLC16A12;CGN;GRIN3A;TNFSF9;NANOG;FXYD5;XKR5;GA…
H3K27me3 small intestine mm9	0.99999	1	0.761846	7.45122e-06	NCKAP1;SERPINE2;TRIL;STMN2;PNMAL2;ABAT;CWH43;SLC4A4;ELK3;RXFP3;ZDBF2;ZFYVE28;ZC3H12C;SAMD14;GPR176;DPYSL4;DPYSL5;SOX18;FAM110C;CREB3L1;RAVER2;GJA4;HOXA3;PIP4K2A;CYP1B1;NCKAP5;BVES;ADGB;PRKCH;NKX2-6;PRKCB;DAPK1;CACNA2D1;CACNA2D3;AFAP1;SOX11;ISL1;DKK3;EML5;SLC5A7;EID2;RBP4;PRKD3;DAAM2;HECW2;TYRO3;CRABP2;COL13A1;CRABP1;PHYHIPL;FIGNL2;LYPD3;GATA4;GATA3;THY1;SLAIN1;LYPD6;FAM149A;MTMR7;SLC5A5;GJC1;ADAM…
H3K9ac skeletal muscle myoblast hg19	0.99999	1	0.820057	8.02055e-06	POP5;POP4;ACCS;ALKBH6;CLDN1;RABGEF1;ENDOV;ALKBH4;RAVER1;DPYSL3;SAMD12;PRKACB;STARD5;RFX3;FRS3;TMEM80;SND1;SCO1;PSME3;RBP1;TMEM126A;UQCRC2;ATF6;RETSAT;MRPL12;LYPD6;MRPL20;PRPSAP2;GRPEL1;MYO6;VTI1A;AMZ2;RSU1;ATRIP;HEXIM2;LARP7;LNPEP;PCDHGA10;QARS;TDP2;ZFAT;NMT1;SASS6;STRN;PSMG2;PKIG;TMEM9B;NCAPG2;PIGV;PIGX;TUBA1C;JPH2;TUBA1B;FASTK;FLVCR1;TCP11L2;SH3BGRL2;LIN52;DFFB;RMI2;CNOT6L;RING1;NSUN5;SPHK1;LRR…
H3K27ac keratinocyte hg19	0.99999	1	0.8221	8.04052e-06	POP5;JRK;POP4;ALKBH6;PTPDC1;ZDBF2;SCAMP4;LSM11;FGFR1OP2;SAMD12;GTSE1;TMEM8B;HEMK1;ENDOG;NGDN;TMEM80;EID1;ZFYVE16;SCO1;FAR1;TMEM126B;MPPE1;UQCRC2;ATF6;PLBD2;PIF1;COL13A1;RETSAT;CDCA5;PDGFA;MRPL12;MRPL10;CIAO1;PRPSAP1;MRPL20;PRPSAP2;RNF216;RSU1;ATRIP;LNPEP;MRPL24;DHFR;PCDHGA10;ABTB1;EIF5;QARS;TDP2;ZFAT;NMT1;SASS6;NAPEPLD;PSMG1;PSMG2;PIGS;PIGU;PIGQ;DIS3L;MRPL38;TMEM53;LRRC1;PIGX;MED11;TMEM43;HEY1;FL…
H3K9me1 keratinocyte hg19	0.99999	1	0.766953	7.50116e-06	JRK;TRIL;RRP1;SERPINE1;TESK1;XYLT2;WDR83;WDR89;RPL8;PHB2;CLDN1;BACH1;TSKU;TSEN54;RPL7;ALKBH2;ENDOV;RNF114;CAPNS1;ZMIZ2;CDK5RAP1;FDXR;AP1S1;RPL35;VPS35;RPL38;GTSE1;NFRKB;SAMD10;GBP6;WDR83OS;STARD3;ENDOG;ACOT7;TSPYL1;TSTD1;MAP1S;GLCE;CSNK2A2;RPL22;SYTL1;WDR73;AARSD1;TMEM81;SCAMP3;PRKD3;RUFY3;FEZ2;ORAI3;TYRO3;UQCRC2;UBA52;PIF1;ZBTB8A;RETSAT;MEAF6;ABCB6;CDCA5;NOLC1;LYPD3;RNPC3;MTMR4;GNS;ANAPC10;MRPL1…
H3K4me1 GM12878 hg19	0.99999	1	0.66585	6.51232e-06	GMFG;SERPINE1;PHAX;SPINT2;SLA2;NOC2L;CLDN1;ENO3;TSKU;ELK4;ALKBH2;LSM12;LIPC;SCP2;PSMD5;CREB3L1;GBP6;TSTD1;DNAAF2;DAPK3;DNTTIP1;SYTL1;WDR76;DKK2;MED6;PRR19;HMBS;CLDN7;PRR16;TXNIP;ACOT1;MAML3;ACOT4;TSPYL5;ZBTB8A;FLII;PRDM11;SDSL;SLC30A10;LYPD6;C9ORF72;GJC1;HSD11B1;RIC8A;EPB41L5;FAM171A2;FLRT3;PTPMT1;CEP70;PLEK2;ATG7;NHEJ1;SERF2;S100A10;NAA50;SDR42E1;PRELID2;B3GALNT1;MYH7B;CDK18;NDFIP1;PLK2;FZD7;STA…
H3K9ac NT2-D1 hg19	0.99999	1	0.793505	7.76085e-06	POP5;POP1;TMEM97;CLDN1;LSM10;ZC3H12C;LACTB;ENDOV;SAMD14;ALKBH4;PSMD5;SAMD12;GTSE1;WDR83OS;TYW3;RUFY1;EML5;SLC5A7;SCO1;PSME3;TMEM126A;UQCRC2;CGGBP1;ATF4;SET;CRABP2;CDCA5;MEPCE;MRPL10;ADAMTS14;EPB41L3;MYO6;VTI1A;ATRIP;HEXIM1;GSTM1;ABCA5;NEBL;MRPL27;BTBD10;FAM111A;SASS6;NAPEPLD;PSMG3;SFXN4;STRN;PSMG1;FXYD5;TMEM9B;PIGS;LAD1;HEXA;MRPL39;SNX10;PEAR1;PIGV;MED18;LRRC1;MRPL33;PIGX;SHE;GLT1D1;EFCAB2;TCP11L…
H3K4me2 fibroblast of lung hg19	0.99999	1	0.703636	6.88189e-06	RPL4;POP5;POP4;THYN1;ABAT;SPINT2;TPGS1;ALKBH6;RRP9;PREX1;ALKBH4;RAVER1;SCP2;PSMD5;CLP1;DPYSL2;SAMD12;DUS4L;PRKACB;JUNB;ACOT8;MEF2B;WSB2;MAP1S;DAPK2;ATG10;SYTL1;RFX3;WDR73;HOGA1;SCAMP1;TMEM80;CLDN3;SPINT1;PSME3;CLDN7;PSME2;SERPING1;UQCRC2;ATF6;SRCAP;CDCA5;PDGFB;PDGFA;RNF219;LYPD3;VPS26B;PLA2G7;NCAPH;PRPSAP1;RIC8A;MRPL20;HSD11B2;RIC8B;GRPEL1;TTPA;PRDM16;SLC19A3;CEP72;PCDHA4;PIP5K1B;NUP88;PLEK2;PCDH…
H3K36me3 U2OS hg19	0.99999	1	0.594363	5.81315e-06	TESK1;HNRNPU;WDR83;HNRNPR;PHAX;GPATCH3;ENO1;FGFRL1;KRTCAP3;ALKBH5;TBK1;SOX18;SOX15;HOXA3;FDXR;CEP95;SAMD11;WDR83OS;IAH1;DNAAF2;PIH1D1;DAPK3;RC3H1;WDR75;WDR76;TMEM81;ARMC5;PRKD3;DDIT3;CRAMP1L;UQCRC1;HOXB3;RPL27;TMEM126B;LETMD1;RPL29;DUS3L;UBA52;UNC119B;CDCA3;RETSAT;CDCA4;CDCA5;NOLC1;MRPL14;AGAP3;MRPL12;GIGYF2;GABARAP;SKA1;OAZ3;RHOT2;S100A13;TOE1;PRELID1;RPL41;SNAPIN;FZD7;IRF2BP1;MRPL27;MRPL28;FZD8…
H3K4me3 astrocyte hg19	0.99999	1	0.74857	7.32137e-06	POP5;POP4;TRIL;THYN1;ABAT;SPINT2;TPGS1;ALKBH6;PTPDC1;RPL7;PREX1;ENDOV;RAVER1;PSMD5;ZMIZ2;RAVER2;FGFR1OP2;FDXR;SAMD12;TMEM8B;ACOT8;STARD5;WSB2;TYW3;CLEC11A;DAPK3;ATG10;RFX3;WDR73;PASK;ISL1;MED7;ARMC1;EML5;SCO1;ARMC6;SARNP;ASPHD2;UQCRC2;ATF6;CRABP2;SRCAP;CDCA5;PHYHIPL;GATA3;SLAIN1;VPS26B;MRPL12;GNS;FAM149A;MTMR7;MRPL20;RIC8B;TTPA;CEP70;MYO6;ST3GAL4;VTI1A;SERPINH1;SLC19A3;CEP72;NUP88;PLEK2;AMZ2;ATRI…
H3K27me3 mononuclear cell hg19	0.99999	1	0.601511	5.88307e-06	TRIL;PNMAL2;CWH43;SLC4A4;SOX21;TSKU;MYLK;RXFP3;ZDBF2;GJA1;DPYSL4;DPYSL5;DPYSL2;DPYSL3;NDST3;GJA4;CYP1B1;VSTM4;NCKAP5;CMKLR1;HES6;RBFOX1;CLEC11A;SOX13;AFAP1;WDR72;SOX11;DKK2;CLDN6;SLC5A7;CLDN3;SPINT1;DAAM2;MAP1A;RBP1;CLDN7;PRR16;ACOT1;SERPING1;HOXB2;TSPYL5;ZBTB8A;CRABP2;COL13A1;HPN;LYPD1;PHYHIPL;SLCO5A1;GATA3;ADH7;SLC30A10;SLC5A5;GJC1;FLRT2;PCDHA1;ADAMTS19;PDGFD;TTPA;EPB41L3;CEP70;SYNDIG1;SLC19A3;…
H3K4me1 fibroblast of lung hg19	0.99999	1	0.705678	6.90187e-06	XYLT1;WDR83;PHAX;GPATCH3;F11R;ALKBH6;RPL7;ELK4;ISLR;SCP2;NDST3;AP1S1;IER5;STARD3;WSB1;TSPYL1;DNAAF1;DAPK2;SYTL1;AFAP1;WDR73;AARSD1;HDHD3;DKK2;WDR77;CLDN4;SPINT1;PRKD3;PRR19;HMBS;SPARCL1;ACOT1;SERPING1;UNC119B;SET;ABCB6;CDCA4;MEPCE;LYPD1;PLA2G3;SKA1;RHOT2;LDHA;PRPSAP2;FAM124A;FLRT2;TTPA;PRDX1;PLEK2;HEXIM1;GSTM3;PRELID2;BTBD19;NDFIP2;STARD13;NDFIP1;TSLP;ABCA5;SLC16A12;SLC16A11;MTHFS;LARP6;WDR54;SNU…
H2AFZ HepG2 hg19	0.99999	1	0.799632	7.82078e-06	POP1;PGAP3;POP4;ACCS;NOC2L;ZDBF2;ALKBH2;COMTD1;ZFYVE26;ALKBH4;CAPNS1;SAMD12;PRKACB;STARD5;SCAMP1;EID2;CLDN4;CLNS1A;RUFY2;TMEM126A;UQCRC1;MPPE1;UQCRC2;RETSAT;FLII;MRPL19;MRPL17;SLC5A3;MRPL10;GABARAP;PRPSAP1;PRPSAP2;HMGXB4;MYO6;VTI1A;RSU1;ATG7;ATRIP;ATG5;VTI1B;ABCA9;MRPL27;LNPEP;LARP4;BTBD10;PKIB;QARS;SASS6;NAPEPLD;PSMG2;DIS3L;HEXA;MED16;MRPL33;PIGX;CHAF1B;TUBA1A;TMEM43;SMPD1;B3GALT1;FLVCR1;TCP11L2…
H3K79me2 fibroblast of lung hg19	0.99999	1	0.746528	7.30139e-06	RPL4;POP5;CLPB;POP4;THYN1;ALKBH6;PHB2;LIPA;ENO3;PTPDC1;ZDBF2;GCSH;ALKBH2;KRTCAP2;ALKBH4;RAVER1;MLYCD;JUNB;HEMK1;ACOT8;STARD5;SECISBP2;DNAAF1;DDX11;PIH1D1;ATG10;DNTTIP1;SETMAR;FRS3;WDR76;IFT88;PSME3;CLPP;ZSCAN21;TYRO3;TARS2;ALG10B;POM121;RETSAT;SHMT1;PRKRIP1;XPC;VPS26B;SDSL;OAZ3;DYNC2LI1;RIC8A;PRPSAP2;WDR70;BLOC1S1;CEP70;GRPEL2;MYO6;CHST10;ST3GAL4;PNPO;NUP88;AMZ2;CEP76;MYH7B;JUN;SNAPIN;CHKB;MRPL28…
H3K9ac CD14-positive monocyte hg19	0.99999	1	0.811887	7.94064e-06	POP5;POP1;POP4;ALKBH6;CLDN1;ZC3H12C;RABGEF1;ALKBH4;PSMD7;PSMD5;ALKBH1;SAMD12;PRKACB;TMEM8B;HES6;STARD4;STARD5;TYW5;ZFYVE21;DICER1;TMEM80;PSME3;CLDN7;MPPE1;UQCRC2;LETMD1;CGGBP1;PIF1;MEAF6;ABCB6;CDCA4;HPN;SDR39U1;COPS7B;MRPL14;MRPL10;MRPL20;AMZ2;ATRIP;GSTM2;CADM1;EDEM1;MRPL28;MAGOHB;BTBD10;TDP2;NMT1;SASS6;NAPEPLD;SFXN4;GSTM5;LRRC34;WFIKKN1;HEXA;MRPL39;MRPL37;LRRC1;PIGX;TUBA1C;FLVCR1;TCP11L2;RPLP2;A…
H3K4me1 astrocyte hg19	0.99999	1	0.64951	6.35251e-06	LRRC14B;GPATCH4;PHAX;ACCS;ELK4;ISLR;GJA1;DPYSL2;NDST3;CYP1B1;SAMD12;DLEU7;SAMD10;XYLB;GBP6;STARD3;PRKCH;MEF2B;PIH1D1;AFAP1;SETMAR;GTPBP8;HOGA1;PASK;HDHD3;WDR76;CLDN6;CLDN4;UNC119B;EXD2;ENPEP;LXN;CDCA3;SHMT2;FLII;MRPL19;PLA2G3;ADAMTS12;SLC30A10;LYPD6;PLA2G7;GJC1;PRDX3;RIC8A;EPB41L5;LDHA;CYB5R4;ADAMTS18;SYNDIG1;SLC19A3;HMOX1;PIP5K1B;ST3GAL6;ALX1;SERF2;HEXIM1;PRELID2;B3GALNT1;GSTM1;SNAI3;STARD10;FZD…
H3K4me1 brain mm9	0.99999	1	0.75674	7.40128e-06	PI4K2B;JRK;GMFG;SERPINE1;1700001L19RIK;TCAM1;PHAX;CWH43;F11R;SLA2;RRP8;ZDBF2;GPR176;SCP2;CREB3L1;UBASH3A;DUS4L;BVES;WLS;CMKLR1;ZFP286;TMEM8B;ADGB;TSPYL3;CUBN;MEF2B;NKX2-6;WSB2;9330159F19RIK;DAPK2;CACNA2D3;HOGA1;ISL1;DKK2;4930402H24RIK;CLDN9;PRR19;ORAI3;AKIP1;TYRO3;FAR2;UQCRC2;ACOT6;MYL9;LIPT2;ENPEP;AIRE;SHMT1;PLA2G3;GATA4;LYPD6;PLA2G7;PRKCZ;MTMR7;SLC5A5;FAM221B;ABR;ADAMTS14;PRPSAP2;CHST12;PDGFC;H…
H3K4me3 fibroblast of villous mesenchyme hg19	0.99999	1	0.760521	7.42525e-06	CYFIP2;JRK;ANKLE1;PID1;CLPB;TRIL;F11R;SMC3;WDR89;BACH2;RXFP3;ZDBF2;ZFYVE28;SCAMP4;ALKBH5;DPYSL2;CREB3L1;RAVER2;CDK20;CEP97;SAMD12;IER5;TMEM8B;WDR83OS;STARD4;ENDOG;MEF2B;IAH1;ACOT7;MAP1S;PRKCE;SOX13;SETMAR;CD3EAP;DICER1;SOX12;ISL1;DKK2;CLPX;EML5;ARMC5;HECW2;CRAMP1L;CLDN7;FDX1;JTB;CGGBP1;TSPYL5;RNF121;ENPEP;POM121;CRABP2;MEAF6;PDGFB;IQGAP2;ARPP19;MTMR7;PRPSAP1;FLRT2;WDR70;TTPA;PTPMT1;PRDM16;SLC19A3…
H3K4me3 fibroblast of upper leg skin hg19	0.99999	1	0.766319	7.47669e-06	JRK;CLPB;GPATCH1;F11R;BACH2;ZDBF2;ZFYVE28;ALKBH5;SAMD14;DPYSL2;CREB3L1;MYC;RAVER2;CDK20;NCKAP5;TMEM8B;STARD4;ENDOG;MEF2B;ACOT7;TSPYL1;DNAAF2;MAP1S;DAPK1;PRKCE;CD3EAP;ARMC8;DICER1;SOX12;ISL1;ATG12;DKK2;CLPX;EML5;ARMC5;WDR82;HECW2;CRAMP1L;FDX1;JTB;NHLRC2;CGGBP1;ENPEP;SRCAP;CDCA4;FLII;IQGAP2;ARPP19;PRPSAP1;RIC8A;PPP4C;FLRT2;WDR70;ADAMTS19;NUP85;KCNQ1OT1;PDGFC;PRDM16;SLC19A3;PCDHA3;LTA4H;S100A10;HEXI…
H3K4me3 astrocyte of the spinal cord hg19	0.99999	1	0.755667	7.36555e-06	CYFIP2;SMC3;DCAF6;RXFP3;ZDBF2;SCAMP4;LACTB;ALKBH5;DPYSL2;CREB3L1;RAVER2;CEP97;SAMD12;IER5;TMEM8B;STARD4;ENDOG;PRKCH;ACOT7;MAP1S;DAPK1;PRKCE;DDX11;GLCE;SETMAR;PRKCA;DICER1;SOX12;ISL1;EML5;ARMC6;HECW2;HMBS;CRAMP1L;RBP1;JTB;ACOT1;PRR15;LIPT2;ENPEP;CRABP2;MEAF6;MTMR9;ARPP19;FLRT2;WDR70;PTPMT1;EPB41L3;PRDM16;SYNDIG1;SLC19A3;PCDHA3;LTA4H;VTI1B;HEXIM1;HEXIM2;GSTM1;H3F3B;FZD6;MRPL28;FZD8;TMEM192;LNPEP;MT…
H3K4me3 kidney epithelial cell hg19	0.99999	1	0.708961	6.89029e-06	IPO13;LRRC14B;ANKLE2;PID1;CLPB;PGAP3;GPATCH1;CWH43;SMC3;RXFP3;ZDBF2;ZFYVE28;GCSH;ALKBH5;ENDOV;LSM11;CREB3L1;RAVER2;DUS4L;NCKAP5;TMEM8B;STARD4;ENDOG;TSPYL1;MAP1S;PRKCE;DAPK2;SETMAR;CD3EAP;WDR72;SOX12;ISL1;HDHD3;ATG12;EML5;ARMC5;ARMC6;CRAMP1L;FDX1;JTB;MPPE1;CGGBP1;RNF121;POM121;CRABP2;MEAF6;SRCAP;WDR70;FLRT2;PTPMT1;EPB41L3;CHST10;SLC19A3;ST3GAL6;ALX1;SERF2;HEXIM1;TOE1;HEXIM2;NDFIP2;FZD5;TIPARP;FZD7…
H3K4me3 MCF-7 hg19	0.99999	1	0.735943	7.11891e-06	CLPB;ENO1;SMC3;CLDN1;SMC2;ZDBF2;SCAMP4;ALKBH5;SAMD14;LSM11;SCP2;CREB3L1;RAVER2;PXDC1;NCKAP5;IER5;WDR83OS;ENDOG;TYW5;CACNA2D1;PRKCE;ZFYVE21;SETMAR;CD3EAP;PRKCA;SOX12;ISL1;DKK2;CLPX;EML5;RNF125;ARMC5;PRR19;HECW2;ZSCAN21;HMBS;RBP1;CLDN7;JTB;ATF4;RNF121;CRABP2;MEAF6;SRCAP;FLII;PDGFB;SLCO5A1;OAZ3;ADAMTS15;PTPMT1;PRDM16;SYNDIG1;S100A13;SLC19A3;PIP5K1B;PCDHA8;ZBTB7A;PCDHA7;PCDHA6;S100A10;HEXIM1;TOE1;FN1…
H3K4me3 BJ hg19	0.99999	1	0.73217	7.07728e-06	IPO13;PGAP3;GPATCH1;F11R;SMC3;FGFRL1;ZDBF2;ZFYVE28;GCSH;ZC3H12C;SCAMP4;ALKBH5;ENDOV;LSM11;DPYSL2;MYC;CEP97;IER5;SAMD10;STARD4;ENDOG;CXADR;IAH1;ACOT7;CD3EAP;SOX12;ISL1;DKK2;EML5;ARMC6;HECW2;HMBS;CRAMP1L;FDX1;JTB;TBPL1;TARS2;NHLRC2;CGGBP1;TSPYL5;RNF121;ENPEP;CFH;ARPP19;ADAMTS15;HSD11B2;WDR70;ADAMTS19;TTPA;PTPMT1;EPB41L3;PRDM16;CHST10;SLC19A3;PLEK2;ZBTB7A;PCDHA7;MYH7B;NDFIP2;FZD5;ST13;SNAI3;FZD7;PLK…
H3K4me3 HL-60 hg19	0.99999	1	0.739464	7.14625e-06	PWWP2B;GPATCH1;GPATCH3;ENO1;ACCS;ZDBF2;ZFYVE28;GCSH;ZC3H12C;SCAMP4;ALKBH5;ZFYVE26;GPR176;LSM11;DPYSL2;DPYSL3;RAVER2;PXDC1;CEP97;ENDOG;CXADR;PRKCH;STARD5;IAH1;CACNA2D1;PRKCE;SOX12;EML5;RNF125;ARMC6;PRKAR1A;HECW2;HMBS;CRAMP1L;FDX1;RABL3;TYRO3;JTB;MPPE1;POM121;SRCAP;SLAIN2;VPS26B;SLC5A3;WDR70;CHST11;TERT;RDH10;PTPMT1;EPB41L3;CHST10;PIP5K1B;HEXIM1;TOE1;HEXIM2;PRELID2;MYH7B;NDFIP2;JAG1;FZD5;HOMER2;RAB…
H3K4me3 bronchial epithelial cell hg19	0.99999	1	0.728438	7.02344e-06	IPO13;CLPB;PWWP2B;CWH43;SMC3;DCAF6;ZDBF2;ZFYVE28;GCSH;ZC3H12C;ALKBH5;LSM11;DPYSL2;RAVER2;PXDC1;CEP97;NCKAP5;IER5;TMEM8B;STARD4;ENDOG;CXADR;ACOT7;TSPYL1;TYW5;MAP1S;CD3EAP;PASK;ISL1;ATG12;EML5;MTAP;RBP4;ARMC5;PRKAR1A;HMBS;FDX1;PRR16;JTB;CGGBP1;ATF4;POM121;PDGFB;SLAIN1;MTMR4;FLRT2;WDR70;PTPMT1;CHST10;S100A13;SLC19A3;ST3GAL6;PPARGC1A;PCDHA7;VTI1B;HEXIM1;HEXIM2;GSTM2;NDFIP2;AFAP1L2;FZD5;ST13;MRPL28;MA…
H3K4me3 GM06990 hg19	0.99999	1	0.738911	7.11917e-06	ANKLE1;CLPB;GLDC;PWWP2B;GPATCH1;GPATCH3;ENO1;F11R;SMC3;CLDN1;BACH2;DCAF6;ZDBF2;ZFYVE28;SCAMP4;ALKBH5;SAMD14;GPR176;LSM11;SCP2;CREB3L1;RAVER2;CYP1B1;PXDC1;CEP97;CMKLR1;TMEM8B;GABARAPL1;ENDOG;IAH1;ACOT7;TSPYL1;DNAAF2;SOX13;SETMAR;SOX12;ATG12;RUFY1;EML5;ARMC5;HECW2;ZSCAN21;CRAMP1L;RBP1;FDX1;JTB;POM121;MEAF6;MTMR9;SLAIN1;ARPP19;SLC5A3;KCNQ1OT1;RDH10;PTPMT1;S100A13;ST3GAL1;SERF2;VTI1B;HEXIM1;TOE1;HEXI…
H3K36me3 H7 hg19	0.99999	1	0.760276	7.32424e-06	RPL4;RPL5;ANKLE1;RPL3;RPL32;RPL34;RRP1;TESK1;WDR89;RPL8;PHB2;RPL6;RPL7;KRTCAP3;KRTCAP2;PSMD7;PPP4R2;CLP1;ZMIZ2;SOX15;FDXR;RPL36;RPL35;RPL38;GABARAPL2;TSPYL1;TSTD1;SECISBP2;RPL23;NGDN;DAPK3;RPL22;DNTTIP2;HDHD3;TMEM81;SCAMP3;WDR77;MYL6;ZC3H11A;SARNP;TXNIP;PSME2;RPL27;RPL26;RPL29;VPS25;RPL28;DUS3L;UBA52;ATF4;SET;CDCA3;MEAF6;ABCB6;SRCAP;CDCA4;SHMT2;CDCA5;MRPL17;SDR39U1;ATXN7L3B;THY1;MRPL12;GABARAP;CI…
H3K9me3 HepG2 hg19	0.99999	1	0.370334	3.55149e-06	SLC35B3;SLC46A3;JRK;SMARCB1;PID1;ACSM3;PITPNB;LIPA;LACTB;NIPAL1;ANPEP;CDC27;TNFSF11;CEP95;UBASH3A;SOX9;TNS4;FBXO7;NCKAP5;DDX17;ARRDC4;EPHA4;UNC13C;CSNK2A1;ZFP1;ACTN2;SECISBP2;NGDN;ZFP2;SOX11;FNDC3A;IFT88;PRKAR1A;CLDN8;TTLL12;CCDC82;TRIB2;PTGFR;CFH;TSHZ3;FOXG1;EIF5A2;TSHZ2;LYPD1;PLA2G3;PHYHIPL;TWIST1;MTMR9;NMD3;C9ORF72;PCDH17;SKA1;DHX32;FLRT2;PCDHA1;FLRT3;RAD21;PCDHA5;NKX2-1;STK38L;PCDHA4;PCDHA3;P…
H3K4me3 skeletal muscle cell hg19	0.99999	1	0.712657	6.7925e-06	GLDC;GPATCH1;ENO1;TPGS1;CLDN1;SMC2;DCAF6;RXFP3;ZDBF2;ZFYVE28;GCSH;ZC3H12C;SCAMP4;ALKBH5;ENDOV;CEP95;SAMD12;IER5;IER2;SAMD11;WDR83OS;CXADR;ACOT7;MAP1S;SECISBP2;PRKCE;ZFYVE21;FRS2;AARSD1;SOX12;PASK;ISL1;HDHD3;MTAP;ARMC6;ZC3H11A;HECW2;HMBS;FDX1;JTB;TBPL1;ATF7;CGGBP1;ATF4;ENPEP;POM121;CFH;CDCA5;SLAIN1;OAZ1;ADAMTS15;ADAMTS14;FLRT2;WDR70;EPB41L3;CHST10;PNPO;GSG1L;PLEK2;PCDHA3;PCDHA6;S100A10;TOE1;HEXIM2…
H3K36me3 bronchial epithelial cell hg19	0.999991	1	0.755755	7.14221e-06	RPL4;RPL5;RPL3;RPL32;RPL34;SERPINE1;WDR83;RPL8;BACH1;FGFRL1;RPL6;RPL7;KRTCAP3;CAPNS1;TFG;CLP1;MYC;FDXR;MIR22HG;RPL35;RPL38;JUNB;IER5;GABARAPL2;STARD5;TSPYL1;TSTD1;MAP1S;PIH1D1;RPL23;NGDN;DAPK3;RC3H1;HDHD3;SCAMP3;MYL6;SPINT1;ZC3H11A;SARNP;TXNIP;RPL27;RPL26;RPL29;RPL28;DUS3L;UBA52;ATF4;SET;ABCB6;SHMT2;CDCA5;ATXN7L3B;GABARAP;CIAO1;OAZ3;RIC8A;MRPL20;RHOT2;LDHA;PPP4C;BLOC1S2;VTI1A;SFN;S100A14;S100A11;…
H3K27me3 kidney mm9	0.999991	1	0.741391	7.00138e-06	PID1;PGAP2;MAML2;SERPINE2;TRIL;STMN2;STMN3;CWH43;SOX21;ZDBF2;ZFYVE28;GJA1;SAMD14;GPR176;DPYSL4;DPYSL5;PPP4R4;RAVER2;BVES;ZFP286;PRKCH;NKX2-6;PRKCB;CACNA2D1;CACNA2D3;SOX11;ISL1;CPED1;SLC5A7;CLDN5;RBP4;HECW2;MAP1A;CLDN7;ASPHD2;CRABP2;COL13A1;CRABP1;FOXL2OS;LYPD1;GATA5;LYPD3;GATA4;GATA3;FAM149A;GJC1;FAM171A2;FAM124A;FLRT2;ADAMTS19;GALR2;ADAMTS18;PDGFC;PRDM16;CHST10;SYNDIG1;ALX3;NKX2-1;PLCG2;ALX1;NKX…
H3K4me3 epithelial cell of proximal tubule hg19	0.999991	1	0.754053	7.10364e-06	LRRC14B;PID1;GPATCH2;GPATCH1;GPATCH4;SMC2;DCAF6;RXFP3;GCSH;ZC3H12C;CYP1B1;CEP97;NCKAP5;IER2;WDR83OS;CXADR;PRKCH;TYW5;MAP1S;DAPK1;SECISBP2;DDX11;PRKCD;SOX13;CD3EAP;DICER1;ATG14;HCFC2;PASK;ISL1;EML5;ARMC6;HECW2;ORAI3;FDX1;JTB;PRR15;ATF4;POM121;CRABP2;SLAIN1;VPS26B;RNPC3;SLC5A3;OAZ1;FAM160B2;ADAMTS14;WDR70;PTPMT1;PRDM16;CHST10;SYNDIG1;S100A13;PNPO;PCDHA3;ALX1;PCDHA2;NHEJ1;PCDHA6;VTI1B;HEXIM1;TOE1;SD…
H3K4me3 fibroblast of the aortic adventitia hg19	0.999991	1	0.752298	7.08105e-06	IPO13;JRK;CLPB;PGAP3;GPATCH1;ENO1;F11R;BACH2;ZDBF2;ZFYVE28;SCAMP4;ALKBH5;SAMD14;CREB3L1;RAVER2;CEP97;SAMD12;NCKAP5;IER5;TMEM8B;STARD4;ENDOG;TYW5;MAP1S;DAPK1;PRKCE;CD3EAP;ISL1;EML5;ARMC5;HECW2;JTB;PIH1D2;TARS2;MPPE1;CGGBP1;ENPEP;MEAF6;SRCAP;FLII;GATA3;IQGAP2;PRPSAP1;PPP4C;FLRT2;WDR70;S100A16;KCNQ1OT1;PTPMT1;PRDM16;SLC19A3;PIP5K1B;PCDHA3;LTA4H;PCDHA7;S100A10;HEXIM1;NDFIP2;MTHFS;GPN2;ELL3;NR2F6;EIF6…
H3K4me3 WERI-Rb-1 hg19	0.999991	1	0.777059	7.27589e-06	STMN3;WDR83;GPATCH4;ENO1;CLDN1;ELK3;SMC2;DCAF6;RXFP3;ZC3H12C;ENDOV;UBASH3B;CEP95;CDK5RAP3;IER2;SAMD11;WDR83OS;RBFOX1;CXADR;IAH1;ACOT7;TYW5;MAP1S;DAPK1;DDX11;SOX13;DDX10;MED9;ARMC8;SOX12;PASK;ARMC6;ZC3H11A;HECW2;PSME3;ZSCAN21;CRAMP1L;JTB;PIH1D2;NHLRC2;ATF4;CRABP2;CDCA5;MEPCE;RNPC3;SLC5A3;OAZ1;ADAMTS14;WDR70;EPB41L3;SLC19A3;PIP5K1B;PROM1;PCDHA7;S100A10;HEXIM1;TOE1;SNAPIN;ST13;FZD7;FZD6;FZD8;LNPEP;M…
H3K4me3 astrocyte of the cerebellum hg19	0.999991	1	0.744469	6.96008e-06	PGAP3;RRP1;STMN3;PHAX;SPINT2;CWH43;TMEM97;DCAF6;RXFP3;ZC3H12C;SCAMP4;LACTB;COMTD1;FAM110C;CEP95;DUS4L;NCKAP5;WDR83OS;GABARAPL1;ENDOG;CXADR;PRKCH;DAPK1;SECISBP2;DDX10;MED9;HCFC2;EML5;MTAP;ARMC6;PRR19;ZC3H11A;HMBS;CRAMP1L;TMEM126A;TBPL1;ATF4;POM121;CDCA7;GATA3;SLAIN1;SLC30A10;SLC5A3;HMGXB4;FLRT2;WDR70;TTPA;EPB41L3;CHST10;S100A13;PLEK2;NHEJ1;PPARGC1B;PRELID2;ABCA5;ST13;SNAI3;FZD6;FZD8;LARP4;ELL3;SLC…
H3K4me3 BE2C hg19	0.999991	1	0.685526	6.40902e-06	TRIL;SERPINE1;GPATCH4;F11R;TPGS1;SMC2;DCAF6;ENDOV;LSM11;CREB3L1;PXDC1;DUS4L;IER5;WDR83OS;TYW5;SECISBP2;PRKCE;SOX13;FRS2;ARMC8;PASK;ATG12;ARMC5;ARMC6;ZC3H11A;HECW2;JTB;PIH1D2;ACOT1;NHLRC2;CGGBP1;ATF4;POM121;MEPCE;SLAIN1;OAZ3;ADAMTS14;WDR70;SLC19A3;PCDHA2;ST3GAL1;PCDHA8;SERF2;VTI1B;HEXIM1;HEXIM2;NGFR;PRELID1;RPL41;ST13;INCA1;FZD6;LNPEP;ELL2;ELL3;SLC16A13;THAP11;FOSL1;FAM111A;MEX3B;TCN2;HNRNPF;PPT1;…
H3K4me3 LNCaP clone FGC hg19	0.999991	1	0.80621	7.53442e-06	CYFIP2;PI4K2B;RRP1;ARPC5L;GPATCH4;HNRNPR;PHAX;CLDN1;SMC2;DCAF6;RXFP3;ENDOV;LSM11;ALKBH1;DUS4L;PRKACB;NCKAP5;XYLB;SAMD11;WDR83OS;ENDOG;CXADR;TYW5;MAP1S;DDX11;DDX10;FRS2;GTPBP8;PRKCA;HCFC2;PASK;ISL1;RBP4;ARMC6;ZC3H11A;PSME3;CRAMP1L;TMEM126A;JTB;PRR15;NHLRC2;ATF6;VPS25;ATF4;CRABP2;PDGFB;MTMR9;IQGAP2;SLC5A3;OAZ3;HMGXB4;RNF216;WDR70;RDH10;S100A13;PCDHA2;TOE1;HEXIM2;PRELID1;NDFIP1;ST13;INCA1;MRPL27;IRF…
H3K9me3 NT2-D1 hg19	0.999991	1	0.581908	5.43266e-06	VPS29;PI4K2B;JRK;TRIL;TESK2;TPGS1;LIPA;GCSH;ALKBH2;LACTB;SAMD14;TFG;PSMD5;AP1S1;UBASH3A;CDK5RAP3;HES6;MBNL1;DNAAF1;DDX11;SETMAR;FNDC3A;WDR76;IFT88;ZC3H11A;RBP1;TSPYL4;LIPT2;MEPCE;RNF219;ATXN7L3B;RNPC3;LDHB;RIC8B;RNF216;PCDHA1;KCNQ1OT1;S100A13;PNPO;CEP72;PCDHA3;NRBF2;PCDHA2;PCDHA7;TOE1;SDR42E1;GSTM3;B3GALNT1;MYH7B;JUN;SIVA1;H3F3B;FUCA1;FZD8;NR1D1;EIF1;SOX30;DAZL;FAM111A;PCDHGA11;PCDHGA12;CPEB1;PCD…
H3K4me3 fibroblast of foreskin hg19	0.999991	1	0.774922	7.16007e-06	ATP5C1;PHAX;SPINT2;F11R;RPL8;DCAF6;ELK3;RPL7;ZC3H12C;ENDOV;CEP95;DUS4L;CXADR;PRKCH;TYW5;MAP1S;SECISBP2;PRKCE;SOX13;SETMAR;FRS2;PASK;HCFC2;HDHD3;ATG12;RBP4;PRR19;ZC3H11A;HECW2;CRAMP1L;HMBS;TMEM126A;JTB;CGGBP1;ATF4;POM121;MEAF6;CFH;MEPCE;SLAIN1;SLC5A3;OAZ1;OAZ3;FAM160B2;ADAMTS14;HMGXB4;FLRT2;WDR70;TTPA;SLC19A3;PIP5K1B;PLEK2;HEXIM1;TOE1;HEXIM2;AFAP1L1;ST13;FUCA1;FZD8;PRRC2C;MTHFS;SLC16A13;THAP11;PCD…
H3K27me3 cerebellum mm9	0.999991	1	0.857678	7.91195e-06	MAML2;SERPINE2;GLDC;TRIL;XYLT1;CWH43;CLDN1;SOX21;FGFRL1;ELK3;ZDBF2;GJA1;EVA1B;SOX18;FAM110C;MYC;HOXA3;CYP1B1;PXDC1;VSTM4;BVES;NKX2-6;WSB2;SOX13;SOX11;ISL1;RBP4;CLDN4;SPINT1;PRKD3;RBP1;CLDN7;HOXB3;HOXB2;SKAP2;CRABP2;COL13A1;D430036J16RIK;FOXL2OS;LYPD1;GATA5;PDGFA;FIGNL2;GATA4;GATA3;GJC1;ADAMTS14;AFMID;PRDM16;NKX2-1;ALX3;PLCG2;ALX1;NKX2-5;NKX2-4;NKX2-3;ZBTB7C;NGFR;JAG1;FZD5;GRTP1;FZD6;H3F3A;SLC16A1…
H3K4me3 H7 hg19	0.999991	1	0.752568	6.90216e-06	IPO13;JRK;CLPB;TRIL;GPATCH1;ENO1;DCAF6;ZDBF2;ZFYVE28;SCAMP4;ZC3H12C;SAMD14;ALKBH5;ENDOV;LSM11;CREB3L1;RAVER2;GJA4;CEP97;TMEM8B;RBFOX1;ENDOG;TYW5;SOX12;ISL1;EML5;HECW2;CRAMP1L;HMBS;FDX1;TYRO3;JTB;CGGBP1;POM121;SET;CRABP2;MEAF6;THY1;MTMR4;ADAMTS12;OAZ3;ADAMTS15;ADAMTS14;FLRT2;WDR70;ADAMTS19;EPB41L3;ST3GAL6;PPARGC1A;S100A10;HEXIM1;TOE1;NDFIP2;ST13;FZD7;MAD2L1BP;LNPEP;ELL3;NR2F6;FAM111A;CPEB1;GRIN3A;…
H3K4me3 GM12865 hg19	0.999991	1	0.717896	6.58319e-06	LRRC14B;ANKLE1;ENO1;F11R;CLDN1;DCAF6;SMC2;CYP1B1;CEP97;IER5;WDR83OS;GABARAPL1;ENDOG;TYW5;DNAAF2;PRKCE;SOX12;PASK;HDHD3;RNF125;ARMC5;ARMC6;CRAMP1L;RBP1;JTB;MPPE1;MAML3;ALG10B;MTMR9;PDGFA;SLAIN1;RDH10;PTPMT1;S100A13;ZBTB7A;ST3GAL1;NHEJ1;NKX2-3;HEXIM1;TOE1;HEXIM2;FZD5;ST13;FZD7;INCA1;LNPEP;GPN2;THAP11;PCDHGA10;MEX3B;EHD3;EHD4;TCN2;ADI1;HNRNPF;SSPN;MKS1;CPEB2;PAM;PIGS;ARHGAP9;MESP2;SETD4;TRMU;LRRC34;…
H3K4me3 SK-N-MC hg19	0.999991	1	0.754014	6.87731e-06	GPATCH1;GPATCH4;SPINT2;ENO1;TPGS1;DCAF6;SMC2;SCAMP4;ENDOV;CREB3L1;CEP95;DUS4L;CEP97;XYLB;STARD5;IAH1;PRKCH;TYW5;DNTTIP1;ARMC8;PASK;ISL1;EML4;RUFY1;CLDN6;EML5;ARMC5;PSME3;HECW2;CRAMP1L;ORAI3;JTB;NHLRC2;CGGBP1;ATF4;SEH1L;CRABP2;GATA4;SLAIN1;MRPL12;SLC5A3;ARPP19;RIC8B;RNF216;FLRT2;WDR70;PCDHA5;PNPO;VTI1B;S100A10;GSTM2;PLK2;INCA1;SLC16A12;IRF2BP2;LNPEP;SLC16A10;ELL3;XKR8;FOSL1;ABTB1;FAM111A;ADI1;NMT1…
H3K36me3 MCF-7 hg19	0.999991	1	0.663258	6.03251e-06	RPL4;POP5;JRK;RPL32;RPL34;PHB2;RPL6;RPL7;KRTCAP3;PPP4R2;SOX15;RPL35;CEP95;RPL38;GABARAPL2;TSTD1;SECISBP2;NGDN;RC3H1;WDR73;HDHD3;TMEM81;SCAMP3;WDR77;MYL6;DDIT3;SARNP;JTB;TXNIP;RPL26;RPL29;RPL28;ATF4;TSPYL5;ABCB6;SRCAP;CDCA5;SDR39U1;GATA3;GABARAP;OAZ3;MRPL20;CHST14;PRELID1;FZD5;H3F3B;PLK2;IRF2BP2;PA2G4;GPN2;MRPL24;EIF1;EIF5;UCK1;FASN;TDP1;WDR5B;SFXN4;UNC119;BTG1;WFIKKN1;YJEFN3;PHF23;OGG1;RPLP0;SRPR…
H3K36me3 BJ hg19	0.999991	1	0.619648	5.5546e-06	POP5;RPL3;RPL32;SERPINE1;RPL8;ALKBH6;BACH1;RPL6;KRTCAP3;ISLR;RPL35;MIR22HG;RPL38;JUNB;STARD5;TSPYL1;TSTD1;DAPK3;RC3H1;DNTTIP2;HDHD3;SCAMP3;MYL6;RPL26;RPL29;RPL28;DUS3L;UBA52;ATF4;ABCB6;SHMT2;CDCA5;MRPL17;SDR39U1;ATXN7L3B;MRPL12;GABARAP;OAZ3;RIC8A;MRPL20;LDHA;SERPINH1;RSU1;PLK3;BTBD19;JUN;CHKB;H3F3B;FZD7;MRPL28;IRF2BP2;GPN2;ELL2;EIF1;COL1A1;PCDHGA12;UCK1;UNC119;SNAI2;ARF1;BTG2;YJEFN3;PHF23;TGFB1I1…
H3K4me3 GM12864 hg19	0.999991	1	0.713831	6.37469e-06	GLDC;GPATCH4;ENO1;DCAF6;ZDBF2;ZC3H12C;CEP97;GABARAPL1;CXADR;TYW5;DAPK1;MAP1S;SECISBP2;FNDC3A;SOX12;PASK;HDHD3;RUFY1;EML5;CRAMP1L;FDX1;JTB;PRR15;MPPE1;MAML3;CGGBP1;POM121;GATA4;SLAIN1;OAZ3;RIC8B;WDR70;S100A13;CHST14;HEXIM1;TOE1;HEXIM2;NGFR;INCA1;FZD8;LNPEP;INO80;LARP4;ELL3;NR2F6;THAP11;PCDHGA10;FAM111A;EHD3;GIPC1;NMT1;MKS1;CPEB2;PIGS;SETD4;OGFR;LRRC34;CDKN1A;SPEF1;RPLP1;DIS3L;PRSS27;TFCP2L1;TMEM53…
H3K27me3 C2C12 mm9	0.999991	1	0.585866	5.22325e-06	PRRXL1;CPNE5;KDELR1;GLDC;TRIL;LGALSL;IKZF1;SLC4A4;ICAM1;ZFYVE28;SOX2;PREX1;SOX1;DPYSL5;SOX18;NIPAL2;GSC2;EPHB1;SOX7;VRTN;NKX2-6;PRKCH;GM2061;CLEC11A;ENTPD8;KRT7;MMD2;HNF1A;OVOL1;SFRP1;CLDN3;SPINT1;CRISPLD2;SNHG11;SFRP5;CLDN7;KCNQ2;HOXB3;HOXB2;GRB7;PLEKHD1;MACF1;ADCYAP1R1;PDE1B;CRABP1;FOXL2OS;LYPD1;GATA5;FIGNL2;TGFA;PHYHIPL;LYPD3;TMTC1;C2CD4B;SLC30A10;PRKCZ;PIK3R6;FAM160B2;GALR2;SEC14L4;CHST10;ALX…
H3K36me3 GM06990 hg19	0.999991	1	0.602166	5.35589e-06	EIF4A1;RPL5;RSC1A1;IFITM1;ANKLE1;RPL3;RPL32;RPL34;TESK1;PPAN;NOC2L;RPL8;BACH1;ACTB;RPL6;ICAM1;CDC20;SPATA25;RPS15;KRTCAP3;PNN;RPS16;RPS19;RPL18A;CLP1;RUSC1;ZMIZ2;FDXR;RPL36;RPL35;RPL38;CCNL2;RPS11;ATXN7L3;IER5;SEPHS2;B2M;RPS10;RPS13;RPS12;JMJD4;TSPYL1;TSTD1;METTL1;SECISBP2;RPL23;NGDN;DAPK3;RC3H1;DNTTIP2;YOD1;MIF;SCAMP1;MFSD11;HDHD3;MIF4GD;SCAMP3;MYL6;SNHG12;PSME3;PREB;RPL27;RPL26;RPL29;EIF1B;RPL2…
H3K36me3 thymus mm9	0.999991	1	0.778955	6.90463e-06	BC031181;RPL4;RPL3;RPL32;RPL34;RRP1;HNRNPU;RPL8;RPL6;RPL7;KRTCAP3;ALKBH4;ZFP281;RAVER1;CLP1;SOX15;RPL36;RPL35;RPL38;DAXX;2410006H16RIK;IAH1;TSTD1;RPL23;NGDN;CSNK2A2;DAPK3;DNTTIP2;TMEM81;SCAMP3;MYL6;SARNP;TXNIP;RPL27;RPL26;RPL28;ATF4;CDCA3;CDCA4;MEPCE;THY1;NRADD;MRPL12;MRPL10;GABARAP;SLC5A5;CIAO1;SFN;RHBDL1;IL11RA1;TOE1;BTF3;MCTS2;PRELID1;H3F3B;TMA7;MAD2L1BP;IRF2BP2;EIF1;POU6F1;MEX3B;EIF5;PPT2;AY0…
H3K36me3 kidney mm9	0.999991	1	0.8225	7.229e-06	BC031181;RPL4;RPL3;MAML2;RPL34;DCAF8;RPL8;PHB2;RPL6;RPL7;KRTCAP3;ALKBH4;EVA1B;CLP1;SOX15;MIR22HG;CEP95;EARS2;UNC13C;GABARAPL1;DAXX;STARD5;2410006H16RIK;IAH1;TSTD1;GLCE;RPL23;DAPK3;PDZK1;TMEM81;SCAMP3;MYL6;4930402H24RIK;ZFYVE16;ARMC5;UQCRC1;JTB;TXNIP;HOXB3;RPL27;HOXB2;RPL26;RPL28;ATF4;SHMT2;FIGNL2;ATXN7L3B;MRPL12;SLC5A3;GABARAP;SLC5A5;PRDX3;LDHA;0610039K10RIK;SFN;RHBDL1;BTF3;MCTS2;PRELID1;H3F3B;FZ…
H3K27me3 myocyte mm9	0.999991	1	0.614644	5.39807e-06	PRRXL1;CPNE5;TRIL;LGALSL;IKZF1;SOX21;SLC4A4;ICAM1;RXFP3;ZFYVE28;SOX2;PREX1;SOX1;DPYSL5;SOX18;NIPAL2;KDR;DPF3;GSC2;EPHB1;SOX7;ENTPD2;NKX2-6;PRKCH;GM2061;DNAAF1;CLEC11A;ENTPD8;KRT7;MMD2;OVOL1;RBP4;SFRP1;CLDN3;SPINT1;CRISPLD2;SNHG11;PRR19;SFRP5;GRWD1;CLDN7;HOXB2;FAR2;CCNO;CDS1;GRB7;PLEKHD1;CRABP1;FOXL2OS;GATA5;FIGNL2;TGFA;PHYHIPL;LYPD3;TMTC1;C2CD4B;SLC30A10;IQGAP2;SDSL;PRKCZ;SEC14L4;CHST10;NKX2-1;AL…
H3K9me3 U2OS hg19	0.999991	1	0.418728	3.60399e-06	PI4K2B;PTPDC1;NFU1;LACTB;ANPEP;CDC27;TNFSF11;CYP1B1;IL12A;GSC2;UBASH3A;GOLGA7;NKX2-6;ACTN2;ZFP3;ZFP2;PTOV1;MIF;FNDC3A;DHX40;IFT88;SUCLG2;CCDC82;LIPT2;EIF5A2;PCDH17;PCDHA1;PRAMEF12;RAD21;STK38L;PCDHA4;PCDHA3;PCDHA2;SNX8;PCDHA7;TOE1;SDR42E1;MYH7B;XCR1;EAF1;PARVA;IGF1;SOX30;VANGL1;PCDHGA11;PCDHGA12;TDP1;TOLLIP;GJB5;PCDHB5;XKR6;ZFAND2B;TMEM51;STON2;CSAD;RPPH1;ZMYM6;MUC13;TIGD2;CBR1;LYNX1;MRPS24;PARP2…
H3K27me3 MCF-7 hg19	0.999992	1	0.687712	5.80779e-06	NPFFR2;EHF;PID1;SERPINE2;CLDN1;SLC4A4;ANTXR1;ABRA;SOX2;GJA1;TFG;PPP4R4;CREB3L1;CDC27;EPC1;RPL38;ATXN7L1;THSD7A;SOX9;PELO;HERC6;SOX5;EPHA4;CUBN;STARD4;CXADR;UNC5B;LIMCH1;DAPK1;CACNA2D1;SFMBT2;PRKCA;ISL1;DKK2;FNDC4;CRISPLD2;PRR16;HOXB3;COL8A1;CCDC82;TRIB2;CCNO;SLC45A4;PTGFR;MACF1;EPAS1;PCDH10;PDE1B;SDC2;LPAR1;TWIST1;SLCO5A1;IQGAP2;MTMR6;PCDH17;NHLH2;NUAK1;CHST11;FLRT2;PRKAR2B;ADAMTS18;RAD21;PLCG2;S…
H3K36me3 SK-N-SH hg19	0.999992	1	0.650012	5.08471e-06	EIF4A1;RSC1A1;RPL32;RPL34;PPAN;RPL8;ACTB;CDC20;KRTCAP3;RPS16;RPS19;RPL18A;RPL35;RPL38;FBXO6;CCNL2;RPS11;SEPHS2;RPS10;SOX4;RPS13;RPS12;TSTD1;RPL23;NGDN;DNTTIP2;IMP4;MFSD11;RBP1;TXNIP;RPL26;RPL29;RPL28;UBA52;TSPYL5;ATF4;AARS2;PPP1R35;MRPL17;TWIST1;ATXN7L3B;GABARAP;CDKN2AIP;OAZ3;RIC8A;MRPL20;PCBP1;FADD;DECR2;EGR1;SNHG1;H3F3B;FZD7;PLK2;PBX3;IRF2BP1;SNHG8;IRF2BP2;SNHG9;GPN2;EIF1;PCDHGA11;CYP26A1;EIF5;…
H3K9me3 ES-Bruce4 mm9	0.999993	1	0.580495	4.31399e-06	PI4K2B;ZFP961;MAML2;PDCD7;POGK;RPL10L;HJURP;THUMPD2;PTPDC1;GIMAP9;MAEA;PEG13;OGFOD2;MAEL;TRIM24;3830408C21RIK;RBM12B1;UNC13C;TANGO6;SLC30A2;RPL23;IFRD2;ZBTB37;CMC1;APLP1;ALG14;MIF;CDYL;EID1;PRPF4;PCP4;RAB37;MFNG;3110070M22RIK;TBPL1;ANKS6;RIN3;0610031O16RIK;D1PAS1;ACOT4;CFTR;ABCG2;PPP1R36;CRABP1;EIF5A2;ATXN7L3B;ZFP629;FBXO46;2700038G22RIK;SKA1;GNG10;KCNQ1OT1;RBM12;CEP76;PCDHA8;MPDU1;RPL39L;MCTS2;A…
H3K9me3 brain mm9	0.999993	1	0.73952	5.38007e-06	ZFP445;MAML2;PARS2;RRP1;RPL10L;SOX21;CELSR2;HOXA13;PEG13;PPP4R2;DPYSL4;PPP4R4;FAM110C;TRIM24;PELO;SOX4;ZFP286;CMKLR1;LMO1;MORC3;SLC30A2;SFMBT2;METTL2;DAPK3;ZFP2;SYTL1;PRKCA;PCDHA12;HDHD3;LEMD2;PCDHA11;RBMXL2;TWSG1;SLC9A8;3110070M22RIK;ZFP42;HOXB3;AJUBA;D1PAS1;PPP1R36;RTN1;CUL3;MEPCE;EIF5A2;PDGFA;FIGNL2;TWIST1;SLAIN2;FBXO46;FOXO3;LIN7C;CSF2RA;SLC5A5;ITPRIPL2;PCDHA1;DHX33;KCNQ1OT1;ORC3;PCDHA5;PLCG2…
H3K36me3 Caco-2 hg19	0.999993	1	0.668352	4.49543e-06	RPL3;RPL32;IHH;RPL8;RPL10A;PHB2;ACTB;RPL6;TOMM22;ACTG1;RPS16;ABHD11;RPS19;RPL18A;HCFC1R1;RPL35;RPL38;PIM3;RPS11;SEPHS2;GLUL;RPS12;RPS8;RPL23;RPS5;RPS6;KRT8;IMP4;RPSA;MIF;MFSD11;CLDN4;SRSF2;SRSF5;RPL29;RPL28;CCDC82;RBM8A;INSIG1;DNAJC22;MRPL17;PHB;CDKN2AIP;ZFP36L2;RIC8A;LDHA;EMG1;SEC14L1;SHARPIN;UBB;UBC;SLC38A2;VPS16;S100A10;MCL1;CTSA;EGR1;SNHG1;HSPA8;INTS1;CBX2;EAF2;SNHG9;IRF2BP2;PYCR2;EEF2;ZWINT;…
H3K27me3 Caco-2 hg19	0.999993	1	0.67187	4.51301e-06	CPNE5;SERPINE2;METRNL;ANTXR1;HOXA13;CCND2;KIF5C;PLAU;CDC27;SLC16A9;SAMD11;OSR2;LIMCH1;UNC5B;ANKRD44;LMO3;FST;SHISA3;COX6B2;ISL1;DGKZ;POU3F3;SFRP4;INPP4B;SLC9A5;MAF;CRISPLD2;SFRP5;HECW2;COL8A1;PGR;KCTD12;TRIB2;CCNO;DGKH;GRIA1;NRN1;PARM1;BEAN1;NXPH4;RNF180;DNAJC22;HTRA1;TGFA;ILDR2;SLCO5A1;SLAIN1;EFNA5;STK3;ADAMTS14;ADAMTS19;PLCG2;MYH11;NKX6-1;ST3GAL1;RAB6B;PLXNA4;MARK1;NGFR;HOMER2;MCAM;BTBD11;ACSF3…
H3K36me3 kidney epithelial cell hg19	0.999994	1	0.617495	3.5658e-06	IFITM3;RPL5;DBI;RPL8;CSAD;ACTB;ACTG1;TUBA1B;RPS19;RPL18A;CDC27;HCFC1R1;RPS11;PHLDA1;TMSB10;RPS13;KDM6B;BRD1;TSPYL1;RBM15;TSTD1;TPM1;KRT8;YOD1;FOS;POU3F3;RHOB;ARL4C;TRAF7;ELF3;DDAH2;PPDPF;RPL37A;TXNIP;PLIN2;SRSF5;RPL29;UBA52;TSPYL5;ATF4;PPP1R15A;LENG9;ATXN7L3B;THBS1;CDKN2AIP;CENPB;DNAJB2;RBM15B;UBC;RPL18;NOP56;MARCKSL1;JUND;GADD45B;H3F3B;PLK2;IRF2BP2;SLC50A1;TUBB4B;EEF2;EIF1;NFKBIA;KRT18;SNX16;CALR
H3K9me3 mononuclear cell hg19	0.999994	1	0.422939	2.38365e-06	PI4K2B;KDM3A;MEGF10;EIF5A2;ARHGAP39;LACTB;PCDHA1;THEM4;PCDHA3;FEM1C;PCDHA2;MACROD2;ZFP37;TRIM44;PCDHA6;BOK;XCR1;PCDHGA5;PCDHGA3;SWAP70;PCDHGA2;FBXO39;PCDHGA1;FNDC3A;PCDHA12;MCC;SNAP91;TOX2;DDX19B;OPN1SW;ZNFX1;PCDHB5;AGGF1;ANKS6;TAF7;PCDHB4;LRIF1;DHCR7;SGK1;LY6H;YPEL3
H3K27me3 GM06990 hg19	0.999994	1	0.616168	3.43456e-06	PID1;GRIK5;LMOD1;FMN1;ETS2;LRRC1;TTC28;FGF5;RASGEF1B;RSPO3;EPHB4;BRD3;CTDSPL;COX6B2;DKK2;GPRIN3;CLDN11;GAP43;DMRTA1;VGLL2;SYNC;CDS1;NXPH4;PTGER2;DNAJC22;CXCR5;TMEM163;PPM1E;SLC9A3R2;CYP27B1;PDLIM3;PDGFC;SYMPK;MYH11;SNCA;MPZL2;EGR2;ACBD4;TSLP;TMEM30B;NEGR1;RASSF8;NR2F2;GPR137B;DBNDD1;DBNDD2;TMEM98;SNX16;GHRH;DCHS1;NACAD;SPRY1;DEGS2;FGF10
H3K9me3 MCF-7 hg19	0.999994	1	0.419247	2.33542e-06	CCDC166;PCDHGB7;KDM3A;PCDHGB6;PSCA;PCDHGB5;PCDHGB2;MIS12;DERL2;ARHGAP39;SNX32;ZFP30;PCDHA1;CDC27;THEM4;PCDHA3;TMED1;PCDHA2;ZFP37;RNF130;PCDHGA8;PCDHGA7;PCDHGA6;PCDHGA5;PCDHGA4;PCDHGA2;ZFP2;PCDHGA1;EDF1;HSPA2;SOX30;PCDHGA9;PCDHGA10;PCDHGA11;PCDHGA12;DDX19B;SNX16;TAF7;YPEL3
H3K9me3 ES-E14 mm9	0.999995	0.999995	0.592979	3.1929e-06	ZFP961;MAML2;ZFP869;CETN3;HJURP;TWIST2;ZFP629;FYCO1;PEG13;MAEA;CSRP2;CHRAC1;GM609;KCNQ1OT1;PLAGL1;ENSA;TRIM24;SPIN1;NEFM;ANXA9;PCDHA8;PRAMEF8;GBP3;RPL39L;FV1;ZFP810;ATF7IP;MCTS2;1700019D03RIK;AFAP1L2;DUT;TAF15;DAPK1;MIIP;2700054A10RIK;SLC39A12;HCFC2;NAP1L5;IFT88;ETNK2;GM12359;PSMG4;FAU;EIF3F;ANAPC1

## Sheet: File_2
Term	P-value	Adjusted P-value	Odds Ratio	Combined Score	Genes
H3K27me3 myocyte mm9	0.00260569	1	1.17985	7.02016	VIPR1;FAAH;NPFFR1;HPSE2;CPNE7;GFI1;CPNE6;SLC4A1;SPATA20;ISM1;SLC4A5;FRAT1;TOPAZ1;GNAT1;MNX1;SLC34A3;KCNK10;PAQR4;NUP210;KCNK13;SOX14;HNF1B;EBF4;VWA5B2;SOX10;SIGIRR;BCAN;HOXB9;HOXB4;GRID2IP;CFD;PHYHIPL;C2CD4C;ADAMTS16;CD79B;TRPM2;GRIN2A;2300002M23RIK;PGBD5;WBP2NL;ALX4;KCNN3;B4GALNT2;NTSR1;PRRT1;RTBDN;SLC10A4;NAPSA;ST14;D430041D05RIK;GRIN2C;5330417C22RIK;SLC6A7;GIPC3;STRC;PPP1R1B;PLCH2;ZBTB8B;MRAP2…
H3K27me3 C2C12 mm9	0.00597945	1	1.15558	5.91591	VIPR1;FAAH;NPFFR1;CPNE7;GFI1;CPNE6;SLC4A1;ISM1;SLC4A5;FRAT1;GNAT1;MNX1;SLC34A3;SLC34A2;UNC5A;PAQR4;NUP210;KRT4;KCNK13;CACNA2D2;SOX14;HNF1B;EBF4;VWA5B2;ANK1;SOX10;SIGIRR;BCAN;HOXB9;KCNQ1;KCNQ2;HOXB4;GRID2IP;SLC45A3;PHYHIPL;TTBK1;ADAMTS16;CD79B;TRPM2;PGBD5;SEC14L5;B4GALNT2;NTSR1;PRRT1;RTBDN;GPR17;3110082J24RIK;ST14;D430041D05RIK;GRIN2C;5330417C22RIK;STRC;PPP1R1B;HOXD3;PLCH2;ZBTB8B;HOXD9;VSX2;ACHE;P…
H3K4me1 limb mm9	0.714816	1	0.974676	0.327228	HPSE2;GMFG;4933436E23RIK;CPNE7;RGSL1;D130043K22RIK;RXFP4;SOGA3;HTR4;ENO2;TMEM91;GLDN;IL27RA;NIPAL4;SCN11A;LIPG;PDK4;TBC1D10C;A330032B11RIK;MNX1;ANKS1B;RSPH6A;ADGB;SLC34A2;SLC34A1;DHDH;SOX14;CACNA2D4;BHLHA15;TM4SF4;GBGT1;KRT9;CYP27A1;AZGP1;HOXB9;ASPHD1;SOAT2;KCNQ1;PPP1R3E;CCDC81;L3MBTL1;CLCNKA;ART5;TRPM2;ADAMTS13;CYP4X1;5730409E04RIK;NHLH1;SEC14L5;CMYA5;B4GALNT2;SEC31B;GPIHBP1;GSTM4;RTBDN;MYH7B;PR…
H3K27me3 GM06990 hg19	0.779394	1	0.888327	0.221405	ACHE;PTPRU;PODXL2;PCOLCE2;CHRNA9;DLL1;FAM184B;SYMPK;MYH11;SLC26A10;RTBDN;SLC10A4;GUCY1A2;SEMA6C;WNT10B;USP43;ODF3;KCNB2;RUNDC3A;SHISA7;SCGB1C1;GPR161;ASXL3;DOK7;FAT4;SP7;SHANK3
H3K27me3 thymus mm9	0.872427	1	0.948174	0.129403	CPNE9;ZFP964;GM960;NPFFR1;CPNE7;COL12A1;RAX;ZFP608;SOGA3;ISM1;NIPAL4;HOXA9;EVA1C;LIPG;PDK4;HOXA1;SOX8;VSTM5;A330032B11RIK;MNX1;SCN1B;KCTD19;UNC5A;PAQR4;KCNK13;CACNA2D2;SOX14;HNF1B;EBF3;EBF4;VWA5B2;ANK1;SOX10;FNDC5;CYP27A1;ZC2HC1C;BCAN;HOXB9;KCNQ1;MALL;ZFP296;HOXB4;GRID2IP;TMEM63C;PHYHIPL;C2CD4C;TTBK1;FAM171A1;FAM171A2;5730409E04RIK;PGBD5;ALX4;ZBTB7B;B4GALNT2;SEC31B;B4GALNT4;RTBDN;SLC10A4;WNT10B;3…
H3K27me3 heart mm9	0.918141	1	0.936396	0.0799726	VIPR1;FAAH;NPFFR1;HPSE2;GM16548;MYT1L;CPNE7;CLEC10A;CPNE6;COL12A1;RAX;SOGA3;ISM1;HTR4;AQP3;TMEM91;GLDN;NIPAL4;HOXA1;SOX8;VSTM5;MNX1;SCN1B;ANKS1B;SLC34A2;KCTD19;KCNK10;SOX14;HNF1B;EBF3;EBF4;SOX10;KRT9;SULT2B1;AZGP1;LGALS12;MALL;ZFP296;GRID2IP;TMEM63C;PHYHIPL;TTBK1;ADAMTS16;FAM171A2;2300002M23RIK;ADAMTS13;CYP4X1;ARSJ;WBP2NL;ALX4;KCNN3;RIMKLA;SCN3B;B4GALNT2;SLC5A4A;NXNL2;NTSR1;B4GALNT4;EXPH5;SLC10A4…
H3K4me1 ES-Bruce4 mm9	0.927369	1	0.933451	0.0703856	TSKS;HDAC10;4933436E23RIK;CPNE7;CPNE6;TMEM91;IL4I1;AS3MT;TOPAZ1;VSTM5;A330032B11RIK;SLC12A8;ZFP286;GPR179;ADGB;TMEM88B;KCTD19;KCNK10;NHLRC4;HNF1B;VWA5B2;GBGT1;SULT2B1;ZC2HC1C;STX1B;IL23A;MIP;GPR161;METTL7A3;KCNQ2;LGALS12;MALL;CCDC81;KLK1;TMEM63C;TEX22;ACTL7B;CLCNKA;ZFP629;C2CD4C;ADAMTS16;APON;CD79B;ART1;GRIN2A;CYP4X1;ARSJ;SEC14L5;WBP2NL;SCN3B;SLC5A4A;GSDMD;PRRT3;CADM4;ACE;COL24A1;GPR12;OSGIN1;SLC…
H3K27me3 small intestine mm9	0.95034	1	0.924617	0.0470958	CPNE9;GM960;HPSE2;CPNE7;COL12A1;ABAT;SOGA3;ENO2;AQP3;TMEM91;IL27RA;NIPAL4;HOXA9;EVA1C;LIPG;HOXA1;SOX8;MNX1;SCN1B;ANKS1B;ZP3R;ADGB;SLC34A2;KCTD19;UNC5A;KCNK10;COL23A1;SOX14;EBF3;EBF4;ANK1;SOX10;FNDC5;BCAN;STX1B;KCNQ2;HOXB4;NECAB2;SLC45A3;TMEM63C;AGAP2;PHYHIPL;C2CD4C;GATA2;TTBK1;ADAMTS16;TRPM2;PGBD5;KCNN1;ALX4;KCNN3;CD14;RIMKLA;SCN3B;NTSR1;RTBDN;PRRT3;CADM4;COL24A1;GPR12;D930007P13RIK;GREB1;NR2F1;C…
H3K27me3 BJ hg19	0.970244	1	0.915797	0.0276638	CNTFR;FAAH;NPFFR1;HPSE2;GFI1;WIPF3;RAX;ISM1;ISM2;AQP3;SLC4A5;GLDN;SPIB;LIPG;PROK1;ANKS1B;GPR179;SLC34A2;UNC5A;KCNK10;NUP210;KCNK13;COL23A1;CACNA2D2;ISLR2;SOX14;HNF1B;EBF3;VWA5B2;ANK1;FNDC5;BCAN;SCGB1C1;MIP;KCNQ1;KCNQ2;NECAB2;TMEM63C;SYCP2L;ABCB4;EBI3;AGAP2;PHYHIPL;C2CD4C;TTBK1;ADAMTS16;ART1;TRPM2;GRIN2A;KCNN1;SYMPK;N4BP3;RIMKLA;NTSR1;B4GALNT4;RTBDN;SLC10A4;WNT10B;ST14;CADM4;GPR12;PDE2A;CIDEA;SLC1…
H3K4me1 brown adipose tissue mm9	0.982007	1	0.904005	0.0164139	GM960;GM5460;VIPR1;GMFG;CPNE7;CLEC10A;PRF1;D130043K22RIK;TCAM1;A630076J17RIK;ENO2;AQP3;TMEM91;IL27RA;NIPAL4;IL4I1;TBC1D10C;SOX8;PGLYRP1;ATXN7L2;VSTM5;A330032B11RIK;MNX1;CER1;ZFP286;ANKS1B;ADGB;D630039A03RIK;CUBN;PAQR6;HNF1B;BHLHA15;CMBL;VWA5B2;SIGIRR;HOXB9;ASTL;ASPHD1;IL23A;KCNQ2;HOXB4;CYP2E1;CCDC81;CFD;L3MBTL1;LPAR2;PHYHIPL;C2CD4C;MST1R;ART5;UGT1A7C;CD79B;C3;TRPM2;PGBD5;MICAL1;ARSJ;CMYA5;CYP2T4;…
H3K27me3 Caco-2 hg19	0.98856	1	0.759407	0.00873773	MOXD1;DOCK3;FLT1;HR;FGF3;HAPLN1;GRM2;PLAU;SLC26A10;CADPS2;KCNH3;PAX6;ZDHHC11;VWA5B2;SHISA7;HOXB9;SCGB1C1;RTN4RL1;KCNQ1;ANTXRL;CDHR1;PGR;PKHD1L1;SCN4B;GNAZ;RGS17;NDRG4;TMEM59L;SLC1A2;DLL1;TBX21;KCNN1;MYH11;CHSY3;WNT2;BEND6;KLHL29;GPR12;RASL10A;WNT7B;ODF3;LGI3;VWA3B;GRIN2C;PLXDC1;PDE3A;LHX6;NAGS;MDGA1
H3K4me1 embryonic fibroblast mm9	0.992221	1	0.889282	0.00694476	CNTF;FAAH;4933436E23RIK;D130043K22RIK;TCAM1;SOGA3;AQP3;TMEM91;SLC4A5;IL27RA;NIPAL4;IL4I1;TBC1D10C;VSTM5;A330032B11RIK;MNX1;CER1;CUBN;PAQR6;DHDH;SOX14;BHLHA15;MYO7A;CMBL;RUNX3;EML2;CYP27A1;BCAN;EID3;ASPHD1;SOAT2;IL23A;PPP1R3E;MALL;HOXB4;CCDC81;L3MBTL1;GM16325;TPH1;TMEM63C;TEX22;AGAP2;MST1R;ART5;4930520O04RIK;UGT1A7C;ADAMTS16;TRPM2;CMYA5;KCNN1;ALX4;SCN3B;SLC5A4A;NXNL2;B4GALNT4;EXPH5;GSTM4;SLC10A4;O…
H3K27me3 MEL cell line mm9	0.995106	1	0.899262	0.00441176	TSKS;SPINT5;1810064F22RIK;SLC4A1;ABAT;HTR4;GM5;SLC4A5;EVA1C;GNAT1;MNX1;ZFP286;ZP3R;SOX10;SULT2B1;BCAN;TBPL2;METTL7A3;CYP2E1;C4BP;CLCNKB;CLCNKA;TEX19.1;FAM171A2;2300002M23RIK;WBP2NL;PRRT1;CADM4;D930007P13RIK;D430041D05RIK;EIF2AK4;FHDC1;5330417C22RIK;XKR7;STRC;FAT2;ZBTB8B;BPIFC;BTG4;LRRC36;MEI1;GPR20;TMEM52;HOXC12;SLC6A3;SLC6A4;MYOM3;CSRP3;GAST;TIMP4;GSDMA2;ELOVL3;F5;HAP1;PPARA;SPATA31D1B;4833419F2…
H3K27me3 kidney epithelial cell hg19	0.99683	1	0.881931	0.0027999	CPNE9;CNTFR;NPFFR1;HPSE2;CPNE7;GFI1;WIPF3;COL12A1;RAX;GLDN;IL27RA;SPIB;NIPAL4;ANPEP;PLCE1;PGLYRP1;PROK1;ANKS1B;TMEM88B;SLC34A2;KCNK10;SLC11A1;KCNK13;COL23A1;ISLR2;SOX14;EBF3;MYO7A;VWA5B2;ANK1;SOX10;EML2;KRT9;FNDC5;BCAN;SCGB1C1;CYP2E1;L3MBTL1;NECAB2;SYCP2L;AGAP2;PHYHIPL;CLCNKA;C2CD4C;GATA2;TTBK1;ADAMTS16;GRIN2A;CYP4X1;KCNN1;ALX4;RIMKLA;B4GALNT2;SEC31B;NTSR1;RTBDN;PRRT1;WNT10B;ST14;ACE;BTBD17;GPR12…
H3K27me3 kidney mm9	0.998111	1	0.854385	0.00161508	CPNE9;VIPR1;NPFFR1;CPNE7;GFI1;COL12A1;RAX;SOGA3;TMEM91;GLDN;LIPG;MNX1;ZFP286;SLC34A2;KCTD19;SOX14;EBF3;EBF4;VWA5B2;ANK1;SOX10;FNDC5;BCAN;KCNQ2;AGAP2;C2CD4C;GATA2;TTBK1;FAM171A2;PGBD5;ALX4;SYMPK;WFDC18;SCN3B;B4GALNT2;B4GALNT4;RTBDN;SLC10A4;WNT10B;3110082J24RIK;PRRT3;ST14;GPR12;GREB1;NR2F1;CIDEA;D430041D05RIK;GRIN2C;GP5;XKR7;SLC6A7;PPP1R1B;DMRTC2;PCDHB5;ZBTB8B;CD200;C730002L08RIK;VSX2;LRRC36;CLIC6;…
H3K27me3 spleen mm9	0.999126	1	0.85689	0.00074893	CPNE9;ZFP964;GM960;VIPR1;NPFFR1;CPNE7;COL12A1;RAX;ABAT;ISM1;ENO2;NIPAL4;HOXA9;EVA1C;FAM110B;LIPG;HOXA1;SOX8;A330032B11RIK;MNX1;SCN1B;ANKS1B;SLC34A3;CACNA2D2;EBF3;VWA5B2;ANK1;SOX10;FNDC5;SULT2B1;BCAN;STX1B;HOXB9;KCNQ1;KCNQ2;MALL;HOXB4;L3MBTL1;NECAB2;SLC45A3;ABCB4;PHYHIPL;C2CD4C;GATA2;FAM171A1;TRPM2;PGBD5;RIMKLA;B4GALNT2;NTSR1;RTBDN;3110082J24RIK;CADM4;ACE;GPR12;D930007P13RIK;NR2F1;CIDEA;FHDC1;D630…
H3K4me1 bone marrow macrophage mm9	0.999555	1	0.848057	0.000377271	GM960;VIPR1;HDAC10;GM16548;GMFG;CPNE7;ISM1;HTR4;LCTL;ENO2;AQP3;TMEM91;IL27RA;NIPAL4;SPIC;AS3MT;LIPG;TBC1D10C;PGLYRP1;VSTM5;VPS39;ZFP286;KCTD19;KCNK10;BHLHA15;MYO7A;GBGT1;AZGP1;SLPI;ASPHD1;SOAT2;KCNQ1;PPP1R3E;LGALS12;HOXB4;5830416I19RIK;GM16325;TPH1;PHYHIPL;ZFP629;ART5;CD79B;FAM171A2;ARSJ;KCNN1;SLAMF6;WFDC18;SEC31B;EXPH5;PRRT1;ABCA2;WNT10B;BTBD16;GREB1;SLC16A11;CIDEB;ABCA7;GRIN2C;4930515B02RIK;533…
H3K27me3 bronchial epithelial cell hg19	0.999716	1	0.845771	0.000240472	CNTFR;NPFFR1;HPSE2;CPNE7;GFI1;WIPF3;COL12A1;RAX;ISM2;GLDN;SPIB;ANPEP;FAM110B;PDK4;SOX8;ATXN7L2;SCN1B;ANKS1B;GPR179;SLC34A2;KCNK10;NUP210;KCNK13;ISLR2;SOX14;HNF1B;EBF3;GPR37L1;EBF4;VWA5B2;FNDC5;BCAN;STX1B;SCGB1C1;KCNQ2;CYP2E1;AGAP2;C2CD4C;GATA2;TTBK1;ADAMTS16;TRPM2;GRIN2A;KCNN1;ALX4;SYMPK;KCNN3;B4GALNT4;RTBDN;SLC10A4;WNT10B;ST14;CADM4;COL24A1;GPR12;PDE2A;CIDEA;CNFN;GRIN2C;GP5;GRIN2B;SLC6A7;GRIN3A;…
H3K27me3 ES-Bruce4 mm9	0.999826	1	0.836278	0.000145212	CNTFR;VIPR1;HPSE2;CPNE7;COL12A1;RAX;ZFP608;ISM1;HTR4;GLDN;IL27RA;HOXA9;EVA1C;LIPG;HOXA1;A330032B11RIK;MNX1;SCN1B;ANKS1B;SLC34A2;UNC5A;KCNK10;SOX14;HNF1B;EBF4;VWA5B2;ANK1;FNDC5;HOXB9;KCNQ1;KCNQ2;HOXB4;ZFP9;NECAB2;SLC45A3;ABCB4;ZFP629;GATA2;TTBK1;TRPM2;FAM171A2;GRIN2A;ARSJ;WBP2NL;ALX4;NTSR1;RTBDN;WNT10B;3110082J24RIK;CADM4;ACE;D930007P13RIK;NR2F1;D430041D05RIK;SLC16A11;CNFN;GRIN2C;FHDC1;5330417C22R…
H3K27me3 liver mm9	0.999863	1	0.833333	0.000113889	VIPR1;NPFFR1;HPSE2;MYT1L;CPNE7;SEC1;CPNE6;RAX;SOGA3;ISM1;HTR4;ENO2;TMEM91;SLC4A5;GLDN;IL27RA;NIPAL4;HOXA1;SOX8;MNX1;SCN1B;ZFP286;ANKS1B;KCTD19;KCNK10;PAQR4;SOX14;EBF3;CACNA2D4;EBF4;KRT9;FNDC5;SULT2B1;BCAN;KCNQ1;OLFR279;ANTXRL;LGALS12;MALL;HOXB4;GRID2IP;PHYHIPL;GATA2;TTBK1;ADAMTS16;FAM171A1;TRPM2;FAM171A2;CYP4X1;ARSJ;WBP2NL;RIMKLA;SCN3B;B4GALNT2;B4GALNT4;SLC10A4;WNT10B;3110082J24RIK;ACE;D930007P13…
H3K27me3 fibroblast of lung hg19	0.999885	1	0.866411	9.96794e-05	CNTFR;WIPF3;RAX;ISM1;ISM2;GLDN;SPIB;SAMD15;LIPG;PLCE1;PRSS8;GNAT1;PGLYRP1;GPR179;UNC5A;NUP210;COL23A1;DHDH;CACNA2D2;SOX14;ARMC7;SIGIRR;DKK4;SULT2B1;BCAN;SCGB1C1;LGALS12;CYP2E1;CELA3B;SYCP2L;ABCB4;AGAP2;WDR64;PHYHIPL;ADAMTS16;C3;FAM171A1;GRIN2A;WBP2NL;ALX4;EXPH5;WNT10B;ST14;CADM4;DNAH10;ACE;GPR12;TMEM190;POU6F2;SLC16A11;GRIN2C;GRIN2B;RNF223;RNF222;XKR7;SLC6A7;GRIN3A;GIPC3;STRC;CILP;DCHS2;GIPC2;SSP…
H3K9me3 ES-E14 mm9	0.999908	1	0.417949	3.83892e-05	PXT1;H60C;ATP4A;PTPN1;ZFP629;ATXN7L2;MAP2K7;PCDHA8;PRR14;SULT3A1;2810429I04RIK
H3K4me1 small intestine mm9	0.999947	1	0.821555	4.36023e-05	SLC23A3;COL12A1;D130043K22RIK;ISM1;ENO2;TMEM91;NIPAL4;IL4I1;PDK4;SOX8;SLC12A6;MNX1;SCN1B;ANKS1B;ADGB;ARL11;PAQR6;KRT4;SERPINF2;ISLR2;SOX14;TM4SF4;FNDC5;DKK4;AZGP1;HOXB4;PFN4;ACOT6;C4BP;L3MBTL1;TMEM63C;ABCB4;TEX22;LPAR2;ZFP629;ART5;TRPM2;5730409E04RIK;PGBD5;XRRA1;ARSJ;KCNN1;CD14;RIMKLA;SCN3B;SLC5A4A;SEC31B;PRRT3;ST14;FER1L4;COL24A1;GREB1;CIDEA;D430041D05RIK;D630003M21RIK;4921536K21RIK;HAL;GIPC3;MY…
H3K4me1 placenta mm9	0.999966	1	0.815665	2.78402e-05	GMFG;CPNE7;D130043K22RIK;SOGA3;HTR4;TMEM91;SLC4A5;NIPAL4;PDK4;ATXN7L2;ADGB;PAQR6;DHDH;SOX14;MYO7A;CMBL;DKK4;IL23A;MIP;PNLDC1;ANTXRL;KCNQ2;MALL;CCDC81;NECAB2;ABCB4;TEX22;GM19277;ZFP629;4930520O04RIK;TRPM1;C3;2010016I18RIK;5730409E04RIK;KCNN1;CD14;NTSR1;RTBDN;PRRT1;ABCA2;MYH7B;PRRT3;ZFP759;REG4;GREB1;CIDEA;D430041D05RIK;4930515B02RIK;5330417C22RIK;HAL;LPAR5;GIPC3;STAR;DMRTC2;PDE3A;TMCC2;HOXD3;XKR4;…
H3K27me3 osteoblast hg19	0.999985	1	0.800942	1.16144e-05	GMFG;ZAN;CPNE6;SPATA20;HTR4;ISM2;AQP3;SLC4A5;IL27RA;SPIB;NIPAL4;BAIAP2L2;FAM110B;PDK4;PLCE1;PRSS8;MYOZ1;SLC12A8;SLC34A3;KCTD19;CCDC78;NUP210;SLC34A1;SLC11A1;DHDH;ARMC7;MYO7A;GPR37L1;VWA5B2;GBGT1;SIGIRR;FNDC5;DKK4;SULT2B1;SCGB1C1;MIP;KCNQ1;TBPL2;LGALS12;MALL;TTLL13;KCTD14;CFD;L3MBTL1;NECAB2;TPH1;CELA3B;SLC45A3;SYCP2L;TXK;ABCB4;CLCNKB;LPAR2;WDR64;PHYHIPL;C2CD4C;TTBK1;ADAMTS16;ART1;TRPM2;CD79A;GRIN2…
H3K27me3 splenic B cell mm9	0.999988	1	0.557298	6.94776e-06	FHOD3;FLT1;TMEM151B;SOWAHB;GFI1;EBI3;DDX43;HTR2A;AQP3;PHYHIP;RND1;NEUROD2;HOXA9;ERBB3;ADAMTSL4;C130071C03RIK;SIX3;PITX3;TRIM67;WNT10B;KCNH3;TRIM62;UNC5A;SPHK1;GREB1;NR2F1;ADAM11;SLC16A11;PAX6;VWA5B2;INHBE;TMEM231;GNAO1;RIPPLY3;KCNQ1;GIPC2;RPP25
H3K27me3 cerebellum mm9	0.99999	1	0.756967	7.84557e-06	KCNG3;NPFFR1;LRCOL1;HPSE2;EPO;CPNE7;CHRM4;GFI1;COL12A1;RAX;CYP3A13;ESPN;TMEM91;FGF3;HOXA9;FGF8;LIPG;LEPR;HOXA1;SOX8;MNX1;RGS6;PITX3;PPP1R16B;KCNH3;COL27A1;TPM2;KCNK13;COL23A1;VASH2;SOX14;HNF1B;FRMD4A;EBF3;SYPL2;EBF4;TC2N;SOX10;SHISA7;CYP27A1;SLC9A3;ZC2HC1C;BCAN;HOXB9;RGS9BP;KCNQ1;DOK7;HOXB4;S100A3;SLC45A3;NPR1;HTRA4;ALOX15;GATA2;HOXB13;FBLN2;SYMPK;ALX4;IGFBP6;B4GALNT2;WNT2;WNT3;NTSR1;WNT10B;31100…
H3K27me3 G1E mm9	0.99999	1	0.813817	8.40466e-06	ZFP964;GM960;CNTFR;SLC46A1;GM16548;4933436E23RIK;CPNE7;CLEC10A;COL12A1;A630076J17RIK;SOGA3;HTR4;TMEM91;GM5;SLC4A5;NIPAL4;AS3MT;TOPAZ1;LIPG;PDK4;PLCE1;PRSS8;PGLYRP1;A330032B11RIK;SLC12A8;ZFP286;ZP3R;ARL11;CACNA2D4;SULT2B1;CYP27A1;OLFR159;BCAN;STX1B;IL23A;KCNQ1;METTL7A3;LGALS12;MALL;ZFP296;H2-M10.6;CCDC81;ZFP9;L3MBTL1;GM16325;EBI3;TEX24;C2CD4C;TTBK1;ART1;TRPM2;CD79A;FAM171A2;ADAMTS13;CYP4X1;5730409…
H3K4me3 fibroblast of lung hg19	0.99999	1	0.326172	3.31996e-06	HPSE2;SEC1;ABAT;SCARNA2;ISM1;AQP3;ISM2;TMEM91;AS3MT;SAMD15;RASSF2;LIPG;PDK4;PLCE1;HOXA1;VSTM5;SCN1B;SLC12A8;ANKS1B;KCTD19;GIN1;NHLRC4;COL23A1;DHDH;ARMC7;BCAN;SPATA17;ASPHD1;GPR161;PPP1R3E;TTLL13;KCTD13;PFN4;KCTD14;DNA2;CCDC81;EXD1;PXT1;CFH;SRCAP;SYCP2L;ABCB4;PHYHIPL;NCAPG;ART5;GATA2;SKA3;DEDD2;FAM171A1;ARSJ;MICAL1;SEC14L5;CMYA5;SCN3B;NXNL2;B4GALNT4;GSTM4;GSDMD;PRRT1;DNAH10;ACE;COL24A1;NCAPH2;MEIG…
H3K4me3 K562 hg19	0.99999	1	0.343946	3.44148e-06	SEC1;CPNE7;ABAT;SPATA20;ISM2;TMEM91;FRAT1;SYNGAP1;LIPG;PDK4;SCN1B;ANKS1B;WDHD1;KCTD19;COL23A1;DHDH;REV1;PASK;ADCY9;GPR161;TTLL13;KCTD13;HOXB4;PFN4;SRCAP;SYCP2L;MST1R;ART5;FAM171A1;FAM171A2;MICAL1;KCNN1;SLAMF6;KCNN3;SCN3B;NXNL2;B4GALNT4;GSTM4;PLK4;GSDMD;RTBDN;WNT10B;ABCA2;MYH7B;CADM4;ACE;MEIG1;RAB27B;MC1R;DCHS2;MYO5B;HYOU1;CORO7;RCOR2;GLIPR1L2;CPEB2;HAMP;SUGP2;LDHAL6B;TMEM151B;DIRAS1;TMEM52;JRKL;B…
H3K27me3 CH12.LX mm9	0.99999	1	0.812082	8.01924e-06	TSKS;SLC23A3;ZFP964;GM5460;FAAH;HDAC10;SVS3A;SLC4A1;SPATA20;LCTL;GM5;SLC4A5;GM4926;SPATA21;ANPEP;PGLYRP1;VSTM5;A330032B11RIK;OLFR281;SLC34A3;D630039A03RIK;TMEM88B;KCTD19;KCNK10;NUP210;NHLRC4;ENTPD5;COL23A1;ISLR2;HNF1B;GPR37L1;EBF4;CMBL;VWA5B2;FNDC5;OLFR159;ZC2HC1C;BCAN;SLPI;METTL7A3;MALL;CFD;TPH2;KLK1;GM19277;CLCNKA;ZFP629;C2CD4C;MST1R;OLFR749;ADAMTS16;TRPM1;C3;TRPM2;2300002M23RIK;CYP4X1;PGBD5;CD…
H3K4me1 MEL cell line mm9	0.99999	1	0.584691	5.7604e-06	CLEC10A;DQX1;GMFG;1810064F22RIK;TCAM1;SLC4A1;A630076J17RIK;ABAT;ENO2;TMEM91;SPIB;IL4I1;AS3MT;EVA1C;ANKFY1;PGLYRP1;A330032B11RIK;VPS39;GPR179;WDHD1;NHLRC4;BHLHA15;DKK4;ZC2HC1C;EID3;ASPHD1;DDIT4;LGALS12;ZFP296;ACOT6;CFD;EXD1;TPH2;CELA3B;ABCB4;TEX22;NCAPG;TEX19.1;SKA3;C3;FAM124B;ADAMTS13;RDH11;1600010M07RIK;GSTM4;NCAPH2;BTBD16;TMEM190;D430041D05RIK;ABCA7;CDC6;GP5;RNF222;GP9;HYOU1;CPEB3;DENND1C;ZFP12…
H3K4me3 CH12.LX mm9	0.99999	1	0.383805	3.77731e-06	ZFP964;MAPKBP1;IPP;ABAT;SCARNA2;AQP3;IL27RA;NIPAL4;FRAT1;RINL;CHEK1;TBC1D10C;4933405D12RIK;PGLYRP1;SCN1B;ACAD12;4930558J18RIK;GIN1;KCNK10;PAQR4;COL23A1;DHDH;REV1;EBF3;RUNX3;ZC2HC1C;ASTL;CSNK2B;MALL;ORAI2;TTLL13;DNA2;EXD1;LPAR2;NCAPG;C2CD4C;FAM171A1;F420014N23RIK;5730409E04RIK;MICAL1;SLAMF6;RIMKLA;STX4A;NXNL2;B4GALNT4;GSTM4;PLK4;GSDMD;NAPSA;BTBD17;SETD1A;OSGIN1;IFFO1;GPR137C;D630003M21RIK;4921536K…
H3K4me3 MEL cell line mm9	0.99999	1	0.365919	3.5935e-06	MAPKBP1;SLC46A1;HDAC10;CLEC10A;CPNE7;1810064F22RIK;ABAT;SCARNA2;IL27RA;CHEK1;ANKFY1;4933405D12RIK;4930558J18RIK;PAQR4;BHLHA15;EBF4;RUNX3;FNDC5;SPATA17;DDIT4;CSNK2B;TTLL13;CAGE1;DNA2;ZFP9;5830416I19RIK;PRR14;EXD1;NUP205;TEX22;LPAR2;NCAPG;MST1R;SKA3;4930520O04RIK;FAM171A2;F420014N23RIK;PCDHA8;STX4A;GSTM4;PLK4;GSDMD;SETD1A;OSGIN1;4921536K21RIK;ADCK2;LPAR5;PPP1R1B;TMCC2;CORO7;CPEB3;CC2D1A;SUGP2;DENND…
H3K27me3 astrocyte hg19	0.99999	1	0.786219	7.71895e-06	CPNE9;NPFFR1;COL12A1;ACSM4;ISM2;SLC4A5;IL27RA;SPIB;NIPAL4;AS3MT;LIPG;PDK4;PRSS8;PGLYRP1;MYOZ1;ANKS1B;GPR179;SLC34A2;KCTD19;UNC5A;NUP210;SLC34A1;SLC11A1;COL23A1;DHDH;ARMC7;EBF3;GPR37L1;DKK4;SCGB1C1;MIP;KCNQ2;LGALS12;L3MBTL1;TXK;ABCB4;EBI3;WDR64;PHYHIPL;CLCNKA;C2CD4C;TTBK1;TRPM2;CD79A;KCNN1;TRPM8;N4BP3;RIMKLA;B4GALNT2;NTSR1;EXPH5;GSDMD;CADM4;ACE;PDE2A;CIDEA;SLC16A11;GP5;GRIN2B;RNF222;SLC6A7;GRIN3A;…
H3K36me3 CH12.LX mm9	0.99999	1	0.458753	4.49496e-06	CNTF;SLC46A1;HDAC10;VARS;DQX1;GFI1;D130043K22RIK;RRH;SLC4A2;ENO2;SPIB;C4A;SPIC;AS3MT;HOXA9;RINL;TBC1D10C;4933405D12RIK;HOXA1;PGLYRP1;ACAD10;SCN1B;ACAD12;ARL11;CCDC78;COL23A1;SERPINF2;DHDH;PASK;EML2;FNDC5;ADCY9;EID3;SPATA17;ASTL;ASPHD1;PNLDC1;DDIT4;CSNK2B;ORAI2;CAGE1;DNA2;NECAB2;L3MBTL1;TXK;ACTL7A;ZFP867;ACTL7B;AGAP2;LPAR2;ZFP629;4930520O04RIK;DEDD2;5730409E04RIK;XRRA1;DND1;CMYA5;CYP2T4;PIP5K1C;GS…
H3K4me3 A549 hg19	0.99999	1	0.396147	3.85968e-06	CNTFR;SEC1;CPNE7;ABAT;ISM2;TMEM91;NIPAL4;IL4I1;AS3MT;SAMD15;ANPEP;ATXN7L2;SCN1B;ANKS1B;SRRM3;KCTD19;GIN1;NHLRC4;ARMC7;PASK;GBGT1;EID3;SPATA17;TTLL13;KCTD13;TSPYL4;PXT1;TPH2;SRCAP;TMEM63C;SYCP2L;TEX22;EBI3;PHYHIPL;NCAPG;MST1R;C2CD4C;ART5;MICAL1;WBP2NL;SYMPK;N4BP3;RIMKLA;SCN3B;PCDHA8;GSTM4;PRRT1;PRRT3;CADM4;ACE;KLHDC8B;GRIN2C;SLC6A7;ADCK2;GIPC3;LPAR5;DCHS2;MYO5B;MYO5C;PPP1R1B;PCDHB6;CPEB2;ZBTB8B;CD…
H3K4me1 CH12.LX mm9	0.99999	1	0.730665	7.11589e-06	CLEC10A;DQX1;GMFG;IPP;TCAM1;HTR4;IL4I1;SPIC;AS3MT;LIPG;HOXA1;PGLYRP1;VSTM5;A330032B11RIK;ZP3R;EML2;EID3;ASPHD1;SCGB1C1;ZFP296;HOXB4;GRID2IP;TPH1;TEX22;CLCNKB;ADAMTS13;1600010M07RIK;NXNL2;GSDMD;WNT10B;ABCA2;CADM4;ACE;COL24A1;D930007P13RIK;BTBD16;ABCA7;EIF2AK4;FHDC1;GP9;OLFR25;GIPC3;SSPO;CPEB3;HAMP;FERMT3;DENND1C;ZFP128;ACHE;LRSAM1;4930507D05RIK;TMEM52;SIGLECH;SLC6A3;MYOM3;LFNG;ADAMTSL5;DLGAP3;APC2…
H3K4me3 cardiac mesoderm hg19	0.99999	1	0.346057	3.34688e-06	CNTFR;NPFFR1;HPSE2;SEC1;TMEM91;NIPAL4;SAMD15;RASSF2;HOXA1;VSTM5;SCN1B;NFKBIL1;COL23A1;REV1;ISLR2;EBF3;PASK;STX1B;ADCY9;EID3;GPR161;PPP1R3E;TTLL13;HOXB4;PRR14;NUP205;SRCAP;SYCP2L;ART5;FAM171A1;ARSJ;MICAL1;KCNN1;B4GALNT4;GSTM4;GSDMD;WNT10B;DNAH10;COL24A1;MEIG1;SETD1A;OSGIN1;RAB27B;CDC6;GPR137C;SLC6A7;MC1R;GRIN3A;STAR;DCHS2;MYO5B;MYO5C;PPP1R1B;CORO7;XKR4;RCOR2;CPEB2;ZBTB8B;CLIC6;GABRB2;GABRB1;LRRC4;…
H3K4me1 liver mm9	0.99999	1	0.742119	7.17054e-06	CNTFR;CLEC10A;GMFG;TCAM1;A630076J17RIK;ENO2;TMEM91;SLC4A5;IL4I1;AS3MT;PRSS8;A330032B11RIK;VPS39;ZFP286;CUBN;BHLHA15;EML2;SIGIRR;DKK4;ZC2HC1C;ASPHD1;TSPYL4;C4BP;CELA3B;TEX22;PHYHIPL;GATA2;FAM124B;FAM171A2;ADAMTS13;RDH11;WBP2NL;ALX4;1600010M07RIK;ZBTB7B;GSDMD;CADM4;ACE;COL24A1;BTBD16;TMEM190;ABCA7;CDC6;FHDC1;GP5;GIPC2;XKR4;DENND1C;ZFP128;LRRC36;ACHE;GABRB1;GPR21;QPRT;LRRC4;PIGZ;CYB561D1;SLC6A3;SMPD…
H3K4me1 K562 hg19	0.99999	1	0.497168	4.79889e-06	TSKS;MAPKBP1;ACSM1;GMFG;FOXI1;IPP;SLC4A1;ABAT;SPATA20;LCTL;AQP3;ISM2;IL27RA;SPIB;IL4I1;RINL;SAMD15;SYNGAP1;SPATA21;CHEK1;PLCE1;SLC12A6;MYOZ1;SLC12A8;PAQR6;NUP210;CCDC78;DHDH;SOX14;BHLHA15;GPR37L1;ANK1;KRT9;ASPHD1;SOAT2;PNLDC1;KCNQ1;TBPL2;PPP1R3E;TTLL13;CAGE1;DNA2;CCDC81;GRID2IP;CFD;EXD1;PXT1;TMEM63C;ABCB4;AGAP2;TTBK1;DEDD2;C3;ART1;TRPM1;FAM171A1;CD79A;WBP2NL;SLAMF6;KCNN3;RIMKLA;GSTM4;SLC10A4;WNT1…
H3K4me3 GM12878 hg19	0.99999	1	0.365653	3.5222e-06	SEC1;IPP;ABAT;ISM2;TMEM91;SPIB;AS3MT;PDK4;ANKFY1;MNX1;SLC12A8;NHLRC4;DHDH;REV1;PASK;CYP27A1;SOAT2;IL23A;ORAI2;TTLL13;PFN4;ART5;SKA3;DEDD2;FAM171A1;GRIN2A;ARSJ;SCN3B;GSTM4;SLC10A4;GSDMD;PRRT1;ABCA2;MYH7B;NAPSA;DNAH10;CADM4;ACE;COL24A1;NCAPH2;SETD1A;OSGIN1;IFI44;CIDEB;STAR;DCHS2;MYO5B;GIPC2;MYO5C;CORO7;XKR4;RCOR2;CPEB2;ZBTB8B;SUGP2;BTG4;CLIC6;MEI1;TMEM52;JRKL;CAMKV;PBK;FLVCR2;ERMAP;CCR4;ANKDD1A;CCD…
H3K4me3 CD14-positive monocyte hg19	0.99999	1	0.344715	3.32037e-06	CLEC10A;SEC1;GFI1;ABAT;ISM2;TMEM91;RINL;SAMD15;ATXN7L2;ACAD10;KCTD19;NHLRC4;KCNK13;COL23A1;DHDH;ARMC7;TM4SF4;PASK;SYTL2;IL23A;TTLL13;HOXB4;PFN4;CAGE1;CYP2E1;PRR14;CFH;TMEM63C;ART5;CD79B;ARSJ;SEC14L5;CMYA5;SLAMF6;KCNN3;RIMKLA;SCN3B;GSTM4;PLK4;COL24A1;NCAPH2;CIDEB;EIF2AK4;CDC6;XKR7;GRIN3A;DCHS2;SSPO;CORO7;CPEB3;CPEB2;HOXD9;SUGP2;WDR49;DENND1C;TOP2A;LRRC36;IL27;BRCA1;CYB561D1;SLC6A4;SHE;AIFM3;GABRR1…
H3K4me1 heart mm9	0.99999	1	0.779177	7.5013e-06	CNTFR;CLEC10A;GMFG;IPP;1810064F22RIK;TCAM1;A630076J17RIK;TMEM91;IL4I1;MNX1;RSPH6A;ADGB;D630039A03RIK;NUP210;COL23A1;SOX14;CACNA2D4;BHLHA15;EML2;SYTL2;SULT2B1;BCAN;HOXB9;ASPHD1;SCGB1C1;LGALS12;ORAI2;HOXB4;GRID2IP;TPH1;TEX22;ADAMTS16;WBP2NL;NXNL2;EXPH5;GSTM4;PLK4;WNT10B;MYH7B;PRRT3;ACE;BTBD17;GPR12;NCAPH2;BTBD16;SLC16A11;ABCA7;5330417C22RIK;GRIN2B;XKR7;GRIN3A;GIPC2;SSPO;HOXD3;ZBTB8B;DENND1C;GABRB1;…
H3K27ac fibroblast of lung hg19	0.99999	1	0.210041	2.02105e-06	ZWILCH;SEC1;FAM13A;RTKN2;ATN1;SCARNA2;TMEM91;FRAT1;AS3MT;ADORA3;PDK4;ANKFY1;SLC12A6;ACAD10;VPS39;USP2;SYTL3;EID3;ASPHD1;FANCD2;MADD;DNA2;S100A3;PXT1;CHRNA1;NUP205;UBA7;TEX22;EBI3;ABHD8;CREM;CREBL2;PLD6;PKMYT1;SKA3;ARSJ;MICAL1;XRRA1;TCTEX1D4;CAMTA2;PLK4;COL24A1;CCDC13;MEIG1;SETD1A;KLHDC1;CIDEB;RAB27B;KLHDC8B;EIF2AK4;MC1R;KIF18B;FES;MRVI1;SHBG;GLIPR1L2;CPEB2;SUGP2;SLC26A6;TTC25;LGALS3BP;ANKRD33B;AP…
H3K4me3 HeLa-S3 hg19	0.99999	1	0.33639	3.23249e-06	SEC1;CPNE7;RXFP4;SCARNA2;AQP3;TMEM91;ANKFY1;PLCE1;SCN1B;ANKS1B;DHDH;REV1;PASK;SPATA17;ASPHD1;GPR161;TTLL13;KCTD13;HOXB4;PFN4;CFH;SRCAP;TMEM63C;ART5;SKA3;ART1;MICAL1;WBP2NL;SEC14L5;KCNN1;KCNN3;RIMKLA;SCN3B;GSTM4;GSDMD;NCAPH2;MEIG1;RAB27B;EIF2AK4;GPR137C;HAL;GIPC3;MYO5B;PDE3A;CORO7;GLIPR1L2;CPEB2;HOXD9;SUGP2;AP4E1;KIF14;TMEM52;BRCA1;PCSK6;CYB561D1;ADAMTSL4;ERMAP;CD33;GSTO2;LRRIQ3;SPHK1;SIRT4;IL17RC…
H3K4me3 HepG2 hg19	0.99999	1	0.422071	4.05523e-06	SEC1;COL12A1;TMEM91;NIPAL4;AS3MT;RINL;SYNGAP1;RASSF2;LIPG;PDK4;TBC1D10C;PRSS8;ATXN7L2;SCN1B;GIN1;ENTPD5;COL23A1;SERPINF2;DHDH;REV1;ARMC7;BHLHA15;EBF4;PASK;SYTL2;DKK4;ADCY9;SPATA17;GPR161;KCTD13;PFN4;CFD;EBI3;AGAP2;GATA2;ADAMTS16;FAM171A1;ARSJ;CMYA5;SCN3B;B4GALNT4;GSTM4;GSDMD;WNT10B;GPR17;MYH7B;DNAH10;CADM4;ACE;MEIG1;TMEM190;RAB27B;KLHDC8B;GRIN2C;GRIN3A;ADCK2;DCHS2;HYOU1;CORO7;CPEB2;ZBTB8B;SUGP2;C…
H3K4me3 mammary epithelial cell hg19	0.99999	1	0.401204	3.85127e-06	DQX1;SEC1;WIPF3;RAX;ABAT;ENO2;ISM2;TMEM91;AS3MT;SYNGAP1;RASSF2;ANPEP;PDK4;PLCE1;VSTM5;SCN1B;ANKS1B;UNC5A;DHDH;REV1;SOX14;EBF3;EBF4;PASK;GBGT1;SULT2B1;ADCY9;GPR161;ORAI2;TTLL13;PFN4;KCTD14;PRR14;PXT1;SRCAP;SYCP2L;LPAR2;PHYHIPL;C2CD4C;ART5;SKA3;C3;FAM171A1;GRIN2A;MICAL1;RIMKLA;SCN3B;B4GALNT4;GSTM4;GSDMD;PRRT1;MYH7B;CADM4;NCAPH2;MEIG1;IFI44;RAB27B;KLHDC8B;MC1R;PCDHB6;TMCC2;CORO7;XKR4;RCOR2;CPEB2;ZBT…
H3K4me3 endothelial cell of umbilical vein hg19	0.99999	1	0.394078	3.76988e-06	SEC1;GMFG;COL12A1;RAX;ABAT;SPATA20;AQP3;TMEM91;AS3MT;SYNGAP1;LIPG;PLCE1;ACAD10;SCN1B;ANKS1B;UNC5A;NHLRC4;ENTPD5;DHDH;REV1;ARMC7;EBF4;PASK;ANK1;SYTL2;CYP27A1;EID3;TBPL2;GPR161;TTLL13;PFN4;KCTD14;CCDC81;SYCP2L;ART5;DEDD2;FAM171A1;WBP2NL;CMYA5;SCN3B;NTSR1;B4GALNT4;GSTM4;GSDMD;WNT10B;DNAH10;MEIG1;RAB27B;MYO5B;RCOR2;GLIPR1L2;CPEB2;ZBTB8B;HOXD9;SUGP2;TMEM151B;AP4E1;LRRC4;SLC6A4;MYOM3;IFIH1;AIFM3;JPH3;F…
H3K27me3 cardiac mesoderm hg19	0.99999	1	0.692857	6.62417e-06	CNTFR;COL12A1;RAX;ENO2;ISM1;ISM2;GLDN;SPIB;LIPG;VSTM5;ANKS1B;UNC5A;NUP210;COL23A1;DHDH;SOX14;SOX10;SYTL2;SIGIRR;BCAN;GPR161;CFD;SYCP2L;ABCB4;AGAP2;PHYHIPL;GATA2;ADAMTS16;GRIN2A;ALX4;NXNL2;PRRT1;WNT10B;ABCA2;ST14;DNAH10;CADM4;COL24A1;GPR12;SLC16A11;GRIN2C;GRIN2B;GP5;XKR7;SLC6A7;GRIN3A;GIPC3;DCHS2;GIPC2;SSPO;FAT4;HOXD3;BTG4;ACHE;GABRB2;GABRB1;NCAN;LRRC4;PIGZ;HOXC12;SLC6A3;SLC6A4;IFIH1;SHE;AIFM3;JPH…
H3K27me3 CD14-positive monocyte hg19	0.99999	1	0.647906	6.18196e-06	CNTFR;FAAH;NPFFR1;HPSE2;GFI1;COL12A1;RAX;ENO2;AQP3;NIPAL4;SPIB;SPIC;AS3MT;FAM110B;LIPG;PGLYRP1;VSTM5;PROK1;SLC12A8;RSPH6A;SLC34A2;KCTD19;KCNK10;CCDC78;COL23A1;DHDH;ISLR2;SOX14;HNF1B;EBF3;MYO7A;EBF4;ANK1;EML2;SYTL2;DKK4;BCAN;ASPHD1;SCGB1C1;GPR161;MALL;CYP2E1;CCDC81;L3MBTL1;TPH2;WFDC11;SLC45A3;TMEM63C;SYCP2L;EBI3;PHYHIPL;C2CD4C;GATA2;ADAMTS16;FAM171A2;GRIN2A;CYP4X1;ARSJ;KCNN1;TRPM8;B4GALNT2;SEC31B;…
H3K9ac K562 hg19	0.99999	1	0.321328	3.06027e-06	PLVAP;SLC46A1;ATP8A2;ATP8A1;SEC1;WIPF3;RTKN2;IPP;SPATA20;AQP3;TMEM91;NR3C2;RAB43;FRAT1;RINL;RIMS3;SYNGAP1;PLAU;ANPEP;MACROD1;TBC1D10C;CEP250;PPP1R16B;ARL11;CCDC155;SEMA6C;KCTD19;ABCG5;NHLRC4;ENTPD5;COL23A1;DHDH;REV1;TSC2;TTC21A;ARMC7;ALG12;PASK;PGF;DKK4;FANCD2;MSH4;GPD1;TTLL13;KCTD13;HOXB4;TSPYL4;CFD;GNAZ;UBA7;SRCAP;NPR1;SYCP2L;TEX22;AGAP2;PROZ;CREBL2;MST1R;SKA3;DNAJC27;CORO1A;AK7;DNAJC28;DEDD2;C…
H3K27me3 endothelial cell of umbilical vein hg19	0.99999	1	0.768922	7.31709e-06	CNTFR;WIPF3;RAX;ISM1;ISM2;SLC4A5;GLDN;SPIB;AS3MT;FAM110B;PLCE1;PGLYRP1;MNX1;PROK1;ANKS1B;UNC5A;NUP210;COL23A1;DHDH;SOX14;EML2;DKK4;BCAN;SCGB1C1;LGALS12;CYP2E1;CFD;SYCP2L;ABCB4;AGAP2;PHYHIPL;CLCNKA;ADAMTS16;C3;FAM124B;GRIN2A;WNT10B;ST14;DNAH10;CADM4;COL24A1;GPR12;TMEM190;POU6F2;GRIN2C;FHDC1;GRIN2B;GP5;XKR7;RNF222;SLC6A7;GRIN3A;GIPC3;DCHS2;PCDHB6;HOXD3;XKR4;HAMP;ZBTB8B;BPIFC;BTG4;ACHE;GABRB2;GABRB1…
H3K36me3 MEL cell line mm9	0.999991	1	0.444507	4.22088e-06	SLC23A3;ZFP964;SLC46A1;CLEC10A;DQX1;CPNE7;IPP;1810064F22RIK;ZFP608;ENO2;BAIAP2L2;TBC1D10C;PRSS8;ATXN7L2;A330032B11RIK;4930467K11RIK;ACAD12;SLC34A3;TMEM88B;WDHD1;NHLRC4;COL23A1;BHLHA15;RUNX3;GBGT1;CYP27A1;EID3;SPATA17;IL23A;PNLDC1;PPP1R3E;AKR1C13;TTLL13;PFN4;5830416I19RIK;TPH2;TPH1;SLC45A3;ZFP629;MST1R;SKA3;RDH11;DND1;KCNN1;SYMPK;1600010M07RIK;GSTM4;GSDMD;PRRT1;ST14;NCAPH2;MEIG1;BTBD16;OSGIN1;CIDE…
H3K4me3 keratinocyte hg19	0.999991	1	0.401542	3.8113e-06	CNTFR;CNTF;SEC1;ABAT;ISM2;TMEM91;NIPAL4;IL4I1;AS3MT;RASSF2;VSTM5;ACAD10;SCN1B;ANKS1B;SLC34A2;DHDH;ARMC7;PASK;SYTL2;DKK4;EID3;GPR161;TTLL13;KCTD13;PFN4;KCTD14;PXT1;TEX22;LPAR2;PHYHIPL;FAM171A1;MICAL1;WBP2NL;CMYA5;ALX4;KCNN3;RIMKLA;SCN3B;GSTM4;PRRT1;ACE;NCAPH2;MEIG1;IFI44;CIDEB;RAB27B;KLHDC8B;DCHS2;MYO5C;PPP1R1B;TMCC2;XKR4;CPEB2;ZBTB8B;HOXD9;SUGP2;AP4E1;TMEM52;JRKL;BRCA1;PCSK6;CYB561D1;SLC6A4;MYOM3…
H3K27me3 K562 hg19	0.999991	1	0.598158	5.66965e-06	VIPR1;NPFFR1;HPSE2;SERPINE3;CLEC10A;CPNE6;COL12A1;RAX;ISM2;GLDN;NIPAL4;IL4I1;SPIC;HOXA9;SAMD15;SCN11A;FAM110B;LIPG;PDK4;PLCE1;ATXN7L2;PROK1;ANKS1B;GPR179;SLC34A2;WDHD1;KRT4;SLC34A1;SERPINF2;ISLR2;HNF1B;MYO7A;GPR37L1;ANK1;SYTL3;KRT9;SYTL2;FNDC5;SULT2B1;CYP27A1;STX1B;AZGP1;ASPHD1;SCGB1C1;TBPL2;GPR161;KCNQ2;LGALS12;CYP2E1;L3MBTL1;NUP205;CELA3B;TMEM63C;ABCB4;ACTL7B;EBI3;CLCNKA;TRPM1;TRPM2;CYP4X1;SEC1…
H3K4me3 foreskin fibroblast hg19	0.999991	1	0.334598	3.16997e-06	PRDM8;FHOD3;SAMD9L;SEC1;RTKN2;HR;ABAT;KNDC1;AQP3;TMEM91;RAB43;AS3MT;SAMD15;RASSF2;MACROD1;TEKT2;CEP250;NUDT15;MAF1;VSTM5;SCN1B;PITX3;ANKS1B;PPP1R16B;EOMES;CADPS2;KCTD19;HFM1;FBXW11;TPM2;DHDH;TTC21A;EBF3;SYPL2;TMEM130;CYP27A1;SPATA17;GPR161;PPP1R3E;MADD;PFN4;KCTD14;DNA2;CCDC81;RPP25;ABCG4;EXD1;PMEL;CCDC142;SLC45A3;SRCAP;NPR1;TEX22;TMEM59L;SLC1A2;CACNA1D;MST1R;BHLHE22;ART5;CORO1A;AK7;NUP160;DNAJC28…
H3K4me3 Panc1 hg19	0.999991	1	0.386065	3.65481e-06	SEC1;CPNE7;ABAT;AQP3;ISM2;NIPAL4;AS3MT;SAMD15;RASSF2;PDK4;ACAD10;SCN1B;COL23A1;DHDH;EBF3;VWA5B2;PASK;GBGT1;CYP27A1;ADCY9;SPATA17;ASPHD1;GPR161;TTLL13;TSPYL4;SRCAP;TMEM63C;SYCP2L;LPAR2;NCAPG;C2CD4C;ART5;SKA3;GRIN2A;MICAL1;ARSJ;WBP2NL;KCNN3;RIMKLA;PCDHA8;EXPH5;DNAH10;COL24A1;SETD1A;RAB27B;KLHDC8B;GRIN2C;XKR7;MC1R;GRIN3A;GIPC2;PDE3A;PCDHB6;CORO7;FAT4;RCOR2;CPEB2;SUGP2;GABRB1;TMEM151B;TMEM52;CHRDL2;S…
H3K27me3 GM12878 hg19	0.999991	1	0.691136	6.51642e-06	FAAH;NPFFR1;HPSE2;ACSM1;GFI1;WIPF3;CPNE6;COL12A1;ISM1;ISM2;NIPAL4;FRAT1;ANPEP;LIPG;PDK4;PLCE1;SOX8;VSTM5;SLC12A8;SCN1B;SRRM3;SLC34A2;KCNK10;SLC34A1;SLC11A1;KCNK13;COL23A1;DHDH;ISLR2;EBF3;MYO7A;GPR37L1;EBF4;VWA5B2;SYTL2;SIGIRR;FNDC5;CYP27A1;BCAN;STX1B;ADCY9;HOXB9;ASPHD1;SCGB1C1;KCNQ1;GPR161;KCNQ2;MALL;TTLL13;CYP2E1;CFD;NECAB2;L3MBTL1;SLC45A3;SYCP2L;WDR64;PHYHIPL;CLCNKA;C2CD4C;ART5;TTBK1;ADAMTS16;A…
H3K4me3 ES-E14 mm9	0.999991	1	0.49662	4.67428e-06	MAPKBP1;HDAC10;VARS;COL12A1;D130043K22RIK;ABAT;SCARNA2;SOGA3;ISM1;SLC4A5;IL27RA;NIPAL4;TOPAZ1;CHEK1;PDK4;PGLYRP1;ZFP286;ACAD12;ADGB;PAQR6;UNC5A;KCNK10;NFKBIL1;GPR37L1;EBF4;FNDC5;SULT2B1;CYP27A1;ZC2HC1C;STX1B;ASPHD1;KCNQ1;CSNK2B;ORAI2;DNA2;ZFP9;PRR14;L3MBTL1;ABCB4;TEX22;LPAR2;PHYHIPL;NCAPG;ART5;SKA3;4930520O04RIK;TRPM2;CYP4X1;5730409E04RIK;KCNN1;RIMKLA;STX4A;NTSR1;GSTM4;CADM4;ZFP759;GREB1;SETD1A;C…
H3K4me3 heart mm9	0.999991	1	0.522166	4.90578e-06	ZFP964;COL12A1;D130043K22RIK;HTR4;AQP3;GLDN;NIPAL4;LIPG;PDK4;4933405D12RIK;SLC12A6;VPS39;ZFP286;ADGB;PAQR4;DHDH;REV1;SOX14;BHLHA15;CYP27A1;BCAN;SPATA17;AKR1C14;DDIT4;KCNQ2;MALL;ZFP296;CAGE1;ZFP9;PRR14;L3MBTL1;ZFP867;MST1R;ART5;SKA3;TTBK1;4930520O04RIK;A930007I19RIK;TRPM2;5730409E04RIK;PGBD5;RDH11;SEC14L5;KCNN1;KCNN3;B4GALNT2;NTSR1;GSDMD;PRRT3;ZFP759;OSGIN1;CIDEA;D430041D05RIK;CDC6;4921536K21RIK;S…
H3K36me3 A549 hg19	0.999991	1	0.306576	2.87263e-06	SLC23A3;RTL1;CNTFR;SLC46A1;HDAC10;DQX1;ATN1;RRH;SCARNA2;SAT2;SLC4A2;SPATA20;SLC4A5;NIPAL4;BAIAP2L2;HOXA9;SPATA21;ARHGDIA;CHEK1;MACROD1;SLC39A5;SLC16A8;SH2D6;MAF1;ACAD10;SCN1B;STK32C;CSGALNACT1;TICAM2;NFKBIL1;TTC21A;TM4SF4;PASK;PRSS53;KCTD7;ADCY9;ACAP1;SPATA17;SOAT2;SCGB1C1;FANCD2;KCNQ1;ANTXRL;DDIT4;MADD;MALL;ORAI2;PFN4;TCTA;SULT6B1;RPP25;ACOT6;CCDC151;PXT1;CCDC142;USP54;SLC41A2;TEX22;ABHD8;TMEM24…
H2AFZ A549 hg19	0.999991	1	0.342863	3.21208e-06	CNTFR;SLC46A1;ZWILCH;TACO1;SCARNA2;SPATA20;FADS3;RINL;RASSF2;FAM186A;MACROD1;ANKFY1;ATXN7L2;MYOZ1;VPS39;RGS7;CCDC155;WDHD1;KCNH4;SPINK2;SLC15A1;KCTD19;SZT2;PAQR4;FBXW11;USP2;VASH2;TTC21A;ATP1B2;CCNB1IP1;DISP2;CACNB1;CLIP2;FANCD2;KCTD14;CAGE1;DNA2;ABCG4;TSPYL4;PRR14;CFD;EXD1;PMEL;RASL12;CFH;TMEM63C;NPR1;CHRNA9;GLT8D2;CACNA1D;MST1R;BHLHE22;HOXB13;SKA3;AK7;NUP160;ADAMTS16;NEUROD4;EFNB3;RDH11;TBXA2R;…
H3K27ac liver mm9	0.999991	1	0.300591	2.8106e-06	SLC23A3;KLB;PLVAP;CSF3R;HDAC10;VARS;ZWILCH;IRS1;TACO1;ACSM1;B930059L03RIK;CYP3A13;SAT2;RORA;CARF;MYLK3;NR3C2;FCNB;PDK4;ANKFY1;4933405D12RIK;ZFP335;COL27A1;NUP210;FBXW11;1810012K16RIK;ACOT11;DHDH;REV1;1700029J07RIK;ALG12;AP5B1;TC2N;PASK;FAM227A;DPM2;SPATA17;SOAT2;AKR1C14;PPP1R3E;DDIT4;MADD;CAGE1;TCTA;PRR14;2310010J17RIK;D930048N14RIK;NUP205;CHRNA2;UBA7;SLC41A2;TEX22;PSG16;PROZ;NCAPG;SKA3;DNAJC28;A…
H3K9me3 G1E mm9	0.999991	1	0.506935	4.73744e-06	GM5460;VIPR1;VARS;MYT1L;GFI1;FOXI1;PRF1;ISM1;SCN11A;EVA1C;SCN1B;ANKS1B;D630039A03RIK;SLC34A2;UNC5A;KRT4;KCNK13;TM4SF4;EBF4;VWA5B2;ANK1;EML2;KRT9;FLG2;ADCY9;ANTXRL;KCNQ2;ORAI2;PFN4;ACOT6;PXT1;SLC45A3;GM19277;AGAP2;PHYHIPL;C2CD4C;TEX19.1;ADAMTS16;FAM171A1;GRIN2A;SLCO6D1;PGBD5;ARSJ;OLFR982;1500009C09RIK;N4BP3;RIMKLA;SCN3B;PCDHA8;NXNL2;BTBD17;COL24A1;GPR12;BTBD16;NR2F1;IFI44;SLC16A11;CTSLL3;GRIN2C;GP…
H3K36me3 erythroblast mm9	0.999991	1	0.363869	3.39882e-06	SLC23A3;VARS;HDAC10;ZWILCH;TACO1;GM15612;B930059L03RIK;D130043K22RIK;IPP;RRH;SLC4A1;IRS3;MYLK3;SPIB;C4A;RINL;PPIP5K1;ARHGDIA;GRAP2;TBC1D10C;CEP250;MAF1;ACAD10;VPS39;SCN1B;ACAD12;FBXW5;FBXW11;TMOD4;NHLRC4;SLX1B;ACOT11;COL23A1;FAM24A;DHDH;TTC21A;ARMC7;SDHD;PASK;CCNB1IP1;EML2;PRSS53;FAM227A;KCTD7;FNDC5;ADCY9;DOK3;4933431G14RIK;SOAT2;FANCD2;MSH4;PNLDC1;ADAM4;MSH5;CSNK2B;MADD;TCTA;CAGE1;IGFALS;ABCG4;P…
H3K36me3 megakaryocyte mm9	0.999991	1	0.414272	3.86242e-06	VARS;HDAC10;GM16548;D130043K22RIK;IPP;RXFP4;RRH;SLC4A2;ENO2;SPIB;C4A;RINL;TBC1D10C;PGLYRP1;ACAD10;VPS39;SCN1B;ACAD12;ARMC7;MYO7A;EML2;ADCY9;SLPI;ASTL;DDIT4;CSNK2B;ORAI2;CAGE1;PRR14;L3MBTL1;TXK;ACTL7A;ZFP629;4930520O04RIK;DEDD2;APON;XRRA1;CYP2T4;PIP5K1C;ABCA2;ABCA7;GP5;IFFO1;GP9;HAL;MC1R;ADCK2;HYOU1;CORO7;CPEB3;ZFP750;RCOR2;CPEB2;C2CD2L;LDHAL6B;FERMT3;1700025N23RIK;ACHE;LRRC4;6330409D20RIK;CYB561D…
H3K36me3 G1E mm9	0.999991	1	0.36356	3.38652e-06	VARS;HDAC10;GM15612;D130043K22RIK;RRH;SLC4A2;IRS3;MYLK3;GIMAP9;SPIB;C4A;RINL;PPIP5K1;ARHGDIA;SLC16A8;SLC26A10;RAG2;SLC12A6;MAF1;ACAD10;SCN1B;ACAD12;CDKL4;FBXW11;TMOD4;SLX1B;ENTPD5;COL23A1;FAM24A;DHDH;TTC21A;ARMC7;PASK;KCTD4;CCNB1IP1;EML2;PRSS53;FAM227A;FNDC5;ZC2HC1C;ADCY9;ACAP1;SPATA17;LTB4R2;4933431G14RIK;FANCD2;MSH4;ADAM4;DDIT4;ORAI2;TCTA;TSSK4;CAGE1;IGFALS;ABCG4;ARL9;L3MBTL1;6430550D23RIK;4930…
H3K27ac A549 hg19	0.999991	1	0.301257	2.80239e-06	ATP8A1;GFI1;COL12A1;RTKN2;RAB43;IL4I1;RINL;RIMS3;FGF8;RASSF2;KIF5A;FAM186A;MACROD1;ACAD10;SCN1B;KCNH3;SEMA6C;KCNH4;SZT2;GIN1;KRT4;USP2;DHDH;REV1;VASH2;ARMC7;ATP1B2;PASK;SRCIN1;SYTL2;FANCD2;KCTD13;TTLL13;TSPYL4;PXT1;L3MBTL1;CD274;CFH;SRCAP;NPR1;SYCP2L;TEX22;GLT8D2;NCAPG;CREBL2;MST1R;PKMYT1;HOXB13;ART5;SKA3;CORO1A;DNAJC27;DNAJC28;C3;CASKIN1;RHPN1;BMF;CD14;MAP2K7;RIMKLA;GSTM4;SLC10A4;ACBD7;ATP8B3;AR…
H3K4me1 A549 hg19	0.999991	1	0.536841	4.98149e-06	MAPKBP1;SLC46A1;HDAC10;DQX1;SEC1;CPNE6;SLC4A2;LCTL;ENO2;IL27RA;SPIB;AS3MT;RINL;LIPG;CHEK1;PRSS8;MYOZ1;ARL11;SRRM3;TMEM88B;PAQR6;KCNK10;CCDC78;KRT4;NHLRC4;NFKBIL1;COL23A1;SERPINF2;DHDH;SOX14;BHLHA15;GPR37L1;SPATA17;SLPI;ASPHD1;IL23A;PPP1R3E;GPR161;LGALS12;MALL;DNA2;CFD;L3MBTL1;TPH2;CFH;TEX22;AGAP2;ART1;CD79A;FAM171A2;SEC14L5;KCNN1;ALX4;PIP5K1C;TRPM8;CD14;PCK1;B4GALNT2;GSTM4;RTBDN;SLC10A5;NAPSA;FER…
H3K27ac heart mm9	0.999991	1	0.316391	2.93403e-06	ZFP964;VARS;HDAC10;ZWILCH;TACO1;FAM13A;B930059L03RIK;4933433G15RIK;SAT2;RORA;SCARNA2;CARF;MYLK3;FRAT1;PLAU;PDK4;ANKFY1;4933405D12RIK;ACAD10;RGS6;ZFP335;MLIP;NUP210;GM13446;FBXW11;TPM2;DHDH;REV1;1700029J07RIK;ALG12;AP5B1;PASK;FAM227A;CYP27A1;SPATA17;DOK3;SOAT2;AKR1C14;MADD;PFN4;TCTA;CAGE1;ZFP454;ZFP9;PRR14;2310010J17RIK;NUP205;CHRNA2;SLC41A2;ZFP867;ZFP108;TEX22;NCAPG;MST1R;A930007I19RIK;ITPRIPL1;C…
H3K9me3 megakaryocyte mm9	0.999991	1	0.472906	4.38492e-06	GM960;GM5460;PRF1;RAX;MBD3L2;SPIC;C4A;TOPAZ1;EVA1C;PDK4;PLCE1;SOX14;TM4SF4;VWA5B2;OLFR159;SLPI;OLFR279;ANTXRL;ZFP9;ACOT6;PXT1;WFDC11;ACTL7B;GM19277;TEX24;PHYHIPL;C2CD4C;TEX19.1;FAM171A1;AKR1C21;SLCO6D1;ARSJ;OLFR982;WBP2NL;1600010M07RIK;1500009C09RIK;N4BP3;RIMKLA;PCDHA8;NXNL2;1700018F24RIK;SLC10A4;PRRT3;FER1L4;COL24A1;D430041D05RIK;4930515B02RIK;4933432G23RIK;GRIN3A;MYO5B;DMRTC2;PCDHB6;PCDHB5;XKR4…
H3K27me3 keratinocyte hg19	0.999991	1	0.790187	7.32359e-06	NPFFR1;CPNE7;GFI1;SLC4A1;ENO2;ISM2;GLDN;SPIB;ANPEP;FAM110B;PDK4;PGLYRP1;MYOZ1;CER1;ANKS1B;SLC34A2;KCTD19;CCDC78;KRT4;SLC11A1;KCNK13;CACNA2D4;FNDC5;SULT2B1;STX1B;SCGB1C1;MIP;ORAI2;KCTD14;CFD;L3MBTL1;SLC45A3;KLK1;ABCB4;EBI3;PHYHIPL;CLCNKA;C2CD4C;ART5;ADAMTS16;ART1;GRIN2A;CYP4X1;KCNN1;PCK1;RIMKLA;B4GALNT2;NTSR1;WFDC13;RTBDN;CADM4;COL24A1;POU6F2;SLC16A11;CNFN;FER1L6;RNF223;RNF222;ACER1;GRIN3A;GIPC3;D…
H3K36me3 endothelial cell of umbilical vein hg19	0.999991	1	0.263399	2.44077e-06	RTL1;CNTF;VIPR1;DQX1;ATN1;IL4I1;HOXA9;RINL;SPATA21;PLAU;ARHGDIA;CHEK1;NUDT15;MAF1;TNFRSF4;ACAD10;SCN1B;CSGALNACT1;PPP1R16B;CCDC154;TICAM2;ADPRHL1;TMOD4;TTC21A;ALG12;SDHD;PASK;PGF;GBGT1;PRSS53;SPATA17;DOK3;FANCD2;MSH4;DDIT4;MALL;ORAI2;TSSK4;CCDC151;TSPYL4;CD274;TEX22;CSF2RB;HIGD1B;FAM124B;ADAMTS13;XRRA1;NHLH1;DND1;CMYA5;TCTEX1D4;CDH24;CYC1;DENND4B;KLHDC8B;ABCA7;TRPV1;IFFO1;HAL;FES;ITGA10;TUBGCP6;H…
H3K36me3 G1E-ER4 mm9	0.999991	1	0.393565	3.6409e-06	VARS;HDAC10;D130043K22RIK;IPP;RRH;ZFP608;SLC4A1;SLC4A2;TMEM91;C4A;RINL;SLC12A6;ACAD10;A330032B11RIK;SCN1B;ACAD12;TMEM88B;NHLRC4;COL23A1;DHDH;ARMC7;PASK;EML2;FNDC5;ADCY9;SPATA17;ASTL;SOAT2;DDIT4;ORAI2;CAGE1;L3MBTL1;ZFP867;ACTL7A;ACTL7B;LPAR2;ZFP629;DEDD2;XRRA1;CYP2T4;PIP5K1C;ABCA7;GP5;IFFO1;GP9;HAL;MC1R;ADCK2;A330023F24RIK;HYOU1;TMCC2;CORO7;CPEB3;ZFP750;C2CD2L;FERMT3;ACHE;QPRT;LRRC4;CYB561D1;AIFM3…
H3K4me3 cardiac fibroblast hg19	0.999991	1	0.351084	3.24769e-06	CNTFR;FAAH;IRS1;SEC1;TMEM91;RAB43;NIPAL4;AS3MT;RIMS3;RASSF2;PLAU;PDK4;MACROD1;CEP250;NUDT15;MNX1;SCN1B;ANKS1B;GUCY1A2;CADPS2;KCNH4;SPINK2;HFM1;FBXW11;DHDH;ADAM11;REV1;TTC21A;ARMC7;EBF3;SYPL2;SRCIN1;STX1B;ADCY9;GPR161;DOK7;MADD;COL4A3;KCTD14;PFN4;CCDC81;RPP25;ABCG4;EXD1;CCDC142;CFH;TMEM63C;NPR1;SYCP2L;ABCB4;FBXO43;ART5;CORO1A;TMEM240;NUP160;DNAJC28;DEDD2;CCDC144B;FAM171A1;EFNB3;TBXA2R;MICAL1;CMYA5…
H3K27me3 A549 hg19	0.999991	1	0.609096	5.63046e-06	CNTFR;FAAH;NPFFR1;GMFG;SEC1;CPNE6;ABAT;ISM2;AQP3;SLC4A5;NIPAL4;SPIC;FRAT1;FAM110B;LIPG;SOX8;SLC12A6;MYOZ1;PROK1;SCN1B;COL23A1;DHDH;CACNA2D2;ISLR2;EBF4;VWA5B2;ANK1;SYTL2;SIGIRR;FNDC5;AZGP1;HOXB9;SCGB1C1;MIP;KCNQ1;GPR161;L3MBTL1;WFDC11;SLC45A3;ABCB4;EBI3;C2CD4C;TTBK1;TRPM2;FAM171A2;CYP4X1;SEC14L5;KCNN1;SYMPK;KCNN3;N4BP3;RIMKLA;SCN3B;B4GALNT2;NTSR1;B4GALNT4;EXPH5;RTBDN;SLC10A4;ABCA2;WNT10B;CADM4;ACE…
H3K4me3 liver mm9	0.999991	1	0.494863	4.57125e-06	ZFP964;VARS;HDAC10;COL12A1;ENO2;IL27RA;FAM110B;LIPG;PDK4;4933405D12RIK;VPS39;SCN1B;ZFP286;PAQR4;SERPINF2;DHDH;BHLHA15;SIGIRR;FNDC5;CYP27A1;ADCY9;SPATA17;SOAT2;AKR1C14;KCNQ1;DDIT4;CAGE1;ZFP9;PRR14;L3MBTL1;NUP205;ZFP867;TEX22;LPAR2;C2CD4C;ART5;SKA3;A930007I19RIK;CD79B;F420014N23RIK;5730409E04RIK;PGBD5;RDH11;SEC14L5;KCNN1;N4BP3;EXPH5;GSDMD;OSGIN1;IFI44;CDC6;4921536K21RIK;MYO5B;PPP1R1B;A330023F24RIK;…
H3K4me3 B cell hg19	0.999991	1	0.35837	3.30239e-06	CNTFR;IRS1;TACO1;SEC1;FAM13A;RTKN2;RAX;HR;KNDC1;SPATA20;AQP3;TMEM91;SAMD15;PLAU;GRAP2;LIPG;PDK4;CEP250;HOXA1;PITX3;EOMES;COL27A1;TICAM2;FBXW11;NHLRC4;COL23A1;DHDH;CACNA2D2;TTC21A;ARMC7;SYPL2;VWA5B2;PASK;SYTL3;BCAN;HOXB9;GPR161;MADD;COL4A3;HOXB4;PFN4;ABCG4;PRR14;EXD1;CD274;CCDC142;TMEM63C;NPR1;SH2D2A;TEX22;CREM;CREBL2;HOXB13;ART5;CORO1A;TMEM240;AK7;NUP160;TRPM2;FAM124B;GRIN2A;TBXA2R;STAP1;IGFBP6;G…
H3K79me2 A549 hg19	0.999991	1	0.255688	2.3474e-06	SLC46A1;TACO1;IPP;RXFP4;SAT2;FADS3;NIPAL4;BAIAP2L2;CHEK1;MACROD1;CEP250;NUDT15;MNX1;WDHD1;SZT2;GIN1;ENTPD5;ALG12;SDHD;TM4SF4;PASK;KCTD4;PRSS53;SULT2B1;ZFP41;ASPHD1;FANCD2;ANTXRL;DDIT4;ORAI2;PFN4;PRR14;GNAZ;CCDC142;TEX22;MST1R;PKMYT1;FBXO43;DNAJC27;ADAMTS13;MICAL1;CAMTA2;PIP5K1C;IGFBP6;MAP2K7;SOCS4;GSDMD;MYH7B;ZFHX2;NCAPH2;TMEM190;NR2F1;SSC5D;FANCG;TSGA10;PIN1;HYOU1;PYROXD2;ESAM;FGFR4;GLIPR1L2;ZFP…
H3K9me3 G1E-ER4 mm9	0.999991	1	0.60544	5.55649e-06	VIPR1;FAAH;GFI1;ISM1;HOXA9;SCN11A;EVA1C;LIPG;MNX1;SCN1B;UNC5A;KCNK13;SOX14;TM4SF4;EBF4;VWA5B2;ANK1;EML2;ADCY9;HOXB9;ASTL;KCNQ2;PFN4;ACOT6;PXT1;NECAB2;WFDC11;SLC45A3;GM19277;AGAP2;PHYHIPL;ZFP629;C2CD4C;TEX19.1;ADAMTS16;FAM171A1;FAM171A2;GRIN2A;SLCO6D1;PGBD5;ARSJ;OLFR982;ALX4;1500009C09RIK;CD14;N4BP3;RIMKLA;SCN3B;B4GALNT2;PCDHA8;NXNL2;B4GALNT4;SLC10A4;WNT10B;PRRT3;FER1L4;GPR12;NR2F1;D430041D05RIK;I…
H3K4me2 A549 hg19	0.999991	1	0.495826	4.53114e-06	CPNE7;ABAT;ISM2;TMEM91;AS3MT;RINL;ANPEP;PLCE1;ATXN7L2;SCN1B;SRRM3;UNC5A;NHLRC4;COL23A1;ARMC7;GPR37L1;PASK;ORAI2;KCTD13;TTLL13;KCTD14;TPH2;CFH;SRCAP;SYCP2L;ABCB4;LPAR2;PHYHIPL;SKA3;C3;ART1;MICAL1;WBP2NL;ALX4;CD14;RIMKLA;SCN3B;PCDHA8;GSTM4;CADM4;BTBD17;NCAPH2;KLHDC8B;RNF223;RNF222;SLC6A7;LPAR5;DCHS2;XKR4;ZBTB8B;CD200;SUGP2;ACHE;KIF14;GPR20;TMEM52;JRKL;PCSK6;CHRDL2;SLC6A4;IFIH1;GABRR3;KCNT1;JPH3;ADA…
H3K27me3 erythroblast mm9	0.999991	1	0.655812	5.98987e-06	TSKS;COL12A1;D130043K22RIK;ABAT;ISM1;AQP3;TMEM91;GLDN;NIPAL4;FAM110B;PDK4;PRSS8;A330032B11RIK;4930467K11RIK;SLC12A8;ANKS1B;D630039A03RIK;SLC34A2;EBF3;CYP27A1;ZC2HC1C;ADCY9;IL23A;OLFR279;ZFP9;TSPYL4;SLC45A3;TMEM63C;SH2D2A;EBI3;GM19277;LPAR2;PHYHIPL;ZFP629;ADAMTS16;TRPM1;FAM124B;ADAMTS13;5730409E04RIK;PGBD5;ARSJ;WBP2NL;KCNN1;ZBTB7B;SCN3B;EXPH5;3110082J24RIK;ST14;CADM4;GPR12;PDE2A;CIDEA;D430041D05RI…
H3K9me3 CH12.LX mm9	0.999991	1	0.47964	4.3737e-06	VIPR1;VARS;GFI1;RAX;ISM1;FRAT1;HOXA9;SPATA21;EVA1C;MNX1;GPR179;KCNK13;HNF1B;VWA5B2;ANK1;OLFR159;BCAN;ADCY9;HOXB9;ASPHD1;ORAI2;TTLL13;PFN4;ACOT6;PXT1;GM19277;PHYHIPL;GATA2;FAM171A2;SLCO6D1;KCNN3;1500009C09RIK;N4BP3;PCDHA8;NXNL1;NAPSA;NR2F1;CTSLL3;4930515B02RIK;GP5;GRIN2B;XKR7;GP9;GRIN3A;MYO5B;PCDHB6;PCDHB5;FAT4;XKR4;HOXD9;CLIC6;AU022754;QPRT;GRIK3;LRRC4;KIF14;PIGZ;HOXC12;PCSK6;LFNG;SHE;JPH3;ZFP385…
H3K4me3 erythroblast mm9	0.999991	1	0.513165	4.67441e-06	MAPKBP1;VIPR1;GM16548;D130043K22RIK;TCAM1;SCARNA2;ISM1;1700003D09RIK;IL27RA;AS3MT;RASSF2;ANPEP;EVA1C;PDK4;ANKFY1;VSTM5;PAQR4;COL23A1;ISLR2;BHLHA15;FNDC5;CYP27A1;DDIT4;ORAI2;KCTD13;PFN4;DNA2;PRR14;PXT1;L3MBTL1;TEX22;LPAR2;PHYHIPL;C2CD4C;4930520O04RIK;5730409E04RIK;CMYA5;RIMKLA;STX4A;B4GALNT4;GSDMD;CADM4;ACE;ZFP759;NCAPH2;SETD1A;CIDEA;4921536K21RIK;LPAR5;GIPC3;MYO5B;GIPC2;FAT4;XKR4;CC2D1A;GRIK4;TME…
H3K27me3 G1E-ER4 mm9	0.999991	1	0.78139	7.11343e-06	FAAH;HPSE2;SERPINE3;4933436E23RIK;SEC1;GFI1;ZAN;SVS3A;WIPF3;COL12A1;CYP3A13;SPATA20;SOGA3;AQP3;TMEM91;NIPAL4;SPIC;GM4926;SPATA21;PDK4;PRSS8;PGLYRP1;VSTM5;A330032B11RIK;ZFP286;ZP3R;ADGB;ARL11;SLC34A2;KCTD19;CACNA2D4;CMBL;DSG1B;EML2;FNDC5;CYP27A1;ZC2HC1C;BCAN;AZGP1;ADCY9;SLPI;IL23A;PPP1R3E;GPR161;METTL7A3;MALL;ZFP296;PFN4;H2-M10.5;H2-M10.6;5830416I19RIK;SH2D2A;EBI3;TEX24;WDR64;CLCNKA;C3;CD79A;FAM17…
H3K36me3 keratinocyte hg19	0.999991	1	0.24659	2.24247e-06	MAPKBP1;CNTF;HDAC10;IRS1;DQX1;ATN1;RXFP4;SPATA20;AQP3;TGM1;HOXA9;SPATA21;PLAU;ARHGDIA;FPGS;CHEK1;SLC16A8;SLC12A6;ACAD10;SCN1B;RSPH6A;WDHD1;TICAM2;ADPRHL1;TMOD4;NFKBIL1;TTC21A;ALG12;SDHD;PASK;KCTD4;SPATA17;DOK3;LTB4R2;FANCD2;MSH4;DDIT4;ORAI2;TSSK4;S100A3;CCDC151;PRR14;CCDC142;TEX22;MST1R;HIGD1B;ADAMTS13;TBXA2R;NHLH1;DND1;TCTEX1D4;CDH24;CAMTA2;CYC1;MAP2K7;SOCS4;RHBDD3;SETD1A;CIDEB;ABCA7;IFFO1;ADCY1…
H3K27me3 megakaryocyte mm9	0.999991	1	0.685371	6.22684e-06	SLC23A3;FAAH;NPFFR1;COL12A1;PRF1;D130043K22RIK;A630076J17RIK;ISM1;GM5;AS3MT;BAIAP2L2;PDK4;PRSS8;PGLYRP1;SLC12A8;SCN1B;ZFP286;ANKS1B;D630039A03RIK;SLC34A2;PAQR4;DHDH;ANK1;KRT9;CYP27A1;OLFR159;ZC2HC1C;AZGP1;SLPI;MIP;PPP1R3E;LGALS12;CYP2E1;H2-M10.6;ACOT6;C4BP;CFD;TMEM63C;ABCB4;CLCNKB;PHYHIPL;ZFP629;ADAMTS16;C3;ART1;FAM171A1;ADAMTS13;ARSJ;PCK1;N4BP3;NXNL1;B4GALNT4;PRRT1;GPR17;3110082J24RIK;NAPSA;PRRT…
H3K36me3 K562 hg19	0.999991	1	0.216879	1.96985e-06	SLC23A3;CNTF;DQX1;SEC1;IPP;SCARNA2;TMEM91;IL4I1;FPGS;KIF5A;CHEK1;MACROD1;SLC39A5;SLC12A6;MAF1;WDHD1;FBXW5;ADPRHL1;SDHD;KCTD4;SLC9B2;BCAN;DPM2;LTB4R2;FANCD2;MSH4;DDIT4;MADD;KCTD13;TCTA;TSSK4;CCDC151;CCDC142;NPR2;TEX22;GATA2;DEDD2;ADAMTS13;DND1;TCTEX1D4;CYC1;MAP2K7;SOCS4;PLK4;GSDMD;SLC10A5;CIDEB;IFFO1;INHBE;ITGA10;TUBGCP6;PIN1;CORO7;CPEB3;SUGP2;C2CD2L;FERMT3;UCN;LRSAM1;QPRT;MAST1;LRRC4;BRCA1;CYB561…
H3K4me1 erythroblast mm9	0.999991	1	0.606381	5.50678e-06	ZFP964;MAPKBP1;SLC46A1;GFI1;D130043K22RIK;TMEM91;IL27RA;AS3MT;FAM110B;LIPG;PDK4;SOX8;PGLYRP1;VSTM5;ZFP286;PAQR6;ENTPD5;COL23A1;EBF3;BHLHA15;CYP27A1;SCGB1C1;KCNQ1;METTL7A3;MALL;ORAI2;TTLL13;ZFP9;ACOT6;L3MBTL1;TMEM63C;ZFP867;PHYHIPL;ZFP629;GATA2;4930520O04RIK;FAM171A1;FAM171A2;CYP4X1;5730409E04RIK;PGBD5;WBP2NL;KCNN3;RIMKLA;SCN3B;B4GALNT2;STX4A;SEC31B;NXNL2;GSTM4;SLC10A4;PRRT1;GSDMD;CADM4;ACE;PDE2A;…
H3K4me3 G1E-ER4 mm9	0.999991	1	0.368504	3.33991e-06	MAPKBP1;APOL9B;VARS;4933436E23RIK;ATN1;B930059L03RIK;IPP;TCAM1;SAT2;IRS3;SOGA3;ENO2;TMEM91;GM16023;TGM1;RASSF2;MPZ;CHEK1;CEP250;VSTM5;PITX3;SZT2;PAQR4;FBXW11;TSC2;ARMC7;ALG12;BHLHA15;AP5B1;FAM227A;KCTD7;ASPHD1;SOAT2;FANCD2;OLFR279;CSNK2B;MADD;ORAI2;RPP25;TMEM63C;NPR1;NPR2;LPAR2;CREBL2;FBXO43;CORO1A;AK7;CD79A;TNFRSF17;CDH24;RHPN2;VARS2;STX4A;PLK4;PRRT3;FER1L4;ZFP759;KLHDC1;NFATC3;TRPV2;KLHDC8B;ABC…
H3K27me3 mammary epithelial cell hg19	0.999991	1	0.7447	6.74006e-06	MAPKBP1;CNTFR;FAAH;NPFFR1;CPNE7;GFI1;WIPF3;COL12A1;RAX;ISM2;SLC4A5;HOXA9;RASSF2;PDK4;SOX8;CER1;PROK1;ANKS1B;SLC34A2;UNC5A;KCNK10;NUP210;SLC34A1;SLC11A1;KCNK13;COL23A1;CACNA2D2;ISLR2;SOX14;HNF1B;EBF3;EBF4;VWA5B2;GBGT1;FNDC5;BCAN;STX1B;SCGB1C1;SOAT2;KCNQ1;KCNQ2;HOXB4;NECAB2;ABCB4;EBI3;CLCNKB;PHYHIPL;CLCNKA;C2CD4C;ART5;TTBK1;ADAMTS16;TRPM2;KCNN1;SYMPK;KCNN3;TRPM8;B4GALNT2;NTSR1;B4GALNT4;RTBDN;SLC10A…
H3K36me3 GM12878 hg19	0.999991	1	0.309472	2.78933e-06	SLC23A3;MAPKBP1;CNTF;DQX1;ATN1;RXFP4;SLC4A2;NIPAL4;RINL;SPATA21;ARHGDIA;FAM110B;CHEK1;NUDT15;MAF1;TNFRSF4;ACAD10;VPS39;SCN1B;PAQR6;TICAM2;TMOD4;TTC21A;PASK;FNDC5;CLIP2;EID3;ACAP1;DOK3;LTB4R2;FANCD2;MSH4;DDIT4;MADD;ORAI2;TCTA;TSSK4;PRR14;CCDC142;UBA7;SRCAP;SLC41A2;TXK;NPR2;CSF2RB;MST1R;SKA3;CORO1A;HIGD1B;ADAMTS13;ITPRIPL1;TBXA2R;NHLH1;DND1;TCTEX1D4;CDH24;STAP1;CYC1;SOCS4;PLK4;DENND4B;SETD1A;IFI44;…
H3K4me3 G1E mm9	0.999991	1	0.381605	3.43948e-06	ANKRD13B;MAPKBP1;KCNG3;VARS;4933436E23RIK;CHRM4;ATN1;IPP;TCAM1;SAT2;SCARNA2;IRS3;ENO2;TMEM91;GM16023;ZFP119B;RASSF2;MEIOB;4933405D12RIK;SOX8;PITX3;KCNH4;SZT2;GIN1;ISLR2;TC2N;PGF;KCTD7;CACNB1;ZC2HC1C;ZFP41;FANCD2;MSH4;MADD;ORAI2;KCTD13;TTLL13;PRR14;GNAZ;NPR2;ZFP108;NCAPG;FBXO43;TMEM240;AK7;DNAJC28;ASIC4;PGBD5;KCNN1;CDH24;4930577N17RIK;RHPN2;STX4A;WNT2;GSDMD;SYT2;CADM4;1700028I16RIK;SETD1A;KLHDC1;A…
H3K4me1 G1E mm9	0.999991	1	0.679802	6.12246e-06	TSKS;ZFP964;FAAH;GMFG;4933436E23RIK;CLEC10A;DQX1;SEC1;GFI1;CPNE6;D130043K22RIK;IPP;ZFP608;SLC4A1;SCARNA2;SLC4A2;AS3MT;RASSF2;SPATA21;CHEK1;SOX8;A330032B11RIK;TANGO6;PAQR6;4930558J18RIK;ARMC7;BHLHA15;EBF4;EML2;FNDC5;ADCY9;ASPHD1;SCGB1C1;IL23A;OLFR279;PPP1R3E;AKR1C13;TTLL13;NSMF;5830416I19RIK;TSPYL4;PXT1;L3MBTL1;TMEM63C;ZFP867;AGAP2;LPAR2;ZFP629;MST1R;TEX19.1;A830009L08RIK;ADAMTS13;CYP4X1;XRRA1;SEC…
H3K4me3 WI38 hg19	0.999991	1	0.320044	2.8824e-06	PRDM8;ATP8A2;SEC1;SLC4A2;ISM1;TMEM91;NR3C2;FRAT1;RIMS3;PLAU;LIPG;PDK4;CEP250;NUDT15;SCN1B;PITX3;ANKS1B;NHLRC4;COL23A1;ADAM11;TTC21A;ATP1B2;PASK;TMEM130;EML2;GBGT1;DISP2;ADCY9;ASPHD1;PFN4;CCDC142;SYCP2L;TMEM59L;PKMYT1;FBXO43;ART5;CORO1A;NUP160;EFNB3;ITPRIPL1;TBXA2R;MICAL1;CMYA5;RHPN1;CAMTA2;IGFBP6;WNT2;EXPH5;PRRT1;GSDMD;ANKRD29;RHBDD3;NCAPH2;MEIG1;KLHDC1;NR2F1;CIDEA;SLC16A11;RAB27B;EIF2AK4;TSGA10;…
H3K36me3 cardiac mesoderm hg19	0.999991	1	0.229574	2.06648e-06	CNTF;ZWILCH;IRS1;DQX1;ATN1;RRH;SAT2;IL4I1;PLAU;MAF1;CCDC154;PAQR4;TMOD4;NFKBIL1;SDHD;KCTD4;PRSS53;DPM2;EID3;DOK3;LTB4R2;MSH4;PNLDC1;DDIT4;GPD1;TSSK4;CCDC151;TSPYL4;PMEL;SRCAP;USP54;TXK;TEX22;LPAR2;TMEM240;NUP160;ADAMTS13;RDH11;DND1;TCTEX1D4;DRD1;CYC1;DENND4B;BTBD16;CIDEB;KLHDC8B;TRPV1;ADCY10;LIN28A;FES;ITGA10;PCDHB5;TUBGCP6;HYOU1;ESAM;CNIH2;RCOR2;FERMT3;TRIM71;TOP2A;UCN;LRSAM1;CDKN1B;LRRC4;ITGAE;…
H3K4me1 megakaryocyte mm9	0.999991	1	0.710005	6.38653e-06	ZFP964;GM960;MAPKBP1;SLC46A1;FAAH;4933436E23RIK;D130043K22RIK;ABAT;SOGA3;ISM1;NIPAL4;AS3MT;HOXA9;SPATA21;EVA1C;FAM110B;CHEK1;PDK4;SOX8;4930467K11RIK;ZFP286;ANKS1B;D630039A03RIK;KCTD19;PAQR6;UNC5A;KCNK10;SLC34A1;ANK1;EML2;GBGT1;STX1B;EID3;ASPHD1;TTLL13;PFN4;ZFP9;ACOT6;CFD;L3MBTL1;NECAB2;TPH2;TPH1;CELA3B;KLK1;ZFP867;LPAR2;PHYHIPL;MST1R;4930520O04RIK;ADAMTS16;FAM124B;5730409E04RIK;GM15915;SYMPK;KCNN…
H3K4me1 G1E-ER4 mm9	0.999991	1	0.777922	6.9684e-06	CNTFR;FAAH;4933436E23RIK;DQX1;ACSM1;D130043K22RIK;1810064F22RIK;TCAM1;ZFP608;SLC4A1;SLC4A2;ACSM4;SOGA3;HTR4;LCTL;SLC4A5;IL27RA;RASSF2;SPATA21;TOPAZ1;ANPEP;SOX8;VSTM5;ANKS1B;GPR179;4930558J18RIK;ENTPD5;NFKBIL1;KCNK13;SERPINF2;ISLR2;BHLHA15;GPR37L1;PASK;EML2;SIGIRR;DKK4;ZC2HC1C;STX1B;ASPHD1;IL23A;PNLDC1;OLFR279;PPP1R3E;AKR1C13;5830416I19RIK;L3MBTL1;CELA3B;TMEM63C;ZFP867;SH2D2A;LPAR2;ZFP629;MST1R;UG…
H3K9me3 erythroblast mm9	0.999991	1	0.493784	4.42068e-06	CPNE7;GFI1;PRL2C5;SPIC;HOXA9;EVA1C;LIPG;PLCE1;A330032B11RIK;KCNK13;EBF3;EBF4;VWA5B2;ANK1;FNDC5;OLFR279;ORAI2;TTLL13;PXT1;GM19277;TEX24;PHYHIPL;ZFP629;TEX19.1;CYP2B9;AKR1C21;FAM171A2;SLCO6D1;PGBD5;ARSJ;OLFR982;WBP2NL;1500009C09RIK;CD14;N4BP3;B4GALNT2;PCDHA8;B4GALNT4;RTBDN;SLC10A4;WNT10B;IFI44;SLC16A11;4930515B02RIK;GPR137C;GIPC3;MYO5B;GIPC2;DMRTC2;PCDHB6;PCDHB5;HOXD9;VSX2;CLIC6;PTPRU;MEI1;QPRT;VMN…
H3K4me3 megakaryocyte mm9	0.999991	1	0.525958	4.7072e-06	HDAC10;D130043K22RIK;TCAM1;IL27RA;NIPAL4;IL4I1;PDK4;SOX8;SLC12A6;MNX1;ANKS1B;ADGB;PAQR4;ISLR2;BHLHA15;CYP27A1;ZC2HC1C;SOAT2;KCNQ1;MALL;KCTD13;CCDC81;ZFP9;TMEM63C;ZFP867;C2CD4C;4930520O04RIK;5730409E04RIK;KCNN3;RIMKLA;SCN3B;NXNL2;EXPH5;GSDMD;ABCA2;PRRT3;D930007P13RIK;GREB1;CIDEA;D430041D05RIK;CIDEB;FHDC1;D630003M21RIK;GP9;GIPC3;MYO5C;HOXD3;XKR4;C2CD2L;LRRC36;DIRAS1;SHD;AIFM3;CAMKV;ZFP385B;DLGAP3;R…
H3K4me1 ES-E14 mm9	0.999991	1	0.730359	6.52067e-06	MAPKBP1;NPFFR1;HDAC10;MYT1L;4933436E23RIK;CPNE7;CPNE6;TMEM91;IL27RA;IL4I1;BAIAP2L2;TOPAZ1;EVA1C;LIPG;PGLYRP1;VSTM5;MNX1;CER1;SLC12A8;ZFP286;ARL11;KCTD19;PAQR6;SOX14;BHLHA15;CMBL;GBGT1;FNDC5;SULT2B1;BCAN;STX1B;EID3;HOXB9;ASPHD1;SOAT2;IL23A;MIP;KCNQ1;KCNQ2;MALL;CCDC81;ZFP9;GRID2IP;SLC45A3;CFH;EBI3;LPAR2;GATA2;ART5;ART1;TRPM2;CD79A;CYP4X1;5730409E04RIK;ARSJ;WBP2NL;1600010M07RIK;SCN3B;SLC5A4A;STX4A;N…
H3K27me3 testis mm9	0.999991	1	0.774441	6.90502e-06	VIPR1;NPFFR1;CPNE7;COL12A1;RAX;ZFP608;ISM1;AQP3;IL27RA;HOXA9;RASSF2;EVA1C;LIPG;HOXA1;SOX8;MNX1;KRT4;COL23A1;ISLR2;SOX14;HNF1B;EBF3;EBF4;VWA5B2;ANK1;SOX10;BCAN;HOXB9;HOXB4;CCDC81;ZFP9;PRR14;ALX4;SYMPK;SLAMF6;B4GALNT4;RTBDN;SLC10A4;PRRT1;WNT10B;3110082J24RIK;ST14;CADM4;COL24A1;GPR12;D930007P13RIK;NR2F1;D430041D05RIK;GRIN2C;FHDC1;D630003M21RIK;XKR7;SLC6A7;GIPC3;MYO5B;MYO5C;PPP1R1B;PDE3A;HOXD3;ZBTB8B…
H3K27me3 fibroblast of dermis hg19	0.999991	1	0.774441	6.90502e-06	GMFG;CLEC10A;SEC1;SLC4A1;ISM2;AQP3;SLC4A5;IL27RA;SPIB;NIPAL4;RASSF2;PLCE1;PRSS8;MYOZ1;SLC34A1;SLC11A1;COL23A1;DHDH;CACNA2D4;EBF4;EML2;FNDC5;DKK4;SULT2B1;AZGP1;SCGB1C1;MIP;KCNQ1;ANTXRL;KCNQ2;MALL;TTLL13;KCTD14;L3MBTL1;NECAB2;KLK1;EBI3;WDR64;C2CD4C;ADAMTS16;C3;ART1;CD79A;GRIN2A;NHLH1;WBP2NL;KCNN1;B4GALNT2;NXNL1;EXPH5;WFDC13;CADM4;DNAH10;BTBD17;GREB1;TMEM190;CNFN;FHDC1;FER1L6;RNF222;XKR7;GRIN3A;GIPC…
H3K36me3 HepG2 hg19	0.999991	1	0.268703	2.39465e-06	CNTF;IRS1;DQX1;GFI1;ATN1;RXFP4;SAT2;SLC4A2;ENO2;IL4I1;SPATA21;ARHGDIA;FPGS;CHEK1;SLC16A8;NUDT15;SLC12A6;MAF1;ACAD10;CER1;SCN1B;SCARA3;TICAM2;TMOD4;DIO1;TTC21A;PASK;PRSS53;FNDC5;SPATA17;FANCD2;DDIT4;MADD;ORAI2;TSSK4;CCDC151;CCDC142;SRCAP;TEX22;PHYHIPL;HIGD1B;ADAMTS13;ITPRIPL1;NHLH1;DND1;CDH24;CYC1;MAP2K7;SOCS4;SLC10A5;ZFHX2;DENND4B;SETD1A;TRPV1;CDC6;GP5;IFFO1;GGN;HAL;ADCK2;ITGA10;REEP2;TUBGCP6;HYO…
H3K9me3 fibroblast of lung hg19	0.999991	1	0.253521	2.24683e-06	RTL1;KCNG3;FAAH;MYT1L;IL5RA;TEKT4;CER1;VPS39;CCDC155;SLC15A1;TICAM2;COL23A1;LMTK3;TM4SF4;ADCY9;SPATA17;RAB37;TBPL2;TEX22;PROZ;CSF2RB;VTCN1;HOXB13;HIF1A;ADAMTS16;STK31;NLRP6;PGBD5;WBP2NL;N4BP3;PCDHA8;WNT2;SLC10A4;GSDMD;MYH7B;IFI44;EIF2AK4;TDRD6;SELP;SELL;LHX6;CNTN4;XKR4;PIWIL2;CLIC6;LRSAM1;MEI1;MAST1;DDX43;JRKL;ZFP82;FBLL1;SHE;SCPEP1;B3GALT2;DDI1;MYO18B;SIX3;TRIM60;IZUMO2;ANKDD1A;PLA2G4F;ANO8;PAX6…
H3K36me3 HeLa-S3 hg19	0.999991	1	0.260984	2.29501e-06	SLC23A3;DQX1;ATN1;RXFP4;SCARNA2;SPATA21;ARHGDIA;NUDT15;ACAD10;SCN1B;CSGALNACT1;TICAM2;PAQR4;TTC21A;ALG12;SDHD;PASK;PRSS53;BCAN;SPATA17;SLPI;FANCD2;DDIT4;TCTA;TSSK4;S100A3;SULT6B1;CCDC151;CCDC142;TEX22;ABHD8;MST1R;GATA2;HIGD1B;DEDD2;ADAMTS13;TBXA2R;NHLH1;TCTEX1D4;MAP2K7;DENND4B;SETD1A;TRPV1;CDC6;IFFO1;HAL;ADCK2;ITGA10;TUBGCP6;CPEB3;CPEB2;SLC26A6;UCN;PTPRU;KCNK7;ANKRD33B;LRRC4;FBLL1;NR2E3;WFDC3;HK3…
H3K4me1 kidney mm9	0.999991	1	0.768551	6.72939e-06	SLC23A3;VIPR1;SLC46A1;FAAH;CPNE7;D130043K22RIK;IPP;1810064F22RIK;A630076J17RIK;LCTL;IL27RA;AS3MT;HOXA9;CHEK1;4933405D12RIK;SOX8;ATP6V1E2;ZFP286;ADGB;ENTPD5;COL23A1;SOX14;SYTL2;FNDC5;SULT2B1;AZGP1;IL23A;LGALS12;MALL;C4BP;TEX22;GATA2;ART5;UGT1A7C;TRPM2;5730409E04RIK;PGBD5;RDH11;MICAL1;CMYA5;CYP2T4;KCNN1;ALX4;SCN3B;NXNL2;EXPH5;GSTM4;PLK4;GPR12;D430041D05RIK;IFI44;CIDEB;ABCA7;FHDC1;GP9;MC1R;HYOU1;ZBT…
H3K27me3 SK-N-SH hg19	0.999991	1	0.726226	6.33647e-06	NPFFR1;HPSE2;GFI1;WIPF3;COL12A1;RAX;ACSM4;ISM1;ISM2;GLDN;LIPG;PDK4;GNAT1;MNX1;PROK1;SCN1B;SLC34A2;KCNK10;KCNK13;SOX14;HNF1B;EBF3;VWA5B2;SIGIRR;AZGP1;SCGB1C1;KCNQ1;MALL;CYP2E1;CFD;SYCP2L;PHYHIPL;C2CD4C;ADAMTS16;TRPM2;GRIN2A;CYP4X1;KCNN1;ALX4;SYMPK;N4BP3;B4GALNT2;NTSR1;SLC10A4;WNT10B;COL24A1;GPR12;PDE2A;POU6F2;CIDEA;CNFN;GRIN2C;RNF223;RNF222;ATP4A;SLC6A7;GRIN3A;GIPC3;DCHS2;MYO5B;MYO5C;PPP1R1B;GIPC2…
H3K4me1 NT2-D1 hg19	0.999991	1	0.765607	6.66727e-06	CNTFR;HDAC10;RXFP4;SPATA20;LCTL;ENO2;AQP3;IL27RA;BAIAP2L2;PLCE1;HOXA1;SOX8;PRSS8;ATXN7L2;SRRM3;SLC34A2;PAQR6;CCDC78;NHLRC4;SOX14;CACNA2D4;MYO7A;GPR37L1;VWA5B2;PASK;SOX10;EML2;GBGT1;SIGIRR;FNDC5;BCAN;STX1B;IL23A;GPR161;DDIT4;KCNQ2;LGALS12;MALL;ORAI2;KCTD13;NECAB2;LPAR2;MST1R;GATA2;CD79B;TRPM1;CD79A;GRIN2A;MICAL1;SEC14L5;KCNN1;B4GALNT4;GPIHBP1;GSDMD;GPR17;WNT10B;ACE;BTBD17;KLHDC8B;GRIN3A;LPAR5;ADCK…
H3K4me3 HEK293 hg19	0.999991	1	0.38965	3.38909e-06	HPSE2;SEC1;RAX;TMEM91;RAB43;AS3MT;TEKT2;CEP250;TEKT4;SCN1B;RGS6;PITX3;ANKS1B;GUCY1A2;SLC34A2;KCNH4;FBXW11;DHDH;TTC21A;EBF3;SYPL2;SRCIN1;TMEM130;SIGIRR;ADCY9;DOK7;MADD;PFN4;RPP25;ABCG4;PXT1;CD274;CCDC142;SRCAP;SYCP2L;HPCA;CACNA1D;ART5;CORO1A;NUP160;DNAJC28;GOLGA7B;FAM171A1;TBXA2R;MICAL1;CASKIN1;KCNN1;MAP2K7;WNT2;B4GALNT4;LRRC4B;ACBD7;ZFHX2;ATP8B3;WSCD2;MEIG1;KLHDC1;RAB27B;FOXN4;GRIN2C;FANCG;TSGA10…
H3K4me3 brain microvascular endothelial cell hg19	0.999991	1	0.341976	2.97011e-06	IRS1;SEC1;TMEM91;NIPAL4;AS3MT;RIMS3;RASSF2;MACROD1;CEP250;ATXN7L2;VSTM5;SCN1B;ANKS1B;CADPS2;FBXW11;DHDH;TTC21A;ARMC7;EBF3;GPR161;MADD;PFN4;CCDC81;RPP25;ABCG4;CCDC142;SRCAP;TMEM63C;TMEM59L;CREBL2;ART5;CORO1A;TMEM240;NUP160;DNAJC28;FAM171A1;TBXA2R;MICAL1;MAP2K7;WNT3;GSDMD;ZFHX2;DNAH10;ATP8B3;ARHGEF37;MEIG1;KLHDC1;TRPV2;IFI44;RAB27B;SYT9;FANCG;TSGA10;DCHS2;ITGA10;MYO5C;NFE2L3;TUBGCP6;MANSC1;FAT4;LHX…
H3K4me3 fibroblast of pulmonary artery hg19	0.999991	1	0.348911	3.02798e-06	SEC1;TMEM91;RAB43;NIPAL4;AS3MT;SYNGAP1;RASSF2;KIF5A;MACROD1;NUDT15;VSTM5;SCN1B;CADPS2;KCNH4;KCTD19;HFM1;FBXW11;NHLRC4;KCNK13;COL23A1;DHDH;REV1;ARMC7;EBF3;ASPHD1;GPR161;MADD;KCTD14;PFN4;DNA2;CCDC81;ABCG4;EXD1;SLC45A3;CCDC142;CACNA1D;ART5;CORO1A;TMEM240;NUP160;DNAJC28;CCDC144B;FAM171A1;EFNB3;ITPRIPL1;TBXA2R;MICAL1;MAP2K7;SCN3B;GSTM4;GSDMD;WNT10B;DNAH10;ATP8B3;MEIG1;KLHDC1;RAB27B;CDC6;SYT9;TSGA10;MC…
H3K4me3 epithelial cell of esophagus hg19	0.999991	1	0.329214	2.85705e-06	CNTFR;IRS1;SEC1;TMEM91;RAB43;NIPAL4;AS3MT;SYNGAP1;FGF8;RASSF2;ANPEP;PDK4;MACROD1;CEP250;NUDT15;VSTM5;SLC34A2;HFM1;FBXW11;REV1;SYPL2;PASK;ALDH3A1;EID3;ZFP41;RGS9BP;PPP1R3E;GPR161;MADD;COL4A3;TTLL13;ABCG4;EXD1;PXT1;CCDC142;UBA7;SRCAP;NPR1;ART5;CORO1A;DNAJC28;CCDC144B;FAM171A1;MICAL1;SEC14L5;CASKIN1;CAMTA2;MAP2K7;B4GALNT4;GSTM4;MYH7B;WNT10B;DNAH10;CCDC13;WSCD2;PTCH2;SYT9;FANCG;TSGA10;DCHS2;FES;ITGA1…
H3K4me1 brain mm9	0.999991	1	0.762662	6.61601e-06	GM960;HDAC10;HPSE2;GMFG;4933436E23RIK;CPNE7;D130043K22RIK;RAX;4933433G15RIK;TCAM1;AQP3;TMEM91;SLC4A5;GLDN;IL27RA;NIPAL4;ANPEP;EVA1C;PDK4;SLC12A6;SCN1B;ZFP286;RSPH6A;ADGB;D630039A03RIK;SLC34A2;CUBN;4930558J18RIK;SOX14;TM4SF4;EML2;FNDC5;CYP27A1;ASPHD1;PPP1R3E;CCDC81;ACOT6;L3MBTL1;TPH2;TMEM63C;TEX22;ART5;4930520O04RIK;A830009L08RIK;ART1;FAM171A1;CYP4X1;ARSJ;SCN3B;B4GALNT2;STX4A;EXPH5;GSTM4;GSDMD;PRR…
H3K4me3 cardiac muscle cell hg19	0.999991	1	0.389421	3.37759e-06	SAMD9L;IRS1;SEC1;TMEM91;RAB43;AS3MT;RIMS3;LIPG;CEP250;NUDT15;SCN1B;STK32C;ANKS1B;PPP1R16B;GUCY1A2;SLC34A2;CADPS2;FBXW11;COL23A1;DHDH;TTC21A;EBF3;ATP1B2;TMEM130;SYTL2;ADCY9;ASPHD1;DOK7;MADD;KCTD14;PFN4;CCDC81;RPP25;ABCG4;PRR14;CD274;CCDC142;SRCAP;TMEM63C;SYCP2L;TMEM59L;ART5;CORO1A;TMEM240;NUP160;DEDD2;C3;FAM171A1;FAM124B;TBXA2R;MICAL1;RHPN1;MAP2K7;WNT2;B4GALNT4;GSTM4;PRRT1;GSDMD;ACBD7;SYT2;DNAH10;…
H3K4me3 fibroblast of skin of abdomen hg19	0.999991	1	0.33791	2.92706e-06	IRS1;SEC1;HR;SCARNA2;TMEM91;RAB43;NIPAL4;AS3MT;RASSF2;LIPG;MACROD1;CEP250;NUDT15;ATXN7L2;VSTM5;ANKS1B;HFM1;FBXW11;NHLRC4;DHDH;REV1;EBF3;TMEM130;GPR161;MADD;COL4A3;HOXB4;CCDC81;RPP25;ABCG4;CCDC142;CFH;SRCAP;SYCP2L;ART5;CORO1A;TMEM240;NUP160;DNAJC28;DEDD2;CCDC144B;FAM171A1;TBXA2R;MICAL1;WNT2;GSTM4;PRRT1;WNT10B;DNAH10;ATP8B3;MEIG1;IFI44;RAB27B;SYT9;FANCG;TSGA10;GRIN3A;KIF18B;PCDHB6;NFE2L3;MANSC1;FAT…
H3K4me3 Jurkat hg19	0.999991	1	0.355461	3.0782e-06	CNTFR;SEC1;HR;TMEM91;RAB43;SYNGAP1;SAMD15;RASSF2;KIF5A;MACROD1;ANKFY1;CEP250;MAP3K8;EOMES;SEMA6C;KCNH4;HFM1;FBXW11;DHDH;REV1;CACNA2D2;ARMC7;PASK;ADCY9;SPATA17;HOXB9;PPP1R3E;GPR161;MADD;COL4A3;HOXB4;CD274;CCDC142;ART5;CORO1A;NUP160;DNAJC28;MICAL1;CASKIN1;KCNN3;MAP2K7;PCDHA8;WNT3;EXPH5;MYH7B;ZFHX2;NCAPH2;SETD1A;KLHDC1;ZBTB10;IFI44;RAB27B;POU2F2;GRIN2C;XKR7;TSGA10;MC1R;DCHS2;NFE2L3;LHX4;CORO7;FGFR4;…
H3K4me3 choroid plexus epithelial cell hg19	0.999991	1	0.387116	3.35164e-06	IRS1;SEC1;KNDC1;TMEM91;AS3MT;RIMS3;RASSF2;MACROD1;CEP250;NUDT15;SCN1B;PITX3;GUCY1A2;KCNH4;SPINK2;FBXW11;DHDH;ARMC7;EBF3;ATP1B2;PGF;SYTL2;STX1B;SPATA17;MADD;KCTD14;PFN4;RPP25;ABCG4;PRR14;PXT1;CD274;CCDC142;SRCAP;HPCA;ART5;CORO1A;TMEM240;NUP160;DNAJC28;DEDD2;FAM171A1;FAM124B;TBXA2R;MICAL1;CASKIN1;MAP2K7;GSTM4;PRRT1;MYH7B;SYT2;ZFHX2;DNAH10;ATP8B3;MEIG1;RAB27B;CDC6;POU2F2;FANCG;TSGA10;KIF18B;MYO5B;IT…
H3K4me3 fibroblast of gingiva hg19	0.999991	1	0.374331	3.23837e-06	CNTFR;IRS1;SEC1;TMEM91;RAB43;NIPAL4;AS3MT;RASSF2;MACROD1;CEP250;NUDT15;VSTM5;SCN1B;ANKS1B;KCNH4;HFM1;FBXW11;NHLRC4;KCNK13;COL23A1;DHDH;ARMC7;ATP1B2;SYPL2;TMEM130;EML2;STX1B;ADCY9;GPR161;DOK7;MADD;PFN4;CCDC81;RPP25;ABCG4;CD274;CCDC142;SRCAP;HOXB13;ART5;CORO1A;TMEM240;NUP160;DNAJC28;DEDD2;C3;FAM171A1;ITPRIPL1;TBXA2R;MICAL1;CASKIN1;FGF22;B4GALNT4;GSTM4;PRRT1;MYH7B;DNAH10;MEIG1;IFI44;RAB27B;SYT9;TSGA…
H3K4me3 fibroblast of pedal digit skin hg19	0.999991	1	0.38916	3.36062e-06	IRS1;SEC1;COL12A1;ENO2;TMEM91;GLDN;RAB43;NIPAL4;AS3MT;RASSF2;PLAU;LIPG;MACROD1;CEP250;NUDT15;VSTM5;PITX3;ANKS1B;EOMES;HFM1;COL23A1;DHDH;ARMC7;ATP1B2;SYPL2;PASK;RUNX3;TMEM130;ADCY9;ASPHD1;GPR161;DOK7;MADD;ABCG4;PRR14;PXT1;CCDC142;CFH;NPR1;PLD6;FBXO43;ART5;CORO1A;NUP160;FAM171A1;GRIN2A;TBXA2R;MICAL1;IGFBP6;GSDMD;SYT2;DNAH10;CCDC13;WSCD2;MEIG1;CIDEA;RAB27B;SYT9;TSGA10;KIF18B;TLX2;MYO5C;PPP1R1B;PDE3A…
H3K4me3 HCT116 hg19	0.999991	1	0.334881	2.89102e-06	TACO1;SEC1;HR;KNDC1;ESPN;TMEM91;RASSF2;MACROD1;ANKFY1;HOXA1;ATXN7L2;SCN1B;RGS6;ANKS1B;EOMES;SLC15A1;HFM1;FBXW11;DHDH;REV1;SYPL2;PASK;ZFP41;PPP1R3E;GPR161;DOK7;MADD;COL4A3;HOXB4;RPP25;ABCG4;PMEL;SLC45A3;CCDC142;CACNA1D;ART5;CORO1A;NUP160;DNAJC28;GOLGA7B;FAM171A1;MICAL1;CASKIN1;KCNN1;KCNN3;IGFBP6;MAP2K7;B4GALNT4;GSDMD;MEIG1;SETD1A;ZBTB10;RAB27B;REEP1;TSGA10;MC1R;ITGA10;NFE2L3;PDE3A;CORO7;FGFR4;RCOR…
H3K27me3 H7 hg19	0.999991	1	0.751139	6.47993e-06	CPNE9;CNTFR;NPFFR1;CPNE7;GFI1;COL12A1;RAX;ENO2;ISM2;AQP3;GLDN;IL27RA;SPIB;NIPAL4;ANPEP;LIPG;HOXA1;MNX1;SLC12A8;KCNK10;KCNK13;ISLR2;SOX14;EBF3;VWA5B2;ANK1;SOX10;SYTL2;BCAN;GPR161;MALL;CFD;SLC45A3;ABCB4;PHYHIPL;C2CD4C;GATA2;TTBK1;GRIN2A;CYP4X1;KCNN1;ALX4;CD14;B4GALNT2;SEC31B;NTSR1;RTBDN;SLC10A4;PRRT1;ABCA2;WNT10B;DNAH10;COL24A1;PDE2A;CIDEA;SLC16A11;CNFN;GRIN2B;SLC6A7;GRIN3A;ADCK2;GIPC3;STAR;PPP1R1B…
H3K4me3 Caco-2 hg19	0.999991	1	0.417968	3.60428e-06	FHOD3;CNTFR;IRS1;SEC1;FAM13A;KNDC1;SPATA20;ENO2;TMEM91;HOXA9;CEP250;NUDT15;ANKS1B;GIN1;FBXW11;COL23A1;REV1;TTC21A;MYO7A;ATP1B2;VWA5B2;PASK;PGF;DKK4;CYP27A1;ALDH3A1;ADCY9;HOXB9;DOK7;MADD;COL4A3;HOXB4;KCTD14;PFN4;CAGE1;RPP25;ABCG4;RASL12;CCDC142;NPR1;HPCA;CORO1A;FBLN2;NUP160;DNAJC28;GOLGA7B;CCDC144B;FAM171A1;ITPRIPL1;ARSJ;CASKIN1;MAP2K7;WNT3;B4GALNT4;SLC10A5;WNT10B;DNAH10;MEIG1;KLHDC1;RAB27B;FANCG;…
H3K4me3 retinal pigment epithelial cell hg19	0.999991	1	0.349685	3.01299e-06	SEC1;ISM2;TMEM91;RAB43;NIPAL4;RASSF2;MACROD1;CEP250;VSTM5;SCN1B;SLC34A2;SPINK2;HFM1;FBXW11;ARMC7;ALG12;SYPL2;SLC9B2;ASPHD1;PPP1R3E;DOK7;MADD;COL4A3;ABCG4;PMEL;CCDC142;NPR1;SYCP2L;BHLHE22;ART5;NUP160;DNAJC28;FAM171A1;FAM124B;GRIN2A;MICAL1;MAP2K7;SCN3B;B4GALNT4;EXPH5;GSTM4;WNT10B;DNAH10;ATP8B3;COL24A1;MEIG1;PTCH2;RAB27B;SYT9;TSGA10;NFE2L3;PDE3A;MANSC1;CORO7;XKR4;FGFR4;CPEB2;TTC25;GABRB2;CNTNAP1;DOC…
H3K4me3 fibroblast of mammary gland hg19	0.999991	1	0.320165	2.75411e-06	SEC1;HR;TMEM91;RAB43;AS3MT;RASSF2;LIPG;MACROD1;HOXA1;VSTM5;KCNH4;HFM1;FBXW11;DHDH;REV1;VASH2;EBF3;STX1B;ASPHD1;PPP1R3E;GPR161;MADD;HOXB4;CCDC81;RPP25;ABCG4;CCDC142;SLC1A2;BHLHE22;HOXB13;ART5;CORO1A;TMEM240;NUP160;DNAJC28;DEDD2;FAM171A1;MICAL1;IGFBP6;GSTM4;GSDMD;ANKRD34B;DNAH10;ARHGEF37;MEIG1;ZBTB10;CIDEA;RAB27B;SYT9;TSGA10;ITGA10;MYO5C;PPP1R1B;NFE2L3;PDE3A;MANSC1;CORO7;CPEB2;CD200;C2CD2L;LGALS3BP…
H3K27me3 NT2-D1 hg19	0.999991	1	0.727326	6.25387e-06	CPNE9;SLC46A1;FAAH;NPFFR1;CPNE7;RGSL1;ISM1;ENO2;ISM2;IL27RA;NIPAL4;ANPEP;LIPG;PLCE1;SOX8;MNX1;CER1;SLC12A8;SRRM3;SLC34A2;KCNK10;CCDC78;GPR37L1;VWA5B2;GBGT1;SIGIRR;CYP27A1;BCAN;HOXB9;MIP;HOXB4;NECAB2;ABCB4;PHYHIPL;MST1R;GATA2;FAM171A2;CYP4X1;KCNN1;KCNN3;RIMKLA;B4GALNT2;NXNL1;SEC31B;NTSR1;RTBDN;PRRT1;ABCA2;WNT10B;ST14;DNAH10;GPR12;NR2F1;POU6F2;SLC16A11;RAB27B;GRIN2C;GRIN2B;GRIN3A;GIPC3;MYO5C;PPP1R1…
H3K27me3 myotube hg19	0.999991	1	0.727326	6.25387e-06	NPFFR1;CPNE7;SEC1;ISM2;SLC4A5;IL27RA;SPIB;BAIAP2L2;ANPEP;MNX1;SLC12A8;ARL11;SLC34A1;SLC11A1;DHDH;GPR37L1;VWA5B2;DKK4;STX1B;SCGB1C1;MIP;TBPL2;MALL;KCTD14;CFD;L3MBTL1;EBI3;LPAR2;TRPM1;ART1;FAM171A2;GRIN2A;WBP2NL;TRPM8;CD14;RIMKLA;B4GALNT2;NXNL1;SEC31B;B4GALNT4;RTBDN;WNT10B;FER1L4;CADM4;COL24A1;CNFN;FER1L6;HRNR;RNF222;ACER1;GRIN3A;ADCK2;GIPC3;STRC;GIPC2;COL9A3;XKR4;MRAP2;TDGF1;TCHHL1;BPIFC;DENND1C;A…
H3K27me3 skeletal muscle myoblast hg19	0.999991	1	0.718492	6.17756e-06	FAAH;NPFFR1;ISM1;ISM2;IL27RA;MNX1;ANKS1B;UNC5A;NUP210;SLC34A1;DHDH;CACNA2D2;HNF1B;GPR37L1;VWA5B2;SULT2B1;STX1B;HOXB9;SCGB1C1;ANTXRL;DDIT4;MALL;EXD1;L3MBTL1;NECAB2;SLC45A3;SYCP2L;ABCB4;C2CD4C;ADAMTS16;TRPM1;C3;TRPM2;CD79A;FAM171A2;GRIN2A;CYP4X1;WBP2NL;KCNN1;B4GALNT2;NXNL1;B4GALNT4;CADM4;COL24A1;POU6F2;SLC16A11;CNFN;GRIN2C;FER1L6;GRIN2B;RNF223;RNF222;SLC6A7;GRIN3A;GIPC3;DCHS2;MYO5B;MYO5C;PPP1R1B;CO…
H3K27me3 brain mm9	0.999991	1	0.715548	6.15219e-06	GM960;NPFFR1;VARS;MYT1L;CPNE7;HTR4;AQP3;TMEM91;SLC4A5;GLDN;NIPAL4;LIPG;PDK4;4930467K11RIK;D630039A03RIK;SLC34A2;KCTD19;PAQR6;KCNK10;SOX10;SIGIRR;SULT2B1;CYP27A1;KCNQ1;KCNQ2;MALL;ZFP296;ZFP9;GRID2IP;L3MBTL1;TMEM63C;ABCB4;PHYHIPL;TTBK1;4930520O04RIK;TRPM2;CYP4X1;5730409E04RIK;PGBD5;ARSJ;WBP2NL;RIMKLA;SCN3B;B4GALNT2;SEC31B;EXPH5;ST14;ACE;GPR12;GREB1;CIDEA;5330417C22RIK;SLC6A7;MYO5B;PPP1R1B;GIPC2;DMR…
H3K4me1 lung mm9	0.999991	1	0.715548	6.15219e-06	GM960;DQX1;PRF1;D130043K22RIK;RXFP4;CYP3A13;ENO2;AQP3;SLC4A5;NIPAL4;IL4I1;RINL;CHEK1;TBC1D10C;SOX8;MNX1;ZFP286;ACAD12;ARL11;CUBN;PAQR6;PAQR4;COL23A1;SOX14;BHLHA15;ANK1;FNDC5;CYP27A1;ZC2HC1C;SLPI;SOAT2;IL23A;LGALS12;CCDC81;C4BP;L3MBTL1;TPH1;TEX22;PHYHIPL;GATA2;ART5;UGT1A7C;TRPM2;PGBD5;KCNN1;STX4A;SEC31B;EXPH5;GSTM4;SLC10A4;GSDMD;CADM4;GREB1;IFI44;SLC16A11;RAB27B;KLHDC8B;D630003M21RIK;HAL;MYO5B;HOX…
H3K4me1 cerebellum mm9	0.999991	1	0.712603	6.12684e-06	NPFFR1;HDAC10;COL12A1;TCAM1;SLC4A2;HTR4;LCTL;AQP3;GLDN;IL27RA;NIPAL4;LIPG;HOXA1;SOX8;VSTM5;CER1;SLC12A8;ADGB;KCTD19;SERPINF2;SOX14;HNF1B;BHLHA15;SYTL2;SULT2B1;CYP27A1;ZC2HC1C;EID3;SCGB1C1;LGALS12;ORAI2;CCDC81;GRID2IP;TPH2;SLC45A3;TMEM63C;LPAR2;C2CD4C;ADAMTS16;TRPM2;CYP4X1;ARSJ;SEC14L5;CMYA5;CYP2T4;KCNN1;KCNN3;SCN3B;SEC31B;NXNL2;WNT10B;ACE;D930007P13RIK;NCAPH2;GREB1;OSGIN1;RAB27B;4930515B02RIK;533…
H3K9me3 CD14-positive monocyte hg19	0.999991	1	0.689046	5.92425e-06	CPNE9;CNTFR;HPSE2;WIPF3;COL12A1;ISM1;ENO2;ISM2;GLDN;AS3MT;FAM110B;LIPG;PLCE1;HOXA1;SLC12A8;ANKS1B;EBF3;EBF4;ANK1;FNDC5;BCAN;GPR161;KCNQ2;MALL;L3MBTL1;TMEM63C;PHYHIPL;ART1;FAM171A1;FAM171A2;GRIN2A;ARSJ;N4BP3;SCN3B;B4GALNT2;SEC31B;NXNL2;RTBDN;SLC10A4;PRRT1;ACE;GPR12;PDE2A;CIDEA;SLC16A11;GRIN2C;FHDC1;GRIN2B;SLC6A7;DCHS2;MYO5C;PPP1R1B;GIPC2;PDE3A;TMCC2;FAT4;MRAP2;ZBTB8B;CLIC6;ACHE;GABRB2;PTPRU;GABRB1…
H3K4me1 spleen mm9	0.999991	1	0.674323	5.79766e-06	VIPR1;SEC1;COL12A1;FOXI1;D130043K22RIK;IPP;TCAM1;ABAT;ISM1;HTR4;NIPAL4;RINL;FAM110B;PDK4;COL23A1;CACNA2D2;EBF4;ANK1;SYTL2;FNDC5;SULT2B1;ZC2HC1C;EID3;SOAT2;IL23A;KCNQ1;LGALS12;MALL;ORAI2;ZFP9;5830416I19RIK;NECAB2;SLC45A3;TMEM63C;TEX22;4930520O04RIK;WFDC17;RIMKLA;STX4A;SLC10A4;PLK4;PRRT1;GSDMD;PRRT3;ACE;D930007P13RIK;NCAPH2;BTBD16;D430041D05RIK;FHDC1;D630003M21RIK;4921536K21RIK;SLC6A7;B230217O12RIK…
H3K27me3 mononuclear cell hg19	0.999991	1	0.6596	5.67107e-06	CPNE9;NPFFR1;CPNE7;COL12A1;ENO2;AQP3;GLDN;SPIB;AS3MT;HOXA9;ANPEP;FAM110B;LIPG;PDK4;SOX8;VSTM5;PROK1;ANKS1B;SLC34A2;KCTD19;CCDC78;ISLR2;SOX14;HNF1B;EBF3;ANK1;EML2;SYTL2;KCNQ2;MALL;KCTD14;CCDC81;L3MBTL1;TPH2;TPH1;SLC45A3;TMEM63C;ABCB4;EBI3;PHYHIPL;ART1;GRIN2A;CYP4X1;ARSJ;KCNN3;TRPM8;SEC31B;PRRT1;DNAH10;COL24A1;PDE2A;NR2F1;OSGIN1;CIDEA;RAB27B;CNFN;GRIN2B;RNF222;GIPC3;MYO5C;GIPC2;PDE3A;HOXD3;XKR4;MRA…
H3K27me3 H1-hESC hg19	0.999991	1	0.656655	5.64575e-06	CPNE9;SLC46A1;NPFFR1;SERPINE3;WIPF3;ABAT;ISM2;AQP3;IL27RA;SPIB;ANPEP;LIPG;PDK4;PLCE1;SLC12A8;SCN1B;SLC34A2;KCNK13;COL23A1;EBF3;MYO7A;ANK1;GBGT1;SYTL2;SCGB1C1;LGALS12;PFN4;ACOT6;CFD;ABCB4;PHYHIPL;CLCNKA;C2CD4C;TTBK1;ADAMTS16;GRIN2A;CYP4X1;KCNN1;B4GALNT2;SEC31B;SLC10A4;ABCA2;CADM4;DNAH10;MEIG1;SLC16A11;RAB27B;CNFN;GRIN2B;GRIN3A;GIPC3;STAR;GIPC2;COL9A3;MRAP2;CC2D1A;BPIFC;CLIC6;ACHE;PTPRU;MEI1;PTPRN;…
H3K4me2 CH12.LX mm9	0.999991	1	0.650766	5.59512e-06	ZFP964;SLC46A1;HPSE2;TCAM1;ABAT;AQP3;TMEM91;NIPAL4;SPIC;CHEK1;4933405D12RIK;A330032B11RIK;SCN1B;ACAD12;4930558J18RIK;PAQR4;COL23A1;DHDH;BHLHA15;AKR1C14;KCNQ1;MALL;TTLL13;DNA2;5830416I19RIK;SLC45A3;NCAPG;C2CD4C;MST1R;5730409E04RIK;XRRA1;KCNN1;KCNN3;SCN3B;EXPH5;GSTM4;GSDMD;SETD1A;OSGIN1;IFI44;FHDC1;D630003M21RIK;GIPC3;LRRC36;ZFP128;SLC35F6;DIRAS1;HEPACAM2;GRIK4;SLC6A3;SLC6A4;AIFM3;SLC18A1;CCDC110;M…
H3K4me1 olfactory bulb mm9	0.999991	1	0.647821	5.5698e-06	HDAC10;GMFG;4933436E23RIK;CPNE6;COL12A1;TCAM1;SLC4A5;IL4I1;AS3MT;FAM110B;SLC12A8;ADGB;SLC34A2;KCTD19;CMBL;SULT2B1;CYP27A1;STX1B;SOAT2;ORAI2;CCDC81;ZFP9;L3MBTL1;SLC45A3;ABCB4;TEX22;4930520O04RIK;2010016I18RIK;CYP4X1;DND1;CYP2T4;RIMKLA;EXPH5;GSTM4;GSDMD;ACE;D930007P13RIK;GREB1;NR2F1;CDC6;FHDC1;5330417C22RIK;GRIN2B;IFFO1;MYO5B;DMRTC2;MRVI1;XKR4;ZBTB8B;TCHHL1;DENND1C;ACHE;GABRB2;MEI1;LRRC4;PIGZ;AATK;…
H3K4me1 bone marrow mm9	0.999991	1	0.644876	5.54449e-06	GM960;D130043K22RIK;ENO2;AQP3;IL27RA;AS3MT;LIPG;ZFP286;ANKS1B;ADGB;SLC34A3;KCTD19;KCNK13;ISLR2;RUNX3;ASTL;ASPHD1;SOAT2;IL23A;NECAB2;TEX22;MST1R;ART5;4930520O04RIK;TRPM2;SEC14L5;CMYA5;KCNN1;SYMPK;KCNN3;1600010M07RIK;6030440G07RIK;GPR12;ZFP759;GREB1;CIDEA;CIDEB;4930515B02RIK;ATP4A;4921536K21RIK;STAR;A330023F24RIK;ZFP750;RCOR2;CC2D1A;BPIFC;DENND1C;LRRC36;QPRT;LRRC4;KIF14;PIGZ;SIGLECH;SMPD5;AIFM3;ADA…
H3K4me1 cortical plate mm9	0.999991	1	0.638987	5.49385e-06	CNTFR;FAAH;HDAC10;FOXI1;IPP;TCAM1;SCARNA2;HTR4;AQP3;TMEM91;SLC4A5;VSTM5;ZFP286;SLC34A2;KCNK13;SERPINF2;DHDH;ARMC7;CACNA2D4;BHLHA15;EBF4;VWA5B2;EML2;SYTL2;FNDC5;CYP27A1;EID3;PPP1R3E;KCNQ2;ORAI2;KCTD13;ZFP296;CCDC81;5830416I19RIK;TEX22;ZFP629;GATA2;ART5;4930520O04RIK;GRIN2A;NHLH1;SEC14L5;CYP2T4;KCNN1;NXNL2;NTSR1;GSTM4;RTBDN;ACE;D930007P13RIK;BTBD16;PDE2A;CIDEA;KLHDC8B;ABCA7;MYO5B;COL9A3;FAT4;RCOR2;…
H4K20me1 myotube hg19	0.999991	1	0.309187	2.65831e-06	RTL1;CNTF;SERPINE3;SEC1;ZAN;CHRM4;ATN1;SLC4A2;RASSF2;MYBPHL;GRAP2;CEP250;NUDT15;RAG2;GGT1;ACAD10;ANKS1B;KCNH4;SLC15A1;TMOD4;FRMD4A;TM4SF4;TC2N;RUNX3;PGF;BCAN;MSH4;CAGE1;CFD;NUP205;CHRNA9;GLT8D2;ADAMTS13;RDH11;DND1;SMYD1;TCTEX1D4;MYH14;SLC38A8;CD14;NXNL2;ANKRD29;OSGIN1;ABCA7;TRPV1;GRIN2B;GGN;ADCY10;MC1R;CILP;MYO5C;NFE2L3;FAT4;SHBG;UCN;GAL3ST1;GPR21;ITGB2;UNC80;C1QTNF3;HK3;GABRR1;CAMKV;PPP6R2;PIP5K…
H3K9ac HepG2 hg19	0.999991	1	0.362191	3.11403e-06	ENO2;RINL;PLAU;LIPG;ATXN7L2;SLC12A8;SCN1B;ENPP7;EOMES;ABCG8;ABCG5;HFM1;ACOT11;TSC2;ARMC7;SDHD;TM4SF4;SYPL2;SRCIN1;DKK4;AZGP1;FANCD2;RGS9BP;PPP1R3E;GPD1;KCTD13;CCDC151;EXD1;PXT1;UBA7;EBI3;CREM;GLT8D2;CREBL2;MST1R;CORO1A;DNAJC27;DNAJC28;MICAL1;CMYA5;SEC31B;GSTM4;CADM4;ARHGEF37;KLHDC1;PTCH2;CDC6;SYT7;ESR2;TSGA10;HAL;HYOU1;SHBG;RCOR2;ZFP112;SUGP2;TOP2A;KIF14;SLC2A4;CYB561D1;SLC2A8;IFIH1;SCPEP1;ADAMTS…
H3K27ac testis mm9	0.999991	1	0.335689	2.88617e-06	KCNG3;FAAH;VARS;HDAC10;1700007J10RIK;TACO1;B930059L03RIK;SAT2;RORA;ADORA3;TOPAZ1;ADORA1;PDK4;ANKFY1;4933405D12RIK;PPP1R16B;ZFP335;FBXW11;1810012K16RIK;1700029J07RIK;CMBL;CCNB1IP1;FAM227A;CYP27A1;SPATA17;MADD;SLC25A54;CAGE1;TSSK1;PRR14;CD274;WFDC11;NUP205;CCDC142;PRDX6B;USP54;SLC41A2;GPR84;TEX19.1;ART5;DNAJC28;A930007I19RIK;STK31;DND1;SOCS4;ZFHX2;ZFP759;CCDC13;ODF3;1700028I16RIK;CDC6;BTBD8;ARHGAP3…
H3K9me3 mammary epithelial cell hg19	0.999991	1	0.212014	1.82284e-06	TRIM71;KCNG3;LRSAM1;FAAH;FLT1;MEI1;IRS1;FLT4;IL5RA;KNDC1;ZFP82;HOXC12;SHE;ADAMTS2;HOXA9;GRM6;TNN;LRRTM1;ZIC1;CNGA1;CCR7;NKX3-2;GALNT9;IZUMO2;SLC34A2;TTC34;SLC15A1;EBF3;SYNGR3;ADAMTS20;SLCO1C1;ZFP41;SCGB1C1;DPPA3;DDIT4;IL9R;SHC2;NR1I3;TEX22;IBA57;DNAH9;CST7;CLEC3A;ZNRF4;NLRP6;PGBD5;DRD1;CTNNA2;SLC13A5;PCDHA8;TAS1R3;DUOX2;SLC10A4;KRTAP10-4;MUC16;LAMB3;PCP4L1;ODF3;KLHL3;KLHDC8B;EIF2AK4;SYT13;P2RX5;N…
H3K9me3 A549 hg19	0.999991	1	0.270907	2.32919e-06	TSKS;TRIM71;UGT1A10;FAAH;NPFFR1;FLT1;ERO1LB;ZWILCH;FLT3;EPO;DQX1;PLEK;JRKL;BRCA1;ZFP82;NR2E3;ABCC12;GLDN;RND1;SHE;ADAMTS2;ANPEP;GRAP2;CCR7;CER1;GALNT9;CSGALNACT1;EOMES;LYNX1;UGT1A1;CCDC116;USP43;MYRIP;IGFN1;TMC3;HCK;ZFP41;SCGB1C1;KCNQ1;ANTXRL;DDIT4;COL4A3;RPP25;SHANK2;PRR14;B4GALT4;TMPRSS7;GLS2;DNAH9;BHLHE22;NOD2;TTBK1;COCH;TMEM71;STK31;CCDC144B;RASD1;NLRP6;PGBD5;HAS1;ARSJ;WBP2NL;SLC25A21;CTNNA2;…
H3K27ac H1-hESC hg19	0.999991	1	0.217903	1.87348e-06	TTC25;CDKN1B;DOCK3;HDAC10;FLT3;SEC1;FAM13A;FRAT1;BAIAP2L2;KIF5A;PBK;AOX1;VPS39;BCAS1;MANBA;ARMC7;SLC9B1;ALS2;CLDN15;FANCD2;MSH4;TCTA;CAGE1;ALDOA;TSPYL4;B4GALT4;CCDC40;SYCP2L;ZBTB49;PTAFR;EBI3;LPAR2;GLT8D2;NCAPG;CREBL2;TTK;SKA3;NUP160;DNAJC28;ADAMTS16;ESPNL;OLFML3;DZANK1;CHRNA10;PDSS1;EXPH5;PRRT1;MPP2;MYH7B;PTPN1;LRRC23;PPP1R14B;USP20;GLYCTK;QPCTL;MEIG1;SPAG4;PCDHB15;ABCA7;VWA3A;YIF1A;NLRP12;NOVA1…
H3K9ac myotube hg19	0.999991	1	0.320966	2.75958e-06	MAPKBP1;ATP8A1;SEC1;ATN1;LIPG;PDK4;ANKFY1;PLCE1;SH2D6;GGT1;MYOZ1;ACAD10;PITX3;MLIP;REV1;ARMC7;SYPL2;SLC9B1;KCTD7;CYP27A1;CAGE1;TSPYL4;PXT1;CD274;UBA7;SRCAP;CREBL2;FBXO43;DNAJC27;DNAJC28;ART1;MICAL1;CAMTA2;CACNA1S;MAP2K7;EXPH5;GSTM4;PLK4;PRRT1;ARHGEF37;CCDC13;EIF2AK4;CDC6;KIF18B;ADCK2;CILP;REEP2;TUBGCP6;ZFP112;NFKBID;SUGP2;SLC26A6;CC2D1A;KIF14;HOXC12;CYB561D1;MRPL2;ADAMTSL5;UCN2;IQUB;PBK;BDKRB2;EF…
H3K36me3 ES-Bruce4 mm9	0.999991	1	0.262073	2.25324e-06	TOP2A;CNTF;CDKN1B;VARS;1700007J10RIK;DQX1;GPR21;KIF14;RRH;SAT2;ZFP82;SCPEP1;BAIAP2L2;ARHGDIA;PBK;4933405D12RIK;SLC26A10;GM4285;MAF1;TNFRSF4;ACAD10;SCN1B;ZFP39;CCDC154;FCER1G;D8ERTD738E;GSTO2;SLX1B;DHDH;SDHD;LIME1;OOEP;PRSS53;NAALADL1;DOK3;ANGPTL7;ZFP41;FANCD2;PNLDC1;DDIT4;PIGM;DNASE1;HAP1;ALDOA;WDR27;6430550D23RIK;ARL14EPL;ABHD8;CACNA1D;PROCA1;ZFP629;TEX19.1;TMEM240;HIGD1B;CLCN1;A930007I19RIK;281…
H3K4me2 T-cell acute lymphoblastic leukemia hg19	0.999991	1	0.435807	3.74696e-06	ZWILCH;PRF1;FAIM2;HR;SPATA20;ISM1;TMEM91;NR3C2;ARHGDIA;MACROD1;CEP250;RAG2;PPP1R16B;KCNH3;SRRM3;SEMA6C;SPINK2;SZT2;HFM1;TPM2;ENTPD5;USP2;DHDH;LMTK3;CACNA2D2;ALG12;SRCIN1;RUNDC3A;RUNX3;SLC9B1;SYTL3;GBGT1;DISP2;ACAP1;GPD1;KCTD13;ABCG4;SRCAP;SH2D2A;TMEM59L;C2CD4C;DNAJC28;GOLGA7B;CD79B;CCDC144B;CDH24;STAP1;BMF;CAMTA2;IGFBP6;RIMKLA;EXPH5;SPECC1;KLHL29;MYH7B;PRRT3;CADM4;ACE;ATP8B3;CCDC13;PTCH2;OSGIN1;K…
H3K79me2 HeLa-S3 hg19	0.999991	1	0.232627	2.00007e-06	SLC46A1;ITGB2;RTKN2;ATN1;AP4E1;RORC;SAT2;JRKL;TMEM91;IL27RA;IFIH1;MRPL2;ADAMTSL5;ARHGDIA;B3GALT2;MACROD1;BDKRB2;CEP250;NUDT15;PROK1;TIMP4;TEAD4;SCARA3;COL27A1;GSTO2;UGT1A1;ENTPD5;ELAC1;LMTK3;ARMC7;SDHD;KCTD4;PRSS53;HSH2D;ANGPTL7;FANCD2;PPP1R3E;DDIT4;MADD;KCTD13;PECAM1;HOXB4;ALDOA;TSPYL4;WDR27;GNAZ;NPR1;USP54;NCAPG;PKMYT1;SKA3;CLCN2;DNAJC27;PAPSS2;RANBP3L;DZANK1;HSD17B1;MGAT5B;RHPN1;TCTEX1D4;SLC25…
H3K36me3 spleen mm9	0.999991	1	0.435807	3.74696e-06	CPNE9;CNTF;1700007J10RIK;DQX1;RRH;IL27RA;GIMAP9;SPIB;IL4I1;BAIAP2L2;PPIP5K1;ARHGDIA;TBC1D10C;SLC39A5;CAPN3;TNFRSF4;ZFP39;RSPH6A;PDIA2;CDKL4;PAQR6;CCDC154;CCDC78;ADPRHL1;TMOD4;SLX1B;SERPINF2;TSC2;BHLHA15;SDHD;PRSS53;DPM2;DOK3;ASTL;MSH4;PNLDC1;ADAM4;DDIT4;CSNK2B;KCTD13;SNRNP27;NSMF;TCTA;4921511C10RIK;PRR14;TXK;HTRA4;AGAP2;ABHD8;LPAR2;CACNA1D;CORO1A;HIGD1B;APON;CD79A;MYG1;2010016I18RIK;ITPRIPL1;TBXA…
H3ac myocyte mm9	0.999991	1	0.229682	1.97475e-06	MAPKBP1;GM16861;B930059L03RIK;SCARNA2;ZC3H6;CYB561D1;CARF;GM16023;RAB43;LFNG;EVA1C;CHEK1;PRKG2;ME3;SLC18A1;STK32C;CSGALNACT1;PROSER2;USP43;TPM2;ZFP658;ITPK1;ELAC1;REV1;ELMOD3;4930503L19RIK;ARMC7;SDHD;AP5B1;ALS2;KIFC1;TRAF5;TTLL13;VAMP1;DNA2;PRR14;USP13;2310034G01RIK;ZBTB49;NPR2;TTK;DNAJC27;DLL1;MALT1;DNAJC28;SERTAD3;ERBB3;ARSJ;MGAT3;KISS1R;MFN2;CDH24;4930577N17RIK;PDSS1;CAMTA2;GCNT4;STX4A;PMS1;SO…
H3K4me2 GM12878 hg19	0.999991	1	0.453475	3.89886e-06	WIPF3;FAM13A;COL12A1;RTKN2;RAX;IL5RA;ESPN;ISM2;TMEM91;SPIB;RINL;PLAU;GRAP2;KIF5A;PDK4;MACROD1;CEP250;PLCE1;MNX1;STK32C;PITX3;RGS7;EOMES;SEMA6C;KCNH4;UNC5A;KCNK13;COL23A1;USP2;DHDH;BHLHA15;ATP1B2;ANK1;TMEM130;SYTL2;DISP2;CYP27A1;EID3;SOAT2;FANCD2;LGALS12;COL4A3;KCTD13;TTLL13;ABCG4;SRCAP;GLT8D2;MST1R;ART5;SKA3;AK7;DNAJC27;DNAJC28;FAM171A1;EFNB3;TBXA2R;ARSJ;SYMPK;RIMKLA;SCN3B;GSTM4;SLC10A4;GSDMD;ANK…
H3K79me2 mammary epithelial cell hg19	0.999991	1	0.232627	2.00007e-06	BTG4;LGALS3BP;LRSAM1;SLC46A1;TACO1;IPP;SAT2;SCARNA2;ZC3H6;SPATA20;BRCA1;ZFP82;CYB561D1;TMEM91;WFDC3;PPP6R2;MACROD1;POLL;SCARA3;ENTPD5;ELMOD3;TSC2;ARMC7;ALG12;SDHD;CMBL;KCTD4;IL17RC;TOMM40L;PGM2L1;FCHSD1;PITPNM1;C2CD4D;ZFP41;FANCD2;RPUSD1;KCTD14;PIGM;S100A3;ALDOA;MOCS1;HCN3;CCDC142;LAMA1;TEX22;PTAFR;DNAJC27;NT5C;ADAMTS13;MICAL1;DND1;TRIM47;SLC25A21;CAMTA2;RHPN2;IGFBP6;PMS1;LRRC8E;ZSWIM3;DENND4B;MT…
H2AFZ HeLa-S3 hg19	0.999991	1	0.241461	2.07602e-06	TTC25;TACO1;RTKN2;HEPACAM2;KIF14;GPR20;SCARNA2;SPATA20;ZFP82;PCSK6;CYB561D1;RND1;LEPR;BDKRB2;ANKFY1;ME3;PRSS8;ERMAP;SPG11;CCDC110;TMED8;GSTO2;GIN1;LRRIQ3;ITGA2;USP2;ELAC1;REV1;VASH2;ELMOD3;TTC21A;TSC2;PASK;CES4A;IQCH;ALDH3A1;FANCD2;PFN4;CAGE1;MAPT;TSPYL4;CCDC40;PMEL;HCN3;UBA7;CFH;NR1I3;ZBTB49;CHRNA9;SEMA3G;GDPD3;PLD6;SKA3;CORO1A;AK7;TBXA2R;ARSJ;RHPN1;KCNN1;PDSS1;CAMTA2;GPR155;TRIM45;FAM83A;GSTM4;…
H3K36me3 brain mm9	0.999991	1	0.41225	3.54442e-06	SLC23A3;CPNE9;RTL1;CNTF;1700007J10RIK;DQX1;GM15612;RRH;SPIB;BAIAP2L2;RINL;PPIP5K1;CAR15;PLCE1;TNFRSF4;VPS39;RSPH6A;PDIA2;PAQR6;CCDC154;CCDC78;ADPRHL1;TMOD4;SKIDA1;SERPINF2;TSC2;EBF3;BHLHA15;EML2;PRSS53;EID3;DOK3;MSH4;PNLDC1;GPR161;DDIT4;CSNK2B;GPD1;ADAM8;L3MBTL1;6430550D23RIK;ACTL7A;LPAR2;CACNA1D;TMEM240;HIGD1B;DNAJC28;APON;MYG1;BCL2L10;F420014N23RIK;TBXA2R;DND1;CMYA5;GM15915;TCTEX1D4;CYC1;ASIC1;…
H3K27ac limb mm9	0.999991	1	0.250294	2.15197e-06	TOP2A;VARS;HDAC10;ZWILCH;FAM13A;GM15612;B930059L03RIK;SAT2;RORA;SCARNA2;ISM1;CARF;HAPLN1;MYLK3;SMPD5;FRAT1;B3GALT2;TEKT2;ANKFY1;ATXN7L2;CER1;ZFP286;GUCY1A2;ZFP335;GSTO2;GM13446;FBXW11;ZFP658;SIRT4;4930503L19RIK;1700029J07RIK;RUNX3;FAM227A;SPATA17;D17H6S53E;HKDC1;MADD;MALL;ZFP493;CAGE1;ZFP454;ZFP9;AHDC1;PRR14;B4GALT4;2310010J17RIK;NUP205;UBA7;LAMA2;ZFP867;ZFP108;CDNF;TEX22;NCAPG;IBA57;SNX33;ART5;A…
H3K4me3 GM12866 hg19	0.999991	1	0.36808	3.16466e-06	FHOD3;ATP8A2;GMFG;GFI1;ISM1;TMEM91;RAB43;FGF8;SAMD15;FPGS;PDK4;TBC1D10C;MACROD1;CEP250;PLCE1;NUDT15;RGS7;EOMES;KCNH3;TPM2;COL23A1;EBF4;PASK;SRCIN1;RUNX3;TMEM130;SIGIRR;ADCY9;MADD;COL4A3;HOXB4;TTLL13;KCTD14;ABCG4;CCDC142;EBI3;AGAP2;GLT8D2;NUP160;GRIN2A;MICAL1;RIMKLA;WNT2;FGF22;SLC10A4;ACBD7;ANKRD29;DNAH10;ACE;DENND4B;COL24A1;SETD1A;TRPV2;FBXO32;GNAO1;TSGA10;STAR;MYO5C;REEP2;MANSC1;FGFR4;FGFR3;CPEB…
H3K4me2 myotube hg19	0.999991	1	0.400471	3.44315e-06	MYLK2;ATP8A2;HR;KNDC1;ISM2;IL4I1;TEKT2;TEKT4;GGT1;STK32C;SRRM3;SLC15A1;UNC5A;GIN1;DHDH;TSC2;ARMC7;SDHD;ATP1B2;KCTD4;SYTL3;GBGT1;DISP2;CYP27A1;CLIP2;ALDH3A1;TTLL13;SRCAP;SYCP2L;TMEM59L;HPCA;BHLHE22;PKMYT1;FBXO43;HOXB13;CORO1A;ART1;ITPRIPL1;CAMTA2;MAP2K7;ZBTB7B;SCN3B;GAS2L2;GSTM4;FANCI;KLHL29;ACBD7;ANKRD29;COL24A1;ARHGEF37;CCDC13;CIDEA;CDC6;SYT9;ESR2;REEP1;ARHGAP33;MYO5B;MYO5C;PPP1R1B;PCDHB6;NFE2L3…
H3K79me2 K562 hg19	0.999991	1	0.241461	2.07602e-06	ACHE;SLC46A1;TACO1;AP4E1;IPP;PIGZ;JRKL;ZC3H6;BRCA1;CYB561D1;MYLK3;IL27RA;MRPL2;ADAMTSL5;PLAU;PPP6R2;PIP5KL1;CHEK1;MACROD1;CEP250;POLL;NUDT15;ACAD10;VPS39;SZT2;SPHK1;ENTPD5;MST1;DHDH;ELMOD3;ANO9;TSC2;ARMC7;ALG12;IL17RC;SLC9B1;PITPNM1;RPUSD1;LGALS12;KCTD13;SNRNP27;PFN4;ALDOA;MOCS1;DNAH3;HCN3;PLEKHH3;PKN3;TEX22;CREBL2;PROCA1;GDPD5;DNAJC28;DEDD2;MICAL1;RHPN1;TCTEX1D4;SYMPK;CAMTA2;LRRC8E;ZSWIM3;B4GALN…
H3K9me3 K562 hg19	0.999991	1	0.235571	2.02538e-06	MAPKBP1;PTPRU;VIPR1;FAAH;NPFFR1;DQX1;MAST1;AP4E1;JRKL;BRCA1;CHRDL2;SAMD15;ANPEP;MACROD1;DNMT3B;HORMAD1;OIT3;SPG11;ACAD10;NKX3-2;VPS39;TTC23L;GALNT9;SRGN;CCDC155;SZT2;PLA2G4F;SLC15A1;TMED8;TICAM2;USP2;FN3KRP;SDHD;MYT1;SLC9B1;MC3R;DPM2;EID3;SCGB1C1;ESRP2;ANTXRL;DDIT4;MAPT;PRR14;EXD1;NUP205;SRCAP;PKN3;CEBPE;DDX25;SYCP2L;TMEM240;AXDND1;CYP17A1;ART1;CCDC144B;CECR2;BCL2L10;SYMPK;BMF;PIP5K1C;PCK1;TAS1R3…
H3K4me3 olfactory bulb mm9	0.999991	1	0.521201	4.48116e-06	ZFP964;KCNG3;ATP8A2;FAM13A;COL12A1;D130043K22RIK;SAT2;SOGA3;HTR4;ESPN;GLDN;NIPAL4;PLAU;EVA1C;PDK4;MEIOB;4933405D12RIK;RGS6;ZFP286;CCDC155;SCARA3;KCNK10;PAQR4;TRP73;LMTK3;MATK;1700029J07RIK;SYPL2;FNDC5;RAB37;KCNQ1;A530058N18RIK;COL4A3;TCTA;CAGE1;ZFP454;RPP25;ZFP9;PRR14;CD274;GNAZ;D930048N14RIK;TMEM63C;ZFP108;CREBL2;MST1R;FBXO43;DNAJC28;A930007I19RIK;ASIC4;ITPRIPL1;CYP4X1;PGBD5;RDH11;SEC14L5;RHPN1;…
H3K79me2 C2C12 mm9	0.999991	1	0.1649	1.41777e-06	CDKN1B;HDAC10;4930507D05RIK;KIF14;CARF;GM16023;MRPL2;FPGS;PBK;CEP250;UBXN7;GM15417;4933405D12RIK;GM4285;SLC18A1;SPG11;ACAD12;WDHD1;FBXW5;D8ERTD738E;FBXW11;KIFC5B;ALG12;BC048644;A230020J21RIK;DPM2;EID3;SPATA17;ASTL;KIFC1;FANCD2;D17H6S53E;DDIT4;CSNK2B;ORAI2;SNRNP27;AHDC1;6430550D23RIK;AA465934;NCAPG;TTK;SKA3;DNAJC27;ADCY6;KISS1R;TRIM47;ZBTB7B;SOCS4;SPECC1;LRRC29;KLHDC8B;ZFP958;IFFO1;PNKD;APEX1;RCOR2
H3K4me3 osteoblast hg19	0.999991	1	0.385748	3.31656e-06	ATP8A2;CPNE7;RTKN2;KNDC1;ABAT;ISM2;RIMS3;RASSF2;LIPG;ENPP3;GGT1;STK32C;ANKS1B;SEMA6C;KCTD19;OMD;ACOT11;COL23A1;DHDH;TSC2;ARMC7;TMEM130;KCTD7;DISP2;KCTD13;HOXB4;TTLL13;S100A3;CCDC81;TMEM59L;PHYHIPL;NCAPG;MST1R;ART5;SKA3;CORO1A;FBLN2;ADAMTS16;TBXA2R;SEC14L5;WBP2NL;CMYA5;BMF;CAMTA2;MAP2K7;ZBTB7B;SCN3B;GSTM4;CCDC13;KLHDC1;CIDEA;CDC6;SYT9;SYT7;ESR2;GNAO1;ITGA10;PCDHB6;LHX6;MANSC1;CNIH2;FGFR4;ZFP112;SU…
H3K4me3 SK-N-SH hg19	0.999991	1	0.415194	3.56974e-06	SEC1;HR;KNDC1;ENO2;AQP3;TMEM91;RAB43;NIPAL4;RASSF2;CEP250;NUDT15;VSTM5;PITX3;ANKS1B;CADPS2;HFM1;FBXW11;COL23A1;DHDH;REV1;TTC21A;MYT1;EML2;GBGT1;ASPHD1;GPR161;MADD;TTLL13;PFN4;ABCG4;PMEL;CCDC142;SRCAP;NPR1;SYCP2L;ART5;CORO1A;NUP160;DNAJC28;FAM171A1;TBXA2R;MICAL1;CASKIN1;MAP2K7;PCDHA8;WNT3;B4GALNT4;GSTM4;ANKRD34B;SYT2;ATP8B3;WSCD2;MEIG1;KLHDC1;IFI44;RAB27B;KLHDC8B;FOXN4;EIF2AK4;GRIN2C;FANCG;XKR7;TS…
H3K4me3 embryonic fibroblast mm9	0.999991	1	0.612485	5.26599e-06	MAPKBP1;HDAC10;CPNE7;D130043K22RIK;ISM1;HTR4;AQP3;TMEM91;GLDN;IL27RA;NIPAL4;EVA1C;PDK4;ATXN7L2;ZFP286;KCNK10;NUP210;PAQR4;COL23A1;DHDH;MYO7A;EBF4;FNDC5;CYP27A1;DDIT4;CAGE1;L3MBTL1;NECAB2;ZFP867;TEX22;NCAPG;C2CD4C;MST1R;SKA3;A930007I19RIK;PGBD5;RDH11;B4GALNT2;GSTM4;GSDMD;PRRT3;GPR12;OSGIN1;CIDEA;IFI44;CDC6;D630003M21RIK;GIPC3;MYO5B;PPP1R1B;GIPC2;MRVI1;TMCC2;MRAP2;SUGP2;CC2D1A;TOP2A;AP4E1;AATK;D130…
H3K4me2 keratinocyte hg19	0.999991	1	0.491755	4.22799e-06	FHOD3;RXFP4;ISM1;ISM2;RINL;ANPEP;PDK4;CEP250;PLCE1;SLC26A10;GGT1;MNX1;SCN1B;STK32C;SRRM3;SLC34A2;SEMA6C;KCNH4;SPINK2;NHLRC4;COL23A1;USP2;ADAM11;TSC2;ARMC7;ALG12;SYPL2;PASK;KCTD4;RUNDC3A;SYTL2;DISP2;ALDH3A1;EID3;SLPI;IL23A;FANCD2;DDIT4;GPD1;TTLL13;ABCG4;TMEM59L;AGAP2;GLT8D2;C2CD4C;VTCN1;AK7;DNAJC27;C3;CCDC144B;BCL2L10;EFNB3;MICAL1;WBP2NL;CHAD;CMYA5;RHPN1;NPTX1;SCN3B;GSTM4;PLK4;SYT2;DNAH10;ACE;ARHG…
H3K4me1 CD14-positive monocyte hg19	0.999991	1	0.468198	4.02545e-06	MAPKBP1;KCNG3;PLVAP;SAMD9L;GMFG;CIB3;PLAT;ISM2;AQP3;AS3MT;RINL;SCN11A;FPGS;KIF5A;SLC26A10;VSTM5;PITX3;EOMES;CCDC155;SEMA6C;SPINK2;SCARA3;NHLRC4;TPM2;KCNK13;USP2;DHDH;VASH2;RUNDC3A;CCNB1IP1;DKK4;DISP2;EID3;RAB37;KCTD14;EXD1;GNAZ;PMEL;CPB2;SLC45A3;CFH;SH2D2A;HTRA4;ALOX15;TMEM59L;MST1R;ART5;FBLN2;DNAJC28;NEUROD4;RDH11;SEC14L5;CHAD;CDH24;SYMPK;STAP1;SLAMF6;CAMTA2;N4BP3;WNT10B;ANKRD29;DNAH10;WSCD2;MEI…
H4K20me1 K562 hg19	0.999991	1	0.318021	2.73427e-06	CNTFR;KCNG3;ATP8A2;SERPINE3;DQX1;MPL;PLAT;TGM1;FGF8;PLAU;CAPN3;TEKT4;VSTM5;RAG1;GPR179;ARL11;SEMA6C;ABCG8;ABCG5;LMTK3;MYO7A;SDHD;GPR37L1;TM4SF4;EBF4;PASK;CCNB1IP1;FNDC5;ASTL;ASPHD1;DNA2;CCDC151;NUP205;SRCAP;USP54;TMEM59L;GLT8D2;CLCNKA;HOXB13;SKA3;TRPM1;EFNB3;SEC14L5;CHAD;NTSR1;ABCA2;ANKRD29;SYT2;ABCA7;CDC6;FANCG;ARHGAP33;TSGA10;REEP2;SPIRE2;CORO6;FAT2;LHX6;TUBGCP6;PIN1;HYOU1;COL9A3;LHX4;SHBG;CNIH…
H3K4me3 C2C12 mm9	0.999991	1	0.318021	2.73427e-06	FHOD3;MAPKBP1;HDAC10;TACO1;GM15612;ATN1;SAT2;SCARNA2;SOGA3;ENO2;1700003D09RIK;ZFP119B;LIPG;CHEK1;4933405D12RIK;SLC12A6;SLX1B;ENTPD5;TSC2;AP5B1;EML2;CACNB1;ZC2HC1C;FANCD2;ORAI2;CAGE1;DNA2;2310010J17RIK;SLC41A2;NPR2;LPAR2;CREBL2;FBXO43;TMEM240;DNAJC27;CDH24;CAMTA2;FANCI;GSDMD;ABCA2;WNT10B;ZFHX2;ZFP759;NCAPH2;SETD1A;NR2F1;FBXO32;FANCG;ACSF2;4921536K21RIK;SPIRE2;TMCC2;CC2D1A;LRSAM1;GM16861;SOWAHC;ZC3…
H3K9ac fibroblast of dermis hg19	0.999991	1	0.276796	2.37982e-06	ATP8A1;COL14A1;SEC1;FAM13A;HR;JRKL;CYB561D1;NR3C2;IFIH1;FRAT1;AS3MT;MRPL2;SAMD15;ADAMTSL5;UCN2;PPP6R2;POLL;NUDT15;TRIM65;SRGN;SEMA6C;CCDC110;GIN1;RIPK3;LRRIQ3;SPHK1;ENTPD5;USP2;SIRT4;ELMOD3;ARMC7;KCTD4;IL17RC;PGM2L1;SLC9B1;GBGT1;IQCH;KCTD7;FCHSD1;KIF9;TBC1D2;ASPHD1;MMP15;GAN;SLC25A19;KCTD13;KCTD14;RGS7BP;RPP25;ECT2L;PXT1;NDUFB9;CFH;PCOLCE2;SLC41A2;CREBL2;TTK;GDPD5;SKA3;DNAJC27;DDO;DNAJC28;DZANK1;…
H2AFZ skeletal muscle myoblast hg19	0.999991	1	0.309187	2.65831e-06	COL16A1;ZWILCH;CIB3;IL5RA;KLHL33;MYLK3;FADS3;SYNGAP1;ADORA3;LEPR;PLCE1;TEKT4;GGT1;MYOZ1;ACAD10;SLC12A8;SCN1B;GUCY1A2;MLIP;SZT2;DHDH;ARMC7;ATP1B2;VWA5B2;TMEM130;GBGT1;CACNB1;CLIP2;TBPL2;GPD1;CAGE1;CD274;PHYHIPL;CREBL2;SKA3;CORO1A;AK7;FAM124B;ITPRIPL1;SYMPK;BMF;CAMTA2;RIMKLA;GAS2L2;SEC31B;GSTM4;FANCI;CCDC13;ESR2;GNAO1;GIPC3;FES;TRPV4;PCDHB6;MANSC1;PRR7;MEI1;FLT3;JRKL;FBLL1;CYB561D1;TMEM221;IFIH1;CS…
H3K4me1 endothelial cell of umbilical vein hg19	0.999991	1	0.474087	4.07608e-06	PRDM8;SLC46A1;ATP8A2;IRS1;GMFG;ABAT;ISM1;ENO2;RINL;KIF5A;FAM186A;PLCE1;SLC12A8;PITX3;KCNH4;SPINK2;HFM1;CCDC78;KCNK13;COL23A1;USP2;DHDH;VASH2;LMTK3;ATP1B2;SYPL2;PASK;KCTD4;SLC9B1;SYTL3;SPATA17;IL23A;RGS9BP;PPP1R3E;KCTD13;KCTD14;S100A3;CCDC81;ABCG4;EXD1;L3MBTL1;CD274;SLC45A3;UBA7;CFH;SYCP2L;TXK;TMEM59L;GLT8D2;CSF2RB;BHLHE22;PLD6;MST1R;CYP4X1;CDH24;SYMPK;CAMTA2;SCN3B;B4GALNT2;EXPH5;SPECC1;BTNL9;ABCA…
H3K27ac ES-Bruce4 mm9	0.999991	1	0.256184	2.2026e-06	TRIM71;TTC25;TOP2A;SLC46A1;CDKN1B;FAM25C;GMFG;4933433G15RIK;SCARNA2;ZC3H6;ZFP82;CYB561D1;CARF;GIMAP9;PSTPIP1;RINL;FAM102A;PPP6R2;CHEK1;PBK;CEP250;AOX1;4933405D12RIK;E030044B06RIK;GALNT9;ZFP335;FBXW11;SLX1B;ZFP658;DHDH;4930550C14RIK;TMEM40;AP5B1;KCTD4;BC048644;TOMM40L;PGM2L1;FAM227A;SPATA17;LTB4R2;MSH4;PECAM1;ZFP493;PFN4;DNA2;PRR14;EXD1;2310010J17RIK;NUP205;PLAG1;ZFP867;CDNF;1700110K17RIK;EBI3;ASA…
H3K79me2 HepG2 hg19	0.999991	1	0.303298	2.60768e-06	ZWILCH;EPO;TACO1;ACSM1;RORC;IPP;RXFP4;SPATA20;ISM2;TMEM91;AS3MT;BAIAP2L2;MACROD1;ENPP3;ATXN7L2;GGT1;ACAD10;MNX1;ENPP7;WDHD1;TMEM88B;SCARA3;G6PC;ENTPD5;DIO1;TSC2;ARMC7;ALG12;MYO7A;SDHD;PASK;ZFP41;FANCD2;GPD1;KCTD13;KCTD14;PRR14;SRCAP;PROZ;ABHD8;FBXO43;DNAJC27;DNAJC28;DEDD2;ADAMTS13;ITPRIPL1;CYC1;SOCS4;B4GALNT4;GSTM4;PLK4;SETD1A;KLHDC8B;GPR137C;TSGA10;PYROXD2;COL9A3;HAMP;RCOR2;TTC25;PRR7;QPRT;AP4E1…
H2AFZ myotube hg19	0.999991	1	0.265018	2.27856e-06	KCNK6;MYLK2;ATP8A2;ZWILCH;KIF14;RND1;SLC2A8;IFIH1;IL4I1;SCPEP1;SIX3;AOX1;GGT1;ACAD10;NKX3-2;TTC23L;TEAD4;SRRM3;GUCY1A2;WDHD1;SEMA6C;MLIP;SZT2;GIN1;LRRIQ3;USP43;SPHK1;ELMOD3;ARMC7;SLC9B1;DISP2;HCK;CDCP2;SNPH;SLC25A19;RGS9BP;NOS1AP;TTLL13;SNRNP27;PKHD1L1;PRR14;NDRG4;UBA7;PHYHIPL;CREBL2;DENND3;SKA3;CST6;ADCY6;FAM124B;ITPRIPL1;PHKG1;OLFML3;DNAJB5;DZANK1;XRRA1;XIRP1;PDSS1;CAMTA2;CACNA1S;RHPN2;SLC17A8;…
H3K27ac cerebellum mm9	0.999991	1	0.347468	2.98744e-06	VIPR1;ATP8A2;VARS;TACO1;GM15612;B930059L03RIK;RORC;4933433G15RIK;SAT2;RORA;1700108J01RIK;SOGA3;ISM1;CARF;ATCAY;ANKFY1;4933405D12RIK;ATXN7L2;TGM5;RAG1;CCDC155;ZFP335;HFM1;NUP210;PAQR4;FBXW11;REV1;MATK;1700029J07RIK;ALG12;TMEM130;FAM227A;DPM2;MAG;SPATA17;DDIT4;TCTA;PRR14;2310010J17RIK;SHC2;NUP205;TMEM63C;SLC41A2;ZFP108;TMEM59L;CREBL2;DNAJC28;A930007I19RIK;CYP4X1;PGBD5;BMF;CAMTA2;FGF22;SOCS4;ASIC1;R…
H3K27ac kidney mm9	0.999991	1	0.312132	2.68363e-06	ZFP964;VARS;FAM25C;ZWILCH;TACO1;ACSM1;B930059L03RIK;SAT2;LCTL;CARF;NR3C2;GIMAP9;FRAT1;PDK4;ANKFY1;4933405D12RIK;ATXN7L2;ACAD10;ZFP335;FBXW11;DIO1;1700029J07RIK;ALG12;FAM227A;CYP27A1;SPATA17;SOAT2;DDIT4;MADD;TCTA;PRR14;2310010J17RIK;NUP205;SLC41A2;TEX22;A930007I19RIK;AKR1C21;MICAL1;SOCS4;BTNL9;GM20556;OSGIN1;BTBD8;ATP4A;TMIE;TUBGCP6;FGFR4;CPEB3;CPEB2;TCHHL1;SUGP2;CC2D1A;ZFP473;SLC35F6;ZFP764;QPRT;…
H4K20me1 B cell hg19	0.999991	1	0.309187	2.65831e-06	CNTFR;DQX1;RXFP4;RAB43;RIMS3;CAPN3;GNAT1;MAF1;STK32C;PITX3;RSPH6A;KCNH3;GIN1;CCDC78;PAQR4;HNF1B;SDHD;FNDC5;DISP2;EID3;SCGB1C1;DDIT4;ORAI2;TSSK4;RPP25;TSPYL4;SLC45A3;CCDC142;NCAPG;PLD6;SKA3;ADAMTS13;DND1;CASKIN1;RHPN1;KCNN1;CAMTA2;NPTX1;FGF22;RTBDN;ABCA2;RASL10A;GRIN2C;ADAP1;SYT7;TLX2;COL9A3;ESAM;SHBG;SUGP2;FGF11;C2CD2L;KCNK7;CNTNAP1;CDKN1B;DIRAS1;MAST1;YBX2;ZFP82;SLC2A4;WFDC3;SLC2A8;GRM2;MRPL2;UB…
H4K20me1 HepG2 hg19	0.999991	1	0.273852	2.35451e-06	SNED1;FLT1;ERO1LB;DOCK3;HDAC10;SOWAHB;SOWAHC;DQX1;NCAN;RASGRF1;HOXC12;ESPN;MPO;ELAVL3;UNC80;NIPAL4;GRM2;PSTPIP1;MRPL2;GRM4;FGF8;PIP5KL1;B3GALT2;LIPG;PDK4;ENPP3;NUDT15;ACAD10;VPS39;GALNT9;TRIM67;GUCY1A2;SLC34A2;SVOP;KCND3;RUNDC3A;SYTL2;FNDC5;MC3R;SLPI;ASPHD1;PPP1R3E;SNRNP27;FSCN2;CCDC151;NPB;NUP205;NDRG4;SRCAP;NPR1;NR1I3;CDNF;TEX22;SEZ6;FBLN2;GOLGA7B;NT5C;FAM184B;ATXN1L;SEC14L5;MFN2;KCNN1;SYMPK;PD…
H3K4me1 skeletal muscle myoblast hg19	0.999991	1	0.506478	4.35457e-06	MYLK2;CNTF;SAMD9L;SERPINE3;RXFP4;KLHL33;SLC4A2;ISM2;BEST3;MYLK3;AS3MT;FGF8;SAMD15;MYBPHL;ADORA3;CHEK1;PDK4;GGT1;MYOZ1;SLC12A8;KCNH4;MLIP;PAQR6;CHRNB3;NFKBIL1;COL23A1;DHDH;ARID5A;MYO7A;ATP1B2;PASK;SLC9B1;PRSS53;SLC9B2;DISP2;DPM2;EID3;SLPI;ASPHD1;GPD1;TTLL13;EXD1;PXT1;CFD;PMEL;NPR1;EBI3;SLC1A2;ABHD8;PHYHIPL;DEDD2;ART1;SMYD1;CD14;IGFBP6;GAS2L2;GSTM4;ABCA2;WNT10B;ANKRD29;COL24A1;ARHGEF37;CCDC13;SETD1…
H3K27me3 HepG2 hg19	0.999991	1	0.350412	3.01276e-06	TSKS;UGT1A10;DQX1;FAIM2;ABAT;TMEM91;GLDN;SPIC;IL4I1;GRAP2;PRSS8;NUDT15;SLC12A6;KCNH3;WDHD1;ABCG8;SZT2;G6PC;GIN1;FBXW11;SLC11A1;MATK;TTC21A;SDHD;PASK;ASPHD1;MIP;TSPYL4;PMEL;CCDC148;TMEM59L;PROZ;NCAPG;NUP160;DEDD2;STK31;ARSJ;IGFBP6;ZBTB7B;SOCS4;SEC31B;SLC10A4;RASL10A;KLHDC8B;CDC6;GIPC2;RLN3;FAT4;SP7;RLN1;ZBTB8B;TRIM71;PTPRU;PTPRO;IFIH1;CSRP3;EFHD1;AOX1;POLL;SLC18A1;ERMAP;TTC23L;TRIM67;SRGN;MANBA;TM…
H3K9ac mammary epithelial cell hg19	0.999991	1	0.253239	2.17729e-06	LGALS3BP;CNTF;CNTNAP1;PRR7;VIPR1;SOWAHC;SEC1;KIF14;IFIH1;PSTPIP1;FRAT1;MRPL2;B3GALT2;IQUB;BDKRB2;CEP250;FLVCR2;EFHD1;TNFAIP8L2;GGT1;MNX1;TTC23L;CSGALNACT1;CCDC110;SCARA3;TMED8;TICAM2;GIN1;LRRIQ3;SPHK1;USP2;TRAF1;PASK;PGM2L1;KIF9;EID3;ASPHD1;FANCD2;ESRP2;KCTD13;TTLL13;HAP1;SMPDL3B;UBA7;PKN3;ACTL7A;ZBTB49;TEX22;LAMA3;LPAR2;TTK;MST1R;DNAJC27;DLL1;DNAJB5;DZANK1;MICAL1;AGR2;EPS8L1;BMF;CAMTA2;MAP2K7;ZB…
H3K4me1 HCT116 hg19	0.999991	1	0.477032	4.1014e-06	ANKRD13B;MAPKBP1;VIPR1;FAAH;SEC1;ATN1;RORC;RXFP4;PLAT;SLC4A2;SPATA20;ENO2;AQP3;BAIAP2L2;RINL;RIMS3;FGF8;RASSF2;ADORA1;PRSS8;NUDT15;RGS6;FBXW5;USP2;DHDH;ARMC7;CMBL;TMEM130;SYTL3;SYTL2;KCTD7;HOXB9;SLPI;FANCD2;GPR161;GPD1;MADD;MALL;ORAI2;KCTD14;TCTA;S100A3;CFD;PMEL;SLC45A3;TMEM63C;TEX22;CHRNA9;AGAP2;ABHD8;PKMYT1;ART5;FUT1;ART1;RHPN1;TCTEX1D4;MYH14;BMF;RHPN2;CYC1;IGFBP6;FGF21;FAM83A;EXPH5;PRRT1;GSDMD…
H3K27ac MEL cell line mm9	0.999991	1	0.297409	2.55705e-06	MAPKBP1;PLVAP;FAAH;HDAC10;ZWILCH;TACO1;CLEC10A;B930059L03RIK;4933433G15RIK;IL27RA;GIMAP9;FRAT1;CHEK1;4933405D12RIK;CCDC155;CDKL4;PAQR4;FBXW11;1810012K16RIK;VASH2;ALG12;BHLHA15;AP5B1;RUNX3;FAM227A;ADCY9;SPATA17;DOK3;FANCD2;DDIT4;TTLL13;CAGE1;PRR14;2310010J17RIK;NUP205;TEX22;NCAPG;GPR84;SKA3;4930520O04RIK;A930007I19RIK;GOLGA7B;MYG1;ITPRIPL1;PIP5K1C;CYC1;PLK4;GSDMD;ARHGAP33;4921536K21RIK;RNF103;2010…
H3K27me3 T-cell acute lymphoblastic leukemia hg19	0.999991	1	0.41225	3.54442e-06	PLAT;IL27RA;FADS3;RASSF2;FPGS;CHEK1;RAG2;MYOZ1;EOMES;SEMA6C;SPINK2;ABCG5;FAM24A;DHDH;ADAM11;KCTD4;CCNB1IP1;SHISA7;SLC9B1;KCTD7;DISP2;AZGP1;MIP;SLFN14;GPR161;DDIT4;GPD1;PXT1;NUP205;DDX4;SRCAP;KLK1;TMEM63C;SLC41A2;ALOX15;EBI3;CLCNKB;CLCNKA;CSF2RB;DEDD2;C3;STK31;ARSJ;RHPN1;CDH24;BMF;MYH11;RIMKLA;NXNL1;BCL2L14;ANKRD29;PRRT3;CADM4;ZFHX2;RHBDD3;PTCH2;RAB27B;ABCA7;FBXO32;IFFO1;TMEM231;GGN;BFSP2;LPAR5;ST…
H2AFZ endothelial cell of umbilical vein hg19	0.999991	1	0.371025	3.18998e-06	PLVAP;HDAC10;ATP8A1;KLHL33;ISM2;RINL;SIT1;ANPEP;PLCE1;ACAD10;CCDC155;KCNH4;KCTD19;SZT2;FBXW11;CCNB1IP1;SYTL2;DISP2;TBPL2;KCTD13;KCTD14;UTS2;CCDC81;PMEL;AGAP2;HOXB13;SKA3;TMEM240;FBLN2;EFNB3;RDH11;XRRA1;CMYA5;BMF;MYH11;NPTX1;RIMKLA;SCN3B;NTSR1;GSTM4;SPECC1;SYT2;CADM4;ARHGEF37;CIDEB;CDC6;SYT9;FANCG;GNAO1;SELP;CAMSAP3;PTPRB;BFSP1;MYO5B;RLN1;XKR4;GABRB2;MEI1;SOWAHC;FLT3;FLT4;YBX2;ZFP82;PCSK6;RND1;IFI…
H3K4me2 HeLa-S3 hg19	0.999991	1	0.382803	3.29125e-06	CPNE7;RORC;RXFP4;KNDC1;TMEM91;GRAP2;FPGS;FAM186A;STK32C;ANKS1B;SEMA6C;COL27A1;HFM1;DHDH;VASH2;TSC2;GPR37L1;TM4SF4;SYPL2;PASK;SLC9B1;DISP2;ALDH3A1;ASPHD1;GPR161;GPD1;KCTD13;TTLL13;FETUB;ABCG4;CFD;CD274;UBA7;SRCAP;TMEM63C;VTCN1;CORO1A;AK7;DNAJC28;ART1;FAM124B;TBXA2R;SEC14L5;WBP2NL;KCNN1;CDH24;SYMPK;CAMTA2;KCNN3;PCK1;MAP2K7;SCN3B;CADM4;ATP8B3;ARHGEF37;FBXO32;SYT7;ARHGAP33;HAL;MC1R;LPAR5;ITGA10;SPIRE…
H3K9me3 skeletal muscle myoblast hg19	0.999991	1	0.41225	3.54442e-06	KCNG3;CNTF;FAAH;NPFFR1;HPSE2;EPO;IRS1;CHRM4;COL12A1;CIB3;SPATA20;ANPEP;GGT1;KCNH4;SZT2;KCNK13;DIO1;LMTK3;BHLHA15;TM4SF4;TC2N;EID3;HOXB9;ZFP41;SCGB1C1;RAB37;FANCD2;KCNQ1;PGR;SHC2;SYCP2L;ACTL7A;PHYHIPL;ART5;TMEM240;CYP19A1;TTBK1;ART1;BCL2L10;NLRP6;WBP2NL;TCTEX1D4;MYH14;N4BP3;FAM71B;NXNL2;NTSR1;RTBDN;SLC10A4;MYH7B;WNT10B;ST14;RASL10A;GPR12;TDRD6;SLC6A7;GRIN3A;TLX2;REEP2;PCDHB6;FAT2;CNTN4;HOXD3;XKR4;…
H3K27ac endothelial cell of umbilical vein hg19	0.999991	1	0.220848	1.8988e-06	SEC1;FAM13A;KIF14;JRKL;BRCA1;IL4I1;FRAT1;RASSF2;FAM102A;EFHD1;POLL;TPRN;CCDC110;SCARA3;TMED8;GSTO2;LRRIQ3;TPM2;TRPC1;ELMOD3;ETV2;PASK;KCTD4;PGM2L1;SLC9B1;GBGT1;KCTD7;CYP27A1;KIF9;EID3;GAN;FANCD2;RGS9BP;NOS1AP;MADD;KCTD13;TTLL13;UBA7;SRCAP;PLAG1;ZBTB49;TEX22;ASAP3;CREBL2;TTK;CSF2RB;PLD6;AK7;DNAJC27;MALT1;DNAJC28;IL1RL1;RASD1;DNAJB5;PDSS1;SLC25A21;MAP2K7;GBP2;PMS1;GSDMD;ZFHX2;QPCTL;KLHDC1;IFI44;KLH…
H3K36me3 mammary epithelial cell hg19	0.999991	1	0.28563	2.45578e-06	SLC23A3;SLC46A1;ZWILCH;DQX1;ATN1;RXFP4;SLC4A2;SPATA20;NIPAL4;IL4I1;FGF8;SPATA21;ARHGDIA;CHEK1;SLC16A8;HOXA1;NUDT15;SLC12A6;MAF1;ACAD10;SCN1B;FBXW5;TICAM2;TTC21A;PASK;KCTD4;PRSS53;FNDC5;ADCY9;SPATA17;DOK3;SOAT2;FANCD2;DDIT4;MADD;ORAI2;CCDC151;PMEL;CCDC142;SRCAP;TEX22;MST1R;TMEM240;HIGD1B;TBXA2R;NHLH1;DND1;TCTEX1D4;SOCS4;EXPH5;DENND4B;ABCA7;GP5;IFFO1;GGN;HAL;ADCK2;TUBGCP6;HYOU1;CPEB3;CPEB2;FERMT3;L…
H3K36me3 splenic B cell mm9	0.999991	1	0.371025	3.18998e-06	CNTF;VARS;HDAC10;1700007J10RIK;DQX1;RRH;GM16023;GIMAP9;SPIB;IL4I1;RINL;PPIP5K1;ARHGDIA;GRAP2;CAR15;CAPN3;PRSS8;MAF1;TNFRSF4;ACAD10;SCN1B;ZFP39;RSPH6A;PDIA2;SZT2;SLX1B;SERPINF2;PRSS53;ACAP1;ZFP41;ASTL;MSH4;PNLDC1;DDIT4;CSNK2B;ORAI2;TCTA;CAGE1;IGFALS;L3MBTL1;6430550D23RIK;TXK;SH2D2A;CACNA1D;HIGD1B;DEDD2;CD79A;EFNB3;ITPRIPL1;TBXA2R;MICAL1;DND1;CHAD;CMYA5;STAP1;CAMTA2;PIP5K1C;CYC1;NAPSA;NCAPH2;SETD1A…
H3K4me3 limb mm9	0.999991	1	0.565371	4.86092e-06	KCNG3;ATP8A2;EPO;FAM13A;D130043K22RIK;SAT2;HTR4;ENO2;ESPN;GLDN;NR3C2;TGM1;NIPAL4;EVA1C;ARHGDIA;LIPG;TEKT2;PDK4;MACROD1;4933405D12RIK;MNX1;ZFP286;GUCY1A2;CCDC155;SCARA3;HFM1;GM13446;MSX3;TPM2;ACOT11;MATK;SOX14;BHLHA15;TMEM130;PGF;SLC9B2;CYP27A1;BCAN;STX1B;SPATA17;A530058N18RIK;DDIT4;MADD;MALL;COL4A3;TCTA;ZFP454;ZFP9;PRR14;CD274;GNAZ;4930444P10RIK;TMEM63C;SLC41A2;ZFP108;ALOX15;TMEM59L;NCAPG;CREBL2;…
H3K27ac HepG2 hg19	0.999991	1	0.200236	1.72158e-06	MAPKBP1;CNTNAP1;SEC1;RTKN2;RORC;RND1;RINL;LEPR;ANKFY1;CEP250;GGT1;ACAD10;TTC23L;ABCG8;TMED8;G6PC;LRRIQ3;MST1;SERPINF2;SIRT4;ANO8;ARMC7;TM4SF4;IL17RC;SLC9B1;AZGP1;ZFP41;FANCD2;ESRP2;RPUSD1;DDIT4;KCTD13;PFN4;PXT1;WDR27;NDUFB9;PLAG1;ZBTB49;PROZ;SEMA3G;CREBL2;SKA3;AK7;DNAJC27;DNAJC28;ITPRIPL1;TCTEX1D4;MAP2K7;PMS1;LRRC8E;GSTM4;PLK4;QPCTL;KLHDC1;MBOAT4;CDC6;ESR2;INHBE;HAL;KIF18B;TUBGCP6;ANKRD65;HYOU1;T…
H2AFZ CD14-positive monocyte hg19	0.999991	1	0.338634	2.91149e-06	TSKS;RTKN2;PLAT;ABAT;ISM2;FADS3;IL4I1;SYNGAP1;SAMD15;SCN11A;GRAP2;KIF5A;PDK4;LEPR;ATXN7L2;SH2D6;ACAD10;VPS39;WDHD1;SEMA6C;KCNH4;KCTD19;SZT2;ENTPD5;SLC11A1;KCNK13;ARMC7;ALG12;DISP2;SNRNP27;CFH;TEX22;WDR64;GLT8D2;MST1R;HOXB13;SKA3;NUP160;XRRA1;ARSJ;WBP2NL;KCNN3;NTSR1;FANCI;RHBDD3;PTCH2;OSGIN1;EIF2AK4;CDC6;BTBD8;SELP;GRIN3A;TRPV4;ITGA10;ITGA11;HYOU1;CPEB3;ZFP112;SUGP2;LGALS3BP;KCNK6;LRSAM1;CNTNAP1;F…
H3K79me2 CH12.LX mm9	0.999991	1	0.220848	1.8988e-06	CNTF;ERO1LB;4930507D05RIK;B930059L03RIK;KIF14;IPP;ZFP608;E330020D12RIK;GM16023;PPP6R2;SNAPC4;PBK;CEP250;UBXN7;GM15417;POLL;SLC12A6;SLC18A1;A330032B11RIK;GPSM3;WDHD1;SZT2;MANBA;PARP4;D8ERTD738E;GIN1;TRP73;TTC21A;ARMC7;WNT16;TOMM40L;A230020J21RIK;EID3;SPATA17;RPUSD1;D17H6S53E;AKR1C13;CSNK2B;SNRNP27;WDR27;NDUFB9;NUP205;ZFP867;ZBTB49;AGAP2;NCAPG;DENND3;TTK;SKA3;2810429I04RIK;GNG3;2010016I18RIK;493043…
H3K4me1 mammary epithelial cell hg19	0.999991	1	0.618375	5.31663e-06	CNTFR;SERPINE3;RAX;RXFP4;ISM2;GLDN;RINL;ANPEP;CHEK1;PDK4;MYOZ1;VSTM5;SLC12A8;ANKS1B;ARL11;KCTD19;ENTPD5;ISLR2;SOX14;PASK;ANK1;GBGT1;SIGIRR;SULT2B1;EID3;SLPI;IL23A;TTLL13;DNA2;EXD1;CFH;TMEM63C;AGAP2;C2CD4C;ADAMTS16;CYP4X1;WBP2NL;CMYA5;RIMKLA;SCN3B;GSTM4;PRRT3;FER1L4;DNAH10;IFI44;RNF222;SLC6A7;LPAR5;PDE3A;TMCC2;CORO7;XKR4;ZBTB8B;TCHHL1;CC2D1A;ACHE;GABRB2;GABRB1;MEI1;GPR20;HOXC12;WFDC3;SLC6A4;GABRR1…
H2AFZ T-cell acute lymphoblastic leukemia hg19	0.999991	1	0.265018	2.27856e-06	KCNK6;MAPKBP1;PTPRU;HDAC10;KIF14;ABAT;SPATA20;ENO2;PSTPIP1;RINL;PLAU;ANKFY1;UBXN7;CTSH;MAP3K8;POLL;ERMAP;ACAD10;VPS39;SRGN;WDHD1;ANKDD1A;SPINK2;SZT2;FBXW5;NUP210;NHLRC4;LRRIQ3;DHDH;ARMC7;ALG12;TRAF1;PASK;CCNB1IP1;IQCH;ZAP70;KIF9;ALS2;KIFC2;GAN;DDIT4;NOS1AP;GPD1;CAGE1;PPARA;IL9R;TSPYL4;GRAMD1C;CD274;PMEL;NDUFB9;UBA7;PLAG1;ZBTB49;ASAP3;IBA57;PROCA1;PKMYT1;SKA3;DLL1;MALT1;DDO;TMEM71;NT5C;FAM171A1;ER…
H3K4me2 K562 hg19	0.999991	1	0.359246	3.08871e-06	PLVAP;ATP8A1;CPNE7;RTKN2;IL5RA;NRL;KNDC1;NR3C2;PLAU;PDK4;CEP250;NUDT15;ANKS1B;PPP1R16B;KCTD19;SPINK2;UNC5A;GIN1;FBXW11;COL23A1;TSC2;PASK;PGF;DISP2;MSH4;GPD1;KCTD13;HOXB4;TTLL13;ABCG4;SRCAP;NPR1;AGAP2;GLT8D2;AK7;MICAL1;SEC14L5;TNFRSF17;CYC1;MAP2K7;SCN3B;GSTM4;GSDMD;CCDC13;NCAPH2;EIF2AK4;FBXO32;ARHGAP33;TSGA10;MYO5B;REEP2;LHX6;RLN3;HYOU1;SHBG;GLIPR1L2;SUGP2;LDHAL6B;DENND1C;ANKRD33B;TMEM52;BRCA1;PCS…
H3K27ac GM12878 hg19	0.999991	1	0.332744	2.86085e-06	FHOD3;ANKRD13B;MAPKBP1;CPNE7;FAM13A;IL5RA;FAIM2;KNDC1;ABAT;RINL;LEPR;MACROD1;MAF1;TNFRSF4;ACAD10;NHLRC4;KCNK13;CACNA2D2;TTC21A;PASK;ANK1;SLC9B1;GBGT1;EID3;SOAT2;HOXB4;TSPYL4;PRR14;PXT1;GNAZ;SHC2;NUP205;TXK;SH2D2A;EBI3;AGAP2;C2CD4C;GPR84;MST1R;SKA3;DNAJC27;DNAJC28;CD19;STAP1;GSTM4;PRRT1;GSDMD;NAPSA;CADM4;ZFHX2;GPR12;CCDC13;KLHDC1;ZBTB10;INHBB;SSC5D;ESR2;SPIRE2;PYROXD2;FGFR4;SUGP2;BTG4;DENND1C;PRR7…
H3K9ac astrocyte hg19	0.999991	1	0.332744	2.86085e-06	FHOD3;SAMD9L;SEC1;ABAT;ISM2;FRAT1;FGF8;PDK4;MACROD1;PLCE1;MYOZ1;RGS7;GUCY1A2;SEMA6C;SLC15A1;USP2;DHDH;REV1;TSC2;ARMC7;TMEM130;SLC9B1;GBGT1;KCTD7;DKK4;EID3;ASPHD1;FANCD2;KCTD13;S100A3;UBA7;TEX22;HTRA4;PKMYT1;FBXO43;SKA3;DNAJC27;GRIN2A;ITPRIPL1;CMYA5;TCTEX1D4;CAMTA2;GSTM4;ARHGEF37;CCDC13;RAB27B;CDC6;POU2F2;ACSF2;ITGA10;MYO5C;MANSC1;SLC26A6;LGALS3BP;SNED1;CNTNAP1;DOCK3;SOWAHB;FLT3;BRCA1;CYB561D1;TNF…
H3K36me3 osteoblast hg19	0.999991	1	0.267962	2.30387e-06	HDAC10;ATN1;LRRC4;SAT2;SPATA20;FBLL1;NR2E3;HK3;IL4I1;SCPEP1;AIFM3;ADAMTS2;HOXA9;SPATA21;UCN2;PIP5KL1;ARHGDIA;FAM110B;SLC12A6;AMH;ACAD10;TTC23L;SCN1B;SRGN;CDKL4;PARP4;TICAM2;PVRIG;LRRIQ3;SPHK1;ELAC1;TTC21A;GP1BA;ALG12;EBF3;PASK;LIME1;KIF27;FCHSD1;HSH2D;ACAP1;SPATA17;LTB4R2;CLDN15;SOAT2;GAN;FANCD2;DDIT4;TCTA;TSSK4;CCDC151;TSPYL4;CCDC142;NLRC5;LPAR2;GDPD3;NLRC4;HIGD1B;NT5C;GNG3;OLFML3;TBXA2R;ARSJ;NH…
H3K4me1 H1-hESC hg19	0.999991	1	0.597762	5.13941e-06	CPNE9;MYT1L;RGSL1;COL12A1;RXFP4;LCTL;GLDN;SPIB;BAIAP2L2;RINL;SAMD15;CHEK1;PLCE1;CER1;PROK1;ARL11;TMEM88B;SLC34A2;KCNK10;NHLRC4;KCNK13;BHLHA15;MYO7A;GPR37L1;SOX10;DKK4;HOXB9;ASTL;IL23A;PPP1R3E;TTLL13;CCDC81;EXD1;EBI3;CYP4X1;CMYA5;SCN3B;B4GALNT2;ABCA2;DNAH10;BTBD17;RAB27B;CNFN;GP9;MC1R;GRIN3A;GIPC3;STAR;FAT4;CORO7;TDGF1;FERMT3;WDR49;DENND1C;PTPRU;GABRB1;PTPRO;GRIK4;GPR20;SHD;MYOM3;LFNG;SHE;GABRR1;S…
H3K4me3 bone marrow mm9	0.999991	1	0.40636	3.49379e-06	ZFP964;KCNG3;CSF3R;FAM13A;SAT2;IL27RA;NR3C2;TGM1;FRAT1;SIT1;LIPG;KIF5A;PDK4;RAG2;SLC12A6;RAG1;ZFP286;COL27A1;HFM1;1810012K16RIK;SLC11A1;ALG12;NAIP5;ADCY9;EID3;SPATA17;DOK3;SOAT2;DDIT4;SNRNP27;ADAM8;5830416I19RIK;PRR14;GNAZ;D930048N14RIK;NDRG4;NPR1;SLC41A2;ZFP867;ZFP108;TEX22;SKA3;4930520O04RIK;A930007I19RIK;CD79B;F420014N23RIK;RDH11;CLCA1;STAP1;CAMTA2;1600010M07RIK;N4BP3;FANCI;CCDC13;1700028I16RI…
H3K9me1 endothelial cell of umbilical vein hg19	0.999991	1	0.359246	3.08871e-06	CNTFR;FAAH;HDAC10;ZWILCH;SEC1;GFI1;CHRM4;PLAT;SLC4A1;SLC4A2;SPATA20;ESPN;TMEM91;NR3C2;IL4I1;FGF8;ARHGDIA;SLC16A8;RAG2;SH2D6;MAF1;ACAD10;SCN1B;KCNH4;TTC21A;ALG12;CACNB1;BCAN;DPM2;ADCY9;SPATA17;TCTA;SULT6B1;GNAZ;CPB2;SH2D2A;CSF2RB;TMEM240;DEDD2;TBXA2R;PIP5K1C;KCNN3;MAP2K7;SCN3B;EXPH5;RTBDN;FANCI;ZFHX2;DENND4B;NCAPH2;NR2F1;NFATC3;HAL;PTPRB;MC1R;ADCK2;ITGA11;PIN1;CORO7;SHBG;ZBTB8B;FGF11;C2CD2L;FERMT3…
H2AFZ mammary epithelial cell hg19	0.999991	1	0.341578	2.9368e-06	CNTFR;HDAC10;ATP8A1;FAM13A;RTKN2;FAIM2;HR;ABAT;ISM2;FAM186A;ANKFY1;GGT1;ACAD10;STK32C;RGS7;WDHD1;CCDC155;SEMA6C;KCTD19;SPINK2;SZT2;SCARA3;ACOT11;TSC2;ARMC7;FRMD4A;KCTD4;SLC9B1;RGS9BP;ORAI2;SNRNP27;LPAR2;PHYHIPL;ART5;SKA3;XRRA1;WBP2NL;BMF;RIMKLA;SOCS4;NTSR1;GSTM4;FANCI;SPECC1;FER1L4;WSCD2;KLHDC1;NFATC3;RNF222;GRIN3A;TRPV4;ITGA10;PCDHB6;SPIRE2;HYOU1;RLN1;ZFP112;SUGP2;SLC26A6;C2CD2L;BTG4;ANKRD33B;ME…
H3K79me2 liver mm9	0.999991	1	0.232627	2.00007e-06	LRSAM1;FAAH;CDKN1B;RTP3;ERO1LB;4930507D05RIK;ZWILCH;SOWAHC;ACSM1;1700108J01RIK;UBE2D2B;ADAMTS2;B3GALT2;MPZ;CEP250;UBXN7;POLL;SLC18A1;SPG11;A330032B11RIK;VPS39;CADPS2;SZT2;FBXW5;4930558J18RIK;TMED8;D8ERTD738E;NUP210;SERPINF2;DHDH;REV1;TTC21A;IL17RC;AZGP1;ADCY9;EID3;ALS2;4933431G14RIK;AKR1C14;AKR1C13;CSNK2B;HOXB4;NSMF;TCTA;4921511C10RIK;PPARA;GM9961;CCDC40;EXD1;C4BP;NUP205;ABCB4;ZBTB49;CREM;CACNA1D…
H3K79me2 MEL cell line mm9	0.999991	1	0.288575	2.48109e-06	MAPKBP1;ATN1;B930059L03RIK;IPP;SCARNA2;ESPN;CHEK1;TBC1D10C;MACROD1;CEP250;SLC12A6;WDHD1;SZT2;FBXW11;SLX1B;ENTPD5;SDHD;KCTD4;KCTD7;FNDC5;EID3;SPATA17;4933431G14RIK;SOAT2;DDIT4;DNA2;ACOT6;ABCG4;EXD1;NUP205;ABCB4;NCAPG;TMEM240;4930520O04RIK;FAM171A2;F420014N23RIK;RDH11;SRP54C;CAMTA2;FANCI;GSDMD;ZFP759;KLHDC8B;ABCA7;BTBD8;FANCG;ARHGAP33;KIF18B;PPP1R1B;SUGP2;FGF11;FERMT3;DENND1C;ACHE;GM16861;4930507D0…
H3K4me3 placenta mm9	0.999991	1	0.565371	4.86092e-06	PLVAP;B930059L03RIK;D130043K22RIK;SCARNA2;ENO2;ESPN;AQP3;NIPAL4;PLAU;LIPG;LEPR;MACROD1;MEIOB;4933405D12RIK;SCN1B;RGS6;PITX3;ADGB;SCARA3;HFM1;DHDH;TRP73;LMTK3;MATK;1700029J07RIK;TSC2;SYPL2;SRCIN1;TMEM130;SHISA7;EML2;FNDC5;SULT2B1;CACNB1;SLC9A3;KCNQ1;A530058N18RIK;KCNQ2;MALL;ORAI2;RPP25;ABCG4;CD274;GNAZ;RASL12;D930048N14RIK;DDX4;TEX22;TMEM59L;PLD6;FBXO43;DNAJC27;TTBK1;4930520O04RIK;STK31;ITPRIPL1;5…
H3K27ac osteoblast hg19	0.999991	1	0.238516	2.0507e-06	FHOD3;LGALS3BP;CNTNAP1;SEC1;IL24;FAM13A;BRCA1;ANPEP;B3GALT2;FAM186A;FLVCR2;EFHD1;AOX1;POLL;ACAD10;CSGALNACT1;CCDC110;TMED8;LRRIQ3;SPHK1;ENTPD5;USP2;ELOVL3;LRRIQ1;SIRT4;KCTD4;RUNX3;PGM2L1;SLC9B1;FCHSD1;CYP27A1;KIF9;LTB4R2;CDCP2;ASPHD1;GAN;KCTD13;VAMP1;PIGM;S100A3;ECT2L;LAMA2;TEX22;CREBL2;SKA3;DNAJC27;DDO;DNAJC28;TMEM71;RANBP3L;SERTAD3;CMYA5;SLC25A21;CAMTA2;IGFBP6;GBP2;TRIM45;GSTM4;LRRC29;GLYCTK;QP…
H3K9ac endothelial cell of umbilical vein hg19	0.999991	1	0.303298	2.60768e-06	SEC1;RTKN2;ABAT;SLC12A8;SCN1B;RGS7;KCTD19;GIN1;TPM2;USP2;TSC2;ARMC7;SDHD;PASK;SLC9B1;KCTD7;EID3;FANCD2;KCTD14;ABCG4;UBA7;SRCAP;TEX22;GLT8D2;MST1R;SKA3;CORO1A;TMEM240;DNAJC27;DNAJC28;BMF;IGFBP6;MAP2K7;GSTM4;SPECC1;GSDMD;PRRT3;ZFHX2;ARHGEF37;CCDC13;KLHDC1;RAB27B;SYT9;ESR2;GPR137C;TRPV4;ITGA10;REEP2;MANSC1;ZFP112;SLC26A6;SLC2A4;CYB561D1;IFIH1;SCPEP1;MRPL2;CTSH;AOX1;ERMAP;TTC23L;ANKDD1A;MANBA;TRPC3;R…
H3K79me2 CD14-positive monocyte hg19	0.999991	1	0.267962	2.30387e-06	TRIM71;DENND1C;FAAH;TACO1;QPRT;KIF14;PIGZ;IL27;SAT2;SLC4A2;BRCA1;ZFP82;TMEM91;IL27RA;LFNG;PPP6R2;SNAPC4;CHEK1;FLVCR2;POLL;NUDT15;ERMAP;SCARF1;WDHD1;PTGIR;GIN1;TMOD4;LRRIQ3;KCNK13;TSC2;ARMC7;ALG12;CACNA2D4;SDHD;TRAF1;PASK;UPK3A;CCNB1IP1;GBGT1;ADCY9;EID3;ACAP1;DOK3;PITPNM1;RPUSD1;DDIT4;KCTD13;PECAM1;PFN4;TLR5;ALDOA;TSPYL4;DNAH3;CFD;PMEL;CCDC142;ZBTB49;PKMYT1;FBXO43;CLCN2;DNAJC27;DDO;NT5C;CXCR1;RDH1…
H3K4me2 endothelial cell of umbilical vein hg19	0.999991	1	0.444641	3.82291e-06	CNTFR;PLVAP;SLC46A1;GMFG;RAX;FAIM2;ABAT;AQP3;RINL;KIF5A;CEP250;PLCE1;MNX1;PITX3;KCNH4;KCTD19;USP2;DHDH;TSC2;ARMC7;SDHD;ATP1B2;SYPL2;PASK;SLC9B1;SYTL3;SYTL2;DISP2;FANCD2;GPR161;KCTD13;TTLL13;KCTD14;S100A3;CCDC81;UBA7;SRCAP;TMEM59L;BHLHE22;HOXB13;DNAJC27;DNAJC28;CMYA5;RHPN1;BMF;RHPN2;MAP2K7;NTSR1;GSTM4;GSDMD;ANKRD29;ST14;SYT2;COL24A1;CCDC13;RAB27B;CDC6;MYO5B;TRPV4;REEP2;ZBTB8B;ZFP112;SLC26A6;MOXD1;…
H3K79me3 C2C12 mm9	0.999991	1	0.132509	1.13928e-06	EXD1;WDR27;CDKN1B;4930507D05RIK;KIF14;D030025P21RIK;TTK;CARF;1700003D09RIK;GM16023;ADCY6;HOXA9;PLAU;MPZ;FPGS;SNAPC4;MGAT3;MFN2;CEP250;4933405D12RIK;PIP5K1C;GM4285;SLC18A1;ACAD10;ZSWIM3;SZT2;NCAPH2;CEP152;OSGIN1;KIFC5B;4930503L19RIK;KLHDC8B;SYT13;SDHD;A230020J21RIK;IQCH;DPM2;FANCD2;APEX1;D17H6S53E;DDIT4;CSNK2B;B230217O12RIK;HYOU1;TCTA
H3K79me2 GM12878 hg19	0.999991	1	0.294464	2.53173e-06	SLC46A1;TACO1;FAM13A;IPP;SAT2;SPATA20;TMEM91;RINL;CEP250;NUDT15;MAF1;RGS6;ENPP7;SZT2;GIN1;ENTPD5;ARID5A;TTC21A;TSC2;ALG12;SDHD;SLC9B1;IL23A;FANCD2;PPP1R3E;KCTD13;HOXB4;UBA7;SRCAP;SH2D2A;ABHD8;MST1R;PKMYT1;DNAJC27;DNAJC28;DEDD2;BCL2L10;WBP2NL;RHPN1;STAP1;CAMTA2;BCL2L14;GSTM4;GSDMD;MYH7B;ZFHX2;SETD1A;ABCA7;TSGA10;TUBGCP6;NFKBID;SUGP2;SLC26A6;CC2D1A;LDHAL6B;FERMT3;TTC25;AP4E1;PIGZ;BRCA1;CYB561D1;WFD…
H3K27me3 HeLa-S3 hg19	0.999991	1	0.447585	3.84823e-06	CNTFR;KCNG3;HPSE2;ACSM1;PRF1;IL5RA;ACSM4;BEST2;NR3C2;SCN11A;FAM110B;SLC26A10;CER1;SCN1B;EOMES;G6PC;COL23A1;HNF1B;SYPL2;PRSS55;SHISA7;DISP2;BCAN;AZGP1;SCGB1C1;GPR161;MADD;UTS2;IAPP;L3MBTL1;RASL12;CHRNA2;KLK1;ABCB4;EBI3;TMEM59L;CSF2RB;FBLN2;TTBK1;TRPM1;NEUROD2;ITPRIPL1;NEUROD4;CYP4X1;PGBD5;NHLH1;WBP2NL;KCNN1;SCN3B;RTBDN;SPECC1;WNT10B;NAPSA;CADM4;ZFHX2;COL24A1;SYT7;REEP1;RNF222;XKR7;ATP4A;PRPH2;MYO5…
H3K27ac B cell hg19	0.999991	1	0.270907	2.32919e-06	WDR49;DENND1C;KCNK6;MAPKBP1;SAMD9L;HDAC10;ABAT;TMEM91;WFDC3;RND1;IL4I1;MRPL2;ARHGDIA;PBK;PDK4;MACROD1;POLL;ATXN7L2;MAF1;TNFRSF4;SZT2;CCDC110;CCDC78;LRRIQ3;TRPC1;ENTPD5;REV1;SIRT4;FN3KRP;ELMOD3;ARMC7;ALG12;SDHD;KREMEN2;PASK;LIME1;TOMM40L;PGM2L1;GBGT1;HSH2D;C2CD4D;GAN;FANCD2;COL4A3;KCTD13;TTLL13;PIGM;CAGE1;PPARA;GRAMD1C;USP13;TMEM63C;SH2D2A;ZBTB49;EBI3;LPAR2;PLD6;DNAJC27;DNAJC28;ARNTL;FAM124B;WBP2N…
H3K27ac CH12.LX mm9	0.999991	1	0.206125	1.77221e-06	ATN1;4933433G15RIK;GM16023;PSTPIP1;MRPL2;ARHGDIA;GRAP2;CHEK1;CEP250;SLC12A6;SLC18A1;TRIM65;LRRIQ3;SKIDA1;ZFP658;SH2D3C;SIRT4;ARID5A;4930503L19RIK;SDHD;BC048644;RUNDC3A;FAM227A;CLIP2;SOAT2;KIFC1;CATSPERD;CSNK2B;VAMP1;DNA2;2310034G01RIK;UBA7;DENND3;TTK;PKMYT1;4930520O04RIK;NUP160;UGT1A7C;CECR2;GNG3;MFN2;STAP1;PDSS1;MAP2K7;GBP2;STX4A;GSTM4;FANCI;GM16897;NAPSA;MPP4;NOS2;LRRC29;SETD1A;OSM;NUTF2-PS1;ZF…
H3K4me2 HepG2 hg19	0.999991	1	0.521201	4.48116e-06	SLC23A3;ATP8A2;FAM13A;IL5RA;KNDC1;NIPAL4;RIMS3;LEPR;MACROD1;PLCE1;ATXN7L2;GGT1;MYOZ1;RGS6;RGS7;ARL11;GUCY1A2;TMEM88B;SLC34A2;SEMA6C;SPINK2;KCNK13;ACOT11;COL23A1;VASH2;ARMC7;EBF3;ATP1B2;TM4SF4;EBF4;PASK;SYTL2;DKK4;DISP2;ALDH3A1;KCTD13;S100A3;CCDC81;CFD;CD274;SHC2;CHRNA2;AGAP2;PROZ;GLT8D2;SPATA3;MST1R;SKA3;AK7;DNAJC27;FAM124B;EFNB3;ARSJ;CMYA5;N4BP3;SCN3B;PCDHA8;FAM83A;GSTM4;PLK4;MYH7B;ANKRD29;SYT2;…
H3K36me3 liver mm9	0.999991	1	0.403416	3.46847e-06	CNTF;GM16548;1700007J10RIK;DQX1;ACSM1;WIPF3;4933433G15RIK;GM16023;GIMAP9;VMN1R90;BAIAP2L2;RINL;PPIP5K1;CAPN3;MAF1;TNFRSF4;ACAD10;ZFP39;SZT2;CCDC154;G6PC;SERPINF2;DHDH;SDHD;PRSS53;CYP27A1;AZGP1;EID3;DOK3;4933431G14RIK;MSH4;PNLDC1;AKR1C14;ADAM4;AI182371;GPD1;MADD;NSMF;TCTA;4921511C10RIK;CYP2E1;EXD1;L3MBTL1;6430550D23RIK;TXK;TEX22;PROZ;CACNA1D;ZFP629;TMEM240;HIGD1B;A930007I19RIK;C3;MYG1;EFNB3;NLRP6;…
H3K4me3 spleen mm9	0.999991	1	0.515312	4.43052e-06	ZFP964;KCNG3;CPNE7;FAM13A;B930059L03RIK;PRF1;SAT2;ISM1;ESPN;AQP3;IL27RA;PLAU;SIT1;ARHGDIA;FAM110B;MACROD1;PGLYRP1;ZFP286;CCDC155;ZFP335;COL27A1;TICAM2;HFM1;PAQR4;FBXW11;TPM2;DHDH;REV1;BHLHA15;ATP1B2;PGF;SLC9B2;SPATA17;DOK3;HOXB9;DDIT4;MADD;SNRNP27;NSMF;TCTA;ZFP575;PRR14;CD274;GNAZ;NDRG4;SLC41A2;TXK;ZFP108;PLD6;C2CD4C;SKA3;4930520O04RIK;CD79B;CD79A;ITPRIPL1;5730409E04RIK;PGBD5;RDH11;RHPN1;STAP1;CA…
H3K4me3 kidney mm9	0.999991	1	0.518257	4.45584e-06	ZFP964;KCNG3;CPNE7;RTKN2;D130043K22RIK;SAT2;HTR4;ISM1;ESPN;CARF;NR3C2;FRAT1;LIPG;KIF5A;PDK4;LEPR;MEIOB;4933405D12RIK;GGT1;ZFP286;ADGB;GUCY1A2;PAQR4;TPM2;DIO1;REV1;MATK;ALG12;ATP1B2;CMBL;AP5B1;PGF;SIGIRR;SLC9A3;STX1B;SPATA17;AKR1C14;KCNQ1;DDIT4;GPD1;MADD;MALL;TCTA;ZFP454;ZFP9;ZFP575;PRR14;L3MBTL1;GNAZ;4930444P10RIK;SLC41A2;ABCB4;NPR2;ZFP108;PLD6;C2CD4C;FBXO43;ART5;SKA3;CORO1A;A930007I19RIK;RDH11;S…
H3K4me3 T-cell acute lymphoblastic leukemia hg19	0.999991	1	0.338634	2.91149e-06	ZWILCH;CPNE7;FAIM2;SPATA20;ISM1;TMEM91;IL4I1;PLAU;ARHGDIA;CEP250;MAF1;PPP1R16B;SEMA6C;SPINK2;ENTPD5;USP2;DHDH;TSC2;ARMC7;ALG12;PASK;RUNX3;SLC9B1;GBGT1;KCTD7;DISP2;ACAP1;FANCD2;KCTD13;ABCG4;GNAZ;SH2D2A;TMEM59L;PKMYT1;DNAJC28;CCDC144B;ALDH3B2;CDH24;STAP1;CAMTA2;MAP2K7;KLHL29;PRRT3;CADM4;ACE;PTCH2;KLHDC8B;FBXO32;GGN;REEP2;SUGP2;CC2D1A;PRR7;FLT1;FLT4;AP4E1;CELF5;JRKL;BRCA1;SCPEP1;MRPL2;CAMKV;CTSH;EFH…
H3K4me2 astrocyte hg19	0.999991	1	0.429918	3.69632e-06	FHOD3;CNTF;CPNE7;FAIM2;ISM2;RIMS3;FAM186A;PDK4;TEKT4;GGT1;MNX1;STK32C;GUCY1A2;KCTD19;SPINK2;ENTPD5;USP2;DHDH;REV1;TSC2;ARMC7;EBF3;SRCIN1;RUNDC3A;TMEM130;DKK4;DISP2;RAB37;GPR161;DOK7;S100A3;CCDC81;TMEM59L;HPCA;NCAPG;CACNA1D;PKMYT1;FBLN2;FAM124B;SEC14L5;CMYA5;CASKIN1;RHPN1;CAMTA2;RIMKLA;NTSR1;GSTM4;WNT10B;ANKRD29;SYT2;ARHGEF37;CCDC13;KLHDC1;SYT7;GNAO1;LPAR5;TRPV4;ITGA10;SPIRE2;LHX6;MANSC1;RLN1;ZBTB…
H4K20me1 A549 hg19	0.999991	1	0.45053	3.87354e-06	ANKRD13B;SLC46A1;NPFFR1;ATP8A2;HDAC10;HPSE2;EPO;COL12A1;ABAT;RAB43;PLAU;LIPG;GNAT1;SLC12A6;PPFIA4;RGS6;GPR179;EOMES;CADPS2;TMOD4;FAM24A;ARID5A;ISLR2;EBF4;RUNDC3A;EML2;SYTL2;FNDC5;DISP2;ADCY9;RAB37;DDIT4;KCTD13;ARL9;ALOX15;PHYHIPL;CLCNKA;ART5;CORO1A;TRPM1;SEC14L5;CMYA5;SCN3B;NTSR1;B4GALNT4;ANKRD34B;PRRT3;CADM4;ATP8B3;DENND4B;SETD1A;ABCA7;SSC5D;TRPV1;CNFN;IFFO1;GPR137C;REEP1;XKR7;HAL;GRIN3A;ADCK2;F…
H3K27ac small intestine mm9	0.999991	1	0.315077	2.70895e-06	1600002D24RIK;FAAH;VARS;HDAC10;ZWILCH;TACO1;GFI1;B930059L03RIK;RORA;CARF;NR3C2;GIMAP9;NIPAL4;FRAT1;4933405D12RIK;GM13446;FBXW11;TPM2;SLC34A1;SLC11A1;DHDH;1700029J07RIK;ALG12;AP5B1;FAM227A;DKK4;CYP27A1;SLC9A3;SPATA17;SOAT2;AKR1C14;DDIT4;CAGE1;PRR14;2310010J17RIK;NUP205;UBA7;SLC41A2;TXK;TEX22;CREBL2;FUT1;A930007I19RIK;CD79B;MYG1;STAP1;B4GALNT2;SOCS4;FANCI;SPECC1;EIF2AK4;BTBD8;2010109A12RIK;TMEM236;…
H3K36me3 ES-E14 mm9	0.999991	1	0.359246	3.08871e-06	RTL1;CNTF;VARS;1700007J10RIK;DQX1;B930059L03RIK;RRH;IL4I1;ANPEP;ARHGDIA;CAR15;FPGS;CHEK1;GGT1;TNFRSF4;ACAD10;VPS39;PDIA2;CDKL4;CCDC154;CCDC78;SLX1B;SDHD;AP5B1;CCNB1IP1;EID3;DOK3;PNLDC1;DDIT4;GPD1;DNA2;RPP25;6430550D23RIK;1700007P06RIK;ACTL7A;ABHD8;LPAR2;CACNA1D;TEX19.1;HIGD1B;FUT1;AKR1C21;MYG1;OLFR986;PGBD5;TBXA2R;XRRA1;DND1;TCTEX1D4;FGF22;ASIC1;GM15401;SETD1A;TMEM190;KLHDC8B;ABCA7;ZBTB12;GRIN2C;…
H3K9ac MEL cell line mm9	0.999991	1	0.415194	3.56974e-06	FHOD3;PLVAP;FAAH;CPNE7;TACO1;CLEC10A;1810064F22RIK;GIMAP9;PLAU;CHEK1;TBC1D10C;MACROD1;MEIOB;4933405D12RIK;SLC26A10;STK32C;ACAD12;CCDC155;KCNH4;ZFP335;PAQR4;FBXW11;LMTK3;ARID5A;1700029J07RIK;TSC2;BHLHA15;AP5B1;PGF;CACNB1;DOK3;ASPHD1;FANCD2;MADD;KCTD13;TTLL13;SNRNP27;ZFP9;5830416I19RIK;LPAR2;GOLGA7B;FAM171A2;F420014N23RIK;ESPNL;RHPN1;STAP1;4930577N17RIK;PCDHA8;B4GALNT4;GSTM4;FANCI;ZFHX2;DENND4B;RHB…
H3K36me3 astrocyte hg19	0.999991	1	0.235571	2.02538e-06	MAPKBP1;KCNK7;GPR21;ATN1;LRRC4;RXFP4;SLC4A2;FBLL1;CYB561D1;NR2E3;NIPAL4;IL4I1;SPATA21;UCN2;PIP5KL1;ARHGDIA;FPGS;SLC26A10;SLC12A6;MAF1;ACAD10;SCARF1;TTC23L;SCN1B;SCARA3;FCER1G;PARP4;TICAM2;SPHK1;DIO1;ELMOD3;TTC21A;GP1BA;SYNGR3;PASK;IQCH;FCHSD1;FNDC5;KIF9;HSH2D;ADCY9;ANGPTL7;SOAT2;PNLDC1;GPD1;MADD;ORAI2;ANGPTL3;CCDC151;USP54;NLRC5;NLRC4;TMEM240;HIGD1B;ADCY5;GNG3;NHLH1;DND1;FSD2;SOCS4;PTPN1;NR2F1;AB…
H3K9me3 GM12878 hg19	0.999991	1	0.297409	2.55705e-06	KCNG3;VIPR1;FAAH;NPFFR1;HPSE2;ZWILCH;DQX1;RTKN2;GLDN;NR3C2;ANPEP;GRAP2;LIPG;LEPR;VPS39;PITX3;KCNH4;SLC15A1;TICAM2;TC2N;ZFP41;RAB37;DDIT4;FETUB;CCDC81;L3MBTL1;SLC41A2;PHYHIPL;SPATA3;CYP19A1;ART1;ALDH3B2;WBP2NL;N4BP3;FAM71B;PCDHA8;WNT2;RTBDN;SLC10A4;RASL10A;NCAPH2;SYT9;AICDA;SELP;DCHS2;FAT2;FAT4;XKR4;MRAP2;PGPEP1L;ZBTB8B;BPIFC;TRIM71;BTG4;ALK;GABRB1;LRSAM1;SOWAHB;MEI1;SOWAHC;RASGRF1;LRRC4;BRCA1;FBL…
H3K4me2 myocyte mm9	0.999991	1	0.556537	4.78497e-06	GM960;SAMD9L;SLC46A1;COL16A1;VARS;GM15612;IPP;SAT2;SCARNA2;SOGA3;ISM1;RASSF2;KIF5A;CHEK1;MACROD1;ATXN7L2;TGM5;RGS7;ZFP39;CCDC155;MSX3;ARMC7;CMBL;AP5B1;RUNX3;DISP2;ADCY9;ASPHD1;AKR1C14;LGALS12;MADD;TTLL13;CAGE1;DNA2;ACOT6;CCDC151;GNAZ;TPH1;UBA7;NPR1;SLC41A2;ABCB4;NPR2;ZFP108;ABHD8;LPAR2;GLT8D2;ZFP629;C2CD4C;MST1R;GATA2;FBXO43;4930520O04RIK;DEDD2;KIF19A;FAM171A2;F420014N23RIK;5730409E04RIK;XRRA1;CA…
H3K4me3 lung mm9	0.999991	1	0.471143	4.05077e-06	ZFP964;KCNG3;CSF3R;FAM13A;COL12A1;RTKN2;SAT2;RORA;ISM1;ESPN;NIPAL4;ARHGDIA;LIPG;KIF5A;PDK4;PGLYRP1;VPS39;ZFP286;GUCY1A2;ZFP335;PAQR6;SLC15A1;COL27A1;HFM1;TPM2;MATK;1700029J07RIK;EBF3;ATP1B2;AP5B1;FAM227A;SLC9B2;SIGIRR;CYP27A1;ADCY9;SPATA17;AKR1C14;DDIT4;GPD1;MADD;SNRNP27;PFN4;ZFP454;ZFP9;ZFP575;PRR14;L3MBTL1;GNAZ;SLC41A2;ZFP867;NPR2;ZFP108;PLD6;C2CD4C;MST1R;CD79B;RDH11;SEC14L5;RHPN1;STAP1;CAMTA2;…
H3K9me3 HeLa-S3 hg19	0.999991	1	0.312132	2.68363e-06	MAPKBP1;FAAH;CSF3R;DQX1;WIPF3;NRL;SPATA20;GLDN;TGM4;PROK1;VPS39;GPR37L1;TM4SF4;AZGP1;SLPI;SCGB1C1;RAB37;MIP;SLFN14;DDIT4;GPD1;MADD;FETUB;GNAZ;ACTL7A;TEX22;CHRNA9;ABHD8;NUP160;ADAMTS13;CYP4X1;NHLH1;WBP2NL;PIP5K1C;KCNN3;PCK1;FAM83A;WFDC13;RTBDN;MYH7B;ZFHX2;REG4;BFSP2;SELL;PRPH2;ITGA11;CNTN4;TCHHL1;BPIFC;ANKRD33B;PLEK;RASGRF1;MAST1;LRRC4;PIGZ;JRKL;PCSK6;ABCC12;SLC2A8;SCPEP1;ZAR1L;PIP5KL1;B3GALT2;SNA…
H3K4me2 H1-hESC hg19	0.999991	1	0.509423	4.37989e-06	EPO;PLAT;FAIM2;KNDC1;ABAT;LCTL;ISM2;MYLK3;NIPAL4;BAIAP2L2;HOXA9;PLAU;SIT1;ANPEP;ADORA1;LEPR;CEP250;PLCE1;CER1;PITX3;GUCY1A2;KCTD19;SZT2;SCARA3;DHDH;TSC2;ARMC7;PASK;KCTD7;DKK4;STX1B;HOXB9;ZFP41;ASTL;IL23A;FANCD2;KCNQ1;DOK7;ORAI2;KCTD13;HOXB4;CCDC81;PMEL;TEX22;PROZ;PHYHIPL;C2CD4C;MST1R;HOXB13;ART5;CORO1A;AK7;TTBK1;NEUROD4;SEC14L5;CMYA5;CAMTA2;TRPM8;MAP2K7;RIMKLA;FGF22;NTSR1;GSTM4;CADM4;DNAH10;BTBD1…
H3K27ac mammary epithelial cell hg19	0.999991	1	0.229682	1.97475e-06	LGALS3BP;SEC1;BRCA1;RND1;IFIH1;MRPL2;EFHD1;POLL;SLC12A6;VPS39;TTC23L;CCDC110;SCARA3;TMED8;LRRIQ3;USP2;SIRT4;ELMOD3;ARMC7;ALG12;IL17RC;PGM2L1;ALDH3A1;KIF9;EID3;FANCD2;ESRP2;MADD;KCTD13;PXT1;HCN3;KRT80;SRCAP;PKN3;ZBTB49;PTAFR;PLD6;SKA3;DLL1;DNAJC28;ARNTL;DNAJB5;CMYA5;AGR2;RNF39;CAMTA2;MAP2K7;ZBTB7B;TRIM45;CAP2;RSPH4A;MPP4;MTX1;ARHGEF37;NCAPH2;GLYCTK;QPCTL;SPAG4;KLHL3;TRPV1;VWA3B;FAM167A;ADCK2;SH3D2…
H2AFZ H1-hESC hg19	0.999991	1	0.36808	3.16466e-06	KLB;AMHR2;HDAC10;ZWILCH;FAM13A;BAIAP2L2;ANPEP;FAM186A;ANKFY1;MAP3K8;ENPP3;PRSS8;NUDT15;ATXN7L2;VPS39;RGS6;FBXW5;FBXW11;ALG12;PGF;GBGT1;CACNB1;BCAN;ASTL;FANCD2;MADD;COL4A3;KCTD13;FETUB;TCTA;CAGE1;CCDC81;NUP205;DDX4;HTRA4;TMEM59L;CHRNA9;PROZ;GLT8D2;PKMYT1;CORO1A;NUP160;STK31;FAM124B;CMYA5;CAMTA2;NPTX1;IGFBP6;B4GALNT2;GAS2L2;GSTM4;FER1L6;INHBE;MC1R;LPAR5;ADCK2;PPP1R1C;ITGA10;PYROXD2;MANSC1;FAT4;RLN1…
H2AFZ B cell hg19	0.999991	1	0.332744	2.86085e-06	SAMD9L;ZWILCH;FAM13A;RTKN2;PRF1;IL5RA;GLDN;FADS3;ACAD10;WDHD1;CCDC155;SEMA6C;SPINK2;SZT2;COL23A1;USP2;REV1;CACNA2D2;ALG12;MYO7A;RUNX3;CCNB1IP1;CLIP2;EID3;TTLL13;TSPYL4;PXT1;UBA7;SH2D2A;LPAR2;GLT8D2;BHLHE22;MST1R;PKMYT1;TMEM240;XRRA1;WBP2NL;RHPN1;TNFRSF17;STAP1;MYH14;CAMTA2;RIMKLA;SOCS4;GSTM4;SPECC1;ANKRD34B;MYH7B;EIF2AK4;CDC6;AICDA;ESR2;GGN;GNAO1;LPAR5;ITGA10;LHX4;CORO7;HAMP;HOXD9;SUGP2;TOP2A;LGA…
H4K20me1 GM12878 hg19	0.999991	1	0.426973	3.67101e-06	PRDM8;ATP8A2;ZWILCH;DQX1;CHRM4;WIPF3;COL12A1;RORC;PLAT;TGM1;BAIAP2L2;PLAU;LIPG;TBC1D10C;CAPN3;MAP3K8;ACAD10;PPFIA4;PROK1;EOMES;SRRM3;KCNH4;NKX6-3;PAQR4;KCNK13;ACOT11;FAM24A;ISLR2;FRMD4A;MYO7A;SHISA7;CLIP2;EID3;SCGB1C1;MSH4;GPR161;MADD;S100A3;RPP25;RASL12;NDRG4;CCDC142;HTRA4;CLCNKA;GOLGA7B;CD79B;TRPM1;RHPN1;CDH24;MYH11;DRD1;CYC1;SCN3B;WNT3;B4GALNT4;RTBDN;SLC10A4;PRRT1;ST14;ATP8B3;GPR12;ODF3;BTBD16…
H3K4me3 GM12875 hg19	0.999991	1	0.344523	2.96212e-06	SAMD9L;TACO1;SEC1;FAM13A;RTKN2;IPP;ISM1;AQP3;TMEM91;SPIB;AS3MT;FGF8;SAMD15;KIF5A;TBC1D10C;MACROD1;CEP250;MNX1;SLC12A8;RGS6;PITX3;KCNH3;KCTD19;CCDC78;DHDH;TTC21A;ATP1B2;RUNDC3A;TMEM130;HOXB9;GPR161;MADD;COL4A3;KCTD14;PFN4;CD274;CCDC142;HTRA4;EBI3;GLT8D2;CORO1A;NUP160;RHPN1;WNT2;WNT3;ABCA2;DNAH10;ATP8B3;NCAPH2;MEIG1;OSGIN1;SLC16A11;CIDEB;EIF2AK4;FBXO32;BTBD8;ARHGAP33;TSGA10;MYO5B;MYO5C;PDE3A;MANSC1…
H3K9me3 T-cell acute lymphoblastic leukemia hg19	0.999991	1	0.235571	2.02538e-06	UGT1A10;FAAH;CDKN1B;SOWAHB;FLT3;RAX;JRKL;PCSK6;SIT1;ARHGDIA;LRRTM1;GRAP2;DDI1;MYO18B;NUDT15;RAG2;GUCY1A2;LIX1L;NRG1;MYRIP;KIF27;ADAMTS20;LTB4R2;ZFP41;LCK;SNPH;ENAM;DDIT4;PGR;TSSK4;ADAM7;LALBA;PPARA;SHANK3;SHANK2;EXD1;RGS17;CPB2;LAMA1;NR1I3;PHYHIPL;ADCY1;CYP19A1;COCH;DNAJC28;CYP17A1;TMEM71;ALDH3B2;GRIN2A;RASD1;SLC25A21;SLC13A5;N4BP3;BEND6;SPECC1;GPR17;RASL10A;RHBDD3;COL24A1;PCP4L1;CEP152;OSM;TRPV2…
H3K4me1 keratinocyte hg19	0.999991	1	0.547703	4.70901e-06	KCNG3;SAMD9L;RXFP4;PLAT;LCTL;RINL;SAMD15;ADORA3;KIF5A;CHEK1;FAM186A;ADORA1;TEKT2;TGM5;SLC12A6;GGT1;MYOZ1;VSTM5;SLC12A8;PITX3;CSGALNACT1;ARL11;SLC34A2;SPINK2;PAQR6;FBXW5;TICAM2;CCDC78;NHLRC4;NFKBIL1;SLC11A1;KCNK13;DHDH;LMTK3;SOX14;ATP1B2;GBGT1;SLC9B2;SULT2B1;DPM2;SLPI;ASPHD1;PPP1R3E;GPD1;TTLL13;KCTD14;SNRNP27;EXD1;UBA7;NPR1;EBI3;GLT8D2;VTCN1;FUT1;AK7;C3;GRIN2A;BCL2L10;ITPRIPL1;CMYA5;TNFRSF17;KCNN3…
H3K4me2 mammary epithelial cell hg19	0.999991	1	0.544759	4.6837e-06	EPO;RXFP4;FAIM2;KNDC1;ISM2;RIMS3;ADORA3;ANPEP;FAM186A;PDK4;PLCE1;GGT1;SCN1B;STK32C;RGS7;ARL11;SLC34A2;SEMA6C;KCNH4;KCTD19;SPINK2;SLC15A1;GIN1;COL23A1;DHDH;MATK;SOX14;TSC2;ALG12;EBF3;ATP1B2;EBF4;SYTL3;KCTD7;SULT2B1;SLPI;IL23A;FANCD2;GPR161;GPD1;DOK7;TTLL13;ADAM8;GNAZ;RASL12;SRCAP;ABCB4;TEX22;TMEM59L;HPCA;CREM;AGAP2;PHYHIPL;CACNA1D;VTCN1;ART5;ITPRIPL1;WBP2NL;CMYA5;RHPN1;BMF;KCNN3;RIMKLA;SCN3B;GSTM4…
H4K20me1 fibroblast of dermis hg19	0.999991	1	0.318021	2.73427e-06	CNTFR;COL16A1;HDAC10;IRS1;COL12A1;HR;SAT2;SCARNA2;HOXA9;LIPG;ANKFY1;SOX8;SLC26A10;PGLYRP1;MAF1;MNX1;WDHD1;KCNH4;SZT2;PAQR6;NKX6-3;FBXW5;COL27A1;TICAM2;PAQR4;ISLR2;SOX14;EBF4;ANK1;SOX10;SYTL2;ADCY9;ASPHD1;SCGB1C1;DDIT4;DOK7;SNRNP27;ADAM8;RASL12;NCAPG;C2CD4C;VTCN1;SKA3;GOLGA7B;SEC14L5;CASKIN1;MYH11;KCNN3;CYC1;MAP2K7;SOCS4;NTSR1;B4GALNT4;RTBDN;GPR12;CIDEA;ABCA7;INHBB;POU2F2;XKR7;SLC6A7;LIN28A;TLX2;C…
H2AFZ astrocyte hg19	0.999991	1	0.28563	2.45578e-06	MAPKBP1;FAM13A;ABAT;SPATA20;ISM1;RAB43;RASSF2;PITX3;SEMA6C;SZT2;COL27A1;TICAM2;USP2;DHDH;REV1;SLC9B1;KCTD7;DKK4;ADCY9;MADD;CCDC81;UBA7;TMEM59L;SKA3;GRIN2A;TBXA2R;XRRA1;BMF;GSTM4;ARHGEF37;CCDC13;RAB27B;SYT9;ARHGAP33;GRIN3A;FES;HYOU1;PYROXD2;MANSC1;TMCC2;XKR4;KCNK6;MEI1;FLT3;TMEM52;CYB561D1;AIFM3;LRRTM1;CTSH;POLL;TTC23L;TMED8;PLEKHG6;ELAC1;ELMOD3;MYRIP;KREMEN2;IQCH;FCHSD1;PIGM;TLR6;HAP1;PKHD1L1;MAP…
H3K4me3 cerebellum mm9	0.999991	1	0.456419	3.92418e-06	ZFP964;COL16A1;ATP8A2;TACO1;FAM13A;COL12A1;RTKN2;RORC;HTR4;CARF;ATCAY;PDK4;4933405D12RIK;ATXN7L2;VPS39;RAG1;ZFP286;ZFP335;SCARA3;COL27A1;HFM1;PAQR4;GM13446;DIO1;LMTK3;MATK;AP5B1;PGF;SLC9B2;CYP27A1;ADCY9;EID3;SPATA17;RAB37;DDIT4;COL4A3;SNRNP27;PFN4;TCTA;ZFP454;ZFP9;ZFP575;L3MBTL1;NECAB2;CD274;NDRG4;4930444P10RIK;SLC41A2;ZFP867;ZFP108;C2CD4C;FUT1;A930007I19RIK;ITPRIPL1;CYP4X1;RDH11;ARSJ;SEC14L5;RHP…
H3K4me3 small intestine mm9	0.999991	1	0.591873	5.08877e-06	ZFP964;CNTFR;CPNE7;ENO2;NIPAL4;PDK4;4933405D12RIK;ZFP286;CUBN;PAQR4;DHDH;REV1;BHLHA15;CMBL;EML2;SIGIRR;FNDC5;BCAN;KCNQ1;DDIT4;MALL;CAGE1;PRR14;GATA2;ART5;4930520O04RIK;A930007I19RIK;CD79B;CD79A;PGBD5;RDH11;KCNN1;B4GALNT2;CIDEA;D430041D05RIK;IFI44;CDC6;D630003M21RIK;ACER1;4921536K21RIK;SLC6A7;GIPC3;A330023F24RIK;HOXD3;CPEB3;SUGP2;CC2D1A;TOP2A;PTPRU;AATK;IL27;TMEM52;D130017N08RIK;CYB561D1;DMBX1;KCN…
H3K4me1 T-cell acute lymphoblastic leukemia hg19	0.999991	1	0.479976	4.12672e-06	PRF1;FAIM2;HR;SPATA20;ISM1;TMEM91;FADS3;RIMS3;MACROD1;SLC12A6;MAF1;PPP1R16B;KCNH3;SRRM3;WDHD1;SPINK2;SZT2;HFM1;TPM2;USP2;DHDH;LMTK3;TSC2;SDHD;ATP1B2;PASK;RUNX3;SLC9B1;SYTL3;GBGT1;DISP2;ACAP1;SPATA17;IL23A;GPR161;GPD1;ABCG4;GNAZ;SLC45A3;SRCAP;SH2D2A;FBXO43;DNAJC27;DNAJC28;GOLGA7B;CD79B;TRPM2;RDH11;CD19;MICAL1;CLCA1;CDH24;STAP1;SLAMF6;CAMTA2;PIP5K1C;IGFBP6;RIMKLA;SOCS4;EXPH5;SPECC1;NAPSA;PRRT3;CADM…
H3K4me3 myocyte mm9	0.999991	1	0.326855	2.81022e-06	GM960;MAPKBP1;SAMD9L;VARS;HDAC10;TACO1;GM15612;B930059L03RIK;SAT2;SOGA3;GM16023;ZFP119B;EVA1C;CHEK1;4930467K11RIK;STK32C;PITX3;GIN1;SLX1B;SKIDA1;ATP1B2;FAM227A;ADCY9;ZFP41;FANCD2;SNRNP27;PRR14;CD274;NDRG4;NPR2;ZFP108;AGAP2;ABHD8;ZFP629;DEDD2;KCNN1;CAMTA2;RHPN2;FANCI;ZFP759;KLHDC1;NR2F1;KLHDC8B;EIF2AK4;BTBD8;ESR2;ACSF2;KIF18B;LHX6;PYROXD2;SLC26A6;CC2D1A;ZFP473;TTC25;SLC35F6;COL14A1;SLC2A4;HOXC12;S…
H3ac C2C12 mm9	0.999991	1	0.338634	2.91149e-06	FHOD3;MAPKBP1;COL16A1;TACO1;FAM13A;B930059L03RIK;SAT2;SCARNA2;1700003D09RIK;GM16023;RAB43;LIPG;PDK4;CEP250;4933405D12RIK;MAF1;SCN1B;ANKS1B;SEMA6C;SZT2;GIN1;PAQR4;ENTPD5;NFKBIL1;REV1;LMTK3;ARMC7;SDHD;KCTD7;ZFP41;TCTA;DNA2;EXD1;GNAZ;NDRG4;NPR1;ABHD8;LPAR2;NCAPG;PKMYT1;DNAJC27;RHPN1;CDH24;IGFBP6;SOCS4;ANKRD29;RASL10A;1700028I16RIK;KLHDC1;INHBB;SSC5D;FBXO32;ACSF2;SELP;4921536K21RIK;GIPC3;SPIRE2;PYROX…
H3K4me3 cortical plate mm9	0.999991	1	0.438751	3.77228e-06	ZFP964;COL16A1;FAM13A;COL12A1;RTKN2;4933433G15RIK;SAT2;NR3C2;PLAU;EVA1C;PDK4;ATXN7L2;SLC12A6;ACAD10;ZFP286;ZFP335;COL27A1;HFM1;GM13446;1810012K16RIK;DHDH;MATK;ALG12;EML2;FAM227A;SLC9B2;KCTD7;ADCY9;SPATA17;RAB37;DDIT4;SNRNP27;TCTA;ZFP454;ZFP9;ZFP575;4930444P10RIK;TMEM63C;USP54;SLC41A2;NPR2;ZFP108;PSG16;CREBL2;4930520O04RIK;A830009L08RIK;ASIC4;ITPRIPL1;CYP4X1;RDH11;ARSJ;SEC14L5;RHPN1;CAMTA2;NTSR1;S…
H3K36me3 fibroblast of dermis hg19	0.999991	1	0.244405	2.10133e-06	MAPKBP1;ANKRD33B;HDAC10;DQX1;ATN1;LRRC4;SAT2;SPATA20;ZFP82;FBLL1;CYB561D1;NR2E3;IL4I1;SCPEP1;AIFM3;MRPL2;SPATA21;ARHGDIA;FAM110B;LEPR;PRKG2;SLC12A6;TRIM65;ACAD10;SCN1B;TMED8;PARP4;TICAM2;GSTO2;ELAC1;ANO8;ELMOD3;TTC21A;TSC2;EBF3;SDHD;PASK;KCTD4;PGM2L1;DPM2;HSH2D;SPATA17;PITPNM1;SOAT2;GAN;FANCD2;RPUSD1;DDIT4;GPD1;ORAI2;HOXB4;TCTA;MOCS1;CCDC151;NPB;CCDC142;UBA7;TXK;NLRC5;GDPD3;NLRC4;TMEM240;HIGD1B;F…
H4K20me1 mammary epithelial cell hg19	0.999991	1	0.418139	3.59505e-06	SLC23A3;KCNG3;IRS1;GFI1;CHRM4;ACSM4;FGF3;BAIAP2L2;ARHGDIA;PDK4;TEKT4;SLC16A8;SOX8;CER1;CSGALNACT1;KCNH3;SRRM3;KCNH4;PAQR6;TICAM2;PAQR4;FAM24A;TTC21A;SOX14;EBF3;CACNA2D4;SYPL2;SRCIN1;GBGT1;SIGIRR;HOXB9;SLPI;SCGB1C1;DDIT4;COL4A3;PGR;TSSK4;CYP2E1;FSCN2;TMEM59L;SLC1A2;BHLHE22;GATA2;NLRP6;NHLH1;SEC14L5;ALX4;CDH24;MYH11;SLC38A8;CYC1;SCN3B;ANKRD34B;ZFHX2;GPR12;ABCA7;INHBB;IFFO1;GGN;RNF223;XKR7;HAL;GRIN3…
H4K20me1 T-cell acute lymphoblastic leukemia hg19	0.999991	1	0.32391	2.7849e-06	MAPKBP1;COL16A1;SAT2;ABAT;ISM1;LCTL;AQP3;IL27RA;PLAU;SLC26A10;ACAD10;VPS39;SCN1B;SRRM3;ACOT11;FRMD4A;PRSS55;SOX10;TMEM130;EML2;FNDC5;ASPHD1;PPP1R3E;GPR161;KCTD13;RPP25;ABCG4;NUP205;CCDC142;SKA3;HIGD1B;GOLGA7B;SEC14L5;SYMPK;CAMTA2;IGFBP6;PRRT3;CADM4;ACE;PTCH2;TRPV1;POU2F2;FER1L6;ACSF2;GGN;GPR137C;XKR7;GP9;BFSP2;LPAR5;MRVI1;MANSC1;SHBG;FERMT3;FLT3;MAST1;HTR2A;ZFP82;NR2E3;WFDC3;RND1;ADAMTS2;MRPL2;IQ…
H3K36me3 T-cell acute lymphoblastic leukemia hg19	0.999991	1	0.226737	1.94943e-06	UCN;IRS1;TACO1;QPRT;MAST1;SCARNA2;ZC3H6;BRCA1;CYB561D1;SIT1;MACROD1;SLC39A5;UBXN7;SLC12A6;TRIM66;MANBA;ITGA2;ENTPD5;NFKBIL1;MST1;ANO8;ALG12;TC2N;KCTD4;KIF27;DPM2;CLDN15;SLC25A19;PPP1R3E;DDIT4;KCTD13;PECAM1;AHRR;PIGM;TSPYL4;DNAH3;CCDC142;UBA7;MRPS36;PLAG1;CCDC148;USP54;NPR2;TEX22;CREM;ABHD8;CREBL2;MALT1;APOLD1;DEDD2;ARNTL;ALDH3B2;HSD17B1;DND1;RHPN1;PDSS1;DNAJB7;CYC1;SEC31B;ZSWIM3;CRYGS;PTPN1;NIPSN…
H4K20me1 keratinocyte hg19	0.999991	1	0.415194	3.56974e-06	SLC23A3;NPFFR1;CSF3R;ATP8A2;HDAC10;HPSE2;DQX1;FOXI1;RAX;BEST2;FGF3;GLDN;HOXA9;RASSF2;ADORA1;PLCE1;HOXA1;PRSS8;SLC26A10;PGLYRP1;NUDT15;TGM5;MAF1;ACAD10;SCN1B;GUCY1A2;SZT2;TICAM2;KCNK13;FAM24A;HNF1B;MYT1;ANK1;SOX10;SHISA7;CACNB1;CLIP2;DPM2;ASTL;FANCD2;DDIT4;MADD;TSSK4;CAGE1;NDRG4;SLC1A2;NCAPG;CACNA1D;BHLHE22;VTCN1;GATA2;SKA3;HIGD1B;CYP19A1;DEDD2;PGBD5;RDH11;DND1;MYH11;KCNN3;RHPN2;SCN3B;WNT2;RTBDN;S…
H2AFZ keratinocyte hg19	0.999991	1	0.373969	3.21529e-06	SLC46A1;ATP8A1;ZWILCH;FAM13A;SCARNA2;ISM2;TMEM91;IL4I1;SYNGAP1;FAM186A;SLC12A8;WDHD1;SPINK2;SLC11A1;OMD;USP2;TSC2;ARMC7;ALG12;SYPL2;TMEM130;CCNB1IP1;SLC9B1;GBGT1;SYTL2;DKK4;SNRNP27;DNA2;PXT1;CFH;SH2D2A;LPAR2;FBXO43;SKA3;ADAMTS16;TBXA2R;XRRA1;WBP2NL;ALX4;BMF;SCN3B;SOCS4;NXNL2;GSTM4;SPECC1;ACBD7;SYT2;SETD1A;IFI44;CDC6;GNAO1;REEP1;RNF222;GRIN3A;LPAR5;FES;MYO5B;ITGA10;MYO5C;MANSC4;HYOU1;TMCC2;LHX4;RL…
H3K27ac placenta mm9	0.999991	1	0.265018	2.27856e-06	TRIM71;1600002D24RIK;CDKN1B;VARS;HDAC10;ZWILCH;TACO1;AP4E1;B930059L03RIK;SAT2;ZC3H6;CYB561D1;CARF;DUSP13;IFIH1;FRAT1;MRPL2;FAM102A;LEPR;4933405D12RIK;GM4285;E030044B06RIK;SLC18A1;GM8883;2310005A03RIK;TEAD4;PPP1R16B;CUBN;ZFP335;FBXW11;2410003L11RIK;REV1;1700029J07RIK;ALG12;AP5B1;FAM227A;SIGIRR;DPM2;SPATA17;SOAT2;RPUSD1;D17H6S53E;B230319C09RIK;PECAM1;CAGE1;DNA2;ZFP9;HCST;AHDC1;PRR14;2310010J17RIK;N…
H3K4me2 osteoblast hg19	0.999991	1	0.459364	3.9495e-06	CNTF;WIPF3;RTKN2;KLHL33;PLAT;HR;ABAT;ISM2;AQP3;RASSF2;CEP250;ENPP3;GGT1;SLC12A8;STK32C;RGS7;GUCY1A2;SEMA6C;KCTD19;SPINK2;ENTPD5;OMD;USP2;DHDH;TSC2;ARMC7;ALG12;SDHD;KCTD4;TMEM130;DISP2;ZFP41;KCTD13;HOXB4;S100A3;CCDC81;TPH2;SRCAP;TMEM59L;NCAPG;BHLHE22;MST1R;SKA3;CORO1A;TMEM240;DNAJC28;TBXA2R;WBP2NL;CMYA5;CASKIN1;CAMTA2;RIMKLA;SCN3B;SEC31B;GSTM4;ANKRD29;CCDC13;KLHDC1;CIDEA;CDC6;SYT9;MYO5C;PCDHB6;MAN…
H3K36me3 NT2-D1 hg19	0.999991	1	0.265018	2.27856e-06	SOWAHC;DQX1;GPR21;RRH;ITGAE;MRPL2;FGF8;UCN2;ARHGDIA;SNAPC4;CHEK1;ADORA1;SLC26A10;TNFAIP8L2;AMH;TRIM65;PPFIA4;PAQR6;FCER1G;ADPRHL1;TMOD4;ELMOD3;GP1BA;LIME1;PRSS53;ADAMTS20;HSH2D;EID3;DOK3;ANGPTL7;LTB4R2;CLDN15;ASPHD1;FANCD2;RPUSD1;PNLDC1;GPR161;DDIT4;ACRV1;SNRNP27;TCTA;TSSK4;DNASE1;CCDC151;GUCY2C;NDUFB9;SRCAP;USP54;ZBTB49;LPAR2;NCAPG;IBA57;TTK;PROCA1;SNX33;PKMYT1;TMEM240;HIGD1B;FAM124B;FGD5;ADAMTS…
H3K27ac bone marrow mm9	0.999991	1	0.32391	2.7849e-06	MAPKBP1;SLC46A1;VARS;TACO1;GFI1;B930059L03RIK;KLHL33;RORA;IL27RA;FPGS;PGLYRP1;RAG2;2310005A03RIK;TMEM88B;FBXW11;DHDH;REV1;1700029J07RIK;ALG12;AP5B1;FAM227A;DISP2;SPATA17;DOK3;SOAT2;IL23A;DDIT4;HOXB4;CAGE1;PRR14;2310010J17RIK;GNAZ;SLC41A2;TEX22;CREBL2;NUP160;A930007I19RIK;CD79B;CD79A;F420014N23RIK;ITPRIPL1;RDH11;STAP1;1600010M07RIK;RIMKLA;SOCS4;GSDMD;GPR12;KLHDC1;BTBD8;ARHGAP33;SLC2A9;ADCY10;TUBGC…
H3K36me3 testis mm9	0.999991	1	0.444641	3.82291e-06	CPNE9;GM17359;CNTF;FAAH;ZWILCH;1700007J10RIK;DQX1;4933433G15RIK;TCAM1;RRH;1700108J01RIK;SPATA20;ENO2;RAB43;VMN1R90;IL4I1;RINL;PPIP5K1;TOPAZ1;PEBP4;TEKT2;TEKT4;SLC12A6;TNFRSF4;RSPH6A;SLC34A2;CDKL4;KCTD19;CCDC154;TMOD4;ENTPD5;OMD;FAM24A;PASK;LPCAT2B;PRSS53;FAM227A;KCTD7;EID3;SPATA17;4933431G14RIK;ZFP41;MSH4;ADAM4;CSNK2B;TTLL13;PFN4;CAGE1;PRR14;DDX4;CCDC142;PRDX6B;USP54;ACTL7A;TEX22;ACTL7B;CACNA1D;P…
H4K20me1 skeletal muscle myoblast hg19	0.999991	1	0.397527	3.41783e-06	CPNE9;MAPKBP1;WIPF3;RORC;SLC4A1;ABAT;ESPN;FGF3;TGM1;BAIAP2L2;HOXA9;FGF8;ANPEP;GRAP2;LIPG;SLC16A8;SOX8;GNAT1;PGLYRP1;ATXN7L2;TGM5;GGT1;MAF1;ACAD10;TECTA;EOMES;PAQR4;FAM24A;ISLR2;HNF1B;GPR37L1;ANK1;SHISA7;EID3;HOXB9;ZFP41;MSH4;TBPL2;FETUB;PXT1;CPB2;SRCAP;NPR1;GATA2;GOLGA7B;LOXHD1;NEUROD4;SEC14L5;CASKIN1;CDH24;SLC38A8;CYC1;IGFBP6;MAP2K7;ABCA2;ST14;ATP8B3;RASL10A;ABCA7;SYT7;RNF223;XKR7;LIN28A;CILP;DC…
H3K36me3 skeletal muscle myoblast hg19	0.999991	1	0.267962	2.30387e-06	MYLK2;KCNK7;ITGB2;ATN1;SAT2;SCARNA2;CYB561D1;NR2E3;TNFSF13B;AIFM3;HOXA9;PIP5KL1;ARHGDIA;SLC39A5;FLVCR2;SOX8;SH2D6;SLC12A6;GGT1;MAF1;TRIM65;ACAD10;TTC23L;SCN1B;MLIP;MANBA;FCER1G;TMED8;PARP4;PAQR4;NFKBIL1;ACOT11;ANO8;FN3KRP;ELMOD3;TTC21A;GP1BA;APOA5;LIME1;LCA5L;DPM2;SPATA17;SOAT2;GAN;FANCD2;RPUSD1;IFNE;VAMP1;PIGM;TCTA;TSSK4;SULT6B1;CCDC151;SHANK2;MYH7;DNAH3;CCDC142;NLRC5;IBA57;GDPD3;NLRC4;TMEM240;N…
H3K9ac GM12878 hg19	0.999991	1	0.267962	2.30387e-06	DENND1C;FHOD3;KCNK6;ANKRD13B;MOXD1;PRR7;SOWAHB;FLT3;RTKN2;KIF14;ISM2;SLC6A4;FRAT1;MRPL2;RINL;FAM102A;MACROD1;DNMT3B;ERMAP;ACAD10;MNX1;SLC12A8;ANKDD1A;SEMA6C;GIN1;NHLRC4;LRRIQ3;TRPC1;DHDH;SIRT4;ANO8;ELMOD3;TSC2;F5;FCHSD1;CYP27A1;EID3;GAN;FANCD2;RPUSD1;CDHR1;COL4A3;KCTD13;KCTD14;SMPDL3B;TSPYL4;HCN3;PLAG1;AMIGO1;ZBTB49;EBI3;NCAPG;CREBL2;GPR84;FBXO43;DNAJC27;APOLD1;DNAJC28;DNAJB5;DZANK1;ARSJ;KCNN1;ST…
H3K79me2 endothelial cell of umbilical vein hg19	0.999991	1	0.238516	2.0507e-06	RTL1;ZWILCH;TACO1;AP4E1;IPP;SAT2;SCARNA2;BRCA1;ZFP82;ENO2;WFDC3;MRPL2;PLAU;PPP6R2;POLL;ATXN7L2;ERMAP;SCARF1;TPRN;SEMA6C;TRPC1;ENTPD5;ELMOD3;TSC2;ARMC7;ALG12;SDHD;PASK;PGM2L1;GBGT1;KCTD7;ANGPTL7;ZFP41;FANCD2;SLC25A19;RPUSD1;KCTD13;PIGM;B4GALT4;DNAH3;GRAMD1C;CCDC142;LAMA3;NLRC5;CREBL2;CSF2RB;PKMYT1;FBXO43;CLCN2;DNAJC27;MALT1;ADAMTS13;ITPRIPL1;DNAJB5;ABI3BP;TRIM47;SLC25A21;CAMTA2;ZSWIM3;MYH7B;GDF11;…
H4K20me1 CD14-positive monocyte hg19	0.999991	1	0.291519	2.50641e-06	HDAC10;RXFP4;SAMD15;MYBPHL;PLAU;FPGS;ADORA1;NUDT15;ACAD10;RSPH6A;KCNH4;GIN1;PAQR4;TMOD4;SDHD;PASK;KCTD4;DISP2;CACNB1;DPM2;ADCY9;EID3;LTB4R2;ASPHD1;SCGB1C1;RAB37;FANCD2;DDIT4;KCTD13;SNRNP27;ADAM8;TSSK4;PRR14;CFD;ARL9;CCDC142;HTRA4;AGAP2;ABHD8;CSF2RB;HIGD1B;ADAMTS13;DND1;SEC31B;ABCA2;WNT10B;SYT2;IFFO1;XKR7;TMIE;FES;REEP2;SPIRE2;TUBGCP6;PIN1;PYROXD2;ESAM;SHBG;CNIH2;NFKBID;FGF11;SLC26A6;PIWIL2;PTPRU;…
H3K4me2 skeletal muscle myoblast hg19	0.999991	1	0.462309	3.97481e-06	FHOD3;ATP8A2;SEC1;RAX;KNDC1;SCARNA2;ISM2;FGF8;KIF5A;PDK4;CEP250;TEKT4;ENPP3;GGT1;MNX1;SLC12A8;SCN1B;STK32C;PITX3;ANKS1B;GUCY1A2;KCNH4;GIN1;ENTPD5;OMD;COL23A1;DHDH;CACNA2D2;TSC2;ARMC7;SDHD;ATP1B2;TMEM130;GBGT1;DISP2;CYP27A1;TTLL13;KCTD14;S100A3;ABCG4;TMEM59L;BHLHE22;HOXB13;DNAJC27;ITPRIPL1;TBXA2R;SEC14L5;CMYA5;CAMTA2;MAP2K7;ZBTB7B;RIMKLA;SCN3B;SEC31B;WNT3;GSTM4;SLC10A4;GSDMD;ANKRD34B;ACBD7;ANKRD29…
H3K79me2 heart mm9	0.999991	1	0.179623	1.54435e-06	CDKN1B;4933433G15RIK;UBE2D2B;IFIH1;B3GALT2;SNAPC4;ANKFY1;UBXN7;ACAD10;SCARF1;A330032B11RIK;VPS39;PTGIR;TRPC1;NFKBIL1;GAN;D17H6S53E;DDIT4;CSNK2B;B230319C09RIK;MADD;TCTA;4921511C10RIK;GM9961;WDR27;NDUFB9;NUP205;PLAG1;ZBTB46;USP54;NPR2;KLHL10;CACNA1D;SRL;HIF1A;A930007I19RIK;ARNTL;FGD5;RDH11;ATXN1L;SYMPK;SLC25A21;DNAJB7;CYC1;PTPN1;CMTM4;SETD1A;KLHL3;KLHDC8B;FBXO32;GTF2H4;A830082N09RIK;IFFO1;FMNL1;CCD…
H3K79me2 osteoblast hg19	0.999991	1	0.300353	2.58236e-06	ATN1;IPP;RXFP4;SAT2;SCARNA2;SPATA20;ISM1;MACROD1;ATXN7L2;GIN1;ENTPD5;ACOT11;ARMC7;ALG12;CMBL;PASK;KCTD4;STX1B;ASPHD1;KCTD13;PRR14;CCDC142;UBA7;TEX22;ABHD8;PKMYT1;FBXO43;SKA3;TMEM240;DNAJC27;DNAJC28;CCDC144B;ADAMTS13;CAMTA2;IGFBP6;ANKRD29;POU2F2;ESR2;TMEM231;ARHGAP33;TSGA10;ITGA10;HYOU1;MRVI1;PYROXD2;GLIPR1L2;CC2D1A;KCNK6;LRSAM1;CNTNAP1;PRR7;ANKRD33B;AP4E1;PIGZ;ZC3H6;BRCA1;WFDC3;IFIH1;SCPEP1;PPP6R…
H3K36me3 H1-hESC hg19	0.999991	1	0.294464	2.53173e-06	MYLK2;CNTFR;SERPINE3;IRS1;DQX1;ATN1;RXFP4;KNDC1;SLC4A2;ENO2;IL4I1;SPATA21;ARHGDIA;SLC16A8;NUDT15;SLC12A6;MAF1;ACAD10;PPFIA4;SCN1B;SLC15A1;DIO1;TTC21A;SDHD;PASK;ALPPL2;FNDC5;CACNB1;DOK3;LTB4R2;FANCD2;DDIT4;MADD;ORAI2;TSSK4;CCDC151;USP54;TEX22;LPAR2;MST1R;TMEM240;HIGD1B;ITPRIPL1;XRRA1;DND1;CYC1;SOCS4;ZFHX2;DENND4B;SETD1A;CIDEB;ABCA7;TRPV1;GP5;IFFO1;HAL;REEP2;TUBGCP6;HYOU1;CPEB2;LRRC4;JRKL;HK3;SCPEP…
H3K79me2 astrocyte hg19	0.999991	1	0.229682	1.97475e-06	TTC25;CNTF;TACO1;ATN1;AP4E1;IPP;SCARNA2;JRKL;SPATA20;BRCA1;LCTL;TMEM91;WFDC3;PPP6R2;ZIC1;SNAPC4;POLL;NUDT15;TICAM2;SPHK1;ENTPD5;NFKBIL1;ELMOD3;TSC2;ARMC7;ALG12;SDHD;TOMM40L;KIF27;FANCD2;RPUSD1;ORAI2;TSSK4;ALDOA;WDR27;RGS17;CCDC142;TEX22;ABHD8;PKMYT1;DNAJC27;DNAJC28;ADAMTS16;NT5C;ADAMTS13;OLFML3;TBXA2R;MGAT5B;TCTEX1D4;CAMTA2;IGFBP6;GPR155;PMS1;LRRC8E;NXNL2;TRIM45;FANCI;MYH7B;USP20;GDF15;GLYCTK;TRP…
H3K4me3 NT2-D1 hg19	0.999991	1	0.376914	3.24061e-06	CNTFR;ATP8A2;SEC1;GFI1;ABAT;ISM2;AQP3;LIPG;TEKT2;PDK4;ACAD10;STK32C;PITX3;KCNH3;GUCY1A2;SLC34A2;SZT2;UNC5A;TPM2;USP2;SOX14;TSC2;SDHD;KCTD7;KCTD13;TSPYL4;CD274;ALOX15;PHYHIPL;GLT8D2;CREBL2;GATA2;DNAJC28;CMYA5;CAMTA2;DRD1;IGFBP6;MAP2K7;RIMKLA;SCN3B;FGF22;NTSR1;LRRC4B;GSTM4;ARHGEF37;CCDC13;WSCD2;PTCH2;RAB27B;FBXO32;GNAO1;TLX2;DCHS2;FES;SLC26A8;PDE3A;TUBGCP6;MANSC1;COL9A3;ZBTB8B;SUGP2;SLC26A6;KCNK6;S…
H3K4me3 mononuclear cell hg19	0.999991	1	0.300353	2.58236e-06	FAM13A;ABAT;SPATA20;RAB43;LEPR;MACROD1;ATXN7L2;STK32C;RGS7;SEMA6C;SZT2;USP2;DHDH;TTC21A;TSC2;ARMC7;ALG12;SDHD;PASK;SLC9B1;DISP2;ADCY9;FANCD2;RGS9BP;HOXB4;TTLL13;TSPYL4;CD274;CFH;ABCB4;TEX22;SKA3;DNAJC28;ARSJ;WBP2NL;RHPN1;MAP2K7;GSTM4;COL24A1;CCDC13;CIDEB;KLHDC8B;FBXO32;FANCG;ESR2;GGN;ARHGAP33;MYO5B;MANSC1;GLIPR1L2;RCOR2;SUGP2;SLC26A6;WDR49;SNED1;PRR7;DOCK3;SOWAHB;IL27;TMEM52;JRKL;BRCA1;MRPL2;PIP5…
H3K9ac keratinocyte hg19	0.999991	1	0.338634	2.91149e-06	SLC46A1;SEC1;RTKN2;ABAT;SYNGAP1;CEP250;GGT1;VSTM5;ACAD10;ARL11;USP2;TSC2;ARMC7;ALG12;PASK;DKK4;DPM2;EID3;ASPHD1;FANCD2;ORAI2;KCTD13;RPP25;PXT1;UBA7;SRCAP;TEX22;LPAR2;GLT8D2;CREBL2;FBXO43;ART5;CORO1A;DNAJC27;DNAJC28;C3;EFNB3;CMYA5;GSTM4;ANKRD29;ZFHX2;DNAH10;PTCH2;SLC16A11;KLHDC8B;POU2F2;MC1R;FES;PPP1R1B;TMCC2;FGFR3;ZBTB8B;GLIPR1L2;SUGP2;LGALS3BP;PRR7;AP4E1;KIF14;JRKL;BRCA1;CYB561D1;SCPEP1;AIFM3;MR…
H3K9ac ES-Bruce4 mm9	0.999991	1	0.618375	5.31663e-06	HDAC10;SOGA3;ISM1;HTR4;TMEM91;GLDN;IL27RA;NIPAL4;RINL;TOPAZ1;EVA1C;PDK4;4933405D12RIK;ATXN7L2;ZFP286;ADGB;KCNK10;NUP210;CACNA2D2;ANK1;FNDC5;CYP27A1;ADCY9;KCNQ1;ORAI2;DNA2;ZFP9;L3MBTL1;TMEM63C;ABCB4;ART5;4930520O04RIK;CD79A;RDH11;XRRA1;STX4A;GSTM4;GSDMD;WNT10B;PRRT3;GREB1;SETD1A;NFATC3;D430041D05RIK;D630003M21RIK;XKR7;4921536K21RIK;LPAR5;GIPC3;PPP1R1B;HOXD9;ACHE;TMEM151B;NCAN;DIRAS1;AATK;PCSK6;ADA…
H3K79me2 fibroblast of dermis hg19	0.999991	1	0.244405	2.10133e-06	LGALS3BP;SAMD9L;ZWILCH;TACO1;AP4E1;IPP;SLC4A2;SPATA20;BRCA1;WFDC3;ME3;MAF1;SPG11;ACAD10;RSPO4;WDHD1;TICAM2;GSTO2;GIN1;LRRIQ3;ENTPD5;FN3KRP;ELMOD3;TSC2;ARMC7;SDHD;KCTD4;IL17RC;TOMM40L;PGM2L1;FCHSD1;SLC25A19;RPUSD1;KCTD13;ANGPTL3;HOXB4;PIGM;PPARA;ALDOA;MOCS1;DNAH3;CD274;UBA7;ASAP3;CREBL2;PKMYT1;CLCN2;DNAJC27;GNG3;TBXA2R;MICAL1;IL21R;SLC25A21;CAMTA2;IGFBP6;MAP2K7;PMS1;SOCS4;NXNL2;FANCI;DENND4B;MTX1;…
H3K9me1 K562 hg19	0.999991	1	0.388693	3.34188e-06	ANKRD13B;VIPR1;IL5RA;ESPN;RAB43;SYNGAP1;SAMD15;KIF5A;ATP6V1E2;VPS39;CUBN;ABCG8;ABCG5;CCDC78;NFKBIL1;LMTK3;SDHD;TM4SF4;SLC9B1;EID3;SLPI;SCGB1C1;SOAT2;IL23A;GPR161;GPD1;SNRNP27;CAGE1;DNA2;CFD;TPH2;NUP205;TXK;HPCA;ABHD8;NCAPG;VTCN1;CD79B;CD79A;SEC14L5;DND1;RHPN1;TNFRSF17;MYH14;PCK1;MAP2K7;FANCI;SETD1A;OSGIN1;ACSF2;INHBE;XKR7;TSGA10;BFSP1;MC1R;KIF18B;CILP;PRPH2;MYO5C;LRIT3;DMRTC2;NFE2L3;PIN1;RLN3;HYO…
H3K4me2 B cell hg19	0.999991	1	0.432862	3.72164e-06	KCNG3;EPO;RTKN2;FAIM2;SPATA20;ISM2;SPIB;FADS3;RIMS3;ADORA1;LEPR;PLCE1;ATXN7L2;MAF1;MNX1;SCN1B;STK32C;CCDC155;SCARA3;UNC5A;KCNK13;USP2;DHDH;ADAM11;CACNA2D2;TSC2;ARMC7;ALG12;EBF3;SDHD;TC2N;PASK;DISP2;BCAN;ADCY9;ZFP41;FANCD2;DOK7;KCTD13;RPP25;PRR14;SHC2;LPAR2;GLT8D2;CACNA1D;C2CD4C;GPR84;HOXB13;TTBK1;DNAJC28;FAM171A1;ARSJ;MYH14;CAMTA2;MYH11;KCNN3;RIMKLA;PLK4;CADM4;CDC6;FBXO32;ESR2;TRPV4;REEP2;SPIRE2;…
H3K4me1 thymus mm9	0.999991	1	0.583039	5.01282e-06	MAPKBP1;SLC46A1;GMFG;PRF1;D130043K22RIK;ABAT;ENO2;1700003D09RIK;IL27RA;RASSF2;EVA1C;PDK4;SCN1B;ADGB;KCTD19;NUP210;CACNA2D2;ISLR2;EBF3;GBGT1;SYTL2;HOXB9;DDIT4;KCTD13;ZFP9;L3MBTL1;NECAB2;TXK;ZFP867;SH2D2A;ABCB4;TEX22;SKA3;TTBK1;4930520O04RIK;UGT1A7C;ADAMTS13;KCNN3;RIMKLA;EXPH5;WFDC13;GSDMD;ABCA2;WNT10B;BTBD17;ZFP759;GP9;4921536K21RIK;MC1R;TOP2A;LRRC36;TMEM151B;AU022754;MEI1;DIRAS1;GRIK4;GPR20;SHD;S…
H3K4me1 osteoblast hg19	0.999991	1	0.479976	4.12672e-06	SAMD9L;COL16A1;SEC1;IPP;FAIM2;AQP3;GLDN;LIPG;FAM186A;PLCE1;GGT1;MYOZ1;KCNH4;HFM1;PAQR4;OMD;DHDH;VASH2;LMTK3;ISLR2;RUNX3;GBGT1;SLC9B2;DISP2;CYP27A1;CLIP2;ALDH3A1;SPATA17;GPD1;MALL;COL4A3;TTLL13;CCDC81;EXD1;CHRNA1;ARL9;NUP205;UBA7;CFH;NPR1;TXK;EBI3;GPR84;FBXO43;C3;FAM124B;MICAL1;CHAD;CMYA5;TNFRSF17;IGFBP6;SCN3B;GSDMD;ABCA2;ZFHX2;DNAH10;WSCD2;SETD1A;PTCH2;CIDEB;BTBD8;GPR137C;BFSP1;SELL;CILP;FAT2;MAN…
H3K79me2 myotube hg19	0.999991	1	0.256184	2.2026e-06	LGALS3BP;KCNK6;PTPRU;TACO1;GPR21;AP4E1;KIF14;IPP;SCARNA2;ITGAE;BRCA1;TMEM91;WFDC3;SCPEP1;ADAMTSL4;PPP6R2;ARHGDIA;HOXA1;SOX8;POLL;NUDT15;SH2D6;SLC12A6;ERMAP;ACAD10;NKX3-2;UNC45B;WDHD1;TICAM2;GIN1;PAQR4;LRRIQ3;ENTPD5;ELMOD3;TSC2;ARMC7;SDHD;TOMM40L;PGM2L1;FNDC5;EID3;ANGPTL7;FANCD2;RPUSD1;PPP1R3E;KCTD13;PIGM;ALDOA;B4GALT4;NUP205;ZBTB46;NPR2;TEX22;NLRC5;FITM1;NCAPG;PKMYT1;SKA3;CST6;CLCN2;DNAJC27;DNAJC…
H3K4me1 testis mm9	0.999991	1	0.612485	5.26599e-06	HDAC10;HPSE2;4933436E23RIK;ZAN;RGSL1;RRH;SLC4A2;ACSM4;SOGA3;ISM1;LCTL;AQP3;SLC4A5;NIPAL4;IL4I1;TOPAZ1;SCN1B;ANKS1B;ARL11;KCTD19;ENTPD5;EBF3;ANK1;ADCY9;PPP1R3E;METTL7A3;MALL;CCDC81;ACOT6;PXT1;TPH2;SLC45A3;LPAR2;CLCNKA;4930520O04RIK;CD79A;CYP4X1;KCNN3;GSTM4;BTBD16;GREB1;NR2F1;CIDEA;IFI44;TEX36;GIPC3;COL9A3;FAT4;HOXD9;LRRC36;ACHE;TMEM151B;MEI1;AATK;SPATC1L;CYB561D1;SLC6A3;IFIH1;SHE;C1QTNF3;KCNT1;JPH…
H3K4me2 CD14-positive monocyte hg19	0.999991	1	0.391637	3.3672e-06	RTKN2;IPP;ISM2;AQP3;RIMS3;FPGS;KIF5A;CEP250;PLCE1;GNAT1;ATXN7L2;MNX1;RGS7;SLC34A2;KCTD19;SPINK2;USP2;DHDH;TSC2;SDHD;PASK;TMEM130;SLC9B1;DISP2;EID3;RGS9BP;DOK7;KCTD13;TTLL13;PRR14;CFH;SH2D2A;GLT8D2;NCAPG;MST1R;FBXO43;FBLN2;DNAJC28;NEUROD4;SEC14L5;CMYA5;RHPN1;SLAMF6;CAMTA2;KCNN3;CYC1;MAP2K7;RIMKLA;WNT2;RTBDN;FANCI;ACBD7;ANKRD29;EIF2AK4;SYT9;ESR2;KIF18B;REEP2;SPIRE2;MANSC1;ZBTB8B;HOXD9;SLC26A6;LGALS…
H3K9ac T-cell acute lymphoblastic leukemia hg19	0.999991	1	0.300353	2.58236e-06	CPNE7;PRF1;SPATA20;TMEM91;NR3C2;ARHGDIA;MACROD1;MAP3K8;SEMA6C;GIN1;ENTPD5;TSC2;ARMC7;ALG12;KCTD4;RUNX3;CCNB1IP1;SLC9B1;DISP2;ACAP1;FANCD2;GPD1;ABCG4;GNAZ;SRCAP;SH2D2A;DNAJC27;DNAJC28;CCDC144B;ADAMTS13;CAMTA2;ACE;PTCH2;OSGIN1;KLHDC8B;FBXO32;ACSF2;TSGA10;MC1R;STAR;REEP2;TMCC2;GLIPR1L2;DENND1C;KCNK6;PRR7;FLT1;FLT3;FLT4;AP4E1;KIF14;CELF5;TMEM52;FAM102A;EFHD1;CCR7;TNFAIP8L2;SRGN;ANKDD1A;GSTO2;TRPC1;SH…
H3K36me3 small intestine mm9	0.999991	1	0.421084	3.62037e-06	CPNE9;CNTF;1700007J10RIK;DQX1;WIPF3;RRH;SCARNA2;1700003D09RIK;GIMAP9;SPIB;BAIAP2L2;PPIP5K1;ANPEP;ARHGDIA;SLC39A5;CAPN3;PLCE1;GGT1;TNFRSF4;ACAD10;ZFP39;RSPH6A;CCDC154;CCDC78;ADPRHL1;TMOD4;SLX1B;SERPINF2;BHLHA15;SDHD;PRSS53;DISP2;SLC9A3;EID3;DOK3;ASTL;MSH4;PNLDC1;DDIT4;CSNK2B;PRR14;6430550D23RIK;TXK;HTRA4;LPAR2;CACNA1D;HIGD1B;APON;MYG1;ESPNL;ITPRIPL1;NLRP6;TBXA2R;DND1;CMYA5;TCTEX1D4;CAMTA2;PCK1;FGF…
H3K4me1 Panc1 hg19	0.999991	1	0.453475	3.89886e-06	KLB;PRDM8;CNTFR;SLC46A1;HDAC10;HPSE2;TACO1;FAM13A;COL12A1;IPP;RXFP4;SAT2;SPATA20;ENO2;AS3MT;FAM110B;CHEK1;ADORA1;PRSS8;GNAT1;VPS39;SLC12A8;CSGALNACT1;TICAM2;HFM1;KCNK10;CCDC78;NHLRC4;NFKBIL1;COL23A1;ISLR2;MYO7A;ATP1B2;CCNB1IP1;SYTL3;SLC9B2;SULT2B1;CYP27A1;SLC9A4;DOK3;PPP1R3E;MADD;MALL;HOXB4;SNRNP27;DNA2;CCDC151;ABCG4;CFD;CHRNA1;PMEL;GLT8D2;BHLHE22;FBXO43;FUT1;NEUROD4;ALX4;TRPM8;CD14;IGFBP6;SCN3B;…
H3K4me3 brown adipose tissue mm9	0.999991	1	0.459364	3.9495e-06	KCNG3;VARS;GFI1;B930059L03RIK;SAT2;RORA;ENO2;ESPN;CARF;TGM1;LIPG;KIF5A;LEPR;MACROD1;4933405D12RIK;SCN1B;ZFP286;HFM1;GM13446;TPM2;SYPL2;SRCIN1;SLC9B2;SPATA17;AKR1C14;KCNQ1;DDIT4;COL4A3;CAGE1;ZFP454;ZFP575;GNAZ;SHC2;NUP205;4930444P10RIK;SLC41A2;ZFP108;C2CD4C;MST1R;ART5;4930520O04RIK;DNAJC28;A930007I19RIK;FAM124B;PGBD5;RDH11;SEC14L5;RHPN1;STAP1;SOCS4;SEC31B;SPECC1;GSDMD;SYT2;RASL10A;GPR12;ZFP759;ARH…
H3K36me3 heart mm9	0.999991	1	0.28563	2.45578e-06	CNTF;1700007J10RIK;WIPF3;IPP;KLHL33;ZFP608;CARF;GM16023;RAB44;AS3MT;RINL;CHEK1;CAPN3;ENPP3;VPS39;ADGB;WDHD1;MLIP;1810012K16RIK;OMD;SDHD;EID3;AKR1C14;MSH5;4921511C10RIK;ACOT6;USP54;NCAPG;CREBL2;CACNA1D;HIF1A;A930007I19RIK;FAM171A1;FAM124B;SMYD1;CLCA1;CAMTA2;SOCS4;GPR17;ANKRD29;ZFP759;IFI44;EIF2AK4;A830082N09RIK;ADCY10;PPP1R1C;ITGA10;LHX4;CPEB3;TCHHL1;ZFP473;UCN;DOCK3;GPR21;LRMP;IFIH1;CSRP3;CLEC1A;…
H4K20me1 endothelial cell of umbilical vein hg19	0.999991	1	0.229682	1.97475e-06	TOP2A;MAPKBP1;CNTFR;CDKN1B;TMEM151B;ANKRD33B;COL14A1;GPR21;LRRC4;ISM1;SLC2A8;SHE;IL4I1;HOXA9;MYBPHL;SPATA21;ARHGDIA;SNAPC4;SLC26A10;GNAT1;MAF1;ACAD10;MNX1;SCN1B;CSGALNACT1;EOMES;TPI1;TICAM2;ARHGEF15;TTC21A;PAX6;VWA5B2;PGM2L1;BCAN;CLIP2;DPM2;HSH2D;SPATA17;LTB4R2;GAN;RAB37;RGS9BP;DDIT4;MADD;WNT8B;NLRC4;GATA2;DEDD2;FGD5;SERTAD3;RDH11;NHLH1;TCTEX1D4;SLC25A21;CYC1;SCN3B;TAS1R3;RTBDN;SPECC1;NOXRED1;USP…
H3K4me3 skeletal muscle myoblast hg19	0.999991	1	0.409305	3.5191e-06	ATP8A1;KNDC1;ABAT;ESPN;ISM2;SYNGAP1;RIMS3;TEKT2;PDK4;TEKT4;VSTM5;ACAD10;MNX1;STK32C;SRRM3;KCTD19;SZT2;UNC5A;KCNK13;DHDH;REV1;TSC2;ATP1B2;EBF4;TMEM130;GBGT1;KCTD7;SIGIRR;DISP2;EID3;TTLL13;ABCB4;TMEM59L;GLT8D2;C2CD4C;HOXB13;SKA3;TMEM240;ADAMTS16;EFNB3;TBXA2R;CMYA5;SMYD1;CDH24;MAP2K7;RIMKLA;SCN3B;B4GALNT4;GSTM4;PRRT1;ST14;SYT2;CADM4;COL24A1;GPR12;CCDC13;IFI44;RAB27B;SYT9;ESR2;CAMSAP3;FES;MYO5B;PCDHB…
H4K20me1 osteoblast hg19	0.999991	1	0.320966	2.75958e-06	HDAC10;GFI1;RXFP4;PLAT;SAT2;ENO2;ESPN;LIPG;ADORA1;CEP250;PLCE1;MAP3K8;SLC16A8;HOXA1;SLC26A10;NUDT15;MAF1;ACAD10;SLC15A1;PAQR4;TSC2;ALG12;SDHD;TC2N;PASK;MYT1;PRSS53;KCTD7;FNDC5;ZFP41;ASTL;RAB37;FANCD2;KCTD13;SNRNP27;CCDC151;NUP205;SLC41A2;CHRNA9;NCAPG;HOXB13;SKA3;CORO1A;ADAMTS13;SEC14L5;DND1;SYMPK;BMF;NPTX1;RTBDN;OSGIN1;ABCA7;XKR7;REEP2;SPIRE2;PYROXD2;SUGP2;PIWIL2;ALK;UCN;CNTNAP1;FLT1;TMEM151B;POD…
H4K20me1 astrocyte hg19	0.999991	1	0.424028	3.64569e-06	ATP8A2;HPSE2;RRH;SAT2;SCARNA2;ESPN;FGF3;MAP3K8;SLC16A8;SLC26A10;GNAT1;NUDT15;GGT1;ANKS1B;CSGALNACT1;EOMES;GUCY1A2;SLC15A1;TICAM2;PAQR4;COL23A1;LMTK3;CACNA2D2;TC2N;ANK1;CCNB1IP1;DISP2;ZFP41;ASPHD1;SCGB1C1;FANCD2;TSSK4;CCDC151;NPR1;TEX22;HTRA4;TMEM59L;ABHD8;PHYHIPL;BHLHE22;TTBK1;GOLGA7B;TBXA2R;SEC14L5;DND1;CHAD;CASKIN1;BMF;NPTX1;NTSR1;PLK4;ANKRD29;PRRT3;CADM4;DNAH10;NCAPH2;NR2F1;CIDEA;INHBB;TRPV1;C…
H3K27ac fibroblast of dermis hg19	0.999991	1	0.267962	2.30387e-06	LGALS3BP;CNTNAP1;COL16A1;SEC1;KIF14;PLAT;SLC2A5;TMEM91;TNFSF13B;IFIH1;AS3MT;MRPL2;ADORA3;PDK4;EFHD1;AOX1;POLL;ATXN7L2;GGT1;TTC23L;SRGN;PTGIR;HFM1;GIN1;LRRIQ3;ENTPD5;USP2;LRRIQ1;ELMOD3;TRAF1;KCTD4;RUNX3;PGM2L1;FCHSD1;CYP27A1;ALDH3A1;ASPHD1;GAN;RGS9BP;TRAF5;KCTD13;RPP25;ECT2L;CCDC40;PXT1;NDUFB9;UBA7;CFH;SLC41A2;ZBTB49;LAMA3;CREBL2;GDPD3;SKA3;AK7;PAPSS2;DDO;RANBP3L;ADAMTS13;FRZB;OLFML3;IGFBP6;MAP2K7…
H3K4me1 mononuclear cell hg19	0.999991	1	0.538869	4.63306e-06	FHOD3;CSF3R;IRS1;CLEC10A;FAM13A;ATN1;RAX;CIB3;SAT2;IL27RA;NIPAL4;HOXA9;FGF8;CHEK1;SLC26A10;GNAT1;PITX3;CSGALNACT1;ARL11;CCDC155;KCNH4;HFM1;CCDC78;TPM2;NFKBIL1;COL23A1;USP2;DHDH;VASH2;LMTK3;MATK;ISLR2;SYPL2;TC2N;CCNB1IP1;EML2;SLC9B2;FNDC5;CYP27A1;SPATA17;SOAT2;IL23A;TTLL13;S100A3;EXD1;CFD;TPH2;CFH;TMEM63C;NPR1;HTRA4;LPAR2;GLT8D2;BHLHE22;MST1R;FBXO43;HOXB13;CD79B;TRPM2;CD79A;FAM171A2;NEUROD4;ARSJ;K…
H3K79me2 keratinocyte hg19	0.999991	1	0.238516	2.0507e-06	PTPRU;LRSAM1;TACO1;AP4E1;IPP;PIGZ;SAT2;SCARNA2;JRKL;SPATA20;BRCA1;ZFP82;ISM1;CYB561D1;TMEM91;WFDC3;SCPEP1;PLAU;PPP6R2;ARHGDIA;CHEK1;POLL;NUDT15;ATXN7L2;ERMAP;LRRIQ3;TRPC1;ELAC1;ELMOD3;TSC2;ARMC7;SDHD;IL17RC;KCTD7;PITPNM1;ANGPTL7;LTB4R2;FANCD2;SLC25A19;RPUSD1;DDIT4;KCTD13;ALDOA;SHANK3;PTAFR;LPAR2;DENND3;DNAJC27;NT5C;GNG3;ADAMTS13;HSD17B1;MICAL1;DND1;SLC25A21;CAMTA2;RHPN2;LRRC8E;ARHGEF37;USP20;GLYC…
H3K9me3 fibroblast of dermis hg19	0.999991	1	0.197291	1.69626e-06	TRIM71;CLIC6;MAPKBP1;LRSAM1;FAAH;NPFFR1;PODXL2;MEI1;ZWILCH;IRS1;GPR21;IL5RA;ZFP82;HOXC12;ADAMTS2;ANPEP;ZIC1;LEPR;NUDT15;CER1;BCAS1;GUCY1A2;SLC15A1;PTGIS;OMD;TM4SF4;TRAF1;TC2N;MYT1;IQCH;SCGB1C1;ANGPTL3;MAPT;SHANK3;GNAZ;PLEKHH3;TEX22;NLRC5;DNAH9;HIF1A;COCH;ADAMTS16;SERTAD3;TBXA2R;WBP2NL;IL21R;DRD1;CTNNA2;TAS1R3;SLC10A4;FANCI;PCP4L1;NCAPH2;PCDHB15;EIF2AK4;SYT13;MIAT;CDC6;TMCO4;SELP;P2RX5;TMCO6;KIF18…
H3K36me3 myotube hg19	0.999991	1	0.270907	2.32919e-06	SLC23A3;BTG4;UCN;PTPRU;KCNK7;CNTF;HDAC10;IRS1;DQX1;GPR21;ATN1;LRRC4;SAT2;FBLL1;NR2E3;NIPAL4;SCPEP1;MRPL2;JPH3;SPATA21;PIP5KL1;ARHGDIA;FAM110B;MAF1;ACAD10;TTC23L;SCN1B;MANBA;PARP4;TICAM2;GSTO2;PVRIG;ACOT11;ELAC1;ELMOD3;TTC21A;GP1BA;SDHD;LIME1;PRSS53;KCTD7;CACNB1;DPM2;HSH2D;CLDN15;GAN;PNLDC1;DDIT4;ORAI2;VAMP1;PIGM;SCN4A;TSSK4;SULT6B1;TSPYL4;TRABD;TXK;NLRC5;CHRNA9;PROCA1;HIGD1B;CST6;NT5C;CECR2;PGBD5…
H3K9ac A549 hg19	0.999991	1	0.353357	3.03807e-06	ATP8A1;RTKN2;KNDC1;ISM1;GLDN;AS3MT;RIMS3;KIF5A;CEP250;ATXN7L2;SLC12A6;ACAD10;SCN1B;KCNH4;KCTD19;GIN1;USP2;VASH2;ARMC7;SYPL2;TMEM130;FANCD2;TTLL13;KCTD14;PXT1;GNAZ;SRCAP;NPR1;SYCP2L;TEX22;GLT8D2;PKMYT1;HOXB13;CORO1A;DNAJC27;CCDC144B;TBXA2R;WBP2NL;MYH14;BMF;DRD1;MAP2K7;N4BP3;RIMKLA;SCN3B;FAM83A;GSTM4;SLC10A4;PRRT1;ACE;ARHGEF37;KLHDC8B;INHBB;FBXO32;REEP1;ARHGAP33;GRIN3A;LPAR5;SPIRE2;MANSC1;ZBTB8B;CD…
H4K20me1 H1-hESC hg19	0.999991	1	0.441696	3.79759e-06	ATP8A2;ZWILCH;IRS1;CPNE6;COL12A1;ATN1;AQP3;FGF3;NR3C2;NIPAL4;BAIAP2L2;ATCAY;FPGS;LIPG;ANKFY1;MAP3K8;SOX8;CER1;SCN1B;PITX3;EOMES;KCNH3;KCNH4;SZT2;NKX6-3;FBXW5;COL27A1;NUP210;ARID5A;CACNA2D2;ALG12;EBF3;SDHD;SYPL2;PRSS53;FNDC5;RAB37;ANTXRL;ACOT6;SLC45A3;TMEM63C;USP54;PHYHIPL;CSF2RB;PKMYT1;GOLGA7B;GRIN2A;PGBD5;SEC14L5;MYH11;DRD1;WNT2;NTSR1;RTBDN;WNT10B;PRRT3;CADM4;DNAH10;DENND4B;GPR12;ARHGEF37;WSCD2;…
H3K4me1 HepG2 hg19	0.999991	1	0.530035	4.55711e-06	SLC23A3;KLB;SLC46A1;NPFFR1;GMFG;ZAN;FAM13A;PRF1;IL27RA;IL4I1;BAIAP2L2;RASSF2;SPATA21;CHEK1;PDK4;TBC1D10C;SLC39A5;GUCY1A2;SLC34A2;CUBN;SEMA6C;SPINK2;CCDC78;NUP210;ACOT11;DHDH;LMTK3;SOX14;CACNA2D4;BHLHA15;SYPL2;PASK;DKK4;SULT2B1;ALDH3A1;SLPI;IL23A;RGS9BP;DOK7;COL4A3;FETUB;SNRNP27;UTS2;DNA2;IGFALS;RPP25;ABCG4;EXD1;CFD;L3MBTL1;UBA7;TMEM63C;NPR1;CLCNKB;AGAP2;KLHL10;GLT8D2;SPATA3;MST1R;ADAMTS13;RDH11;A…
H3K27ac HeLa-S3 hg19	0.999991	1	0.226737	1.94943e-06	MAPKBP1;FAM13A;RTKN2;KIF14;BRCA1;ZFP82;IFIH1;FRAT1;MRPL2;ADAMTSL5;FLVCR2;POLL;MNX1;TMED8;GSTO2;LRRIQ3;USP43;USP2;TSC2;KREMEN2;PASK;IL17RC;PGM2L1;KCTD7;LAT2;ALDH3A1;SLPI;GAN;FANCD2;ESRP2;KCTD13;VAMP1;PIGM;CAGE1;CCDC40;NPR1;TEX22;LAMA3;SEMA3B;NCAPG;TTK;NOD2;PKMYT1;DNAJC28;ARNTL;MGAT5B;PDSS1;MAP2K7;TRIM45;FAM83A;EXPH5;BEND6;ZFHX2;MTX1;USP20;NCAPH2;QPCTL;KLHDC1;IFI44;CIDEB;TMCO4;YIF1A;ESR2;PER2;HAL;T…
H3K4me3 fibroblast of dermis hg19	0.999991	1	0.391637	3.3672e-06	FHOD3;FAAH;RTKN2;KLHL33;KNDC1;AQP3;ADORA1;CEP250;PLCE1;ATXN7L2;ATP6V1E2;STK32C;SEMA6C;KCNH4;KCTD19;COL27A1;GIN1;USP2;DHDH;ADAM11;TSC2;ARMC7;SDHD;KCTD4;SYTL2;KCTD7;DISP2;KCTD13;TTLL13;CCDC81;ABCG4;CD274;GNAZ;SYCP2L;NCAPG;BHLHE22;SKA3;CORO1A;DNAJC28;FAM171A1;SEC14L5;WBP2NL;CMYA5;RHPN1;BMF;CAMTA2;MAP2K7;RIMKLA;SCN3B;GSTM4;SPECC1;DNAH10;NCAPH2;PTCH2;NR2F1;SLC16A11;CIDEB;SYT9;ACSF2;DCHS2;ITGA10;MYO5C;…
H3K9me3 astrocyte hg19	0.999991	1	0.447585	3.84823e-06	MAPKBP1;RTL1;KCNG3;FAAH;NPFFR1;ATP8A2;GFI1;ACSM4;NIPAL4;PLAU;CAPN3;SLC16A8;SLC26A10;CER1;EOMES;KCNH4;SLC15A1;G6PC;OMD;COL23A1;LMTK3;HNF1B;SYPL2;FNDC5;SCGB1C1;KCNQ1;PGR;TSPYL4;TEX22;BHLHE22;VTCN1;HOXB13;HIF1A;CPLX4;PGBD5;ALX4;BMF;NPTX1;CD14;PCDHA8;WNT2;WNT3;SLC10A4;MYH7B;WNT10B;ST14;ZFHX2;RASL10A;RHBDD3;GPR12;REG4;GREB1;CIDEB;EIF2AK4;FBXO32;ADAP1;SLC2A9;RNF222;GRIN3A;TLX2;DCHS2;FAT4;SP7;SLC26A9;RL…
H3K9me3 keratinocyte hg19	0.999991	1	0.282686	2.43046e-06	TRIM71;CNTFR;KCNG3;LRSAM1;VIPR1;FAAH;NPFFR1;HPSE2;FLT3;IRS1;KNDC1;JRKL;ZFP82;FBLL1;GRM1;ABCC12;GLDN;TNFSF13B;SLC6A4;TMEM221;LFNG;SHE;ADAMTS2;ANPEP;DDI1;TEKT4;NKX3-2;STK32C;EOMES;KCNH4;LYNX1;PLA2G4F;SLC15A1;VASH2;SOX14;PAX6;EBF3;OOEP;ADAMTS20;KRT9;SLCO1C1;ZFP41;SCGB1C1;DPPA3;RAB37;DDIT4;CCDC81;SHANK3;IL9R;OPRD1;HCN4;SHC2;NR1I3;TEX22;NLRC5;DNAH9;HOXB13;CYP17A1;ADAMTS16;RASD1;NLRP6;WBP2NL;ALX4;GCNT3…
H4K20me1 fibroblast of lung hg19	0.999991	1	0.267962	2.30387e-06	KLB;MAPKBP1;PTPRU;CNTFR;LRSAM1;FAAH;ANKRD33B;DOCK3;ZWILCH;MEGF11;SERPINE3;GFI1;PTPRO;MAST1;LRRC4;RAX;NR2E3;HK3;AIFM3;SPATA21;FAM110B;ADORA1;PGLYRP1;TGM5;CER1;SCN1B;APC2;CSGALNACT1;SZT2;SLC15A1;TPI1;PARP4;TICAM2;FBXW11;ISLR2;TTC21A;PAX6;SYPL2;PASK;AP3B2;EML2;FNDC5;CACNB1;HCK;HSH2D;SPATA17;SLPI;ALS2;LTB4R2;SCGB1C1;GAN;DDIT4;ANGPTL3;PKHD1L1;SULT6B1;SHANK3;SCN4B;WDR27;OPRD1;SRCAP;NLRC5;ADCY1;CPLX4;DE…
H3K4me1 myotube hg19	0.999991	1	0.462309	3.97481e-06	KLB;PRDM8;MYLK2;COL16A1;IPP;RXFP4;ENO2;MYLK3;SPIB;ADORA3;CHEK1;PLCE1;NUDT15;SH2D6;GGT1;MYOZ1;VPS39;PITX3;SLC34A3;EOMES;CHRNB3;TICAM2;NHLRC4;NFKBIL1;DHDH;CACNA2D4;RUNX3;CCNB1IP1;SLC9B1;SLC9B2;FNDC5;ALDH3A1;SLC9A4;EID3;SPATA17;SLPI;LTB4R2;IL23A;PPP1R3E;FSCN2;EXD1;CFD;PMEL;UBA7;TXK;PHYHIPL;ART5;HIGD1B;ART1;MICAL1;TNFRSF17;ALX4;MYH11;KCNN3;SCN3B;B4GALNT2;GAS2L2;NXNL2;KLHL29;ABCA2;ANKRD29;COL24A1;IFI4…
H3K36me3 fibroblast of lung hg19	0.999991	1	0.294464	2.53173e-06	SLC23A3;DQX1;ATN1;SAT2;SCARNA2;SPATA20;TGM1;IL4I1;SPATA21;ARHGDIA;FAM110B;CHEK1;MAF1;ACAD10;VPS39;SCN1B;SLC34A3;PAQR6;TICAM2;PAQR4;TTC21A;ALG12;TM4SF4;PASK;SYTL2;CACNB1;ADCY9;SPATA17;SOAT2;FANCD2;DDIT4;MADD;ORAI2;TSSK4;CCDC151;TSPYL4;CCDC142;HTRA4;MST1R;HIGD1B;TBXA2R;XRRA1;DND1;TCTEX1D4;NXNL2;DENND4B;NCAPH2;BTBD16;ABCA7;CDC6;GGN;PRPH2;ITGA10;CORO6;CORO7;UCN;ANKRD33B;SOWAHC;LRRC4;FBLL1;CYB561D1;NR…
H3K4me1 HeLa-S3 hg19	0.999991	1	0.409305	3.5191e-06	SAMD9L;CHRM4;IPP;RXFP4;SAT2;SPATA20;ENO2;ESPN;MYLK3;IL27RA;SYNGAP1;SAMD15;MYBPHL;ADORA3;CHEK1;FAM186A;HOXA1;PRSS8;NUDT15;TGM5;MYOZ1;VPS39;SLC34A3;CDKL4;DHDH;VASH2;LMTK3;GPR37L1;CCNB1IP1;SLC9B2;SPATA17;LTB4R2;PPP1R3E;GPD1;MALL;TTLL13;FETUB;SNRNP27;DNA2;EXD1;PXT1;CFD;NUP205;UBA7;CCDC148;VTCN1;FBXO43;FUT1;DNAJC28;ADAMTS13;TBXA2R;KCNN1;TCTEX1D4;PIP5K1C;KCNN3;CD14;PCK1;BCL2L14;FGF21;FAM83A;FER1L4;ARHG…
H3K79me2 myocyte mm9	0.999991	1	0.185512	1.59499e-06	SLC35F6;4930507D05RIK;B930059L03RIK;KIF14;SLC4A2;FADS3;SCPEP1;HOXA9;MPZ;4933405D12RIK;SLC12A6;SLC18A1;ACAD12;CSGALNACT1;WDHD1;SZT2;FBXW5;D8ERTD738E;PTGIS;LRRIQ3;TPM2;KIFC5B;ALG12;SDHD;BC048644;PGF;IQCH;DPM2;ALS2;ZFP41;FANCD2;D17H6S53E;TRAF5;SNRNP27;TCTA;RAPSN;NUP205;AA465934;SRL;SKA3;ADCY6;ZFP11;CHRND;4930432K21RIK;KISS1R;MFN2;SOCS4;ZSWIM3;SPECC1;PTPN1;LRRC29;NCAPH2;SEMA4B;KLHDC8B;ZFP958;1700034J…
H3K4me3 NB4 hg19	0.999991	1	0.276796	2.37982e-06	TRIM71;PRDM8;LGALS3BP;CNTNAP1;SEC1;LRMP;TMEM91;IL27RA;RND1;TMEM221;MACROD1;ANKFY1;EFHD1;ATXN7L2;ERMAP;EOMES;TRIM62;FCER1G;HFM1;GIN1;FBXW11;USP43;ITGA2;COL23A1;REV1;TTC21A;EBF3;SLC9B2;LAT2;HCK;KIF9;ALS2;MMP15;PPP1R3E;MADD;TRAF5;SMPDL3B;ABCG4;PMEL;HCN3;CCDC142;UBA7;PCOLCE2;SRCAP;PKN3;SYCP2L;PROCA1;GATA2;GDPD5;CORO1A;AXDND1;DLL1;NUP160;DNAJC28;DEDD2;CD79B;CCDC144B;IL1RL1;MICAL1;MAP2K7;PMS1;NTSR1;EXP…
H3K9me3 H1-hESC hg19	0.999991	1	0.282686	2.43046e-06	MAPKBP1;RTL1;LRSAM1;PODXL2;MEI1;FLT3;ACSM1;LRRC4;JRKL;ACSM4;HOXC12;PCSK6;ABCC12;SLC6A3;TNFSF13B;SHE;AIFM3;CSRP3;SAMD15;ANPEP;LIPG;BDKRB2;CAPN3;CCR7;SLC26A10;VSTM5;CER1;GALNT9;STK32C;KCNH4;SZT2;LYNX1;PLA2G4F;TMED8;UGT1A1;NFKBIL1;ELOVL3;VASH2;SOX14;TRAF1;TC2N;SLC9B1;KRT9;IQCH;MC3R;HCK;ZFP41;SCGB1C1;TTLL13;TSSK4;ACSBG2;FBP1;MOCS1;B4GALT4;MYH7;HCN4;TMPRSS7;SLC24A4;DDX25;GLS2;NR1I3;ACTL7A;TEX22;PROZ;S…
H3K27ac Panc1 hg19	0.999991	1	0.244405	2.10133e-06	SEC1;FAM13A;KIF14;IPP;IFIH1;SAMD15;CLEC1A;SLC22A18;ANKFY1;EFHD1;MAP3K8;TRIM65;ACAD10;MNX1;TTC23L;SZT2;LYNX1;CHRNB3;HFM1;CCDC78;SDHD;KREMEN2;SLC9B1;GBGT1;CYP27A1;KIF9;TBC1D2;ANGPTL7;MMP15;FANCD2;PPP1R3E;KCTD13;HOXB4;HAP1;ABCG4;TSPYL4;PXT1;DNAH3;UBA7;SRCAP;PKN3;SYCP2L;ZBTB49;IBA57;CREBL2;CACNA1D;TTK;DNAJC28;DEDD2;NWD1;GRIN2A;CNNM1;PHKG1;XRRA1;MICAL1;AGR2;TRIM47;CAMTA2;TRIM45;CAP2;GPIHBP1;LRRC29;GLY…
H2AFZ fibroblast of lung hg19	0.999991	1	0.3298	2.83554e-06	MAPKBP1;RTKN2;IL5RA;ABAT;SCARNA2;TMEM91;IL4I1;KIF5A;FAM186A;LEPR;ANKFY1;PLCE1;ACAD10;RGS7;SEMA6C;KCTD19;SZT2;CHRNB3;TICAM2;USP2;SLC9B1;CAGE1;S100A3;ABCG4;SYCP2L;MST1R;SKA3;CORO1A;NUP160;FAM124B;TBXA2R;XRRA1;MICAL1;ARSJ;TNFRSF17;BMF;RIMKLA;SCN3B;PCDHA8;GSTM4;SPECC1;ANKRD29;DNAH10;ARHGEF37;CCDC13;KLHDC8B;SYT9;FER1L6;BTBD8;ADCK2;ITGA10;MANSC1;TMCC2;PGPEP1L;SUGP2;TOP2A;KCNK6;MEI1;RND1;TMEM221;FAM102A…
H3K27ac cortical plate mm9	0.999991	1	0.312132	2.68363e-06	VARS;HDAC10;TACO1;B930059L03RIK;HR;SAT2;RORA;HTR4;ENO2;CARF;IL4I1;FRAT1;EVA1C;PDK4;ANKFY1;ZFP335;NUP210;PAQR4;FBXW11;REV1;FRMD4A;KRT9;FAM227A;MAG;SPATA17;MADD;ZFP9;5830416I19RIK;PRR14;L3MBTL1;GNAZ;NUP205;TMEM63C;SLC41A2;UGT1A7C;DEDD2;A930007I19RIK;CYP4X1;5730409E04RIK;SEC14L5;CAMTA2;PIP5K1C;SOCS4;BTBD17;BTBD8;TMIE;RNF103;2010109A12RIK;A330023F24RIK;CPEB3;CPEB2;SUGP2;ZFP473;PTPRO;GRIK3;PIGZ;ZFP82;…
H2AFZ GM12878 hg19	0.999991	1	0.270907	2.32919e-06	DENND1C;KCNK6;MEI1;ABAT;HTR2A;SPATA20;ZFP82;ISM1;ITGAL;CYB561D1;ISM2;FADS3;PLAU;TBC1D10C;MACROD1;AOX1;POLL;ATXN7L2;VPS39;CD33;RGS7;KCTD19;TICAM2;LRRIQ3;SPHK1;USP2;ELAC1;ELMOD3;ALG12;HNF1B;TNFRSF1B;AP3B2;CES4A;CCNB1IP1;GBGT1;IQCH;FCHSD1;DISP2;HCK;EID3;ALS2;CDHR1;KCTD13;KCTD14;SNRNP27;CAGE1;ABCG4;TSPYL4;WDR27;TRABD;PMEL;NDUFB9;UBA7;LAMA3;ASAP3;SEMA3G;GLT8D2;ART5;FAM171A1;FAM124B;OLFML3;RHPN1;FSD2;P…
H3K27ac ES-E14 mm9	0.999991	1	0.223793	1.92411e-06	KCNG3;FAM25C;SOWAHC;B930059L03RIK;SOGA3;GM16023;DUSP13;PSTPIP1;GABRR1;RINL;FAM102A;PRX;PDK4;ANKFY1;CEP250;AOX1;PRSS8;MAF1;SLC18A1;SPG11;ACAD10;4930467K11RIK;SCN1B;TRIM67;WDHD1;4930558J18RIK;SLX1B;ZFP658;KIFC5B;4930550C14RIK;ISLR2;TSC2;SDHD;RUNDC3A;EML2;IQCH;FAM227A;CACNB1;MSH4;MALL;PECAM1;DNA2;RPP25;AHDC1;EXD1;USP13;MRPS36;GLS2;ZBTB49;SEMA3B;EBI3;NCAPG;IBA57;ART5;DNAJC27;NEURL1A;4933413J09RIK;573…
H3K27ac T-cell acute lymphoblastic leukemia hg19	0.999991	1	0.20318	1.74689e-06	DENND1C;ZWILCH;TACO1;PRF1;JRKL;BRCA1;TMEM91;RND1;FRAT1;MRPL2;RINL;MACROD1;EFHD1;MAP3K8;ANKDD1A;GSTO2;GIN1;TRPC1;ELMOD3;ARMC7;SDHD;MMP9;RUNX3;IL17RC;ACAP1;ALS2;KIFC2;GAN;SLC25A19;TRAF5;KCTD13;SNRNP27;PIGM;HCST;WDR27;MRPS36;CREBL2;PROCA1;GDPD5;SKA3;LTC4S;AXDND1;DNAJC27;MALT1;DNAJC28;TMEM71;ARNTL;TRPM2;ERBB3;STAP1;SLAMF6;ABCA2;ZFHX2;LRRC29;QPCTL;P2RY14;RAB27B;CDC6;ESR2;ACSF2;TMEM231;SPATA2L;MC1R;LPA…
H3K27ac CD14-positive monocyte hg19	0.999991	1	0.223793	1.92411e-06	DENND1C;MAPKBP1;CLEC10A;FAM13A;IL27;JRKL;AQP3;RND1;MYBPHL;SCN11A;B3GALT2;FPGS;EFHD1;AOX1;ERMAP;PPP1R16B;TICAM2;GSTO2;USP2;SIRT4;ARMC7;ALG12;SDHD;TM4SF4;TNFRSF1B;PASK;SLC9B1;EID3;DDIT4;KCTD13;SNRNP27;VAMP1;BPI;PIGM;TSPYL4;PRR14;B4GALT4;PMEL;NDUFB9;SRCAP;CEBPE;TXK;CSF2RB;FBXO43;SKA3;ASCL2;MALT1;DDO;DNAJC28;CECR2;FAM124B;CXCR1;WBP2NL;EPS8L1;PDSS1;SLAMF6;GPR155;EXPH5;GSTM4;PLK4;FANCI;CCL22;CCDC13;GLY…
H3K36me3 CD14-positive monocyte hg19	0.999991	1	0.276796	2.37982e-06	MYLK2;CDKN1B;DQX1;ACSM1;LRRC4;RXFP4;JRKL;FBLL1;CYB561D1;MYLK3;HK3;IL4I1;SCPEP1;MRPL2;CLEC1A;SPATA21;ARHGDIA;CHEK1;NUDT15;SLC12A6;MAF1;ACAD10;SCARF1;TRIM66;SCN1B;ARL11;PAQR6;MANBA;FCER1G;PARP4;TICAM2;DIO1;TTC21A;ALG12;CACNA2D4;SYNGR3;F2;PASK;KCTD4;F5;FCHSD1;FNDC5;HCK;KIF9;HSH2D;ADCY9;SPATA17;ANGPTL7;CLDN15;FANCD2;RPUSD1;DDIT4;MADD;PECAM1;TSSK4;DNASE1;NLRC5;FITM1;SNX33;NLRC4;HIGD1B;DEDD2;FAM124B;EF…
H3K27ac spleen mm9	0.999991	1	0.282686	2.43046e-06	FLT1;VARS;TACO1;AP4E1;B930059L03RIK;IL5RA;ZFP82;4930417O13RIK;CYB561D1;CARF;TMEM221;MRPL2;FAM102A;PDK4;ZFP366;GM4285;NKX3-2;VPS39;SRGN;CDKL4;ZFP335;LYNX1;TMED8;GSTO2;ARHGEF15;FBXW11;TPM2;KCNK13;1700029J07RIK;ALG12;AP5B1;FAM227A;CYP27A1;HSH2D;SPATA17;DOK3;SOAT2;IRF4;DDIT4;PECAM1;HOXB4;SNRNP27;FLT3L;ZFP251;CAGE1;HCST;ACTRT3;IL9R;PRR14;2310010J17RIK;NUP205;PLEKHH3;SLC41A2;TXK;TEX22;CREBL2;APOLD1;DED…
H3K4me3 myotube hg19	0.999991	1	0.403416	3.46847e-06	MYLK2;ISM2;MYLK3;RIMS3;ADORA3;PDK4;ACAD10;SLC12A8;STK32C;ANKS1B;GUCY1A2;GIN1;DHDH;REV1;TSC2;KCTD4;GBGT1;DISP2;BCAN;EID3;KCTD13;S100A3;ABCG4;CFH;SRCAP;NPR1;TMEM59L;C2CD4C;PKMYT1;FBXO43;CORO1A;DNAJC28;ART1;CASKIN1;CAMTA2;MAP2K7;ZBTB7B;RIMKLA;SCN3B;GSTM4;FANCI;SPECC1;PRRT1;ANKRD34B;ARHGEF37;CCDC13;NFATC3;HMGA1;CIDEA;SLC16A11;RAB27B;SYT9;ESR2;MC1R;GRIN3A;STAR;ITGA10;REEP2;PCDHB6;NFE2L3;PDE3A;MANSC1;Z…
H2AFZ osteoblast hg19	0.999991	1	0.306243	2.633e-06	SAMD9L;HDAC10;GMFG;FAM13A;RTKN2;CIB3;SCARNA2;FAM186A;PLCE1;ACAD10;RGS7;SEMA6C;KCTD19;SZT2;USP2;ARMC7;CCNB1IP1;SLC9B1;RGS9BP;LGALS12;TTLL13;CAGE1;S100A3;CCDC81;ABCG4;PRR14;TXK;CREBL2;PKMYT1;ART5;SKA3;NUP160;FAM124B;TBXA2R;XRRA1;WBP2NL;TNFRSF17;BMF;CAMTA2;GSTM4;GSDMD;DNAH10;NCAPH2;PTCH2;CIDEB;IFFO1;ESR2;SUGP2;TOP2A;LRRC36;KCNK6;FLT3;JRKL;RND1;FLVCR2;NKX3-2;TTC23L;TMED8;SVOP;RIPK3;LRRIQ3;CCDC36;ELOV…
H3K4me2 fibroblast of dermis hg19	0.999991	1	0.418139	3.59505e-06	ATP8A2;CPNE7;RAX;FAIM2;HR;ABAT;ISM2;AQP3;SYNGAP1;ADORA1;CEP250;PLCE1;GGT1;STK32C;ARL11;GUCY1A2;KCTD19;GIN1;NHLRC4;ACOT11;USP2;DHDH;MATK;TSC2;ARMC7;SDHD;DKK4;DISP2;ALDH3A1;KCTD13;TTLL13;CCDC81;ABCG4;GNAZ;TPH2;SYCP2L;TMEM59L;LPAR2;CACNA1D;BHLHE22;MST1R;SKA3;CORO1A;MICAL1;SEC14L5;CHAD;CASKIN1;TNFRSF17;CAMTA2;N4BP3;SCN3B;GSTM4;SPECC1;SYT2;CCDC13;KLHDC1;PTCH2;CIDEA;CDC6;LPAR5;TLX2;TRPV4;ITGA10;SLC26A8…
H3K9me3 osteoblast hg19	0.999991	1	0.291519	2.50641e-06	CNTFR;FAAH;GFI1;IL5RA;PLAU;ANPEP;LEPR;CER1;RGS6;RGS7;SLC15A1;FRMD4A;TM4SF4;TC2N;KRT9;HOXB9;SCGB1C1;HOXB4;PGR;CSF2RB;BHLHE22;HOXB13;CYP19A1;TTBK1;ADAMTS16;TRPM1;GRIN2A;NLRP6;WBP2NL;CLCA1;TRPM8;N4BP3;PCDHA8;SLC10A4;MUC16;GRIN2B;ESR2;HRNR;ADCY10;GRIN3A;ITGA11;PCDHB6;PCDHB5;HOXD3;XKR4;HOXD9;TCHHL1;LDHAL6B;TRIM71;GABRB2;MEGF11;IL24;GRIK3;FBLL1;ABCC12;SHE;AIFM3;ZIC1;CCR7;GALNT9;TTC34;PLA2G4F;LRRIQ3;USP…
H3K9me3 myotube hg19	0.999991	1	0.415194	3.56974e-06	CNTFR;KCNG3;VIPR1;FAAH;NPFFR1;IRS1;FOXI1;MPO;ANPEP;CAPN3;SLC16A8;TGM5;VSTM5;CER1;CSGALNACT1;EOMES;SLC34A2;SLC15A1;SOX14;TM4SF4;SYPL2;SRCIN1;ZFP41;SCGB1C1;RAB37;FETUB;CCDC81;GNAZ;WFDC11;SYCP2L;TEX22;ACTL7B;HPCA;SPATA3;BHLHE22;VTCN1;GATA2;HOXB13;FBLN2;ART1;TRPM2;ALDH3B2;BCL2L10;NLRP6;PGBD5;WBP2NL;ALX4;MYH11;PCK1;N4BP3;B4GALNT2;PCDHA8;WNT2;WNT3;SLC10A4;ANKRD34B;MYH7B;SYT2;ARHGEF37;CIDEA;CIDEB;EIF2AK…
H3K9ac fibroblast of lung hg19	0.999991	1	0.300353	2.58236e-06	SAMD9L;ATP8A1;SEC1;FAM13A;RTKN2;RIMS3;TEKT2;PDK4;PLCE1;SLC12A8;SCN1B;TSC2;SYPL2;PASK;GBGT1;ADCY9;ASPHD1;FANCD2;KCTD13;KCTD14;TSPYL4;L3MBTL1;SRCAP;NPR1;TEX22;LPAR2;NCAPG;CREBL2;SKA3;TMEM240;TBXA2R;CMYA5;RHPN1;BMF;GSTM4;PRRT1;ARHGEF37;CCDC13;RAB27B;FBXO32;KIF18B;REEP2;PDE3A;MANSC1;CPEB3;SNED1;PRR7;SOWAHB;KIF14;JRKL;HTR2A;BRCA1;CYB561D1;RND1;MRPL2;CTSH;AOX1;ANKDD1A;CCDC110;SPHK1;ELMOD3;GAB2;AP3B2;FC…
H2AFZ K562 hg19	0.999991	1	0.332744	2.86085e-06	SLC46A1;TACO1;WIPF3;NR3C2;FRAT1;RINL;KIF5A;FAM186A;ANKFY1;MYOZ1;VPS39;SCN1B;KCTD19;SPINK2;SZT2;COL23A1;TTC21A;ARMC7;ALG12;PASK;DKK4;DISP2;FANCD2;GPD1;LGALS12;ORAI2;PRR14;PMEL;UBA7;NPR1;CREBL2;ART5;FUT1;HIF1A;AK7;NUP160;ART1;FAM171A1;XRRA1;CASKIN1;MAP2K7;GSTM4;RHBDD3;BTBD18;SETD1A;OSGIN1;NFATC3;ZBTB10;TDRD6;FBXO32;SYT7;LPAR5;ADCK2;ITGA10;MANSC4;PIN1;RLN3;NFKBIE;MRAP2;LDHAL6B;LRRC36;PODXL2;FLT4;TME…
H3K9ac CH12.LX mm9	0.999991	1	0.353357	3.03807e-06	FHOD3;MAPKBP1;RTKN2;B930059L03RIK;SCARNA2;IL27RA;CHEK1;MEIOB;ACAD12;CSGALNACT1;KCNH4;4930558J18RIK;PAQR4;FBXW11;SKIDA1;REV1;LMTK3;TSC2;ATP1B2;AP5B1;SRCIN1;RUNX3;KCTD7;CACNB1;ZC2HC1C;SPATA17;DOK3;ZFP41;FANCD2;CSNK2B;MADD;TTLL13;ADAM8;SLC45A3;UBA7;ABHD8;CREBL2;GPR84;FBXO43;FUT1;5730409E04RIK;CASKIN1;CDH24;4930577N17RIK;VARS2;FANCI;GSDMD;ZFHX2;NCAPH2;1700028I16RIK;SETD1A;KLHDC1;OSGIN1;ZBTB12;ESR2;AC…
H3K9ac liver mm9	0.999991	1	0.36808	3.16466e-06	FHOD3;MAPKBP1;KCNG3;COL16A1;CSF3R;COL12A1;RTKN2;D130043K22RIK;IRS3;ENO2;ESPN;AQP3;GM16023;IL27RA;MPZ;SLC12A6;ADGB;WDHD1;CADPS2;HFM1;ACOT11;4930550C14RIK;MATK;SYPL2;TC2N;RUNDC3A;FNDC5;DOK7;HOXB4;TCTA;DNA2;ZFP454;ZFP9;ABCG3;L3MBTL1;GNAZ;RASL12;4930444P10RIK;TEX22;LPAR2;FBXO43;ART5;4930520O04RIK;CDH24;MYH14;RIMKLA;VARS2;STX4A;FGF21;SPECC1;ANKRD29;ACE;RASL10A;GM20556;1700028I16RIK;KLHDC1;PTCH2;FBXO32…
H3K9ac ES-E14 mm9	0.999991	1	0.482921	4.15203e-06	ANKRD13B;MAPKBP1;KCNG3;COL16A1;FAM25C;CPNE7;D130043K22RIK;SAT2;ABAT;SCARNA2;IRS3;ESPN;GM16023;GLDN;NR3C2;NIPAL4;MPZ;ADORA1;CEP250;MEIOB;STK32C;KCNH3;GUCY1A2;SLC34A2;CCDC155;SLC15A1;FBXW5;UNC5A;NUP210;TRP73;ALG12;EBF3;TC2N;SRCIN1;TMEM130;CCNB1IP1;FNDC5;SULT2B1;CYP27A1;FANCD2;KCNQ1;DOK7;SNRNP27;DNA2;ZFP9;ZFP575;FKBP6;EXD1;CD274;RASL12;NDRG4;ABCB4;NPR2;TEX22;EBI3;GLT8D2;DNAJC27;4930520O04RIK;DNAJC28…
H3K79me2 skeletal muscle myoblast hg19	0.999991	1	0.256184	2.2026e-06	KCNK6;ANKRD13B;SAMD9L;ZWILCH;CPNE7;TACO1;FAM13A;IPP;SAT2;SCARNA2;JRKL;SLC4A2;SPATA20;BRCA1;TMEM91;DUSP13;WFDC3;PPP6R2;ARHGDIA;CEP250;HOXA1;POLL;ATXN7L2;SH2D6;ERMAP;MANBA;TICAM2;GIN1;LRRIQ3;ENTPD5;LIX1L;ELMOD3;TSC2;ARMC7;ALG12;SDHD;IL17RC;TOMM40L;PGM2L1;FNDC5;ADCY9;PITPNM1;LTB4R2;ZFP41;FANCD2;SLC25A19;RPUSD1;KCTD13;PIGM;ALDOA;SHANK2;TRABD;RGS17;PLEKHH3;PKN3;NPR2;TEX22;NLRC5;FITM1;CLCN2;DNAJC27;NT5…
H3K27ac astrocyte hg19	0.999991	1	0.229682	1.97475e-06	FHOD3;MAPKBP1;PRR7;SEC1;RTKN2;JRKL;BRCA1;FRAT1;IQUB;FLVCR2;EFHD1;POLL;TTC23L;CCDC110;TMED8;LRRIQ3;TRPC1;ITPK1;REV1;ELMOD3;PGM2L1;KCTD7;FCHSD1;KIF9;TBC1D2;EID3;ASPHD1;GAN;FANCD2;MADD;KCTD13;S100A3;AHDC1;PRR14;UBA7;CFH;LAMA2;PKN3;TEX22;CREBL2;PKMYT1;SKA3;AK7;DNAJC27;PAPSS2;DNAJC28;PDSS1;MAP2K7;GBP2;TRIM45;BEND6;PRRT1;RSPH4A;ARHGEF37;USP20;CCDC13;QPCTL;KLHDC1;OSGIN1;RAB27B;KLHDC8B;EIF2AK4;TMCO4;ESR2…
H3K4me3 H1-hESC hg19	0.999991	1	0.400471	3.44315e-06	COL16A1;RAX;ABAT;ISM2;AQP3;IL27RA;FADS3;LIPG;LEPR;MACROD1;PLCE1;MNX1;PITX3;ANKS1B;EOMES;SRRM3;GUCY1A2;KCTD19;SPINK2;SZT2;SCARA3;GIN1;USP2;TSC2;ARMC7;SLC9B1;SYTL2;KCTD7;DKK4;EID3;FANCD2;ORAI2;TSPYL4;PMEL;ABCB4;PHYHIPL;GLT8D2;C2CD4C;HOXB13;SKA3;AK7;DNAJC28;ADAMTS16;CMYA5;ALX4;CAMTA2;IGFBP6;MAP2K7;RIMKLA;SCN3B;PCDHA8;NTSR1;GSTM4;RTBDN;DNAH10;WSCD2;NFATC3;CIDEA;KLHDC8B;XKR7;PDE3A;TUBGCP6;CNIH2;ZBTB8B…
H3K27ac MCF-7 hg19	0.999991	1	0.176678	1.51904e-06	TACO1;SEC1;RORC;CIB3;ZC3H6;CYB561D1;TMEM91;TGM1;IL4I1;FRAT1;PBK;MACROD1;BDKRB2;ACAD10;PLA2G4F;GIN1;ELMOD3;IL17RC;C2CD4D;MMP15;FANCD2;RTN4RL1;RGS9BP;CAGE1;S100A3;SMPDL3B;FBP1;TSPYL4;PRR14;PXT1;DNAH3;PMEL;NDUFB9;NUP205;SRCAP;AGAP2;ATP2C2;AXDND1;FUT1;DNAJC27;NUP160;DEDD2;ALDH3B2;SLC25A21;GBP2;PMS1;EXPH5;ABCA2;NIPSNAP3A;LAMB3;GLYCTK;ZBTB10;FBXL13;RNF223;MC1R;ADCK2;APEX1;PYROXD2;VPS45;SHBG
H4K20me1 HeLa-S3 hg19	0.999991	1	0.32391	2.7849e-06	KLB;MAPKBP1;RTL1;CSF3R;MYT1L;SLC4A1;MPO;SLC4A5;TGM1;IL4I1;ANKFY1;HOXA1;TGM5;PROK1;KCNH4;SZT2;DKK4;EID3;DOK3;LTB4R2;SCGB1C1;SOAT2;PNLDC1;S100A3;ARL9;TMEM63C;USP54;WDR64;CSF2RB;VTCN1;GATA2;HIF1A;PGBD5;SEC14L5;CACNA1S;PCK1;GPIHBP1;NCAPH2;REG4;GREB1;NFATC3;POU6F2;SSC5D;TRPV1;GGN;SELP;ADCY10;BFSP2;RNF103;SLC26A9;SHBG;HAMP;WDR49;COL14A1;GPR21;PTPRN;ITGB2;ITGAE;ABCC12;KBTBD13;HK3;PSTPIP1;CAMKV;UCN2;PIP5…
H3K4me3 bone marrow macrophage mm9	0.999991	1	0.57126	4.91155e-06	MAPKBP1;CNTFR;ENO2;AQP3;NIPAL4;IL4I1;PDK4;ATXN7L2;SLC12A6;SCN1B;ZFP286;DHDH;CYP27A1;BCAN;SPATA17;KCNQ1;DDIT4;HOXB4;CAGE1;5830416I19RIK;L3MBTL1;NCAPG;ART5;SKA3;4930520O04RIK;A930007I19RIK;F420014N23RIK;5730409E04RIK;ARSJ;SCN3B;EXPH5;SLC10A4;GSDMD;NAPSA;COL24A1;OSGIN1;CIDEA;4921536K21RIK;GIPC3;PPP1R1B;GIPC2;TMCC2;HOXD3;SUGP2;CC2D1A;DENND1C;AP4E1;AATK;IL27;TMEM52;D130017N08RIK;CYB561D1;SLC6A3;DMBX1;…
H3K27ac skeletal muscle myoblast hg19	0.999991	1	0.194346	1.67094e-06	MAPKBP1;SAMD9L;SEC1;FAM13A;RTKN2;KIF14;JRKL;BRCA1;IFIH1;MRPL2;ADORA3;SLC12A6;ERMAP;CCDC110;TMED8;GSTO2;FBXW11;LRRIQ3;TPM2;ELMOD3;TSC2;PGM2L1;SLC9B1;CLIP2;KIF9;TBC1D2;EID3;ASPHD1;GAN;FANCD2;MADD;VAMP1;S100A3;UBA7;ZBTB49;TEX22;NCAPG;CREBL2;TTK;PLD6;SKA3;DNAJC27;DDO;DNAJC28;NWD1;MICAL1;XIRP1;MFN2;PDSS1;CAMTA2;MAP2K7;PMS1;BEND6;PLK4;USP20;QPCTL;KLHDC1;NFATC3;SH3RF2;TMCO6;PNKD;MLPH;KIF18B;MDGA1;SUGP2;…
H3K4me1 fibroblast of dermis hg19	0.999991	1	0.479976	4.12672e-06	COL16A1;SEC1;IPP;KLHL33;PLAT;FAIM2;AQP3;GLDN;NIPAL4;SAMD15;PLAU;ANPEP;ARHGDIA;CHEK1;FAM186A;GGT1;VSTM5;KCTD19;SLC15A1;HFM1;CCDC78;PAQR4;NHLRC4;OMD;ACOT11;DHDH;VASH2;LMTK3;MYO7A;ATP1B2;SYPL2;CCNB1IP1;SLC9B2;FNDC5;DKK4;DPM2;ALDH3A1;HOXB9;PPP1R3E;RPP25;EXD1;PXT1;CFD;L3MBTL1;TXK;EBI3;MST1R;C3;CHAD;KCNN1;SYMPK;PIP5K1C;RHPN2;CD14;SCN3B;B4GALNT2;GSTM4;SLC10A4;SPECC1;ANKRD34B;ABCA2;WNT10B;ANKRD29;DNAH10;…
H3K9me3 endothelial cell of umbilical vein hg19	0.999991	1	0.223793	1.92411e-06	TRIM71;WDR49;ALK;GABRB2;RTL1;PNLIPRP2;LRSAM1;FAAH;PODXL2;MYT1L;IL5RA;GLDN;ADAMTS2;GRM6;ANPEP;LRRTM1;FAM110B;PRKG2;TEKT4;RGS6;GUCY1A2;TTC34;SLC15A1;KCNK10;USP43;COL23A1;ALG12;MC3R;IRF4;CYP2E1;SHANK3;IL9R;SHANK2;EXD1;PLAG1;GLS2;NR1I3;TEX22;NLRC5;DNAH9;BHLHE22;HOXB13;CYP19A1;CYP17A1;ADAMTS16;GRIN2A;PHKG1;PGBD5;WBP2NL;DRD1;CTNNA2;N4BP3;PCDHA8;TAS1R3;KRTAP10-4;MUC16;RHBDD3;PCP4L1;NTRK3;PCDHB15;PCDHB10…
H3K79me2 T-cell acute lymphoblastic leukemia hg19	0.999991	1	0.294464	2.53173e-06	PRDM8;ANKRD13B;CPNE7;TACO1;ATN1;IPP;ABAT;SCARNA2;SLC4A2;TMEM91;IL27RA;FPGS;MACROD1;SLC12A6;VPS39;SEMA6C;GIN1;TPM2;ENTPD5;TSC2;SLC9B1;CACNB1;EID3;ACAP1;PPP1R3E;GPR161;DDIT4;ORAI2;PFN4;UBA7;DNAJC27;ADAMTS13;CAMTA2;RIMKLA;ACBD7;MYH7B;ZFHX2;ATP8B3;MEIG1;ABCA7;EIF2AK4;BTBD8;ACSF2;TSGA10;PYROXD2;GLIPR1L2;NFKBID;SLC26A6;CC2D1A;TTC25;DENND1C;QPRT;MAST1;PIGZ;JRKL;ZC3H6;BRCA1;ITGAL;WFDC3;IFIH1;SCPEP1;PPP6R…
H3K27ac olfactory bulb mm9	0.999991	1	0.356302	3.06339e-06	VARS;HDAC10;ZWILCH;TACO1;GM15612;B930059L03RIK;4933433G15RIK;SAT2;RORA;SCARNA2;CARF;TMEM91;ANKFY1;4933405D12RIK;ATXN7L2;ZFP335;HFM1;NUP210;PAQR4;FBXW11;REV1;1700029J07RIK;ALG12;TMEM130;KRT9;FAM227A;STX1B;SPATA17;ASPHD1;DDIT4;MADD;PRR14;2310010J17RIK;GNAZ;SHC2;NUP205;TMEM63C;SLC41A2;ZFP108;TEX22;ABHD8;A930007I19RIK;CYP4X1;PGBD5;CASKIN1;CYP2T4;CAMTA2;SOCS4;PRRT3;PTCH2;RAB27B;BTBD8;CAMSAP3;REEP2;A33…
H3K4me3 ES-Bruce4 mm9	0.999991	1	0.609541	5.24068e-06	MAPKBP1;COL12A1;RAX;SOGA3;ENO2;AQP3;SLC4A5;GLDN;IL27RA;NIPAL4;TOPAZ1;EVA1C;PDK4;4933405D12RIK;HOXA1;SLC12A6;ZFP286;DHDH;ISLR2;SIGIRR;CYP27A1;STX1B;ADCY9;SPATA17;IL23A;KCNQ1;DDIT4;MALL;ZFP9;TMEM63C;ZFP867;C2CD4C;MST1R;ART5;SKA3;4930520O04RIK;A930007I19RIK;TRPM2;CD79A;CYP4X1;5730409E04RIK;SEC14L5;WBP2NL;B4GALNT2;NTSR1;GSDMD;PRRT3;D430041D05RIK;D630003M21RIK;4921536K21RIK;SLC6A7;LPAR5;MYO5B;PPP1R1B;…
H3K9ac skeletal muscle myoblast hg19	0.999991	1	0.279741	2.40514e-06	LGALS3BP;MOXD1;SOWAHC;SEC1;ATN1;BRCA1;ENO2;TNFSF13B;NR3C2;FRAT1;MRPL2;FAM102A;ADAMTSL5;BDKRB2;FLVCR2;EFHD1;SH2D6;ACAD10;SEMA6C;TRIM62;CCDC110;SCARA3;SPHK1;USP2;REV1;SIRT4;ELMOD3;ARMC7;TRAF1;PGM2L1;SLC9B1;LCA5L;KIF9;TBC1D2;PITPNM1;ASPHD1;GAN;FANCD2;SLC25A19;RPUSD1;DOK7;KCTD13;VAMP1;PIGM;MAPT;TLR5;CCDC151;GRAMD1C;NDUFB9;UBA7;SRCAP;PKN3;ZBTB49;FITM1;CREBL2;FBXO43;CORO1A;DNAJC27;DLL1;DNAJC28;TMEM71;A…
H2AFZ fibroblast of dermis hg19	0.999991	1	0.279741	2.40514e-06	MOXD1;HDAC10;MEI1;TACO1;FAM13A;PTPRO;IL5RA;TMEM52;SCARNA2;ISM2;RND1;SLC6A4;RASSF2;CLEC1A;SIX3;IQUB;BDKRB2;UBXN7;PLCE1;POLL;GGT1;TRIM65;SPG11;ACAD10;PITX3;RGS7;WDHD1;SZT2;SCARA3;KCND3;NHLRC4;SPHK1;OMD;USP2;DHDH;ADAM11;REV1;ELMOD3;AP3B2;CCNB1IP1;SLC9B1;DISP2;ALDH3A1;GAN;SNRNP27;PPARA;CCDC81;RPP25;ECT2L;ABCG4;PRR14;HCN3;UBA7;CCDC148;SYCP2L;ZBTB49;SEMA3B;ASAP3;CREBL2;HOXB13;ADCY6;IL1RL1;SERTAD3;PHKG1…
H3K4me3 thymus mm9	0.999991	1	0.468198	4.02545e-06	ZFP964;KCNG3;IRS1;FAM13A;B930059L03RIK;PRF1;RORA;ESPN;AQP3;IL27RA;NR3C2;NIPAL4;PDK4;MACROD1;CEP250;VPS39;SCN1B;GUCY1A2;CCDC155;COL27A1;HFM1;PAQR4;FBXW11;DHDH;ATP1B2;SYPL2;PGF;CACNB1;SNRNP27;TCTA;ZFP575;5830416I19RIK;ABCG4;PRR14;L3MBTL1;CD274;GNAZ;RASL12;SLC41A2;ZFP108;PLD6;C2CD4C;FBXO43;ART5;4930520O04RIK;DNAJC28;CD79B;ITPRIPL1;CASKIN1;STAP1;BMF;CAMTA2;NPTX1;SOCS4;FANCI;SPECC1;ZFHX2;RASL10A;ZFP75…
H3K27ac keratinocyte hg19	0.999991	1	0.253239	2.17729e-06	LGALS3BP;SEC1;FAM13A;RTKN2;KIF14;JRKL;BRCA1;ZFP82;TMEM91;RND1;IFIH1;FRAT1;MRPL2;FAM102A;PPP6R2;ARHGDIA;CEP250;EFHD1;POLL;SLC12A6;GGT1;ACAD10;TEAD4;SCARA3;PLA2G4F;MANBA;TMED8;GSTO2;LRRIQ3;USP43;USP2;ALG12;TRAF1;IL17RC;EID3;SLC25A19;ESRP2;RPUSD1;MADD;ADAM8;TLR5;TSPYL4;PRR14;PXT1;NDUFB9;UBA7;ZBTB49;STX19;PTAFR;LPAR2;NCAPG;CREBL2;TTK;PLD6;SKA3;DNAJC28;ERBB3;AGR2;PDSS1;PMS1;TRIM45;BEND6;ARHGEF37;USP20…
H3K9me1 keratinocyte hg19	0.999991	1	0.353357	3.03807e-06	VIPR1;SLC46A1;RXFP4;PLAT;LCTL;TMEM91;ADORA1;CEP250;CAPN3;HOXA1;PRSS8;ATXN7L2;GGT1;MAF1;MNX1;VPS39;KCNH4;NFKBIL1;TSC2;SDHD;KCTD4;DKK4;CACNB1;EID3;ZFP41;SCGB1C1;MADD;MALL;FETUB;ADAM8;CCDC151;LPAR2;BHLHE22;CORO1A;SEC14L5;TCTEX1D4;CDH24;KCNN3;MAP2K7;ZBTB7B;FAM83C;RTBDN;GREB1;ABCA7;CDC6;CAMSAP3;TSGA10;HAL;RNF103;REEP2;FAT2;LHX6;TMCC2;CORO7;NFKBID;C2CD2L;CC2D1A;LGALS3BP;CLIC6;KCNK6;PRR7;CDKN1B;GAL3ST1;…
H3K4me1 GM12878 hg19	0.999991	1	0.500589	4.30394e-06	IRS1;GMFG;RTKN2;PRF1;CIB3;ISM2;IL27RA;SPIB;RINL;ANPEP;CHEK1;CSGALNACT1;KCNH3;CCDC155;SEMA6C;KCNH4;HFM1;TMOD4;NHLRC4;TPM2;USP2;DHDH;MATK;BHLHA15;ATP1B2;TMEM130;SLC9B1;GBGT1;FNDC5;DKK4;DISP2;CYP27A1;CLIP2;AZGP1;SPATA17;SOAT2;GPR161;LGALS12;ADAM8;DNA2;EXD1;CHRNA1;TMEM63C;NPR1;HTRA4;EBI3;GLT8D2;NCAPG;MST1R;FAM171A2;FAM124B;RDH11;ARSJ;RHPN1;SCN3B;WFDC13;GSTM4;ANKRD34B;ACBD7;MYH7B;PRRT3;DNAH10;COL24A1;…
H3K27ac bone marrow macrophage mm9	0.999991	1	0.24735	2.12665e-06	DENND1C;CDKN1B;CSF3R;DOCK3;VARS;HDAC10;ZWILCH;TACO1;AP4E1;B930059L03RIK;KLHL33;ZC3H6;CYB561D1;4931414P19RIK;IL4I1;FRAT1;MRPL2;CHEK1;PBK;ANKFY1;CTSH;4933405D12RIK;GM4285;GPSM3;ZFP39;ZFP335;GSTO2;NUP210;FBXW11;ZFP658;ITPK1;REV1;4930503L19RIK;ALG12;SDHD;AP5B1;FAM227A;CYP27A1;SPATA17;DOK3;ANGPTL7;SOAT2;KIFC1;D17H6S53E;DDIT4;TRAF5;CAGE1;DNA2;PRR14;2310010J17RIK;NUP205;UBA7;CFH;SLC41A2;CDNF;TEX22;IBA57…
H3K9ac NT2-D1 hg19	0.999991	1	0.353357	3.03807e-06	FHOD3;EPO;SEC1;GFI1;WIPF3;SPATA20;ISM2;MYLK3;NIPAL4;PLAU;LIPG;ATXN7L2;ACAD10;KCNH3;CCDC78;TPM2;ARMC7;GPR37L1;VWA5B2;PASK;GBGT1;SYTL2;CACNB1;BCAN;DPM2;S100A3;ABCB4;GLT8D2;CREBL2;GATA2;SKA3;CMYA5;CDH24;MYH11;RIMKLA;SEC31B;NTSR1;GSTM4;ANKRD29;DNAH10;ACE;WSCD2;PTCH2;RAB27B;SLC26A8;PDE3A;TUBGCP6;MANSC1;FAT4;SP7;CORO7;ZFP112;SUGP2;KCNK6;GABRB2;MOXD1;SNED1;GABRB1;COL14A1;FLT3;SLC2A4;CHRDL2;NR2E3;SLC6A4;…
H3K27ac embryonic fibroblast mm9	0.999991	1	0.256184	2.2026e-06	ZFP964;MAPKBP1;PRR7;CDKN1B;HDAC10;ZWILCH;TACO1;AP4E1;B930059L03RIK;RORA;SCARNA2;ZFP82;CYB561D1;IFIH1;NIPAL4;SCPEP1;PSTPIP1;MRPL2;PBK;4933405D12RIK;POLL;ATXN7L2;GM4285;TEAD4;ZFP335;LYNX1;TMED8;GSTO2;GM13446;FBXW11;ZFP658;1810012K16RIK;REV1;TMEM40;1700029J07RIK;ALG12;AP5B1;FAM227A;SPATA17;ALS2;SOAT2;KIFC1;RPUSD1;D17H6S53E;SNRNP27;CAGE1;ZFP454;PRR14;2310010J17RIK;GM16325;4933412E12RIK;NUP205;UBA7;CF…
H3K27ac HCT116 hg19	0.999991	1	0.226737	1.94943e-06	KCNK6;SLC46A1;DOCK3;SOWAHB;TACO1;KIF14;HR;WFDC3;IL4I1;FRAT1;RINL;FAM102A;ADAMTSL5;PLAU;PBK;MACROD1;ANKFY1;CEP250;NUDT15;ACAD10;TTC23L;SZT2;TMED8;CCDC78;UPK3B;FANCD2;RGS9BP;MADD;KCTD13;CAGE1;S100A3;TLR5;B4GALT4;PXT1;HCN3;MRPS36;SYCP2L;TEX22;LPAR2;NCAPG;TTK;PLD6;PKMYT1;SKA3;CST6;DNAJC28;DEDD2;SERTAD3;DZANK1;XRRA1;ATXN1L;KISS1R;PDSS1;MAP2K7;N4BP3;PLK4;KLHL29;ARHGEF37;NCAPH2;GLYCTK;KLHDC1;SPAG4;OSGIN…
H3K4me2 fibroblast of lung hg19	0.999991	1	0.465253	4.00013e-06	KLB;ATP8A2;WIPF3;FAIM2;ABAT;ISM2;KIF5A;ADORA1;PDK4;MACROD1;GGT1;STK32C;GUCY1A2;SEMA6C;KCNH4;KCTD19;SPINK2;COL27A1;UNC5A;NHLRC4;ENTPD5;ACOT11;COL23A1;USP2;DHDH;ARMC7;MYO7A;RUNDC3A;TMEM130;SYTL3;GBGT1;DISP2;ZFP41;GPR161;KCTD13;TTLL13;S100A3;CCDC81;ABCG4;PXT1;TPH2;SRCAP;SYCP2L;ABCB4;TMEM59L;CACNA1D;BHLHE22;MST1R;HOXB13;CORO1A;DNAJC27;DNAJC28;FAM124B;TBXA2R;MICAL1;WBP2NL;CAMTA2;N4BP3;RIMKLA;GSTM4;SLC…
H3K4me3 testis mm9	0.999991	1	0.518257	4.45584e-06	ZFP964;KCNG3;ATP8A2;EPO;TACO1;COL12A1;4931406B18RIK;B930059L03RIK;D130043K22RIK;4933433G15RIK;SAT2;ENO2;CARF;AQP3;GLDN;NIPAL4;ADORA3;TOPAZ1;EVA1C;LIPG;PDK4;MACROD1;4933405D12RIK;ZFP286;SLC34A2;CCDC155;SCARA3;SLC15A1;COL27A1;PAQR4;TPM2;MATK;SOX14;BHLHA15;PRSS55;SRCIN1;PGF;SLC9B2;CYP27A1;SPATA17;KCNQ1;DDIT4;DOK7;TCTA;ZFP454;ZFP575;PRR14;PXT1;CD274;GNAZ;NDRG4;4930444P10RIK;TMEM63C;SLC41A2;ABCB4;ZFP1…
H3K9ac HeLa-S3 hg19	0.999991	1	0.276796	2.37982e-06	CNTNAP1;FAM13A;RTKN2;KIF14;RXFP4;PLAT;BRCA1;CYB561D1;IFIH1;FAM102A;IQUB;MAP3K8;ERMAP;STK32C;EOMES;TMED8;GIN1;NUP210;LRRIQ3;USP43;TRPC1;USP2;DHDH;SIRT4;TSC2;GAB2;SDHD;GPR37L1;SYPL2;KREMEN2;PASK;IL17RC;KCTD7;FCHSD1;LAT2;ALDH3A1;KIF9;KIFC2;ASPHD1;GAN;FANCD2;GPR161;KCTD13;VAMP1;PIGM;PXT1;UBA7;PLAG1;AMIGO1;SEMA3B;TTK;GDPD3;HOXB13;SKA3;CORO1A;AK7;MALT1;DNAJC28;ARNTL;RAB40B;ERBB3;DNAJB5;WBP2NL;RNF39;KCN…
H3K79me2 H1-hESC hg19	0.999991	1	0.185512	1.59499e-06	PIWIL2;PTPRU;LRSAM1;ZWILCH;TACO1;MAST1;AP4E1;SAT2;SCARNA2;JRKL;BRCA1;ENO2;WFDC3;FADS3;SCPEP1;RIMS3;SNAPC4;CEP250;POLL;MAF1;ACAD10;SEMA6C;SZT2;TSC2;SDHD;AP3B2;ANGPTL7;FANCD2;RPUSD1;DDIT4;KCTD13;KCTD14;SNRNP27;SMPDL3B;TRABD;ZBTB49;PKMYT1;PHYHIP;CLCN2;DNAJC28;ADAMTS16;SERTAD3;ADAMTS13;MICAL1;HES3;ZSWIM3;PRRT3;LRRC29;NCAPH2;GLYCTK;QPCTL;SUSD1;YIF1A;TSGA10;PNKD;PCDHB5;RAB19;TUBGCP6;PTPN6;VPS45;PABPC1L…
H3K36me3 U2OS hg19	0.999991	1	0.315077	2.70895e-06	SLC46A1;HDAC10;DQX1;ATN1;RRH;SAT2;SCARNA2;AS3MT;HOXA9;FGF8;ARHGDIA;CHEK1;SLC39A5;SLC26A10;NUDT15;SLC12A6;RSPH6A;WDHD1;SZT2;PAQR6;FBXW5;TMOD4;SLC9B1;PRSS53;EID3;LTB4R2;FANCD2;PNLDC1;DDIT4;SNRNP27;TSSK4;CCDC151;ARL9;SLC41A2;NPR2;PLD6;GATA2;SKA3;TMEM240;HIGD1B;NUP160;DEDD2;ADAMTS13;DND1;CMYA5;TCTEX1D4;SOCS4;DENND4B;BTBD16;CIDEB;TRPV1;CDC6;IFFO1;GGN;HAL;KIF18B;TUBGCP6;PIN1;FAT4;HOXD3;LDHAL6B;FERMT3;T…
H3K9ac H1-hESC hg19	0.999991	1	0.300353	2.58236e-06	ATP8A1;WIPF3;COL12A1;ISM2;RAB43;RIMS3;SIT1;PDK4;LEPR;GGT1;ACAD10;RGS6;RGS7;SZT2;SCARA3;KCNK10;GIN1;NUP210;DHDH;GPR37L1;ANK1;TMEM130;SLC9B1;EID3;FANCD2;TBPL2;MADD;KCTD13;CAGE1;RPP25;L3MBTL1;RASL12;PMEL;SRCAP;TMEM59L;LPAR2;SKA3;DNAJC28;GRIN2A;CDH24;MAP2K7;SEC31B;B4GALNT4;GSTM4;SYT2;DNAH10;BTBD17;ARHGEF37;KLHDC1;KLHDC8B;TSGA10;MC1R;MYO5B;PDE3A;COL9A3;CNTN4;PLCH2;SUGP2;SLC26A6;WDR49;MOXD1;FLT3;YBX2;B…
H3K9ac heart mm9	0.999991	1	0.397527	3.41783e-06	COL16A1;RTKN2;A630076J17RIK;ESPN;GM16023;IL27RA;GIMAP9;NIPAL4;EVA1C;MPZ;LIPG;CHEK1;CEP250;4933405D12RIK;ENPP3;PITX3;ADGB;GUCY1A2;WDHD1;CADPS2;MLIP;NUP210;DHDH;REV1;LMTK3;4930550C14RIK;TNNI3K;SYPL2;TC2N;ANK1;KCTD7;SLC9A3;MADD;TTLL13;SNRNP27;DNA2;EXD1;L3MBTL1;ZFP108;LPAR2;C2CD4C;FBXO43;ART5;4930520O04RIK;ASIC4;PGBD5;MYH14;NPTX1;RIMKLA;VARS2;STX4A;WNT2;GSTM4;WNT10B;ANKRD29;SYT2;GM20556;1700028I16RIK…
H3K27ac brown adipose tissue mm9	0.999991	1	0.265018	2.27856e-06	DENND1C;SLC35F6;CDKN1B;CSF3R;VARS;HDAC10;ZWILCH;TACO1;AP4E1;B930059L03RIK;RORC;6330409D20RIK;LCTL;CYB561D1;CARF;SYNE3;GLDN;HK3;IL4I1;MRPL2;RINL;ADAMTSL4;B3GALT2;ANKFY1;UBXN7;4933405D12RIK;TEAD4;ZFP335;LYNX1;GIN1;PAQR4;FBXW11;TPM2;ZFP658;ITPK1;DHDH;SIRT4;1700029J07RIK;ALG12;FAM227A;CYP27A1;SPATA17;MMP15;GAN;TRAF5;FLT3L;SHANK3;AHDC1;CFD;4933412E12RIK;NUP205;CHRNA2;UBA7;NPR1;SLC41A2;CDNF;TEX22;IBA57…
H3K4me3 astrocyte hg19	0.999991	1	0.400471	3.44315e-06	CNTFR;KNDC1;ABAT;AQP3;IL4I1;RIMS3;MACROD1;CEP250;VSTM5;ACAD10;STK32C;PITX3;ANKS1B;GUCY1A2;KCTD19;COL27A1;USP2;DHDH;REV1;TSC2;ARMC7;PASK;TMEM130;KCTD7;BCAN;EID3;FANCD2;TTLL13;KCTD14;S100A3;CCDC81;GNAZ;UBA7;SRCAP;PHYHIPL;NCAPG;SKA3;TMEM240;DNAJC28;TBXA2R;WBP2NL;CMYA5;RHPN1;BMF;CAMTA2;MAP2K7;RIMKLA;SCN3B;GSTM4;ANKRD34B;ANKRD29;SYT2;ARHGEF37;CCDC13;CIDEB;RAB27B;SYT9;ESR2;GNAO1;GRIN3A;FES;ITGA10;MYO5C…
H3K4me3 brain mm9	0.999991	1	0.515312	4.43052e-06	KCNG3;COL16A1;ATP8A2;EPO;TACO1;COL12A1;D130043K22RIK;SAT2;ISM1;HTR4;ESPN;AQP3;GLDN;NIPAL4;EVA1C;LIPG;PDK4;MACROD1;4933405D12RIK;ZFP286;ADGB;GUCY1A2;CCDC155;SCARA3;COL27A1;HFM1;MSX3;LMTK3;MATK;ISLR2;TC2N;PGF;SLC9B2;FNDC5;CYP27A1;SPATA17;DDIT4;DOK7;COL4A3;SNRNP27;TCTA;CAGE1;ZFP454;PRR14;GNAZ;4930444P10RIK;TMEM63C;SLC41A2;ZFP108;ALOX15;TMEM59L;GLT8D2;CREBL2;PLD6;ART5;CORO1A;4930520O04RIK;ITPRIPL1;CY…
H3K4me1 fibroblast of lung hg19	0.999991	1	0.441696	3.79759e-06	CNTF;FAAH;COL16A1;FAM13A;IPP;ISM2;SAMD15;ADORA3;CHEK1;FAM186A;ADORA1;NUDT15;GGT1;VPS39;SLC12A8;CSGALNACT1;CADPS2;KCNH4;KCTD19;PAQR6;CCDC78;TMOD4;ACOT11;USP2;DHDH;ADAM11;KCTD4;GBGT1;SLC9B2;CYP27A1;HOXB9;MALL;COL4A3;TTLL13;CCDC151;ABCG4;EXD1;CFD;ARL9;UBA7;NPR1;TXK;LPAR2;PLD6;PKMYT1;BCL2L10;ITPRIPL1;SEC14L5;CMYA5;KCNN3;GSTM4;FANCI;ABCA2;ANKRD29;DENND4B;ARHGEF37;TRPV2;HMGA1;SLC16A11;CIDEB;BTBD8;INHBE…
H2AFZ HepG2 hg19	0.999991	1	0.28563	2.45578e-06	ATP8A1;TACO1;SEC1;FAM13A;RORC;SPATA20;IL27RA;NR3C2;RINL;FPGS;ANKFY1;VPS39;ARL11;WDHD1;TMEM88B;CADPS2;G6PC;DHDH;TTC21A;ARMC7;ALG12;HNF1B;SDHD;SYTL3;RGS9BP;KCTD13;KCTD14;CAGE1;PRR14;CFD;PMEL;UBA7;CREM;AGAP2;PROZ;GLT8D2;NUP160;ITPRIPL1;RDH11;TNFRSF17;SMYD1;SOCS4;GSTM4;SPECC1;ANKRD34B;ACBD7;OSGIN1;STAR;DCHS2;MANSC4;CORO7;SHBG;CPEB3;HAMP;ZBTB8B;ZFP112;HEPACAM2;KIF14;RND1;SCPEP1;FLVCR2;ERMAP;TTC23L;CCD…
H3K27ac myotube hg19	0.999991	1	0.217903	1.87348e-06	TACO1;SEC1;FAM13A;JRKL;ZC3H6;BRCA1;ZFP82;CYB561D1;IQUB;PDK4;ANKFY1;CAPN3;EFHD1;MYOZ1;TTC23L;PITX3;CCDC110;MYBPC2;FBXW11;LRRIQ3;TRPC1;USP2;REV1;ELMOD3;KREMEN2;IL17RC;TOMM40L;SLC9B1;FNDC5;GAN;MADD;TRAF5;HOXB4;VAMP1;CD274;CFH;LAMA2;CDNF;TEX22;FITM1;CREBL2;PROCA1;PKMYT1;SKA3;DDO;DNAJC28;TMEM71;NT5C;PGBD5;OLFML3;ARSJ;MAP2K7;TAS1R3;TRIM45;EXPH5;PRRT1;CCDC13;NCAPH2;QPCTL;KLHDC1;SPAG4;ZBTB10;SH3RF3;TMCO6…
H3K79me2 fibroblast of lung hg19	0.999991	1	0.270907	2.32919e-06	CNTNAP1;ZWILCH;TACO1;AP4E1;IPP;RXFP4;PIGZ;SAT2;JRKL;SPATA20;BRCA1;ZFP82;TMEM91;WFDC3;IFIH1;PPP6R2;SNAPC4;PRKG2;POLL;NUDT15;ATXN7L2;SLC12A6;TRIM65;ACAD10;SRGN;TMED8;GIN1;LRRIQ3;ENTPD5;ELMOD3;TSC2;ARMC7;ALG12;SDHD;IL17RC;KIF27;FCHSD1;STX1B;ANGPTL7;ASPHD1;SLC25A19;RPUSD1;KCTD13;ANGPTL3;PIGM;MOCS1;B4GALT4;DNAH3;CCDC142;UBA7;SEMA3B;ASAP3;PKMYT1;FBXO43;CLCN2;DNAJC27;NT5C;ADAMTS13;DNAJB5;ABI3BP;SLC25A21…
H3K27ac K562 hg19	0.999991	1	0.253239	2.17729e-06	LRRC36;MAPKBP1;CPNE7;FAM13A;IL5RA;JRKL;BRCA1;CYB561D1;SLC2A8;RAB43;MRPL2;RINL;TBC1D10C;LEPR;CEP250;EFHD1;NUDT15;CD33;TPRN;CCDC155;KCTD19;FCER1G;LRRIQ3;SH2D3C;REV1;SIRT4;ELMOD3;SDHD;GBGT1;FCHSD1;TBC1D2;SPATA17;FANCD2;SLC25A19;RPUSD1;MSH4;TRAF5;KCTD13;TSPYL4;WDR27;NDUFB9;CFH;TEX22;ASAP3;CREBL2;GDPD5;AXDND1;DNAJC27;COCH;DNAJC28;ADAMTS13;RASD1;MICAL1;ATXN1L;SYMPK;SLAMF6;FLNC;MAP2K7;ZBTB7B;PMS1;ZSWIM3…
H3K9ac CD14-positive monocyte hg19	0.999991	1	0.312132	2.68363e-06	FHOD3;SERPINE3;RTKN2;ABAT;SPIB;RIMS3;GNAT1;SPINK2;TICAM2;GIN1;TSC2;RUNX3;CCNB1IP1;SLC9B1;DKK4;ZFP41;KCTD14;CCDC151;TSPYL4;CFD;TPH2;SLC45A3;TXK;HTRA4;GLT8D2;CREBL2;DNAJC27;DNAJC28;CD79B;RHPN1;IGFBP6;BCL2L14;NTSR1;FANCI;GSDMD;ACBD7;ACE;CCDC13;KLHDC8B;CDC6;FBXO32;PRPH2;GIPC2;NFE2L3;PDE3A;TUBGCP6;MANSC1;ZFP112;SUGP2;SLC26A6;WDR49;DENND1C;LRRC36;PRR7;IL24;QPRT;IL27;HTR2A;SLC6A4;AIFM3;MRPL2;FAM102A;CAM…
H3K4me1 astrocyte hg19	0.999991	1	0.429918	3.69632e-06	CPNE9;CNTF;PLVAP;IPP;CIB3;KLHL33;AS3MT;ADORA3;CHEK1;FAM186A;ADORA1;PLCE1;SLC12A6;GGT1;EOMES;KCNH4;PAQR6;CHRNB3;NHLRC4;NFKBIL1;USP2;DHDH;LMTK3;SYPL2;PASK;RUNX3;CCNB1IP1;GBGT1;SLC9B2;DKK4;CYP27A1;EID3;SPATA17;HOXB9;ASPHD1;GPD1;TTLL13;KCTD14;CCDC81;ABCG4;UBA7;TMEM63C;NPR1;SYCP2L;HTRA4;LPAR2;CHAD;CMYA5;CDH24;DRD1;SPECC1;ABCA2;CCDC13;SETD1A;PTCH2;NFATC3;SYT9;TMEM231;INHBE;SLC6A7;BFSP1;LPAR5;CILP;ITGA1…
H3K27ac brain mm9	0.999991	1	0.318021	2.73427e-06	ZFP964;FHOD3;VARS;ZWILCH;FAM13A;B930059L03RIK;RORA;CARF;ATCAY;ANKFY1;ENPP3;ATP6V1E2;ZFP286;ACAD12;GUCY1A2;CCDC155;ZFP335;NUP210;PAQR4;FBXW11;DHDH;1700029J07RIK;FAM227A;SPATA17;A530058N18RIK;MADD;NSMF;CAGE1;ZFP454;ZFP9;ABCG4;PRR14;GNAZ;NUP205;TMEM63C;SLC41A2;ZFP867;TEX22;NCAPG;CREBL2;ZFP629;A930007I19RIK;CYP4X1;CAMTA2;RIMKLA;SOCS4;SPECC1;KLHL29;ABCA2;BTBD17;WSCD2;D430041D05RIK;RAB27B;ABCA7;BTBD8;T…
H3K27ac thymus mm9	0.999991	1	0.267962	2.30387e-06	CDKN1B;VARS;GFI1;B930059L03RIK;LRMP;SCARNA2;SLC4A2;ZC3H6;4930417O13RIK;ITGAL;CARF;SYNE3;1700003D09RIK;GM16023;IL27RA;TMEM221;PSTPIP1;FRAT1;RINL;ZFP874B;ARHGDIA;CEP250;H2-OA;RAG2;SLC12A6;TRIM65;RAG1;ZFP39;SRGN;PARP4;FBXW11;SLX1B;NFKBIL1;TMEM40;ARMC7;AP5B1;PGM2L1;ZAP70;HSH2D;LCK;D17H6S53E;VAMP1;FLT3L;ABCG3;IL9R;AHDC1;TSPYL4;2310010J17RIK;CD274;NUP205;UBA7;TXK;TEX22;IBA57;TMEM240;TMEM71;NWD1;CNR2;OL…
H3K4me3 fibroblast of villous mesenchyme hg19	0.999991	1	0.383308	3.28943e-06	HPSE2;SEC1;AQP3;TMEM91;RAB43;NIPAL4;AS3MT;RIMS3;RASSF2;LIPG;MACROD1;CEP250;NUDT15;SCN1B;ANKS1B;SPINK2;FBXW11;DHDH;REV1;TTC21A;ARMC7;SYPL2;BCAN;ADCY9;ZFP41;GPR161;DOK7;MADD;KCTD14;DNA2;CCDC81;ABCG4;EXD1;CCDC142;TMEM63C;SYCP2L;NPR2;MST1R;FBXO43;ART5;CORO1A;NUP160;DNAJC28;DEDD2;FAM171A1;ITPRIPL1;MICAL1;CASKIN1;RHPN1;CAMTA2;MAP2K7;GSTM4;GSDMD;ACBD7;WNT10B;DNAH10;ATP8B3;COL24A1;MEIG1;CIDEA;RAB27B;SSC5…
H3K4me3 fibroblast of upper leg skin hg19	0.999991	1	0.390631	3.34982e-06	IRS1;SEC1;HR;ISM2;TMEM91;RAB43;AS3MT;RIMS3;FGF8;RASSF2;MACROD1;CEP250;NUDT15;VSTM5;SCN1B;ANKS1B;EOMES;CADPS2;SPINK2;FBXW11;DHDH;ARMC7;SYPL2;EML2;HOXB9;GPR161;DOK7;MADD;PFN4;CCDC81;ABCG4;CCDC142;SRCAP;TMEM63C;SYCP2L;GATA2;ART5;CORO1A;NUP160;DNAJC28;DEDD2;FAM171A1;TBXA2R;MICAL1;CASKIN1;B4GALNT4;GSTM4;PRRT1;GSDMD;SYT2;DNAH10;ATP8B3;WSCD2;MEIG1;RAB27B;SYT9;FANCG;ARHGAP33;TSGA10;KIF18B;PPP1R1B;NFE2L3;…
H3K4me3 astrocyte of the spinal cord hg19	0.999991	1	0.323686	2.77283e-06	SEC1;ENO2;TMEM91;RAB43;AS3MT;HOXA9;RASSF2;LIPG;MACROD1;NUDT15;VSTM5;SCN1B;FBXW11;DHDH;REV1;SYPL2;STX1B;ZFP41;GPR161;MADD;ABCG4;CCDC142;NPR1;ART5;CORO1A;TMEM240;NUP160;DNAJC28;FAM171A1;EFNB3;MICAL1;WNT2;B4GALNT4;GSDMD;DNAH10;COL24A1;MEIG1;PTCH2;IFI44;RAB27B;POU2F2;FANCG;TSGA10;ITGA10;MYO5C;PPP1R1B;NFE2L3;MANSC1;CORO7;FGFR4;RCOR2;CPEB2;HOXD9;KCNK6;CNTNAP1;FLT1;SLC2A4;RND1;UNC80;TMEM221;IFIH1;EFHD1;…
H3K4me3 kidney epithelial cell hg19	0.999991	1	0.377206	3.22137e-06	COL16A1;ATP8A2;SEC1;ENO2;TMEM91;RAB43;NIPAL4;AS3MT;RIMS3;RASSF2;PLAU;CEP250;NUDT15;MNX1;SCN1B;PITX3;ANKS1B;CADPS2;FBXW11;DHDH;REV1;ATP1B2;SYPL2;STX1B;ADCY9;ZFP41;GPR161;MADD;HOXB4;PFN4;ABCG4;CCDC142;SRCAP;TMEM59L;ART5;CORO1A;NUP160;DNAJC28;FAM171A1;TBXA2R;MICAL1;SCN3B;WNT2;B4GALNT4;GSDMD;ACBD7;DNAH10;ARHGEF37;MEIG1;KLHDC1;RAB27B;SYT9;POU2F2;TSGA10;NFE2L3;TUBGCP6;MANSC1;CNTN4;CORO7;XKR4;FGFR4;MRAP…
H3K4me3 MCF-7 hg19	0.999992	1	0.311602	2.64778e-06	CNTFR;SEC1;FAM13A;CIB3;HR;RORA;SLC4A2;ENO2;TMEM91;GLDN;RAB43;RASSF2;LIPG;NUDT15;ATXN7L2;VSTM5;EOMES;FBXW11;ALG12;SYPL2;CMBL;MYT1;SLC9B2;SLC9A4;HOXB9;PPP1R3E;MADD;COL4A3;ABCG4;CCDC142;SRCAP;AGAP2;ART5;CORO1A;DNAJC28;FAM171A1;MICAL1;ARSJ;MAP2K7;PCDHA8;BCL2L14;NTSR1;GSTM4;ACBD7;WNT10B;SYT2;DNAH10;WSCD2;NCAPH2;KLHDC1;SYT9;FANCG;RNF222;TSGA10;LPAR5;PCDHB6;MANSC1;CORO7;CPEB2;FLT1;COL14A1;FLT3;AATK;HTR2…
H3K4me3 BJ hg19	0.999992	1	0.403461	3.42566e-06	ATP8A2;IRS1;SEC1;TMEM91;AS3MT;RIMS3;RASSF2;CEP250;NUDT15;SCN1B;PITX3;GUCY1A2;FBXW11;KCNK13;DHDH;ADAM11;REV1;TTC21A;EBF3;ADCY9;GPR161;DOK7;MADD;KCTD14;PFN4;ABCG4;EXD1;PXT1;CCDC142;CFH;NPR1;SYCP2L;TMEM59L;ART5;CORO1A;NUP160;DNAJC28;DEDD2;FAM171A1;ITPRIPL1;MICAL1;CASKIN1;RHPN1;MAP2K7;WNT2;B4GALNT4;GSDMD;ACBD7;MYH7B;DNAH10;ATP8B3;WSCD2;MEIG1;RAB27B;SYT9;FANCG;TSGA10;DCHS2;NFE2L3;MANSC1;FGFR4;ZBTB8B;R…
H3K4me3 HL-60 hg19	0.999992	1	0.347533	2.95013e-06	FHOD3;SAMD9L;HDAC10;RTKN2;TMEM91;RAB43;FRAT1;HOXA9;RIMS3;PLAU;CEP250;SCN1B;PITX3;ANKS1B;KCNH4;KCNK13;DHDH;REV1;VASH2;TTC21A;SYPL2;TMEM130;SYTL2;SLPI;ZFP41;MADD;TTLL13;PFN4;ABCG4;CD274;PMEL;CCDC142;SRCAP;SYCP2L;TMEM59L;NUP160;DNAJC28;SLAMF6;MAP2K7;GSDMD;ACBD7;MYH7B;WNT10B;ZFHX2;DNAH10;COL24A1;MEIG1;KLHDC1;EIF2AK4;TSGA10;MYO5B;NFE2L3;MANSC1;CNTN4;CORO7;MRAP2;CPEB2;CD200;SUGP2;C2CD2L;GABRB2;FLT1;DOC…
H3K4me3 bronchial epithelial cell hg19	0.999992	1	0.364318	3.08501e-06	CNTFR;IRS1;SEC1;FAM13A;COL12A1;RTKN2;KNDC1;ENO2;TMEM91;NIPAL4;AS3MT;RIMS3;RASSF2;LIPG;KIF5A;TEKT2;CEP250;NUDT15;SCN1B;PITX3;ANKS1B;EOMES;SLC34A2;FBXW11;DHDH;REV1;TTC21A;ARMC7;PASK;GBGT1;GPR161;MADD;TTLL13;PFN4;DNA2;ABCG4;PXT1;CCDC142;UBA7;CREBL2;ART5;CORO1A;NUP160;DNAJC28;FAM171A1;TBXA2R;MICAL1;MAP2K7;SCN3B;B4GALNT4;GSTM4;ACBD7;WNT10B;ZFHX2;DNAH10;COL24A1;ARHGEF37;CCDC13;MEIG1;KLHDC1;CIDEB;SYT9;T…
H3K4me3 GM06990 hg19	0.999992	1	0.368875	3.12112e-06	SAMD9L;IRS1;SEC1;RTKN2;SCARNA2;ISM2;TMEM91;RAB43;NIPAL4;AS3MT;RIMS3;LIPG;KIF5A;TEKT2;MACROD1;ANKFY1;CEP250;RGS6;PITX3;ANKS1B;EOMES;CCDC155;KCNH4;FBXW11;DHDH;ADAM11;REV1;TTC21A;SYTL3;EID3;PPP1R3E;MADD;COL4A3;HOXB4;CAGE1;ABCG4;CCDC142;CREM;BHLHE22;CORO1A;NUP160;DNAJC28;MYH11;MAP2K7;WNT3;GSDMD;ACBD7;MYH7B;DNAH10;ATP8B3;MEIG1;OSGIN1;IFI44;SYT9;TSGA10;TLX2;DCHS2;MYO5C;NFE2L3;LHX4;CORO7;FGFR4;RCOR2;CPE…
H3K36me3 H7 hg19	0.999992	1	0.187719	1.58815e-06	TRIM71;CNTF;LRSAM1;CDKN1B;ZWILCH;IRS1;DQX1;QPRT;ATN1;SAT2;IL4I1;DNMT3B;MAF1;FCER1G;TPI1;GSTO2;TMOD4;NFKBIL1;SDHD;HSH2D;EID3;LTB4R2;CLDN15;RPUSD1;MSH4;DDIT4;TSSK4;CCDC151;SHANK2;CCDC142;SRCAP;SNX33;PKMYT1;NUP160;DEDD2;NT5C;FGD5;ADAMTS13;RDH11;OLFML3;TCTEX1D4;CYC1;NOXRED1;LRRC29;QPCTL;CIDEB;ABCA7;TRPV1;FHDC1;USF2;IFFO1;LIN28A;APEX1;TUBGCP6;HYOU1;FGFR4;RCOR2;PPIL6;FERMT3
H3K9me3 HepG2 hg19	0.999992	1	0.179055	1.50754e-06	FAAH;JRKL;ZFP82;GRM6;ANPEP;LRRTM1;GRAP2;DDI1;ZIC1;CNGA1;CCR7;GALNT9;RGS7;LRRIQ3;TNNI3K;MC3R;FLG2;KCNU1;SCGB1C1;RAB37;BPI;IL9R;CFH;NR1I3;PHYHIPL;COCH;CYP17A1;CECR2;TTR;PGBD5;SLC25A21;CTNNA2;GPR155;SLC10A5;KRTAP10-4;MUC16;RHBDD3;PCP4L1;SLC12A1;PCDHB15;IFI44;KRT12;MBOAT4;PCDHB10;MYO16;SLC2A9;P2RX5;PCDHB18;NOVA1;PCDHB17;PCDHB16;PCDHB6;PCDHB5;IL17F;CNTN4
H3K4me3 skeletal muscle cell hg19	0.999992	1	0.349193	2.92083e-06	SEC1;RTKN2;NIPAL4;FRAT1;RIMS3;PLAU;FAM110B;PDK4;CEP250;NUDT15;RGS7;ANKS1B;CADPS2;KCTD19;SPINK2;HFM1;FBXW11;DHDH;TTC21A;EBF3;SYPL2;PASK;EML2;CYP27A1;ASPHD1;MADD;HOXB4;KCTD14;CCDC142;CFH;USP54;CACNA1D;ART5;NUP160;FAM171A1;EFNB3;CMYA5;NPTX1;WNT2;GSDMD;DNAH10;COL24A1;KLHDC1;RAB27B;KLHDC8B;BTBD8;TSGA10;MC1R;DCHS2;MYO5B;ITGA10;MYO5C;PDE3A;MANSC1;CORO7;CPEB2;HOXD9;SUGP2;KCNK6;TMEM151B;PCSK6;SLC6A4;UNC80…
H3K36me3 bronchial epithelial cell hg19	0.999992	1	0.189186	1.56814e-06	CNTF;LRSAM1;IRS1;DQX1;LRRC4;CYB561D1;IL4I1;PLAU;ARHGDIA;FPGS;PRSS8;MAF1;FBXW5;FCER1G;TPI1;GSTO2;RIPK3;TMOD4;SDHD;KCTD4;LIME1;HSH2D;ADCY9;EID3;SLPI;PITPNM1;CLDN15;RPUSD1;MSH4;DDIT4;TCTA;TSSK4;S100A3;CCDC151;PRR14;DNAH3;UBA7;TEX22;SNX33;SERTAD3;ADAMTS13;TCTEX1D4;CYC1;RHBDD3;LRRC29;GDF15;KLHDC8B;FHDC1;USF2;KRT16;KRT15;FAT2;PPIL6;FERMT3
H3K4me3 epithelial cell of proximal tubule hg19	0.999992	1	0.284678	2.35173e-06	TTC25;SLC46A1;SEC1;KIF14;HR;HTR2A;AQP3;TMEM221;NIPAL4;FRAT1;RIMS3;SAMD15;RASSF2;LRRTM1;SIX3;KIF5A;AOX1;TTC23L;ANKS1B;ANKDD1A;SZT2;CCDC110;SLC15A1;TICAM2;TRPC3;ELOVL3;LIX1L;KREMEN2;TNFRSF1B;PASK;SYNGR4;AP3B2;TCTE1;ADAMTS20;ASPHD1;MMP15;CHDH;GPR161;COL4A3;HOXB4;CCDC81;ECT2L;CCDC151;ABCG4;EXD1;CCDC142;UBA7;PKN3;TMEM59L;HOXB13;CORO1A;NUP160;APOLD1;DDO;FAM171A1;ITPRIPL1;MICAL1;CMYA5;EPS8L1;FLNC;JAM2;P…
H3K4me3 fibroblast of the aortic adventitia hg19	0.999992	1	0.393095	3.2444e-06	SAMD9L;SEC1;ISM1;TMEM91;AS3MT;RIMS3;RASSF2;PDK4;MACROD1;CEP250;HOXA1;NUDT15;ATXN7L2;VSTM5;PITX3;ANKS1B;SPINK2;HFM1;FBXW11;NHLRC4;DHDH;EBF3;SYPL2;CMBL;GBGT1;SPATA17;GPR161;MADD;CCDC81;RPP25;ABCG4;CCDC142;SRCAP;ART5;CORO1A;TMEM240;NUP160;DNAJC28;FAM171A1;TBXA2R;MICAL1;FGF22;B4GALNT4;GSTM4;PRRT1;ACBD7;ZFHX2;DNAH10;ATP8B3;CCDC13;MEIG1;IFI44;SYT9;TSGA10;KIF18B;ITGA10;PPP1R1B;NFE2L3;PDE3A;MANSC1;CORO7;…
H3K4me3 WERI-Rb-1 hg19	0.999992	1	0.326367	2.67864e-06	CNTFR;LRSAM1;ATP8A2;SOWAHB;FLT3;SEC1;COL12A1;FAIM2;HOXC12;TMEM91;RASSF2;GRM6;LRRTM1;FAM110B;ADORA1;BDKRB2;CEP250;HOXA1;TTC23L;SCN1B;RGS6;EOMES;CCDC110;SLC15A1;TMED8;PARP4;HFM1;TRPC3;COL23A1;CACNA2D2;TTC21A;NRG1;MYRIP;SYPL2;PASK;AP3B2;TMEM130;GBGT1;ASPHD1;RAB37;GPR161;GPD1;MADD;TRAF5;CLDN19;AHDC1;HCN4;NPR1;ALOX15;SLC1A2;CREBL2;NUP160;APOLD1;COCH;TRPM1;NT5C;FRZB;OLFML3;TRIM47;KCNN1;CHSY3;JAM2;CAP2;…
H3K4me3 astrocyte of the cerebellum hg19	0.999992	1	0.347298	2.8458e-06	KCNK6;CNTNAP1;DOCK3;SEC1;WIPF3;RTKN2;ZFP82;CYB561D1;TMEM91;SLC6A4;UNC80;TMEM221;RAB43;PLAU;BDKRB2;CEP250;CTSH;AOX1;TRIM65;TTC23L;TPRN;PITX3;ANKS1B;ANKDD1A;SZT2;CCDC110;SLC15A1;MANBA;ITGA2;COL23A1;DHDH;TTC21A;MYRIP;SYPL2;AP3B2;TMEM130;UPK3A;ADCY9;SPATA17;SNPH;GPR161;DOK7;HOXB4;SNRNP27;CCDC81;ABCG4;HCN3;CCDC142;PKN3;DDX25;TEX22;TMEM240;APOLD1;GRIN2A;EXTL1;FAM184B;SEC14L5;WBP2NL;CMYA5;RHPN1;DRD1;JAM…
H3K4me3 BE2C hg19	0.999992	1	0.354687	2.90634e-06	TTC25;KCNK6;GABRB1;TMEM151B;COL14A1;PCSK6;TMEM91;IL4I1;SAMD15;RASSF2;LRRTM1;SIX3;FLVCR2;AOX1;POLL;TTC23L;PITX3;CCDC110;PARP4;TICAM2;HFM1;COL23A1;LRRIQ1;TTC21A;NRG1;ZDHHC11;SYPL2;TRAF1;PASK;AP3B2;TMEM130;CLIP2;TBC1D2;SPATA17;ASPHD1;RAB37;CDHR1;MADD;TRAF5;RPP25;SMPDL3B;OPRD1;TPH2;CCDC142;PKN3;NPR1;TEX22;GLT8D2;BHLHE22;GDPD5;ART5;CORO1A;AXDND1;AK7;DLL3;NT5C;TBXA2R;ARSJ;IGFBP6;PCDHA8;JAM2;LRRC8E;WNT3…
H3K4me3 LNCaP clone FGC hg19	0.999992	1	0.277622	2.27394e-06	DOCK3;SOWAHB;SEC1;COL12A1;KIF14;DDX43;HOXC12;PCSK6;SCPEP1;FRAT1;RINL;PIP5KL1;DNMT3B;ANKFY1;CEP250;POLL;TTC23L;EOMES;SPINK2;CCDC110;TMED8;HFM1;TRPC3;CACNA2D2;KREMEN2;TNFRSF1B;PASK;MYT1;AP3B2;SPATA17;KIFC2;ASPHD1;MMP15;GAN;DOK7;MADD;COL4A3;HAP1;CCDC142;PKN3;TEX22;SEMA3G;CACNA1D;GDPD5;APOLD1;PAPSS2;EFNB3;ARSJ;TRIM47;SLC25A21;MAP2K7;NIPSNAP3A;EYA2;NCAPH2;WNT7B;SETD1A;SPAG4;ZBTB10;KLHDC8B;SYT17;GNAO1;…
H3K9me3 NT2-D1 hg19	0.999992	1	0.357152	2.92215e-06	TRIM71;PRDM8;WDR49;RTL1;VIPR1;FAAH;PODXL2;FLT3;ACSM1;RAX;IPP;PIGZ;DDX43;JRKL;BRCA1;FBLL1;SHE;CSRP3;FGF8;SAMD15;ANPEP;CNGA1;CCR7;PGLYRP1;SCARF1;CD33;STK32C;TMED8;SPHK1;CCDC36;SERPINF2;PDE4C;VASH2;ANO8;TC2N;SYNGR4;EML2;ZFP41;SCGB1C1;RAB37;DOK7;LGALS12;FETUB;VAMP1;TSSK4;TSPYL4;B4GALT4;OPRD1;HCN3;TMPRSS7;GUCY2D;MRPS36;DDX25;GLS2;TEX22;C2CD4C;SRL;DCST1;SKA3;CYP17A1;ADCY5;DCST2;ART1;CCDC144B;ESPNL;ZNRF…
H3K4me3 fibroblast of foreskin hg19	0.999992	1	0.258267	2.08985e-06	TTC25;CNTNAP1;SOWAHB;TACO1;SPATA20;CYB561D1;TMEM91;FRAT1;SAMD15;RASSF2;AOX1;TTC23L;ANKDD1A;SPINK2;SZT2;TICAM2;HFM1;TMED8;TRPC3;DHDH;PASK;AP3B2;KIFC2;ASPHD1;GPR161;AHDC1;RGS17;CCDC142;UBA7;CFH;NPR1;SYCP2L;ART5;GDPD5;NUP160;COCH;FAM171A1;TBXA2R;CMYA5;IGFBP6;PMS1;NTSR1;ZSWIM3;CAP2;GSTM4;ACE;GLYCTK;MEIG1;SPAG4;TRPV2;RAB27B;VWA3B;MIAT;FBXL13;FANCG;SH3RF3;SH3RF2;TMCO6;MC1R;NOVA1;LHX4;VPS45;SHBG;MDGA1;C…
H3K4me3 H7 hg19	0.999992	1	0.389374	3.12592e-06	CNTFR;FAAH;TMEM151B;DOCK3;PODXL2;NCAN;SEC1;LRRC4;RAX;HR;PCSK6;UNC80;TMEM221;RAB43;NIPAL4;ADAMTS2;KCNT1;ADAMTSL4;LRRTM1;MACROD1;BDKRB2;CEP250;ATXN7L2;RGS6;ANKS1B;TPRN;GUCY1A2;TRIM62;SLC15A1;MYBPC2;GSTO2;FBXW11;PLEKHG6;SIRT4;PGF;ALS2;GPR161;MADD;TRAF5;NOS1AP;HOXB4;PFN4;RPP25;ECT2L;HCN4;SYCP2L;CORO1A;TMEM240;APOLD1;PAPSS2;DNAJC28;FAM171A1;GRIN2A;EXTL1;OLFML3;TBXA2R;MICAL1;CASKIN1;KCNN1;MAP2K7;PMS1;R…
H3K4me3 GM12865 hg19	0.999992	1	0.369348	2.96471e-06	KCNK6;SAMD9L;SOWAHB;SEC1;LRRC4;KIF14;PIK3CD;LRMP;TMEM91;PSTPIP1;FRAT1;SAMD15;RINL;SIT1;SIX3;TEKT2;PBK;MACROD1;CEP250;EFHD1;AOX1;NUDT15;TRIM65;ERMAP;TTC23L;EOMES;MYBPC2;FBXW11;NHLRC4;ELOVL3;DHDH;KREMEN2;MYRIP;PASK;IL17RC;AP3B2;GBGT1;ALS2;KIFC2;GPR161;MADD;TRAF5;COL4A3;HOXB4;TTLL13;SMPDL3B;HCST;ABCG4;DNAH3;GRAMD1C;RGS17;SLC45A3;PROCA1;BHLHE22;NOD2;GDPD5;AXDND1;CORO1A;NUP160;ADCY6;DDO;CNR2;STAP1;TCT…
H3K4me3 SK-N-MC hg19	0.999992	1	0.279054	2.22711e-06	CNTFR;CDKN1B;IRS1;MEGF11;TACO1;HTR2A;ZC3H6;CYB561D1;TMEM91;WFDC3;LRRTM1;CEP250;SLC15A1;SZT2;TMED8;TPM2;ELAC1;LIX1L;TTC21A;NRG1;EBF3;SYPL2;PASK;SLC9B1;TCTE1;KIF9;SPATA17;SNRNP27;B4GALT4;WDR27;CD274;CCDC142;PKN3;SYCP2L;TTK;BHLHE22;PKMYT1;ART5;CORO1A;AK7;NUP160;ADCY5;CCDC144B;LOXHD1;CNNM1;MICAL1;ARSJ;CAP2;NIPSNAP3A;BTBD17;SEMA4B;KLHDC1;ZBTB10;HMGA1;EIF2AK4;ACSF2;COL7A1;CAMK4;NFE2L3;MANSC1;CORO7;SHBG…
H3K36me3 MCF-7 hg19	0.999992	1	0.249081	1.98191e-06	SLC23A3;LRSAM1;KCNK7;CDKN1B;IRS1;ZWILCH;GPR21;DQX1;CYB561D1;ZIC1;SNAPC4;MAF1;AMH;VPS39;PAQR6;FBXW5;FCER1G;ADPRHL1;TMOD4;LIME1;PRSS53;DPM2;HSH2D;DOK3;ANGPTL7;LTB4R2;CLDN15;MSH4;DDIT4;AHRR;TSSK4;DNAH3;SRCAP;GDPD3;NT5C;SERTAD3;ADAMTS13;OLFML3;DND1;CDH24;CYC1;MPP4;DENND4B;NOXRED1;USP20;PLEKHA6;CIDEB;KCNRG;TRPV1;USF2;IFFO1;MLPH;APEX1;ITGA10;TUBGCP6;HYOU1;PABPC1L;FERMT3;PPIL6
H3K36me3 BJ hg19	0.999992	1	0.244256	1.91361e-06	CNTF;CDKN1B;IRS1;GPR21;DQX1;SAT2;CYB561D1;IL4I1;HOXA9;ADAMTS2;ARHGDIA;MAF1;TNFRSF4;CCDC154;FCER1G;GSTO2;TMOD4;GP1BA;TC2N;LIME1;PRSS53;HSH2D;DOK3;ADCY9;CLDN15;SNPH;SOAT2;MSH4;DDIT4;CCDC151;UBA7;TEX22;NLRC5;GDPD3;SNX33;SKA3;ADAMTS13;OLFML3;CHRNA10;TCTEX1D4;CDH24;GCNT4;CYC1;LRRC29;ABCA7;TRPV1;USF2;APEX1;TUBGCP6;HYOU1;PTPN6;CMTM1;FAT4;PPIL6
H3K4me3 GM12864 hg19	0.999992	1	0.317717	2.47911e-06	SAMD9L;SEC1;RTKN2;PIK3CD;SLC2A4;TMEM91;SLC6A4;RIMS3;GRAP2;PIP5KL1;SIX3;CEP250;NUDT15;EOMES;KCNH4;CCDC110;FBXW11;ITGA2;LIX1L;DHDH;TTC21A;PASK;CLIP2;IL23A;CHDH;MADD;TRAF5;TTLL13;TLR5;ABCG4;CCDC142;PROCA1;CREBL2;BHLHE22;GDPD5;CORO1A;NUP160;DNAJC28;CNR2;STAP1;FSD2;CHSY3;JAM2;ANKRD29;ZFHX2;NIPSNAP3A;DNAH10;ACE;COL24A1;SEMA4B;SPAG4;CIDEB;VWA3B;SYT17;TSGA10;FAM167A;MYO5B;MYO5C;NFE2L3;SARM1;RAB19;MANSC1;…
H3K36me3 GM06990 hg19	0.999992	1	0.258096	2.00525e-06	UCN;CNTF;CDKN1B;DQX1;SPATA20;CYB561D1;HK3;TBC1D10C;MAF1;TNFRSF4;TRIM65;FBXW5;FCER1G;RIPK3;PAQR4;TMOD4;GP1BA;ALG12;LIME1;HSH2D;PITPNM1;LTB4R2;CLDN15;IRF4;RPUSD1;MSH4;DDIT4;TSSK4;UBA7;NPR2;CCDC69;TXK;TEX22;NLRC5;CORO1A;NT5C;ADAMTS13;EFNB3;IL21R;TCTEX1D4;CDH24;CYC1;CCL22;LRRC29;NOXRED1;TRPV1;USF2;ADCY10;ITGA10;HYOU1;PYROXD2;ESAM;CMTM1;MYO1G;PPIL6
H3K36me3 thymus mm9	0.999992	1	0.410104	3.17463e-06	SLC23A3;TOP2A;KCNK7;PRR7;CNTF;GM16861;CDKN1B;SLC44A4;VARS;1700007J10RIK;GPR21;DQX1;RORC;KIF14;RRH;6330409D20RIK;GM16023;GIMAP9;BAIAP2L2;GRAP2;ARHGDIA;TBC1D10C;TNFAIP8L2;RAG2;MAF1;AMH;GM4285;TNFRSF4;SCN1B;RAG1;CCDC154;FCER1G;TMOD4;SERPINF2;ARMC7;LIME1;PRSS53;EID3;DOK3;ASTL;CLDN15;C2CD4D;MSH4;PNLDC1;DDIT4;PECAM1;SNRNP27;DNASE1;LCT;PRR14;VWA7;STX19;AGAP2;ABHD8;NLRC5;CHRNA9;CACNA1D;GDPD3;CORO1A;HIGD1…
H3K36me3 kidney mm9	0.999992	1	0.377073	2.8925e-06	SLC23A3;KCNK7;CNTF;GM16861;CDKN1B;SLC44A4;1700007J10RIK;DQX1;ACSM1;SMPD5;PLAU;ARHGDIA;PRSS8;GGT1;MAF1;AMH;GM4285;ZFP39;CCDC154;FCER1G;G6PC;TPI1;ABCC2;GSTO2;TMOD4;SLC34A1;SERPINF2;SDHD;AP5B1;LIME1;EID3;DOK3;ANGPTL7;MSH4;PNLDC1;CHDH;D17H6S53E;DDIT4;SNRNP27;DNASE1;FBP1;GM9961;VWA7;NECAB2;NPB;PROCA1;CACNA1D;ZFP629;GDPD3;EFNB3;PHKG1;TBXA2R;DND1;CDH24;CYC1;PCK1;GPR17;MPP4;LRRC29;NOXRED1;KLHDC8B;TBX6;KC…
H3K9me3 U2OS hg19	0.999992	1	0.273158	2.04904e-06	VIPR1;FAAH;PODXL2;IPP;PIGZ;JRKL;ANPEP;ZIC1;CCR7;HORMAD1;LYNX1;TTC34;SLC15A1;KCNK10;HNF1B;OOEP;SCGB1C1;COL6A6;SHANK2;WFDC11;RGS17;MRPS36;GLS2;TEX22;CCDC144B;RASD1;ZNRF4;PGBD5;NLRP6;N4BP3;B4GALNT2;TAS1R3;FAM83A;GSDMD;MYH7B;SLC10A5;KRTAP10-4;NOXRED1;PCP4L1;ODF3;REG4;F12;MBOAT4;SYT13;SLC6A7;P2RX5;PCDHB18;PCDHB5;FAT4;CD69
H3K27me3 MCF-7 hg19	0.999993	1	0.488292	3.58926e-06	CLIC6;ACHE;MOXD1;CNTFR;KCNG3;DOCK3;FLT3;SOWAHC;COL12A1;JRKL;HTR2A;ISM1;GLDN;NR3C2;GABRR3;SHE;LIPG;ADORA1;HOXA1;PHACTR1;RGS6;GALNT9;CUBN;GUCY1A2;KRT4;KCND3;LIX1L;CACNA2D2;SYPL2;MYRIP;MYT1;PGF;F5;MC3R;HOXB9;RAB37;B3GNT6;CDHR1;HOXB4;CLRN2;CRB1;TPH2;SLC24A4;CHRNA2;PLAG1;LAMA3;NTN4;SLC1A2;PKD1L1;GDPD5;CYP19A1;ARNTL;ADAMTS16;ITPRIPL1;NEUROD4;GPNMB;KCNN1;CHSY3;PCK1;B4GALNT2;PURG;ANKRD29;KCNB2;LGI3;NR2F1…
H3K9me3 ES-Bruce4 mm9	0.999993	1	0.588928	4.13359e-06	RTL1;C330024C12RIK;MEI1;1810064F22RIK;MPO;ABCC12;GIMAP9;CYP4V3;PLCE1;ENPP3;VMN2R104;TEAD4;TRIM60;SLC34A2;CDKL4;TANGO6;CCDC110;1700029J07RIK;GBGT1;4921511I17RIK;OLFR556;EID3;RAB37;ADAM4;PECAM1;CNGB3;IAPP;FKBP6;ARL9;PXT1;DDX4;ACTL7A;CCDC69;ZFP629;TUBA3A;2810429I04RIK;AKR1C21;ATXN1L;CYP2T4;GCNT3;SMYD1;TRPM8;KHDC1B;PCDHA8;SLC5A4A;CD209E;WSCD2;SLC12A1;ZFP958;4930515B02RIK;4933432G23RIK;PCDHB10;ARHGAP3…
H3K36me3 SK-N-SH hg19	0.999993	1	0.174929	1.18453e-06	UCN;CNTF;FCER1G;GSTO2;NOXRED1;DQX1;GPR21;TEX22;GATA2;USF2;HK3;ADAMTS13;LTB4R2;APEX1;MSH4;ITGA10;DDIT4;CYC1;MAF1;PPIL6;MYO1G
H3K9me3 brain mm9	0.999994	1	0.507697	3.18391e-06	CLIC6;DDX4;MEI1;PODXL2;SOWAHB;D030025P21RIK;DDX43;KCNA7;AQP3;CYP2B19;APOLD1;GRM1;ADCY5;UBE2D2B;HOXA9;GABRR1;GRM4;KIF5A;CYP2T4;PLCE1;GCNT4;TRPM8;PCDHA8;MNX1;JAM2;SEC31B;ZFP286;3110082J24RIK;SYT2;UGT1A1;TRPC1;SYPL2;MYRIP;4930515B02RIK;SGCZ;PCDHB10;EML2;UBQLNL;PCDHB18;PRPH2;MYO5B;PCDHB17;LHX4;XKR4;FKBP6
H3K36me3 C2C12 mm9	0.999994	1	0.1447	8.47546e-07	TOP2A;NDUFB9;LRSAM1;GNG3;EID3;ZWILCH;PDK4;AA465934;RRH;GM4285
H3K36me3 Caco-2 hg19	0.999994	1	0.15417	8.8737e-07	CDKN1B;FCER1G;GDF15;DQX1;DDIT4;TEX22;PRSS8;JRKL;CYC1;MAF1
H3K36me3 myocyte mm9	0.999995	1	0.124773	6.25296e-07	CHRND;CNTF;ZWILCH;GM4285;PRR14
H3K36me3 kidney epithelial cell hg19	0.999995	1	0.13696	6.6739e-07	CNTF;HOXA9;ADAMTS13;DDIT4;TCTEX1D4
H3K9me3 mononuclear cell hg19	0.999995	1	0.208207	9.89523e-07	SLC10A5;SELL;PCP4L1;PCDHB15;PCDHB5;MBOAT4;SHANK2
H3K9me3 MCF-7 hg19	0.999995	0.999995	0.0929887	4.36304e-07	PCDHB18;TEX22;PCDHB15

## Sheet: File_3
Term	P-value	Adjusted P-value	Odds Ratio	Combined Score	Genes
H3K79me3 C2C12 mm9	3.61902e-66	1.49103e-63	2.76363	416.437	RPL3;RPL32;POP4;RPL34;ARPC5L;ATP5C1;HNRNPU;DCAF8;GPATCH4;EMC10;1110038F14RIK;RRP8;RPL7;GCSH;KRTCAP2;PSMD5;ALKBH1;FGFR1OP2;RPL36;AP1S1;VPS35;JUNB;IER2;DDX18;STARD4;RBFOX2;STARD7;DNTTIP1;WDR75;CD3EAP;ATG12;SCAMP3;EID1;MYL6;CLNS1A;HMBS;FDX1;UQCRC1;RPL27;RPL26;RPL29;UBA52;CDCA8;MRPL17;NOLC1;MRPL14;VPS26B;OAZ1;PRPSAP1;GRPEL1;PRDX1;VTI1A;NUP88;RSU1;S100A10;ARL14EP;MCTS2;RPL41;TEX30;2810013P06RIK;A63007…
H3K79me2 C2C12 mm9	1.13562e-62	1.55958e-60	2.69554	384.473	RPL3;RPL32;POP4;RPL34;RRP1;GPATCH2;ARPC5L;HNRNPU;GPATCH4;1110038F14RIK;RPL7;LSM10;CAPNS1;PSMD5;AP1S1;RPL35;VPS35;JUNB;IER2;DDX18;DNAAF2;STARD7;DNTTIP1;ARMC8;ATG12;SCAMP3;MED6;MYL6;CLNS1A;FEZ2;UQCRC1;RPL27;RPL26;RPL29;UBA52;CDCA3;CDCA4;FLII;MRPL19;CDCA8;MRPL17;OAZ1;MRPL10;PRPSAP1;GRPEL1;PRDX1;NUP88;S100A11;S100A10;ARL14EP;PRELID1;NDFIP2;RPL41;CHKB;TEX30;A630072M18RIK;TMA7;MRPL27;MRPL28;MRPL24;EIF1…
H3K79me2 myocyte mm9	1.13562e-62	1.55958e-60	2.69554	384.473	RPL3;RPL32;POP4;RPL34;RRP1;A430005L14RIK;ATP5C1;GPATCH4;1110038F14RIK;RRP8;ELK3;RPL7;LSM10;PSMD9;KRTCAP2;PSMD5;AP1S1;RPL35;VPS35;JUNB;DNAAF2;RPL23;DNTTIP1;ZFYVE21;MED9;ATG12;MED6;MED7;MYL6;ZFP292;SARNP;UQCRC1;RPL27;RPL26;RPL29;ALG10B;UBA52;CDCA8;MRPL17;COPS7B;WDR61;MRPL14;OAZ1;MRPL10;PRPSAP1;MRPL20;LDHA;NUP85;VTI1A;NUP88;RSU1;MCTS2;JUN;PRELID1;RPL41;CHKB;2810013P06RIK;A630072M18RIK;TMA7;MRPL28;MR…
H3K79me2 heart mm9	1.90488e-42	1.96203e-40	2.28811	219.806	NCKAP1;RPL5;CHIC2;RPL32;GT(ROSA)26SOR;ARPC5L;HNRNPU;DCAF8;ENO1;SMC3;PSMD9;PSMD7;ALKBH1;AKT3;RPL35;MEF2A;GABARAPL1;TYW5;WSB2;MAP1S;NGDN;DNTTIP1;WDR75;ARMC8;DICER1;HCFC2;ATG12;WDR77;ZFP292;PRKAR1A;RUFY3;SARNP;RUFY2;PSME2;UQCRC2;UBA52;CGGBP1;LRPAP1;LXN;RPN1;PDGFB;MRPL14;SLAIN2;OAZ1;OAZ2;RNF216;S100A16;VTI1A;RSU1;VTI1B;BTF3;FZD4;A630072M18RIK;TMA7;BBIP1;PRDX6;HNRNPK;FXYD6;CDK12;TPRGL;OGFR;BTG3;SETD5;…
H3K79me2 liver mm9	2.62523e-40	2.16319e-38	2.24306	204.428	RPL4;NCKAP1;CHIC2;POP4;RPL34;DCAF8;RPL8;BACH1;LSM10;PSMD9;TFG;ALKBH1;RPL35;VPS35;MEF2A;TYW5;WSB2;MAP1S;RPL23;NGDN;DNTTIP1;MED9;DICER1;HCFC2;ATG12;WDR77;4930402H24RIK;ZFP292;ZC3H11A;CLNS1A;RUFY3;SARNP;FDX1;RPL29;VPS25;CGGBP1;SKAP2;SAR1B;FLII;RPN1;COPS7B;GABARAP;PRPSAP1;VTI1A;NUP88;VTI1B;BTF3;NDFIP2;NDFIP1;SNAPIN;A630072M18RIK;TMA7;FLI1;HNRNPK;EIF5;CDK12;TMEM9B;OGFR;BTG3;SETD5;MOCS2;SETD2;MRPL37;AD…
H3ac myocyte mm9	7.41768e-35	5.09347e-33	2.12568	167.05	POP5;NCKAP1;RPL3;PGAP2;GT(ROSA)26SOR;ATP5C1;EPRS;DCAF5;1110038F14RIK;ELK3;SCP2;TFG;PSMD5;VPS35;1190007I07RIK;2410006H16RIK;IAH1;TYW5;WSB2;MAP1S;STARD7;RPL23;DNTTIP1;WDR75;ARMC8;DICER1;ISL1;PRKAR1A;CLNS1A;FAR1;UQCRC2;VPS25;H2-D1;SKAP2;MEAF6;XPA;COPS7B;VPS26B;PRPSAP1;MRPL20;PRDX1;SERF1;LTA4H;BTF3;ST13;BTBD10;PRDX6;EIF1;TMEM98;GPR180;TDP1;NMT1;PSMG1;TPRGL;TMEM9B;EZH2;CDC42SE2;SMG1;SETD2;RSPH3A;ARF2;…
H3K27ac bone marrow macrophage mm9	1.37331e-32	7.07256e-31	2.07556	152.275	RPL34;GPATCH2;GPATCH4;RPL8;1110038F14RIK;GCSH;CAPNS1;RAVER1;ALKBH1;STARD4;GABARAPL1;2410006H16RIK;TYW5;PIH1D1;RPL22;DNTTIP2;CD3EAP;ARMC8;ATG12;MED6;DYNC1LI2;PRKAR1A;ZC3H11A;FAR1;RPL29;VPS25;CGGBP1;MEAF6;MRPL19;PDGFB;XPA;WDR61;GABARAP;RNF216;NUP85;VTI1A;CEP72;RSU1;VTI1B;ARL14EP;NDFIP1;SNAPIN;TEX30;MRPL27;PA2G4;NR2F6;HNRNPK;PSMG3;PSMG4;PSMG2;TMEM9B;OGFR;SETD2;HEXA;CTCF;MED16;MRPL33;MRPL42;FAM102B;S…
H3K27ac brown adipose tissue mm9	1.37331e-32	7.07256e-31	2.07556	152.275	POP5;RPL32;GPATCH2;RPL8;1110038F14RIK;KRTCAP2;GABARAPL1;2410006H16RIK;TYW5;PIH1D1;ARMC8;ATG12;EID1;DYNC1LI2;PRKAR1A;ZC3H11A;RPL26;VPS25;CGGBP1;SKAP2;LRPAP1;MEAF6;CDCA4;SAR1B;SDR39U1;MRPL14;ATXN7L3B;MRPL10;GABARAP;GJC1;RNF216;NUP85;S100A16;CEP72;AMZ2;RSU1;ARL14EP;MCTS2;SNAPIN;A630072M18RIK;MRPL27;BTBD10;FLI1;HNRNPK;PSMG3;PSMG4;PSMG2;TMEM9B;SETD2;PIGU;ARF2;CTCF;MED16;SMG7;MRPL33;MRPL42;ING5;UBL3;TU…
H3K27ac spleen mm9	1.78438e-29	8.00411e-28	2.00525	132.739	RPL4;NCKAP1;RPL32;RPL34;GPATCH2;SLA2;1110038F14RIK;GCSH;KRTCAP2;CAPNS1;RAVER1;RPL36;STARD4;GABARAPL1;2410006H16RIK;TYW5;MAP1S;PIH1D1;RPL22;DNTTIP2;CD3EAP;ARMC8;HCFC2;HSPG2;ATG12;4930402H24RIK;PRKAR1A;ZC3H11A;FDX1;FAR1;VPS25;CGGBP1;SKAP2;MEAF6;CDCA4;XPA;MRPL14;GRPEL1;NUP85;VTI1A;CEP72;RSU1;PLCG1;ARL14EP;NDFIP1;SNAPIN;MCAM;BTBD10;MRPL24;NMT1;PSMG4;PSMG1;DUS1L;SETD2;ARF2;HEXA;MED16;SMG7;DDA1;PCMTD2;…
H3K4me3 MEL cell line mm9	1.94274e-29	8.00411e-28	1.72494	114.037	POP5;NCKAP1;PGAP2;POP4;GPATCH2;ARPC5L;PHAX;GHITM;ALKBH6;LIPA;1110038F14RIK;RRP8;LSM10;SCAMP4;KRTCAP2;SCP2;TFG;DPYSL2;AKT3;FGFR1OP2;RPL36;VPS35;TSTD3;WSB1;IAH1;MAP1S;PIH1D1;DNTTIP1;CD3EAP;MED9;DICER1;HCFC2;MED6;MTAP;MYL6;ZC3H11A;FEZ2;TMEM126A;FAR1;TMEM126B;RABL2;ALG10B;H2-D1;SKAP2;EXD2;LRPAP1;MEAF6;CDCA4;PDGFB;XPA;CDCA8;WDR61;MRPL14;VPS26B;SLC5A3;OAZ2;SKA2;PRPSAP1;MRPL20;GRPEL1;NUP85;1110051M20RIK…
H3K27ac heart mm9	2.6707e-29	1.0003e-27	1.83045	120.43	POP5;NCKAP1;PGAP2;RPL32;RPL34;GPATCH2;SMC3;RPL8;PHB2;1110038F14RIK;ZDBF2;GCSH;SCAMP4;KRTCAP2;CAPNS1;RAVER1;ALKBH1;GABARAPL1;STARD4;2410006H16RIK;TYW5;MAP1S;PIH1D1;DNTTIP1;ARMC8;HSPG2;ATG12;SCAMP3;EID1;DYNC1LI2;PRKAR1A;ZC3H11A;ORAI3;HMBS;SPARCL1;FAR1;TMEM126B;VPS25;CGGBP1;LRPAP1;SAR1B;CDCA4;XPA;WDR61;GABARAP;MRPL10;NUP85;S100A16;PRDX1;VTI1A;CEP72;SERF1;AMZ2;RSU1;VTI1B;S100A10;ARL14EP;SNAPIN;NDFIP1…
H3K27ac embryonic fibroblast mm9	2.19942e-27	7.55136e-26	1.95691	120.118	POP5;NCKAP1;RPL34;RRP1;GPATCH2;RPL8;1110038F14RIK;SCAMP4;CAPNS1;RAVER1;ALKBH1;STARD4;2410006H16RIK;TYW5;PIH1D1;RPL22;ARMC8;ATG12;4930402H24RIK;DYNC1LI2;PRKAR1A;TMEM126A;FAR1;TMEM126B;VPS25;CGGBP1;MEAF6;XPA;SDR39U1;WDR61;ATXN7L3B;MRPL10;GABARAP;PRPSAP1;MRPL20;RNF216;NUP85;PRDX1;VTI1A;CEP72;NUP88;ATG7;VTI1B;MCTS2;NDFIP1;SNAPIN;MRPL27;CDC7;BTBD10;SQLE;HNRNPK;TDP2;NMT1;PSMG3;PSMG4;PSMG2;ARF2;HEXA;MED…
H3K27ac liver mm9	5.08001e-26	1.60997e-24	1.75277	102.085	RPL4;NCKAP1;RPL34;TESK1;GPATCH2;GPATCH4;F11R;1110038F14RIK;GCSH;KRTCAP2;CAPNS1;RAVER1;ALKBH1;TSTD3;GABARAPL1;2410006H16RIK;WSB1;TYW5;MAP1S;DAPK1;PIH1D1;RPL22;DNTTIP2;ATG12;MTAP;4930402H24RIK;DYNC1LI2;ZFP292;PRKAR1A;ZC3H11A;ZSCAN21;AKIP1;VPS25;CGGBP1;SKAP2;LRPAP1;MEAF6;SAR1B;CDCA4;PDGFB;XPA;WDR61;RNPC3;GABARAP;MRPL10;SKA2;PRPSAP1;CYB5R4;NUP85;PRDX1;VTI1A;S100A13;CEP72;AMZ2;VTI1B;S100A10;ARL14EP;GS…
H3K27ac placenta mm9	6.17404e-26	1.81693e-24	1.92281	111.613	PGAP2;RPL32;TESK1;GPATCH4;SMC3;1110038F14RIK;GCSH;KRTCAP2;CAPNS1;RAVER1;ALKBH1;GABARAPL1;2410006H16RIK;TYW5;PIH1D1;DNTTIP2;ARMC8;HCFC2;EID1;4930402H24RIK;DYNC1LI2;PRKAR1A;ZC3H11A;FAR1;VPS25;CGGBP1;SKAP2;LXN;MEAF6;CDCA4;SAR1B;MRPL19;XPA;SDR39U1;ANAPC10;MRPL10;GABARAP;SKA2;GRPEL1;NUP85;PRDX1;VTI1A;RSU1;VTI1B;NDFIP1;SNAPIN;CHKB;TEX30;MRPL27;MRPL24;1700037H04RIK;HNRNPK;PSMG3;PSMG4;PSMG2;TMEM9B;SETD2;…
H3K27ac ES-E14 mm9	8.35369e-25	2.15108e-23	1.89579	105.106	NCKAP1;CHIC2;PGAP2;POP4;GT(ROSA)26SOR;RPL34;GPATCH2;ARPC5L;A430005L14RIK;HNRNPU;DCAF8;GPATCH4;EPRS;SMC3;ZDBF2;JUNB;STARD4;TYW5;STARD7;DICER1;WDR77;4930402H24RIK;PRKAR1A;CLNS1A;ALG10B;RHNO1;LXN;MEAF6;RNPC3;OAZ1;GABARAP;GJC1;MRPL20;NUP85;PRDX1;CEP72;AMZ2;IL11RA1;VTI1B;PRELID1;NDFIP1;JUND;TEX30;GRTP1;PNO1;PLK1;MRPL27;PA2G4;EIF5;WDR5B;PSMG1;EZH2;OGFR;SETD2;PIGU;ARF2;ADK;MRPL39;ADO;PCMTD2;CSRP2;RARS;S…
H3K27ac thymus mm9	8.35369e-25	2.15108e-23	1.89579	105.106	GT(ROSA)26SOR;D16ERTD472E;HNRNPU;DCAF8;EMC10;SLA2;PHB2;LIPA;SCAMP4;PSMD5;FGFR1OP2;RPL36;JUNB;MEF2A;2410006H16RIK;IAH1;PIH1D1;ATG12;MED7;MYL6;ZSCAN21;UQCRC2;RPL29;UBA52;ATF4;XPA;VPS26B;RNPC3;ANAPC10;GABARAP;SKA2;LDHA;PRDX1;AMZ2;RPL41;NDFIP1;CHKB;ST13;PNO1;2810013P06RIK;MRPL27;PRDX6;HNRNPK;HNRNPF;TDP1;PPT1;PSMG4;PSMG1;HBP1;PSMG2;TPRGL;EZH2;OGFR;SETD5;SETD2;ADK;MED16;ADO;MRPL33;TUBA1B;TUBA1A;TSPO;26…
H3K27ac MEL cell line mm9	5.68004e-24	1.37657e-22	1.87567	100.395	POP5;RPL34;GPATCH2;SMC3;1110038F14RIK;SCAMP4;RAVER1;STARD4;IAH1;WSB1;TYW5;PIH1D1;ATG12;DYNC1LI2;PRKAR1A;ZC3H11A;VPS25;ATF4;EXD2;CDCA4;MRPL19;XPA;RNPC3;MRPL10;GABARAP;NUP85;PRDX1;CEP72;SERF1;PLCG1;VTI1B;SNAPIN;TIPARP;MRPL27;CDC7;MRPL24;FLI1;NR2F6;HNRNPK;EHD4;PPT1;PSMG3;PSMG1;PSMG2;SETD2;HEXA;MED16;MRPL33;MRPL42;TUBA1A;ANXA6;SPIN1;CTBS;WDR38;DUSP2;NSUN2;SSR3;TIMM22;GNL2;MRPL46;MRPL43;MED28;GCFC2;PS…
H3K27ac MCF-7 hg19	2.00299e-23	4.58463e-22	1.86233	97.3343	RPL4;RPL32;POP4;GPATCH2;GPATCH4;PHAX;NOC2L;SMC3;ALKBH6;RPL7;PSMD9;PSMD7;PSMD5;RPL35;DDX17;MEF2A;WDR83OS;IAH1;TYW5;DNAAF2;PRKCE;PIH1D1;WDR75;CD3EAP;ARMC8;ATG12;EID1;CLNS1A;ZSCAN21;UQCRC2;CGGBP1;MEAF6;SAR1B;FLII;MRPL19;SDR39U1;RNPC3;ANAPC10;GABARAP;MRPL20;NUP85;VTI1A;S100A13;PLCG1;S100A10;BTF3;RPL41;PNO1;MRPL27;CDC7;LARP4;EIF1;HNRNPK;EIF5;EIF6;NMT1;WDR5B;FARSA;CDC42SE2;RPLP1;HEXA;MRPL38;ADO;MRPL33;…
H3K27ac limb mm9	3.74146e-23	8.11306e-22	1.85568	95.8272	NCKAP1;PGAP2;RPL32;GT(ROSA)26SOR;RPL34;D16ERTD472E;RRP1;GPATCH2;SMC3;1110038F14RIK;SCAMP4;KRTCAP2;CAPNS1;RAVER1;ALKBH1;2410006H16RIK;TYW5;PIH1D1;CD3EAP;ARMC8;ATG12;EID1;DYNC1LI2;ZC3H11A;FEZ2;FAR1;TMEM126B;CGGBP1;LRPAP1;LXN;MEAF6;XPA;ATXN7L3B;RNPC3;GABARAP;PRPSAP1;NUP85;PRDX1;CEP72;SERF1;AMZ2;VTI1B;ARL14EP;CHKB;TEX30;MRPL27;SQLE;HNRNPK;PSMG3;PSMG4;PSMG2;ARF2;MED16;MRPL33;MRPL42;TUBA1C;ING5;TUBA1B;…
H3K36me3 erythroblast mm9	4.61609e-23	9.50915e-22	1.6973	87.2918	RPL4;RPL32;RPL34;ATP5C1;EMC10;ENO1;SLA2;SMC3;1110038F14RIK;ELK4;PSMD9;SCAMP4;PSMD7;TFG;PSMD5;STMN1;RPL36;AP1S1;RPL35;VPS35;RPL38;DDX17;DDX18;IAH1;RPL23;NGDN;RPL22;CD3EAP;MED9;GTPBP2;MED6;MED7;4930402H24RIK;DEPDC1A;PRKAR1A;SARNP;ORAI3;AKIP1;TMEM126A;UQCRC1;PSME2;RPL27;TMEM126B;UQCRC2;EXOC3L;RPL26;RPL29;VPS25;ATF4;CDCA3;MEAF6;CDCA4;CDCA7;XPA;CDCA8;COPS7B;ATXN7L3B;SLC5A3;CYB5R3;RNF216;VTI1A;IL11RA1;…
H3K36me3 MEL cell line mm9	2.53314e-22	4.96978e-21	1.65601	82.3493	RPL4;POP5;RPL5;RPL3;RPL32;RPL34;HNRNPU;DCAF8;GPATCH4;TMEM97;GHITM;SLA2;DCAF5;RPL8;1110038F14RIK;RPL7;PSMD9;SCAMP4;PSMD7;SCP2;RAVER1;ALKBH1;AKT3;RPL36;RPL38;JUNB;1190007I07RIK;DDX17;DDX18;GABARAPL1;2410006H16RIK;WSB1;DNAAF2;RPL23;HCFC2;SCAMP3;MED7;EID1;MTAP;DYNC1LI2;ZFP292;PRKAR1A;ZC3H11A;RUFY3;ZSCAN21;RUFY2;RPL27;RPL26;VPS25;UBA52;CGGBP1;ATF4;SAR1B;CDCA4;MRPL19;COPS7B;MRPL17;ATXN7L3B;RNPC3;OAZ2;G…
H3K27ac ES-Bruce4 mm9	8.06757e-22	1.44515e-20	1.82264	88.5237	RPL4;NCKAP1;GMFG;GPATCH2;STMN2;DCAF8;MSANTD3;EPRS;ELK4;SCAMP4;PSMD7;RAVER1;SCP2;TFG;PSMD5;ALKBH1;FGFR1OP2;VPS35;RBFOX2;WSB1;TYW5;MAP1S;ARMC8;MTAP;ZC3H11A;ORAI3;ZSCAN21;HMBS;TMEM126A;UQCRC2;CGGBP1;ATF4;MEAF6;RPN1;SLAIN2;RNPC3;ANAPC10;GABARAP;PRPSAP1;LDHA;S100A11;ARL14EP;NDFIP1;SNAPIN;CHKB;2810013P06RIK;PLK1;MRPL27;MRPL24;HNRNPK;TCN2;TDP2;HNRNPF;PSMG4;CDKN1A;SETD2;PHF20;HEXB;ADK;SMG7;WDR43;MRPL33;1…
H3K27ac small intestine mm9	8.06757e-22	1.44515e-20	1.82264	88.5237	GT(ROSA)26SOR;RPL34;GPATCH2;ARPC5L;SLA2;1110038F14RIK;GCSH;KRTCAP2;GABARAPL1;2410006H16RIK;TYW5;PIH1D1;ARMC8;ATG12;4930402H24RIK;DYNC1LI2;PRKAR1A;ZC3H11A;ZSCAN21;FDX1;FAR1;VPS25;CGGBP1;SKAP2;CDCA4;XPA;RNPC3;GABARAP;SKA2;RNF216;NUP85;VTI1A;CEP72;AMZ2;LTA4H;RSU1;PLCG1;VTI1B;NDFIP1;SNAPIN;TEX30;MRPL27;HNRNPK;NMT1;PSMG3;PSMG4;PSMG1;PSMG2;TMEM9B;SETD2;ARF2;HEXA;MED16;MRPL33;PCMTD2;MRPL42;TUBA1C;ING5;U…
H3K36me3 ES-Bruce4 mm9	1.47519e-21	2.5324e-20	1.81607	87.1087	RPL32;RPL34;RRP1;TMEM97;ENO1;SMC3;RPL7;GCSH;RPL36;RPL35;RPL38;WSB1;DNAAF2;RPL23;RPL22;CD3EAP;WDR77;MED7;SARNP;RPL27;RPL26;RPL29;ALG10B;UBA52;ATF4;RHNO1;MEAF6;RPN1;CDCA7;CDCA8;MRPL17;SLC5A3;OAZ1;MRPL10;PRPSAP1;MRPL20;PRDX1;NUP88;IL11RA1;BTF3;MCTS2;PRELID1;RPL41;MCAM;2810013P06RIK;FN1;TMA7;MRPL28;CDC7;PRDX6;EIF1;NMT1;PSMG1;PSMG2;RPLP1;TGFB1I1;RPLP0;ING4;TUBA1B;SH3BGRL3;LYPLA2;SSR3;BAZ1B;JOSD1;DYNLL…
H3K36me3 C2C12 mm9	1.58888e-21	2.61848e-20	3.08416	147.704	RPL4;EIF4A1;RPL3;RPL32;TUSC2;EIF4A3;HNRNPU;ENO1;RPL8;ACTB;RPL7;EEF1B2;RPL35;RPL38;CCNL1;PHLDA1;RPS12;DDX17;2410006H16RIK;RPL23;COG4;METTL2;NSMCE2;MRPS18B;RPSA;CSNK1E;MFSD11;WDR77;SNHG12;NCL;SRSF2;RPL27;SNRPF;TRIB1;KPNB1;ATF4;DDX5;CDCA4;DHX9;SLC5A3;MYL12A;SKA2;HSP90B1;ATP5B;UBB;SLC38A2;SNX5;S100A10;BTF3;MCTS2;SNHG1;CBX5;CBX3;PLK2;SNHG8;SNHG6;EIF2S2;SNHG5;ZWINT;EIF1;EIF5;RPS27;CDK4;PSMG2;EIF4G2;RPS…
H3K79me2 CH12.LX mm9	5.11496e-20	7.80504e-19	1.77695	78.9314	RPL4;GPATCH2;GPATCH4;LSM10;PSMD9;FGFR1OP2;AP1S1;MEF2A;TSTD3;STARD4;IAH1;WSB2;DNAAF2;MAP1S;RPL23;NGDN;MED6;WDR77;DEPDC1A;RUFY3;TMEM126B;RPL29;VPS25;ALG10B;ASF1A;H2-D1;RHNO1;FLII;CDCA8;MRPL17;COPS7B;VPS26B;RNPC3;ANAPC10;SKA2;1110051M20RIK;NUP88;VTI1B;BTF3;PRELID1;RPL41;PNO1;TMA7;MRPL27;MRPL24;EIF1;HNRNPK;PSMG3;PSMG2;CDK12;EZH2;MOCS2;BTG1;HEXA;PCMTD2;ING4;MRPL42;TUBA1B;NUF2;AP3S2;3110082I17RIK;CNOT6…
H3K27ac bone marrow mm9	5.11496e-20	7.80504e-19	1.77695	78.9314	NCKAP1;PGAP2;RPL32;RPL34;TESK1;GPATCH2;ARPC5L;SLA2;1110038F14RIK;CAPNS1;2410006H16RIK;TYW5;MAP1S;PIH1D1;RPL22;DNTTIP2;DICER1;SCAMP3;DYNC1LI2;ZFP292;PRKAR1A;ZC3H11A;VPS25;CGGBP1;LRPAP1;MEAF6;CDCA4;XPA;WDR61;ANAPC10;MRPL20;GRPEL1;VTI1A;CEP72;SERF1;PLCG1;NDFIP1;SNAPIN;MRPL27;MRPL28;1700037H04RIK;HNRNPF;PPT1;PSMG3;PSMG1;PSMG2;TMEM9B;SETD2;PIGU;ARF2;ARPC1A;CTCF;DDA1;MRPL33;PCMTD2;ING4;TUBA1C;ING5;MCEE…
H3K27ac CH12.LX mm9	2.86923e-19	4.22186e-18	1.75758	75.0399	GT(ROSA)26SOR;TFG;FGFR1OP2;VPS35;1190007I07RIK;IER2;MEF2A;STARD4;TYW5;PRKCE;PIH1D1;WDR75;ATG12;ZFP292;PRKAR1A;CLNS1A;ZSCAN21;PSME2;VPS25;SKAP2;RHNO1;LXN;MEAF6;XPA;NOLC1;VPS26B;OAZ1;MRPL10;GABARAP;NUP85;PRDX1;CEP72;PLCG1;VTI1B;BTF3;NDFIP1;PLK2;PLK1;MRPL27;PA2G4;MRPL24;TDP2;TDP1;PSMG2;CDK12;TMEM9B;EZH2;SETD2;ARF2;PHF20;RPLP1;MRPL38;ADK;CTCF;SMG7;ADO;EEA1;SPIN1;2610301B20RIK;RRP15;WDR38;NSUN2;ATPIF1…
H3K27ac olfactory bulb mm9	4.72655e-18	6.71497e-17	1.72555	68.8381	POP5;NCKAP1;GT(ROSA)26SOR;GPATCH2;1110038F14RIK;SCAMP4;CAPNS1;RAVER1;RPL36;GABARAPL1;2410006H16RIK;IAH1;TYW5;MAP1S;PIH1D1;DNTTIP2;ARMC8;ATG12;DYNC1LI2;PRKAR1A;HMBS;RUFY2;RABL2;RPL26;VPS25;CGGBP1;LRPAP1;MEAF6;CDCA4;XPA;SDR39U1;GABARAP;RNF216;NUP85;1110051M20RIK;AMZ2;RSU1;PLCG1;NDFIP1;SNAPIN;2810013P06RIK;MRPL27;HNRNPK;NMT1;PSMG4;PSMG1;PSMG2;SETD2;ARF2;ARPC1A;HEXA;CTCF;MED16;SMG7;MRPL33;ING4;MRPL42…
H3K36me3 splenic B cell mm9	8.18779e-18	1.12446e-16	1.71919	67.6396	RPL32;POP4;RPL34;RRP1;EMC10;GHITM;SMC3;PHB2;RRP8;PSMD7;RPL36;RPL35;RPL38;IAH1;RPL23;NGDN;RPL27;RPL26;RPL29;ALG10B;ATF4;MEAF6;CDCA4;MRPL17;COPS7B;GABARAP;PRPSAP1;MRPL20;IL11RA1;BTF3;PRELID1;RPL41;JUND;CHKB;TIPARP;TMA7;EIF1;ARL2BP;NMT1;PSMG1;PSMG2;DUS1L;PKIG;TPRGL;BTG2;BTG1;PHF23;RPLP1;TGFB1I1;RPLP0;MRPL39;ING4;SH3BGRL3;UBL7;LYPLA2;ELOVL1;DUSP2;NSUN2;FOS;EMP3;SIRT7;TMC6;SRP9;SUMF2;GNL3;MRPL53;PSMA4…
H3K27ac cerebellum mm9	1.41321e-17	1.8782e-16	1.71284	66.4548	RPL4;POP5;RPL32;TESK1;1110038F14RIK;SCAMP4;CAPNS1;PSMD5;ALKBH1;TSTD3;GABARAPL1;2410006H16RIK;IAH1;TYW5;PIH1D1;DNTTIP1;DNTTIP2;MED9;CD3EAP;DYNC1LI2;PRKAR1A;ZC3H11A;ORAI3;FAR1;VPS25;LRPAP1;CDCA4;XPA;MRPL14;GABARAP;PRPSAP1;CYB5R4;NUP85;S100A16;VTI1A;PLCG1;ATG7;VTI1B;NDFIP1;SNAPIN;MRPL27;BTBD10;PSMG1;PSMG2;TMEM9B;ARF2;HEXA;CTCF;MED16;MRPL33;PCMTD2;MRPL42;ING5;UBL3;NSUN2;TIMM22;MRPL43;MED28;TUBB2A;PSM…
H3K36me3 CH12.LX mm9	2.67993e-17	3.45041e-16	1.51557	57.8315	PGAP2;RPL32;POP4;RPL34;RRP1;GPATCH2;ATP5C1;GPATCH4;EMC10;ENO1;SMC3;RPL8;LSM10;PSMD9;LACTB;PSMD7;RAVER1;PSMD5;RPL36;AP1S1;RPL35;RPL38;JUNB;2410006H16RIK;IAH1;TYW5;DNAAF2;PRKCE;RPL23;NGDN;RPL22;MED9;SCAMP3;MED7;CLDN5;DEPDC1A;PRKAR1A;RUFY3;SARNP;ORAI3;HMBS;AKIP1;UQCRC1;PSME2;RPL27;TMEM126B;UQCRC2;RPL26;RPL29;UBA52;ATF4;CDCA3;MEAF6;SAR1B;CDCA4;CDCA7;XPA;CDCA8;COPS7B;MRPL17;ATXN7L3B;OAZ1;SLC5A3;ANAPC1…
H3K27ac kidney mm9	4.16414e-17	5.19886e-16	1.70017	64.1262	POP5;RPL32;RPL34;GPATCH2;1110038F14RIK;GCSH;SCAMP4;KRTCAP2;CAPNS1;RAVER1;STARD4;2410006H16RIK;TYW5;MAP1S;PIH1D1;RPL22;CD3EAP;ATG12;MTAP;4930402H24RIK;DYNC1LI2;PRKAR1A;ZC3H11A;SPARCL1;FAR1;RPL26;VPS25;CGGBP1;SKAP2;LRPAP1;LXN;CDCA4;COPS7B;WDR61;MRPL14;MRPL10;GABARAP;GJC1;MRPL20;NUP85;CEP72;AMZ2;RSU1;PLCG1;NDFIP1;SNAPIN;MRPL27;BTBD10;FLI1;PSMG4;ARF2;HEXA;CTCF;PEAR1;MED16;ING4;MRPL42;TUBA1C;ING5;UBL3…
H3K36me3 H7 hg19	2.95489e-16	3.58063e-15	1.70354	60.9149	LTV1;RPL4;EIF4A1;RPL5;TMEM183A;RPL3;RPL32;ECI1;RPL34;RRP1;EIF4A3;TESK1;MKI67;RPL8;PHB2;ACTB;RPL7;CDC20;RPS15;PNN;KRTCAP2;PSMD7;SNRPD2;RPL18A;RPL36;RPL35;RPL38;SNRPD3;CCNL2;CCNL1;RPS10;GLUL;SOX4;RPS12;COG8;METTL1;RPL23;ECH1;TINF2;NGDN;RPL22;DNTTIP2;IMP4;MIF;MFSD11;SCAMP3;WDR77;MYL6;BTD;SNHG12;ZC3H11A;SARNP;TXNIP;PSME2;CD2BP2;TFAM;PREB;RPL27;RPL26;RPL29;EIF1B;VPS25;UBA52;ATF4;CDCA3;MEAF6;CDCA4;MRPL…
H3K27ac testis mm9	2.71033e-15	3.19044e-14	1.65004	55.3452	IFITM3;NCKAP1;RPL32;RPL34;ARPC5L;MSANTD3;1110038F14RIK;GCSH;RPS17;KRTCAP2;CAPNS1;RAVER1;PPP2R1A;PPAT;MAGOH;ARL6IP4;SOX4;STARD4;2410006H16RIK;IAH1;TYW5;MAP1S;IMP3;PIH1D1;RPL22;ATG12;JMJD6;MTAP;DYNC1LI2;BTD;SNHG12;PRKAR1A;PDE12;HMBS;RUFY2;AKIP1;FAR1;SUCLG1;4632427E13RIK;TRIB1;VPS25;CGGBP1;MMADHC;SKAP2;LRPAP1;GGNBP2;CDCA4;DHX9;PDGFB;XPA;ATP5K;PIK3R4;PTTG1IP;UBE2J2;GABARAP;SKA2;PRPSAP1;RNF216;NUP85;P…
H3K36me3 megakaryocyte mm9	4.97934e-15	5.69858e-14	1.52949	50.3714	RPL32;POP4;RPL34;ATP5C1;EMC10;ENO1;SLA2;SMC3;RPL8;1110038F14RIK;LACTB;PSMD7;CAPNS1;PSMD5;RPL36;AP1S1;RPL35;VPS35;RPL38;DDX17;DDX18;WSB1;IAH1;RPL23;NGDN;RPL22;CD3EAP;MED9;GTPBP2;ATG12;MED7;MTAP;4930402H24RIK;PRKAR1A;SARNP;ORAI3;AKIP1;UQCRC1;PSME2;RPL27;TMEM126B;RPL26;RPL29;VPS25;UBA52;ATF4;CDCA3;MEAF6;CDCA4;CDCA7;XPA;CDCA8;COPS7B;ATXN7L3B;SLC5A3;CYB5R3;VTI1A;IL11RA1;VTI1B;BTF3;JUN;RPL41;NDFIP1;CHK…
H3K36me3 spleen mm9	3.26785e-14	3.54303e-13	1.61913	50.2772	RPL4;EIF4A1;RPL5;TMEM183A;RPL3;RPL32;ECI1;SLC35B1;RTCA;RPL34;RRP1;EIF4A3;SMC3;RPL8;PHB2;ACTB;RPL7;RPS15;LSM10;PNN;RPS17;RAVER1;SNRPD2;RPL18A;RPS18;TRIM25;RPL35;ARL6IP4;CCNL2;CCNL1;RPS10;B2M;RPS12;COG8;2410006H16RIK;IAH1;DNAAF2;RPL23;TINF2;NGDN;DNTTIP1;MRPS18B;DNTTIP2;MIF;CRNKL1;SCAMP3;WDR77;GNPAT;SNHG12;RUFY3;UQCRC1;TXNIP;PSME2;CD2BP2;TFAM;PREB;RPL27;RPL26;RPL29;AURKAIP1;UBA52;H2-D1;ATF4;CDCA4;AT…
H3K4me3 myocyte mm9	3.26785e-14	3.54303e-13	1.61913	50.2772	POP5;NCKAP1;RPL3;RWDD4A;ECI1;ECI2;ULK4;PREP;MSANTD3;TXNDC12;SMC3;PHB2;TXNDC15;ZDHHC4;PNP;RPS18;PSMD5;PPAT;FGFR1OP2;RPS10;1190007I07RIK;EPHB4;SOX4;ARL6IP6;ALG8;COG8;RBFOX2;TYW5;METTL1;CMC2;TINF2;NGDN;NSMCE2;WDR75;DNTTIP2;MIF;EID1;BTD;ORAI3;GUF1;TMEM126B;UQCRC2;RPL26;ANKRA2;VPS25;CGGBP1;MMADHC;SKAP2;FLII;XPA;CDCA8;GSKIP;NMD3;VPS26B;RNPC3;SLC5A3;MYL12B;SKA2;GJC1;CYB5R4;ZNHIT1;GRPEL1;NUP85;DYM;DPH5;F…
H3K36me3 G1E-ER4 mm9	7.93363e-14	8.38117e-13	1.51066	45.5691	PGAP2;RPL32;POP4;RPL34;GPATCH2;ATP5C1;EMC10;ENO1;SLA2;SMC3;PSMD9;LACTB;PSMD7;CAPNS1;PSMD5;STMN1;RPL36;AP1S1;RPL35;RPL38;JUNB;IAH1;RPL23;NGDN;RPL22;MED9;ARMC8;GTPBP2;MED6;MED7;4930402H24RIK;DEPDC1A;PRKAR1A;RUFY3;SARNP;ORAI3;AKIP1;UQCRC1;PSME2;RPL27;UQCRC2;RPL26;RPL29;ATF4;CDCA3;MEAF6;SAR1B;CDCA4;CDCA7;XPA;CDCA8;COPS7B;SLC5A3;CYB5R4;CYB5R3;RNF216;ATG7;IL11RA1;BTF3;JUN;RPL41;CHKB;BBIP1;MRPL24;NR2F6;…
H3K27ac H1-hESC hg19	2.23927e-13	2.30645e-12	1.59462	46.4473	SLC35B3;IFITM3;TMEM183A;ARL6IP1;POP4;EIF4A3;GPATCH4;CBLB;SMC3;CRKL;RPL7;GOLGA5;CAPNS1;PSMD5;CDC26;FGFR1OP2;MAGOH;SEPHS2;EPHB4;MEF2A;WDR83OS;ATP6V1G1;COG8;STARD4;TIPIN;TYW5;ARL15;METTL1;STARD7;IMP3;RPL22;RECQL;PTOV1;WDR75;DNTTIP2;GTPBP2;MED6;JMJD6;EID1;GNPAT;TWSG1;BTD;CLNS1A;ZSCAN21;XRN2;TMEM126A;UQCRC1;VDAC3;TXNIP;CD2BP2;TFAM;PREB;TMEM126B;FAM76A;UQCRC2;LAP3;ANKRA2;EIF1B;CGGBP1;SKAP2;ATF4;CUTA;CD…
H3K27ac fibroblast of lung hg19	4.14861e-13	4.16885e-12	1.44899	41.3119	RPL3;RPL32;POP4;RPL34;GPATCH2;GPATCH4;ENO1;SMC3;ALKBH6;ZDBF2;LACTB;PSMD7;RAVER1;TFG;PSMD5;FGFR1OP2;RPL36;JUNB;DDX17;MEF2A;TYW5;WSB2;DNAAF2;RPL23;NGDN;WDR75;CD3EAP;HCFC2;ATG12;MED6;MED7;ZC3H11A;CLNS1A;ZSCAN21;HMBS;RBP1;RUFY2;TMEM126A;TXNIP;UQCRC2;RPL29;VPS25;CGGBP1;SKAP2;ATF4;CDCA4;MRPL17;NOLC1;SLAIN2;ATXN7L3B;VPS26B;GABARAP;MRPL20;NUP85;BLOC1S2;VTI1A;S100A13;AMZ2;RSU1;VTI1B;S100A10;BTF3;JUN;PRELI…
H3K27ac brain mm9	9.1178e-13	8.94413e-12	1.57638	43.7026	POP5;NCKAP1;RPL32;RPL34;GPATCH2;SMC3;1110038F14RIK;SCAMP4;RPS17;RAVER1;PPP2R1A;PPAT;MAGOH;ARL6IP4;ARFIP1;SEPHS2;RPS10;ACVR1;GABARAPL1;2410006H16RIK;TYW5;MAP1S;IMP3;PIH1D1;CMC2;ARMC8;ATG12;MYL6;DYNC1LI2;BTD;PDE12;ZC3H11A;FEZ2;FAR1;SUCLG1;RABL2;EXOC3L;TTLL12;VPS25;CGGBP1;MMADHC;LRPAP1;GGNBP2;CDCA4;DHX9;XPA;ATP5J;NMD3;PTTG1IP;ANAPC10;MYL12A;GABARAP;SKA2;SNX3;RNF216;NUP85;PDCD10;PRDX1;1110051M20RIK;T…
H3K36me3 ES-E14 mm9	2.28157e-12	2.13638e-11	1.56428	41.9323	EIF4A1;EIF4A3;GHITM;TMEM97;SMC3;RPL8;ACTB;RPS15;SCAMP4;RAVER1;MAGOH;CCNL2;CCNL1;SEPHS2;IER2;SOX4;RPS12;1810058I24RIK;COG8;DNAAF2;RPL23;NGDN;MRPS18B;PTOV1;WDR75;IMP4;WDR77;SNHG12;ZC3H11A;SARNP;ORAI3;CRYZL1;PREB;RPL27;EIF1A;RPL29;AURKAIP1;UBA52;ATF4;MEAF6;CDCA4;DHX9;CDCA8;MRPL17;ATP5J;ATXN7L3B;OAZ1;MRPL10;GABARAP;MYL12B;PRPSAP1;MRPL20;ATP5B;PCBP1;FAM43A;APOE;ATP6V1C1;EGR1;MCTS2;SNHG1;CAML;PRELID1;R…
H3K27ac HCT116 hg19	2.28157e-12	2.13638e-11	1.56428	41.9323	LTV1;SLC35B3;IFITM3;ARL6IP1;POP4;PITPNB;RRP1;ULK4;EIF4A3;TESK1;GPATCH2;PREP;PHAX;EPRS;SMC3;PNN;PSMD7;GOLGA5;RAVER1;SNRPD2;CDC26;FGFR1OP2;MAGOH;RPL35;ARFIP1;IER2;PDK1;RPS12;ARL6IP6;WDR83OS;ATP6V1G1;STARD4;RBFOX2;STARD7;RPL22;DNTTIP1;NSMCE1;RECQL;WDR75;MRPS18A;ARMC8;DICER1;MFSD11;JMJD6;EID1;CLNS1A;XRN2;TMEM126A;VDAC3;SUCLG2;TFAM;SUCLG1;TAGLN2;ANKRA2;UBA52;MEAF6;MRPL19;RPN1;XPA;VPS26B;CDKN2AIP;ANAPC…
H3K36me3 thymus mm9	3.64452e-12	3.33676e-11	1.71362	45.1329	RPL4;EIF4A1;RPL3;RPL32;ECI1;RPL34;RRP1;HNRNPU;RPL8;ACTB;RPL7;CDC20;RPS15;PNN;RPS17;RAVER1;RPS18;RPL36;RPL35;RPL38;CCNL2;CCNL1;RPS10;2410006H16RIK;IAH1;RPL23;NGDN;TINF2;MRPS18B;DNTTIP2;SCAMP3;MYL6;SNHG12;SARNP;TXNIP;CD2BP2;TFAM;PREB;RPL27;RPL26;EIF1B;ATF4;CDCA3;CDCA4;ATP5K;MRPL10;GABARAP;CDKN2AIP;MYL12B;ATP5B;ATP5E;CSTF1;IL11RA1;BTF3;MCTS2;EGR1;SNHG1;CDT1;PRELID1;SURF2;TMEM50A;TMA7;SNHG8;SNHG6;EIF…
H3K4me3 G1E-ER4 mm9	4.74955e-12	4.25394e-11	1.48948	38.8351	NCKAP1;PGAP2;POP4;ARPC5L;ATP5C1;GPATCH4;PHAX;PHB2;RRP8;LACTB;MEF2A;MAP1S;PRKCE;NGDN;WDR75;MYL6;4930402H24RIK;CLNS1A;SARNP;TMEM126A;PSME2;TMEM126B;RABL2;VPS25;ALG10B;CGGBP1;SKAP2;EXD2;LXN;MEAF6;XPA;MRPL14;SLAIN2;VPS26B;RNPC3;SLC5A3;MRPL10;OAZ2;PRPSAP1;NUP85;VTI1A;CEP72;SERF1;NUP88;AMZ2;RSU1;PLCG1;VTI1B;JUN;PRELID1;MRPL27;PA2G4;BTBD10;TCN2;TDP2;GPR180;NMT1;PPT1;PSMG1;EZH2;OGFR;SETD5;MOCS2;PIGU;RPLP…
[truncated: 366 more rows]

## Sheet: File_4
Term	P-value	Adjusted P-value	Odds Ratio	Combined Score	Genes
[truncated: 409 more rows]

## Sheet: File_5
Term	P-value	Adjusted P-value	Odds Ratio	Combined Score	Genes
[truncated: 412 more rows]

## Sheet: File_6
Term	P-value	Adjusted P-value	Odds Ratio	Combined Score	Genes
[truncated: 412 more rows]

## Sheet: File_7
Term	P-value	Adjusted P-value	Odds Ratio	Combined Score	Genes
[truncated: 412 more rows]

## Sheet: File_8
Term	P-value	Adjusted P-value	Odds Ratio	Combined Score	Genes
[truncated: 410 more rows]

[truncated: 8 more sheets: File_9, File_10, File_11, File_12, File_13, File_14, File_15, File_16]
