# Supplementary material for: Allele-specific differential regulation of monoallelically expressed autosomal genes in the cardiac lineage
Source: Nat Commun. 2022 Oct 10;13:5984. doi: 10.1038/s41467-022-33722-x (PMC9550772; doi:10.1038/s41467-022-33722-x)
Supplement: Supplementary file 4 — Supplementary Data 2 [file 41467_2022_33722_MOESM4_ESM.xlsx]

## Sheet: RaMA genes _ all the cell types
Term	P-value	Adjusted P-value	Old P-value	Old Adjusted P-value	Odds Ratio	Combined Score	Genes
H3ac myocyte mm9	1.66991e-08	6.88003e-06	0	0	1.47516	26.4169	ANKLE2;CCNH;GEMIN2;PREP;ZDHHC5;ATP5C1;TXNDC11;HNRNPR;PLOD1;1110065P20RIK;CARF;TSEN54;EFTUD2;WDR92;CFL2;D230025D16RIK;NUSAP1;CEP95;TMPO;2410006H16RIK;BORA;MECR;COG7;SACM1L;UNC5C;SCAMP1;NPNT;ATG14;NRBP1;RINT1;DYNC1LI1;RAB30;PPA1;PRPF3;RPP21;FKBP8;ANKRD42;NUP98;SQSTM1;VPS25;UBE2CBP;TMEM161B;FAM114A1;NPRL3;ZFP866;ISG20L2;LPAR1;UBR4;PTTG1IP;RTF1;LIN7C;KLC1;MRPL13;ACAT2;SNX4;PRPSAP2;WDR70;ERI2;GRPEL2;S…
H3K27ac heart mm9	2.44161e-06	0.000502972	0	0	1.3094	16.9211	TRIO;ZDHHC5;CISD1;EHMT1;HNRNPR;PKD2L2;SMC3;NDST2;EFR3A;RPS6KA5;WDR92;PPP2R1A;NIPAL2;ACAD10;PAQR8;2410006H16RIK;NUP210;IMP3;DAPK3;TINF2;AARSD1;SCAMP1;ATG14;GTPBP1;DYNC1LI1;SNHG12;PPA1;HMBS;KDELR3;NUP98;VPS25;BLZF1;PRR13;POM121;TMEM161B;ANAPC15;ZFP868;NPRL3;ZFP866;MRPL16;PTTG1IP;ZFP507;ADH5;ZMPSTE24;SNX4;PRPSAP2;FXR2;PDCD10;TGOLN1;GAR1;SURF6;STXBP5;RBM12;GSDMD;FIS1;ZFP511;AFAP1L1;ZFP873;WDYHV1;MCAT…
H3K4me3 MEL cell line mm9	3.75451e-06	0.00051562	0	0	1.24588	15.5643	ANKLE2;TMEM183A;IFT172;PREP;CISD1;TESK2;PKD2L2;IL27RA;RPS6KA5;PPP2R1A;KAT7;CPNE2;CEP97;KIFAP3;PAQR8;GABARAPL2;ACOT8;SMARCC2;ALG9;MECR;COG7;DAPK3;ALG3;DDX10;ATG14;PISD;DYNC1LI1;PPA1;CLPP;CSNK2B;DUS3L;BLZF1;PRR13;ANAPC15;INTU;ZFP868;NPRL3;ZFP866;TMTC3;LPAR2;PTTG1IP;OAZ2;SNX4;FXR2;RDH12;MIER3;PDCD10;DPH2;GRPEL2;1110051M20RIK;TGOLN1;CEP70;SURF6;DPH5;RBM12;TRPM4;GSDMD;PLK4;BBS1;FIS1;CAML;ZFP873;LRBA;S…
H3K79me2 liver mm9	3.79423e-06	0.000390805	0	0	1.38199	17.25	TMEM183A;CCNT1;PREP;CISD1;EHMT1;TXNDC11;PEBP1;HNRNPR;PLOD1;1110065P20RIK;RPL6;NDST2;EFTUD2;EFR3A;RUSC2;CFL2;CAPN2;LONP1;EP300;BORA;MECR;COG7;NUP210;SACM1L;DDX10;LIG3;ATG14;FBXO11;TMEM131;4930402H24RIK;RUFY3;PSME3;CSNK2B;ANKRD42;NUP98;SQSTM1;VPS25;ANAPC1;KHDRBS1;POM121;FLII;NPRL3;GMPS;ISG20L2;TMTC3;RTF1;ZFP507;LIN7C;KLC1;ARPP19;RLF;NOP9;CAMSAP2;FXR2;WDR70;STK36;UBR7;PDCD10;GRPEL2;FAM192A;STXBP5;ZC…
H3K27ac ES-Bruce4 mm9	5.70792e-06	0.000470333	0	0	1.37422	16.5919	HDDC2;FAM49B;ANKLE2;CRCP;CCNT1;CCNI;GEMIN2;SPPL2A;ZDHHC5;TESK2;CARF;COL4A3BP;PPP2R1A;KAT7;CAPN1;FBXO9;CDKL2;RBFOX2;BORA;TINF2;ALG14;ATP11B;LIG3;ZCRB1;ATP1B1;TMEM258;PPA1;PSME3;PRPF3;HMBS;SQSTM1;DUS3L;SNRPA;INO80C;POM121;TMEM161B;ANAPC15;ZFP868;NPRL3;ZFP866;MRPL16;GSTT3;GMPS;SLAIN2;PTTG1IP;MRPL13;SGPL1;ORC1;ZFP51;PDCD10;AMDHD2;TGOLN1;ZC3H14;MARK2;CAML;ZFHX2;ZFP873;POLR3GL;CCDC14;SS18L1;EAF1;PBX3;R…
H3K27ac thymus mm9	1.86516e-05	0.00128075	0	0	1.35093	14.7111	HDDC2;CRCP;CCNT1;CCNI;D16ERTD472E;SPPL2A;ZDHHC5;CARF;IL27RA;COL4A3BP;WDR92;PPP2R1A;SLC25A40;KAT7;FBXO9;TLE4;2410006H16RIK;USP5;TINF2;TAP1;ATP11B;IFT80;ZCRB1;ZFP617;ATP1B1;UNC13D;NRBP1;RUNX1;WDR82;RPP21;DUS3L;SNRPA;XPR1;INO80C;KHDRBS1;ANAPC15;ZFP868;C030034L19RIK;ZFP866;PIK3R2;TEX261;TMEM240;ZFP51;TGOLN1;1810024B03RIK;DPH5;RBM12;NAA50;ZFP873;SS18L1;EAF1;TRIP4;FANCC;BFAR;MCAT;TMEM230;AZIN1;UBAC2;MO…
H3K4me3 CH12.LX mm9	2.22761e-05	0.00131111	0	0	1.22185	13.0884	IFT172;ZDHHC5;IPP;PKD2L2;IL27RA;WDR92;LONP1;KAT7;SYNPO;ACAD12;GABARAPL2;ACOT8;RBFOX2;SMARCC2;ALG9;COG7;CMC2;SACM1L;CSNK2A2;DAPK3;TINF2;UNC5C;ATG14;GTPBP1;PISD;4930402H24RIK;PPA1;CLPP;CSNK2B;VPS25;GPLD1;BLZF1;RNF121;ANAPC15;NPRL3;ZFP866;LPAR2;PIK3R2;PTTG1IP;BCL10;MRPL13;OAZ2;ADH5;SNX4;GUCD1;CYB5R3;PDCD10;ERI2;CEP70;1810024B03RIK;TSPAN4;ST3GAL4;SURF6;DPH5;FAM192A;PAG1;CEP78;EDEM3;GSDMD;NAA50;PLK4;B…
H3K27ac MEL cell line mm9	3.96832e-05	0.00204368	0	0	1.3354	13.5338	CRCP;DGKD;CCNT1;CCNH;MPG;SPPL2A;STK19;SMC3;IL27RA;WDR92;PPP2R1A;TOM1;NUSAP1;CEP97;CDKL2;ALG9;COG7;VPS33A;DAPK3;TINF2;PAM16;ALG14;TAP1;AARSD1;CDC25A;NRBP1;RINT1;DYNC1LI1;TMEM258;PPA1;WDR82;RPP21;NUP98;VPS25;FKBP3;BLZF1;PRR13;COX19;UBE2CBP;ANAPC15;SHC1;ZFP868;ZFP866;MRPL16;GSTT3;KLC1;ACAT2;PTDSS1;PRPSAP2;BCL2L11;ORC1;DPP8;STK36;ZFP51;UBR7;TGOLN1;CEP70;GAR1;STXBP5;SMYD3;ZC3H13;GSDMD;PLK4;OSBPL9;FIS1…
H3K27ac limb mm9	8.21245e-05	0.00375948	0	0	1.31988	12.4164	HDDC2;ANKLE2;CRCP;TRIO;CCNT1;CCNH;D16ERTD472E;SPPL2A;SMC3;CARF;EFTUD2;PAIP2B;RPS6KA5;WDR92;PPP2R1A;SVEP1;ZFP286;PAQR8;2410006H16RIK;BORA;KHNYN;IMP3;CMC2;ALG14;ALG3;1700029J07RIK;LIG3;AARSD1;CDYL;SCAMP1;CDC25A;NRBP1;TMEM131;SNHG12;TMEM258;PPA1;WDR82;SBDS;NUP98;FKBP3;INO80C;FBN2;ZFP105;POM121;TMEM161B;RNASEH2A;ANAPC15;ZFP868;ZFP866;MRPL16;PTTG1IP;ZFP507;ADAMTS12;KLC1;ACAT2;ZMPSTE24;CAMSAP2;ORC1;DPP…
H3K9ac CH12.LX mm9	8.21245e-05	0.00338353	0	0	1.31988	12.4164	FHOD3;STK19;IRS2;PLOD1;PKD2L2;IL27RA;EFTUD2;COL4A3BP;WDR92;SLC25A40;ARHGEF40;SYNPO;FBXO9;ACAD12;GABARAPL2;ALG9;COG7;UNC5B;RFX2;ALG14;LMO7;FOXP4;FBXO11;PISD;JMJD6;TOM1L2;TMEM258;CSNK2B;PHPT1;VPS25;BLZF1;RNASEH2A;FAM114A1;ARHGEF28;MTTP;PTTG1IP;RTF1;MRPL13;ADH5;SNX4;GUCD1;CYB5R3;HMGXB4;ORC1;CEP70;1810024B03RIK;SURF6;DPH5;GAS2L1;5031439G07RIK;CEP78;GSDMD;DNAJC19;NEK9;FIS1;ZFHX2;ANKRD27;DTNA;ZFP873;SE…
H3K79me2 MEL cell line mm9	0.000116917	0.00437907	0	0	1.31211	11.8799	ANKLE2;CCNT1;TMEM167B;D16ERTD472E;SPPL2A;IPP;EHMT1;STK19;NDST2;TBK1;WDR92;CAPN2;NUSAP1;SLC25A40;CIR1;CPNE2;ARHGEF40;GABARAPL2;RBFOX2;COG7;ENTPD5;STX7;IFT80;CHD1L;ZFP617;FOXP4;TMEM131;PISD;PRPF3;RPP21;ANKRD42;ADAM9;RELL1;SQSTM1;DUS3L;VPS25;UBE2CBP;INTU;FLII;MTTP;ZFP866;PIK3R2;RTF1;BCL10;TMEM240;OAZ2;ADH5;SNX4;CYB5R3;WDR70;RDH11;STK36;ERI2;DPH5;5031439G07RIK;QSER1;CEP78;EDEM3;GSDMD;ZFP873;POLR3GL;L…
H3K79me2 heart mm9	0.000116917	0.00401415	0	0	1.31211	11.8799	CISD1;GDE1;STK19;HNRNPR;NR3C1;SMC3;1110065P20RIK;NDST2;NPEPPS;EFR3A;COL4A3BP;SLC25A40;EP300;CCDC93;ACAD10;GABARAPL2;CSNK1G3;BORA;ZBTB38;DNAAF1;CSNK2A2;ZCRB1;FBXO11;GTPBP1;TRPC4AP;TMEM131;RUFY3;CSNK2B;XPR1;RNF121;KHDRBS1;ZCCHC7;POM121;KLHL10;SLAIN2;RTF1;PIK3R1;ZFP507;KLC1;STK4;PRPF8;OAZ2;NOP9;CAMSAP2;SNX4;FXR2;RNF216;DPP8;RDH11;PDCD10;STXBP5;RBM12;N4BP1;BPTF;ABCA1;EDEM3;BRAP;DNAJC19;WWTR1;AKIRIN1;…
H3K27ac CH12.LX mm9	0.000165293	0.00523851	0	0	1.30435	11.358	ANKLE2;GEMIN2;TXNDC11;HNRNPR;1110065P20RIK;WDR92;PPP2R1A;D230025D16RIK;SLC25A40;EP300;KAT7;SMARCC2;ALG9;CMC2;ALG14;AARSD1;RUNDC3A;JMJD6;DYNC1LI1;PRPF4;CSNK2B;RPP21;SRSF3;VPS25;ANAPC1;SNRPA;KHDRBS1;ZCCHC7;POM121;RNASEH2A;SHC1;ZFP866;ISG20L2;UBR4;PTTG1IP;LIN7C;MRPL13;ACAT2;SNX4;FXR2;ORC1;STK36;ZFP51;UBR7;ERI2;GRPEL2;1810024B03RIK;DPH5;STXBP5;RAB6A;ARSB;CEP78;EDEM3;DNAJC19;CAML;ZFP873;SS18L1;H3F3A;S…
H3ac C2C12 mm9	0.000165293	0.00486433	0	0	1.30435	11.358	FHOD3;TMEM167B;IFT172;ATP5C1;TXNDC11;HNRNPR;IRS2;PKD2L2;1110065P20RIK;LOXL2;RUSC2;GM5577;CEP95;CPNE2;SYNPO;GABARAPL2;SEMA6C;ENTPD5;DAPK3;ALG14;UBE2E2;TRAFD1;TAP1;UNC5C;LMO7;ATG14;RUNX2;PISD;PPA1;PRPF3;PHPT1;SQSTM1;RIN2;VPS25;ZFPM1;ZCCHC7;FAM114A1;INTU;ARHGEF28;NPRL3;ISG20L2;TMTC3;LPAR2;OAZ2;ACAT2;SNX4;CYB5R3;ORC1;ZFP51;ERI2;GRPEL2;1110051M20RIK;CEP70;TMEM129;TBC1D13;ZC3H13;5031439G07RIK;CEP78;EDE…
H3K79me2 C2C12 mm9	0.000323514	0.00888584	0	0	1.28882	10.3573	CCNT1;GDE1;EHMT1;WBP1L;STK19;NR3C1;CARF;RPL6;COL4A3BP;ARHGAP42;CEP95;KAT7;TMPO;ACAD12;MECR;SACM1L;ALG3;LIG3;ZCRB1;JMJD6;RINT1;TOM1L2;SNHG12;TMEM258;PPA1;PRPF3;CSNK2B;SBDS;ANKRD42;ADAM9;FAM76B;SQSTM1;DUS3L;RPL28;ANAPC1;PRR13;RNF121;KHDRBS1;COX19;FLII;NPRL3;ISG20L2;TMTC3;TEX261;APCDD1;STK4;ZMPSTE24;PRDX3;GUCD1;PTDSS1;PRPSAP2;HMGXB4;FXR2;WDR70;UBR7;DPH2;1810024B03RIK;TSPAN4;ST3GAL4;DPH5;STXBP5;ZBTB7…
H3K27ac olfactory bulb mm9	0.000323514	0.00833047	0	0	1.28882	10.3573	TRIO;CCNT1;CCNH;MPG;SPPL2A;EHMT1;TMEM91;CARF;NDST2;EFTUD2;RPS6KA5;WDR92;PPP2R1A;NIPAL2;TOM1;CAPN2;GM5577;CAPN1;2410006H16RIK;ALG9;NUP210;USP5;IMP3;DAPK3;PAM16;ALG14;ALG3;1700029J07RIK;LIG3;AARSD1;CHD1L;RUNX2;MINPP1;RINT1;SNHG12;TMEM258;HMBS;RPP21;ELMO1;SRSF3;NUP98;PHPT1;RPL28;VPS25;FKBP3;BLZF1;INO80C;KHDRBS1;UBE2CBP;ZFP868;NPRL3;ZFP866;GMPS;ACAT2;CAMSAP2;RNF216;DPP8;ZFP51;1110051M20RIK;TGOLN1;TBC…
H3K27ac brain mm9	0.000447859	0.010854	0	0	1.28106	9.87826	4930447N08RIK;FHOD3;FAM49B;CRCP;TRIO;DGKD;CCNT1;CCNH;SPPL2A;CISD1;EHMT1;SMC3;CARF;RPL6;NDST2;EFTUD2;ATCAY;RPS6KA5;WDR92;PPP2R1A;NIPAL2;CEP97;ZFP286;ACAD12;2410006H16RIK;ALG9;NUP210;IMP3;CMC2;ALG14;1700029J07RIK;CHD1L;SCAMP1;ATP1B1;CDC25A;RINT1;DYNC1LI1;WDR82;RPP21;SBDS;PHPT1;VPS25;FKBP3;BLZF1;INO80C;FBN2;COX19;UBE2CBP;ANAPC15;ZFP868;C030034L19RIK;SDC2;ZFP866;LPAR1;DTX2;PTTG1IP;BCL10;ACAT2;ADH5;SN…
H3K27ac cerebellum mm9	0.000615651	0.0140916	0	0	1.27329	9.41323	FAM49B;TRIO;CCNT1;MPV17L;SPPL2A;RORC;CISD1;GDE1;WBP1L;PKD2L2;CARF;NDST2;EFTUD2;ATCAY;DEPTOR;RPS6KA5;WDR92;NIPAL2;D230025D16RIK;TOM1;GM5577;CAPN1;CEP97;CDKL2;2410006H16RIK;ALG9;NUP210;USP5;FBXW9;PAM16;ALG14;ALG3;1700029J07RIK;CHD1L;ATP1B1;NRBP1;MINPP1;RINT1;DYNC1LI1;SNHG12;TMEM258;PRPF3;SRSF3;RPL28;VPS25;FKBP3;PRR13;INO80C;COX19;ZFP105;UBE2CBP;TMEM161B;ZFP868;SDC2;NPRL3;ZFP866;MRPL16;ZFP507;ZMPSTE…
H3K79me3 C2C12 mm9	0.000615651	0.0133499	0	0	1.27329	9.41323	CRCP;TMEM167B;ZDHHC5;ATP5C1;PEBP1;WBP1L;STK19;NR3C1;CARF;RPL6;EFR3A;ARHGAP42;D230025D16RIK;KAT7;ACAD10;ACOT8;RBFOX2;ALG3;DDX10;IFT80;LIG3;RUNX2;JMJD6;SNHG12;TMEM258;PPA1;CSNK2B;HMBS;FKBP8;ANKRD42;ADAM9;SQSTM1;RPL28;ANAPC1;ARL8B;RNF121;COX19;NPRL3;ZFP866;ISG20L2;UBR4;LTBP2;PTTG1IP;KLC1;ARPP19;ADH5;ZMPSTE24;SNX4;GUCD1;NUAK1;PTDSS1;FXR2;WDR70;DPP8;STK36;UBR7;GRPEL2;1810024B03RIK;TSPAN4;DPH5;STXBP5;Z…
H3K27ac ES-E14 mm9	0.000615651	0.0126824	0	0	1.27329	9.41323	MDC1;ANKLE2;PREP;IRS2;SMC3;ARHGAP42;PPP2R1A;NUSAP1;ACAD10;TMPO;TLE4;SMARCC2;USP5;ALG3;ZFP617;RUNDC3A;JMJD6;MINPP1;DYNC1LI1;4930402H24RIK;RAB30;PPA1;PSME3;TRIM13;RPP21;FKBP8;SRSF3;SQSTM1;ANAPC1;INO80C;ZFP105;POM121;TMEM161B;NPRL3;RTF1;MRPL13;GJC1;SNX4;PRPSAP2;FXR2;ORC1;ZFP51;GRPEL2;1810024B03RIK;APOE;ZC3H13;ST3GAL3;BRAP;EIF2B5;CAML;ZFP873;SS18L1;EAF1;H3F3A;TRIP4;NUP153;TOR1B;SNUPN;PTK2;TMEM230;MOB…
H3K27ac embryonic fibroblast mm9	0.000615651	0.0120785	0	0	1.27329	9.41323	ANKLE2;CRCP;TRIO;CCNT1;SPPL2A;CISD1;GDE1;STK19;NDST2;EFTUD2;RPS6KA5;WDR92;PPP2R1A;TOM1;PAQR8;2410006H16RIK;ALG9;CMC2;DAPK3;TINF2;ALG14;1700029J07RIK;TAP1;LIG3;LMO7;CDC25A;RUNX2;MINPP1;RINT1;4930402H24RIK;RAB31;TMEM258;SBDS;NUP98;PHPT1;RIN2;DUS3L;VPS25;FKBP3;BLZF1;INO80C;FBN2;TMEM161B;ANAPC15;ZFP868;NPRL3;ZFP866;GSTT3;GMPS;UBR4;PTTG1IP;STK4;ACAT2;CAMSAP2;ZFP58;FXR2;RNF216;DPP8;ZFP51;PDCD10;TGOLN1;…
H3K27ac placenta mm9	0.000840362	0.0157377	0	0	1.26553	8.96206	ANKLE2;CRCP;TRIO;CCNT1;SPPL2A;ZDHHC5;STK19;SMC3;1110065P20RIK;CARF;NDST2;EFTUD2;COL4A3BP;WDR92;PPP2R1A;KIFAP3;CDKL2;2410006H16RIK;ALG9;USP5;IMP3;ALG14;1700029J07RIK;TAP1;CDYL;ATP1B1;RUNX2;MINPP1;RINT1;DYNC1LI1;TOM1L2;4930402H24RIK;RAB31;SNHG12;TMEM258;PRPF3;NUP98;PHPT1;DUS3L;RPL28;VPS25;FKBP3;BLZF1;INO80C;TMEM161B;ANAPC15;ZFP868;NPRL3;ZFP866;MRPL16;GSTT3;PTTG1IP;ACAT2;ADH5;ZMPSTE24;CAMSAP2;ZFP58;…
H3K27ac bone marrow mm9	0.000840362	0.0150534	0	0	1.26553	8.96206	CRCP;IFT172;SPPL2A;ZDHHC5;CISD1;EHMT1;WBP1L;HNRNPR;IL27RA;NDST2;EFTUD2;DEPTOR;RPS6KA5;PPP2R1A;CAPN2;NUSAP1;2410006H16RIK;MECR;COG7;IMP3;SACM1L;CSNK2A2;ALG14;ALG3;1700029J07RIK;TAP1;AARSD1;FOXP4;ATP1B1;NRBP1;RUNX2;TMEM131;PISD;RINT1;DYNC1LI1;PRPF3;SBDS;FKBP8;NUP98;VPS25;FKBP3;INO80C;FBLIM1;ZFP868;STXBP1;ZFP866;LPAR1;UBR4;LTBP2;ZFP507;ACAT2;SNX4;ZFP58;RDH12;WDR70;DPP8;RDH11;TGOLN1;TSPAN4;TBC1D13;GA…
H3K4me3 G1E-ER4 mm9	0.00139998	0.0240331	0	0	1.21601	7.99075	ANKLE2;CCNH;IFT172;PREP;ZDHHC5;IPP;ATP5C1;TESK2;TMEM91;TBK1;RASSF3;WDR92;KIFAP3;GABARAPL2;ALG9;COG7;ATG14;PISD;4930402H24RIK;PRKAR1B;CSNK2B;NUP98;VPS25;BLZF1;INTU;ZFP866;TMTC3;LPAR2;PIK3R2;SLAIN2;OAZ2;ADH5;SNX4;PRPSAP2;PDCD10;ERI2;CEP70;1810024B03RIK;ST3GAL4;SURF6;DPH5;FAM192A;STXBP5;ST3GAL3;CEP78;PLK4;CAML;ZFP873;LRBA;SS18L1;PBX3;MCAT;TMEM199;TCN2;WDR60;NMT1;CREBRF;STRN;SFXN2;TECPR2;BAP1;GPR19;G…
H3K4me3 C2C12 mm9	0.00153293	0.0252627	0	0	1.25	8.10072	FHOD3;ANKLE2;CCNT1;TMEM167B;IFT172;GEMIN2;HNRNPR;IRS2;PKD2L2;WDR92;RUSC2;KAT7;CPNE2;CDKL2;ENTPD5;ALG14;UBE2E2;LIG3;ZCRB1;SCAMP1;TMEM258;ANKRD42;RIN2;ANAPC15;FAM114A1;FLII;ISG20L2;LPAR2;MRPL13;TMEM240;ACAT2;SNX4;WDR70;BAG2;ERI2;GRPEL2;NPHP1;SURF6;DPH5;STXBP5;QSER1;CEP78;GSDMD;NAA50;EIF2B5;NEK9;ZFHX2;ZFP873;LRBA;SS18L1;EAF1;SETD1A;PBX3;FAM229B;NR1D2;FANCC;AZIN1;DNAJC18;CDK8;SEPSECS;PAN3;NDUFAF7;ZFP…
H3K27ac HepG2 hg19	0.00153293	0.0242911	0	0	1.25	8.10072	TMEM167B;IFT172;SPPL2A;RORC;ZDHHC5;PEBP1;RASSF3;CIR1;KAT7;ACAD10;CDON;ACOT8;BORA;VPS33A;DAPK3;DDX10;ZCRB1;DKK1;KCTD5;DCTD;DYNC1LI1;PRPF4;WDR82;RPL28;ANAPC1;PRR13;COX19;TMEM161B;INTU;STXBP1;UBR4;EVPL;PRPF8;OAZ2;ACAT2;ADH5;ZMPSTE24;CAMSAP2;EPB41L5;STK36;NPHP1;CEP70;TMEM129;ST3GAL4;SURF6;PACSIN3;DPH5;SMYD3;N4BP1;ST3GAL3;PLK4;BRAP;DNAJC19;AKIRIN1;DTNA;SMURF2;POLR3GL;LRBA;EAF1;KLHDC1;RASSF7;TRIP4;ARHG…
H3K27ac small intestine mm9	0.00204851	0.0312587	0	0	1.24224	7.69024	HDDC2;ANKLE2;CRCP;TRIO;CCNT1;CCNH;SPPL2A;CISD1;CARF;NDST2;EFTUD2;EFR3A;RPS6KA5;WDR92;PPP2R1A;NIPAL2;CPNE2;CCDC93;CDKL2;2410006H16RIK;ALG9;IMP3;VPS33A;DAPK3;TINF2;ALG14;1700029J07RIK;LIG3;TRPC4AP;TMEM252;NRBP1;RUNX2;MINPP1;DYNC1LI1;4930402H24RIK;TMEM258;WDR82;PRPF3;RPP21;PHPT1;VPS25;FKBP3;BLZF1;INO80C;ANAPC15;ZFP868;SDC2;ARHGEF28;NPRL3;ZFP866;MRPL16;GSTT3;PTTG1IP;ZFP507;STK4;ACAT2;CAMSAP2;PRPSAP2;…
H3K27ac liver mm9	0.00217175	0.0319557	0	0	1.1863	7.27468	TRIO;CCNI;CCNH;CISD1;EFR3A;RPS6KA5;WDR92;PPP2R1A;2410006H16RIK;ALG9;MECR;COG7;NUP210;IMP3;CSNK2A2;DAPK3;TINF2;ALG3;AARSD1;ATG14;PISD;DYNC1LI1;4930402H24RIK;SNHG12;NUP98;DUS3L;VPS25;BLZF1;PRR13;SMIM3;ANAPC15;ZFP868;C030034L19RIK;NPRL3;ZFP866;PTTG1IP;ZFP507;BCL10;MRPL13;ZMPSTE24;PRPSAP2;DPH2;TGOLN1;CEP70;GAR1;SURF6;STXBP5;RBM12;GSDMD;CDK18;FIS1;STARD13;AFAP1L1;ZFP873;TRIP4;WDYHV1;PHC3;MCAT;RPS27;ND…
H3K79me2 myocyte mm9	0.00271813	0.0386162	0	0	1.23447	7.29303	PI4K2B;TRIO;CCNT1;CISD1;ATP5C1;WBP1L;NR3C1;1110065P20RIK;RPL6;D230025D16RIK;LONP1;CIR1;CEP95;KAT7;ACAD12;ACOT8;MECR;DAPK3;ALG3;ZCRB1;ATG14;RUNX2;DYNC1LI1;PRPF4;TMEM258;CLPP;FKBP8;ANKRD42;ADAM9;RPL28;ANAPC1;RNF121;COX19;SDC2;NPRL3;MRPL16;ISG20L2;PIK3R2;TEX261;PTTG1IP;ZFP507;KLC1;STK4;RLF;ADH5;PRDX3;SNX4;PTDSS1;PRPSAP2;WDR70;ORC1;STK36;UBR7;1810024B03RIK;TSPAN4;ST3GAL4;STXBP5;ZC3H13;QSER1;ST3GAL3;N…
H3K27ac spleen mm9	0.00271813	0.037329	0	0	1.23447	7.29303	CRCP;TRIO;TMEM183A;CCNT1;SPPL2A;GDE1;EHMT1;WBP1L;PKD2L2;CARF;NDST2;EFR3A;RPS6KA5;PPP2R1A;CAPN2;PAQR8;2410006H16RIK;ALG9;KHNYN;IMP3;CSNK2A2;ALG14;DDX10;1700029J07RIK;TAP1;CHD1L;FOXP4;ATP1B1;NRBP1;RUNX2;RUNX1;MINPP1;RINT1;DYNC1LI1;TOM1L2;4930402H24RIK;TMEM258;PRPF3;NUP98;PHPT1;VPS25;FKBP3;ANAPC1;PRR13;INO80C;COX19;UBE2CBP;TMEM161B;ZFP868;NPRL3;DTX2;KLC1;STK4;ADH5;ZMPSTE24;SNX4;RDH12;WDR70;DPP8;PDCD…
H3K4me3 thymus mm9	0.00271813	0.0361249	0	0	1.23447	7.29303	TRIO;SPPL2A;PREP;EHMT1;TXNDC11;PKD2L2;IL27RA;NDST2;DEPTOR;RPS6KA5;NUSAP1;KHNYN;IMP3;SACM1L;CSNK2A2;FBXW9;ALG14;UNC5C;ATG14;TMEM131;MINPP1;RINT1;TOM1L2;PSME3;PRPF3;NUP98;PHPT1;PRR13;INO80C;COX19;UBE2CBP;STXBP1;MRPL16;LPAR1;UBR4;APCDD1;EVPL;ADH5;CYB5R3;RDH12;ORC1;BAG2;DPP8;DPH2;1110051M20RIK;TGOLN1;NPHP1;CEP70;TMEM129;TSPAN4;TBC1D13;SURF6;SMYD3;APOE;RAB6A;ZC3H13;ABCA1;FIS1;IFITM10;STARD13;ZFHX2;RAS…
H3K27ac brown adipose tissue mm9	0.00271813	0.034996	0	0	1.23447	7.29303	CRCP;CCNT1;CCNH;RORC;CISD1;WBP1L;PKD2L2;CARF;NDST2;EFTUD2;IL4I1;EFR3A;COL4A3BP;WDR92;PPP2R1A;TOM1;TLE4;ACOT8;2410006H16RIK;ALG9;MECR;CMC2;TINF2;ALG14;1700029J07RIK;TAP1;LIG3;FOXP4;ATG14;UNC13D;MINPP1;DYNC1LI1;RAB31;SNHG12;WDR82;PRPF3;SBDS;SRSF3;NUP98;PHPT1;DUS3L;VPS25;FKBP3;ANAPC1;BLZF1;PRR13;INO80C;COX19;ANAPC15;ZFP868;ZFP866;GSTT3;UBR4;PTTG1IP;STK4;CAMSAP2;GJC1;FXR2;RNF216;DPP8;ZFP51;PDCD10;TGO…
H3K4me3 erythroblast mm9	0.00590166	0.0736813	0	0	1.17882	6.05034	GM16548;IFT172;PREP;IL27RA;EFR3A;RUSC2;NIPAL2;CPNE2;KIFAP3;ALG9;UNC5B;SACM1L;ALG3;UNC5C;ZFP618;ARC;PPA1;CLPP;RPL28;VPS25;BLZF1;CDS1;INTU;MTTP;LPAR1;LPAR2;EVPL;ADH5;SNX4;NUAK1;SGPL1;MIER3;ERI2;1110051M20RIK;SURF6;DPH5;FAM192A;EDEM3;GSDMD;NAA50;BBS1;ZFP873;PMM1;SETD1A;MCAT;SNUPN;PTK2;TMEM199;FAM160A2;WDR60;NDUFAF2;REL;MMS19;TPRGL;NRP1;GFM2;MRPS11;SNX13;RSF1;AIFM3;SH3PXD2B;TCP11L1;TMED5;UPF2;NCOA1;N…
H3K27ac kidney mm9	0.00784731	0.0950909	0	0	1.20342	5.83366	CRCP;TRIO;CCNT1;CCNH;SPPL2A;1110065P20RIK;CARF;LOXL2;NDST2;EFTUD2;EFR3A;DEPTOR;RPS6KA5;PPP2R1A;ACAD10;CDKL2;2410006H16RIK;KHNYN;USP5;DAPK3;TINF2;ALG14;ALG3;1700029J07RIK;TAP1;ATP11B;AARSD1;ATG14;NRBP1;RINT1;DYNC1LI1;4930402H24RIK;RAB31;SNHG12;TMEM258;PRPF3;SBDS;NUP98;PHPT1;VPS25;FKBP3;BLZF1;PRR13;INO80C;COX19;UBE2CBP;ANAPC15;ZFP868;NPRL3;ZFP866;GSTT3;DTX2;PTTG1IP;ZFP507;LTBP3;STK4;ACAT2;ADH5;RASG…
H3K4me3 myocyte mm9	0.00784731	0.092374	0	0	1.20342	5.83366	DGKD;TMEM167B;PANK1;GEMIN2;PREP;SMC3;NUSAP1;CIR1;CEP95;CDKL2;TLE4;RBFOX2;SMARCC2;COG7;USP5;CMC2;DAPK3;TINF2;ALG14;ATP11B;IFT80;LMO7;ATG14;TMEM131;RAB30;WDR82;SBDS;PHPT1;RPL28;VPS25;OBSL1;BLZF1;ZCCHC7;UBE2CBP;INTU;FLII;ISG20L2;UBR4;TMTC3;MRPL13;ACAT2;GJC1;SNX4;ORC1;STK36;UBR7;NPHP1;CEP70;TBC1D13;DPH5;RBM12;ZC3H13;EIF2B5;NEK9;ZFP511;ANKRD27;ZFP873;KLHDC1;TYSND1;WDYHV1;PHC3;SNUPN;AZIN1;TCN2;NDUFAF7;…
H3K79me2 CH12.LX mm9	0.0127758	0.146212	0	0	1.18789	5.17944	ANKLE2;TMEM167B;GEMIN2;SPPL2A;IPP;STK19;NR3C1;COL4A3BP;PAIP2B;RPS6KA5;WDR92;SLC25A40;EP300;CSNK1G3;ALG9;BORA;FBXW9;TINF2;DDX10;LIG3;ZCRB1;AARSD1;ZFP617;PISD;RINT1;PRPF4;TMEM258;RUFY3;CSNK2B;FAM76B;NUP98;DUS3L;VPS25;FKBP3;ASF1A;RNF121;FLII;MTTP;ZFP866;ISG20L2;ARPP19;RLF;ZFP58;WDR70;ORC1;UBR7;PDCD10;1110051M20RIK;DPH5;CCDC32;STXBP5;SMYD3;ZBTB7B;QSER1;EDEM3;EIF2B5;UBE2C;LRBA;FAM229B;NUP153;LSM5;TMEM…
H3K9ac MEL cell line mm9	0.0127758	0.14226	0	0	1.18789	5.17944	FHOD3;CRCP;TMEM183A;MPG;GEMIN2;TESK2;WBP1L;EFTUD2;COL4A3BP;WDR92;SLC25A40;CPNE2;SLC26A10;ACAD12;CDKL2;PAQR8;GABARAPL2;ACOT8;SMARCC2;ALG9;COG7;USP5;VPS33A;ALG14;1700029J07RIK;TRAFD1;ATG14;FBXO11;UNC13D;RAB30;PSME3;PHPT1;SQSTM1;VPS25;POM121;ANAPC15;INTU;ZFP866;TMTC3;LPAR2;EVPL;OAZ2;ACAT2;SNX4;DPP8;1110051M20RIK;CEP70;1810024B03RIK;GAS2L1;5031439G07RIK;FIS1;ZFHX2;ZFP873;LRBA;GFPT2;EAF1;SETD1A;KLHDC1…
H3K27ac HCT116 hg19	0.0127758	0.138516	0	0	1.18789	5.17944	FAM49B;CRCP;GEMIN2;PREP;ZDHHC5;PEBP1;HR;HNRNPR;PLOD1;CELSR1;SMC3;IL4I1;ARHGAP42;WDR92;RUSC2;SLC25A40;EP300;KAT7;CAPN1;ACAD10;RBFOX2;ALG14;AARSD1;KCTD5;TRPC4AP;TMEM131;JMJD6;DCTD;DYNC1LI1;PSME3;PRPF3;SRSF3;KDELR3;ANAPC1;ZCCHC7;RNASEH2A;MRPL16;ISG20L2;LPAR2;PIK3R2;PIK3R1;LIN7C;FOXO3;KLC1;RLF;PRPF8;OAZ2;STK36;CEP70;ZC3H13;ZC3H14;N4BP1;CEP78;NAA50;PLK4;BRAP;EIF2B5;EAF1;KLHDC1;PBX3;TRIP4;ARHGAP29;RAB2…
H3K27ac MCF-7 hg19	0.0161279	0.170377	0	0	1.18012	4.87061	CRCP;TMEM183A;PANK1;SPPL2A;RORC;PLOD1;SMC3;TMEM91;EFTUD2;IL4I1;EFR3A;TBK1;WDR92;CIR1;CEP95;KAT7;ACAD10;FBXO9;VPS33A;DAPK3;TINF2;ALG14;IFT80;ZCRB1;SCAMP1;ATG14;KCTD5;UNC13D;NRBP1;TMEM131;JMJD6;PRPF4;SBDS;SRSF3;ANAPC1;RNF121;PMEL;TMEM161B;FLII;NPRL3;ISG20L2;TMTC3;LIN7C;MRPL13;PRPF8;ADH5;CAMSAP2;SNX4;STK36;ERI2;CEP70;GAR1;SURF6;RBM12;ZC3H13;NAA50;BRAP;EIF2B5;BBS1;FIS1;IFITM10;POLR3GL;LRBA;EAF1;TRIP4…
H3K27ac testis mm9	0.0202152	0.208217	0	0	1.17236	4.57375	CRCP;TRIO;SPPL2A;NDST2;EFR3A;DEPTOR;RPS6KA5;PPP2R1A;NIPAL2;NUSAP1;2410006H16RIK;ALG9;IMP3;SACM1L;ALG14;ALG3;1700029J07RIK;TAP1;ZCRB1;AARSD1;SCAMP1;JMJD6;MINPP1;ARC;SNHG12;TMEM258;PRPF3;HMBS;NUP98;PHPT1;RIN2;VPS25;FKBP3;BLZF1;INO80C;COX19;ZFP105;UBE2CBP;TMEM161B;ANAPC15;ZFP868;PTTG1IP;LTBP3;ACAT2;CAMSAP2;RNF216;ORC1;PDCD10;DPH2;1110051M20RIK;TGOLN1;CEP70;TMEM129;STXBP5;EDEM3;NEK9;BBS1;ZFHX2;ZFP873…
H3K4me3 bone marrow mm9	0.0202152	0.203138	0	0	1.17236	4.57375	CRCP;IFT172;SPPL2A;CISD1;EHMT1;PKD2L2;IL27RA;DEPTOR;PPP2R1A;LONP1;NUSAP1;ZFP286;PAQR8;2410006H16RIK;COG7;FBXW9;ALG14;DDX10;TAP1;LMO7;ATG14;ATP1B1;PISD;RUNX1;MINPP1;RINT1;ARC;PRPF3;KDELR3;PHPT1;FKBP3;PRR13;INO80C;COX19;UBE2CBP;ZFP868;NPRL3;ZFP866;LPAR1;PTTG1IP;ZFP507;PRPF8;ACAT2;RDH12;WDR70;ORC1;RDH11;DPH2;1110051M20RIK;TMEM129;TBC1D13;SURF6;SMYD3;KIF3C;ST3GAL3;CDK18;SLC37A1;ANKRD27;ZFP873;POLR3GL…
H3K27ac HeLa-S3 hg19	0.0202152	0.198302	0	0	1.17236	4.57375	FAM49B;CCNI;IFT172;ZDHHC5;TXNDC11;PLOD1;CELSR1;SMC3;ARHGAP42;RPS6KA5;RASSF3;KAT7;CPNE2;PAQR8;TLE4;GABARAPL2;USP5;VPS33A;FBXW9;USP2;TINF2;RFX2;AARSD1;FBXO11;KCTD5;JMJD6;EML5;DYNC1LI1;TOM1L2;PRPF4;PSME3;PRPF3;RELL1;ANAPC1;BLZF1;RNF121;TMEM161B;FAM114A1;STXBP1;TMTC3;RTF1;LIN7C;ACAT2;ZMPSTE24;CAMSAP2;EPB41L5;PTDSS1;ORC1;STK36;MIER3;PDCD10;CEP70;PACSIN3;DPH5;SMYD3;ZC3H13;ST3GAL3;BRAP;FZD3;ZFHX2;AFAP1L…
H3K27ac cortical plate mm9	0.0202152	0.19369	0	0	1.17236	4.57375	HDDC2;CRCP;DGKD;CCNT1;CCNH;D16ERTD472E;SPPL2A;HR;CARF;NDST2;EFTUD2;IL4I1;COL4A3BP;ARHGAP42;RPS6KA5;PPP2R1A;CFL2;NIPAL2;TOM1;CAPN1;CDKL2;2410006H16RIK;ALG9;NUP210;CMC2;CSNK2A2;ALG14;LIG3;CHD1L;RUNX2;DYNC1LI1;4930402H24RIK;SNHG12;TMEM258;HMBS;PHPT1;RIN2;RPL28;VPS25;FKBP3;INO80C;KHDRBS1;ZFP105;POM121;UBE2CBP;ZFP868;NPRL3;ZFP866;PTTG1IP;CAMSAP2;SNX4;BAG2;DPP8;TGOLN1;CEP70;STXBP5;RBM12;QSER1;EDEM3;DNA…
H3K4me3 G1E mm9	0.0222716	0.208543	0	0	1.14726	4.3647	MPG;IPP;TESK2;WBP1L;PLOD1;TMEM91;COL4A3BP;RASSF3;PHYHD1;SLC25A40;CIR1;SOX8;KIFAP3;CDKL2;GABARAPL2;ACOT8;ALG9;BORA;COG7;VPS33A;DDX10;TAP1;LIG3;LMO7;ZCRB1;NPNT;ATG14;ATP1B1;FBXO11;DYNC1LI1;TOM1L2;RAB30;PPA1;VPS25;BLZF1;UBE2CBP;TMEM161B;INTU;ZFP868;LPAR1;LTBP2;FBXO46;TMEM240;OAZ2;ADH5;SNX4;ORC1;PDCD10;ERI2;TMEM129;ST3GAL4;SURF6;DPH5;STXBP5;ZC3H13;QSER1;CEP78;EDEM3;GSDMD;NAA50;CAML;ZFP873;POLR3GL;LRB…
H3K36me3 testis mm9	0.0251587	0.230342	0	0	1.1646	4.28869	MDC1;IFT172;PEBP1;STK19;PKD2L2;NR3C1;IL4I1;CFL2;SLC25A40;EP300;CEP95;PKNOX1;CCDC93;ACOT8;2410006H16RIK;COG7;USP5;ENTPD5;DNAAF1;PAM16;RFX2;TRAFD1;PRSS53;JMJD6;4930402H24RIK;ARC;NUP210L;WDR82;RUFY3;CSNK2B;RPP21;SBDS;ANKRD42;SRSF3;NUP98;RPL28;KHDRBS1;POM121;RNASEH2A;DDX4;MAPKAP1;MTTP;GMPS;ISG20L2;TEX261;RTF1;LIN7C;RLF;OAZ2;NOP9;FXR2;RDH11;STK36;UBR7;ERI2;NPHP1;TMEM129;ST3GAL4;ZC3H14;PPP1R26;BBS1;UBE…
H3K27ac bone marrow macrophage mm9	0.0251587	0.225334	0	0	1.1646	4.28869	CRCP;TRIO;CCNT1;CCNH;ZDHHC5;CISD1;TXNDC11;STK19;HNRNPR;EFTUD2;IL4I1;RPS6KA5;WDR92;PPP2R1A;CAPN2;NUSAP1;2410006H16RIK;NUP210;USP5;CMC2;SACM1L;TINF2;ALG14;TAP1;LIG3;KCTD5;CDC25A;NRBP1;MINPP1;RINT1;DYNC1LI1;TOM1L2;SNHG12;TMEM258;WDR82;PRPF3;SBDS;FKBP8;NUP98;PHPT1;DUS3L;VPS25;FKBP3;BLZF1;INO80C;ANAPC15;ZFP868;NPRL3;ZFP866;MRPL16;GSTT3;GMPS;TMTC3;PTTG1IP;ACAT2;ZMPSTE24;PRPSAP2;FXR2;RNF216;DPP8;ZFP51;P…
H3K9ac heart mm9	0.0310894	0.272528	0	0	1.15683	4.01524	ANKLE2;IFT172;D16ERTD472E;PEBP1;HNRNPR;PKD2L2;CELSR1;IL27RA;EFTUD2;PAIP2B;WDR92;D230025D16RIK;SLC25A40;KAT7;GABARAPL2;ACOT8;2410006H16RIK;MECR;NUP210;USP5;ALG14;UNC5C;ZFP618;TMEM131;TMEM258;PPA1;NUP98;PHPT1;SQSTM1;ASF1A;BLZF1;FBN2;KHDRBS1;ZCCHC7;TMEM161B;FAM114A1;NPRL3;ZFP866;ISG20L2;UBR4;LPAR2;MRPL13;SNX4;STK36;UBR7;ERI2;GRPEL2;CEP70;ZC3H13;EDEM3;EIF2B5;NEK9;ZFP511;ZFP873;UBE2C;LRBA;PBX3;PYCR2;T…
H3K4me3 liver mm9	0.0367801	0.315696	0	0	1.12146	3.70397	CISD1;PKD2L2;SMC3;TSEN54;IL27RA;RPS6KA5;NIPAL2;ZFP286;PAQR8;COG7;SACM1L;CSNK2A2;TINF2;DDX10;AARSD1;RUNX2;PISD;RUNX1;DYNC1LI1;VPS25;PRR13;ANAPC15;ZFP868;FLII;SDC2;STXBP1;NPRL3;ZFP866;MRPL16;LPAR1;LPAR2;PTTG1IP;BCL10;APCDD1;ADH5;PTDSS1;RDH12;WDR70;FLRT2;RDH11;DPH2;1110051M20RIK;TGOLN1;CEP70;GAR1;SURF6;ST3GAL3;TRPM4;GSDMD;BBS1;CDK18;IFITM10;AFAP1L1;ZFP873;PMM1;WDYHV1;MCAT;RPS27;TCN2;WNK1;PPP1R1B;NMT…
H3K36me3 heart mm9	0.0464753	0.390772	0	0	1.1413	3.50247	4930447N08RIK;ANKLE2;CCNT1;SPPL2A;PREP;IPP;GDE1;PKD2L2;NR3C1;CARF;EFTUD2;PAIP2B;ARHGAP42;TBK1;WDR92;SLC25A40;CIR1;TMPO;ZBTB38;ATP11B;LIG3;AARSD1;SCAMP1;ATG14;EML5;MINPP1;PRPF4;ANKRD42;RIN2;ASF1A;PRR13;RNF121;ZFP105;SLAIN2;FBXO46;PIK3R1;RLF;NOP9;ZMPSTE24;RASGRP3;PTDSS1;1110051M20RIK;NPHP1;1810024B03RIK;FAM192A;CCDC32;ZC3H13;ARSB;EDEM3;OSBPL9;DNAJC19;SNHG1;STARD13;AFAP1L1;DTNA;TRIP4;PRG4;WDYHV1;LAR…
H3K9ac liver mm9	0.0464753	0.382957	0	0	1.1413	3.50247	FHOD3;HDDC2;ANKLE2;IFT172;SPPL2A;HNRNPR;PKD2L2;1110065P20RIK;IL27RA;EFTUD2;EP300;TMOD1;GABARAPL2;USP5;TINF2;UBE2E2;TRAFD1;ZFP618;CHD1L;RUNDC3A;DYNC1LI1;PRPF4;RAB30;ARC;DOK7;SQSTM1;VPS25;FKBP3;ASF1A;BLZF1;KHDRBS1;ZCCHC7;UBE2CBP;TMEM161B;NPRL3;ISG20L2;TMTC3;LPAR2;PIK3R2;AEBP1;OAZ2;ACAT2;PRPSAP2;UBR7;PDCD10;ERI2;TMEM129;ZC3H13;EIF2B5;SNHG1;IFITM10;AKIRIN1;ZFP873;RASL10A;UBE2C;KLHDC1;FAM229B;PTK2;TME…
H3K9ac HepG2 hg19	0.0562243	0.454204	0	0	1.13354	3.26279	TMEM183A;ZDHHC5;EHMT1;PLOD1;NPEPPS;ARHGAP42;RPS6KA5;RASSF3;RUSC2;PHYHD1;SACS;EPC2;CPNE2;ARHGEF40;ACOT8;RBFOX2;BORA;KHNYN;USP5;VPS33A;DAPK3;ALG14;UBE2E2;KCTD5;TMEM131;DCTD;PSME3;RELL1;ANAPC1;COX19;TMEM161B;RNASEH2A;STXBP1;TMTC3;LTBP2;KLC1;ADH5;EPB41L5;SNX4;ORC1;STK36;CEP70;TMEM129;DPH5;GAS2L1;ST3GAL3;CEP78;EDEM3;DNAJC19;NEK9;BBS1;POLR3GL;FUCA1;OSBPL3;KLHDC1;RASSF7;TRIP4;PTK2;DNAJC18;TMEM199;FAM160…
H3K36me3 ES-Bruce4 mm9	0.0562243	0.445469	0	0	1.13354	3.26279	TMEM183A;TMEM167B;CCNH;GEMIN2;NR3C1;SMC3;TSEN54;RPL6;CFL2;TOM1;SLC25A40;EP300;CEP95;SLC26A10;ACAD10;TLE4;GABARAPL2;KHNYN;METTL2;DAPK3;ALG3;IFT80;ZCRB1;ZFP617;PRSS53;RAB30;TMEM258;PPA1;PNLDC1;CLPP;RPP21;SBDS;ANKRD42;SRSF3;SQSTM1;RPL28;ANAPC1;KHDRBS1;RNASEH2A;ZFP868;MAPKAP1;ZFP866;MRPL16;TMEM240;RLF;PRPF8;ACAT2;ADH5;NOP9;PRDX3;RDH11;AMDHD2;ERI2;DPH2;TGOLN1;GAR1;APOE;CD276;DNAJC19;NEK9;SNHG1;UBE2C;G…
H3K36me3 G1E-ER4 mm9	0.0563494	0.438037	0	0	1.10723	3.18459	MDC1;ANKLE2;TMEM183A;ZDHHC5;IPP;ATP5C1;SMC3;TMEM91;EFR3A;TBK1;D230025D16RIK;ACAD10;ACAD12;MECR;DAPK3;ZFP617;ATG14;GTPBP1;4930402H24RIK;PPA2;PPA1;RUFY3;PSME3;DUS3L;RPL28;SMIM3;INTU;ZFP868;MAPKAP1;MTTP;ZFP866;LPAR2;TEX261;BCL10;ADH5;ZMPSTE24;SNX4;GUCD1;CYB5R3;RNF216;MIER3;1810024B03RIK;ST3GAL4;ST3GAL3;BBS1;ZFP873;WDYHV1;MCAT;NDUFAF7;LPAR6;NDUFAF2;RANBP10;ZFP871;TPRGL;GM20604;GM20605;CDKN1A;SETD2;AC…
H3K4me3 lung mm9	0.0675412	0.515314	0	0	1.12578	3.03399	CRCP;TRIO;CCNH;SPPL2A;PKD2L2;LOXL2;NDST2;DEPTOR;RPS6KA5;NIPAL2;NUSAP1;CEP97;ZFP286;COG7;SACM1L;CSNK2A2;ALG14;1700029J07RIK;TAP1;LMO7;CDC25A;MINPP1;RINT1;DYNC1LI1;SNHG12;PRPF3;SBDS;PHPT1;VPS25;FKBP3;PRR13;INO80C;UBE2CBP;RNASEH2A;SDC2;MRPL16;BCL10;STK4;SNX4;RDH12;WDR70;FLRT2;RDH11;1110051M20RIK;TGOLN1;CEP70;TMEM129;TBC1D13;SURF6;ZC3H13;ST3GAL3;EDEM3;GSDMD;CDK18;ZFP873;RASL10A;OSBPL3;WDYHV1;TOR1B;SS…
H3K27ac B cell hg19	0.0805691	0.603536	0	0	1.11801	2.81587	HDDC2;FAM49B;TMEM183A;IFT172;GEMIN2;EHMT1;ATP5C1;TESK2;PLOD1;PKD2L2;TMEM91;IL4I1;NPEPPS;PHYHD1;NUSAP1;KAT7;KIFAP3;CDON;PAQR8;ACOT8;BORA;MECR;ENTPD5;FBXW9;ALG14;DDX10;SCAMP1;KCTD5;UNC13D;PPA1;PSME3;RELL1;VPS25;BLZF1;XPR1;INO80C;RNASEH2A;EPB41;TMTC3;LPAR2;LTBP3;PRDX3;EPB41L5;SGPL1;BAG2;STK36;PDCD10;NPHP1;CEP70;SMYD3;QSER1;CEP78;PLK4;BBS1;FZD3;STIL;ZFHX2;TOR1A;ANKRD27;POLR3GL;SETD1A;OSBPL2;PBX3;TRIP…
H3K4me3 spleen mm9	0.0805691	0.592758	0	0	1.11801	2.81587	CCNT1;SPPL2A;IL27RA;DEPTOR;RPS6KA5;PPP2R1A;NUSAP1;ZFP286;PAQR8;RBFOX2;IMP3;FBXW9;RFX2;ALG14;ATG14;CDC25A;TMEM131;RUNX1;MINPP1;RINT1;DYNC1LI1;4930402H24RIK;PRPF3;SBDS;PHPT1;PRR13;INO80C;UBE2CBP;ARHGEF28;STXBP1;MRPL16;ADH5;CYB5R3;HMGXB4;RDH12;WDR70;ORC1;BAG2;DPP8;RDH11;DPH2;1110051M20RIK;TMEM129;GAR1;SURF6;STXBP5;SMYD3;KIF3C;ZC3H13;ST3GAL3;BBS1;CDK18;FIS1;IFITM10;ATP8B3;RASL10A;ARHGAP29;WDYHV1;TOR1…
H3K4me3 mononuclear cell hg19	0.0805691	0.582359	0	0	1.11801	2.81587	TMEM183A;IFT172;ZDHHC5;ATP5C1;PLOD1;CDKL2;SEMA6C;ACOT8;SMARCC2;VPS33A;FBXW9;USP2;TINF2;ALG14;RUNX2;JMJD6;DCTD;EML5;ARC;PSME3;ADAM9;KDELR3;PHPT1;ANAPC1;ASF1A;RNF121;FBN2;TMEM161B;INTU;STXBP1;LPAR1;UBR4;TMTC3;LTBP2;PTTG1IP;LTBP3;ZMPSTE24;PRPSAP2;STK36;UBR7;NPHP1;CEP70;TMEM129;ST3GAL3;CEP78;BRAP;DNAJC19;NEK9;TOR1A;UBE2C;POLR3GL;LRBA;WDYHV1;NDC80;PTK2;DNAJC18;PCDHGA10;COPS4;CDK8;FAM160A2;WDR60;TMEM11…
H3K9ac HeLa-S3 hg19	0.0805691	0.572318	0	0	1.11801	2.81587	MPV17L;PREP;ZDHHC5;PLOD1;ARHGAP42;RPS6KA5;RASSF3;KAT7;PAQR8;TMOD1;SMARCC2;BORA;NUP210;USP5;VPS33A;FBXW9;DAPK3;USP2;ALG14;ALG3;AARSD1;ATG14;FAM91A1;FBXO11;KCTD5;JMJD6;EML5;TOM1L2;PRPF4;PSME3;RELL1;KDELR3;TLN2;PHPT1;ANAPC1;BLZF1;RNF121;TMEM161B;INTU;UBR4;TMTC3;HOXB13;ZMPSTE24;EPB41L5;ORC1;STK36;CEP70;DPH5;GAS2L1;QSER1;CEP78;EDEM3;NEK9;ZFHX2;AFAP1L1;UBE2C;LRBA;KLHDC1;RASSF7;DNAJC13;MCAT;DNAJC18;COQ5…
H3K36me3 erythroblast mm9	0.081766	0.570976	0	0	1.09137	2.73268	MDC1;ANKLE2;TMEM183A;ZDHHC5;IPP;ATP5C1;SMC3;TBK1;D230025D16RIK;ACAD10;FBXO9;ACAD12;MECR;DAPK3;ZFP617;GTPBP1;4930402H24RIK;PPA1;PSME3;PNLDC1;CSNK2B;DUS3L;RPL28;VPS25;PRR13;SMIM3;ZFP868;MAPKAP1;NPRL3;ZFP866;TMTC3;TEX261;BCL10;ADH5;C3;GUCD1;CYB5R3;RNF216;MIER3;ERI2;1810024B03RIK;GAR1;ST3GAL4;APOE;ST3GAL3;BBS1;MCAT;NDUFAF7;NDUFAF2;RANBP10;MMS19;ZFP871;TPRGL;GM20604;GM20605;SETD2;ACY1;FAM45A;GFM2;GRIK…
H3K4me3 HepG2 hg19	0.0944382	0.648476	0	0	1.07821	2.54437	TMEM91;RPS6KA5;RUSC2;EPC2;CPNE2;CEP97;GABARAPL2;RBFOX2;SMARCC2;ENTPD5;EML5;ARC;PRKAR1B;PSME3;KCTD12;POM121;TMEM161B;SPTBN5;TMTC3;BCL10;EPB41L5;WDR70;PDCD10;STXBP5;PAG1;ST3GAL3;TRPM4;EDEM3;GSDMD;NAA50;BRAP;FIS1;IFITM10;LRBA;FUCA1;SS18L1;WDYHV1;RAB27B;UBAC2;TMEM199;FAM160A2;RPS27;TCN2;WDR60;RPL27A;NMT1;NDUFAF2;PEMT;STRN;MMS19;SFXN2;RNF220;HIBADH;MRPS11;PHF7;ZCWPW1;NCS1;SH3PXD2B;TCP11L1;TIMP2;KIF13B…
H3K9ac GM12878 hg19	0.112276	0.758323	0	0	1.10248	2.41091	FHOD3;IFT172;EHMT1;PLOD1;RPS6KA5;SACS;SLC25A40;CIR1;EPC2;CPNE2;ACAD10;CDKL2;PAQR8;GABARAPL2;SEMA6C;ACOT8;BORA;VPS33A;FBXW9;ALG14;SCAMP1;FAM91A1;ATP1B1;KCTD5;PISD;JMJD6;DCTD;EML5;PSME3;RELL1;KDELR3;RPL28;ANAPC1;FAM114A1;STXBP1;TMTC3;PIK3R2;LIN7C;KLC1;PRPSAP2;WDR70;STK36;NPHP1;CEP70;ST3GAL4;PACSIN3;DPH5;FAM192A;CD276;PLK4;BRAP;DNAJC19;NEK9;SMURF2;OSBPL3;TRIP4;ARHGAP27;MCAT;COQ5;FAM160A2;TMEM117;UST…
H3K36me3 MEL cell line mm9	0.129965	0.863639	0	0	1.07009	2.18352	MDC1;TMEM183A;CCNH;IPP;EHMT1;PKD2L2;RPL6;NDST2;CEP95;CEP97;KIFAP3;ACAD12;PAQR8;2410006H16RIK;CSNK2A2;TINF2;IFT80;AARSD1;ZFP617;ATG14;PISD;SNHG12;RUFY3;PSME3;PNLDC1;TRIM13;FAM76B;NUP98;RPL28;VPS25;PRR13;STXBP1;NPRL3;ZFP507;MRPL13;OAZ2;FXR2;RDH11;1110051M20RIK;TGOLN1;1810024B03RIK;APOE;GSDMD;SNHG1;PMM1;EAF1;H3F3A;RASSF7;TMEM199;RPS27;NDUFAF7;RPL27A;TRMT13;HNRNPC;ZFP871;TPRGL;BAP1;GM20604;MOGAT2;GFM…
H2AFZ T-cell acute lymphoblastic leukemia hg19	0.131171	0.857819	0	0	1.09472	2.22365	HDDC2;CCNT1;EHMT1;ATP5C1;TESK2;PEBP1;RPL6;EFTUD2;ARHGAP42;WDR92;PPP2R1A;CIR1;CEP95;CCDC93;ACAD10;TMPO;ALG9;BORA;NUP210;VPS33A;STX7;ALG14;KCTD5;RUNX2;TMEM131;PISD;DYNC1LI1;TOM1L2;RAB30;SNHG12;PHPT1;ANAPC1;BLZF1;RNF121;KHDRBS1;PMEL;ZCCHC7;UBR4;RTF1;PIK3R1;LTBP3;KLC1;RLF;ZMPSTE24;PRDX3;CYB5R3;WDR70;DPH2;ST3GAL4;SURF6;QSER1;CEP78;EDEM3;BBS1;STARD13;AKIRIN1;STIL;ZFHX2;UBE2C;FUCA1;EAF1;TRIP4;PYCR2;NDC8…
H2AFZ fibroblast of dermis hg19	0.131171	0.844415	0	0	1.09472	2.22365	CCNT1;ATP5C1;IRS2;PLOD1;SMC3;ARHGAP42;PPP2R1A;CFL2;PHYHD1;EPC2;CPNE2;KIFAP3;CCDC93;ACAD10;PAQR8;GABARAPL2;VPS33A;FBXW9;STX7;USP2;ADAM11;UBE2E2;AARSD1;KCTD5;TRPC4AP;RUNX2;TMEM131;PISD;PRPF3;RELL1;KDELR3;PHPT1;VPS25;ANAPC1;SNRPA;ZCCHC7;RNASEH2A;EPB41;MAPKAP1;MRPL16;UBR4;TMTC3;AGAP1;PIK3R1;LIN7C;HOXB13;MRPL13;ARPP19;PRPF8;PRDX3;SNX4;BAG2;SURF6;PACSIN3;KIF3C;GAS2L1;ZC3H14;EDEM3;BRAP;BBS1;LRBA;RASSF7;…
H3K4me3 cerebellum mm9	0.152199	0.964709	0	0	1.08696	2.04627	CRCP;CCNT1;CCNH;MPV17L;SPPL2A;RORC;TESK2;CARF;ARHGAP42;ATCAY;DEPTOR;RPS6KA5;NIPAL2;NUSAP1;ZFP286;ACOT8;2410006H16RIK;ALG9;COG7;FBXW9;ALG14;TAP1;CHD1L;CDC25A;MINPP1;RINT1;PRPF3;SBDS;ELMO1;PHPT1;PRR13;INO80C;FBN2;UBE2CBP;RNASEH2A;ZFP868;SDC2;NPRL3;MRPL16;LPAR1;STK4;SNX4;CYB5R3;PRPSAP2;RDH12;WDR70;RDH11;1110051M20RIK;TGOLN1;TMEM129;TBC1D13;SURF6;SMYD3;ABCA1;GSDMD;CDK18;ZFP873;RASL10A;POLR3GL;ARHGAP2…
H2AFZ GM12878 hg19	0.152199	0.950093	0	0	1.08696	2.04627	TRIO;GEMIN2;MPV17L;PLOD1;SMC3;RPL6;EFTUD2;TBK1;WDR92;RUSC2;PPP2R1A;CFL2;CEP95;CCDC93;KHNYN;VPS33A;FBXW9;USP2;UBE2E2;ALG3;TRAFD1;AARSD1;KCTD5;PISD;EML5;TOM1L2;PPA1;ANKRD42;RELL1;ANAPC1;SNRPA;BLZF1;PRR13;RNF121;PMEL;RNASEH2A;MTTP;MRPL16;LTBP2;LTBP3;ARPP19;RLF;PRPF8;CORO1C;PRDX3;CYB5R3;PRPSAP2;UBR7;DPH2;ST3GAL4;QSER1;CEP78;EDEM3;NEK9;BBS1;TOR1A;LRBA;RAB27B;PYCR2;TJAP1;ABTB2;UEVLD;SEPSECS;PAN3;REEP4;…
H3K27ac astrocyte hg19	0.152199	0.935912	0	0	1.08696	2.04627	FHOD3;FAM49B;IFT172;ZDHHC5;TXNDC11;IRS2;PLOD1;SMC3;EP300;KAT7;GABARAPL2;ACOT8;MECR;VPS33A;FBXW9;TINF2;PAM16;UBE2E2;DDX10;ATG14;FAM91A1;TRPC4AP;RUNX2;JMJD6;PRPF4;CRISPLD1;PSME3;CLPP;FKBP8;RPL28;ANAPC1;POM121;MRPL16;LPAR1;TMTC3;PIK3R2;LIN7C;STK4;SNX4;PTDSS1;WDR70;ORC1;STK36;AMDHD2;NPHP1;CEP70;TBC1D13;DPH5;ST3GAL3;EDEM3;NAA50;AKIRIN1;ANKRD27;LRBA;KLHDC1;TYSND1;TRIP4;RAB27B;MCAT;DNAJC18;PCDHGA10;UEVL…
H3K27ac K562 hg19	0.152199	0.922149	0	0	1.08696	2.04627	FAM49B;GEMIN2;ZDHHC5;TESK2;TXNDC11;PLOD1;SMC3;RPS6KA5;EP300;CIR1;PKNOX1;CDON;PAQR8;GABARAPL2;BORA;VPS33A;CSNK2A2;FBXW9;DAPK3;ALG14;AARSD1;FAM91A1;RUNX1;JMJD6;MINPP1;DYNC1LI1;PRPF4;PSME3;KDELR3;OBSL1;ANAPC1;TMEM161B;RNASEH2A;FAM114A1;STXBP1;TMTC3;AGAP1;FBXO46;KLC1;OAZ2;SGPL1;PTDSS1;UBR7;CEP70;APOE;ZBTB7B;GAS2L1;ST3GAL3;EIF2B5;DNAJC19;BBS1;AKIRIN1;STIL;ZFHX2;TOR1A;TRIP4;WDYHV1;MCAT;COQ5;UEVLD;ADCY1…
H3K4me3 fibroblast of pulmonary artery hg19	0.156728	0.935823	0	0	1.08317	2.00739	FAM49B;DGKD;CCNT1;IFT172;MPV17L;IRS2;SMC3;TMEM91;NPEPPS;NIPAL2;EPC2;SVEP1;CAPN1;CDON;STX7;ALG14;IFT80;LIG3;DKK1;CDC25A;DKK2;TMEM131;EML5;MINPP1;PRKAR1B;PRPF3;HMBS;FKBP8;FAM76B;PHPT1;SNRPA;FBN2;KHDRBS1;POM121;FLII;LTBP2;BCL10;LTBP3;MRPL13;TMEM240;ARPP19;NUAK1;FXR2;WDR70;FLRT2;MIER3;NPHP1;STXBP5;ZC3H14;GSDMD;EIF2B5;FIS1;UBE2H;ATP8B3;ANKRD27;SMURF2;POLR3GL;SS18L1;KLHDC1;RASSF7;ARHGAP29;RAB27B;NUP153…
H3K36me3 megakaryocyte mm9	0.157598	0.927575	0	0	1.06665	1.97086	4930447N08RIK;MDC1;ANKLE2;TMEM183A;GM16548;IPP;ATP5C1;SMC3;TBK1;ACAD10;FBXO9;ACAD12;DDX10;ZFP617;4930402H24RIK;PPA1;PSME3;CSNK2B;DUS3L;RPL28;VPS25;PRR13;SMIM3;ZFP868;NPRL3;ZFP866;TMTC3;TEX261;BCL10;ADH5;GUCD1;CYB5R3;ERI2;TGOLN1;1810024B03RIK;GAR1;ST3GAL4;SURF6;APOE;ST3GAL3;BBS1;ZFP873;MCAT;NDUFAF7;NDUFAF2;RANBP10;ZFP871;TPRGL;GM20604;GM20605;CDKN1A;SETD2;GFM2;ARHGAP5;KRI1;SMG8;AIFM3;ENSA;DLAT;JAR…
H3K27ac H1-hESC hg19	0.175401	1	0	0	1.07919	1.87853	PI4K2B;ANKLE2;TMEM183A;IFT172;EHMT1;HNRNPR;SMC3;LOXL2;NDST2;EFR3A;TBK1;SACS;SMARCC2;IMP3;ALG14;UBE2E2;SCAMP1;FAM91A1;TRPC4AP;NRBP1;TMEM131;JMJD6;DYNC1LI1;PRPF4;PSME3;FKBP3;ANAPC1;SNRPA;RNF121;CDS1;ZCCHC7;TMEM161B;RNASEH2A;INTU;LPAR2;LIN7C;FOXO3;ZMPSTE24;CAMSAP2;PTDSS1;CYB5R3;BCL2L11;ORC1;STK36;DPH5;MARK2;ST3GAL3;NAA50;BRAP;NEK9;BBS1;SNHG1;TOR1A;SMURF2;LRBA;NDC80;PCDHGA10;UEVLD;WDR60;CNOT1;MAN2B2;…
H3K27ac endothelial cell of umbilical vein hg19	0.175401	1	0	0	1.07919	1.87853	FAM49B;TMEM183A;IFT172;ZDHHC5;TXNDC11;PLOD1;PKD2L2;SMC3;IL4I1;ARHGAP42;CIR1;KAT7;CDKL2;PAQR8;ACOT8;BORA;MECR;VPS33A;PAM16;UBE2E2;ATG14;KCTD5;JMJD6;TOM1L2;PRPF4;SNHG12;WDR82;PSME3;TRIM13;KDELR3;ANAPC1;PRR13;INTU;PDE1A;TMTC3;PIK3R2;KLC1;OAZ2;ADH5;EPB41L5;ORC1;MIER3;NPHP1;CEP70;DPH5;KIF3C;CEP78;GSDMD;BRAP;ZFHX2;ANKRD27;LRBA;KLHDC1;TRIP4;WDYHV1;DNAJC18;UEVLD;ZFP62;TBCE;NMT1;RANBP10;PEMT;STRN;XAF1;TEC…
H3K4me1 MEL cell line mm9	0.178937	1	0	0	1.05009	1.80692	MDC1;IFT172;D16ERTD472E;TMEM91;TSEN54;NUDT3;NDST2;IL4I1;PPP2R1A;LONP1;KAT7;PKNOX1;PAQR8;ALG9;SACM1L;ZFP617;RUNX1;NUP210L;PPA2;WDR82;PSME3;CLPP;CSNK2B;TRIM13;FAM76B;HECA;NUP98;PRR13;ANAPC15;MAPKAP1;NPRL3;LPAR2;TEX261;PTTG1IP;EVPL;ARPP19;OAZ2;C3;PRDX3;CYB5R3;PRPSAP2;RDH12;RNF216;WDR70;RDH11;MIER3;ST3GAL4;FAM192A;APOE;TRPM4;EDEM3;PMM1;H3F3A;WDYHV1;NR1D2;VANGL1;TMEM199;RPS27;NDUFAF7;WDR60;PPP1R1B;CRE…
H3K27ac fibroblast of dermis hg19	0.200779	1	0	0	1.07143	1.72023	IFT172;ZDHHC5;EHMT1;TESK2;PLOD1;SMC3;TMEM91;RPS6KA5;PHYHD1;EP300;CAPN1;CDON;GABARAPL2;VPS33A;ZBTB38;ENTPD5;FBXW9;USP2;UBE2E2;KCTD5;CDC25A;RUNX2;RUNX1;JMJD6;RAB30;PSME3;TRIM13;SBDS;ANAPC1;PRR13;TMEM161B;INTU;EPB41;MRPL16;STK4;PTDSS1;RNF216;STK36;NPHP1;CEP70;TSPAN4;TBC1D13;FAM192A;GSDMD;BRAP;DNAJC19;IFITM10;TOR1A;ANKRD27;DTNA;LRBA;SETD1A;KLHDC1;TRIP4;ARHGAP29;MCAT;DNAJC18;COQ5;CDK8;TCN2;TBCE;PEMT;I…
H3K79me2 skeletal muscle myoblast hg19	0.200779	1	0	0	1.07143	1.72023	IFT172;IPP;CISD1;GDE1;TMEM91;TSEN54;ARHGEF40;ALG9;COG7;VPS33A;ENTPD5;ALG3;SCAMP1;KCTD5;MINPP1;RAB31;PSME3;CLPP;HMBS;FAM76B;KDELR3;PHPT1;DUS3L;VPS25;ANAPC1;BLZF1;PRR13;POM121;RNASEH2A;NPRL3;MRPL16;UBR4;PIK3R2;TEX261;FBXO46;LTBP3;BCL2L11;WDR70;ORC1;MIER3;UBR7;AMDHD2;ERI2;DPH2;TBC1D13;ST3GAL4;GAS2L1;CEP78;TRPM4;BBS1;FIS1;SNHG1;TOR1A;PMM1;TOR1B;NDC80;DNAJC18;COQ5;PCDHGA10;UEVLD;TMEM199;RPS27;REEP4;MA…
H3K27ac fibroblast of lung hg19	0.213787	1	0	0	1.0475	1.61606	CCNI;IFT172;ZDHHC5;CISD1;TESK2;TXNDC11;SMC3;TMEM91;TBK1;RASSF3;CEP95;CPNE2;ACAD10;FBXO9;ACOT8;DAPK3;TINF2;DDX10;DKK1;RUNX2;PISD;RUNX1;DYNC1LI1;SNHG12;PSME3;HMBS;FAM76B;KDELR3;RIN2;VPS25;PRR13;RNF121;TMEM161B;INTU;SLAIN2;BCL10;ARPP19;SGPL1;PTDSS1;PRPSAP2;PDCD10;CEP70;GAR1;CEP78;PLK4;BRAP;BBS1;IFITM10;LRBA;EAF1;SETD1A;TRIP4;RAB27B;MCAT;UBAC2;PCDHGA10;FAM160A2;RPS27;TCN2;RPL27A;NMT1;REL;PEMT;ID3;STR…
H3K4me3 cardiac muscle cell hg19	0.221381	1	0	0	1.06397	1.60432	FAM49B;TMEM167B;IFT172;IRS2;TMEM91;NPEPPS;COL4A3BP;CFL2;NIPAL2;SACS;EP300;EPC2;SVEP1;CAPN1;CDON;DAPK3;IFT80;LIG3;FAM91A1;FBXO11;DKK1;CDC25A;TMEM131;RUNX1;EML5;PRKAR1B;WDR82;DOK7;FKBP8;ANKRD42;PHPT1;OBSL1;SNRPA;FBN2;FLII;BCL10;LTBP3;TMEM240;ARPP19;C3;WDR70;PDCD10;NPHP1;STXBP5;SMYD3;TPPP;ZC3H14;BPTF;GSDMD;FIS1;UBE2H;STIL;ATP8B3;ANKRD27;SMURF2;POLR3GL;LRBA;SS18L1;ARHGAP29;RAB27B;NUP153;LSM5;UBAC2;RP…
H3K36me3 G1E mm9	0.221988	1	0	0	1.05134	1.58241	MDC1;ANKLE2;TMEM183A;ZDHHC5;ATP5C1;SMC3;EFR3A;TBK1;D230025D16RIK;PKNOX1;ACAD10;ACAD12;MECR;ENTPD5;ZFP617;ATG14;GTPBP1;PPA2;PPA1;RUFY3;PSME3;DUS3L;RPL28;SMIM3;ZFP868;MAPKAP1;NPRL3;ZFP866;TEX261;BCL10;ADH5;ZMPSTE24;SNX4;GUCD1;CYB5R3;RNF216;TGOLN1;1810024B03RIK;GAR1;ST3GAL4;ST3GAL3;BBS1;SNHG1;ZFP873;WDYHV1;MCAT;NDUFAF7;LPAR6;NDUFAF2;RANBP10;STRN;MMS19;CDK12;ZFP871;TPRGL;GM20604;SETD4;GM20605;SETD2;A…
H3K4me2 CH12.LX mm9	0.228301	1	0	0	1.06366	1.57113	FHOD3;CCNH;GEMIN2;SPPL2A;IRS2;PLOD1;PKD2L2;TMEM91;SYNPO;FBXO9;ACAD12;CDKL2;GABARAPL2;SEMA6C;ACOT8;ALG9;COG7;STX7;ALG3;LMO7;FOXP4;ATG14;PISD;ARC;TMEM258;DOK7;PHPT1;RIN2;VPS25;GPLD1;TMEM161B;ARHGEF28;LTBP2;RTF1;EVPL;PDZD2;RDH12;WDR70;TSPAN4;TBC1D13;ST3GAL4;DPH5;GAS2L1;PAG1;GSDMD;FIS1;STARD13;ZFHX2;DTNA;ZFP873;RASL10A;LRBA;GFPT2;SETD1A;PBX3;RASSF7;TRIP4;WDYHV1;MCAT;PTK2;DNAJC18;MLXIPL;TCN2;WDR60;TME…
H3K4me3 kidney mm9	0.228301	1	0	0	1.06366	1.57113	CCNH;EHMT1;CARF;LOXL2;DEPTOR;RPS6KA5;NIPAL2;LONP1;NUSAP1;ZFP286;2410006H16RIK;CSNK2A2;FBXW9;RFX2;ALG14;TAP1;ZCRB1;DKK1;PISD;MINPP1;RINT1;PRPF3;HECA;KDELR3;PHPT1;VPS25;FKBP3;PRR13;INO80C;FBN2;UBE2CBP;RNASEH2A;STXBP1;MRPL16;LPAR1;BCL10;STK4;ACAT2;PTDSS1;CYB5R3;RDH12;WDR70;BAG2;RDH11;1110051M20RIK;NPHP1;TMEM129;TBC1D13;SURF6;SMYD3;ABCA1;GSDMD;CDK18;IFITM10;ANKRD27;ZFP873;RASL10A;POLR3GL;ARHGAP29;WDY…
H3K27ac skeletal muscle myoblast hg19	0.228301	1	0	0	1.06366	1.57113	EHMT1;PLOD1;SMC3;ARHGAP42;RASSF3;KAT7;ALG9;MECR;VPS33A;TINF2;ALG14;AARSD1;FAM91A1;FBXO11;KCTD5;RUNX2;PISD;JMJD6;PRPF4;WDR82;PSME3;SBDS;SQSTM1;ANAPC1;PRR13;ZCCHC7;TMEM161B;TMTC3;ADAMTS12;OAZ2;RASGRP3;PRPSAP2;WDR70;ORC1;ZC3H13;ST3GAL3;NAA50;PLK4;EIF2B5;DNAJC19;AFAP1L1;KLHDC1;TYSND1;TRIP4;PYCR2;TOR1B;MCAT;NDC80;PTK2;DNAJC18;ABTB2;UEVLD;CDK8;TCN2;WNK1;REEP4;UST;NMT1;RANBP10;REL;PEMT;STRN;TECPR2;SETD4…
H3K4me1 bone marrow mm9	0.228301	1	0	0	1.06366	1.57113	HDDC2;CRCP;PEBP1;IL27RA;EFTUD2;RPS6KA5;D230025D16RIK;LONP1;ZFP286;CDKL2;GABARAPL2;ACOT8;ALG9;MECR;DNAAF1;PAM16;DDX10;1700029J07RIK;TRAFD1;CHD1L;RUNDC3A;ARC;PPA1;CLPP;TRIM13;PHPT1;RIN2;GPLD1;COX19;POM121;NOTCH4;PLA2G5;KLC1;EVPL;PTDSS1;BAG2;1110051M20RIK;KIF3C;TPPP;ZC3H13;GAS2L1;FGF22;EIF2B5;FZD3;ZFP873;SMURF2;RASSF7;PYCR2;MCAT;SNUPN;DNAJC18;COPS4;MLXIPL;ADCY10;MAN2B2;SPIRE1;SFXN2;TECPR2;MXD3;BCL2L…
H3K27ac GM12878 hg19	0.257885	1	0	0	1.0559	1.431	FHOD3;FAM49B;TMEM183A;IFT172;PREP;ZDHHC5;TESK2;IRS2;PLOD1;ARHGAP42;CIR1;SYNPO;ACAD10;ACOT8;BORA;VPS33A;TINF2;SCAMP1;ATP1B1;KCTD5;UNC13D;PISD;JMJD6;RINT1;DYNC1LI1;PRPF4;PSME3;ANAPC1;XPR1;UBE2CBP;TMEM161B;RNASEH2A;FAM114A1;AEBP1;LIN7C;ACAT2;ADH5;CAMSAP2;EPB41L5;RNF216;STK36;AMDHD2;TMEM129;SURF6;SMYD3;CD276;CEP78;PPP1R26;GSDMD;BRAP;NEK9;BBS1;ZFHX2;AFAP1L1;SMURF2;KLHDC1;RASSF7;TRIP4;MCAT;NDC80;EXT1;M…
H2AFZ B cell hg19	0.257885	1	0	0	1.0559	1.431	FAM49B;ANKLE2;CCNT1;GEMIN2;MPV17L;PREP;TXNDC11;HNRNPR;TBK1;LONP1;EP300;ARHGEF40;CCDC93;ACAD10;SEMA6C;ACOT8;SMARCC2;MECR;SACM1L;STX7;USP2;UBE2E2;TRPC4AP;DKK2;NRBP1;TMEM131;JMJD6;PRKAR1B;WDR82;RELL1;KDELR3;PHPT1;XPR1;PRR13;RNF121;MAPKAP1;TMTC3;LPAR2;PIK3R2;PTTG1IP;KLC1;TMEM240;OAZ2;ADH5;NUAK1;HMGXB4;WDR70;CEP70;ST3GAL4;KIF3C;ZC3H13;QSER1;CEP78;NAA50;EIF2B5;STIL;TOR1A;PMM1;GFPT2;RASSF7;PYCR2;NDC80;C…
H3K4me3 fibroblast of upper leg skin hg19	0.268829	1	0	0	1.05354	1.38402	FAM49B;CCNT1;TMEM167B;IFT172;HR;IRS2;TMEM91;NPEPPS;COL4A3BP;PAIP2B;NIPAL2;EPC2;CAPN1;FBXO9;CDON;KHNYN;IFT80;LIG3;FAM91A1;FBXO11;DKK1;CDC25A;DKK2;RUNX2;TMEM131;EML5;PRKAR1B;WDR82;PRPF3;DOK7;FKBP8;FAM76B;PHPT1;OBSL1;SNRPA;FBN2;FLII;BCL10;LTBP3;ARPP19;NUAK1;WDR70;FLRT2;BAG2;PDCD10;ZC3H14;ST3GAL3;GSDMD;FIS1;UBE2H;ATP8B3;ANKRD27;POLR3GL;LRBA;GFPT2;SS18L1;ARHGAP29;RAB27B;NUP153;LSM5;UBAC2;PCDHGA10;RPL2…
H3K4me3 fibroblast of the aortic adventitia hg19	0.283965	1	0	0	1.0553	1.32852	FAM49B;CCNT1;TMEM167B;MPG;IFT172;IRS2;TMEM91;COL4A3BP;ARHGAP42;NIPAL2;SACS;EPC2;CAPN1;CEP97;CDON;IFT80;LIG3;FAM91A1;FBXO11;DKK1;CDC25A;TMEM131;EML5;PRKAR1B;PRPF3;FKBP8;FAM76B;KCTD12;PHPT1;RIN2;OBSL1;SNRPA;FBN2;KHDRBS1;FLII;LTBP2;BCL10;LTBP3;TMEM240;WDR70;FLRT2;PDCD10;STXBP5;FGF22;OSBPL9;FIS1;ZFHX2;ATP8B3;ANKRD27;SMURF2;LRBA;SS18L1;NUP153;UBAC2;RPL27A;SP3;PPP1R1B;MANSC1;XAF1;SETD4;MAST2;DYSF;SLC2A…
H3K9ac skeletal muscle myoblast hg19	0.289409	1	0	0	1.04814	1.2996	ZDHHC5;PLOD1;PHYHD1;CAPN2;KAT7;CAPN1;ACAD10;SEMA6C;BORA;USP5;VPS33A;FBXW9;USP2;TINF2;PRPF4;WDR82;PSME3;DOK7;RIN2;PRR13;RNF121;TMEM161B;PDE1A;TMTC3;PIK3R2;LIN7C;STK4;SNX4;PRPSAP2;ORC1;STK36;PDCD10;CEP70;DPH5;SMYD3;ST3GAL3;PLK4;BRAP;DNAJC19;NEK9;FZD3;ANKRD27;TRIP4;TOR1B;MCAT;DNAJC18;PCDHGA10;UEVLD;FAM160A2;TCN2;UST;TBCE;NMT1;RANBP10;REL;PEMT;STRN;MMS19;TECPR2;SETD4;SETD2;ACY1;MCM7;GFM2;MAST2;DPY30;…
H3K9ac K562 hg19	0.295133	1	0	0	1.03398	1.2618	MDC1;IFT172;IPP;TXNDC11;PKD2L2;TMEM91;TBK1;RASSF3;EPC2;KAT7;CPNE2;PKNOX1;GABARAPL2;RBFOX2;ENTPD5;TINF2;AARSD1;SCAMP1;ATG14;JMJD6;EML5;PSME3;KDELR3;KCTD12;OBSL1;BLZF1;CDS1;INTU;STXBP1;TMTC3;PIK3R2;SLAIN2;OAZ2;ZMPSTE24;C3;EPB41L5;WDR70;APOE;ZBTB7B;N4BP1;ST3GAL3;CEP78;EDEM3;NAA50;PLK4;FZD3;PMM1;FUCA1;SS18L1;TRIP4;WDYHV1;MCAT;SNUPN;PTK2;TMEM199;FAM160A2;TCN2;NDUFAF2;PEMT;MMS19;TECPR2;CDC42SE2;PYGB;MR…
H3K4me3 HEK293 hg19	0.309278	1	0	0	1.04205	1.22286	CCNT1;TMEM167B;TMEM91;EFTUD2;NPEPPS;EFR3A;COL4A3BP;CFL2;NIPAL2;EPC2;CAPN1;CEP97;KHNYN;STX7;UBE2E2;IFT80;LIG3;FAM91A1;FBXO11;DKK1;CDC25A;DKK2;TMEM131;EML5;PRKAR1B;DOK7;FKBP8;MAL;KCTD12;FBN2;KHDRBS1;POM121;FLII;BCL10;LTBP3;ADAMTS12;MRPL13;FXR2;WDR70;MIER3;PDCD10;SFN;FIS1;ZFHX2;ATP8B3;SMURF2;LRBA;GFPT2;SS18L1;KLHDC1;ARHGAP29;RAB27B;NUP153;DNAJC13;ARHGAP27;UBAC2;RPL27A;SP3;NMT1;PEMT;ID3;MANSC1;RNF220…
H3K36me3 C2C12 mm9	0.312371	1	0	0	1.10641	1.28738	SRSF1;GPS2;AEBP1;PRPF8;RPL6;SNAPC5;TMEM223;SURF6;CEP95;TMPO;SNHG1;CCT2;CDV3;2410006H16RIK;SSB;CNBP;METTL2;DAPK3;PEX12;HNRNPAB;AZIN1;GNL3;EXT1;RNF167;RPS27;SNHG12;SGSM2;TRIM59;SLC25A11
H3K9ac endothelial cell of umbilical vein hg19	0.322704	1	0	0	1.04037	1.17668	FAM49B;IFT172;ZDHHC5;EHMT1;PLOD1;ARHGAP42;CIR1;SVEP1;CPNE2;CDKL2;ACOT8;MECR;USP5;VPS33A;USP2;TINF2;FAM91A1;KCTD5;EML5;TOM1L2;PRPF4;KDELR3;SQSTM1;ANAPC1;FBN2;SDC2;LPAR1;UBR4;TMTC3;PIK3R2;SLAIN2;TMEM240;ACAT2;ADH5;PTDSS1;PRPSAP2;ORC1;PDCD10;CEP70;ST3GAL4;CEP78;GSDMD;NAA50;BRAP;DNAJC19;FZD3;ZFHX2;KLHDC1;RASSF7;TRIP4;RAB27B;MCAT;DNAJC18;PCDHGA10;UEVLD;CDK8;SEPSECS;FAM160A2;TMEM117;TBCE;NMT1;PEMT;STRN…
H2AFZ astrocyte hg19	0.322704	1	0	0	1.04037	1.17668	FAM49B;CCNT1;IFT172;GEMIN2;SMC3;PYCARD;EFTUD2;RASSF3;WDR92;CIR1;CEP95;KIFAP3;PAQR8;GABARAPL2;SEMA6C;ACOT8;USP2;AARSD1;GTPBP1;RUNX2;PISD;DCTD;RINT1;DYNC1LI1;ANKRD42;NUP98;ANAPC1;SNRPA;BLZF1;FBN2;COX19;FAM114A1;MTTP;MRPL16;LTBP2;PLA2G5;LIN7C;ARPP19;RLF;PRPF8;PTDSS1;CYB5R3;GRPEL2;SURF6;LRBA;FUCA1;GFPT2;RASSF7;TRIP4;ARHGAP29;RAB27B;PYCR2;AZIN1;PCDHGA10;ABTB2;UEVLD;RPS27;MAN2B2;TMEM117;RANBP10;SPIRE1;…
H2AFZ HepG2 hg19	0.322704	1	0	0	1.04037	1.17668	CRCP;IFT172;RORC;IL27RA;EFR3A;ARHGAP42;RPS6KA5;WDR92;SVEP1;KIFAP3;ACOT8;ALG9;VPS33A;DNAAF1;FBXW9;LIG3;ZCRB1;AARSD1;SCAMP1;NPNT;PRPF4;ANKRD42;RIN2;DUS3L;VPS25;ANAPC1;SNRPA;PMEL;ZCCHC7;FLII;MAPKAP1;MRPL16;TMTC3;PIK3R2;EVPL;ZMPSTE24;PRDX3;PRPSAP2;HMGXB4;RDH11;TSPAN4;GAR1;SURF6;ZC3H13;ZC3H14;EIF2B5;NEK9;BBS1;EAF1;TRIP4;LARP4;PHC3;TJAP1;DNAJC18;COPS4;MOB1A;FAM160A2;RANBP10;PEMT;CDK12;XAF1;DCP1A;TECPR2…
H3K4me3 SK-N-MC hg19	0.345208	1	0	0	1.04325	1.10961	CRCP;CDKN1B;CCNT1;CCNI;MAST4;FAM45A;MAST2;SLC2A1;PLOD1;TMEM91;SMG8;WFDC3;PPP1R9B;ZMYM1;MYO18A;EP300;CIR1;HMG20A;EPC2;CEP95;SVEP1;CEP97;ENOPH1;ALG9;BORA;PGAM1;LRRC49;RBM18;STX7;TINF2;NAV1;LIG3;QRSL1;FAM91A1;FBXO11;TMEM131;DCTD;EML5;PIGB;PEX7;DYNC1LI1;TOM1L2;PDIK1L;PSME3;RASA1;RASA2;NSRP1;OBSL1;HBEGF;KHDRBS1;ZCCHC7;WBP4;RNF38;BCL10;LTBP3;MRPL13;ARPP19;FAM117B;PTDSS1;RNF216;SH3BP1;WDR70;FLRT2;BAG2;A…
H2AFZ endothelial cell of umbilical vein hg19	0.357558	1	0	0	1.03261	1.06199	FAM49B;ANKLE2;PREP;ATP5C1;LONP1;PKNOX1;KIFAP3;ACAD10;TMPO;GABARAPL2;VPS33A;AARSD1;GTPBP1;PISD;DCTD;EML5;RINT1;DYNC1LI1;PRPF4;ANAPC1;PRR13;FBN2;KHDRBS1;COX19;PMEL;RNASEH2A;INTU;MAPKAP1;MTTP;MRPL16;LPAR1;UBR4;BCL10;HOXB13;APCDD1;TMEM240;PRPF8;RASGRP3;PRDX3;PTDSS1;CYB5R3;WDR70;RDH11;DPH5;BBS1;PMM1;LRBA;GFPT2;OSBPL2;PYCR2;TJAP1;UEVLD;MOB1A;SEPSECS;RPS27;REEP4;MAN2B2;DLG5;SPIRE1;AMOTL1;CDK12;MXD3;PYGB…
H3K4me3 T-cell acute lymphoblastic leukemia hg19	0.357558	1	0	0	1.03261	1.06199	EHMT1;ATP5C1;TESK2;PEBP1;PLOD1;TMEM91;IL4I1;TMOD1;SEMA6C;VPS33A;ENTPD5;FBXW9;USP2;UBE2E2;SCAMP1;KCTD5;RUNX2;JMJD6;RINT1;TOM1L2;PRPF4;PHPT1;SQSTM1;VPS25;RNF121;TMEM161B;MTTP;PIK3R2;LTBP3;FOXO3;MRPL13;ADH5;ZMPSTE24;CAMSAP2;SNX4;WDR70;STK36;UBR7;AMDHD2;NPHP1;FAM192A;GAS2L1;ST3GAL3;FZD3;FUCA1;SSH1;COQ5;TMEM199;SEPSECS;TMEM117;TBCE;NMT1;NDUFAF2;PEMT;SFXN2;ACY1;MRPS11;DPY30;TNFAIP1;PHF7;IMPA1;IDH3B;TCP…
H3K4me3 bone marrow macrophage mm9	0.357558	1	0	0	1.03261	1.06199	IFT172;PKD2L2;IL4I1;EFR3A;ARHGAP42;DEPTOR;RPS6KA5;PPP2R1A;NIPAL2;NUSAP1;CEP97;ZFP286;PAQR8;MECR;RFX2;ALG14;TAP1;ATP1B1;RUNX2;TMEM131;MINPP1;RINT1;DYNC1LI1;4930402H24RIK;SNHG12;PRPF3;KDELR3;PHPT1;PRR13;ZFP105;UBE2CBP;ANAPC15;ZFP866;MRPL16;PTTG1IP;APCDD1;STK4;ACAT2;ADH5;RDH12;ORC1;BAG2;DPH2;1110051M20RIK;TMEM129;TBC1D13;SURF6;SMYD3;ST3GAL3;GSDMD;WWTR1;IFITM10;AFAP1L1;ATP8B3;ZFP873;RASL10A;POLR3GL;A…
H3K9ac NT2-D1 hg19	0.357558	1	0	0	1.03261	1.06199	FHOD3;MDC1;ZDHHC5;PLOD1;SMC3;RASSF3;WDR92;RUSC2;SACS;SLC25A40;EPC2;ARHGEF40;ACAD10;ALG14;FAM91A1;KCTD5;EML5;PRPF4;PSME3;ANAPC1;ISG20L2;LPAR1;UBR4;TMTC3;LTBP3;MRPL13;CAMSAP2;ORC1;STK36;AMDHD2;CEP70;ST3GAL4;DPH5;ZC3H13;CEP78;DNAJC19;FZD3;POLR3GL;LRBA;RAB27B;NDC80;COQ5;UEVLD;TMEM199;CDK8;MAN2B2;DLG5;TMEM117;SPIRE1;STRN;MANSC1;MYD88;MXD3;SETD4;SETD2;WDR1;MEGF10;GFM2;C2CD2;MRPS11;CLTC;SLC2A1;DPY30;CHD…
H3K4me3 K562 hg19	0.367604	1	0	0	1.01812	1.01888	TMEM183A;IFT172;CISD1;PKD2L2;SMC3;TMEM91;RPS6KA5;EPC2;KAT7;CEP97;CDON;PAQR8;GABARAPL2;ACOT8;RBFOX2;ALG9;TINF2;AARSD1;SCAMP1;EML5;ARC;PRKAR1B;PSME3;TRIM13;KDELR3;KCTD12;OBSL1;BLZF1;TMEM161B;INTU;TMTC3;PIK3R2;SLAIN2;BCL10;PTDSS1;WDR70;PDCD10;ST3GAL4;DPH5;ST3GAL3;CEP78;GSDMD;PLK4;FIS1;LRBA;FUCA1;SS18L1;RASSF7;TRIP4;RAB27B;MCAT;UBAC2;PCDHGA10;TCN2;RPL27A;NMT1;NDUFAF2;PEMT;STRN;MMS19;SFXN2;TECPR2;LIN5…
H3K27me3 GM06990 hg19	0.368038	1	0	0	1.12773	1.12724	CDS1;SEMA6C;PCOLCE2;GRIK5;PDE4DIP;AEBP1;RUNDC3A;DKK1;DKK2;DLG5;DOK7;SLC26A10;SERINC2
H3K4me3 WI38 hg19	0.389015	1	0	0	1.02247	0.965349	DGKD;CCNT1;TMEM167B;MPG;SPPL2A;ATP5C1;IRS2;PKD2L2;SMC3;TMEM91;ARHGAP42;NIPAL2;CIR1;EPC2;CEP95;SVEP1;CAPN1;CEP97;TMOD1;ALG9;USP5;STX7;ADAM11;ALG14;DDX10;LIG3;FAM91A1;FBXO11;DKK1;TRPC4AP;CDC25A;DKK2;TMEM131;TOM1L2;PSME3;HMBS;ANKRD42;OBSL1;CDS1;KHDRBS1;ZCCHC7;POM121;NPRL3;LTBP2;BCL10;LTBP3;MRPL13;ADH5;WDR70;FLRT2;BAG2;NPHP1;STXBP5;MARK2;ST3GAL3;TRPM4;BPTF;GSDMD;EIF2B5;NEK9;OSBPL5;LRBA;FUCA1;SS18L1;E…
H3K79me2 K562 hg19	0.393719	1	0	0	1.02484	0.955276	IFT172;IPP;TESK2;PEBP1;PKD2L2;TSEN54;IL27RA;SLC25A40;CIR1;ACAD10;FBXO9;ACOT8;COG7;USP5;VPS33A;ENTPD5;DAPK3;TINF2;ALG14;ALG3;AARSD1;KCTD5;UNC13D;RUNX2;NUP210L;SBDS;ANKRD42;FAM76B;KDELR3;PHPT1;RPL28;OBSL1;BLZF1;POM121;UBE2CBP;RNASEH2A;STXBP1;SNX4;WDR70;ORC1;STK36;UBR7;ERI2;GRPEL2;CEP78;TRPM4;BRAP;NEK9;BBS1;FIS1;ATP8B3;PMM1;POLR3GL;RASSF7;MCAT;SNUPN;NDC80;SSH1;COQ5;TMEM199;MLXIPL;SEPSECS;ZFP62;REEP4…
H3K4me3 SK-N-SH hg19	0.393719	1	0	0	1.02484	0.955276	FAM49B;DGKD;CCNT1;HR;SMC3;TMEM91;NPEPPS;COL4A3BP;RUSC2;NIPAL2;EP300;EPC2;CDON;KHNYN;UBE2E2;TRAFD1;IFT80;LIG3;FBXO11;CDC25A;RUNX2;TMEM131;EML5;PRKAR1B;PRPF3;HMBS;ANKRD42;SQSTM1;SNRPA;KHDRBS1;PMEL;POM121;BCL10;AEBP1;LTBP3;WDR70;FLRT2;PDCD10;AMDHD2;TPPP;BPTF;EIF2B5;FIS1;UBE2H;ATP8B3;SMURF2;LRBA;GFPT2;SS18L1;KLHDC1;RAB27B;NUP153;LSM5;UBAC2;SP3;PPP1R1B;NMT1;ID3;MANSC1;MMS19;SETD4;MCM7;MAST2;GPR22;CLTC…
H3K4me3 GM12875 hg19	0.393719	1	0	0	1.02484	0.955276	ANKLE2;CCNT1;TMEM167B;GEMIN2;SPPL2A;IPP;TMEM91;ARHGAP42;RUSC2;EPC2;CAPN1;CDON;ALG9;USP5;VPS33A;ALG14;UBE2E2;LIG3;ZCRB1;FAM91A1;FBXO11;RUNDC3A;CDC25A;DKK2;RUNX2;TMEM131;PISD;EML5;TOM1L2;PSME3;ELMO1;ADAM9;KCTD12;ARL8B;CDS1;FAM114A1;INTU;HTRA4;ISG20L2;BCL10;LTBP3;MRPL13;PTDSS1;WDR70;PDCD10;CEP70;STXBP5;KIF3C;CEP78;BPTF;ABCA1;ATP8B3;LRBA;CCDC14;ARHGAP29;WDYHV1;NUP153;UBAC2;MOB1B;RPL27A;TMEM117;SP3;ID…
H3K4me3 brain mm9	0.393719	1	0	0	1.02484	0.955276	FAM49B;CRCP;CCNT1;CCNH;MPV17L;SPPL2A;PREP;NDST2;ARHGAP42;DEPTOR;RPS6KA5;NIPAL2;NUSAP1;ZFP286;KHNYN;IMP3;SACM1L;CSNK2A2;FBXW9;ALG14;CHD1L;TMEM131;MINPP1;RINT1;TOM1L2;PRPF3;DOK7;SBDS;RIN2;VPS25;PRR13;UBE2CBP;SDC2;MRPL16;LPAR1;STK4;ACAT2;ADH5;CYB5R3;RDH12;ORC1;BAG2;DPP8;RDH11;DPH2;TGOLN1;NPHP1;TMEM129;TBC1D13;SURF6;SMYD3;FGF22;ABCA1;EDEM3;GSDMD;IFITM10;AFAP1L1;ZFP873;RASL10A;POLR3GL;TRIP4;ARHGAP29;W…
H3K4me1 erythroblast mm9	0.395862	1	0	0	1.02064	0.945821	FHOD3;HDDC2;FAM49B;TRIO;GEMIN2;MPV17L;CISD1;TESK2;CELSR1;TMEM91;IL27RA;PAIP2B;DEPTOR;RUSC2;CAPN2;SOX8;KIFAP3;SYNPO;CCDC93;ZFP286;CDKL2;PAQR8;ACOT8;RBFOX2;2410006H16RIK;COG7;UNC5B;ENTPD5;FBXW9;UBE2E2;TAP1;LMO7;NPNT;ATP1B1;ARC;RAB31;DOK7;SBDS;RELL1;RNF121;CDS1;ZFP105;ZCCHC7;TMEM161B;FAM114A1;INTU;ARHGEF28;MAPKAP1;MTTP;LPAR1;APCDD1;STK4;EVPL;TMEM240;ACAT2;PTDSS1;RDH12;ERI2;1110051M20RIK;PACSIN3;SMYD…
H3K4me3 HeLa-S3 hg19	0.426787	1	0	0	1.01241	0.862036	IFT172;PREP;ATP5C1;TMEM91;NIPAL2;EPC2;CEP97;KIFAP3;CDON;GABARAPL2;CSNK2A2;IFT80;DKK1;UNC13D;EML5;ARC;PRKAR1B;PSME3;HMBS;FAM76B;KDELR3;RPL28;OBSL1;RNF121;TMEM161B;INTU;PIK3R1;ZMPSTE24;SGPL1;WDR70;PDCD10;CEP70;DPH5;STXBP5;PAG1;ST3GAL3;TRPM4;EDEM3;GSDMD;NAA50;LRBA;SS18L1;PBX3;RASSF7;RAB27B;PTK2;UBAC2;PCDHGA10;RPL27A;NMT1;PEMT;BAP1;RNF220;SETD4;SETD2;ACY1;FAM45A;MRPS11;ARHGAP5;MED15;ZCWPW1;IMPA1;NCS1…
H2AFZ myotube hg19	0.4309	1	0	0	1.01708	0.856259	TMEM183A;TMEM167B;IFT172;SMC3;IL4I1;RPS6KA5;CIR1;CEP95;CCDC93;ACAD10;TLE4;GABARAPL2;SEMA6C;ACOT8;ALG9;USP5;VPS33A;FBXW9;AARSD1;KCTD5;TRPC4AP;TMEM131;PISD;JMJD6;RELL1;BLZF1;RNF121;CDS1;ZCCHC7;RNASEH2A;EPB41;MAPKAP1;MRPL16;UBR4;LIN7C;ARPP19;RLF;PRPF8;KIF3C;ZC3H13;DNAJC19;IFITM10;STIL;LRBA;KLHDC1;RASSF7;PYCR2;UEVLD;COPS4;ZFP62;MAN2B2;TMEM117;PEMT;SPIRE1;PYGB;WDR1;GFM2;TNFAIP1;CTDSPL2;PEPD;NGRN;ZMYM1…
H3K4me3 cortical plate mm9	0.4309	1	0	0	1.01708	0.856259	4930447N08RIK;HDDC2;CCNT1;CCNH;SPPL2A;LOXL2;DEPTOR;RPS6KA5;NUSAP1;SLC25A40;ACAD10;ZFP286;ALG9;TINF2;ALG14;TAP1;LMO7;CDC25A;MINPP1;RINT1;DYNC1LI1;TMEM258;PRPF3;ELMO1;PHPT1;ANAPC1;PRR13;INO80C;FBN2;ZFP105;UBE2CBP;RNASEH2A;SDC2;NPRL3;MRPL16;LPAR1;STK4;MRPL13;ACAT2;CYB5R3;PRPSAP2;RDH12;WDR70;RDH11;DPH2;1110051M20RIK;TGOLN1;TMEM129;SURF6;SMYD3;GSDMD;BBS1;CDK18;ANKRD27;ZFP873;POLR3GL;GFPT2;FAM229B;TRIP…
H3K27ac T-cell acute lymphoblastic leukemia hg19	0.4309	1	0	0	1.01708	0.856259	ANKLE2;GEMIN2;PEBP1;PLOD1;TMEM91;ARHGAP42;WDR92;KAT7;CDON;ACOT8;MECR;VPS33A;FBXW9;STX7;SCAMP1;FAM91A1;ATP1B1;FBXO11;GTPBP1;KCTD5;EML5;PSME3;RELL1;VPS25;ANAPC1;XPR1;RNF121;RNASEH2A;UBR4;TMTC3;ADH5;SGPL1;WDR70;STK36;UBR7;PDCD10;SURF6;ST3GAL3;DNAJC19;NEK9;BBS1;STIL;ZFHX2;ANKRD27;POLR3GL;PBX3;RASSF7;TRIP4;RAB27B;MCAT;SNUPN;DNAJC18;COQ5;FAM160A2;UST;NMT1;NDUFAF2;PEMT;STRN;TECPR2;SETD4;MRPS15;DOCK4;MRP…
H3K4me3 fibroblast of mammary gland hg19	0.443103	1	0	0	1.01454	0.825791	PI4K2B;FAM49B;GEMIN2;HR;SMC3;TMEM91;NPEPPS;COL4A3BP;ARHGAP42;EPC2;SVEP1;CAPN1;CDON;ALG9;KHNYN;STX7;TRAFD1;IFT80;LIG3;FAM91A1;FBXO11;DKK1;CDC25A;RUNX2;TMEM131;EML5;MINPP1;PRKAR1B;WDR82;PRPF3;FKBP8;ADAM9;FAM76B;PHPT1;OBSL1;FBN2;KHDRBS1;FLII;SLC1A2;LTBP2;BCL10;LTBP3;HOXB13;TMEM240;NUAK1;WDR70;FLRT2;BAG2;MIER3;PDCD10;TMEM129;STXBP5;MARK2;GSDMD;OSBPL9;FIS1;UBE2H;ANKRD27;DTNA;SMURF2;SS18L1;RASSF7;RAB27…
H3K4me3 Jurkat hg19	0.453282	1	0	0	1.0122	0.800897	CRCP;DGKD;CCNT1;HR;TMEM91;COL4A3BP;ARHGAP42;RPS6KA5;EPC2;CEP95;CAPN1;CEP97;FBXO9;CDON;SEMA6C;ALG9;USP5;FAM91A1;ATP1B1;FBXO11;CDC25A;RUNX2;TMEM131;EML5;MINPP1;PRKAR1B;PRPF3;ADAM9;KCTD12;PHPT1;SQSTM1;SNRPA;INO80C;KHDRBS1;FLII;BCL10;MRPL13;WDR70;PDCD10;AMDHD2;NPHP1;STXBP5;BPTF;EIF2B5;OSBPL9;UBE2H;ZFHX2;ANKRD27;SMURF2;LRBA;SS18L1;SETD1A;KLHDC1;ARHGAP29;WDYHV1;RAB27B;NUP153;DNAJC13;UBAC2;PCDHGA10;CDK8…
H3K4me3 CD14-positive monocyte hg19	0.463112	1	0	0	1.00703	0.775202	ANKLE2;ZDHHC5;TMEM91;TSEN54;NIPAL2;EPC2;ACAD10;ACOT8;ALG9;TINF2;DDX10;DKK2;RUNX2;PISD;EML5;ARC;SNHG12;TRIM13;KDELR3;OBSL1;BLZF1;POM121;TMEM161B;TMTC3;SLAIN2;BCL10;MRPL13;ARPP19;ADH5;RNF216;WDR70;FLRT2;PDCD10;ERI2;DPH2;CEP70;DPH5;STXBP5;RBM12;ST3GAL3;CEP78;PLK4;BRAP;STARD13;LRBA;SS18L1;EAF1;RASSF7;LARP4;TMEM199;WDR60;RPL27A;NDUFAF2;REL;ID3;CDK12;HERPUD2;SETD4;NRP1;SETD2;HIBADH;GFM2;PRKAG1;PHF7;SMG…
H3K4me3 ES-E14 mm9	0.463571	1	0	0	1.00761	0.774649	IFT172;D16ERTD472E;PREP;CISD1;TXNDC11;PKD2L2;IL27RA;RPS6KA5;RUSC2;LONP1;CPNE2;ZFP286;ACAD12;ACOT8;COG7;SACM1L;UNC5C;ZFP618;SCAMP1;PISD;JMJD6;CSNK2B;VPS25;BLZF1;ANAPC15;NPRL3;LPAR1;LPAR2;EVPL;ADH5;SNX4;ERI2;CEP70;ST3GAL4;DPH5;SFN;STXBP5;NAA50;CAML;ZFP511;AFAP1L1;LRBA;SS18L1;EAF1;SETD1A;PBX3;RASSF7;UBAC2;PCDHGA10;ABTB2;WDR60;PPP1R1B;NMT1;REL;TECPR2;BAP1;GPR19;ACY1;GFM2;MRPS11;CLTC;SNX13;LIMD1;AIFM3…
H3K4me3 fibroblast of gingiva hg19	0.466536	1	0	0	1.00958	0.769724	FAM49B;DGKD;CCNT1;TMEM167B;IFT172;MPV17L;IRS2;TMEM91;NPEPPS;COL4A3BP;CFL2;NIPAL2;EPC2;CAPN1;CEP97;CDON;IFT80;LIG3;FAM91A1;FBXO11;DKK1;CDC25A;DKK2;RUNX2;TMEM131;EML5;PRKAR1B;WDR82;DOK7;ANKRD42;FAM76B;PHPT1;OBSL1;SNRPA;FBN2;KHDRBS1;POM121;FLII;BCL10;LTBP3;HOXB13;TMEM240;ARPP19;C3;FXR2;WDR70;PDCD10;FGF22;PDZD7;EIF2B5;FIS1;UBE2H;ANKRD27;SMURF2;LRBA;SS18L1;ARHGAP29;RAB27B;NUP153;DNAJC13;LSM5;PCDHGA10;…
H2AFZ HeLa-S3 hg19	0.468784	1	0	0	1.00932	0.764671	CCNT1;ATP5C1;EFR3A;ARHGAP42;TBK1;KIFAP3;TMPO;ACOT8;RBFOX2;MECR;IMP3;VPS33A;STX7;USP2;ALG14;UBE2E2;KCTD5;RUNX2;EML5;DYNC1LI1;WDR82;OBSL1;ANAPC1;ASF1A;BLZF1;PRR13;RNF121;KHDRBS1;PMEL;MRPL16;TMTC3;TEX261;LTBP3;ARPP19;ZMPSTE24;SNX4;PTDSS1;DPH5;QSER1;ST3GAL3;CEP78;BRAP;NEK9;ANKRD27;POLR3GL;KLHDC1;TRIP4;PYCR2;MCAT;DNAJC18;PAN3;MAN2B2;SPIRE1;MANSC1;CDK12;DCP1A;BCL2L2;TTC25;SETD4;PYGB;PYCRL;DYSF;DPY30;PE…
H3K27ac CD14-positive monocyte hg19	0.468784	1	0	0	1.00932	0.764671	TMEM183A;IFT172;GEMIN2;ZDHHC5;TESK2;TXNDC11;PLOD1;KAT7;TMPO;ACOT8;MECR;USP5;VPS33A;USP2;ALG14;UBE2E2;DDX10;KCTD5;UNC13D;JMJD6;RUFY3;ANAPC1;RNF121;PMEL;ZCCHC7;TMEM161B;LPAR1;TMTC3;LIN7C;KLC1;ADH5;ZMPSTE24;PRPSAP2;FXR2;WDR70;ORC1;BAG2;STK36;UBR7;NPHP1;DPH5;ST3GAL3;PLK4;DNAJC19;FZD3;STIL;ANKRD27;POLR3GL;LRBA;KLHDC1;NUP153;FANCC;PYCR2;ARHGAP27;DNAJC18;UEVLD;TMEM199;TBCE;NMT1;ID3;MANSC1;BAP1;MIPEP;SET…
H3K9ac CD14-positive monocyte hg19	0.468784	1	0	0	1.00932	0.764671	FHOD3;ANKLE2;IFT172;ZDHHC5;EHMT1;PLOD1;COL4A3BP;PAIP2B;SLC25A40;ACOT8;USP5;VPS33A;FBXW9;ALG14;UBE2E2;DDX10;FAM91A1;RUNX2;JMJD6;DCTD;PRPF4;ARC;SNHG12;PSME3;TRIM13;PHPT1;RPL28;ASF1A;FBN2;POM121;TMEM161B;HTRA4;LPAR1;UBR4;TMTC3;KLC1;APCDD1;ACAT2;STK36;PDCD10;TBC1D13;DPH5;GAS2L1;QSER1;TRPM4;GSDMD;BRAP;DNAJC19;STIL;POLR3GL;RASSF7;PTK2;DNAJC18;CDK8;FAM160A2;DLG5;TMEM117;TBCE;NMT1;NDUFAF2;ID3;MANSC1;LSM1…
H3K4me3 BJ hg19	0.486121	1	0	0	1.00606	0.725669	DGKD;CCNT1;IFT172;MPV17L;IRS2;SMC3;TMEM91;NPEPPS;COL4A3BP;CFL2;NIPAL2;EPC2;CAPN1;CEP97;CDON;CDKL2;KHNYN;ADAM11;UBE2E2;LIG3;FAM91A1;CDC25A;DKK2;EML5;PRPF3;DOK7;HMBS;FKBP8;FAM76B;PHPT1;RIN2;SNRPA;RNF121;KHDRBS1;LTBP2;BCL10;LTBP3;MRPL13;ARPP19;WDR70;STXBP5;TRPM4;BPTF;GSDMD;FIS1;ATP8B3;ANKRD27;SMURF2;POLR3GL;LRBA;GFPT2;SS18L1;ARHGAP29;RAB27B;NUP153;DNAJC13;TOR1B;LSM5;UBAC2;PCDHGA10;RPL27A;SP3;UST;MAN…
H2AFZ A549 hg19	0.487931	1	0	0	1.0039	0.720377	PREP;ATP5C1;TESK2;EFR3A;WDR92;CEP95;KIFAP3;CCDC93;TMPO;GABARAPL2;ALG9;MECR;IMP3;AARSD1;DYNC1LI1;PPA1;RUFY3;BLZF1;RNF121;INTU;MTTP;MRPL16;PTTG1IP;PIK3R1;OAZ2;PRDX3;EPB41L5;SNX4;PTDSS1;CYB5R3;FXR2;RNF216;WDR70;RDH11;MIER3;DPH2;GRPEL2;CEP70;TSPAN4;GAR1;DPH5;ST3GAL3;BRAP;AFAP1L1;PMM1;LRBA;FUCA1;EAF1;SETD1A;PBX3;RASSF7;WDYHV1;RAB27B;PYCR2;LARP4;MCAT;SNUPN;TMEM199;PEMT;DCP1A;CDC42SE2;SETD4;PEPD;ZMYM1;I…
H3K9ac myotube hg19	0.507035	1	0	0	1.00155	0.68023	IFT172;EHMT1;SMC3;PHYHD1;ACAD10;PAQR8;ALG9;MECR;VPS33A;FBXW9;TINF2;FAM91A1;DKK2;WDR82;PSME3;SBDS;MAL;KDELR3;ANAPC1;PRR13;TMEM161B;TMTC3;PIK3R2;SLAIN2;LTBP3;KLC1;STK4;PRPSAP2;STK36;ERI2;NPHP1;CEP70;PACSIN3;EDEM3;PLK4;BRAP;DNAJC19;FZD3;STIL;ANKRD27;LRBA;FUCA1;TRIP4;FANCC;PYCR2;TOR1B;DNAJC18;COQ5;UEVLD;COPS4;SEPSECS;TCN2;REL;PEMT;TECPR2;SETD2;ACY1;GFM2;MAST2;DPY30;KRI1;POLB;RFK;IDH3B;RAC3;CEP290;LIN…
H3K4me3 olfactory bulb mm9	0.507035	1	0	0	1.00155	0.68023	CCNT1;SPPL2A;PREP;EHMT1;TXNDC11;NDST2;ARHGAP42;DEPTOR;RPS6KA5;NIPAL2;NUSAP1;ZFP286;KHNYN;IMP3;SACM1L;CSNK2A2;FBXW9;RFX2;ALG14;1700029J07RIK;FOXP4;DKK1;RUNX2;TMEM131;MINPP1;RINT1;4930402H24RIK;PRPF3;PHPT1;VPS25;PRR13;INO80C;UBE2CBP;SDC2;ARHGEF28;MRPL16;LPAR1;UBR4;STK4;ADH5;CYB5R3;RDH12;ORC1;BAG2;DPP8;RDH11;1110051M20RIK;NPHP1;TMEM129;TSPAN4;TBC1D13;SURF6;STXBP5;FGF22;TRPM4;ABCA1;GSDMD;TMEM132C;IFI…
H3K9ac T-cell acute lymphoblastic leukemia hg19	0.507035	1	0	0	1.00155	0.68023	ANKLE2;EHMT1;ATP5C1;TESK2;PEBP1;PLOD1;TMEM91;ARHGAP42;SEMA6C;ACOT8;VPS33A;ENTPD5;CSNK2A2;FBXW9;ALG14;UBE2E2;SCAMP1;KCTD5;RUNX2;PRPF4;RUFY3;PSME3;DPEP1;ADAM9;VPS25;OBSL1;ANAPC1;RNF121;TMEM161B;UBR4;TMTC3;LTBP3;MRPL13;ADH5;SGPL1;WDR70;STK36;PDCD10;NPHP1;CEP70;GAS2L1;ST3GAL3;CEP78;FIS1;FZD3;ANKRD27;FUCA1;RASSF7;NDC80;SSH1;DNAJC18;COQ5;TMEM199;FAM160A2;TMEM117;UST;TBCE;NDUFAF2;PEMT;SFXN2;LRP10;TECPR2…
H3K4me3 testis mm9	0.507035	1	0	0	1.00155	0.68023	4930447N08RIK;TRIO;CCNT1;CCNH;SPPL2A;WBP1L;CARF;ARHGAP42;DEPTOR;RPS6KA5;NIPAL2;NUSAP1;ZFP286;PAQR8;2410006H16RIK;UNC5B;IMP3;CSNK2A2;ALG14;TAP1;ATP11B;CDYL;SCAMP1;DKK1;TMEM131;MINPP1;RINT1;PRPF3;DOK7;PHPT1;PRR13;INO80C;FBN2;LPAR1;PLA2G5;STK4;RDH12;FLRT2;DPP8;RDH11;1110051M20RIK;TGOLN1;TMEM129;TBC1D13;SURF6;SMYD3;ZC3H13;GSDMD;IFITM10;ANKRD27;ZFP873;TRIP4;WDYHV1;RAB27B;TOR1B;LSM5;SSH1;TCN2;TMEM117;P…
H3K4me3 H7 hg19	0.539164	1	0	0	0.994559	0.614374	PRR5;MDC1;SETD2;CCNT1;TMEM167B;MCM7;NCAN;MAST2;ZDHHC5;SLC2A1;HR;CHD3;CTDSPL2;COL4A3BP;ARHGAP42;SPRED1;NCS1;HMG20A;EPC2;CAPN1;DLAT;CEP97;CDON;POLG;TRIM62;ZYG11A;RFC4;KHNYN;CCDC115;PGAM1;SLC39A10;UBE2E2;TRAFD1;LIG3;FAM91A1;RHOC;TMEM131;EML5;PIGB;TBC1D1;RNF167;ARHGAP10;PRKAR1B;HMBS;UFC1;ELMO1;KCTD12;MAPRE2;SNRPA;RBMS3;KHDRBS1;POM121;AHCY;SFSWAP;WBP4;ZDHHC21;BCL10;AEBP1;LTBP3;ADAMTS12;FAM169A;TMEM240…
H3K36me3 splenic B cell mm9	0.545303	1	0	0	0.993789	0.602647	FAM49B;TMEM167B;PEBP1;IRS2;NR3C1;SMC3;IL4I1;TBK1;CFL2;CEP95;CAPN1;ACAD10;KHNYN;DAPK3;PAM16;ALG3;PRSS53;JMJD6;TMEM258;PNLDC1;CSNK2B;SRSF3;IGFALS;DUS3L;RPL28;COX19;ZFP866;ISG20L2;TEX261;DTX2;BCL10;RLF;ACAT2;ADH5;NOP9;PRDX3;GUCD1;AMDHD2;TGOLN1;BRAP;BBS1;SNHG1;CAML;UBE2C;EAF1;SETD1A;RASSF7;TYSND1;ARHGAP27;TMEM230;RPS27;NDUFAF7;REEP4;NMT1;ID3;LSM14B;XAF1;NFKBIE;LRP10;MYD88;TPRGL;BAP1;PRR5;ZFP524;CDKN1…
H3K36me3 small intestine mm9	0.545303	1	0	0	0.993789	0.602647	4930447N08RIK;TMEM167B;ATP5C1;NR3C1;NDST2;CFL2;CEP95;CAPN1;SYNPO;ACAD10;CDON;GABARAPL2;ACOT8;KHNYN;ZBTB38;DAPK3;TINF2;TRAFD1;PRSS53;RINT1;SNHG12;PSME3;PNLDC1;CSNK2B;SBDS;SRSF3;RPL28;ANAPC1;SNRPA;PRR13;COX19;MAPKAP1;HTRA4;ZFP866;LPAR2;RLF;ADH5;PRDX3;SGPL1;PRPSAP2;AMDHD2;TGOLN1;TBC1D13;SFN;FGF22;GSDMD;BBS1;SNHG1;ARHGAP27;TMEM230;TMEM199;ADCY10;SEPSECS;RPS27;TCN2;NDUFAF7;RPL27A;ID3;TRMT13;XAF1;LRP10…
H2AFZ osteoblast hg19	0.545303	1	0	0	0.993789	0.602647	FAM49B;CCNT1;IRS2;PLOD1;SMC3;ARHGAP42;RASSF3;CFL2;LONP1;CIR1;EPC2;KIFAP3;CCDC93;ACAD10;TMOD1;GABARAPL2;SEMA6C;ACOT8;ALG9;USP2;SCAMP1;KCTD5;TRPC4AP;PISD;DCTD;EML5;RUFY3;RELL1;VPS25;ANAPC1;ASF1A;BLZF1;ARL8B;PRR13;RNF121;COX19;ZCCHC7;RNASEH2A;FAM114A1;INTU;SHC1;MRPL16;UBR4;PIK3R2;LTBP2;RLF;PRPF8;RASGRP3;EPB41L5;NUAK1;PTDSS1;PRPSAP2;RNF216;PACSIN3;KIF3C;EDEM3;GSDMD;BBS1;TOR1A;RASSF7;TRIP4;PYCR2;MCAT;…
H2AFZ K562 hg19	0.545303	1	0	0	0.993789	0.602647	FAM49B;TMEM167B;CCNH;GEMIN2;SPPL2A;PEBP1;RPL6;EFR3A;PAIP2B;CIR1;CEP95;KIFAP3;CCDC93;TLE4;GABARAPL2;VPS33A;FBXW9;PAM16;ALG14;UBE2E2;ALG3;KCTD5;NRBP1;RUNX2;PISD;DYNC1LI1;RAB30;RUFY3;FKBP8;ANKRD42;HECA;PHPT1;ANAPC1;ASF1A;COX19;PMEL;RNASEH2A;FAM114A1;MRPL16;UBR4;RTF1;RLF;PRPF8;PRDX3;PRPSAP2;HMGXB4;FXR2;RDH12;WDR70;STK36;AMDHD2;DPH2;CEP78;BBS1;UBE2H;FZD3;OSBPL5;LRBA;SS18L1;SETD1A;PHC3;MCAT;TJAP1;VANGL…
H3K4me3 heart mm9	0.555839	1	0	0	0.993238	0.583305	IFT172;CISD1;GDE1;PKD2L2;NDST2;RPS6KA5;NIPAL2;CPNE2;ZFP286;PAQR8;2410006H16RIK;ALG9;COG7;IMP3;CSNK2A2;TINF2;SCAMP1;DKK1;PISD;ARC;PRR13;SDC2;NPRL3;ZFP866;MRPL16;LPAR1;EVPL;ADH5;ZMPSTE24;RDH12;RDH11;DPH2;1110051M20RIK;TGOLN1;ST3GAL4;SURF6;ABCA1;GSDMD;BBS1;CDK18;IFITM10;ZFP873;TRIP4;WDYHV1;PCDHGA10;RPS27;WNK1;PPP1R1B;MMS19;ZFP871;PYGB;PHF7;PFAS;AIFM3;SPTLC2;TRIM2;NCS1;TCP11L1;TCP11L2;ARIH1;DLAT;SREB…
H3K36me3 CH12.LX mm9	0.557419	1	0	0	0.99385	0.580844	TMEM183A;ATP5C1;SMC3;NDST2;TBK1;D230025D16RIK;CEP95;ACAD10;ACAD12;GABARAPL2;2410006H16RIK;MECR;METTL2;DAPK3;ALG3;ZFP617;GTPBP1;PPA2;PPA1;RUFY3;PSME3;PNLDC1;CSNK2B;HMBS;DUS3L;RPL28;ANAPC15;MAPKAP1;MTTP;ZFP866;MRPL16;LPAR2;TEX261;BCL10;ADH5;PRDX3;SNX4;GUCD1;CYB5R3;RNF216;ERI2;DPH2;1110051M20RIK;1810024B03RIK;GAR1;APOE;ST3GAL3;GSDMD;BBS1;WWTR1;ZFP511;SETD1A;MCAT;NDUFAF7;WNK1;RPL27A;NMT1;NDUFAF2;RANB…
H3K4me3 brain microvascular endothelial cell hg19	0.563168	1	0	0	0.99036	0.568643	PI4K2B;FAM49B;DGKD;IFT172;IRS2;TMEM91;NPEPPS;COL4A3BP;NIPAL2;EPC2;SVEP1;CAPN1;CDON;KHNYN;IFT80;LIG3;FAM91A1;FBXO11;DKK1;CDC25A;TMEM131;EML5;PRKAR1B;WDR82;PRPF3;FKBP8;FAM76B;KCTD12;PHPT1;OBSL1;SNRPA;FBN2;KHDRBS1;POM121;FLII;SLAIN2;LTBP2;BCL10;LTBP3;TMEM240;ARPP19;NUAK1;WDR70;FLRT2;BAG2;PDCD10;STXBP5;ZC3H14;N4BP1;BPTF;GSDMD;OSBPL9;FIS1;UBE2H;ZFHX2;ATP8B3;ANKRD27;SMURF2;LRBA;SS18L1;OSBPL2;KLHDC1;RAB…
H3K4me3 fibroblast of skin of abdomen hg19	0.573251	1	0	0	0.988278	0.549909	FAM49B;CCNT1;TMEM167B;IFT172;MPV17L;HR;TMEM91;COL4A3BP;EPC2;SVEP1;CAPN1;CEP97;CDON;TRAFD1;IFT80;LIG3;FBXO11;DKK1;CDC25A;TMEM131;EML5;MINPP1;PRKAR1B;WDR82;FKBP8;ANKRD42;FAM76B;PHPT1;OBSL1;SNRPA;FBN2;KHDRBS1;POM121;FLII;BCL10;LTBP3;TMEM240;ARPP19;NUAK1;WDR70;FLRT2;BAG2;PDCD10;STXBP5;MARK2;BPTF;EIF2B5;OSBPL9;FIS1;UBE2H;ATP8B3;ANKRD27;SMURF2;LRBA;SS18L1;RAB27B;NUP153;UBAC2;PCDHGA10;RPL27A;SP3;MANSC1;…
H3K4me3 cardiac fibroblast hg19	0.57426	1	0	0	0.989893	0.549067	FAM49B;DGKD;CCNT1;TMEM167B;IFT172;GEMIN2;IRS2;NR3C1;SMC3;TMEM91;NPEPPS;COL4A3BP;CFL2;NIPAL2;SACS;EPC2;SVEP1;CAPN1;CEP97;CDON;CDKL2;ALG9;KHNYN;ADAM11;UBE2E2;IFT80;LIG3;FAM91A1;FBXO11;DKK1;CDC25A;DKK2;TMEM131;EML5;PRKAR1B;WDR82;PRPF3;DOK7;HMBS;ANKRD42;FAM76B;KCTD12;PHPT1;OBSL1;FBN2;KHDRBS1;POM121;FLII;LTBP2;BCL10;LTBP3;MRPL13;TMEM240;ARPP19;EPB41L5;NUAK1;WDR70;FLRT2;BAG2;STXBP5;SMYD3;ZC3H14;PAG1;FG…
H3K4me3 fibroblast of villous mesenchyme hg19	0.577533	1	0	0	0.987145	0.541933	FAM49B;DGKD;IFT172;MPV17L;IRS2;SMC3;TMEM91;COL4A3BP;NIPAL2;CAPN2;SACS;EPC2;SVEP1;CAPN1;CEP97;CDON;IFT80;LIG3;FBXO11;DKK1;CDC25A;DKK2;TMEM131;EML5;PRKAR1B;PRPF3;DOK7;FKBP8;ANKRD42;FAM76B;PHPT1;OBSL1;SNRPA;RNF121;FBN2;KHDRBS1;POM121;LTBP2;BCL10;LTBP3;MRPL13;ARPP19;FXR2;WDR70;FLRT2;MIER3;BPTF;GSDMD;UBE2H;ATP8B3;SMURF2;SS18L1;RASSF7;ARHGAP29;RAB27B;NUP153;LSM5;UBAC2;PCDHGA10;RPL27A;SP3;TBCE;NMT1;REL;…
H3K36me3 spleen mm9	0.583236	1	0	0	0.986025	0.531629	TMEM183A;TMEM167B;IRS2;NR3C1;SMC3;RPL6;IL27RA;NDST2;PYCARD;IL4I1;CFL2;PHYHD1;CEP95;GABARAPL2;2410006H16RIK;SMARCC2;VPS33A;DAPK3;TINF2;PAM16;TAP1;UNC13D;PRSS53;NUP210L;SNHG12;RUFY3;PNLDC1;CLPP;CSNK2B;RPP21;SBDS;SRSF3;RPL28;MAPKAP1;HTRA4;MRPL16;ISG20L2;LPAR2;PIK3R2;ZFP507;FOXO3;ARPP19;RLF;PRDX3;DPP8;AMDHD2;TGOLN1;SFN;APOE;FGF22;BRAP;SNHG1;UBE2C;EAF1;SETD1A;RASSF7;PYCR2;ARHGAP27;TMEM199;ADCY10;RPS27…
H3K4me1 spleen mm9	0.583236	1	0	0	0.986025	0.531629	FHOD3;MPV17L;IPP;CISD1;TESK2;CELSR1;ARHGAP42;RUSC2;NIPAL2;PHYHD1;CIR1;SEMA6C;COG7;USP2;UBE2E2;LMO7;SCAMP1;NPNT;ATG14;DKK1;UNC13D;TMEM131;PISD;EML5;RINT1;PPA1;ADAM9;HECA;VPS25;UBE2CBP;RNASEH2A;DDX4;FAM114A1;ARHGEF28;TMTC3;AGAP1;LTBP2;AEBP1;APCDD1;MRPL13;EVPL;TMEM240;SGPL1;AMDHD2;1810024B03RIK;CCDC32;ZC3H13;FGF22;QSER1;ST3GAL3;GSDMD;PLK4;EIF2B5;NEK9;BBS1;CDK18;STARD13;ZFHX2;PMM1;LRBA;OSBPL3;ARHGAP2…
H3K9ac ES-E14 mm9	0.583236	1	0	0	0.986025	0.531629	PREP;TXNDC11;PLOD1;PKD2L2;CELSR1;EFTUD2;COL4A3BP;ARHGAP42;SLC25A40;CPNE2;NUP210;VPS33A;UBE2E2;LIG3;TMEM131;DOK7;FKBP8;PHPT1;VPS25;ZFPM1;ANAPC1;ASF1A;BLZF1;POM121;FAM114A1;ARHGEF28;NPRL3;ISG20L2;LPAR1;UBR4;OAZ2;SNX4;FXR2;ORC1;UBR7;ERI2;STXBP5;ZC3H13;5031439G07RIK;QSER1;TMEM132C;RASL10A;SETD1A;TMEM230;DNAJC18;VANGL1;PCDHGA10;WDR60;MAN2B2;NDUFAF2;REL;CREBRF;MANSC1;SETD4;NRP1;PPP1R13B;EIF4E3;MEGF10;M…
H3K27ac keratinocyte hg19	0.583236	1	0	0	0.986025	0.531629	FAM49B;IFT172;ZDHHC5;PLOD1;SMC3;TMEM91;PHYHD1;CPNE2;ACAD10;CDON;BORA;VPS33A;FBXW9;USP2;KCTD5;TRPC4AP;PISD;JMJD6;PRPF4;HECA;SQSTM1;RPL28;ANAPC1;SNRPA;PRR13;RNF121;INTU;ISG20L2;UBR4;LPAR2;PIK3R2;LIN7C;KLC1;ACAT2;PRPSAP2;RNF216;WDR70;STK36;UBR7;CEP70;DPH5;ZC3H13;ST3GAL3;CEP78;EDEM3;BRAP;STARD13;AFAP1L1;OSBPL3;KLHDC1;RASSF7;TRIP4;WDYHV1;TOR1B;MCAT;DNAJC18;PCDHGA10;COPS4;CDK8;FAM160A2;TCN2;ZFP62;TBCE;…
H3K4me3 HL-60 hg19	0.59842	1	0	0	0.982364	0.504406	FHOD3;FAM49B;DGKD;CCNT1;SPPL2A;IRS2;TMEM91;COL4A3BP;ARHGAP42;RUSC2;NIPAL2;CAPN1;CEP97;CDON;UBE2E2;FBXO11;CDC25A;TMEM131;PISD;EML5;PRKAR1B;HMBS;OBSL1;SNRPA;FBN2;KHDRBS1;PMEL;POM121;NPRL3;SLAIN2;LTBP2;BCL10;APCDD1;WDR70;MIER3;AMDHD2;NPHP1;STXBP5;KIF3C;MARK2;TRPM4;PPP1R26;GSDMD;EIF2B5;ZFHX2;ANKRD27;SMURF2;LRBA;SS18L1;KLHDC1;NUP153;DNAJC13;ARHGAP27;PCDHGA10;EXT1;TMEM117;SP3;TBCE;NMT1;REL;MANSC1;MMS19…
H3K4me3 choroid plexus epithelial cell hg19	0.598431	1	0	0	0.983162	0.504798	PI4K2B;FAM49B;CCNT1;TMEM167B;IFT172;MPV17L;IRS2;TMEM91;NPEPPS;COL4A3BP;NIPAL2;EP300;CAPN1;CDON;CDKL2;UBE2E2;IFT80;LIG3;FAM91A1;FBXO11;DKK1;CDC25A;DKK2;RUNX2;TMEM131;RUNX1;EML5;PRKAR1B;WDR82;FKBP8;PHPT1;OBSL1;FBN2;KHDRBS1;FLII;BCL10;TMEM240;ARPP19;FXR2;WDR70;MIER3;PDCD10;ZC3H14;BPTF;FIS1;ZFHX2;ATP8B3;ANKRD27;SMURF2;POLR3GL;LRBA;SS18L1;ARHGAP29;RAB27B;NUP153;UBAC2;PCDHGA10;RPL27A;SP3;PPP1R1B;NDUFAF…
H3K4me3 astrocyte of the spinal cord hg19	0.611951	1	0	0	0.979881	0.481223	FAM49B;DGKD;CCNT1;CCNI;IFT172;MPV17L;IRS2;SMC3;TMEM91;COL4A3BP;NIPAL2;EPC2;SVEP1;CAPN1;CEP97;CDON;ALG9;IFT80;LIG3;FAM91A1;FBXO11;DKK1;CDC25A;RUNX2;TMEM131;EML5;PRKAR1B;PRPF3;HMBS;FAM76B;PHPT1;OBSL1;FBN2;KHDRBS1;LTBP2;BCL10;LTBP3;TMEM240;ARPP19;NUAK1;WDR70;FLRT2;STXBP5;BPTF;GSDMD;EIF2B5;UBE2H;ANKRD27;SMURF2;SS18L1;ARHGAP29;RAB27B;NUP153;UBAC2;PCDHGA10;CDK8;RPL27A;SP3;PPP1R1B;PEMT;MANSC1;GPR19;MAP3…
H3K4me3 NT2-D1 hg19	0.620489	1	0	0	0.978261	0.466873	ZDHHC5;ATP5C1;PLOD1;ARHGAP42;RASSF3;CIR1;ARHGEF40;ACAD10;ACOT8;VPS33A;USP2;ZCRB1;FAM91A1;ATP1B1;KCTD5;DKK2;JMJD6;EML5;PRPF4;PSME3;KDELR3;FKBP3;ANAPC1;FBN2;STXBP1;UBR4;TMTC3;PIK3R2;LTBP3;ADH5;STK36;PDCD10;TSPAN4;ST3GAL4;DPH5;FGF22;CEP78;EDEM3;BRAP;EIF2B5;DNAJC19;POLR3GL;LRBA;RAB27B;DNAJC13;SSH1;COQ5;COPS4;CDK8;WDR60;MAN2B2;TMEM117;SP3;NMT1;PEMT;SPIRE1;MANSC1;SFXN2;MYD88;HERPUD2;SETD4;SETD2;ACY1;WD…
H3K79me2 myotube hg19	0.620489	1	0	0	0.978261	0.466873	IFT172;GEMIN2;IPP;GDE1;ATP5C1;PEBP1;PLOD1;TMEM91;SOX8;ACAD10;ACOT8;ALG9;COG7;VPS33A;ENTPD5;PAM16;ALG14;ALG3;LIG3;AARSD1;NPNT;DKK1;KCTD5;PRPF4;SNHG12;PSME3;PRPF3;SBDS;KDELR3;PHPT1;VPS25;ANAPC1;PRR13;POM121;RNASEH2A;NPRL3;MRPL16;TEX261;PTDSS1;PRPSAP2;WDR70;RDH11;MIER3;UBR7;AMDHD2;NPHP1;TBC1D13;ST3GAL4;ZC3H14;TRPM4;BRAP;BBS1;CDK18;SNHG1;TOR1A;PMM1;UBE2C;MCAT;DNAJC18;COQ5;PCDHGA10;SEPSECS;RPS27;MAN2B…
H3K4me2 CD14-positive monocyte hg19	0.620489	1	0	0	0.978261	0.466873	ANKLE2;IFT172;ZDHHC5;IPP;PLOD1;TSEN54;PAIP2B;RPS6KA5;CPNE2;USP5;VPS33A;FBXW9;USP2;ALG14;DDX10;SCAMP1;KCTD5;PISD;DCTD;DYNC1LI1;PRPF4;RAB30;ARC;SNHG12;DOK7;TRIM13;ANKRD42;KDELR3;ANAPC1;INTU;EPB41;TMTC3;BCL10;LTBP3;ACAT2;EPB41L5;STK36;PDCD10;NPHP1;GAR1;DPH5;QSER1;PDZD7;ST3GAL3;CEP78;DNAJC19;STARD13;STIL;UBE2C;GFPT2;RASSF7;ARHGAP27;NDC80;WDR60;DLG5;SPIRE1;MANSC1;GFM2;MRPS11;PRKAG1;DPY30;FOXM1;AIFM3;T…
H3K27ac Panc1 hg19	0.620489	1	0	0	0.978261	0.466873	TMEM183A;PANK1;IFT172;GEMIN2;IPP;PLOD1;EFTUD2;CIR1;ACAD10;CDON;CDKL2;ALG9;VPS33A;FBXW9;TINF2;ALG3;DDX10;ATG14;FAM91A1;CDC25A;PISD;PRPF4;SNHG12;PSME3;RPL28;BLZF1;UBR4;TMTC3;LIN7C;KLC1;STK4;ZMPSTE24;PRDX3;GJC1;SNX4;PRPSAP2;RNF216;WDR70;ORC1;STK36;GRPEL2;NPHP1;TSPAN4;SFN;ZC3H13;CEP78;BRAP;DNAJC19;UBE2H;TOR1A;ANKRD27;RAB27B;MCAT;DNAJC18;COQ5;COPS4;SEPSECS;TCN2;PPP1R1B;MYD88;MXD3;BCL2L2;MRPS15;MCM7;MR…
H3K4me3 megakaryocyte mm9	0.624356	1	0	0	0.979641	0.461444	TMEM167B;MPV17L;IL27RA;LOXL2;IL4I1;PAIP2B;ARHGAP42;TBK1;WDR92;NIPAL2;GM5577;CIR1;SOX8;KIFAP3;TLE4;SEMA6C;USP5;SACM1L;RFX2;ALG14;ALG3;TRAFD1;UNC5C;ZFP618;LIG3;LMO7;ATG14;ATP1B1;RUNX2;PISD;PPA1;PRPF3;ANKRD42;ADAM9;RELL1;RPL28;FBN2;ZFP105;FLII;C030034L19RIK;ARHGEF28;NOTCH4;MRPL16;PLA2G5;FBXO46;AEBP1;MRPL13;NOP9;CORO1C;ORC1;ERI2;1810024B03RIK;TMEM129;SURF6;CEP78;EDEM3;GSDMD;NEK9;WWTR1;TMEM132C;ZFP511…
H3K4me3 GM06990 hg19	0.642198	1	0	0	0.972593	0.430721	DGKD;CCNT1;SMC3;TMEM91;COL4A3BP;NIPAL2;SACS;EPC2;CAPN1;CEP97;FBXO9;CDON;STX7;ADAM11;ALG14;TRAFD1;IFT80;LIG3;FBXO11;CDC25A;EML5;PRKAR1B;SQSTM1;FBN2;KHDRBS1;POM121;BCL10;ARPP19;PDCD10;AMDHD2;NPHP1;STXBP5;BPTF;GSDMD;EIF2B5;FIS1;ATP8B3;ANKRD27;SMURF2;LRBA;SS18L1;NUP153;DNAJC13;LSM5;UBAC2;PCDHGA10;RPL27A;SP3;ID3;MMS19;MYD88;GPR19;CDKN1A;MCM7;HEXB;MAST2;SLC2A1;CHD3;CTDSPL2;LIMD1;PPP1R9B;ZCWPW1;SPRED2;S…
H3K79me2 T-cell acute lymphoblastic leukemia hg19	0.656733	1	0	0	0.970497	0.408072	IPP;TESK2;PEBP1;PLOD1;PKD2L2;TMEM91;IL27RA;ARHGAP42;CEP95;SEMA6C;ACOT8;ALG9;MECR;USP5;VPS33A;ENTPD5;FBXW9;DAPK3;ALG14;AARSD1;RUNX2;RINT1;RAB30;CLPP;SBDS;FAM76B;PHPT1;SQSTM1;DUS3L;RPL28;VPS25;RNASEH2A;MTTP;PIK3R2;CAMSAP2;SGPL1;PRPSAP2;WDR70;DPH2;STXBP5;CEP78;BBS1;ZFHX2;ATP8B3;PMM1;UBE2C;POLR3GL;EAF1;RASSF7;TRIP4;SNUPN;DNAJC18;COQ5;UEVLD;TMEM199;MAN2B2;PEMT;BCL2L2;BAP1;MIPEP;TTC25;ACY1;MRPS11;TNFAI…
H3K27ac A549 hg19	0.657896	1	0	0	0.976013	0.408665	TMEM183A;IFT172;ZDHHC5;EHMT1;TXNDC11;PLOD1;IL4I1;ARHGAP42;RPS6KA5;RASSF3;EPC2;KAT7;CPNE2;ACAD10;TLE4;SEMA6C;ACOT8;RBFOX2;SMARCC2;BORA;MECR;USP5;VPS33A;FBXW9;DAPK3;USP2;TINF2;DDX10;FOXP4;ATG14;FAM91A1;KCTD5;EML5;PRPF4;PSME3;RELL1;SQSTM1;ANAPC1;TMEM161B;FBLIM1;UBR4;TMTC3;PIK3R2;SLAIN2;LTBP3;HOXB13;KLC1;ZMPSTE24;C3;EPB41L5;PTDSS1;WDR70;STK36;AMDHD2;NPHP1;CEP70;ZC3H13;ST3GAL3;CEP78;EDEM3;BRAP;DNAJC19…
H3K4me3 GM12864 hg19	0.671273	1	0	0	0.959115	0.382284	SETD4;CDKN1A;DGKD;CCNT1;MAST4;MCM7;MAST2;ICA1;CTDSPL2;TMEM91;PPP1R9B;ZCWPW1;ARHGAP42;SPRED1;RUSC2;XPO6;TCP11L1;HMG20A;CEP97;UPF2;USP5;PGAM1;SACM1L;TNFRSF19;SLC39A10;UBE2E2;RHOC;FBXO11;CDC25A;TMEM131;EML5;PIGB;TBC1D1;PDIK1L;RASA4;RASA1;MAPRE2;B4GALT7;RBMS2;HBEGF;POM121;GRAMD1A;RNF38;ISG20L2;PRICKLE2;ZDHHC21;BCL10;FAM117B;PTDSS1;SH3BP1;WDR70;MXI1;CTHRC1;FDXACB1;EIF2B5;ZFHX2;ANKRD27;SEMA4B;SS18L1;NU…
H3K4me3 HCT116 hg19	0.675589	1	0	0	0.966691	0.379108	PI4K2B;CRCP;DGKD;CCNT1;HR;SMC3;TMEM91;ARHGAP42;RPS6KA5;EPC2;CEP95;CAPN1;CEP97;CDON;TMOD1;ALG14;AARSD1;FAM91A1;FBXO11;CDC25A;TMEM131;EML5;MINPP1;PRKAR1B;DOK7;FKBP8;PHPT1;SQSTM1;SNRPA;KHDRBS1;PMEL;POM121;FLII;LTBP3;WDR70;MIER3;PDCD10;AMDHD2;NPHP1;BPTF;GSDMD;EIF2B5;UBE2H;ANKRD27;SMURF2;LRBA;SS18L1;SETD1A;RAB27B;NUP153;DNAJC13;UBAC2;PCDHGA10;MOB1B;PAN3;SP3;NMT1;ID3;RNF220;TTC25;SETD4;SETD2;FAM45A;HEX…
H3K4me3 fibroblast of pedal digit skin hg19	0.682133	1	0	0	0.965272	0.369246	FAM49B;CCNT1;IFT172;MPV17L;SPPL2A;IRS2;TMEM91;NPEPPS;EFR3A;COL4A3BP;NIPAL2;EPC2;SVEP1;CAPN1;CEP97;CDON;KHNYN;FAM91A1;FBXO11;DKK1;CDC25A;RUNX2;TMEM131;EML5;PRKAR1B;DOK7;ANKRD42;FAM76B;PHPT1;OBSL1;FBN2;KHDRBS1;POM121;FLII;SLAIN2;LTBP2;BCL10;LTBP3;ARPP19;EPB41L5;FXR2;WDR70;BAG2;STXBP5;ZC3H14;BPTF;GSDMD;STARD13;ANKRD27;SMURF2;POLR3GL;SS18L1;ARHGAP29;RAB27B;NUP153;LSM5;UBAC2;PCDHGA10;MLXIPL;TCN2;RPL27…
H3K4me3 Caco-2 hg19	0.686023	1	0	0	0.964279	0.363383	FHOD3;DGKD;MPV17L;SPPL2A;IRS2;SMC3;TMEM91;COL4A3BP;ARHGAP42;NIPAL2;SACS;EPC2;CAPN1;CEP97;CDON;ALG9;KHNYN;TINF2;LIG3;FBXO11;DKK1;CDC25A;TMEM131;EML5;PRKAR1B;DOK7;FAM76B;OBSL1;SNRPA;RNF121;KHDRBS1;FLII;LTBP2;BCL10;LTBP3;WDR70;BAG2;PDCD10;STXBP5;BPTF;PPP1R26;ANKRD27;SMURF2;POLR3GL;LRBA;GFPT2;SS18L1;KLHDC1;RAB27B;NUP153;DNAJC13;TOR1B;LSM5;UBAC2;PCDHGA10;RPL27A;SP3;NDUFAF2;ID3;MMS19;TRIM71;MCM7;HEXB;M…
H2AFZ CD14-positive monocyte hg19	0.691665	1	0	0	0.962733	0.354914	ANKLE2;TRIO;CCNT1;GEMIN2;ATP5C1;PLOD1;IL4I1;EFR3A;ARHGAP42;TBK1;WDR92;PPP2R1A;LONP1;ARHGEF40;ACAD10;TMPO;SEMA6C;ACOT8;ENTPD5;STX7;ZCRB1;AARSD1;CDYL;FBXO11;KCTD5;RUNX2;TMEM131;JMJD6;PRPF4;RAB31;FKBP8;ELMO1;RIN2;ANAPC1;ASF1A;PRR13;RNF121;FBN2;RNASEH2A;MAPKAP1;LPAR1;UBR4;LTBP3;HOXB13;ACAT2;RASGRP3;STK36;TBC1D13;SURF6;ZC3H13;ZC3H14;CEP78;NAA50;STIL;GFPT2;RASSF7;MCAT;DNAJC18;PCDHGA10;TMEM199;MOB1A;RPS…
H3K27ac osteoblast hg19	0.691665	1	0	0	0.962733	0.354914	FHOD3;IFT172;PREP;ZDHHC5;RASSF3;RUSC2;NUSAP1;KAT7;CAPN1;ACAD10;TMPO;CDON;CDKL2;GABARAPL2;ACOT8;MECR;VPS33A;ENTPD5;FBXW9;USP2;PAM16;UBE2E2;CDC25A;PISD;JMJD6;PSME3;CLPP;TRIM13;HECA;FKBP3;ANAPC1;SNRPA;TMEM161B;NPRL3;ISG20L2;TMTC3;PIK3R2;AEBP1;LTBP3;ADAMTS12;STK4;GJC1;EPB41L5;PTDSS1;STK36;NPHP1;TSPAN4;DPH5;BRAP;EIF2B5;TOR1A;LRBA;KLHDC1;RAB27B;MCAT;DNAJC18;COQ5;PCDHGA10;UEVLD;COPS4;FAM160A2;UST;PEMT;S…
H3K4me1 thymus mm9	0.691665	1	0	0	0.962733	0.354914	ANKLE2;MPG;CISD1;WBP1L;HR;NR3C1;NUDT3;IL27RA;LOXL2;RASSF3;GM5577;SACS;TMOD1;SEMA6C;COG7;NUP210;VPS33A;DAPK3;ZFP618;LMO7;SCAMP1;FOXP4;RUNDC3A;GTPBP1;RUNX2;RUNX1;JMJD6;ARC;PPA1;PHPT1;ZFP105;RNASEH2A;ANAPC15;FLII;ARHGEF28;MRPL16;AEBP1;EVPL;UBR7;AMDHD2;CEP70;SURF6;CCDC32;SMYD3;TPPP;ARSB;GSDMD;STARD13;SS18L1;RASSF7;ARHGAP29;TJAP1;FAM160A2;TCN2;NDUFAF7;TMEM117;MANSC1;LIN54;MCM7;MOGAT2;CPQ;MAST2;ITGB2;Z…
H3K4me3 epithelial cell of esophagus hg19	0.720653	1	0	0	0.95705	0.313527	DGKD;SMC3;TMEM91;CEP95;SVEP1;CAPN1;CDON;KHNYN;FBXW9;STX7;TRAFD1;IFT80;LIG3;FAM91A1;FBXO11;DKK1;CDC25A;DKK2;TMEM131;EML5;PRKAR1B;WDR82;PRPF3;HMBS;FKBP8;FAM76B;PHPT1;OBSL1;FBN2;KHDRBS1;POM121;FLII;LTBP3;ADAMTS12;RNF216;WDR70;FLRT2;BAG2;PDCD10;NPHP1;STXBP5;SMYD3;MARK2;TRPM4;BPTF;EIF2B5;FIS1;UBE2H;ANKRD27;SMURF2;LRBA;SS18L1;NUP153;UBAC2;PCDHGA10;WDR60;RPL27A;SP3;PPP1R1B;TBCE;ID3;MYD88;RNF220;GPR19;NR…
H3K4me1 G1E mm9	0.72193	1	0	0	0.960873	0.313078	FHOD3;TMEM167B;IFT172;GEMIN2;IPP;CISD1;GDE1;TESK2;PLOD1;EFR3A;PAIP2B;DEPTOR;RASSF3;SOX8;CAPN1;KIFAP3;CCDC93;FBXO9;PAQR8;RBFOX2;TAP1;NPNT;ATG14;RUNDC3A;PISD;4930402H24RIK;PPA1;DOK7;HECA;RELL1;FKBP3;ZFP105;ZFP868;C030034L19RIK;NOTCH4;STXBP1;LPAR2;DTX2;FBXO46;EVPL;ACAT2;CAMSAP2;ZFP58;RDH12;RNF216;WDR70;TMEM248;UBR7;PACSIN3;STXBP5;TPPP;ZC3H13;CD276;ST3GAL3;GSDMD;OSBPL9;BBS1;CAML;STIL;ZFP873;PBX3;NR1D…
H3K9ac fibroblast of dermis hg19	0.725016	1	0	0	0.954969	0.307082	FAM49B;IFT172;PREP;ZDHHC5;EHMT1;HR;PLOD1;RPS6KA5;WDR92;RUSC2;SYNPO;PAQR8;SEMA6C;BORA;MECR;VPS33A;ENTPD5;USP2;SCAMP1;FAM91A1;PISD;JMJD6;PRPF4;PSME3;RIN2;ASF1A;PRR13;RNF121;TMEM161B;INTU;TMTC3;LIN7C;MRPL13;SGPL1;STK36;CEP70;TMEM129;QSER1;ST3GAL3;CEP78;NAA50;DNAJC19;NEK9;STARD13;TOR1A;LRBA;TRIP4;RAB27B;PYCR2;MCAT;PTK2;PCDHGA10;FAM160A2;TCN2;TMEM117;TBCE;PEMT;MANSC1;RBM26;ACY1;MRPS11;DPY30;CHD3;TNFAI…
H3K4me1 HCT116 hg19	0.725016	1	0	0	0.954969	0.307082	CCNI;MPG;PANK1;IFT172;RORC;GDE1;TESK2;LOXL2;EFTUD2;DEPTOR;RUSC2;NIPAL2;CAPN2;CAPN1;ARHGEF40;CDKL2;CSNK2A2;DAPK3;USP2;AARSD1;UNC13D;NRBP1;DCTD;ARC;PRKAR1B;PRPF3;ANKRD42;TLN2;ASF1A;CDS1;KHDRBS1;PMEL;SPTBN5;FLII;MAPKAP1;ISG20L2;SLAIN2;KLC1;EVPL;GJC1;EPB41L5;NUAK1;BCL2L11;RDH12;TBC1D13;PACSIN3;ARSB;TRPM4;GSDMD;FZD3;AKIRIN1;UBE2C;TYSND1;RAB27B;PHC3;MLXIPL;REEP4;NDUFAF2;OSBPL1A;MYD88;PICALM;MIPEP;SETD4…
H3K9ac fibroblast of lung hg19	0.725016	1	0	0	0.954969	0.307082	FAM49B;ZDHHC5;SMC3;KAT7;CDKL2;MECR;TINF2;UBE2E2;SCAMP1;PRPF4;NUP210L;PSME3;RIN2;ANAPC1;FBN2;TMEM161B;TMTC3;LPAR2;LTBP3;LIN7C;TMEM240;CAMSAP2;ORC1;STK36;UBR7;CEP70;TMEM129;DPH5;ST3GAL3;CEP78;BPTF;BRAP;TRIP4;WDYHV1;RAB27B;PYCR2;PTK2;DNAJC18;PCDHGA10;UEVLD;CDK8;SEPSECS;TCN2;WNK1;ZFP62;TMEM117;NMT1;PEMT;STRN;MANSC1;PYGB;SETD2;RBM26;GFM2;MRPS11;DPY30;ARHGAP5;FOXM1;AKAP10;RFK;IDH3B;TCP11L2;CEP290;POLE;…
H3K79me2 H1-hESC hg19	0.725016	1	0	0	0.954969	0.307082	GEMIN2;CISD1;PEBP1;CEP95;ACAD10;CDKL2;SEMA6C;ACOT8;MECR;VPS33A;TRAFD1;GTPBP1;KCTD5;JMJD6;PRPF4;PSME3;CLPP;PRPF3;HMBS;FAM76B;DUS3L;VPS25;KHDRBS1;COX19;POM121;RNASEH2A;MRPL16;ARHGAP19;TEX261;RTF1;ZMPSTE24;SNX4;CYB5R3;PRPSAP2;HMGXB4;STK36;MIER3;UBR7;DPH2;TSPAN4;TBC1D13;ST3GAL4;APOE;ST3GAL3;CEP78;BRAP;NEK9;BBS1;FIS1;EAF1;RASSF7;TRIP4;NDC80;COQ5;TMEM199;WDR60;TBCE;NMT1;PEMT;ID3;MRPS15;MCM7;PYCRL;MRPS1…
H3K4me3 B cell hg19	0.732632	1	0	0	0.96128	0.299066	CRCP;CCNT1;TMEM167B;CCNI;MPV17L;TXNDC11;PEBP1;HR;SMC3;TMEM91;COL4A3BP;EPC2;CEP95;CAPN1;CEP97;CDON;CDKL2;ALG9;USP5;STX7;UBE2E2;DDX10;LIG3;ZCRB1;AARSD1;FBXO11;DKK1;TRPC4AP;CDC25A;TMEM131;PISD;TOM1L2;ARC;CRISPLD1;PSME3;PRPF3;ADAM9;RELL1;PHPT1;ANAPC1;KHDRBS1;ZCCHC7;POM121;INTU;LTBP2;LTBP3;HOXB13;APCDD1;MRPL13;TMEM240;SGPL1;PTDSS1;HMGXB4;WDR70;BAG2;ERI2;NPHP1;GAR1;PPP1R26;GSDMD;EIF2B5;OSBPL9;NEK9;BBS1…
H3K4me3 epithelial cell of proximal tubule hg19	0.735105	1	0	0	0.947627	0.291624	CCNT1;CCNI;PANK1;HR;NPEPPS;NIPAL2;SACS;CEP97;CDON;CSNK1G3;ALG9;KHNYN;STX7;LIG3;ATG14;ATP1B1;FBXO11;DKK1;CDC25A;RUNX2;TMEM131;EML5;TOM1L2;KCTD12;SQSTM1;RIN2;OBSL1;KHDRBS1;ZCCHC7;POM121;LTBP2;LTBP3;HOXB13;MRPL13;WDR70;ST3GAL3;GSDMD;EIF2B5;OSBPL5;LRBA;SS18L1;KLHDC1;RAB27B;NUP153;DNAJC13;TOR1B;UBAC2;PCDHGA10;TCN2;RPL27A;SP3;ID3;MANSC1;TTC25;CLTC;CHD3;CTDSPL2;SMG8;NGRN;SPRED1;HMG20A;DLAT;JARID2;TGIF1;…
H3K4me3 astrocyte of the cerebellum hg19	0.741201	1	0	0	0.944925	0.282989	FAM49B;CRCP;CCNT1;CCNI;TMEM91;COL4A3BP;CIR1;EPC2;CEP95;KAT7;CAPN1;PKNOX1;CDON;CDKL2;ALG9;UBE2E2;DDX10;IFT80;LIG3;NPNT;FBXO11;DKK1;TRPC4AP;RUNX2;JMJD6;EML5;TOM1L2;DOK7;HMBS;ZCCHC7;POM121;RNASEH2A;LTBP2;BCL10;LTBP3;MRPL13;TMEM240;HMGXB4;WDR70;FLRT2;ERI2;GAR1;STXBP5;ST3GAL3;EIF2B5;ZFHX2;ATP8B3;LRBA;RAB27B;NUP153;FANCC;LARP4;TOR1B;UBAC2;PCDHGA10;RPS27;TCN2;RPL27A;SP3;PPP1R1B;MANSC1;BCL2L2;HERPUD2;MED…
H3K79me2 HeLa-S3 hg19	0.756553	1	0	0	0.947205	0.264254	CCNT1;TMEM167B;IFT172;GEMIN2;RORC;PLOD1;PKD2L2;TMEM91;IL27RA;SLC25A40;CEP95;CAPN1;KIFAP3;ACOT8;COG7;VPS33A;ENTPD5;DAPK3;AARSD1;KCTD5;PRSS53;EML5;CLPP;SBDS;DUS3L;RPL28;OBSL1;ANAPC1;GPLD1;BLZF1;RNASEH2A;FAM114A1;FLII;ISG20L2;OAZ2;ADH5;PRDX3;HMGXB4;WDR70;ORC1;UBR7;TSPAN4;TBC1D13;ST3GAL4;FAM192A;ARSB;PDZD7;ST3GAL3;CEP78;EDEM3;BBS1;POLR3GL;TRIP4;MCAT;SNUPN;UEVLD;SEPSECS;MAN2B2;TMEM117;TBCE;ID3;BAP1;MA…
H3K4me3 embryonic fibroblast mm9	0.756553	1	0	0	0.947205	0.264254	CCNT1;IFT172;SPPL2A;SMC3;TMEM91;IL27RA;DEPTOR;RPS6KA5;PPP2R1A;NUSAP1;ZFP286;ALG9;COG7;NUP210;ALG14;DDX10;TAP1;DKK1;PISD;MINPP1;PRPF3;PHPT1;DUS3L;PRR13;INO80C;COX19;UBE2CBP;RNASEH2A;ANAPC15;INTU;ZFP868;ARHGEF28;PTTG1IP;STK4;ACAT2;RDH12;ORC1;RDH11;DPH2;1110051M20RIK;TGOLN1;NPHP1;TMEM129;TBC1D13;SURF6;ABCA1;GSDMD;BBS1;FIS1;AFAP1L1;ZFP873;RASL10A;POLR3GL;RASSF7;PHC3;PCDHGA10;MLXIPL;COPS5;RPS27;TCN2;R…
H3K36me3 ES-E14 mm9	0.756553	1	0	0	0.947205	0.264254	CCNT1;CCNH;SMC3;1110065P20RIK;NDST2;PYCARD;IL4I1;GM5577;NUSAP1;SLC25A40;ACAD10;GABARAPL2;DAPK3;IFT80;RINT1;ARC;NUP210L;SNHG12;WDR82;PSME3;PNLDC1;CLPP;SRSF3;KHDRBS1;RNASEH2A;MAPKAP1;MRPL16;LPAR2;FOXO3;RLF;ADH5;PRPSAP2;AMDHD2;DPH2;APOE;FGF22;BBS1;WWTR1;SNHG1;CAML;UBE2C;SETD1A;TMEM230;EXT1;WNK1;CNOT1;SPIRE1;TRMT13;CDK12;LSM14B;CDKN1B;MRPS11;PFAS;SMG8;IRF2BPL;SNAPC5;AIFM3;ZMYM1;ZMYM2;CAPZB;B3GALT2;RF…
H3K27ac mammary epithelial cell hg19	0.756553	1	0	0	0.947205	0.264254	FAM49B;IFT172;PLOD1;SMC3;RPS6KA5;RASSF3;KAT7;CPNE2;CDON;ACOT8;BORA;FBXW9;DAPK3;USP2;TINF2;ALG3;DDX10;FAM91A1;KCTD5;TRPC4AP;JMJD6;DCTD;EML5;TOM1L2;PRPF4;PSME3;ANAPC1;PRR13;RNF121;TMEM161B;INTU;ISG20L2;PIK3R2;BCL10;LIN7C;KLC1;STK4;OAZ2;CORO1C;PRDX3;PRPSAP2;CEP70;DPH5;ZBTB7B;ZC3H13;CEP78;EDEM3;RASSF7;TRIP4;WDYHV1;DNAJC18;UEVLD;COPS4;FAM160A2;WNK1;WDR60;TBCE;RANBP10;PEMT;STRN;TECPR2;CDC42SE2;HERPUD2;…
H4K20me1 fibroblast of dermis hg19	0.756553	1	0	0	0.947205	0.264254	CCNH;HR;IRS2;LOXL2;EFTUD2;PPP2R1A;LONP1;EPC2;CEP95;KAT7;SOX8;SLC26A10;KHNYN;IMP3;DAPK3;TRAFD1;KCTD5;NRBP1;MINPP1;TOM1L2;PRKAR1B;SNHG12;WDR82;PRPF3;DOK7;ANKRD42;NUP98;DUS3L;ZFPM1;COX19;ISG20L2;TEX261;RTF1;LTBP3;LIN7C;KLC1;CORO1C;CYB5R3;FXR2;AMDHD2;TSPAN4;FAM192A;PROM1;ZC3H14;EDEM3;UBE2H;AKIRIN1;NUP153;SSH1;PAN3;RPS27;REEP4;DLG5;ID3;CDK12;DCP1A;TECPR2;MXD3;BAP1;FAM45A;NRARP;ARHGAP5;CHRDL2;PHF7;SLC6…
H3K36me3 H1-hESC hg19	0.756553	1	0	0	0.947205	0.264254	MDC1;TMEM183A;EHMT1;ATP5C1;SMC3;NDST2;IL4I1;CFL2;PHYHD1;SLC25A40;CEP95;ARHGEF40;ACAD10;TMPO;MECR;IMP3;GTPBP1;NRBP1;PISD;PRKAR1B;PPA2;TRIM13;KDELR3;PHPT1;DUS3L;RPL28;ANAPC1;SPTBN5;RNASEH2A;LPAR2;BCL10;AEBP1;TMEM240;ACAT2;ADH5;SGPL1;MIER3;QSER1;ZFHX2;UBE2C;GFPT2;SETD1A;RASSF7;NR1D2;BFAR;TJAP1;VANGL1;PAN3;COPS5;RPS27;RPL27A;RANBP10;ID3;MMS19;SFXN2;LSM14B;LSM14A;ACY1;MCM7;FAM45A;GFM2;C2CD2;MRPS11;SNA…
H3K79me2 fibroblast of lung hg19	0.756553	1	0	0	0.947205	0.264254	IFT172;GEMIN2;IPP;CISD1;PEBP1;TMEM91;ARHGAP42;NIPAL2;SACS;ARHGEF40;ACAD10;ACOT8;ALG9;MECR;COG7;VPS33A;ENTPD5;DNAAF1;RFX2;RUNX1;PRPF4;PSME3;CLPP;SBDS;FAM76B;PHPT1;FKBP3;ZFPM1;BLZF1;POM121;UBE2CBP;RNASEH2A;FBLIM1;STXBP1;MRPL16;PIK3R2;PRPSAP2;WDR70;ORC1;UBR7;AMDHD2;ERI2;DPH2;GRPEL2;CEP70;TBC1D13;ST3GAL4;ARSB;CEP78;TRPM4;BRAP;BBS1;SNHG1;TOR1A;WDYHV1;TOR1B;DNAJC18;COQ5;PCDHGA10;UEVLD;SEPSECS;WDR60;MAN…
H3K36me3 myocyte mm9	0.758485	1	0	0	0.855353	0.236448	SNHG1;CCT2;2410006H16RIK;DAPK3;ISG20L2;MRPL13;RPL6;GNL3;SNAPC5;RNF167;RPS27;CFL2;SLC25A11
H3K4me3 Panc1 hg19	0.773315	1	0	0	0.956654	0.245926	TMEM183A;PANK1;IFT172;SMC3;RPS6KA5;NIPAL2;EPC2;ACAD10;CDON;ACOT8;ALG9;TINF2;IFT80;SCAMP1;ATG14;DKK1;ARC;PRKAR1B;KDELR3;RPL28;TMEM161B;FLII;LPAR2;PIK3R2;RTF1;MRPL13;ZMPSTE24;NUAK1;PRPSAP2;RNF216;WDR70;ST3GAL3;TRPM4;BRAP;FUCA1;SETD1A;RAB27B;UBAC2;TMEM199;WDR60;NMT1;PEMT;TECPR2;NRP1;SETD2;ACY1;GFM2;HEXB;MRPS11;CHRDL2;SMG8;ZCWPW1;TCP11L1;TCP11L2;DLAT;LIN52;MRPS28;PSENEN;CCDC115;PGAM1;RAB3IL1;TOX4;PIG…
H2AFZ skeletal muscle myoblast hg19	0.78609	1	0	0	0.939441	0.226108	FAM49B;DGKD;CCNT1;GEMIN2;PREP;NPEPPS;ARHGAP42;RASSF3;ACAD10;TMPO;ACOT8;ALG9;MECR;SACM1L;STX7;AARSD1;KCTD5;TMEM131;PISD;EML5;ANKRD42;RELL1;BLZF1;TMEM161B;RNASEH2A;MAPKAP1;MRPL16;LPAR1;UBR4;PLA2G5;LTBP3;LIN7C;FOXO3;ARPP19;RLF;PRPF8;CYB5R3;DPH2;GRPEL2;ST3GAL3;BRAP;STIL;TOR1A;PMM1;RASSF7;PYCR2;MCAT;TJAP1;PCDHGA10;UEVLD;CDK8;MOB1A;SEPSECS;MAN2B2;DLG5;TBCE;SPIRE1;MANSC1;LSM14A;MXD3;BCL2L2;CDC42SE2;PYGB…
H3K79me2 HepG2 hg19	0.78609	1	0	0	0.939441	0.226108	TMEM167B;IFT172;RORC;IPP;GDE1;PLOD1;TMEM91;PHYHD1;CAPN1;ARHGEF40;ACAD10;ACOT8;ALG9;MECR;COG7;USP5;VPS33A;ENTPD5;DAPK3;ALG3;AARSD1;KCTD5;UNC13D;PRPF3;SBDS;PHPT1;BLZF1;POM121;RNASEH2A;INTU;NPRL3;MRPL16;FBXO46;ZMPSTE24;WDR70;ORC1;MIER3;UBR7;ERI2;DPH2;TSPAN4;APOE;ZC3H14;CEP78;PLK4;BRAP;BBS1;FIS1;PMM1;SETD1A;WDYHV1;MCAT;SNUPN;NDC80;DNAJC18;COQ5;UEVLD;TMEM199;WDR60;REEP4;MAN2B2;PEMT;LRP10;TECPR2;BAP1;T…
H3K9ac mammary epithelial cell hg19	0.78609	1	0	0	0.939441	0.226108	FAM49B;ZDHHC5;EHMT1;NDST2;PYCARD;RPS6KA5;RASSF3;NUSAP1;EPC2;SVEP1;CDON;CDKL2;BORA;USP5;FBXW9;USP2;TINF2;ATG14;FAM91A1;JMJD6;EML5;PRPF4;KDELR3;ANAPC1;PRR13;TMEM161B;INTU;LPAR2;PIK3R2;ACAT2;ORC1;BAG2;STK36;PDCD10;CEP70;DPH5;ZBTB7B;ZC3H13;ST3GAL3;EDEM3;NAA50;DNAJC19;NEK9;IFITM10;FZD3;AFAP1L1;TOR1A;DTNA;POLR3GL;SS18L1;TRIP4;ARHGAP27;DNAJC18;SEPSECS;FAM160A2;TCN2;MAN2B2;NMT1;PEMT;STRN;MMS19;SETD4;GFM2…
H3K4me3 limb mm9	0.78609	1	0	0	0.939441	0.226108	CRCP;CCNT1;SPPL2A;PKD2L2;ARHGAP42;RPS6KA5;NIPAL2;NUSAP1;ZFP286;PAQR8;IMP3;CSNK2A2;FBXW9;ALG14;TAP1;LMO7;DKK1;NRBP1;MINPP1;RINT1;TOM1L2;PRPF3;SBDS;PHPT1;VPS25;PRR13;FBN2;ZFP105;UBE2CBP;MRPL16;STK4;EVPL;RDH12;BAG2;DPH2;1110051M20RIK;TGOLN1;TMEM129;TBC1D13;SURF6;SMYD3;GSDMD;CDK18;IFITM10;ZFP873;RASL10A;TOR1B;PCDHGA10;MLXIPL;GNAL;TCN2;PPP1R1B;TBCE;NFKBIE;ZFP871;MYD88;PYGB;EIF4E3;ACY1;WDR1;MEGF10;MOGA…
H3K4me3 small intestine mm9	0.78609	1	0	0	0.939441	0.226108	TRIO;CCNT1;IFT172;SPPL2A;TXNDC11;PKD2L2;CAPN9;RPS6KA5;NIPAL2;NUSAP1;ZFP286;PAQR8;COG7;CSNK2A2;ALG14;1700029J07RIK;CHD1L;SCAMP1;TMEM131;MINPP1;PSME3;PRPF3;DOK7;NUP98;PHPT1;INO80C;FBN2;UBE2CBP;SDC2;MRPL16;LPAR1;UBR4;RDH12;BAG2;RDH11;DPH2;1110051M20RIK;NPHP1;CEP70;TMEM129;TBC1D13;SURF6;SMYD3;KIF3C;ST3GAL3;ABCA1;EDEM3;IFITM10;STARD13;ZFHX2;AFAP1L1;ANKRD27;RASL10A;POLR3GL;KLHDC1;ARHGAP29;WDYHV1;TOR1B;…
H3K79me2 fibroblast of dermis hg19	0.78609	1	0	0	0.939441	0.226108	MPG;IFT172;GEMIN2;IPP;PLOD1;ARHGAP42;CEP95;ACAD10;ALG9;COG7;VPS33A;ENTPD5;ALG14;AARSD1;KCTD5;RUNX1;PSME3;ANKRD42;VPS25;FKBP3;ANAPC1;PRR13;POM121;UBE2CBP;RNASEH2A;FBLIM1;MRPL16;ARHGAP19;PRPSAP2;WDR70;ORC1;MIER3;UBR7;AMDHD2;ERI2;DPH2;NPHP1;PACSIN3;DPH5;CEP78;TRPM4;BRAP;BBS1;FIS1;TOR1A;POLR3GL;COQ5;TMEM199;RPS27;MAN2B2;TBCE;PEMT;XAF1;MYD88;BAP1;SETD4;MRPS15;ACY1;PYCRL;DPY30;TNFAIP1;FOXM1;PEPD;PHF7;K…
H3K4me1 kidney mm9	0.78609	1	0	0	0.939441	0.226108	TMEM167B;IFT172;GEMIN2;IPP;HR;STK19;IL27RA;EFTUD2;PAIP2B;LONP1;SOX8;ZFP286;GABARAPL2;SEMA6C;ENTPD5;USP2;TINF2;DDX10;1700029J07RIK;CHD1L;RUNDC3A;DKK1;PISD;TMEM258;PPA1;CLPP;DOK7;RPP21;ANAPC1;ANAPC15;NOTCH4;SLC1A2;AEBP1;BCL2L11;RDH12;RDH11;DPH2;1810024B03RIK;ST3GAL4;SURF6;DPH5;5031439G07RIK;CEP78;PLK4;BBS1;CDK18;CAML;ZFP511;FZD3;ATP8B3;DTNA;KLHDC1;PYCR2;TOR1B;MCAT;SNUPN;TJAP1;GNAL;TCN2;NDUFAF7;TPRG…
H3K4me3 H1-hESC hg19	0.78609	1	0	0	0.939441	0.226108	TMEM183A;IFT172;ZDHHC5;EHMT1;IL27RA;RPS6KA5;RASSF3;RUSC2;CIR1;EPC2;KAT7;CPNE2;ARHGEF40;ACOT8;FBXW9;USP2;ALG14;FAM91A1;ATP1B1;FBXO11;PISD;DCTD;PRPF4;ARC;RELL1;KDELR3;SQSTM1;PMEL;POM121;UBR4;TEX261;LTBP3;HOXB13;PTDSS1;ORC1;STK36;PDCD10;AMDHD2;CEP70;TMEM129;ST3GAL4;ZC3H13;GAS2L1;ST3GAL3;CEP78;EDEM3;NAA50;BRAP;ANKRD27;RASSF7;DNAJC13;SSH1;UEVLD;COPS4;FAM160A2;DLG5;TMEM117;NMT1;PEMT;SPIRE1;PRR5;SETD4;S…
H3K4me3 endothelial cell of umbilical vein hg19	0.7909	1	0	0	0.954678	0.223952	IFT172;ZDHHC5;EHMT1;SMC3;TMEM91;NIPAL2;EPC2;CEP97;ACAD10;ACOT8;ENTPD5;DAPK3;ALG3;DKK1;EML5;PRKAR1B;RPL28;OBSL1;INTU;PDE1A;LPAR1;TMTC3;BCL10;MRPL13;ADH5;WDR70;PDCD10;CEP70;ST3GAL4;STXBP5;GSDMD;BRAP;FIS1;LRBA;FUCA1;SS18L1;RAB27B;UBAC2;FAM160A2;WDR60;RPL27A;NMT1;NDUFAF2;PEMT;ID3;GPR19;HERPUD2;SETD4;SETD2;GFM2;RSF1;LIMD1;ZCWPW1;AIFM3;NCS1;TCP11L2;RAC3;DLGAP1;JARID2;UPF2;NCOA2;ZYG11A;CCDC115;PGAM1;RAB…
H3K4me3 bronchial epithelial cell hg19	0.791478	1	0	0	0.935519	0.218774	FAM49B;DGKD;CCNT1;TMEM167B;IRS2;SMC3;TMEM91;NPEPPS;COL4A3BP;NIPAL2;EP300;CIR1;EPC2;CAPN1;CEP97;UBE2E2;FAM91A1;FBXO11;DKK1;CDC25A;TMEM131;EML5;PRPF3;HMBS;FKBP8;FAM76B;OBSL1;FBN2;KHDRBS1;POM121;LTBP3;WDR70;FLRT2;GAR1;STXBP5;ZC3H14;MARK2;ST3GAL3;ZFHX2;ANKRD27;SMURF2;LRBA;SS18L1;KLHDC1;NUP153;DNAJC13;ARHGAP27;TOR1B;UBAC2;PCDHGA10;RPL27A;SP3;UST;ID3;MANSC1;MYD88;GPR19;MAST2;DYSF;CHD3;CTDSPL2;ZCWPW1;SP…
H3K4me3 retinal pigment epithelial cell hg19	0.79489	1	0	0	0.937363	0.215173	PI4K2B;DGKD;CCNT1;IFT172;MPV17L;TMEM91;COL4A3BP;EPC2;CAPN1;CEP97;CDON;ALG9;KHNYN;STX7;IFT80;LIG3;FAM91A1;FBXO11;DKK1;CDC25A;RUNX2;TMEM131;RUNX1;EML5;PRKAR1B;WDR82;DOK7;HMBS;ANKRD42;FAM76B;PHPT1;OBSL1;SNRPA;FBN2;KHDRBS1;PMEL;FLII;BCL10;LTBP3;MRPL13;ARPP19;NUAK1;WDR70;FLRT2;PDCD10;STXBP5;UBE2H;ATP8B3;ANKRD27;SMURF2;SS18L1;RAB27B;NUP153;UBAC2;PCDHGA10;RPL27A;SP3;ID3;MANSC1;TTC25;SETD4;NRP1;MCM7;HEXB…
H3K4me3 LNCaP clone FGC hg19	0.800621	1	0	0	0.927187	0.206176	NRP1;PI4K2B;CRCP;CCNT1;TMEM167B;CCNI;FAM45A;GEMIN2;MAST2;MPV17L;SLC2A1;HNRNPR;CTDSPL2;SMG8;NGRN;ARHGAP42;RUSC2;ENSA;RNPEP;TCP11L1;HMG20A;EPC2;CAPN1;DLAT;ARHGEF40;JARID2;LIN52;ALG9;COG7;PGAM1;LRRC49;STX7;UBE2E2;DDX10;NAV1;IFT80;FAM91A1;SAFB;CDC25A;TMEM131;EPN2;PIGB;MINPP1;TBC1D1;TOM1L2;PSME3;RASA1;DOK7;HAP1;VPS25;EXOC2;SNRPA;ZCCHC7;STXBP1;RNF38;HSD17B4;ZDHHC21;LTBP3;MRPL13;FAM117B;PTDSS1;FAM168B;H…
H3K79me2 CD14-positive monocyte hg19	0.813488	1	0	0	0.931677	0.19232	PI4K2B;IFT172;GEMIN2;TESK2;PEBP1;PLOD1;TMEM91;IL27RA;CFL2;PKNOX1;KIFAP3;ACOT8;MECR;COG7;DAPK3;RFX2;ALG3;DDX10;KCTD5;PSME3;CLPP;SBDS;VPS25;FKBP3;ANAPC1;PMEL;RNASEH2A;FAM114A1;EPB41;NPRL3;UBR4;TMTC3;TEX261;BCL10;LIN7C;PRPF8;ADH5;ZMPSTE24;WDR70;ORC1;RDH11;STK36;MIER3;UBR7;DPH2;GRPEL2;DPH5;PDZD7;PLK4;BBS1;SNHG1;ATP8B3;PMM1;FUCA1;MCAT;COQ5;UEVLD;TMEM199;LPAR6;WDR60;MAN2B2;TBCE;PEMT;SFXN2;TRIM71;MRPS15…
H3K9ac keratinocyte hg19	0.813488	1	0	0	0.931677	0.19232	ZDHHC5;EHMT1;PLOD1;ARHGAP42;RPS6KA5;RASSF3;CIR1;SVEP1;CPNE2;ACAD10;BORA;USP5;USP2;TINF2;KCTD5;JMJD6;EML5;PRPF4;KDELR3;ANAPC1;BLZF1;RNF121;FBN2;TMEM161B;INTU;LPAR1;UBR4;LPAR2;PIK3R2;C3;ORC1;STK36;UBR7;NPHP1;CEP70;TMEM129;DPH5;CEP78;EDEM3;BRAP;NEK9;SNHG1;STARD13;ZFHX2;AFAP1L1;TRIP4;COQ5;PCDHGA10;ABTB2;COPS4;MLXIPL;FAM160A2;TCN2;PPP1R1B;NMT1;PEMT;MMS19;OSBPL1A;SETD2;MRPS11;DPY30;RSF1;POLB;AIFM3;B3GA…
H3K4me3 brown adipose tissue mm9	0.813488	1	0	0	0.931677	0.19232	TXNDC11;SMC3;CARF;DEPTOR;RPS6KA5;NUSAP1;ZFP286;PAQR8;ALG9;COG7;IMP3;CSNK2A2;FBXW9;ALG14;TAP1;CDC25A;NRBP1;TMEM131;MINPP1;SNHG12;PRPF3;NUP98;PHPT1;PRR13;INO80C;UBE2CBP;C030034L19RIK;SDC2;MRPL16;GSTT3;PTDSS1;RDH12;ORC1;BAG2;DPP8;RDH11;DPH2;1110051M20RIK;TGOLN1;NPHP1;CEP70;TMEM129;TBC1D13;SURF6;SMYD3;ZC3H13;ST3GAL3;GSDMD;CDK18;FIS1;IFITM10;ANKRD27;RASL10A;WDYHV1;TOR1B;MCAT;SSH1;PCDHGA10;UST;PPP1R1B;…
H3K4me3 NB4 hg19	0.813488	1	0	0	0.931677	0.19232	PI4K2B;DGKD;CCNI;SMC3;TMEM91;IL27RA;EPC2;CAPN1;FBXO9;CDON;TMOD1;ALG9;TRAFD1;IFT80;LIG3;FBXO11;CDC25A;MINPP1;PRKAR1B;WDR82;PSME3;PRPF3;FKBP8;ANKRD42;ADAM9;PHPT1;ANAPC1;FBN2;KHDRBS1;PMEL;POM121;FLII;LTBP2;ARPP19;WDR70;BAG2;PDCD10;MARK2;OSBPL9;FIS1;UBE2H;STARD13;ZFHX2;ANKRD27;LRBA;SS18L1;SETD1A;RASSF7;RAB27B;NUP153;PCDHGA10;MOB1B;CDK8;GNAL;RPS27;TCN2;RPL27A;SP3;TBCE;NMT1;REL;CDK12;MYD88;TRIM71;MCM7;…
H3K27me3 splenic B cell mm9	0.834829	1	0	0	0.833982	0.150557	FHOD3;FBN2;TMEM132C;CDKN2B;TRIM62;MAST4;GFPT2;OSBPL2;DYSF;ADAM11;PLOD1;AEBP1;LTBP3;RUNX2;PTK2;LOXL2;ERBB3;SH3PXD2B;PACSIN3;TEAD1;CTHRC1
H3K9ac A549 hg19	0.838655	1	0	0	0.923913	0.162568	IFT172;GEMIN2;ZDHHC5;EHMT1;PLOD1;COL4A3BP;PAIP2B;SLC25A40;KAT7;CPNE2;ACAD10;CDKL2;ACOT8;VPS33A;DAPK3;USP2;TINF2;FOXP4;FAM91A1;KCTD5;JMJD6;EML5;PRPF4;RUFY3;RELL1;KDELR3;ANAPC1;TMEM161B;TMTC3;PIK3R2;LTBP3;FOXO3;HOXB13;PTDSS1;STK36;NPHP1;CEP70;DPH5;TPPP;GAS2L1;PAG1;ST3GAL3;EDEM3;BRAP;DNAJC19;AFAP1L1;FUCA1;TRIP4;FAM160A2;REEP4;TMEM117;NMT1;PEMT;MANSC1;MMS19;TECPR2;MRPS15;PYCRL;MRPS11;DPY30;FOXM1;PHF7…
H2AFZ fibroblast of lung hg19	0.838655	1	0	0	0.923913	0.162568	FAM49B;DGKD;CCNT1;PREP;EHMT1;ATP5C1;PLOD1;SMC3;TMEM91;PYCARD;IL4I1;TBK1;RASSF3;RUSC2;PHYHD1;LONP1;EP300;CPNE2;ACAD10;SEMA6C;FBXW9;USP2;ZCRB1;FBXO11;KCTD5;TRPC4AP;NRBP1;RUNX2;PISD;ARC;PPA1;PHPT1;RIN2;ANAPC1;ASF1A;BLZF1;XPR1;FBN2;KHDRBS1;COX19;MAPKAP1;MRPL16;PIK3R1;MRPL13;PRPF8;RASGRP3;PRDX3;PTDSS1;GAR1;SURF6;KIF3C;QSER1;BBS1;SS18L1;RASSF7;TJAP1;PCDHGA10;ABTB2;MOB1A;FAM160A2;MAN2B2;TMEM117;MANSC1;C…
H3K9ac H1-hESC hg19	0.838655	1	0	0	0.923913	0.162568	IFT172;EHMT1;PLOD1;SMC3;NUSAP1;EP300;KAT7;SVEP1;ACAD10;SMARCC2;NUP210;TINF2;FAM91A1;FBXO11;KCTD5;DCTD;PRPF4;RAB30;PSME3;RELL1;SQSTM1;ANAPC1;BLZF1;PMEL;UBR4;LPAR2;SLAIN2;LIN7C;PRPF8;ACAT2;ADH5;STK36;GRPEL2;TMEM129;ST3GAL4;DPH5;PROM1;CEP78;BRAP;LRBA;KLHDC1;PBX3;TRIP4;DNAJC13;NDC80;DNAJC18;COQ5;ABTB2;CDK8;TCN2;MAN2B2;DLG5;TMEM117;NMT1;PEMT;STRN;SFXN2;LSM14B;MXD3;GPR19;HERPUD2;SETD4;CDKN1A;DOCK4;PPP1…
H3K4me2 T-cell acute lymphoblastic leukemia hg19	0.861547	1	0	0	0.916149	0.136529	EHMT1;TESK2;HR;PLOD1;TMEM91;NPEPPS;COL4A3BP;ARHGAP42;CEP97;SEMA6C;ACOT8;RBFOX2;VPS33A;ENTPD5;FBXW9;USP2;ALG14;SCAMP1;RUNDC3A;KCTD5;TOM1L2;RAB30;PHPT1;RPL28;VPS25;OBSL1;TMEM161B;RNASEH2A;SHC1;PIK3R2;DTX2;LTBP3;APCDD1;UBR7;NPHP1;FAM192A;GAS2L1;ST3GAL3;TRPM4;NEK9;FIS1;FZD3;STARD13;ATP8B3;PMM1;FUCA1;SS18L1;SSH1;DNAJC18;COQ5;UEVLD;TMEM199;TMEM117;NMT1;PEMT;XAF1;LRP10;TECPR2;TRIM71;DPY30;PHF7;TRIM2;OPA…
H2AFZ mammary epithelial cell hg19	0.861547	1	0	0	0.916149	0.136529	TMEM167B;GEMIN2;ATP5C1;HR;PLOD1;SMC3;ARHGAP42;WDR92;SLC25A40;CAPN1;ARHGEF40;ACAD10;SEMA6C;ACOT8;ALG14;AARSD1;GTPBP1;TRPC4AP;PRPF4;RAB30;RELL1;KDELR3;ANAPC1;BLZF1;RNF121;KHDRBS1;MAPKAP1;MRPL16;LPAR2;FBXO46;LTBP3;STK4;EVPL;ARPP19;RLF;TMEM129;KIF3C;MARK2;EIF2B5;LRBA;SS18L1;KLHDC1;RASSF7;ARHGAP27;UEVLD;MOB1B;SEPSECS;PAN3;RPS27;DLG5;PEMT;SPIRE1;BCL2L2;SETD4;HIBADH;GFM2;DPY30;NRARP;CAPZB;IMPA1;OPA3;XPO…
H3K79me2 GM12878 hg19	0.861547	1	0	0	0.916149	0.136529	IFT172;IPP;TESK2;TMEM91;NIPAL2;ACOT8;COG7;USP5;VPS33A;ENTPD5;DAPK3;ALG3;UNC13D;PRKAR1B;SBDS;PHPT1;RPL28;VPS25;POM121;RNASEH2A;SHC1;TEX261;SGPL1;WDR70;STK36;MIER3;UBR7;ST3GAL4;GSDMD;BRAP;DNAJC19;BBS1;ZFHX2;PMM1;UBE2C;POLR3GL;SETD1A;RASSF7;TRIP4;MCAT;SNUPN;DNAJC18;COQ5;TMEM199;MOB1A;SEPSECS;TCN2;WDR60;MAN2B2;TBCE;NDUFAF2;PEMT;XAF1;TECPR2;BCL2L2;BAP1;GPR19;MAP3K12;TTC25;MRPS15;C2CD2;MRPS11;DPY30;CHD…
H3K4me1 T-cell acute lymphoblastic leukemia hg19	0.861547	1	0	0	0.916149	0.136529	GDE1;TESK2;HR;PLOD1;TMEM91;COL4A3BP;CFL2;CIR1;CPNE2;CAPN1;CDON;TMOD1;ACOT8;RBFOX2;SMARCC2;COG7;UNC5B;DAPK3;USP2;ALG3;SCAMP1;TOM1L2;RAB30;PRKAR1B;CLPP;ANKRD42;DPEP1;HECA;RPL28;OBSL1;COX19;UBE2CBP;TMEM161B;LTBP2;LTBP3;RDH11;ERI2;NPHP1;TSPAN4;PACSIN3;DPH5;RBM12;GAS2L1;ST3GAL3;OSBPL9;NEK9;FZD3;FUCA1;RAB27B;PHC3;SNUPN;DNAJC18;ABTB2;NDUFAF2;UBE2O;NFKBIE;TECPR2;GPR19;PICALM;TTC25;RNF13;HEXB;PRKAG1;TNFAI…
H3K4me3 foreskin fibroblast hg19	0.871619	1	0	0	0.933836	0.128312	CCNI;IFT172;ATP5C1;SMC3;TMEM91;RPS6KA5;NIPAL2;EPC2;CEP97;CDON;ACOT8;ALG9;IFT80;ATG14;DKK1;DKK2;RUNX2;PRKAR1B;PSME3;FAM76B;KCTD12;OBSL1;RNF121;POM121;BCL10;MRPL13;ARPP19;NUAK1;PTDSS1;HMGXB4;RNF216;WDR70;FLRT2;PDCD10;GAR1;ST3GAL3;TRPM4;GSDMD;PLK4;LRBA;SS18L1;RAB27B;NR1D2;UBAC2;PCDHGA10;RPL27A;NMT1;PEMT;SETD2;FAM45A;GFM2;HEXB;MED15;PFAS;ZCWPW1;CSRP1;B3GALT2;TRIM2;NCS1;ENSA;TCP11L1;KIF13B;UPF2;MRPS28…
H3K79me2 mammary epithelial cell hg19	0.882165	1	0	0	0.908385	0.11389	GEMIN2;IPP;CISD1;TMEM91;ARHGAP42;CFL2;CEP95;ARHGEF40;SYNPO;ACOT8;COG7;ENTPD5;DNAAF1;FBXW9;DAPK3;ALG14;ALG3;AARSD1;KCTD5;CLPP;ANKRD42;FAM76B;PHPT1;RPL28;VPS25;OBSL1;BLZF1;POM121;RNASEH2A;INTU;EPB41;NPRL3;ARHGAP19;WDR70;UBR7;AMDHD2;ERI2;TBC1D13;ZC3H14;PDZD7;TRPM4;PPP1R26;DNAJC19;BBS1;SNHG1;PMM1;POLR3GL;PYCR2;TOR1B;SNUPN;NDC80;COQ5;SEPSECS;MAN2B2;TBCE;OSBPL1A;BAP1;SETD4;ACY1;MRPS11;DPY30;PHF7;KRI1;P…
H3K27me3 HepG2 hg19	0.882165	1	0	0	0.908385	0.11389	MDC1;CRCP;PLOD1;TMEM91;EFTUD2;IL4I1;EFR3A;WDR92;CAPN1;FBXO9;MECR;USP5;FBXW9;ALG14;UBE2E2;ATG14;PRPF4;RAB30;PSME3;HMBS;SBDS;VPS25;ANAPC1;RNF121;CDS1;KHDRBS1;PMEL;ISG20L2;UBR4;BCL10;MRPL13;EVPL;ADH5;ZMPSTE24;NUAK1;PTDSS1;ORC1;STK36;DPH5;ZBTB7B;ST3GAL3;CEP78;NAA50;BRAP;RASL10A;EAF1;NUP153;LSM5;NDC80;UEVLD;NDUFAF2;TRIM71;SETD4;RBM26;GFM2;MRPS11;CLTC;SLC2A1;POLB;NGRN;ZMYM1;ARL5C;OPA3;DSE;TCP11L1;METTL…
H3K4me2 K562 hg19	0.882165	1	0	0	0.908385	0.11389	IFT172;PEBP1;RASSF3;KAT7;PKNOX1;GABARAPL2;ACOT8;RBFOX2;ALG9;BORA;VPS33A;TINF2;ALG14;UBE2E2;AARSD1;SCAMP1;FAM91A1;ATP1B1;RUNX1;EML5;TOM1L2;PRPF4;RAB31;PSME3;FKBP8;KDELR3;ANAPC1;SDC2;PIK3R2;LTBP2;LTBP3;ACAT2;PTDSS1;STK36;PACSIN3;N4BP1;CD276;ST3GAL3;GSDMD;EIF2B5;SLC37A1;FUCA1;SS18L1;WDYHV1;ARHGAP27;MCAT;COQ5;PCDHGA10;FAM160A2;MAN2B2;TMEM117;NDUFAF2;PEMT;LSM14B;XAF1;LRP10;TECPR2;RNF220;MRPS15;DOCK4;H…
H4K20me1 T-cell acute lymphoblastic leukemia hg19	0.882165	1	0	0	0.908385	0.11389	CCNH;MPG;TESK2;IL27RA;NDST2;CAPN9;CFL2;NIPAL2;CPNE2;CAPN1;SLC26A10;ACAD10;RBFOX2;DAPK3;TRAFD1;AARSD1;KCTD5;PISD;TOM1L2;PSME3;CLPP;HMBS;ANKRD42;FAM76B;PRR13;POM121;RNASEH2A;FBXO46;RTF1;LIN7C;APCDD1;STK4;CAMSAP2;PRDX3;EPB41L5;SNX4;ABR;FXR2;ST3GAL4;EDEM3;BRAP;EIF2B5;BBS1;FIS1;FZD3;LRBA;LSM5;NDC80;DNAJC18;COPS4;COPS5;MANSC1;SFXN2;TECPR2;MAP3K12;MIPEP;HERPUD2;PYGB;CDKN1A;DOCK4;MAST2;BRK1;TNFAIP1;KRI1;…
H2AFZ keratinocyte hg19	0.882165	1	0	0	0.908385	0.11389	CCNT1;ATP5C1;PLOD1;TMEM91;IL4I1;CFL2;SLC25A40;EP300;CIR1;KIFAP3;USP5;IMP3;VPS33A;DAPK3;USP2;AARSD1;GTPBP1;KCTD5;TRPC4AP;NRBP1;RUNX2;TMEM131;PRPF3;ANKRD42;VPS25;ASF1A;RNF121;COX19;MRPL16;UBR4;ARHGAP19;LPAR2;PIK3R1;LTBP3;RLF;PRPF8;PRDX3;PTDSS1;PRPSAP2;UBR7;CEP70;SETD1A;TJAP1;AZIN1;MOB1A;SEPSECS;MAN2B2;TMEM117;RANBP10;CDK12;OSBPL1A;XAF1;LSM14A;SETD2;B4GALT1;GFM2;MAST2;DPY30;RSF1;DDA1;TMEM223;ZMYM1;I…
H3K79me2 endothelial cell of umbilical vein hg19	0.882165	1	0	0	0.908385	0.11389	IFT172;GEMIN2;IPP;CISD1;GDE1;NDST2;CIR1;KIFAP3;SEMA6C;ACOT8;ALG9;MECR;COG7;USP5;VPS33A;ENTPD5;ALG3;LIG3;HMBS;FAM76B;KDELR3;DUS3L;VPS25;POM121;RNASEH2A;INTU;EPB41;MAPKAP1;NPRL3;GMPS;PIK3R2;EPB41L5;WDR70;ORC1;UBR7;DPH2;TBC1D13;TRPM4;BRAP;BBS1;FIS1;AFAP1L1;TOR1A;PMM1;POLR3GL;RASSF7;TOR1B;MCAT;DNAJC18;COQ5;UEVLD;TMEM199;SEPSECS;TCN2;WDR60;ZFP62;MAN2B2;PEMT;SFXN2;OSBPL1A;BAP1;MRPS15;HIBADH;ACY1;MRPS11…
H3K79me2 astrocyte hg19	0.882165	1	0	0	0.908385	0.11389	IFT172;IPP;CISD1;GDE1;PEBP1;TMEM91;ALG9;MECR;USP5;VPS33A;ENTPD5;ALG14;ALG3;AARSD1;KCTD5;PRPF4;CLPP;SBDS;DUS3L;VPS25;ANAPC1;BLZF1;PRR13;POM121;RNASEH2A;MRPL16;TEX261;PRPSAP2;WDR70;MIER3;UBR7;AMDHD2;ERI2;TBC1D13;CEP78;TRPM4;BBS1;TOR1A;PMM1;SS18L1;EAF1;TRIP4;TOR1B;MCAT;DNAJC18;COQ5;SEPSECS;WDR60;MAN2B2;PEMT;SFXN2;OSBPL1A;BAP1;TTC25;ACY1;FAM45A;MRPS11;CHD3;PHF7;KRI1;PFAS;WFDC3;SPRED3;SNAPC5;OPA3;ENSA…
H3K4me2 B cell hg19	0.882165	1	0	0	0.908385	0.11389	IFT172;PLOD1;RUSC2;PHYHD1;GABARAPL2;USP5;VPS33A;USP2;ADAM11;KCTD5;DKK2;PRPF4;PSME3;DOK7;MAL;KDELR3;RPL28;FBN2;INTU;TMTC3;LPAR2;HOXB13;ADH5;ABR;STK36;NPHP1;CEP70;TSPAN4;ST3GAL4;N4BP1;QSER1;ST3GAL3;CEP78;PLK4;DNAJC19;STIL;PMM1;OSBPL5;UBE2C;GFPT2;SSH1;ABTB2;FAM160A2;WDR60;DLG5;TMEM117;PEMT;SPIRE1;MANSC1;MMS19;TECPR2;PYGB;C2CD2;MRPS11;PRKAG1;DYSF;DPY30;PHF7;B3GALT2;RFK;TRIM2;IDH3B;DLAT;LIN52;TGIF1;PT…
H3K9me1 keratinocyte hg19	0.882165	1	0	0	0.908385	0.11389	MPG;GDE1;TMEM91;TSEN54;EFTUD2;COL4A3BP;CFL2;EP300;SMARCC2;CSNK2A2;FBXW9;PAM16;TRAFD1;AARSD1;TRPC4AP;PISD;RUNX1;RUFY3;ADAM9;PHPT1;SQSTM1;BLZF1;RNASEH2A;LPAR2;PIK3R2;ACAT2;DPP8;STK36;DPH2;ZBTB7B;PDZD7;CEP78;NEK9;BBS1;FIS1;STARD13;SLC37A1;FUCA1;OSBPL3;PHC3;TCN2;TMEM117;RANBP10;PEMT;ID3;MMS19;LSM14B;BCL2L2;MAP3K12;CDKN1B;FAM45A;PYCRL;GRIK5;MRPS11;ITGB2;TNFAIP1;KRI1;USP39;SMG8;DDA1;NGRN;AIFM3;CSRP1;OP…
H3K36me3 brain mm9	0.900551	1	0	0	0.900621	0.0943391	4930447N08RIK;TMEM183A;PEBP1;RPL6;NDST2;TBK1;CEP95;CDON;GABARAPL2;KHNYN;VPS33A;CSNK2A2;DAPK3;TINF2;KCTD5;PRSS53;NUP210L;SNHG12;PSME3;PNLDC1;CSNK2B;RPP21;SBDS;SRSF3;FAM76B;DUS3L;RPL28;SNRPA;MAPKAP1;ZFP866;LPAR2;ZFP507;TMEM240;RLF;ACAT2;AMDHD2;ERI2;DPH2;SFN;PPP1R26;EIF2B5;DNAJC19;BBS1;SNHG1;UBE2C;EAF1;SETD1A;PBX3;TMEM230;PCDHGA10;RPS27;NDUFAF7;RPL27A;SPIRE1;TRMT13;HNRNPC;ZFP871;BAP1;CDKN1B;WDR1;MCM…
H3K4me3 GM12865 hg19	0.909539	1	0	0	0.877527	0.0832045	SETD4;FAM49B;CCNT1;CCNI;MAST4;MAST2;ICA1;CTDSPL2;PEPD;TMEM91;PPP1R9B;PYCARD;ZCWPW1;PSTPIP1;ZMYM1;SPRED1;RPS6KA5;TCP11L1;EPC2;CAPN1;DLAT;ARHGEF40;CEP97;TRIM65;MRPS28;ZYG11A;ALG9;RFC4;CCDC115;LRRC49;STX7;TNFRSF19;SLC39A10;NAV1;RHOC;TRPC4AP;CDC25A;TMEM131;PISD;PIGB;TBC1D1;TOM1L2;PDIK1L;RASA1;ZCCHC7;RNF38;ZDHHC21;LTBP2;BCL10;FAM117B;ADCY6;SGPL1;BAG2;NPHP1;TMEM129;ZBTB7B;FDXACB1;GSDMD;EIF2B5;NQO1;SSB;…
H3K36me3 liver mm9	0.916782	1	0	0	0.892857	0.0775763	TMEM183A;TMEM167B;CCNH;GM16548;SPPL2A;NR3C1;SMC3;CFL2;D230025D16RIK;CEP95;ACAD10;KHNYN;TRAFD1;ZFP617;PRSS53;RAB30;TMEM258;PNLDC1;ANKRD42;TLN2;RIN2;RPL28;ANAPC1;SNRPA;COX19;MAPKAP1;TEX261;TMEM240;RLF;ACAT2;ADH5;NOP9;C3;PRDX3;GUCD1;GSDMD;NEK9;SNHG1;UBE2C;SETD1A;TYSND1;TMEM230;MOB1B;ADCY10;SEPSECS;COPS5;RPS27;NDUFAF7;NMT1;RANBP10;LSM14B;XAF1;MYD88;TPRGL;ZFP524;CDKN1B;MRPS11;ARHGAP5;PHF7;LIMD1;SMG8;D…
H4K20me1 skeletal muscle myoblast hg19	0.916782	1	0	0	0.892857	0.0775763	ANKLE2;MPG;RORC;ATP5C1;PYCARD;EFTUD2;LONP1;KAT7;SOX8;CPNE2;ACAD10;PAQR8;GABARAPL2;KHNYN;USP5;IMP3;DAPK3;PAM16;ALG3;NPNT;NRBP1;PISD;TOM1L2;SNHG12;FAM76B;DUS3L;FKBP3;CDS1;RTF1;LTBP3;KLC1;ARPP19;STK36;UBR7;AMDHD2;APOE;GAS2L1;PAG1;N4BP1;MARK2;BRAP;EIF2B5;FZD3;AKIRIN1;ATP8B3;RASL10A;SMURF2;SS18L1;TYSND1;CDK8;MOB1A;COPS5;REEP4;DLG5;PPP1R1B;ID3;UBE2O;MCU;MXD3;LIN54;CDKN1B;MRPS11;GPR22;DYSF;BRK1;RSF1;ARH…
H4K20me1 osteoblast hg19	0.916782	1	0	0	0.892857	0.0775763	ANKLE2;TMEM183A;TBK1;LONP1;CEP95;KAT7;SLC26A10;ACAD10;DDX10;TRAFD1;UNC5C;AARSD1;DKK2;PRSS53;JMJD6;PSME3;SBDS;ANKRD42;FAM76B;KCTD12;DUS3L;PIK3R2;FBXO46;HOXB13;STK4;EPB41L5;DPP8;STK36;UBR7;GRPEL2;TBC1D13;FAM192A;CEP78;TRPM4;NAA50;BRAP;FIS1;TOR1A;PMM1;FUCA1;RASSF7;TOR1B;MCAT;SSH1;DNAJC18;UEVLD;RPS27;MAN2B2;TBCE;NMT1;MXD3;BAP1;ACY1;DPY30;BRK1;SLC2A3;FOXM1;PHF7;KRI1;USP39;MED15;SMG8;POLB;SNAPC5;NGRN;T…
H3K79me2 keratinocyte hg19	0.916782	1	0	0	0.892857	0.0775763	MDC1;IFT172;GEMIN2;IPP;CISD1;PLOD1;TMEM91;RPS6KA5;SYNPO;PAQR8;ALG9;VPS33A;FBXW9;ALG14;ALG3;CLPP;HMBS;ANKRD42;FAM76B;FKBP3;RNASEH2A;EPB41;UBR4;LPAR2;PRPSAP2;WDR70;ORC1;UBR7;AMDHD2;ERI2;TBC1D13;SFN;PDZD7;ST3GAL3;CEP78;TRPM4;BBS1;SNHG1;AFAP1L1;TOR1A;PMM1;POLR3GL;RAB27B;PYCR2;ARHGAP27;TOR1B;SNUPN;COQ5;UEVLD;SEPSECS;LPAR6;MAN2B2;TMEM117;TBCE;REL;PEMT;SFXN2;OSBPL1A;XAF1;BAP1;SETD4;ACY1;MRPS11;DPY30;CHD…
H3K27ac myotube hg19	0.916782	1	0	0	0.892857	0.0775763	TMEM183A;ARHGAP42;RPS6KA5;KAT7;TMPO;CDON;ACOT8;ALG9;MECR;VPS33A;USP2;RFX2;ALG14;UBE2E2;DDX10;AARSD1;PISD;DYNC1LI1;SNHG12;WDR82;PSME3;PHPT1;SNRPA;SLAIN2;PRDX3;SNX4;PRPSAP2;UBR7;ERI2;SURF6;ZC3H13;N4BP1;PDZD7;NAA50;DNAJC19;NEK9;AKIRIN1;KLHDC1;TYSND1;TRIP4;FANCC;TOR1B;DNAJC18;PCDHGA10;UEVLD;TMEM199;PAN3;RPS27;WDR60;TBCE;REL;PEMT;HNRNPC;TECPR2;SETD4;PYGB;MRPS15;SETD2;GFM2;CLTC;POLB;ZMYM1;RFK;TRIM2;XPO…
H3K4me3 fibroblast of lung hg19	0.919204	1	0	0	0.93791	0.0790166	PI4K2B;CCNI;PANK1;IFT172;PKD2L2;SMC3;TMEM91;EFR3A;RPS6KA5;EPC2;CEP95;CDON;ACOT8;ALG9;IFT80;AARSD1;SCAMP1;DKK1;DKK2;RUNX2;EML5;ARC;PRKAR1B;WDR82;PSME3;HMBS;FAM76B;KCTD12;OBSL1;ASF1A;RNF121;FLII;SLAIN2;BCL10;MRPL13;ARPP19;ZMPSTE24;NUAK1;PTDSS1;FXR2;RNF216;WDR70;FLRT2;PDCD10;DPH2;GAR1;STXBP5;ST3GAL3;CEP78;GSDMD;NAA50;FIS1;STARD13;LRBA;FUCA1;SS18L1;EAF1;SETD1A;RASSF7;RAB27B;MCAT;UBAC2;PCDHGA10;FAM160…
H3K36me3 thymus mm9	0.927613	1	0	0	0.85498	0.0642437	CDKN1B;TMEM167B;WDR1;RORC;NR3C1;RPL6;PYCARD;SNAPC5;TMEM223;ZFP74;CFL2;PHYHD1;MYO18A;MDP1;CCT2;2410006H16RIK;EXOC7;CSNK2A2;DAPK3;TINF2;ASH1L;SUMF2;UNC13D;PRSS53;GNL3;RNF167;SCNM1;SNHG12;PNLDC1;SBDS;SRSF3;BC024978;STX5A;DNASE1;SLC25A11;RPL28;BIRC2;MAPKAP1;SRSF1;ISG20L2;GPS2;NOL9;TRAK1;RLF;RECQL5;CARNS1;SFN;APOPT1;E2F4;BBS1;SNHG1;MBD6;YIPF1;UBE2C;IL10RB;PYCR2;HNRNPAB;GATAD2B;TMEM230;RGCC;RPS27;PSMC3…
H3K4me3 fibroblast of foreskin hg19	0.930905	1	0	0	0.866676	0.0620522	TTC25;NRP1;SETD2;TMEM167B;CCNI;SLC2A1;ATP5C1;PKD2L2;TMEM91;MED15;SMG8;NGRN;ARHGAP42;SPRED1;TRIM2;ENSA;RNPEP;HMG20A;EPC2;CEP95;CSNK1G3;ADSL;ALG9;USP5;ITGA3;CCDC115;PGAM1;STX7;FBXO11;DKK1;TRPC4AP;TMEM131;JMJD6;PIGB;TOM1L2;ALDH5A1;RASA4;PRPF3;RASA1;HMBS;SBDS;KDELR3;SGK1;OBSL1;KHDRBS1;POM121;NEXN;ZDHHC21;LTBP2;LTBP3;MRPL13;FAM117B;HMGXB4;WDR70;FLRT2;APOPT1;FDXACB1;EIF2B5;AFAP1L1;OSBPL5;FUCA1;SS18L1;E…
H4K20me1 HepG2 hg19	0.930968	1	0	0	0.885093	0.0633111	FAM49B;ANKLE2;DGKD;TMEM183A;ATP5C1;TSEN54;WDR92;CFL2;ACAD10;COG7;USP5;SACM1L;DAPK3;RUNDC3A;JMJD6;EML5;MINPP1;PSME3;SQSTM1;ARL8B;CDS1;ISG20L2;UBR4;TEX261;RTF1;LIN7C;STK4;PRPF8;CYB5R3;ORC1;DPP8;MIER3;ERI2;TSPAN4;APOE;PROM1;ST3GAL3;BRAP;FIS1;UBE2H;AKIRIN1;PMM1;TYSND1;WDYHV1;BFAR;COPS5;REEP4;NMT1;RANBP10;ID3;LRP10;MXD3;CDC42SE2;SETD2;PPP1R13B;MCM7;NCAN;TNFAIP1;KRI1;USP39;DDA1;PSTPIP1;SPTLC2;B3GALT2;K…
H3K4me3 placenta mm9	0.930968	1	0	0	0.885093	0.0633111	CCNH;IFT172;GEMIN2;PKD2L2;EFTUD2;NIPAL2;CAPN2;NUSAP1;CDKL2;PAQR8;SACM1L;RFX2;ALG14;UBE2E2;1700029J07RIK;SCAMP1;TMEM131;PISD;MINPP1;PRPF3;SBDS;NUP98;PHPT1;PRR13;RNF121;FBN2;COX19;UBE2CBP;DDX4;FLII;SDC2;MRPL16;UBR4;EVPL;NUAK1;BAG2;DPP8;ERI2;1110051M20RIK;NPHP1;CEP70;TBC1D13;ST3GAL4;KIF3C;FGF22;QSER1;ABCA1;GSDMD;IFITM10;ZFHX2;AFAP1L1;ATP8B3;TOR1A;RASL10A;POLR3GL;GFPT2;CCDC14;KLHDC1;TOR1B;TJAP1;SSH1;…
H4K20me1 CD14-positive monocyte hg19	0.930968	1	0	0	0.885093	0.0633111	ATP5C1;TESK2;PEBP1;PLOD1;NPEPPS;RPS6KA5;CEP95;ACAD10;BORA;COG7;USP5;DAPK3;ALG3;TRAFD1;IFT80;AARSD1;JMJD6;PPA1;RUFY3;PSME3;NUP98;DUS3L;ZFPM1;UBE2CBP;FBLIM1;HTRA4;GMPS;ISG20L2;PIK3R2;TEX261;FBXO46;RTF1;ZMPSTE24;CAMSAP2;PRDX3;FXR2;UBR7;DPH2;TBC1D13;GAR1;SURF6;ZC3H14;ST3GAL3;PPP1R26;BRAP;EIF2B5;FUCA1;OSBPL3;ARHGAP27;TOR1B;ABTB2;DNMBP;ZFP62;REEP4;MAN2B2;RPL27A;NMT1;SPIRE1;CDK12;SETD4;DOCK4;FAM45A;GFM2…
H3K9me1 endothelial cell of umbilical vein hg19	0.94324	1	0	0	0.877329	0.0512661	MDC1;MPG;PREP;EHMT1;ATP5C1;TMEM91;TSEN54;IL4I1;TOM1;ACAD10;ACOT8;MECR;COG7;USP5;FBXW9;PISD;RUNX1;RINT1;PPA2;PPA1;TRIM13;ADAM9;KDELR3;PHPT1;RPL28;FKBP3;ARL8B;SPTBN5;ISG20L2;PIK3R2;RTF1;BCL10;TMEM240;ACAT2;FXR2;TSPAN4;NEK9;ZFHX2;UBE2C;PBX3;TRIP4;WDYHV1;NR1D2;NDC80;COPS4;COPS5;REEP4;RANBP10;SFXN2;LSM14B;MYD88;SETD2;PYCRL;MRPS11;DYSF;TNFAIP1;SMG8;DDA1;POLB;CAPZB;HMG20A;ENOPH1;CTNNBL1;RBM33;PSENEN;ABC…
H3K4me2 myocyte mm9	0.94324	1	0	0	0.877329	0.0512661	IFT172;GEMIN2;IPP;PLOD1;PKD2L2;EFTUD2;NUSAP1;CPNE2;CCDC93;CDKL2;GABARAPL2;TAP1;UNC5C;LMO7;SCAMP1;PISD;RAB31;TMEM258;PRPF3;VPS25;RNASEH2A;ZFP868;PDE1A;MTTP;LPAR2;1110051M20RIK;NPHP1;1810024B03RIK;CCDC32;RBM12;GM16853;IFITM10;ZFHX2;ZFP873;FANCC;LSM5;DNAJC18;COQ5;SEPSECS;TCN2;MAN2B2;DLG5;TMEM117;PPP1R1B;MXD3;MAP3K12;TTC25;EIF4E3;B4GALT1;ACY1;MCM7;FAM45A;HEXB;SNAPC5;ZMYM1;NMRK1;TRIM2;IDH3B;RAC3;TRIM6…
H3K4me3 BE2C hg19	0.948913	1	0	0	0.857252	0.0449524	TTC25;NRP1;CCNT1;TMEM167B;PANK1;ICA1;CHD3;TMEM91;PPP1R9B;IL4I1;COL4A3BP;ARHGAP42;SPRED1;CFL2;NIPAL2;RNPEP;CIR1;HMG20A;EPC2;CAPN1;LIN52;NCOA2;ALG9;ITGA3;CCDC115;PGAM1;STX7;HAUS4;NAV1;HAUS6;RHOC;FBXO11;DKK1;CDC25A;PIGB;MINPP1;DYNC1LI1;TOM1L2;B3GNT9;ALDH5A1;RASA1;KDELR3;SQSTM1;ANAPC1;POM121;AHCY;SFSWAP;MTTP;NEXN;ZDHHC21;BCL10;LTBP3;MRPL13;FAM117B;WDR70;TMEM204;GAR1;STXBP5;CEP78;FDXACB1;TRPM4;BRF1;SS…
H3K4me3 cardiac mesoderm hg19	0.953376	1	0	0	0.908262	0.0433657	MDC1;PI4K2B;SMC3;TMEM91;EPC2;CEP95;CEP97;CDON;ACOT8;ALG9;DNAAF1;TINF2;DDX10;IFT80;AARSD1;EML5;PRKAR1B;KCTD12;ZFPM1;OBSL1;POM121;FLII;MTTP;LPAR1;BCL10;MRPL13;NUAK1;WDR70;FLRT2;PDCD10;STXBP5;PROM1;ST3GAL3;GSDMD;FIS1;LRBA;SS18L1;SETD1A;RAB27B;UBAC2;PCDHGA10;TCN2;RPL27A;PPP1R1B;NMT1;REL;PEMT;ID3;STRN;CDK12;RNF220;GPR19;SETD2;FAM45A;MRPS11;ICA1;CHRDL2;MED15;PFAS;SMG8;DDA1;TRIM2;TCP11L1;KIF13B;TCP11L2;…
H3K4me2 HeLa-S3 hg19	0.953749	1	0	0	0.869565	0.041178	IFT172;GEMIN2;RORC;CISD1;ATP5C1;PLOD1;TMEM91;RASSF3;PAQR8;TLE4;GABARAPL2;SEMA6C;VPS33A;DAPK3;KCTD5;UNC13D;RUNX1;CLPP;RELL1;KDELR3;ANAPC1;POM121;TMEM161B;PIK3R1;BCL10;ACAT2;GJC1;EPB41L5;RNF216;ORC1;DPP8;STK36;UBR7;AMDHD2;NPHP1;CEP70;FAM192A;ZC3H14;PDZD7;ST3GAL3;AFAP1L1;ATP8B3;TRIP4;PRG4;MCAT;NDC80;DNAJC18;PCDHGA10;MAN2B2;NMT1;PEMT;MANSC1;SFXN2;LSM14B;MCU;DYSF;ICA1;FOXM1;PHF7;USP39;IMPA1;IDH3B;TCP1…
H3K36me3 mammary epithelial cell hg19	0.953749	1	0	0	0.869565	0.041178	MDC1;FAM49B;TMEM183A;TMEM167B;EHMT1;ATP5C1;SMC3;RPL6;IL4I1;CFL2;SLC25A40;EP300;ARHGEF40;ACAD10;CSNK1G3;MECR;SCAMP1;NRBP1;PRSS53;PRPF4;RAB30;PPA2;PPA1;PHPT1;DUS3L;RPL28;ANAPC1;PMEL;SPTBN5;BCL10;TMEM240;ACAT2;ADH5;SGPL1;MIER3;SFN;QSER1;NEK9;IFITM10;TOR1A;EAF1;BFAR;LARP4;UEVLD;TMEM199;COPS4;COPS5;RPS27;RANBP10;MMS19;SFXN2;LSM14B;LSM14A;MAP3K12;FAM45A;GFM2;MRPS11;KRI1;PFAS;SMG8;SNAPC5;TMEM223;AIFM3;H…
H3K36me3 T-cell acute lymphoblastic leukemia hg19	0.953749	1	0	0	0.869565	0.041178	PI4K2B;PYCARD;EFR3A;TBK1;WDR92;NUSAP1;EPC2;CAPN1;KIFAP3;PAQR8;ACOT8;COG7;ENTPD5;DAPK3;PAM16;ALG3;ZCRB1;AARSD1;SCAMP1;ATG14;KCTD5;TMEM131;JMJD6;PRPF4;HMBS;HECA;COX19;POM121;RNASEH2A;SHC1;MAPKAP1;ARHGAP19;SLAIN2;RLF;SNX4;CYB5R3;ERI2;PAG1;QSER1;NEK9;BBS1;OSBPL3;EAF1;SETD1A;WDYHV1;LSM5;CDK8;FAM160A2;RPS27;RPL27A;UST;NMT1;ID3;UBE2O;STRN;SFXN2;PICALM;MAP3K12;PLEKHF2;DOCK4;ACY1;HEXB;SNX13;ARHGAP5;DDA1;N…
H4K20me1 H1-hESC hg19	0.953749	1	0	0	0.869565	0.041178	TMEM183A;GDE1;ATP5C1;TESK2;SMC3;TSEN54;NDST2;EFR3A;ATCAY;TOM1;CIR1;KAT7;SOX8;SVEP1;GABARAPL2;COG7;NUP210;IMP3;DAPK3;TINF2;TRAFD1;UNC5C;AARSD1;NPNT;DKK1;UNC13D;DKK2;PRSS53;PRPF4;RAB30;SNHG12;HMBS;ANKRD42;FAM76B;INO80C;RNASEH2A;TEX261;FBXO46;RTF1;STK4;ACAT2;CYB5R3;ORC1;FAM192A;PAG1;ABCA1;EDEM3;TMEM132C;FIS1;UBE2H;UBE2C;SSH1;DNAJC18;UEVLD;MOB1B;COPS5;REEP4;MAN2B2;UBE2O;MAP3K12;LIN54;RBM26;GRIK5;NRAR…
H4K20me1 fibroblast of lung hg19	0.953749	1	0	0	0.869565	0.041178	ANKLE2;ATP5C1;SMC3;TBK1;RUSC2;EPC2;CEP95;KAT7;CSNK1G3;SMARCC2;DAPK3;CHD1L;PISD;EML5;TOM1L2;SNHG12;PPA1;WDR82;PHPT1;RPL28;ANAPC1;FLG;KHDRBS1;SPTBN5;ISG20L2;SLAIN2;TEX261;PTTG1IP;BCL10;AEBP1;KLC1;ARPP19;ADH5;NUAK1;SGPL1;MIER3;TSPAN4;ZC3H14;SNHG1;AKIRIN1;SS18L1;EAF1;NR1D2;BFAR;LARP4;MOB1A;PAN3;WNK1;GNB1;MMS19;AMOTL1;LSM14B;LSM14A;MXD3;SLC2A3;TNFAIP1;ARHGAP5;USP39;SNAPC5;AIFM3;OPA3;XPO6;DSE;NCS1;TIMP…
H3K79me2 osteoblast hg19	0.962655	1	0	0	0.861801	0.0328001	IPP;GDE1;ATP5C1;PKD2L2;DEPTOR;SACS;ALG9;VPS33A;ENTPD5;FBXW9;ALG14;ALG3;PSME3;CLPP;SBDS;DUS3L;VPS25;ANAPC1;RNASEH2A;EPB41;GMPS;TMEM240;EPB41L5;WDR70;ORC1;UBR7;ERI2;NPHP1;FAM192A;CEP78;TRPM4;ABCA1;PPP1R26;BBS1;FIS1;SNHG1;POLR3GL;FUCA1;SS18L1;DNAJC18;RPS27;MAN2B2;ID3;XAF1;BAP1;MRPS15;PPP1R13B;ACY1;MRPS11;DPY30;CHD3;PHF7;KRI1;USP39;PFAS;DDA1;WFDC3;IRF2BPL;SPRED3;IMPA1;OPA3;PGPEP1;TRIM65;POLE;LIN52;KD…
H4K20me1 endothelial cell of umbilical vein hg19	0.962655	1	0	0	0.861801	0.0328001	FAM49B;EHMT1;ATP5C1;CELSR1;TSEN54;IL4I1;TBK1;KAT7;SLC26A10;ARHGEF40;ACAD10;CSNK1G3;IMP3;GTPBP1;NRBP1;PISD;JMJD6;NUP210L;SNHG12;PPA2;PPA1;SQSTM1;DUS3L;COX19;SPTBN5;SHC1;MAPKAP1;RTF1;BCL10;KLC1;ACAT2;CORO1C;NUAK1;CYB5R3;FXR2;ORC1;RDH11;QSER1;BRAP;NEK9;AKIRIN1;ANKRD27;OSBPL3;NR1D2;BFAR;ARHGAP27;SSH1;UBAC2;MOB1A;RPS27;WNK1;RPL27A;ID3;AMOTL1;CDK12;TECPR2;BAP1;RBM26;CDKN1B;FAM45A;GFM2;HEXB;BRK1;NRARP;T…
H3K4me3 kidney epithelial cell hg19	0.963862	1	0	0	0.858208	0.0315878	ANKLE2;CCNT1;IRS2;SMC3;TMEM91;NPEPPS;COL4A3BP;NIPAL2;EP300;EPC2;SVEP1;CAPN1;CDON;UBE2E2;IFT80;LIG3;FAM91A1;FBXO11;DKK1;CDC25A;TMEM131;EML5;PRKAR1B;PRPF3;FKBP8;FAM76B;OBSL1;RNF121;FBN2;KHDRBS1;POM121;LTBP2;BCL10;LTBP3;WDR70;FLRT2;PDCD10;STXBP5;TPPP;BPTF;GSDMD;UBE2H;ANKRD27;SMURF2;LRBA;SS18L1;KLHDC1;RAB27B;NUP153;DNAJC13;UBAC2;PCDHGA10;RPL27A;SP3;ID3;MANSC1;RNF220;GPR19;TRIM71;MCM7;MAST2;CLTC;CHD3;…
H3K4me3 MCF-7 hg19	0.965753	1	0	0	0.854448	0.0297755	CRCP;CCNT1;MPV17L;HR;SMC3;TMEM91;COL4A3BP;EPC2;CAPN1;CDON;TMOD1;ALG9;STX7;TINF2;IFT80;FAM91A1;FBXO11;DKK1;CDC25A;DKK2;EML5;MINPP1;TOM1L2;PRKAR1B;PRPF3;HMBS;FKBP8;ANKRD42;FAM76B;PHPT1;OBSL1;SNRPA;RNF121;FBN2;KHDRBS1;FLII;BCL10;LTBP3;PDCD10;AMDHD2;STXBP5;UBE2H;ANKRD27;SMURF2;LRBA;SS18L1;KLHDC1;NUP153;UBAC2;PCDHGA10;RPS27;RPL27A;SP3;NMT1;MANSC1;HEXB;MAST2;ICA1;SLC2A1;CHD3;CTDSPL2;SMG8;ZCWPW1;SPRED1;…
H3K79me2 A549 hg19	0.967867	1	0	0	0.880307	0.028751	TMEM167B;MPG;IFT172;IPP;PEBP1;TSEN54;TBK1;RPS6KA5;ARHGEF40;KIFAP3;ACOT8;ALG9;MECR;COG7;USP5;VPS33A;ENTPD5;DNAAF1;FBXW9;ALG14;ALG3;KCTD5;PRSS53;MINPP1;RAB30;CLPP;SBDS;FKBP8;FAM76B;VPS25;POM121;UBE2CBP;RNASEH2A;FAM114A1;INTU;FBLIM1;MTTP;MRPL16;ARHGAP19;PIK3R2;EVPL;PTDSS1;PRPSAP2;WDR70;ORC1;UBR7;ERI2;NPHP1;CEP70;TBC1D13;SFN;FAM192A;ARSB;PDZD7;CEP78;TRPM4;ABCA1;GSDMD;BBS1;ZFHX2;EAF1;WDYHV1;TOR1B;SNUP…
H3K36me3 kidney mm9	0.968704	1	0	0	0.811064	0.0257885	CDKN1B;ARHGAP5;NR3C1;RPL6;SNAPC5;TMEM223;ZMYM2;CFL2;PHYHD1;MYO18A;EP300;CEP95;CCT2;2410006H16RIK;KHNYN;DCXR;DAPK3;TINF2;DDX51;ASH1L;ATP1B1;SUMF2;UNC13D;GNL3;RNF167;4930402H24RIK;SDHAF2;SNHG12;PNLDC1;SBDS;BC024978;DNASE1;SLC25A11;RPL28;BIRC2;GPS2;FOXO3;RLF;PRDX3;AMDHD2;TBC1D13;SFN;APOPT1;LCMT2;AAMP;HNRNPA0;DNAJC19;SNHG1;MBD6;UBE2C;PYCR2;HNRNPAB;GATAD2B;ADCY10;TEN1;RPS27;PSMC3;SNX17;RPL27A;ID3;TAF7…
H3K4me2 GM12878 hg19	0.970125	1	0	0	0.854037	0.0259032	CCNT1;IFT172;MPV17L;TMEM91;NPEPPS;ARHGAP42;RUSC2;SACS;CDKL2;SEMA6C;UNC5B;FBXW9;USP2;UNC5C;SCAMP1;KCTD5;DKK2;PISD;EML5;PSME3;HECA;KDELR3;RPL28;ARL8B;CDS1;TMEM161B;INTU;STXBP1;MTTP;LPAR1;PIK3R2;LTBP2;ADH5;ABR;PRPSAP2;STK36;ERI2;NPHP1;CEP70;CD276;ST3GAL3;GSDMD;TOR1A;RASSF7;MCAT;PTK2;COQ5;MOB1A;COPS5;TMEM117;TBCE;PEMT;SPIRE1;MANSC1;SFXN2;TECPR2;MAP3K12;SETD4;DPY30;TNFAIP1;PHF7;AIFM3;ARL5C;IMPA1;B3GAL…
H3K27me3 brain mm9	0.970125	1	0	0	0.854037	0.0259032	DGKD;PLOD1;CELSR1;TMEM91;LOXL2;ATCAY;CFL2;NIPAL2;SVEP1;CPNE2;CAPN1;ARHGEF40;CDKL2;TMOD1;SMARCC2;BORA;ADAM11;UBE2E2;ATP11B;ZFP618;LMO7;ATP1B1;FBXO11;TMEM131;4930402H24RIK;RAB31;DOK7;ELMO1;FBN2;FAM114A1;ARHGEF28;SLC1A2;AEBP1;EVPL;SFN;APOE;TPPP;EIF2B5;WWTR1;IFITM10;STARD13;ATP8B3;LRBA;PBX3;PCDHGA10;TMEM117;PPP1R1B;REL;MANSC1;AMOTL1;MYD88;PRR5;PPP1R13B;EIF4E3;MOGAT2;COX4I2;DYSF;SNX13;SLC2A3;SLC6A3;SP…
H4K20me1 B cell hg19	0.970125	1	0	0	0.854037	0.0259032	ANKLE2;TMEM183A;TMEM167B;TSEN54;NDST2;EFTUD2;RPS6KA5;CEP95;ARHGEF40;RBFOX2;USP5;IMP3;DNAAF1;DAPK3;ALG3;TRAFD1;FBXO11;KCTD5;JMJD6;RINT1;ADAM9;FAM76B;RELL1;SQSTM1;ANAPC1;ARL8B;EPB41;GMPS;PIK3R2;LTBP2;RTF1;FXR2;GRPEL2;TSPAN4;ZC3H14;FGF22;PDZD7;FIS1;SNHG1;RASL10A;H3F3A;BFAR;ARHGAP27;ABTB2;TMEM199;ID3;CDK12;MIPEP;MRPS15;CDKN1B;HIBADH;FAM45A;HEXB;MRPS11;BRK1;NRARP;TNFAIP1;PHF7;KRI1;USP39;DDA1;WFDC3;TME…
H3K27me3 T-cell acute lymphoblastic leukemia hg19	0.970125	1	0	0	0.854037	0.0259032	HDDC2;GDE1;RPL6;IL27RA;PYCARD;EFTUD2;EP300;CIR1;CAPN1;SEMA6C;COG7;TINF2;ADAM11;ZCRB1;CHD1L;CDYL;PISD;PSME3;MAL;RELL1;RIN2;RNF121;INO80C;DDX4;PIK3R2;KLC1;MRPL13;OAZ2;C3;HMGXB4;PDZD2;RNF216;STK36;UBR7;GRPEL2;TBC1D13;RBM12;ZC3H14;CEP78;TRPM4;NEK9;STARD13;ZFHX2;PRG4;RAB27B;NDC80;AZIN1;UBAC2;DNAJC18;PCDHGA10;UEVLD;CDK8;FAM160A2;CNOT1;MANSC1;CDK12;SETD4;PLEKHF2;ACY1;ZCWPW1;SPTLC2;CSRP1;DSE;HMG20A;JARID…
H3K4me1 cortical plate mm9	0.970125	1	0	0	0.854037	0.0259032	FAM49B;DGKD;RORC;IPP;TMEM91;ARHGAP42;NIPAL2;D230025D16RIK;SVEP1;CAPN1;ZFP286;KHNYN;RFX2;ADAM11;AARSD1;RINT1;PRKAR1B;KDELR3;RIN2;DUS3L;VPS25;GPLD1;COX19;C030034L19RIK;ARHGEF28;GSTT3;ARPP19;NOP9;RASGRP3;CYB5R3;TMEM248;TSPAN4;APOE;KIF3C;ARSB;FGF22;MARK2;PDZD7;GM16853;DNAJC19;IFITM10;SLC37A1;RASSF7;PYCR2;ARHGAP27;TMEM230;VANGL1;UEVLD;MLXIPL;MAN2B2;PEMT;MYD88;TTC25;PRR5;B4GALT1;ACY1;PYCRL;MAST2;DYSF;S…
H3K4me3 ES-Bruce4 mm9	0.970125	1	0	0	0.854037	0.0259032	SPPL2A;PKD2L2;IL27RA;NDST2;ATCAY;RPS6KA5;NIPAL2;NUSAP1;ZFP286;COG7;ALG14;TAP1;UNC5C;DKK1;MINPP1;RINT1;PRPF3;ELMO1;PHPT1;PRR13;INO80C;FBN2;ZFP105;UBE2CBP;ZFP868;NOTCH4;NPRL3;LPAR1;PTTG1IP;ACAT2;ZFP58;RDH12;DPH2;1110051M20RIK;TGOLN1;TMEM129;TBC1D13;GAR1;SURF6;SMYD3;GSDMD;IFITM10;ATP8B3;SLC37A1;ZFP873;RASL10A;POLR3GL;TOR1B;PHC3;SSH1;PCDHGA10;COPS5;RPS27;TCN2;UST;PPP1R1B;TBCE;MANSC1;PYGB;B4GALT1;MEGF…
H3K4me3 GM12866 hg19	0.976325	1	0	0	0.846273	0.0202767	FHOD3;CCNT1;TMEM91;ARHGAP42;RUSC2;NIPAL2;SACS;EPC2;CAPN1;TMOD1;KHNYN;UBE2E2;IFT80;AARSD1;FAM91A1;CDC25A;TMEM131;RUNX1;EML5;TOM1L2;PRKAR1B;PSME3;KDELR3;RPL28;POM121;LPAR1;SLAIN2;LTBP2;BCL10;LTBP3;KLC1;MRPL13;WDR70;PDCD10;CEP70;STXBP5;KIF3C;TPPP;FGF22;EIF2B5;LRBA;SS18L1;SETD1A;NUP153;DNAJC13;LSM5;NDC80;UBAC2;GNAL;TCN2;RPL27A;TMEM117;SP3;NMT1;SPIRE1;MANSC1;OSBPL1A;MYD88;GPR19;PICALM;SETD4;MCM7;MAST2…
H3K9ac ES-Bruce4 mm9	0.976325	1	0	0	0.846273	0.0202767	GEMIN2;PREP;GDE1;PKD2L2;1110065P20RIK;TMEM91;IL27RA;LOXL2;EFTUD2;ARHGAP42;TBK1;RUSC2;GM5577;EPC2;CPNE2;ZFP286;TMOD1;NUP210;IMP3;UBE2E2;ALG3;ZFP618;RUNX2;PISD;PPA1;DOK7;RPP21;SQSTM1;VPS25;PRR13;CDS1;ANAPC15;MRPL13;EVPL;RDH11;ERI2;STXBP5;QSER1;GSDMD;EIF2B5;ZFP873;SS18L1;SETD1A;KLHDC1;FANCC;PCDHGA10;DNMBP;TMEM117;PPP1R1B;REL;MANSC1;MYD88;NRP1;EIF4E3;ZFP407;NCAN;COX4I2;CLTC;PRKAG1;ZFP81;SPRED3;NGRN;P…
H3K4me1 myotube hg19	0.976325	1	0	0	0.846273	0.0202767	CCNH;PANK1;IPP;GDE1;PLOD1;EFR3A;DEPTOR;NIPAL2;PHYHD1;TOM1;CEP97;CDKL2;ALG9;MECR;STX7;DAPK3;AARSD1;RUNX2;RINT1;PPA1;HMBS;DPEP1;TLN2;OBSL1;INO80C;PMEL;UBE2CBP;RNASEH2A;EPB41;FLII;PDE1A;ISG20L2;PLA2G5;RLF;ADH5;RASGRP3;PRDX3;SNX4;ABR;HMGXB4;BAG2;NPHP1;TBC1D13;PDZD7;TRPM4;NAA50;NEK9;WWTR1;FZD3;STARD13;TYSND1;RAB27B;SNUPN;MOB1B;RPS27;TCN2;ID3;RNF220;PLEKHF2;CDKN1A;RNF13;C2CD2;SLC2A1;SNAPC5;TMEM223;ZMYM…
H3K4me1 HeLa-S3 hg19	0.976325	1	0	0	0.846273	0.0202767	TMEM183A;TMEM167B;IPP;NR3C1;IL27RA;DEPTOR;TOM1;ARHGEF40;FBXO9;CDYL;ATG14;FAM91A1;GTPBP1;RUNX1;MINPP1;RINT1;HMBS;SRSF3;TLN2;DUS3L;OBSL1;XPR1;ARL8B;PRR13;COX19;UBE2CBP;INTU;FLII;MRPL16;FBXO46;BCL10;RLF;RASGRP3;GJC1;NUAK1;RDH12;DPH5;SMYD3;N4BP1;PDZD7;TRPM4;OSBPL9;BBS1;CDK18;FIS1;UBE2H;LSM5;MCAT;RPS27;MAN2B2;RNF220;MAP3K12;MRPS11;PRKAG1;ICA1;BRK1;SLC2A3;PEPD;MED15;DUSP11;ZMYM1;IMPA1;TRIM2;DLAT;PHACTR…
H3K27me3 Caco-2 hg19	0.976555	1	0	0	0.653808	0.0155113	RASL10A;MAST4;UNC5B;GRIK5;GFPT2;SLC1A2;PDE4DIP;HR;APCDD1;ABTB2;SLCO4A1;UST;GFOD2;SVEP1;KCTD12;SLC26A10
H2AFZ H1-hESC hg19	0.981416	1	0	0	0.838509	0.0157292	IFT172;PYCARD;EFR3A;CFL2;CEP95;CAPN1;KIFAP3;CCDC93;IMP3;FBXW9;ALG14;ZCRB1;AARSD1;CDC25A;RUNX2;EML5;RINT1;RAB30;RUFY3;KDELR3;ANAPC1;BLZF1;ZCCHC7;UBE2CBP;RNASEH2A;DDX4;EPB41;MAPKAP1;HTRA4;TMTC3;LIN7C;PTDSS1;PRPSAP2;ORC1;GAR1;DPH5;ZC3H14;NEK9;BBS1;LRBA;EAF1;TRIP4;DNAJC18;PCDHGA10;TMEM199;RPL27A;ID3;MANSC1;MMS19;OSBPL1A;RNF220;CDKN1A;MEGF10;GFM2;SNX13;DPY30;USP39;MED15;NGRN;ZMYM1;AUH;RFK;HMG20A;ARIH1…
H3K4me3 skeletal muscle cell hg19	0.983337	1	0	0	0.823318	0.0138343	HERPUD2;SETD4;DGKD;CCNT1;MAST4;MAST2;CLTC;CHD3;SMG8;NGRN;ARHGAP42;SPRED1;RNPEP;EP300;DLGAP1;HMG20A;EPC2;CEP95;SVEP1;TRIM65;CDON;CDKL2;TGIF1;NCOA2;CSNK1G3;CDV3;ALG9;NSUN5;CCDC115;PGAM1;LRRC49;NAV1;IFT80;AARSD1;NPNT;FAM91A1;RHOC;SAFB;FBXO11;DKK1;TRPC4AP;CDC25A;TMEM131;PIGB;MINPP1;TBC1D1;TOM1L2;ALDH5A1;PRKAR1B;CTDSP1;RASA1;HMBS;FAM76B;ZCCHC7;POM121;RNF38;HSD17B4;NEXN;ZDHHC21;LTBP2;AEBP1;LTBP3;MRPL13…
H3K4me3 mammary epithelial cell hg19	0.98703	1	0	0	0.874998	0.0114232	PANK1;IFT172;SMC3;TMEM91;RUSC2;NIPAL2;EPC2;CEP97;CDON;GABARAPL2;ACOT8;DAPK3;IFT80;DKK1;DKK2;JMJD6;EML5;PRKAR1B;WDR82;KDELR3;KCTD12;OBSL1;INTU;LPAR2;ARPP19;C3;WDR70;CEP70;TSPAN4;CEP78;EDEM3;GSDMD;NAA50;BRAP;FIS1;LRBA;SS18L1;RAB27B;UBAC2;TMEM199;WDR60;RPL27A;NMT1;NDUFAF2;PEMT;ID3;GPR19;SETD4;SETD2;ACY1;MRPS11;CLTC;ZCWPW1;CSRP1;XPO6;TIMP2;KIF13B;TCP11L2;RAC3;DLGAP1;LIN52;UPF2;MRPS28;PSENEN;CCDC115;P…
H3K36me3 cardiac mesoderm hg19	0.987673	1	0	0	0.846193	0.0104956	TMEM183A;EHMT1;PEBP1;CELSR1;RPL6;IL4I1;CFL2;EP300;KAT7;TMPO;GABARAPL2;DNAAF1;CSNK2A2;FBXW9;DAPK3;AARSD1;UNC13D;PRSS53;RAB30;NUP210L;PRKAR1B;SNHG12;CRISPLD1;PSME3;PNLDC1;TRIM13;ANKRD42;SRSF3;PHPT1;DUS3L;RPL28;VPS25;OBSL1;FBN2;PMEL;TMEM161B;RNASEH2A;ISG20L2;LPAR2;TMEM240;PRPF8;SGPL1;RDH11;AMDHD2;SURF6;APOE;KIF3C;DNAJC19;FIS1;SNHG1;TOR1A;UBE2C;PBX3;PYCR2;TJAP1;VANGL1;TMEM199;ADCY10;RPS27;WNK1;ZFP62;…
H3K4me3 GM12878 hg19	0.988174	1	0	0	0.874514	0.0104039	IFT172;IPP;TMEM91;RPS6KA5;EPC2;CPNE2;CEP97;CDON;ALG9;DKK2;EML5;PRKAR1B;WDR82;FAM76B;KDELR3;RPL28;RNF121;POM121;INTU;STXBP1;MTTP;LPAR1;AGAP1;PIK3R2;BCL10;ADH5;PDCD10;CEP70;STXBP5;ST3GAL3;CEP78;GSDMD;FIS1;DTNA;LRBA;SS18L1;SETD1A;RASSF7;PTK2;UBAC2;PCDHGA10;TCN2;WDR60;RPL27A;NMT1;NDUFAF2;MMS19;SFXN2;TECPR2;CDKN1A;PHF7;ZCWPW1;ZMYM1;TRIM2;KIF13A;SH3PXD2B;TCP11L1;TCP11L2;DLGAP1;DLAT;JAK1;UPF2;MRPS28;CCD…
H3K4me1 G1E-ER4 mm9	0.990519	1	0	0	0.835873	0.0079626	HDDC2;MPG;TESK2;TSEN54;IL27RA;EFR3A;PAIP2B;DEPTOR;SOX8;KIFAP3;FBXO9;CDKL2;PAQR8;CSNK1G3;RBFOX2;VPS33A;ENTPD5;ALG3;DDX10;1700029J07RIK;AARSD1;RUNDC3A;PISD;RINT1;WDR82;PNLDC1;DOK7;TRIM13;HECA;SNRPA;XPR1;PRR13;PMEL;C030034L19RIK;LPAR2;DTX2;EVPL;ARPP19;ZFP58;PRPSAP2;RDH12;RDH11;TMEM248;PACSIN3;SFN;SMYD3;TPPP;N4BP1;FGF22;ABCA1;DNAJC19;AFAP1L1;ZFP873;NR1D2;ARHGAP27;MCAT;TJAP1;DNAJC18;FXYD1;REL;ID3;SFXN…
H3K9me3 ES-E14 mm9	0.991369	1	0	0	0.400721	0.00347372	PRPF39;TAF15;ENSA;ANAPC1
H3K4me3 WERI-Rb-1 hg19	0.991518	1	0	0	0.792834	0.00675361	CCNT1;PANK1;CLTC;SPPL2A;DYSF;ICA1;SLC2A1;CHD3;TMEM91;SMG8;SPRED1;TCP11L1;HMG20A;EPC2;CEP95;CAPN1;DLAT;JARID2;ALG9;RFC4;USP5;PGAM1;STX7;SPATS2;ALG14;DDX10;NAV1;FAM91A1;FBXO11;TMEM131;PIGB;MINPP1;TBC1D1;DYNC1LI1;RNF167;TOM1L2;ALDH5A1;PSME3;PRPF3;RASA1;ANKRD42;ZCCHC7;AHCY;INTU;RNF38;MTTP;SLC1A2;HSD17B4;ZDHHC21;BCL10;LTBP3;MLLT3;MRPL13;EVPL;FAM117B;WDR70;BAG2;NPHP1;MXI1;TRIM47;PROM1;TRPM4;SS18L1;EAF1…
H3K4me2 myotube hg19	0.991524	1	0	0	0.815217	0.00693936	IFT172;MPV17L;HR;PYCARD;IL4I1;PAIP2B;RUSC2;PHYHD1;SLC25A40;TMOD1;VPS33A;AARSD1;KCTD5;RUNX2;EML5;PSME3;PRPF3;SBDS;ANAPC1;MTTP;UBR4;TMTC3;PIK3R2;LTBP3;HOXB13;ACAT2;ADH5;PRPSAP2;STK36;ERI2;CEP70;DPH5;TPPP;ZBTB7B;ST3GAL3;NEK9;STIL;TOR1A;DTNA;UBE2C;FUCA1;COQ5;PCDHGA10;MLXIPL;SEPSECS;TCN2;WDR60;REEP4;PPP1R1B;PEMT;MANSC1;TECPR2;MXD3;SETD4;SETD2;ACY1;MRPS11;DPY30;PHF7;RFK;ENSA;IDH3B;PHACTR1;CEP290;ABCC4;…
H3K4me1 lung mm9	0.991524	1	0	0	0.815217	0.00693936	MDC1;EFTUD2;IL4I1;SOX8;ZFP286;ACAD12;CDKL2;USP2;ALG14;RUNDC3A;RUNX2;PRSS53;CRISPLD1;ANKRD42;DPEP1;VPS25;UBE2CBP;TMEM161B;RNASEH2A;ANAPC15;FAM114A1;ISG20L2;MRPL13;EVPL;TMEM240;ADH5;GJC1;CEP70;TMEM129;SURF6;DPH5;SFN;FGF22;CEP78;GSDMD;ZFHX2;PRG4;RAB27B;SNUPN;TMEM230;UEVLD;TMEM199;FAM160A2;NDUFAF7;WDR60;TMEM117;NDUFAF2;TRMT13;LRP10;TTC25;CDKN1A;ACY1;FAM45A;MOGAT2;NCAN;GRIK5;MRPS11;DYSF;ZFP81;TRIM2;PO…
H3K36me3 HepG2 hg19	0.991539	1	0	0	0.831971	0.00706954	FAM49B;TMEM183A;ATP5C1;NR3C1;SMC3;RPL6;IL4I1;CFL2;SLC25A40;ARHGEF40;ACAD10;CSNK1G3;DAPK3;TINF2;NRBP1;PRSS53;SNHG12;PPA2;WDR82;RUFY3;PHPT1;DUS3L;RPL28;ANAPC1;GPLD1;SPTBN5;BCL10;ARPP19;ACAT2;ADH5;SGPL1;ORC1;APOE;QSER1;NEK9;SNHG1;AKIRIN1;ZFHX2;TOR1A;UBE2C;EAF1;SETD1A;NR1D2;BFAR;LARP4;COPS4;COPS5;RPS27;REEP4;RPL27A;RANBP10;MMS19;SFXN2;LSM14B;LRP10;LSM14A;BCL2L2;TRIM71;CDKN1B;ACY1;MCM7;FAM45A;GFM2;MRP…
H3K4me3 fibroblast of dermis hg19	0.993604	1	0	0	0.807453	0.00518097	FHOD3;IFT172;ZDHHC5;IRS2;PKD2L2;PAIP2B;EPC2;CDKL2;PAQR8;TMOD1;SEMA6C;ACOT8;VPS33A;USP2;ADAM11;KCTD5;RUNX2;JMJD6;DCTD;EML5;PSME3;FKBP8;ELMO1;RIN2;RPL28;ANAPC1;ASF1A;TMEM161B;PIK3R2;LTBP3;ORC1;STK36;UBR7;NPHP1;CEP70;PACSIN3;QSER1;NAA50;BRAP;LRBA;PTK2;COQ5;FAM160A2;TMEM117;NMT1;PEMT;MANSC1;MMS19;RNF220;ACY1;MEGF10;MRPS11;DPY30;ARHGAP5;POLB;RFK;MDP1;POLE;TGIF1;ZYG11A;DIS3;DDX51;ASH1L;QRSL1;TOX4;PEX7;…
H3K9me3 K562 hg19	0.995223	1	0	0	0.799689	0.00382966	MDC1;CCNT1;CCNI;EHMT1;ATP5C1;TESK2;RPL6;RPS6KA5;RUSC2;CIR1;KAT7;CPNE2;PKNOX1;KIFAP3;ACAD10;CDKL2;GABARAPL2;CSNK1G3;IMP3;USP2;DDX10;LIG3;ZCRB1;RINT1;PRPF4;RAB30;SNHG12;PRPF3;SNRPA;ZCCHC7;EPB41;MAPKAP1;STXBP1;STK4;TMEM240;OAZ2;ZMPSTE24;TBC1D13;FAM192A;ZC3H14;BRAP;FIS1;SNHG1;UBE2C;FUCA1;EAF1;PBX3;TRIP4;NDC80;VANGL1;ADCY10;SEPSECS;DLG5;TBCE;CDK12;MCU;C2CD2;CEP164;BRK1;CHRDL2;SNAPC5;ZCWPW1;AKAP10;TMEM…
H3K4me1 NT2-D1 hg19	0.995223	1	0	0	0.799689	0.00382966	DGKD;MPG;PANK1;RORC;EHMT1;HR;TSEN54;IL27RA;LOXL2;PYCARD;PHYHD1;SOX8;PKNOX1;SEMA6C;KHNYN;DAPK3;USP2;RUNDC3A;UNC13D;PISD;ARC;RAB31;PHPT1;OBSL1;SPTBN5;RNASEH2A;FBLIM1;ISG20L2;AGAP1;LPAR2;AEBP1;LTBP3;SFN;APOE;GAS2L1;GSDMD;CDK18;ATP8B3;OSBPL5;OSBPL3;RASSF7;SSH1;VANGL1;REEP4;MAN2B2;PPP1R1B;NFKBIE;MXD3;CDKN1A;CDKN1B;C2CD2;ITGB2;NRARP;KRI1;LIMD1;DDA1;PSTPIP1;ARL5C;NCS1;PGPEP1;BCAS1;PTGIR;DCXR;TMEM40;DDX5…
H3K36me3 HeLa-S3 hg19	0.996084	1	0	0	0.806286	0.00316365	FAM49B;CRCP;TMEM167B;ATP5C1;SMC3;RUSC2;CFL2;NUSAP1;SLC25A40;ARHGEF40;ACAD10;CSNK1G3;IMP3;FBXW9;DAPK3;AARSD1;PRSS53;PPA2;PPA1;PHPT1;SQSTM1;DUS3L;RPL28;VPS25;OBSL1;SPTBN5;RNASEH2A;SHC1;TEX261;BCL10;KLC1;ACAT2;ADH5;SGPL1;MIER3;AMDHD2;SURF6;QSER1;NEK9;FIS1;UBE2C;SETD1A;WDYHV1;NR1D2;PYCR2;BFAR;LARP4;MOB1A;RPS27;ZFP62;REEP4;RANBP10;ID3;MMS19;SFXN2;AMOTL1;LSM14B;LSM14A;BCL2L2;BAP1;MRPS15;MCM7;GFM2;MRPS1…
H4K20me1 GM12878 hg19	0.996468	1	0	0	0.791925	0.00280226	DGKD;CCNI;RORC;PREP;TESK2;KAT7;CPNE2;ARHGEF40;ACAD10;GABARAPL2;RBFOX2;IMP3;DAPK3;TINF2;AARSD1;ATP1B1;DKK2;RINT1;PRPF4;MAL;KDELR3;KCTD12;SQSTM1;CDS1;COX19;HTRA4;ISG20L2;LPAR1;UBR4;PIK3R2;SLAIN2;TEX261;PLA2G5;RTF1;FOXO3;KLC1;ABR;PTDSS1;CYB5R3;FXR2;AMDHD2;TSPAN4;ST3GAL4;PACSIN3;PROM1;ABCA1;BRAP;FIS1;ATP8B3;SS18L1;SETD1A;ABTB2;COPS4;MOB1A;WNK1;FXYD1;ID3;AMOTL1;CDK12;TECPR2;TRIM71;CDKN1B;GRIK5;DYSF;FO…
H3K4me1 olfactory bulb mm9	0.996468	1	0	0	0.791925	0.00280226	4930447N08RIK;MPV17L;IRS2;CELSR1;LOXL2;IL4I1;D230025D16RIK;SVEP1;CPNE2;CDKL2;PAQR8;USP5;DAPK3;ADAM11;DDX10;1700029J07RIK;FOXP4;RUNX2;ARC;HECA;ZFPM1;GPLD1;FBN2;ZFP105;ANAPC15;FAM114A1;ARHGEF28;MRPL16;LPAR1;SLC1A2;AGAP1;PTTG1IP;HOXB13;KLC1;EVPL;ABR;PDZD2;TMEM248;SURF6;PACSIN3;KIF3C;5031439G07RIK;PAG1;GSDMD;ZFP511;FZD3;STARD13;STIL;ATP8B3;ANKRD27;UBE2C;RASSF7;ARHGAP29;BFAR;ABTB2;MAN2B2;OSBPL1A;TTC25…
H3K36me3 keratinocyte hg19	0.996656	1	0	0	0.820035	0.00274645	MDC1;HDDC2;CCNT1;TMEM167B;ATP5C1;PYCARD;COL4A3BP;TBK1;TOM1;ARHGEF40;ACAD10;DAPK3;AARSD1;SCAMP1;UNC13D;RUNX1;JMJD6;SNHG12;PPA2;RUFY3;PSME3;TRIM13;DUS3L;RPL28;VPS25;ANAPC1;INO80C;TMEM161B;ISG20L2;TEX261;BCL10;ARPP19;ACAT2;ADH5;NUAK1;SGPL1;CYB5R3;AMDHD2;TMEM129;SFN;FAM192A;APOE;N4BP1;QSER1;NEK9;FIS1;SNHG1;IFITM10;SMURF2;UBE2C;OSBPL3;SS18L1;EAF1;SETD1A;WDYHV1;NR1D2;PYCR2;BFAR;UBAC2;TMEM199;ADCY10;RPS…
H3K9me3 brain mm9	0.996762	1	0	0	0.594941	0.00192927	PRR5;PCDHGA8;ZFP873;DDX4;CCDC14;METTL2;DAPK3;SLAIN2;LTBP2;FBXO46;FOXO3;LIN7C;PCDHGA10;ZCWPW1;PRPF39;PPA2;TIMP2;TAF7;SMYD3;ZFP286
H3K36me3 Caco-2 hg19	0.997106	1	0	0	0.528438	0.00153129	SNHG1;CDKN1B;EXOC7;UBE2C;PYCR2;RPL6;GNL3;RPS27;PSMC3;SLCO4A1;TAF7;TARDBP;RPL28
H3K4me3 A549 hg19	0.997107	1	0	0	0.85314	0.00247133	CCNI;PANK1;IFT172;TESK2;TMEM91;IL4I1;EPC2;CPNE2;CDON;GABARAPL2;ACOT8;ALG9;COG7;DAPK3;TINF2;JMJD6;EML5;ARC;PSME3;KDELR3;TLN2;VPS25;OBSL1;BLZF1;POM121;TMEM161B;PDE1A;TMTC3;PIK3R2;RTF1;MRPL13;PTDSS1;PDCD10;CEP70;STXBP5;ST3GAL3;EDEM3;STARD13;AFAP1L1;DTNA;FUCA1;SS18L1;PBX3;PRG4;TMEM199;PPP1R1B;NMT1;PEMT;STRN;MMS19;TECPR2;SETD4;ACY1;MRPS11;RSF1;CHRDL2;PHF7;SMG8;AKAP10;XPO6;SDF4;LIN52;CDV3;PGAM1;RAB3IL1…
H3K36me3 astrocyte hg19	0.997415	1	0	0	0.784161	0.00202959	CRCP;TMEM183A;ATP5C1;SMC3;IL4I1;RUSC2;CFL2;SLC25A40;SLC26A10;ARHGEF40;ACAD10;MECR;NRBP1;PISD;PRPF4;PPA2;PPA1;PNLDC1;RPL28;SPTBN5;BCL10;AEBP1;TMEM240;ACAT2;ADH5;NUAK1;SGPL1;MIER3;AMDHD2;DPH2;PAG1;QSER1;NEK9;BBS1;GFPT2;EAF1;NR1D2;PYCR2;BFAR;UEVLD;COPS4;ADCY10;COPS5;RPS27;RANBP10;AMOTL1;LSM14B;LSM14A;MCM7;FAM45A;PYCRL;GFM2;MRPS11;SPRED3;SNAPC5;IMPA1;DSE;ENSA;HMG20A;MDP1;JARID2;CTNNBL1;MAPK1IP1L;ADSL…
H3K36me3 CD14-positive monocyte hg19	0.997415	1	0	0	0.784161	0.00202959	FAM49B;TMEM183A;TMEM167B;PREP;ATP5C1;NR3C1;CELSR1;SMC3;IL4I1;CFL2;SLC25A40;ARHGEF40;ACAD10;LMO7;GTPBP1;NRBP1;PISD;PPA2;RUFY3;RIN2;RPL28;SPTBN5;TMTC3;KLC1;ACAT2;ADH5;SGPL1;MIER3;AMDHD2;FIS1;EAF1;NR1D2;BFAR;ARHGAP27;LARP4;VANGL1;UEVLD;ADCY10;PAN3;COPS5;RANBP10;MMS19;LSM14B;LSM14A;MRPS15;CDKN1B;FAM45A;GFM2;MRPS11;DYSF;SMG8;NGRN;DSE;ENSA;RNPEP;MDP1;PGPEP1;CTNNBL1;KDM6B;MAPK1IP1L;PROSER1;ADSL;NSUN5;EX…
H3K36me3 H7 hg19	0.997745	1	0	0	0.771784	0.0017422	TRIM71;HDDC2;MRPS15;CDKN1B;TMEM183A;WDR1;MCM7;GRIK5;MRPS11;EHMT1;PEBP1;PHF7;RPL6;SPRED3;IL4I1;TMEM223;CAPZB;AUH;DSE;SH3PXD2B;IDH3B;POLG;GABARAPL2;SREBF1;CCT2;CDV3;RFC4;NSUN5;CCDC115;EXOC7;DAPK3;TINF2;DDX51;GNL3;RNF167;HSH2D;RCN2;SCNM1;SDHAF2;SNHG12;AKT1S1;PIGK;SRSF3;SLC25A11;DUS3L;RPL28;VPS25;DOCK1;MCM2;GRAMD1A;TMEM161B;RNASEH2A;POLDIP2;SRSF1;GPS2;PRPF8;AURKB;NOL6;PRDX3;SGPL1;RDH11;DPH2;TMEM129;T…
H3K9me3 MCF-7 hg19	0.998552	1	0	0	0.326904	0.000473828	PCDHGA10;PCDHGA8;PRKAR1B;TAF7
H3K36me3 A549 hg19	0.998643	1	0	0	0.818311	0.00111148	MDC1;FAM49B;ATP5C1;PEBP1;NR3C1;RUSC2;CFL2;NUSAP1;SLC25A40;EP300;ARHGEF40;ACAD10;CSNK1G3;RBFOX2;MECR;IMP3;FBXW9;DAPK3;PAM16;AARSD1;SCAMP1;KCTD5;NRBP1;PRSS53;PISD;PRPF4;RAB30;RAB31;PPA2;PPA1;PSME3;PHPT1;DUS3L;RPL28;OBSL1;ARL8B;INO80C;SPTBN5;RNASEH2A;TEX261;BCL10;KLC1;TMEM240;ACAT2;ADH5;NUAK1;SGPL1;WDR70;MIER3;DPH2;GRPEL2;NPHP1;QSER1;BPTF;NEK9;WWTR1;FIS1;ZFHX2;UBE2C;EAF1;H3F3A;RASSF7;WDYHV1;RAB27B;N…
H4K20me1 K562 hg19	0.998658	1	0	0	0.768634	0.00103221	FAM49B;TRIO;TMEM167B;EFTUD2;CDON;GABARAPL2;SEMA6C;ALG9;FBXW9;DAPK3;FAM91A1;PRPF4;RAB30;RUFY3;PRPF3;FKBP8;ANKRD42;MAL;DUS3L;FKBP3;INO80C;POM121;SHC1;PIK3R2;FBXO46;RTF1;LIN7C;HOXB13;ZMPSTE24;CAMSAP2;PTDSS1;CYB5R3;DPP8;PDCD10;CEP70;TSPAN4;PROM1;ZC3H13;ST3GAL3;EDEM3;SNHG1;LRBA;GFPT2;DNAJC18;COPS4;SEPSECS;NMT1;RANBP10;MAP3K12;MIPEP;DOCK4;PPP1R13B;MOGAT2;GFM2;MRPS11;DPY30;DDA1;DUSP11;POLB;SNAPC5;TMEM22…
H3K4me2 H1-hESC hg19	0.998658	1	0	0	0.768634	0.00103221	TMEM183A;IFT172;ZDHHC5;PLOD1;TBK1;RPS6KA5;RASSF3;EPC2;KAT7;CPNE2;ARHGEF40;GABARAPL2;SMARCC2;TINF2;ALG14;FAM91A1;KCTD5;PISD;TOM1L2;PRPF4;RAB30;DOK7;RELL1;FBN2;PMEL;POM121;FBLIM1;HOXB13;ACAT2;ADH5;STK36;CEP70;TMEM129;GAS2L1;FGF22;EDEM3;DNAJC19;PMM1;SSH1;COQ5;COPS4;FAM160A2;TMEM117;NMT1;NDUFAF2;SPIRE1;HERPUD2;PPP1R13B;ACY1;MRPS11;COX4I2;ARHGAP5;CHRDL2;SLC6A3;AIFM3;TRIM2;IDH3B;TCP11L2;ABCC4;RBM18;RAB…
H4K20me1 myotube hg19	0.999048	1	0	0	0.76087	0.00072485	PI4K2B;TMEM183A;CCNT1;CCNH;SPPL2A;COL4A3BP;TBK1;NUSAP1;SVEP1;KIFAP3;ACAD10;DNAAF1;SACM1L;TRAFD1;CHD1L;RUNX2;MINPP1;PRPF4;RAB31;RUFY3;PRPF3;FAM76B;COX19;ISG20L2;FBXO46;ADH5;SNX4;RDH11;NPHP1;ZC3H13;TRPM4;EDEM3;BRAP;STIL;TYSND1;SSH1;DNAJC18;PCDHGA10;ADCY10;SEPSECS;REEP4;CNOT1;NMT1;SERINC2;TECPR2;MXD3;MRPS15;RNF13;MRPS11;GPR22;ITGB2;CEP164;SLC2A1;CTDSPL2;FOXM1;PHF7;NGRN;ZCWPW1;TMEM223;B3GALT2;IDH3B;P…
H3K4me3 osteoblast hg19	0.999048	1	0	0	0.76087	0.00072485	IFT172;ZDHHC5;PAIP2B;RPS6KA5;GABARAPL2;SEMA6C;ACOT8;BORA;USP5;VPS33A;KCTD5;EML5;ARC;PSME3;RELL1;ANAPC1;FBN2;TMTC3;PIK3R2;LTBP3;ACAT2;EPB41L5;ORC1;STK36;NPHP1;CEP70;TMEM129;ST3GAL4;PACSIN3;ZBTB7B;PPP1R26;DNAJC19;ANKRD27;FUCA1;KLHDC1;RASSF7;MLXIPL;FAM160A2;WDR60;TMEM117;NMT1;PEMT;MANSC1;SETD4;PPP1R13B;ACY1;MEGF10;GFM2;MRPS11;PHF7;AKAP10;IMPA1;TCP11L2;TGIF1;PTGIR;RAB3IL1;DDX51;ASH1L;QRSL1;TOX4;PEX7;…
H3K36me3 fibroblast of dermis hg19	0.999048	1	0	0	0.76087	0.00072485	MDC1;CRCP;TMEM167B;IFT172;ATP5C1;IL4I1;ARHGEF40;ACAD10;CSNK1G3;IMP3;AARSD1;RUNX1;TOM1L2;RAB30;PPA2;PPA1;RUFY3;KCTD12;DUS3L;ANAPC1;SPTBN5;SHC1;TEX261;BCL10;TMEM240;RLF;ACAT2;ADH5;NUAK1;SGPL1;ORC1;QSER1;BRAP;OSBPL9;NEK9;FIS1;SS18L1;EAF1;SETD1A;NR1D2;BFAR;RPS27;WNK1;WDR60;REEP4;MAN2B2;NMT1;RANBP10;SFXN2;AMOTL1;TECPR2;BAP1;GFM2;MRPS11;CHD3;CTDSPL2;PHF7;DDA1;AIFM3;NCS1;MDP1;TRIM65;CTNNBL1;KDM6B;PCDHGA…
H4K20me1 astrocyte hg19	0.999048	1	0	0	0.76087	0.00072485	PI4K2B;SPPL2A;CISD1;NDST2;RASSF3;CFL2;CAPN1;SLC26A10;PKNOX1;USP5;AARSD1;NPNT;KCTD5;DKK2;ARC;PSME3;PRPF3;HMBS;DUS3L;FKBP3;ASF1A;POM121;HTRA4;FBXO46;DPP8;UBR7;DPH2;CEP78;TRPM4;PPP1R26;PLK4;NEK9;IFITM10;STIL;SS18L1;EAF1;LSM5;SSH1;NMT1;NDUFAF2;LRP10;PRR5;PYGB;ACY1;PYCRL;MEGF10;GFM2;GRIK5;CHRDL2;PEPD;KRI1;USP39;SLC6A3;DDA1;WFDC3;POLB;SPRED3;IDH3B;METTL16;TRIM65;MRPS28;PSENEN;KDM6B;NSUN5;DCXR;PRMT3;DDX…
H3K27me3 thymus mm9	0.999048	1	0	0	0.76087	0.00072485	FHOD3;TRIO;CELSR1;SOX8;SVEP1;SLC26A10;TMOD1;RBFOX2;UNC5B;ADAM11;UBE2E2;ZFP618;LMO7;SCAMP1;RUNX2;RAB31;PRKAR1B;DOK7;MAL;KDELR3;OBSL1;CDS1;ZFP105;FAM114A1;ARHGEF28;HTRA4;GSTT3;SLC1A2;LTBP2;AEBP1;HOXB13;GJC1;NUAK1;PACSIN3;ZBTB7B;GAS2L1;WWTR1;CDK18;TMEM132C;FZD3;STARD13;RASL10A;PBX3;ARHGAP29;PCDHGA10;MLXIPL;GNAL;DLG5;TMEM117;PPP1R1B;AMOTL1;RNF220;TRIM71;MAST4;MEGF10;MOGAT2;DYSF;ICA1;CHRDL2;SLC6A3;TRI…
H3K4me3 astrocyte hg19	0.999048	1	0	0	0.76087	0.00072485	IFT172;MPV17L;ZDHHC5;PKD2L2;IL4I1;RPS6KA5;RASSF3;CPNE2;ACAD10;CDKL2;ACOT8;BORA;VPS33A;DAPK3;USP2;KCTD5;RUNX2;EML5;PRPF4;SQSTM1;ANAPC1;TMTC3;TMEM240;ORC1;STK36;UBR7;PDCD10;CEP70;ST3GAL4;PACSIN3;BRAP;DNAJC19;RASSF7;RAB27B;COQ5;UEVLD;FAM160A2;WDR60;TMEM117;NMT1;PEMT;MANSC1;PRR5;ACY1;GFM2;MRPS11;DPY30;PHF7;MYO18A;IDH3B;TCP11L2;CEP290;POLE;RAB3IL1;DDX51;QRSL1;TOX4;TBC1D1;B3GNT9;ALDH5A1;GFOD2;PIGK;SLC2…
H3K9me3 mononuclear cell hg19	0.999049	1	0	0	0.313696	0.000298399	PI4K2B;MEGF10;TAF7;SGK1
H3K4me1 skeletal muscle myoblast hg19	0.999331	1	0	0	0.753106	0.000503901	PANK1;IFT172;GEMIN2;GDE1;NIPAL2;PHYHD1;TOM1;CIR1;SVEP1;SYNPO;TMPO;ALG9;DAPK3;LMO7;NPNT;DKK2;RUNX2;PRSS53;PRKAR1B;HMBS;MAL;DPEP1;KDELR3;TLN2;RIN2;XPR1;PMEL;INTU;FLII;MAPKAP1;MRPL16;SLC1A2;PLA2G5;RASGRP3;ABR;NPHP1;APOE;PDZD7;TRPM4;WWTR1;DTNA;SETD1A;TYSND1;RAB27B;MCAT;SNUPN;NDC80;DNAJC18;MCU;MRPS15;RNF13;MRPS11;PRKAG1;MED15;POLB;SPRED3;SNAPC5;TRIM2;RNPEP;DLAT;MDP1;PTGIR;GSTO1;EXOC7;TMEM40;SUMF1;B3GN…
H3K4me2 HepG2 hg19	0.999331	1	0	0	0.753106	0.000503901	TMEM183A;SPPL2A;ARHGAP42;RASSF3;RUSC2;EPC2;CPNE2;ARHGEF40;KIFAP3;GABARAPL2;SEMA6C;BORA;USP5;UNC5B;UBE2E2;KCTD5;EML5;CRISPLD1;PSME3;FKBP8;HECA;KCTD12;COX19;SPTBN5;RNASEH2A;NPRL3;LPAR1;UBR4;ARHGAP19;BCL10;ORC1;STK36;NPHP1;TMEM129;SMYD3;TPPP;GAS2L1;PLK4;NEK9;FUCA1;GFPT2;OSBPL3;RAB27B;SNUPN;SSH1;TMEM117;TBCE;PEMT;STRN;OSBPL1A;XAF1;SETD4;PPP1R13B;HIBADH;PYCRL;FOXM1;SPRED2;IMPA1;NCS1;SH3PXD2B;DLGAP1;ZY…
H3K4me2 fibroblast of dermis hg19	0.999331	1	0	0	0.753106	0.000503901	TMEM183A;IFT172;HR;PLOD1;TSEN54;PAIP2B;PHYHD1;SYNPO;GABARAPL2;ACOT8;BORA;VPS33A;DAPK3;USP2;KCTD5;RUNX2;RUNX1;EML5;PRPF4;PHPT1;RIN2;ANAPC1;POM121;TMEM161B;LPAR2;PIK3R2;LTBP3;ACAT2;ZMPSTE24;GJC1;ORC1;STK36;NPHP1;TPPP;QSER1;CEP78;FUCA1;KLHDC1;TMEM117;NMT1;PEMT;MANSC1;MAP3K12;PPP1R13B;MEGF10;MRPS11;COX4I2;DPY30;NRARP;TNFAIP1;FOXM1;CHRDL2;IRF2BPL;AKAP10;AIFM3;IDH3B;RAC3;MDP1;TMED5;LIN52;TGIF1;RBM18;RA…
H3K4me1 brain mm9	0.999331	1	0	0	0.753106	0.000503901	PI4K2B;MPV17L;NR3C1;CELSR1;TMEM91;IL27RA;ARHGAP42;ZFP286;SMARCC2;UBE2E2;TAP1;DKK1;DKK2;4930402H24RIK;CRISPLD1;PPA2;RPP21;ELMO1;XPR1;FBN2;CDS1;ZFP105;FAM114A1;ARHGEF28;STXBP1;PDE1A;ZFP866;MRPL16;AEBP1;FOXO3;EVPL;ABR;PRPSAP2;PDZD2;DPP8;PROM1;ABCA1;GSDMD;STARD13;ATP8B3;DTNA;POLR3GL;RASSF7;MCAT;VANGL1;MAN2B2;DLG5;UBE2O;MANSC1;LSM14A;SERINC2;MYD88;TTC25;CPQ;NCAN;COX4I2;ICA1;CHD3;SLC6A3;AIFM3;ZFP385C;G…
H3K9me3 ES-Bruce4 mm9	0.999356	1	0	0	0.54484	0.000351082	PI4K2B;DDX4;MEGF10;CPQ;ALG14;1700029J07RIK;AKAP7;FBXO46;CDYL;MLXIPL;PRPF4;PRPF39;2610037D02RIK;MFAP2;UIMC1;SPOP;SPOPL;2610301B20RIK;RBM12;SGK1
H3K36me3 K562 hg19	0.999425	1	0	0	0.784061	0.000451008	FAM49B;ANKLE2;CRCP;TMEM167B;IPP;PKD2L2;TMEM91;NUDT3;NDST2;IL4I1;TBK1;NUSAP1;CAPN1;GABARAPL2;FBXW9;DAPK3;PAM16;ATP11B;AARSD1;SCAMP1;TRPC4AP;RUNX1;PRPF4;RAB31;SNHG12;PSME3;TRIM13;SBDS;PHPT1;DUS3L;RPL28;VPS25;FKBP3;RNASEH2A;EPB41;NPRL3;TEX261;PTTG1IP;LIN7C;PRPF8;ACAT2;CAMSAP2;AMDHD2;TSPAN4;TBC1D13;ST3GAL4;SURF6;SMYD3;APOE;RBM12;GSDMD;PLK4;NEK9;FIS1;SNHG1;STIL;UBE2C;SS18L1;EAF1;PYCR2;SNUPN;TJAP1;SEPS…
H3K36me3 GM12878 hg19	0.99943	1	0	0	0.779158	0.000444436	MDC1;FAM49B;TMEM183A;TMEM167B;ATP5C1;NR3C1;SMC3;RPL6;NDST2;CFL2;NIPAL2;SLC25A40;CIR1;ACAD10;CSNK1G3;MECR;TINF2;LMO7;NRBP1;NUP210L;SNHG12;PPA2;PPA1;TRIM13;PHPT1;DUS3L;RPL28;ANAPC1;SPTBN5;BCL10;KLC1;ACAT2;ABR;SGPL1;DPP8;MIER3;AMDHD2;SURF6;APOE;PAG1;QSER1;PLK4;NEK9;BBS1;FIS1;UBE2C;EAF1;SETD1A;WDYHV1;NR1D2;BFAR;LARP4;AZIN1;UEVLD;COPS4;MOB1A;PAN3;COPS5;LPAR6;RPL27A;RANBP10;ID3;MMS19;SFXN2;LSM14B;LSM14…
H3K9ac astrocyte hg19	0.999535	1	0	0	0.745342	0.000346907	FHOD3;SETD4;PPP1R13B;ACY1;IFT172;PREP;EHMT1;DPY30;CHD3;SNAPC5;AKAP10;RPS6KA5;RFK;IDH3B;KIF13B;TCP11L2;CPNE2;CEP290;GABARAPL2;SEMA6C;CDV3;ACOT8;PLA2G12A;PTGIR;DIS3;VPS33A;USP2;PAM16;DDX51;QRSL1;FAM91A1;TOX4;EML5;TBC1D1;B3GNT9;SCNM1;PEX3;RASA4;RASA1;PIGK;SGK1;ANAPC1;DBN1;BLZF1;PRR13;AHCY;POLDIP2;AMIGO1;HTRA4;TMTC3;AKAP7;ADAMTS12;MLLT3;FAM168B;ORC1;GMDS;STK36;TMEM67;FCHO2;NPHP1;CEP70;ST3GAL4;DPH5;ST…
H3K36me3 osteoblast hg19	0.999535	1	0	0	0.745342	0.000346907	MDC1;CRCP;GFM2;ATP5C1;DPY30;SMG8;IL4I1;AIFM3;RUSC2;CFL2;NIPAL2;SLC25A40;HMG20A;MDP1;ARHGEF40;ACAD10;CTNNBL1;PSENEN;KDM6B;PCDHGA8;ADSL;NSUN5;ITGA3;NCBP2;PRMT3;TRNAU1AP;SCAMP1;KIF27;PISD;HSH2D;SDHAF2;PPA2;SLTM;UFC1;SBDS;PHPT1;SLC25A11;DUS3L;RPL28;OBSL1;AVPI1;GRAMD1A;TMEM161B;SPTBN5;LIN37;LPAR2;NEXN;BCL10;AEBP1;LIN7C;TFPI;ACAT2;ADH5;NUAK1;SGPL1;UGP2;MIER3;AMDHD2;DPH2;FAM120B;DPH5;NEK9;FIS1;IFITM10;A…
H3K27me3 spleen mm9	0.999535	1	0	0	0.745342	0.000346907	FHOD3;MAST4;MEGF10;NCAN;MPV17L;COX4I2;DYSF;CELSR1;SLC6A3;AKAP10;AIFM3;SPRED1;ATCAY;TRIM2;NIPAL2;NCS1;SH3PXD2B;TCP11L1;TIMP2;PMEPA1;SOX8;ARHGEF40;SYNPO;TMOD1;UNC5B;GSTO1;ITGA3;SPATS2;RFX2;UBE2E2;SHROOM3;COBL;UNC5C;ZFP618;LMO7;SCAMP1;RHOC;RUNDC3A;DKK1;EPN2;RAB31;TBC1D4;DOK7;MAL;KDELR3;SLC18B1;SGK1;OBSL1;DOCK1;CHST2;DBN1;FBN2;CDS1;LAMA5;ZFP105;PCOLCE2;ARHGEF28;PRICKLE2;GREB1L;AGAP1;LTBP2;AEBP1;HOXB1…
H4K20me1 A549 hg19	0.999535	1	0	0	0.745342	0.000346907	TRIM71;CDKN1B;MCM7;FAM45A;HEXB;DYSF;KRI1;TSEN54;SLC6A3;NDST2;POLB;RASSF3;DSE;SVEP1;MDP1;CCDC93;LIN52;FBXO9;NDEL1;TMOD1;MAPK1IP1L;GABARAPL2;CCT2;COG7;VPS13C;DCAKD;DAPK3;UNC5C;DDX51;AARSD1;RUNDC3A;NRBP1;PISD;JMJD6;RAB33B;DNAJC3;EML5;MINPP1;CREB3;RNF167;PPA2;TBC1D4;PSME3;PRPF3;SPOPL;HECA;LCP1;KCTD12;SLC25A11;DUS3L;HBEGF;MCM2;KANK2;CDS1;GRN;SHC1;ZDHHC20;DLST;TUBD1;PIK3R2;FBXO46;RTF1;PIK3R1;APCDD1;AUR…
H3K4me1 testis mm9	0.999535	1	0	0	0.745342	0.000346907	4930447N08RIK;FHOD3;B4GALT1;CCNH;MOGAT2;D16ERTD472E;ITGB2;DYSF;PEPD;NR3C1;CELSR1;SLC6A3;IL4I1;TMEM223;PSTPIP1;CSRP1;GYG;NIPAL2;KIF13A;SH3PXD2B;CAPN2;MYO18A;TIMP2;SACS;PMEPA1;GM4961;CPNE2;MDP1;CCDC93;ABCC4;TRIM62;MECR;CKAP2L;ENTPD5;TMEM40;UNC5C;LMO7;PPP2R5D;EML5;VGLL4;HBEGF;MCM2;FBN2;HDAC4;MTPN;PMEL;UBE2CBP;FAM114A1;FBLIM1;PDE1A;MTTP;LPAR1;GREB1L;LPAR2;LTBP2;ADAMTS12;KLC1;TFPI;EVPL;AGPAT2;CLN6;ABR…
H3K4me3 myotube hg19	0.999535	1	0	0	0.745342	0.000346907	HERPUD2;SETD2;ACY1;IFT172;ZDHHC5;EHMT1;PHF7;AIFM3;PAIP2B;RFK;ENSA;IDH3B;DLGAP1;CEP290;ACAD10;CDKL2;PSENEN;ALG9;CKAP2L;LRRC49;ALG14;RAB3IL1;DDX51;ASH1L;QRSL1;SAFB;KCTD5;EML5;PEX7;TBC1D1;RNF167;PRPF4;B3GNT9;SCNM1;PEX3;PSME3;GFOD2;PIGK;SLC25A11;ANAPC1;BIRC2;SNRPA;MCM2;TMEM161B;POLDIP2;GLS2;UBR4;TMTC3;PIK3R2;MLLT3;ACAT2;AURKB;MTHFSD;ACAN;ARVCF;PTDSS1;HIRIP3;RBBP4;GMDS;STK36;TMEM67;CEP70;ZBTB7B;ST3GAL…
H3K4me1 liver mm9	0.999584	1	0	0	0.81704	0.000340074	IFT172;TMEM91;IL4I1;RPS6KA5;NIPAL2;LONP1;ZFP286;UNC5B;METTL2;RFX2;DKK1;RUNX2;PPA2;CLPP;TRIM13;RIN2;GPLD1;POM121;ANAPC15;ZFP868;C030034L19RIK;STXBP1;TMTC3;LPAR2;ADAMTS12;MRPL13;ARPP19;ZMPSTE24;PRPSAP2;RDH12;RNF216;RDH11;ERI2;DPH2;1110051M20RIK;CEP70;ZBTB7B;ARSB;CEP78;GSDMD;BBS1;CDK18;IFITM10;FZD3;DTNA;ZFP873;PRG4;RAB27B;PYCR2;PTK2;VANGL1;TCN2;WDR60;TRMT13;TPRGL;FAM45A;MOGAT2;HEXB;ICA1;SLC6A3;WFDC3…
H3K4me2 keratinocyte hg19	0.999679	1	0	0	0.737578	0.00023666	FHOD3;MEGF10;IFT172;MRPS11;DYSF;EHMT1;DPY30;NRARP;IRS2;RSF1;PPP1R9B;RASSF3;RFK;PHYHD1;TCP11L2;DLGAP1;SVEP1;CPNE2;SLC26A10;GABARAPL2;SEMA6C;ACOT8;BORA;USP5;RBM18;USP2;ADAM11;SHROOM3;RAB3IL1;DDX51;QRSL1;ATG14;RUNDC3A;SUMF2;RUNX2;JMJD6;TBC1D1;PRPF4;RAB30;B3GNT9;RAB31;SDHAF2;RASA4;HAP1;KDELR3;RAPGEF5;PHPT1;RPL28;CHMP7;ASF1A;FLG;TMEM161B;INTU;FBLIM1;AMIGO1;PRICKLE2;AKAP7;PIK3R2;RTF1;LTBP3;FAM169A;FAM1…
H3K4me2 endothelial cell of umbilical vein hg19	0.999679	1	0	0	0.737578	0.00023666	SETD2;IFT172;DPY30;IRS2;FOXM1;PHF7;USP39;AKAP10;AIFM3;IMPA1;B3GALT2;IDH3B;POLK;CDKL2;TGIF1;CDV3;ACOT8;DIS3;VPS33A;USP2;WIPI2;KCTD5;EML5;PIGB;PEX7;TBC1D1;RNF167;ARC;B3GNT9;SCNM1;ALDH5A1;SDHAF2;PSME3;PIGK;HAP1;RAPGEF5;PHPT1;SLC25A11;B4GALT7;BIRC2;STK40;RHOQ;TMEM161B;INTU;AMIGO1;GREB1L;TMTC3;TUBD1;AKAP7;PIK3R2;HOXB13;ACAT2;ADH5;MTHFSD;RNF216;SH3BP1;ERBB3;GMDS;STK36;TMEM204;TMEM67;CEP70;TRIM47;PACSIN…
H3K4me3 keratinocyte hg19	0.999734	1	0	0	0.798686	0.000212414	FAM49B;DGKD;CCNT1;TMEM167B;IFT172;MPV17L;ZDHHC5;IRS2;TMEM91;IL4I1;NPEPPS;COL4A3BP;TBK1;RPS6KA5;RASSF3;RUSC2;NIPAL2;EP300;EPC2;SVEP1;CPNE2;CAPN1;SLC26A10;ACAD10;CDKL2;SEMA6C;ACOT8;BORA;KHNYN;USP5;VPS33A;DAPK3;USP2;IFT80;LIG3;ATG14;FAM91A1;FBXO11;DKK1;KCTD5;CDC25A;DKK2;TMEM131;JMJD6;PRPF4;PRKAR1B;PRPF3;DOK7;HMBS;KDELR3;KCTD12;RPL28;OBSL1;INO80C;KHDRBS1;INTU;UBR4;LPAR2;LTBP2;RTF1;MRPL13;ACAT2;WDR70;…
H3K4me2 A549 hg19	0.99978	1	0	0	0.770689	0.000169309	IFT172;GEMIN2;SPPL2A;TESK2;PLOD1;TMEM91;PAIP2B;EPC2;ARHGEF40;GABARAPL2;SEMA6C;BORA;VPS33A;DAPK3;USP2;ADAM11;SCAMP1;FOXP4;JMJD6;EML5;RAB30;DOK7;ANKRD42;KDELR3;POM121;TMEM161B;LPAR2;PIK3R2;RTF1;BCL10;ADAMTS12;HOXB13;C3;STK36;NPHP1;ST3GAL3;BRAP;DNAJC19;AFAP1L1;TOR1A;ANKRD27;PRG4;WDYHV1;BFAR;PTK2;REEP4;TMEM117;UST;NMT1;NDUFAF2;PEMT;ID3;STRN;MANSC1;ACY1;MRPS11;DPY30;FOXM1;CHRDL2;PHF7;IRF2BPL;IMPA1;TCP…
H3K4me1 CD14-positive monocyte hg19	0.999781	1	0	0	0.729814	0.000160152	HDDC2;FAM49B;HIBADH;ACY1;MEGF10;IFT172;HEXB;MAST2;NRARP;USP39;WFDC3;SPRED1;IMPA1;CSRP1;B3GALT2;IDH3B;SACS;SDF4;KAT7;SVEP1;SLC26A10;KIFAP3;CDKL2;TGIF1;SEMA6C;PROSER1;ITGA3;ZFR;USP2;TINF2;RAB3IL1;RUNDC3A;DKK1;UNC13D;RUNX2;MINPP1;KIN;ARC;CRISPLD1;CTTN;TAX1BP1;TRIM59;HAP1;KDELR3;SGK1;AVPI1;RBMS3;AGPAT5;PMEL;GRAMD1A;UBE2CBP;AHCY;INTU;GLS2;HTRA4;UBR4;MLLT3;TFPI;ADH5;GJC1;EPB41L5;ARVCF;PRPSAP2;RDH12;RNF…
H3K36me3 NT2-D1 hg19	0.999781	1	0	0	0.729814	0.000160152	GFM2;GRIK5;EHMT1;KRI1;LIMD1;RPL6;DDA1;NDST2;SNAPC5;TMEM223;WDR92;CFL2;IDH3B;KAT7;ARIH1;SLC26A10;MDP1;TRIM65;ADSL;DIS3;RBM18;DAPK3;TINF2;ZCRB1;DDX52;PPHLN1;SCAMP1;CDC25A;PRSS53;PISD;PIGB;PRPF4;HSH2D;SCNM1;B3GNT8;NUP210L;PRKAR1B;PPA2;SLTM;WDR82;PSME3;PNLDC1;CLPP;TRIM13;SRSF3;DNASE1;SNRPA;HBEGF;SF3B2;RNASEH2A;PRCC;ISG20L2;LPAR2;GPS2;PTTG1IP;TRAK1;TMEM240;PRPF8;ACAT2;PPP2CA;NUAK1;PTDSS1;CYB5R3;RECQL5…
H3K36me3 skeletal muscle myoblast hg19	0.999781	1	0	0	0.729814	0.000160152	HERPUD2;MDC1;PI4K2B;GFM2;ITGB2;EHMT1;ATP5C1;CHD3;PHF7;PFAS;SPRED3;AIFM3;IMPA1;CFL2;UIMC1;CAPN2;IDH3B;SDF4;CIR1;SOX8;MDP1;TRIM65;ACAD10;CTNNBL1;PSENEN;KDM6B;PROSER1;NSUN5;CCDC115;EXOC7;DCAKD;DAPK3;ASH1L;SCAMP1;SUMF2;JMJD6;RNF167;PPA2;PPA1;AKT1S1;PHPT1;NSRP1;SLC25A11;RIN2;ANAPC1;MCM2;AVPI1;KANK2;HDAC4;SPTBN5;NEXN;BCL10;ADAMTS12;TFPI;TMEM240;ACAT2;SGPL1;RECQL5;UGP2;AMDHD2;ERI2;SPOP;FAM192A;QSER1;CTH…
H3K4me1 fibroblast of lung hg19	0.999781	1	0	0	0.729814	0.000160152	HDDC2;MAST4;PANK1;SPPL2A;PRKAG1;IPP;GDE1;PKD2L2;NR3C1;SPRED3;SNAPC5;ZCWPW1;PAIP2B;TRIM2;DSE;PHYHD1;TOM1;DLAT;MDP1;PHACTR4;CDKL2;ALG9;RFC4;GSTO1;EXOC7;DNAAF1;DCXR;TNFRSF19;USP2;PAM16;ADAM11;ALG3;HAUS6;LMO7;AARSD1;CHD1L;TRNAU1AP;SUMF2;DKK2;RUNX2;ARC;B3GNT9;HMBS;TAX1BP1;DPEP1;CHMP3;HAP1;SGK1;MPND;VGLL4;AVPI1;FAM114A1;GLS2;PDE1A;RNF38;LPAR2;ZDHHC21;PLA2G5;LTBP3;TRAK1;RLF;RASGRP3;SNX4;ARVCF;NUAK1;PRPS…
H3K36me3 myotube hg19	0.999851	1	0	0	0.72205	0.000107688	MDC1;RBM26;TMEM167B;GFM2;ATP5C1;USP39;TSEN54;RUSC2;CFL2;DSE;RNPEP;MDP1;ARHGEF40;ACAD10;RBM33;PSENEN;MAPK1IP1L;PCDHGA8;SMARCC2;RFC4;NSUN5;CCDC115;PRMT3;SLC39A10;DDX10;SCAMP1;TRPC4AP;PRSS53;PIGC;TOX4;PRPF4;HSH2D;RCN2;RAB31;PPA2;SLTM;PPA1;PNLDC1;TMEM106C;SBDS;RELL1;PHPT1;SLC25A11;DUS3L;B4GALT7;AVPI1;KANK2;HDAC4;SPTBN5;TGFBRAP1;MRPL16;NEXN;GPS2;SLAIN2;BCL10;TRAK1;ACAT2;ADH5;NUAK1;SGPL1;RECQL5;HIRIP3;…
H3K4me2 mammary epithelial cell hg19	0.999932	1	0	0	0.706522	4.83461e-05	IFT172;MRPS11;DYSF;PPP1R9B;SNAPC5;AIFM3;SACS;TCP11L2;RAC3;SDF4;DLGAP1;EPC2;CPNE2;ARHGEF40;LIN52;GABARAPL2;SEMA6C;ACOT8;BORA;USP5;DAPK3;RAB3IL1;TRAF2;HAUS6;ASH1L;KCTD5;RUNX2;JMJD6;DNAJC3;TBC1D1;SCNM1;RASA4;DOK7;PIGK;ANKRD42;HAP1;KDELR3;RAPGEF5;PHPT1;SGK1;CHMP7;STK40;RHOQ;HDAC4;INTU;POLDIP2;AMIGO1;PRICKLE2;GREB1L;AKAP7;LTBP3;MLLT3;EVPL;ACAT2;MTHFSD;ACAN;ARVCF;PDLIM2;ORC1;RBBP4;ERBB3;STK36;TMEM67;NP…
H3K4me1 HepG2 hg19	0.999932	1	0	0	0.706522	4.83461e-05	CDKN1A;MEGF10;IFT172;HEXB;ICA1;BRK1;SLC2A3;PEPD;IL27RA;IRF2BPL;IL4I1;NGRN;COL4A3BP;PAIP2B;DEPTOR;IMPA1;B3GALT2;TRIM2;TOM1;SACS;POLK;TMOD1;TLE4;SEMA6C;NUP210;UNC5B;CKAP2L;CSNK2A2;SLC39A10;TRNAU1AP;ATG14;DKK1;RUNX2;SUMF1;ALDH5A1;CRISPLD1;PPA2;PSME3;DOK7;HMBS;DPEP1;HECA;IGFALS;TLN2;SMTNL2;GPLD1;ARL8B;GRN;LIN37;AMIGO1;KLHL10;OAZ2;GJC1;ABR;PRPSAP2;BAG2;RDH11;DPH2;SPOP;TBC1D13;LCMT2;SMYD3;E2F4;GBP2;LEF…
H3K4me1 heart mm9	0.999933	1	0	0	0.787526	5.28389e-05	HDDC2;DGKD;RORC;IPP;TESK2;PEBP1;HR;PKD2L2;TMEM91;IL27RA;EFTUD2;IL4I1;ATCAY;NIPAL2;SACS;SOX8;SVEP1;CAPN1;ACAD10;ACAD12;ACOT8;ALG9;COG7;NUP210;ALG14;1700029J07RIK;TAP1;AARSD1;RUNDC3A;TMEM252;UNC13D;ARC;CRISPLD1;TMEM258;PPA1;CLPP;PRPF3;ANKRD42;MAL;DPEP1;PHPT1;RIN2;OBSL1;GPLD1;SNRPA;INO80C;SMIM3;FBLIM1;ARHGEF28;NOTCH4;PDE1A;HTRA4;LTBP2;PLA2G5;AEBP1;LTBP3;ADAMTS12;MRPL13;EVPL;NOP9;RASGRP3;GJC1;STK36;1…
H3K4me1 endothelial cell of umbilical vein hg19	0.999953	1	0	0	0.698758	3.26069e-05	TRIM71;CRCP;ACY1;MEGF10;PANK1;IFT172;MPV17L;ICA1;CHRDL2;POLB;SNAPC5;NGRN;IMPA1;TOM1;SVEP1;ARHGEF40;PHACTR4;CDKL2;TMOD1;TGIF1;BORA;USP5;NSUN5;USP2;RAB3IL1;SUMF1;DCTD;EML5;MINPP1;CREB3;B3GNT9;SDHAF2;PEX3;RUFY3;TAX1BP1;ELMO1;HAP1;SMTNL2;SGK1;PRR13;PCOLCE2;GLS2;FLII;LPAR1;GREB1L;HSD17B4;AKAP7;ZDHHC21;FBXO46;PTTG1IP;LTBP3;ZMPSTE24;GJC1;PRPSAP2;ORC1;BAG2;ERBB3;TMEM204;NPHP1;MXI1;CEP70;SLC17A5;PACSIN3;S…
H3K9me1 K562 hg19	0.999953	1	0	0	0.698758	3.26069e-05	MDC1;HDDC2;CCNH;IFT172;GDE1;DPY30;PEPD;ZMYM1;ARL5C;OPA3;DSE;RNPEP;PKNOX1;JAK1;BCAS1;PSENEN;CDV3;KHNYN;DNAAF1;DAPK3;HAUS4;TMEM40;DDX10;PPP2R5D;DDX52;ATG14;TRPC4AP;MED23;DCTD;PIGB;PEX7;HSH2D;RAB31;TBC1D4;SLCO4A1;PRPF3;AKT1S1;RASA2;FKBP8;ANKRD42;CHMP3;DNASE1;DUS3L;B4GALT7;GPLD1;AVPI1;EPB41;ZDHHC20;GMPR2;TGFBRAP1;TUBD1;STK4;ARPP19;ACAN;MAPK8;RBBP4;GRPEL2;CEP70;PACSIN3;SFN;CBR4;FDXACB1;UBE2H;YIPF1;IL1…
H3K4me1 megakaryocyte mm9	0.999955	1	0	0	0.731456	3.26458e-05	FHOD3;MPV17L;CELSR1;LOXL2;ARHGAP42;NIPAL2;GM5577;SACS;SOX8;SVEP1;KIFAP3;ZFP286;CDKL2;RBFOX2;UNC5B;RFX2;UBE2E2;AARSD1;ATG14;RUNX2;PISD;WDR82;RUFY3;RELL1;COX19;ZFP105;PMEL;FAM114A1;SDC2;ARHGEF28;PDE1A;LPAR1;SLC1A2;LPAR2;PLA2G5;AEBP1;ADAMTS12;APCDD1;ACAT2;CAMSAP2;NUAK1;1110051M20RIK;QSER1;ST3GAL3;ABCA1;GM16853;BBS1;TMEM132C;STARD13;ZFHX2;GFPT2;ARHGAP27;LARP4;MCAT;NDC80;DNAJC18;WDR60;TMEM117;FXYD1;MA…
H3K36me3 endothelial cell of umbilical vein hg19	0.999957	1	0	0	0.752806	3.27008e-05	MDC1;FAM49B;TMEM183A;EHMT1;ATP5C1;SMC3;NDST2;IL4I1;RUSC2;CFL2;PHYHD1;SLC25A40;ACAD10;USP5;DAPK3;TINF2;SCAMP1;PRSS53;PRPF4;PPA2;PPA1;PSME3;PHPT1;SQSTM1;DUS3L;RPL28;TMEM161B;SPTBN5;BCL10;AEBP1;ACAT2;ADH5;ZMPSTE24;PRDX3;NUAK1;SGPL1;MIER3;AMDHD2;DPH2;TSPAN4;SURF6;KIF3C;QSER1;NEK9;SNHG1;UBE2C;NR1D2;BFAR;LARP4;MCAT;EXT1;UEVLD;TMEM199;COPS4;PAN3;RPS27;ID3;MMS19;SFXN2;AMOTL1;LSM14B;LRP10;LSM14A;BCL2L2;BA…
H3K27me3 testis mm9	0.999968	1	0	0	0.690994	2.23195e-05	TRIM71;MEGF10;C2CD2;DYSF;PREP;ICA1;CHRDL2;SLC6A3;IL27RA;LOXL2;SPRED2;GYG;DSE;NCS1;RNPEP;KIF13A;CAPN2;SOX8;SVEP1;CPNE2;SYNPO;TEAD1;SEMA6C;ABCC4;TRIM62;ITGA3;TNFRSF19;SHROOM3;TAP1;UNC5C;NAV1;ZFP618;LMO7;RHOC;DKK1;RUNX2;TBC1D1;RAB31;ALDH5A1;DOK7;MAL;CDH13;SGK1;CHST2;DBN1;RHOQ;2310034G01RIK;PCOLCE2;SDC2;ARHGEF28;HTRA4;LPAR1;PRICKLE2;AEBP1;HOXB13;AGPAT2;BCL2L11;ERBB3;MXI1;NRIP1;PACSIN3;4933434E20RIK;S…
H4K20me1 mammary epithelial cell hg19	0.999968	1	0	0	0.690994	2.23195e-05	TRIM71;PRR5;EIF4E3;GRIK5;CISD1;ATP5C1;NRARP;CHRDL2;SLC6A3;SNAPC5;CAPN9;NIPAL2;DSE;UIMC1;SLC25A40;EP300;HMG20A;CEP95;KAT7;SOX8;ARIH1;ARHGEF40;JARID2;CTNNBL1;NDEL1;CSNK1G3;ADSL;PGAM1;VPS13C;DAPK3;SAFB;GTPBP1;HSH2D;SDHAF2;PPA2;SLTM;SLCO4A1;KCTD12;SMTNL2;PHPT1;SQSTM1;MAPRE2;HDAC4;GRAMD1A;SPTBN5;AMIGO1;RNF38;SLC1A2;PTTG1IP;BCL10;CBL;KLC1;ARPP19;ADH5;NUAK1;SGPL1;PDLIM2;UGP2;AMDHD2;HEATR3;QSER1;CLVS1;SP…
H3K4me2 osteoblast hg19	0.999968	1	0	0	0.690994	2.23195e-05	SETD2;ACY1;MEGF10;IFT172;MRPS11;COX4I2;DYSF;HR;PHF7;PAIP2B;RPS6KA5;RUSC2;TCP11L2;CPNE2;POLK;TGIF1;GABARAPL2;SEMA6C;CDV3;PTGIR;VPS33A;ENTPD5;DAPK3;USP2;RAB3IL1;DDX51;ASH1L;TOX4;EML5;PEX7;TBC1D1;RNF167;ARC;B3GNT9;NUP210L;PEX3;RASA4;GFOD2;PIGK;RELL1;B4GALT7;ANAPC1;BIRC2;ASF1A;FBN2;HDAC4;AMIGO1;GREB1L;TMTC3;LTBP3;TMEM240;ADH5;ZMPSTE24;MTHFSD;ARVCF;ORC1;STK36;TMEM67;FCHO2;NPHP1;TMEM129;SLC17A5;DPH5;CE…
H3K4me3 skeletal muscle myoblast hg19	0.999968	1	0	0	0.690994	2.23195e-05	SETD2;ACY1;IFT172;MRPS11;ZDHHC5;DPY30;SMC3;PHF7;PAIP2B;TCP11L2;DLGAP1;CIR1;CEP290;ACAD10;CDKL2;USP5;VPS33A;RBM18;RAB3IL1;SCAMP1;KCTD5;EML5;TBC1D1;PRPF4;SDHAF2;CRISPLD1;SLCO4A1;RASA4;PSME3;GFOD2;PIGK;HAP1;RAPGEF5;SQSTM1;SLC25A11;ANAPC1;STK40;BLZF1;TMEM161B;AMIGO1;TMTC3;HOXB13;TMEM240;ADH5;ZMPSTE24;MTHFSD;FBXL20;ACAN;ARVCF;PTDSS1;ORC1;GMDS;STK36;CEP70;SLC17A5;TPPP;ST3GAL3;CEP78;BRAP;DNAJC19;CASP8AP…
H3K36me3 fibroblast of lung hg19	0.999968	1	0	0	0.690994	2.23195e-05	HERPUD2;CRCP;DGKD;TMEM167B;MRPS11;ATP5C1;PFAS;SMG8;RPL6;SPRED3;IL4I1;TMEM223;AIFM3;CFL2;NCS1;CAPN2;IDH3B;RAC3;PKNOX1;MDP1;ARHGEF40;TRIM65;ACAD10;PSENEN;KDM6B;ADSL;KHNYN;EXOC7;RBM18;DCXR;STX7;DAPK3;PRMT3;TRNAU1AP;SCAMP1;RUNX1;JMJD6;DNAJC3;PIGB;PRPF4;SCNM1;PSME3;TMBIM6;KDELR3;KCTD12;OBSL1;B4GALT7;DOCK1;CHST2;AVPI1;KANK2;HDAC4;GRAMD1A;GRN;HTRA4;TGFBRAP1;NEXN;GPS2;TEX261;BCL10;TFPI;ACAT2;ADH5;NUAK1;S…
H3K4me1 CH12.LX mm9	0.99997	1	0	0	0.783392	2.31458e-05	4930447N08RIK;IPP;GDE1;TSEN54;IL27RA;NDST2;IL4I1;EFR3A;D230025D16RIK;CPNE2;CEP97;RBFOX2;DNAAF1;ARC;PPA2;TRIM13;RIN2;GPLD1;ZFP868;STXBP1;PTTG1IP;EVPL;OAZ2;ZMPSTE24;PRPSAP2;HMGXB4;RDH12;DPH2;1110051M20RIK;ABCA1;GSDMD;AFAP1L1;ZFP873;RAB27B;PYCR2;TCN2;LPAR6;WDR60;SETD4;LIN54;PYGB;CDKN1A;FAM45A;C2CD2;LIMD1;SLC6A3;ZCWPW1;ZMYM1;ZMYM2;CSRP1;TRIM2;PRX;TIMP2;GM4961;DLAT;LRRC49;PRMT3;TMEM40;RAB3IL1;SUMF2;SU…
H3K4me1 cerebellum mm9	0.999977	1	0	0	0.68323	1.56732e-05	TTC25;PRR5;ACY1;MEGF10;PANK1;D16ERTD472E;COX4I2;CHRDL2;SLC6A3;IL27RA;LOXL2;SPRED3;PSTPIP1;ARHGAP42;TRIM2;SH3PXD2B;SOX8;KDM6B;ABCC4;PAM16;SLC39A11;SHROOM3;TAP1;COBL;LMO7;TRNAU1AP;QRSL1;DKK1;DKK2;SUMF1;RINT1;CRISPLD1;NAV3;DOK7;UFC1;MAL;SMTNL2;RIN2;B4GALT7;GPLD1;RBMS3;FBN2;FAM114A1;FLII;MAPKAP1;PDE1A;LPAR2;LTBP3;ADCY6;NOP9;ACAN;ZFP14;PDZD2;SH3BP1;FLRT2;ERBB3;CARNS1;1810024B03RIK;STAT6;ZC3H13;CD276;P…
H4K20me1 keratinocyte hg19	0.999977	1	0	0	0.68323	1.56732e-05	TRIM71;PI4K2B;CDKN1B;DGKD;GFM2;GRIK5;USP39;RPL6;DDA1;NUSAP1;HMG20A;EPC2;CEP95;KAT7;SLC26A10;MDP1;ACAD10;JAK1;GABARAPL2;SREBF1;ADSL;SMARCC2;IMP3;MINK1;ZFR;DAPK3;DDX52;NPNT;GTPBP1;DKK2;NRBP1;JMJD6;SDHAF2;CTTN;WDR82;SLCO4A1;SQSTM1;BIRC2;STK40;COX19;SHC1;RNF38;SLC1A2;TUBD1;TEX261;KLC1;PRPF8;ACAT2;CLN6;ACAN;PTDSS1;CYB5R3;FXR2;SH3BP1;DPP8;RDH11;TSPAN4;SFN;STAT6;APOE;SPAG9;PTCD1;MDH2;IL10RB;TRAPPC10;SS1…
H3K4me1 osteoblast hg19	0.999977	1	0	0	0.68323	1.56732e-05	MRPS15;ACY1;RNF13;MEGF10;ITGB2;DYSF;IPP;CISD1;BRK1;PKD2L2;DUSP11;SPRED3;SNAPC5;TRIM2;PHYHD1;SACS;DLAT;PGPEP1;CDKL2;TMOD1;NSUN5;SLC39A11;SLC39A10;ALG3;DKK2;SUMF1;MINPP1;ARC;NUP210L;PPA2;GFOD2;HMBS;TMEM106C;PIGK;TAX1BP1;HAP1;SGK1;VGLL4;GRN;RNASEH2A;LIN37;FLII;ARHGAP19;HSD17B4;PIK3R2;BCL10;LTBP3;ADAMTS12;C3;GJC1;PRPSAP2;RDH12;RNF216;ERBB3;TMEM67;HEATR3;STAT6;GBP2;TRPM4;GSDMD;NAA50;OSBPL9;BBS1;FIS1;U…
H3K9me3 fibroblast of dermis hg19	0.999977	1	0	0	0.68323	1.56732e-05	TRIM71;PI4K2B;B4GALT1;TMEM167B;MAST4;MRPS11;NR3C1;RPL6;SPRED1;RUSC2;CFL2;NIPAL2;NUSAP1;HMG20A;CEP95;KAT7;SVEP1;KIFAP3;TEAD1;BCAS1;UPF2;RBFOX2;HMGCS1;VPS13C;COBL;PISD;EPN2;PIGC;CREB3;RNF167;PRKAR1B;SNHG12;NFX1;PSME3;PIGK;UFC1;ANKRD42;SRSF3;NSRP1;SLC25A11;DUS3L;STK40;KHDRBS1;ZCCHC7;LEPROT;SHC1;MAPKAP1;STXBP1;SRSF1;LTBP2;BCL10;ADAMTS12;TRAK1;ARVCF;HIRIP3;FLRT2;FAM120B;HEATR3;FAM192A;LCMT2;METTL8;MES…
H3K27me3 small intestine mm9	0.999977	1	0	0	0.68323	1.56732e-05	NRP1;MAST4;MEGF10;NCAN;COX4I2;DYSF;CHRDL2;TMEM91;IL27RA;LOXL2;AIFM3;ARL5C;ZFP385C;DSE;NCS1;SH3PXD2B;GM5577;SACS;SOX8;SVEP1;CPNE2;ARHGEF40;SYNPO;TMOD1;ZYG11A;TNFRSF19;ADAM11;SHROOM3;COBL;UNC5C;NAV1;ZFP618;LMO7;GM16596;NPNT;DKK1;RUNX2;EML5;DOK7;RASA2;MAL;CDH13;HAP1;KDELR3;SMTNL2;SGK1;OBSL1;CHST2;FBN2;LAMA5;ZFP105;DDX4;PCOLCE2;GREB1L;SLC1A2;LTBP2;LTBP3;HOXB13;CAMSAP2;GJC1;ACAN;ARVCF;NUAK1;FLRT2;TRIM…
H3K4me1 Panc1 hg19	0.999983	1	0	0	0.675466	1.14266e-05	CDKN1A;MAST4;FAM45A;MEGF10;CCNH;PANK1;ICA1;IPP;SLC2A1;PLOD1;CHRDL2;TMEM223;ZMYM1;DEPTOR;IMPA1;CSRP1;NIPAL2;TOM1;PMEPA1;DLAT;LBR;PHACTR4;TGIF1;TRIM62;MECR;KHNYN;UNC5B;GSTO1;EXOC7;PAM16;SLC39A11;SLC39A10;TMEM40;RAB3IL1;UNC13D;DKK2;PIGC;NUP210L;PPA2;RUFY3;TMBIM1;HMBS;TMEM106C;CHMP3;SGK1;OBSL1;MAPRE2;EXOC2;XPR1;RBMS2;COX19;PMEL;UBE2CBP;AHCY;MAPKAP1;NOL9;FAM169A;EVPL;RLF;PRDX3;GJC1;ABR;SGPL1;RNF216;DP…
H3K4me2 fibroblast of lung hg19	0.999983	1	0	0	0.675466	1.14266e-05	SETD4;MRPS15;ACY1;MEGF10;PANK1;IFT172;DYSF;DPY30;TNFAIP1;RPS6KA5;PHYHD1;IDH3B;TCP11L2;SLC25A40;POLK;MDP1;LBR;CDKL2;TGIF1;PSENEN;SEMA6C;ACOT8;NSUN5;VPS33A;ENTPD5;RBM18;USP2;ASH1L;SCAMP1;QRSL1;RUNDC3A;KCTD5;SUMF2;RUNX2;RUNX1;TOX4;PEX7;TBC1D1;RNF167;B3GNT9;SDHAF2;PEX3;PSME3;PRPF3;GFOD2;HAP1;ANAPC1;HDAC4;AMIGO1;NPRL3;PIK3R2;LTBP3;HOXB13;FAM117B;ACAT2;ZMPSTE24;MTHFSD;ARVCF;ORC1;GMDS;TMEM67;SLC17A5;PAC…
H3K27me3 CH12.LX mm9	0.999986	1	0	0	0.711747	9.70282e-06	FHOD3;TMEM167B;PANK1;PEBP1;HR;PLOD1;CAPN9;DEPTOR;RUSC2;CAPN2;GM5577;SACS;CAPN1;SLC26A10;ARHGEF40;TMOD1;MECR;NUP210;ENTPD5;ZFP618;ATP1B1;GTPBP1;RUNX2;PPA1;DPEP1;RELL1;KDELR3;UBE2CBP;ARHGEF28;NPRL3;KLHL10;PLA2G5;BCL10;AEBP1;EVPL;ADH5;C3;BCL2L11;TSPAN4;PACSIN3;5031439G07RIK;PAG1;TRPM4;ABCA1;FIS1;STARD13;ZFHX2;SMURF2;GFPT2;OSBPL3;SS18L1;NR1D2;PTK2;ABTB2;MLXIPL;RGCC;TCN2;REEP4;TMEM117;ID3;UBE2O;MMS19;…
H3K36me3 SK-N-SH hg19	0.999987	1	0	0	0.461226	6.17704e-06	KDM6B;SNHG1;EXOC7;SRSF1;PBX3;GPS2;PHF7;DKK1;UNC13D;GNL3;NOL6;SNAPC5;SPRED3;KBTBD4;PSMC3;PIGK;TAF7;B9D1;TARDBP;RPL28;BAP1
H3K36me3 kidney epithelial cell hg19	0.999987	1	0	0	0.144446	1.82848e-06	KDM6B;DSE
H3K36me3 MCF-7 hg19	0.999988	1	0	0	0.601082	7.30562e-06	HDDC2;CDKN1B;TMEM183A;WDR1;MCM7;EHMT1;CELSR1;RPL6;SNAPC5;TMEM223;IDH3B;CEP95;POLG;KDM6B;GABARAPL2;CCT2;CDV3;TINF2;DKK1;SUMF2;PRSS53;GNL3;PIGC;RNF167;HSH2D;NUP210L;SDHAF2;SNHG12;TMEM106C;PHPT1;SLC25A11;RPL28;MCM2;SRSF1;GPS2;PRPF8;SGPL1;HIRIP3;ORC1;SURF6;DNAJC19;SNHG1;TOR1A;UBE2C;PLEKHA6;PYCR2;HNRNPAB;KBTBD4;RPS27;PSMC3;ERCC3;TAF7;TARDBP;LSM14B
H3K4me2 astrocyte hg19	0.999989	1	0	0	0.659938	7.05527e-06	FHOD3;ACY1;IFT172;MRPS11;DPY30;PHF7;POLB;AIFM3;RPS6KA5;TCP11L2;RAC3;SDF4;EPC2;MDP1;CDKL2;TGIF1;GABARAPL2;CDV3;ACOT8;PTGIR;USP5;PGAM1;VPS33A;ENTPD5;USP2;RAB3IL1;DDX51;ASH1L;QRSL1;RUNDC3A;KCTD5;TOX4;EML5;TBC1D1;SCNM1;ALDH5A1;SDHAF2;PEX3;RASA4;DOK7;PIGK;RELL1;HAP1;B4GALT7;ANAPC1;RHOQ;AMIGO1;GREB1L;AKAP7;PIK3R2;PLA2G5;ADH5;ZMPSTE24;RASGRP3;ACAN;ARVCF;ORC1;GMDS;STK36;TMEM67;NPHP1;CEP70;MAPK3;YIPF1;ANK…
H3K36me3 U2OS hg19	0.999989	1	0	0	0.659938	7.05527e-06	TRIM71;RBM26;DGKD;HNRNPR;USP39;SMG8;SNAPC5;TMEM223;TBK1;CFL2;TOM1;EP300;CEP95;SLC26A10;MDP1;TRIM65;POLG;KDM6B;CCT2;ADSL;NCBP2;DIS3;DCAKD;FBXW9;ZFR;DAPK3;HAUS6;ZCRB1;DDX52;PPHLN1;SUMF2;CDC25A;PRSS53;PISD;MED23;CREB3;HSH2D;SCNM1;NUP210L;MED21;PNLDC1;TRIM13;DNASE1;PHPT1;DUS3L;DOCK1;SNRPA;FBN2;SF3B2;RNASEH2A;SRSF1;ISG20L2;GPS2;TRAK1;TMEM240;ACAT2;AURKB;RECQL5;HIRIP3;RBBP4;AMDHD2;LCMT2;EIF4B;HNRNPA0;C…
H3K4me2 skeletal muscle myoblast hg19	0.999991	1	0	0	0.652174	6.00378e-06	FHOD3;PRR5;CCNT1;ACY1;IFT172;MRPS11;DPY30;PHF7;NDST2;AIFM3;RFK;SLC25A40;PSENEN;BORA;NSUN5;ENTPD5;RBM18;RAB3IL1;ASH1L;KCTD5;SUMF2;RUNX2;TOX4;EML5;PEX7;TBC1D1;B3GNT9;SCNM1;PEX3;CLPP;GFOD2;MAL;HAP1;ASF1A;BLZF1;SF3B2;TMEM161B;WBP4;MTTP;UBR4;PIK3R2;LTBP3;HOXB13;ADH5;MTHFSD;PRPSAP2;ORC1;GMDS;STK36;TMEM67;CEP70;TMEM129;SLC17A5;PACSIN3;ZBTB7B;CLVS1;CEP78;GSDMD;YIPF1;TOR1A;TAF12;SEMA4B;KLHDC1;RPA1;ELP2;RA…
H3K4me1 bone marrow macrophage mm9	0.999991	1	0	0	0.652174	6.00378e-06	TRIM71;FHOD3;B4GALT1;MEGF10;GM16548;CPQ;MPV17L;DYSF;ICA1;TMEM91;SIGLECG;IL27RA;PYCARD;SPRED3;ZCWPW1;TRIM2;KIF13B;RAC3;H2-OA;CEP290;TEAD1;ZFP286;KDM6B;TTC34;ZYG11A;THA1;CSNK2A2;USP2;SLC39A11;TMEM40;LMO7;RUNDC3A;UNC13D;B3GNT9;RUFY3;CHMP3;KDELR3;RIN2;LAMA5;AHCY;PCOLCE2;C030034L19RIK;NOTCH4;DTX2;LTBP2;PLA2G5;ADAMTS12;FLRT2;ERBB3;STK36;TMEM248;PACSIN3;SFN;CCDC32;GBP2;CD276;CTHRC1;TRPM4;MAPK3;GM16853;P…
H3K4me1 fibroblast of dermis hg19	0.999991	1	0	0	0.652174	6.00378e-06	PLEKHF2;MDC1;PANK1;IFT172;HEXB;IPP;PKD2L2;SPRED3;SNAPC5;DEPTOR;B3GALT2;TRIM2;NIPAL2;RNPEP;TOM1;SACS;TCP11L2;DLAT;MDP1;SYNPO;PHACTR4;CDKL2;TMOD1;TGIF1;MECR;EXOC7;DIS3;SLC39A11;SHROOM3;CHD1L;NPNT;RUNX2;PIGC;PPA2;SLCO4A1;GFOD2;HMBS;PELI1;TAX1BP1;DPEP1;CHMP3;INO80C;LAMA5;MTPN;LIN37;GLS2;FLII;ZDHHC21;PLA2G5;LTBP3;LIN7C;C3;GJC1;PRPSAP2;DPP8;SPOP;SMYD3;RBM12;N4BP1;IFITM10;MBD6;ATP8B3;RANBP3;TAF12;ASCC1;…
H3K27me3 cerebellum mm9	0.999991	1	0	0	0.595621	5.13024e-06	TRIM71;PRR5;MAST4;MEGF10;MOGAT2;DYSF;NRARP;CHRDL2;CELSR1;TMEM91;SLC6A3;LOXL2;ARHGAP42;RASSF3;PMEPA1;SOX8;CPNE2;TGIF1;ZYG11A;SHROOM3;NAV1;ZFP618;LMO7;FOXP4;RHOC;DKK1;D030056L22RIK;RUNX2;CTDSP1;DOK7;MAL;B3GNT2;CDH13;DOCK1;DBN1;FBN2;FAM114A1;HTRA4;HOXB13;AGPAT2;GJC1;ERBB3;TRIM47;WWTR1;TMEM132C;CDKN2B;ANKRD27;RASL10A;OSBPL5;RFTN1;H3F3A;ARHGAP27;VANGL1;FRAS1;TCEA3;ID3;RNF220
H3K9me3 T-cell acute lymphoblastic leukemia hg19	0.999992	1	0	0	0.64441	5.34783e-06	HDDC2;CDKN1B;TNFAIP1;MED15;EFTUD2;ZCWPW1;AKAP10;ZMYM1;ARL5C;SPTLC2;LONP1;KIF13B;SLC25A40;EP300;CEP95;ARIH1;TMPO;CDKL2;MAPK1IP1L;ABCC4;HMGCS1;IMP3;VPS13C;PRMT3;DDX10;UNC5C;LIG3;AARSD1;DKK1;GTPBP1;TRPC4AP;KIF27;DNAJC3;PEX7;PDIK1L;ELMO1;SRSF3;ARL8B;FBN2;ZCCHC7;ZDHHC20;MRPL16;HSD17B4;KLC1;STK4;ARPP19;AURKB;OGFRL1;GNA15;HMGXB4;HIRIP3;PDZD2;RNF216;SPOP;TSPAN4;SURF6;GPBP1L1;RBM12;MEST;NKTR;CTHRC1;MAPK3;…
H3K4me1 embryonic fibroblast mm9	0.999992	1	0	0	0.64441	5.34783e-06	CDKN1A;B4GALT1;CPQ;C2CD2;COX4I2;RORC;SLC2A3;TMEM91;TSEN54;RPL6;SLC6A3;IL27RA;IL4I1;ZCWPW1;ATCAY;BC028528;B3GALT2;TRIM2;NIPAL2;RNPEP;SACS;CEP290;TMOD1;KDM6B;PTGIR;THA1;ADAM11;TMEM40;DKK1;RUNX1;ARC;B3GNT9;B3GNT8;PRKAR1B;CRISPLD1;MAL;B3GNT2;SLC18B1;RIN2;DBN1;RBMS2;NOTCH4;PDE1A;MRPL16;GREB1L;NEXN;ADAMTS12;HOXB13;ADCY6;ACAN;PDLIM2;RDH12;RNF216;FLRT2;DPP8;ERBB3;CARNS1;KIF3C;PROM1;GBP2;MAPK3;GM16853;AFA…
H3K4me1 mononuclear cell hg19	0.999992	1	0	0	0.64441	5.34783e-06	FHOD3;HDDC2;MAST4;MPG;DYSF;ICA1;IL27RA;B3GALT2;NIPAL2;PRX;TOM1;SACS;SLC26A10;TMOD1;TGIF1;KDM6B;GSTO1;LRRC49;DAPK3;USP2;PAM16;RHOC;DKK1;RUNX2;SUMF1;MINPP1;B3GNT9;B3GNT8;CRISPLD1;TMEM106C;TAX1BP1;ELMO1;HAP1;KDELR3;SGK1;RIN2;DUS3L;MAPRE2;VGLL4;RBMS3;SPTBN5;AHCY;PCOLCE2;FLII;SDC2;HTRA4;LPAR2;HSD17B4;NEXN;HOXB13;TFPI;FAM169A;ADCY6;GJC1;ABR;NUAK1;GNA15;RDH12;FLRT2;NPHP1;SPOP;MEST;NAA50;BBS1;CDKN2B;BRF1…
H3K27me3 erythroblast mm9	0.999992	1	0	0	0.687077	5.5431e-06	FHOD3;FAM49B;TRIO;CCNI;PANK1;MPV17L;RORC;PLOD1;TMEM91;LOXL2;ARHGAP42;RUSC2;NIPAL2;SACS;SVEP1;ARHGEF40;SYNPO;CDKL2;PAQR8;ADAM11;UBE2E2;UNC5C;ZFP618;CDYL;SCAMP1;NPNT;DKK2;ELMO1;DPEP1;KCTD12;RIN2;FBN2;DDX4;SDC2;HTRA4;GSTT3;LPAR1;AGAP1;LPAR2;SLAIN2;AEBP1;APCDD1;NUAK1;RDH12;ZBTB7B;5031439G07RIK;ARSB;FGF22;ABCA1;WWTR1;CDK18;TMEM132C;FZD3;STARD13;OSBPL5;ARHGAP29;NR1D2;ABTB2;CDK8;GNAL;DNMBP;TMEM117;UST;R…
H3K4me1 K562 hg19	0.999992	1	0	0	0.632246	5.01843e-06	HDDC2;SPPL2A;RORC;IPP;TESK2;IL27RA;LOXL2;EFTUD2;IL4I1;EFR3A;CFL2;PHYHD1;TOM1;CEP95;CDKL2;PAQR8;NUP210;UNC5B;DAPK3;UBE2E2;TRAFD1;CHD1L;CDC25A;EML5;RAB30;PPA2;RUFY3;PNLDC1;DOK7;DPEP1;TLN2;UBE2CBP;RNASEH2A;DDX4;MAPKAP1;LTBP3;KLC1;RLF;RASGRP3;C3;SNX4;SGPL1;RNF216;BAG2;CEP70;SURF6;SMYD3;APOE;RBM12;CD276;NAA50;BBS1;FIS1;SLC37A1;FUCA1;KLHDC1;TRIP4;FANCC;ARHGAP27;MCAT;VANGL1;ABTB2;UEVLD;MLXIPL;ADCY10;TCN…
H3K27me3 cardiac mesoderm hg19	0.999992	1	0	0	0.476755	3.74463e-06	MPV17L;HR;IL27RA;PYCARD;ATCAY;NIPAL2;SVEP1;CPNE2;SLC26A10;PAQR8;TMOD1;NUP210;ADAM11;NPNT;DKK1;DKK2;ANKRD42;ELMO1;MAL;KDELR3;KCTD12;HTRA4;KLHL10;SLC1A2;LTBP2;FLRT2;STXBP5;PROM1;FGF22;PDZD7;TMEM132C;IFITM10;AFAP1L1;DTNA;RASL10A;OSBPL5;KLHDC1;RAB27B;MLXIPL;GNAL;TMEM117;PPP1R1B;MANSC1;SERINC2;RNF220;EIF4E3;MAST4;MEGF10;MOGAT2;NCAN;ITGB2;COX4I2;DYSF;ICA1;CHRDL2;SLC6A3;PPP1R9B;POLB;SPRED3;AIFM3;ARL5C;C…
H3K36me3 bronchial epithelial cell hg19	0.999992	1	0	0	0.609664	4.78247e-06	HERPUD2;MCM7;MRPS11;CELSR1;PHF7;RPL6;IL4I1;TMEM223;DSE;SDF4;ENOPH1;POLG;KDM6B;GABARAPL2;KHNYN;NSUN5;ITGA3;EXOC7;PGAM1;DCXR;DAPK3;TINF2;DDX51;GNL3;PIGC;HSH2D;SNHG12;PIGK;FKBP8;PHPT1;SLC25A11;DUS3L;RPL28;HBEGF;GRN;TMEM161B;GPS2;TEX261;KLC1;PRPF8;NOL6;SGPL1;AMDHD2;DPH2;SURF6;SFN;LCMT2;E2F4;SNHG1;TOR1A;UBE2C;HNRNPAB;SMUG1;KBTBD4;RPS27;PSMC3;ERCC3;SNX17;REEP4;TTC4;ID3;TAF7;B9D1;TARDBP;BCL2L2;BAP1
H3K27me3 CD14-positive monocyte hg19	0.999992	1	0	0	0.441724	3.46183e-06	HDDC2;PANK1;MPV17L;TSEN54;LOXL2;ARHGAP42;ATCAY;SVEP1;SLC26A10;TMOD1;SACM1L;ADAM11;UNC5C;NPNT;DKK1;DKK2;ARC;CRISPLD1;DOK7;MAL;FBLIM1;SDC2;HTRA4;KLHL10;AEBP1;ADAMTS12;TMEM240;CAMSAP2;GJC1;NUAK1;FLRT2;CEP70;APOE;TPPP;PROM1;GAS2L1;ARSB;TRPM4;TMEM132C;SNHG1;FZD3;AFAP1L1;GFPT2;ARHGAP29;RAB27B;PCDHGA10;GNAL;DNMBP;PPP1R1B;MANSC1;AMOTL1;TRIM71;NRP1;CDKN1A;MAST4;MEGF10;NCAN;COX4I2;ICA1;PEPD;SPRED3;AIFM3;PR…
H3K27me3 endothelial cell of umbilical vein hg19	0.999992	1	0	0	0.439341	3.43301e-06	TRIM71;EIF4E3;MAST4;MEGF10;NCAN;COX4I2;TESK2;HR;CHRDL2;CELSR1;SLC6A3;IL27RA;AIFM3;ATCAY;ARL5C;TRIM2;DLGAP1;SOX8;SVEP1;SLC26A10;ARHGEF40;TMOD1;TTC34;ZYG11A;NUP210;TNFRSF19;USP2;ADAM11;SHROOM3;COBL;UNC5C;RAB3IL1;NPNT;RUNDC3A;DKK2;EML5;TBC1D1;ARC;B3GNT9;ALDH5A1;DOK7;MAL;SRSF3;HAP1;SMTNL2;MAPRE2;VGLL4;CDS1;AHCY;PCOLCE2;GLS2;HTRA4;LPAR1;GREB1L;SLC1A2;LPAR2;AEBP1;ADAMTS12;HOXB13;APCDD1;FAM169A;C3;ACAN;…
H3K27me3 K562 hg19	0.999992	1	0	0	0.435232	3.38613e-06	FHOD3;LIN54;NRP1;CDKN1A;CCNI;MAST4;MEGF10;MOGAT2;NCAN;BRK1;KRI1;MED15;LOXL2;IL4I1;PSTPIP1;CAPN9;TRIM2;SH3PXD2B;SACS;PMEPA1;SVEP1;UNC5B;IMP3;RBM18;UBE2E2;COBL;UNC5C;ATP11B;TRNAU1AP;NPNT;SUPV3L1;EML5;TBC1D1;DOK7;ELMO1;MAL;CDH13;HAP1;MAPRE2;VGLL4;CDS1;ZCCHC7;SPTBN5;PCOLCE2;GLS2;GREB1L;SLC1A2;AKAP7;ZDHHC21;PLA2G5;ADAMTS12;FAM169A;AURKC;OAZ2;GJC1;PTDSS1;PDLIM2;PDZD2;ORC1;MIER3;TMEM204;DPH5;PROM1;ARSB;…
H3K4me1 brown adipose tissue mm9	0.999992	1	0	0	0.636646	4.93541e-06	4930447N08RIK;TRIM71;B4GALT1;MEGF10;MPV17L;ITGB2;RORC;HR;SLC2A3;NR3C1;TMEM91;SLC6A3;IL27RA;LOXL2;IL4I1;AIFM3;PSTPIP1;ZMYM2;TRIM2;NIPAL2;GM5577;SACS;SOX8;SVEP1;CAPN1;ZFP286;SREBF1;ZBTB38;SLC39A11;ADAM11;TMEM40;SHROOM3;RUNDC3A;DKK2;B3GNT9;HSH2D;B3GNT8;NAV3;MAL;DPEP1;CDH13;IGFALS;LCP1;SGK1;CHST2;FBN2;C030034L19RIK;NOTCH4;HTRA4;LPAR1;SLC1A2;LPAR2;NEXN;AKAP7;AEBP1;TFPI;C3;GNA15;FLRT2;ERBB3;CARNS1;PACS…
H3K4me1 ES-E14 mm9	0.999992	1	0	0	0.663367	5.13298e-06	MDC1;MPG;TMEM91;NUDT3;IL27RA;IL4I1;ATCAY;PPP2R1A;NIPAL2;SACS;SVEP1;CPNE2;ARHGEF40;ZFP286;SEMA6C;RFX2;DKK1;DKK2;TMEM131;TOM1L2;RAB30;NUP210L;PMEL;FLII;NOTCH4;GSTT3;SLC1A2;LPAR2;AEBP1;ADAMTS12;HOXB13;KLC1;EVPL;TMEM240;ABR;PRPSAP2;RAB6A;TRPM4;STARD13;H3F3A;COQ5;MAN2B2;PPP1R1B;XAF1;MYD88;BCL2L2;TTC25;PYGB;EIF4E3;RNF13;ITGB2;COX4I2;ZFP81;USP39;SLC6A3;IRF2BPL;GYG;NCS1;MYO18A;TIMP2;PHACTR1;TRIM65;KDM6B;…
H3K27me3 GM12878 hg19	0.999992	1	0	0	0.588143	4.5492e-06	PREP;HR;LOXL2;ATCAY;SACS;SOX8;SVEP1;CPNE2;SLC26A10;SEMA6C;UNC5B;ADAM11;NPNT;ATP1B1;RUNDC3A;DKK1;DKK2;EML5;ARC;RAB31;CRISPLD1;DOK7;HECA;KCTD12;FBN2;CDS1;FBLIM1;SDC2;PDE1A;SLC1A2;AEBP1;LTBP3;APCDD1;TMEM240;GJC1;BCL2L11;PDZD2;PACSIN3;APOE;PROM1;GAS2L1;ABCA1;PPP1R26;TMEM132C;ZFHX2;AFAP1L1;ANKRD27;DTNA;RASL10A;OSBPL5;GFPT2;ARHGAP29;PRG4;RAB27B;NR1D2;PYCR2;ABTB2;GNAL;DLG5;TMEM117;SPIRE1;MANSC1;AMOTL1;O…
H3K9me3 G1E mm9	0.999992	1	0	0	0.475914	3.6454e-06	TRIM71;PRR5;ZFP524;EIF4E3;MAST4;PANK1;CEP164;DYSF;ICA1;NRARP;CELSR1;SLC6A3;IRF2BPL;ZCWPW1;RASSF3;GYG;RUSC2;NCS1;RNPEP;KIF13A;CAPN2;GM5577;PHACTR1;SVEP1;SLC26A10;TEAD1;BCAS1;TGIF1;SREBF1;CDV3;TRIM62;TTC34;UNC5B;GSTO1;ITGA3;SPATS2;UBE2E2;ZFP618;LMO7;SCAMP1;GM16596;ATP1B1;DKK2;RUNX2;4933404O12RIK;NCOR2;LATS2;CRISPLD1;ELMO1;KCTD12;SMTNL2;PHPT1;RIN2;OBSL1;DOCK1;CHST2;RHOQ;FBN2;GRAMD1A;DDX4;PCOLCE2;HTR…
H3K27me3 fibroblast of lung hg19	0.999992	1	0	0	0.442638	3.38718e-06	TRIM71;PRR5;EIF4E3;MAST4;MEGF10;NCAN;GRIK5;COX4I2;DYSF;ICA1;CHRDL2;CELSR1;SLC6A3;IL27RA;AIFM3;ATCAY;ARL5C;DLGAP1;PHACTR1;SOX8;SLC26A10;SYNPO;TMOD1;SEMA6C;ZYG11A;NUP210;ADAM11;SHROOM3;COBL;UNC5C;NPNT;RUNDC3A;DKK2;ALDH5A1;SLCO4A1;DOK7;ELMO1;MAL;HAP1;RAPGEF5;SMTNL2;MAPRE2;CHMP7;FBN2;CDS1;PCOLCE2;FBLIM1;EPB41;GLS2;GREB1L;ZDHHC21;APCDD1;FAM169A;C3;ARVCF;BCL2L11;FLRT2;ERBB3;CARNS1;TRIM47;APOE;TPPP;PROM…
H3K4me1 A549 hg19	0.999992	1	0	0	0.647217	4.92147e-06	CCNH;IFT172;IL27RA;LOXL2;CAPN9;DEPTOR;TOM1;SACS;SVEP1;TMOD1;ALG9;DAPK3;ADAM11;TRAFD1;NPNT;TRPC4AP;PISD;RUNX1;MINPP1;NUP210L;PPA2;RUFY3;HMBS;MAL;DPEP1;TLN2;ZFPM1;OBSL1;ARL8B;COX19;FBLIM1;FLII;SDC2;MAPKAP1;MRPL16;FBXO46;EVPL;PRPF8;GJC1;ABR;PRPSAP2;BCL2L11;RDH12;TBC1D13;SMYD3;RBM12;ARSB;TRPM4;ABCA1;OSBPL9;BBS1;CDK18;IFITM10;UBE2H;STARD13;SETD1A;PRG4;MCAT;DNAJC18;MLXIPL;ADCY10;GNAL;RPS27;TCN2;MYD88;G…
H3K9me3 megakaryocyte mm9	0.999992	1	0	0	0.380406	2.88878e-06	TRIM71;PRR5;CDKN1A;CEP164;DYSF;ZFP81;CELSR1;ZFP74;GM5577;SACS;DLGAP1;GM4961;H2-OA;BCAS1;PCDHGA8;CDV3;TRIM62;TTC34;UNC5B;IMP3;LRRC49;DAPK3;COBL;UNC5C;EPN2;CTTN;CYP2B23;TMBIM1;ELMO1;KDELR3;TLN2;PHPT1;SGK1;DBN1;RBMS3;FBN2;ZFP105;DDX4;FBLIM1;ARHGEF28;NOTCH4;PRICKLE2;GREB1L;PLA2G5;FBXO46;AEBP1;LIN7C;FAM169A;AURKC;AMDHD2;APOE;MEST;CD276;CTHRC1;TRPM4;PPP1R26;WWTR1;TMEM132C;ZFP873;PCGF5;FUCA1;GFPT2;NMNAT…
H3K27me3 A549 hg19	0.999992	1	0	0	0.451175	3.41463e-06	TRIM71;PRR5;PLEKHF2;PPP1R13B;NCAN;GRIK5;ICA1;TESK2;HR;CHRDL2;SLC6A3;PAIP2B;ATCAY;DEPTOR;RPS6KA5;SPTLC2;SOX8;SVEP1;SLC26A10;ARHGEF40;KIFAP3;CTNNBL1;CDON;PAQR8;SEMA6C;TRIM62;DNAAF1;ZFR;USP2;ADAM11;COBL;UNC5C;RAB3IL1;NAV1;DDX52;RUNDC3A;DKK2;RUNX1;CRISPLD1;NAV3;SLCO4A1;MED21;PELI1;TMEM106C;HECA;HAP1;SGK1;MAPRE2;FBN2;CDS1;GLS2;STXBP1;AMIGO1;LPAR1;GREB1L;MLLT3;ARPP19;ABR;ARVCF;SGPL1;UGP2;GMDS;APOE;CTHR…
H3K9me3 G1E-ER4 mm9	0.999992	1	0	0	0.552576	4.14901e-06	PANK1;CELSR1;RASSF3;CAPN2;GM5577;SVEP1;UBE2E2;UNC5C;LMO7;SCAMP1;NPNT;ATP1B1;DKK2;RUNX2;CRISPLD1;ELMO1;KCTD12;PHPT1;OBSL1;FBN2;ZFP105;DDX4;FBLIM1;HTRA4;LPAR1;LTBP2;FBXO46;GJC1;NUAK1;SGPL1;APOE;KIF3C;ARSB;PPP1R26;WWTR1;FZD3;SLC37A1;RASL10A;ARHGAP29;ARHGAP27;VANGL1;PCDHGA10;ABTB2;MLXIPL;RGCC;GNAL;TMEM117;UST;RNF220;TRIM71;EIF4E3;MAST4;ICA1;NRARP;SPRED3;GYG;DSE;UIMC1;NCS1;RNPEP;KIF13A;RAC3;DLGAP1;TEA…
H3K9me3 CH12.LX mm9	0.999993	1	0	0	0.409998	3.05671e-06	TRIM71;FHOD3;CDKN1A;TRIO;MAST4;CEP164;DYSF;NRARP;IRS2;CELSR1;ARHGAP42;CAPN9;UIMC1;NCS1;GM5577;RAC3;GM4961;CEP290;TEAD1;SREBF1;TTC34;THA1;UNC5B;IMP3;EXOC7;UNC5C;GM16596;NPNT;SUMF2;EPN2;4933404O12RIK;NAV3;TMBIM1;KDELR3;PHPT1;OBSL1;DOCK1;CHST2;FBN2;FBLIM1;NOTCH4;HTRA4;LTBP2;FBXO46;AEBP1;FOXO3;MLLT3;NOP9;GJC1;OGFRL1;NRIP1;SPOP;TRIM47;NKTR;RUNX1T1;PPP1R26;EIF2B5;ATE1;PLEKHA1;ARHGAP29;ARHGAP27;SCAF4;PC…
H3K27me3 MEL cell line mm9	0.999993	1	0	0	0.528834	3.9374e-06	FHOD3;DOCK4;PPP1R13B;GM16548;MOGAT2;CHRDL2;SLC6A3;LOXL2;PSTPIP1;ATCAY;ZFP385C;SH3PXD2B;SYNPO;ZFP286;CDKL2;PAQR8;TMOD1;SEMA6C;TRIM62;TTC34;ZYG11A;MECR;THA1;ITGA3;DDX52;RUNDC3A;KIF27;TMEM252;EML5;RAB31;ALDH5A1;LATS2;SLCO4A1;DOK7;PELI1;PIGK;UFC1;DPEP1;HAP1;IGFALS;LCP1;SLC18B1;MAPRE2;DBN1;ASF1A;GPLD1;ZFP105;STX17;FAM114A1;FBLIM1;NOTCH4;GREB1L;SLC1A2;TUBD1;AEBP1;LTBP3;EVPL;AGPAT3;GJC1;ABR;NUAK1;RDH12;…
H3K27me3 G1E-ER4 mm9	0.999993	1	0	0	0.444826	3.30692e-06	PYGB;FAM49B;NCAN;COX4I2;DYSF;NRARP;TMEM91;LOXL2;IRF2BPL;AIFM3;CAPN9;ZFP385C;RNPEP;SACS;PHACTR1;SLC26A10;ARHGEF40;CTNNBL1;ZFP286;CDON;CDKL2;ANKDD1B;CSNK1G3;MECR;ZBTB38;TNFRSF19;CDYL;NPNT;KIF27;HSH2D;PRKAR1B;SLCO4A1;SGK1;HBEGF;GLS2;ARHGEF28;HTRA4;GREB1L;NEXN;AEBP1;AURKC;OAS1E;AGPAT3;C3;ABR;ARVCF;UGP2;DNAJB5;FAM120B;TRIM47;PACSIN3;ZBTB7B;GBP2;PAG1;CTHRC1;HIPK4;YIPF1;ATP8B3;RASL10A;GFPT2;OSBPL3;SS18L…
H3K4me1 small intestine mm9	0.999993	1	0	0	0.628882	4.67086e-06	4930447N08RIK;FHOD3;EIF4E3;MAST4;MEGF10;CCNH;CPQ;NCAN;D16ERTD472E;MPV17L;COX4I2;DYSF;ICA1;PEBP1;HR;PEPD;CELSR1;TMEM91;SLC6A3;LOXL2;IL4I1;AIFM3;PSTPIP1;RUSC2;NMRK1;TRIM2;TIMP2;SACS;SOX8;CEP290;KDM6B;TTC34;PLA2G12A;ZYG11A;VPS33A;SHROOM3;UNC5C;RAB3IL1;LMO7;RUNX2;ARC;B3GNT8;SLCO4A1;RASA4;CDH13;LCP1;ZFP105;UBE2CBP;DDX4;NOTCH4;LPAR2;LTBP2;AEBP1;HOXB13;PACSIN3;ZFP382;APOE;KIF3C;FGF22;ST3GAL3;GM16853;BBS…
H3K27me3 megakaryocyte mm9	0.999993	1	0	0	0.512105	3.80248e-06	FHOD3;FAM49B;EIF4E3;MPV17L;COX4I2;ICA1;ARHGAP42;ZFP385C;TRIM2;NIPAL2;DSE;RNPEP;SH3PXD2B;SACS;RAC3;SYNPO;ZFP286;CDKL2;PAQR8;ANKDD1B;TTC34;UBE2E2;COBL;UNC5C;NAV1;LMO7;ATP1B1;DKK1;DKK2;EML5;ARC;B3GNT9;B3GNT8;TBC1D4;ELMO1;DPEP1;SLC18B1;SGK1;CHST2;HBEGF;FBN2;PCOLCE2;GLS2;SDC2;PDE1A;HTRA4;PRICKLE2;GREB1L;AGAP1;NEXN;AEBP1;EVPL;RASGRP3;CAMSAP2;C3;NUAK1;SGPL1;MAPK8;PDZD2;CARNS1;TRIM47;PROM1;MEST;CTHRC1;CL…
H3K27me3 mammary epithelial cell hg19	0.999993	1	0	0	0.444342	3.28536e-06	TRIM71;PRR5;EIF4E3;MOGAT2;GRIK5;COX4I2;ICA1;CHRDL2;SLC6A3;AIFM3;ATCAY;SACS;DLGAP1;SOX8;SVEP1;SLC26A10;ARHGEF40;JAK1;BCAS1;PCDHGA8;SEMA6C;ZYG11A;NUP210;UNC5B;IMP3;ADAM11;UNC5C;DKK2;TBC1D1;ARC;ALDH5A1;SLCO4A1;ELMO1;MAL;DPEP1;HAP1;PHPT1;MAPRE2;FBN2;PDE1A;AMIGO1;GREB1L;SLC1A2;AEBP1;ADAMTS12;APCDD1;ACAN;ARVCF;PROM1;AAMP;CLVS1;RUNX1T1;TMEM132C;SEMA4A;ZFHX2;ANKRD27;RASL10A;FUCA1;GFPT2;MGA;PLEKHA6;PDE4DI…
H3K27me3 G1E mm9	0.999993	1	0	0	0.537948	3.97188e-06	FHOD3;NRP1;MEGF10;GM16548;MOGAT2;MPV17L;ICA1;SLC2A3;TMEM91;SLC6A3;LOXL2;ZCWPW1;PSTPIP1;RUSC2;DSE;KIF13A;SACS;RAC3;GM4961;ARHGEF40;SYNPO;ZFP286;NCOA1;ANKDD1B;LRRC49;TNFRSF19;COBL;UNC5C;NAV1;CDYL;SCAMP1;NPNT;ATP1B1;DKK1;EPN2;DCTD;RAB31;ALDH5A1;PRKAR1B;TMBIM1;MAL;SLC18B1;RHOQ;ZFP105;PCOLCE2;FAM114A1;SDC2;ARHGEF28;GSTT3;PRICKLE2;GREB1L;SLC1A2;NEXN;APCDD1;OAS1E;GJC1;ABR;ZFP14;UGP2;TRIM47;SFN;TPPP;PROM…
H3K9me3 erythroblast mm9	0.999993	1	0	0	0.431861	3.15492e-06	ZFP524;DOCK4;CEP164;CHD3;CELSR1;IRF2BPL;ZCWPW1;UIMC1;RAC3;SLC26A10;NCOA1;PCDHGA8;SREBF1;CDV3;TRIM62;TTC34;ITGA3;EXOC7;METTL2;DAPK3;IFT80;RUNDC3A;RUNX2;EPN2;4933404O12RIK;RAB31;SCNM1;CYP2B23;KDELR3;2310034G01RIK;DDX4;GLS2;PDE1A;LTBP2;FBXO46;LTBP3;LIN7C;AURKC;ARVCF;BCL2L11;ERBB3;AMDHD2;SPOP;TRIM47;LURAP1;RUNX1T1;TMEM132C;ATE1;IFITM10;FZD3;ZFP873;RASL10A;ARHGAP29;PYCR2;VANGL1;PCDHGA10;ABTB2;SKI;GSTZ…
H3K4me1 ES-Bruce4 mm9	0.999993	1	0	0	0.621118	4.49482e-06	ACY1;PYCRL;MPV17L;COX4I2;RORC;HR;PLOD1;CHRDL2;NR3C1;TMEM91;SIGLECG;SLC6A3;PYCARD;IL4I1;PSTPIP1;ZFP385C;BC028528;TRIM2;MYO18A;SACS;RAC3;PHACTR1;GM4961;H2-OA;ZFP286;KDM6B;TRIM62;TMEM252;DKK2;PRSS53;B3GNT8;PRKAR1B;CRISPLD1;PPA2;SLCO4A1;MAL;LCP1;KDELR3;VGLL4;RBMS2;SMIM3;PMEL;2310034G01RIK;RNASEH2A;HTRA4;GREB1L;NEXN;AEBP1;LTBP3;ADAMTS12;HOXB13;TRAK1;TFPI;EVPL;ACAN;ARVCF;GNA15;PDLIM2;STK36;DNAJB5;STAT6…
H3K4me1 GM12878 hg19	0.999993	1	0	0	0.621118	4.49482e-06	MAST4;RNF13;SLC2A3;PEPD;DDA1;IL27RA;WFDC3;DUSP11;RUSC2;B3GALT2;CDKL2;PAQR8;TGIF1;SEMA6C;ZYG11A;ALG9;DAPK3;USP2;PAM16;HAUS4;SLC39A10;ALG3;UNC13D;DKK2;SUMF1;HMBS;TMEM106C;TAX1BP1;ELMO1;KDELR3;TLN2;SGK1;CHMP7;DBN1;RBMS2;UBE2CBP;RNASEH2A;LIN37;GLS2;FLII;HTRA4;MRPL16;PRICKLE2;NEXN;AKAP7;PTTG1IP;AGPAT2;GJC1;EPB41L5;GNA15;PDLIM2;BAG2;ERBB3;RDH11;DPH2;NPHP1;CEP70;TBC1D13;SMYD3;MEST;ARSB;CLVS1;NAA50;CDK18…
H3K9me3 fibroblast of lung hg19	0.999993	1	0	0	0.36096	2.60765e-06	HERPUD2;PRR5;PI4K2B;TMEM167B;C2CD2;MRPS11;PKD2L2;NR3C1;CELSR1;MED15;AKAP10;CAPN9;RUSC2;B3GALT2;RFK;SDF4;DLGAP1;HMG20A;SVEP1;KIFAP3;RBM33;ZFR;SLC39A10;NPNT;PISD;PIGC;PRKAR1B;PIGK;DUS3L;ZCCHC7;SFSWAP;GLS2;NEXN;BCL10;ADAMTS12;MLLT3;HOXB13;TRAK1;AURKC;DPH5;FAM192A;METTL8;CTHRC1;EDEM3;GSDMD;CDKN2B;MGA;ARHGAP29;VANGL1;PCDHGA10;EXT1;TAF7;AMOTL1;PICALM
H3K27me3 keratinocyte hg19	0.999993	1	0	0	0.412494	2.95053e-06	TRIM71;FHOD3;EIF4E3;MEGF10;COX4I2;ICA1;PEPD;SLC6A3;AIFM3;PAIP2B;ATCAY;ARL5C;TRIM2;TIMP2;SACS;DLGAP1;SVEP1;ARHGEF40;TTC34;ZYG11A;PTGIR;ADAM11;COBL;DKK2;EML5;ALDH5A1;CRISPLD1;SLCO4A1;ELMO1;MAL;DPEP1;HAP1;LCP1;SGK1;MAPRE2;CHST2;PCOLCE2;GLS2;AMIGO1;GREB1L;KLHL10;SLC1A2;ADAMTS12;ACAN;ARVCF;APOE;TPPP;CTHRC1;RUNX1T1;TMEM132C;SEMA4A;RASL10A;FUCA1;NMNAT2;PDE10A;CSDC2;NFIC;YPEL1;SLC28A1
H3K27me3 kidney epithelial cell hg19	0.999993	1	0	0	0.385222	2.75435e-06	TRIM71;EIF4E3;NCAN;COX4I2;CHRDL2;SLC6A3;IL27RA;PYCARD;AIFM3;ATCAY;DLGAP1;SVEP1;SLC26A10;TMOD1;COBL;UNC5C;RAB3IL1;NPNT;RUNDC3A;DKK2;B3GNT9;ALDH5A1;ELMO1;MAL;HAP1;SMTNL2;SGK1;MAPRE2;AHCY;PCOLCE2;HTRA4;SLC1A2;HOXB13;FAM169A;ACAN;FLRT2;CARNS1;APOE;PROM1;LEFTY2;FGF22;RUNX1T1;TMEM132C;SEMA4A;RASL10A;GFPT2;NMNAT2;MLXIPL;GNAL;NFIC;FXYD1;PPP1R1B;TCEA3;CDO1;RNF220
H3K27me3 SK-N-SH hg19	0.999993	1	0	0	0.375734	2.6679e-06	TRIM71;MAST4;MEGF10;NCAN;ITGB2;DYSF;HR;CHRDL2;CELSR1;SLC6A3;NIPAL2;DLGAP1;SVEP1;DNAAF1;STX7;COBL;NPNT;TBC1D1;ARC;LATS2;TBC1D4;MAL;CDH13;HAP1;SMTNL2;MAPRE2;FBN2;CDS1;PCOLCE2;GREB1L;SLC1A2;ADAMTS12;APCDD1;ACAN;PDLIM2;FLRT2;NRIP1;TRIM47;PROM1;TMEM132C;IFITM10;ANKRD27;RASL10A;PDE4DIP;NMNAT2;PLEKHA7;GNAL;PDE10A;UST;PPP1R1B;CDO1;RNF220
H3K4me1 H1-hESC hg19	0.999993	1	0	0	0.60559	4.27761e-06	RNF13;PANK1;IFT172;GPR22;COX4I2;NR3C1;PFAS;ZCWPW1;ZMYM1;ARL5C;B3GALT2;PHYHD1;TOM1;SLC26A10;DLAT;MDP1;KDM6B;TRIM62;PTGIR;MECR;EXOC7;TNFRSF19;TINF2;HAUS4;TMEM40;SHROOM3;RAB3IL1;SUMF2;RUNX2;RAB33B;MINPP1;PEX7;RAB31;B3GNT8;NUP210L;RUFY3;ELMO1;DPEP1;CDH13;CHMP3;KDELR3;TLN2;SMTNL2;MPND;VGLL4;HBEGF;COX19;UBE2CBP;LIN37;FLII;TFPI;EVPL;ACAN;FCHO2;TBC1D13;SMYD3;APOE;PDZD7;EDEM3;NEK9;HIPK4;YIPF1;SLC37A1;IL10…
H3K4me1 astrocyte hg19	0.999993	1	0	0	0.60559	4.27761e-06	ACY1;RNF13;PANK1;IPP;GDE1;PKD2L2;CHRDL2;SNAPC5;TMEM223;TRIM2;PHYHD1;TOM1;DLAT;MDP1;PHACTR4;CDKL2;PTGIR;FBXW9;TNFRSF19;USP2;ALG3;RUNX2;SUMF1;PIGB;TMEM106C;TAX1BP1;HAP1;TLN2;STK40;RHOQ;VGLL4;RBMS2;MCM2;LAMA5;MTPN;UBE2CBP;AHCY;FLII;PDE1A;HTRA4;LPAR2;PLA2G5;ADAMTS12;FAM169A;RASGRP3;PRDX3;GJC1;EPB41L5;ARVCF;BAG2;ERBB3;STAT6;LCMT2;SMYD3;METTL8;GBP2;CLVS1;TRPM4;WWTR1;IFITM10;TAF15;ANKRD27;BRF1;ASCC1;SET…
H3K27me3 BJ hg19	0.999993	1	0	0	0.430919	3.04063e-06	TRIM71;PRR5;EIF4E3;MAST4;MEGF10;NCAN;GRIK5;DYSF;ICA1;HR;CHRDL2;SLC6A3;AIFM3;ATCAY;ARL5C;EPC2;SLC26A10;CDON;TMOD1;NUP210;UNC5B;ADAM11;COBL;UNC5C;NPNT;ATP1B1;DKK2;TBC1D1;SLCO4A1;DOK7;HAP1;RAPGEF5;MAPRE2;CDS1;LAMA5;PCOLCE2;GLS2;GREB1L;SLC1A2;FAM169A;ABR;ACAN;ARVCF;ERBB3;APOE;PROM1;FZD3;ZFHX2;ANKRD27;RASL10A;NMNAT2;SORL1;PLEKHA7;MLXIPL;PDE10A;STK17B;PPP1R1B;CDO1
H3K27me3 bronchial epithelial cell hg19	0.999993	1	0	0	0.45495	3.20742e-06	TRIM71;PRR5;EIF4E3;MAST4;MEGF10;MOGAT2;NCAN;GRIK5;COX4I2;CHRDL2;PEPD;SLC6A3;ATCAY;ARL5C;DLGAP1;PHACTR1;SOX8;SVEP1;SLC26A10;TMOD1;SEMA6C;ZYG11A;NUP210;ADAM11;UNC5C;RAB3IL1;NPNT;DKK2;EML5;TBC1D1;SLCO4A1;ELMO1;MAL;HAP1;SMTNL2;MAPRE2;GLS2;AMIGO1;SLC1A2;ADAMTS12;HOXB13;APCDD1;GJC1;ACAN;ARVCF;PROM1;RUNX1T1;ZFHX2;ANKRD27;RASL10A;FUCA1;GFPT2;MGA;PDE4DIP;NMNAT2;SNCAIP;PCDHGA10;MLXIPL;PDE10A;CSDC2;CDO1
H3K27me3 ES-Bruce4 mm9	0.999993	1	0	0	0.597826	4.20163e-06	NRP1;TRIO;EIF4E3;HR;CHD3;CHRDL2;NR3C1;IL27RA;LOXL2;GYG;NIPAL2;SH3PXD2B;TIMP2;SVEP1;CPNE2;ARHGEF40;TMOD1;TRIM62;UNC5B;TNFRSF19;ADAM11;UNC5C;NAV1;ZFP618;GM16596;RUNX2;TBC1D1;ARHGAP10;RAB31;LATS2;DOK7;MAL;CDH13;CHST2;FBN2;CDS1;DDX4;STX17;FAM114A1;ARHGEF28;HTRA4;GREB1L;SLC1A2;LTBP2;AEBP1;HOXB13;APCDD1;ADCY6;ACAN;MAPK8;PDLIM2;FLRT2;ST3GAL4;TRIM47;MEST;LURAP1;ARSB;RUNX1T1;ABCA1;FZD3;STARD13;RASL10A;RFT…
H3K4me1 mammary epithelial cell hg19	0.999993	1	0	0	0.590062	4.1355e-06	CDKN1A;ACY1;IFT172;MRPS11;MPV17L;ICA1;NRARP;WFDC3;LOXL2;DUSP11;SACS;DLGAP1;DLAT;LBR;FBXO9;CDKL2;TMOD1;ENTPD5;TNFRSF19;HAUS4;ALG3;TRNAU1AP;DKK2;RUNX2;SUMF1;TBC1D1;ALDH5A1;CRISPLD1;TAX1BP1;HAP1;LCP1;KDELR3;SGK1;MPND;CHMP7;RHOQ;AVPI1;UBE2CBP;SPTBN5;PCOLCE2;AMIGO1;PRICKLE2;GREB1L;ZDHHC21;LTBP3;ADAMTS12;TFPI;FAM169A;EVPL;FLRT2;ERBB3;STK36;DPH5;STAT6;MEST;PDZD7;DTNA;ASCC1;NDE1;KLHDC1;PLEKHA6;ARHGAP27;P…
H3K4me1 keratinocyte hg19	0.999993	1	0	0	0.582298	4.07485e-06	CDKN1A;MPG;PANK1;GDE1;NR3C1;PFAS;LOXL2;SPRED3;TMEM223;DEPTOR;TRIM2;TOM1;DLAT;PGPEP1;CDON;CDKL2;TGIF1;ACOT8;PTGIR;TNFRSF19;SLC39A11;HAUS4;SHROOM3;ASH1L;ATG14;DKK2;RUNX2;SUMF1;PISD;MINPP1;ARC;LATS2;PPA2;HMBS;TAX1BP1;ADAM9;CHMP3;HAP1;LCP1;KDELR3;SGK1;CHMP7;FLG;INO80C;LIN37;FLII;PRICKLE2;NEXN;LTBP3;EVPL;C3;GJC1;NUAK1;ERBB3;MXI1;APOE;PROM1;GBP2;UBE2H;STARD13;ASCC1;RAB27B;NMNAT2;ARHGAP27;MCAT;SNUPN;KBT…
H3K27me3 H7 hg19	0.999993	1	0	0	0.493195	3.45127e-06	FHOD3;PRR5;NRP1;EIF4E3;MAST4;NCAN;HR;CHRDL2;IL27RA;PPP1R9B;PYCARD;AIFM3;TRIM2;NIPAL2;SVEP1;CPNE2;SLC26A10;PAQR8;SEMA6C;UNC5C;NPNT;DKK2;TBC1D1;ARHGAP10;RAB31;TBC1D4;SLCO4A1;CTDSP1;MAL;CDH13;CHMP3;HAP1;KDELR3;KCTD12;SMTNL2;SGK1;MAPRE2;AHCY;PCOLCE2;GLS2;AMIGO1;HTRA4;LPAR1;GREB1L;SLC1A2;ACAN;FLRT2;TRIM47;PROM1;RASL10A;RFTN1;KLHDC1;DTNBP1;PDE4DIP;NMNAT2;TMCO4;TMPPE;GNAL;PDE10A;TMEM117;PPP1R1B;TCEA3;KL…
H3K9me3 GM12878 hg19	0.999993	1	0	0	0.559006	3.90603e-06	TRIM71;BRK1;IRS2;SDF4;DLGAP1;SVEP1;TEAD1;LBR;RBM33;CSNK1G3;ABCC4;ADSL;RBFOX2;HMGCS1;NSUN5;RBM18;TNFRSF19;ZFR;DKK2;RUNX1;CREB3;SNHG12;PELI1;SRSF3;ADAM9;CHMP3;TRIM59;SMTNL2;DOCK1;STK40;FBN2;CDS1;ZCCHC7;LEPROT;STAU1;INTU;GLS2;ISG20L2;HSD17B4;PIK3R1;TRAK1;MTHFSD;ORC1;FCHO2;HEATR3;PROM1;GAS2L1;N4BP1;CLVS1;WWTR1;SNHG1;TAF15;AFAP1L1;RASL10A;PLEKHA1;UBE2C;MGA;EAF1;DDX31;BFAR;NMNAT2;GATAD2B;PTK2;VANGL1;SE…
H3K27me3 H1-hESC hg19	0.999993	1	0	0	0.559006	3.90603e-06	PPP1R13B;DGKD;B4GALT1;MOGAT2;MPG;CELSR1;LIMD1;SLC6A3;IL27RA;PYCARD;ARL5C;CSRP1;NIPAL2;PMEPA1;SVEP1;CPNE2;TGIF1;KDM6B;SEMA6C;ABCC4;UNC5B;GSTO1;ADAM11;NAV1;NPNT;RHOC;DKK2;TBC1D1;ARHGAP10;RAB31;PPA2;CTDSP1;TMEM106C;MAL;CDH13;HAP1;KDELR3;KCTD12;AHCY;PCOLCE2;FAM114A1;EPB41;GLS2;HTRA4;LPAR1;GREB1L;ADAMTS12;APCDD1;AGPAT2;ACAN;FAM120B;CARNS1;PAG1;FKTN;TRPM4;TMEM132C;AFAP1L1;ATP8B3;PLEKHA1;BRF1;PCGF5;FUCA…
H3K27me3 NT2-D1 hg19	0.999993	1	0	0	0.559006	3.90603e-06	DGKD;EIF4E3;MPV17L;DYSF;ICA1;HR;IL27RA;PYCARD;POLB;AIFM3;SOX8;SVEP1;CDON;ABCC4;MECR;UBE2E2;RAB3IL1;NAV1;DKK2;TBC1D1;TOM1L2;RCN2;RAB31;SNHG12;CTDSP1;ANKRD42;MAL;CDH13;HAP1;KDELR3;RAPGEF5;SGK1;MPND;MAPRE2;CHMP7;VGLL4;AHCY;STX17;GLS2;AMIGO1;HTRA4;LPAR1;KLHL10;AGPAT2;AGPAT3;CARNS1;TPPP;LEFTY2;ARSB;FKTN;TRPM4;ABCA1;AFAP1L1;RASL10A;BRF1;POLR3GL;RFTN1;PCGF3;KLHDC1;RAB27B;NMNAT2;TMCO4;TMPPE;MLXIPL;GNAL;C…
H4K20me1 HeLa-S3 hg19	0.999993	1	0	0	0.551242	3.85132e-06	PRR5;MOGAT2;IFT172;GPR22;ITGB2;ATP5C1;SLC2A3;PYCARD;IL4I1;NGRN;PSTPIP1;B3GALT2;PHYHD1;RNPEP;CEP95;MDP1;TRIM65;KDM6B;COG7;EXOC7;TNFRSF19;DAPK3;IFT80;CHD1L;QRSL1;TMEM131;PEX7;HSH2D;PNLDC1;GFOD2;TMEM106C;DPEP1;TRIM59;SOS1;B4GALT7;HBEGF;AVPI1;POM121;SF3B2;RNASEH2A;FAM114A1;INTU;ISG20L2;OAZ2;AURKB;NOL6;FXR2;MXI1;SFN;LCMT2;E2F4;SEMA4A;SNHG1;STIL;MBD6;BRF1;PCGF5;ASCC1;GFPT2;PTPN12;SNUPN;TMPPE;NUDT21;ADC…
H3K4me1 placenta mm9	0.999993	1	0	0	0.52795	3.68821e-06	FHOD3;B4GALT1;CPQ;NCAN;SLC2A3;PKD2L2;CHRDL2;TMEM91;AIFM3;PSTPIP1;TIMP2;SACS;RAC3;GM4961;PGPEP1;PAQR8;TTC34;GSTO1;LRRC49;SLC39A11;SHROOM3;GM16596;HSH2D;TBC1D4;SLCO4A1;PNLDC1;DPEP1;CDH13;LCP1;SLC18B1;SGK1;DBN1;RBMS2;FBN2;ZFP105;DDX4;PCOLCE2;KLHL10;SLC1A2;TFPI;EVPL;C3;ABR;PRPSAP2;PDLIM2;PDZD2;FLRT2;1110051M20RIK;NPHP1;STAT6;KIF3C;CLVS1;BBS1;NQO1;STARD13;SLC37A1;SEMA4B;APOC4;TCN2;CSDC2;DNAJA4;MAN2B2;…
H3K9me3 HeLa-S3 hg19	0.999993	1	0	0	0.512422	3.57969e-06	HERPUD2;MDC1;PI4K2B;FAM49B;TMEM167B;C2CD2;MRPS11;NGRN;SPTLC2;AUH;B3GALT2;DSE;SACS;MDP1;ARHGEF40;POLE;CTNNBL1;MAPK1IP1L;ABCC4;ADSL;HMGCS1;VPS13C;ZFR;SLC39A11;IQCE;UNC5C;ZCRB1;PPHLN1;EML5;HSH2D;PRKAR1B;AKT1S1;CHMP3;TLN2;BLZF1;FLG;ZCCHC7;FBLIM1;SFSWAP;ISG20L2;BCL10;LIN7C;AGPAT2;CLN6;NUAK1;UGP2;FLRT2;DPH2;SURF6;LCMT2;MARK2;SNHG1;YIPF1;ZFHX2;PLEKHA1;SS18L1;PLEKHA6;TOR1B;ABTB2;ASXL1;KBTBD4;PSMC3;REEP4;…
H3K27me3 skeletal muscle myoblast hg19	0.999993	1	0	0	0.512422	3.57969e-06	HERPUD2;PRR5;PLEKHF2;PPP1R13B;MOGAT2;COX4I2;HR;ARHGAP5;CHRDL2;CELSR1;SLC6A3;IL27RA;AIFM3;ATCAY;ARL5C;DLGAP1;ZYG11A;NUP210;ADAM11;COBL;SAFB;RUNDC3A;DKK2;ALDH5A1;CRISPLD1;SLCO4A1;AKT1S1;ELMO1;HAP1;SMTNL2;ZFPM1;CDS1;TMEM161B;AHCY;GLS2;WBP4;GREB1L;FAM169A;C3;ACAN;ARVCF;FLRT2;DPP8;STX6;HEATR3;APOE;EDEM3;NAA50;TMEM132C;FZD3;DTNA;RASL10A;NDE1;PDE4DIP;NR1D2;LYSMD3;TMEM60;SSH1;MLXIPL;GNAL;FRAS1;PRKRA;POLR…
H3K27me3 astrocyte hg19	0.999993	1	0	0	0.512422	3.57969e-06	MOGAT2;NCAN;GRIK5;COX4I2;DYSF;ICA1;TESK2;CHRDL2;SLC6A3;IL27RA;PYCARD;AIFM3;PAIP2B;ATCAY;SVEP1;POLG;SEMA6C;ZYG11A;NUP210;DNAAF1;USP2;ADAM11;COBL;UNC5C;RUNDC3A;DKK2;ALDH5A1;SLCO4A1;DOK7;ELMO1;HAP1;RAPGEF5;SGK1;MAPRE2;CHST2;CDS1;LAMA5;EPB41;GLS2;HTRA4;GREB1L;ACAN;ARVCF;PDZD2;CARNS1;APOE;MEST;GSDMD;TMEM132C;SEMA4A;STARD13;ZFHX2;AFAP1L1;DTNA;RASL10A;FUCA1;DTNBP1;NR1D2;MLXIPL;GNAL;REEP4;STK17B;DLG5;FXY…
H3K9me3 A549 hg19	0.999993	1	0	0	0.504658	3.52545e-06	TRIM71;HERPUD2;PI4K2B;FAM49B;DGKD;CCNT1;MEGF10;MRPS11;ZCWPW1;AKAP10;RUSC2;SLC25A40;SVEP1;CPNE2;KIFAP3;ZBTB38;UBE2E2;AARSD1;CDYL;ATP1B1;RCN2;ALDH5A1;B3GNT8;SNHG12;PRPF3;PELI1;TRIM59;SGK1;MAPRE2;CDS1;ZCCHC7;SFSWAP;GLS2;NUAK1;RECQL5;UGP2;SPOP;FAM192A;LCMT2;METTL8;CEP78;FKTN;SNHG1;NQO1;RASL10A;EAF1;H3F3A;DDX31;MBOAT2;TRIP4;VANGL1;MOB1A;EIF3M;RPS27;ZFP62;RPL27A;TRMT5;ID3;TACC2;HNRNPC;LSM14B;XAF1;CDO1;…
H3K27me3 heart mm9	0.999993	1	0	0	0.481366	3.36273e-06	FHOD3;MAST4;MEGF10;GM16548;MOGAT2;NCAN;MPV17L;CHRDL2;TMEM91;SLC6A3;AIFM3;ZFP385C;TRIM2;NCS1;SH3PXD2B;SOX8;SVEP1;CPNE2;TTC34;ZYG11A;ADAM11;COBL;UNC5C;NPNT;RUNDC3A;DKK1;DKK2;EML5;TBC1D1;PRKAR1B;MAL;HAP1;SGK1;DBN1;FBN2;DDX4;PCOLCE2;LPAR1;GREB1L;LTBP2;HOXB13;APCDD1;FAM169A;EVPL;ARVCF;FLRT2;TRIM47;LEFTY2;CTHRC1;SEMA4A;RASL10A;GFPT2;PDE4DIP;SORL1;GNAL;FRAS1;PDE10A;WDR60;TMEM117;PPP1R1B;CDO1;RNF220
H3K27me3 osteoblast hg19	0.999993	1	0	0	0.481366	3.36273e-06	PLEKHF2;PPP1R13B;COX4I2;TESK2;NRARP;PEPD;CELSR1;SLC6A3;IL27RA;AIFM3;PSTPIP1;ATCAY;ARL5C;PRX;DLGAP1;CDKL2;ZYG11A;NUP210;ADAM11;COBL;ATG14;RUNDC3A;ALDH5A1;CRISPLD1;SLCO4A1;DOK7;ELMO1;HAP1;RAPGEF5;SMTNL2;SGK1;CHMP7;CHST2;VGLL4;FBN2;CDS1;LAMA5;GLS2;LPAR2;FAM169A;ACAN;ARVCF;TRIM47;APOE;TPPP;RUNX1T1;SEMA4A;DTNA;RASL10A;FUCA1;MGA;NR1D2;NMNAT2;PLEKHA7;ABTB2;MLXIPL;CD4;PRPF39;GNAL;FRAS1;MANSC1;CDO1
H3K9me3 skeletal muscle myoblast hg19	0.999993	1	0	0	0.473602	3.30849e-06	TRIM71;HERPUD2;TMEM167B;GFM2;C2CD2;MRPS11;ITGB2;PKD2L2;CTDSPL2;SLC6A3;ZCWPW1;AKAP10;PSTPIP1;ARL5C;SDF4;DLGAP1;SVEP1;PKNOX1;CDKL2;TMOD1;LRRC49;LMO7;NPNT;DKK2;ARC;B3GNT9;CHMP3;ZFPM1;MAPRE2;ZCCHC7;RNASEH2A;SFSWAP;GLS2;ISG20L2;LIN7C;TRAK1;TMEM240;AURKC;RLF;ZFP14;NUAK1;RNF216;LCMT2;PROM1;METTL8;MEST;ZC3H14;CTHRC1;RASL10A;MDH2;UBE2C;MGA;MBOAT2;ELP2;VANGL1;PCDHGA10;EIF3M;RPL27A;NFIC;MGP;RANBP10
H3K4me1 limb mm9	0.999993	1	0	0	0.473602	3.30849e-06	4930447N08RIK;TRIM71;TTC25;NRP1;CPQ;NCAN;ICA1;TMEM91;SLC6A3;IL27RA;LOXL2;PSTPIP1;ATCAY;PRX;CAPN1;BCAS1;TMOD1;PTGIR;THA1;TNFRSF19;ADAM11;TMEM40;SUMF2;B3GNT8;PRKAR1B;CRISPLD1;NAV3;DPEP1;CDH13;TNFRSF23;RIN2;RBMS2;HTRA4;HOXB13;TRAK1;EVPL;ADCY6;RASGRP3;ABR;ACAN;ZFP13;PDZD2;APOE;FGF22;CDK18;HIPK4;SEMA4A;NQO1;STARD13;CDKN2B;ATP8B3;SEMA4B;PLEKHA6;PDE4DIP;TMCO4;PLEKHA7;MAN2B2;MANSC1;TACC2;SLC28A1;MYD88
H3K27me3 fibroblast of dermis hg19	0.999993	1	0	0	0.465839	3.25426e-06	PRR5;PLEKHF2;HDDC2;C2CD2;NCAN;ICA1;HR;PEPD;CELSR1;SLC6A3;IL27RA;AIFM3;PSTPIP1;ATCAY;ARL5C;PRX;DLGAP1;SYNPO;BCAS1;CDON;CDKL2;TGIF1;ZYG11A;COBL;UNC5C;ARC;ALDH5A1;SLCO4A1;MED21;DOK7;ELMO1;SMTNL2;CHMP7;FBN2;LAMA5;PCOLCE2;TEX261;FAM169A;C3;ACAN;HMGXB4;PDLIM2;CARNS1;APOE;LEFTY2;SEMA4A;FZD3;DTNA;RASL10A;FUCA1;NR1D2;PLEKHA7;VANGL1;MLXIPL;CD4;FRAS1;PDE10A;DNAJA4;MANSC1;SERINC2
H3K27me3 liver mm9	0.999993	1	0	0	0.458075	3.20002e-06	MAST4;MEGF10;COX4I2;NRARP;CHRDL2;TMEM91;IL27RA;LOXL2;ATCAY;ZFP385C;NIPAL2;SH3PXD2B;TIMP2;GM5577;SACS;SOX8;ZFP286;PCDHGA8;TTC34;UNC5C;LMO7;DKK1;TBC1D1;ARC;MAL;HAP1;KDELR3;SGK1;OBSL1;FBN2;CDS1;ZFP105;DDX4;PCOLCE2;PDE1A;AEBP1;HOXB13;ACAN;LEFTY2;MEST;CTHRC1;CLVS1;RUNX1T1;IFITM10;AFAP1L1;RASL10A;OSBPL3;RFTN1;MBOAT2;PDE4DIP;RAB27B;SNCAIP;RGCC;GNAL;PDE10A;TMEM117;PPP1R1B;AMOTL1;RNF220
H3K27me3 mononuclear cell hg19	0.999993	1	0	0	0.450311	3.14578e-06	TRIM71;FHOD3;CDKN1A;MEGF10;NCAN;MPV17L;SLC2A1;LOXL2;SPRED3;ATCAY;TRIM2;NIPAL2;SACS;DLGAP1;SOX8;ARHGEF40;PCDHGA8;TTC34;LRRC49;TNFRSF19;SHROOM3;UNC5C;NAV1;RHOC;DKK2;ARC;B3GNT9;CRISPLD1;TBC1D4;MAL;CDH13;HAP1;KDELR3;SMTNL2;SGK1;OBSL1;AHCY;INTU;NEXN;TFPI;RASGRP3;GJC1;GNA15;FLRT2;CEP70;APOE;CLVS1;TRPM4;TMEM132C;RAB27B;MLXIPL;CSDC2;MGP;TCEA3;MFAP2;CDO1;BCL2L2;RNF220
H3K9me3 astrocyte hg19	0.999993	1	0	0	0.442547	3.09154e-06	TRIM71;HERPUD2;PRR5;PI4K2B;C2CD2;ITGB2;CHRDL2;ARL5C;CAPN9;RPS6KA5;RUSC2;NIPAL2;DSE;CAPN2;SDF4;SVEP1;SLC26A10;ARHGEF40;NPNT;RCN2;PRKAR1B;NFX1;CHMP3;TRIM59;HECA;RAPGEF5;SMTNL2;PHPT1;ZCCHC7;SPTBN5;SFSWAP;GLS2;STXBP1;AMIGO1;AGAP1;LTBP2;BCL10;HOXB13;TRAK1;ARPP19;NOL6;ACAN;LCMT2;PROM1;METTL8;MEST;CEP78;CDKN2B;ZFHX2;RASL10A;IL10RB;MGA;PLEKHA6;TAF7;AMOTL1;LSM14B;XAF1
H3K9me3 CD14-positive monocyte hg19	0.999993	1	0	0	0.434783	3.03731e-06	TRIM71;PRR5;NRP1;CHRDL2;LOXL2;SH3PXD2B;DLGAP1;SVEP1;TMOD1;RBFOX2;ITGA3;ADAM11;UNC5C;NPNT;DKK1;DKK2;B3GNT9;ALDH5A1;SLCO4A1;MAL;CDH13;HAP1;SMTNL2;ZFPM1;OBSL1;DOCK1;LAMA5;AHCY;DDX4;GLS2;SDC2;GREB1L;SLC1A2;GJC1;ACAN;ARVCF;NUAK1;PROM1;CD276;CTHRC1;CLVS1;RASL10A;MGA;PDE4DIP;NMNAT2;SNCAIP;PLEKHA7;VANGL1;MLXIPL;GNAL;FRAS1;DLG5;PPP1R1B;TCEA3;ID3;RNF220
H3K9me3 H1-hESC hg19	0.999993	1	0	0	0.411491	2.87459e-06	PI4K2B;DGKD;TMEM183A;MEGF10;CELSR1;LIMD1;SLC6A3;AIFM3;PAIP2B;RPS6KA5;SACS;CEP95;SLC26A10;MDP1;LBR;CKAP2L;HAUS4;HAUS3;LMO7;CDC25A;GNL3;CREB3;PRKAR1B;PIGK;NSRP1;FLG;ZCCHC7;GLS2;MAPKAP1;PRCC;HSD17B4;ADAMTS12;HOXB13;TRAK1;TFPI;AURKC;FAM120B;SPOP;LCMT2;METTL8;CEP78;ABCA1;NEK9;SNHG1;CDKN2B;ZFHX2;RASL10A;VANGL1;TM9SF2;TTC5;TAF7;AMOTL1;LSM14B
H3K9me3 mammary epithelial cell hg19	0.999993	1	0	0	0.217391	1.51865e-06	INO80C;TRIM71;HDAC4;PI4K2B;ZCCHC7;AHCY;ADAMTS12;CELSR1;TRAK1;AKAP10;ZFP14;SPOP;SDF4;SFN;DLGAP1;METTL8;PCDHGA8;SNHG1;TTC34;HMGCS1;MGA;PDE4DIP;VANGL1;KRT14;TAF7;CHMP3;TRIM59;LSM14B
H3K27me3 HeLa-S3 hg19	0.999993	1	0	0	0.388199	2.71188e-06	PRR5;MEGF10;MOGAT2;GRIK5;PSTPIP1;PAIP2B;NIPAL2;NCS1;SLC26A10;TMOD1;TTC34;UNC5B;DIS3;ZFR;RAB3IL1;TMEM106C;RELL1;LCP1;KDELR3;SMTNL2;EXOC2;FLG;HDAC4;CDS1;GRAMD1A;STXBP1;AMIGO1;PRCC;LPAR1;PLA2G5;PIK3R1;MLLT3;GJC1;ARVCF;SGPL1;PAG1;SEMA4A;ZFHX2;DTNA;PLEKHA1;IL10RB;DTNBP1;NMNAT3;LYSMD3;VANGL1;PAN3;TCN2;PRC1;TTC4;KLF9
H3K9me3 keratinocyte hg19	0.999993	1	0	0	0.279503	1.95255e-06	INO80C;TRIM71;PI4K2B;ZCCHC7;AHCY;TMEM167B;MEGF10;C2CD2;MRPS11;ADAMTS12;CELSR1;HOXB13;BCL2L11;SDF4;SFN;SVEP1;PROM1;METTL8;MEST;GSDMD;SNHG1;RASL10A;HMGCS1;ITGA3;MGA;ZFR;TRIP4;VANGL1;ALDH5A1;KRT14;CHMP3;TRIM59;TACC2;LSM14B;PHPT1;XAF1
H3K9me3 osteoblast hg19	0.999993	1	0	0	0.263975	1.84408e-06	TRIM71;CDS1;PI4K2B;ZCCHC7;LEPROT;SPTBN5;MRPS11;ICA1;GREB1L;CELSR1;HOXB13;AIFM3;RUSC2;DPH2;NRIP1;DLGAP1;HMG20A;FAM192A;PROM1;METTL8;CLVS1;PCDHGA8;TMEM132C;TTC34;CDKN2B;ADSL;PLEKHA6;PDE4DIP;NPNT;ADCY10;ELMO1;TAF7;TACC2;SMTNL2
H3K9me3 myotube hg19	0.999993	1	0	0	0.295031	2.06103e-06	TRIM71;MTPN;ZCCHC7;CDKN1A;SPTBN5;B4GALT1;MAST4;SFSWAP;SDC2;AMIGO1;LTBP2;HOXB13;AIFM3;NUAK1;ARHGAP42;PDZD2;NIPAL2;SVEP1;ARHGEF40;METTL8;CTNNBL1;CEP78;CDKL2;KHNYN;HMGCS1;IL10RB;MGA;UBE2E2;NPNT;VANGL1;EIF3M;GNAL;MGP;PELI1;CHMP3;AMOTL1;RAPGEF5;LSM14B
H3K9me3 endothelial cell of umbilical vein hg19	0.999993	1	0	0	0.217391	1.51865e-06	TRIM71;HDAC4;PI4K2B;ZCCHC7;GLS2;MRPS11;SRSF1;CELSR1;HOXB13;RUSC2;SDF4;EP300;DLGAP1;CEP95;METTL8;PCDHGA8;TMEM132C;SNHG1;TTC34;MGA;CSNK2A2;PDE4DIP;PCDHGA10;PRKAR1B;TTC5;ID3;TAF7;TRIM59
H3K27me3 myotube hg19	0.999993	1	0	0	0.349379	2.44069e-06	AHCY;MOGAT2;GLS2;COX4I2;RORC;TESK2;LPAR2;AEBP1;CLN6;IL27RA;ABR;ARVCF;PSTPIP1;PAIP2B;ATCAY;ARL5C;SPTLC2;DLGAP1;APOE;ARHGEF40;PGPEP1;SYNPO;BCAS1;ABCA1;CDKL2;TMEM132C;SEMA4A;LIM2;STARD13;ZYG11A;ANKRD27;RASL10A;FUCA1;GFPT2;DNAAF1;COBL;RAB3IL1;CDYL;EPN2;MLXIPL;SLCO4A1;MFAP2;MANSC1;SGK1;GPLD1
H3K9me3 HepG2 hg19	0.999993	1	0	0	0.248928	1.69905e-06	FBN2;HDDC2;SFSWAP;SRSF1;MRPL16;HSD17B4;RSF1;PIK3R1;CELSR1;TRAK1;AKAP10;ZFP14;FLRT2;EP300;DLGAP1;CEP95;MDP1;RBM33;TLE4;PCDHGA8;TMEM132C;HMGCS1;PDE4DIP;UNC5C;TTC19;PCDHGA10;PDE10A;TAF7;CHMP3
H3K27me3 kidney mm9	0.999993	1	0	0	0.398628	2.67181e-06	TRIM71;FBN2;MEGF10;HR;LTBP2;SLC2A3;AEBP1;CHRDL2;HOXB13;APCDD1;TMEM91;GJC1;FLRT2;DSE;ZFP286;RUNX1T1;TMOD1;TMEM132C;FZD3;CDKN2B;ZYG11A;TNFRSF19;ADAM11;MBOAT2;PDE4DIP;NMNAT2;SNCAIP;DKK1;RUNX2;VANGL1;TBC1D1;GNAL;PDE10A;PRKAR1B;CTDSP1;TMEM117;UST;PPP1R1B;ELMO1;AMOTL1;SGK1;CHST2;RNF220
H3K9me3 NT2-D1 hg19	0.999993	1	0	0	0.519887	3.44017e-06	TRIM71;HERPUD2;PI4K2B;CCNT1;MEGF10;IPP;TESK2;CELSR1;ZCWPW1;AKAP10;RFK;SDF4;PKNOX1;LBR;RBM33;PCDHGA8;ABCC4;ZBTB38;DNAAF1;HAUS3;CHD1L;PRKAR1B;DOK7;TMEM106C;PIGK;CHMP3;RAPGEF5;CHST2;KHDRBS1;ZCCHC7;GLS2;LTBP2;TRAK1;TFPI;AURKC;NUAK1;PDZD2;RNF216;ERBB3;SPOP;LCMT2;METTL8;POLR3GL;FUCA1;EAF1;DDX31;PDE4DIP;PTPN12;TTC19;SSH1;UBE2O;TAF7;SCLY
H3K36me3 BJ hg19	0.999994	1	0	0	0.524754	3.38789e-06	MRPS15;TMEM161B;CDKN1B;SRSF1;GPS2;TRAK1;RPL6;NOL6;SPRED3;SNAPC5;IL4I1;TMEM223;CAPZB;DSE;SURF6;POLG;KDM6B;PCDHGA8;KHNYN;CCDC115;UBE2C;DAPK3;TINF2;PYCR2;HNRNPAB;DKK1;UNC13D;PRSS53;GNL3;SKI;EXT1;SMUG1;KBTBD4;HSH2D;RPS27;PSMC3;ID3;TAF7;B9D1;TARDBP;DUS3L;RPL28;BCL2L2;BAP1
H3K36me3 GM06990 hg19	0.999994	1	0	0	0.51966	3.3423e-06	SETD4;CDKN1B;MRPS11;SRSF1;GPS2;TRAK1;RPL6;NOL6;TMEM223;AMDHD2;DSE;SURF6;LCMT2;APOE;TRIM65;SNHG1;CDV3;UBE2C;DAPK3;PYCR2;SCAMP1;GNL3;PIGC;SMUG1;ADCY10;KBTBD4;HSH2D;RPS27;SCNM1;PSMC3;SNHG12;WNK1;PSME3;POLR3D;FKBP8;TAF7;TARDBP;PHPT1;RPL28;DUS3L;LPIN2;BCL2L2
H3K27me3 C2C12 mm9	0.999994	1	0	0	0.4038	2.52792e-06	TRIM71;NOTCH4;GSTT3;SLC1A2;CHRDL2;CELSR1;HOXB13;SLC6A3;ACAN;ARVCF;NIPAL2;LEFTY2;PPP1R26;AFAP1L1;ANKRD27;NUP210;TNFRSF19;RASSF7;ADAM11;TAP1;SNCAIP;SORL1;DKK1;PSMB9;MLXIPL;GNAL;REEP4;TMEM117;PPP1R1B;MAL;SMTNL2;SLC28A1;RNF220
H3K27me3 MCF-7 hg19	0.999994	1	0	0	0.47102	2.89706e-06	DOCK4;MAST4;C2CD2;SDC2;LPAR1;SLC1A2;ARHGAP5;PEPD;NUAK1;FLRT2;PHACTR1;SVEP1;ARHGEF40;ZC3H13;TMOD1;TLE4;ABCC4;UNC5B;TNFRSF19;UBE2E2;PDE4DIP;UNC5C;NAV1;FOXP4;SNCAIP;SORL1;DKK2;CRISPLD1;CDH13;MAPRE2
H3K27me3 myocyte mm9	0.999994	1	0	0	0.3544	2.17932e-06	TRIM71;TTC25;CDS1;GSTT3;SLC1A2;CHRDL2;HOXB13;SLC6A3;NIPAL2;LEFTY2;PPP1R26;AFAP1L1;ANKRD27;NUP210;DNAAF1;ADAM11;ARHGAP29;SNCAIP;MLXIPL;GNAL;PDE10A;TMEM117;PPP1R1B;MAL;SMTNL2;LSM14B;RNF220
H3K9me3 U2OS hg19	0.999994	0.999994	0	0	0.316897	1.90241e-06	GSDMD;PCDHGA8;PI4K2B;TTC34;CCNT1;MEGF10;GLS2;EAF1;DDX31;IPP;AGAP1;HSD17B4;CELSR1;VANGL1;PAIP2B;BCL2L11;FAM120B;TAF7;TACC2;CDO1;CHST2;CTHRC1
