# Supplementary material for: Allele-specific differential regulation of monoallelically expressed autosomal genes in the cardiac lineage
Source: Nat Commun. 2022 Oct 10;13:5984. doi: 10.1038/s41467-022-33722-x (PMC9550772; doi:10.1038/s41467-022-33722-x)
Supplement: Supplementary file 5 — Supplementary Data 3 [file 41467_2022_33722_MOESM5_ESM.xlsx]

## Sheet: Instructions
This file contains the results of GOSt analysis of deterministic monoallelic genes referred to in the main text.
File_1: CPC Pat-mono GOSt
File_2: CPC Mat-mono GOSt
File_3: CSC & CPC Mat-mono common GOSt
File-4: CSC & CPC Pat-mono common GOSt
File_5: Mat-mono genes common to all 4 types of cells from CBs
File_6: CM Unique Mat-mono
File_6: CM Unique Pat-mono

## Sheet: File_1
source	term_name	term_id	adjusted_p_value	negative_log10_of_adjusted_p_value	term_size	query_size	intersection_size	effective_domain_size	intersections
TF	Factor: PUR1; motif: GGGNCAGNN	TF:M01721	9.90041e-06	5.00435	7328	380	181	21859	ENSMUSG00000051951,ENSMUSG00000026205,ENSMUSG00000032908,ENSMUSG00000026227,ENSMUSG00000026303,ENSMUSG00000118219,ENSMUSG00000026458,ENSMUSG00000038370,ENSMUSG00000053963,ENSMUSG00000026639,ENSMUSG00000045319,ENSMUSG00000053164,ENSMUSG00000041762,ENSMUSG00000034683,ENSMUSG00000040687,ENSMUSG00000040495,ENSMUSG00000000308,ENSMUSG00000042851,ENSMUSG00000100963,ENSMUSG00000027409,ENSMUSG00000032852,…
TF	Factor: ER-alpha; motif: RGGTCASMNTGACCY	TF:M10226	0.000367464	3.43479	6174	380	153	21859	ENSMUSG00000046101,ENSMUSG00000026017,ENSMUSG00000026205,ENSMUSG00000032908,ENSMUSG00000026227,ENSMUSG00000026303,ENSMUSG00000026458,ENSMUSG00000038473,ENSMUSG00000005674,ENSMUSG00000006411,ENSMUSG00000038768,ENSMUSG00000039496,ENSMUSG00000048707,ENSMUSG00000044320,ENSMUSG00000041762,ENSMUSG00000034683,ENSMUSG00000100963,ENSMUSG00000027409,ENSMUSG00000032852,ENSMUSG00000039834,ENSMUSG00000013523,…
TF	Factor: MZF-1; motif: TGGGGAR	TF:M01733	0.000384945	3.4146	10420	380	230	21859	ENSMUSG00000051951,ENSMUSG00000026017,ENSMUSG00000026177,ENSMUSG00000026205,ENSMUSG00000032908,ENSMUSG00000026227,ENSMUSG00000026303,ENSMUSG00000036962,ENSMUSG00000026435,ENSMUSG00000118219,ENSMUSG00000026458,ENSMUSG00000038473,ENSMUSG00000038370,ENSMUSG00000005674,ENSMUSG00000006411,ENSMUSG00000026639,ENSMUSG00000045319,ENSMUSG00000044320,ENSMUSG00000034683,ENSMUSG00000076437,ENSMUSG00000040093,…
TF	Factor: AP-4; motif: VDCAGCTGNN; match class: 1	TF:M00175_1	0.000849522	3.07083	310	380	20	21859	ENSMUSG00000026205,ENSMUSG00000026567,ENSMUSG00000027513,ENSMUSG00000028008,ENSMUSG00000048796,ENSMUSG00000005057,ENSMUSG00000001739,ENSMUSG00000005553,ENSMUSG00000030607,ENSMUSG00000035211,ENSMUSG00000030729,ENSMUSG00000045362,ENSMUSG00000054191,ENSMUSG00000034224,ENSMUSG00000043670,ENSMUSG00000025359,ENSMUSG00000076435,ENSMUSG00000020882,ENSMUSG00000040721,ENSMUSG00000068117
TF	Factor: CTCF; motif: NNNNNNCCASNAGRKGGCRS	TF:M01259	0.00261544	2.58246	2647	380	78	21859	ENSMUSG00000026017,ENSMUSG00000118219,ENSMUSG00000026458,ENSMUSG00000038473,ENSMUSG00000053963,ENSMUSG00000026944,ENSMUSG00000041762,ENSMUSG00000086598,ENSMUSG00000040495,ENSMUSG00000054582,ENSMUSG00000076434,ENSMUSG00000039834,ENSMUSG00000070495,ENSMUSG00000027931,ENSMUSG00000105734,ENSMUSG00000028270,ENSMUSG00000032890,ENSMUSG00000050966,ENSMUSG00000067220,ENSMUSG00000038011,ENSMUSG00000043614,…
TF	Factor: CTCF; motif: NNNGCCASCAGRKGGCRSNN	TF:M01200	0.00651862	2.18584	3904	380	103	21859	ENSMUSG00000026017,ENSMUSG00000026227,ENSMUSG00000036962,ENSMUSG00000026435,ENSMUSG00000118219,ENSMUSG00000026458,ENSMUSG00000038473,ENSMUSG00000053963,ENSMUSG00000039496,ENSMUSG00000036731,ENSMUSG00000048707,ENSMUSG00000026944,ENSMUSG00000046854,ENSMUSG00000041762,ENSMUSG00000086598,ENSMUSG00000040495,ENSMUSG00000042851,ENSMUSG00000054582,ENSMUSG00000076434,ENSMUSG00000039834,ENSMUSG00000070495,…
TF	Factor: Pax-4; motif: NNNNNYCACCCB; match class: 1	TF:M00378_1	0.00883551	2.05377	14474	380	291	21859	ENSMUSG00000051951,ENSMUSG00000026177,ENSMUSG00000026205,ENSMUSG00000032908,ENSMUSG00000026227,ENSMUSG00000026303,ENSMUSG00000036962,ENSMUSG00000026435,ENSMUSG00000118219,ENSMUSG00000026458,ENSMUSG00000026567,ENSMUSG00000005674,ENSMUSG00000006411,ENSMUSG00000053963,ENSMUSG00000038768,ENSMUSG00000026639,ENSMUSG00000039496,ENSMUSG00000036731,ENSMUSG00000048707,ENSMUSG00000026835,ENSMUSG00000044320,…
TF	Factor: GKLF; motif: CCTCCYN; match class: 1	TF:M01835_1	0.0176987	1.75206	9539	380	207	21859	ENSMUSG00000026177,ENSMUSG00000026205,ENSMUSG00000032908,ENSMUSG00000026303,ENSMUSG00000118219,ENSMUSG00000026458,ENSMUSG00000038370,ENSMUSG00000005674,ENSMUSG00000036731,ENSMUSG00000026944,ENSMUSG00000053164,ENSMUSG00000086598,ENSMUSG00000040093,ENSMUSG00000000308,ENSMUSG00000017002,ENSMUSG00000067704,ENSMUSG00000017737,ENSMUSG00000013523,ENSMUSG00000070495,ENSMUSG00000027513,ENSMUSG00000109293,…
TF	Factor: Smad3; motif: NNCTSNCWSCWS	TF:M10367	0.0365213	1.43745	10087	380	215	21859	ENSMUSG00000051951,ENSMUSG00000046101,ENSMUSG00000026177,ENSMUSG00000026205,ENSMUSG00000032908,ENSMUSG00000026303,ENSMUSG00000026435,ENSMUSG00000118219,ENSMUSG00000026458,ENSMUSG00000038473,ENSMUSG00000053963,ENSMUSG00000026639,ENSMUSG00000036731,ENSMUSG00000048707,ENSMUSG00000053164,ENSMUSG00000041762,ENSMUSG00000040687,ENSMUSG00000040495,ENSMUSG00000000308,ENSMUSG00000079071,ENSMUSG00000100963,…
TF	Factor: TWIST; motif: CACCTGG	TF:M03582	0.0439302	1.35724	7700	380	172	21859	ENSMUSG00000051951,ENSMUSG00000026205,ENSMUSG00000032908,ENSMUSG00000026227,ENSMUSG00000026435,ENSMUSG00000026458,ENSMUSG00000026567,ENSMUSG00000038370,ENSMUSG00000005674,ENSMUSG00000006411,ENSMUSG00000038768,ENSMUSG00000026639,ENSMUSG00000039496,ENSMUSG00000026835,ENSMUSG00000046854,ENSMUSG00000053164,ENSMUSG00000076437,ENSMUSG00000040495,ENSMUSG00000074766,ENSMUSG00000027478,ENSMUSG00000054582,…
TF	Factor: HEB; motif: RCCWGCTG	TF:M00698	0.0462166	1.3352	2816	380	77	21859	ENSMUSG00000026017,ENSMUSG00000026227,ENSMUSG00000006411,ENSMUSG00000038768,ENSMUSG00000040093,ENSMUSG00000000308,ENSMUSG00000100963,ENSMUSG00000027409,ENSMUSG00000027478,ENSMUSG00000017737,ENSMUSG00000105734,ENSMUSG00000048997,ENSMUSG00000027880,ENSMUSG00000046561,ENSMUSG00000028681,ENSMUSG00000040860,ENSMUSG00000006216,ENSMUSG00000028962,ENSMUSG00000029195,ENSMUSG00000001739,ENSMUSG00000086040,…

## Sheet: File_2
source	term_name	term_id	adjusted_p_value	negative_log10_of_adjusted_p_value	term_size	query_size	intersection_size	effective_domain_size	intersections
GO:MF	protein binding	GO:0005515	1.11573e-16	15.9524	10266	1346	814	21091	ENSMUSG00000042111,ENSMUSG00000079610,ENSMUSG00000048234,ENSMUSG00000026109,ENSMUSG00000045954,ENSMUSG00000018417,ENSMUSG00000002881,ENSMUSG00000041439,ENSMUSG00000052331,ENSMUSG00000073676,ENSMUSG00000026028,ENSMUSG00000025967,ENSMUSG00000051344,ENSMUSG00000026005,ENSMUSG00000025997,ENSMUSG00000026187,ENSMUSG00000026185,ENSMUSG00000006299,ENSMUSG00000026176,ENSMUSG00000026197,ENSMUSG00000026142,…
GO:MF	binding	GO:0005488	1.69516e-15	14.7708	15044	1346	1094	21091	ENSMUSG00000025937,ENSMUSG00000042111,ENSMUSG00000026123,ENSMUSG00000079610,ENSMUSG00000048234,ENSMUSG00000026109,ENSMUSG00000045954,ENSMUSG00000018417,ENSMUSG00000002881,ENSMUSG00000041439,ENSMUSG00000026102,ENSMUSG00000052331,ENSMUSG00000073676,ENSMUSG00000026028,ENSMUSG00000025968,ENSMUSG00000025967,ENSMUSG00000051344,ENSMUSG00000026005,ENSMUSG00000025997,ENSMUSG00000026187,ENSMUSG00000026185,…
GO:MF	heterocyclic compound binding	GO:1901363	7.54327e-05	4.12244	5801	1346	454	21091	ENSMUSG00000025937,ENSMUSG00000018417,ENSMUSG00000073676,ENSMUSG00000025967,ENSMUSG00000025997,ENSMUSG00000026187,ENSMUSG00000026135,ENSMUSG00000026254,ENSMUSG00000070738,ENSMUSG00000049866,ENSMUSG00000034343,ENSMUSG00000026409,ENSMUSG00000016528,ENSMUSG00000009772,ENSMUSG00000032487,ENSMUSG00000066800,ENSMUSG00000033684,ENSMUSG00000033557,ENSMUSG00000040423,ENSMUSG00000026586,ENSMUSG00000026575,…
GO:MF	organic cyclic compound binding	GO:0097159	0.000190683	3.71969	5903	1346	458	21091	ENSMUSG00000025937,ENSMUSG00000018417,ENSMUSG00000073676,ENSMUSG00000025967,ENSMUSG00000025997,ENSMUSG00000026187,ENSMUSG00000026135,ENSMUSG00000026254,ENSMUSG00000070738,ENSMUSG00000049866,ENSMUSG00000034343,ENSMUSG00000026409,ENSMUSG00000016528,ENSMUSG00000009772,ENSMUSG00000032487,ENSMUSG00000066800,ENSMUSG00000033684,ENSMUSG00000033557,ENSMUSG00000040423,ENSMUSG00000026586,ENSMUSG00000026575,…
GO:MF	ion binding	GO:0043167	0.000242415	3.61544	5944	1346	460	21091	ENSMUSG00000025937,ENSMUSG00000026123,ENSMUSG00000048234,ENSMUSG00000018417,ENSMUSG00000026102,ENSMUSG00000073676,ENSMUSG00000025968,ENSMUSG00000051344,ENSMUSG00000026005,ENSMUSG00000025997,ENSMUSG00000026187,ENSMUSG00000026176,ENSMUSG00000026135,ENSMUSG00000026197,ENSMUSG00000032997,ENSMUSG00000070738,ENSMUSG00000049866,ENSMUSG00000034343,ENSMUSG00000026335,ENSMUSG00000026409,ENSMUSG00000016528,…
GO:MF	protein dimerization activity	GO:0046983	0.00029755	3.52644	1049	1346	108	21091	ENSMUSG00000026005,ENSMUSG00000070738,ENSMUSG00000007805,ENSMUSG00000026425,ENSMUSG00000032487,ENSMUSG00000026576,ENSMUSG00000026663,ENSMUSG00000026615,ENSMUSG00000039239,ENSMUSG00000026605,ENSMUSG00000047617,ENSMUSG00000026836,ENSMUSG00000002731,ENSMUSG00000074971,ENSMUSG00000035877,ENSMUSG00000017299,ENSMUSG00000056501,ENSMUSG00000027552,ENSMUSG00000027684,ENSMUSG00000004032,ENSMUSG00000048100,…
GO:MF	nucleic acid binding	GO:0003676	0.000566032	3.24716	3673	1346	301	21091	ENSMUSG00000025937,ENSMUSG00000025967,ENSMUSG00000025997,ENSMUSG00000026187,ENSMUSG00000026135,ENSMUSG00000026254,ENSMUSG00000066800,ENSMUSG00000040423,ENSMUSG00000026586,ENSMUSG00000026663,ENSMUSG00000026553,ENSMUSG00000055067,ENSMUSG00000026615,ENSMUSG00000026739,ENSMUSG00000015092,ENSMUSG00000062647,ENSMUSG00000026806,ENSMUSG00000039476,ENSMUSG00000039205,ENSMUSG00000026889,ENSMUSG00000066798,…
GO:MF	enzyme binding	GO:0019899	0.000953542	3.02066	1988	1346	178	21091	ENSMUSG00000045954,ENSMUSG00000026028,ENSMUSG00000026187,ENSMUSG00000026254,ENSMUSG00000070738,ENSMUSG00000026335,ENSMUSG00000016528,ENSMUSG00000032487,ENSMUSG00000026585,ENSMUSG00000026576,ENSMUSG00000026663,ENSMUSG00000055067,ENSMUSG00000026615,ENSMUSG00000023206,ENSMUSG00000026879,ENSMUSG00000026836,ENSMUSG00000002731,ENSMUSG00000027304,ENSMUSG00000034906,ENSMUSG00000079037,ENSMUSG00000027353,…
GO:MF	identical protein binding	GO:0042802	0.00117072	2.93155	2143	1346	189	21091	ENSMUSG00000026005,ENSMUSG00000025997,ENSMUSG00000070738,ENSMUSG00000026335,ENSMUSG00000026425,ENSMUSG00000026414,ENSMUSG00000026365,ENSMUSG00000032487,ENSMUSG00000066800,ENSMUSG00000056708,ENSMUSG00000026663,ENSMUSG00000026615,ENSMUSG00000039239,ENSMUSG00000026605,ENSMUSG00000049630,ENSMUSG00000047617,ENSMUSG00000039787,ENSMUSG00000026860,ENSMUSG00000026836,ENSMUSG00000026839,ENSMUSG00000009207,…
GO:MF	protein homodimerization activity	GO:0042803	0.00207519	2.68294	674	1346	74	21091	ENSMUSG00000026005,ENSMUSG00000070738,ENSMUSG00000026425,ENSMUSG00000032487,ENSMUSG00000026615,ENSMUSG00000039239,ENSMUSG00000026605,ENSMUSG00000047617,ENSMUSG00000026836,ENSMUSG00000002731,ENSMUSG00000074971,ENSMUSG00000035877,ENSMUSG00000017299,ENSMUSG00000056501,ENSMUSG00000027684,ENSMUSG00000004032,ENSMUSG00000028029,ENSMUSG00000037062,ENSMUSG00000035637,ENSMUSG00000025747,ENSMUSG00000029366,…
GO:MF	protein-containing complex binding	GO:0044877	0.0029659	2.52784	1451	1346	135	21091	ENSMUSG00000018417,ENSMUSG00000026187,ENSMUSG00000026414,ENSMUSG00000066800,ENSMUSG00000026585,ENSMUSG00000026674,ENSMUSG00000039239,ENSMUSG00000026605,ENSMUSG00000053702,ENSMUSG00000015092,ENSMUSG00000026879,ENSMUSG00000009030,ENSMUSG00000026836,ENSMUSG00000027007,ENSMUSG00000040152,ENSMUSG00000027411,ENSMUSG00000079037,ENSMUSG00000027353,ENSMUSG00000027475,ENSMUSG00000027487,ENSMUSG00000027613,…
GO:MF	catalytic activity	GO:0003824	0.0033579	2.47393	5913	1346	449	21091	ENSMUSG00000025937,ENSMUSG00000010453,ENSMUSG00000048234,ENSMUSG00000026049,ENSMUSG00000018417,ENSMUSG00000026102,ENSMUSG00000025968,ENSMUSG00000026005,ENSMUSG00000026187,ENSMUSG00000026176,ENSMUSG00000032997,ENSMUSG00000026142,ENSMUSG00000070738,ENSMUSG00000005501,ENSMUSG00000034343,ENSMUSG00000026335,ENSMUSG00000026409,ENSMUSG00000016528,ENSMUSG00000009772,ENSMUSG00000026414,ENSMUSG00000032487,…
GO:MF	collagen binding	GO:0005518	0.00388177	2.41097	70	1346	16	21091	ENSMUSG00000026674,ENSMUSG00000040152,ENSMUSG00000029718,ENSMUSG00000033420,ENSMUSG00000032402,ENSMUSG00000039115,ENSMUSG00000039116,ENSMUSG00000020241,ENSMUSG00000001119,ENSMUSG00000019929,ENSMUSG00000036446,ENSMUSG00000020695,ENSMUSG00000021388,ENSMUSG00000035493,ENSMUSG00000052316,ENSMUSG00000024515
GO:MF	cation binding	GO:0043169	0.00421899	2.37479	4177	1346	330	21091	ENSMUSG00000025937,ENSMUSG00000048234,ENSMUSG00000026102,ENSMUSG00000073676,ENSMUSG00000025968,ENSMUSG00000051344,ENSMUSG00000026005,ENSMUSG00000025997,ENSMUSG00000026176,ENSMUSG00000026135,ENSMUSG00000026197,ENSMUSG00000032997,ENSMUSG00000070738,ENSMUSG00000026335,ENSMUSG00000009772,ENSMUSG00000026418,ENSMUSG00000032487,ENSMUSG00000066800,ENSMUSG00000033557,ENSMUSG00000040423,ENSMUSG00000026575,…
GO:MF	metal ion binding	GO:0046872	0.0062622	2.20327	4080	1346	322	21091	ENSMUSG00000025937,ENSMUSG00000048234,ENSMUSG00000026102,ENSMUSG00000073676,ENSMUSG00000025968,ENSMUSG00000051344,ENSMUSG00000026005,ENSMUSG00000025997,ENSMUSG00000026176,ENSMUSG00000026135,ENSMUSG00000026197,ENSMUSG00000032997,ENSMUSG00000070738,ENSMUSG00000026335,ENSMUSG00000009772,ENSMUSG00000026418,ENSMUSG00000032487,ENSMUSG00000066800,ENSMUSG00000033557,ENSMUSG00000040423,ENSMUSG00000026575,…
GO:MF	transferase activity	GO:0016740	0.00845973	2.07264	2322	1346	197	21091	ENSMUSG00000010453,ENSMUSG00000048234,ENSMUSG00000032997,ENSMUSG00000070738,ENSMUSG00000034343,ENSMUSG00000026409,ENSMUSG00000016528,ENSMUSG00000009772,ENSMUSG00000066800,ENSMUSG00000033557,ENSMUSG00000040423,ENSMUSG00000026575,ENSMUSG00000026674,ENSMUSG00000055067,ENSMUSG00000037375,ENSMUSG00000026922,ENSMUSG00000026917,ENSMUSG00000026857,ENSMUSG00000026836,ENSMUSG00000026839,ENSMUSG00000041975,…
GO:MF	transcription factor binding	GO:0008134	0.0099627	2.00162	717	1346	75	21091	ENSMUSG00000002881,ENSMUSG00000026586,ENSMUSG00000040713,ENSMUSG00000026605,ENSMUSG00000015092,ENSMUSG00000015839,ENSMUSG00000027210,ENSMUSG00000056941,ENSMUSG00000056501,ENSMUSG00000027552,ENSMUSG00000048100,ENSMUSG00000028318,ENSMUSG00000028358,ENSMUSG00000028484,ENSMUSG00000052684,ENSMUSG00000028565,ENSMUSG00000032897,ENSMUSG00000028899,ENSMUSG00000007872,ENSMUSG00000029003,ENSMUSG00000028949,…
GO:MF	glycosaminoglycan binding	GO:0005539	0.0118601	1.92591	206	1346	30	21091	ENSMUSG00000006299,ENSMUSG00000026365,ENSMUSG00000053475,ENSMUSG00000005087,ENSMUSG00000040152,ENSMUSG00000079037,ENSMUSG00000027750,ENSMUSG00000028936,ENSMUSG00000008090,ENSMUSG00000029718,ENSMUSG00000029838,ENSMUSG00000049001,ENSMUSG00000002985,ENSMUSG00000006651,ENSMUSG00000031825,ENSMUSG00000060594,ENSMUSG00000010047,ENSMUSG00000019880,ENSMUSG00000020323,ENSMUSG00000019929,ENSMUSG00000035385,…
GO:MF	carbohydrate derivative binding	GO:0097367	0.0259282	1.58623	2296	1346	192	21091	ENSMUSG00000018417,ENSMUSG00000073676,ENSMUSG00000026187,ENSMUSG00000006299,ENSMUSG00000070738,ENSMUSG00000049866,ENSMUSG00000034343,ENSMUSG00000026409,ENSMUSG00000016528,ENSMUSG00000009772,ENSMUSG00000026365,ENSMUSG00000066800,ENSMUSG00000033557,ENSMUSG00000026575,ENSMUSG00000026674,ENSMUSG00000026494,ENSMUSG00000026615,ENSMUSG00000037375,ENSMUSG00000026806,ENSMUSG00000026764,ENSMUSG00000053475,…
GO:MF	intramolecular oxidoreductase activity, transposing S-S bonds	GO:0016864	0.0281711	1.5502	17	1346	7	21091	ENSMUSG00000033684,ENSMUSG00000027248,ENSMUSG00000025823,ENSMUSG00000030284,ENSMUSG00000020689,ENSMUSG00000022844,ENSMUSG00000024614
GO:MF	protein disulfide isomerase activity	GO:0003756	0.0281711	1.5502	17	1346	7	21091	ENSMUSG00000033684,ENSMUSG00000027248,ENSMUSG00000025823,ENSMUSG00000030284,ENSMUSG00000020689,ENSMUSG00000022844,ENSMUSG00000024614
GO:MF	heparin binding	GO:0008201	0.038726	1.412	148	1346	23	21091	ENSMUSG00000006299,ENSMUSG00000026365,ENSMUSG00000040152,ENSMUSG00000027750,ENSMUSG00000028936,ENSMUSG00000008090,ENSMUSG00000029718,ENSMUSG00000029838,ENSMUSG00000049001,ENSMUSG00000002985,ENSMUSG00000006651,ENSMUSG00000031825,ENSMUSG00000019880,ENSMUSG00000020323,ENSMUSG00000035385,ENSMUSG00000035373,ENSMUSG00000021974,ENSMUSG00000037362,ENSMUSG00000005124,ENSMUSG00000022894,ENSMUSG00000023951,…
GO:MF	intramolecular oxidoreductase activity	GO:0016860	0.0496529	1.30405	52	1346	12	21091	ENSMUSG00000033684,ENSMUSG00000027248,ENSMUSG00000029326,ENSMUSG00000025823,ENSMUSG00000030284,ENSMUSG00000001666,ENSMUSG00000071072,ENSMUSG00000020689,ENSMUSG00000022844,ENSMUSG00000024132,ENSMUSG00000052102,ENSMUSG00000024614
GO:BP	cellular metabolic process	GO:0044237	8.57277e-23	22.0669	10372	1365	851	21354	ENSMUSG00000025937,ENSMUSG00000042111,ENSMUSG00000010453,ENSMUSG00000048234,ENSMUSG00000025986,ENSMUSG00000045954,ENSMUSG00000002881,ENSMUSG00000026102,ENSMUSG00000026028,ENSMUSG00000025968,ENSMUSG00000025967,ENSMUSG00000026005,ENSMUSG00000025997,ENSMUSG00000026187,ENSMUSG00000026185,ENSMUSG00000026176,ENSMUSG00000026135,ENSMUSG00000026197,ENSMUSG00000033124,ENSMUSG00000032997,ENSMUSG00000026142,…
GO:BP	nitrogen compound metabolic process	GO:0006807	4.95365e-19	18.3051	9696	1365	793	21354	ENSMUSG00000025937,ENSMUSG00000042111,ENSMUSG00000010453,ENSMUSG00000048234,ENSMUSG00000025986,ENSMUSG00000045954,ENSMUSG00000002881,ENSMUSG00000026028,ENSMUSG00000025967,ENSMUSG00000025997,ENSMUSG00000026187,ENSMUSG00000026185,ENSMUSG00000026176,ENSMUSG00000026135,ENSMUSG00000026197,ENSMUSG00000032997,ENSMUSG00000026142,ENSMUSG00000026254,ENSMUSG00000005501,ENSMUSG00000048126,ENSMUSG00000034343,…
GO:BP	cellular macromolecule metabolic process	GO:0044260	5.10664e-19	18.2919	7957	1365	679	21354	ENSMUSG00000042111,ENSMUSG00000010453,ENSMUSG00000048234,ENSMUSG00000025986,ENSMUSG00000045954,ENSMUSG00000002881,ENSMUSG00000026028,ENSMUSG00000025967,ENSMUSG00000025997,ENSMUSG00000026187,ENSMUSG00000026185,ENSMUSG00000026176,ENSMUSG00000026135,ENSMUSG00000026197,ENSMUSG00000032997,ENSMUSG00000026142,ENSMUSG00000026254,ENSMUSG00000005501,ENSMUSG00000044337,ENSMUSG00000048126,ENSMUSG00000034343,…
GO:BP	primary metabolic process	GO:0044238	5.53738e-19	18.2567	10280	1365	830	21354	ENSMUSG00000025937,ENSMUSG00000042111,ENSMUSG00000010453,ENSMUSG00000048234,ENSMUSG00000025986,ENSMUSG00000045954,ENSMUSG00000002881,ENSMUSG00000026102,ENSMUSG00000026028,ENSMUSG00000025967,ENSMUSG00000026005,ENSMUSG00000025997,ENSMUSG00000026187,ENSMUSG00000026185,ENSMUSG00000026176,ENSMUSG00000026135,ENSMUSG00000026197,ENSMUSG00000032997,ENSMUSG00000026142,ENSMUSG00000026254,ENSMUSG00000070738,…
GO:BP	metabolic process	GO:0008152	1.59248e-18	17.7979	11726	1365	918	21354	ENSMUSG00000025937,ENSMUSG00000042111,ENSMUSG00000010453,ENSMUSG00000048234,ENSMUSG00000025986,ENSMUSG00000026109,ENSMUSG00000045954,ENSMUSG00000002881,ENSMUSG00000026102,ENSMUSG00000026028,ENSMUSG00000025968,ENSMUSG00000025967,ENSMUSG00000026005,ENSMUSG00000025997,ENSMUSG00000026187,ENSMUSG00000026185,ENSMUSG00000026176,ENSMUSG00000026135,ENSMUSG00000026197,ENSMUSG00000033124,ENSMUSG00000032997,…
GO:BP	macromolecule metabolic process	GO:0043170	5.79982e-18	17.2366	9642	1365	785	21354	ENSMUSG00000025937,ENSMUSG00000042111,ENSMUSG00000010453,ENSMUSG00000048234,ENSMUSG00000025986,ENSMUSG00000026109,ENSMUSG00000045954,ENSMUSG00000002881,ENSMUSG00000026028,ENSMUSG00000025967,ENSMUSG00000025997,ENSMUSG00000026187,ENSMUSG00000026185,ENSMUSG00000026176,ENSMUSG00000026135,ENSMUSG00000026197,ENSMUSG00000033124,ENSMUSG00000032997,ENSMUSG00000026142,ENSMUSG00000026254,ENSMUSG00000005501,…
GO:BP	organic substance metabolic process	GO:0071704	9.40247e-18	17.0268	11161	1365	880	21354	ENSMUSG00000025937,ENSMUSG00000042111,ENSMUSG00000010453,ENSMUSG00000048234,ENSMUSG00000025986,ENSMUSG00000026109,ENSMUSG00000045954,ENSMUSG00000002881,ENSMUSG00000026102,ENSMUSG00000026028,ENSMUSG00000025967,ENSMUSG00000026005,ENSMUSG00000025997,ENSMUSG00000026187,ENSMUSG00000026185,ENSMUSG00000026176,ENSMUSG00000026135,ENSMUSG00000026197,ENSMUSG00000033124,ENSMUSG00000032997,ENSMUSG00000026142,…
GO:BP	cellular biosynthetic process	GO:0044249	2.40246e-16	15.6193	5695	1365	512	21354	ENSMUSG00000010453,ENSMUSG00000045954,ENSMUSG00000002881,ENSMUSG00000026028,ENSMUSG00000025967,ENSMUSG00000025997,ENSMUSG00000026187,ENSMUSG00000026185,ENSMUSG00000026176,ENSMUSG00000026135,ENSMUSG00000032997,ENSMUSG00000026254,ENSMUSG00000070738,ENSMUSG00000026335,ENSMUSG00000032487,ENSMUSG00000066800,ENSMUSG00000056708,ENSMUSG00000033557,ENSMUSG00000040423,ENSMUSG00000026586,ENSMUSG00000026575,…
GO:BP	cellular nitrogen compound metabolic process	GO:0034641	2.72112e-16	15.5653	6239	1365	550	21354	ENSMUSG00000025937,ENSMUSG00000010453,ENSMUSG00000045954,ENSMUSG00000002881,ENSMUSG00000026028,ENSMUSG00000025967,ENSMUSG00000025997,ENSMUSG00000026187,ENSMUSG00000026185,ENSMUSG00000026176,ENSMUSG00000026135,ENSMUSG00000026254,ENSMUSG00000026335,ENSMUSG00000016528,ENSMUSG00000026365,ENSMUSG00000032487,ENSMUSG00000066800,ENSMUSG00000056708,ENSMUSG00000040423,ENSMUSG00000026586,ENSMUSG00000026575,…
GO:BP	biosynthetic process	GO:0009058	3.67055e-16	15.4353	5876	1365	524	21354	ENSMUSG00000010453,ENSMUSG00000026109,ENSMUSG00000045954,ENSMUSG00000002881,ENSMUSG00000026028,ENSMUSG00000025967,ENSMUSG00000025997,ENSMUSG00000026187,ENSMUSG00000026185,ENSMUSG00000026176,ENSMUSG00000026135,ENSMUSG00000032997,ENSMUSG00000026254,ENSMUSG00000070738,ENSMUSG00000026335,ENSMUSG00000032487,ENSMUSG00000066800,ENSMUSG00000056708,ENSMUSG00000033557,ENSMUSG00000040423,ENSMUSG00000026586,…
GO:BP	organic substance biosynthetic process	GO:1901576	5.45386e-16	15.2633	5773	1365	516	21354	ENSMUSG00000010453,ENSMUSG00000026109,ENSMUSG00000045954,ENSMUSG00000002881,ENSMUSG00000026028,ENSMUSG00000025967,ENSMUSG00000025997,ENSMUSG00000026187,ENSMUSG00000026185,ENSMUSG00000026176,ENSMUSG00000026135,ENSMUSG00000032997,ENSMUSG00000026254,ENSMUSG00000070738,ENSMUSG00000026335,ENSMUSG00000032487,ENSMUSG00000066800,ENSMUSG00000056708,ENSMUSG00000033557,ENSMUSG00000040423,ENSMUSG00000026586,…
GO:BP	negative regulation of biological process	GO:0048519	1.03358e-14	13.9857	5611	1365	499	21354	ENSMUSG00000048234,ENSMUSG00000025986,ENSMUSG00000026109,ENSMUSG00000002881,ENSMUSG00000026028,ENSMUSG00000026187,ENSMUSG00000026185,ENSMUSG00000026176,ENSMUSG00000033124,ENSMUSG00000026142,ENSMUSG00000026254,ENSMUSG00000070738,ENSMUSG00000044337,ENSMUSG00000048126,ENSMUSG00000007805,ENSMUSG00000026315,ENSMUSG00000026383,ENSMUSG00000026399,ENSMUSG00000016528,ENSMUSG00000026425,ENSMUSG00000009772,…
GO:BP	macromolecule biosynthetic process	GO:0009059	1.4394e-14	13.8418	4809	1365	441	21354	ENSMUSG00000010453,ENSMUSG00000026109,ENSMUSG00000045954,ENSMUSG00000002881,ENSMUSG00000026028,ENSMUSG00000025967,ENSMUSG00000025997,ENSMUSG00000026187,ENSMUSG00000026185,ENSMUSG00000026176,ENSMUSG00000026135,ENSMUSG00000032997,ENSMUSG00000026254,ENSMUSG00000026335,ENSMUSG00000066800,ENSMUSG00000056708,ENSMUSG00000033557,ENSMUSG00000040423,ENSMUSG00000026586,ENSMUSG00000040713,ENSMUSG00000026674,…
GO:BP	negative regulation of cellular process	GO:0048523	7.16832e-14	13.1446	5115	1365	460	21354	ENSMUSG00000048234,ENSMUSG00000025986,ENSMUSG00000026109,ENSMUSG00000002881,ENSMUSG00000026028,ENSMUSG00000026187,ENSMUSG00000026185,ENSMUSG00000026176,ENSMUSG00000026142,ENSMUSG00000026254,ENSMUSG00000070738,ENSMUSG00000044337,ENSMUSG00000048126,ENSMUSG00000007805,ENSMUSG00000026315,ENSMUSG00000026383,ENSMUSG00000016528,ENSMUSG00000026425,ENSMUSG00000009772,ENSMUSG00000048096,ENSMUSG00000032487,…
GO:BP	cellular macromolecule biosynthetic process	GO:0034645	1.16831e-13	12.9324	4725	1365	431	21354	ENSMUSG00000010453,ENSMUSG00000045954,ENSMUSG00000002881,ENSMUSG00000026028,ENSMUSG00000025967,ENSMUSG00000025997,ENSMUSG00000026187,ENSMUSG00000026185,ENSMUSG00000026176,ENSMUSG00000026135,ENSMUSG00000032997,ENSMUSG00000026254,ENSMUSG00000026335,ENSMUSG00000066800,ENSMUSG00000056708,ENSMUSG00000033557,ENSMUSG00000040423,ENSMUSG00000026586,ENSMUSG00000040713,ENSMUSG00000026674,ENSMUSG00000026663,…
GO:BP	nucleobase-containing compound metabolic process	GO:0006139	9.52719e-13	12.021	5468	1365	480	21354	ENSMUSG00000025937,ENSMUSG00000010453,ENSMUSG00000045954,ENSMUSG00000002881,ENSMUSG00000026028,ENSMUSG00000025997,ENSMUSG00000026187,ENSMUSG00000026176,ENSMUSG00000026135,ENSMUSG00000026335,ENSMUSG00000016528,ENSMUSG00000026365,ENSMUSG00000066800,ENSMUSG00000056708,ENSMUSG00000040423,ENSMUSG00000026586,ENSMUSG00000026575,ENSMUSG00000040713,ENSMUSG00000026674,ENSMUSG00000026663,ENSMUSG00000055067,…
GO:BP	nucleic acid metabolic process	GO:0090304	2.53555e-12	11.5959	5003	1365	445	21354	ENSMUSG00000025937,ENSMUSG00000010453,ENSMUSG00000045954,ENSMUSG00000002881,ENSMUSG00000026028,ENSMUSG00000025997,ENSMUSG00000026187,ENSMUSG00000026176,ENSMUSG00000026135,ENSMUSG00000026335,ENSMUSG00000016528,ENSMUSG00000026365,ENSMUSG00000066800,ENSMUSG00000056708,ENSMUSG00000040423,ENSMUSG00000026586,ENSMUSG00000040713,ENSMUSG00000026674,ENSMUSG00000026663,ENSMUSG00000055067,ENSMUSG00000026615,…
GO:BP	cellular nitrogen compound biosynthetic process	GO:0044271	3.45983e-12	11.4609	4705	1365	423	21354	ENSMUSG00000010453,ENSMUSG00000045954,ENSMUSG00000002881,ENSMUSG00000026028,ENSMUSG00000025967,ENSMUSG00000025997,ENSMUSG00000026187,ENSMUSG00000026185,ENSMUSG00000026176,ENSMUSG00000026135,ENSMUSG00000026254,ENSMUSG00000026335,ENSMUSG00000032487,ENSMUSG00000066800,ENSMUSG00000056708,ENSMUSG00000040423,ENSMUSG00000026586,ENSMUSG00000026575,ENSMUSG00000040713,ENSMUSG00000026674,ENSMUSG00000026663,…
GO:BP	cellular aromatic compound metabolic process	GO:0006725	4.26598e-12	11.37	5668	1365	491	21354	ENSMUSG00000025937,ENSMUSG00000010453,ENSMUSG00000045954,ENSMUSG00000002881,ENSMUSG00000026028,ENSMUSG00000025997,ENSMUSG00000026187,ENSMUSG00000026176,ENSMUSG00000026135,ENSMUSG00000026335,ENSMUSG00000016528,ENSMUSG00000026365,ENSMUSG00000066800,ENSMUSG00000056708,ENSMUSG00000040423,ENSMUSG00000026586,ENSMUSG00000026575,ENSMUSG00000040713,ENSMUSG00000026674,ENSMUSG00000026663,ENSMUSG00000055067,…
GO:BP	heterocycle metabolic process	GO:0046483	4.96272e-12	11.3043	5587	1365	485	21354	ENSMUSG00000025937,ENSMUSG00000010453,ENSMUSG00000045954,ENSMUSG00000002881,ENSMUSG00000026028,ENSMUSG00000025997,ENSMUSG00000026187,ENSMUSG00000026176,ENSMUSG00000026135,ENSMUSG00000026335,ENSMUSG00000016528,ENSMUSG00000026365,ENSMUSG00000066800,ENSMUSG00000056708,ENSMUSG00000040423,ENSMUSG00000026586,ENSMUSG00000026575,ENSMUSG00000040713,ENSMUSG00000026674,ENSMUSG00000026663,ENSMUSG00000055067,…
GO:BP	tube development	GO:0035295	8.71411e-12	11.0598	1140	1365	143	21354	ENSMUSG00000026185,ENSMUSG00000044337,ENSMUSG00000026383,ENSMUSG00000026365,ENSMUSG00000032487,ENSMUSG00000026586,ENSMUSG00000026494,ENSMUSG00000039239,ENSMUSG00000026739,ENSMUSG00000004105,ENSMUSG00000026836,ENSMUSG00000027109,ENSMUSG00000015839,ENSMUSG00000027002,ENSMUSG00000027230,ENSMUSG00000032679,ENSMUSG00000048482,ENSMUSG00000044042,ENSMUSG00000040152,ENSMUSG00000027276,ENSMUSG00000038533,…
GO:BP	cellular protein metabolic process	GO:0044267	1.63127e-11	10.7875	4804	1365	427	21354	ENSMUSG00000042111,ENSMUSG00000010453,ENSMUSG00000048234,ENSMUSG00000025986,ENSMUSG00000026028,ENSMUSG00000025967,ENSMUSG00000026187,ENSMUSG00000026185,ENSMUSG00000026176,ENSMUSG00000026197,ENSMUSG00000026142,ENSMUSG00000026254,ENSMUSG00000005501,ENSMUSG00000048126,ENSMUSG00000034343,ENSMUSG00000026335,ENSMUSG00000026315,ENSMUSG00000026353,ENSMUSG00000016528,ENSMUSG00000009772,ENSMUSG00000032487,…
GO:BP	cellular component organization	GO:0016043	1.84157e-11	10.7348	6100	1365	518	21354	ENSMUSG00000042111,ENSMUSG00000010453,ENSMUSG00000026109,ENSMUSG00000045954,ENSMUSG00000018417,ENSMUSG00000026028,ENSMUSG00000025968,ENSMUSG00000026187,ENSMUSG00000026185,ENSMUSG00000033124,ENSMUSG00000070738,ENSMUSG00000026335,ENSMUSG00000026383,ENSMUSG00000026425,ENSMUSG00000009772,ENSMUSG00000048096,ENSMUSG00000026414,ENSMUSG00000026365,ENSMUSG00000033684,ENSMUSG00000040423,ENSMUSG00000026586,…
GO:BP	cellular component organization or biogenesis	GO:0071840	2.47805e-11	10.6059	6283	1365	530	21354	ENSMUSG00000042111,ENSMUSG00000010453,ENSMUSG00000026109,ENSMUSG00000045954,ENSMUSG00000018417,ENSMUSG00000026028,ENSMUSG00000025968,ENSMUSG00000026187,ENSMUSG00000026185,ENSMUSG00000033124,ENSMUSG00000070738,ENSMUSG00000026335,ENSMUSG00000026383,ENSMUSG00000026425,ENSMUSG00000009772,ENSMUSG00000048096,ENSMUSG00000026414,ENSMUSG00000026365,ENSMUSG00000066800,ENSMUSG00000033684,ENSMUSG00000040423,…
GO:BP	regulation of biosynthetic process	GO:0009889	8.28141e-11	10.0819	4185	1365	379	21354	ENSMUSG00000010453,ENSMUSG00000026109,ENSMUSG00000045954,ENSMUSG00000002881,ENSMUSG00000026028,ENSMUSG00000025997,ENSMUSG00000026187,ENSMUSG00000026185,ENSMUSG00000026176,ENSMUSG00000026135,ENSMUSG00000026254,ENSMUSG00000026335,ENSMUSG00000032487,ENSMUSG00000066800,ENSMUSG00000056708,ENSMUSG00000040423,ENSMUSG00000026586,ENSMUSG00000040713,ENSMUSG00000026674,ENSMUSG00000026663,ENSMUSG00000055067,…
GO:BP	regulation of macromolecule biosynthetic process	GO:0010556	9.53045e-11	10.0209	3929	1365	360	21354	ENSMUSG00000010453,ENSMUSG00000026109,ENSMUSG00000045954,ENSMUSG00000002881,ENSMUSG00000026028,ENSMUSG00000025997,ENSMUSG00000026187,ENSMUSG00000026185,ENSMUSG00000026176,ENSMUSG00000026135,ENSMUSG00000026254,ENSMUSG00000026335,ENSMUSG00000066800,ENSMUSG00000056708,ENSMUSG00000040423,ENSMUSG00000026586,ENSMUSG00000040713,ENSMUSG00000026674,ENSMUSG00000026663,ENSMUSG00000055067,ENSMUSG00000026615,…
GO:BP	regulation of cellular biosynthetic process	GO:0031326	2.10326e-10	9.67711	4101	1365	371	21354	ENSMUSG00000010453,ENSMUSG00000045954,ENSMUSG00000002881,ENSMUSG00000026028,ENSMUSG00000025997,ENSMUSG00000026187,ENSMUSG00000026185,ENSMUSG00000026176,ENSMUSG00000026135,ENSMUSG00000026254,ENSMUSG00000026335,ENSMUSG00000032487,ENSMUSG00000066800,ENSMUSG00000056708,ENSMUSG00000040423,ENSMUSG00000026586,ENSMUSG00000040713,ENSMUSG00000026674,ENSMUSG00000026663,ENSMUSG00000055067,ENSMUSG00000026615,…
GO:BP	protein metabolic process	GO:0019538	2.19038e-10	9.65948	5460	1365	468	21354	ENSMUSG00000042111,ENSMUSG00000010453,ENSMUSG00000048234,ENSMUSG00000025986,ENSMUSG00000026028,ENSMUSG00000025967,ENSMUSG00000026187,ENSMUSG00000026185,ENSMUSG00000026176,ENSMUSG00000026197,ENSMUSG00000032997,ENSMUSG00000026142,ENSMUSG00000026254,ENSMUSG00000005501,ENSMUSG00000048126,ENSMUSG00000034343,ENSMUSG00000026335,ENSMUSG00000026315,ENSMUSG00000026353,ENSMUSG00000016528,ENSMUSG00000009772,…
GO:BP	regulation of cellular macromolecule biosynthetic process	GO:2000112	4.10099e-10	9.38711	3846	1365	351	21354	ENSMUSG00000010453,ENSMUSG00000045954,ENSMUSG00000002881,ENSMUSG00000026028,ENSMUSG00000025997,ENSMUSG00000026187,ENSMUSG00000026185,ENSMUSG00000026176,ENSMUSG00000026135,ENSMUSG00000026254,ENSMUSG00000026335,ENSMUSG00000066800,ENSMUSG00000056708,ENSMUSG00000040423,ENSMUSG00000026586,ENSMUSG00000040713,ENSMUSG00000026674,ENSMUSG00000026663,ENSMUSG00000055067,ENSMUSG00000026615,ENSMUSG00000039239,…
GO:BP	organic cyclic compound metabolic process	GO:1901360	5.07221e-10	9.2948	5874	1365	495	21354	ENSMUSG00000025937,ENSMUSG00000010453,ENSMUSG00000045954,ENSMUSG00000002881,ENSMUSG00000026028,ENSMUSG00000025997,ENSMUSG00000026187,ENSMUSG00000026176,ENSMUSG00000026135,ENSMUSG00000026335,ENSMUSG00000016528,ENSMUSG00000026365,ENSMUSG00000066800,ENSMUSG00000056708,ENSMUSG00000040423,ENSMUSG00000026586,ENSMUSG00000026575,ENSMUSG00000040713,ENSMUSG00000026674,ENSMUSG00000026663,ENSMUSG00000055067,…
GO:BP	cellular process	GO:0009987	6.20781e-10	9.20706	17988	1365	1239	21354	ENSMUSG00000033793,ENSMUSG00000025937,ENSMUSG00000042111,ENSMUSG00000026123,ENSMUSG00000010453,ENSMUSG00000079610,ENSMUSG00000048234,ENSMUSG00000025986,ENSMUSG00000026109,ENSMUSG00000045954,ENSMUSG00000018417,ENSMUSG00000002881,ENSMUSG00000026102,ENSMUSG00000073676,ENSMUSG00000026028,ENSMUSG00000025968,ENSMUSG00000025967,ENSMUSG00000051344,ENSMUSG00000026005,ENSMUSG00000025997,ENSMUSG00000026187,…
GO:BP	circulatory system development	GO:0072359	1.52985e-09	8.81535	1170	1365	139	21354	ENSMUSG00000044337,ENSMUSG00000026335,ENSMUSG00000026418,ENSMUSG00000026414,ENSMUSG00000026365,ENSMUSG00000032487,ENSMUSG00000026586,ENSMUSG00000038530,ENSMUSG00000039239,ENSMUSG00000037624,ENSMUSG00000053702,ENSMUSG00000004105,ENSMUSG00000026836,ENSMUSG00000015839,ENSMUSG00000027002,ENSMUSG00000027230,ENSMUSG00000032679,ENSMUSG00000040152,ENSMUSG00000027276,ENSMUSG00000074676,ENSMUSG00000017652,…
GO:BP	tube morphogenesis	GO:0035239	2.35091e-09	8.62876	916	1365	116	21354	ENSMUSG00000044337,ENSMUSG00000026383,ENSMUSG00000026365,ENSMUSG00000032487,ENSMUSG00000026586,ENSMUSG00000026494,ENSMUSG00000039239,ENSMUSG00000004105,ENSMUSG00000026836,ENSMUSG00000015839,ENSMUSG00000027002,ENSMUSG00000027230,ENSMUSG00000032679,ENSMUSG00000044042,ENSMUSG00000040152,ENSMUSG00000027276,ENSMUSG00000037820,ENSMUSG00000017652,ENSMUSG00000015647,ENSMUSG00000027684,ENSMUSG00000028108,…
GO:BP	organelle organization	GO:0006996	2.52558e-09	8.59764	3801	1365	344	21354	ENSMUSG00000042111,ENSMUSG00000010453,ENSMUSG00000026109,ENSMUSG00000018417,ENSMUSG00000026028,ENSMUSG00000025968,ENSMUSG00000026187,ENSMUSG00000033124,ENSMUSG00000026335,ENSMUSG00000026383,ENSMUSG00000026425,ENSMUSG00000009772,ENSMUSG00000048096,ENSMUSG00000026414,ENSMUSG00000026365,ENSMUSG00000040423,ENSMUSG00000026585,ENSMUSG00000038530,ENSMUSG00000055067,ENSMUSG00000039239,ENSMUSG00000053702,…
GO:BP	blood vessel development	GO:0001568	2.60083e-09	8.58489	743	1365	100	21354	ENSMUSG00000044337,ENSMUSG00000026365,ENSMUSG00000032487,ENSMUSG00000026586,ENSMUSG00000039239,ENSMUSG00000004105,ENSMUSG00000026836,ENSMUSG00000015839,ENSMUSG00000027230,ENSMUSG00000032679,ENSMUSG00000040152,ENSMUSG00000027276,ENSMUSG00000074676,ENSMUSG00000017652,ENSMUSG00000028108,ENSMUSG00000033721,ENSMUSG00000045092,ENSMUSG00000028029,ENSMUSG00000028413,ENSMUSG00000052684,ENSMUSG00000028868,…
GO:BP	regulation of cellular metabolic process	GO:0031323	2.78303e-09	8.55548	6090	1365	506	21354	ENSMUSG00000010453,ENSMUSG00000025986,ENSMUSG00000045954,ENSMUSG00000002881,ENSMUSG00000026028,ENSMUSG00000025997,ENSMUSG00000026187,ENSMUSG00000026185,ENSMUSG00000026176,ENSMUSG00000026135,ENSMUSG00000026142,ENSMUSG00000026254,ENSMUSG00000048126,ENSMUSG00000026335,ENSMUSG00000026315,ENSMUSG00000016528,ENSMUSG00000032487,ENSMUSG00000066800,ENSMUSG00000056708,ENSMUSG00000033684,ENSMUSG00000040423,…
GO:BP	multicellular organism development	GO:0007275	3.14092e-09	8.50294	5474	1365	463	21354	ENSMUSG00000026109,ENSMUSG00000002881,ENSMUSG00000026028,ENSMUSG00000026187,ENSMUSG00000026185,ENSMUSG00000026176,ENSMUSG00000026254,ENSMUSG00000044337,ENSMUSG00000026335,ENSMUSG00000026383,ENSMUSG00000016528,ENSMUSG00000026425,ENSMUSG00000026418,ENSMUSG00000026414,ENSMUSG00000026365,ENSMUSG00000032487,ENSMUSG00000040423,ENSMUSG00000026586,ENSMUSG00000038530,ENSMUSG00000026674,ENSMUSG00000026663,…
GO:BP	regulation of nitrogen compound metabolic process	GO:0051171	3.22404e-09	8.4916	5719	1365	480	21354	ENSMUSG00000010453,ENSMUSG00000025986,ENSMUSG00000045954,ENSMUSG00000002881,ENSMUSG00000026028,ENSMUSG00000025997,ENSMUSG00000026187,ENSMUSG00000026185,ENSMUSG00000026176,ENSMUSG00000026135,ENSMUSG00000026142,ENSMUSG00000026254,ENSMUSG00000048126,ENSMUSG00000026335,ENSMUSG00000026315,ENSMUSG00000016528,ENSMUSG00000032487,ENSMUSG00000066800,ENSMUSG00000056708,ENSMUSG00000040423,ENSMUSG00000026586,…
GO:BP	tissue development	GO:0009888	4.77542e-09	8.32099	1963	1365	203	21354	ENSMUSG00000026109,ENSMUSG00000002881,ENSMUSG00000026185,ENSMUSG00000026383,ENSMUSG00000026418,ENSMUSG00000026414,ENSMUSG00000026365,ENSMUSG00000032487,ENSMUSG00000026586,ENSMUSG00000038530,ENSMUSG00000026674,ENSMUSG00000026494,ENSMUSG00000039239,ENSMUSG00000037624,ENSMUSG00000026605,ENSMUSG00000053702,ENSMUSG00000026739,ENSMUSG00000026922,ENSMUSG00000026879,ENSMUSG00000026836,ENSMUSG00000041975,…
GO:BP	vasculature development	GO:0001944	5.58951e-09	8.25263	774	1365	102	21354	ENSMUSG00000044337,ENSMUSG00000026365,ENSMUSG00000032487,ENSMUSG00000026586,ENSMUSG00000039239,ENSMUSG00000004105,ENSMUSG00000026836,ENSMUSG00000015839,ENSMUSG00000027230,ENSMUSG00000032679,ENSMUSG00000040152,ENSMUSG00000027276,ENSMUSG00000074676,ENSMUSG00000017652,ENSMUSG00000028108,ENSMUSG00000033721,ENSMUSG00000045092,ENSMUSG00000028029,ENSMUSG00000028413,ENSMUSG00000052684,ENSMUSG00000028868,…
GO:BP	cellular component assembly	GO:0022607	6.94148e-09	8.15855	2729	1365	262	21354	ENSMUSG00000042111,ENSMUSG00000026109,ENSMUSG00000018417,ENSMUSG00000026187,ENSMUSG00000033124,ENSMUSG00000026383,ENSMUSG00000026425,ENSMUSG00000048096,ENSMUSG00000026414,ENSMUSG00000033684,ENSMUSG00000040423,ENSMUSG00000055067,ENSMUSG00000053702,ENSMUSG00000038987,ENSMUSG00000026879,ENSMUSG00000009030,ENSMUSG00000027018,ENSMUSG00000027002,ENSMUSG00000002102,ENSMUSG00000048482,ENSMUSG00000044042,…
GO:BP	positive regulation of cellular process	GO:0048522	7.24336e-09	8.14006	5833	1365	486	21354	ENSMUSG00000010453,ENSMUSG00000025986,ENSMUSG00000045954,ENSMUSG00000025997,ENSMUSG00000026187,ENSMUSG00000026185,ENSMUSG00000026135,ENSMUSG00000026142,ENSMUSG00000026254,ENSMUSG00000070738,ENSMUSG00000044337,ENSMUSG00000007805,ENSMUSG00000026383,ENSMUSG00000048096,ENSMUSG00000032487,ENSMUSG00000066800,ENSMUSG00000056708,ENSMUSG00000040423,ENSMUSG00000026586,ENSMUSG00000026585,ENSMUSG00000026576,…
GO:BP	gene expression	GO:0010467	8.63715e-09	8.06363	6071	1365	502	21354	ENSMUSG00000010453,ENSMUSG00000045954,ENSMUSG00000002881,ENSMUSG00000026028,ENSMUSG00000025967,ENSMUSG00000025997,ENSMUSG00000026187,ENSMUSG00000026185,ENSMUSG00000026176,ENSMUSG00000026135,ENSMUSG00000033124,ENSMUSG00000026142,ENSMUSG00000026254,ENSMUSG00000026335,ENSMUSG00000026383,ENSMUSG00000016528,ENSMUSG00000056268,ENSMUSG00000026365,ENSMUSG00000032487,ENSMUSG00000066800,ENSMUSG00000056708,…
GO:BP	developmental process	GO:0032502	9.5462e-09	8.02017	6586	1365	537	21354	ENSMUSG00000026123,ENSMUSG00000026109,ENSMUSG00000002881,ENSMUSG00000026028,ENSMUSG00000051344,ENSMUSG00000026187,ENSMUSG00000026185,ENSMUSG00000026176,ENSMUSG00000026142,ENSMUSG00000026254,ENSMUSG00000044337,ENSMUSG00000007805,ENSMUSG00000026335,ENSMUSG00000026383,ENSMUSG00000016528,ENSMUSG00000026425,ENSMUSG00000026418,ENSMUSG00000026414,ENSMUSG00000026365,ENSMUSG00000032487,ENSMUSG00000066800,…
GO:BP	RNA metabolic process	GO:0016070	9.7578e-09	8.01065	4505	1365	392	21354	ENSMUSG00000025937,ENSMUSG00000010453,ENSMUSG00000045954,ENSMUSG00000002881,ENSMUSG00000026028,ENSMUSG00000025997,ENSMUSG00000026187,ENSMUSG00000026176,ENSMUSG00000026135,ENSMUSG00000026335,ENSMUSG00000016528,ENSMUSG00000066800,ENSMUSG00000056708,ENSMUSG00000040423,ENSMUSG00000026586,ENSMUSG00000040713,ENSMUSG00000026674,ENSMUSG00000026663,ENSMUSG00000055067,ENSMUSG00000026615,ENSMUSG00000039239,…
GO:BP	organonitrogen compound metabolic process	GO:1901564	1.27695e-08	7.89382	6318	1365	518	21354	ENSMUSG00000042111,ENSMUSG00000010453,ENSMUSG00000048234,ENSMUSG00000025986,ENSMUSG00000026028,ENSMUSG00000025967,ENSMUSG00000026187,ENSMUSG00000026185,ENSMUSG00000026176,ENSMUSG00000026197,ENSMUSG00000032997,ENSMUSG00000026142,ENSMUSG00000026254,ENSMUSG00000005501,ENSMUSG00000048126,ENSMUSG00000034343,ENSMUSG00000026335,ENSMUSG00000026315,ENSMUSG00000026353,ENSMUSG00000016528,ENSMUSG00000009772,…
GO:BP	regulation of primary metabolic process	GO:0080090	1.67549e-08	7.77586	5891	1365	488	21354	ENSMUSG00000010453,ENSMUSG00000025986,ENSMUSG00000045954,ENSMUSG00000002881,ENSMUSG00000026028,ENSMUSG00000025997,ENSMUSG00000026187,ENSMUSG00000026185,ENSMUSG00000026176,ENSMUSG00000026135,ENSMUSG00000026142,ENSMUSG00000026254,ENSMUSG00000048126,ENSMUSG00000026335,ENSMUSG00000026315,ENSMUSG00000016528,ENSMUSG00000032487,ENSMUSG00000066800,ENSMUSG00000056708,ENSMUSG00000040423,ENSMUSG00000026586,…
GO:BP	regulation of nucleobase-containing compound metabolic process	GO:0019219	1.79684e-08	7.74549	3954	1365	351	21354	ENSMUSG00000010453,ENSMUSG00000045954,ENSMUSG00000002881,ENSMUSG00000026028,ENSMUSG00000025997,ENSMUSG00000026187,ENSMUSG00000026176,ENSMUSG00000026135,ENSMUSG00000026335,ENSMUSG00000016528,ENSMUSG00000066800,ENSMUSG00000056708,ENSMUSG00000040423,ENSMUSG00000026586,ENSMUSG00000040713,ENSMUSG00000026674,ENSMUSG00000026663,ENSMUSG00000055067,ENSMUSG00000039239,ENSMUSG00000037624,ENSMUSG00000026605,…
GO:BP	anatomical structure morphogenesis	GO:0009653	2.06947e-08	7.68414	2730	1365	260	21354	ENSMUSG00000026109,ENSMUSG00000002881,ENSMUSG00000026028,ENSMUSG00000026185,ENSMUSG00000044337,ENSMUSG00000026335,ENSMUSG00000026383,ENSMUSG00000026425,ENSMUSG00000026418,ENSMUSG00000026414,ENSMUSG00000026365,ENSMUSG00000032487,ENSMUSG00000040423,ENSMUSG00000026586,ENSMUSG00000026494,ENSMUSG00000039239,ENSMUSG00000053702,ENSMUSG00000026739,ENSMUSG00000004105,ENSMUSG00000026764,ENSMUSG00000061136,…
GO:BP	macromolecule modification	GO:0043412	2.17165e-08	7.66321	3822	1365	341	21354	ENSMUSG00000010453,ENSMUSG00000048234,ENSMUSG00000025986,ENSMUSG00000026028,ENSMUSG00000026187,ENSMUSG00000026176,ENSMUSG00000026142,ENSMUSG00000005501,ENSMUSG00000034343,ENSMUSG00000026335,ENSMUSG00000016528,ENSMUSG00000009772,ENSMUSG00000032487,ENSMUSG00000066800,ENSMUSG00000040423,ENSMUSG00000026674,ENSMUSG00000055067,ENSMUSG00000039239,ENSMUSG00000037375,ENSMUSG00000026739,ENSMUSG00000026975,…
GO:BP	cellular response to stress	GO:0033554	2.46099e-08	7.60889	1822	1365	189	21354	ENSMUSG00000026187,ENSMUSG00000026142,ENSMUSG00000044337,ENSMUSG00000026353,ENSMUSG00000016528,ENSMUSG00000009772,ENSMUSG00000032487,ENSMUSG00000056708,ENSMUSG00000026586,ENSMUSG00000026663,ENSMUSG00000039239,ENSMUSG00000037624,ENSMUSG00000047617,ENSMUSG00000015839,ENSMUSG00000002731,ENSMUSG00000027230,ENSMUSG00000005087,ENSMUSG00000027177,ENSMUSG00000027313,ENSMUSG00000034154,ENSMUSG00000027248,…
GO:BP	regulation of macromolecule metabolic process	GO:0060255	2.8072e-08	7.55173	6361	1365	519	21354	ENSMUSG00000010453,ENSMUSG00000025986,ENSMUSG00000026109,ENSMUSG00000045954,ENSMUSG00000002881,ENSMUSG00000026028,ENSMUSG00000025997,ENSMUSG00000026187,ENSMUSG00000026185,ENSMUSG00000026176,ENSMUSG00000026135,ENSMUSG00000033124,ENSMUSG00000026142,ENSMUSG00000026254,ENSMUSG00000048126,ENSMUSG00000026335,ENSMUSG00000026315,ENSMUSG00000026383,ENSMUSG00000016528,ENSMUSG00000032487,ENSMUSG00000066800,…
GO:BP	cellular component biogenesis	GO:0044085	3.02711e-08	7.51897	2965	1365	277	21354	ENSMUSG00000042111,ENSMUSG00000026109,ENSMUSG00000018417,ENSMUSG00000026187,ENSMUSG00000033124,ENSMUSG00000026383,ENSMUSG00000026425,ENSMUSG00000048096,ENSMUSG00000026414,ENSMUSG00000066800,ENSMUSG00000033684,ENSMUSG00000040423,ENSMUSG00000055067,ENSMUSG00000053702,ENSMUSG00000062647,ENSMUSG00000026806,ENSMUSG00000038987,ENSMUSG00000026879,ENSMUSG00000009030,ENSMUSG00000027018,ENSMUSG00000027002,…
GO:BP	blood vessel morphogenesis	GO:0048514	3.32915e-08	7.47767	646	1365	88	21354	ENSMUSG00000044337,ENSMUSG00000026365,ENSMUSG00000032487,ENSMUSG00000026586,ENSMUSG00000039239,ENSMUSG00000004105,ENSMUSG00000026836,ENSMUSG00000015839,ENSMUSG00000027230,ENSMUSG00000032679,ENSMUSG00000040152,ENSMUSG00000027276,ENSMUSG00000017652,ENSMUSG00000028108,ENSMUSG00000033721,ENSMUSG00000045092,ENSMUSG00000028029,ENSMUSG00000028413,ENSMUSG00000052684,ENSMUSG00000028868,ENSMUSG00000006445,…
GO:BP	anatomical structure development	GO:0048856	4.5312e-08	7.34379	6028	1365	495	21354	ENSMUSG00000026109,ENSMUSG00000002881,ENSMUSG00000026028,ENSMUSG00000051344,ENSMUSG00000026187,ENSMUSG00000026185,ENSMUSG00000026176,ENSMUSG00000026254,ENSMUSG00000044337,ENSMUSG00000026335,ENSMUSG00000026383,ENSMUSG00000016528,ENSMUSG00000026425,ENSMUSG00000026418,ENSMUSG00000026414,ENSMUSG00000026365,ENSMUSG00000032487,ENSMUSG00000040423,ENSMUSG00000026586,ENSMUSG00000038530,ENSMUSG00000026674,…
GO:BP	negative regulation of nitrogen compound metabolic process	GO:0051172	6.57975e-08	7.18179	2549	1365	244	21354	ENSMUSG00000002881,ENSMUSG00000026187,ENSMUSG00000026185,ENSMUSG00000026176,ENSMUSG00000026254,ENSMUSG00000048126,ENSMUSG00000026315,ENSMUSG00000016528,ENSMUSG00000032487,ENSMUSG00000040423,ENSMUSG00000026586,ENSMUSG00000055067,ENSMUSG00000026615,ENSMUSG00000037624,ENSMUSG00000026605,ENSMUSG00000026739,ENSMUSG00000026917,ENSMUSG00000026796,ENSMUSG00000066798,ENSMUSG00000027018,ENSMUSG00000023391,…
GO:BP	positive regulation of biological process	GO:0048518	6.64206e-08	7.1777	6334	1365	515	21354	ENSMUSG00000010453,ENSMUSG00000025986,ENSMUSG00000045954,ENSMUSG00000025997,ENSMUSG00000026187,ENSMUSG00000026185,ENSMUSG00000026135,ENSMUSG00000026142,ENSMUSG00000026254,ENSMUSG00000070738,ENSMUSG00000044337,ENSMUSG00000007805,ENSMUSG00000026383,ENSMUSG00000026399,ENSMUSG00000016528,ENSMUSG00000048096,ENSMUSG00000056268,ENSMUSG00000026365,ENSMUSG00000032487,ENSMUSG00000066800,ENSMUSG00000056708,…
GO:BP	protein modification process	GO:0036211	6.95063e-08	7.15798	3637	1365	325	21354	ENSMUSG00000010453,ENSMUSG00000048234,ENSMUSG00000025986,ENSMUSG00000026028,ENSMUSG00000026187,ENSMUSG00000026176,ENSMUSG00000026142,ENSMUSG00000005501,ENSMUSG00000034343,ENSMUSG00000026335,ENSMUSG00000016528,ENSMUSG00000009772,ENSMUSG00000032487,ENSMUSG00000066800,ENSMUSG00000040423,ENSMUSG00000026674,ENSMUSG00000055067,ENSMUSG00000039239,ENSMUSG00000037375,ENSMUSG00000026739,ENSMUSG00000026975,…
GO:BP	cellular protein modification process	GO:0006464	6.95063e-08	7.15798	3637	1365	325	21354	ENSMUSG00000010453,ENSMUSG00000048234,ENSMUSG00000025986,ENSMUSG00000026028,ENSMUSG00000026187,ENSMUSG00000026176,ENSMUSG00000026142,ENSMUSG00000005501,ENSMUSG00000034343,ENSMUSG00000026335,ENSMUSG00000016528,ENSMUSG00000009772,ENSMUSG00000032487,ENSMUSG00000066800,ENSMUSG00000040423,ENSMUSG00000026674,ENSMUSG00000055067,ENSMUSG00000039239,ENSMUSG00000037375,ENSMUSG00000026739,ENSMUSG00000026975,…
GO:BP	regulation of metabolic process	GO:0019222	7.87213e-08	7.10391	6841	1365	549	21354	ENSMUSG00000010453,ENSMUSG00000025986,ENSMUSG00000026109,ENSMUSG00000045954,ENSMUSG00000002881,ENSMUSG00000026028,ENSMUSG00000025997,ENSMUSG00000026187,ENSMUSG00000026185,ENSMUSG00000026176,ENSMUSG00000026135,ENSMUSG00000033124,ENSMUSG00000026142,ENSMUSG00000026254,ENSMUSG00000048126,ENSMUSG00000026335,ENSMUSG00000026315,ENSMUSG00000026383,ENSMUSG00000016528,ENSMUSG00000032487,ENSMUSG00000066800,…
GO:BP	system development	GO:0048731	1.196e-07	6.92227	4897	1365	414	21354	ENSMUSG00000026109,ENSMUSG00000002881,ENSMUSG00000026028,ENSMUSG00000026187,ENSMUSG00000026185,ENSMUSG00000026176,ENSMUSG00000044337,ENSMUSG00000026335,ENSMUSG00000026383,ENSMUSG00000016528,ENSMUSG00000026425,ENSMUSG00000026418,ENSMUSG00000026414,ENSMUSG00000026365,ENSMUSG00000032487,ENSMUSG00000040423,ENSMUSG00000026586,ENSMUSG00000038530,ENSMUSG00000026674,ENSMUSG00000026663,ENSMUSG00000026494,…
GO:BP	regulation of gene expression	GO:0010468	1.22456e-07	6.91202	4841	1365	410	21354	ENSMUSG00000010453,ENSMUSG00000045954,ENSMUSG00000002881,ENSMUSG00000026028,ENSMUSG00000025997,ENSMUSG00000026187,ENSMUSG00000026185,ENSMUSG00000026176,ENSMUSG00000026135,ENSMUSG00000033124,ENSMUSG00000026142,ENSMUSG00000026254,ENSMUSG00000026335,ENSMUSG00000026383,ENSMUSG00000016528,ENSMUSG00000032487,ENSMUSG00000066800,ENSMUSG00000056708,ENSMUSG00000040423,ENSMUSG00000026586,ENSMUSG00000026576,…
GO:BP	nucleobase-containing compound biosynthetic process	GO:0034654	1.29912e-07	6.88635	3973	1365	348	21354	ENSMUSG00000010453,ENSMUSG00000045954,ENSMUSG00000002881,ENSMUSG00000026028,ENSMUSG00000025997,ENSMUSG00000026187,ENSMUSG00000026176,ENSMUSG00000026135,ENSMUSG00000026335,ENSMUSG00000066800,ENSMUSG00000056708,ENSMUSG00000026586,ENSMUSG00000026575,ENSMUSG00000040713,ENSMUSG00000026674,ENSMUSG00000026663,ENSMUSG00000055067,ENSMUSG00000039239,ENSMUSG00000037624,ENSMUSG00000026605,ENSMUSG00000025781,…
GO:BP	negative regulation of macromolecule metabolic process	GO:0010605	1.40688e-07	6.85174	3020	1365	278	21354	ENSMUSG00000026109,ENSMUSG00000002881,ENSMUSG00000026187,ENSMUSG00000026185,ENSMUSG00000026176,ENSMUSG00000033124,ENSMUSG00000026254,ENSMUSG00000048126,ENSMUSG00000026315,ENSMUSG00000016528,ENSMUSG00000032487,ENSMUSG00000066800,ENSMUSG00000040423,ENSMUSG00000026586,ENSMUSG00000055067,ENSMUSG00000026615,ENSMUSG00000039239,ENSMUSG00000037624,ENSMUSG00000026605,ENSMUSG00000026739,ENSMUSG00000026917,…
GO:BP	aromatic compound biosynthetic process	GO:0019438	1.60136e-07	6.79551	4049	1365	353	21354	ENSMUSG00000010453,ENSMUSG00000045954,ENSMUSG00000002881,ENSMUSG00000026028,ENSMUSG00000025997,ENSMUSG00000026187,ENSMUSG00000026176,ENSMUSG00000026135,ENSMUSG00000026335,ENSMUSG00000066800,ENSMUSG00000056708,ENSMUSG00000026586,ENSMUSG00000026575,ENSMUSG00000040713,ENSMUSG00000026674,ENSMUSG00000026663,ENSMUSG00000055067,ENSMUSG00000039239,ENSMUSG00000037624,ENSMUSG00000026605,ENSMUSG00000025781,…
GO:BP	heterocycle biosynthetic process	GO:0018130	1.64744e-07	6.78319	4036	1365	352	21354	ENSMUSG00000010453,ENSMUSG00000045954,ENSMUSG00000002881,ENSMUSG00000026028,ENSMUSG00000025997,ENSMUSG00000026187,ENSMUSG00000026176,ENSMUSG00000026135,ENSMUSG00000026335,ENSMUSG00000066800,ENSMUSG00000056708,ENSMUSG00000026586,ENSMUSG00000026575,ENSMUSG00000040713,ENSMUSG00000026674,ENSMUSG00000026663,ENSMUSG00000055067,ENSMUSG00000039239,ENSMUSG00000037624,ENSMUSG00000026605,ENSMUSG00000025781,…
GO:BP	negative regulation of response to stimulus	GO:0048585	2.30522e-07	6.63729	1607	1365	168	21354	ENSMUSG00000048234,ENSMUSG00000026185,ENSMUSG00000070738,ENSMUSG00000044337,ENSMUSG00000026399,ENSMUSG00000032487,ENSMUSG00000042671,ENSMUSG00000040423,ENSMUSG00000038530,ENSMUSG00000039239,ENSMUSG00000026739,ENSMUSG00000036504,ENSMUSG00000053475,ENSMUSG00000026836,ENSMUSG00000023391,ENSMUSG00000015839,ENSMUSG00000027230,ENSMUSG00000049922,ENSMUSG00000005087,ENSMUSG00000032679,ENSMUSG00000027177,…
GO:BP	negative regulation of cellular metabolic process	GO:0031324	2.50239e-07	6.60164	2742	1365	256	21354	ENSMUSG00000002881,ENSMUSG00000026187,ENSMUSG00000026185,ENSMUSG00000026176,ENSMUSG00000026254,ENSMUSG00000048126,ENSMUSG00000026315,ENSMUSG00000016528,ENSMUSG00000032487,ENSMUSG00000033684,ENSMUSG00000040423,ENSMUSG00000026586,ENSMUSG00000055067,ENSMUSG00000026615,ENSMUSG00000039239,ENSMUSG00000037624,ENSMUSG00000026605,ENSMUSG00000026739,ENSMUSG00000026917,ENSMUSG00000026796,ENSMUSG00000066798,…
GO:BP	negative regulation of signal transduction	GO:0009968	2.90553e-07	6.53677	1210	1365	135	21354	ENSMUSG00000048234,ENSMUSG00000026185,ENSMUSG00000070738,ENSMUSG00000044337,ENSMUSG00000032487,ENSMUSG00000042671,ENSMUSG00000038530,ENSMUSG00000039239,ENSMUSG00000026739,ENSMUSG00000036504,ENSMUSG00000026836,ENSMUSG00000023391,ENSMUSG00000015839,ENSMUSG00000027230,ENSMUSG00000049922,ENSMUSG00000005087,ENSMUSG00000032679,ENSMUSG00000027177,ENSMUSG00000048482,ENSMUSG00000040152,ENSMUSG00000027313,…
GO:BP	ossification	GO:0001503	3.16539e-07	6.49957	394	1365	61	21354	ENSMUSG00000002881,ENSMUSG00000026185,ENSMUSG00000007805,ENSMUSG00000032487,ENSMUSG00000026674,ENSMUSG00000039239,ENSMUSG00000026836,ENSMUSG00000027109,ENSMUSG00000027276,ENSMUSG00000035877,ENSMUSG00000056501,ENSMUSG00000028108,ENSMUSG00000045092,ENSMUSG00000050931,ENSMUSG00000028226,ENSMUSG00000028420,ENSMUSG00000028641,ENSMUSG00000007872,ENSMUSG00000006445,ENSMUSG00000039883,ENSMUSG00000025746,…
GO:BP	negative regulation of metabolic process	GO:0009892	5.19045e-07	6.2848	3260	1365	293	21354	ENSMUSG00000026109,ENSMUSG00000002881,ENSMUSG00000026187,ENSMUSG00000026185,ENSMUSG00000026176,ENSMUSG00000033124,ENSMUSG00000026254,ENSMUSG00000048126,ENSMUSG00000026315,ENSMUSG00000016528,ENSMUSG00000032487,ENSMUSG00000066800,ENSMUSG00000033684,ENSMUSG00000040423,ENSMUSG00000026586,ENSMUSG00000055067,ENSMUSG00000026615,ENSMUSG00000039239,ENSMUSG00000037624,ENSMUSG00000026605,ENSMUSG00000026739,…
GO:BP	anatomical structure formation involved in morphogenesis	GO:0048646	5.59201e-07	6.25243	1174	1365	131	21354	ENSMUSG00000044337,ENSMUSG00000026383,ENSMUSG00000026414,ENSMUSG00000026365,ENSMUSG00000032487,ENSMUSG00000040423,ENSMUSG00000026494,ENSMUSG00000039239,ENSMUSG00000053702,ENSMUSG00000004105,ENSMUSG00000026836,ENSMUSG00000027109,ENSMUSG00000015839,ENSMUSG00000027002,ENSMUSG00000027230,ENSMUSG00000075012,ENSMUSG00000032679,ENSMUSG00000044042,ENSMUSG00000040152,ENSMUSG00000027304,ENSMUSG00000037820,…
GO:BP	skeletal system development	GO:0001501	6.36552e-07	6.19617	502	1365	71	21354	ENSMUSG00000002881,ENSMUSG00000026586,ENSMUSG00000039239,ENSMUSG00000026739,ENSMUSG00000026917,ENSMUSG00000023391,ENSMUSG00000027109,ENSMUSG00000009207,ENSMUSG00000002731,ENSMUSG00000005087,ENSMUSG00000044042,ENSMUSG00000027739,ENSMUSG00000052310,ENSMUSG00000028108,ENSMUSG00000028226,ENSMUSG00000028420,ENSMUSG00000028641,ENSMUSG00000028868,ENSMUSG00000006445,ENSMUSG00000039883,ENSMUSG00000045294,…
GO:BP	animal organ development	GO:0048513	7.70999e-07	6.11295	3628	1365	319	21354	ENSMUSG00000026109,ENSMUSG00000002881,ENSMUSG00000026187,ENSMUSG00000026185,ENSMUSG00000026335,ENSMUSG00000026383,ENSMUSG00000016528,ENSMUSG00000026425,ENSMUSG00000026418,ENSMUSG00000026414,ENSMUSG00000026365,ENSMUSG00000032487,ENSMUSG00000040423,ENSMUSG00000026586,ENSMUSG00000038530,ENSMUSG00000026674,ENSMUSG00000026663,ENSMUSG00000026494,ENSMUSG00000039239,ENSMUSG00000037624,ENSMUSG00000026605,…
GO:BP	angiogenesis	GO:0001525	7.75744e-07	6.11028	546	1365	75	21354	ENSMUSG00000044337,ENSMUSG00000026365,ENSMUSG00000032487,ENSMUSG00000039239,ENSMUSG00000004105,ENSMUSG00000026836,ENSMUSG00000015839,ENSMUSG00000027230,ENSMUSG00000032679,ENSMUSG00000040152,ENSMUSG00000017652,ENSMUSG00000028108,ENSMUSG00000033721,ENSMUSG00000045092,ENSMUSG00000028029,ENSMUSG00000028413,ENSMUSG00000052684,ENSMUSG00000028868,ENSMUSG00000006445,ENSMUSG00000029377,ENSMUSG00000037411,…
GO:BP	organic cyclic compound biosynthetic process	GO:1901362	1.44394e-06	5.84045	4191	1365	358	21354	ENSMUSG00000010453,ENSMUSG00000045954,ENSMUSG00000002881,ENSMUSG00000026028,ENSMUSG00000025997,ENSMUSG00000026187,ENSMUSG00000026176,ENSMUSG00000026135,ENSMUSG00000026335,ENSMUSG00000066800,ENSMUSG00000056708,ENSMUSG00000026586,ENSMUSG00000026575,ENSMUSG00000040713,ENSMUSG00000026674,ENSMUSG00000026663,ENSMUSG00000055067,ENSMUSG00000039239,ENSMUSG00000037624,ENSMUSG00000026605,ENSMUSG00000025781,…
GO:BP	positive regulation of macromolecule biosynthetic process	GO:0010557	1.96591e-06	5.70644	1868	1365	185	21354	ENSMUSG00000010453,ENSMUSG00000045954,ENSMUSG00000025997,ENSMUSG00000026187,ENSMUSG00000026135,ENSMUSG00000066800,ENSMUSG00000056708,ENSMUSG00000026586,ENSMUSG00000026663,ENSMUSG00000055067,ENSMUSG00000039239,ENSMUSG00000015092,ENSMUSG00000039205,ENSMUSG00000026796,ENSMUSG00000026836,ENSMUSG00000023391,ENSMUSG00000027109,ENSMUSG00000015839,ENSMUSG00000002102,ENSMUSG00000027230,ENSMUSG00000027210,…
GO:BP	positive regulation of biosynthetic process	GO:0009891	2.21946e-06	5.65375	2025	1365	197	21354	ENSMUSG00000010453,ENSMUSG00000045954,ENSMUSG00000025997,ENSMUSG00000026187,ENSMUSG00000026135,ENSMUSG00000032487,ENSMUSG00000066800,ENSMUSG00000056708,ENSMUSG00000026586,ENSMUSG00000026663,ENSMUSG00000055067,ENSMUSG00000039239,ENSMUSG00000015092,ENSMUSG00000026917,ENSMUSG00000039205,ENSMUSG00000026796,ENSMUSG00000026836,ENSMUSG00000023391,ENSMUSG00000027109,ENSMUSG00000015839,ENSMUSG00000002102,…
GO:BP	peptidyl-amino acid modification	GO:0018193	2.2553e-06	5.6468	1272	1365	137	21354	ENSMUSG00000010453,ENSMUSG00000016528,ENSMUSG00000032487,ENSMUSG00000026674,ENSMUSG00000055067,ENSMUSG00000026739,ENSMUSG00000026975,ENSMUSG00000026917,ENSMUSG00000026857,ENSMUSG00000026836,ENSMUSG00000041975,ENSMUSG00000027018,ENSMUSG00000002732,ENSMUSG00000005087,ENSMUSG00000027177,ENSMUSG00000048482,ENSMUSG00000027304,ENSMUSG00000027293,ENSMUSG00000014361,ENSMUSG00000079037,ENSMUSG00000037820,…
GO:BP	animal organ morphogenesis	GO:0009887	2.33738e-06	5.63127	1045	1365	118	21354	ENSMUSG00000026109,ENSMUSG00000002881,ENSMUSG00000026185,ENSMUSG00000026335,ENSMUSG00000026418,ENSMUSG00000026414,ENSMUSG00000026365,ENSMUSG00000026586,ENSMUSG00000026494,ENSMUSG00000039239,ENSMUSG00000026739,ENSMUSG00000026836,ENSMUSG00000023391,ENSMUSG00000027109,ENSMUSG00000002731,ENSMUSG00000027002,ENSMUSG00000075012,ENSMUSG00000048482,ENSMUSG00000044042,ENSMUSG00000027210,ENSMUSG00000027276,…
GO:BP	negative regulation of biosynthetic process	GO:0009890	3.85892e-06	5.41353	1769	1365	176	21354	ENSMUSG00000026109,ENSMUSG00000002881,ENSMUSG00000026187,ENSMUSG00000026185,ENSMUSG00000026254,ENSMUSG00000040423,ENSMUSG00000026586,ENSMUSG00000026615,ENSMUSG00000037624,ENSMUSG00000026605,ENSMUSG00000026739,ENSMUSG00000026796,ENSMUSG00000066798,ENSMUSG00000027018,ENSMUSG00000023391,ENSMUSG00000027109,ENSMUSG00000027230,ENSMUSG00000027184,ENSMUSG00000027177,ENSMUSG00000034278,ENSMUSG00000027304,…
GO:BP	negative regulation of cellular macromolecule biosynthetic process	GO:2000113	4.58721e-06	5.33845	1621	1365	164	21354	ENSMUSG00000002881,ENSMUSG00000026187,ENSMUSG00000026185,ENSMUSG00000026254,ENSMUSG00000040423,ENSMUSG00000026586,ENSMUSG00000026615,ENSMUSG00000037624,ENSMUSG00000026605,ENSMUSG00000026739,ENSMUSG00000026796,ENSMUSG00000066798,ENSMUSG00000027018,ENSMUSG00000023391,ENSMUSG00000027109,ENSMUSG00000027230,ENSMUSG00000027184,ENSMUSG00000027177,ENSMUSG00000034278,ENSMUSG00000027304,ENSMUSG00000079056,…
GO:BP	positive regulation of cellular biosynthetic process	GO:0031328	4.71978e-06	5.32608	1979	1365	192	21354	ENSMUSG00000010453,ENSMUSG00000045954,ENSMUSG00000025997,ENSMUSG00000026187,ENSMUSG00000026135,ENSMUSG00000032487,ENSMUSG00000066800,ENSMUSG00000056708,ENSMUSG00000026586,ENSMUSG00000026663,ENSMUSG00000055067,ENSMUSG00000039239,ENSMUSG00000015092,ENSMUSG00000026917,ENSMUSG00000039205,ENSMUSG00000026796,ENSMUSG00000026836,ENSMUSG00000023391,ENSMUSG00000027109,ENSMUSG00000015839,ENSMUSG00000002102,…
GO:BP	negative regulation of cellular biosynthetic process	GO:0031327	4.96805e-06	5.30381	1724	1365	172	21354	ENSMUSG00000002881,ENSMUSG00000026187,ENSMUSG00000026185,ENSMUSG00000026254,ENSMUSG00000040423,ENSMUSG00000026586,ENSMUSG00000026615,ENSMUSG00000037624,ENSMUSG00000026605,ENSMUSG00000026739,ENSMUSG00000026796,ENSMUSG00000066798,ENSMUSG00000027018,ENSMUSG00000023391,ENSMUSG00000027109,ENSMUSG00000027230,ENSMUSG00000027184,ENSMUSG00000027177,ENSMUSG00000034278,ENSMUSG00000027304,ENSMUSG00000079056,…
GO:BP	regulation of RNA metabolic process	GO:0051252	5.10981e-06	5.29159	3703	1365	320	21354	ENSMUSG00000010453,ENSMUSG00000045954,ENSMUSG00000002881,ENSMUSG00000026028,ENSMUSG00000025997,ENSMUSG00000026187,ENSMUSG00000026176,ENSMUSG00000026135,ENSMUSG00000026335,ENSMUSG00000016528,ENSMUSG00000066800,ENSMUSG00000056708,ENSMUSG00000040423,ENSMUSG00000026586,ENSMUSG00000040713,ENSMUSG00000026674,ENSMUSG00000026663,ENSMUSG00000055067,ENSMUSG00000039239,ENSMUSG00000026605,ENSMUSG00000026739,…
GO:BP	regulation of cellular component organization	GO:0051128	5.50914e-06	5.25892	2428	1365	226	21354	ENSMUSG00000026109,ENSMUSG00000026028,ENSMUSG00000026187,ENSMUSG00000026185,ENSMUSG00000070738,ENSMUSG00000026335,ENSMUSG00000026383,ENSMUSG00000048096,ENSMUSG00000026586,ENSMUSG00000038530,ENSMUSG00000026674,ENSMUSG00000039239,ENSMUSG00000023206,ENSMUSG00000049630,ENSMUSG00000036504,ENSMUSG00000026917,ENSMUSG00000026879,ENSMUSG00000009207,ENSMUSG00000015839,ENSMUSG00000027002,ENSMUSG00000002102,…
GO:BP	regulation of cellular protein metabolic process	GO:0032268	5.75804e-06	5.23973	2469	1365	229	21354	ENSMUSG00000025986,ENSMUSG00000026187,ENSMUSG00000026185,ENSMUSG00000026176,ENSMUSG00000026142,ENSMUSG00000026254,ENSMUSG00000048126,ENSMUSG00000026315,ENSMUSG00000032487,ENSMUSG00000040423,ENSMUSG00000026674,ENSMUSG00000055067,ENSMUSG00000026615,ENSMUSG00000039239,ENSMUSG00000026739,ENSMUSG00000026975,ENSMUSG00000026917,ENSMUSG00000026879,ENSMUSG00000026836,ENSMUSG00000005087,ENSMUSG00000027184,…
GO:BP	negative regulation of macromolecule biosynthetic process	GO:0010558	6.2855e-06	5.20166	1666	1365	167	21354	ENSMUSG00000026109,ENSMUSG00000002881,ENSMUSG00000026187,ENSMUSG00000026185,ENSMUSG00000026254,ENSMUSG00000040423,ENSMUSG00000026586,ENSMUSG00000026615,ENSMUSG00000037624,ENSMUSG00000026605,ENSMUSG00000026739,ENSMUSG00000026796,ENSMUSG00000066798,ENSMUSG00000027018,ENSMUSG00000023391,ENSMUSG00000027109,ENSMUSG00000027230,ENSMUSG00000027184,ENSMUSG00000027177,ENSMUSG00000034278,ENSMUSG00000027304,…
GO:BP	embryo development ending in birth or egg hatching	GO:0009792	8.32411e-06	5.07966	787	1365	94	21354	ENSMUSG00000026254,ENSMUSG00000026383,ENSMUSG00000026586,ENSMUSG00000039239,ENSMUSG00000026739,ENSMUSG00000026836,ENSMUSG00000023391,ENSMUSG00000027109,ENSMUSG00000027002,ENSMUSG00000002102,ENSMUSG00000027304,ENSMUSG00000027454,ENSMUSG00000056501,ENSMUSG00000027684,ENSMUSG00000027800,ENSMUSG00000027942,ENSMUSG00000052310,ENSMUSG00000027962,ENSMUSG00000028226,ENSMUSG00000066191,ENSMUSG00000066043,…
GO:BP	actin cytoskeleton organization	GO:0030036	1.03793e-05	4.98383	711	1365	87	21354	ENSMUSG00000026109,ENSMUSG00000018417,ENSMUSG00000026335,ENSMUSG00000026383,ENSMUSG00000009772,ENSMUSG00000048096,ENSMUSG00000026414,ENSMUSG00000038530,ENSMUSG00000039239,ENSMUSG00000053702,ENSMUSG00000036504,ENSMUSG00000026879,ENSMUSG00000027002,ENSMUSG00000044042,ENSMUSG00000041734,ENSMUSG00000070372,ENSMUSG00000045092,ENSMUSG00000053931,ENSMUSG00000090053,ENSMUSG00000038668,ENSMUSG00000047945,…
GO:BP	negative regulation of gene expression	GO:0010629	1.12451e-05	4.94904	2223	1365	209	21354	ENSMUSG00000002881,ENSMUSG00000026187,ENSMUSG00000026185,ENSMUSG00000033124,ENSMUSG00000026254,ENSMUSG00000016528,ENSMUSG00000066800,ENSMUSG00000040423,ENSMUSG00000026586,ENSMUSG00000026615,ENSMUSG00000039239,ENSMUSG00000026605,ENSMUSG00000026739,ENSMUSG00000026796,ENSMUSG00000066798,ENSMUSG00000068882,ENSMUSG00000027018,ENSMUSG00000023391,ENSMUSG00000027109,ENSMUSG00000002731,ENSMUSG00000027230,…
GO:BP	positive regulation of nitrogen compound metabolic process	GO:0051173	1.29031e-05	4.88931	3072	1365	272	21354	ENSMUSG00000010453,ENSMUSG00000025986,ENSMUSG00000045954,ENSMUSG00000025997,ENSMUSG00000026187,ENSMUSG00000026135,ENSMUSG00000026142,ENSMUSG00000032487,ENSMUSG00000066800,ENSMUSG00000056708,ENSMUSG00000040423,ENSMUSG00000026586,ENSMUSG00000026674,ENSMUSG00000026663,ENSMUSG00000055067,ENSMUSG00000039239,ENSMUSG00000026739,ENSMUSG00000015092,ENSMUSG00000026917,ENSMUSG00000039205,ENSMUSG00000026796,…
GO:BP	chordate embryonic development	GO:0043009	1.29372e-05	4.88816	771	1365	92	21354	ENSMUSG00000026254,ENSMUSG00000026383,ENSMUSG00000026586,ENSMUSG00000039239,ENSMUSG00000026739,ENSMUSG00000026836,ENSMUSG00000023391,ENSMUSG00000027109,ENSMUSG00000027002,ENSMUSG00000002102,ENSMUSG00000027304,ENSMUSG00000027454,ENSMUSG00000056501,ENSMUSG00000027684,ENSMUSG00000027800,ENSMUSG00000027942,ENSMUSG00000052310,ENSMUSG00000027962,ENSMUSG00000028226,ENSMUSG00000066191,ENSMUSG00000066043,…
GO:BP	cranial skeletal system development	GO:1904888	1.33988e-05	4.87293	68	1365	20	21354	ENSMUSG00000026586,ENSMUSG00000039239,ENSMUSG00000023391,ENSMUSG00000052310,ENSMUSG00000028226,ENSMUSG00000045294,ENSMUSG00000002603,ENSMUSG00000011658,ENSMUSG00000031737,ENSMUSG00000046714,ENSMUSG00000032402,ENSMUSG00000006932,ENSMUSG00000040675,ENSMUSG00000034612,ENSMUSG00000040711,ENSMUSG00000035799,ENSMUSG00000021253,ENSMUSG00000033713,ENSMUSG00000021469,ENSMUSG00000024134
GO:BP	negative regulation of cell communication	GO:0010648	1.5054e-05	4.82235	1347	1365	140	21354	ENSMUSG00000048234,ENSMUSG00000026185,ENSMUSG00000070738,ENSMUSG00000044337,ENSMUSG00000032487,ENSMUSG00000042671,ENSMUSG00000038530,ENSMUSG00000039239,ENSMUSG00000026739,ENSMUSG00000036504,ENSMUSG00000026836,ENSMUSG00000023391,ENSMUSG00000015839,ENSMUSG00000027230,ENSMUSG00000049922,ENSMUSG00000005087,ENSMUSG00000032679,ENSMUSG00000027177,ENSMUSG00000048482,ENSMUSG00000040152,ENSMUSG00000027313,…
GO:BP	protein-containing complex subunit organization	GO:0043933	1.54347e-05	4.8115	1636	1365	163	21354	ENSMUSG00000042111,ENSMUSG00000026187,ENSMUSG00000048096,ENSMUSG00000055067,ENSMUSG00000026879,ENSMUSG00000009030,ENSMUSG00000027018,ENSMUSG00000027002,ENSMUSG00000002102,ENSMUSG00000044042,ENSMUSG00000034154,ENSMUSG00000027293,ENSMUSG00000027411,ENSMUSG00000079037,ENSMUSG00000068040,ENSMUSG00000074671,ENSMUSG00000027613,ENSMUSG00000027637,ENSMUSG00000027673,ENSMUSG00000041734,ENSMUSG00000004891,…
GO:BP	regulation of signal transduction	GO:0009966	1.60148e-05	4.79548	2834	1365	254	21354	ENSMUSG00000048234,ENSMUSG00000025986,ENSMUSG00000026185,ENSMUSG00000026197,ENSMUSG00000070738,ENSMUSG00000044337,ENSMUSG00000032487,ENSMUSG00000042671,ENSMUSG00000040423,ENSMUSG00000026586,ENSMUSG00000038530,ENSMUSG00000026663,ENSMUSG00000039239,ENSMUSG00000026739,ENSMUSG00000036504,ENSMUSG00000038740,ENSMUSG00000009030,ENSMUSG00000026836,ENSMUSG00000023391,ENSMUSG00000015839,ENSMUSG00000002731,…
GO:BP	negative regulation of signaling	GO:0023057	1.7357e-05	4.76052	1350	1365	140	21354	ENSMUSG00000048234,ENSMUSG00000026185,ENSMUSG00000070738,ENSMUSG00000044337,ENSMUSG00000032487,ENSMUSG00000042671,ENSMUSG00000038530,ENSMUSG00000039239,ENSMUSG00000026739,ENSMUSG00000036504,ENSMUSG00000026836,ENSMUSG00000023391,ENSMUSG00000015839,ENSMUSG00000027230,ENSMUSG00000049922,ENSMUSG00000005087,ENSMUSG00000032679,ENSMUSG00000027177,ENSMUSG00000048482,ENSMUSG00000040152,ENSMUSG00000027313,…
GO:BP	positive regulation of cellular component organization	GO:0051130	2.0791e-05	4.68213	1206	1365	128	21354	ENSMUSG00000026187,ENSMUSG00000070738,ENSMUSG00000026383,ENSMUSG00000048096,ENSMUSG00000026674,ENSMUSG00000039239,ENSMUSG00000026917,ENSMUSG00000026879,ENSMUSG00000009207,ENSMUSG00000015839,ENSMUSG00000027002,ENSMUSG00000002102,ENSMUSG00000027184,ENSMUSG00000048482,ENSMUSG00000044042,ENSMUSG00000027304,ENSMUSG00000051177,ENSMUSG00000038533,ENSMUSG00000039671,ENSMUSG00000038685,ENSMUSG00000041734,…
GO:BP	regulation of nucleic acid-templated transcription	GO:1903506	2.20047e-05	4.65748	3433	1365	297	21354	ENSMUSG00000010453,ENSMUSG00000045954,ENSMUSG00000002881,ENSMUSG00000026028,ENSMUSG00000025997,ENSMUSG00000026187,ENSMUSG00000026176,ENSMUSG00000026135,ENSMUSG00000026335,ENSMUSG00000066800,ENSMUSG00000056708,ENSMUSG00000026586,ENSMUSG00000040713,ENSMUSG00000026674,ENSMUSG00000026663,ENSMUSG00000055067,ENSMUSG00000039239,ENSMUSG00000026605,ENSMUSG00000026739,ENSMUSG00000015092,ENSMUSG00000039476,…
GO:BP	regulation of cell motility	GO:2000145	2.33799e-05	4.63116	991	1365	110	21354	ENSMUSG00000026109,ENSMUSG00000026185,ENSMUSG00000044337,ENSMUSG00000007805,ENSMUSG00000026383,ENSMUSG00000026425,ENSMUSG00000032487,ENSMUSG00000026674,ENSMUSG00000039239,ENSMUSG00000036504,ENSMUSG00000053475,ENSMUSG00000026836,ENSMUSG00000015839,ENSMUSG00000040152,ENSMUSG00000027200,ENSMUSG00000051177,ENSMUSG00000027276,ENSMUSG00000017652,ENSMUSG00000039671,ENSMUSG00000015647,ENSMUSG00000027750,…
GO:BP	regulation of RNA biosynthetic process	GO:2001141	2.47794e-05	4.60591	3437	1365	297	21354	ENSMUSG00000010453,ENSMUSG00000045954,ENSMUSG00000002881,ENSMUSG00000026028,ENSMUSG00000025997,ENSMUSG00000026187,ENSMUSG00000026176,ENSMUSG00000026135,ENSMUSG00000026335,ENSMUSG00000066800,ENSMUSG00000056708,ENSMUSG00000026586,ENSMUSG00000040713,ENSMUSG00000026674,ENSMUSG00000026663,ENSMUSG00000055067,ENSMUSG00000039239,ENSMUSG00000026605,ENSMUSG00000026739,ENSMUSG00000015092,ENSMUSG00000039476,…
GO:BP	positive regulation of macromolecule metabolic process	GO:0010604	2.87251e-05	4.54174	3442	1365	297	21354	ENSMUSG00000010453,ENSMUSG00000025986,ENSMUSG00000045954,ENSMUSG00000025997,ENSMUSG00000026187,ENSMUSG00000026135,ENSMUSG00000026142,ENSMUSG00000016528,ENSMUSG00000032487,ENSMUSG00000066800,ENSMUSG00000056708,ENSMUSG00000040423,ENSMUSG00000026586,ENSMUSG00000026674,ENSMUSG00000026663,ENSMUSG00000055067,ENSMUSG00000039239,ENSMUSG00000026739,ENSMUSG00000015092,ENSMUSG00000026922,ENSMUSG00000026917,…
GO:BP	regulation of protein metabolic process	GO:0051246	3.37e-05	4.47237	2627	1365	237	21354	ENSMUSG00000025986,ENSMUSG00000026187,ENSMUSG00000026185,ENSMUSG00000026176,ENSMUSG00000026142,ENSMUSG00000026254,ENSMUSG00000048126,ENSMUSG00000026315,ENSMUSG00000032487,ENSMUSG00000040423,ENSMUSG00000026674,ENSMUSG00000055067,ENSMUSG00000026615,ENSMUSG00000039239,ENSMUSG00000026739,ENSMUSG00000026975,ENSMUSG00000026917,ENSMUSG00000026879,ENSMUSG00000026836,ENSMUSG00000005087,ENSMUSG00000027184,…
GO:BP	positive regulation of nucleobase-containing compound metabolic process	GO:0045935	3.49821e-05	4.45615	1913	1365	183	21354	ENSMUSG00000010453,ENSMUSG00000045954,ENSMUSG00000025997,ENSMUSG00000026187,ENSMUSG00000026135,ENSMUSG00000066800,ENSMUSG00000056708,ENSMUSG00000040423,ENSMUSG00000026586,ENSMUSG00000026663,ENSMUSG00000055067,ENSMUSG00000039239,ENSMUSG00000015092,ENSMUSG00000039205,ENSMUSG00000026796,ENSMUSG00000026836,ENSMUSG00000023391,ENSMUSG00000027109,ENSMUSG00000015839,ENSMUSG00000002102,ENSMUSG00000027230,…
GO:BP	regulation of cell migration	GO:0030334	3.72927e-05	4.42838	940	1365	105	21354	ENSMUSG00000026109,ENSMUSG00000026185,ENSMUSG00000044337,ENSMUSG00000007805,ENSMUSG00000026383,ENSMUSG00000026425,ENSMUSG00000032487,ENSMUSG00000026674,ENSMUSG00000039239,ENSMUSG00000053475,ENSMUSG00000026836,ENSMUSG00000015839,ENSMUSG00000040152,ENSMUSG00000027200,ENSMUSG00000051177,ENSMUSG00000027276,ENSMUSG00000017652,ENSMUSG00000039671,ENSMUSG00000015647,ENSMUSG00000027750,ENSMUSG00000028108,…
GO:BP	regulation of transcription, DNA-templated	GO:0006355	3.88456e-05	4.41066	3383	1365	292	21354	ENSMUSG00000010453,ENSMUSG00000045954,ENSMUSG00000002881,ENSMUSG00000026028,ENSMUSG00000025997,ENSMUSG00000026187,ENSMUSG00000026176,ENSMUSG00000026135,ENSMUSG00000026335,ENSMUSG00000066800,ENSMUSG00000056708,ENSMUSG00000026586,ENSMUSG00000040713,ENSMUSG00000026674,ENSMUSG00000026663,ENSMUSG00000055067,ENSMUSG00000039239,ENSMUSG00000026605,ENSMUSG00000026739,ENSMUSG00000039476,ENSMUSG00000026796,…
GO:BP	positive regulation of cellular metabolic process	GO:0031325	4.8913e-05	4.31058	3294	1365	285	21354	ENSMUSG00000010453,ENSMUSG00000025986,ENSMUSG00000045954,ENSMUSG00000025997,ENSMUSG00000026187,ENSMUSG00000026135,ENSMUSG00000026142,ENSMUSG00000032487,ENSMUSG00000066800,ENSMUSG00000056708,ENSMUSG00000040423,ENSMUSG00000026586,ENSMUSG00000026674,ENSMUSG00000026663,ENSMUSG00000055067,ENSMUSG00000039239,ENSMUSG00000026739,ENSMUSG00000015092,ENSMUSG00000026917,ENSMUSG00000039205,ENSMUSG00000026796,…
GO:BP	cell migration	GO:0016477	5.09642e-05	4.29273	1499	1365	150	21354	ENSMUSG00000026109,ENSMUSG00000026185,ENSMUSG00000044337,ENSMUSG00000007805,ENSMUSG00000026383,ENSMUSG00000026425,ENSMUSG00000032487,ENSMUSG00000026674,ENSMUSG00000039239,ENSMUSG00000053475,ENSMUSG00000061136,ENSMUSG00000026836,ENSMUSG00000015839,ENSMUSG00000027002,ENSMUSG00000005087,ENSMUSG00000040152,ENSMUSG00000027200,ENSMUSG00000014361,ENSMUSG00000051177,ENSMUSG00000027276,ENSMUSG00000017652,…
GO:BP	nucleic acid-templated transcription	GO:0097659	5.86115e-05	4.23202	3550	1365	303	21354	ENSMUSG00000010453,ENSMUSG00000045954,ENSMUSG00000002881,ENSMUSG00000026028,ENSMUSG00000025997,ENSMUSG00000026187,ENSMUSG00000026176,ENSMUSG00000026135,ENSMUSG00000026335,ENSMUSG00000066800,ENSMUSG00000056708,ENSMUSG00000026586,ENSMUSG00000040713,ENSMUSG00000026674,ENSMUSG00000026663,ENSMUSG00000055067,ENSMUSG00000039239,ENSMUSG00000026605,ENSMUSG00000026739,ENSMUSG00000015092,ENSMUSG00000039476,…
GO:BP	protein-containing complex assembly	GO:0065003	6.03536e-05	4.2193	1465	1365	147	21354	ENSMUSG00000042111,ENSMUSG00000026187,ENSMUSG00000048096,ENSMUSG00000055067,ENSMUSG00000026879,ENSMUSG00000009030,ENSMUSG00000027018,ENSMUSG00000027002,ENSMUSG00000002102,ENSMUSG00000044042,ENSMUSG00000027293,ENSMUSG00000079037,ENSMUSG00000068040,ENSMUSG00000074671,ENSMUSG00000027613,ENSMUSG00000027637,ENSMUSG00000027673,ENSMUSG00000041734,ENSMUSG00000001416,ENSMUSG00000070372,ENSMUSG00000046688,…
GO:BP	cellular protein localization	GO:0034613	7.24073e-05	4.14022	1802	1365	173	21354	ENSMUSG00000079610,ENSMUSG00000026028,ENSMUSG00000026197,ENSMUSG00000033124,ENSMUSG00000026142,ENSMUSG00000049866,ENSMUSG00000032487,ENSMUSG00000026576,ENSMUSG00000026553,ENSMUSG00000039239,ENSMUSG00000075467,ENSMUSG00000098794,ENSMUSG00000039205,ENSMUSG00000026879,ENSMUSG00000026764,ENSMUSG00000068882,ENSMUSG00000027293,ENSMUSG00000079056,ENSMUSG00000027411,ENSMUSG00000079037,ENSMUSG00000027353,…
GO:BP	organonitrogen compound biosynthetic process	GO:1901566	7.96439e-05	4.09885	1573	1365	155	21354	ENSMUSG00000026028,ENSMUSG00000025967,ENSMUSG00000026185,ENSMUSG00000032997,ENSMUSG00000026254,ENSMUSG00000026335,ENSMUSG00000033557,ENSMUSG00000040423,ENSMUSG00000026575,ENSMUSG00000026615,ENSMUSG00000039239,ENSMUSG00000037375,ENSMUSG00000025781,ENSMUSG00000026975,ENSMUSG00000026839,ENSMUSG00000015839,ENSMUSG00000049922,ENSMUSG00000027184,ENSMUSG00000040152,ENSMUSG00000074916,ENSMUSG00000074890,…
GO:BP	RNA biosynthetic process	GO:0032774	8.70213e-05	4.06037	3564	1365	303	21354	ENSMUSG00000010453,ENSMUSG00000045954,ENSMUSG00000002881,ENSMUSG00000026028,ENSMUSG00000025997,ENSMUSG00000026187,ENSMUSG00000026176,ENSMUSG00000026135,ENSMUSG00000026335,ENSMUSG00000066800,ENSMUSG00000056708,ENSMUSG00000026586,ENSMUSG00000040713,ENSMUSG00000026674,ENSMUSG00000026663,ENSMUSG00000055067,ENSMUSG00000039239,ENSMUSG00000026605,ENSMUSG00000026739,ENSMUSG00000015092,ENSMUSG00000039476,…
GO:BP	growth	GO:0040007	9.41864e-05	4.02601	1017	1365	110	21354	ENSMUSG00000026185,ENSMUSG00000026383,ENSMUSG00000040713,ENSMUSG00000038530,ENSMUSG00000026674,ENSMUSG00000026494,ENSMUSG00000039239,ENSMUSG00000037624,ENSMUSG00000026879,ENSMUSG00000026827,ENSMUSG00000048482,ENSMUSG00000044042,ENSMUSG00000034154,ENSMUSG00000027304,ENSMUSG00000027200,ENSMUSG00000051177,ENSMUSG00000027454,ENSMUSG00000074676,ENSMUSG00000027569,ENSMUSG00000027667,ENSMUSG00000027750,…
GO:BP	regulation of actin cytoskeleton organization	GO:0032956	9.60971e-05	4.01729	372	1365	53	21354	ENSMUSG00000026109,ENSMUSG00000026335,ENSMUSG00000048096,ENSMUSG00000038530,ENSMUSG00000039239,ENSMUSG00000036504,ENSMUSG00000026879,ENSMUSG00000027002,ENSMUSG00000044042,ENSMUSG00000041734,ENSMUSG00000070372,ENSMUSG00000045092,ENSMUSG00000038668,ENSMUSG00000028868,ENSMUSG00000037736,ENSMUSG00000042121,ENSMUSG00000038859,ENSMUSG00000029621,ENSMUSG00000029636,ENSMUSG00000009376,ENSMUSG00000029684,…
GO:BP	cellular macromolecule localization	GO:0070727	0.000106602	3.97223	1812	1365	173	21354	ENSMUSG00000079610,ENSMUSG00000026028,ENSMUSG00000026197,ENSMUSG00000033124,ENSMUSG00000026142,ENSMUSG00000049866,ENSMUSG00000032487,ENSMUSG00000026576,ENSMUSG00000026553,ENSMUSG00000039239,ENSMUSG00000075467,ENSMUSG00000098794,ENSMUSG00000039205,ENSMUSG00000026879,ENSMUSG00000026764,ENSMUSG00000068882,ENSMUSG00000027293,ENSMUSG00000079056,ENSMUSG00000027411,ENSMUSG00000079037,ENSMUSG00000027353,…
GO:BP	embryo development	GO:0009790	0.00011148	3.9528	1179	1365	123	21354	ENSMUSG00000026254,ENSMUSG00000026383,ENSMUSG00000026586,ENSMUSG00000039239,ENSMUSG00000026739,ENSMUSG00000026836,ENSMUSG00000023391,ENSMUSG00000027109,ENSMUSG00000009207,ENSMUSG00000015839,ENSMUSG00000002731,ENSMUSG00000027002,ENSMUSG00000002102,ENSMUSG00000027210,ENSMUSG00000027304,ENSMUSG00000051177,ENSMUSG00000027454,ENSMUSG00000056501,ENSMUSG00000015647,ENSMUSG00000027684,ENSMUSG00000027800,…
GO:BP	transcription, DNA-templated	GO:0006351	0.000114375	3.94167	3504	1365	298	21354	ENSMUSG00000010453,ENSMUSG00000045954,ENSMUSG00000002881,ENSMUSG00000026028,ENSMUSG00000025997,ENSMUSG00000026187,ENSMUSG00000026176,ENSMUSG00000026135,ENSMUSG00000026335,ENSMUSG00000066800,ENSMUSG00000056708,ENSMUSG00000026586,ENSMUSG00000040713,ENSMUSG00000026674,ENSMUSG00000026663,ENSMUSG00000055067,ENSMUSG00000039239,ENSMUSG00000026605,ENSMUSG00000026739,ENSMUSG00000039476,ENSMUSG00000026796,…
GO:BP	response to abiotic stimulus	GO:0009628	0.000116932	3.93207	1180	1365	123	21354	ENSMUSG00000042111,ENSMUSG00000026187,ENSMUSG00000026142,ENSMUSG00000026335,ENSMUSG00000032487,ENSMUSG00000056708,ENSMUSG00000026576,ENSMUSG00000039239,ENSMUSG00000037624,ENSMUSG00000026879,ENSMUSG00000026915,ENSMUSG00000015839,ENSMUSG00000027210,ENSMUSG00000040152,ENSMUSG00000034154,ENSMUSG00000068040,ENSMUSG00000017652,ENSMUSG00000027750,ENSMUSG00000027962,ENSMUSG00000038668,ENSMUSG00000028484,…
GO:BP	regulation of actin filament organization	GO:0110053	0.000120596	3.91867	284	1365	44	21354	ENSMUSG00000026109,ENSMUSG00000048096,ENSMUSG00000038530,ENSMUSG00000026879,ENSMUSG00000027002,ENSMUSG00000044042,ENSMUSG00000041734,ENSMUSG00000070372,ENSMUSG00000045092,ENSMUSG00000038668,ENSMUSG00000028868,ENSMUSG00000037736,ENSMUSG00000042121,ENSMUSG00000038859,ENSMUSG00000029621,ENSMUSG00000029636,ENSMUSG00000009376,ENSMUSG00000029684,ENSMUSG00000033542,ENSMUSG00000079426,ENSMUSG00000030403,…
GO:BP	localization	GO:0051179	0.000143161	3.84417	6190	1365	484	21354	ENSMUSG00000033793,ENSMUSG00000079610,ENSMUSG00000025986,ENSMUSG00000026109,ENSMUSG00000018417,ENSMUSG00000026028,ENSMUSG00000026185,ENSMUSG00000026197,ENSMUSG00000033124,ENSMUSG00000026142,ENSMUSG00000070738,ENSMUSG00000049866,ENSMUSG00000044337,ENSMUSG00000007805,ENSMUSG00000026335,ENSMUSG00000026383,ENSMUSG00000050777,ENSMUSG00000026339,ENSMUSG00000016528,ENSMUSG00000026425,ENSMUSG00000026414,…
GO:BP	protein localization	GO:0008104	0.000150875	3.82138	2538	1365	227	21354	ENSMUSG00000079610,ENSMUSG00000018417,ENSMUSG00000026028,ENSMUSG00000026197,ENSMUSG00000033124,ENSMUSG00000026142,ENSMUSG00000070738,ENSMUSG00000049866,ENSMUSG00000026335,ENSMUSG00000026383,ENSMUSG00000026339,ENSMUSG00000056268,ENSMUSG00000032487,ENSMUSG00000026585,ENSMUSG00000026576,ENSMUSG00000026553,ENSMUSG00000055067,ENSMUSG00000039239,ENSMUSG00000026605,ENSMUSG00000036504,ENSMUSG00000075467,…
GO:BP	positive regulation of metabolic process	GO:0009893	0.000158667	3.79951	3754	1365	315	21354	ENSMUSG00000010453,ENSMUSG00000025986,ENSMUSG00000045954,ENSMUSG00000025997,ENSMUSG00000026187,ENSMUSG00000026135,ENSMUSG00000026142,ENSMUSG00000016528,ENSMUSG00000032487,ENSMUSG00000066800,ENSMUSG00000056708,ENSMUSG00000040423,ENSMUSG00000026586,ENSMUSG00000026674,ENSMUSG00000026663,ENSMUSG00000055067,ENSMUSG00000039239,ENSMUSG00000026739,ENSMUSG00000015092,ENSMUSG00000026922,ENSMUSG00000026917,…
GO:BP	regulation of organelle organization	GO:0033043	0.00017071	3.76774	1188	1365	123	21354	ENSMUSG00000026109,ENSMUSG00000026187,ENSMUSG00000026335,ENSMUSG00000048096,ENSMUSG00000038530,ENSMUSG00000039239,ENSMUSG00000036504,ENSMUSG00000026917,ENSMUSG00000026879,ENSMUSG00000009207,ENSMUSG00000027002,ENSMUSG00000044042,ENSMUSG00000027304,ENSMUSG00000051177,ENSMUSG00000039671,ENSMUSG00000038685,ENSMUSG00000027739,ENSMUSG00000041734,ENSMUSG00000004891,ENSMUSG00000001416,ENSMUSG00000070372,…
GO:BP	phosphorus metabolic process	GO:0006793	0.000175557	3.75558	2924	1365	255	21354	ENSMUSG00000025986,ENSMUSG00000026102,ENSMUSG00000025968,ENSMUSG00000026005,ENSMUSG00000026187,ENSMUSG00000026176,ENSMUSG00000070738,ENSMUSG00000026409,ENSMUSG00000016528,ENSMUSG00000009772,ENSMUSG00000032487,ENSMUSG00000066800,ENSMUSG00000033557,ENSMUSG00000026575,ENSMUSG00000026674,ENSMUSG00000055067,ENSMUSG00000039239,ENSMUSG00000025781,ENSMUSG00000036504,ENSMUSG00000026922,ENSMUSG00000026753,…
GO:BP	regulation of locomotion	GO:0040012	0.000260172	3.58474	1037	1365	110	21354	ENSMUSG00000026109,ENSMUSG00000026185,ENSMUSG00000044337,ENSMUSG00000007805,ENSMUSG00000026383,ENSMUSG00000026425,ENSMUSG00000032487,ENSMUSG00000026674,ENSMUSG00000039239,ENSMUSG00000036504,ENSMUSG00000053475,ENSMUSG00000026836,ENSMUSG00000015839,ENSMUSG00000040152,ENSMUSG00000027200,ENSMUSG00000051177,ENSMUSG00000027276,ENSMUSG00000017652,ENSMUSG00000039671,ENSMUSG00000015647,ENSMUSG00000027750,…
GO:BP	developmental growth	GO:0048589	0.000280946	3.55138	740	1365	85	21354	ENSMUSG00000026383,ENSMUSG00000038530,ENSMUSG00000026674,ENSMUSG00000026494,ENSMUSG00000039239,ENSMUSG00000037624,ENSMUSG00000026879,ENSMUSG00000026827,ENSMUSG00000048482,ENSMUSG00000044042,ENSMUSG00000027304,ENSMUSG00000027200,ENSMUSG00000051177,ENSMUSG00000027454,ENSMUSG00000074676,ENSMUSG00000027750,ENSMUSG00000027832,ENSMUSG00000047824,ENSMUSG00000028108,ENSMUSG00000045092,ENSMUSG00000037062,…
GO:BP	regulation of multicellular organismal process	GO:0051239	0.00039458	3.40387	2773	1365	242	21354	ENSMUSG00000079610,ENSMUSG00000026028,ENSMUSG00000026187,ENSMUSG00000026185,ENSMUSG00000026176,ENSMUSG00000033124,ENSMUSG00000026383,ENSMUSG00000016528,ENSMUSG00000026418,ENSMUSG00000026414,ENSMUSG00000032487,ENSMUSG00000040423,ENSMUSG00000026576,ENSMUSG00000038530,ENSMUSG00000026674,ENSMUSG00000039239,ENSMUSG00000037624,ENSMUSG00000023206,ENSMUSG00000026739,ENSMUSG00000026922,ENSMUSG00000026836,…
GO:BP	skeletal system morphogenesis	GO:0048705	0.000401383	3.39644	237	1365	38	21354	ENSMUSG00000002881,ENSMUSG00000026586,ENSMUSG00000039239,ENSMUSG00000026739,ENSMUSG00000023391,ENSMUSG00000002731,ENSMUSG00000044042,ENSMUSG00000027739,ENSMUSG00000052310,ENSMUSG00000028226,ENSMUSG00000045294,ENSMUSG00000002603,ENSMUSG00000011658,ENSMUSG00000064325,ENSMUSG00000031737,ENSMUSG00000031740,ENSMUSG00000046714,ENSMUSG00000032402,ENSMUSG00000010047,ENSMUSG00000010051,ENSMUSG00000006932,…
GO:BP	mRNA metabolic process	GO:0016071	0.000404937	3.39261	665	1365	78	21354	ENSMUSG00000016528,ENSMUSG00000066800,ENSMUSG00000040423,ENSMUSG00000061136,ENSMUSG00000068882,ENSMUSG00000041975,ENSMUSG00000027177,ENSMUSG00000040383,ENSMUSG00000048222,ENSMUSG00000051177,ENSMUSG00000027551,ENSMUSG00000047213,ENSMUSG00000092607,ENSMUSG00000068823,ENSMUSG00000028382,ENSMUSG00000028484,ENSMUSG00000028609,ENSMUSG00000050188,ENSMUSG00000028790,ENSMUSG00000028741,ENSMUSG00000044221,…
GO:BP	cell motility	GO:0048870	0.000449931	3.34685	1655	1365	158	21354	ENSMUSG00000026109,ENSMUSG00000026185,ENSMUSG00000044337,ENSMUSG00000007805,ENSMUSG00000026383,ENSMUSG00000026425,ENSMUSG00000032487,ENSMUSG00000026674,ENSMUSG00000039239,ENSMUSG00000036504,ENSMUSG00000038987,ENSMUSG00000053475,ENSMUSG00000061136,ENSMUSG00000026836,ENSMUSG00000015839,ENSMUSG00000027002,ENSMUSG00000005087,ENSMUSG00000040152,ENSMUSG00000027200,ENSMUSG00000014361,ENSMUSG00000051177,…
GO:BP	localization of cell	GO:0051674	0.000449931	3.34685	1655	1365	158	21354	ENSMUSG00000026109,ENSMUSG00000026185,ENSMUSG00000044337,ENSMUSG00000007805,ENSMUSG00000026383,ENSMUSG00000026425,ENSMUSG00000032487,ENSMUSG00000026674,ENSMUSG00000039239,ENSMUSG00000036504,ENSMUSG00000038987,ENSMUSG00000053475,ENSMUSG00000061136,ENSMUSG00000026836,ENSMUSG00000015839,ENSMUSG00000027002,ENSMUSG00000005087,ENSMUSG00000040152,ENSMUSG00000027200,ENSMUSG00000014361,ENSMUSG00000051177,…
GO:BP	phosphate-containing compound metabolic process	GO:0006796	0.000450479	3.34633	2901	1365	251	21354	ENSMUSG00000025986,ENSMUSG00000026102,ENSMUSG00000025968,ENSMUSG00000026005,ENSMUSG00000026187,ENSMUSG00000026176,ENSMUSG00000070738,ENSMUSG00000026409,ENSMUSG00000016528,ENSMUSG00000009772,ENSMUSG00000032487,ENSMUSG00000066800,ENSMUSG00000033557,ENSMUSG00000026575,ENSMUSG00000026674,ENSMUSG00000055067,ENSMUSG00000039239,ENSMUSG00000025781,ENSMUSG00000036504,ENSMUSG00000026922,ENSMUSG00000026753,…
GO:BP	positive regulation of cell motility	GO:2000147	0.000486003	3.31336	588	1365	71	21354	ENSMUSG00000026185,ENSMUSG00000044337,ENSMUSG00000007805,ENSMUSG00000026383,ENSMUSG00000032487,ENSMUSG00000026674,ENSMUSG00000039239,ENSMUSG00000036504,ENSMUSG00000053475,ENSMUSG00000026836,ENSMUSG00000015839,ENSMUSG00000040152,ENSMUSG00000027200,ENSMUSG00000017652,ENSMUSG00000027750,ENSMUSG00000045092,ENSMUSG00000038668,ENSMUSG00000052684,ENSMUSG00000028780,ENSMUSG00000042121,ENSMUSG00000037411,…
GO:BP	positive regulation of organelle organization	GO:0010638	0.000507834	3.29428	600	1365	72	21354	ENSMUSG00000026187,ENSMUSG00000048096,ENSMUSG00000026917,ENSMUSG00000026879,ENSMUSG00000009207,ENSMUSG00000027002,ENSMUSG00000044042,ENSMUSG00000027304,ENSMUSG00000051177,ENSMUSG00000038685,ENSMUSG00000041734,ENSMUSG00000004891,ENSMUSG00000001416,ENSMUSG00000037062,ENSMUSG00000038668,ENSMUSG00000028868,ENSMUSG00000029111,ENSMUSG00000037736,ENSMUSG00000036087,ENSMUSG00000029377,ENSMUSG00000032959,…
GO:BP	response to stress	GO:0006950	0.000549933	3.25969	3858	1365	319	21354	ENSMUSG00000026109,ENSMUSG00000026187,ENSMUSG00000033124,ENSMUSG00000026142,ENSMUSG00000044337,ENSMUSG00000026335,ENSMUSG00000026353,ENSMUSG00000026399,ENSMUSG00000016528,ENSMUSG00000009772,ENSMUSG00000026365,ENSMUSG00000032487,ENSMUSG00000066800,ENSMUSG00000056708,ENSMUSG00000026586,ENSMUSG00000026576,ENSMUSG00000026663,ENSMUSG00000026615,ENSMUSG00000039239,ENSMUSG00000037624,ENSMUSG00000047617,…
GO:BP	peptide metabolic process	GO:0006518	0.000563765	3.2489	811	1365	90	21354	ENSMUSG00000025967,ENSMUSG00000026185,ENSMUSG00000026254,ENSMUSG00000026335,ENSMUSG00000040423,ENSMUSG00000026615,ENSMUSG00000026975,ENSMUSG00000015839,ENSMUSG00000027184,ENSMUSG00000040152,ENSMUSG00000027313,ENSMUSG00000079037,ENSMUSG00000027487,ENSMUSG00000027613,ENSMUSG00000047213,ENSMUSG00000004032,ENSMUSG00000033554,ENSMUSG00000028029,ENSMUSG00000028382,ENSMUSG00000028609,ENSMUSG00000028798,…
GO:BP	regulation of cell adhesion	GO:0030155	0.000640538	3.19346	719	1365	82	21354	ENSMUSG00000026383,ENSMUSG00000040423,ENSMUSG00000026585,ENSMUSG00000026494,ENSMUSG00000039239,ENSMUSG00000026739,ENSMUSG00000026786,ENSMUSG00000026879,ENSMUSG00000005087,ENSMUSG00000044042,ENSMUSG00000040152,ENSMUSG00000079037,ENSMUSG00000027276,ENSMUSG00000037820,ENSMUSG00000056501,ENSMUSG00000015647,ENSMUSG00000027750,ENSMUSG00000033767,ENSMUSG00000033721,ENSMUSG00000045092,ENSMUSG00000027962,…
GO:BP	actin filament-based process	GO:0030029	0.000660215	3.18031	802	1365	89	21354	ENSMUSG00000026109,ENSMUSG00000018417,ENSMUSG00000026335,ENSMUSG00000026383,ENSMUSG00000026425,ENSMUSG00000009772,ENSMUSG00000048096,ENSMUSG00000026414,ENSMUSG00000038530,ENSMUSG00000039239,ENSMUSG00000053702,ENSMUSG00000036504,ENSMUSG00000026879,ENSMUSG00000027002,ENSMUSG00000044042,ENSMUSG00000041734,ENSMUSG00000070372,ENSMUSG00000045092,ENSMUSG00000053931,ENSMUSG00000090053,ENSMUSG00000038668,…
GO:BP	movement of cell or subcellular component	GO:0006928	0.000669469	3.17427	2087	1365	190	21354	ENSMUSG00000026109,ENSMUSG00000018417,ENSMUSG00000026028,ENSMUSG00000026185,ENSMUSG00000044337,ENSMUSG00000007805,ENSMUSG00000026383,ENSMUSG00000026425,ENSMUSG00000026414,ENSMUSG00000032487,ENSMUSG00000026585,ENSMUSG00000026674,ENSMUSG00000026494,ENSMUSG00000039239,ENSMUSG00000036504,ENSMUSG00000038987,ENSMUSG00000026879,ENSMUSG00000026764,ENSMUSG00000053475,ENSMUSG00000061136,ENSMUSG00000026836,…
GO:BP	regulation of supramolecular fiber organization	GO:1902903	0.000672619	3.17223	384	1365	52	21354	ENSMUSG00000026109,ENSMUSG00000048096,ENSMUSG00000038530,ENSMUSG00000026879,ENSMUSG00000027002,ENSMUSG00000044042,ENSMUSG00000041734,ENSMUSG00000070372,ENSMUSG00000045092,ENSMUSG00000038668,ENSMUSG00000028868,ENSMUSG00000037736,ENSMUSG00000036087,ENSMUSG00000042121,ENSMUSG00000038859,ENSMUSG00000029621,ENSMUSG00000029636,ENSMUSG00000009376,ENSMUSG00000029684,ENSMUSG00000033542,ENSMUSG00000079426,…
GO:BP	regulation of response to stimulus	GO:0048583	0.000676164	3.16995	3852	1365	318	21354	ENSMUSG00000048234,ENSMUSG00000025986,ENSMUSG00000026187,ENSMUSG00000026185,ENSMUSG00000026197,ENSMUSG00000070738,ENSMUSG00000044337,ENSMUSG00000026399,ENSMUSG00000026418,ENSMUSG00000056268,ENSMUSG00000026365,ENSMUSG00000032487,ENSMUSG00000042671,ENSMUSG00000056708,ENSMUSG00000040423,ENSMUSG00000026586,ENSMUSG00000038530,ENSMUSG00000026663,ENSMUSG00000039239,ENSMUSG00000037624,ENSMUSG00000026739,…
GO:BP	negative regulation of protein metabolic process	GO:0051248	0.000684784	3.16445	1094	1365	113	21354	ENSMUSG00000026185,ENSMUSG00000026176,ENSMUSG00000026254,ENSMUSG00000048126,ENSMUSG00000026315,ENSMUSG00000032487,ENSMUSG00000040423,ENSMUSG00000055067,ENSMUSG00000026615,ENSMUSG00000026917,ENSMUSG00000005087,ENSMUSG00000027184,ENSMUSG00000027177,ENSMUSG00000040152,ENSMUSG00000027313,ENSMUSG00000079037,ENSMUSG00000027487,ENSMUSG00000027613,ENSMUSG00000017734,ENSMUSG00000017307,ENSMUSG00000047213,…
GO:BP	regulation of actin filament-based process	GO:0032970	0.000789695	3.10254	418	1365	55	21354	ENSMUSG00000026109,ENSMUSG00000026335,ENSMUSG00000048096,ENSMUSG00000026414,ENSMUSG00000038530,ENSMUSG00000039239,ENSMUSG00000036504,ENSMUSG00000026879,ENSMUSG00000027002,ENSMUSG00000044042,ENSMUSG00000041734,ENSMUSG00000070372,ENSMUSG00000045092,ENSMUSG00000038668,ENSMUSG00000028868,ENSMUSG00000037736,ENSMUSG00000042121,ENSMUSG00000038859,ENSMUSG00000029621,ENSMUSG00000029636,ENSMUSG00000009376,…
GO:BP	cellular amide metabolic process	GO:0043603	0.000802898	3.09534	1048	1365	109	21354	ENSMUSG00000025967,ENSMUSG00000026185,ENSMUSG00000026254,ENSMUSG00000026335,ENSMUSG00000040423,ENSMUSG00000026615,ENSMUSG00000026975,ENSMUSG00000015839,ENSMUSG00000027184,ENSMUSG00000040152,ENSMUSG00000027313,ENSMUSG00000079037,ENSMUSG00000027487,ENSMUSG00000027613,ENSMUSG00000017307,ENSMUSG00000047213,ENSMUSG00000004032,ENSMUSG00000033554,ENSMUSG00000050931,ENSMUSG00000028029,ENSMUSG00000028382,…
GO:BP	regulation of cytoskeleton organization	GO:0051493	0.000848239	3.07148	540	1365	66	21354	ENSMUSG00000026109,ENSMUSG00000026335,ENSMUSG00000048096,ENSMUSG00000038530,ENSMUSG00000039239,ENSMUSG00000036504,ENSMUSG00000026879,ENSMUSG00000027002,ENSMUSG00000044042,ENSMUSG00000041734,ENSMUSG00000004891,ENSMUSG00000070372,ENSMUSG00000045092,ENSMUSG00000038668,ENSMUSG00000028868,ENSMUSG00000037736,ENSMUSG00000036087,ENSMUSG00000042121,ENSMUSG00000038859,ENSMUSG00000029621,ENSMUSG00000029636,…
GO:BP	biological adhesion	GO:0022610	0.000879402	3.05581	1389	1365	136	21354	ENSMUSG00000026109,ENSMUSG00000044337,ENSMUSG00000048126,ENSMUSG00000026315,ENSMUSG00000026383,ENSMUSG00000026425,ENSMUSG00000026365,ENSMUSG00000040423,ENSMUSG00000026585,ENSMUSG00000026576,ENSMUSG00000026494,ENSMUSG00000039239,ENSMUSG00000026739,ENSMUSG00000026786,ENSMUSG00000039787,ENSMUSG00000026879,ENSMUSG00000053475,ENSMUSG00000026836,ENSMUSG00000005087,ENSMUSG00000044042,ENSMUSG00000040152,…
GO:BP	locomotion	GO:0040011	0.000937668	3.02795	1845	1365	171	21354	ENSMUSG00000026109,ENSMUSG00000026185,ENSMUSG00000044337,ENSMUSG00000007805,ENSMUSG00000026383,ENSMUSG00000026425,ENSMUSG00000032487,ENSMUSG00000026674,ENSMUSG00000039239,ENSMUSG00000036504,ENSMUSG00000038987,ENSMUSG00000026764,ENSMUSG00000053475,ENSMUSG00000061136,ENSMUSG00000026836,ENSMUSG00000015839,ENSMUSG00000027002,ENSMUSG00000005087,ENSMUSG00000048482,ENSMUSG00000040152,ENSMUSG00000027200,…
GO:BP	carbohydrate derivative metabolic process	GO:1901135	0.000957271	3.01897	978	1365	103	21354	ENSMUSG00000026028,ENSMUSG00000026005,ENSMUSG00000032997,ENSMUSG00000026409,ENSMUSG00000033557,ENSMUSG00000026575,ENSMUSG00000038936,ENSMUSG00000025781,ENSMUSG00000026827,ENSMUSG00000026839,ENSMUSG00000049922,ENSMUSG00000005087,ENSMUSG00000074916,ENSMUSG00000074890,ENSMUSG00000074797,ENSMUSG00000051177,ENSMUSG00000038383,ENSMUSG00000027613,ENSMUSG00000017307,ENSMUSG00000036632,ENSMUSG00000027832,…
GO:BP	regulation of cellular component movement	GO:0051270	0.000981326	3.00819	1077	1365	111	21354	ENSMUSG00000026109,ENSMUSG00000026185,ENSMUSG00000044337,ENSMUSG00000007805,ENSMUSG00000026383,ENSMUSG00000026425,ENSMUSG00000026414,ENSMUSG00000032487,ENSMUSG00000026674,ENSMUSG00000039239,ENSMUSG00000036504,ENSMUSG00000053475,ENSMUSG00000026836,ENSMUSG00000015839,ENSMUSG00000040152,ENSMUSG00000027200,ENSMUSG00000051177,ENSMUSG00000027276,ENSMUSG00000017652,ENSMUSG00000039671,ENSMUSG00000015647,…
GO:BP	positive regulation of cell migration	GO:0030335	0.000998281	3.00075	565	1365	68	21354	ENSMUSG00000026185,ENSMUSG00000044337,ENSMUSG00000007805,ENSMUSG00000026383,ENSMUSG00000032487,ENSMUSG00000026674,ENSMUSG00000039239,ENSMUSG00000053475,ENSMUSG00000026836,ENSMUSG00000015839,ENSMUSG00000040152,ENSMUSG00000027200,ENSMUSG00000017652,ENSMUSG00000027750,ENSMUSG00000045092,ENSMUSG00000038668,ENSMUSG00000052684,ENSMUSG00000028780,ENSMUSG00000042121,ENSMUSG00000037411,ENSMUSG00000009376,…
GO:BP	intracellular transport	GO:0046907	0.00105136	2.97825	1419	1365	138	21354	ENSMUSG00000018417,ENSMUSG00000026028,ENSMUSG00000026197,ENSMUSG00000026142,ENSMUSG00000049866,ENSMUSG00000026339,ENSMUSG00000026414,ENSMUSG00000056268,ENSMUSG00000032487,ENSMUSG00000026553,ENSMUSG00000025781,ENSMUSG00000075467,ENSMUSG00000098794,ENSMUSG00000026764,ENSMUSG00000068882,ENSMUSG00000002733,ENSMUSG00000027293,ENSMUSG00000079056,ENSMUSG00000027411,ENSMUSG00000079037,ENSMUSG00000068040,…
GO:BP	regulation of intracellular signal transduction	GO:1902531	0.00106634	2.9721	1574	1365	150	21354	ENSMUSG00000048234,ENSMUSG00000026185,ENSMUSG00000070738,ENSMUSG00000044337,ENSMUSG00000032487,ENSMUSG00000040423,ENSMUSG00000039239,ENSMUSG00000015839,ENSMUSG00000002731,ENSMUSG00000063235,ENSMUSG00000027230,ENSMUSG00000005087,ENSMUSG00000027177,ENSMUSG00000040152,ENSMUSG00000079037,ENSMUSG00000051177,ENSMUSG00000037820,ENSMUSG00000017652,ENSMUSG00000027560,ENSMUSG00000027684,ENSMUSG00000034317,…
GO:BP	regulation of developmental process	GO:0050793	0.00108745	2.96359	2602	1365	227	21354	ENSMUSG00000026123,ENSMUSG00000002881,ENSMUSG00000026028,ENSMUSG00000026187,ENSMUSG00000026185,ENSMUSG00000026176,ENSMUSG00000007805,ENSMUSG00000032487,ENSMUSG00000040423,ENSMUSG00000026586,ENSMUSG00000038530,ENSMUSG00000026674,ENSMUSG00000039239,ENSMUSG00000037624,ENSMUSG00000026605,ENSMUSG00000023206,ENSMUSG00000061136,ENSMUSG00000026836,ENSMUSG00000023391,ENSMUSG00000009207,ENSMUSG00000015839,…
GO:BP	positive regulation of supramolecular fiber organization	GO:1902905	0.00112893	2.94733	208	1365	34	21354	ENSMUSG00000048096,ENSMUSG00000026879,ENSMUSG00000027002,ENSMUSG00000044042,ENSMUSG00000041734,ENSMUSG00000038668,ENSMUSG00000028868,ENSMUSG00000037736,ENSMUSG00000036087,ENSMUSG00000038859,ENSMUSG00000029621,ENSMUSG00000029636,ENSMUSG00000009376,ENSMUSG00000029684,ENSMUSG00000033542,ENSMUSG00000079426,ENSMUSG00000030403,ENSMUSG00000039043,ENSMUSG00000030562,ENSMUSG00000015957,ENSMUSG00000031078,…
GO:BP	supramolecular fiber organization	GO:0097435	0.0011385	2.94367	729	1365	82	21354	ENSMUSG00000026109,ENSMUSG00000018417,ENSMUSG00000048096,ENSMUSG00000026414,ENSMUSG00000038530,ENSMUSG00000026674,ENSMUSG00000039239,ENSMUSG00000053702,ENSMUSG00000026879,ENSMUSG00000027002,ENSMUSG00000044042,ENSMUSG00000041734,ENSMUSG00000070372,ENSMUSG00000045092,ENSMUSG00000090053,ENSMUSG00000038668,ENSMUSG00000028678,ENSMUSG00000028641,ENSMUSG00000047945,ENSMUSG00000028868,ENSMUSG00000029003,…
GO:BP	actin filament organization	GO:0007015	0.00118482	2.92635	445	1365	57	21354	ENSMUSG00000026109,ENSMUSG00000018417,ENSMUSG00000048096,ENSMUSG00000026414,ENSMUSG00000038530,ENSMUSG00000053702,ENSMUSG00000026879,ENSMUSG00000027002,ENSMUSG00000044042,ENSMUSG00000041734,ENSMUSG00000070372,ENSMUSG00000045092,ENSMUSG00000090053,ENSMUSG00000038668,ENSMUSG00000047945,ENSMUSG00000028868,ENSMUSG00000029003,ENSMUSG00000037736,ENSMUSG00000004530,ENSMUSG00000042121,ENSMUSG00000036718,…
GO:BP	positive regulation of locomotion	GO:0040017	0.00119639	2.92213	602	1365	71	21354	ENSMUSG00000026185,ENSMUSG00000044337,ENSMUSG00000007805,ENSMUSG00000026383,ENSMUSG00000032487,ENSMUSG00000026674,ENSMUSG00000039239,ENSMUSG00000036504,ENSMUSG00000053475,ENSMUSG00000026836,ENSMUSG00000015839,ENSMUSG00000040152,ENSMUSG00000027200,ENSMUSG00000017652,ENSMUSG00000027750,ENSMUSG00000045092,ENSMUSG00000038668,ENSMUSG00000052684,ENSMUSG00000028780,ENSMUSG00000042121,ENSMUSG00000037411,…
GO:BP	cellular protein-containing complex assembly	GO:0034622	0.00132393	2.87814	997	1365	104	21354	ENSMUSG00000042111,ENSMUSG00000026187,ENSMUSG00000048096,ENSMUSG00000055067,ENSMUSG00000026879,ENSMUSG00000027018,ENSMUSG00000027002,ENSMUSG00000002102,ENSMUSG00000044042,ENSMUSG00000068040,ENSMUSG00000074671,ENSMUSG00000027613,ENSMUSG00000027637,ENSMUSG00000027673,ENSMUSG00000041734,ENSMUSG00000070372,ENSMUSG00000045328,ENSMUSG00000028318,ENSMUSG00000028484,ENSMUSG00000057236,ENSMUSG00000028798,…
GO:BP	negative regulation of nucleobase-containing compound metabolic process	GO:0045934	0.00138276	2.85925	1646	1365	155	21354	ENSMUSG00000002881,ENSMUSG00000026187,ENSMUSG00000016528,ENSMUSG00000026586,ENSMUSG00000037624,ENSMUSG00000026605,ENSMUSG00000026739,ENSMUSG00000026796,ENSMUSG00000066798,ENSMUSG00000027018,ENSMUSG00000023391,ENSMUSG00000027109,ENSMUSG00000027230,ENSMUSG00000027177,ENSMUSG00000034278,ENSMUSG00000027304,ENSMUSG00000079056,ENSMUSG00000051177,ENSMUSG00000074676,ENSMUSG00000056941,ENSMUSG00000038533,…
GO:BP	amide biosynthetic process	GO:0043604	0.00139194	2.85638	780	1365	86	21354	ENSMUSG00000025967,ENSMUSG00000026185,ENSMUSG00000026254,ENSMUSG00000026335,ENSMUSG00000040423,ENSMUSG00000026615,ENSMUSG00000026975,ENSMUSG00000015839,ENSMUSG00000027184,ENSMUSG00000040152,ENSMUSG00000027487,ENSMUSG00000027613,ENSMUSG00000047213,ENSMUSG00000033554,ENSMUSG00000050931,ENSMUSG00000028029,ENSMUSG00000028382,ENSMUSG00000028609,ENSMUSG00000028798,ENSMUSG00000028790,ENSMUSG00000028936,…
GO:BP	positive regulation of cellular component movement	GO:0051272	0.00144284	2.84078	605	1365	71	21354	ENSMUSG00000026185,ENSMUSG00000044337,ENSMUSG00000007805,ENSMUSG00000026383,ENSMUSG00000032487,ENSMUSG00000026674,ENSMUSG00000039239,ENSMUSG00000036504,ENSMUSG00000053475,ENSMUSG00000026836,ENSMUSG00000015839,ENSMUSG00000040152,ENSMUSG00000027200,ENSMUSG00000017652,ENSMUSG00000027750,ENSMUSG00000045092,ENSMUSG00000038668,ENSMUSG00000052684,ENSMUSG00000028780,ENSMUSG00000042121,ENSMUSG00000037411,…
GO:BP	response to oxygen levels	GO:0070482	0.00150492	2.82249	362	1365	49	21354	ENSMUSG00000042111,ENSMUSG00000026335,ENSMUSG00000032487,ENSMUSG00000026576,ENSMUSG00000039239,ENSMUSG00000037624,ENSMUSG00000015839,ENSMUSG00000068040,ENSMUSG00000027750,ENSMUSG00000027962,ENSMUSG00000038668,ENSMUSG00000019055,ENSMUSG00000005374,ENSMUSG00000029838,ENSMUSG00000004655,ENSMUSG00000049001,ENSMUSG00000030102,ENSMUSG00000061353,ENSMUSG00000004264,ENSMUSG00000002603,ENSMUSG00000063229,…
GO:BP	cell adhesion	GO:0007155	0.00151932	2.81835	1377	1365	134	21354	ENSMUSG00000026109,ENSMUSG00000044337,ENSMUSG00000048126,ENSMUSG00000026315,ENSMUSG00000026383,ENSMUSG00000026425,ENSMUSG00000026365,ENSMUSG00000040423,ENSMUSG00000026585,ENSMUSG00000026576,ENSMUSG00000026494,ENSMUSG00000039239,ENSMUSG00000026739,ENSMUSG00000026786,ENSMUSG00000039787,ENSMUSG00000026879,ENSMUSG00000053475,ENSMUSG00000026836,ENSMUSG00000005087,ENSMUSG00000044042,ENSMUSG00000040152,…
GO:BP	cellular response to chemical stimulus	GO:0070887	0.00153663	2.81343	3111	1365	263	21354	ENSMUSG00000042111,ENSMUSG00000048234,ENSMUSG00000026187,ENSMUSG00000026185,ENSMUSG00000026142,ENSMUSG00000044337,ENSMUSG00000026383,ENSMUSG00000016528,ENSMUSG00000032487,ENSMUSG00000042671,ENSMUSG00000040423,ENSMUSG00000038530,ENSMUSG00000026663,ENSMUSG00000055067,ENSMUSG00000026615,ENSMUSG00000039239,ENSMUSG00000037624,ENSMUSG00000023206,ENSMUSG00000026739,ENSMUSG00000036504,ENSMUSG00000026879,…
GO:BP	regulation of cellular amide metabolic process	GO:0034248	0.00155894	2.80717	416	1365	54	21354	ENSMUSG00000026185,ENSMUSG00000026254,ENSMUSG00000040423,ENSMUSG00000026615,ENSMUSG00000026975,ENSMUSG00000015839,ENSMUSG00000027184,ENSMUSG00000040152,ENSMUSG00000079037,ENSMUSG00000027487,ENSMUSG00000027613,ENSMUSG00000047213,ENSMUSG00000033554,ENSMUSG00000028382,ENSMUSG00000028609,ENSMUSG00000028790,ENSMUSG00000028936,ENSMUSG00000025746,ENSMUSG00000025747,ENSMUSG00000058558,ENSMUSG00000041939,…
GO:BP	establishment of protein localization	GO:0045184	0.00206771	2.68451	1749	1365	162	21354	ENSMUSG00000018417,ENSMUSG00000026028,ENSMUSG00000026197,ENSMUSG00000033124,ENSMUSG00000026142,ENSMUSG00000070738,ENSMUSG00000049866,ENSMUSG00000026335,ENSMUSG00000026383,ENSMUSG00000026339,ENSMUSG00000056268,ENSMUSG00000032487,ENSMUSG00000026553,ENSMUSG00000055067,ENSMUSG00000039239,ENSMUSG00000026605,ENSMUSG00000036504,ENSMUSG00000075467,ENSMUSG00000098794,ENSMUSG00000038740,ENSMUSG00000026764,…
GO:BP	negative regulation of cellular protein metabolic process	GO:0032269	0.00210221	2.67732	1044	1365	107	21354	ENSMUSG00000026185,ENSMUSG00000026176,ENSMUSG00000026254,ENSMUSG00000048126,ENSMUSG00000026315,ENSMUSG00000032487,ENSMUSG00000040423,ENSMUSG00000055067,ENSMUSG00000026615,ENSMUSG00000026917,ENSMUSG00000005087,ENSMUSG00000027184,ENSMUSG00000027177,ENSMUSG00000040152,ENSMUSG00000027313,ENSMUSG00000079037,ENSMUSG00000027487,ENSMUSG00000027613,ENSMUSG00000017734,ENSMUSG00000047213,ENSMUSG00000041734,…
GO:BP	regulation of cellular component biogenesis	GO:0044087	0.0022202	2.65361	971	1365	101	21354	ENSMUSG00000026109,ENSMUSG00000026187,ENSMUSG00000026383,ENSMUSG00000048096,ENSMUSG00000026879,ENSMUSG00000027002,ENSMUSG00000002102,ENSMUSG00000048482,ENSMUSG00000044042,ENSMUSG00000039671,ENSMUSG00000038685,ENSMUSG00000041734,ENSMUSG00000070372,ENSMUSG00000045092,ENSMUSG00000037062,ENSMUSG00000038668,ENSMUSG00000028868,ENSMUSG00000040945,ENSMUSG00000006445,ENSMUSG00000045302,ENSMUSG00000037736,…
GO:BP	embryonic cranial skeleton morphogenesis	GO:0048701	0.00229121	2.63994	47	1365	14	21354	ENSMUSG00000026586,ENSMUSG00000039239,ENSMUSG00000023391,ENSMUSG00000052310,ENSMUSG00000028226,ENSMUSG00000011658,ENSMUSG00000031737,ENSMUSG00000046714,ENSMUSG00000032402,ENSMUSG00000040675,ENSMUSG00000034612,ENSMUSG00000035799,ENSMUSG00000021253,ENSMUSG00000024134
GO:BP	positive regulation of RNA metabolic process	GO:0051254	0.00239176	2.62128	1740	1365	161	21354	ENSMUSG00000010453,ENSMUSG00000045954,ENSMUSG00000025997,ENSMUSG00000026135,ENSMUSG00000066800,ENSMUSG00000056708,ENSMUSG00000040423,ENSMUSG00000026586,ENSMUSG00000026663,ENSMUSG00000055067,ENSMUSG00000039239,ENSMUSG00000015092,ENSMUSG00000026796,ENSMUSG00000026836,ENSMUSG00000023391,ENSMUSG00000027109,ENSMUSG00000015839,ENSMUSG00000002102,ENSMUSG00000027230,ENSMUSG00000027210,ENSMUSG00000034154,…
GO:BP	positive regulation of nucleic acid-templated transcription	GO:1903508	0.00248269	2.60508	1636	1365	153	21354	ENSMUSG00000010453,ENSMUSG00000045954,ENSMUSG00000025997,ENSMUSG00000026135,ENSMUSG00000066800,ENSMUSG00000056708,ENSMUSG00000026586,ENSMUSG00000026663,ENSMUSG00000055067,ENSMUSG00000039239,ENSMUSG00000015092,ENSMUSG00000026796,ENSMUSG00000026836,ENSMUSG00000023391,ENSMUSG00000027109,ENSMUSG00000015839,ENSMUSG00000002102,ENSMUSG00000027230,ENSMUSG00000027210,ENSMUSG00000034154,ENSMUSG00000051177,…
GO:BP	positive regulation of RNA biosynthetic process	GO:1902680	0.00257332	2.58951	1637	1365	153	21354	ENSMUSG00000010453,ENSMUSG00000045954,ENSMUSG00000025997,ENSMUSG00000026135,ENSMUSG00000066800,ENSMUSG00000056708,ENSMUSG00000026586,ENSMUSG00000026663,ENSMUSG00000055067,ENSMUSG00000039239,ENSMUSG00000015092,ENSMUSG00000026796,ENSMUSG00000026836,ENSMUSG00000023391,ENSMUSG00000027109,ENSMUSG00000015839,ENSMUSG00000002102,ENSMUSG00000027230,ENSMUSG00000027210,ENSMUSG00000034154,ENSMUSG00000051177,…
GO:BP	Golgi vesicle transport	GO:0048193	0.00265593	2.57578	265	1365	39	21354	ENSMUSG00000018417,ENSMUSG00000026339,ENSMUSG00000026553,ENSMUSG00000045503,ENSMUSG00000090996,ENSMUSG00000027739,ENSMUSG00000045294,ENSMUSG00000045302,ENSMUSG00000029390,ENSMUSG00000079111,ENSMUSG00000025607,ENSMUSG00000073002,ENSMUSG00000030058,ENSMUSG00000030298,ENSMUSG00000002043,ENSMUSG00000002778,ENSMUSG00000002395,ENSMUSG00000031684,ENSMUSG00000031916,ENSMUSG00000031950,ENSMUSG00000032112,…
GO:BP	cell death	GO:0008219	0.00266607	2.57413	2170	1365	193	21354	ENSMUSG00000025986,ENSMUSG00000025968,ENSMUSG00000026142,ENSMUSG00000044337,ENSMUSG00000007805,ENSMUSG00000009772,ENSMUSG00000032487,ENSMUSG00000026585,ENSMUSG00000026663,ENSMUSG00000039239,ENSMUSG00000037624,ENSMUSG00000026739,ENSMUSG00000026796,ENSMUSG00000026879,ENSMUSG00000026836,ENSMUSG00000015839,ENSMUSG00000002731,ENSMUSG00000063235,ENSMUSG00000027230,ENSMUSG00000005087,ENSMUSG00000027177,…
GO:BP	sensory organ development	GO:0007423	0.00310241	2.5083	606	1365	70	21354	ENSMUSG00000016528,ENSMUSG00000026365,ENSMUSG00000026586,ENSMUSG00000026663,ENSMUSG00000039239,ENSMUSG00000037624,ENSMUSG00000026827,ENSMUSG00000023391,ENSMUSG00000027109,ENSMUSG00000002731,ENSMUSG00000075012,ENSMUSG00000048482,ENSMUSG00000027210,ENSMUSG00000014361,ENSMUSG00000027276,ENSMUSG00000004891,ENSMUSG00000047824,ENSMUSG00000052684,ENSMUSG00000066043,ENSMUSG00000006445,ENSMUSG00000028949,…
GO:BP	cartilage development	GO:0051216	0.00354766	2.45006	199	1365	32	21354	ENSMUSG00000026586,ENSMUSG00000039239,ENSMUSG00000023391,ENSMUSG00000009207,ENSMUSG00000005087,ENSMUSG00000028108,ENSMUSG00000025747,ENSMUSG00000029122,ENSMUSG00000030218,ENSMUSG00000002603,ENSMUSG00000063065,ENSMUSG00000055435,ENSMUSG00000031993,ENSMUSG00000032402,ENSMUSG00000010047,ENSMUSG00000010051,ENSMUSG00000006932,ENSMUSG00000034612,ENSMUSG00000036446,ENSMUSG00000020467,ENSMUSG00000001506,…
GO:BP	regulation of catalytic activity	GO:0050790	0.00387911	2.41127	2277	1365	200	21354	ENSMUSG00000025986,ENSMUSG00000026187,ENSMUSG00000048126,ENSMUSG00000026315,ENSMUSG00000026399,ENSMUSG00000026425,ENSMUSG00000026414,ENSMUSG00000056268,ENSMUSG00000032487,ENSMUSG00000042671,ENSMUSG00000026576,ENSMUSG00000038530,ENSMUSG00000026674,ENSMUSG00000055067,ENSMUSG00000039239,ENSMUSG00000026739,ENSMUSG00000036504,ENSMUSG00000026879,ENSMUSG00000002731,ENSMUSG00000005087,ENSMUSG00000027177,…
GO:BP	peptidyl-lysine modification	GO:0018205	0.00399932	2.39801	385	1365	50	21354	ENSMUSG00000010453,ENSMUSG00000055067,ENSMUSG00000026739,ENSMUSG00000026917,ENSMUSG00000041975,ENSMUSG00000027018,ENSMUSG00000027304,ENSMUSG00000037820,ENSMUSG00000027569,ENSMUSG00000027684,ENSMUSG00000047824,ENSMUSG00000040943,ENSMUSG00000036822,ENSMUSG00000028899,ENSMUSG00000019055,ENSMUSG00000029111,ENSMUSG00000029265,ENSMUSG00000057103,ENSMUSG00000034639,ENSMUSG00000034269,ENSMUSG00000001632,…
GO:BP	intra-Golgi vesicle-mediated transport	GO:0006891	0.00412374	2.38471	25	1365	10	21354	ENSMUSG00000026553,ENSMUSG00000027739,ENSMUSG00000025607,ENSMUSG00000030058,ENSMUSG00000031916,ENSMUSG00000031950,ENSMUSG00000034187,ENSMUSG00000018661,ENSMUSG00000021192,ENSMUSG00000024983
GO:BP	epithelium development	GO:0060429	0.00423908	2.37273	1173	1365	116	21354	ENSMUSG00000026109,ENSMUSG00000026185,ENSMUSG00000026383,ENSMUSG00000026365,ENSMUSG00000032487,ENSMUSG00000026494,ENSMUSG00000039239,ENSMUSG00000026739,ENSMUSG00000026836,ENSMUSG00000027002,ENSMUSG00000005087,ENSMUSG00000048482,ENSMUSG00000044042,ENSMUSG00000051177,ENSMUSG00000027276,ENSMUSG00000038533,ENSMUSG00000037820,ENSMUSG00000056501,ENSMUSG00000015647,ENSMUSG00000027684,ENSMUSG00000047824,…
GO:BP	macromolecule localization	GO:0033036	0.00446188	2.35048	2984	1365	251	21354	ENSMUSG00000079610,ENSMUSG00000018417,ENSMUSG00000026028,ENSMUSG00000026197,ENSMUSG00000033124,ENSMUSG00000026142,ENSMUSG00000070738,ENSMUSG00000049866,ENSMUSG00000026335,ENSMUSG00000026383,ENSMUSG00000026339,ENSMUSG00000056268,ENSMUSG00000032487,ENSMUSG00000026585,ENSMUSG00000026576,ENSMUSG00000026553,ENSMUSG00000055067,ENSMUSG00000026615,ENSMUSG00000039239,ENSMUSG00000026605,ENSMUSG00000036504,…
GO:BP	cytoskeleton organization	GO:0007010	0.00468516	2.32928	1406	1365	134	21354	ENSMUSG00000026109,ENSMUSG00000018417,ENSMUSG00000026335,ENSMUSG00000026383,ENSMUSG00000026425,ENSMUSG00000009772,ENSMUSG00000048096,ENSMUSG00000026414,ENSMUSG00000038530,ENSMUSG00000039239,ENSMUSG00000053702,ENSMUSG00000036504,ENSMUSG00000026857,ENSMUSG00000038987,ENSMUSG00000026879,ENSMUSG00000061136,ENSMUSG00000027002,ENSMUSG00000044042,ENSMUSG00000034154,ENSMUSG00000027475,ENSMUSG00000041734,…
GO:BP	positive regulation of cytoskeleton organization	GO:0051495	0.00478809	2.31984	231	1365	35	21354	ENSMUSG00000048096,ENSMUSG00000026879,ENSMUSG00000027002,ENSMUSG00000044042,ENSMUSG00000041734,ENSMUSG00000004891,ENSMUSG00000038668,ENSMUSG00000028868,ENSMUSG00000037736,ENSMUSG00000036087,ENSMUSG00000038859,ENSMUSG00000029621,ENSMUSG00000029636,ENSMUSG00000009376,ENSMUSG00000029684,ENSMUSG00000033542,ENSMUSG00000079426,ENSMUSG00000030403,ENSMUSG00000039043,ENSMUSG00000030562,ENSMUSG00000015957,…
GO:BP	nitrogen compound transport	GO:0071705	0.00516473	2.28695	2070	1365	184	21354	ENSMUSG00000018417,ENSMUSG00000026028,ENSMUSG00000026197,ENSMUSG00000033124,ENSMUSG00000026142,ENSMUSG00000070738,ENSMUSG00000049866,ENSMUSG00000026335,ENSMUSG00000026339,ENSMUSG00000056268,ENSMUSG00000032487,ENSMUSG00000038530,ENSMUSG00000026553,ENSMUSG00000039239,ENSMUSG00000026605,ENSMUSG00000036504,ENSMUSG00000075467,ENSMUSG00000098794,ENSMUSG00000038740,ENSMUSG00000026764,ENSMUSG00000068882,…
GO:BP	cellular developmental process	GO:0048869	0.00521596	2.28267	4483	1365	356	21354	ENSMUSG00000026123,ENSMUSG00000026109,ENSMUSG00000002881,ENSMUSG00000026028,ENSMUSG00000051344,ENSMUSG00000026187,ENSMUSG00000026185,ENSMUSG00000026176,ENSMUSG00000026142,ENSMUSG00000044337,ENSMUSG00000007805,ENSMUSG00000026383,ENSMUSG00000026425,ENSMUSG00000026414,ENSMUSG00000026365,ENSMUSG00000032487,ENSMUSG00000066800,ENSMUSG00000040423,ENSMUSG00000026586,ENSMUSG00000038530,ENSMUSG00000026674,…
GO:BP	negative regulation of RNA metabolic process	GO:0051253	0.00624122	2.20473	1544	1365	144	21354	ENSMUSG00000002881,ENSMUSG00000026187,ENSMUSG00000016528,ENSMUSG00000026586,ENSMUSG00000026605,ENSMUSG00000026739,ENSMUSG00000026796,ENSMUSG00000066798,ENSMUSG00000027018,ENSMUSG00000023391,ENSMUSG00000027109,ENSMUSG00000027230,ENSMUSG00000027177,ENSMUSG00000034278,ENSMUSG00000027304,ENSMUSG00000079056,ENSMUSG00000051177,ENSMUSG00000074676,ENSMUSG00000056941,ENSMUSG00000038533,ENSMUSG00000035877,…
GO:BP	mesenchymal cell differentiation	GO:0048762	0.00643055	2.19175	224	1365	34	21354	ENSMUSG00000026383,ENSMUSG00000039239,ENSMUSG00000026836,ENSMUSG00000027200,ENSMUSG00000027276,ENSMUSG00000015647,ENSMUSG00000066043,ENSMUSG00000029003,ENSMUSG00000028780,ENSMUSG00000025746,ENSMUSG00000004530,ENSMUSG00000002603,ENSMUSG00000011658,ENSMUSG00000015957,ENSMUSG00000063065,ENSMUSG00000030782,ENSMUSG00000085795,ENSMUSG00000046714,ENSMUSG00000032402,ENSMUSG00000006932,ENSMUSG00000050953,…
GO:BP	negative regulation of transcription, DNA-templated	GO:0045892	0.00655789	2.18324	1415	1365	134	21354	ENSMUSG00000002881,ENSMUSG00000026187,ENSMUSG00000026586,ENSMUSG00000026605,ENSMUSG00000026739,ENSMUSG00000026796,ENSMUSG00000066798,ENSMUSG00000027018,ENSMUSG00000023391,ENSMUSG00000027109,ENSMUSG00000027230,ENSMUSG00000027177,ENSMUSG00000034278,ENSMUSG00000027304,ENSMUSG00000079056,ENSMUSG00000051177,ENSMUSG00000074676,ENSMUSG00000056941,ENSMUSG00000038533,ENSMUSG00000035877,ENSMUSG00000056501,…
GO:BP	embryonic organ development	GO:0048568	0.00675436	2.17042	481	1365	58	21354	ENSMUSG00000026586,ENSMUSG00000039239,ENSMUSG00000026739,ENSMUSG00000026836,ENSMUSG00000023391,ENSMUSG00000027109,ENSMUSG00000002731,ENSMUSG00000027002,ENSMUSG00000056501,ENSMUSG00000004891,ENSMUSG00000052310,ENSMUSG00000027962,ENSMUSG00000028226,ENSMUSG00000066043,ENSMUSG00000007872,ENSMUSG00000006445,ENSMUSG00000045294,ENSMUSG00000032867,ENSMUSG00000029390,ENSMUSG00000061436,ENSMUSG00000002603,…
GO:BP	positive regulation of epithelial to mesenchymal transition	GO:0010718	0.00681107	2.16678	51	1365	14	21354	ENSMUSG00000039239,ENSMUSG00000026836,ENSMUSG00000027276,ENSMUSG00000025746,ENSMUSG00000002603,ENSMUSG00000030782,ENSMUSG00000085795,ENSMUSG00000032402,ENSMUSG00000006932,ENSMUSG00000001506,ENSMUSG00000035799,ENSMUSG00000021253,ENSMUSG00000050295,ENSMUSG00000024515
GO:BP	cell cycle	GO:0007049	0.00686297	2.16349	1718	1365	157	21354	ENSMUSG00000026176,ENSMUSG00000032487,ENSMUSG00000039239,ENSMUSG00000026605,ENSMUSG00000026857,ENSMUSG00000026753,ENSMUSG00000061136,ENSMUSG00000026836,ENSMUSG00000027210,ENSMUSG00000040152,ENSMUSG00000034154,ENSMUSG00000034906,ENSMUSG00000027353,ENSMUSG00000051177,ENSMUSG00000027454,ENSMUSG00000027475,ENSMUSG00000027487,ENSMUSG00000038685,ENSMUSG00000027552,ENSMUSG00000027684,ENSMUSG00000004891,…
GO:BP	peptide biosynthetic process	GO:0043043	0.00697268	2.1566	667	1365	74	21354	ENSMUSG00000025967,ENSMUSG00000026185,ENSMUSG00000026254,ENSMUSG00000040423,ENSMUSG00000026615,ENSMUSG00000026975,ENSMUSG00000015839,ENSMUSG00000027184,ENSMUSG00000040152,ENSMUSG00000027487,ENSMUSG00000027613,ENSMUSG00000047213,ENSMUSG00000033554,ENSMUSG00000028029,ENSMUSG00000028382,ENSMUSG00000028609,ENSMUSG00000028798,ENSMUSG00000028790,ENSMUSG00000028936,ENSMUSG00000025746,ENSMUSG00000025747,…
GO:BP	regulation of translation	GO:0006417	0.0076505	2.11631	361	1365	47	21354	ENSMUSG00000026185,ENSMUSG00000026254,ENSMUSG00000040423,ENSMUSG00000026615,ENSMUSG00000026975,ENSMUSG00000027184,ENSMUSG00000040152,ENSMUSG00000027487,ENSMUSG00000027613,ENSMUSG00000047213,ENSMUSG00000033554,ENSMUSG00000028382,ENSMUSG00000028609,ENSMUSG00000028790,ENSMUSG00000028936,ENSMUSG00000025746,ENSMUSG00000025747,ENSMUSG00000058558,ENSMUSG00000041939,ENSMUSG00000029390,ENSMUSG00000031668,…
GO:BP	ameboidal-type cell migration	GO:0001667	0.00823317	2.08443	439	1365	54	21354	ENSMUSG00000026383,ENSMUSG00000026425,ENSMUSG00000032487,ENSMUSG00000026674,ENSMUSG00000039239,ENSMUSG00000026836,ENSMUSG00000015839,ENSMUSG00000027002,ENSMUSG00000040152,ENSMUSG00000027200,ENSMUSG00000017652,ENSMUSG00000015647,ENSMUSG00000052684,ENSMUSG00000066043,ENSMUSG00000028868,ENSMUSG00000040945,ENSMUSG00000006445,ENSMUSG00000028780,ENSMUSG00000004530,ENSMUSG00000009376,ENSMUSG00000029838,…
GO:BP	amide transport	GO:0042886	0.0083057	2.08062	1737	1365	158	21354	ENSMUSG00000018417,ENSMUSG00000026028,ENSMUSG00000026197,ENSMUSG00000033124,ENSMUSG00000026142,ENSMUSG00000070738,ENSMUSG00000049866,ENSMUSG00000026335,ENSMUSG00000026339,ENSMUSG00000056268,ENSMUSG00000032487,ENSMUSG00000026553,ENSMUSG00000039239,ENSMUSG00000026605,ENSMUSG00000036504,ENSMUSG00000075467,ENSMUSG00000098794,ENSMUSG00000038740,ENSMUSG00000026764,ENSMUSG00000068882,ENSMUSG00000002733,…
GO:BP	negative regulation of nucleic acid-templated transcription	GO:1903507	0.00846837	2.0722	1448	1365	136	21354	ENSMUSG00000002881,ENSMUSG00000026187,ENSMUSG00000026586,ENSMUSG00000026605,ENSMUSG00000026739,ENSMUSG00000026796,ENSMUSG00000066798,ENSMUSG00000027018,ENSMUSG00000023391,ENSMUSG00000027109,ENSMUSG00000027230,ENSMUSG00000027177,ENSMUSG00000034278,ENSMUSG00000027304,ENSMUSG00000079056,ENSMUSG00000051177,ENSMUSG00000074676,ENSMUSG00000056941,ENSMUSG00000038533,ENSMUSG00000035877,ENSMUSG00000039671,…
GO:BP	regulation of signaling	GO:0023051	0.00877577	2.05671	3263	1365	269	21354	ENSMUSG00000048234,ENSMUSG00000025986,ENSMUSG00000026185,ENSMUSG00000026197,ENSMUSG00000070738,ENSMUSG00000044337,ENSMUSG00000032487,ENSMUSG00000042671,ENSMUSG00000040423,ENSMUSG00000026586,ENSMUSG00000038530,ENSMUSG00000026663,ENSMUSG00000039239,ENSMUSG00000026739,ENSMUSG00000036504,ENSMUSG00000038740,ENSMUSG00000009030,ENSMUSG00000026836,ENSMUSG00000023391,ENSMUSG00000015839,ENSMUSG00000002731,…
GO:BP	negative regulation of RNA biosynthetic process	GO:1902679	0.00877991	2.05651	1449	1365	136	21354	ENSMUSG00000002881,ENSMUSG00000026187,ENSMUSG00000026586,ENSMUSG00000026605,ENSMUSG00000026739,ENSMUSG00000026796,ENSMUSG00000066798,ENSMUSG00000027018,ENSMUSG00000023391,ENSMUSG00000027109,ENSMUSG00000027230,ENSMUSG00000027177,ENSMUSG00000034278,ENSMUSG00000027304,ENSMUSG00000079056,ENSMUSG00000051177,ENSMUSG00000074676,ENSMUSG00000056941,ENSMUSG00000038533,ENSMUSG00000035877,ENSMUSG00000039671,…
GO:BP	muscle tissue development	GO:0060537	0.00881604	2.05473	440	1365	54	21354	ENSMUSG00000026185,ENSMUSG00000026418,ENSMUSG00000026414,ENSMUSG00000038530,ENSMUSG00000039239,ENSMUSG00000037624,ENSMUSG00000026605,ENSMUSG00000053702,ENSMUSG00000026836,ENSMUSG00000041975,ENSMUSG00000048482,ENSMUSG00000027827,ENSMUSG00000045092,ENSMUSG00000050989,ENSMUSG00000028780,ENSMUSG00000000058,ENSMUSG00000073002,ENSMUSG00000030022,ENSMUSG00000030315,ENSMUSG00000002603,ENSMUSG00000030551,…
GO:BP	translation	GO:0006412	0.00902367	2.04462	648	1365	72	21354	ENSMUSG00000025967,ENSMUSG00000026185,ENSMUSG00000026254,ENSMUSG00000040423,ENSMUSG00000026615,ENSMUSG00000026975,ENSMUSG00000027184,ENSMUSG00000040152,ENSMUSG00000027487,ENSMUSG00000027613,ENSMUSG00000047213,ENSMUSG00000033554,ENSMUSG00000028029,ENSMUSG00000028382,ENSMUSG00000028609,ENSMUSG00000028798,ENSMUSG00000028790,ENSMUSG00000028936,ENSMUSG00000025746,ENSMUSG00000025747,ENSMUSG00000058558,…
GO:BP	eye development	GO:0001654	0.00905939	2.0429	396	1365	50	21354	ENSMUSG00000026365,ENSMUSG00000026663,ENSMUSG00000039239,ENSMUSG00000026827,ENSMUSG00000023391,ENSMUSG00000027109,ENSMUSG00000075012,ENSMUSG00000048482,ENSMUSG00000027210,ENSMUSG00000014361,ENSMUSG00000027276,ENSMUSG00000004891,ENSMUSG00000047824,ENSMUSG00000052684,ENSMUSG00000066043,ENSMUSG00000006445,ENSMUSG00000028949,ENSMUSG00000029669,ENSMUSG00000029838,ENSMUSG00000061436,ENSMUSG00000004655,…
GO:BP	in utero embryonic development	GO:0001701	0.00912523	2.03976	497	1365	59	21354	ENSMUSG00000026254,ENSMUSG00000026383,ENSMUSG00000026739,ENSMUSG00000026836,ENSMUSG00000027109,ENSMUSG00000027002,ENSMUSG00000002102,ENSMUSG00000027304,ENSMUSG00000027454,ENSMUSG00000056501,ENSMUSG00000027684,ENSMUSG00000027800,ENSMUSG00000027942,ENSMUSG00000052310,ENSMUSG00000027962,ENSMUSG00000066191,ENSMUSG00000032867,ENSMUSG00000029390,ENSMUSG00000025337,ENSMUSG00000004268,ENSMUSG00000035632,…
GO:BP	cellular localization	GO:0051641	0.00919154	2.03661	2775	1365	234	21354	ENSMUSG00000079610,ENSMUSG00000018417,ENSMUSG00000026028,ENSMUSG00000026197,ENSMUSG00000033124,ENSMUSG00000026142,ENSMUSG00000049866,ENSMUSG00000026339,ENSMUSG00000026414,ENSMUSG00000056268,ENSMUSG00000026365,ENSMUSG00000032487,ENSMUSG00000026576,ENSMUSG00000026553,ENSMUSG00000039239,ENSMUSG00000026605,ENSMUSG00000025781,ENSMUSG00000036504,ENSMUSG00000075467,ENSMUSG00000098794,ENSMUSG00000039205,…
GO:BP	protein transport	GO:0015031	0.00973896	2.01149	1649	1365	151	21354	ENSMUSG00000018417,ENSMUSG00000026028,ENSMUSG00000026197,ENSMUSG00000033124,ENSMUSG00000026142,ENSMUSG00000070738,ENSMUSG00000049866,ENSMUSG00000026335,ENSMUSG00000026339,ENSMUSG00000056268,ENSMUSG00000032487,ENSMUSG00000026553,ENSMUSG00000039239,ENSMUSG00000026605,ENSMUSG00000036504,ENSMUSG00000075467,ENSMUSG00000098794,ENSMUSG00000038740,ENSMUSG00000026764,ENSMUSG00000068882,ENSMUSG00000079056,…
GO:BP	peptide transport	GO:0015833	0.0107575	1.96829	1705	1365	155	21354	ENSMUSG00000018417,ENSMUSG00000026028,ENSMUSG00000026197,ENSMUSG00000033124,ENSMUSG00000026142,ENSMUSG00000070738,ENSMUSG00000049866,ENSMUSG00000026335,ENSMUSG00000026339,ENSMUSG00000056268,ENSMUSG00000032487,ENSMUSG00000026553,ENSMUSG00000039239,ENSMUSG00000026605,ENSMUSG00000036504,ENSMUSG00000075467,ENSMUSG00000098794,ENSMUSG00000038740,ENSMUSG00000026764,ENSMUSG00000068882,ENSMUSG00000079056,…
GO:BP	visual system development	GO:0150063	0.0112356	1.9494	399	1365	50	21354	ENSMUSG00000026365,ENSMUSG00000026663,ENSMUSG00000039239,ENSMUSG00000026827,ENSMUSG00000023391,ENSMUSG00000027109,ENSMUSG00000075012,ENSMUSG00000048482,ENSMUSG00000027210,ENSMUSG00000014361,ENSMUSG00000027276,ENSMUSG00000004891,ENSMUSG00000047824,ENSMUSG00000052684,ENSMUSG00000066043,ENSMUSG00000006445,ENSMUSG00000028949,ENSMUSG00000029669,ENSMUSG00000029838,ENSMUSG00000061436,ENSMUSG00000004655,…
GO:BP	regulation of cell communication	GO:0010646	0.0126898	1.89654	3250	1365	267	21354	ENSMUSG00000048234,ENSMUSG00000025986,ENSMUSG00000026185,ENSMUSG00000026197,ENSMUSG00000070738,ENSMUSG00000044337,ENSMUSG00000032487,ENSMUSG00000042671,ENSMUSG00000040423,ENSMUSG00000026586,ENSMUSG00000038530,ENSMUSG00000026663,ENSMUSG00000039239,ENSMUSG00000026739,ENSMUSG00000036504,ENSMUSG00000038740,ENSMUSG00000009030,ENSMUSG00000026836,ENSMUSG00000023391,ENSMUSG00000015839,ENSMUSG00000002731,…
GO:BP	response to decreased oxygen levels	GO:0036293	0.0135351	1.86854	336	1365	44	21354	ENSMUSG00000026335,ENSMUSG00000032487,ENSMUSG00000026576,ENSMUSG00000039239,ENSMUSG00000037624,ENSMUSG00000015839,ENSMUSG00000068040,ENSMUSG00000027750,ENSMUSG00000027962,ENSMUSG00000019055,ENSMUSG00000005374,ENSMUSG00000029838,ENSMUSG00000004655,ENSMUSG00000049001,ENSMUSG00000030102,ENSMUSG00000061353,ENSMUSG00000004264,ENSMUSG00000002603,ENSMUSG00000063229,ENSMUSG00000015709,ENSMUSG00000030562,…
GO:BP	regulation of cellular response to stress	GO:0080135	0.0138607	1.85822	644	1365	71	21354	ENSMUSG00000044337,ENSMUSG00000032487,ENSMUSG00000056708,ENSMUSG00000026586,ENSMUSG00000026663,ENSMUSG00000039239,ENSMUSG00000037624,ENSMUSG00000015839,ENSMUSG00000027230,ENSMUSG00000005087,ENSMUSG00000027177,ENSMUSG00000051177,ENSMUSG00000038685,ENSMUSG00000027684,ENSMUSG00000040359,ENSMUSG00000029003,ENSMUSG00000045294,ENSMUSG00000047881,ENSMUSG00000029390,ENSMUSG00000009376,ENSMUSG00000029676,…
GO:BP	intracellular signal transduction	GO:0035556	0.0138979	1.85705	2486	1365	212	21354	ENSMUSG00000048234,ENSMUSG00000026185,ENSMUSG00000070738,ENSMUSG00000044337,ENSMUSG00000016528,ENSMUSG00000009772,ENSMUSG00000032487,ENSMUSG00000040423,ENSMUSG00000026576,ENSMUSG00000039239,ENSMUSG00000026879,ENSMUSG00000015839,ENSMUSG00000002731,ENSMUSG00000027002,ENSMUSG00000063235,ENSMUSG00000027230,ENSMUSG00000005087,ENSMUSG00000027177,ENSMUSG00000074971,ENSMUSG00000040152,ENSMUSG00000027313,…
GO:BP	regulation of anatomical structure morphogenesis	GO:0022603	0.0153302	1.81445	964	1365	97	21354	ENSMUSG00000026028,ENSMUSG00000040423,ENSMUSG00000039239,ENSMUSG00000061136,ENSMUSG00000015839,ENSMUSG00000027230,ENSMUSG00000005087,ENSMUSG00000027184,ENSMUSG00000032679,ENSMUSG00000048482,ENSMUSG00000040152,ENSMUSG00000027200,ENSMUSG00000017652,ENSMUSG00000027750,ENSMUSG00000028108,ENSMUSG00000037062,ENSMUSG00000090053,ENSMUSG00000038668,ENSMUSG00000040945,ENSMUSG00000006445,ENSMUSG00000028780,…
GO:BP	regulation of actomyosin structure organization	GO:0110020	0.0154635	1.81069	110	1365	21	21354	ENSMUSG00000026109,ENSMUSG00000045092,ENSMUSG00000038668,ENSMUSG00000028868,ENSMUSG00000037736,ENSMUSG00000009376,ENSMUSG00000033542,ENSMUSG00000030516,ENSMUSG00000030562,ENSMUSG00000015957,ENSMUSG00000037519,ENSMUSG00000031834,ENSMUSG00000032402,ENSMUSG00000009073,ENSMUSG00000040711,ENSMUSG00000020388,ENSMUSG00000021253,ENSMUSG00000021013,ENSMUSG00000021367,ENSMUSG00000055447,ENSMUSG00000024515
GO:BP	muscle structure development	GO:0061061	0.0155022	1.80961	658	1365	72	21354	ENSMUSG00000051344,ENSMUSG00000026185,ENSMUSG00000026418,ENSMUSG00000026414,ENSMUSG00000026365,ENSMUSG00000038530,ENSMUSG00000055067,ENSMUSG00000039239,ENSMUSG00000026605,ENSMUSG00000053702,ENSMUSG00000026836,ENSMUSG00000041975,ENSMUSG00000048482,ENSMUSG00000051177,ENSMUSG00000015647,ENSMUSG00000027827,ENSMUSG00000045092,ENSMUSG00000050989,ENSMUSG00000007872,ENSMUSG00000028949,ENSMUSG00000025746,…
GO:BP	actomyosin structure organization	GO:0031032	0.0155734	1.80762	203	1365	31	21354	ENSMUSG00000026109,ENSMUSG00000026383,ENSMUSG00000026414,ENSMUSG00000053702,ENSMUSG00000045092,ENSMUSG00000053931,ENSMUSG00000038668,ENSMUSG00000028868,ENSMUSG00000037736,ENSMUSG00000009376,ENSMUSG00000033542,ENSMUSG00000030516,ENSMUSG00000030562,ENSMUSG00000015957,ENSMUSG00000037519,ENSMUSG00000031834,ENSMUSG00000001349,ENSMUSG00000032402,ENSMUSG00000009073,ENSMUSG00000040711,ENSMUSG00000020388,…
GO:BP	sensory system development	GO:0048880	0.0159712	1.79666	404	1365	50	21354	ENSMUSG00000026365,ENSMUSG00000026663,ENSMUSG00000039239,ENSMUSG00000026827,ENSMUSG00000023391,ENSMUSG00000027109,ENSMUSG00000075012,ENSMUSG00000048482,ENSMUSG00000027210,ENSMUSG00000014361,ENSMUSG00000027276,ENSMUSG00000004891,ENSMUSG00000047824,ENSMUSG00000052684,ENSMUSG00000066043,ENSMUSG00000006445,ENSMUSG00000028949,ENSMUSG00000029669,ENSMUSG00000029838,ENSMUSG00000061436,ENSMUSG00000004655,…
GO:BP	ribonucleoprotein complex assembly	GO:0022618	0.0164749	1.78318	184	1365	29	21354	ENSMUSG00000026187,ENSMUSG00000027613,ENSMUSG00000028484,ENSMUSG00000028798,ENSMUSG00000028741,ENSMUSG00000058558,ENSMUSG00000029439,ENSMUSG00000040731,ENSMUSG00000056305,ENSMUSG00000107928,ENSMUSG00000040952,ENSMUSG00000074129,ENSMUSG00000003423,ENSMUSG00000038646,ENSMUSG00000031754,ENSMUSG00000009927,ENSMUSG00000020180,ENSMUSG00000071072,ENSMUSG00000049396,ENSMUSG00000020526,ENSMUSG00000021270,…
GO:BP	positive regulation of smooth muscle cell proliferation	GO:0048661	0.0179376	1.74624	111	1365	21	21354	ENSMUSG00000026185,ENSMUSG00000032487,ENSMUSG00000040152,ENSMUSG00000037820,ENSMUSG00000045092,ENSMUSG00000052684,ENSMUSG00000025746,ENSMUSG00000029377,ENSMUSG00000031740,ENSMUSG00000031778,ENSMUSG00000006519,ENSMUSG00000032508,ENSMUSG00000050953,ENSMUSG00000020689,ENSMUSG00000020715,ENSMUSG00000021367,ENSMUSG00000021974,ENSMUSG00000005124,ENSMUSG00000023951,ENSMUSG00000024486,ENSMUSG00000024620
GO:BP	regulation of protein modification process	GO:0031399	0.0180039	1.74463	1641	1365	149	21354	ENSMUSG00000025986,ENSMUSG00000026187,ENSMUSG00000026176,ENSMUSG00000032487,ENSMUSG00000026674,ENSMUSG00000055067,ENSMUSG00000039239,ENSMUSG00000026739,ENSMUSG00000026917,ENSMUSG00000026836,ENSMUSG00000005087,ENSMUSG00000027177,ENSMUSG00000048482,ENSMUSG00000040152,ENSMUSG00000027304,ENSMUSG00000027293,ENSMUSG00000079037,ENSMUSG00000027487,ENSMUSG00000017734,ENSMUSG00000017652,ENSMUSG00000041734,…
GO:BP	muscle cell proliferation	GO:0033002	0.0185086	1.73263	245	1365	35	21354	ENSMUSG00000026187,ENSMUSG00000026185,ENSMUSG00000032487,ENSMUSG00000039239,ENSMUSG00000037624,ENSMUSG00000040152,ENSMUSG00000037820,ENSMUSG00000045092,ENSMUSG00000052684,ENSMUSG00000050989,ENSMUSG00000025746,ENSMUSG00000029377,ENSMUSG00000030315,ENSMUSG00000031740,ENSMUSG00000031778,ENSMUSG00000046714,ENSMUSG00000006519,ENSMUSG00000001349,ENSMUSG00000032508,ENSMUSG00000006932,ENSMUSG00000050953,…
GO:BP	transcription by RNA polymerase II	GO:0006366	0.0189933	1.7214	2470	1365	210	21354	ENSMUSG00000010453,ENSMUSG00000045954,ENSMUSG00000026028,ENSMUSG00000025997,ENSMUSG00000026176,ENSMUSG00000026135,ENSMUSG00000026335,ENSMUSG00000066800,ENSMUSG00000056708,ENSMUSG00000026586,ENSMUSG00000026663,ENSMUSG00000055067,ENSMUSG00000039239,ENSMUSG00000026739,ENSMUSG00000039476,ENSMUSG00000066798,ENSMUSG00000026836,ENSMUSG00000023391,ENSMUSG00000027109,ENSMUSG00000015839,ENSMUSG00000002102,…
GO:BP	response to growth factor	GO:0070848	0.0190915	1.71916	698	1365	75	21354	ENSMUSG00000026383,ENSMUSG00000016528,ENSMUSG00000039239,ENSMUSG00000026836,ENSMUSG00000027230,ENSMUSG00000005087,ENSMUSG00000032679,ENSMUSG00000048482,ENSMUSG00000027210,ENSMUSG00000040152,ENSMUSG00000027293,ENSMUSG00000027560,ENSMUSG00000027750,ENSMUSG00000027962,ENSMUSG00000037062,ENSMUSG00000052684,ENSMUSG00000006445,ENSMUSG00000025746,ENSMUSG00000014932,ENSMUSG00000008090,ENSMUSG00000025854,…
GO:BP	striated muscle tissue development	GO:0014706	0.0193795	1.71266	418	1365	51	21354	ENSMUSG00000026418,ENSMUSG00000026414,ENSMUSG00000038530,ENSMUSG00000039239,ENSMUSG00000037624,ENSMUSG00000026605,ENSMUSG00000053702,ENSMUSG00000026836,ENSMUSG00000041975,ENSMUSG00000048482,ENSMUSG00000027827,ENSMUSG00000045092,ENSMUSG00000050989,ENSMUSG00000028780,ENSMUSG00000000058,ENSMUSG00000073002,ENSMUSG00000030022,ENSMUSG00000030315,ENSMUSG00000002603,ENSMUSG00000030551,ENSMUSG00000030562,…
GO:BP	macromolecule catabolic process	GO:0009057	0.0195684	1.70844	1276	1365	121	21354	ENSMUSG00000042111,ENSMUSG00000048234,ENSMUSG00000026197,ENSMUSG00000026142,ENSMUSG00000005501,ENSMUSG00000026353,ENSMUSG00000016528,ENSMUSG00000066800,ENSMUSG00000040423,ENSMUSG00000068882,ENSMUSG00000015839,ENSMUSG00000002102,ENSMUSG00000005087,ENSMUSG00000006418,ENSMUSG00000047213,ENSMUSG00000028015,ENSMUSG00000068823,ENSMUSG00000037062,ENSMUSG00000040359,ENSMUSG00000036822,ENSMUSG00000028609,…
GO:BP	protein localization to organelle	GO:0033365	0.0197265	1.70495	870	1365	89	21354	ENSMUSG00000026197,ENSMUSG00000033124,ENSMUSG00000032487,ENSMUSG00000039239,ENSMUSG00000075467,ENSMUSG00000098794,ENSMUSG00000039205,ENSMUSG00000068882,ENSMUSG00000027353,ENSMUSG00000045503,ENSMUSG00000090996,ENSMUSG00000027739,ENSMUSG00000001416,ENSMUSG00000044528,ENSMUSG00000037062,ENSMUSG00000036822,ENSMUSG00000040945,ENSMUSG00000073700,ENSMUSG00000045294,ENSMUSG00000025746,ENSMUSG00000079111,…
GO:BP	regulation of transcription by RNA polymerase II	GO:0006357	0.0200143	1.69866	2403	1365	205	21354	ENSMUSG00000010453,ENSMUSG00000045954,ENSMUSG00000026028,ENSMUSG00000025997,ENSMUSG00000026176,ENSMUSG00000026135,ENSMUSG00000026335,ENSMUSG00000066800,ENSMUSG00000056708,ENSMUSG00000026586,ENSMUSG00000026663,ENSMUSG00000055067,ENSMUSG00000039239,ENSMUSG00000026739,ENSMUSG00000039476,ENSMUSG00000066798,ENSMUSG00000026836,ENSMUSG00000023391,ENSMUSG00000027109,ENSMUSG00000015839,ENSMUSG00000002102,…
GO:BP	mesenchyme development	GO:0060485	0.0200214	1.69851	277	1365	38	21354	ENSMUSG00000026383,ENSMUSG00000039239,ENSMUSG00000026836,ENSMUSG00000027002,ENSMUSG00000027200,ENSMUSG00000027276,ENSMUSG00000015647,ENSMUSG00000066043,ENSMUSG00000029003,ENSMUSG00000028780,ENSMUSG00000025746,ENSMUSG00000004530,ENSMUSG00000002603,ENSMUSG00000011658,ENSMUSG00000015957,ENSMUSG00000063065,ENSMUSG00000030782,ENSMUSG00000085795,ENSMUSG00000046714,ENSMUSG00000032402,ENSMUSG00000006932,…
GO:BP	response to oxidative stress	GO:0006979	0.0203459	1.69152	464	1365	55	21354	ENSMUSG00000032487,ENSMUSG00000015839,ENSMUSG00000002731,ENSMUSG00000079037,ENSMUSG00000040322,ENSMUSG00000028411,ENSMUSG00000028484,ENSMUSG00000052684,ENSMUSG00000042558,ENSMUSG00000050989,ENSMUSG00000025746,ENSMUSG00000029378,ENSMUSG00000032959,ENSMUSG00000029428,ENSMUSG00000066735,ENSMUSG00000009376,ENSMUSG00000004655,ENSMUSG00000035199,ENSMUSG00000030271,ENSMUSG00000030166,ENSMUSG00000008540,…
GO:BP	catabolic process	GO:0009056	0.0209982	1.67782	2391	1365	204	21354	ENSMUSG00000042111,ENSMUSG00000048234,ENSMUSG00000026102,ENSMUSG00000026005,ENSMUSG00000026197,ENSMUSG00000033124,ENSMUSG00000026142,ENSMUSG00000005501,ENSMUSG00000026353,ENSMUSG00000016528,ENSMUSG00000066800,ENSMUSG00000033684,ENSMUSG00000040423,ENSMUSG00000026663,ENSMUSG00000026827,ENSMUSG00000026839,ENSMUSG00000068882,ENSMUSG00000015839,ENSMUSG00000002102,ENSMUSG00000005087,ENSMUSG00000027313,…
GO:BP	cell differentiation	GO:0030154	0.0211274	1.67515	4404	1365	346	21354	ENSMUSG00000026123,ENSMUSG00000026109,ENSMUSG00000002881,ENSMUSG00000026028,ENSMUSG00000051344,ENSMUSG00000026187,ENSMUSG00000026185,ENSMUSG00000026176,ENSMUSG00000026142,ENSMUSG00000044337,ENSMUSG00000007805,ENSMUSG00000026383,ENSMUSG00000026425,ENSMUSG00000026414,ENSMUSG00000026365,ENSMUSG00000032487,ENSMUSG00000066800,ENSMUSG00000040423,ENSMUSG00000026586,ENSMUSG00000038530,ENSMUSG00000026674,…
GO:BP	bone mineralization	GO:0030282	0.0213533	1.67053	121	1365	22	21354	ENSMUSG00000032487,ENSMUSG00000026674,ENSMUSG00000026836,ENSMUSG00000028108,ENSMUSG00000045092,ENSMUSG00000050931,ENSMUSG00000028420,ENSMUSG00000025337,ENSMUSG00000025854,ENSMUSG00000029838,ENSMUSG00000038301,ENSMUSG00000030218,ENSMUSG00000002603,ENSMUSG00000015957,ENSMUSG00000032402,ENSMUSG00000050953,ENSMUSG00000048387,ENSMUSG00000035799,ENSMUSG00000021253,ENSMUSG00000021388,ENSMUSG00000021464,…
GO:BP	phosphorylation	GO:0016310	0.0214773	1.66802	2077	1365	181	21354	ENSMUSG00000026102,ENSMUSG00000025968,ENSMUSG00000026187,ENSMUSG00000026176,ENSMUSG00000070738,ENSMUSG00000026409,ENSMUSG00000016528,ENSMUSG00000009772,ENSMUSG00000032487,ENSMUSG00000066800,ENSMUSG00000033557,ENSMUSG00000026575,ENSMUSG00000026674,ENSMUSG00000055067,ENSMUSG00000039239,ENSMUSG00000025781,ENSMUSG00000026836,ENSMUSG00000002731,ENSMUSG00000005087,ENSMUSG00000027177,ENSMUSG00000048482,…
GO:BP	peptidyl-lysine acetylation	GO:0018394	0.0220509	1.65657	177	1365	28	21354	ENSMUSG00000010453,ENSMUSG00000026739,ENSMUSG00000026917,ENSMUSG00000041975,ENSMUSG00000027018,ENSMUSG00000027569,ENSMUSG00000047824,ENSMUSG00000028899,ENSMUSG00000029265,ENSMUSG00000057103,ENSMUSG00000034269,ENSMUSG00000001632,ENSMUSG00000002603,ENSMUSG00000003423,ENSMUSG00000063065,ENSMUSG00000025486,ENSMUSG00000090247,ENSMUSG00000038909,ENSMUSG00000052915,ENSMUSG00000035799,ENSMUSG00000059288,…
GO:BP	extracellular matrix organization	GO:0030198	0.0226257	1.6454	289	1365	39	21354	ENSMUSG00000033684,ENSMUSG00000026674,ENSMUSG00000039239,ENSMUSG00000027750,ENSMUSG00000027832,ENSMUSG00000028226,ENSMUSG00000028413,ENSMUSG00000028420,ENSMUSG00000028641,ENSMUSG00000025746,ENSMUSG00000000058,ENSMUSG00000049001,ENSMUSG00000033420,ENSMUSG00000030022,ENSMUSG00000002603,ENSMUSG00000095538,ENSMUSG00000074227,ENSMUSG00000025485,ENSMUSG00000034807,ENSMUSG00000031740,ENSMUSG00000031825,…
GO:BP	regulation of actin filament bundle assembly	GO:0032231	0.0239883	1.62	113	1365	21	21354	ENSMUSG00000026109,ENSMUSG00000045092,ENSMUSG00000038668,ENSMUSG00000028868,ENSMUSG00000037736,ENSMUSG00000009376,ENSMUSG00000033542,ENSMUSG00000030516,ENSMUSG00000030562,ENSMUSG00000015957,ENSMUSG00000037519,ENSMUSG00000031834,ENSMUSG00000031778,ENSMUSG00000032402,ENSMUSG00000009073,ENSMUSG00000020120,ENSMUSG00000040711,ENSMUSG00000020388,ENSMUSG00000021253,ENSMUSG00000021013,ENSMUSG00000055447
GO:BP	response to hypoxia	GO:0001666	0.0243367	1.61374	322	1365	42	21354	ENSMUSG00000026335,ENSMUSG00000032487,ENSMUSG00000026576,ENSMUSG00000039239,ENSMUSG00000037624,ENSMUSG00000015839,ENSMUSG00000068040,ENSMUSG00000027750,ENSMUSG00000027962,ENSMUSG00000019055,ENSMUSG00000005374,ENSMUSG00000029838,ENSMUSG00000004655,ENSMUSG00000049001,ENSMUSG00000030102,ENSMUSG00000061353,ENSMUSG00000004264,ENSMUSG00000002603,ENSMUSG00000063229,ENSMUSG00000015709,ENSMUSG00000030562,…
GO:BP	RNA processing	GO:0006396	0.0253006	1.59687	888	1365	90	21354	ENSMUSG00000066800,ENSMUSG00000062647,ENSMUSG00000061136,ENSMUSG00000068882,ENSMUSG00000041975,ENSMUSG00000002731,ENSMUSG00000040383,ENSMUSG00000074890,ENSMUSG00000048222,ENSMUSG00000051177,ENSMUSG00000027487,ENSMUSG00000027613,ENSMUSG00000089824,ENSMUSG00000027551,ENSMUSG00000092607,ENSMUSG00000028382,ENSMUSG00000028484,ENSMUSG00000028609,ENSMUSG00000050188,ENSMUSG00000028790,ENSMUSG00000028741,…
GO:BP	extracellular structure organization	GO:0043062	0.0266529	1.57425	291	1365	39	21354	ENSMUSG00000033684,ENSMUSG00000026674,ENSMUSG00000039239,ENSMUSG00000027750,ENSMUSG00000027832,ENSMUSG00000028226,ENSMUSG00000028413,ENSMUSG00000028420,ENSMUSG00000028641,ENSMUSG00000025746,ENSMUSG00000000058,ENSMUSG00000049001,ENSMUSG00000033420,ENSMUSG00000030022,ENSMUSG00000002603,ENSMUSG00000095538,ENSMUSG00000074227,ENSMUSG00000025485,ENSMUSG00000034807,ENSMUSG00000031740,ENSMUSG00000031825,…
GO:BP	DNA biosynthetic process	GO:0071897	0.0274117	1.56206	179	1365	28	21354	ENSMUSG00000026187,ENSMUSG00000037624,ENSMUSG00000026796,ENSMUSG00000001416,ENSMUSG00000073684,ENSMUSG00000034981,ENSMUSG00000029676,ENSMUSG00000030562,ENSMUSG00000063065,ENSMUSG00000031921,ENSMUSG00000096472,ENSMUSG00000040204,ENSMUSG00000023249,ENSMUSG00000049734,ENSMUSG00000006932,ENSMUSG00000050953,ENSMUSG00000071072,ENSMUSG00000041346,ENSMUSG00000020697,ENSMUSG00000033454,ENSMUSG00000021270,…
GO:BP	biomineral tissue development	GO:0031214	0.0280972	1.55134	160	1365	26	21354	ENSMUSG00000032487,ENSMUSG00000026674,ENSMUSG00000026836,ENSMUSG00000056501,ENSMUSG00000028108,ENSMUSG00000045092,ENSMUSG00000050931,ENSMUSG00000028420,ENSMUSG00000025337,ENSMUSG00000025854,ENSMUSG00000029838,ENSMUSG00000038301,ENSMUSG00000030218,ENSMUSG00000002603,ENSMUSG00000015957,ENSMUSG00000032402,ENSMUSG00000050953,ENSMUSG00000001506,ENSMUSG00000020614,ENSMUSG00000048387,ENSMUSG00000035799,…
GO:BP	regulation of stress fiber assembly	GO:0051492	0.028982	1.53787	97	1365	19	21354	ENSMUSG00000026109,ENSMUSG00000045092,ENSMUSG00000038668,ENSMUSG00000028868,ENSMUSG00000037736,ENSMUSG00000009376,ENSMUSG00000033542,ENSMUSG00000030516,ENSMUSG00000030562,ENSMUSG00000015957,ENSMUSG00000037519,ENSMUSG00000031834,ENSMUSG00000032402,ENSMUSG00000009073,ENSMUSG00000040711,ENSMUSG00000020388,ENSMUSG00000021253,ENSMUSG00000021013,ENSMUSG00000055447
GO:BP	protein acylation	GO:0043543	0.0290283	1.53718	250	1365	35	21354	ENSMUSG00000010453,ENSMUSG00000037375,ENSMUSG00000026739,ENSMUSG00000026917,ENSMUSG00000041975,ENSMUSG00000027018,ENSMUSG00000027569,ENSMUSG00000047824,ENSMUSG00000028403,ENSMUSG00000028899,ENSMUSG00000029265,ENSMUSG00000057103,ENSMUSG00000034269,ENSMUSG00000001632,ENSMUSG00000002603,ENSMUSG00000003423,ENSMUSG00000063065,ENSMUSG00000025486,ENSMUSG00000079334,ENSMUSG00000025786,ENSMUSG00000035798,…
GO:BP	regulation of response to stress	GO:0080134	0.0303374	1.51802	1262	1365	119	21354	ENSMUSG00000026187,ENSMUSG00000044337,ENSMUSG00000032487,ENSMUSG00000056708,ENSMUSG00000026586,ENSMUSG00000026663,ENSMUSG00000039239,ENSMUSG00000037624,ENSMUSG00000053475,ENSMUSG00000015839,ENSMUSG00000027230,ENSMUSG00000005087,ENSMUSG00000027177,ENSMUSG00000040152,ENSMUSG00000051177,ENSMUSG00000037820,ENSMUSG00000056501,ENSMUSG00000038685,ENSMUSG00000047213,ENSMUSG00000027684,ENSMUSG00000040359,…
GO:BP	cellular response to growth factor stimulus	GO:0071363	0.0304683	1.51615	671	1365	72	21354	ENSMUSG00000026383,ENSMUSG00000016528,ENSMUSG00000039239,ENSMUSG00000026836,ENSMUSG00000027230,ENSMUSG00000005087,ENSMUSG00000032679,ENSMUSG00000048482,ENSMUSG00000040152,ENSMUSG00000027293,ENSMUSG00000027560,ENSMUSG00000027750,ENSMUSG00000027962,ENSMUSG00000037062,ENSMUSG00000052684,ENSMUSG00000025746,ENSMUSG00000014932,ENSMUSG00000008090,ENSMUSG00000025854,ENSMUSG00000038780,ENSMUSG00000000058,…
GO:BP	regulation of transferase activity	GO:0051338	0.0305253	1.51534	955	1365	95	21354	ENSMUSG00000026187,ENSMUSG00000026674,ENSMUSG00000055067,ENSMUSG00000039239,ENSMUSG00000026739,ENSMUSG00000036504,ENSMUSG00000027177,ENSMUSG00000040152,ENSMUSG00000014361,ENSMUSG00000079037,ENSMUSG00000027487,ENSMUSG00000017734,ENSMUSG00000017652,ENSMUSG00000033721,ENSMUSG00000045328,ENSMUSG00000037062,ENSMUSG00000036822,ENSMUSG00000038668,ENSMUSG00000006445,ENSMUSG00000029003,ENSMUSG00000025746,…
GO:BP	covalent chromatin modification	GO:0016569	0.0305315	1.51525	482	1365	56	21354	ENSMUSG00000010453,ENSMUSG00000055067,ENSMUSG00000026739,ENSMUSG00000026917,ENSMUSG00000026857,ENSMUSG00000041975,ENSMUSG00000027018,ENSMUSG00000027304,ENSMUSG00000027569,ENSMUSG00000027684,ENSMUSG00000047824,ENSMUSG00000040943,ENSMUSG00000040359,ENSMUSG00000028899,ENSMUSG00000029111,ENSMUSG00000029265,ENSMUSG00000002748,ENSMUSG00000034639,ENSMUSG00000034269,ENSMUSG00000001632,ENSMUSG00000030213,…
GO:BP	cellular response to organic substance	GO:0071310	0.0311203	1.50696	2461	1365	208	21354	ENSMUSG00000026187,ENSMUSG00000026185,ENSMUSG00000026142,ENSMUSG00000044337,ENSMUSG00000026383,ENSMUSG00000016528,ENSMUSG00000032487,ENSMUSG00000042671,ENSMUSG00000040423,ENSMUSG00000038530,ENSMUSG00000026663,ENSMUSG00000055067,ENSMUSG00000026615,ENSMUSG00000039239,ENSMUSG00000023206,ENSMUSG00000026739,ENSMUSG00000036504,ENSMUSG00000026879,ENSMUSG00000026836,ENSMUSG00000015839,ENSMUSG00000027230,…
GO:BP	apoptotic process	GO:0006915	0.0311384	1.5067	1954	1365	171	21354	ENSMUSG00000025986,ENSMUSG00000025968,ENSMUSG00000026142,ENSMUSG00000044337,ENSMUSG00000007805,ENSMUSG00000009772,ENSMUSG00000032487,ENSMUSG00000026585,ENSMUSG00000026663,ENSMUSG00000039239,ENSMUSG00000026739,ENSMUSG00000026796,ENSMUSG00000026879,ENSMUSG00000026836,ENSMUSG00000015839,ENSMUSG00000002731,ENSMUSG00000063235,ENSMUSG00000027230,ENSMUSG00000005087,ENSMUSG00000027177,ENSMUSG00000048482,…
GO:BP	ribonucleoprotein complex subunit organization	GO:0071826	0.0311499	1.50654	190	1365	29	21354	ENSMUSG00000026187,ENSMUSG00000027613,ENSMUSG00000028484,ENSMUSG00000028798,ENSMUSG00000028741,ENSMUSG00000058558,ENSMUSG00000029439,ENSMUSG00000040731,ENSMUSG00000056305,ENSMUSG00000107928,ENSMUSG00000040952,ENSMUSG00000074129,ENSMUSG00000003423,ENSMUSG00000038646,ENSMUSG00000031754,ENSMUSG00000009927,ENSMUSG00000020180,ENSMUSG00000071072,ENSMUSG00000049396,ENSMUSG00000020526,ENSMUSG00000021270,…
GO:BP	embryonic skeletal system development	GO:0048706	0.0317178	1.4987	133	1365	23	21354	ENSMUSG00000026586,ENSMUSG00000039239,ENSMUSG00000026739,ENSMUSG00000023391,ENSMUSG00000027109,ENSMUSG00000052310,ENSMUSG00000028226,ENSMUSG00000011658,ENSMUSG00000015957,ENSMUSG00000031737,ENSMUSG00000046714,ENSMUSG00000032402,ENSMUSG00000010051,ENSMUSG00000006932,ENSMUSG00000040675,ENSMUSG00000034612,ENSMUSG00000001506,ENSMUSG00000075588,ENSMUSG00000048387,ENSMUSG00000035799,ENSMUSG00000021253,…
GO:BP	programmed cell death	GO:0012501	0.0317807	1.49784	2009	1365	175	21354	ENSMUSG00000025986,ENSMUSG00000025968,ENSMUSG00000026142,ENSMUSG00000044337,ENSMUSG00000007805,ENSMUSG00000009772,ENSMUSG00000032487,ENSMUSG00000026585,ENSMUSG00000026663,ENSMUSG00000039239,ENSMUSG00000026739,ENSMUSG00000026796,ENSMUSG00000026879,ENSMUSG00000026836,ENSMUSG00000015839,ENSMUSG00000002731,ENSMUSG00000063235,ENSMUSG00000027230,ENSMUSG00000005087,ENSMUSG00000027177,ENSMUSG00000048482,…
GO:BP	positive regulation of catalytic activity	GO:0043085	0.0346357	1.46048	1357	1365	126	21354	ENSMUSG00000025986,ENSMUSG00000026187,ENSMUSG00000026425,ENSMUSG00000026414,ENSMUSG00000056268,ENSMUSG00000042671,ENSMUSG00000026576,ENSMUSG00000038530,ENSMUSG00000026674,ENSMUSG00000039239,ENSMUSG00000026739,ENSMUSG00000026879,ENSMUSG00000002731,ENSMUSG00000040152,ENSMUSG00000034906,ENSMUSG00000014361,ENSMUSG00000079037,ENSMUSG00000051177,ENSMUSG00000027487,ENSMUSG00000017299,ENSMUSG00000017652,…
GO:BP	connective tissue development	GO:0061448	0.0346608	1.46016	273	1365	37	21354	ENSMUSG00000026586,ENSMUSG00000039239,ENSMUSG00000023391,ENSMUSG00000009207,ENSMUSG00000005087,ENSMUSG00000028108,ENSMUSG00000025747,ENSMUSG00000029122,ENSMUSG00000030218,ENSMUSG00000002603,ENSMUSG00000063065,ENSMUSG00000055435,ENSMUSG00000046714,ENSMUSG00000031993,ENSMUSG00000032402,ENSMUSG00000010047,ENSMUSG00000010051,ENSMUSG00000006932,ENSMUSG00000034612,ENSMUSG00000036446,ENSMUSG00000020467,…
GO:BP	biomineralization	GO:0110148	0.0352824	1.45244	162	1365	26	21354	ENSMUSG00000032487,ENSMUSG00000026674,ENSMUSG00000026836,ENSMUSG00000056501,ENSMUSG00000028108,ENSMUSG00000045092,ENSMUSG00000050931,ENSMUSG00000028420,ENSMUSG00000025337,ENSMUSG00000025854,ENSMUSG00000029838,ENSMUSG00000038301,ENSMUSG00000030218,ENSMUSG00000002603,ENSMUSG00000015957,ENSMUSG00000032402,ENSMUSG00000050953,ENSMUSG00000001506,ENSMUSG00000020614,ENSMUSG00000048387,ENSMUSG00000035799,…
GO:BP	heart development	GO:0007507	0.0375969	1.42485	615	1365	67	21354	ENSMUSG00000026335,ENSMUSG00000026418,ENSMUSG00000026414,ENSMUSG00000038530,ENSMUSG00000039239,ENSMUSG00000037624,ENSMUSG00000053702,ENSMUSG00000026836,ENSMUSG00000027002,ENSMUSG00000027276,ENSMUSG00000027684,ENSMUSG00000027827,ENSMUSG00000045092,ENSMUSG00000027962,ENSMUSG00000066191,ENSMUSG00000028576,ENSMUSG00000052684,ENSMUSG00000007872,ENSMUSG00000028780,ENSMUSG00000028949,ENSMUSG00000029146,…
GO:BP	wound healing	GO:0042060	0.037694	1.42373	383	1365	47	21354	ENSMUSG00000026109,ENSMUSG00000026365,ENSMUSG00000039239,ENSMUSG00000026879,ENSMUSG00000009207,ENSMUSG00000015839,ENSMUSG00000005087,ENSMUSG00000040152,ENSMUSG00000014361,ENSMUSG00000027611,ENSMUSG00000027750,ENSMUSG00000028073,ENSMUSG00000028413,ENSMUSG00000025746,ENSMUSG00000037411,ENSMUSG00000004655,ENSMUSG00000049001,ENSMUSG00000030168,ENSMUSG00000002985,ENSMUSG00000002603,ENSMUSG00000031778,…
GO:BP	angiogenesis involved in wound healing	GO:0060055	0.0386261	1.41312	25	1365	9	21354	ENSMUSG00000028413,ENSMUSG00000037411,ENSMUSG00000049001,ENSMUSG00000030168,ENSMUSG00000031778,ENSMUSG00000046714,ENSMUSG00000032035,ENSMUSG00000063856,ENSMUSG00000023951
GO:BP	negative regulation of intracellular signal transduction	GO:1902532	0.0390142	1.40878	521	1365	59	21354	ENSMUSG00000048234,ENSMUSG00000070738,ENSMUSG00000044337,ENSMUSG00000032487,ENSMUSG00000039239,ENSMUSG00000015839,ENSMUSG00000027230,ENSMUSG00000005087,ENSMUSG00000027177,ENSMUSG00000040152,ENSMUSG00000079037,ENSMUSG00000027684,ENSMUSG00000034317,ENSMUSG00000038668,ENSMUSG00000028850,ENSMUSG00000006445,ENSMUSG00000038525,ENSMUSG00000032959,ENSMUSG00000029474,ENSMUSG00000009376,ENSMUSG00000068335,…
GO:BP	embryonic skeletal system morphogenesis	GO:0048704	0.0393803	1.40472	99	1365	19	21354	ENSMUSG00000026586,ENSMUSG00000039239,ENSMUSG00000026739,ENSMUSG00000023391,ENSMUSG00000052310,ENSMUSG00000028226,ENSMUSG00000011658,ENSMUSG00000031737,ENSMUSG00000046714,ENSMUSG00000032402,ENSMUSG00000010051,ENSMUSG00000006932,ENSMUSG00000040675,ENSMUSG00000034612,ENSMUSG00000075588,ENSMUSG00000048387,ENSMUSG00000035799,ENSMUSG00000021253,ENSMUSG00000024134
GO:BP	positive regulation of cellular component biogenesis	GO:0044089	0.0396423	1.40184	533	1365	60	21354	ENSMUSG00000026383,ENSMUSG00000048096,ENSMUSG00000026879,ENSMUSG00000027002,ENSMUSG00000002102,ENSMUSG00000048482,ENSMUSG00000044042,ENSMUSG00000039671,ENSMUSG00000041734,ENSMUSG00000037062,ENSMUSG00000038668,ENSMUSG00000028868,ENSMUSG00000006445,ENSMUSG00000037736,ENSMUSG00000036087,ENSMUSG00000038859,ENSMUSG00000029621,ENSMUSG00000029636,ENSMUSG00000009376,ENSMUSG00000029684,ENSMUSG00000033542,…
GO:BP	regulation of DNA metabolic process	GO:0051052	0.0408309	1.38901	373	1365	46	21354	ENSMUSG00000026187,ENSMUSG00000026586,ENSMUSG00000037624,ENSMUSG00000039205,ENSMUSG00000026796,ENSMUSG00000017652,ENSMUSG00000038685,ENSMUSG00000001416,ENSMUSG00000029003,ENSMUSG00000025746,ENSMUSG00000034981,ENSMUSG00000029676,ENSMUSG00000046806,ENSMUSG00000030060,ENSMUSG00000030254,ENSMUSG00000030271,ENSMUSG00000030166,ENSMUSG00000001517,ENSMUSG00000002603,ENSMUSG00000030562,ENSMUSG00000063065,…
GO:BP	organic substance catabolic process	GO:1901575	0.0420962	1.37576	1978	1365	172	21354	ENSMUSG00000042111,ENSMUSG00000048234,ENSMUSG00000026102,ENSMUSG00000026005,ENSMUSG00000026197,ENSMUSG00000026142,ENSMUSG00000005501,ENSMUSG00000026353,ENSMUSG00000016528,ENSMUSG00000066800,ENSMUSG00000040423,ENSMUSG00000026827,ENSMUSG00000026839,ENSMUSG00000068882,ENSMUSG00000015839,ENSMUSG00000002102,ENSMUSG00000005087,ENSMUSG00000027313,ENSMUSG00000001999,ENSMUSG00000074797,ENSMUSG00000051177,…
GO:BP	aging	GO:0007568	0.0445537	1.35112	341	1365	43	21354	ENSMUSG00000026185,ENSMUSG00000026365,ENSMUSG00000032487,ENSMUSG00000026879,ENSMUSG00000015839,ENSMUSG00000079037,ENSMUSG00000027962,ENSMUSG00000052684,ENSMUSG00000025746,ENSMUSG00000025747,ENSMUSG00000032959,ENSMUSG00000037411,ENSMUSG00000029802,ENSMUSG00000030271,ENSMUSG00000001517,ENSMUSG00000002985,ENSMUSG00000002603,ENSMUSG00000030562,ENSMUSG00000039428,ENSMUSG00000063065,ENSMUSG00000042675,…
GO:BP	smooth muscle cell proliferation	GO:0048659	0.0455392	1.34161	174	1365	27	21354	ENSMUSG00000026187,ENSMUSG00000026185,ENSMUSG00000032487,ENSMUSG00000040152,ENSMUSG00000037820,ENSMUSG00000045092,ENSMUSG00000052684,ENSMUSG00000025746,ENSMUSG00000029377,ENSMUSG00000031740,ENSMUSG00000031778,ENSMUSG00000006519,ENSMUSG00000001349,ENSMUSG00000032508,ENSMUSG00000006932,ENSMUSG00000050953,ENSMUSG00000020689,ENSMUSG00000020715,ENSMUSG00000021253,ENSMUSG00000021367,ENSMUSG00000004558,…
GO:BP	positive regulation of transcription, DNA-templated	GO:0045893	0.0475953	1.32244	1578	1365	142	21354	ENSMUSG00000010453,ENSMUSG00000045954,ENSMUSG00000025997,ENSMUSG00000026135,ENSMUSG00000066800,ENSMUSG00000056708,ENSMUSG00000026586,ENSMUSG00000026663,ENSMUSG00000055067,ENSMUSG00000039239,ENSMUSG00000026796,ENSMUSG00000026836,ENSMUSG00000023391,ENSMUSG00000027109,ENSMUSG00000015839,ENSMUSG00000002102,ENSMUSG00000027230,ENSMUSG00000027210,ENSMUSG00000034154,ENSMUSG00000051177,ENSMUSG00000027276,…
GO:CC	intracellular anatomical structure	GO:0005622	1.13298e-51	50.9458	14212	1358	1152	21259	ENSMUSG00000033793,ENSMUSG00000025937,ENSMUSG00000042111,ENSMUSG00000026123,ENSMUSG00000010453,ENSMUSG00000048234,ENSMUSG00000045954,ENSMUSG00000018417,ENSMUSG00000002881,ENSMUSG00000073676,ENSMUSG00000026028,ENSMUSG00000025968,ENSMUSG00000025967,ENSMUSG00000051344,ENSMUSG00000026005,ENSMUSG00000025997,ENSMUSG00000026187,ENSMUSG00000006299,ENSMUSG00000026176,ENSMUSG00000026135,ENSMUSG00000026197,…
GO:CC	intracellular organelle	GO:0043229	1.75486e-49	48.7558	12057	1358	1030	21259	ENSMUSG00000033793,ENSMUSG00000025937,ENSMUSG00000042111,ENSMUSG00000010453,ENSMUSG00000045954,ENSMUSG00000018417,ENSMUSG00000002881,ENSMUSG00000073676,ENSMUSG00000026028,ENSMUSG00000025968,ENSMUSG00000025967,ENSMUSG00000051344,ENSMUSG00000026005,ENSMUSG00000025997,ENSMUSG00000026187,ENSMUSG00000006299,ENSMUSG00000026176,ENSMUSG00000026135,ENSMUSG00000026197,ENSMUSG00000033124,ENSMUSG00000032997,…
GO:CC	organelle	GO:0043226	2.64013e-46	45.5784	12889	1358	1069	21259	ENSMUSG00000033793,ENSMUSG00000025937,ENSMUSG00000042111,ENSMUSG00000026123,ENSMUSG00000010453,ENSMUSG00000045954,ENSMUSG00000018417,ENSMUSG00000002881,ENSMUSG00000073676,ENSMUSG00000026028,ENSMUSG00000025968,ENSMUSG00000025967,ENSMUSG00000051344,ENSMUSG00000026005,ENSMUSG00000025997,ENSMUSG00000026187,ENSMUSG00000006299,ENSMUSG00000026176,ENSMUSG00000026135,ENSMUSG00000026197,ENSMUSG00000033124,…
GO:CC	intracellular membrane-bounded organelle	GO:0043231	3.32815e-46	45.4778	10808	1358	948	21259	ENSMUSG00000033793,ENSMUSG00000025937,ENSMUSG00000042111,ENSMUSG00000010453,ENSMUSG00000045954,ENSMUSG00000018417,ENSMUSG00000002881,ENSMUSG00000073676,ENSMUSG00000026028,ENSMUSG00000025968,ENSMUSG00000025967,ENSMUSG00000051344,ENSMUSG00000026005,ENSMUSG00000025997,ENSMUSG00000026187,ENSMUSG00000026176,ENSMUSG00000026135,ENSMUSG00000026197,ENSMUSG00000033124,ENSMUSG00000032997,ENSMUSG00000026142,…
GO:CC	membrane-bounded organelle	GO:0043227	1.33941e-43	42.8731	11528	1358	984	21259	ENSMUSG00000033793,ENSMUSG00000025937,ENSMUSG00000042111,ENSMUSG00000026123,ENSMUSG00000010453,ENSMUSG00000045954,ENSMUSG00000018417,ENSMUSG00000002881,ENSMUSG00000073676,ENSMUSG00000026028,ENSMUSG00000025968,ENSMUSG00000025967,ENSMUSG00000051344,ENSMUSG00000026005,ENSMUSG00000025997,ENSMUSG00000026187,ENSMUSG00000026176,ENSMUSG00000026135,ENSMUSG00000026197,ENSMUSG00000033124,ENSMUSG00000032997,…
GO:CC	cytoplasm	GO:0005737	2.68581e-32	31.5709	11132	1358	927	21259	ENSMUSG00000033793,ENSMUSG00000025937,ENSMUSG00000042111,ENSMUSG00000026123,ENSMUSG00000048234,ENSMUSG00000045954,ENSMUSG00000018417,ENSMUSG00000073676,ENSMUSG00000026028,ENSMUSG00000025968,ENSMUSG00000025967,ENSMUSG00000051344,ENSMUSG00000026005,ENSMUSG00000026187,ENSMUSG00000006299,ENSMUSG00000026197,ENSMUSG00000033124,ENSMUSG00000032997,ENSMUSG00000026142,ENSMUSG00000026254,ENSMUSG00000070738,…
GO:CC	nucleus	GO:0005634	2.52678e-21	20.5974	7231	1358	635	21259	ENSMUSG00000010453,ENSMUSG00000045954,ENSMUSG00000002881,ENSMUSG00000026028,ENSMUSG00000025997,ENSMUSG00000026187,ENSMUSG00000026176,ENSMUSG00000026135,ENSMUSG00000005501,ENSMUSG00000044337,ENSMUSG00000034343,ENSMUSG00000007805,ENSMUSG00000026383,ENSMUSG00000016528,ENSMUSG00000026425,ENSMUSG00000009772,ENSMUSG00000056268,ENSMUSG00000026365,ENSMUSG00000032487,ENSMUSG00000042671,ENSMUSG00000066800,…
GO:CC	endomembrane system	GO:0012505	4.73213e-14	13.3249	4008	1358	376	21259	ENSMUSG00000042111,ENSMUSG00000026123,ENSMUSG00000018417,ENSMUSG00000026028,ENSMUSG00000025967,ENSMUSG00000051344,ENSMUSG00000026197,ENSMUSG00000033124,ENSMUSG00000032997,ENSMUSG00000026142,ENSMUSG00000070738,ENSMUSG00000044337,ENSMUSG00000026335,ENSMUSG00000026339,ENSMUSG00000026353,ENSMUSG00000032487,ENSMUSG00000033684,ENSMUSG00000033557,ENSMUSG00000026585,ENSMUSG00000026663,ENSMUSG00000026553,…
GO:CC	protein-containing complex	GO:0032991	2.86838e-13	12.5424	5358	1358	470	21259	ENSMUSG00000033793,ENSMUSG00000042111,ENSMUSG00000010453,ENSMUSG00000018417,ENSMUSG00000025968,ENSMUSG00000025967,ENSMUSG00000026187,ENSMUSG00000026185,ENSMUSG00000026197,ENSMUSG00000026254,ENSMUSG00000048126,ENSMUSG00000026418,ENSMUSG00000026414,ENSMUSG00000032487,ENSMUSG00000056708,ENSMUSG00000026585,ENSMUSG00000026576,ENSMUSG00000040713,ENSMUSG00000038530,ENSMUSG00000026674,ENSMUSG00000026553,…
GO:CC	intracellular organelle lumen	GO:0070013	7.85981e-13	12.1046	4505	1358	407	21259	ENSMUSG00000025937,ENSMUSG00000010453,ENSMUSG00000045954,ENSMUSG00000073676,ENSMUSG00000025968,ENSMUSG00000026187,ENSMUSG00000026176,ENSMUSG00000032997,ENSMUSG00000007805,ENSMUSG00000026383,ENSMUSG00000016528,ENSMUSG00000026425,ENSMUSG00000056268,ENSMUSG00000066800,ENSMUSG00000056708,ENSMUSG00000033557,ENSMUSG00000026586,ENSMUSG00000026585,ENSMUSG00000055067,ENSMUSG00000026605,ENSMUSG00000026739,…
GO:CC	organelle lumen	GO:0043233	1.3106e-12	11.8825	4519	1358	407	21259	ENSMUSG00000025937,ENSMUSG00000010453,ENSMUSG00000045954,ENSMUSG00000073676,ENSMUSG00000025968,ENSMUSG00000026187,ENSMUSG00000026176,ENSMUSG00000032997,ENSMUSG00000007805,ENSMUSG00000026383,ENSMUSG00000016528,ENSMUSG00000026425,ENSMUSG00000056268,ENSMUSG00000066800,ENSMUSG00000056708,ENSMUSG00000033557,ENSMUSG00000026586,ENSMUSG00000026585,ENSMUSG00000055067,ENSMUSG00000026605,ENSMUSG00000026739,…
GO:CC	membrane-enclosed lumen	GO:0031974	1.3106e-12	11.8825	4519	1358	407	21259	ENSMUSG00000025937,ENSMUSG00000010453,ENSMUSG00000045954,ENSMUSG00000073676,ENSMUSG00000025968,ENSMUSG00000026187,ENSMUSG00000026176,ENSMUSG00000032997,ENSMUSG00000007805,ENSMUSG00000026383,ENSMUSG00000016528,ENSMUSG00000026425,ENSMUSG00000056268,ENSMUSG00000066800,ENSMUSG00000056708,ENSMUSG00000033557,ENSMUSG00000026586,ENSMUSG00000026585,ENSMUSG00000055067,ENSMUSG00000026605,ENSMUSG00000026739,…
GO:CC	Golgi apparatus	GO:0005794	6.73713e-12	11.1715	1468	1358	169	21259	ENSMUSG00000018417,ENSMUSG00000051344,ENSMUSG00000033124,ENSMUSG00000032997,ENSMUSG00000026335,ENSMUSG00000033684,ENSMUSG00000033557,ENSMUSG00000026585,ENSMUSG00000026663,ENSMUSG00000026553,ENSMUSG00000039239,ENSMUSG00000026958,ENSMUSG00000026806,ENSMUSG00000015839,ENSMUSG00000002733,ENSMUSG00000049922,ENSMUSG00000005087,ENSMUSG00000074971,ENSMUSG00000074916,ENSMUSG00000027313,ENSMUSG00000027200,…
GO:CC	nuclear lumen	GO:0031981	1.59912e-11	10.7961	3996	1358	364	21259	ENSMUSG00000010453,ENSMUSG00000045954,ENSMUSG00000026187,ENSMUSG00000026176,ENSMUSG00000007805,ENSMUSG00000026383,ENSMUSG00000016528,ENSMUSG00000026425,ENSMUSG00000056268,ENSMUSG00000066800,ENSMUSG00000056708,ENSMUSG00000033557,ENSMUSG00000026586,ENSMUSG00000026585,ENSMUSG00000055067,ENSMUSG00000026605,ENSMUSG00000026739,ENSMUSG00000047617,ENSMUSG00000015092,ENSMUSG00000075467,ENSMUSG00000062647,…
GO:CC	nucleoplasm	GO:0005654	8.08136e-11	10.0925	3483	1358	323	21259	ENSMUSG00000010453,ENSMUSG00000045954,ENSMUSG00000026187,ENSMUSG00000026176,ENSMUSG00000007805,ENSMUSG00000026383,ENSMUSG00000016528,ENSMUSG00000026425,ENSMUSG00000056268,ENSMUSG00000056708,ENSMUSG00000033557,ENSMUSG00000026586,ENSMUSG00000055067,ENSMUSG00000026605,ENSMUSG00000026739,ENSMUSG00000047617,ENSMUSG00000015092,ENSMUSG00000075467,ENSMUSG00000026917,ENSMUSG00000026860,ENSMUSG00000026857,…
GO:CC	organelle membrane	GO:0031090	2.39176e-07	6.62128	3085	1358	277	21259	ENSMUSG00000033793,ENSMUSG00000042111,ENSMUSG00000026123,ENSMUSG00000018417,ENSMUSG00000025968,ENSMUSG00000026197,ENSMUSG00000033124,ENSMUSG00000032997,ENSMUSG00000026142,ENSMUSG00000026335,ENSMUSG00000026425,ENSMUSG00000032487,ENSMUSG00000033684,ENSMUSG00000033557,ENSMUSG00000026576,ENSMUSG00000026663,ENSMUSG00000026553,ENSMUSG00000037375,ENSMUSG00000025781,ENSMUSG00000023206,ENSMUSG00000026922,…
GO:CC	intracellular non-membrane-bounded organelle	GO:0043232	1.3854e-06	5.85843	4338	1358	363	21259	ENSMUSG00000018417,ENSMUSG00000026187,ENSMUSG00000006299,ENSMUSG00000026254,ENSMUSG00000007805,ENSMUSG00000026383,ENSMUSG00000016528,ENSMUSG00000048096,ENSMUSG00000026418,ENSMUSG00000026414,ENSMUSG00000056708,ENSMUSG00000040423,ENSMUSG00000026585,ENSMUSG00000026575,ENSMUSG00000026674,ENSMUSG00000057335,ENSMUSG00000026494,ENSMUSG00000038936,ENSMUSG00000026605,ENSMUSG00000053702,ENSMUSG00000026739,…
GO:CC	non-membrane-bounded organelle	GO:0043228	1.87038e-06	5.72807	4349	1358	363	21259	ENSMUSG00000018417,ENSMUSG00000026187,ENSMUSG00000006299,ENSMUSG00000026254,ENSMUSG00000007805,ENSMUSG00000026383,ENSMUSG00000016528,ENSMUSG00000048096,ENSMUSG00000026418,ENSMUSG00000026414,ENSMUSG00000056708,ENSMUSG00000040423,ENSMUSG00000026585,ENSMUSG00000026575,ENSMUSG00000026674,ENSMUSG00000057335,ENSMUSG00000026494,ENSMUSG00000038936,ENSMUSG00000026605,ENSMUSG00000053702,ENSMUSG00000026739,…
GO:CC	organelle subcompartment	GO:0031984	3.03715e-06	5.51753	1585	1358	158	21259	ENSMUSG00000042111,ENSMUSG00000018417,ENSMUSG00000026197,ENSMUSG00000033124,ENSMUSG00000032997,ENSMUSG00000026142,ENSMUSG00000026335,ENSMUSG00000032487,ENSMUSG00000033684,ENSMUSG00000033557,ENSMUSG00000026663,ENSMUSG00000026553,ENSMUSG00000039239,ENSMUSG00000037375,ENSMUSG00000026922,ENSMUSG00000009207,ENSMUSG00000049922,ENSMUSG00000027134,ENSMUSG00000044042,ENSMUSG00000074916,ENSMUSG00000027313,…
GO:CC	catalytic complex	GO:1902494	3.37579e-06	5.47162	1386	1358	142	21259	ENSMUSG00000010453,ENSMUSG00000025968,ENSMUSG00000026197,ENSMUSG00000056708,ENSMUSG00000026739,ENSMUSG00000026917,ENSMUSG00000026827,ENSMUSG00000026836,ENSMUSG00000002731,ENSMUSG00000002102,ENSMUSG00000040383,ENSMUSG00000034154,ENSMUSG00000027304,ENSMUSG00000034032,ENSMUSG00000038383,ENSMUSG00000017299,ENSMUSG00000027569,ENSMUSG00000027684,ENSMUSG00000027673,ENSMUSG00000000561,ENSMUSG00000048100,…
GO:CC	cytosol	GO:0005829	3.45029e-06	5.46214	3793	1358	322	21259	ENSMUSG00000045954,ENSMUSG00000025967,ENSMUSG00000026005,ENSMUSG00000006299,ENSMUSG00000032997,ENSMUSG00000070738,ENSMUSG00000005501,ENSMUSG00000049866,ENSMUSG00000026335,ENSMUSG00000026315,ENSMUSG00000026383,ENSMUSG00000026353,ENSMUSG00000026425,ENSMUSG00000048096,ENSMUSG00000056268,ENSMUSG00000026586,ENSMUSG00000026585,ENSMUSG00000038530,ENSMUSG00000057335,ENSMUSG00000055067,ENSMUSG00000026615,…
GO:CC	endoplasmic reticulum	GO:0005783	4.29993e-05	4.36654	1767	1358	167	21259	ENSMUSG00000042111,ENSMUSG00000025967,ENSMUSG00000026197,ENSMUSG00000026142,ENSMUSG00000026353,ENSMUSG00000032487,ENSMUSG00000033684,ENSMUSG00000026585,ENSMUSG00000026663,ENSMUSG00000037624,ENSMUSG00000037375,ENSMUSG00000025781,ENSMUSG00000026922,ENSMUSG00000039787,ENSMUSG00000009207,ENSMUSG00000002732,ENSMUSG00000027230,ENSMUSG00000048482,ENSMUSG00000074971,ENSMUSG00000027134,ENSMUSG00000044042,…
GO:CC	extracellular matrix	GO:0031012	5.48529e-05	4.2608	487	1358	62	21259	ENSMUSG00000026109,ENSMUSG00000048126,ENSMUSG00000033557,ENSMUSG00000039239,ENSMUSG00000004105,ENSMUSG00000040152,ENSMUSG00000048222,ENSMUSG00000027200,ENSMUSG00000037820,ENSMUSG00000015647,ENSMUSG00000027750,ENSMUSG00000027832,ENSMUSG00000028108,ENSMUSG00000028226,ENSMUSG00000039270,ENSMUSG00000028641,ENSMUSG00000019055,ENSMUSG00000028780,ENSMUSG00000039883,ENSMUSG00000037379,ENSMUSG00000036596,…
GO:CC	nuclear periphery	GO:0034399	9.16211e-05	4.038	133	1358	26	21259	ENSMUSG00000066800,ENSMUSG00000026605,ENSMUSG00000061136,ENSMUSG00000027018,ENSMUSG00000027613,ENSMUSG00000056501,ENSMUSG00000006586,ENSMUSG00000028484,ENSMUSG00000004815,ENSMUSG00000030271,ENSMUSG00000004264,ENSMUSG00000063550,ENSMUSG00000030782,ENSMUSG00000085795,ENSMUSG00000000743,ENSMUSG00000032249,ENSMUSG00000034667,ENSMUSG00000000056,ENSMUSG00000062929,ENSMUSG00000021374,ENSMUSG00000041773,…
GO:CC	nuclear protein-containing complex	GO:0140513	0.000214395	3.66879	1191	1358	119	21259	ENSMUSG00000010453,ENSMUSG00000026187,ENSMUSG00000026739,ENSMUSG00000047617,ENSMUSG00000026917,ENSMUSG00000098794,ENSMUSG00000061136,ENSMUSG00000040383,ENSMUSG00000034154,ENSMUSG00000027304,ENSMUSG00000048222,ENSMUSG00000027454,ENSMUSG00000017299,ENSMUSG00000056501,ENSMUSG00000027569,ENSMUSG00000027552,ENSMUSG00000027684,ENSMUSG00000028066,ENSMUSG00000047824,ENSMUSG00000048100,ENSMUSG00000028318,…
GO:CC	Golgi apparatus subcompartment	GO:0098791	0.000294413	3.53104	767	1358	84	21259	ENSMUSG00000018417,ENSMUSG00000033124,ENSMUSG00000032997,ENSMUSG00000026335,ENSMUSG00000033684,ENSMUSG00000033557,ENSMUSG00000026663,ENSMUSG00000026553,ENSMUSG00000039239,ENSMUSG00000049922,ENSMUSG00000074916,ENSMUSG00000027313,ENSMUSG00000027341,ENSMUSG00000045503,ENSMUSG00000090996,ENSMUSG00000027739,ENSMUSG00000027750,ENSMUSG00000028096,ENSMUSG00000050931,ENSMUSG00000037062,ENSMUSG00000028173,…
GO:CC	nuclear body	GO:0016604	0.000969919	3.01326	778	1358	83	21259	ENSMUSG00000056268,ENSMUSG00000026739,ENSMUSG00000061136,ENSMUSG00000027109,ENSMUSG00000027177,ENSMUSG00000048482,ENSMUSG00000034154,ENSMUSG00000074797,ENSMUSG00000068267,ENSMUSG00000051177,ENSMUSG00000027684,ENSMUSG00000061143,ENSMUSG00000092607,ENSMUSG00000036822,ENSMUSG00000028609,ENSMUSG00000050188,ENSMUSG00000042558,ENSMUSG00000073684,ENSMUSG00000029111,ENSMUSG00000029310,ENSMUSG00000004815,…
GO:CC	intracellular vesicle	GO:0097708	0.000997879	3.00092	1925	1358	172	21259	ENSMUSG00000042111,ENSMUSG00000026123,ENSMUSG00000018417,ENSMUSG00000026028,ENSMUSG00000033124,ENSMUSG00000070738,ENSMUSG00000044337,ENSMUSG00000026335,ENSMUSG00000026339,ENSMUSG00000026425,ENSMUSG00000056268,ENSMUSG00000026553,ENSMUSG00000039239,ENSMUSG00000023206,ENSMUSG00000026958,ENSMUSG00000038740,ENSMUSG00000026879,ENSMUSG00000048482,ENSMUSG00000040152,ENSMUSG00000027293,ENSMUSG00000027248,…
GO:CC	cytoplasmic vesicle	GO:0031410	0.00129878	2.88646	1920	1358	171	21259	ENSMUSG00000042111,ENSMUSG00000026123,ENSMUSG00000018417,ENSMUSG00000026028,ENSMUSG00000033124,ENSMUSG00000070738,ENSMUSG00000044337,ENSMUSG00000026335,ENSMUSG00000026339,ENSMUSG00000026425,ENSMUSG00000056268,ENSMUSG00000026553,ENSMUSG00000039239,ENSMUSG00000023206,ENSMUSG00000026958,ENSMUSG00000038740,ENSMUSG00000026879,ENSMUSG00000048482,ENSMUSG00000040152,ENSMUSG00000027293,ENSMUSG00000027248,…
GO:CC	early endosome	GO:0005769	0.00142494	2.8462	356	1358	46	21259	ENSMUSG00000018417,ENSMUSG00000026028,ENSMUSG00000044337,ENSMUSG00000026339,ENSMUSG00000038740,ENSMUSG00000027293,ENSMUSG00000027411,ENSMUSG00000027341,ENSMUSG00000068040,ENSMUSG00000041263,ENSMUSG00000027962,ENSMUSG00000037062,ENSMUSG00000028173,ENSMUSG00000049969,ENSMUSG00000028868,ENSMUSG00000040945,ENSMUSG00000029146,ENSMUSG00000029093,ENSMUSG00000034981,ENSMUSG00000002985,ENSMUSG00000014402,…
GO:CC	vesicle	GO:0031982	0.0017035	2.76866	2064	1358	181	21259	ENSMUSG00000042111,ENSMUSG00000026123,ENSMUSG00000018417,ENSMUSG00000026028,ENSMUSG00000033124,ENSMUSG00000070738,ENSMUSG00000044337,ENSMUSG00000026335,ENSMUSG00000026339,ENSMUSG00000026425,ENSMUSG00000056268,ENSMUSG00000033684,ENSMUSG00000026553,ENSMUSG00000039239,ENSMUSG00000023206,ENSMUSG00000026958,ENSMUSG00000038740,ENSMUSG00000026879,ENSMUSG00000048482,ENSMUSG00000040152,ENSMUSG00000027293,…
GO:CC	ribonucleoprotein complex	GO:1990904	0.00245999	2.60907	736	1358	78	21259	ENSMUSG00000026187,ENSMUSG00000026615,ENSMUSG00000062647,ENSMUSG00000061136,ENSMUSG00000068882,ENSMUSG00000040383,ENSMUSG00000048222,ENSMUSG00000027613,ENSMUSG00000089824,ENSMUSG00000028609,ENSMUSG00000050188,ENSMUSG00000028798,ENSMUSG00000028741,ENSMUSG00000028936,ENSMUSG00000044221,ENSMUSG00000058558,ENSMUSG00000032867,ENSMUSG00000029427,ENSMUSG00000047635,ENSMUSG00000001424,ENSMUSG00000091625,…
GO:CC	cellular anatomical entity	GO:0110165	0.00304145	2.51692	19788	1358	1301	21259	ENSMUSG00000033793,ENSMUSG00000025937,ENSMUSG00000042111,ENSMUSG00000026123,ENSMUSG00000010453,ENSMUSG00000079610,ENSMUSG00000048234,ENSMUSG00000025986,ENSMUSG00000026109,ENSMUSG00000045954,ENSMUSG00000018417,ENSMUSG00000002881,ENSMUSG00000041439,ENSMUSG00000073676,ENSMUSG00000026028,ENSMUSG00000025968,ENSMUSG00000025967,ENSMUSG00000051344,ENSMUSG00000026005,ENSMUSG00000025997,ENSMUSG00000026187,…
GO:CC	mitochondrion	GO:0005739	0.00353885	2.45114	1845	1358	163	21259	ENSMUSG00000025937,ENSMUSG00000073676,ENSMUSG00000026028,ENSMUSG00000025968,ENSMUSG00000032997,ENSMUSG00000026142,ENSMUSG00000026425,ENSMUSG00000026365,ENSMUSG00000066800,ENSMUSG00000038936,ENSMUSG00000025781,ENSMUSG00000075467,ENSMUSG00000066798,ENSMUSG00000026753,ENSMUSG00000026827,ENSMUSG00000048482,ENSMUSG00000027248,ENSMUSG00000005803,ENSMUSG00000079037,ENSMUSG00000027424,ENSMUSG00000027487,…
GO:CC	nuclear matrix	GO:0016363	0.00371063	2.43055	106	1358	20	21259	ENSMUSG00000066800,ENSMUSG00000026605,ENSMUSG00000061136,ENSMUSG00000027018,ENSMUSG00000056501,ENSMUSG00000006586,ENSMUSG00000004815,ENSMUSG00000030271,ENSMUSG00000004264,ENSMUSG00000030782,ENSMUSG00000085795,ENSMUSG00000000743,ENSMUSG00000032249,ENSMUSG00000034667,ENSMUSG00000062929,ENSMUSG00000041773,ENSMUSG00000022314,ENSMUSG00000039456,ENSMUSG00000004865,ENSMUSG00000024045
GO:CC	chromosomal region	GO:0098687	0.00472348	2.32574	264	1358	36	21259	ENSMUSG00000026605,ENSMUSG00000027018,ENSMUSG00000068267,ENSMUSG00000056501,ENSMUSG00000038685,ENSMUSG00000028066,ENSMUSG00000045328,ENSMUSG00000028678,ENSMUSG00000028873,ENSMUSG00000040945,ENSMUSG00000002748,ENSMUSG00000029676,ENSMUSG00000029836,ENSMUSG00000030298,ENSMUSG00000063550,ENSMUSG00000031516,ENSMUSG00000031629,ENSMUSG00000036672,ENSMUSG00000031921,ENSMUSG00000031756,ENSMUSG00000049932,…
GO:CC	bounding membrane of organelle	GO:0098588	0.00776845	2.10967	1669	1358	148	21259	ENSMUSG00000033793,ENSMUSG00000042111,ENSMUSG00000026123,ENSMUSG00000018417,ENSMUSG00000033124,ENSMUSG00000032997,ENSMUSG00000026335,ENSMUSG00000032487,ENSMUSG00000033684,ENSMUSG00000033557,ENSMUSG00000026663,ENSMUSG00000026553,ENSMUSG00000038740,ENSMUSG00000049922,ENSMUSG00000074916,ENSMUSG00000027293,ENSMUSG00000005802,ENSMUSG00000027411,ENSMUSG00000079037,ENSMUSG00000045503,ENSMUSG00000090996,…
GO:CC	chromosome	GO:0005694	0.00847979	2.07162	1027	1358	99	21259	ENSMUSG00000026187,ENSMUSG00000026585,ENSMUSG00000026605,ENSMUSG00000026739,ENSMUSG00000047617,ENSMUSG00000027018,ENSMUSG00000015839,ENSMUSG00000034154,ENSMUSG00000034906,ENSMUSG00000068267,ENSMUSG00000027353,ENSMUSG00000027454,ENSMUSG00000056501,ENSMUSG00000038685,ENSMUSG00000028066,ENSMUSG00000045328,ENSMUSG00000040359,ENSMUSG00000028411,ENSMUSG00000028484,ENSMUSG00000028678,ENSMUSG00000028873,…
GO:CC	lamellipodium	GO:0030027	0.0110338	1.95727	201	1358	29	21259	ENSMUSG00000026425,ENSMUSG00000026786,ENSMUSG00000026879,ENSMUSG00000027002,ENSMUSG00000005087,ENSMUSG00000027184,ENSMUSG00000066043,ENSMUSG00000028868,ENSMUSG00000006445,ENSMUSG00000004530,ENSMUSG00000029428,ENSMUSG00000029636,ENSMUSG00000068748,ENSMUSG00000029684,ENSMUSG00000033420,ENSMUSG00000030403,ENSMUSG00000039043,ENSMUSG00000031078,ENSMUSG00000023277,ENSMUSG00000006932,ENSMUSG00000009073,…
GO:CC	transferase complex	GO:1990234	0.0128425	1.89135	759	1358	77	21259	ENSMUSG00000010453,ENSMUSG00000026739,ENSMUSG00000026917,ENSMUSG00000026836,ENSMUSG00000027304,ENSMUSG00000034032,ENSMUSG00000027569,ENSMUSG00000000561,ENSMUSG00000048100,ENSMUSG00000036822,ENSMUSG00000028318,ENSMUSG00000028345,ENSMUSG00000057236,ENSMUSG00000028899,ENSMUSG00000066042,ENSMUSG00000029003,ENSMUSG00000073700,ENSMUSG00000023286,ENSMUSG00000029265,ENSMUSG00000032867,ENSMUSG00000039771,…
GO:CC	RNA polymerase II transcription regulator complex	GO:0090575	0.0150353	1.82289	164	1358	25	21259	ENSMUSG00000056501,ENSMUSG00000027552,ENSMUSG00000047824,ENSMUSG00000048100,ENSMUSG00000052684,ENSMUSG00000032897,ENSMUSG00000028899,ENSMUSG00000066042,ENSMUSG00000029265,ENSMUSG00000061436,ENSMUSG00000029836,ENSMUSG00000046179,ENSMUSG00000031885,ENSMUSG00000014859,ENSMUSG00000032402,ENSMUSG00000010047,ENSMUSG00000006932,ENSMUSG00000057469,ENSMUSG00000020962,ENSMUSG00000021485,ENSMUSG00000021639,…
GO:CC	Golgi membrane	GO:0000139	0.0153567	1.8137	603	1358	64	21259	ENSMUSG00000018417,ENSMUSG00000032997,ENSMUSG00000033684,ENSMUSG00000033557,ENSMUSG00000026663,ENSMUSG00000026553,ENSMUSG00000049922,ENSMUSG00000074916,ENSMUSG00000045503,ENSMUSG00000090996,ENSMUSG00000027739,ENSMUSG00000028096,ENSMUSG00000050931,ENSMUSG00000037062,ENSMUSG00000028173,ENSMUSG00000028413,ENSMUSG00000028403,ENSMUSG00000028970,ENSMUSG00000045302,ENSMUSG00000034981,ENSMUSG00000029390,…
GO:CC	intracellular protein-containing complex	GO:0140535	0.0158239	1.80069	714	1358	73	21259	ENSMUSG00000010453,ENSMUSG00000026187,ENSMUSG00000026197,ENSMUSG00000026254,ENSMUSG00000056708,ENSMUSG00000026739,ENSMUSG00000047617,ENSMUSG00000026917,ENSMUSG00000002102,ENSMUSG00000027304,ENSMUSG00000034032,ENSMUSG00000027569,ENSMUSG00000048100,ENSMUSG00000036822,ENSMUSG00000028318,ENSMUSG00000028899,ENSMUSG00000066042,ENSMUSG00000029003,ENSMUSG00000073700,ENSMUSG00000023286,ENSMUSG00000029265,…
GO:CC	collagen-containing extracellular matrix	GO:0062023	0.0183343	1.73674	359	1358	43	21259	ENSMUSG00000026109,ENSMUSG00000048126,ENSMUSG00000033557,ENSMUSG00000039239,ENSMUSG00000004105,ENSMUSG00000048222,ENSMUSG00000027200,ENSMUSG00000037820,ENSMUSG00000015647,ENSMUSG00000027750,ENSMUSG00000028108,ENSMUSG00000039270,ENSMUSG00000028641,ENSMUSG00000019055,ENSMUSG00000028780,ENSMUSG00000037411,ENSMUSG00000068748,ENSMUSG00000029838,ENSMUSG00000030218,ENSMUSG00000002603,ENSMUSG00000032334,…
GO:CC	chromosome, centromeric region	GO:0000775	0.021507	1.66742	198	1358	28	21259	ENSMUSG00000026605,ENSMUSG00000068267,ENSMUSG00000056501,ENSMUSG00000028066,ENSMUSG00000045328,ENSMUSG00000028678,ENSMUSG00000028873,ENSMUSG00000040945,ENSMUSG00000002748,ENSMUSG00000029836,ENSMUSG00000030298,ENSMUSG00000063550,ENSMUSG00000031516,ENSMUSG00000031629,ENSMUSG00000036672,ENSMUSG00000031756,ENSMUSG00000032264,ENSMUSG00000020745,ENSMUSG00000002055,ENSMUSG00000038909,ENSMUSG00000038025,…
GO:CC	nucleolus	GO:0005730	0.0237936	1.62354	900	1358	87	21259	ENSMUSG00000026187,ENSMUSG00000007805,ENSMUSG00000056708,ENSMUSG00000015092,ENSMUSG00000062647,ENSMUSG00000026806,ENSMUSG00000027304,ENSMUSG00000027613,ENSMUSG00000017299,ENSMUSG00000027552,ENSMUSG00000048100,ENSMUSG00000028411,ENSMUSG00000028318,ENSMUSG00000028345,ENSMUSG00000028873,ENSMUSG00000028741,ENSMUSG00000040945,ENSMUSG00000029003,ENSMUSG00000001569,ENSMUSG00000025747,ENSMUSG00000029191,…
GO:CC	COPI-coated vesicle	GO:0030137	0.0244609	1.61153	30	1358	9	21259	ENSMUSG00000042111,ENSMUSG00000026553,ENSMUSG00000029390,ENSMUSG00000079111,ENSMUSG00000025607,ENSMUSG00000030058,ENSMUSG00000002778,ENSMUSG00000002395,ENSMUSG00000021192
GO:CC	MLL1/2 complex	GO:0044665	0.0244609	1.61153	30	1358	9	21259	ENSMUSG00000026917,ENSMUSG00000028345,ENSMUSG00000020246,ENSMUSG00000005204,ENSMUSG00000057469,ENSMUSG00000078941,ENSMUSG00000052293,ENSMUSG00000047989,ENSMUSG00000051316
GO:CC	MLL1 complex	GO:0071339	0.0244609	1.61153	30	1358	9	21259	ENSMUSG00000026917,ENSMUSG00000028345,ENSMUSG00000020246,ENSMUSG00000005204,ENSMUSG00000057469,ENSMUSG00000078941,ENSMUSG00000052293,ENSMUSG00000047989,ENSMUSG00000051316
GO:CC	COPI-coated vesicle membrane	GO:0030663	0.0245785	1.60944	18	1358	7	21259	ENSMUSG00000026553,ENSMUSG00000029390,ENSMUSG00000079111,ENSMUSG00000025607,ENSMUSG00000030058,ENSMUSG00000002778,ENSMUSG00000021192
GO:CC	endosome	GO:0005768	0.0369804	1.43203	873	1358	84	21259	ENSMUSG00000042111,ENSMUSG00000026123,ENSMUSG00000018417,ENSMUSG00000026028,ENSMUSG00000033124,ENSMUSG00000044337,ENSMUSG00000026339,ENSMUSG00000039239,ENSMUSG00000038740,ENSMUSG00000027293,ENSMUSG00000005802,ENSMUSG00000027411,ENSMUSG00000027341,ENSMUSG00000068040,ENSMUSG00000027739,ENSMUSG00000041263,ENSMUSG00000045092,ENSMUSG00000027962,ENSMUSG00000037062,ENSMUSG00000028173,ENSMUSG00000049969,…
GO:CC	nuclear outer membrane-endoplasmic reticulum membrane network	GO:0042175	0.0383442	1.4163	1016	1358	95	21259	ENSMUSG00000042111,ENSMUSG00000026197,ENSMUSG00000026142,ENSMUSG00000032487,ENSMUSG00000026663,ENSMUSG00000037375,ENSMUSG00000026922,ENSMUSG00000009207,ENSMUSG00000027134,ENSMUSG00000044042,ENSMUSG00000027248,ENSMUSG00000038383,ENSMUSG00000036632,ENSMUSG00000034317,ENSMUSG00000044528,ENSMUSG00000050931,ENSMUSG00000028173,ENSMUSG00000040359,ENSMUSG00000028420,ENSMUSG00000052914,ENSMUSG00000050989,…
KEGG	AGE-RAGE signaling pathway in diabetic complications	KEGG:04933	4.82977e-06	5.31607	99	543	23	8477	ENSMUSG00000039239,ENSMUSG00000051177,ENSMUSG00000027852,ENSMUSG00000027962,ENSMUSG00000052684,ENSMUSG00000025746,ENSMUSG00000037411,ENSMUSG00000002603,ENSMUSG00000030562,ENSMUSG00000063065,ENSMUSG00000070348,ENSMUSG00000031740,ENSMUSG00000037405,ENSMUSG00000032402,ENSMUSG00000010660,ENSMUSG00000035385,ENSMUSG00000001506,ENSMUSG00000050965,ENSMUSG00000021253,ENSMUSG00000021367,ENSMUSG00000023951,…
KEGG	Proteoglycans in cancer	KEGG:05205	0.000252255	3.59816	196	543	31	8477	ENSMUSG00000007805,ENSMUSG00000039239,ENSMUSG00000005087,ENSMUSG00000040152,ENSMUSG00000027852,ENSMUSG00000033721,ENSMUSG00000000058,ENSMUSG00000009376,ENSMUSG00000030102,ENSMUSG00000002603,ENSMUSG00000049791,ENSMUSG00000015957,ENSMUSG00000063065,ENSMUSG00000031078,ENSMUSG00000070348,ENSMUSG00000031714,ENSMUSG00000031740,ENSMUSG00000004936,ENSMUSG00000006932,ENSMUSG00000019929,ENSMUSG00000036446,…
KEGG	Malaria	KEGG:05144	0.00353759	2.45129	55	543	13	8477	ENSMUSG00000039239,ENSMUSG00000040152,ENSMUSG00000017652,ENSMUSG00000027962,ENSMUSG00000025746,ENSMUSG00000009376,ENSMUSG00000002603,ENSMUSG00000037405,ENSMUSG00000032508,ENSMUSG00000035385,ENSMUSG00000021253,ENSMUSG00000022261,ENSMUSG00000090523
KEGG	Cellular senescence	KEGG:04218	0.00927046	2.0329	171	543	25	8477	ENSMUSG00000016528,ENSMUSG00000039239,ENSMUSG00000027177,ENSMUSG00000027552,ENSMUSG00000027852,ENSMUSG00000057236,ENSMUSG00000025746,ENSMUSG00000037411,ENSMUSG00000061436,ENSMUSG00000030102,ENSMUSG00000001517,ENSMUSG00000002603,ENSMUSG00000036845,ENSMUSG00000063065,ENSMUSG00000070348,ENSMUSG00000008892,ENSMUSG00000031666,ENSMUSG00000014859,ENSMUSG00000032035,ENSMUSG00000032402,ENSMUSG00000004936,…
KEGG	Colorectal cancer	KEGG:05210	0.0104704	1.98004	86	543	16	8477	ENSMUSG00000039239,ENSMUSG00000027852,ENSMUSG00000052684,ENSMUSG00000029377,ENSMUSG00000029378,ENSMUSG00000063694,ENSMUSG00000055799,ENSMUSG00000002603,ENSMUSG00000063065,ENSMUSG00000070348,ENSMUSG00000032402,ENSMUSG00000004936,ENSMUSG00000006932,ENSMUSG00000021253,ENSMUSG00000014850,ENSMUSG00000024515
KEGG	Pathways of neurodegeneration - multiple diseases	KEGG:05022	0.0161114	1.79287	461	543	50	8477	ENSMUSG00000025968,ENSMUSG00000032487,ENSMUSG00000026663,ENSMUSG00000025781,ENSMUSG00000026764,ENSMUSG00000002102,ENSMUSG00000048482,ENSMUSG00000079037,ENSMUSG00000051177,ENSMUSG00000027673,ENSMUSG00000027852,ENSMUSG00000023286,ENSMUSG00000025746,ENSMUSG00000002416,ENSMUSG00000063694,ENSMUSG00000031668,ENSMUSG00000030102,ENSMUSG00000030562,ENSMUSG00000049791,ENSMUSG00000015957,ENSMUSG00000063065,…
KEGG	TNF signaling pathway	KEGG:04668	0.0194226	1.71169	109	543	18	8477	ENSMUSG00000032487,ENSMUSG00000027230,ENSMUSG00000027276,ENSMUSG00000056501,ENSMUSG00000027962,ENSMUSG00000052684,ENSMUSG00000025746,ENSMUSG00000053007,ENSMUSG00000063065,ENSMUSG00000031778,ENSMUSG00000057367,ENSMUSG00000037405,ENSMUSG00000004936,ENSMUSG00000018899,ENSMUSG00000035385,ENSMUSG00000020941,ENSMUSG00000021367,ENSMUSG00000025076
KEGG	Glycosaminoglycan degradation	KEGG:00531	0.0250595	1.60103	21	543	7	8477	ENSMUSG00000033540,ENSMUSG00000025534,ENSMUSG00000015027,ENSMUSG00000010047,ENSMUSG00000010051,ENSMUSG00000005043,ENSMUSG00000042082
REAC	Asparagine N-linked glycosylation	REAC:R-MMU-446203	0.0282368	1.54918	252	661	37	8684	ENSMUSG00000026399,ENSMUSG00000026553,ENSMUSG00000026753,ENSMUSG00000049922,ENSMUSG00000027248,ENSMUSG00000036632,ENSMUSG00000028413,ENSMUSG00000045302,ENSMUSG00000029378,ENSMUSG00000029390,ENSMUSG00000079111,ENSMUSG00000025607,ENSMUSG00000030058,ENSMUSG00000030298,ENSMUSG00000002043,ENSMUSG00000006095,ENSMUSG00000002778,ENSMUSG00000025789,ENSMUSG00000031516,ENSMUSG00000031916,ENSMUSG00000006517,…
REAC	Metabolism of proteins	REAC:R-MMU-392499	0.0433384	1.36313	1569	661	156	8684	ENSMUSG00000025967,ENSMUSG00000026185,ENSMUSG00000034343,ENSMUSG00000026399,ENSMUSG00000033684,ENSMUSG00000026663,ENSMUSG00000026553,ENSMUSG00000026739,ENSMUSG00000026917,ENSMUSG00000009030,ENSMUSG00000026753,ENSMUSG00000027109,ENSMUSG00000002102,ENSMUSG00000049922,ENSMUSG00000034154,ENSMUSG00000027304,ENSMUSG00000027248,ENSMUSG00000056941,ENSMUSG00000038383,ENSMUSG00000027739,ENSMUSG00000036632,…
TF	Factor: E2F-1; motif: GNGGGCGGGRMN	TF:M10209	3.15747e-79	78.5007	14241	1420	1235	21859	ENSMUSG00000104217,ENSMUSG00000033793,ENSMUSG00000025937,ENSMUSG00000042111,ENSMUSG00000010453,ENSMUSG00000079610,ENSMUSG00000048234,ENSMUSG00000026049,ENSMUSG00000025986,ENSMUSG00000026109,ENSMUSG00000018417,ENSMUSG00000002881,ENSMUSG00000041439,ENSMUSG00000026102,ENSMUSG00000052331,ENSMUSG00000025981,ENSMUSG00000073676,ENSMUSG00000026028,ENSMUSG00000025968,ENSMUSG00000025967,ENSMUSG00000051344,…
TF	Factor: ZF5; motif: GSGCGCGR	TF:M00716	1.10954e-77	76.9549	14831	1420	1261	21859	ENSMUSG00000104217,ENSMUSG00000033793,ENSMUSG00000025937,ENSMUSG00000042111,ENSMUSG00000026123,ENSMUSG00000010453,ENSMUSG00000079610,ENSMUSG00000048234,ENSMUSG00000026049,ENSMUSG00000025986,ENSMUSG00000026109,ENSMUSG00000045954,ENSMUSG00000018417,ENSMUSG00000002881,ENSMUSG00000041439,ENSMUSG00000026102,ENSMUSG00000052331,ENSMUSG00000025981,ENSMUSG00000073676,ENSMUSG00000026028,ENSMUSG00000025968,…
TF	Factor: FOXN4; motif: NNWANNCGWMCGCGTCNNNNMT; match class: 1	TF:M04662_1	1.44198e-71	70.841	12776	1420	1144	21859	ENSMUSG00000104217,ENSMUSG00000033793,ENSMUSG00000025937,ENSMUSG00000042111,ENSMUSG00000026123,ENSMUSG00000010453,ENSMUSG00000079610,ENSMUSG00000048234,ENSMUSG00000026049,ENSMUSG00000025986,ENSMUSG00000026109,ENSMUSG00000018417,ENSMUSG00000002881,ENSMUSG00000041439,ENSMUSG00000026102,ENSMUSG00000052331,ENSMUSG00000025981,ENSMUSG00000073676,ENSMUSG00000026028,ENSMUSG00000025968,ENSMUSG00000025967,…
TF	Factor: ZF5; motif: NRNGNGCGCGCWN	TF:M00333	2.44968e-71	70.6109	14481	1420	1233	21859	ENSMUSG00000104217,ENSMUSG00000033793,ENSMUSG00000025937,ENSMUSG00000042111,ENSMUSG00000026123,ENSMUSG00000010453,ENSMUSG00000079610,ENSMUSG00000048234,ENSMUSG00000026049,ENSMUSG00000025986,ENSMUSG00000026109,ENSMUSG00000045954,ENSMUSG00000018417,ENSMUSG00000002881,ENSMUSG00000041439,ENSMUSG00000026102,ENSMUSG00000052331,ENSMUSG00000025981,ENSMUSG00000073676,ENSMUSG00000026028,ENSMUSG00000025968,…
TF	Factor: ZF5; motif: GSGCGCGR; match class: 1	TF:M00716_1	2.87029e-70	69.5421	12041	1420	1100	21859	ENSMUSG00000104217,ENSMUSG00000033793,ENSMUSG00000042111,ENSMUSG00000026123,ENSMUSG00000079610,ENSMUSG00000048234,ENSMUSG00000026049,ENSMUSG00000025986,ENSMUSG00000026109,ENSMUSG00000018417,ENSMUSG00000002881,ENSMUSG00000041439,ENSMUSG00000026102,ENSMUSG00000052331,ENSMUSG00000025981,ENSMUSG00000073676,ENSMUSG00000026028,ENSMUSG00000051344,ENSMUSG00000026005,ENSMUSG00000025997,ENSMUSG00000026185,…
TF	Factor: FOXN4; motif: NNWANNCGWMCGCGTCNNNNMT	TF:M04662	2.43832e-67	66.6129	16023	1420	1299	21859	ENSMUSG00000104217,ENSMUSG00000033793,ENSMUSG00000025937,ENSMUSG00000042111,ENSMUSG00000026123,ENSMUSG00000010453,ENSMUSG00000079610,ENSMUSG00000048234,ENSMUSG00000026049,ENSMUSG00000025986,ENSMUSG00000026109,ENSMUSG00000045954,ENSMUSG00000018417,ENSMUSG00000002881,ENSMUSG00000041439,ENSMUSG00000026102,ENSMUSG00000052331,ENSMUSG00000025981,ENSMUSG00000073676,ENSMUSG00000026028,ENSMUSG00000025968,…
TF	Factor: ZF5; motif: NRNGNGCGCGCWN; match class: 1	TF:M00333_1	4.01349e-62	61.3965	11192	1420	1032	21859	ENSMUSG00000104217,ENSMUSG00000033793,ENSMUSG00000025937,ENSMUSG00000042111,ENSMUSG00000010453,ENSMUSG00000079610,ENSMUSG00000048234,ENSMUSG00000026049,ENSMUSG00000025986,ENSMUSG00000026109,ENSMUSG00000045954,ENSMUSG00000018417,ENSMUSG00000002881,ENSMUSG00000041439,ENSMUSG00000026102,ENSMUSG00000052331,ENSMUSG00000025981,ENSMUSG00000073676,ENSMUSG00000025968,ENSMUSG00000025967,ENSMUSG00000026005,…
TF	Factor: E2F-1; motif: GNGGGCGGGRMN; match class: 1	TF:M10209_1	1.53937e-61	60.8127	10609	1420	995	21859	ENSMUSG00000104217,ENSMUSG00000010453,ENSMUSG00000079610,ENSMUSG00000048234,ENSMUSG00000026049,ENSMUSG00000026109,ENSMUSG00000018417,ENSMUSG00000002881,ENSMUSG00000041439,ENSMUSG00000026102,ENSMUSG00000052331,ENSMUSG00000073676,ENSMUSG00000026028,ENSMUSG00000025968,ENSMUSG00000025967,ENSMUSG00000051344,ENSMUSG00000026005,ENSMUSG00000025997,ENSMUSG00000026185,ENSMUSG00000006299,ENSMUSG00000026176,…
TF	Factor: E2F; motif: GGCGSG	TF:M00803	6.37132e-60	59.1958	10398	1420	978	21859	ENSMUSG00000104217,ENSMUSG00000033793,ENSMUSG00000025937,ENSMUSG00000042111,ENSMUSG00000026123,ENSMUSG00000010453,ENSMUSG00000048234,ENSMUSG00000026049,ENSMUSG00000025986,ENSMUSG00000026109,ENSMUSG00000018417,ENSMUSG00000002881,ENSMUSG00000041439,ENSMUSG00000052331,ENSMUSG00000025981,ENSMUSG00000073676,ENSMUSG00000026028,ENSMUSG00000025968,ENSMUSG00000025967,ENSMUSG00000026005,ENSMUSG00000026185,…
TF	Factor: Kaiso; motif: SARNYCTCGCGAGAN	TF:M10276	3.17578e-59	58.4981	13502	1420	1158	21859	ENSMUSG00000104217,ENSMUSG00000033793,ENSMUSG00000025937,ENSMUSG00000042111,ENSMUSG00000026123,ENSMUSG00000010453,ENSMUSG00000048234,ENSMUSG00000026049,ENSMUSG00000025986,ENSMUSG00000026109,ENSMUSG00000045954,ENSMUSG00000018417,ENSMUSG00000002881,ENSMUSG00000041439,ENSMUSG00000026102,ENSMUSG00000052331,ENSMUSG00000025981,ENSMUSG00000073676,ENSMUSG00000026028,ENSMUSG00000025968,ENSMUSG00000025967,…
TF	Factor: BEN; motif: CAGCGRNV; match class: 1	TF:M01240_1	8.18421e-57	56.087	11990	1420	1067	21859	ENSMUSG00000104217,ENSMUSG00000033793,ENSMUSG00000025937,ENSMUSG00000042111,ENSMUSG00000026123,ENSMUSG00000048234,ENSMUSG00000026049,ENSMUSG00000025986,ENSMUSG00000026109,ENSMUSG00000045954,ENSMUSG00000018417,ENSMUSG00000002881,ENSMUSG00000041439,ENSMUSG00000026102,ENSMUSG00000052331,ENSMUSG00000025981,ENSMUSG00000073676,ENSMUSG00000026028,ENSMUSG00000051344,ENSMUSG00000026005,ENSMUSG00000026185,…
TF	Factor: Kaiso; motif: SARNYCTCGCGAGAN; match class: 1	TF:M10276_1	1.44544e-51	50.84	9957	1420	929	21859	ENSMUSG00000104217,ENSMUSG00000033793,ENSMUSG00000042111,ENSMUSG00000026123,ENSMUSG00000010453,ENSMUSG00000048234,ENSMUSG00000026049,ENSMUSG00000025986,ENSMUSG00000026109,ENSMUSG00000018417,ENSMUSG00000002881,ENSMUSG00000041439,ENSMUSG00000026102,ENSMUSG00000052331,ENSMUSG00000025981,ENSMUSG00000073676,ENSMUSG00000026028,ENSMUSG00000025968,ENSMUSG00000025967,ENSMUSG00000051344,ENSMUSG00000026005,…
TF	Factor: ZF5; motif: GYCGCGCARNGCNN	TF:M02933	1.63281e-48	47.7871	9496	1420	891	21859	ENSMUSG00000104217,ENSMUSG00000033793,ENSMUSG00000025937,ENSMUSG00000042111,ENSMUSG00000026123,ENSMUSG00000010453,ENSMUSG00000079610,ENSMUSG00000048234,ENSMUSG00000026049,ENSMUSG00000025986,ENSMUSG00000026109,ENSMUSG00000018417,ENSMUSG00000002881,ENSMUSG00000041439,ENSMUSG00000026102,ENSMUSG00000052331,ENSMUSG00000025981,ENSMUSG00000073676,ENSMUSG00000026005,ENSMUSG00000026187,ENSMUSG00000006299,…
TF	Factor: BEN; motif: CAGCGRNV	TF:M01240	4.31706e-48	47.3648	16245	1420	1275	21859	ENSMUSG00000104217,ENSMUSG00000033793,ENSMUSG00000025937,ENSMUSG00000042111,ENSMUSG00000026123,ENSMUSG00000079610,ENSMUSG00000048234,ENSMUSG00000026049,ENSMUSG00000025986,ENSMUSG00000026109,ENSMUSG00000045954,ENSMUSG00000018417,ENSMUSG00000002881,ENSMUSG00000041439,ENSMUSG00000026102,ENSMUSG00000052331,ENSMUSG00000025981,ENSMUSG00000073676,ENSMUSG00000026028,ENSMUSG00000025968,ENSMUSG00000025967,…
TF	Factor: E2F-3; motif: GGCGGGN	TF:M02089	1.64625e-47	46.7835	11280	1420	1001	21859	ENSMUSG00000104217,ENSMUSG00000042111,ENSMUSG00000010453,ENSMUSG00000048234,ENSMUSG00000018417,ENSMUSG00000002881,ENSMUSG00000026102,ENSMUSG00000052331,ENSMUSG00000073676,ENSMUSG00000026028,ENSMUSG00000025968,ENSMUSG00000025967,ENSMUSG00000051344,ENSMUSG00000026005,ENSMUSG00000025997,ENSMUSG00000026187,ENSMUSG00000026185,ENSMUSG00000006299,ENSMUSG00000026176,ENSMUSG00000026135,ENSMUSG00000026197,…
TF	Factor: ELK-1; motif: ACCGGAWRTN	TF:M01981	1.00086e-41	40.9996	14711	1420	1183	21859	ENSMUSG00000104217,ENSMUSG00000033793,ENSMUSG00000025937,ENSMUSG00000042111,ENSMUSG00000026123,ENSMUSG00000010453,ENSMUSG00000079610,ENSMUSG00000026049,ENSMUSG00000026109,ENSMUSG00000002881,ENSMUSG00000041439,ENSMUSG00000026102,ENSMUSG00000052331,ENSMUSG00000025981,ENSMUSG00000073676,ENSMUSG00000026028,ENSMUSG00000025968,ENSMUSG00000025967,ENSMUSG00000051344,ENSMUSG00000026005,ENSMUSG00000025997,…
TF	Factor: Sp1; motif: NGGGGCGGGGN	TF:M07395	1.6547e-38	37.7813	9131	1420	838	21859	ENSMUSG00000042111,ENSMUSG00000010453,ENSMUSG00000018417,ENSMUSG00000002881,ENSMUSG00000073676,ENSMUSG00000051344,ENSMUSG00000025997,ENSMUSG00000026185,ENSMUSG00000006299,ENSMUSG00000026176,ENSMUSG00000026135,ENSMUSG00000026197,ENSMUSG00000032997,ENSMUSG00000026254,ENSMUSG00000070738,ENSMUSG00000005501,ENSMUSG00000049866,ENSMUSG00000044337,ENSMUSG00000034343,ENSMUSG00000007805,ENSMUSG00000026383,…
TF	Factor: Sp1; motif: NNGGGGCGGGGNN	TF:M00932	5.6392e-37	36.2488	8947	1420	821	21859	ENSMUSG00000042111,ENSMUSG00000010453,ENSMUSG00000026049,ENSMUSG00000018417,ENSMUSG00000002881,ENSMUSG00000073676,ENSMUSG00000051344,ENSMUSG00000025997,ENSMUSG00000026185,ENSMUSG00000006299,ENSMUSG00000026176,ENSMUSG00000026135,ENSMUSG00000026197,ENSMUSG00000032997,ENSMUSG00000026254,ENSMUSG00000070738,ENSMUSG00000005501,ENSMUSG00000049866,ENSMUSG00000034343,ENSMUSG00000007805,ENSMUSG00000026383,…
TF	Factor: BCL6B; motif: NNNNCCGCCCCWNNNN	TF:M02844	3.86402e-36	35.413	13676	1420	1111	21859	ENSMUSG00000104217,ENSMUSG00000025937,ENSMUSG00000042111,ENSMUSG00000026123,ENSMUSG00000010453,ENSMUSG00000079610,ENSMUSG00000048234,ENSMUSG00000026049,ENSMUSG00000025986,ENSMUSG00000026109,ENSMUSG00000045954,ENSMUSG00000018417,ENSMUSG00000002881,ENSMUSG00000041439,ENSMUSG00000026102,ENSMUSG00000052331,ENSMUSG00000025981,ENSMUSG00000073676,ENSMUSG00000026028,ENSMUSG00000025968,ENSMUSG00000025967,…
TF	Factor: Kaiso; motif: GCMGGGRGCRGS	TF:M03876	6.68341e-36	35.175	11140	1420	959	21859	ENSMUSG00000104217,ENSMUSG00000042111,ENSMUSG00000026123,ENSMUSG00000010453,ENSMUSG00000079610,ENSMUSG00000048234,ENSMUSG00000026049,ENSMUSG00000025986,ENSMUSG00000026109,ENSMUSG00000045954,ENSMUSG00000018417,ENSMUSG00000002881,ENSMUSG00000041439,ENSMUSG00000052331,ENSMUSG00000025981,ENSMUSG00000073676,ENSMUSG00000051344,ENSMUSG00000026005,ENSMUSG00000025997,ENSMUSG00000026185,ENSMUSG00000006299,…
TF	Factor: ELK-1; motif: ACCGGAWRTN; match class: 1	TF:M01981_1	8.93468e-36	35.0489	9034	1420	823	21859	ENSMUSG00000104217,ENSMUSG00000033793,ENSMUSG00000025937,ENSMUSG00000042111,ENSMUSG00000079610,ENSMUSG00000026049,ENSMUSG00000026109,ENSMUSG00000002881,ENSMUSG00000026102,ENSMUSG00000052331,ENSMUSG00000025981,ENSMUSG00000073676,ENSMUSG00000026028,ENSMUSG00000025968,ENSMUSG00000025967,ENSMUSG00000051344,ENSMUSG00000026005,ENSMUSG00000026187,ENSMUSG00000006299,ENSMUSG00000026176,ENSMUSG00000026135,…
TF	Factor: Sp1; motif: GGGGCGGGGC	TF:M00931	4.23946e-35	34.3727	8663	1420	796	21859	ENSMUSG00000104217,ENSMUSG00000042111,ENSMUSG00000010453,ENSMUSG00000018417,ENSMUSG00000002881,ENSMUSG00000073676,ENSMUSG00000051344,ENSMUSG00000025997,ENSMUSG00000026185,ENSMUSG00000006299,ENSMUSG00000026176,ENSMUSG00000026135,ENSMUSG00000026197,ENSMUSG00000032997,ENSMUSG00000026254,ENSMUSG00000070738,ENSMUSG00000005501,ENSMUSG00000049866,ENSMUSG00000034343,ENSMUSG00000007805,ENSMUSG00000026383,…
TF	Factor: RNF96; motif: BCCCGCRGCC	TF:M01199	7.35524e-35	34.1334	6343	1420	633	21859	ENSMUSG00000079610,ENSMUSG00000048234,ENSMUSG00000026049,ENSMUSG00000025986,ENSMUSG00000026109,ENSMUSG00000018417,ENSMUSG00000002881,ENSMUSG00000041439,ENSMUSG00000052331,ENSMUSG00000073676,ENSMUSG00000025968,ENSMUSG00000025967,ENSMUSG00000026176,ENSMUSG00000026197,ENSMUSG00000033124,ENSMUSG00000070738,ENSMUSG00000005501,ENSMUSG00000034343,ENSMUSG00000007805,ENSMUSG00000026335,ENSMUSG00000026339,…
TF	Factor: E2F; motif: GGCGSG; match class: 1	TF:M00803_1	1.17609e-34	33.9296	7020	1420	681	21859	ENSMUSG00000104217,ENSMUSG00000010453,ENSMUSG00000048234,ENSMUSG00000026049,ENSMUSG00000025986,ENSMUSG00000018417,ENSMUSG00000002881,ENSMUSG00000041439,ENSMUSG00000052331,ENSMUSG00000025981,ENSMUSG00000073676,ENSMUSG00000026005,ENSMUSG00000026185,ENSMUSG00000006299,ENSMUSG00000026176,ENSMUSG00000026135,ENSMUSG00000033124,ENSMUSG00000032997,ENSMUSG00000026254,ENSMUSG00000070738,ENSMUSG00000005501,…
TF	Factor: CTCF; motif: NAGGGGGCGCNNKNNNN	TF:M08995	1.29197e-34	33.8887	14320	1420	1143	21859	ENSMUSG00000104217,ENSMUSG00000025937,ENSMUSG00000042111,ENSMUSG00000026123,ENSMUSG00000079610,ENSMUSG00000048234,ENSMUSG00000026049,ENSMUSG00000025986,ENSMUSG00000026109,ENSMUSG00000018417,ENSMUSG00000002881,ENSMUSG00000041439,ENSMUSG00000026102,ENSMUSG00000052331,ENSMUSG00000073676,ENSMUSG00000026028,ENSMUSG00000025968,ENSMUSG00000025967,ENSMUSG00000051344,ENSMUSG00000026005,ENSMUSG00000025997,…
TF	Factor: E2F-4; motif: NTTTCSCGCC	TF:M07380	4.27118e-33	32.3695	10551	1420	913	21859	ENSMUSG00000104217,ENSMUSG00000042111,ENSMUSG00000010453,ENSMUSG00000048234,ENSMUSG00000026049,ENSMUSG00000025986,ENSMUSG00000026109,ENSMUSG00000018417,ENSMUSG00000002881,ENSMUSG00000041439,ENSMUSG00000052331,ENSMUSG00000025981,ENSMUSG00000073676,ENSMUSG00000026028,ENSMUSG00000025968,ENSMUSG00000025967,ENSMUSG00000026005,ENSMUSG00000025997,ENSMUSG00000026187,ENSMUSG00000006299,ENSMUSG00000026176,…
TF	Factor: Sp1; motif: NGGGGGCGGGGYN	TF:M00196	4.87929e-33	32.3116	8793	1420	798	21859	ENSMUSG00000042111,ENSMUSG00000010453,ENSMUSG00000018417,ENSMUSG00000002881,ENSMUSG00000073676,ENSMUSG00000051344,ENSMUSG00000026005,ENSMUSG00000025997,ENSMUSG00000026185,ENSMUSG00000006299,ENSMUSG00000026176,ENSMUSG00000026135,ENSMUSG00000026197,ENSMUSG00000032997,ENSMUSG00000026254,ENSMUSG00000070738,ENSMUSG00000005501,ENSMUSG00000049866,ENSMUSG00000034343,ENSMUSG00000007805,ENSMUSG00000026383,…
TF	Factor: BCL6B; motif: NNNNCCGCCCCWNNNN; match class: 1	TF:M02844_1	4.68466e-32	31.3293	8515	1420	776	21859	ENSMUSG00000104217,ENSMUSG00000010453,ENSMUSG00000048234,ENSMUSG00000025986,ENSMUSG00000026109,ENSMUSG00000018417,ENSMUSG00000002881,ENSMUSG00000041439,ENSMUSG00000026102,ENSMUSG00000025981,ENSMUSG00000073676,ENSMUSG00000026028,ENSMUSG00000051344,ENSMUSG00000026005,ENSMUSG00000025997,ENSMUSG00000026185,ENSMUSG00000006299,ENSMUSG00000026176,ENSMUSG00000026135,ENSMUSG00000026197,ENSMUSG00000033124,…
TF	Factor: Elk-1; motif: NNNNCCGGAARTNN	TF:M00025	4.75457e-31	30.3229	10080	1420	876	21859	ENSMUSG00000104217,ENSMUSG00000033793,ENSMUSG00000025937,ENSMUSG00000042111,ENSMUSG00000026123,ENSMUSG00000079610,ENSMUSG00000026049,ENSMUSG00000026109,ENSMUSG00000002881,ENSMUSG00000052331,ENSMUSG00000025981,ENSMUSG00000073676,ENSMUSG00000025968,ENSMUSG00000025967,ENSMUSG00000051344,ENSMUSG00000026005,ENSMUSG00000025997,ENSMUSG00000026187,ENSMUSG00000026176,ENSMUSG00000026135,ENSMUSG00000026197,…
TF	Factor: PEA3; motif: RCCGGAAGYN	TF:M01991	2.01942e-30	29.6948	9974	1420	867	21859	ENSMUSG00000104217,ENSMUSG00000033793,ENSMUSG00000025937,ENSMUSG00000042111,ENSMUSG00000010453,ENSMUSG00000079610,ENSMUSG00000026049,ENSMUSG00000026109,ENSMUSG00000002881,ENSMUSG00000041439,ENSMUSG00000052331,ENSMUSG00000025981,ENSMUSG00000073676,ENSMUSG00000025968,ENSMUSG00000025967,ENSMUSG00000051344,ENSMUSG00000026005,ENSMUSG00000026187,ENSMUSG00000026176,ENSMUSG00000026135,ENSMUSG00000026197,…
TF	Factor: LKLF; motif: NGGGCGG	TF:M05391	3.00468e-30	29.5222	7226	1420	681	21859	ENSMUSG00000104217,ENSMUSG00000033793,ENSMUSG00000025937,ENSMUSG00000042111,ENSMUSG00000010453,ENSMUSG00000026049,ENSMUSG00000026109,ENSMUSG00000041439,ENSMUSG00000052331,ENSMUSG00000025981,ENSMUSG00000073676,ENSMUSG00000051344,ENSMUSG00000026197,ENSMUSG00000032997,ENSMUSG00000026254,ENSMUSG00000049866,ENSMUSG00000007805,ENSMUSG00000026335,ENSMUSG00000026315,ENSMUSG00000026383,ENSMUSG00000026339,…
TF	Factor: Sp3; motif: AGGGCGG	TF:M05665	3.00468e-30	29.5222	7226	1420	681	21859	ENSMUSG00000104217,ENSMUSG00000033793,ENSMUSG00000025937,ENSMUSG00000042111,ENSMUSG00000010453,ENSMUSG00000026049,ENSMUSG00000026109,ENSMUSG00000041439,ENSMUSG00000052331,ENSMUSG00000025981,ENSMUSG00000073676,ENSMUSG00000051344,ENSMUSG00000026197,ENSMUSG00000032997,ENSMUSG00000026254,ENSMUSG00000049866,ENSMUSG00000007805,ENSMUSG00000026335,ENSMUSG00000026315,ENSMUSG00000026383,ENSMUSG00000026339,…
TF	Factor: CPBP; motif: NGGGCGG	TF:M05301	3.00468e-30	29.5222	7226	1420	681	21859	ENSMUSG00000104217,ENSMUSG00000033793,ENSMUSG00000025937,ENSMUSG00000042111,ENSMUSG00000010453,ENSMUSG00000026049,ENSMUSG00000026109,ENSMUSG00000041439,ENSMUSG00000052331,ENSMUSG00000025981,ENSMUSG00000073676,ENSMUSG00000051344,ENSMUSG00000026197,ENSMUSG00000032997,ENSMUSG00000026254,ENSMUSG00000049866,ENSMUSG00000007805,ENSMUSG00000026335,ENSMUSG00000026315,ENSMUSG00000026383,ENSMUSG00000026339,…
TF	Factor: SP6; motif: WGGGCGG	TF:M05455	3.00468e-30	29.5222	7226	1420	681	21859	ENSMUSG00000104217,ENSMUSG00000033793,ENSMUSG00000025937,ENSMUSG00000042111,ENSMUSG00000010453,ENSMUSG00000026049,ENSMUSG00000026109,ENSMUSG00000041439,ENSMUSG00000052331,ENSMUSG00000025981,ENSMUSG00000073676,ENSMUSG00000051344,ENSMUSG00000026197,ENSMUSG00000032997,ENSMUSG00000026254,ENSMUSG00000049866,ENSMUSG00000007805,ENSMUSG00000026335,ENSMUSG00000026315,ENSMUSG00000026383,ENSMUSG00000026339,…
TF	Factor: AP-2; motif: MKCCCSCNGGCG	TF:M00189	3.34324e-30	29.4758	8035	1420	737	21859	ENSMUSG00000026123,ENSMUSG00000048234,ENSMUSG00000025986,ENSMUSG00000026109,ENSMUSG00000018417,ENSMUSG00000002881,ENSMUSG00000041439,ENSMUSG00000052331,ENSMUSG00000025981,ENSMUSG00000073676,ENSMUSG00000026028,ENSMUSG00000026185,ENSMUSG00000006299,ENSMUSG00000026135,ENSMUSG00000026197,ENSMUSG00000032997,ENSMUSG00000026142,ENSMUSG00000026254,ENSMUSG00000070738,ENSMUSG00000049866,ENSMUSG00000034343,…
TF	Factor: Egr-2; motif: GCGTGGGCGG	TF:M05494	1.47005e-29	28.8327	7217	1420	678	21859	ENSMUSG00000026123,ENSMUSG00000048234,ENSMUSG00000026049,ENSMUSG00000025986,ENSMUSG00000018417,ENSMUSG00000002881,ENSMUSG00000052331,ENSMUSG00000073676,ENSMUSG00000026028,ENSMUSG00000051344,ENSMUSG00000025997,ENSMUSG00000026185,ENSMUSG00000026135,ENSMUSG00000026197,ENSMUSG00000032997,ENSMUSG00000070738,ENSMUSG00000005501,ENSMUSG00000049866,ENSMUSG00000007805,ENSMUSG00000026335,ENSMUSG00000026383,…
TF	Factor: E2F-1; motif: NNNSSCGCSAANN	TF:M07250	1.74586e-29	28.758	9019	1420	801	21859	ENSMUSG00000104217,ENSMUSG00000025937,ENSMUSG00000026123,ENSMUSG00000010453,ENSMUSG00000079610,ENSMUSG00000048234,ENSMUSG00000026049,ENSMUSG00000025986,ENSMUSG00000026109,ENSMUSG00000018417,ENSMUSG00000002881,ENSMUSG00000041439,ENSMUSG00000026102,ENSMUSG00000052331,ENSMUSG00000025981,ENSMUSG00000026028,ENSMUSG00000051344,ENSMUSG00000025997,ENSMUSG00000006299,ENSMUSG00000026176,ENSMUSG00000026135,…
TF	Factor: Kaiso; motif: GCMGGGRGCRGS; match class: 1	TF:M03876_1	1.06589e-28	27.9723	5838	1420	576	21859	ENSMUSG00000010453,ENSMUSG00000048234,ENSMUSG00000026109,ENSMUSG00000018417,ENSMUSG00000002881,ENSMUSG00000041439,ENSMUSG00000052331,ENSMUSG00000073676,ENSMUSG00000051344,ENSMUSG00000025997,ENSMUSG00000026185,ENSMUSG00000026176,ENSMUSG00000026197,ENSMUSG00000032997,ENSMUSG00000034343,ENSMUSG00000007805,ENSMUSG00000050777,ENSMUSG00000026409,ENSMUSG00000016528,ENSMUSG00000026425,ENSMUSG00000041889,…
TF	Factor: TEL1; motif: CNCGGAANNN	TF:M01993	1.26898e-28	27.8965	10428	1420	890	21859	ENSMUSG00000104217,ENSMUSG00000033793,ENSMUSG00000042111,ENSMUSG00000026123,ENSMUSG00000010453,ENSMUSG00000079610,ENSMUSG00000026109,ENSMUSG00000002881,ENSMUSG00000041439,ENSMUSG00000052331,ENSMUSG00000025981,ENSMUSG00000073676,ENSMUSG00000026028,ENSMUSG00000025968,ENSMUSG00000025967,ENSMUSG00000051344,ENSMUSG00000026005,ENSMUSG00000025997,ENSMUSG00000026187,ENSMUSG00000006299,ENSMUSG00000026176,…
TF	Factor: IRF6; motif: NNNACTCYCGGKNNN	TF:M02874	1.81173e-28	27.7419	13420	1420	1073	21859	ENSMUSG00000104217,ENSMUSG00000033793,ENSMUSG00000025937,ENSMUSG00000042111,ENSMUSG00000010453,ENSMUSG00000079610,ENSMUSG00000048234,ENSMUSG00000026109,ENSMUSG00000045954,ENSMUSG00000018417,ENSMUSG00000002881,ENSMUSG00000041439,ENSMUSG00000026102,ENSMUSG00000052331,ENSMUSG00000025981,ENSMUSG00000073676,ENSMUSG00000026028,ENSMUSG00000025968,ENSMUSG00000025967,ENSMUSG00000051344,ENSMUSG00000026005,…
TF	Factor: E2F-4; motif: GCGGGAAANA	TF:M02090	3.02027e-28	27.52	10324	1420	882	21859	ENSMUSG00000104217,ENSMUSG00000042111,ENSMUSG00000010453,ENSMUSG00000079610,ENSMUSG00000048234,ENSMUSG00000026049,ENSMUSG00000025986,ENSMUSG00000045954,ENSMUSG00000018417,ENSMUSG00000002881,ENSMUSG00000041439,ENSMUSG00000052331,ENSMUSG00000073676,ENSMUSG00000026028,ENSMUSG00000025968,ENSMUSG00000025967,ENSMUSG00000051344,ENSMUSG00000026005,ENSMUSG00000026187,ENSMUSG00000006299,ENSMUSG00000026176,…
TF	Factor: E2F-7; motif: GRGGCGGGAANNN	TF:M10212	3.55746e-28	27.4489	7920	1420	722	21859	ENSMUSG00000010453,ENSMUSG00000079610,ENSMUSG00000026049,ENSMUSG00000025986,ENSMUSG00000018417,ENSMUSG00000002881,ENSMUSG00000041439,ENSMUSG00000052331,ENSMUSG00000025981,ENSMUSG00000073676,ENSMUSG00000026028,ENSMUSG00000025968,ENSMUSG00000025967,ENSMUSG00000026005,ENSMUSG00000025997,ENSMUSG00000026185,ENSMUSG00000006299,ENSMUSG00000026176,ENSMUSG00000026135,ENSMUSG00000032997,ENSMUSG00000026254,…
TF	Factor: E2F-3; motif: GGCGGGN; match class: 1	TF:M02089_1	9.70679e-28	27.0129	6882	1420	648	21859	ENSMUSG00000104217,ENSMUSG00000010453,ENSMUSG00000048234,ENSMUSG00000018417,ENSMUSG00000002881,ENSMUSG00000026102,ENSMUSG00000052331,ENSMUSG00000073676,ENSMUSG00000051344,ENSMUSG00000025997,ENSMUSG00000006299,ENSMUSG00000026197,ENSMUSG00000032997,ENSMUSG00000026254,ENSMUSG00000070738,ENSMUSG00000049866,ENSMUSG00000034343,ENSMUSG00000050777,ENSMUSG00000026339,ENSMUSG00000026399,ENSMUSG00000026409,…
TF	Factor: Hes1; motif: NNCACGYGNN	TF:M07991	2.7728e-27	26.5571	15520	1420	1188	21859	ENSMUSG00000104217,ENSMUSG00000033793,ENSMUSG00000025937,ENSMUSG00000042111,ENSMUSG00000026123,ENSMUSG00000079610,ENSMUSG00000048234,ENSMUSG00000026049,ENSMUSG00000025986,ENSMUSG00000026109,ENSMUSG00000045954,ENSMUSG00000018417,ENSMUSG00000002881,ENSMUSG00000026102,ENSMUSG00000052331,ENSMUSG00000025981,ENSMUSG00000073676,ENSMUSG00000026028,ENSMUSG00000025968,ENSMUSG00000025967,ENSMUSG00000051344,…
TF	Factor: CTCF; motif: NAGGGGGCGCNNKNNNN; match class: 1	TF:M08995_1	2.84016e-27	26.5467	9349	1420	815	21859	ENSMUSG00000104217,ENSMUSG00000042111,ENSMUSG00000048234,ENSMUSG00000026049,ENSMUSG00000025986,ENSMUSG00000026109,ENSMUSG00000018417,ENSMUSG00000002881,ENSMUSG00000041439,ENSMUSG00000026102,ENSMUSG00000052331,ENSMUSG00000073676,ENSMUSG00000026005,ENSMUSG00000025997,ENSMUSG00000026185,ENSMUSG00000006299,ENSMUSG00000026176,ENSMUSG00000026135,ENSMUSG00000032997,ENSMUSG00000070738,ENSMUSG00000049866,…
TF	Factor: KLF3; motif: NNNNNNGGGCGGGGCNNGN	TF:M10278	2.99966e-27	26.5229	7333	1420	678	21859	ENSMUSG00000042111,ENSMUSG00000010453,ENSMUSG00000018417,ENSMUSG00000002881,ENSMUSG00000073676,ENSMUSG00000051344,ENSMUSG00000025997,ENSMUSG00000026185,ENSMUSG00000006299,ENSMUSG00000026176,ENSMUSG00000026135,ENSMUSG00000026197,ENSMUSG00000032997,ENSMUSG00000026254,ENSMUSG00000070738,ENSMUSG00000049866,ENSMUSG00000034343,ENSMUSG00000007805,ENSMUSG00000026339,ENSMUSG00000026353,ENSMUSG00000026399,…
TF	Factor: Sp1; motif: CCCCGCCCCN	TF:M00933	3.09977e-27	26.5087	8780	1420	777	21859	ENSMUSG00000042111,ENSMUSG00000026049,ENSMUSG00000018417,ENSMUSG00000002881,ENSMUSG00000073676,ENSMUSG00000051344,ENSMUSG00000025997,ENSMUSG00000026185,ENSMUSG00000006299,ENSMUSG00000026176,ENSMUSG00000026197,ENSMUSG00000032997,ENSMUSG00000026254,ENSMUSG00000070738,ENSMUSG00000005501,ENSMUSG00000049866,ENSMUSG00000034343,ENSMUSG00000007805,ENSMUSG00000026383,ENSMUSG00000050777,ENSMUSG00000026339,…
TF	Factor: GABP-alpha; motif: CTTCCK	TF:M01660	1.21461e-26	25.9156	10774	1420	905	21859	ENSMUSG00000104217,ENSMUSG00000033793,ENSMUSG00000025937,ENSMUSG00000042111,ENSMUSG00000010453,ENSMUSG00000079610,ENSMUSG00000048234,ENSMUSG00000026049,ENSMUSG00000002881,ENSMUSG00000041439,ENSMUSG00000026102,ENSMUSG00000052331,ENSMUSG00000025981,ENSMUSG00000073676,ENSMUSG00000026028,ENSMUSG00000025968,ENSMUSG00000025967,ENSMUSG00000026005,ENSMUSG00000026187,ENSMUSG00000006299,ENSMUSG00000026135,…
TF	Factor: Sp1; motif: GGGGCGGGGT	TF:M00008	2.12498e-26	25.6726	8351	1420	745	21859	ENSMUSG00000104217,ENSMUSG00000018417,ENSMUSG00000002881,ENSMUSG00000052331,ENSMUSG00000073676,ENSMUSG00000051344,ENSMUSG00000026005,ENSMUSG00000026185,ENSMUSG00000006299,ENSMUSG00000026197,ENSMUSG00000032997,ENSMUSG00000026142,ENSMUSG00000070738,ENSMUSG00000049866,ENSMUSG00000034343,ENSMUSG00000026383,ENSMUSG00000026353,ENSMUSG00000026399,ENSMUSG00000026409,ENSMUSG00000016528,ENSMUSG00000042115,…
TF	Factor: Sp1; motif: GGNGGGGGNGGGGGMGGGGCNGGG	TF:M10375	1.18601e-25	24.9259	10768	1420	901	21859	ENSMUSG00000033793,ENSMUSG00000025937,ENSMUSG00000042111,ENSMUSG00000026123,ENSMUSG00000010453,ENSMUSG00000079610,ENSMUSG00000048234,ENSMUSG00000026049,ENSMUSG00000025986,ENSMUSG00000026109,ENSMUSG00000018417,ENSMUSG00000002881,ENSMUSG00000026102,ENSMUSG00000052331,ENSMUSG00000073676,ENSMUSG00000051344,ENSMUSG00000026005,ENSMUSG00000025997,ENSMUSG00000026185,ENSMUSG00000006299,ENSMUSG00000026176,…
TF	Factor: SP2; motif: GNNGGGGGCGGGGSN	TF:M03807	2.22566e-25	24.6525	7102	1420	655	21859	ENSMUSG00000042111,ENSMUSG00000018417,ENSMUSG00000002881,ENSMUSG00000073676,ENSMUSG00000051344,ENSMUSG00000026005,ENSMUSG00000025997,ENSMUSG00000026185,ENSMUSG00000006299,ENSMUSG00000026176,ENSMUSG00000026197,ENSMUSG00000032997,ENSMUSG00000026254,ENSMUSG00000070738,ENSMUSG00000005501,ENSMUSG00000049866,ENSMUSG00000007805,ENSMUSG00000026383,ENSMUSG00000050777,ENSMUSG00000026339,ENSMUSG00000026399,…
TF	Factor: ZF5; motif: GYCGCGCARNGCNN; match class: 1	TF:M02933_1	3.59718e-24	23.444	5823	1420	559	21859	ENSMUSG00000025937,ENSMUSG00000048234,ENSMUSG00000026049,ENSMUSG00000025986,ENSMUSG00000026109,ENSMUSG00000018417,ENSMUSG00000002881,ENSMUSG00000041439,ENSMUSG00000026102,ENSMUSG00000052331,ENSMUSG00000025981,ENSMUSG00000073676,ENSMUSG00000006299,ENSMUSG00000026176,ENSMUSG00000032997,ENSMUSG00000026254,ENSMUSG00000070738,ENSMUSG00000049866,ENSMUSG00000007805,ENSMUSG00000026335,ENSMUSG00000026383,…
TF	Factor: CPBP; motif: SNCCCNN; match class: 1	TF:M01822_1	1.58904e-23	22.7989	19948	1420	1390	21859	ENSMUSG00000104217,ENSMUSG00000033793,ENSMUSG00000025937,ENSMUSG00000042111,ENSMUSG00000026123,ENSMUSG00000010453,ENSMUSG00000079610,ENSMUSG00000048234,ENSMUSG00000026049,ENSMUSG00000025986,ENSMUSG00000026109,ENSMUSG00000045954,ENSMUSG00000018417,ENSMUSG00000002881,ENSMUSG00000041439,ENSMUSG00000026102,ENSMUSG00000052331,ENSMUSG00000025981,ENSMUSG00000073676,ENSMUSG00000026028,ENSMUSG00000025968,…
TF	Factor: SP2; motif: GGGCGGGAC	TF:M01783	1.89312e-22	21.7228	8117	1420	714	21859	ENSMUSG00000042111,ENSMUSG00000010453,ENSMUSG00000079610,ENSMUSG00000018417,ENSMUSG00000002881,ENSMUSG00000073676,ENSMUSG00000026028,ENSMUSG00000051344,ENSMUSG00000026005,ENSMUSG00000025997,ENSMUSG00000026185,ENSMUSG00000026176,ENSMUSG00000026135,ENSMUSG00000026197,ENSMUSG00000033124,ENSMUSG00000032997,ENSMUSG00000026254,ENSMUSG00000070738,ENSMUSG00000049866,ENSMUSG00000044337,ENSMUSG00000034343,…
TF	Factor: ELF4; motif: CCCGGAARTN	TF:M01979	1.11021e-21	20.9546	7190	1420	647	21859	ENSMUSG00000104217,ENSMUSG00000025937,ENSMUSG00000042111,ENSMUSG00000026123,ENSMUSG00000079610,ENSMUSG00000041439,ENSMUSG00000025981,ENSMUSG00000073676,ENSMUSG00000025968,ENSMUSG00000025967,ENSMUSG00000051344,ENSMUSG00000026005,ENSMUSG00000025997,ENSMUSG00000026187,ENSMUSG00000026135,ENSMUSG00000026197,ENSMUSG00000032997,ENSMUSG00000026254,ENSMUSG00000034343,ENSMUSG00000007805,ENSMUSG00000026383,…
TF	Factor: IRF4; motif: NNNAYTCTCGGWNNN; match class: 1	TF:M02872_1	1.21405e-21	20.9158	8135	1420	712	21859	ENSMUSG00000104217,ENSMUSG00000025937,ENSMUSG00000079610,ENSMUSG00000048234,ENSMUSG00000026109,ENSMUSG00000045954,ENSMUSG00000041439,ENSMUSG00000025981,ENSMUSG00000026028,ENSMUSG00000025968,ENSMUSG00000025967,ENSMUSG00000025997,ENSMUSG00000026187,ENSMUSG00000026185,ENSMUSG00000026176,ENSMUSG00000026135,ENSMUSG00000033124,ENSMUSG00000026254,ENSMUSG00000049866,ENSMUSG00000044337,ENSMUSG00000026383,…
TF	Factor: SP100; motif: NNCGTCGNNTAAWNN	TF:M02913	1.70404e-21	20.7685	8483	1420	735	21859	ENSMUSG00000104217,ENSMUSG00000025937,ENSMUSG00000042111,ENSMUSG00000079610,ENSMUSG00000026049,ENSMUSG00000025986,ENSMUSG00000002881,ENSMUSG00000041439,ENSMUSG00000026102,ENSMUSG00000052331,ENSMUSG00000025981,ENSMUSG00000025968,ENSMUSG00000025967,ENSMUSG00000026005,ENSMUSG00000026185,ENSMUSG00000006299,ENSMUSG00000026176,ENSMUSG00000032997,ENSMUSG00000049866,ENSMUSG00000044337,ENSMUSG00000048126,…
TF	Factor: GABP-alpha; motif: CTTCCK; match class: 1	TF:M01660_1	2.18546e-21	20.6605	4680	1420	464	21859	ENSMUSG00000104217,ENSMUSG00000042111,ENSMUSG00000026049,ENSMUSG00000002881,ENSMUSG00000025981,ENSMUSG00000073676,ENSMUSG00000026028,ENSMUSG00000025968,ENSMUSG00000025967,ENSMUSG00000026005,ENSMUSG00000026187,ENSMUSG00000026135,ENSMUSG00000033124,ENSMUSG00000032997,ENSMUSG00000026254,ENSMUSG00000034343,ENSMUSG00000050777,ENSMUSG00000026414,ENSMUSG00000079283,ENSMUSG00000056268,ENSMUSG00000026575,…
TF	Factor: ZAC; motif: KGGGCCR	TF:M05547	2.36235e-21	20.6267	6668	1420	609	21859	ENSMUSG00000104217,ENSMUSG00000033793,ENSMUSG00000026123,ENSMUSG00000010453,ENSMUSG00000025986,ENSMUSG00000018417,ENSMUSG00000002881,ENSMUSG00000041439,ENSMUSG00000026102,ENSMUSG00000052331,ENSMUSG00000073676,ENSMUSG00000026028,ENSMUSG00000025968,ENSMUSG00000025967,ENSMUSG00000026005,ENSMUSG00000026185,ENSMUSG00000026176,ENSMUSG00000026197,ENSMUSG00000033124,ENSMUSG00000032997,ENSMUSG00000026254,…
TF	Factor: AP-2; motif: SNNNCCNCAGGCN	TF:M00915	3.83666e-21	20.416	7092	1420	638	21859	ENSMUSG00000104217,ENSMUSG00000025937,ENSMUSG00000079610,ENSMUSG00000048234,ENSMUSG00000026109,ENSMUSG00000018417,ENSMUSG00000052331,ENSMUSG00000025981,ENSMUSG00000073676,ENSMUSG00000026176,ENSMUSG00000026135,ENSMUSG00000033124,ENSMUSG00000032997,ENSMUSG00000026254,ENSMUSG00000070738,ENSMUSG00000005501,ENSMUSG00000049866,ENSMUSG00000034343,ENSMUSG00000007805,ENSMUSG00000050777,ENSMUSG00000026339,…
TF	Factor: IRF4; motif: NNNAYTCTCGGWNNN	TF:M02872	7.69948e-21	20.1135	14557	1420	1113	21859	ENSMUSG00000104217,ENSMUSG00000033793,ENSMUSG00000025937,ENSMUSG00000042111,ENSMUSG00000079610,ENSMUSG00000048234,ENSMUSG00000026049,ENSMUSG00000025986,ENSMUSG00000026109,ENSMUSG00000045954,ENSMUSG00000041439,ENSMUSG00000026102,ENSMUSG00000052331,ENSMUSG00000025981,ENSMUSG00000073676,ENSMUSG00000026028,ENSMUSG00000025968,ENSMUSG00000025967,ENSMUSG00000025997,ENSMUSG00000026187,ENSMUSG00000026185,…
TF	Factor: Pax-5; motif: RRMSWGANWYCTNRAGCGKRACSRYNSM	TF:M00144	1.6964e-20	19.7705	11992	1420	958	21859	ENSMUSG00000033793,ENSMUSG00000026123,ENSMUSG00000010453,ENSMUSG00000048234,ENSMUSG00000026049,ENSMUSG00000025986,ENSMUSG00000026109,ENSMUSG00000045954,ENSMUSG00000018417,ENSMUSG00000002881,ENSMUSG00000026102,ENSMUSG00000052331,ENSMUSG00000073676,ENSMUSG00000025968,ENSMUSG00000025967,ENSMUSG00000026187,ENSMUSG00000026185,ENSMUSG00000006299,ENSMUSG00000026176,ENSMUSG00000026135,ENSMUSG00000026197,…
TF	Factor: E2F-4; motif: NGGGGGCGGGRMNN	TF:M10211	2.11738e-20	19.6742	6992	1420	628	21859	ENSMUSG00000042111,ENSMUSG00000079610,ENSMUSG00000026049,ENSMUSG00000018417,ENSMUSG00000002881,ENSMUSG00000041439,ENSMUSG00000073676,ENSMUSG00000026028,ENSMUSG00000025968,ENSMUSG00000025967,ENSMUSG00000051344,ENSMUSG00000026005,ENSMUSG00000025997,ENSMUSG00000006299,ENSMUSG00000026176,ENSMUSG00000026135,ENSMUSG00000026197,ENSMUSG00000032997,ENSMUSG00000026254,ENSMUSG00000070738,ENSMUSG00000049866,…
TF	Factor: E2F-1; motif: NKTSSCGC	TF:M00428	2.59532e-20	19.5858	7907	1420	691	21859	ENSMUSG00000025937,ENSMUSG00000048234,ENSMUSG00000026049,ENSMUSG00000026109,ENSMUSG00000018417,ENSMUSG00000002881,ENSMUSG00000041439,ENSMUSG00000026102,ENSMUSG00000025981,ENSMUSG00000025968,ENSMUSG00000025967,ENSMUSG00000051344,ENSMUSG00000026005,ENSMUSG00000025997,ENSMUSG00000006299,ENSMUSG00000026176,ENSMUSG00000005501,ENSMUSG00000049866,ENSMUSG00000034343,ENSMUSG00000007805,ENSMUSG00000026383,…
TF	Factor: BTEB2; motif: RGGGNGKGGN	TF:M07277	3.10501e-20	19.5079	7606	1420	670	21859	ENSMUSG00000042111,ENSMUSG00000026049,ENSMUSG00000025986,ENSMUSG00000018417,ENSMUSG00000002881,ENSMUSG00000073676,ENSMUSG00000051344,ENSMUSG00000026005,ENSMUSG00000025997,ENSMUSG00000026185,ENSMUSG00000006299,ENSMUSG00000026197,ENSMUSG00000032997,ENSMUSG00000026254,ENSMUSG00000070738,ENSMUSG00000005501,ENSMUSG00000049866,ENSMUSG00000034343,ENSMUSG00000007805,ENSMUSG00000026383,ENSMUSG00000050777,…
TF	Factor: Pax-3; motif: NNNNNNCGTCACGSTYNNNNN	TF:M00327	1.38246e-19	18.8593	12932	1420	1012	21859	ENSMUSG00000104217,ENSMUSG00000033793,ENSMUSG00000025937,ENSMUSG00000042111,ENSMUSG00000026123,ENSMUSG00000010453,ENSMUSG00000079610,ENSMUSG00000048234,ENSMUSG00000025986,ENSMUSG00000026109,ENSMUSG00000018417,ENSMUSG00000002881,ENSMUSG00000041439,ENSMUSG00000025981,ENSMUSG00000073676,ENSMUSG00000025968,ENSMUSG00000025967,ENSMUSG00000051344,ENSMUSG00000026005,ENSMUSG00000026187,ENSMUSG00000006299,…
TF	Factor: GKLF; motif: NNNRGGNGNGGSN	TF:M07289	1.45498e-19	18.8371	15320	1420	1152	21859	ENSMUSG00000104217,ENSMUSG00000033793,ENSMUSG00000025937,ENSMUSG00000042111,ENSMUSG00000026123,ENSMUSG00000079610,ENSMUSG00000048234,ENSMUSG00000026049,ENSMUSG00000025986,ENSMUSG00000026109,ENSMUSG00000018417,ENSMUSG00000002881,ENSMUSG00000026102,ENSMUSG00000052331,ENSMUSG00000025981,ENSMUSG00000073676,ENSMUSG00000026028,ENSMUSG00000051344,ENSMUSG00000026005,ENSMUSG00000025997,ENSMUSG00000026185,…
TF	Factor: WT1; motif: CGCCCCCNCN	TF:M02036	2.00536e-19	18.6978	7510	1420	660	21859	ENSMUSG00000104217,ENSMUSG00000042111,ENSMUSG00000048234,ENSMUSG00000026049,ENSMUSG00000025986,ENSMUSG00000026109,ENSMUSG00000018417,ENSMUSG00000002881,ENSMUSG00000073676,ENSMUSG00000051344,ENSMUSG00000026005,ENSMUSG00000025997,ENSMUSG00000026185,ENSMUSG00000006299,ENSMUSG00000026176,ENSMUSG00000026135,ENSMUSG00000026197,ENSMUSG00000033124,ENSMUSG00000032997,ENSMUSG00000070738,ENSMUSG00000049866,…
TF	Factor: ERG; motif: ACCGGAART	TF:M01752	2.0813e-19	18.6817	9559	1420	798	21859	ENSMUSG00000104217,ENSMUSG00000025937,ENSMUSG00000042111,ENSMUSG00000079610,ENSMUSG00000026049,ENSMUSG00000026109,ENSMUSG00000002881,ENSMUSG00000041439,ENSMUSG00000026102,ENSMUSG00000052331,ENSMUSG00000025981,ENSMUSG00000073676,ENSMUSG00000025968,ENSMUSG00000025967,ENSMUSG00000051344,ENSMUSG00000026005,ENSMUSG00000026187,ENSMUSG00000026176,ENSMUSG00000026135,ENSMUSG00000026197,ENSMUSG00000033124,…
TF	Factor: E2F-4; motif: GNNGGCGGGAAN	TF:M09682	2.14898e-19	18.6678	5910	1420	547	21859	ENSMUSG00000010453,ENSMUSG00000079610,ENSMUSG00000026049,ENSMUSG00000018417,ENSMUSG00000002881,ENSMUSG00000041439,ENSMUSG00000052331,ENSMUSG00000025981,ENSMUSG00000073676,ENSMUSG00000026028,ENSMUSG00000025968,ENSMUSG00000025967,ENSMUSG00000026005,ENSMUSG00000025997,ENSMUSG00000006299,ENSMUSG00000026176,ENSMUSG00000026135,ENSMUSG00000032997,ENSMUSG00000026254,ENSMUSG00000049866,ENSMUSG00000044337,…
TF	Factor: E2F1; motif: NNNNNGCGSSAAAN	TF:M08874	2.26318e-19	18.6453	5842	1420	542	21859	ENSMUSG00000042111,ENSMUSG00000048234,ENSMUSG00000026049,ENSMUSG00000025986,ENSMUSG00000026109,ENSMUSG00000018417,ENSMUSG00000002881,ENSMUSG00000052331,ENSMUSG00000073676,ENSMUSG00000051344,ENSMUSG00000006299,ENSMUSG00000026176,ENSMUSG00000032997,ENSMUSG00000070738,ENSMUSG00000049866,ENSMUSG00000044337,ENSMUSG00000026383,ENSMUSG00000026399,ENSMUSG00000016528,ENSMUSG00000026425,ENSMUSG00000042115,…
TF	Factor: Egr-3; motif: NTGCGTGGGCGK	TF:M00245	3.37101e-19	18.4722	6060	1420	557	21859	ENSMUSG00000104217,ENSMUSG00000048234,ENSMUSG00000026049,ENSMUSG00000025986,ENSMUSG00000045954,ENSMUSG00000018417,ENSMUSG00000002881,ENSMUSG00000052331,ENSMUSG00000073676,ENSMUSG00000026028,ENSMUSG00000026185,ENSMUSG00000006299,ENSMUSG00000032997,ENSMUSG00000070738,ENSMUSG00000049866,ENSMUSG00000007805,ENSMUSG00000026315,ENSMUSG00000026383,ENSMUSG00000026399,ENSMUSG00000026409,ENSMUSG00000016528,…
TF	Factor: WT1; motif: GNGGGGGCGGGG	TF:M03893	7.13377e-19	18.1467	6655	1420	598	21859	ENSMUSG00000042111,ENSMUSG00000048234,ENSMUSG00000026049,ENSMUSG00000025986,ENSMUSG00000026109,ENSMUSG00000018417,ENSMUSG00000002881,ENSMUSG00000073676,ENSMUSG00000051344,ENSMUSG00000026005,ENSMUSG00000025997,ENSMUSG00000006299,ENSMUSG00000026176,ENSMUSG00000032997,ENSMUSG00000070738,ENSMUSG00000049866,ENSMUSG00000034343,ENSMUSG00000007805,ENSMUSG00000026383,ENSMUSG00000050777,ENSMUSG00000026339,…
TF	Factor: c-Ets-1; motif: NNNRCCGGAWRYNNNN	TF:M01078	1.50755e-18	17.8217	7318	1420	643	21859	ENSMUSG00000025937,ENSMUSG00000042111,ENSMUSG00000079610,ENSMUSG00000026049,ENSMUSG00000041439,ENSMUSG00000025981,ENSMUSG00000073676,ENSMUSG00000025968,ENSMUSG00000025967,ENSMUSG00000026005,ENSMUSG00000006299,ENSMUSG00000026135,ENSMUSG00000032997,ENSMUSG00000026254,ENSMUSG00000070738,ENSMUSG00000034343,ENSMUSG00000007805,ENSMUSG00000050777,ENSMUSG00000026409,ENSMUSG00000016528,ENSMUSG00000048096,…
TF	Factor: MOVO-B; motif: GNGGGGG	TF:M01104	1.53385e-18	17.8142	7637	1420	665	21859	ENSMUSG00000104217,ENSMUSG00000033793,ENSMUSG00000025937,ENSMUSG00000042111,ENSMUSG00000048234,ENSMUSG00000025986,ENSMUSG00000018417,ENSMUSG00000002881,ENSMUSG00000041439,ENSMUSG00000025981,ENSMUSG00000073676,ENSMUSG00000051344,ENSMUSG00000025997,ENSMUSG00000006299,ENSMUSG00000026176,ENSMUSG00000026135,ENSMUSG00000026197,ENSMUSG00000032997,ENSMUSG00000070738,ENSMUSG00000005501,ENSMUSG00000049866,…
TF	Factor: E2F-4; motif: NTTTCSCGCC; match class: 1	TF:M07380_1	1.70129e-18	17.7692	5368	1420	504	21859	ENSMUSG00000010453,ENSMUSG00000026049,ENSMUSG00000025986,ENSMUSG00000026109,ENSMUSG00000018417,ENSMUSG00000002881,ENSMUSG00000041439,ENSMUSG00000052331,ENSMUSG00000073676,ENSMUSG00000026028,ENSMUSG00000026005,ENSMUSG00000026176,ENSMUSG00000026135,ENSMUSG00000032997,ENSMUSG00000026254,ENSMUSG00000005501,ENSMUSG00000049866,ENSMUSG00000026383,ENSMUSG00000026399,ENSMUSG00000026425,ENSMUSG00000041889,…
TF	Factor: c-ets-1; motif: ACCGGAWRYN	TF:M01986	1.79378e-18	17.7462	8419	1420	718	21859	ENSMUSG00000104217,ENSMUSG00000025937,ENSMUSG00000042111,ENSMUSG00000079610,ENSMUSG00000026049,ENSMUSG00000026109,ENSMUSG00000026102,ENSMUSG00000025981,ENSMUSG00000073676,ENSMUSG00000025968,ENSMUSG00000025967,ENSMUSG00000051344,ENSMUSG00000026005,ENSMUSG00000006299,ENSMUSG00000026135,ENSMUSG00000026197,ENSMUSG00000032997,ENSMUSG00000026254,ENSMUSG00000034343,ENSMUSG00000007805,ENSMUSG00000026383,…
TF	Factor: GKLF; motif: GCCMCRCCCNNN	TF:M01588	2.20858e-18	17.6559	7851	1420	679	21859	ENSMUSG00000104217,ENSMUSG00000010453,ENSMUSG00000048234,ENSMUSG00000026049,ENSMUSG00000045954,ENSMUSG00000018417,ENSMUSG00000002881,ENSMUSG00000041439,ENSMUSG00000073676,ENSMUSG00000026028,ENSMUSG00000051344,ENSMUSG00000026185,ENSMUSG00000006299,ENSMUSG00000026176,ENSMUSG00000026135,ENSMUSG00000026197,ENSMUSG00000032997,ENSMUSG00000026254,ENSMUSG00000070738,ENSMUSG00000049866,ENSMUSG00000034343,…
TF	Factor: SP1; motif: GGGGYGGGGNS	TF:M01303	2.65144e-18	17.5765	7146	1420	630	21859	ENSMUSG00000025937,ENSMUSG00000010453,ENSMUSG00000079610,ENSMUSG00000002881,ENSMUSG00000073676,ENSMUSG00000026028,ENSMUSG00000051344,ENSMUSG00000025997,ENSMUSG00000026185,ENSMUSG00000006299,ENSMUSG00000026197,ENSMUSG00000032997,ENSMUSG00000026254,ENSMUSG00000070738,ENSMUSG00000049866,ENSMUSG00000048126,ENSMUSG00000034343,ENSMUSG00000007805,ENSMUSG00000026383,ENSMUSG00000050777,ENSMUSG00000026409,…
TF	Factor: Sp1; motif: NGGGGCGGGGN; match class: 1	TF:M07395_1	2.78493e-18	17.5552	4530	1420	441	21859	ENSMUSG00000002881,ENSMUSG00000073676,ENSMUSG00000051344,ENSMUSG00000025997,ENSMUSG00000026176,ENSMUSG00000026135,ENSMUSG00000026197,ENSMUSG00000032997,ENSMUSG00000026254,ENSMUSG00000070738,ENSMUSG00000049866,ENSMUSG00000050777,ENSMUSG00000026409,ENSMUSG00000016528,ENSMUSG00000042115,ENSMUSG00000048096,ENSMUSG00000041889,ENSMUSG00000079283,ENSMUSG00000032666,ENSMUSG00000040423,ENSMUSG00000026494,…
TF	Factor: E2F; motif: NNTTTCGCGCN	TF:M08875	3.19637e-18	17.4953	5165	1420	488	21859	ENSMUSG00000042111,ENSMUSG00000026123,ENSMUSG00000026049,ENSMUSG00000025986,ENSMUSG00000026109,ENSMUSG00000018417,ENSMUSG00000052331,ENSMUSG00000051344,ENSMUSG00000026176,ENSMUSG00000032997,ENSMUSG00000049866,ENSMUSG00000044337,ENSMUSG00000026383,ENSMUSG00000026399,ENSMUSG00000026425,ENSMUSG00000042115,ENSMUSG00000009772,ENSMUSG00000032666,ENSMUSG00000066800,ENSMUSG00000040423,ENSMUSG00000026494,…
TF	Factor: IRF6; motif: NNNACTCYCGGKNNN; match class: 1	TF:M02874_1	5.32925e-18	17.2733	7136	1420	628	21859	ENSMUSG00000104217,ENSMUSG00000033793,ENSMUSG00000010453,ENSMUSG00000079610,ENSMUSG00000048234,ENSMUSG00000026109,ENSMUSG00000018417,ENSMUSG00000002881,ENSMUSG00000041439,ENSMUSG00000052331,ENSMUSG00000025981,ENSMUSG00000073676,ENSMUSG00000026028,ENSMUSG00000025968,ENSMUSG00000025967,ENSMUSG00000026187,ENSMUSG00000006299,ENSMUSG00000026176,ENSMUSG00000026135,ENSMUSG00000026197,ENSMUSG00000026254,…
TF	Factor: Sp1; motif: GGGGCGGGGT; match class: 1	TF:M00008_1	6.24444e-18	17.2045	3377	1420	351	21859	ENSMUSG00000104217,ENSMUSG00000018417,ENSMUSG00000073676,ENSMUSG00000051344,ENSMUSG00000026185,ENSMUSG00000006299,ENSMUSG00000026197,ENSMUSG00000032997,ENSMUSG00000070738,ENSMUSG00000049866,ENSMUSG00000026409,ENSMUSG00000016528,ENSMUSG00000079283,ENSMUSG00000040423,ENSMUSG00000026494,ENSMUSG00000038936,ENSMUSG00000047617,ENSMUSG00000026922,ENSMUSG00000039787,ENSMUSG00000026860,ENSMUSG00000039476,…
TF	Factor: Zic1; motif: NNCCCCCGGGGGGG	TF:M02835	8.61713e-18	17.0646	9529	1420	789	21859	ENSMUSG00000033793,ENSMUSG00000042111,ENSMUSG00000026123,ENSMUSG00000010453,ENSMUSG00000048234,ENSMUSG00000026049,ENSMUSG00000026109,ENSMUSG00000018417,ENSMUSG00000002881,ENSMUSG00000041439,ENSMUSG00000026102,ENSMUSG00000052331,ENSMUSG00000026028,ENSMUSG00000025968,ENSMUSG00000025967,ENSMUSG00000051344,ENSMUSG00000026005,ENSMUSG00000026185,ENSMUSG00000006299,ENSMUSG00000026135,ENSMUSG00000032997,…
TF	Factor: AP2; motif: GCCYGSGGSN	TF:M08867	1.0458e-17	16.9805	7255	1420	635	21859	ENSMUSG00000104217,ENSMUSG00000010453,ENSMUSG00000079610,ENSMUSG00000048234,ENSMUSG00000026049,ENSMUSG00000025986,ENSMUSG00000018417,ENSMUSG00000002881,ENSMUSG00000041439,ENSMUSG00000052331,ENSMUSG00000073676,ENSMUSG00000026028,ENSMUSG00000026185,ENSMUSG00000026176,ENSMUSG00000026135,ENSMUSG00000033124,ENSMUSG00000032997,ENSMUSG00000026254,ENSMUSG00000070738,ENSMUSG00000005501,ENSMUSG00000049866,…
TF	Factor: XBP-1; motif: WNNGMCACGTC	TF:M01770	1.35632e-17	16.8676	10572	1420	856	21859	ENSMUSG00000033793,ENSMUSG00000025937,ENSMUSG00000010453,ENSMUSG00000079610,ENSMUSG00000026049,ENSMUSG00000025986,ENSMUSG00000002881,ENSMUSG00000041439,ENSMUSG00000026102,ENSMUSG00000025981,ENSMUSG00000073676,ENSMUSG00000026028,ENSMUSG00000025968,ENSMUSG00000025967,ENSMUSG00000051344,ENSMUSG00000026005,ENSMUSG00000026187,ENSMUSG00000006299,ENSMUSG00000026135,ENSMUSG00000026197,ENSMUSG00000033124,…
TF	Factor: Sp2; motif: NYSGCCCCGCCCCCY	TF:M03567	1.38722e-17	16.8579	6421	1420	576	21859	ENSMUSG00000042111,ENSMUSG00000018417,ENSMUSG00000002881,ENSMUSG00000073676,ENSMUSG00000051344,ENSMUSG00000026005,ENSMUSG00000025997,ENSMUSG00000026185,ENSMUSG00000006299,ENSMUSG00000026176,ENSMUSG00000026197,ENSMUSG00000032997,ENSMUSG00000070738,ENSMUSG00000049866,ENSMUSG00000007805,ENSMUSG00000050777,ENSMUSG00000026339,ENSMUSG00000026353,ENSMUSG00000026399,ENSMUSG00000026409,ENSMUSG00000016528,…
TF	Factor: Elk-1; motif: NCCGGAAGTGN; match class: 1	TF:M10219_1	2.01559e-17	16.6956	7708	1420	665	21859	ENSMUSG00000104217,ENSMUSG00000025937,ENSMUSG00000042111,ENSMUSG00000026123,ENSMUSG00000010453,ENSMUSG00000026049,ENSMUSG00000002881,ENSMUSG00000026102,ENSMUSG00000052331,ENSMUSG00000025981,ENSMUSG00000073676,ENSMUSG00000026028,ENSMUSG00000051344,ENSMUSG00000026005,ENSMUSG00000026187,ENSMUSG00000006299,ENSMUSG00000026135,ENSMUSG00000032997,ENSMUSG00000026254,ENSMUSG00000070738,ENSMUSG00000044337,…
TF	Factor: AP-2; motif: GSCCSCRGGCNRNRNN	TF:M00800	2.13041e-17	16.6715	6730	1420	597	21859	ENSMUSG00000010453,ENSMUSG00000048234,ENSMUSG00000026049,ENSMUSG00000026109,ENSMUSG00000018417,ENSMUSG00000041439,ENSMUSG00000026102,ENSMUSG00000052331,ENSMUSG00000073676,ENSMUSG00000026028,ENSMUSG00000026185,ENSMUSG00000026176,ENSMUSG00000033124,ENSMUSG00000032997,ENSMUSG00000026254,ENSMUSG00000070738,ENSMUSG00000049866,ENSMUSG00000034343,ENSMUSG00000007805,ENSMUSG00000026335,ENSMUSG00000026383,…
TF	Factor: ERF; motif: ACCGGAARTN	TF:M01984	2.13253e-17	16.6711	6039	1420	548	21859	ENSMUSG00000104217,ENSMUSG00000025937,ENSMUSG00000042111,ENSMUSG00000026049,ENSMUSG00000002881,ENSMUSG00000041439,ENSMUSG00000026102,ENSMUSG00000025981,ENSMUSG00000073676,ENSMUSG00000025968,ENSMUSG00000025967,ENSMUSG00000026005,ENSMUSG00000026176,ENSMUSG00000026135,ENSMUSG00000032997,ENSMUSG00000026254,ENSMUSG00000070738,ENSMUSG00000034343,ENSMUSG00000007805,ENSMUSG00000050777,ENSMUSG00000026409,…
TF	Factor: Ets2; motif: ACCGGAWRYN	TF:M01989	3.47642e-17	16.4589	7928	1420	679	21859	ENSMUSG00000104217,ENSMUSG00000025937,ENSMUSG00000042111,ENSMUSG00000079610,ENSMUSG00000026049,ENSMUSG00000041439,ENSMUSG00000025981,ENSMUSG00000073676,ENSMUSG00000025968,ENSMUSG00000025967,ENSMUSG00000051344,ENSMUSG00000026005,ENSMUSG00000026135,ENSMUSG00000032997,ENSMUSG00000026254,ENSMUSG00000070738,ENSMUSG00000034343,ENSMUSG00000007805,ENSMUSG00000026383,ENSMUSG00000050777,ENSMUSG00000026409,…
TF	Factor: Sp1; motif: NGGGGGCGGGGYN; match class: 1	TF:M00196_1	1.11302e-16	15.9535	4242	1420	413	21859	ENSMUSG00000018417,ENSMUSG00000002881,ENSMUSG00000073676,ENSMUSG00000051344,ENSMUSG00000025997,ENSMUSG00000026176,ENSMUSG00000026135,ENSMUSG00000026197,ENSMUSG00000032997,ENSMUSG00000026254,ENSMUSG00000070738,ENSMUSG00000049866,ENSMUSG00000050777,ENSMUSG00000026409,ENSMUSG00000016528,ENSMUSG00000048096,ENSMUSG00000032666,ENSMUSG00000033557,ENSMUSG00000040423,ENSMUSG00000026494,ENSMUSG00000026958,…
TF	Factor: TEL1; motif: CNCGGAANNN; match class: 1	TF:M01993_1	2.16629e-16	15.6643	4390	1420	423	21859	ENSMUSG00000104217,ENSMUSG00000042111,ENSMUSG00000025981,ENSMUSG00000025968,ENSMUSG00000025967,ENSMUSG00000051344,ENSMUSG00000026187,ENSMUSG00000026135,ENSMUSG00000033124,ENSMUSG00000032997,ENSMUSG00000026254,ENSMUSG00000034343,ENSMUSG00000026353,ENSMUSG00000026425,ENSMUSG00000009772,ENSMUSG00000056268,ENSMUSG00000026575,ENSMUSG00000026576,ENSMUSG00000026553,ENSMUSG00000026494,ENSMUSG00000025781,…
TF	Factor: Elk-1; motif: NCCGGAAGTGN	TF:M10219	2.43953e-16	15.6127	14578	1420	1097	21859	ENSMUSG00000104217,ENSMUSG00000033793,ENSMUSG00000025937,ENSMUSG00000042111,ENSMUSG00000026123,ENSMUSG00000010453,ENSMUSG00000079610,ENSMUSG00000048234,ENSMUSG00000026049,ENSMUSG00000002881,ENSMUSG00000041439,ENSMUSG00000026102,ENSMUSG00000052331,ENSMUSG00000025981,ENSMUSG00000073676,ENSMUSG00000026028,ENSMUSG00000025968,ENSMUSG00000025967,ENSMUSG00000051344,ENSMUSG00000026005,ENSMUSG00000026187,…
TF	Factor: ESE-1; motif: NSMGGAARYN	TF:M01977	2.45866e-16	15.6093	7677	1420	658	21859	ENSMUSG00000104217,ENSMUSG00000025937,ENSMUSG00000042111,ENSMUSG00000010453,ENSMUSG00000079610,ENSMUSG00000025986,ENSMUSG00000002881,ENSMUSG00000041439,ENSMUSG00000073676,ENSMUSG00000025968,ENSMUSG00000025967,ENSMUSG00000026005,ENSMUSG00000026187,ENSMUSG00000026176,ENSMUSG00000026135,ENSMUSG00000026197,ENSMUSG00000033124,ENSMUSG00000032997,ENSMUSG00000026142,ENSMUSG00000026254,ENSMUSG00000034343,…
TF	Factor: E2F-1; motif: TTGGCGCGRAANNGNM	TF:M00938	2.72735e-16	15.5643	5219	1420	484	21859	ENSMUSG00000048234,ENSMUSG00000026049,ENSMUSG00000026109,ENSMUSG00000018417,ENSMUSG00000002881,ENSMUSG00000041439,ENSMUSG00000052331,ENSMUSG00000025968,ENSMUSG00000025967,ENSMUSG00000006299,ENSMUSG00000026176,ENSMUSG00000033124,ENSMUSG00000032997,ENSMUSG00000026254,ENSMUSG00000049866,ENSMUSG00000026383,ENSMUSG00000016528,ENSMUSG00000042115,ENSMUSG00000009772,ENSMUSG00000041889,ENSMUSG00000032666,…
TF	Factor: Sp1; motif: GGNGGGGGNGGGGGMGGGGCNGGG; match class: 1	TF:M10375_1	3.05217e-16	15.5154	7407	1420	639	21859	ENSMUSG00000033793,ENSMUSG00000042111,ENSMUSG00000026123,ENSMUSG00000026049,ENSMUSG00000025986,ENSMUSG00000026109,ENSMUSG00000018417,ENSMUSG00000002881,ENSMUSG00000026102,ENSMUSG00000052331,ENSMUSG00000073676,ENSMUSG00000051344,ENSMUSG00000026005,ENSMUSG00000025997,ENSMUSG00000026185,ENSMUSG00000006299,ENSMUSG00000026176,ENSMUSG00000026197,ENSMUSG00000032997,ENSMUSG00000026142,ENSMUSG00000026254,…
TF	Factor: Hes1; motif: NNCACGYGNN; match class: 1	TF:M07991_1	3.92794e-16	15.4058	11396	1420	902	21859	ENSMUSG00000104217,ENSMUSG00000033793,ENSMUSG00000025937,ENSMUSG00000042111,ENSMUSG00000048234,ENSMUSG00000026049,ENSMUSG00000025986,ENSMUSG00000026109,ENSMUSG00000018417,ENSMUSG00000002881,ENSMUSG00000026102,ENSMUSG00000052331,ENSMUSG00000025981,ENSMUSG00000073676,ENSMUSG00000026028,ENSMUSG00000025968,ENSMUSG00000025967,ENSMUSG00000026005,ENSMUSG00000026187,ENSMUSG00000026176,ENSMUSG00000026135,…
TF	Factor: Egr-1; motif: GCGGGGGCGG	TF:M07354	6.01893e-16	15.2205	5931	1420	534	21859	ENSMUSG00000104217,ENSMUSG00000042111,ENSMUSG00000048234,ENSMUSG00000026049,ENSMUSG00000025986,ENSMUSG00000026109,ENSMUSG00000018417,ENSMUSG00000002881,ENSMUSG00000073676,ENSMUSG00000051344,ENSMUSG00000026005,ENSMUSG00000025997,ENSMUSG00000026176,ENSMUSG00000026135,ENSMUSG00000032997,ENSMUSG00000070738,ENSMUSG00000034343,ENSMUSG00000007805,ENSMUSG00000026383,ENSMUSG00000050777,ENSMUSG00000026353,…
TF	Factor: BEN; motif: CWGCGAYA	TF:M01241	1.33123e-15	14.8757	6573	1420	578	21859	ENSMUSG00000104217,ENSMUSG00000025937,ENSMUSG00000042111,ENSMUSG00000026049,ENSMUSG00000025986,ENSMUSG00000026109,ENSMUSG00000052331,ENSMUSG00000025981,ENSMUSG00000026028,ENSMUSG00000051344,ENSMUSG00000006299,ENSMUSG00000026176,ENSMUSG00000026135,ENSMUSG00000044337,ENSMUSG00000034343,ENSMUSG00000026335,ENSMUSG00000026339,ENSMUSG00000026353,ENSMUSG00000026399,ENSMUSG00000026425,ENSMUSG00000079283,…
TF	Factor: AP-2alpha; motif: NGCCYSNNGSN	TF:M01857	1.60553e-15	14.7944	6182	1420	550	21859	ENSMUSG00000104217,ENSMUSG00000025937,ENSMUSG00000079610,ENSMUSG00000026049,ENSMUSG00000002881,ENSMUSG00000041439,ENSMUSG00000052331,ENSMUSG00000073676,ENSMUSG00000026028,ENSMUSG00000006299,ENSMUSG00000026176,ENSMUSG00000026135,ENSMUSG00000033124,ENSMUSG00000032997,ENSMUSG00000070738,ENSMUSG00000049866,ENSMUSG00000044337,ENSMUSG00000007805,ENSMUSG00000026335,ENSMUSG00000026315,ENSMUSG00000050777,…
TF	Factor: Fli-1; motif: GNNRCCGGAAGYGS	TF:M10234	2.0758e-15	14.6828	6486	1420	571	21859	ENSMUSG00000104217,ENSMUSG00000042111,ENSMUSG00000026123,ENSMUSG00000010453,ENSMUSG00000048234,ENSMUSG00000026049,ENSMUSG00000002881,ENSMUSG00000052331,ENSMUSG00000025981,ENSMUSG00000026028,ENSMUSG00000025968,ENSMUSG00000025967,ENSMUSG00000026005,ENSMUSG00000006299,ENSMUSG00000026135,ENSMUSG00000032997,ENSMUSG00000026254,ENSMUSG00000034343,ENSMUSG00000007805,ENSMUSG00000016528,ENSMUSG00000026425,…
TF	Factor: SAP-1a; motif: NRRCCGGAAGYRN	TF:M10220	2.74532e-15	14.5614	9143	1420	752	21859	ENSMUSG00000104217,ENSMUSG00000033793,ENSMUSG00000025937,ENSMUSG00000042111,ENSMUSG00000010453,ENSMUSG00000079610,ENSMUSG00000048234,ENSMUSG00000026049,ENSMUSG00000002881,ENSMUSG00000026102,ENSMUSG00000052331,ENSMUSG00000025981,ENSMUSG00000073676,ENSMUSG00000026028,ENSMUSG00000025968,ENSMUSG00000025967,ENSMUSG00000026005,ENSMUSG00000006299,ENSMUSG00000026135,ENSMUSG00000033124,ENSMUSG00000032997,…
TF	Factor: E2F-1; motif: NTTSGCGG	TF:M00430	3.91572e-15	14.4072	6961	1420	603	21859	ENSMUSG00000025937,ENSMUSG00000042111,ENSMUSG00000026123,ENSMUSG00000025986,ENSMUSG00000026109,ENSMUSG00000018417,ENSMUSG00000041439,ENSMUSG00000052331,ENSMUSG00000026028,ENSMUSG00000025968,ENSMUSG00000025967,ENSMUSG00000026187,ENSMUSG00000006299,ENSMUSG00000026176,ENSMUSG00000026135,ENSMUSG00000049866,ENSMUSG00000034343,ENSMUSG00000007805,ENSMUSG00000026383,ENSMUSG00000050777,ENSMUSG00000026353,…
TF	Factor: E2F-4; motif: GCGGGAAANA; match class: 1	TF:M02090_1	7.54723e-15	14.1222	4704	1420	440	21859	ENSMUSG00000104217,ENSMUSG00000042111,ENSMUSG00000026049,ENSMUSG00000018417,ENSMUSG00000002881,ENSMUSG00000052331,ENSMUSG00000026028,ENSMUSG00000051344,ENSMUSG00000026176,ENSMUSG00000026197,ENSMUSG00000033124,ENSMUSG00000049866,ENSMUSG00000007805,ENSMUSG00000026399,ENSMUSG00000026425,ENSMUSG00000042115,ENSMUSG00000032666,ENSMUSG00000066800,ENSMUSG00000026553,ENSMUSG00000026494,ENSMUSG00000055067,…
TF	Factor: E2F-7; motif: GRGGCGGGAANNN; match class: 1	TF:M10212_1	7.67103e-15	14.1151	2938	1420	305	21859	ENSMUSG00000002881,ENSMUSG00000041439,ENSMUSG00000073676,ENSMUSG00000026005,ENSMUSG00000006299,ENSMUSG00000026176,ENSMUSG00000026135,ENSMUSG00000026254,ENSMUSG00000049866,ENSMUSG00000026383,ENSMUSG00000041889,ENSMUSG00000033557,ENSMUSG00000026615,ENSMUSG00000037624,ENSMUSG00000015092,ENSMUSG00000026922,ENSMUSG00000062647,ENSMUSG00000026917,ENSMUSG00000026806,ENSMUSG00000039787,ENSMUSG00000098794,…
TF	Factor: GKLF; motif: WGGGYGKGGCCN	TF:M09692	1.0039e-14	13.9983	8988	1420	739	21859	ENSMUSG00000104217,ENSMUSG00000042111,ENSMUSG00000010453,ENSMUSG00000048234,ENSMUSG00000026049,ENSMUSG00000045954,ENSMUSG00000018417,ENSMUSG00000002881,ENSMUSG00000041439,ENSMUSG00000026102,ENSMUSG00000025981,ENSMUSG00000073676,ENSMUSG00000026028,ENSMUSG00000051344,ENSMUSG00000026185,ENSMUSG00000006299,ENSMUSG00000026176,ENSMUSG00000026135,ENSMUSG00000026197,ENSMUSG00000032997,ENSMUSG00000026254,…
TF	Factor: ZBED6; motif: NRRGCTCGCCNN	TF:M01598	1.07693e-14	13.9678	5549	1420	501	21859	ENSMUSG00000104217,ENSMUSG00000033793,ENSMUSG00000042111,ENSMUSG00000048234,ENSMUSG00000026049,ENSMUSG00000026109,ENSMUSG00000041439,ENSMUSG00000026102,ENSMUSG00000052331,ENSMUSG00000026028,ENSMUSG00000025968,ENSMUSG00000025967,ENSMUSG00000026185,ENSMUSG00000026135,ENSMUSG00000026197,ENSMUSG00000070738,ENSMUSG00000034343,ENSMUSG00000007805,ENSMUSG00000026383,ENSMUSG00000050777,ENSMUSG00000016528,…
TF	Factor: RNF96; motif: BCCCGCRGCC; match class: 1	TF:M01199_1	1.46915e-14	13.8329	2713	1420	286	21859	ENSMUSG00000048234,ENSMUSG00000026049,ENSMUSG00000025986,ENSMUSG00000026109,ENSMUSG00000002881,ENSMUSG00000073676,ENSMUSG00000025968,ENSMUSG00000025967,ENSMUSG00000070738,ENSMUSG00000026335,ENSMUSG00000016528,ENSMUSG00000041889,ENSMUSG00000056268,ENSMUSG00000032666,ENSMUSG00000033557,ENSMUSG00000040423,ENSMUSG00000039239,ENSMUSG00000037624,ENSMUSG00000026605,ENSMUSG00000037375,ENSMUSG00000036504,…
TF	Factor: Sp1; motif: NNGGGGCGGGGNN; match class: 1	TF:M00932_1	1.61209e-14	13.7926	4373	1420	414	21859	ENSMUSG00000018417,ENSMUSG00000002881,ENSMUSG00000073676,ENSMUSG00000051344,ENSMUSG00000025997,ENSMUSG00000026197,ENSMUSG00000032997,ENSMUSG00000026254,ENSMUSG00000070738,ENSMUSG00000049866,ENSMUSG00000034343,ENSMUSG00000050777,ENSMUSG00000026339,ENSMUSG00000026409,ENSMUSG00000016528,ENSMUSG00000042115,ENSMUSG00000056268,ENSMUSG00000032666,ENSMUSG00000040423,ENSMUSG00000026494,ENSMUSG00000026958,…
TF	Factor: PEA3; motif: RCCGGAAGYN; match class: 1	TF:M01991_1	1.93961e-14	13.7123	4164	1420	398	21859	ENSMUSG00000104217,ENSMUSG00000025937,ENSMUSG00000042111,ENSMUSG00000026049,ENSMUSG00000025981,ENSMUSG00000073676,ENSMUSG00000051344,ENSMUSG00000026005,ENSMUSG00000026176,ENSMUSG00000026135,ENSMUSG00000032997,ENSMUSG00000026254,ENSMUSG00000070738,ENSMUSG00000034343,ENSMUSG00000050777,ENSMUSG00000026575,ENSMUSG00000026576,ENSMUSG00000026553,ENSMUSG00000026958,ENSMUSG00000015092,ENSMUSG00000026922,…
TF	Factor: Pax-4; motif: NNNNNYCACCCB	TF:M00378	2.73813e-14	13.5625	18735	1420	1317	21859	ENSMUSG00000104217,ENSMUSG00000033793,ENSMUSG00000025937,ENSMUSG00000042111,ENSMUSG00000026123,ENSMUSG00000010453,ENSMUSG00000079610,ENSMUSG00000048234,ENSMUSG00000026049,ENSMUSG00000045954,ENSMUSG00000018417,ENSMUSG00000002881,ENSMUSG00000041439,ENSMUSG00000026102,ENSMUSG00000052331,ENSMUSG00000025981,ENSMUSG00000073676,ENSMUSG00000026028,ENSMUSG00000025968,ENSMUSG00000025967,ENSMUSG00000051344,…
TF	Factor: Sp1; motif: GGGGCGGGGC; match class: 1	TF:M00931_1	2.77604e-14	13.5566	4186	1420	399	21859	ENSMUSG00000018417,ENSMUSG00000002881,ENSMUSG00000073676,ENSMUSG00000051344,ENSMUSG00000025997,ENSMUSG00000026197,ENSMUSG00000026254,ENSMUSG00000070738,ENSMUSG00000049866,ENSMUSG00000050777,ENSMUSG00000026409,ENSMUSG00000016528,ENSMUSG00000042115,ENSMUSG00000032666,ENSMUSG00000040423,ENSMUSG00000026494,ENSMUSG00000026958,ENSMUSG00000047617,ENSMUSG00000036504,ENSMUSG00000026922,ENSMUSG00000026860,…
TF	Factor: EGR; motif: CGCCCCCGCNN	TF:M08878	4.61406e-14	13.3359	5826	1420	518	21859	ENSMUSG00000104217,ENSMUSG00000042111,ENSMUSG00000048234,ENSMUSG00000026049,ENSMUSG00000025986,ENSMUSG00000026109,ENSMUSG00000018417,ENSMUSG00000002881,ENSMUSG00000073676,ENSMUSG00000051344,ENSMUSG00000026005,ENSMUSG00000025997,ENSMUSG00000026185,ENSMUSG00000026176,ENSMUSG00000026135,ENSMUSG00000026197,ENSMUSG00000032997,ENSMUSG00000070738,ENSMUSG00000034343,ENSMUSG00000007805,ENSMUSG00000026383,…
TF	Factor: GKLF; motif: WGGGYGKGGCCN; match class: 1	TF:M09692_1	7.15648e-14	13.1453	3602	1420	353	21859	ENSMUSG00000010453,ENSMUSG00000048234,ENSMUSG00000026049,ENSMUSG00000041439,ENSMUSG00000073676,ENSMUSG00000026028,ENSMUSG00000026135,ENSMUSG00000026197,ENSMUSG00000026254,ENSMUSG00000070738,ENSMUSG00000049866,ENSMUSG00000050777,ENSMUSG00000026353,ENSMUSG00000026399,ENSMUSG00000016528,ENSMUSG00000041889,ENSMUSG00000040423,ENSMUSG00000040713,ENSMUSG00000026494,ENSMUSG00000038936,ENSMUSG00000026958,…
TF	Factor: E2F-1; motif: TTTSGCGS	TF:M00431	7.22633e-14	13.1411	5979	1420	528	21859	ENSMUSG00000025937,ENSMUSG00000042111,ENSMUSG00000026049,ENSMUSG00000025986,ENSMUSG00000026109,ENSMUSG00000018417,ENSMUSG00000052331,ENSMUSG00000051344,ENSMUSG00000025997,ENSMUSG00000026176,ENSMUSG00000049866,ENSMUSG00000044337,ENSMUSG00000007805,ENSMUSG00000050777,ENSMUSG00000026353,ENSMUSG00000026425,ENSMUSG00000042115,ENSMUSG00000056268,ENSMUSG00000032666,ENSMUSG00000066800,ENSMUSG00000033557,…
TF	Factor: SP1:SP3; motif: CCSCCCCCYCC	TF:M01219	7.43603e-14	13.1287	6689	1420	578	21859	ENSMUSG00000042111,ENSMUSG00000026123,ENSMUSG00000048234,ENSMUSG00000026049,ENSMUSG00000025986,ENSMUSG00000026109,ENSMUSG00000018417,ENSMUSG00000002881,ENSMUSG00000041439,ENSMUSG00000073676,ENSMUSG00000051344,ENSMUSG00000026005,ENSMUSG00000025997,ENSMUSG00000026176,ENSMUSG00000026135,ENSMUSG00000032997,ENSMUSG00000026142,ENSMUSG00000005501,ENSMUSG00000034343,ENSMUSG00000007805,ENSMUSG00000050777,…
TF	Factor: SP2; motif: GGGCGGGAC; match class: 1	TF:M01783_1	7.51303e-14	13.1242	3292	1420	329	21859	ENSMUSG00000073676,ENSMUSG00000026135,ENSMUSG00000026197,ENSMUSG00000032997,ENSMUSG00000026254,ENSMUSG00000070738,ENSMUSG00000049866,ENSMUSG00000016528,ENSMUSG00000042115,ENSMUSG00000041889,ENSMUSG00000033557,ENSMUSG00000040423,ENSMUSG00000047617,ENSMUSG00000036504,ENSMUSG00000026922,ENSMUSG00000026917,ENSMUSG00000039787,ENSMUSG00000026860,ENSMUSG00000039195,ENSMUSG00000026796,ENSMUSG00000004105,…
TF	Factor: Pax-4; motif: NNNNNYCACCCB; match class: 1	TF:M00378_1	8.81201e-14	13.0549	14474	1420	1080	21859	ENSMUSG00000104217,ENSMUSG00000033793,ENSMUSG00000025937,ENSMUSG00000042111,ENSMUSG00000026123,ENSMUSG00000010453,ENSMUSG00000079610,ENSMUSG00000048234,ENSMUSG00000026049,ENSMUSG00000018417,ENSMUSG00000002881,ENSMUSG00000041439,ENSMUSG00000026102,ENSMUSG00000052331,ENSMUSG00000025981,ENSMUSG00000073676,ENSMUSG00000026028,ENSMUSG00000026005,ENSMUSG00000026187,ENSMUSG00000026185,ENSMUSG00000006299,…
TF	Factor: CACD; motif: CCACRCCC	TF:M01113	1.64371e-13	12.7842	10870	1420	856	21859	ENSMUSG00000104217,ENSMUSG00000033793,ENSMUSG00000025937,ENSMUSG00000042111,ENSMUSG00000026123,ENSMUSG00000079610,ENSMUSG00000048234,ENSMUSG00000026049,ENSMUSG00000045954,ENSMUSG00000002881,ENSMUSG00000041439,ENSMUSG00000026102,ENSMUSG00000052331,ENSMUSG00000025981,ENSMUSG00000026028,ENSMUSG00000051344,ENSMUSG00000026187,ENSMUSG00000026185,ENSMUSG00000006299,ENSMUSG00000026135,ENSMUSG00000026197,…
TF	Factor: E2F-1; motif: NNNSSCGCSAANN; match class: 1	TF:M07250_1	1.84559e-13	12.7339	4126	1420	391	21859	ENSMUSG00000025937,ENSMUSG00000026123,ENSMUSG00000048234,ENSMUSG00000026049,ENSMUSG00000025986,ENSMUSG00000026109,ENSMUSG00000018417,ENSMUSG00000052331,ENSMUSG00000026028,ENSMUSG00000026176,ENSMUSG00000032997,ENSMUSG00000049866,ENSMUSG00000034343,ENSMUSG00000026383,ENSMUSG00000050777,ENSMUSG00000026353,ENSMUSG00000026425,ENSMUSG00000042115,ENSMUSG00000056708,ENSMUSG00000033557,ENSMUSG00000040423,…
TF	Factor: AP-2gamma; motif: GCCYNNGGS	TF:M00470	2.89147e-13	12.5389	7003	1420	597	21859	ENSMUSG00000104217,ENSMUSG00000079610,ENSMUSG00000048234,ENSMUSG00000026049,ENSMUSG00000018417,ENSMUSG00000002881,ENSMUSG00000041439,ENSMUSG00000026102,ENSMUSG00000052331,ENSMUSG00000026028,ENSMUSG00000026185,ENSMUSG00000006299,ENSMUSG00000026135,ENSMUSG00000033124,ENSMUSG00000032997,ENSMUSG00000026254,ENSMUSG00000070738,ENSMUSG00000049866,ENSMUSG00000007805,ENSMUSG00000026335,ENSMUSG00000026383,…
TF	Factor: Zic1; motif: NNCCCCCGGGGGGG; match class: 1	TF:M02835_1	3.68057e-13	12.4341	6594	1420	568	21859	ENSMUSG00000042111,ENSMUSG00000026123,ENSMUSG00000010453,ENSMUSG00000048234,ENSMUSG00000026109,ENSMUSG00000018417,ENSMUSG00000041439,ENSMUSG00000026102,ENSMUSG00000052331,ENSMUSG00000026028,ENSMUSG00000026005,ENSMUSG00000026185,ENSMUSG00000006299,ENSMUSG00000032997,ENSMUSG00000070738,ENSMUSG00000049866,ENSMUSG00000007805,ENSMUSG00000026315,ENSMUSG00000026383,ENSMUSG00000026339,ENSMUSG00000026353,…
TF	Factor: Zfp536; motif: NCGGAKG	TF:M05541	4.05702e-13	12.3918	6312	1420	548	21859	ENSMUSG00000104217,ENSMUSG00000026123,ENSMUSG00000026109,ENSMUSG00000018417,ENSMUSG00000026102,ENSMUSG00000052331,ENSMUSG00000073676,ENSMUSG00000026028,ENSMUSG00000025968,ENSMUSG00000025967,ENSMUSG00000006299,ENSMUSG00000032997,ENSMUSG00000049866,ENSMUSG00000034343,ENSMUSG00000007805,ENSMUSG00000026315,ENSMUSG00000026383,ENSMUSG00000026339,ENSMUSG00000016528,ENSMUSG00000042115,ENSMUSG00000041889,…
TF	Factor: AhR,; motif: NRCGTGNGN	TF:M00976	5.49062e-13	12.2604	4422	1420	411	21859	ENSMUSG00000104217,ENSMUSG00000025937,ENSMUSG00000042111,ENSMUSG00000026123,ENSMUSG00000010453,ENSMUSG00000048234,ENSMUSG00000026049,ENSMUSG00000041439,ENSMUSG00000052331,ENSMUSG00000073676,ENSMUSG00000026028,ENSMUSG00000006299,ENSMUSG00000033124,ENSMUSG00000007805,ENSMUSG00000042115,ENSMUSG00000056268,ENSMUSG00000032666,ENSMUSG00000033684,ENSMUSG00000026576,ENSMUSG00000026663,ENSMUSG00000038936,…
TF	Factor: Tcfl5; motif: NNCNCGNGNN; match class: 1	TF:M08005_1	6.64245e-13	12.1777	6341	1420	549	21859	ENSMUSG00000104217,ENSMUSG00000033793,ENSMUSG00000048234,ENSMUSG00000025986,ENSMUSG00000002881,ENSMUSG00000052331,ENSMUSG00000073676,ENSMUSG00000026176,ENSMUSG00000033124,ENSMUSG00000032997,ENSMUSG00000070738,ENSMUSG00000026353,ENSMUSG00000042115,ENSMUSG00000009772,ENSMUSG00000079283,ENSMUSG00000066800,ENSMUSG00000026576,ENSMUSG00000026674,ENSMUSG00000026663,ENSMUSG00000039239,ENSMUSG00000037624,…
TF	Factor: Tcfl5; motif: NNCNCGNGNN	TF:M08005	6.64245e-13	12.1777	6341	1420	549	21859	ENSMUSG00000104217,ENSMUSG00000033793,ENSMUSG00000048234,ENSMUSG00000025986,ENSMUSG00000002881,ENSMUSG00000052331,ENSMUSG00000073676,ENSMUSG00000026176,ENSMUSG00000033124,ENSMUSG00000032997,ENSMUSG00000070738,ENSMUSG00000026353,ENSMUSG00000042115,ENSMUSG00000009772,ENSMUSG00000079283,ENSMUSG00000066800,ENSMUSG00000026576,ENSMUSG00000026674,ENSMUSG00000026663,ENSMUSG00000039239,ENSMUSG00000037624,…
TF	Factor: Pax-3; motif: NNNNNNCGTCACGSTYNNNNN; match class: 1	TF:M00327_1	9.35722e-13	12.0289	6181	1420	537	21859	ENSMUSG00000104217,ENSMUSG00000033793,ENSMUSG00000025937,ENSMUSG00000048234,ENSMUSG00000025986,ENSMUSG00000026109,ENSMUSG00000002881,ENSMUSG00000041439,ENSMUSG00000025981,ENSMUSG00000073676,ENSMUSG00000026187,ENSMUSG00000026176,ENSMUSG00000026135,ENSMUSG00000026197,ENSMUSG00000022591,ENSMUSG00000026142,ENSMUSG00000005501,ENSMUSG00000049866,ENSMUSG00000048126,ENSMUSG00000034343,ENSMUSG00000026383,…
TF	Factor: GKLF; motif: NNNRGGNGNGGSN; match class: 1	TF:M07289_1	2.26578e-12	11.6448	11007	1420	859	21859	ENSMUSG00000033793,ENSMUSG00000025937,ENSMUSG00000042111,ENSMUSG00000026123,ENSMUSG00000079610,ENSMUSG00000026049,ENSMUSG00000025986,ENSMUSG00000018417,ENSMUSG00000002881,ENSMUSG00000052331,ENSMUSG00000073676,ENSMUSG00000051344,ENSMUSG00000026005,ENSMUSG00000025997,ENSMUSG00000026185,ENSMUSG00000006299,ENSMUSG00000026176,ENSMUSG00000026135,ENSMUSG00000026197,ENSMUSG00000032997,ENSMUSG00000026142,…
TF	Factor: Elk-1; motif: NNNNCCGGAARTNN; match class: 1	TF:M00025_1	2.40661e-12	11.6186	4272	1420	397	21859	ENSMUSG00000104217,ENSMUSG00000025937,ENSMUSG00000042111,ENSMUSG00000025981,ENSMUSG00000073676,ENSMUSG00000025968,ENSMUSG00000025967,ENSMUSG00000051344,ENSMUSG00000026005,ENSMUSG00000026187,ENSMUSG00000026135,ENSMUSG00000032997,ENSMUSG00000026254,ENSMUSG00000070738,ENSMUSG00000034343,ENSMUSG00000050777,ENSMUSG00000041889,ENSMUSG00000079283,ENSMUSG00000033684,ENSMUSG00000090394,ENSMUSG00000026575,…
TF	Factor: GABP-alpha; motif: GGNRCCGGAAGTGN	TF:M10247	2.60313e-12	11.5845	4006	1420	377	21859	ENSMUSG00000042111,ENSMUSG00000041439,ENSMUSG00000025981,ENSMUSG00000025968,ENSMUSG00000025967,ENSMUSG00000026005,ENSMUSG00000026135,ENSMUSG00000032997,ENSMUSG00000026254,ENSMUSG00000034343,ENSMUSG00000007805,ENSMUSG00000026409,ENSMUSG00000016528,ENSMUSG00000026414,ENSMUSG00000056268,ENSMUSG00000026585,ENSMUSG00000026575,ENSMUSG00000026553,ENSMUSG00000055067,ENSMUSG00000026605,ENSMUSG00000025781,…
TF	Factor: MAZ; motif: NKGGGAGGGGRGGR	TF:M02023	2.88136e-12	11.5404	7966	1420	658	21859	ENSMUSG00000033793,ENSMUSG00000025937,ENSMUSG00000042111,ENSMUSG00000026123,ENSMUSG00000010453,ENSMUSG00000079610,ENSMUSG00000026049,ENSMUSG00000025986,ENSMUSG00000002881,ENSMUSG00000026102,ENSMUSG00000025981,ENSMUSG00000073676,ENSMUSG00000051344,ENSMUSG00000025997,ENSMUSG00000026185,ENSMUSG00000006299,ENSMUSG00000026176,ENSMUSG00000026197,ENSMUSG00000032997,ENSMUSG00000026142,ENSMUSG00000026254,…
TF	Factor: LKLF; motif: GGGGTGGKSN	TF:M07261	3.34192e-12	11.476	9194	1420	740	21859	ENSMUSG00000104217,ENSMUSG00000033793,ENSMUSG00000025937,ENSMUSG00000026123,ENSMUSG00000010453,ENSMUSG00000079610,ENSMUSG00000048234,ENSMUSG00000002881,ENSMUSG00000041439,ENSMUSG00000026102,ENSMUSG00000026028,ENSMUSG00000026005,ENSMUSG00000026187,ENSMUSG00000026185,ENSMUSG00000006299,ENSMUSG00000026135,ENSMUSG00000033124,ENSMUSG00000026142,ENSMUSG00000026254,ENSMUSG00000070738,ENSMUSG00000005501,…
TF	Factor: Klf17; motif: NGGGCGG	TF:M05407	4.43261e-12	11.3533	6542	1420	559	21859	ENSMUSG00000042111,ENSMUSG00000048234,ENSMUSG00000025986,ENSMUSG00000002881,ENSMUSG00000025981,ENSMUSG00000073676,ENSMUSG00000026028,ENSMUSG00000051344,ENSMUSG00000026176,ENSMUSG00000026197,ENSMUSG00000026254,ENSMUSG00000070738,ENSMUSG00000005501,ENSMUSG00000049866,ENSMUSG00000034343,ENSMUSG00000007805,ENSMUSG00000026383,ENSMUSG00000050777,ENSMUSG00000026339,ENSMUSG00000026399,ENSMUSG00000026409,…
TF	Factor: WT1; motif: NGCGGGGGGGTSMMCYN	TF:M05599	4.56898e-12	11.3402	5302	1420	471	21859	ENSMUSG00000104217,ENSMUSG00000033793,ENSMUSG00000042111,ENSMUSG00000048234,ENSMUSG00000026049,ENSMUSG00000025986,ENSMUSG00000018417,ENSMUSG00000002881,ENSMUSG00000041439,ENSMUSG00000026102,ENSMUSG00000052331,ENSMUSG00000025981,ENSMUSG00000073676,ENSMUSG00000026028,ENSMUSG00000051344,ENSMUSG00000025997,ENSMUSG00000006299,ENSMUSG00000026176,ENSMUSG00000026197,ENSMUSG00000026254,ENSMUSG00000070738,…
TF	Factor: Egr1; motif: NNMCGCCCMCTCAMWN	TF:M04506	6.90251e-12	11.161	4354	1420	401	21859	ENSMUSG00000025986,ENSMUSG00000026109,ENSMUSG00000002881,ENSMUSG00000052331,ENSMUSG00000073676,ENSMUSG00000026005,ENSMUSG00000025997,ENSMUSG00000026176,ENSMUSG00000026197,ENSMUSG00000032997,ENSMUSG00000005501,ENSMUSG00000034343,ENSMUSG00000007805,ENSMUSG00000026335,ENSMUSG00000050777,ENSMUSG00000026399,ENSMUSG00000026409,ENSMUSG00000016528,ENSMUSG00000042115,ENSMUSG00000041889,ENSMUSG00000026414,…
TF	Factor: ctcf; motif: YGGCCASCAGRGGGCGCYNN	TF:M10203	8.70867e-12	11.06	6635	1420	564	21859	ENSMUSG00000042111,ENSMUSG00000079610,ENSMUSG00000026109,ENSMUSG00000018417,ENSMUSG00000041439,ENSMUSG00000025981,ENSMUSG00000026005,ENSMUSG00000025997,ENSMUSG00000026187,ENSMUSG00000026176,ENSMUSG00000032997,ENSMUSG00000070738,ENSMUSG00000049866,ENSMUSG00000044337,ENSMUSG00000034343,ENSMUSG00000026383,ENSMUSG00000026399,ENSMUSG00000026425,ENSMUSG00000041889,ENSMUSG00000026418,ENSMUSG00000079283,…
TF	Factor: GABPalpha; motif: ACCGGAARYN	TF:M02039	1.19132e-11	10.924	6188	1420	532	21859	ENSMUSG00000104217,ENSMUSG00000025937,ENSMUSG00000042111,ENSMUSG00000079610,ENSMUSG00000026049,ENSMUSG00000026109,ENSMUSG00000025981,ENSMUSG00000073676,ENSMUSG00000025968,ENSMUSG00000025967,ENSMUSG00000051344,ENSMUSG00000026005,ENSMUSG00000026135,ENSMUSG00000026197,ENSMUSG00000032997,ENSMUSG00000026254,ENSMUSG00000034343,ENSMUSG00000007805,ENSMUSG00000026383,ENSMUSG00000026409,ENSMUSG00000016528,…
TF	Factor: KROX; motif: CCCGCCCCCRCCCC	TF:M00982	1.58048e-11	10.8012	5970	1420	516	21859	ENSMUSG00000104217,ENSMUSG00000042111,ENSMUSG00000048234,ENSMUSG00000026049,ENSMUSG00000026109,ENSMUSG00000018417,ENSMUSG00000002881,ENSMUSG00000073676,ENSMUSG00000051344,ENSMUSG00000026005,ENSMUSG00000025997,ENSMUSG00000026185,ENSMUSG00000026135,ENSMUSG00000026197,ENSMUSG00000033124,ENSMUSG00000032997,ENSMUSG00000070738,ENSMUSG00000034343,ENSMUSG00000007805,ENSMUSG00000026383,ENSMUSG00000026409,…
TF	Factor: AP-2beta; motif: GCNNNGGSCNGVGGGN	TF:M01858	1.78292e-11	10.7489	5106	1420	454	21859	ENSMUSG00000048234,ENSMUSG00000026109,ENSMUSG00000002881,ENSMUSG00000041439,ENSMUSG00000073676,ENSMUSG00000026176,ENSMUSG00000033124,ENSMUSG00000032997,ENSMUSG00000026254,ENSMUSG00000070738,ENSMUSG00000005501,ENSMUSG00000049866,ENSMUSG00000007805,ENSMUSG00000026335,ENSMUSG00000026339,ENSMUSG00000016528,ENSMUSG00000026425,ENSMUSG00000032666,ENSMUSG00000033557,ENSMUSG00000090394,ENSMUSG00000026586,…
TF	Factor: Tfap2a; motif: TGCCCYNRGGGCA	TF:M04157	1.81904e-11	10.7402	8652	1420	700	21859	ENSMUSG00000104217,ENSMUSG00000033793,ENSMUSG00000042111,ENSMUSG00000010453,ENSMUSG00000048234,ENSMUSG00000018417,ENSMUSG00000002881,ENSMUSG00000041439,ENSMUSG00000052331,ENSMUSG00000026185,ENSMUSG00000026176,ENSMUSG00000026197,ENSMUSG00000033124,ENSMUSG00000032997,ENSMUSG00000005501,ENSMUSG00000049866,ENSMUSG00000034343,ENSMUSG00000007805,ENSMUSG00000026383,ENSMUSG00000026353,ENSMUSG00000042115,…
TF	Factor: CPBP; motif: SNCCCNN	TF:M01822	1.97979e-11	10.7034	21138	1420	1414	21859	ENSMUSG00000104217,ENSMUSG00000033793,ENSMUSG00000025937,ENSMUSG00000042111,ENSMUSG00000026123,ENSMUSG00000010453,ENSMUSG00000079610,ENSMUSG00000048234,ENSMUSG00000026049,ENSMUSG00000025986,ENSMUSG00000026109,ENSMUSG00000045954,ENSMUSG00000018417,ENSMUSG00000002881,ENSMUSG00000041439,ENSMUSG00000026102,ENSMUSG00000052331,ENSMUSG00000025981,ENSMUSG00000073676,ENSMUSG00000026028,ENSMUSG00000025968,…
TF	Factor: GKLF; motif: NNNRNWGGGTGKGGC	TF:M10279	2.18082e-11	10.6614	9320	1420	744	21859	ENSMUSG00000042111,ENSMUSG00000010453,ENSMUSG00000048234,ENSMUSG00000026049,ENSMUSG00000018417,ENSMUSG00000002881,ENSMUSG00000041439,ENSMUSG00000026102,ENSMUSG00000052331,ENSMUSG00000025981,ENSMUSG00000073676,ENSMUSG00000026028,ENSMUSG00000026005,ENSMUSG00000006299,ENSMUSG00000026176,ENSMUSG00000026135,ENSMUSG00000026197,ENSMUSG00000026254,ENSMUSG00000070738,ENSMUSG00000049866,ENSMUSG00000034343,…
TF	Factor: GKLF; motif: GCCMCRCCCNNN; match class: 1	TF:M01588_1	2.51507e-11	10.5994	2973	1420	294	21859	ENSMUSG00000048234,ENSMUSG00000026049,ENSMUSG00000041439,ENSMUSG00000073676,ENSMUSG00000026028,ENSMUSG00000026135,ENSMUSG00000026197,ENSMUSG00000026254,ENSMUSG00000070738,ENSMUSG00000049866,ENSMUSG00000026399,ENSMUSG00000016528,ENSMUSG00000041889,ENSMUSG00000040423,ENSMUSG00000040713,ENSMUSG00000038936,ENSMUSG00000047617,ENSMUSG00000036504,ENSMUSG00000026922,ENSMUSG00000026860,ENSMUSG00000039195,…
TF	Factor: Klf7; motif: NNNRCCMCGCCCNNNN	TF:M02773	3.14971e-11	10.5017	4206	1420	387	21859	ENSMUSG00000018417,ENSMUSG00000051344,ENSMUSG00000026197,ENSMUSG00000032997,ENSMUSG00000070738,ENSMUSG00000049866,ENSMUSG00000026353,ENSMUSG00000042115,ENSMUSG00000009772,ENSMUSG00000079283,ENSMUSG00000033557,ENSMUSG00000040423,ENSMUSG00000026575,ENSMUSG00000039239,ENSMUSG00000026739,ENSMUSG00000026958,ENSMUSG00000047617,ENSMUSG00000036504,ENSMUSG00000026922,ENSMUSG00000039787,ENSMUSG00000026860,…
TF	Factor: CREM; motif: TGACGTCASYN	TF:M01820	4.14529e-11	10.3824	5760	1420	499	21859	ENSMUSG00000025937,ENSMUSG00000042111,ENSMUSG00000026049,ENSMUSG00000045954,ENSMUSG00000026102,ENSMUSG00000025981,ENSMUSG00000073676,ENSMUSG00000026028,ENSMUSG00000026005,ENSMUSG00000006299,ENSMUSG00000026176,ENSMUSG00000026197,ENSMUSG00000033124,ENSMUSG00000032997,ENSMUSG00000026142,ENSMUSG00000026254,ENSMUSG00000034343,ENSMUSG00000026353,ENSMUSG00000026409,ENSMUSG00000026425,ENSMUSG00000042115,…
TF	Factor: Sp1; motif: CCCCGCCCCN; match class: 1	TF:M00933_1	4.28093e-11	10.3685	3999	1420	371	21859	ENSMUSG00000002881,ENSMUSG00000073676,ENSMUSG00000051344,ENSMUSG00000025997,ENSMUSG00000026185,ENSMUSG00000006299,ENSMUSG00000026176,ENSMUSG00000026197,ENSMUSG00000070738,ENSMUSG00000034343,ENSMUSG00000026409,ENSMUSG00000016528,ENSMUSG00000056268,ENSMUSG00000032666,ENSMUSG00000040423,ENSMUSG00000026494,ENSMUSG00000016262,ENSMUSG00000026739,ENSMUSG00000047617,ENSMUSG00000036504,ENSMUSG00000026806,…
TF	Factor: GKLF; motif: NNNRNWGGGTGKGGC; match class: 1	TF:M10279_1	4.99345e-11	10.3016	3445	1420	329	21859	ENSMUSG00000048234,ENSMUSG00000026049,ENSMUSG00000018417,ENSMUSG00000002881,ENSMUSG00000041439,ENSMUSG00000025981,ENSMUSG00000073676,ENSMUSG00000026197,ENSMUSG00000026254,ENSMUSG00000070738,ENSMUSG00000049866,ENSMUSG00000050777,ENSMUSG00000016528,ENSMUSG00000041889,ENSMUSG00000033557,ENSMUSG00000040423,ENSMUSG00000040713,ENSMUSG00000038936,ENSMUSG00000047617,ENSMUSG00000026922,ENSMUSG00000039787,…
TF	Factor: Kid3; motif: CCACN; match class: 1	TF:M01160_1	5.06298e-11	10.2956	21188	1420	1415	21859	ENSMUSG00000104217,ENSMUSG00000033793,ENSMUSG00000025937,ENSMUSG00000042111,ENSMUSG00000026123,ENSMUSG00000010453,ENSMUSG00000079610,ENSMUSG00000048234,ENSMUSG00000026049,ENSMUSG00000025986,ENSMUSG00000026109,ENSMUSG00000045954,ENSMUSG00000018417,ENSMUSG00000002881,ENSMUSG00000041439,ENSMUSG00000026102,ENSMUSG00000052331,ENSMUSG00000025981,ENSMUSG00000073676,ENSMUSG00000026028,ENSMUSG00000025968,…
TF	Factor: ctcf; motif: CCNCNAGRKGGCRSTN	TF:M07249	6.47927e-11	10.1885	5577	1420	485	21859	ENSMUSG00000104217,ENSMUSG00000025937,ENSMUSG00000042111,ENSMUSG00000079610,ENSMUSG00000018417,ENSMUSG00000041439,ENSMUSG00000052331,ENSMUSG00000026005,ENSMUSG00000025997,ENSMUSG00000006299,ENSMUSG00000026176,ENSMUSG00000032997,ENSMUSG00000070738,ENSMUSG00000044337,ENSMUSG00000034343,ENSMUSG00000007805,ENSMUSG00000026335,ENSMUSG00000026383,ENSMUSG00000026399,ENSMUSG00000016528,ENSMUSG00000026425,…
TF	Factor: Pax-5; motif: RRMSWGANWYCTNRAGCGKRACSRYNSM; match class: 1	TF:M00144_1	9.58414e-11	10.0184	5519	1420	480	21859	ENSMUSG00000025986,ENSMUSG00000026109,ENSMUSG00000002881,ENSMUSG00000073676,ENSMUSG00000025968,ENSMUSG00000025967,ENSMUSG00000026187,ENSMUSG00000006299,ENSMUSG00000026176,ENSMUSG00000026135,ENSMUSG00000026197,ENSMUSG00000026254,ENSMUSG00000034343,ENSMUSG00000007805,ENSMUSG00000026335,ENSMUSG00000026383,ENSMUSG00000026353,ENSMUSG00000026425,ENSMUSG00000041889,ENSMUSG00000079283,ENSMUSG00000032666,…
TF	Factor: Pet-1; motif: GCNGGAAGYG	TF:M10233	1.09967e-10	9.95874	13331	1420	996	21859	ENSMUSG00000104217,ENSMUSG00000033793,ENSMUSG00000025937,ENSMUSG00000042111,ENSMUSG00000026123,ENSMUSG00000010453,ENSMUSG00000079610,ENSMUSG00000048234,ENSMUSG00000026049,ENSMUSG00000025986,ENSMUSG00000026109,ENSMUSG00000018417,ENSMUSG00000002881,ENSMUSG00000041439,ENSMUSG00000026102,ENSMUSG00000052331,ENSMUSG00000025981,ENSMUSG00000026028,ENSMUSG00000025968,ENSMUSG00000025967,ENSMUSG00000026005,…
TF	Factor: KLF3; motif: NNNNNNGGGCGGGGCNNGN; match class: 1	TF:M10278_1	1.32427e-10	9.87802	3142	1420	304	21859	ENSMUSG00000002881,ENSMUSG00000073676,ENSMUSG00000051344,ENSMUSG00000025997,ENSMUSG00000026197,ENSMUSG00000026254,ENSMUSG00000070738,ENSMUSG00000049866,ENSMUSG00000026409,ENSMUSG00000016528,ENSMUSG00000042115,ENSMUSG00000032666,ENSMUSG00000040423,ENSMUSG00000026494,ENSMUSG00000026739,ENSMUSG00000026958,ENSMUSG00000047617,ENSMUSG00000036504,ENSMUSG00000026922,ENSMUSG00000026860,ENSMUSG00000039195,…
TF	Factor: Elf-1; motif: AWCCCGGAAGTN	TF:M07415	1.3941e-10	9.85571	8381	1420	677	21859	ENSMUSG00000104217,ENSMUSG00000025937,ENSMUSG00000042111,ENSMUSG00000026123,ENSMUSG00000079610,ENSMUSG00000026049,ENSMUSG00000002881,ENSMUSG00000052331,ENSMUSG00000025981,ENSMUSG00000073676,ENSMUSG00000025968,ENSMUSG00000025967,ENSMUSG00000051344,ENSMUSG00000026005,ENSMUSG00000026187,ENSMUSG00000026135,ENSMUSG00000032997,ENSMUSG00000026142,ENSMUSG00000026254,ENSMUSG00000034343,ENSMUSG00000007805,…
TF	Factor: Egr-1; motif: GCGGGGGCGG	TF:M01873	2.36509e-10	9.62615	5003	1420	441	21859	ENSMUSG00000104217,ENSMUSG00000048234,ENSMUSG00000026049,ENSMUSG00000025986,ENSMUSG00000026109,ENSMUSG00000018417,ENSMUSG00000002881,ENSMUSG00000073676,ENSMUSG00000051344,ENSMUSG00000026005,ENSMUSG00000025997,ENSMUSG00000026176,ENSMUSG00000032997,ENSMUSG00000070738,ENSMUSG00000034343,ENSMUSG00000007805,ENSMUSG00000026383,ENSMUSG00000026353,ENSMUSG00000026409,ENSMUSG00000016528,ENSMUSG00000042115,…
TF	Factor: E2F-2; motif: NNNANGGCGCGCNNN	TF:M02742	2.51329e-10	9.59976	3526	1420	332	21859	ENSMUSG00000104217,ENSMUSG00000026049,ENSMUSG00000002881,ENSMUSG00000052331,ENSMUSG00000026197,ENSMUSG00000033124,ENSMUSG00000032997,ENSMUSG00000026254,ENSMUSG00000070738,ENSMUSG00000007805,ENSMUSG00000026353,ENSMUSG00000009772,ENSMUSG00000079283,ENSMUSG00000033557,ENSMUSG00000026576,ENSMUSG00000026663,ENSMUSG00000026553,ENSMUSG00000026494,ENSMUSG00000037624,ENSMUSG00000037375,ENSMUSG00000023206,…
TF	Factor: Atf-1; motif: RTGACGTA	TF:M07980	2.60435e-10	9.5843	8837	1420	706	21859	ENSMUSG00000104217,ENSMUSG00000025937,ENSMUSG00000026123,ENSMUSG00000010453,ENSMUSG00000026109,ENSMUSG00000045954,ENSMUSG00000002881,ENSMUSG00000026102,ENSMUSG00000025981,ENSMUSG00000073676,ENSMUSG00000026028,ENSMUSG00000051344,ENSMUSG00000006299,ENSMUSG00000026176,ENSMUSG00000026135,ENSMUSG00000026197,ENSMUSG00000033124,ENSMUSG00000032997,ENSMUSG00000026254,ENSMUSG00000070738,ENSMUSG00000049866,…
TF	Factor: c-Myc:Max; motif: GCCAYGYGSN	TF:M00322	2.76682e-10	9.55802	7344	1420	605	21859	ENSMUSG00000104217,ENSMUSG00000025937,ENSMUSG00000042111,ENSMUSG00000026123,ENSMUSG00000048234,ENSMUSG00000018417,ENSMUSG00000002881,ENSMUSG00000052331,ENSMUSG00000073676,ENSMUSG00000025968,ENSMUSG00000025967,ENSMUSG00000026176,ENSMUSG00000026135,ENSMUSG00000033124,ENSMUSG00000032997,ENSMUSG00000026254,ENSMUSG00000005501,ENSMUSG00000049866,ENSMUSG00000007805,ENSMUSG00000026335,ENSMUSG00000026383,…
TF	Factor: MAZ; motif: GGGGAGGG	TF:M00649	2.95528e-10	9.5294	8423	1420	678	21859	ENSMUSG00000104217,ENSMUSG00000033793,ENSMUSG00000025937,ENSMUSG00000026123,ENSMUSG00000026049,ENSMUSG00000025986,ENSMUSG00000018417,ENSMUSG00000002881,ENSMUSG00000026102,ENSMUSG00000052331,ENSMUSG00000073676,ENSMUSG00000051344,ENSMUSG00000026005,ENSMUSG00000025997,ENSMUSG00000026185,ENSMUSG00000006299,ENSMUSG00000026176,ENSMUSG00000032997,ENSMUSG00000026254,ENSMUSG00000034343,ENSMUSG00000026383,…
TF	Factor: ESE-1; motif: NSMGGAARTN	TF:M01214	3.81647e-10	9.41834	7869	1420	640	21859	ENSMUSG00000025937,ENSMUSG00000042111,ENSMUSG00000026123,ENSMUSG00000010453,ENSMUSG00000079610,ENSMUSG00000025986,ENSMUSG00000002881,ENSMUSG00000041439,ENSMUSG00000052331,ENSMUSG00000073676,ENSMUSG00000025968,ENSMUSG00000025967,ENSMUSG00000026005,ENSMUSG00000006299,ENSMUSG00000026176,ENSMUSG00000026135,ENSMUSG00000033124,ENSMUSG00000032997,ENSMUSG00000026142,ENSMUSG00000026254,ENSMUSG00000034343,…
TF	Factor: Egr-1; motif: WTGCGTGGGCGK	TF:M00243	3.84452e-10	9.41516	4344	1420	392	21859	ENSMUSG00000026049,ENSMUSG00000025986,ENSMUSG00000045954,ENSMUSG00000018417,ENSMUSG00000002881,ENSMUSG00000041439,ENSMUSG00000052331,ENSMUSG00000073676,ENSMUSG00000026185,ENSMUSG00000026135,ENSMUSG00000032997,ENSMUSG00000049866,ENSMUSG00000007805,ENSMUSG00000026339,ENSMUSG00000026399,ENSMUSG00000026409,ENSMUSG00000026425,ENSMUSG00000042115,ENSMUSG00000041889,ENSMUSG00000033557,ENSMUSG00000026585,…
TF	Factor: AP-2; motif: MKCCCSCNGGCG; match class: 1	TF:M00189_1	4.72339e-10	9.32575	3649	1420	340	21859	ENSMUSG00000048234,ENSMUSG00000026109,ENSMUSG00000002881,ENSMUSG00000041439,ENSMUSG00000052331,ENSMUSG00000073676,ENSMUSG00000006299,ENSMUSG00000026135,ENSMUSG00000032997,ENSMUSG00000026254,ENSMUSG00000070738,ENSMUSG00000049866,ENSMUSG00000034343,ENSMUSG00000007805,ENSMUSG00000026335,ENSMUSG00000026399,ENSMUSG00000016528,ENSMUSG00000026425,ENSMUSG00000042115,ENSMUSG00000041889,ENSMUSG00000032666,…
TF	Factor: Tfap2a; motif: NGCCYSAGGCN	TF:M04156	5.3243e-10	9.27374	7822	1420	636	21859	ENSMUSG00000104217,ENSMUSG00000079610,ENSMUSG00000026049,ENSMUSG00000025986,ENSMUSG00000018417,ENSMUSG00000026102,ENSMUSG00000052331,ENSMUSG00000025981,ENSMUSG00000073676,ENSMUSG00000026028,ENSMUSG00000051344,ENSMUSG00000025997,ENSMUSG00000026176,ENSMUSG00000026135,ENSMUSG00000033124,ENSMUSG00000032997,ENSMUSG00000026254,ENSMUSG00000070738,ENSMUSG00000048126,ENSMUSG00000026335,ENSMUSG00000050777,…
TF	Factor: AP-2alpha; motif: NSCCNCRGGSN	TF:M07348	6.14034e-10	9.21181	6216	1420	525	21859	ENSMUSG00000104217,ENSMUSG00000010453,ENSMUSG00000079610,ENSMUSG00000048234,ENSMUSG00000026049,ENSMUSG00000018417,ENSMUSG00000002881,ENSMUSG00000041439,ENSMUSG00000052331,ENSMUSG00000025981,ENSMUSG00000073676,ENSMUSG00000026028,ENSMUSG00000026176,ENSMUSG00000033124,ENSMUSG00000032997,ENSMUSG00000070738,ENSMUSG00000049866,ENSMUSG00000007805,ENSMUSG00000026335,ENSMUSG00000026383,ENSMUSG00000026353,…
TF	Factor: XBP-1; motif: WNNGMCACGTC; match class: 1	TF:M01770_1	7.55621e-10	9.1217	3876	1420	356	21859	ENSMUSG00000010453,ENSMUSG00000025986,ENSMUSG00000025981,ENSMUSG00000025968,ENSMUSG00000025967,ENSMUSG00000026187,ENSMUSG00000026197,ENSMUSG00000033124,ENSMUSG00000032997,ENSMUSG00000022591,ENSMUSG00000070738,ENSMUSG00000049866,ENSMUSG00000007805,ENSMUSG00000026353,ENSMUSG00000042115,ENSMUSG00000090394,ENSMUSG00000026575,ENSMUSG00000055067,ENSMUSG00000026615,ENSMUSG00000037375,ENSMUSG00000026786,…
TF	Factor: Elf-1; motif: NNANCCGGAAGTGN	TF:M10216	1.17485e-09	8.93002	3092	1420	296	21859	ENSMUSG00000042111,ENSMUSG00000025981,ENSMUSG00000025968,ENSMUSG00000025967,ENSMUSG00000026135,ENSMUSG00000032997,ENSMUSG00000026254,ENSMUSG00000034343,ENSMUSG00000007805,ENSMUSG00000026585,ENSMUSG00000026575,ENSMUSG00000026553,ENSMUSG00000026605,ENSMUSG00000026975,ENSMUSG00000015092,ENSMUSG00000075467,ENSMUSG00000026917,ENSMUSG00000026806,ENSMUSG00000039787,ENSMUSG00000039205,ENSMUSG00000039195,…
TF	Factor: CNOT3; motif: GGCCGCGSSS	TF:M01253	1.23998e-09	8.90659	2666	1420	263	21859	ENSMUSG00000042111,ENSMUSG00000026123,ENSMUSG00000026049,ENSMUSG00000018417,ENSMUSG00000073676,ENSMUSG00000026005,ENSMUSG00000033124,ENSMUSG00000026254,ENSMUSG00000049866,ENSMUSG00000026425,ENSMUSG00000041889,ENSMUSG00000079283,ENSMUSG00000056268,ENSMUSG00000032666,ENSMUSG00000026576,ENSMUSG00000039239,ENSMUSG00000053702,ENSMUSG00000026917,ENSMUSG00000038740,ENSMUSG00000068882,ENSMUSG00000027018,…
TF	Factor: LKLF; motif: NGGGCGG; match class: 1	TF:M05391_1	1.37293e-09	8.86235	2363	1420	239	21859	ENSMUSG00000042111,ENSMUSG00000041439,ENSMUSG00000025981,ENSMUSG00000073676,ENSMUSG00000032997,ENSMUSG00000049866,ENSMUSG00000026425,ENSMUSG00000032666,ENSMUSG00000040423,ENSMUSG00000026494,ENSMUSG00000047617,ENSMUSG00000036504,ENSMUSG00000026922,ENSMUSG00000026857,ENSMUSG00000038740,ENSMUSG00000009030,ENSMUSG00000061136,ENSMUSG00000026836,ENSMUSG00000015839,ENSMUSG00000002731,ENSMUSG00000027230,…
TF	Factor: SP6; motif: WGGGCGG; match class: 1	TF:M05455_1	1.37293e-09	8.86235	2363	1420	239	21859	ENSMUSG00000042111,ENSMUSG00000041439,ENSMUSG00000025981,ENSMUSG00000073676,ENSMUSG00000032997,ENSMUSG00000049866,ENSMUSG00000026425,ENSMUSG00000032666,ENSMUSG00000040423,ENSMUSG00000026494,ENSMUSG00000047617,ENSMUSG00000036504,ENSMUSG00000026922,ENSMUSG00000026857,ENSMUSG00000038740,ENSMUSG00000009030,ENSMUSG00000061136,ENSMUSG00000026836,ENSMUSG00000015839,ENSMUSG00000002731,ENSMUSG00000027230,…
TF	Factor: Sp3; motif: AGGGCGG; match class: 1	TF:M05665_1	1.37293e-09	8.86235	2363	1420	239	21859	ENSMUSG00000042111,ENSMUSG00000041439,ENSMUSG00000025981,ENSMUSG00000073676,ENSMUSG00000032997,ENSMUSG00000049866,ENSMUSG00000026425,ENSMUSG00000032666,ENSMUSG00000040423,ENSMUSG00000026494,ENSMUSG00000047617,ENSMUSG00000036504,ENSMUSG00000026922,ENSMUSG00000026857,ENSMUSG00000038740,ENSMUSG00000009030,ENSMUSG00000061136,ENSMUSG00000026836,ENSMUSG00000015839,ENSMUSG00000002731,ENSMUSG00000027230,…
TF	Factor: CPBP; motif: NGGGCGG; match class: 1	TF:M05301_1	1.37293e-09	8.86235	2363	1420	239	21859	ENSMUSG00000042111,ENSMUSG00000041439,ENSMUSG00000025981,ENSMUSG00000073676,ENSMUSG00000032997,ENSMUSG00000049866,ENSMUSG00000026425,ENSMUSG00000032666,ENSMUSG00000040423,ENSMUSG00000026494,ENSMUSG00000047617,ENSMUSG00000036504,ENSMUSG00000026922,ENSMUSG00000026857,ENSMUSG00000038740,ENSMUSG00000009030,ENSMUSG00000061136,ENSMUSG00000026836,ENSMUSG00000015839,ENSMUSG00000002731,ENSMUSG00000027230,…
TF	Factor: ctcf; motif: YGGCCASYAGGGGGCGCYNN	TF:M09681	1.46692e-09	8.83359	5213	1420	452	21859	ENSMUSG00000042111,ENSMUSG00000079610,ENSMUSG00000026109,ENSMUSG00000041439,ENSMUSG00000026005,ENSMUSG00000025997,ENSMUSG00000026187,ENSMUSG00000026176,ENSMUSG00000032997,ENSMUSG00000044337,ENSMUSG00000034343,ENSMUSG00000026399,ENSMUSG00000041889,ENSMUSG00000026418,ENSMUSG00000079283,ENSMUSG00000056268,ENSMUSG00000042671,ENSMUSG00000066800,ENSMUSG00000033557,ENSMUSG00000090394,ENSMUSG00000026585,…
TF	Factor: AHR; motif: CACGCN	TF:M01855	1.95261e-09	8.70938	8478	1420	677	21859	ENSMUSG00000025937,ENSMUSG00000042111,ENSMUSG00000010453,ENSMUSG00000048234,ENSMUSG00000026049,ENSMUSG00000025986,ENSMUSG00000026109,ENSMUSG00000041439,ENSMUSG00000025981,ENSMUSG00000073676,ENSMUSG00000051344,ENSMUSG00000026005,ENSMUSG00000026185,ENSMUSG00000026176,ENSMUSG00000033124,ENSMUSG00000032997,ENSMUSG00000026254,ENSMUSG00000070738,ENSMUSG00000049866,ENSMUSG00000007805,ENSMUSG00000026335,…
TF	Factor: EHF; motif: CSCGGAARTN	TF:M01974	1.99745e-09	8.69952	6890	1420	569	21859	ENSMUSG00000104217,ENSMUSG00000025937,ENSMUSG00000042111,ENSMUSG00000026123,ENSMUSG00000079610,ENSMUSG00000025986,ENSMUSG00000002881,ENSMUSG00000073676,ENSMUSG00000025968,ENSMUSG00000025967,ENSMUSG00000026005,ENSMUSG00000026187,ENSMUSG00000026176,ENSMUSG00000026135,ENSMUSG00000032997,ENSMUSG00000026142,ENSMUSG00000026254,ENSMUSG00000005501,ENSMUSG00000034343,ENSMUSG00000026383,ENSMUSG00000050777,…
TF	Factor: Egr-2; motif: NTGCGTRGGCGK	TF:M00246	3.06801e-09	8.51314	5363	1420	461	21859	ENSMUSG00000048234,ENSMUSG00000026049,ENSMUSG00000025986,ENSMUSG00000045954,ENSMUSG00000018417,ENSMUSG00000002881,ENSMUSG00000026102,ENSMUSG00000052331,ENSMUSG00000073676,ENSMUSG00000026028,ENSMUSG00000026185,ENSMUSG00000032997,ENSMUSG00000049866,ENSMUSG00000007805,ENSMUSG00000026335,ENSMUSG00000026315,ENSMUSG00000026383,ENSMUSG00000026399,ENSMUSG00000026409,ENSMUSG00000016528,ENSMUSG00000042115,…
TF	Factor: BTEB3; motif: BNRNGGGAGGNGT	TF:M01865	3.09479e-09	8.50937	8930	1420	706	21859	ENSMUSG00000026123,ENSMUSG00000079610,ENSMUSG00000026109,ENSMUSG00000045954,ENSMUSG00000002881,ENSMUSG00000041439,ENSMUSG00000073676,ENSMUSG00000051344,ENSMUSG00000025997,ENSMUSG00000026185,ENSMUSG00000006299,ENSMUSG00000026176,ENSMUSG00000026135,ENSMUSG00000032997,ENSMUSG00000005501,ENSMUSG00000044337,ENSMUSG00000048126,ENSMUSG00000034343,ENSMUSG00000007805,ENSMUSG00000050777,ENSMUSG00000026353,…
TF	Factor: DEAF1; motif: NCGNNYTCGGGNRTTTCCGDARNNN	TF:M01001	3.53479e-09	8.45164	1836	1420	195	21859	ENSMUSG00000026049,ENSMUSG00000002881,ENSMUSG00000073676,ENSMUSG00000025968,ENSMUSG00000025967,ENSMUSG00000051344,ENSMUSG00000032997,ENSMUSG00000026254,ENSMUSG00000034343,ENSMUSG00000026383,ENSMUSG00000056268,ENSMUSG00000026615,ENSMUSG00000037624,ENSMUSG00000026806,ENSMUSG00000039205,ENSMUSG00000038740,ENSMUSG00000026764,ENSMUSG00000061136,ENSMUSG00000023391,ENSMUSG00000009207,ENSMUSG00000015839,…
TF	Factor: AP-2; motif: SNNNCCNCAGGCN; match class: 1	TF:M00915_1	3.68469e-09	8.4336	2398	1420	240	21859	ENSMUSG00000104217,ENSMUSG00000079610,ENSMUSG00000048234,ENSMUSG00000018417,ENSMUSG00000052331,ENSMUSG00000025981,ENSMUSG00000026176,ENSMUSG00000026135,ENSMUSG00000033124,ENSMUSG00000032997,ENSMUSG00000070738,ENSMUSG00000005501,ENSMUSG00000007805,ENSMUSG00000048096,ENSMUSG00000079283,ENSMUSG00000032666,ENSMUSG00000038936,ENSMUSG00000015092,ENSMUSG00000026806,ENSMUSG00000039787,ENSMUSG00000026860,…
TF	Factor: c-ets-1; motif: ACCGGAWRYN; match class: 1	TF:M01986_1	4.11737e-09	8.38538	2876	1420	277	21859	ENSMUSG00000104217,ENSMUSG00000025937,ENSMUSG00000042111,ENSMUSG00000073676,ENSMUSG00000025968,ENSMUSG00000025967,ENSMUSG00000026005,ENSMUSG00000032997,ENSMUSG00000026254,ENSMUSG00000034343,ENSMUSG00000026383,ENSMUSG00000041889,ENSMUSG00000033557,ENSMUSG00000090394,ENSMUSG00000026575,ENSMUSG00000026553,ENSMUSG00000038936,ENSMUSG00000026739,ENSMUSG00000015092,ENSMUSG00000036504,ENSMUSG00000026922,…
TF	Factor: ER81; motif: RCCGGAWRYN	TF:M01987	5.68448e-09	8.24531	4042	1420	364	21859	ENSMUSG00000025937,ENSMUSG00000042111,ENSMUSG00000026109,ENSMUSG00000073676,ENSMUSG00000025968,ENSMUSG00000025967,ENSMUSG00000051344,ENSMUSG00000026005,ENSMUSG00000026135,ENSMUSG00000032997,ENSMUSG00000026254,ENSMUSG00000070738,ENSMUSG00000034343,ENSMUSG00000007805,ENSMUSG00000016528,ENSMUSG00000056708,ENSMUSG00000033557,ENSMUSG00000090394,ENSMUSG00000026585,ENSMUSG00000026575,ENSMUSG00000026576,…
TF	Factor: Tax/CREB; motif: GGGGGTTGACGYANA	TF:M00114	5.99953e-09	8.22188	5343	1420	458	21859	ENSMUSG00000025937,ENSMUSG00000026123,ENSMUSG00000010453,ENSMUSG00000026049,ENSMUSG00000025986,ENSMUSG00000026109,ENSMUSG00000018417,ENSMUSG00000025981,ENSMUSG00000051344,ENSMUSG00000026185,ENSMUSG00000026176,ENSMUSG00000026197,ENSMUSG00000032997,ENSMUSG00000026142,ENSMUSG00000034343,ENSMUSG00000026399,ENSMUSG00000026409,ENSMUSG00000026425,ENSMUSG00000042115,ENSMUSG00000041889,ENSMUSG00000026615,…
TF	Factor: BTEB2; motif: RGGGNGKGGN; match class: 1	TF:M07277_1	8.16693e-09	8.08794	3116	1420	294	21859	ENSMUSG00000042111,ENSMUSG00000026049,ENSMUSG00000002881,ENSMUSG00000073676,ENSMUSG00000025997,ENSMUSG00000026185,ENSMUSG00000026197,ENSMUSG00000070738,ENSMUSG00000007805,ENSMUSG00000048096,ENSMUSG00000032666,ENSMUSG00000033557,ENSMUSG00000040423,ENSMUSG00000026494,ENSMUSG00000026739,ENSMUSG00000047617,ENSMUSG00000036504,ENSMUSG00000026860,ENSMUSG00000026857,ENSMUSG00000026796,ENSMUSG00000038740,…
TF	Factor: ERG; motif: ACCGGAART; match class: 1	TF:M01752_1	1.39787e-08	7.85453	3663	1420	334	21859	ENSMUSG00000025937,ENSMUSG00000042111,ENSMUSG00000052331,ENSMUSG00000073676,ENSMUSG00000051344,ENSMUSG00000026005,ENSMUSG00000026135,ENSMUSG00000032997,ENSMUSG00000026254,ENSMUSG00000070738,ENSMUSG00000034343,ENSMUSG00000050777,ENSMUSG00000090394,ENSMUSG00000026575,ENSMUSG00000026576,ENSMUSG00000026553,ENSMUSG00000026958,ENSMUSG00000015092,ENSMUSG00000026922,ENSMUSG00000062647,ENSMUSG00000026806,…
TF	Factor: Erm; motif: NCCGGAWGTN	TF:M01992	1.44329e-08	7.84065	5274	1420	451	21859	ENSMUSG00000104217,ENSMUSG00000025937,ENSMUSG00000042111,ENSMUSG00000079610,ENSMUSG00000026049,ENSMUSG00000025981,ENSMUSG00000025968,ENSMUSG00000025967,ENSMUSG00000026005,ENSMUSG00000026135,ENSMUSG00000032997,ENSMUSG00000026254,ENSMUSG00000034343,ENSMUSG00000007805,ENSMUSG00000050777,ENSMUSG00000016528,ENSMUSG00000041889,ENSMUSG00000026585,ENSMUSG00000026575,ENSMUSG00000026576,ENSMUSG00000026553,…
TF	Factor: SAP-1a; motif: NRRCCGGAAGYRN; match class: 1	TF:M10220_1	2.07849e-08	7.68225	3300	1420	306	21859	ENSMUSG00000104217,ENSMUSG00000042111,ENSMUSG00000026049,ENSMUSG00000073676,ENSMUSG00000025968,ENSMUSG00000025967,ENSMUSG00000026005,ENSMUSG00000006299,ENSMUSG00000026254,ENSMUSG00000034343,ENSMUSG00000026425,ENSMUSG00000056268,ENSMUSG00000026575,ENSMUSG00000026553,ENSMUSG00000055067,ENSMUSG00000025781,ENSMUSG00000047617,ENSMUSG00000015092,ENSMUSG00000075467,ENSMUSG00000026922,ENSMUSG00000026806,…
TF	Factor: GABPalpha_GABPbeta; motif: CTTCCKGY	TF:M03791	2.08264e-08	7.68139	2970	1420	281	21859	ENSMUSG00000025937,ENSMUSG00000026049,ENSMUSG00000025981,ENSMUSG00000025968,ENSMUSG00000025967,ENSMUSG00000026005,ENSMUSG00000026135,ENSMUSG00000026254,ENSMUSG00000034343,ENSMUSG00000007805,ENSMUSG00000016528,ENSMUSG00000026553,ENSMUSG00000037624,ENSMUSG00000026605,ENSMUSG00000037375,ENSMUSG00000023206,ENSMUSG00000015092,ENSMUSG00000075467,ENSMUSG00000026922,ENSMUSG00000026806,ENSMUSG00000026860,…
TF	Factor: HIC1; motif: NSNNNNTGCCCSSNN	TF:M01072	2.40532e-08	7.61883	2856	1420	272	21859	ENSMUSG00000010453,ENSMUSG00000025981,ENSMUSG00000026028,ENSMUSG00000051344,ENSMUSG00000026335,ENSMUSG00000016528,ENSMUSG00000042115,ENSMUSG00000041889,ENSMUSG00000026414,ENSMUSG00000033557,ENSMUSG00000039239,ENSMUSG00000015092,ENSMUSG00000075467,ENSMUSG00000026796,ENSMUSG00000038740,ENSMUSG00000026879,ENSMUSG00000026915,ENSMUSG00000061136,ENSMUSG00000041975,ENSMUSG00000027109,ENSMUSG00000002733,…
TF	Factor: AP-2gamma; motif: GCCYNCRGSN	TF:M03811	2.45767e-08	7.60948	7113	1420	578	21859	ENSMUSG00000104217,ENSMUSG00000033793,ENSMUSG00000025937,ENSMUSG00000026123,ENSMUSG00000079610,ENSMUSG00000048234,ENSMUSG00000026049,ENSMUSG00000018417,ENSMUSG00000002881,ENSMUSG00000041439,ENSMUSG00000026102,ENSMUSG00000052331,ENSMUSG00000025981,ENSMUSG00000073676,ENSMUSG00000025968,ENSMUSG00000025967,ENSMUSG00000051344,ENSMUSG00000026005,ENSMUSG00000006299,ENSMUSG00000026176,ENSMUSG00000026135,…
TF	Factor: FKLF; motif: BGGGNGGVMD	TF:M01837	2.88514e-08	7.53983	4975	1420	428	21859	ENSMUSG00000033793,ENSMUSG00000042111,ENSMUSG00000026123,ENSMUSG00000079610,ENSMUSG00000048234,ENSMUSG00000026049,ENSMUSG00000002881,ENSMUSG00000041439,ENSMUSG00000026102,ENSMUSG00000026005,ENSMUSG00000026185,ENSMUSG00000026142,ENSMUSG00000026254,ENSMUSG00000005501,ENSMUSG00000034343,ENSMUSG00000007805,ENSMUSG00000026383,ENSMUSG00000050777,ENSMUSG00000026353,ENSMUSG00000026409,ENSMUSG00000026425,…
TF	Factor: E2F; motif: TTTSGCGSG	TF:M00918	3.00064e-08	7.52279	4809	1420	416	21859	ENSMUSG00000042111,ENSMUSG00000026049,ENSMUSG00000026109,ENSMUSG00000051344,ENSMUSG00000026005,ENSMUSG00000026176,ENSMUSG00000049866,ENSMUSG00000007805,ENSMUSG00000042115,ENSMUSG00000032666,ENSMUSG00000056708,ENSMUSG00000033557,ENSMUSG00000026586,ENSMUSG00000026575,ENSMUSG00000038530,ENSMUSG00000026494,ENSMUSG00000026615,ENSMUSG00000037624,ENSMUSG00000026605,ENSMUSG00000049630,ENSMUSG00000026786,…
TF	Factor: Zfx; motif: SNSCAGGCCKCGSCSS	TF:M01593	3.71057e-08	7.43056	2659	1420	256	21859	ENSMUSG00000104217,ENSMUSG00000033793,ENSMUSG00000010453,ENSMUSG00000025986,ENSMUSG00000041439,ENSMUSG00000025968,ENSMUSG00000025967,ENSMUSG00000051344,ENSMUSG00000006299,ENSMUSG00000026176,ENSMUSG00000026254,ENSMUSG00000070738,ENSMUSG00000049866,ENSMUSG00000034343,ENSMUSG00000026353,ENSMUSG00000056268,ENSMUSG00000032666,ENSMUSG00000053702,ENSMUSG00000026739,ENSMUSG00000036504,ENSMUSG00000026922,…
TF	Factor: EGR-1; motif: TGCGTGGGCGK	TF:M01972	3.85876e-08	7.41355	4141	1420	367	21859	ENSMUSG00000048234,ENSMUSG00000026049,ENSMUSG00000018417,ENSMUSG00000002881,ENSMUSG00000052331,ENSMUSG00000073676,ENSMUSG00000026028,ENSMUSG00000051344,ENSMUSG00000025997,ENSMUSG00000049866,ENSMUSG00000007805,ENSMUSG00000026383,ENSMUSG00000026399,ENSMUSG00000026409,ENSMUSG00000042115,ENSMUSG00000041889,ENSMUSG00000056268,ENSMUSG00000056708,ENSMUSG00000033557,ENSMUSG00000026576,ENSMUSG00000026494,…
TF	Factor: Ehf; motif: NNNANCCGGAAGTNN	TF:M02745	4.00341e-08	7.39757	3829	1420	344	21859	ENSMUSG00000025937,ENSMUSG00000042111,ENSMUSG00000010453,ENSMUSG00000041439,ENSMUSG00000073676,ENSMUSG00000025968,ENSMUSG00000025967,ENSMUSG00000026005,ENSMUSG00000026135,ENSMUSG00000032997,ENSMUSG00000026254,ENSMUSG00000034343,ENSMUSG00000026425,ENSMUSG00000041889,ENSMUSG00000026414,ENSMUSG00000056268,ENSMUSG00000033557,ENSMUSG00000026585,ENSMUSG00000026575,ENSMUSG00000026553,ENSMUSG00000026494,…
TF	Factor: E2F; motif: TTTSGCGC	TF:M00050	5.6455e-08	7.2483	6160	1420	510	21859	ENSMUSG00000042111,ENSMUSG00000048234,ENSMUSG00000026049,ENSMUSG00000026102,ENSMUSG00000052331,ENSMUSG00000073676,ENSMUSG00000051344,ENSMUSG00000006299,ENSMUSG00000026176,ENSMUSG00000033124,ENSMUSG00000070738,ENSMUSG00000049866,ENSMUSG00000044337,ENSMUSG00000079283,ENSMUSG00000026365,ENSMUSG00000032666,ENSMUSG00000066800,ENSMUSG00000026586,ENSMUSG00000026585,ENSMUSG00000026575,ENSMUSG00000026576,…
TF	Factor: NGFI-C; motif: WTGCGTGGGYGG	TF:M00244	6.61245e-08	7.17964	5003	1420	428	21859	ENSMUSG00000048234,ENSMUSG00000026049,ENSMUSG00000025986,ENSMUSG00000045954,ENSMUSG00000018417,ENSMUSG00000002881,ENSMUSG00000052331,ENSMUSG00000073676,ENSMUSG00000051344,ENSMUSG00000025997,ENSMUSG00000026185,ENSMUSG00000006299,ENSMUSG00000026135,ENSMUSG00000032997,ENSMUSG00000007805,ENSMUSG00000026335,ENSMUSG00000026383,ENSMUSG00000026399,ENSMUSG00000026409,ENSMUSG00000042115,ENSMUSG00000056268,…
TF	Factor: ZBP89; motif: CCCCKCCCCCNN	TF:M07397	6.98029e-08	7.15613	8111	1420	643	21859	ENSMUSG00000033793,ENSMUSG00000025937,ENSMUSG00000042111,ENSMUSG00000026123,ENSMUSG00000026049,ENSMUSG00000025986,ENSMUSG00000018417,ENSMUSG00000002881,ENSMUSG00000051344,ENSMUSG00000025997,ENSMUSG00000026185,ENSMUSG00000006299,ENSMUSG00000026176,ENSMUSG00000032997,ENSMUSG00000026142,ENSMUSG00000026254,ENSMUSG00000070738,ENSMUSG00000005501,ENSMUSG00000049866,ENSMUSG00000034343,ENSMUSG00000007805,…
TF	Factor: Elf5; motif: CSMGGAARTN	TF:M01980	6.99837e-08	7.155	6211	1420	513	21859	ENSMUSG00000104217,ENSMUSG00000025937,ENSMUSG00000042111,ENSMUSG00000026123,ENSMUSG00000079610,ENSMUSG00000025986,ENSMUSG00000002881,ENSMUSG00000025981,ENSMUSG00000073676,ENSMUSG00000025968,ENSMUSG00000025967,ENSMUSG00000025997,ENSMUSG00000026187,ENSMUSG00000026135,ENSMUSG00000032997,ENSMUSG00000026142,ENSMUSG00000026254,ENSMUSG00000005501,ENSMUSG00000034343,ENSMUSG00000026383,ENSMUSG00000050777,…
TF	Factor: CKROX; motif: SCCCTCCCC	TF:M01175	7.10002e-08	7.14874	6341	1420	522	21859	ENSMUSG00000026123,ENSMUSG00000026049,ENSMUSG00000018417,ENSMUSG00000002881,ENSMUSG00000026102,ENSMUSG00000052331,ENSMUSG00000051344,ENSMUSG00000026005,ENSMUSG00000025997,ENSMUSG00000026185,ENSMUSG00000006299,ENSMUSG00000026176,ENSMUSG00000026254,ENSMUSG00000034343,ENSMUSG00000026339,ENSMUSG00000026409,ENSMUSG00000016528,ENSMUSG00000026425,ENSMUSG00000042115,ENSMUSG00000056268,ENSMUSG00000032666,…
TF	Factor: GKLF; motif: NNRRGRRNGNSNNN	TF:M07040	1.191e-07	6.92409	12962	1420	956	21859	ENSMUSG00000104217,ENSMUSG00000033793,ENSMUSG00000042111,ENSMUSG00000026123,ENSMUSG00000048234,ENSMUSG00000026049,ENSMUSG00000025986,ENSMUSG00000026109,ENSMUSG00000002881,ENSMUSG00000041439,ENSMUSG00000026102,ENSMUSG00000052331,ENSMUSG00000025981,ENSMUSG00000073676,ENSMUSG00000051344,ENSMUSG00000026005,ENSMUSG00000025997,ENSMUSG00000026187,ENSMUSG00000026185,ENSMUSG00000006299,ENSMUSG00000026176,…
TF	Factor: ATF-1; motif: TNACGTCAN	TF:M01861	1.32451e-07	6.87794	6278	1420	516	21859	ENSMUSG00000025937,ENSMUSG00000026049,ENSMUSG00000045954,ENSMUSG00000026102,ENSMUSG00000025981,ENSMUSG00000073676,ENSMUSG00000006299,ENSMUSG00000026135,ENSMUSG00000026197,ENSMUSG00000033124,ENSMUSG00000032997,ENSMUSG00000026142,ENSMUSG00000026254,ENSMUSG00000005501,ENSMUSG00000026353,ENSMUSG00000026409,ENSMUSG00000016528,ENSMUSG00000026425,ENSMUSG00000042115,ENSMUSG00000009772,ENSMUSG00000026414,…
TF	Factor: HIF-1alpha; motif: GNACGTGM	TF:M10257	1.33601e-07	6.87419	6625	1420	540	21859	ENSMUSG00000033793,ENSMUSG00000010453,ENSMUSG00000025986,ENSMUSG00000025968,ENSMUSG00000025967,ENSMUSG00000051344,ENSMUSG00000026135,ENSMUSG00000026197,ENSMUSG00000022591,ENSMUSG00000049866,ENSMUSG00000007805,ENSMUSG00000026383,ENSMUSG00000026339,ENSMUSG00000026353,ENSMUSG00000016528,ENSMUSG00000032487,ENSMUSG00000032666,ENSMUSG00000042671,ENSMUSG00000090394,ENSMUSG00000026585,ENSMUSG00000026575,…
TF	Factor: Elk-1; motif: RACCGGAAGTR	TF:M01165	1.3591e-07	6.86675	8916	1420	695	21859	ENSMUSG00000025937,ENSMUSG00000042111,ENSMUSG00000026123,ENSMUSG00000026049,ENSMUSG00000025986,ENSMUSG00000002881,ENSMUSG00000026102,ENSMUSG00000052331,ENSMUSG00000025981,ENSMUSG00000025968,ENSMUSG00000025967,ENSMUSG00000051344,ENSMUSG00000026005,ENSMUSG00000026135,ENSMUSG00000033124,ENSMUSG00000032997,ENSMUSG00000026142,ENSMUSG00000026254,ENSMUSG00000070738,ENSMUSG00000044337,ENSMUSG00000034343,…
TF	Factor: MAZ; motif: GGGGAGGG; match class: 1	TF:M00649_1	2.26962e-07	6.64405	3022	1420	280	21859	ENSMUSG00000033793,ENSMUSG00000002881,ENSMUSG00000052331,ENSMUSG00000051344,ENSMUSG00000025997,ENSMUSG00000026185,ENSMUSG00000006299,ENSMUSG00000026176,ENSMUSG00000034343,ENSMUSG00000026339,ENSMUSG00000026409,ENSMUSG00000016528,ENSMUSG00000026425,ENSMUSG00000032666,ENSMUSG00000066800,ENSMUSG00000033684,ENSMUSG00000040423,ENSMUSG00000016262,ENSMUSG00000023206,ENSMUSG00000049630,ENSMUSG00000053702,…
TF	Factor: ER71; motif: ACCGGAARYN	TF:M01988	2.67675e-07	6.57239	4327	1420	376	21859	ENSMUSG00000025937,ENSMUSG00000042111,ENSMUSG00000079610,ENSMUSG00000026049,ENSMUSG00000025981,ENSMUSG00000025968,ENSMUSG00000025967,ENSMUSG00000026005,ENSMUSG00000026135,ENSMUSG00000032997,ENSMUSG00000026254,ENSMUSG00000034343,ENSMUSG00000007805,ENSMUSG00000016528,ENSMUSG00000026585,ENSMUSG00000026575,ENSMUSG00000026553,ENSMUSG00000026494,ENSMUSG00000026605,ENSMUSG00000037375,ENSMUSG00000026975,…
TF	Factor: EGR-1; motif: NGCGKGGGCGKNN	TF:M08996	2.7027e-07	6.5682	3970	1420	350	21859	ENSMUSG00000104217,ENSMUSG00000048234,ENSMUSG00000018417,ENSMUSG00000002881,ENSMUSG00000052331,ENSMUSG00000026028,ENSMUSG00000051344,ENSMUSG00000025997,ENSMUSG00000049866,ENSMUSG00000007805,ENSMUSG00000026383,ENSMUSG00000026353,ENSMUSG00000026399,ENSMUSG00000026409,ENSMUSG00000042115,ENSMUSG00000056268,ENSMUSG00000056708,ENSMUSG00000033557,ENSMUSG00000026585,ENSMUSG00000026576,ENSMUSG00000026494,…
TF	Factor: AP-2alphaA; motif: ANMGCCTNAGGCKNT; match class: 1	TF:M01047_1	3.33387e-07	6.47705	7967	1420	629	21859	ENSMUSG00000104217,ENSMUSG00000079610,ENSMUSG00000026049,ENSMUSG00000025986,ENSMUSG00000018417,ENSMUSG00000026102,ENSMUSG00000052331,ENSMUSG00000025981,ENSMUSG00000073676,ENSMUSG00000051344,ENSMUSG00000025997,ENSMUSG00000026176,ENSMUSG00000033124,ENSMUSG00000032997,ENSMUSG00000026254,ENSMUSG00000070738,ENSMUSG00000048126,ENSMUSG00000026335,ENSMUSG00000026315,ENSMUSG00000026383,ENSMUSG00000026399,…
TF	Factor: AP-2alphaA; motif: ANMGCCTNAGGCKNT	TF:M01047	3.33387e-07	6.47705	7967	1420	629	21859	ENSMUSG00000104217,ENSMUSG00000079610,ENSMUSG00000026049,ENSMUSG00000025986,ENSMUSG00000018417,ENSMUSG00000026102,ENSMUSG00000052331,ENSMUSG00000025981,ENSMUSG00000073676,ENSMUSG00000051344,ENSMUSG00000025997,ENSMUSG00000026176,ENSMUSG00000033124,ENSMUSG00000032997,ENSMUSG00000026254,ENSMUSG00000070738,ENSMUSG00000048126,ENSMUSG00000026335,ENSMUSG00000026315,ENSMUSG00000026383,ENSMUSG00000026399,…
TF	Factor: SP2; motif: GNNGGGGGCGGGGSN; match class: 1	TF:M03807_1	3.52458e-07	6.45289	2955	1420	274	21859	ENSMUSG00000002881,ENSMUSG00000073676,ENSMUSG00000051344,ENSMUSG00000026005,ENSMUSG00000025997,ENSMUSG00000026176,ENSMUSG00000026197,ENSMUSG00000070738,ENSMUSG00000049866,ENSMUSG00000026409,ENSMUSG00000032666,ENSMUSG00000040423,ENSMUSG00000036504,ENSMUSG00000026922,ENSMUSG00000026860,ENSMUSG00000039195,ENSMUSG00000026796,ENSMUSG00000026889,ENSMUSG00000061136,ENSMUSG00000026836,ENSMUSG00000015839,…
TF	Factor: AP2; motif: GCCYGSGGSN; match class: 1	TF:M08867_1	4.4608e-07	6.35059	2659	1420	251	21859	ENSMUSG00000079610,ENSMUSG00000048234,ENSMUSG00000025986,ENSMUSG00000041439,ENSMUSG00000052331,ENSMUSG00000073676,ENSMUSG00000026028,ENSMUSG00000026135,ENSMUSG00000033124,ENSMUSG00000032997,ENSMUSG00000070738,ENSMUSG00000007805,ENSMUSG00000026335,ENSMUSG00000016528,ENSMUSG00000042115,ENSMUSG00000009772,ENSMUSG00000041889,ENSMUSG00000079283,ENSMUSG00000026494,ENSMUSG00000026605,ENSMUSG00000075467,…
TF	Factor: E2F-1; motif: NKTSSCGC; match class: 1	TF:M00428_1	4.46485e-07	6.35019	2922	1420	271	21859	ENSMUSG00000048234,ENSMUSG00000026109,ENSMUSG00000006299,ENSMUSG00000026176,ENSMUSG00000005501,ENSMUSG00000034343,ENSMUSG00000007805,ENSMUSG00000026383,ENSMUSG00000026353,ENSMUSG00000032666,ENSMUSG00000056708,ENSMUSG00000033557,ENSMUSG00000026494,ENSMUSG00000026615,ENSMUSG00000053702,ENSMUSG00000026917,ENSMUSG00000026806,ENSMUSG00000039787,ENSMUSG00000026857,ENSMUSG00000039195,ENSMUSG00000026764,…
TF	Factor: Sp2; motif: NYSGCCCCGCCCCCY; match class: 1	TF:M03567_1	4.69031e-07	6.3288	2491	1420	238	21859	ENSMUSG00000002881,ENSMUSG00000073676,ENSMUSG00000051344,ENSMUSG00000025997,ENSMUSG00000026197,ENSMUSG00000070738,ENSMUSG00000049866,ENSMUSG00000026409,ENSMUSG00000032666,ENSMUSG00000040423,ENSMUSG00000047617,ENSMUSG00000036504,ENSMUSG00000026922,ENSMUSG00000026860,ENSMUSG00000026796,ENSMUSG00000038740,ENSMUSG00000026889,ENSMUSG00000061136,ENSMUSG00000026836,ENSMUSG00000015839,ENSMUSG00000002731,…
TF	Factor: Tfap2a; motif: TGCCCYNRGGCA	TF:M04155	4.75062e-07	6.32325	6515	1420	529	21859	ENSMUSG00000079610,ENSMUSG00000048234,ENSMUSG00000025986,ENSMUSG00000026109,ENSMUSG00000002881,ENSMUSG00000041439,ENSMUSG00000026102,ENSMUSG00000052331,ENSMUSG00000025981,ENSMUSG00000073676,ENSMUSG00000026005,ENSMUSG00000006299,ENSMUSG00000026135,ENSMUSG00000026254,ENSMUSG00000070738,ENSMUSG00000049866,ENSMUSG00000044337,ENSMUSG00000048126,ENSMUSG00000026383,ENSMUSG00000026399,ENSMUSG00000016528,…
TF	Factor: Tfap2a; motif: TGCCCYNRGGGCA; match class: 1	TF:M04157_1	5.09869e-07	6.29254	4724	1420	403	21859	ENSMUSG00000104217,ENSMUSG00000002881,ENSMUSG00000041439,ENSMUSG00000052331,ENSMUSG00000026185,ENSMUSG00000026176,ENSMUSG00000033124,ENSMUSG00000032997,ENSMUSG00000049866,ENSMUSG00000034343,ENSMUSG00000007805,ENSMUSG00000026383,ENSMUSG00000041889,ENSMUSG00000056268,ENSMUSG00000056708,ENSMUSG00000033557,ENSMUSG00000026585,ENSMUSG00000026576,ENSMUSG00000040713,ENSMUSG00000026663,ENSMUSG00000026494,…
TF	Factor: E2F; motif: TTTSGCGSG	TF:M00939	5.19166e-07	6.28469	5457	1420	455	21859	ENSMUSG00000042111,ENSMUSG00000026049,ENSMUSG00000026109,ENSMUSG00000051344,ENSMUSG00000026176,ENSMUSG00000049866,ENSMUSG00000007805,ENSMUSG00000026353,ENSMUSG00000042115,ENSMUSG00000032666,ENSMUSG00000056708,ENSMUSG00000033557,ENSMUSG00000026586,ENSMUSG00000026575,ENSMUSG00000040713,ENSMUSG00000026494,ENSMUSG00000026615,ENSMUSG00000037624,ENSMUSG00000026605,ENSMUSG00000025781,ENSMUSG00000049630,…
TF	Factor: Fli-1; motif: NNNRCCGGAAGTGGN	TF:M09685	7.14041e-07	6.14628	4666	1420	398	21859	ENSMUSG00000042111,ENSMUSG00000026123,ENSMUSG00000026049,ENSMUSG00000002881,ENSMUSG00000052331,ENSMUSG00000025981,ENSMUSG00000025968,ENSMUSG00000025967,ENSMUSG00000026005,ENSMUSG00000026135,ENSMUSG00000032997,ENSMUSG00000026254,ENSMUSG00000034343,ENSMUSG00000007805,ENSMUSG00000026353,ENSMUSG00000016528,ENSMUSG00000026585,ENSMUSG00000026575,ENSMUSG00000026553,ENSMUSG00000026605,ENSMUSG00000026975,…
TF	Factor: Pet-1; motif: GCNGGAAGYG; match class: 1	TF:M10233_1	7.92791e-07	6.10084	6102	1420	499	21859	ENSMUSG00000042111,ENSMUSG00000010453,ENSMUSG00000048234,ENSMUSG00000018417,ENSMUSG00000002881,ENSMUSG00000025981,ENSMUSG00000025968,ENSMUSG00000025967,ENSMUSG00000025997,ENSMUSG00000006299,ENSMUSG00000026135,ENSMUSG00000032997,ENSMUSG00000070738,ENSMUSG00000049866,ENSMUSG00000034343,ENSMUSG00000026335,ENSMUSG00000050777,ENSMUSG00000026353,ENSMUSG00000026409,ENSMUSG00000026425,ENSMUSG00000032666,…
TF	Factor: CREB; motif: NNTKACGTCANNNS	TF:M00916	7.93553e-07	6.10042	5901	1420	485	21859	ENSMUSG00000025937,ENSMUSG00000026102,ENSMUSG00000025981,ENSMUSG00000073676,ENSMUSG00000006299,ENSMUSG00000026176,ENSMUSG00000026135,ENSMUSG00000026197,ENSMUSG00000033124,ENSMUSG00000032997,ENSMUSG00000026254,ENSMUSG00000026353,ENSMUSG00000026409,ENSMUSG00000016528,ENSMUSG00000026425,ENSMUSG00000042115,ENSMUSG00000009772,ENSMUSG00000026414,ENSMUSG00000032487,ENSMUSG00000090394,ENSMUSG00000026586,…
TF	Factor: AhR:Arnt; motif: GRGKATYGCGTGMCWNSCC	TF:M00237	8.12883e-07	6.08997	5816	1420	479	21859	ENSMUSG00000104217,ENSMUSG00000026123,ENSMUSG00000010453,ENSMUSG00000048234,ENSMUSG00000026102,ENSMUSG00000025981,ENSMUSG00000026028,ENSMUSG00000026185,ENSMUSG00000026176,ENSMUSG00000026197,ENSMUSG00000033124,ENSMUSG00000026254,ENSMUSG00000070738,ENSMUSG00000050777,ENSMUSG00000026353,ENSMUSG00000009772,ENSMUSG00000079283,ENSMUSG00000090394,ENSMUSG00000026576,ENSMUSG00000038530,ENSMUSG00000055067,…
TF	Factor: CREB,; motif: NTGACGTNA	TF:M00981	9.05865e-07	6.04294	8128	1420	637	21859	ENSMUSG00000025937,ENSMUSG00000026123,ENSMUSG00000010453,ENSMUSG00000026109,ENSMUSG00000045954,ENSMUSG00000002881,ENSMUSG00000026102,ENSMUSG00000025981,ENSMUSG00000073676,ENSMUSG00000026028,ENSMUSG00000051344,ENSMUSG00000006299,ENSMUSG00000026176,ENSMUSG00000026135,ENSMUSG00000026197,ENSMUSG00000033124,ENSMUSG00000032997,ENSMUSG00000026254,ENSMUSG00000070738,ENSMUSG00000026353,ENSMUSG00000026409,…
TF	Factor: Osx; motif: CCNCCCCCNNN	TF:M07329	9.57722e-07	6.01876	6167	1420	503	21859	ENSMUSG00000033793,ENSMUSG00000025937,ENSMUSG00000042111,ENSMUSG00000026123,ENSMUSG00000048234,ENSMUSG00000026049,ENSMUSG00000026109,ENSMUSG00000018417,ENSMUSG00000002881,ENSMUSG00000051344,ENSMUSG00000026005,ENSMUSG00000025997,ENSMUSG00000026185,ENSMUSG00000006299,ENSMUSG00000026176,ENSMUSG00000032997,ENSMUSG00000070738,ENSMUSG00000049866,ENSMUSG00000044337,ENSMUSG00000034343,ENSMUSG00000007805,…
TF	Factor: HES-1; motif: GSCACGMGMC	TF:M02011	1.01939e-06	5.99166	3590	1420	319	21859	ENSMUSG00000104217,ENSMUSG00000025937,ENSMUSG00000048234,ENSMUSG00000026049,ENSMUSG00000002881,ENSMUSG00000026176,ENSMUSG00000026135,ENSMUSG00000032997,ENSMUSG00000026254,ENSMUSG00000070738,ENSMUSG00000026353,ENSMUSG00000042115,ENSMUSG00000009772,ENSMUSG00000056708,ENSMUSG00000090394,ENSMUSG00000040713,ENSMUSG00000026494,ENSMUSG00000055067,ENSMUSG00000026615,ENSMUSG00000049630,ENSMUSG00000015092,…
TF	Factor: CREB; motif: CNNTGACGTMA	TF:M00917	1.02835e-06	5.98786	5625	1420	465	21859	ENSMUSG00000025937,ENSMUSG00000045954,ENSMUSG00000026102,ENSMUSG00000025981,ENSMUSG00000073676,ENSMUSG00000006299,ENSMUSG00000026135,ENSMUSG00000026197,ENSMUSG00000033124,ENSMUSG00000032997,ENSMUSG00000026254,ENSMUSG00000026353,ENSMUSG00000026409,ENSMUSG00000016528,ENSMUSG00000026425,ENSMUSG00000042115,ENSMUSG00000009772,ENSMUSG00000026414,ENSMUSG00000032487,ENSMUSG00000090394,ENSMUSG00000026586,…
TF	Factor: WT1; motif: SMCNCCNSC	TF:M01118	1.06661e-06	5.97199	8135	1420	637	21859	ENSMUSG00000104217,ENSMUSG00000033793,ENSMUSG00000025937,ENSMUSG00000042111,ENSMUSG00000026123,ENSMUSG00000026049,ENSMUSG00000025986,ENSMUSG00000002881,ENSMUSG00000073676,ENSMUSG00000026005,ENSMUSG00000025997,ENSMUSG00000026185,ENSMUSG00000006299,ENSMUSG00000026176,ENSMUSG00000032997,ENSMUSG00000026142,ENSMUSG00000026254,ENSMUSG00000070738,ENSMUSG00000005501,ENSMUSG00000049866,ENSMUSG00000034343,…
TF	Factor: CACD; motif: CCACRCCC; match class: 1	TF:M01113_1	1.09537e-06	5.96044	4472	1420	383	21859	ENSMUSG00000104217,ENSMUSG00000025937,ENSMUSG00000026123,ENSMUSG00000079610,ENSMUSG00000002881,ENSMUSG00000026185,ENSMUSG00000006299,ENSMUSG00000026197,ENSMUSG00000049866,ENSMUSG00000034343,ENSMUSG00000050777,ENSMUSG00000026353,ENSMUSG00000026418,ENSMUSG00000042671,ENSMUSG00000033684,ENSMUSG00000033557,ENSMUSG00000040423,ENSMUSG00000026494,ENSMUSG00000055067,ENSMUSG00000038936,ENSMUSG00000026605,…
TF	Factor: SP1; motif: GGGGYGGGGNS; match class: 1	TF:M01303_1	1.28424e-06	5.89135	2767	1420	257	21859	ENSMUSG00000079610,ENSMUSG00000002881,ENSMUSG00000073676,ENSMUSG00000026197,ENSMUSG00000070738,ENSMUSG00000032666,ENSMUSG00000042671,ENSMUSG00000026494,ENSMUSG00000039239,ENSMUSG00000036504,ENSMUSG00000026922,ENSMUSG00000026860,ENSMUSG00000026796,ENSMUSG00000038740,ENSMUSG00000026879,ENSMUSG00000026889,ENSMUSG00000053475,ENSMUSG00000061136,ENSMUSG00000026836,ENSMUSG00000034903,ENSMUSG00000041975,…
TF	Factor: SP100; motif: NNCGTCGNNTAAWNN; match class: 1	TF:M02913_1	1.38293e-06	5.8592	3061	1420	279	21859	ENSMUSG00000026049,ENSMUSG00000025986,ENSMUSG00000041439,ENSMUSG00000025981,ENSMUSG00000026005,ENSMUSG00000026185,ENSMUSG00000006299,ENSMUSG00000032997,ENSMUSG00000044337,ENSMUSG00000007805,ENSMUSG00000026383,ENSMUSG00000026399,ENSMUSG00000016528,ENSMUSG00000026425,ENSMUSG00000009772,ENSMUSG00000033684,ENSMUSG00000026553,ENSMUSG00000025781,ENSMUSG00000023206,ENSMUSG00000075467,ENSMUSG00000062647,…
TF	Factor: GKLF; motif: NNRRGRRNGNSNNN; match class: 1	TF:M07040_1	1.39349e-06	5.8559	8475	1420	659	21859	ENSMUSG00000033793,ENSMUSG00000042111,ENSMUSG00000026123,ENSMUSG00000026049,ENSMUSG00000025986,ENSMUSG00000026109,ENSMUSG00000002881,ENSMUSG00000052331,ENSMUSG00000073676,ENSMUSG00000051344,ENSMUSG00000026005,ENSMUSG00000025997,ENSMUSG00000026185,ENSMUSG00000006299,ENSMUSG00000026176,ENSMUSG00000026135,ENSMUSG00000026197,ENSMUSG00000032997,ENSMUSG00000026142,ENSMUSG00000070738,ENSMUSG00000005501,…
TF	Factor: HIC1; motif: NNNGGKTGCCCSNNNNNN	TF:M01073	1.62387e-06	5.78945	2853	1420	263	21859	ENSMUSG00000042111,ENSMUSG00000048234,ENSMUSG00000018417,ENSMUSG00000052331,ENSMUSG00000025981,ENSMUSG00000051344,ENSMUSG00000026187,ENSMUSG00000070738,ENSMUSG00000044337,ENSMUSG00000026399,ENSMUSG00000042115,ENSMUSG00000032666,ENSMUSG00000026575,ENSMUSG00000026576,ENSMUSG00000037624,ENSMUSG00000015092,ENSMUSG00000026922,ENSMUSG00000039195,ENSMUSG00000026796,ENSMUSG00000004105,ENSMUSG00000038740,…
TF	Factor: Zic3; motif: NGGGKGGTC	TF:M00450	1.73534e-06	5.76061	13966	1420	1011	21859	ENSMUSG00000025937,ENSMUSG00000042111,ENSMUSG00000026123,ENSMUSG00000010453,ENSMUSG00000079610,ENSMUSG00000048234,ENSMUSG00000026049,ENSMUSG00000025986,ENSMUSG00000026109,ENSMUSG00000018417,ENSMUSG00000002881,ENSMUSG00000041439,ENSMUSG00000026102,ENSMUSG00000052331,ENSMUSG00000073676,ENSMUSG00000025968,ENSMUSG00000025967,ENSMUSG00000026005,ENSMUSG00000025997,ENSMUSG00000026185,ENSMUSG00000006299,…
TF	Factor: LKLF; motif: CNCCACCCS	TF:M08819	1.94928e-06	5.71013	5807	1420	476	21859	ENSMUSG00000104217,ENSMUSG00000025937,ENSMUSG00000010453,ENSMUSG00000079610,ENSMUSG00000048234,ENSMUSG00000002881,ENSMUSG00000026028,ENSMUSG00000026185,ENSMUSG00000026135,ENSMUSG00000026142,ENSMUSG00000026254,ENSMUSG00000070738,ENSMUSG00000005501,ENSMUSG00000049866,ENSMUSG00000044337,ENSMUSG00000048126,ENSMUSG00000048096,ENSMUSG00000041889,ENSMUSG00000026365,ENSMUSG00000042671,ENSMUSG00000026586,…
TF	Factor: MYF6; motif: NNNRACAGNCNCNCC	TF:M02885	1.99196e-06	5.70072	14314	1420	1032	21859	ENSMUSG00000104217,ENSMUSG00000025937,ENSMUSG00000042111,ENSMUSG00000026123,ENSMUSG00000079610,ENSMUSG00000048234,ENSMUSG00000026049,ENSMUSG00000025986,ENSMUSG00000026109,ENSMUSG00000045954,ENSMUSG00000002881,ENSMUSG00000041439,ENSMUSG00000052331,ENSMUSG00000025981,ENSMUSG00000025968,ENSMUSG00000025967,ENSMUSG00000026005,ENSMUSG00000025997,ENSMUSG00000026187,ENSMUSG00000026185,ENSMUSG00000006299,…
TF	Factor: HSF4; motif: CTGCMRN	TF:M07322	2.01145e-06	5.69649	17396	1420	1215	21859	ENSMUSG00000104217,ENSMUSG00000033793,ENSMUSG00000025937,ENSMUSG00000042111,ENSMUSG00000026123,ENSMUSG00000010453,ENSMUSG00000048234,ENSMUSG00000026049,ENSMUSG00000025986,ENSMUSG00000026109,ENSMUSG00000045954,ENSMUSG00000018417,ENSMUSG00000002881,ENSMUSG00000026102,ENSMUSG00000052331,ENSMUSG00000025981,ENSMUSG00000073676,ENSMUSG00000026028,ENSMUSG00000025968,ENSMUSG00000025967,ENSMUSG00000051344,…
TF	Factor: DRRS; motif: GNNGGGWGGG	TF:M10363	2.12802e-06	5.67202	4719	1420	399	21859	ENSMUSG00000042111,ENSMUSG00000079610,ENSMUSG00000041439,ENSMUSG00000025981,ENSMUSG00000026028,ENSMUSG00000026185,ENSMUSG00000006299,ENSMUSG00000026176,ENSMUSG00000026254,ENSMUSG00000044337,ENSMUSG00000048126,ENSMUSG00000007805,ENSMUSG00000026315,ENSMUSG00000026383,ENSMUSG00000050777,ENSMUSG00000026353,ENSMUSG00000026399,ENSMUSG00000048096,ENSMUSG00000041889,ENSMUSG00000026418,ENSMUSG00000032666,…
TF	Factor: E2F; motif: NCSCGCSAAAN	TF:M00919	2.1916e-06	5.65924	5199	1420	433	21859	ENSMUSG00000042111,ENSMUSG00000026049,ENSMUSG00000026109,ENSMUSG00000051344,ENSMUSG00000026176,ENSMUSG00000049866,ENSMUSG00000007805,ENSMUSG00000026353,ENSMUSG00000042115,ENSMUSG00000032666,ENSMUSG00000056708,ENSMUSG00000033557,ENSMUSG00000026586,ENSMUSG00000026575,ENSMUSG00000040713,ENSMUSG00000026494,ENSMUSG00000026615,ENSMUSG00000037624,ENSMUSG00000026605,ENSMUSG00000049630,ENSMUSG00000026917,…
TF	Factor: GMEB1; motif: NGNNCRACGTYGTYNN	TF:M02865	3.0088e-06	5.52161	4202	1420	361	21859	ENSMUSG00000104217,ENSMUSG00000033793,ENSMUSG00000025937,ENSMUSG00000026102,ENSMUSG00000025968,ENSMUSG00000025967,ENSMUSG00000026005,ENSMUSG00000006299,ENSMUSG00000033124,ENSMUSG00000032997,ENSMUSG00000070738,ENSMUSG00000049866,ENSMUSG00000007805,ENSMUSG00000026339,ENSMUSG00000048096,ENSMUSG00000079283,ENSMUSG00000056268,ENSMUSG00000056708,ENSMUSG00000026575,ENSMUSG00000026553,ENSMUSG00000026494,…
TF	Factor: Sp4; motif: NNNNMCGCCCCCTNNNN	TF:M02810	3.04285e-06	5.51672	4009	1420	347	21859	ENSMUSG00000042111,ENSMUSG00000025986,ENSMUSG00000026109,ENSMUSG00000018417,ENSMUSG00000041439,ENSMUSG00000026102,ENSMUSG00000073676,ENSMUSG00000026005,ENSMUSG00000025997,ENSMUSG00000006299,ENSMUSG00000026176,ENSMUSG00000026135,ENSMUSG00000032997,ENSMUSG00000070738,ENSMUSG00000034343,ENSMUSG00000007805,ENSMUSG00000026339,ENSMUSG00000026409,ENSMUSG00000016528,ENSMUSG00000048096,ENSMUSG00000056268,…
TF	Factor: SREBP-2; motif: NNGYCACNNSMN	TF:M01177	3.53526e-06	5.45158	7697	1420	604	21859	ENSMUSG00000104217,ENSMUSG00000025937,ENSMUSG00000042111,ENSMUSG00000010453,ENSMUSG00000079610,ENSMUSG00000048234,ENSMUSG00000026049,ENSMUSG00000026109,ENSMUSG00000018417,ENSMUSG00000002881,ENSMUSG00000026102,ENSMUSG00000073676,ENSMUSG00000026187,ENSMUSG00000006299,ENSMUSG00000026176,ENSMUSG00000026197,ENSMUSG00000070738,ENSMUSG00000049866,ENSMUSG00000034343,ENSMUSG00000026339,ENSMUSG00000026353,…
TF	Factor: WT1; motif: NNGGGNGGGSGN	TF:M07436	3.61082e-06	5.44239	7491	1420	590	21859	ENSMUSG00000033793,ENSMUSG00000042111,ENSMUSG00000026123,ENSMUSG00000079610,ENSMUSG00000026049,ENSMUSG00000025986,ENSMUSG00000002881,ENSMUSG00000073676,ENSMUSG00000026005,ENSMUSG00000025997,ENSMUSG00000026185,ENSMUSG00000006299,ENSMUSG00000026176,ENSMUSG00000032997,ENSMUSG00000026142,ENSMUSG00000026254,ENSMUSG00000005501,ENSMUSG00000044337,ENSMUSG00000048126,ENSMUSG00000034343,ENSMUSG00000007805,…
TF	Factor: E2F-3; motif: GGGCGGGARN	TF:M10210	3.87845e-06	5.41134	2522	1420	236	21859	ENSMUSG00000018417,ENSMUSG00000002881,ENSMUSG00000041439,ENSMUSG00000025981,ENSMUSG00000073676,ENSMUSG00000025997,ENSMUSG00000044337,ENSMUSG00000033557,ENSMUSG00000040423,ENSMUSG00000026615,ENSMUSG00000037624,ENSMUSG00000047617,ENSMUSG00000026922,ENSMUSG00000026806,ENSMUSG00000039787,ENSMUSG00000038740,ENSMUSG00000066798,ENSMUSG00000061136,ENSMUSG00000026836,ENSMUSG00000034903,ENSMUSG00000068882,…
TF	Factor: E2F-1; motif: TTTSGCGCGMNR	TF:M00516	4.13639e-06	5.38338	5995	1420	487	21859	ENSMUSG00000042111,ENSMUSG00000079610,ENSMUSG00000026049,ENSMUSG00000026109,ENSMUSG00000018417,ENSMUSG00000051344,ENSMUSG00000025997,ENSMUSG00000026176,ENSMUSG00000049866,ENSMUSG00000007805,ENSMUSG00000026425,ENSMUSG00000042115,ENSMUSG00000032666,ENSMUSG00000033557,ENSMUSG00000026586,ENSMUSG00000026575,ENSMUSG00000026494,ENSMUSG00000037624,ENSMUSG00000026605,ENSMUSG00000025781,ENSMUSG00000049630,…
TF	Factor: SP4; motif: NNWAGGCGTGNCNNN	TF:M02914	4.56561e-06	5.3405	4930	1420	412	21859	ENSMUSG00000025937,ENSMUSG00000026123,ENSMUSG00000010453,ENSMUSG00000048234,ENSMUSG00000026049,ENSMUSG00000025981,ENSMUSG00000026028,ENSMUSG00000006299,ENSMUSG00000026197,ENSMUSG00000033124,ENSMUSG00000070738,ENSMUSG00000049866,ENSMUSG00000007805,ENSMUSG00000026383,ENSMUSG00000026353,ENSMUSG00000016528,ENSMUSG00000026425,ENSMUSG00000026418,ENSMUSG00000040423,ENSMUSG00000026575,ENSMUSG00000026576,…
TF	Factor: ATF2; motif: VGTGACGTMACN	TF:M00179	4.63236e-06	5.3342	6014	1420	488	21859	ENSMUSG00000025937,ENSMUSG00000026123,ENSMUSG00000045954,ENSMUSG00000018417,ENSMUSG00000026102,ENSMUSG00000025981,ENSMUSG00000073676,ENSMUSG00000006299,ENSMUSG00000026135,ENSMUSG00000026197,ENSMUSG00000033124,ENSMUSG00000032997,ENSMUSG00000026254,ENSMUSG00000026353,ENSMUSG00000026409,ENSMUSG00000016528,ENSMUSG00000026425,ENSMUSG00000042115,ENSMUSG00000009772,ENSMUSG00000026414,ENSMUSG00000032487,…
TF	Factor: Egr-2; motif: GCGTGGGCGG; match class: 1	TF:M05494_1	4.70827e-06	5.32714	2778	1420	255	21859	ENSMUSG00000048234,ENSMUSG00000026049,ENSMUSG00000018417,ENSMUSG00000002881,ENSMUSG00000052331,ENSMUSG00000032997,ENSMUSG00000070738,ENSMUSG00000007805,ENSMUSG00000026425,ENSMUSG00000042115,ENSMUSG00000056708,ENSMUSG00000033557,ENSMUSG00000026576,ENSMUSG00000038936,ENSMUSG00000037375,ENSMUSG00000036504,ENSMUSG00000026922,ENSMUSG00000004105,ENSMUSG00000026889,ENSMUSG00000026915,ENSMUSG00000026836,…
TF	Factor: E2F-4; motif: GNNGGCGGGAAN; match class: 1	TF:M09682_1	5.16779e-06	5.2867	1633	1420	166	21859	ENSMUSG00000002881,ENSMUSG00000041439,ENSMUSG00000073676,ENSMUSG00000026176,ENSMUSG00000026135,ENSMUSG00000049866,ENSMUSG00000041889,ENSMUSG00000033557,ENSMUSG00000026615,ENSMUSG00000037624,ENSMUSG00000015092,ENSMUSG00000026922,ENSMUSG00000026917,ENSMUSG00000039787,ENSMUSG00000026889,ENSMUSG00000026753,ENSMUSG00000061136,ENSMUSG00000026836,ENSMUSG00000034903,ENSMUSG00000068882,ENSMUSG00000023391,…
TF	Factor: AHR; motif: CACGCN; match class: 1	TF:M01855_1	5.97636e-06	5.22356	2732	1420	251	21859	ENSMUSG00000042111,ENSMUSG00000025986,ENSMUSG00000026109,ENSMUSG00000041439,ENSMUSG00000025981,ENSMUSG00000073676,ENSMUSG00000026185,ENSMUSG00000026176,ENSMUSG00000033124,ENSMUSG00000032997,ENSMUSG00000026335,ENSMUSG00000026315,ENSMUSG00000026399,ENSMUSG00000048096,ENSMUSG00000032487,ENSMUSG00000032666,ENSMUSG00000026575,ENSMUSG00000039239,ENSMUSG00000037624,ENSMUSG00000026786,ENSMUSG00000026860,…
TF	Factor: HIF2A; motif: ACGTGNNN	TF:M07356	6.3852e-06	5.19483	1588	1420	162	21859	ENSMUSG00000010453,ENSMUSG00000025968,ENSMUSG00000025967,ENSMUSG00000049866,ENSMUSG00000007805,ENSMUSG00000016528,ENSMUSG00000048096,ENSMUSG00000026786,ENSMUSG00000015092,ENSMUSG00000039787,ENSMUSG00000026857,ENSMUSG00000026827,ENSMUSG00000063235,ENSMUSG00000005087,ENSMUSG00000027184,ENSMUSG00000027134,ENSMUSG00000074916,ENSMUSG00000027313,ENSMUSG00000034154,ENSMUSG00000074890,ENSMUSG00000027200,…
TF	Factor: E2F-1; motif: NTTSGCGG; match class: 1	TF:M00430_1	6.7649e-06	5.16974	1815	1420	180	21859	ENSMUSG00000025937,ENSMUSG00000042111,ENSMUSG00000018417,ENSMUSG00000006299,ENSMUSG00000026176,ENSMUSG00000049866,ENSMUSG00000034343,ENSMUSG00000026353,ENSMUSG00000056268,ENSMUSG00000056708,ENSMUSG00000040713,ENSMUSG00000026494,ENSMUSG00000066798,ENSMUSG00000026915,ENSMUSG00000026764,ENSMUSG00000061136,ENSMUSG00000008226,ENSMUSG00000027007,ENSMUSG00000027074,ENSMUSG00000016386,ENSMUSG00000027210,…
TF	Factor: MAZ; motif: NKGGGAGGGGRGGR; match class: 1	TF:M02023_1	7.09425e-06	5.14909	4163	1420	356	21859	ENSMUSG00000042111,ENSMUSG00000026123,ENSMUSG00000079610,ENSMUSG00000026049,ENSMUSG00000025986,ENSMUSG00000002881,ENSMUSG00000073676,ENSMUSG00000025997,ENSMUSG00000026185,ENSMUSG00000026176,ENSMUSG00000032997,ENSMUSG00000026142,ENSMUSG00000026254,ENSMUSG00000070738,ENSMUSG00000005501,ENSMUSG00000034343,ENSMUSG00000007805,ENSMUSG00000026383,ENSMUSG00000026409,ENSMUSG00000026425,ENSMUSG00000048096,…
TF	Factor: MECP2; motif: CCGGNNTTWA	TF:M01299	7.39368e-06	5.13114	5019	1420	417	21859	ENSMUSG00000104217,ENSMUSG00000033793,ENSMUSG00000025937,ENSMUSG00000042111,ENSMUSG00000010453,ENSMUSG00000026049,ENSMUSG00000025986,ENSMUSG00000026109,ENSMUSG00000026102,ENSMUSG00000052331,ENSMUSG00000025981,ENSMUSG00000026187,ENSMUSG00000026176,ENSMUSG00000026315,ENSMUSG00000026383,ENSMUSG00000026353,ENSMUSG00000026425,ENSMUSG00000042115,ENSMUSG00000048096,ENSMUSG00000041889,ENSMUSG00000026414,…
TF	Factor: c-Ets-1; motif: NNNRCCGGAWRYNNNN; match class: 1	TF:M01078_1	8.60928e-06	5.06503	2335	1420	220	21859	ENSMUSG00000025937,ENSMUSG00000042111,ENSMUSG00000073676,ENSMUSG00000025968,ENSMUSG00000025967,ENSMUSG00000026005,ENSMUSG00000032997,ENSMUSG00000026254,ENSMUSG00000034343,ENSMUSG00000026575,ENSMUSG00000026553,ENSMUSG00000026958,ENSMUSG00000036504,ENSMUSG00000026922,ENSMUSG00000026860,ENSMUSG00000039205,ENSMUSG00000061136,ENSMUSG00000068882,ENSMUSG00000027018,ENSMUSG00000008226,ENSMUSG00000027002,…
TF	Factor: MOVO-B; motif: GNGGGGG; match class: 1	TF:M01104_1	8.78262e-06	5.05638	3266	1420	290	21859	ENSMUSG00000033793,ENSMUSG00000002881,ENSMUSG00000073676,ENSMUSG00000025997,ENSMUSG00000032997,ENSMUSG00000070738,ENSMUSG00000026409,ENSMUSG00000056268,ENSMUSG00000032666,ENSMUSG00000056708,ENSMUSG00000033557,ENSMUSG00000026576,ENSMUSG00000026494,ENSMUSG00000026605,ENSMUSG00000037375,ENSMUSG00000025781,ENSMUSG00000053702,ENSMUSG00000015092,ENSMUSG00000062647,ENSMUSG00000026860,ENSMUSG00000026796,…
TF	Factor: Fli-1; motif: GNNRCCGGAAGYGS; match class: 1	TF:M10234_1	8.92275e-06	5.0495	1633	1420	165	21859	ENSMUSG00000026049,ENSMUSG00000026005,ENSMUSG00000032997,ENSMUSG00000034343,ENSMUSG00000037375,ENSMUSG00000015092,ENSMUSG00000075467,ENSMUSG00000026922,ENSMUSG00000026806,ENSMUSG00000066798,ENSMUSG00000027018,ENSMUSG00000042272,ENSMUSG00000027002,ENSMUSG00000027184,ENSMUSG00000040282,ENSMUSG00000074884,ENSMUSG00000014361,ENSMUSG00000027411,ENSMUSG00000074797,ENSMUSG00000027341,ENSMUSG00000027353,…
TF	Factor: CREB; motif: NNGNTGACGTNN	TF:M00113	1.11525e-05	4.95263	4444	1420	375	21859	ENSMUSG00000042111,ENSMUSG00000026123,ENSMUSG00000010453,ENSMUSG00000025981,ENSMUSG00000051344,ENSMUSG00000026005,ENSMUSG00000026176,ENSMUSG00000026197,ENSMUSG00000032997,ENSMUSG00000049866,ENSMUSG00000026353,ENSMUSG00000026399,ENSMUSG00000026409,ENSMUSG00000042115,ENSMUSG00000009772,ENSMUSG00000041889,ENSMUSG00000056708,ENSMUSG00000033684,ENSMUSG00000026663,ENSMUSG00000026553,ENSMUSG00000026615,…
TF	Factor: Fli-1; motif: ACCGGAARYN	TF:M02038	1.18083e-05	4.92781	2123	1420	203	21859	ENSMUSG00000025981,ENSMUSG00000025968,ENSMUSG00000025967,ENSMUSG00000026005,ENSMUSG00000026135,ENSMUSG00000026254,ENSMUSG00000034343,ENSMUSG00000007805,ENSMUSG00000016528,ENSMUSG00000026585,ENSMUSG00000026553,ENSMUSG00000026605,ENSMUSG00000015092,ENSMUSG00000075467,ENSMUSG00000026922,ENSMUSG00000039195,ENSMUSG00000066798,ENSMUSG00000027018,ENSMUSG00000015839,ENSMUSG00000074916,ENSMUSG00000034154,…
TF	Factor: AP-2; motif: GSCCSCRGGCNRNRNN; match class: 1	TF:M00800_1	1.19182e-05	4.92379	2344	1420	220	21859	ENSMUSG00000048234,ENSMUSG00000026049,ENSMUSG00000018417,ENSMUSG00000052331,ENSMUSG00000026176,ENSMUSG00000049866,ENSMUSG00000007805,ENSMUSG00000026335,ENSMUSG00000026383,ENSMUSG00000026339,ENSMUSG00000016528,ENSMUSG00000026425,ENSMUSG00000042115,ENSMUSG00000041889,ENSMUSG00000056708,ENSMUSG00000038936,ENSMUSG00000047617,ENSMUSG00000015092,ENSMUSG00000062647,ENSMUSG00000038740,ENSMUSG00000026827,…
TF	Factor: Ets2; motif: ACCGGAWRYN; match class: 1	TF:M01989_1	1.21633e-05	4.91495	2700	1420	247	21859	ENSMUSG00000025937,ENSMUSG00000042111,ENSMUSG00000073676,ENSMUSG00000026005,ENSMUSG00000032997,ENSMUSG00000026254,ENSMUSG00000034343,ENSMUSG00000033557,ENSMUSG00000026575,ENSMUSG00000026553,ENSMUSG00000015092,ENSMUSG00000026922,ENSMUSG00000026806,ENSMUSG00000026860,ENSMUSG00000039205,ENSMUSG00000061136,ENSMUSG00000041975,ENSMUSG00000027018,ENSMUSG00000008226,ENSMUSG00000049922,ENSMUSG00000040383,…
TF	Factor: E2F1; motif: NNNNNGCGSSAAAN; match class: 1	TF:M08874_1	1.38157e-05	4.85963	1506	1420	154	21859	ENSMUSG00000026049,ENSMUSG00000026109,ENSMUSG00000052331,ENSMUSG00000073676,ENSMUSG00000006299,ENSMUSG00000026176,ENSMUSG00000049866,ENSMUSG00000042115,ENSMUSG00000037624,ENSMUSG00000037375,ENSMUSG00000026917,ENSMUSG00000026806,ENSMUSG00000061136,ENSMUSG00000027109,ENSMUSG00000008226,ENSMUSG00000002731,ENSMUSG00000042272,ENSMUSG00000027074,ENSMUSG00000027177,ENSMUSG00000040282,ENSMUSG00000027210,…
TF	Factor: Tfap2a; motif: NGCCYSAGGCN; match class: 1	TF:M04156_1	1.61298e-05	4.79237	5634	1420	458	21859	ENSMUSG00000104217,ENSMUSG00000079610,ENSMUSG00000026049,ENSMUSG00000018417,ENSMUSG00000073676,ENSMUSG00000025997,ENSMUSG00000026176,ENSMUSG00000033124,ENSMUSG00000032997,ENSMUSG00000070738,ENSMUSG00000048126,ENSMUSG00000026335,ENSMUSG00000026409,ENSMUSG00000041889,ENSMUSG00000026418,ENSMUSG00000026414,ENSMUSG00000079283,ENSMUSG00000033557,ENSMUSG00000040423,ENSMUSG00000026575,ENSMUSG00000038530,…
TF	Factor: WT1; motif: CGCCCCCNCN; match class: 1	TF:M02036_1	1.79726e-05	4.74539	3127	1420	278	21859	ENSMUSG00000026049,ENSMUSG00000026109,ENSMUSG00000018417,ENSMUSG00000002881,ENSMUSG00000073676,ENSMUSG00000026005,ENSMUSG00000025997,ENSMUSG00000006299,ENSMUSG00000026176,ENSMUSG00000032997,ENSMUSG00000007805,ENSMUSG00000026383,ENSMUSG00000026409,ENSMUSG00000016528,ENSMUSG00000042115,ENSMUSG00000056268,ENSMUSG00000056708,ENSMUSG00000033557,ENSMUSG00000026576,ENSMUSG00000037375,ENSMUSG00000039787,…
TF	Factor: E2F; motif: NNTTTCGCGCN; match class: 1	TF:M08875_1	2.13205e-05	4.6712	1209	1420	129	21859	ENSMUSG00000026049,ENSMUSG00000026109,ENSMUSG00000049866,ENSMUSG00000026425,ENSMUSG00000042115,ENSMUSG00000040423,ENSMUSG00000026494,ENSMUSG00000061136,ENSMUSG00000027074,ENSMUSG00000027177,ENSMUSG00000027248,ENSMUSG00000074884,ENSMUSG00000001999,ENSMUSG00000068267,ENSMUSG00000027353,ENSMUSG00000051177,ENSMUSG00000027276,ENSMUSG00000027454,ENSMUSG00000027472,ENSMUSG00000038533,ENSMUSG00000027684,…
TF	Factor: nerf; motif: NCCGGAARTN	TF:M01976	2.54729e-05	4.59392	2789	1420	252	21859	ENSMUSG00000025937,ENSMUSG00000042111,ENSMUSG00000073676,ENSMUSG00000025968,ENSMUSG00000025967,ENSMUSG00000051344,ENSMUSG00000026187,ENSMUSG00000026135,ENSMUSG00000032997,ENSMUSG00000026254,ENSMUSG00000034343,ENSMUSG00000026383,ENSMUSG00000033557,ENSMUSG00000026585,ENSMUSG00000026575,ENSMUSG00000026553,ENSMUSG00000026494,ENSMUSG00000026605,ENSMUSG00000026739,ENSMUSG00000026975,ENSMUSG00000026917,…
TF	Factor: NRF-1; motif: GCGCMTGCGCN	TF:M07052	2.58143e-05	4.58814	1912	1420	185	21859	ENSMUSG00000104217,ENSMUSG00000026123,ENSMUSG00000048234,ENSMUSG00000073676,ENSMUSG00000033124,ENSMUSG00000026339,ENSMUSG00000079283,ENSMUSG00000026585,ENSMUSG00000038936,ENSMUSG00000025781,ENSMUSG00000047617,ENSMUSG00000026917,ENSMUSG00000026915,ENSMUSG00000008226,ENSMUSG00000034278,ENSMUSG00000027304,ENSMUSG00000005802,ENSMUSG00000034906,ENSMUSG00000027411,ENSMUSG00000027276,ENSMUSG00000027472,…
TF	Factor: Spz1; motif: DNNGGRGGGWWNNNN	TF:M00446	2.86361e-05	4.54309	9080	1420	690	21859	ENSMUSG00000104217,ENSMUSG00000033793,ENSMUSG00000025937,ENSMUSG00000042111,ENSMUSG00000026123,ENSMUSG00000079610,ENSMUSG00000048234,ENSMUSG00000026049,ENSMUSG00000025986,ENSMUSG00000018417,ENSMUSG00000002881,ENSMUSG00000052331,ENSMUSG00000025981,ENSMUSG00000073676,ENSMUSG00000025997,ENSMUSG00000026185,ENSMUSG00000006299,ENSMUSG00000026176,ENSMUSG00000026135,ENSMUSG00000033124,ENSMUSG00000032997,…
TF	Factor: Egr-1; motif: NNGCGKGGGCGGGG	TF:M10213	2.97649e-05	4.5263	4397	1420	369	21859	ENSMUSG00000033793,ENSMUSG00000048234,ENSMUSG00000025986,ENSMUSG00000026109,ENSMUSG00000018417,ENSMUSG00000002881,ENSMUSG00000052331,ENSMUSG00000051344,ENSMUSG00000026005,ENSMUSG00000025997,ENSMUSG00000026176,ENSMUSG00000026135,ENSMUSG00000032997,ENSMUSG00000070738,ENSMUSG00000034343,ENSMUSG00000007805,ENSMUSG00000026383,ENSMUSG00000026409,ENSMUSG00000042115,ENSMUSG00000056268,ENSMUSG00000056708,…
TF	Factor: Atf-1; motif: RTGACGTA; match class: 1	TF:M07980_1	3.03121e-05	4.51838	3117	1420	276	21859	ENSMUSG00000025937,ENSMUSG00000026109,ENSMUSG00000025981,ENSMUSG00000073676,ENSMUSG00000026176,ENSMUSG00000026135,ENSMUSG00000026197,ENSMUSG00000032997,ENSMUSG00000026409,ENSMUSG00000016528,ENSMUSG00000026425,ENSMUSG00000042115,ENSMUSG00000009772,ENSMUSG00000032487,ENSMUSG00000026615,ENSMUSG00000023206,ENSMUSG00000036504,ENSMUSG00000075467,ENSMUSG00000026889,ENSMUSG00000026915,ENSMUSG00000026753,…
TF	Factor: MAX; motif: NNGNCACGCGACNN	TF:M02881	3.0665e-05	4.51336	5589	1420	453	21859	ENSMUSG00000104217,ENSMUSG00000025937,ENSMUSG00000010453,ENSMUSG00000048234,ENSMUSG00000002881,ENSMUSG00000041439,ENSMUSG00000025968,ENSMUSG00000025967,ENSMUSG00000026187,ENSMUSG00000006299,ENSMUSG00000026176,ENSMUSG00000026135,ENSMUSG00000032997,ENSMUSG00000026254,ENSMUSG00000070738,ENSMUSG00000005501,ENSMUSG00000048126,ENSMUSG00000050777,ENSMUSG00000026339,ENSMUSG00000026353,ENSMUSG00000026425,…
TF	Factor: SP4; motif: SCCCCGCCCCS	TF:M01273	3.21458e-05	4.49288	2359	1420	219	21859	ENSMUSG00000018417,ENSMUSG00000002881,ENSMUSG00000073676,ENSMUSG00000026185,ENSMUSG00000032997,ENSMUSG00000070738,ENSMUSG00000026399,ENSMUSG00000016528,ENSMUSG00000042115,ENSMUSG00000032666,ENSMUSG00000033557,ENSMUSG00000040423,ENSMUSG00000026860,ENSMUSG00000026796,ENSMUSG00000026889,ENSMUSG00000026915,ENSMUSG00000061136,ENSMUSG00000026836,ENSMUSG00000015839,ENSMUSG00000002732,ENSMUSG00000042272,…
TF	Factor: LKLF; motif: GGGGTGGKSN; match class: 1	TF:M07261_1	3.74348e-05	4.42673	3780	1420	324	21859	ENSMUSG00000025937,ENSMUSG00000079610,ENSMUSG00000048234,ENSMUSG00000002881,ENSMUSG00000041439,ENSMUSG00000026185,ENSMUSG00000026254,ENSMUSG00000049866,ENSMUSG00000007805,ENSMUSG00000041889,ENSMUSG00000042671,ENSMUSG00000090394,ENSMUSG00000026586,ENSMUSG00000057335,ENSMUSG00000026494,ENSMUSG00000055067,ENSMUSG00000037624,ENSMUSG00000023206,ENSMUSG00000049630,ENSMUSG00000026786,ENSMUSG00000038987,…
TF	Factor: ERG; motif: ACCGGAARYN	TF:M01985	4.00082e-05	4.39785	2643	1420	240	21859	ENSMUSG00000026049,ENSMUSG00000025981,ENSMUSG00000025968,ENSMUSG00000025967,ENSMUSG00000026135,ENSMUSG00000026254,ENSMUSG00000034343,ENSMUSG00000007805,ENSMUSG00000026409,ENSMUSG00000016528,ENSMUSG00000026553,ENSMUSG00000026605,ENSMUSG00000037375,ENSMUSG00000025781,ENSMUSG00000015092,ENSMUSG00000075467,ENSMUSG00000026922,ENSMUSG00000026806,ENSMUSG00000039205,ENSMUSG00000039195,ENSMUSG00000066798,…
TF	Factor: Egr1; motif: NCCGCCCCCGCANN	TF:M02744	4.79797e-05	4.31894	3459	1420	300	21859	ENSMUSG00000048234,ENSMUSG00000026049,ENSMUSG00000025986,ENSMUSG00000026109,ENSMUSG00000018417,ENSMUSG00000002881,ENSMUSG00000073676,ENSMUSG00000051344,ENSMUSG00000026005,ENSMUSG00000025997,ENSMUSG00000026176,ENSMUSG00000032997,ENSMUSG00000070738,ENSMUSG00000034343,ENSMUSG00000007805,ENSMUSG00000026383,ENSMUSG00000026409,ENSMUSG00000016528,ENSMUSG00000042115,ENSMUSG00000056268,ENSMUSG00000056708,…
TF	Factor: Zfp740; motif: NCCCCCCCAC	TF:M03944	5.58529e-05	4.25295	7319	1420	570	21859	ENSMUSG00000033793,ENSMUSG00000042111,ENSMUSG00000026123,ENSMUSG00000079610,ENSMUSG00000026049,ENSMUSG00000025986,ENSMUSG00000002881,ENSMUSG00000073676,ENSMUSG00000026005,ENSMUSG00000025997,ENSMUSG00000026185,ENSMUSG00000006299,ENSMUSG00000026176,ENSMUSG00000032997,ENSMUSG00000026142,ENSMUSG00000026254,ENSMUSG00000070738,ENSMUSG00000005501,ENSMUSG00000049866,ENSMUSG00000048126,ENSMUSG00000034343,…
TF	Factor: CREB; motif: TGACGTMA	TF:M00039	5.77188e-05	4.23868	5415	1420	439	21859	ENSMUSG00000025937,ENSMUSG00000026102,ENSMUSG00000025981,ENSMUSG00000006299,ENSMUSG00000026135,ENSMUSG00000026197,ENSMUSG00000033124,ENSMUSG00000032997,ENSMUSG00000026254,ENSMUSG00000026353,ENSMUSG00000026409,ENSMUSG00000016528,ENSMUSG00000026425,ENSMUSG00000042115,ENSMUSG00000009772,ENSMUSG00000026414,ENSMUSG00000032487,ENSMUSG00000090394,ENSMUSG00000026586,ENSMUSG00000026575,ENSMUSG00000026663,…
TF	Factor: AP-2gamma; motif: GCCYNNGGS; match class: 1	TF:M00470_1	6.10306e-05	4.21445	3399	1420	295	21859	ENSMUSG00000048234,ENSMUSG00000026049,ENSMUSG00000002881,ENSMUSG00000041439,ENSMUSG00000052331,ENSMUSG00000026028,ENSMUSG00000032997,ENSMUSG00000026254,ENSMUSG00000049866,ENSMUSG00000042115,ENSMUSG00000048096,ENSMUSG00000041889,ENSMUSG00000032487,ENSMUSG00000056708,ENSMUSG00000033557,ENSMUSG00000040423,ENSMUSG00000026494,ENSMUSG00000055067,ENSMUSG00000038936,ENSMUSG00000037624,ENSMUSG00000016262,…
TF	Factor: HSF4; motif: CTGCMRN; match class: 1	TF:M07322_1	6.41083e-05	4.19309	11469	1420	843	21859	ENSMUSG00000104217,ENSMUSG00000033793,ENSMUSG00000025937,ENSMUSG00000042111,ENSMUSG00000026123,ENSMUSG00000010453,ENSMUSG00000048234,ENSMUSG00000026049,ENSMUSG00000025986,ENSMUSG00000045954,ENSMUSG00000018417,ENSMUSG00000002881,ENSMUSG00000026102,ENSMUSG00000052331,ENSMUSG00000025981,ENSMUSG00000073676,ENSMUSG00000025968,ENSMUSG00000025967,ENSMUSG00000051344,ENSMUSG00000026005,ENSMUSG00000026185,…
TF	Factor: ETV3; motif: ANCGGAARYN	TF:M01990	7.03881e-05	4.1525	3213	1420	281	21859	ENSMUSG00000025968,ENSMUSG00000025967,ENSMUSG00000026005,ENSMUSG00000026135,ENSMUSG00000026254,ENSMUSG00000070738,ENSMUSG00000034343,ENSMUSG00000007805,ENSMUSG00000026409,ENSMUSG00000016528,ENSMUSG00000026585,ENSMUSG00000026553,ENSMUSG00000026605,ENSMUSG00000025781,ENSMUSG00000026958,ENSMUSG00000015092,ENSMUSG00000075467,ENSMUSG00000026922,ENSMUSG00000062647,ENSMUSG00000026917,ENSMUSG00000039195,…
TF	Factor: E2F-1; motif: TTTSGCGS; match class: 1	TF:M00431_1	7.21252e-05	4.14191	1582	1420	157	21859	ENSMUSG00000026049,ENSMUSG00000026109,ENSMUSG00000018417,ENSMUSG00000052331,ENSMUSG00000026176,ENSMUSG00000066800,ENSMUSG00000026586,ENSMUSG00000040713,ENSMUSG00000026764,ENSMUSG00000061136,ENSMUSG00000008226,ENSMUSG00000027074,ENSMUSG00000027177,ENSMUSG00000027248,ENSMUSG00000001999,ENSMUSG00000079056,ENSMUSG00000027411,ENSMUSG00000068267,ENSMUSG00000027353,ENSMUSG00000033068,ENSMUSG00000027454,…
TF	Factor: ZAC; motif: KGGGCCR; match class: 1	TF:M05547_1	7.60319e-05	4.119	2490	1420	227	21859	ENSMUSG00000026123,ENSMUSG00000010453,ENSMUSG00000025986,ENSMUSG00000018417,ENSMUSG00000002881,ENSMUSG00000073676,ENSMUSG00000025968,ENSMUSG00000025967,ENSMUSG00000026005,ENSMUSG00000033124,ENSMUSG00000032997,ENSMUSG00000026254,ENSMUSG00000070738,ENSMUSG00000049866,ENSMUSG00000026353,ENSMUSG00000033684,ENSMUSG00000033557,ENSMUSG00000040423,ENSMUSG00000026576,ENSMUSG00000026922,ENSMUSG00000026917,…
TF	Factor: Pet-1; motif: ACCGGAARYN	TF:M02037	8.03351e-05	4.09509	2987	1420	264	21859	ENSMUSG00000025937,ENSMUSG00000042111,ENSMUSG00000025968,ENSMUSG00000025967,ENSMUSG00000026005,ENSMUSG00000026135,ENSMUSG00000032997,ENSMUSG00000026254,ENSMUSG00000034343,ENSMUSG00000007805,ENSMUSG00000016528,ENSMUSG00000026585,ENSMUSG00000026575,ENSMUSG00000026553,ENSMUSG00000026494,ENSMUSG00000026605,ENSMUSG00000026975,ENSMUSG00000015092,ENSMUSG00000075467,ENSMUSG00000026922,ENSMUSG00000026917,…
TF	Factor: ZBP89; motif: CCCCKCCCCCNN; match class: 1	TF:M07397_1	0.000104514	3.98082	3887	1420	329	21859	ENSMUSG00000042111,ENSMUSG00000026123,ENSMUSG00000026049,ENSMUSG00000025986,ENSMUSG00000002881,ENSMUSG00000025997,ENSMUSG00000026185,ENSMUSG00000006299,ENSMUSG00000026176,ENSMUSG00000032997,ENSMUSG00000026142,ENSMUSG00000034343,ENSMUSG00000007805,ENSMUSG00000050777,ENSMUSG00000026409,ENSMUSG00000026414,ENSMUSG00000033557,ENSMUSG00000026494,ENSMUSG00000037624,ENSMUSG00000016262,ENSMUSG00000023206,…
TF	Factor: arnt; motif: CACGYA	TF:M03812	0.000107685	3.96784	4588	1420	379	21859	ENSMUSG00000025937,ENSMUSG00000048234,ENSMUSG00000025986,ENSMUSG00000025981,ENSMUSG00000025968,ENSMUSG00000025967,ENSMUSG00000026005,ENSMUSG00000025997,ENSMUSG00000006299,ENSMUSG00000033124,ENSMUSG00000049866,ENSMUSG00000007805,ENSMUSG00000026339,ENSMUSG00000026409,ENSMUSG00000016528,ENSMUSG00000042671,ENSMUSG00000066800,ENSMUSG00000026586,ENSMUSG00000026663,ENSMUSG00000057335,ENSMUSG00000055067,…
TF	Factor: KLF; motif: GGGNGGGG	TF:M07461	0.000119	3.92445	8502	1420	647	21859	ENSMUSG00000104217,ENSMUSG00000025937,ENSMUSG00000042111,ENSMUSG00000010453,ENSMUSG00000079610,ENSMUSG00000048234,ENSMUSG00000026049,ENSMUSG00000002881,ENSMUSG00000041439,ENSMUSG00000025981,ENSMUSG00000026028,ENSMUSG00000026005,ENSMUSG00000026185,ENSMUSG00000006299,ENSMUSG00000026135,ENSMUSG00000026142,ENSMUSG00000026254,ENSMUSG00000070738,ENSMUSG00000005501,ENSMUSG00000049866,ENSMUSG00000044337,…
TF	Factor: ELF4; motif: CCCGGAARTN; match class: 1	TF:M01979_1	0.000137973	3.86021	2257	1420	208	21859	ENSMUSG00000104217,ENSMUSG00000025937,ENSMUSG00000042111,ENSMUSG00000025981,ENSMUSG00000026005,ENSMUSG00000026187,ENSMUSG00000026135,ENSMUSG00000026254,ENSMUSG00000026575,ENSMUSG00000026553,ENSMUSG00000015092,ENSMUSG00000026806,ENSMUSG00000034903,ENSMUSG00000068882,ENSMUSG00000041975,ENSMUSG00000027018,ENSMUSG00000008226,ENSMUSG00000015839,ENSMUSG00000049922,ENSMUSG00000040272,ENSMUSG00000040383,…
TF	Factor: MYF6; motif: NNNRACAGNCNCNCC; match class: 1	TF:M02885_1	0.000185386	3.73192	7022	1420	546	21859	ENSMUSG00000079610,ENSMUSG00000025986,ENSMUSG00000026109,ENSMUSG00000045954,ENSMUSG00000052331,ENSMUSG00000025981,ENSMUSG00000026005,ENSMUSG00000026135,ENSMUSG00000033124,ENSMUSG00000032997,ENSMUSG00000005501,ENSMUSG00000049866,ENSMUSG00000026339,ENSMUSG00000026353,ENSMUSG00000026409,ENSMUSG00000042115,ENSMUSG00000009772,ENSMUSG00000048096,ENSMUSG00000026418,ENSMUSG00000026414,ENSMUSG00000032666,…
TF	Factor: CREB; motif: NSTGACGTMANN	TF:M00178	0.000219042	3.65947	5186	1420	419	21859	ENSMUSG00000025937,ENSMUSG00000045954,ENSMUSG00000026102,ENSMUSG00000025981,ENSMUSG00000073676,ENSMUSG00000026135,ENSMUSG00000026197,ENSMUSG00000033124,ENSMUSG00000032997,ENSMUSG00000026353,ENSMUSG00000026409,ENSMUSG00000026425,ENSMUSG00000042115,ENSMUSG00000009772,ENSMUSG00000032487,ENSMUSG00000032666,ENSMUSG00000090394,ENSMUSG00000026663,ENSMUSG00000055067,ENSMUSG00000026615,ENSMUSG00000037375,…
TF	Factor: ELF1; motif: NCCGGAARTN	TF:M01975	0.000219265	3.65903	3021	1420	264	21859	ENSMUSG00000025937,ENSMUSG00000042111,ENSMUSG00000073676,ENSMUSG00000025968,ENSMUSG00000025967,ENSMUSG00000051344,ENSMUSG00000026187,ENSMUSG00000026135,ENSMUSG00000032997,ENSMUSG00000026254,ENSMUSG00000034343,ENSMUSG00000026383,ENSMUSG00000033557,ENSMUSG00000026585,ENSMUSG00000026575,ENSMUSG00000026553,ENSMUSG00000026494,ENSMUSG00000026605,ENSMUSG00000026739,ENSMUSG00000026975,ENSMUSG00000026917,…
TF	Factor: c-Ets-1(p54); motif: NCMGGAWGYN	TF:M00032	0.000262976	3.58008	8542	1420	647	21859	ENSMUSG00000025937,ENSMUSG00000042111,ENSMUSG00000026123,ENSMUSG00000079610,ENSMUSG00000026049,ENSMUSG00000018417,ENSMUSG00000002881,ENSMUSG00000026102,ENSMUSG00000052331,ENSMUSG00000025968,ENSMUSG00000025967,ENSMUSG00000026005,ENSMUSG00000006299,ENSMUSG00000026135,ENSMUSG00000033124,ENSMUSG00000032997,ENSMUSG00000026142,ENSMUSG00000026254,ENSMUSG00000034343,ENSMUSG00000007805,ENSMUSG00000026383,…
TF	Factor: Klf15; motif: RGGGMGGRGNNGGGGGNGG	TF:M10277	0.000271016	3.56701	3274	1420	282	21859	ENSMUSG00000042111,ENSMUSG00000079610,ENSMUSG00000026049,ENSMUSG00000002881,ENSMUSG00000051344,ENSMUSG00000025997,ENSMUSG00000026185,ENSMUSG00000026176,ENSMUSG00000026254,ENSMUSG00000070738,ENSMUSG00000049866,ENSMUSG00000034343,ENSMUSG00000007805,ENSMUSG00000032666,ENSMUSG00000026586,ENSMUSG00000026494,ENSMUSG00000039239,ENSMUSG00000026605,ENSMUSG00000023206,ENSMUSG00000026739,ENSMUSG00000036504,…
TF	Factor: ZBED6; motif: NRRGCTCGCCNN; match class: 1	TF:M01598_1	0.000297202	3.52695	1365	1420	137	21859	ENSMUSG00000104217,ENSMUSG00000033793,ENSMUSG00000042111,ENSMUSG00000048234,ENSMUSG00000026109,ENSMUSG00000052331,ENSMUSG00000026197,ENSMUSG00000034343,ENSMUSG00000007805,ENSMUSG00000079283,ENSMUSG00000032666,ENSMUSG00000033557,ENSMUSG00000040713,ENSMUSG00000026494,ENSMUSG00000039239,ENSMUSG00000037375,ENSMUSG00000016262,ENSMUSG00000075467,ENSMUSG00000027109,ENSMUSG00000027230,ENSMUSG00000027293,…
TF	Factor: GABP; motif: VCCGGAAGNGCR	TF:M00341	0.000309516	3.50932	7847	1420	600	21859	ENSMUSG00000026123,ENSMUSG00000010453,ENSMUSG00000079610,ENSMUSG00000026049,ENSMUSG00000002881,ENSMUSG00000041439,ENSMUSG00000052331,ENSMUSG00000025981,ENSMUSG00000026028,ENSMUSG00000026005,ENSMUSG00000006299,ENSMUSG00000026135,ENSMUSG00000033124,ENSMUSG00000032997,ENSMUSG00000044337,ENSMUSG00000034343,ENSMUSG00000007805,ENSMUSG00000026353,ENSMUSG00000026409,ENSMUSG00000026425,ENSMUSG00000026418,…
TF	Factor: CREB,; motif: NTGACGTNA; match class: 1	TF:M00981_1	0.000327196	3.48519	2764	1420	244	21859	ENSMUSG00000025937,ENSMUSG00000026102,ENSMUSG00000025981,ENSMUSG00000073676,ENSMUSG00000006299,ENSMUSG00000026176,ENSMUSG00000026135,ENSMUSG00000026197,ENSMUSG00000032997,ENSMUSG00000026409,ENSMUSG00000026425,ENSMUSG00000009772,ENSMUSG00000032487,ENSMUSG00000026553,ENSMUSG00000026615,ENSMUSG00000023206,ENSMUSG00000036504,ENSMUSG00000075467,ENSMUSG00000026879,ENSMUSG00000026889,ENSMUSG00000026915,…
TF	Factor: AhR; motif: NTNGCGTGNNN	TF:M00778	0.000335164	3.47474	3488	1420	297	21859	ENSMUSG00000025986,ENSMUSG00000026102,ENSMUSG00000052331,ENSMUSG00000026005,ENSMUSG00000026187,ENSMUSG00000026185,ENSMUSG00000026176,ENSMUSG00000033124,ENSMUSG00000022591,ENSMUSG00000007805,ENSMUSG00000026339,ENSMUSG00000026409,ENSMUSG00000042115,ENSMUSG00000009772,ENSMUSG00000032487,ENSMUSG00000090394,ENSMUSG00000026585,ENSMUSG00000038936,ENSMUSG00000026615,ENSMUSG00000025781,ENSMUSG00000053702,…
TF	Factor: Elf-1; motif: AWCCCGGAAGTN; match class: 1	TF:M07415_1	0.000363098	3.43998	2499	1420	224	21859	ENSMUSG00000025937,ENSMUSG00000042111,ENSMUSG00000026123,ENSMUSG00000026049,ENSMUSG00000073676,ENSMUSG00000051344,ENSMUSG00000026005,ENSMUSG00000032997,ENSMUSG00000026254,ENSMUSG00000034343,ENSMUSG00000090394,ENSMUSG00000026575,ENSMUSG00000026553,ENSMUSG00000015092,ENSMUSG00000026806,ENSMUSG00000039205,ENSMUSG00000066798,ENSMUSG00000026753,ENSMUSG00000041975,ENSMUSG00000049922,ENSMUSG00000040383,…
TF	Factor: ERF; motif: ACCGGAARTN; match class: 1	TF:M01984_1	0.000365334	3.43731	1610	1420	156	21859	ENSMUSG00000042111,ENSMUSG00000026049,ENSMUSG00000002881,ENSMUSG00000026135,ENSMUSG00000026254,ENSMUSG00000034343,ENSMUSG00000026414,ENSMUSG00000056268,ENSMUSG00000026575,ENSMUSG00000026553,ENSMUSG00000055067,ENSMUSG00000026958,ENSMUSG00000026922,ENSMUSG00000039205,ENSMUSG00000068882,ENSMUSG00000027018,ENSMUSG00000008226,ENSMUSG00000005087,ENSMUSG00000040383,ENSMUSG00000040282,ENSMUSG00000034154,…
TF	Factor: Elf5; motif: CSMGGAARTN; match class: 1	TF:M01980_1	0.000382089	3.41784	1321	1420	133	21859	ENSMUSG00000104217,ENSMUSG00000042111,ENSMUSG00000025968,ENSMUSG00000025967,ENSMUSG00000026135,ENSMUSG00000032997,ENSMUSG00000026254,ENSMUSG00000026575,ENSMUSG00000026553,ENSMUSG00000039205,ENSMUSG00000041975,ENSMUSG00000049922,ENSMUSG00000040272,ENSMUSG00000040383,ENSMUSG00000040282,ENSMUSG00000046110,ENSMUSG00000027245,ENSMUSG00000048222,ENSMUSG00000027341,ENSMUSG00000027472,ENSMUSG00000038533,…
TF	Factor: PDEF; motif: NCCGGATRYN	TF:M02040	0.000386735	3.41259	2635	1420	234	21859	ENSMUSG00000042111,ENSMUSG00000025968,ENSMUSG00000025967,ENSMUSG00000006299,ENSMUSG00000026135,ENSMUSG00000026197,ENSMUSG00000033124,ENSMUSG00000032997,ENSMUSG00000070738,ENSMUSG00000026409,ENSMUSG00000016528,ENSMUSG00000048096,ENSMUSG00000041889,ENSMUSG00000033557,ENSMUSG00000026586,ENSMUSG00000038936,ENSMUSG00000026739,ENSMUSG00000036504,ENSMUSG00000026922,ENSMUSG00000026860,ENSMUSG00000026827,…
TF	Factor: Pax-3; motif: TCGTCACRCTTHM	TF:M00360	0.00039835	3.39973	12932	1420	930	21859	ENSMUSG00000104217,ENSMUSG00000033793,ENSMUSG00000042111,ENSMUSG00000048234,ENSMUSG00000026049,ENSMUSG00000018417,ENSMUSG00000041439,ENSMUSG00000026102,ENSMUSG00000025981,ENSMUSG00000073676,ENSMUSG00000026028,ENSMUSG00000025968,ENSMUSG00000025967,ENSMUSG00000026005,ENSMUSG00000025997,ENSMUSG00000026187,ENSMUSG00000006299,ENSMUSG00000026176,ENSMUSG00000026135,ENSMUSG00000026197,ENSMUSG00000033124,…
TF	Factor: PUR1; motif: GGGNCAGNN	TF:M01721	0.000421914	3.37478	7328	1420	564	21859	ENSMUSG00000018417,ENSMUSG00000002881,ENSMUSG00000041439,ENSMUSG00000025981,ENSMUSG00000073676,ENSMUSG00000026028,ENSMUSG00000025997,ENSMUSG00000026185,ENSMUSG00000026176,ENSMUSG00000026135,ENSMUSG00000033124,ENSMUSG00000049866,ENSMUSG00000034343,ENSMUSG00000007805,ENSMUSG00000026335,ENSMUSG00000026339,ENSMUSG00000026399,ENSMUSG00000026425,ENSMUSG00000042115,ENSMUSG00000041889,ENSMUSG00000026418,…
TF	Factor: Zic3; motif: NMCCCCCGGGGGGGN	TF:M02837	0.00042347	3.37318	3304	1420	283	21859	ENSMUSG00000026123,ENSMUSG00000010453,ENSMUSG00000048234,ENSMUSG00000041439,ENSMUSG00000026102,ENSMUSG00000052331,ENSMUSG00000026028,ENSMUSG00000026185,ENSMUSG00000006299,ENSMUSG00000032997,ENSMUSG00000007805,ENSMUSG00000026315,ENSMUSG00000026353,ENSMUSG00000026399,ENSMUSG00000016528,ENSMUSG00000032666,ENSMUSG00000026860,ENSMUSG00000038740,ENSMUSG00000066798,ENSMUSG00000026827,ENSMUSG00000034903,…
TF	Factor: AP-2alpha; motif: GCCNNNRGS	TF:M00469	0.000497203	3.30347	3255	1420	279	21859	ENSMUSG00000026049,ENSMUSG00000002881,ENSMUSG00000041439,ENSMUSG00000026102,ENSMUSG00000052331,ENSMUSG00000026028,ENSMUSG00000032997,ENSMUSG00000026254,ENSMUSG00000049866,ENSMUSG00000007805,ENSMUSG00000026339,ENSMUSG00000016528,ENSMUSG00000042115,ENSMUSG00000048096,ENSMUSG00000056268,ENSMUSG00000032666,ENSMUSG00000056708,ENSMUSG00000033557,ENSMUSG00000026494,ENSMUSG00000055067,ENSMUSG00000038936,…
TF	Factor: BTEB2; motif: GNAGGGGGNGGGSSNN	TF:M03814	0.000532103	3.274	4982	1420	402	21859	ENSMUSG00000042111,ENSMUSG00000026109,ENSMUSG00000018417,ENSMUSG00000002881,ENSMUSG00000073676,ENSMUSG00000026005,ENSMUSG00000025997,ENSMUSG00000026176,ENSMUSG00000026135,ENSMUSG00000032997,ENSMUSG00000005501,ENSMUSG00000049866,ENSMUSG00000034343,ENSMUSG00000026409,ENSMUSG00000048096,ENSMUSG00000026418,ENSMUSG00000056268,ENSMUSG00000042671,ENSMUSG00000033557,ENSMUSG00000026576,ENSMUSG00000016262,…
TF	Factor: Klf17; motif: NGGGCGG; match class: 1	TF:M05407_1	0.000539345	3.26813	1710	1420	163	21859	ENSMUSG00000048234,ENSMUSG00000025986,ENSMUSG00000002881,ENSMUSG00000026028,ENSMUSG00000026197,ENSMUSG00000070738,ENSMUSG00000005501,ENSMUSG00000049866,ENSMUSG00000026425,ENSMUSG00000041889,ENSMUSG00000026575,ENSMUSG00000026576,ENSMUSG00000026605,ENSMUSG00000049630,ENSMUSG00000047617,ENSMUSG00000039787,ENSMUSG00000039195,ENSMUSG00000004105,ENSMUSG00000066798,ENSMUSG00000026915,ENSMUSG00000027313,…
TF	Factor: CREB; motif: NSTGACGTAANN	TF:M00177	0.00057254	3.24219	5071	1420	408	21859	ENSMUSG00000025937,ENSMUSG00000026123,ENSMUSG00000010453,ENSMUSG00000045954,ENSMUSG00000002881,ENSMUSG00000026102,ENSMUSG00000025981,ENSMUSG00000051344,ENSMUSG00000026135,ENSMUSG00000026197,ENSMUSG00000032997,ENSMUSG00000070738,ENSMUSG00000026425,ENSMUSG00000042115,ENSMUSG00000032487,ENSMUSG00000032666,ENSMUSG00000038530,ENSMUSG00000026663,ENSMUSG00000055067,ENSMUSG00000038936,ENSMUSG00000026615,…
TF	Factor: Sp5; motif: RNGGRGGNGGRGNNGGGGGAGGRG	TF:M10376	0.0005876	3.23092	4858	1420	393	21859	ENSMUSG00000042111,ENSMUSG00000026123,ENSMUSG00000026049,ENSMUSG00000018417,ENSMUSG00000002881,ENSMUSG00000073676,ENSMUSG00000026005,ENSMUSG00000025997,ENSMUSG00000026185,ENSMUSG00000006299,ENSMUSG00000026176,ENSMUSG00000026197,ENSMUSG00000026142,ENSMUSG00000026254,ENSMUSG00000070738,ENSMUSG00000005501,ENSMUSG00000049866,ENSMUSG00000044337,ENSMUSG00000048126,ENSMUSG00000034343,ENSMUSG00000007805,…
TF	Factor: BTEB2; motif: NGGGSWGGGNGGGGC	TF:M10280	0.00061902	3.20829	3044	1420	263	21859	ENSMUSG00000002881,ENSMUSG00000073676,ENSMUSG00000026176,ENSMUSG00000026197,ENSMUSG00000070738,ENSMUSG00000016528,ENSMUSG00000042115,ENSMUSG00000041889,ENSMUSG00000033557,ENSMUSG00000039239,ENSMUSG00000026739,ENSMUSG00000036504,ENSMUSG00000026922,ENSMUSG00000039787,ENSMUSG00000026796,ENSMUSG00000004105,ENSMUSG00000026889,ENSMUSG00000061136,ENSMUSG00000026836,ENSMUSG00000041975,ENSMUSG00000015839,…
TF	Factor: Zic2; motif: NMCCCCCGGGGGGGN	TF:M02836	0.000620269	3.20742	3789	1420	317	21859	ENSMUSG00000026123,ENSMUSG00000041439,ENSMUSG00000026102,ENSMUSG00000052331,ENSMUSG00000026028,ENSMUSG00000051344,ENSMUSG00000026005,ENSMUSG00000026185,ENSMUSG00000006299,ENSMUSG00000007805,ENSMUSG00000026315,ENSMUSG00000026353,ENSMUSG00000026399,ENSMUSG00000032666,ENSMUSG00000042671,ENSMUSG00000026585,ENSMUSG00000055067,ENSMUSG00000026605,ENSMUSG00000036504,ENSMUSG00000038740,ENSMUSG00000066798,…
TF	Factor: SREBP-1; motif: CACSCCA	TF:M00749	0.00067894	3.16817	8742	1420	657	21859	ENSMUSG00000025937,ENSMUSG00000079610,ENSMUSG00000018417,ENSMUSG00000002881,ENSMUSG00000041439,ENSMUSG00000052331,ENSMUSG00000025981,ENSMUSG00000026028,ENSMUSG00000026185,ENSMUSG00000033124,ENSMUSG00000026142,ENSMUSG00000026254,ENSMUSG00000070738,ENSMUSG00000005501,ENSMUSG00000049866,ENSMUSG00000007805,ENSMUSG00000026335,ENSMUSG00000026383,ENSMUSG00000026339,ENSMUSG00000026409,ENSMUSG00000016528,…
TF	Factor: Egr-3; motif: NTGCGTGGGCGK; match class: 1	TF:M00245_1	0.000759815	3.11929	1655	1420	158	21859	ENSMUSG00000025986,ENSMUSG00000002881,ENSMUSG00000052331,ENSMUSG00000073676,ENSMUSG00000032997,ENSMUSG00000049866,ENSMUSG00000007805,ENSMUSG00000026315,ENSMUSG00000026409,ENSMUSG00000042115,ENSMUSG00000038936,ENSMUSG00000037624,ENSMUSG00000062647,ENSMUSG00000039195,ENSMUSG00000009207,ENSMUSG00000027007,ENSMUSG00000075012,ENSMUSG00000034278,ENSMUSG00000034154,ENSMUSG00000068267,ENSMUSG00000017734,…
TF	Factor: E2F-4; motif: NGGGGGCGGGRMNN; match class: 1	TF:M10211_1	0.000893838	3.04874	2408	1420	215	21859	ENSMUSG00000002881,ENSMUSG00000041439,ENSMUSG00000073676,ENSMUSG00000026028,ENSMUSG00000025997,ENSMUSG00000032997,ENSMUSG00000033557,ENSMUSG00000037624,ENSMUSG00000047617,ENSMUSG00000015092,ENSMUSG00000026917,ENSMUSG00000026806,ENSMUSG00000039787,ENSMUSG00000026889,ENSMUSG00000026915,ENSMUSG00000034903,ENSMUSG00000015839,ENSMUSG00000042272,ENSMUSG00000027002,ENSMUSG00000075012,ENSMUSG00000027184,…
TF	Factor: c-Myc:Max; motif: GCCAYGYGSN; match class: 1	TF:M00322_1	0.000950035	3.02226	2410	1420	215	21859	ENSMUSG00000042111,ENSMUSG00000002881,ENSMUSG00000073676,ENSMUSG00000025968,ENSMUSG00000025967,ENSMUSG00000032997,ENSMUSG00000007805,ENSMUSG00000026383,ENSMUSG00000026425,ENSMUSG00000042115,ENSMUSG00000056708,ENSMUSG00000026615,ENSMUSG00000037375,ENSMUSG00000026857,ENSMUSG00000026879,ENSMUSG00000026764,ENSMUSG00000026827,ENSMUSG00000068882,ENSMUSG00000042272,ENSMUSG00000049922,ENSMUSG00000075012,…
TF	Factor: Pax-5; motif: BCNNNRNGCANBGNTGNRTAGCSGCHNB	TF:M00143	0.00104923	2.97913	10857	1420	794	21859	ENSMUSG00000104217,ENSMUSG00000025937,ENSMUSG00000010453,ENSMUSG00000079610,ENSMUSG00000048234,ENSMUSG00000026109,ENSMUSG00000045954,ENSMUSG00000018417,ENSMUSG00000002881,ENSMUSG00000041439,ENSMUSG00000026102,ENSMUSG00000025981,ENSMUSG00000073676,ENSMUSG00000026028,ENSMUSG00000026005,ENSMUSG00000026187,ENSMUSG00000006299,ENSMUSG00000026176,ENSMUSG00000026135,ENSMUSG00000022591,ENSMUSG00000026254,…
TF	Factor: Zfp516; motif: NCGGAKG	TF:M06840	0.0011117	2.95401	2295	1420	206	21859	ENSMUSG00000033793,ENSMUSG00000025968,ENSMUSG00000025967,ENSMUSG00000006299,ENSMUSG00000032997,ENSMUSG00000048096,ENSMUSG00000041889,ENSMUSG00000033557,ENSMUSG00000038936,ENSMUSG00000025781,ENSMUSG00000026739,ENSMUSG00000036504,ENSMUSG00000026860,ENSMUSG00000008226,ENSMUSG00000002733,ENSMUSG00000027002,ENSMUSG00000027184,ENSMUSG00000027134,ENSMUSG00000044042,ENSMUSG00000074916,ENSMUSG00000074884,…
TF	Factor: GATA-1; motif: SNNGATNNNN	TF:M00075	0.00122619	2.91144	6718	1420	519	21859	ENSMUSG00000104217,ENSMUSG00000026123,ENSMUSG00000079610,ENSMUSG00000026109,ENSMUSG00000041439,ENSMUSG00000026028,ENSMUSG00000006299,ENSMUSG00000026176,ENSMUSG00000026142,ENSMUSG00000026254,ENSMUSG00000005501,ENSMUSG00000049866,ENSMUSG00000044337,ENSMUSG00000048126,ENSMUSG00000007805,ENSMUSG00000026353,ENSMUSG00000026399,ENSMUSG00000016528,ENSMUSG00000041889,ENSMUSG00000026414,ENSMUSG00000042671,…
TF	Factor: DEC1; motif: CNCACRTGASC	TF:M03572	0.00123035	2.90997	6777	1420	523	21859	ENSMUSG00000033793,ENSMUSG00000025937,ENSMUSG00000042111,ENSMUSG00000026049,ENSMUSG00000025986,ENSMUSG00000026109,ENSMUSG00000018417,ENSMUSG00000025981,ENSMUSG00000073676,ENSMUSG00000025968,ENSMUSG00000025967,ENSMUSG00000026005,ENSMUSG00000026187,ENSMUSG00000033124,ENSMUSG00000026142,ENSMUSG00000034343,ENSMUSG00000007805,ENSMUSG00000026335,ENSMUSG00000026315,ENSMUSG00000026425,ENSMUSG00000026418,…
TF	Factor: KLF; motif: GGGNGGGG; match class: 1	TF:M07461_1	0.00126818	2.89682	3304	1420	280	21859	ENSMUSG00000010453,ENSMUSG00000079610,ENSMUSG00000026049,ENSMUSG00000002881,ENSMUSG00000026028,ENSMUSG00000026185,ENSMUSG00000026254,ENSMUSG00000049866,ENSMUSG00000044337,ENSMUSG00000048126,ENSMUSG00000016528,ENSMUSG00000048096,ENSMUSG00000041889,ENSMUSG00000042671,ENSMUSG00000026494,ENSMUSG00000023206,ENSMUSG00000026879,ENSMUSG00000026753,ENSMUSG00000026764,ENSMUSG00000053475,ENSMUSG00000061136,…
TF	Factor: ZNF151; motif: GGSGGNGGGGGAGGGGMGG	TF:M10412	0.0013041	2.88469	3819	1420	317	21859	ENSMUSG00000033793,ENSMUSG00000042111,ENSMUSG00000026049,ENSMUSG00000002881,ENSMUSG00000051344,ENSMUSG00000025997,ENSMUSG00000026185,ENSMUSG00000026176,ENSMUSG00000032997,ENSMUSG00000026254,ENSMUSG00000070738,ENSMUSG00000034343,ENSMUSG00000007805,ENSMUSG00000026339,ENSMUSG00000026409,ENSMUSG00000016528,ENSMUSG00000042115,ENSMUSG00000056268,ENSMUSG00000033684,ENSMUSG00000026494,ENSMUSG00000016262,…
TF	Factor: ATF-1; motif: NNNTGACGTNNN	TF:M07034	0.0013321	2.87546	4326	1420	353	21859	ENSMUSG00000025937,ENSMUSG00000026102,ENSMUSG00000025981,ENSMUSG00000006299,ENSMUSG00000026135,ENSMUSG00000026197,ENSMUSG00000033124,ENSMUSG00000032997,ENSMUSG00000016528,ENSMUSG00000026425,ENSMUSG00000042115,ENSMUSG00000026414,ENSMUSG00000032487,ENSMUSG00000090394,ENSMUSG00000026663,ENSMUSG00000026553,ENSMUSG00000055067,ENSMUSG00000026615,ENSMUSG00000037375,ENSMUSG00000025781,ENSMUSG00000049630,…
TF	Factor: HIF-1alpha; motif: NCACGT	TF:M02012	0.00136402	2.86518	6386	1420	496	21859	ENSMUSG00000033793,ENSMUSG00000025986,ENSMUSG00000025981,ENSMUSG00000073676,ENSMUSG00000025968,ENSMUSG00000025967,ENSMUSG00000051344,ENSMUSG00000026135,ENSMUSG00000007805,ENSMUSG00000026383,ENSMUSG00000026339,ENSMUSG00000026353,ENSMUSG00000016528,ENSMUSG00000042115,ENSMUSG00000032487,ENSMUSG00000042671,ENSMUSG00000026576,ENSMUSG00000038936,ENSMUSG00000026615,ENSMUSG00000023206,ENSMUSG00000026958,…
TF	Factor: ZFP740; motif: NNNTWCCCCCCGGNRNN	TF:M02938	0.00145408	2.83741	3144	1420	268	21859	ENSMUSG00000026123,ENSMUSG00000026049,ENSMUSG00000025986,ENSMUSG00000018417,ENSMUSG00000073676,ENSMUSG00000026028,ENSMUSG00000025997,ENSMUSG00000026185,ENSMUSG00000026176,ENSMUSG00000026197,ENSMUSG00000026254,ENSMUSG00000026383,ENSMUSG00000016528,ENSMUSG00000032666,ENSMUSG00000066800,ENSMUSG00000026576,ENSMUSG00000038936,ENSMUSG00000039239,ENSMUSG00000049630,ENSMUSG00000047617,ENSMUSG00000026922,…
TF	Factor: HES-1; motif: NNCKYGTGNNN	TF:M07042	0.00145828	2.83616	4062	1420	334	21859	ENSMUSG00000104217,ENSMUSG00000042111,ENSMUSG00000073676,ENSMUSG00000025968,ENSMUSG00000025967,ENSMUSG00000026005,ENSMUSG00000026187,ENSMUSG00000006299,ENSMUSG00000026176,ENSMUSG00000033124,ENSMUSG00000044337,ENSMUSG00000026339,ENSMUSG00000026425,ENSMUSG00000042115,ENSMUSG00000009772,ENSMUSG00000032666,ENSMUSG00000090394,ENSMUSG00000040713,ENSMUSG00000026494,ENSMUSG00000055067,ENSMUSG00000039239,…
TF	Factor: ESE-1; motif: NSMGGAARYN; match class: 1	TF:M01977_1	0.00158416	2.8002	2360	1420	210	21859	ENSMUSG00000025937,ENSMUSG00000042111,ENSMUSG00000026005,ENSMUSG00000026135,ENSMUSG00000026254,ENSMUSG00000026575,ENSMUSG00000026553,ENSMUSG00000039205,ENSMUSG00000039195,ENSMUSG00000061136,ENSMUSG00000068882,ENSMUSG00000041975,ENSMUSG00000027018,ENSMUSG00000008226,ENSMUSG00000049922,ENSMUSG00000040272,ENSMUSG00000040383,ENSMUSG00000040282,ENSMUSG00000034154,ENSMUSG00000027293,ENSMUSG00000046110,…
TF	Factor: TIEG1; motif: GGSGGKGNNN	TF:M08905	0.00164759	2.78315	4619	1420	373	21859	ENSMUSG00000025937,ENSMUSG00000042111,ENSMUSG00000026123,ENSMUSG00000002881,ENSMUSG00000052331,ENSMUSG00000025997,ENSMUSG00000026187,ENSMUSG00000026185,ENSMUSG00000006299,ENSMUSG00000032997,ENSMUSG00000007805,ENSMUSG00000026383,ENSMUSG00000026399,ENSMUSG00000026409,ENSMUSG00000042115,ENSMUSG00000041889,ENSMUSG00000026418,ENSMUSG00000026414,ENSMUSG00000032487,ENSMUSG00000042671,ENSMUSG00000033684,…
TF	Factor: PLAG1; motif: CCCCCKWNNNGGSCCC	TF:M01973	0.00174295	2.75871	4267	1420	348	21859	ENSMUSG00000025937,ENSMUSG00000026123,ENSMUSG00000010453,ENSMUSG00000048234,ENSMUSG00000025986,ENSMUSG00000002881,ENSMUSG00000051344,ENSMUSG00000025997,ENSMUSG00000006299,ENSMUSG00000026176,ENSMUSG00000026135,ENSMUSG00000026197,ENSMUSG00000032997,ENSMUSG00000070738,ENSMUSG00000049866,ENSMUSG00000050777,ENSMUSG00000026353,ENSMUSG00000026409,ENSMUSG00000016528,ENSMUSG00000042115,ENSMUSG00000041889,…
TF	Factor: Tfap2a; motif: TGCCCYNRGGCA; match class: 1	TF:M04155_1	0.00185383	2.73193	3167	1420	269	21859	ENSMUSG00000048234,ENSMUSG00000041439,ENSMUSG00000052331,ENSMUSG00000006299,ENSMUSG00000026254,ENSMUSG00000049866,ENSMUSG00000044337,ENSMUSG00000048126,ENSMUSG00000026383,ENSMUSG00000016528,ENSMUSG00000026425,ENSMUSG00000042115,ENSMUSG00000048096,ENSMUSG00000032487,ENSMUSG00000056708,ENSMUSG00000033557,ENSMUSG00000040423,ENSMUSG00000026494,ENSMUSG00000037624,ENSMUSG00000047617,ENSMUSG00000015092,…
TF	Factor: c-Ets-1(p54); motif: NCMGGAWGYN; match class: 1	TF:M00032_1	0.00203709	2.69099	2355	1420	209	21859	ENSMUSG00000042111,ENSMUSG00000026102,ENSMUSG00000025968,ENSMUSG00000025967,ENSMUSG00000026005,ENSMUSG00000006299,ENSMUSG00000032997,ENSMUSG00000056268,ENSMUSG00000090394,ENSMUSG00000026575,ENSMUSG00000026553,ENSMUSG00000038936,ENSMUSG00000037375,ENSMUSG00000026786,ENSMUSG00000036504,ENSMUSG00000075467,ENSMUSG00000026860,ENSMUSG00000039205,ENSMUSG00000061136,ENSMUSG00000027109,ENSMUSG00000002733,…
TF	Factor: E2F; motif: NKCGCGCSAAAN	TF:M00920	0.00213366	2.67088	4859	1420	389	21859	ENSMUSG00000042111,ENSMUSG00000079610,ENSMUSG00000026049,ENSMUSG00000051344,ENSMUSG00000026176,ENSMUSG00000049866,ENSMUSG00000007805,ENSMUSG00000026353,ENSMUSG00000042115,ENSMUSG00000032666,ENSMUSG00000056708,ENSMUSG00000033557,ENSMUSG00000026586,ENSMUSG00000026575,ENSMUSG00000026615,ENSMUSG00000037624,ENSMUSG00000026605,ENSMUSG00000025781,ENSMUSG00000049630,ENSMUSG00000026922,ENSMUSG00000026917,…
TF	Factor: HAIRYLIKE; motif: NNNNCANGTG; match class: 1	TF:M08885_1	0.00238886	2.62181	1791	1420	166	21859	ENSMUSG00000033793,ENSMUSG00000025937,ENSMUSG00000025981,ENSMUSG00000073676,ENSMUSG00000025968,ENSMUSG00000025967,ENSMUSG00000026383,ENSMUSG00000026353,ENSMUSG00000026409,ENSMUSG00000026576,ENSMUSG00000047617,ENSMUSG00000026915,ENSMUSG00000034903,ENSMUSG00000023391,ENSMUSG00000027230,ENSMUSG00000027134,ENSMUSG00000040282,ENSMUSG00000027313,ENSMUSG00000034154,ENSMUSG00000074884,ENSMUSG00000027200,…
TF	Factor: AP-2alpha; motif: NNNSCCTGRGGC	TF:M10175	0.00246791	2.60767	4966	1420	396	21859	ENSMUSG00000104217,ENSMUSG00000033793,ENSMUSG00000079610,ENSMUSG00000048234,ENSMUSG00000018417,ENSMUSG00000073676,ENSMUSG00000051344,ENSMUSG00000026005,ENSMUSG00000006299,ENSMUSG00000026176,ENSMUSG00000033124,ENSMUSG00000070738,ENSMUSG00000026335,ENSMUSG00000026399,ENSMUSG00000041889,ENSMUSG00000026418,ENSMUSG00000026414,ENSMUSG00000079283,ENSMUSG00000032487,ENSMUSG00000056708,ENSMUSG00000033557,…
TF	Factor: HDAC1; motif: KGCARGGTC	TF:M07041	0.00249078	2.60366	12151	1420	874	21859	ENSMUSG00000104217,ENSMUSG00000033793,ENSMUSG00000025937,ENSMUSG00000042111,ENSMUSG00000026123,ENSMUSG00000079610,ENSMUSG00000048234,ENSMUSG00000025986,ENSMUSG00000026109,ENSMUSG00000045954,ENSMUSG00000002881,ENSMUSG00000073676,ENSMUSG00000025968,ENSMUSG00000025967,ENSMUSG00000051344,ENSMUSG00000026187,ENSMUSG00000026185,ENSMUSG00000026176,ENSMUSG00000026135,ENSMUSG00000026197,ENSMUSG00000033124,…
TF	Factor: Erm; motif: NCCGGAWGTN; match class: 1	TF:M01992_1	0.0026145	2.58261	1217	1420	121	21859	ENSMUSG00000042111,ENSMUSG00000026005,ENSMUSG00000026254,ENSMUSG00000034343,ENSMUSG00000026553,ENSMUSG00000015092,ENSMUSG00000026806,ENSMUSG00000039205,ENSMUSG00000041975,ENSMUSG00000049922,ENSMUSG00000040383,ENSMUSG00000027293,ENSMUSG00000048222,ENSMUSG00000027341,ENSMUSG00000027353,ENSMUSG00000027472,ENSMUSG00000038533,ENSMUSG00000027637,ENSMUSG00000090996,ENSMUSG00000092607,ENSMUSG00000028411,…
TF	Factor: CREB1; motif: NNNNTGACGTNANNN	TF:M07248	0.00264639	2.57735	4342	1420	352	21859	ENSMUSG00000025937,ENSMUSG00000026102,ENSMUSG00000025981,ENSMUSG00000026197,ENSMUSG00000032997,ENSMUSG00000026353,ENSMUSG00000026425,ENSMUSG00000042115,ENSMUSG00000026414,ENSMUSG00000032487,ENSMUSG00000026663,ENSMUSG00000026553,ENSMUSG00000055067,ENSMUSG00000026615,ENSMUSG00000037375,ENSMUSG00000025781,ENSMUSG00000049630,ENSMUSG00000026857,ENSMUSG00000004105,ENSMUSG00000026879,ENSMUSG00000026889,…
TF	Factor: CNOT3; motif: GGCCGCGSSS; match class: 1	TF:M01253_1	0.00278694	2.55487	603	1420	70	21859	ENSMUSG00000042111,ENSMUSG00000018417,ENSMUSG00000073676,ENSMUSG00000033124,ENSMUSG00000026254,ENSMUSG00000026425,ENSMUSG00000032666,ENSMUSG00000068882,ENSMUSG00000042272,ENSMUSG00000027002,ENSMUSG00000027177,ENSMUSG00000056501,ENSMUSG00000027942,ENSMUSG00000006586,ENSMUSG00000035696,ENSMUSG00000090053,ENSMUSG00000028402,ENSMUSG00000028484,ENSMUSG00000054000,ENSMUSG00000028799,ENSMUSG00000047945,…
TF	Factor: AP-2beta; motif: GCNNNGGSCNGVGGGN; match class: 1	TF:M01858_1	0.00283682	2.54717	1511	1420	144	21859	ENSMUSG00000048234,ENSMUSG00000002881,ENSMUSG00000041439,ENSMUSG00000073676,ENSMUSG00000032997,ENSMUSG00000026339,ENSMUSG00000016528,ENSMUSG00000032666,ENSMUSG00000026494,ENSMUSG00000015092,ENSMUSG00000036504,ENSMUSG00000026836,ENSMUSG00000002733,ENSMUSG00000042272,ENSMUSG00000068267,ENSMUSG00000033767,ENSMUSG00000045092,ENSMUSG00000053931,ENSMUSG00000049969,ENSMUSG00000028358,ENSMUSG00000028403,…
TF	Factor: DEAF1; motif: RNNNRTTCGGGNRTTTCCGGRRNKN	TF:M01002	0.00286563	2.54278	935	1420	98	21859	ENSMUSG00000002881,ENSMUSG00000025968,ENSMUSG00000025967,ENSMUSG00000033124,ENSMUSG00000026254,ENSMUSG00000026806,ENSMUSG00000038740,ENSMUSG00000002731,ENSMUSG00000075012,ENSMUSG00000016386,ENSMUSG00000034154,ENSMUSG00000074884,ENSMUSG00000038533,ENSMUSG00000027613,ENSMUSG00000028015,ENSMUSG00000041734,ENSMUSG00000042613,ENSMUSG00000052310,ENSMUSG00000000561,ENSMUSG00000053931,ENSMUSG00000028608,…
TF	Factor: SAP-1a; motif: NACCGGAAGTV	TF:M01167	0.00302144	2.51979	2181	1420	195	21859	ENSMUSG00000026049,ENSMUSG00000025981,ENSMUSG00000025968,ENSMUSG00000025967,ENSMUSG00000051344,ENSMUSG00000026135,ENSMUSG00000026254,ENSMUSG00000034343,ENSMUSG00000016528,ENSMUSG00000090394,ENSMUSG00000026585,ENSMUSG00000026553,ENSMUSG00000026605,ENSMUSG00000037375,ENSMUSG00000026922,ENSMUSG00000026806,ENSMUSG00000039205,ENSMUSG00000066798,ENSMUSG00000027018,ENSMUSG00000008226,ENSMUSG00000027007,…
TF	Factor: Thap11; motif: KGCMTNCTGGGARWTGTAGTYY	TF:M10405	0.00336357	2.4732	504	1420	61	21859	ENSMUSG00000026028,ENSMUSG00000006299,ENSMUSG00000026353,ENSMUSG00000026753,ENSMUSG00000034278,ENSMUSG00000038383,ENSMUSG00000032657,ENSMUSG00000039634,ENSMUSG00000050188,ENSMUSG00000051351,ENSMUSG00000029146,ENSMUSG00000029559,ENSMUSG00000029427,ENSMUSG00000039159,ENSMUSG00000002416,ENSMUSG00000063884,ENSMUSG00000030102,ENSMUSG00000030254,ENSMUSG00000030168,ENSMUSG00000023505,ENSMUSG00000023118,…
TF	Factor: E2F-3; motif: NNNANGGCGCGCSNW	TF:M02743	0.00369189	2.43275	1804	1420	166	21859	ENSMUSG00000002881,ENSMUSG00000033124,ENSMUSG00000026254,ENSMUSG00000079283,ENSMUSG00000033557,ENSMUSG00000026576,ENSMUSG00000026494,ENSMUSG00000037624,ENSMUSG00000037375,ENSMUSG00000053702,ENSMUSG00000026922,ENSMUSG00000026860,ENSMUSG00000061136,ENSMUSG00000026827,ENSMUSG00000002733,ENSMUSG00000027002,ENSMUSG00000027177,ENSMUSG00000034278,ENSMUSG00000074890,ENSMUSG00000068267,ENSMUSG00000051177,…
TF	Factor: AP-2alpha; motif: NSCCNCRGGSN; match class: 1	TF:M07348_1	0.00445999	2.35067	1666	1420	155	21859	ENSMUSG00000026049,ENSMUSG00000052331,ENSMUSG00000073676,ENSMUSG00000032997,ENSMUSG00000070738,ENSMUSG00000041889,ENSMUSG00000079283,ENSMUSG00000033557,ENSMUSG00000040423,ENSMUSG00000038936,ENSMUSG00000026605,ENSMUSG00000075467,ENSMUSG00000026860,ENSMUSG00000038740,ENSMUSG00000026915,ENSMUSG00000061136,ENSMUSG00000026836,ENSMUSG00000068882,ENSMUSG00000042272,ENSMUSG00000027177,ENSMUSG00000027200,…
TF	Factor: HDAC1; motif: KGCARGGTC; match class: 1	TF:M07041_1	0.00454024	2.34292	4995	1420	396	21859	ENSMUSG00000033793,ENSMUSG00000026123,ENSMUSG00000079610,ENSMUSG00000048234,ENSMUSG00000026109,ENSMUSG00000073676,ENSMUSG00000032997,ENSMUSG00000026142,ENSMUSG00000070738,ENSMUSG00000007805,ENSMUSG00000050777,ENSMUSG00000026339,ENSMUSG00000026399,ENSMUSG00000016528,ENSMUSG00000042115,ENSMUSG00000009772,ENSMUSG00000048096,ENSMUSG00000041889,ENSMUSG00000026418,ENSMUSG00000026414,ENSMUSG00000056268,…
TF	Factor: Egr-2; motif: NTGCGTRGGCGK; match class: 1	TF:M00246_1	0.00494047	2.30623	1195	1420	118	21859	ENSMUSG00000048234,ENSMUSG00000002881,ENSMUSG00000073676,ENSMUSG00000026315,ENSMUSG00000026383,ENSMUSG00000026409,ENSMUSG00000042115,ENSMUSG00000038936,ENSMUSG00000009207,ENSMUSG00000068267,ENSMUSG00000027472,ENSMUSG00000037820,ENSMUSG00000017734,ENSMUSG00000056501,ENSMUSG00000015647,ENSMUSG00000047213,ENSMUSG00000033767,ENSMUSG00000004891,ENSMUSG00000042613,ENSMUSG00000027942,ENSMUSG00000033721,…
TF	Factor: Elk-1; motif: AACCGGAAGTR	TF:M01163	0.0054227	2.26578	6091	1420	471	21859	ENSMUSG00000042111,ENSMUSG00000026123,ENSMUSG00000026049,ENSMUSG00000026102,ENSMUSG00000052331,ENSMUSG00000025981,ENSMUSG00000025968,ENSMUSG00000025967,ENSMUSG00000051344,ENSMUSG00000026135,ENSMUSG00000033124,ENSMUSG00000032997,ENSMUSG00000026254,ENSMUSG00000044337,ENSMUSG00000034343,ENSMUSG00000026409,ENSMUSG00000016528,ENSMUSG00000026414,ENSMUSG00000066800,ENSMUSG00000090394,ENSMUSG00000026585,…
TF	Factor: Tbx5; motif: SNAGGTGTGRNGGSS	TF:M07475	0.00568769	2.24506	5729	1420	446	21859	ENSMUSG00000104217,ENSMUSG00000042111,ENSMUSG00000010453,ENSMUSG00000079610,ENSMUSG00000048234,ENSMUSG00000025986,ENSMUSG00000018417,ENSMUSG00000041439,ENSMUSG00000052331,ENSMUSG00000025981,ENSMUSG00000073676,ENSMUSG00000026005,ENSMUSG00000026185,ENSMUSG00000006299,ENSMUSG00000026135,ENSMUSG00000032997,ENSMUSG00000022591,ENSMUSG00000026142,ENSMUSG00000026254,ENSMUSG00000070738,ENSMUSG00000034343,…
TF	Factor: p300; motif: NNNGGGAGTNNNNS	TF:M00033	0.00618145	2.20891	8548	1420	636	21859	ENSMUSG00000104217,ENSMUSG00000033793,ENSMUSG00000026123,ENSMUSG00000010453,ENSMUSG00000079610,ENSMUSG00000025986,ENSMUSG00000045954,ENSMUSG00000018417,ENSMUSG00000002881,ENSMUSG00000026102,ENSMUSG00000052331,ENSMUSG00000025981,ENSMUSG00000025997,ENSMUSG00000026185,ENSMUSG00000026176,ENSMUSG00000044337,ENSMUSG00000048126,ENSMUSG00000034343,ENSMUSG00000026315,ENSMUSG00000026383,ENSMUSG00000026399,…
TF	Factor: ZIC3; motif: NNNCACAGCAKGNNN; match class: 1	TF:M02941_1	0.00647298	2.1889	14364	1420	1010	21859	ENSMUSG00000104217,ENSMUSG00000025937,ENSMUSG00000042111,ENSMUSG00000010453,ENSMUSG00000079610,ENSMUSG00000025986,ENSMUSG00000026109,ENSMUSG00000045954,ENSMUSG00000018417,ENSMUSG00000002881,ENSMUSG00000041439,ENSMUSG00000026102,ENSMUSG00000052331,ENSMUSG00000025981,ENSMUSG00000073676,ENSMUSG00000026028,ENSMUSG00000051344,ENSMUSG00000026005,ENSMUSG00000026185,ENSMUSG00000006299,ENSMUSG00000026176,…
TF	Factor: CTCF; motif: NNNGCCASCAGRKGGCRSNN	TF:M01200	0.00687203	2.16291	3904	1420	318	21859	ENSMUSG00000026005,ENSMUSG00000025997,ENSMUSG00000026187,ENSMUSG00000026176,ENSMUSG00000032997,ENSMUSG00000044337,ENSMUSG00000026399,ENSMUSG00000041889,ENSMUSG00000026418,ENSMUSG00000042671,ENSMUSG00000066800,ENSMUSG00000026585,ENSMUSG00000026494,ENSMUSG00000026605,ENSMUSG00000053702,ENSMUSG00000026975,ENSMUSG00000026958,ENSMUSG00000039787,ENSMUSG00000026860,ENSMUSG00000026857,ENSMUSG00000039205,…
TF	Factor: EHF; motif: CSCGGAARTN; match class: 1	TF:M01974_1	0.00744835	2.12794	1616	1420	150	21859	ENSMUSG00000104217,ENSMUSG00000042111,ENSMUSG00000025968,ENSMUSG00000025967,ENSMUSG00000026005,ENSMUSG00000026135,ENSMUSG00000032997,ENSMUSG00000026254,ENSMUSG00000026414,ENSMUSG00000026575,ENSMUSG00000026553,ENSMUSG00000039205,ENSMUSG00000068882,ENSMUSG00000041975,ENSMUSG00000027018,ENSMUSG00000008226,ENSMUSG00000049922,ENSMUSG00000040272,ENSMUSG00000040383,ENSMUSG00000040282,ENSMUSG00000046110,…
TF	Factor: Sp3; motif: ASMCTTGGGSRGGG; match class: 1	TF:M00665_1	0.00748805	2.12563	1760	1420	161	21859	ENSMUSG00000026123,ENSMUSG00000026049,ENSMUSG00000018417,ENSMUSG00000034343,ENSMUSG00000042115,ENSMUSG00000056268,ENSMUSG00000032666,ENSMUSG00000056708,ENSMUSG00000040423,ENSMUSG00000039239,ENSMUSG00000037624,ENSMUSG00000026605,ENSMUSG00000026975,ENSMUSG00000026857,ENSMUSG00000039205,ENSMUSG00000026915,ENSMUSG00000023391,ENSMUSG00000027007,ENSMUSG00000027230,ENSMUSG00000040272,ENSMUSG00000027313,…
TF	Factor: GABPalpha; motif: ACCGGAARYN; match class: 1	TF:M02039_1	0.00770464	2.11325	1617	1420	150	21859	ENSMUSG00000025937,ENSMUSG00000042111,ENSMUSG00000026005,ENSMUSG00000026254,ENSMUSG00000034343,ENSMUSG00000026575,ENSMUSG00000026553,ENSMUSG00000026922,ENSMUSG00000039205,ENSMUSG00000027007,ENSMUSG00000049922,ENSMUSG00000040383,ENSMUSG00000027293,ENSMUSG00000048222,ENSMUSG00000027411,ENSMUSG00000074797,ENSMUSG00000027341,ENSMUSG00000027353,ENSMUSG00000027637,ENSMUSG00000090996,ENSMUSG00000017299,…
TF	Factor: NRF-1; motif: GCGCMTGCGCN; match class: 1	TF:M07052_1	0.0077098	2.11296	644	1420	72	21859	ENSMUSG00000104217,ENSMUSG00000026123,ENSMUSG00000048234,ENSMUSG00000026585,ENSMUSG00000027304,ENSMUSG00000027276,ENSMUSG00000035877,ENSMUSG00000027569,ENSMUSG00000027667,ENSMUSG00000027739,ENSMUSG00000036632,ENSMUSG00000004032,ENSMUSG00000027999,ENSMUSG00000040128,ENSMUSG00000028790,ENSMUSG00000028669,ENSMUSG00000028920,ENSMUSG00000070858,ENSMUSG00000023284,ENSMUSG00000054434,ENSMUSG00000029621,…
TF	Factor: WT1; motif: NGCGGGGGGGTSMMCYN; match class: 1	TF:M05599_1	0.00816397	2.0881	1684	1420	155	21859	ENSMUSG00000048234,ENSMUSG00000026049,ENSMUSG00000025986,ENSMUSG00000018417,ENSMUSG00000002881,ENSMUSG00000041439,ENSMUSG00000006299,ENSMUSG00000050777,ENSMUSG00000026353,ENSMUSG00000032666,ENSMUSG00000037624,ENSMUSG00000037375,ENSMUSG00000026764,ENSMUSG00000026836,ENSMUSG00000034903,ENSMUSG00000023391,ENSMUSG00000027002,ENSMUSG00000027177,ENSMUSG00000034154,ENSMUSG00000027304,ENSMUSG00000001999,…
TF	Factor: Klf7; motif: NNNRCCMCGCCCNNNN; match class: 1	TF:M02773_1	0.00968933	2.01371	999	1420	101	21859	ENSMUSG00000070738,ENSMUSG00000047617,ENSMUSG00000039787,ENSMUSG00000039195,ENSMUSG00000026889,ENSMUSG00000015839,ENSMUSG00000002731,ENSMUSG00000027007,ENSMUSG00000074884,ENSMUSG00000079037,ENSMUSG00000027852,ENSMUSG00000049969,ENSMUSG00000040128,ENSMUSG00000028413,ENSMUSG00000036002,ENSMUSG00000035696,ENSMUSG00000035637,ENSMUSG00000028420,ENSMUSG00000028382,ENSMUSG00000054099,ENSMUSG00000038525,…
TF	Factor: Sp3; motif: ASMCTTGGGSRGGG	TF:M00665	0.0105637	1.97618	7292	1420	550	21859	ENSMUSG00000033793,ENSMUSG00000025937,ENSMUSG00000026123,ENSMUSG00000026049,ENSMUSG00000018417,ENSMUSG00000026102,ENSMUSG00000051344,ENSMUSG00000025997,ENSMUSG00000026185,ENSMUSG00000026176,ENSMUSG00000026135,ENSMUSG00000032997,ENSMUSG00000022591,ENSMUSG00000049866,ENSMUSG00000034343,ENSMUSG00000026335,ENSMUSG00000050777,ENSMUSG00000026353,ENSMUSG00000042115,ENSMUSG00000048096,ENSMUSG00000041889,…
TF	Factor: AhR,; motif: NRCGTGNGN; match class: 1	TF:M00976_1	0.010817	1.96589	1014	1420	102	21859	ENSMUSG00000104217,ENSMUSG00000056268,ENSMUSG00000032666,ENSMUSG00000026576,ENSMUSG00000026615,ENSMUSG00000039239,ENSMUSG00000042272,ENSMUSG00000027177,ENSMUSG00000027210,ENSMUSG00000074890,ENSMUSG00000027411,ENSMUSG00000017734,ENSMUSG00000047213,ENSMUSG00000027739,ENSMUSG00000028020,ENSMUSG00000033767,ENSMUSG00000048100,ENSMUSG00000053931,ENSMUSG00000052684,ENSMUSG00000028678,ENSMUSG00000007872,…
TF	Factor: LKLF; motif: CNCCACCCS; match class: 1	TF:M08819_1	0.0116999	1.93182	1986	1420	177	21859	ENSMUSG00000079610,ENSMUSG00000002881,ENSMUSG00000026185,ENSMUSG00000026254,ENSMUSG00000049866,ENSMUSG00000042671,ENSMUSG00000026494,ENSMUSG00000023206,ENSMUSG00000026879,ENSMUSG00000053475,ENSMUSG00000061136,ENSMUSG00000034903,ENSMUSG00000063235,ENSMUSG00000027184,ENSMUSG00000027134,ENSMUSG00000039983,ENSMUSG00000027248,ENSMUSG00000001999,ENSMUSG00000027327,ENSMUSG00000079037,ENSMUSG00000027487,…
TF	Factor: Zic2; motif: NMCCCCCGGGGGGGN; match class: 1	TF:M02836_1	0.0121492	1.91545	2472	1420	213	21859	ENSMUSG00000041439,ENSMUSG00000026102,ENSMUSG00000052331,ENSMUSG00000026028,ENSMUSG00000007805,ENSMUSG00000026315,ENSMUSG00000026353,ENSMUSG00000032666,ENSMUSG00000042671,ENSMUSG00000055067,ENSMUSG00000026605,ENSMUSG00000066798,ENSMUSG00000026827,ENSMUSG00000034903,ENSMUSG00000015839,ENSMUSG00000027230,ENSMUSG00000074971,ENSMUSG00000027210,ENSMUSG00000005802,ENSMUSG00000034906,ENSMUSG00000027327,…
TF	Factor: VDR; motif: GGGKNARNRRGGWSA	TF:M00444	0.0129939	1.88626	10066	1420	733	21859	ENSMUSG00000026123,ENSMUSG00000010453,ENSMUSG00000079610,ENSMUSG00000048234,ENSMUSG00000026109,ENSMUSG00000018417,ENSMUSG00000002881,ENSMUSG00000026102,ENSMUSG00000025981,ENSMUSG00000026028,ENSMUSG00000025968,ENSMUSG00000025967,ENSMUSG00000026005,ENSMUSG00000025997,ENSMUSG00000026185,ENSMUSG00000006299,ENSMUSG00000026176,ENSMUSG00000026197,ENSMUSG00000032997,ENSMUSG00000026142,ENSMUSG00000026254,…
TF	Factor: Sp4; motif: SCCCCKCCCCCSN	TF:M07617	0.0141772	1.84841	2710	1420	230	21859	ENSMUSG00000042111,ENSMUSG00000018417,ENSMUSG00000025997,ENSMUSG00000032997,ENSMUSG00000070738,ENSMUSG00000007805,ENSMUSG00000050777,ENSMUSG00000026339,ENSMUSG00000026409,ENSMUSG00000016528,ENSMUSG00000042115,ENSMUSG00000032666,ENSMUSG00000066800,ENSMUSG00000033557,ENSMUSG00000026806,ENSMUSG00000026915,ENSMUSG00000061136,ENSMUSG00000015839,ENSMUSG00000002732,ENSMUSG00000042272,ENSMUSG00000075012,…
TF	Factor: P73; motif: GNNNRRRCNTGCMNNTSASN	TF:M03558	0.0156857	1.8045	4325	1420	345	21859	ENSMUSG00000033793,ENSMUSG00000026049,ENSMUSG00000025986,ENSMUSG00000026102,ENSMUSG00000052331,ENSMUSG00000073676,ENSMUSG00000025968,ENSMUSG00000025967,ENSMUSG00000051344,ENSMUSG00000026005,ENSMUSG00000026176,ENSMUSG00000070738,ENSMUSG00000048126,ENSMUSG00000026353,ENSMUSG00000026399,ENSMUSG00000016528,ENSMUSG00000042115,ENSMUSG00000048096,ENSMUSG00000026414,ENSMUSG00000056268,ENSMUSG00000032487,…
TF	Factor: TCFAP2C; motif: NNGCCCNAGGGCWN	TF:M02925	0.0170837	1.76742	5307	1420	413	21859	ENSMUSG00000079610,ENSMUSG00000048234,ENSMUSG00000026109,ENSMUSG00000026102,ENSMUSG00000052331,ENSMUSG00000025981,ENSMUSG00000026005,ENSMUSG00000006299,ENSMUSG00000026254,ENSMUSG00000070738,ENSMUSG00000044337,ENSMUSG00000048126,ENSMUSG00000026335,ENSMUSG00000026383,ENSMUSG00000026339,ENSMUSG00000016528,ENSMUSG00000026425,ENSMUSG00000042115,ENSMUSG00000048096,ENSMUSG00000032487,ENSMUSG00000056708,…
TF	Factor: ZN451; motif: CKGGGGGG	TF:M06457	0.0173714	1.76016	1986	1420	176	21859	ENSMUSG00000026049,ENSMUSG00000026028,ENSMUSG00000026176,ENSMUSG00000032997,ENSMUSG00000070738,ENSMUSG00000049866,ENSMUSG00000034343,ENSMUSG00000007805,ENSMUSG00000050777,ENSMUSG00000026409,ENSMUSG00000032666,ENSMUSG00000033557,ENSMUSG00000026494,ENSMUSG00000049630,ENSMUSG00000053702,ENSMUSG00000036504,ENSMUSG00000026857,ENSMUSG00000039476,ENSMUSG00000053475,ENSMUSG00000034903,ENSMUSG00000023391,…
TF	Factor: CREB1; motif: NNNNACGTCANN	TF:M03544	0.0210551	1.67664	4211	1420	336	21859	ENSMUSG00000025937,ENSMUSG00000026102,ENSMUSG00000025981,ENSMUSG00000026197,ENSMUSG00000032997,ENSMUSG00000026353,ENSMUSG00000026425,ENSMUSG00000042115,ENSMUSG00000026414,ENSMUSG00000032487,ENSMUSG00000026663,ENSMUSG00000026553,ENSMUSG00000055067,ENSMUSG00000026615,ENSMUSG00000037375,ENSMUSG00000025781,ENSMUSG00000049630,ENSMUSG00000026857,ENSMUSG00000004105,ENSMUSG00000026879,ENSMUSG00000026889,…
TF	Factor: LRF; motif: NGKGGGTSNCN	TF:M07387	0.0219069	1.65942	4427	1420	351	21859	ENSMUSG00000025986,ENSMUSG00000026109,ENSMUSG00000045954,ENSMUSG00000041439,ENSMUSG00000073676,ENSMUSG00000026028,ENSMUSG00000025968,ENSMUSG00000025967,ENSMUSG00000032997,ENSMUSG00000016528,ENSMUSG00000009772,ENSMUSG00000041889,ENSMUSG00000026414,ENSMUSG00000032666,ENSMUSG00000056708,ENSMUSG00000090394,ENSMUSG00000026576,ENSMUSG00000026674,ENSMUSG00000026553,ENSMUSG00000026494,ENSMUSG00000038936,…
TF	Factor: HIF1; motif: GNNKACGTGCGGNN	TF:M00797	0.0227424	1.64316	3130	1420	259	21859	ENSMUSG00000033793,ENSMUSG00000025981,ENSMUSG00000073676,ENSMUSG00000051344,ENSMUSG00000007805,ENSMUSG00000026339,ENSMUSG00000026353,ENSMUSG00000016528,ENSMUSG00000038936,ENSMUSG00000026917,ENSMUSG00000026806,ENSMUSG00000098794,ENSMUSG00000026857,ENSMUSG00000004105,ENSMUSG00000027018,ENSMUSG00000023391,ENSMUSG00000015839,ENSMUSG00000002731,ENSMUSG00000027007,ENSMUSG00000063235,ENSMUSG00000027230,…
TF	Factor: ZNF515; motif: WNSCCCCCWGCNG	TF:M08835	0.0249432	1.60305	2472	1420	211	21859	ENSMUSG00000026123,ENSMUSG00000025997,ENSMUSG00000006299,ENSMUSG00000044337,ENSMUSG00000041889,ENSMUSG00000032487,ENSMUSG00000042671,ENSMUSG00000026553,ENSMUSG00000075467,ENSMUSG00000026879,ENSMUSG00000061136,ENSMUSG00000026836,ENSMUSG00000002733,ENSMUSG00000040152,ENSMUSG00000027293,ENSMUSG00000027248,ENSMUSG00000005802,ENSMUSG00000014361,ENSMUSG00000079037,ENSMUSG00000033068,ENSMUSG00000074671,…
TF	Factor: Plagl1; motif: NNNGGGGSSCCCCNNN	TF:M02786	0.0275971	1.55914	2002	1420	176	21859	ENSMUSG00000079610,ENSMUSG00000025986,ENSMUSG00000002881,ENSMUSG00000073676,ENSMUSG00000033124,ENSMUSG00000070738,ENSMUSG00000016528,ENSMUSG00000037624,ENSMUSG00000026605,ENSMUSG00000049630,ENSMUSG00000075467,ENSMUSG00000039195,ENSMUSG00000004105,ENSMUSG00000026753,ENSMUSG00000026764,ENSMUSG00000009207,ENSMUSG00000015839,ENSMUSG00000002733,ENSMUSG00000063235,ENSMUSG00000075012,ENSMUSG00000027177,…
TF	Factor: NR2F2; motif: NNNNCSGGGTCANNNN	TF:M02887	0.0279423	1.55374	1421	1420	132	21859	ENSMUSG00000042111,ENSMUSG00000026109,ENSMUSG00000018417,ENSMUSG00000032997,ENSMUSG00000034343,ENSMUSG00000050777,ENSMUSG00000026353,ENSMUSG00000026585,ENSMUSG00000026575,ENSMUSG00000023206,ENSMUSG00000026806,ENSMUSG00000026827,ENSMUSG00000023391,ENSMUSG00000040282,ENSMUSG00000074884,ENSMUSG00000027276,ENSMUSG00000074676,ENSMUSG00000027613,ENSMUSG00000017734,ENSMUSG00000056501,ENSMUSG00000034317,…
TF	Factor: Elk-1; motif: RACCGGAAGTR; match class: 1	TF:M01165_1	0.0291022	1.53607	2519	1420	214	21859	ENSMUSG00000042111,ENSMUSG00000026049,ENSMUSG00000052331,ENSMUSG00000025981,ENSMUSG00000026254,ENSMUSG00000044337,ENSMUSG00000034343,ENSMUSG00000026409,ENSMUSG00000026425,ENSMUSG00000090394,ENSMUSG00000026553,ENSMUSG00000026605,ENSMUSG00000037375,ENSMUSG00000023206,ENSMUSG00000026958,ENSMUSG00000026922,ENSMUSG00000026917,ENSMUSG00000039205,ENSMUSG00000068882,ENSMUSG00000027109,ENSMUSG00000027007,…
TF	Factor: Irf-4; motif: NNNANCGAAACYNNA	TF:M02768	0.0296043	1.52865	5032	1420	392	21859	ENSMUSG00000042111,ENSMUSG00000025986,ENSMUSG00000026109,ENSMUSG00000018417,ENSMUSG00000073676,ENSMUSG00000025968,ENSMUSG00000025967,ENSMUSG00000026185,ENSMUSG00000026135,ENSMUSG00000070738,ENSMUSG00000049866,ENSMUSG00000026383,ENSMUSG00000026353,ENSMUSG00000026399,ENSMUSG00000026425,ENSMUSG00000009772,ENSMUSG00000079283,ENSMUSG00000040423,ENSMUSG00000026586,ENSMUSG00000026663,ENSMUSG00000026553,…
TF	Factor: Ehf; motif: NNNANCCGGAAGTNN; match class: 1	TF:M02745_1	0.0298242	1.52543	730	1420	77	21859	ENSMUSG00000042111,ENSMUSG00000025968,ENSMUSG00000025967,ENSMUSG00000034343,ENSMUSG00000026575,ENSMUSG00000026806,ENSMUSG00000041975,ENSMUSG00000034154,ENSMUSG00000048222,ENSMUSG00000074797,ENSMUSG00000092607,ENSMUSG00000036745,ENSMUSG00000028245,ENSMUSG00000028798,ENSMUSG00000028797,ENSMUSG00000028868,ENSMUSG00000001569,ENSMUSG00000029146,ENSMUSG00000032867,ENSMUSG00000029676,ENSMUSG00000057103,…
TF	Factor: AhR:Arnt; motif: GRGKATYGCGTGMCWNSCC; match class: 1	TF:M00237_1	0.030307	1.51846	1294	1420	122	21859	ENSMUSG00000048234,ENSMUSG00000026028,ENSMUSG00000070738,ENSMUSG00000026353,ENSMUSG00000079283,ENSMUSG00000090394,ENSMUSG00000039239,ENSMUSG00000075467,ENSMUSG00000026860,ENSMUSG00000027177,ENSMUSG00000027248,ENSMUSG00000005802,ENSMUSG00000038533,ENSMUSG00000037820,ENSMUSG00000038685,ENSMUSG00000027673,ENSMUSG00000037892,ENSMUSG00000004891,ENSMUSG00000028245,ENSMUSG00000036822,ENSMUSG00000028382,…
TF	Factor: GABP; motif: VCCGGAAGNGCR; match class: 1	TF:M00341_1	0.0321924	1.49225	1994	1420	175	21859	ENSMUSG00000026049,ENSMUSG00000041439,ENSMUSG00000026005,ENSMUSG00000026135,ENSMUSG00000034343,ENSMUSG00000026409,ENSMUSG00000032666,ENSMUSG00000026494,ENSMUSG00000037375,ENSMUSG00000015092,ENSMUSG00000075467,ENSMUSG00000026806,ENSMUSG00000039205,ENSMUSG00000066798,ENSMUSG00000068882,ENSMUSG00000027018,ENSMUSG00000027109,ENSMUSG00000002731,ENSMUSG00000027007,ENSMUSG00000049922,ENSMUSG00000040282,…
TF	Factor: GMEB1; motif: NGNNCRACGTYGTYNN; match class: 1	TF:M02865_1	0.0327836	1.48434	1609	1420	146	21859	ENSMUSG00000104217,ENSMUSG00000026102,ENSMUSG00000025968,ENSMUSG00000025967,ENSMUSG00000033124,ENSMUSG00000032997,ENSMUSG00000007805,ENSMUSG00000056708,ENSMUSG00000026575,ENSMUSG00000026553,ENSMUSG00000015092,ENSMUSG00000026860,ENSMUSG00000026857,ENSMUSG00000002731,ENSMUSG00000002733,ENSMUSG00000074916,ENSMUSG00000046110,ENSMUSG00000074884,ENSMUSG00000027245,ENSMUSG00000027200,ENSMUSG00000079037,…
TF	Factor: CP2; motif: NNNNCCAGNCNN	TF:M07602	0.0330635	1.48065	10524	1420	759	21859	ENSMUSG00000104217,ENSMUSG00000033793,ENSMUSG00000042111,ENSMUSG00000026123,ENSMUSG00000010453,ENSMUSG00000079610,ENSMUSG00000025986,ENSMUSG00000026109,ENSMUSG00000045954,ENSMUSG00000018417,ENSMUSG00000026102,ENSMUSG00000052331,ENSMUSG00000026028,ENSMUSG00000025968,ENSMUSG00000025967,ENSMUSG00000026005,ENSMUSG00000025997,ENSMUSG00000026187,ENSMUSG00000006299,ENSMUSG00000026176,ENSMUSG00000026135,…
TF	Factor: NRF-1; motif: CGCATGCGCR	TF:M00652	0.0362061	1.44122	1494	1420	137	21859	ENSMUSG00000104217,ENSMUSG00000026123,ENSMUSG00000025781,ENSMUSG00000026917,ENSMUSG00000008226,ENSMUSG00000027304,ENSMUSG00000027411,ENSMUSG00000027276,ENSMUSG00000027472,ENSMUSG00000035877,ENSMUSG00000017734,ENSMUSG00000006418,ENSMUSG00000047213,ENSMUSG00000027667,ENSMUSG00000027739,ENSMUSG00000001416,ENSMUSG00000033721,ENSMUSG00000027999,ENSMUSG00000049225,ENSMUSG00000028226,ENSMUSG00000028382,…
TF	Factor: BEN; motif: CWGCGAYA; match class: 1	TF:M01241_1	0.0375616	1.42526	1587	1420	144	21859	ENSMUSG00000104217,ENSMUSG00000025937,ENSMUSG00000026109,ENSMUSG00000044337,ENSMUSG00000034343,ENSMUSG00000026425,ENSMUSG00000026576,ENSMUSG00000026494,ENSMUSG00000025781,ENSMUSG00000053702,ENSMUSG00000047617,ENSMUSG00000026879,ENSMUSG00000026827,ENSMUSG00000026836,ENSMUSG00000027074,ENSMUSG00000048482,ENSMUSG00000034154,ENSMUSG00000074890,ENSMUSG00000027248,ENSMUSG00000005802,ENSMUSG00000068267,…
TF	Factor: RREB-1; motif: CCCCAAACMMCCCC	TF:M00257	0.0378713	1.42169	10733	1420	772	21859	ENSMUSG00000033793,ENSMUSG00000025937,ENSMUSG00000010453,ENSMUSG00000079610,ENSMUSG00000026049,ENSMUSG00000025986,ENSMUSG00000002881,ENSMUSG00000025981,ENSMUSG00000026028,ENSMUSG00000025997,ENSMUSG00000026185,ENSMUSG00000006299,ENSMUSG00000033124,ENSMUSG00000026254,ENSMUSG00000070738,ENSMUSG00000005501,ENSMUSG00000044337,ENSMUSG00000048126,ENSMUSG00000026315,ENSMUSG00000026353,ENSMUSG00000026399,…
TF	Factor: HIF-1alpha; motif: GNACGTGM; match class: 1	TF:M10257_1	0.0391303	1.40749	1747	1420	156	21859	ENSMUSG00000025968,ENSMUSG00000025967,ENSMUSG00000049866,ENSMUSG00000042671,ENSMUSG00000040713,ENSMUSG00000039787,ENSMUSG00000026857,ENSMUSG00000027007,ENSMUSG00000027177,ENSMUSG00000027134,ENSMUSG00000074890,ENSMUSG00000014361,ENSMUSG00000068267,ENSMUSG00000033068,ENSMUSG00000027613,ENSMUSG00000027637,ENSMUSG00000015647,ENSMUSG00000027739,ENSMUSG00000033767,ENSMUSG00000027900,ENSMUSG00000027999,…
TF	Factor: SP1:SP3; motif: CCSCCCCCYCC; match class: 1	TF:M01219_1	0.0412833	1.38423	3380	1420	275	21859	ENSMUSG00000042111,ENSMUSG00000026123,ENSMUSG00000026049,ENSMUSG00000025986,ENSMUSG00000026109,ENSMUSG00000018417,ENSMUSG00000002881,ENSMUSG00000073676,ENSMUSG00000026005,ENSMUSG00000025997,ENSMUSG00000026135,ENSMUSG00000032997,ENSMUSG00000026142,ENSMUSG00000034343,ENSMUSG00000007805,ENSMUSG00000050777,ENSMUSG00000026409,ENSMUSG00000026414,ENSMUSG00000056268,ENSMUSG00000033557,ENSMUSG00000026576,…
TF	Factor: CREB1; motif: NRRTGACGTMA	TF:M10200	0.0417155	1.3797	4675	1420	366	21859	ENSMUSG00000025937,ENSMUSG00000045954,ENSMUSG00000026102,ENSMUSG00000025981,ENSMUSG00000073676,ENSMUSG00000006299,ENSMUSG00000026176,ENSMUSG00000026135,ENSMUSG00000026197,ENSMUSG00000033124,ENSMUSG00000032997,ENSMUSG00000042115,ENSMUSG00000009772,ENSMUSG00000026414,ENSMUSG00000032487,ENSMUSG00000090394,ENSMUSG00000026615,ENSMUSG00000025781,ENSMUSG00000049630,ENSMUSG00000075467,ENSMUSG00000026917,…
TF	Factor: DEC1; motif: CNCACRTGASC; match class: 1	TF:M03572_1	0.0491842	1.30817	1675	1420	150	21859	ENSMUSG00000033793,ENSMUSG00000025981,ENSMUSG00000073676,ENSMUSG00000026142,ENSMUSG00000066800,ENSMUSG00000026786,ENSMUSG00000026958,ENSMUSG00000026857,ENSMUSG00000039195,ENSMUSG00000038740,ENSMUSG00000023391,ENSMUSG00000009207,ENSMUSG00000027007,ENSMUSG00000016386,ENSMUSG00000027313,ENSMUSG00000027248,ENSMUSG00000074884,ENSMUSG00000048222,ENSMUSG00000027200,ENSMUSG00000039873,ENSMUSG00000006418,…
TF	Factor: E2F-1; motif: TWSGCGCGAAAAYKR; match class: 1	TF:M00024_1	0.0494096	1.30619	2253	1420	193	21859	ENSMUSG00000026049,ENSMUSG00000073676,ENSMUSG00000051344,ENSMUSG00000025997,ENSMUSG00000026185,ENSMUSG00000026176,ENSMUSG00000026586,ENSMUSG00000026585,ENSMUSG00000016262,ENSMUSG00000026917,ENSMUSG00000039195,ENSMUSG00000009030,ENSMUSG00000041975,ENSMUSG00000040383,ENSMUSG00000027293,ENSMUSG00000005802,ENSMUSG00000079056,ENSMUSG00000038533,ENSMUSG00000027613,ENSMUSG00000027552,ENSMUSG00000027667,…
HP	Abnormal form of the vertebral bodies	HP:0003312	0.00834273	2.07869	286	322	41	4597	ENSMUSG00000026674,ENSMUSG00000037375,ENSMUSG00000026836,ENSMUSG00000027276,ENSMUSG00000027739,ENSMUSG00000040322,ENSMUSG00000050931,ENSMUSG00000028641,ENSMUSG00000029111,ENSMUSG00000033540,ENSMUSG00000008090,ENSMUSG00000029577,ENSMUSG00000029386,ENSMUSG00000025534,ENSMUSG00000025337,ENSMUSG00000005374,ENSMUSG00000002748,ENSMUSG00000031668,ENSMUSG00000033420,ENSMUSG00000040952,ENSMUSG00000011658,…
HP	Abnormal appendicular skeleton morphology	HP:0011844	0.0181109	1.74206	1585	322	147	4597	ENSMUSG00000048126,ENSMUSG00000007805,ENSMUSG00000026399,ENSMUSG00000026674,ENSMUSG00000039239,ENSMUSG00000026605,ENSMUSG00000037375,ENSMUSG00000026836,ENSMUSG00000049922,ENSMUSG00000040282,ENSMUSG00000027210,ENSMUSG00000074916,ENSMUSG00000079037,ENSMUSG00000027276,ENSMUSG00000027475,ENSMUSG00000038383,ENSMUSG00000038685,ENSMUSG00000027684,ENSMUSG00000027739,ENSMUSG00000028020,ENSMUSG00000028057,…
HP	Abnormality of the musculoskeletal system	HP:0033127	0.0210733	1.67627	3346	322	266	4597	ENSMUSG00000042111,ENSMUSG00000025968,ENSMUSG00000026135,ENSMUSG00000048126,ENSMUSG00000007805,ENSMUSG00000026399,ENSMUSG00000048096,ENSMUSG00000026414,ENSMUSG00000026586,ENSMUSG00000026674,ENSMUSG00000026553,ENSMUSG00000026615,ENSMUSG00000039239,ENSMUSG00000026605,ENSMUSG00000037375,ENSMUSG00000026922,ENSMUSG00000039205,ENSMUSG00000026879,ENSMUSG00000026764,ENSMUSG00000026836,ENSMUSG00000009207,…

## Sheet: File_3
source	term_name	term_id	adjusted_p_value	negative_log10_of_adjusted_p_value	term_size	query_size	intersection_size	effective_domain_size	intersections
GO:MF	catalytic activity	GO:0003824	1.51172e-28	27.8205	5913	2464	940	21091	ENSMUSG00000026154,ENSMUSG00000117310,ENSMUSG00000061518,ENSMUSG00000041426,ENSMUSG00000100679,ENSMUSG00000099913,ENSMUSG00000026095,ENSMUSG00000025980,ENSMUSG00000046994,ENSMUSG00000048495,ENSMUSG00000026035,ENSMUSG00000026029,ENSMUSG00000026027,ENSMUSG00000025956,ENSMUSG00000026003,ENSMUSG00000026000,ENSMUSG00000026172,ENSMUSG00000026202,ENSMUSG00000026248,ENSMUSG00000094638,ENSMUSG00000026260,…
GO:MF	structural constituent of ribosome	GO:0003735	1.41309e-19	18.8498	177	2464	71	21091	ENSMUSG00000046330,ENSMUSG00000036850,ENSMUSG00000035772,ENSMUSG00000062997,ENSMUSG00000027374,ENSMUSG00000039001,ENSMUSG00000028081,ENSMUSG00000062006,ENSMUSG00000028495,ENSMUSG00000047675,ENSMUSG00000028861,ENSMUSG00000029486,ENSMUSG00000016833,ENSMUSG00000029614,ENSMUSG00000034211,ENSMUSG00000030045,ENSMUSG00000014551,ENSMUSG00000057841,ENSMUSG00000030432,ENSMUSG00000030612,ENSMUSG00000061787,…
GO:MF	RNA binding	GO:0003723	1.10742e-18	17.9557	1282	2464	264	21091	ENSMUSG00000061024,ENSMUSG00000025920,ENSMUSG00000026107,ENSMUSG00000025980,ENSMUSG00000048495,ENSMUSG00000025962,ENSMUSG00000046330,ENSMUSG00000026248,ENSMUSG00000026234,ENSMUSG00000026374,ENSMUSG00000026377,ENSMUSG00000001674,ENSMUSG00000026356,ENSMUSG00000090553,ENSMUSG00000102976,ENSMUSG00000018199,ENSMUSG00000006005,ENSMUSG00000053286,ENSMUSG00000042772,ENSMUSG00000026667,ENSMUSG00000078184,…
GO:MF	catalytic activity, acting on RNA	GO:0140098	4.9425e-14	13.3061	370	2464	101	21091	ENSMUSG00000046994,ENSMUSG00000048495,ENSMUSG00000026248,ENSMUSG00000026374,ENSMUSG00000001674,ENSMUSG00000026356,ENSMUSG00000053286,ENSMUSG00000026492,ENSMUSG00000053746,ENSMUSG00000051730,ENSMUSG00000023330,ENSMUSG00000037376,ENSMUSG00000027427,ENSMUSG00000027430,ENSMUSG00000027433,ENSMUSG00000017999,ENSMUSG00000038628,ENSMUSG00000027905,ENSMUSG00000068739,ENSMUSG00000028114,ENSMUSG00000004127,…
GO:MF	binding	GO:0005488	3.16256e-11	10.5	15044	2464	1911	21091	ENSMUSG00000061024,ENSMUSG00000025920,ENSMUSG00000025779,ENSMUSG00000026155,ENSMUSG00000026134,ENSMUSG00000001143,ENSMUSG00000109510,ENSMUSG00000061518,ENSMUSG00000037351,ENSMUSG00000026078,ENSMUSG00000066877,ENSMUSG00000025995,ENSMUSG00000026107,ENSMUSG00000100679,ENSMUSG00000041303,ENSMUSG00000025980,ENSMUSG00000046994,ENSMUSG00000048495,ENSMUSG00000025971,ENSMUSG00000026039,ENSMUSG00000026029,…
USG00000022911	ENSMUSG00000054604	ENSMUSG00000004843	ENSMUSG00000022707	ENSMUSG00000032932	ENSMUSG00000048490	ENSMUSG00000022865	ENSMUSG00000022863	ENSMUSG00000022864	ENSMUSG00000022890	ENSMUSG00000053414
GO:MF	enzyme binding	GO:0019899	7.77626e-11	10.1092	1988	2464	337	21091	ENSMUSG00000025920,ENSMUSG00000025980,ENSMUSG00000026029,ENSMUSG00000025956,ENSMUSG00000070871,ENSMUSG00000026202,ENSMUSG00000026203,ENSMUSG00000026150,ENSMUSG00000026234,ENSMUSG00000026289,ENSMUSG00000026278,ENSMUSG00000026341,ENSMUSG00000054387,ENSMUSG00000026429,ENSMUSG00000056220,ENSMUSG00000006005,ENSMUSG00000042772,ENSMUSG00000026466,ENSMUSG00000050565,ENSMUSG00000014226,ENSMUSG00000026577,…
GO:MF	heterocyclic compound binding	GO:1901363	5.25556e-10	9.27938	5801	2464	827	21091	ENSMUSG00000061024,ENSMUSG00000025920,ENSMUSG00000026134,ENSMUSG00000037351,ENSMUSG00000026107,ENSMUSG00000025980,ENSMUSG00000046994,ENSMUSG00000048495,ENSMUSG00000026027,ENSMUSG00000027520,ENSMUSG00000025962,ENSMUSG00000026003,ENSMUSG00000046330,ENSMUSG00000026172,ENSMUSG00000026202,ENSMUSG00000026248,ENSMUSG00000026234,ENSMUSG00000067071,ENSMUSG00000026276,ENSMUSG00000026281,ENSMUSG00000038866,…
GO:MF	organic cyclic compound binding	GO:0097159	1.7321e-09	8.76143	5903	2464	836	21091	ENSMUSG00000061024,ENSMUSG00000025920,ENSMUSG00000026134,ENSMUSG00000037351,ENSMUSG00000026107,ENSMUSG00000025980,ENSMUSG00000046994,ENSMUSG00000048495,ENSMUSG00000026027,ENSMUSG00000027520,ENSMUSG00000025962,ENSMUSG00000026003,ENSMUSG00000046330,ENSMUSG00000026172,ENSMUSG00000026202,ENSMUSG00000026248,ENSMUSG00000026234,ENSMUSG00000067071,ENSMUSG00000026276,ENSMUSG00000026281,ENSMUSG00000038866,…
GO:MF	identical protein binding	GO:0042802	6.04891e-09	8.21832	2143	2464	349	21091	ENSMUSG00000048495,ENSMUSG00000026029,ENSMUSG00000026003,ENSMUSG00000026208,ENSMUSG00000026150,ENSMUSG00000026234,ENSMUSG00000026289,ENSMUSG00000036206,ENSMUSG00000067071,ENSMUSG00000026276,ENSMUSG00000026278,ENSMUSG00000009907,ENSMUSG00000026374,ENSMUSG00000006005,ENSMUSG00000026473,ENSMUSG00000014226,ENSMUSG00000026584,ENSMUSG00000026688,ENSMUSG00000026670,ENSMUSG00000026641,ENSMUSG00000038235,…
GO:MF	transferase activity	GO:0016740	8.22287e-08	7.08498	2322	2464	367	21091	ENSMUSG00000100679,ENSMUSG00000026027,ENSMUSG00000025956,ENSMUSG00000026000,ENSMUSG00000026281,ENSMUSG00000038702,ENSMUSG00000016526,ENSMUSG00000042046,ENSMUSG00000026439,ENSMUSG00000026429,ENSMUSG00000018196,ENSMUSG00000056220,ENSMUSG00000053286,ENSMUSG00000026484,ENSMUSG00000026473,ENSMUSG00000026600,ENSMUSG00000026705,ENSMUSG00000026694,ENSMUSG00000026584,ENSMUSG00000026688,ENSMUSG00000026670,…
GO:MF	protein binding	GO:0005515	4.37854e-07	6.35867	10266	2464	1340	21091	ENSMUSG00000061024,ENSMUSG00000025920,ENSMUSG00000025779,ENSMUSG00000026155,ENSMUSG00000109510,ENSMUSG00000026078,ENSMUSG00000066877,ENSMUSG00000025995,ENSMUSG00000041303,ENSMUSG00000025980,ENSMUSG00000048495,ENSMUSG00000026039,ENSMUSG00000026029,ENSMUSG00000038079,ENSMUSG00000026019,ENSMUSG00000025956,ENSMUSG00000070871,ENSMUSG00000026003,ENSMUSG00000026000,ENSMUSG00000039323,ENSMUSG00000026202,…
GO:MF	nucleotide binding	GO:0000166	6.60944e-07	6.17984	2226	2464	349	21091	ENSMUSG00000037351,ENSMUSG00000025980,ENSMUSG00000046994,ENSMUSG00000026027,ENSMUSG00000026003,ENSMUSG00000026172,ENSMUSG00000026202,ENSMUSG00000026276,ENSMUSG00000026281,ENSMUSG00000009907,ENSMUSG00000001674,ENSMUSG00000026341,ENSMUSG00000026356,ENSMUSG00000016526,ENSMUSG00000026433,ENSMUSG00000042046,ENSMUSG00000026429,ENSMUSG00000026426,ENSMUSG00000026473,ENSMUSG00000026600,ENSMUSG00000060519,…
GO:MF	nucleoside phosphate binding	GO:1901265	6.60944e-07	6.17984	2226	2464	349	21091	ENSMUSG00000037351,ENSMUSG00000025980,ENSMUSG00000046994,ENSMUSG00000026027,ENSMUSG00000026003,ENSMUSG00000026172,ENSMUSG00000026202,ENSMUSG00000026276,ENSMUSG00000026281,ENSMUSG00000009907,ENSMUSG00000001674,ENSMUSG00000026341,ENSMUSG00000026356,ENSMUSG00000016526,ENSMUSG00000026433,ENSMUSG00000042046,ENSMUSG00000026429,ENSMUSG00000026426,ENSMUSG00000026473,ENSMUSG00000026600,ENSMUSG00000060519,…
GO:MF	purine nucleoside binding	GO:0001883	1.05223e-06	5.97789	411	2464	90	21091	ENSMUSG00000026202,ENSMUSG00000026276,ENSMUSG00000026433,ENSMUSG00000026426,ENSMUSG00000015961,ENSMUSG00000036752,ENSMUSG00000026878,ENSMUSG00000017144,ENSMUSG00000036093,ENSMUSG00000017697,ENSMUSG00000027519,ENSMUSG00000068798,ENSMUSG00000000001,ENSMUSG00000053870,ENSMUSG00000028527,ENSMUSG00000003411,ENSMUSG00000028646,ENSMUSG00000028848,ENSMUSG00000006699,ENSMUSG00000057614,ENSMUSG00000029128,…
GO:MF	nucleoside binding	GO:0001882	2.52589e-06	5.59759	418	2464	90	21091	ENSMUSG00000026202,ENSMUSG00000026276,ENSMUSG00000026433,ENSMUSG00000026426,ENSMUSG00000015961,ENSMUSG00000036752,ENSMUSG00000026878,ENSMUSG00000017144,ENSMUSG00000036093,ENSMUSG00000017697,ENSMUSG00000027519,ENSMUSG00000068798,ENSMUSG00000000001,ENSMUSG00000053870,ENSMUSG00000028527,ENSMUSG00000003411,ENSMUSG00000028646,ENSMUSG00000028848,ENSMUSG00000006699,ENSMUSG00000057614,ENSMUSG00000029128,…
GO:MF	purine ribonucleoside binding	GO:0032550	2.66654e-06	5.57405	406	2464	88	21091	ENSMUSG00000026202,ENSMUSG00000026276,ENSMUSG00000026433,ENSMUSG00000026426,ENSMUSG00000015961,ENSMUSG00000036752,ENSMUSG00000026878,ENSMUSG00000017144,ENSMUSG00000036093,ENSMUSG00000027519,ENSMUSG00000068798,ENSMUSG00000000001,ENSMUSG00000053870,ENSMUSG00000028527,ENSMUSG00000003411,ENSMUSG00000028646,ENSMUSG00000028848,ENSMUSG00000006699,ENSMUSG00000057614,ENSMUSG00000029128,ENSMUSG00000029208,…
GO:MF	ribonucleoside binding	GO:0032549	3.86342e-06	5.41303	409	2464	88	21091	ENSMUSG00000026202,ENSMUSG00000026276,ENSMUSG00000026433,ENSMUSG00000026426,ENSMUSG00000015961,ENSMUSG00000036752,ENSMUSG00000026878,ENSMUSG00000017144,ENSMUSG00000036093,ENSMUSG00000027519,ENSMUSG00000068798,ENSMUSG00000000001,ENSMUSG00000053870,ENSMUSG00000028527,ENSMUSG00000003411,ENSMUSG00000028646,ENSMUSG00000028848,ENSMUSG00000006699,ENSMUSG00000057614,ENSMUSG00000029128,ENSMUSG00000029208,…
GO:MF	GTP binding	GO:0005525	5.22553e-06	5.28187	399	2464	86	21091	ENSMUSG00000026202,ENSMUSG00000026276,ENSMUSG00000026433,ENSMUSG00000026426,ENSMUSG00000015961,ENSMUSG00000036752,ENSMUSG00000026878,ENSMUSG00000017144,ENSMUSG00000036093,ENSMUSG00000027519,ENSMUSG00000068798,ENSMUSG00000000001,ENSMUSG00000053870,ENSMUSG00000028527,ENSMUSG00000003411,ENSMUSG00000028646,ENSMUSG00000028848,ENSMUSG00000006699,ENSMUSG00000057614,ENSMUSG00000029128,ENSMUSG00000029208,…
GO:MF	catalytic activity, acting on a tRNA	GO:0140101	7.6356e-06	5.11716	120	2464	37	21091	ENSMUSG00000046994,ENSMUSG00000048495,ENSMUSG00000026356,ENSMUSG00000053286,ENSMUSG00000053746,ENSMUSG00000023330,ENSMUSG00000037376,ENSMUSG00000027430,ENSMUSG00000068739,ENSMUSG00000004127,ENSMUSG00000035601,ENSMUSG00000028331,ENSMUSG00000029028,ENSMUSG00000060152,ENSMUSG00000056310,ENSMUSG00000013736,ENSMUSG00000030423,ENSMUSG00000063179,ENSMUSG00000001909,ENSMUSG00000031948,ENSMUSG00000002825,…
GO:MF	nucleic acid binding	GO:0003676	9.62848e-06	5.01644	3673	2464	529	21091	ENSMUSG00000061024,ENSMUSG00000025920,ENSMUSG00000026134,ENSMUSG00000026107,ENSMUSG00000025980,ENSMUSG00000048495,ENSMUSG00000027520,ENSMUSG00000025962,ENSMUSG00000046330,ENSMUSG00000026248,ENSMUSG00000026234,ENSMUSG00000067071,ENSMUSG00000038866,ENSMUSG00000026374,ENSMUSG00000026377,ENSMUSG00000048402,ENSMUSG00000001674,ENSMUSG00000026356,ENSMUSG00000026439,ENSMUSG00000090553,ENSMUSG00000102976,…
GO:MF	oxidoreductase activity	GO:0016491	1.30546e-05	4.88424	831	2464	150	21091	ENSMUSG00000026154,ENSMUSG00000061518,ENSMUSG00000048495,ENSMUSG00000026003,ENSMUSG00000026260,ENSMUSG00000042207,ENSMUSG00000018196,ENSMUSG00000033488,ENSMUSG00000026701,ENSMUSG00000026687,ENSMUSG00000026688,ENSMUSG00000058076,ENSMUSG00000038633,ENSMUSG00000073481,ENSMUSG00000023094,ENSMUSG00000050737,ENSMUSG00000027006,ENSMUSG00000027195,ENSMUSG00000027187,ENSMUSG00000027332,ENSMUSG00000098789,…
GO:MF	protein-containing complex binding	GO:0044877	1.37952e-05	4.86027	1451	2464	237	21091	ENSMUSG00000025920,ENSMUSG00000066877,ENSMUSG00000025980,ENSMUSG00000025971,ENSMUSG00000026029,ENSMUSG00000026019,ENSMUSG00000026203,ENSMUSG00000026150,ENSMUSG00000026278,ENSMUSG00000009907,ENSMUSG00000026374,ENSMUSG00000026341,ENSMUSG00000026433,ENSMUSG00000090553,ENSMUSG00000041570,ENSMUSG00000018189,ENSMUSG00000006005,ENSMUSG00000008475,ENSMUSG00000026683,ENSMUSG00000026667,ENSMUSG00000026641,…
GO:MF	guanyl ribonucleotide binding	GO:0032561	2.01646e-05	4.69541	423	2464	88	21091	ENSMUSG00000026202,ENSMUSG00000026276,ENSMUSG00000026433,ENSMUSG00000026426,ENSMUSG00000015961,ENSMUSG00000036752,ENSMUSG00000026878,ENSMUSG00000017144,ENSMUSG00000036093,ENSMUSG00000027519,ENSMUSG00000068798,ENSMUSG00000000001,ENSMUSG00000053870,ENSMUSG00000028527,ENSMUSG00000003411,ENSMUSG00000028646,ENSMUSG00000028848,ENSMUSG00000006699,ENSMUSG00000057614,ENSMUSG00000029128,ENSMUSG00000029208,…
GO:MF	guanyl nucleotide binding	GO:0019001	2.01646e-05	4.69541	423	2464	88	21091	ENSMUSG00000026202,ENSMUSG00000026276,ENSMUSG00000026433,ENSMUSG00000026426,ENSMUSG00000015961,ENSMUSG00000036752,ENSMUSG00000026878,ENSMUSG00000017144,ENSMUSG00000036093,ENSMUSG00000027519,ENSMUSG00000068798,ENSMUSG00000000001,ENSMUSG00000053870,ENSMUSG00000028527,ENSMUSG00000003411,ENSMUSG00000028646,ENSMUSG00000028848,ENSMUSG00000006699,ENSMUSG00000057614,ENSMUSG00000029128,ENSMUSG00000029208,…
GO:MF	hydrolase activity	GO:0016787	2.41309e-05	4.61743	2597	2464	388	21091	ENSMUSG00000117310,ENSMUSG00000041426,ENSMUSG00000026029,ENSMUSG00000026172,ENSMUSG00000026202,ENSMUSG00000026248,ENSMUSG00000094638,ENSMUSG00000047067,ENSMUSG00000026269,ENSMUSG00000026276,ENSMUSG00000009907,ENSMUSG00000026374,ENSMUSG00000001674,ENSMUSG00000026433,ENSMUSG00000018189,ENSMUSG00000056220,ENSMUSG00000014980,ENSMUSG00000060519,ENSMUSG00000026659,ENSMUSG00000053483,ENSMUSG00000039748,…
GO:MF	GDP binding	GO:0019003	2.46904e-05	4.60747	76	2464	27	21091	ENSMUSG00000026433,ENSMUSG00000026878,ENSMUSG00000027519,ENSMUSG00000068798,ENSMUSG00000000001,ENSMUSG00000003411,ENSMUSG00000028646,ENSMUSG00000057614,ENSMUSG00000029128,ENSMUSG00000029518,ENSMUSG00000029388,ENSMUSG00000029430,ENSMUSG00000052738,ENSMUSG00000079477,ENSMUSG00000061838,ENSMUSG00000030222,ENSMUSG00000030265,ENSMUSG00000038387,ENSMUSG00000055723,ENSMUSG00000025499,ENSMUSG00000048076,…
GO:MF	small molecule binding	GO:0036094	2.67914e-05	4.572	2584	2464	386	21091	ENSMUSG00000001143,ENSMUSG00000037351,ENSMUSG00000025980,ENSMUSG00000046994,ENSMUSG00000026027,ENSMUSG00000026003,ENSMUSG00000026172,ENSMUSG00000026202,ENSMUSG00000026276,ENSMUSG00000026281,ENSMUSG00000009907,ENSMUSG00000001674,ENSMUSG00000026341,ENSMUSG00000026356,ENSMUSG00000016526,ENSMUSG00000026433,ENSMUSG00000042046,ENSMUSG00000026429,ENSMUSG00000026426,ENSMUSG00000026473,ENSMUSG00000026600,…
GO:MF	tRNA binding	GO:0000049	5.81043e-05	4.23579	65	2464	24	21091	ENSMUSG00000048495,ENSMUSG00000053286,ENSMUSG00000027430,ENSMUSG00000068739,ENSMUSG00000004127,ENSMUSG00000035601,ENSMUSG00000028889,ENSMUSG00000029614,ENSMUSG00000029624,ENSMUSG00000013736,ENSMUSG00000038888,ENSMUSG00000063179,ENSMUSG00000001909,ENSMUSG00000031948,ENSMUSG00000006732,ENSMUSG00000040354,ENSMUSG00000020956,ENSMUSG00000079036,ENSMUSG00000021420,ENSMUSG00000021595,ENSMUSG00000022031,…
GO:MF	ubiquitin-like protein ligase binding	GO:0044389	0.000104715	3.97999	330	2464	71	21091	ENSMUSG00000025980,ENSMUSG00000026029,ENSMUSG00000026203,ENSMUSG00000026278,ENSMUSG00000026429,ENSMUSG00000014226,ENSMUSG00000026577,ENSMUSG00000026972,ENSMUSG00000026965,ENSMUSG00000064289,ENSMUSG00000027164,ENSMUSG00000068290,ENSMUSG00000032715,ENSMUSG00000027602,ENSMUSG00000027496,ENSMUSG00000044167,ENSMUSG00000036580,ENSMUSG00000028049,ENSMUSG00000038393,ENSMUSG00000005034,ENSMUSG00000028309,…
GO:MF	ribonucleoprotein complex binding	GO:0043021	0.000138652	3.85807	149	2464	40	21091	ENSMUSG00000025920,ENSMUSG00000025971,ENSMUSG00000026019,ENSMUSG00000090553,ENSMUSG00000026667,ENSMUSG00000026516,ENSMUSG00000026887,ENSMUSG00000062997,ENSMUSG00000027404,ENSMUSG00000008333,ENSMUSG00000039001,ENSMUSG00000002455,ENSMUSG00000053317,ENSMUSG00000060288,ENSMUSG00000029208,ENSMUSG00000036323,ENSMUSG00000030082,ENSMUSG00000030189,ENSMUSG00000030505,ENSMUSG00000030738,ENSMUSG00000042502,…
GO:MF	anion binding	GO:0043168	0.000141154	3.85031	2484	2464	368	21091	ENSMUSG00000037351,ENSMUSG00000025980,ENSMUSG00000046994,ENSMUSG00000026027,ENSMUSG00000026003,ENSMUSG00000026000,ENSMUSG00000026172,ENSMUSG00000026202,ENSMUSG00000026276,ENSMUSG00000026281,ENSMUSG00000009907,ENSMUSG00000001674,ENSMUSG00000026341,ENSMUSG00000026356,ENSMUSG00000016526,ENSMUSG00000026433,ENSMUSG00000042046,ENSMUSG00000026429,ENSMUSG00000026426,ENSMUSG00000041801,ENSMUSG00000056220,…
GO:MF	GTPase activity	GO:0003924	0.000216188	3.66517	311	2464	67	21091	ENSMUSG00000026202,ENSMUSG00000026276,ENSMUSG00000026433,ENSMUSG00000036752,ENSMUSG00000026878,ENSMUSG00000017144,ENSMUSG00000027519,ENSMUSG00000068798,ENSMUSG00000000001,ENSMUSG00000068523,ENSMUSG00000092345,ENSMUSG00000038607,ENSMUSG00000003411,ENSMUSG00000028646,ENSMUSG00000028848,ENSMUSG00000006699,ENSMUSG00000057614,ENSMUSG00000029128,ENSMUSG00000029208,ENSMUSG00000058013,ENSMUSG00000029518,…
GO:MF	ion binding	GO:0043167	0.000361597	3.44178	5944	2464	797	21091	ENSMUSG00000026155,ENSMUSG00000026134,ENSMUSG00000001143,ENSMUSG00000061518,ENSMUSG00000037351,ENSMUSG00000100679,ENSMUSG00000025980,ENSMUSG00000046994,ENSMUSG00000048495,ENSMUSG00000026027,ENSMUSG00000027520,ENSMUSG00000026003,ENSMUSG00000026000,ENSMUSG00000046330,ENSMUSG00000026172,ENSMUSG00000026202,ENSMUSG00000026234,ENSMUSG00000026269,ENSMUSG00000026276,ENSMUSG00000026281,ENSMUSG00000026283,…
GO:MF	ubiquitin protein ligase binding	GO:0031625	0.000518659	3.28512	312	2464	66	21091	ENSMUSG00000025980,ENSMUSG00000026029,ENSMUSG00000026203,ENSMUSG00000026278,ENSMUSG00000026429,ENSMUSG00000014226,ENSMUSG00000026577,ENSMUSG00000026972,ENSMUSG00000026965,ENSMUSG00000064289,ENSMUSG00000027164,ENSMUSG00000032715,ENSMUSG00000027602,ENSMUSG00000027496,ENSMUSG00000044167,ENSMUSG00000036580,ENSMUSG00000028049,ENSMUSG00000038393,ENSMUSG00000005034,ENSMUSG00000028309,ENSMUSG00000028530,…
GO:MF	single-stranded DNA binding	GO:0003697	0.000583472	3.23398	113	2464	32	21091	ENSMUSG00000026107,ENSMUSG00000026234,ENSMUSG00000026374,ENSMUSG00000052406,ENSMUSG00000026999,ENSMUSG00000027201,ENSMUSG00000028639,ENSMUSG00000012483,ENSMUSG00000029911,ENSMUSG00000004980,ENSMUSG00000051695,ENSMUSG00000030346,ENSMUSG00000030189,ENSMUSG00000039396,ENSMUSG00000005410,ENSMUSG00000033430,ENSMUSG00000056820,ENSMUSG00000032498,ENSMUSG00000037601,ENSMUSG00000021177,ENSMUSG00000035958,…
GO:MF	electron transfer activity	GO:0009055	0.00068065	3.16708	73	2464	24	21091	ENSMUSG00000061518,ENSMUSG00000018196,ENSMUSG00000058076,ENSMUSG00000028843,ENSMUSG00000041697,ENSMUSG00000029632,ENSMUSG00000000811,ENSMUSG00000030861,ENSMUSG00000031068,ENSMUSG00000031781,ENSMUSG00000031924,ENSMUSG00000031818,ENSMUSG00000032051,ENSMUSG00000032314,ENSMUSG00000032330,ENSMUSG00000020163,ENSMUSG00000020022,ENSMUSG00000042148,ENSMUSG00000021102,ENSMUSG00000038462,ENSMUSG00000017778,…
GO:MF	ribonucleotide binding	GO:0032553	0.00130056	2.88587	1983	2464	296	21091	ENSMUSG00000037351,ENSMUSG00000025980,ENSMUSG00000046994,ENSMUSG00000026027,ENSMUSG00000026003,ENSMUSG00000026172,ENSMUSG00000026202,ENSMUSG00000026276,ENSMUSG00000026281,ENSMUSG00000009907,ENSMUSG00000001674,ENSMUSG00000026341,ENSMUSG00000026356,ENSMUSG00000016526,ENSMUSG00000026433,ENSMUSG00000042046,ENSMUSG00000026429,ENSMUSG00000026426,ENSMUSG00000026473,ENSMUSG00000026600,ENSMUSG00000060519,…
GO:MF	purine nucleotide binding	GO:0017076	0.00152034	2.81806	1979	2464	295	21091	ENSMUSG00000037351,ENSMUSG00000025980,ENSMUSG00000046994,ENSMUSG00000026027,ENSMUSG00000026003,ENSMUSG00000026172,ENSMUSG00000026202,ENSMUSG00000026276,ENSMUSG00000026281,ENSMUSG00000009907,ENSMUSG00000001674,ENSMUSG00000026341,ENSMUSG00000026356,ENSMUSG00000016526,ENSMUSG00000026433,ENSMUSG00000042046,ENSMUSG00000026429,ENSMUSG00000026426,ENSMUSG00000026473,ENSMUSG00000026600,ENSMUSG00000060519,…
GO:MF	purine ribonucleotide binding	GO:0032555	0.00160828	2.79364	1965	2464	293	21091	ENSMUSG00000037351,ENSMUSG00000025980,ENSMUSG00000046994,ENSMUSG00000026027,ENSMUSG00000026003,ENSMUSG00000026172,ENSMUSG00000026202,ENSMUSG00000026276,ENSMUSG00000026281,ENSMUSG00000009907,ENSMUSG00000001674,ENSMUSG00000026341,ENSMUSG00000026356,ENSMUSG00000016526,ENSMUSG00000026433,ENSMUSG00000042046,ENSMUSG00000026429,ENSMUSG00000026426,ENSMUSG00000026473,ENSMUSG00000026600,ENSMUSG00000060519,…
GO:MF	ligase activity	GO:0016874	0.00318949	2.49628	173	2464	41	21091	ENSMUSG00000099913,ENSMUSG00000026095,ENSMUSG00000046994,ENSMUSG00000026356,ENSMUSG00000026473,ENSMUSG00000015961,ENSMUSG00000076441,ENSMUSG00000018770,ENSMUSG00000057147,ENSMUSG00000027610,ENSMUSG00000016252,ENSMUSG00000000563,ENSMUSG00000068739,ENSMUSG00000028124,ENSMUSG00000028633,ENSMUSG00000029028,ENSMUSG00000029223,ENSMUSG00000029247,ENSMUSG00000050856,ENSMUSG00000029482,ENSMUSG00000052738,…
GO:MF	translation initiation factor binding	GO:0031369	0.00354729	2.4501	37	2464	15	21091	ENSMUSG00000027170,ENSMUSG00000074656,ENSMUSG00000028081,ENSMUSG00000028156,ENSMUSG00000051675,ENSMUSG00000056076,ENSMUSG00000031029,ENSMUSG00000030738,ENSMUSG00000031490,ENSMUSG00000032078,ENSMUSG00000032475,ENSMUSG00000025290,ENSMUSG00000022400,ENSMUSG00000024258,ENSMUSG00000071662
GO:MF	nucleoside-triphosphatase activity	GO:0017111	0.00490922	2.30899	823	2464	137	21091	ENSMUSG00000026172,ENSMUSG00000026202,ENSMUSG00000026276,ENSMUSG00000009907,ENSMUSG00000001674,ENSMUSG00000026433,ENSMUSG00000060519,ENSMUSG00000026516,ENSMUSG00000036752,ENSMUSG00000009563,ENSMUSG00000026878,ENSMUSG00000017144,ENSMUSG00000027115,ENSMUSG00000047459,ENSMUSG00000017999,ENSMUSG00000039501,ENSMUSG00000027519,ENSMUSG00000016252,ENSMUSG00000027805,ENSMUSG00000027905,ENSMUSG00000068798,…
GO:MF	purine ribonucleoside triphosphate binding	GO:0035639	0.00692374	2.15966	1885	2464	278	21091	ENSMUSG00000037351,ENSMUSG00000025980,ENSMUSG00000046994,ENSMUSG00000026027,ENSMUSG00000026172,ENSMUSG00000026202,ENSMUSG00000026276,ENSMUSG00000026281,ENSMUSG00000009907,ENSMUSG00000001674,ENSMUSG00000026341,ENSMUSG00000026356,ENSMUSG00000016526,ENSMUSG00000026433,ENSMUSG00000042046,ENSMUSG00000026429,ENSMUSG00000026426,ENSMUSG00000026473,ENSMUSG00000060519,ENSMUSG00000026584,ENSMUSG00000026667,…
GO:MF	carbohydrate derivative binding	GO:0097367	0.0070189	2.15373	2296	2464	331	21091	ENSMUSG00000025779,ENSMUSG00000037351,ENSMUSG00000025980,ENSMUSG00000046994,ENSMUSG00000026027,ENSMUSG00000026003,ENSMUSG00000026172,ENSMUSG00000026202,ENSMUSG00000026249,ENSMUSG00000026276,ENSMUSG00000026281,ENSMUSG00000009907,ENSMUSG00000001674,ENSMUSG00000026341,ENSMUSG00000026356,ENSMUSG00000016526,ENSMUSG00000026433,ENSMUSG00000042046,ENSMUSG00000026429,ENSMUSG00000026426,ENSMUSG00000026473,…
GO:MF	pyrophosphatase activity	GO:0016462	0.0073751	2.13223	873	2464	143	21091	ENSMUSG00000026172,ENSMUSG00000026202,ENSMUSG00000026276,ENSMUSG00000009907,ENSMUSG00000001674,ENSMUSG00000026433,ENSMUSG00000060519,ENSMUSG00000026516,ENSMUSG00000036752,ENSMUSG00000009563,ENSMUSG00000026878,ENSMUSG00000017144,ENSMUSG00000027115,ENSMUSG00000047459,ENSMUSG00000017999,ENSMUSG00000039501,ENSMUSG00000027519,ENSMUSG00000016252,ENSMUSG00000027805,ENSMUSG00000027905,ENSMUSG00000068798,…
GO:MF	S-adenosylmethionine-dependent methyltransferase activity	GO:0008757	0.00739572	2.13102	155	2464	37	21091	ENSMUSG00000025956,ENSMUSG00000026439,ENSMUSG00000053286,ENSMUSG00000026492,ENSMUSG00000026603,ENSMUSG00000051730,ENSMUSG00000037376,ENSMUSG00000027589,ENSMUSG00000049300,ENSMUSG00000028114,ENSMUSG00000004127,ENSMUSG00000035601,ENSMUSG00000028331,ENSMUSG00000039662,ENSMUSG00000041733,ENSMUSG00000029726,ENSMUSG00000029557,ENSMUSG00000030505,ENSMUSG00000030619,ENSMUSG00000030763,ENSMUSG00000001909,…
GO:MF	RNA polymerase activity	GO:0097747	0.00857842	2.06659	35	2464	14	21091	ENSMUSG00000027427,ENSMUSG00000038628,ENSMUSG00000025532,ENSMUSG00000029642,ENSMUSG00000049553,ENSMUSG00000019738,ENSMUSG00000038489,ENSMUSG00000032199,ENSMUSG00000004667,ENSMUSG00000042167,ENSMUSG00000033020,ENSMUSG00000021018,ENSMUSG00000024258,ENSMUSG00000071662
GO:MF	5'-3' RNA polymerase activity	GO:0034062	0.00857842	2.06659	35	2464	14	21091	ENSMUSG00000027427,ENSMUSG00000038628,ENSMUSG00000025532,ENSMUSG00000029642,ENSMUSG00000049553,ENSMUSG00000019738,ENSMUSG00000038489,ENSMUSG00000032199,ENSMUSG00000004667,ENSMUSG00000042167,ENSMUSG00000033020,ENSMUSG00000021018,ENSMUSG00000024258,ENSMUSG00000071662
GO:MF	hydrolase activity, acting on acid anhydrides, in phosphorus-containing anhydrides	GO:0016818	0.00880392	2.05532	876	2464	143	21091	ENSMUSG00000026172,ENSMUSG00000026202,ENSMUSG00000026276,ENSMUSG00000009907,ENSMUSG00000001674,ENSMUSG00000026433,ENSMUSG00000060519,ENSMUSG00000026516,ENSMUSG00000036752,ENSMUSG00000009563,ENSMUSG00000026878,ENSMUSG00000017144,ENSMUSG00000027115,ENSMUSG00000047459,ENSMUSG00000017999,ENSMUSG00000039501,ENSMUSG00000027519,ENSMUSG00000016252,ENSMUSG00000027805,ENSMUSG00000027905,ENSMUSG00000068798,…
GO:MF	hydrolase activity, acting on acid anhydrides	GO:0016817	0.00880392	2.05532	876	2464	143	21091	ENSMUSG00000026172,ENSMUSG00000026202,ENSMUSG00000026276,ENSMUSG00000009907,ENSMUSG00000001674,ENSMUSG00000026433,ENSMUSG00000060519,ENSMUSG00000026516,ENSMUSG00000036752,ENSMUSG00000009563,ENSMUSG00000026878,ENSMUSG00000017144,ENSMUSG00000027115,ENSMUSG00000047459,ENSMUSG00000017999,ENSMUSG00000039501,ENSMUSG00000027519,ENSMUSG00000016252,ENSMUSG00000027805,ENSMUSG00000027905,ENSMUSG00000068798,…
GO:MF	rRNA binding	GO:0019843	0.00907259	2.04227	68	2464	21	21091	ENSMUSG00000061024,ENSMUSG00000025962,ENSMUSG00000046330,ENSMUSG00000026234,ENSMUSG00000079043,ENSMUSG00000028187,ENSMUSG00000016833,ENSMUSG00000029614,ENSMUSG00000034211,ENSMUSG00000016503,ENSMUSG00000030744,ENSMUSG00000090862,ENSMUSG00000004100,ENSMUSG00000032399,ENSMUSG00000057113,ENSMUSG00000020832,ENSMUSG00000022313,ENSMUSG00000003970,ENSMUSG00000039680,ENSMUSG00000116930,ENSMUSG00000062456
GO:MF	acyl-CoA dehydrogenase activity	GO:0003995	0.0122077	1.91337	10	2464	7	21091	ENSMUSG00000026003,ENSMUSG00000027332,ENSMUSG00000027710,ENSMUSG00000062908,ENSMUSG00000030861,ENSMUSG00000003809,ENSMUSG00000018574
GO:MF	2-oxoglutarate-dependent dioxygenase activity	GO:0016706	0.0126378	1.89833	45	2464	16	21091	ENSMUSG00000048495,ENSMUSG00000098789,ENSMUSG00000044339,ENSMUSG00000004846,ENSMUSG00000033009,ENSMUSG00000031987,ENSMUSG00000032374,ENSMUSG00000019916,ENSMUSG00000018906,ENSMUSG00000042650,ENSMUSG00000025130,ENSMUSG00000035105,ENSMUSG00000046791,ENSMUSG00000079036,ENSMUSG00000022724,ENSMUSG00000036450
GO:MF	structural molecule activity	GO:0005198	0.014065	1.85186	611	2464	105	21091	ENSMUSG00000046330,ENSMUSG00000026202,ENSMUSG00000026208,ENSMUSG00000026341,ENSMUSG00000006005,ENSMUSG00000008475,ENSMUSG00000026478,ENSMUSG00000036850,ENSMUSG00000036752,ENSMUSG00000035772,ENSMUSG00000062997,ENSMUSG00000026999,ENSMUSG00000027374,ENSMUSG00000039001,ENSMUSG00000028081,ENSMUSG00000062006,ENSMUSG00000028495,ENSMUSG00000047675,ENSMUSG00000028861,ENSMUSG00000041936,ENSMUSG00000034826,…
GO:MF	DNA-directed 5'-3' RNA polymerase activity	GO:0003899	0.0206925	1.68419	33	2464	13	21091	ENSMUSG00000027427,ENSMUSG00000038628,ENSMUSG00000025532,ENSMUSG00000029642,ENSMUSG00000049553,ENSMUSG00000019738,ENSMUSG00000038489,ENSMUSG00000032199,ENSMUSG00000004667,ENSMUSG00000033020,ENSMUSG00000021018,ENSMUSG00000024258,ENSMUSG00000071662
GO:MF	methyltransferase activity	GO:0008168	0.0291275	1.5357	214	2464	45	21091	ENSMUSG00000025956,ENSMUSG00000026439,ENSMUSG00000053286,ENSMUSG00000026694,ENSMUSG00000026492,ENSMUSG00000026603,ENSMUSG00000051730,ENSMUSG00000027349,ENSMUSG00000037376,ENSMUSG00000027384,ENSMUSG00000027589,ENSMUSG00000049300,ENSMUSG00000028114,ENSMUSG00000004127,ENSMUSG00000035601,ENSMUSG00000028331,ENSMUSG00000039662,ENSMUSG00000041733,ENSMUSG00000029726,ENSMUSG00000029557,ENSMUSG00000030505,…
GO:MF	hydrolase activity, acting on ester bonds	GO:0016788	0.0349124	1.45702	747	2464	122	21091	ENSMUSG00000117310,ENSMUSG00000041426,ENSMUSG00000026248,ENSMUSG00000047067,ENSMUSG00000026374,ENSMUSG00000056220,ENSMUSG00000014980,ENSMUSG00000026659,ENSMUSG00000039748,ENSMUSG00000026617,ENSMUSG00000026632,ENSMUSG00000052406,ENSMUSG00000053746,ENSMUSG00000027001,ENSMUSG00000033852,ENSMUSG00000027346,ENSMUSG00000027430,ENSMUSG00000027433,ENSMUSG00000033096,ENSMUSG00000016933,ENSMUSG00000006800,…
GO:BP	cellular metabolic process	GO:0044237	5.51468e-76	75.2585	10372	2484	1645	21354	ENSMUSG00000061024,ENSMUSG00000026154,ENSMUSG00000117310,ENSMUSG00000026134,ENSMUSG00000109510,ENSMUSG00000061518,ENSMUSG00000026078,ENSMUSG00000003135,ENSMUSG00000066877,ENSMUSG00000025995,ENSMUSG00000026107,ENSMUSG00000041426,ENSMUSG00000100679,ENSMUSG00000099913,ENSMUSG00000026095,ENSMUSG00000041303,ENSMUSG00000025980,ENSMUSG00000046994,ENSMUSG00000048495,ENSMUSG00000026035,ENSMUSG00000026032,…
GO:BP	metabolic process	GO:0008152	1.60395e-56	55.7948	11726	2484	1738	21354	ENSMUSG00000061024,ENSMUSG00000025920,ENSMUSG00000025779,ENSMUSG00000026154,ENSMUSG00000117310,ENSMUSG00000026134,ENSMUSG00000109510,ENSMUSG00000061518,ENSMUSG00000026078,ENSMUSG00000003135,ENSMUSG00000066877,ENSMUSG00000025995,ENSMUSG00000026107,ENSMUSG00000041426,ENSMUSG00000100679,ENSMUSG00000099913,ENSMUSG00000026095,ENSMUSG00000041303,ENSMUSG00000025980,ENSMUSG00000046994,ENSMUSG00000048495,…
USG00000037071	ENSMUSG00000091471	ENSMUSG00000036450	ENSMUSG00000025208	ENSMUSG00000025209	ENSMUSG00000025034	ENSMUSG00000025049	ENSMUSG00000053617	ENSMUSG00000042694	ENSMUSG00000025066	ENSMUSG00000025024
GO:BP	primary metabolic process	GO:0044238	1.78584e-53	52.7482	10280	2484	1566	21354	ENSMUSG00000061024,ENSMUSG00000117310,ENSMUSG00000026134,ENSMUSG00000109510,ENSMUSG00000026078,ENSMUSG00000003135,ENSMUSG00000066877,ENSMUSG00000025995,ENSMUSG00000026107,ENSMUSG00000041426,ENSMUSG00000100679,ENSMUSG00000099913,ENSMUSG00000026095,ENSMUSG00000041303,ENSMUSG00000025980,ENSMUSG00000046994,ENSMUSG00000048495,ENSMUSG00000026035,ENSMUSG00000026029,ENSMUSG00000026027,ENSMUSG00000026019,…
GO:BP	nitrogen compound metabolic process	GO:0006807	1.57181e-49	48.8036	9696	2484	1485	21354	ENSMUSG00000061024,ENSMUSG00000117310,ENSMUSG00000026134,ENSMUSG00000109510,ENSMUSG00000026078,ENSMUSG00000003135,ENSMUSG00000066877,ENSMUSG00000025995,ENSMUSG00000026107,ENSMUSG00000041426,ENSMUSG00000100679,ENSMUSG00000099913,ENSMUSG00000026095,ENSMUSG00000041303,ENSMUSG00000025980,ENSMUSG00000046994,ENSMUSG00000048495,ENSMUSG00000026035,ENSMUSG00000026029,ENSMUSG00000026027,ENSMUSG00000026019,…
GO:BP	organic substance metabolic process	GO:0071704	2.11672e-45	44.6743	11161	2484	1638	21354	ENSMUSG00000061024,ENSMUSG00000025920,ENSMUSG00000025779,ENSMUSG00000117310,ENSMUSG00000026134,ENSMUSG00000109510,ENSMUSG00000026078,ENSMUSG00000003135,ENSMUSG00000066877,ENSMUSG00000025995,ENSMUSG00000026107,ENSMUSG00000041426,ENSMUSG00000100679,ENSMUSG00000099913,ENSMUSG00000026095,ENSMUSG00000041303,ENSMUSG00000025980,ENSMUSG00000046994,ENSMUSG00000048495,ENSMUSG00000026035,ENSMUSG00000026029,…
GO:BP	organonitrogen compound metabolic process	GO:1901564	3.97474e-36	35.4007	6318	2484	1023	21354	ENSMUSG00000117310,ENSMUSG00000026078,ENSMUSG00000003135,ENSMUSG00000066877,ENSMUSG00000041426,ENSMUSG00000100679,ENSMUSG00000099913,ENSMUSG00000026095,ENSMUSG00000025980,ENSMUSG00000046994,ENSMUSG00000048495,ENSMUSG00000026035,ENSMUSG00000026029,ENSMUSG00000026027,ENSMUSG00000025962,ENSMUSG00000025956,ENSMUSG00000070871,ENSMUSG00000046330,ENSMUSG00000026203,ENSMUSG00000026248,ENSMUSG00000026249,…
GO:BP	RNA processing	GO:0006396	3.27074e-33	32.4854	888	2484	237	21354	ENSMUSG00000061024,ENSMUSG00000025995,ENSMUSG00000100679,ENSMUSG00000048495,ENSMUSG00000026035,ENSMUSG00000026019,ENSMUSG00000079470,ENSMUSG00000026248,ENSMUSG00000026234,ENSMUSG00000026377,ENSMUSG00000001674,ENSMUSG00000090553,ENSMUSG00000053286,ENSMUSG00000014980,ENSMUSG00000078184,ENSMUSG00000026492,ENSMUSG00000026516,ENSMUSG00000001305,ENSMUSG00000052406,ENSMUSG00000026851,ENSMUSG00000009555,…
GO:BP	cellular component organization or biogenesis	GO:0071840	9.61957e-33	32.0168	6283	2484	1005	21354	ENSMUSG00000061024,ENSMUSG00000025920,ENSMUSG00000025933,ENSMUSG00000026155,ENSMUSG00000026154,ENSMUSG00000001143,ENSMUSG00000026112,ENSMUSG00000026078,ENSMUSG00000066877,ENSMUSG00000025995,ENSMUSG00000100679,ENSMUSG00000025980,ENSMUSG00000025971,ENSMUSG00000026039,ENSMUSG00000026032,ENSMUSG00000026027,ENSMUSG00000038079,ENSMUSG00000026019,ENSMUSG00000025962,ENSMUSG00000026172,ENSMUSG00000026202,…
GO:BP	cellular nitrogen compound metabolic process	GO:0034641	1.21358e-32	31.9159	6239	2484	999	21354	ENSMUSG00000061024,ENSMUSG00000026134,ENSMUSG00000109510,ENSMUSG00000003135,ENSMUSG00000066877,ENSMUSG00000025995,ENSMUSG00000026107,ENSMUSG00000100679,ENSMUSG00000041303,ENSMUSG00000025980,ENSMUSG00000046994,ENSMUSG00000048495,ENSMUSG00000026035,ENSMUSG00000026019,ENSMUSG00000025962,ENSMUSG00000046330,ENSMUSG00000026162,ENSMUSG00000079470,ENSMUSG00000026248,ENSMUSG00000045658,ENSMUSG00000026234,…
[truncated: 1,192 more rows]

## Sheet: File_4
source	term_name	term_id	adjusted_p_value	negative_log10_of_adjusted_p_value	term_size	query_size	intersection_size	effective_domain_size	intersections
[truncated: 19 more rows]

## Sheet: File_5
source	term_name	term_id	adjusted_p_value	negative_log10_of_adjusted_p_value	term_size	query_size	intersection_size	effective_domain_size	intersections
[truncated: 857 more rows]

## Sheet: File_6
source	term_name	term_id	adjusted_p_value	negative_log10_of_adjusted_p_value	term_size	query_size	intersection_size	effective_domain_size	intersections
[truncated: 126 more rows]

[truncated: 1 more sheets: File_7]
