# Supplementary material for: Allele-specific differential regulation of monoallelically expressed autosomal genes in the cardiac lineage
Source: Nat Commun. 2022 Oct 10;13:5984. doi: 10.1038/s41467-022-33722-x (PMC9550772; doi:10.1038/s41467-022-33722-x)
Supplement: Supplementary file 6 — Supplementary Data 4 [file 41467_2022_33722_MOESM6_ESM.xlsx]

## Sheet: Instructions
This file contains the results of deterministic monoallelic gene sets and their correlation to SysMyo muscle data referred to in the main text.
File_1: CPC Pat-mono SysMyo muscle data
File_2: CPC Mat-mono SysMyo muscle data
File_3: CSC Pat-mono SysMyo muscle data
File_4: CSC Mat-mono SysMyo muscle data
File_5: CSC & CPC Mat-mono common SysMyo muscle data
File_6: CSC & CPC Pat-mono common SysMyo muscle data

## Sheet: File_1
Term	P-value	Adjusted P-value	Odds Ratio	Combined Score	Genes
MGS1055 Murine C2C12 myotube 48h diff v 0h diff GSE11415 up	0.012922	0.999995	2.3946	10.4137	KIF9;DOK3;ATP8B3;ARSJ;SERPINB6C;OMD;PTCH2;GDPD3;CYB561D1;BCAS1
MGS118 Murine diaphragm v hindlimb PMID 14681298 up	0.0399783	0.999995	4.31548	13.8933	C3;SLPI;UPK3B
MGS186 Murine quad v tibialis anterior PMID 16288871 down	0.0470042	0.999995	6.61022	20.2109	CFD;PCK1
MGS688 Murine age2mo gastroc mdx and Cmah KO v mdx GSE16438 down	0.0791487	0.999995	4.72061	11.9735	NAIP5;ATXN7L2
MGS1196 Murine age2mo heart atria COUP TFII KO v control GSE46496 down	0.115044	0.999995	1.68863	3.65157	SLC23A3;AI661453;CKMT1;CLDN15;MRVI1;RHPN2;RPP25;UPK3B
MGS905 Murine age6wk heart DominantNegative Mitochond Ca2 Uniporter v WT GSE62049 up	0.116157	0.999995	3.67083	7.90262	SOAT2;TCHHL1
MGS625 Human old quad type2 diabetes v healthy GSE19420 up	0.164209	0.999995	6.60068	11.9249	BEST2
MGS911 Murine age72wk heart apoE deficient ranolazine treated 2mo v untreated GSE25767 up	0.166996	0.999995	2.87208	5.14041	SBK1;USP2
MGS1017 Murine C2C12 myotube 24h diff v 0h diff GSE11415 up	0.168079	0.999995	1.91671	3.41811	TTC25;ATP8B3;MYH7;FERMT3
MGS187 Murine prim myoblast muscle injury 12h v uninjured GSE38870 up	0.176682	0.999995	1.38092	2.39369	TGM1;TTC25;GM16201;DIRAS1;VWA3A;N4BP3;ACAD10;PHYHIP;CLCN2;PRAM1;TPRN;MYH7
MGS719 Murine age10wk left ventricle male Emd KO v WT GSE6399 up	0.18883	0.999995	5.50028	9.16846	MYH7
MGS646 Human skel musc age60to80y v age20to30y GSE47881 down	0.246086	0.999995	1.36395	1.91236	NLRP12;CYSRT1;RTN4RL1;GNAT1;HAP1;UTF1;TOMM40L;TPRN
MGS921 Murine age7wk DNA electroporation v WT GSE6686 up	0.249159	0.999995	1.39439	1.93774	ERO1LB;FES;PNLDC1;CREM;CD200;TPRN;KLF1
MGS1260 Murine heart hAT1E overexpr v WT GSE8771 down	0.260603	0.999995	1.57322	2.1156	LAMB3;USP2;ADAM11;2010001K21RIK
MGS1358 Murine male age12wk tib anterior day21 post glycerol injection v day0 GSE45577 down	0.260603	0.999995	1.57322	2.1156	IGFALS;1700001O22RIK;LY6G6E;PGM2L1
MGS499 Human male quad oesophegal gastric or pancreatic cancer v cancer free postoperative GSE34111 up	0.266757	0.999995	1.32933	1.7566	CPNE9;ACAN;PCP4L1;FAM24A;BICDL2;TSSK4;DLGAP3;ISM2
MGS1185 Murine age10wk gastroc PGC1a KO v WT GSE52550 up	0.273664	0.999995	1.53647	1.99105	TPH1;PCP4L1;MAPT;1700001O22RIK
MGS190 Murine prim myoblast muscle injury 48h v uninjured GSE38870 down	0.280284	0.999995	3.29949	4.19679	GPR155
MGS784 Murine age14wk heart left coronary artery ligation v sham E-MEXP-2446 down	0.301491	0.999995	2.99938	3.5963	LAMB3
MGS61 Human skel muscle dysf v ctl PMID 12471055 down	0.322075	0.999995	2.74929	3.11487	MYH7
MGS1063 Murine C2C12 myotube OverExp miR378 6d diff BMP2 induction osteogenic diff v WT GSE51883 up	0.353622	0.999995	1.3475	1.40076	SLPI;OMD;GLT8D2;SP7
MGS1443 Murine quad age11to12mo v age2to3mo GSE33931 up	0.361443	0.999995	2.35629	2.39789	ZC3H6
MGS97 Murine EDL kyBackground v WildType PMID 15036332 up	0.361443	0.999995	2.35629	2.39789	CFD
MGS936 Murine age8wk gastroc mdx PBS treated v WT GSE7863 down	0.364458	0.999995	1.41451	1.42772	CSNK2B;TUBGCP6;MAPT
MGS1084 Murine C2C12 myotube 96h diff v 0h undiff GSE11415 down	0.372161	0.999995	1.26006	1.24548	SLC23A3;ADCY9;ATP8B3;OLFR71;CLCN2
MGS1286 Murine heart Apelin KO aortic banding v sham GSE7781 down	0.378021	0.999995	1.25045	1.21645	ADAMTS16;ABCA2;EPGN;PCP4L1;ADAM11
MGS1449 Murine quad age20wk high fat diet v low fat diet GSE17576 up	0.380262	0.999995	2.19909	2.12629	CHRNA2
MGS88 Murine 16week gastrocnemius mdx v ctl PMID 12133862 down	0.380262	0.999995	2.19909	2.12629	USP2
MGS1071 Murine C2C12 myotube 6d diff v 3d diff GSE51883 up	0.394936	0.999995	1.17308	1.08983	ADAMTS16;SLC44A4;LAMB3;SERPINB6C;NTN5;ENO2;SERPINB7
MGS876 Murine age40wk heart abdominal aortic constriction 6mo ranolazine treated 2mo v control GSE25766 down	0.396292	0.999995	1.14296	1.05793	CFD;C3;ALDH3A1;SLPI;ITPK1;H2-OA;PCK1;UPK3B;FERMT3
MGS540 Human mixed muscles inclusion body myositis v normal GSE39454 down	0.398528	0.999995	2.06154	1.89657	FAAH
MGS727 Murine age11wk heart female PPARalpha KO v WT GSE14395 up	0.398528	0.999995	2.06154	1.89657	BTNL9
MGS357 Human adult quad insulin resistant post hec v healthy GSE13070 up	0.411484	0.999995	1.17178	1.04052	CACNB1;MLIP;VAMP1;ATXN7L2;CYB561D1;AHDC1
MGS1194 Murine age2mo heart atria v centricles GSE46496 down	0.413823	0.999995	1.23358	1.08841	ADCY9;SBK1;MACROD1;MAPT
MGS103 Murine quad FOXO1 v ctl PMID 15272020 down	0.416257	0.999995	1.94018	1.70047	MYH7
MGS124 Human gastrocnemius v quad PMID 15962335 up	0.416257	0.999995	1.94018	1.70047	ADCY9
MGS671 Human vast lat inclusion body myopathy with Paget disease bone and frontotemporal dementia IBMPFD affected v unaffected GSE30806 up	0.416257	0.999995	1.94018	1.70047	PPFIA4
MGS554 Human mixed sex heart v many non muscle tissues GSE7307 down	0.425364	0.999995	1.40375	1.19994	MAPT;ANKS1B
MGS478 Human male age84y vast lat after 12wk exercise post 4h resistance training v pre training GSE28422 down	0.427066	0.999995	1.21082	1.03019	MACROD1;ATXN7L2;FANCG;ACSF2
MGS1167 Murine Pax3GFP primary myoblast age6wk v age1wk GSE15155 up	0.430555	0.999995	1.17009	0.986012	AI661453;KCNK6;SLPI;MRVI1;GBP2
MGS19 Murine hindlimb age7d mdx v ctl PMID 12874102 down	0.433463	0.999995	1.83229	1.5317	MMP9
MGS73 Human skel muscle inclusion body myositis v ctl PMID 12391344 up	0.43366	0.999995	1.19975	1.00239	ERBB3;FOLR2;RUNX3;MMP9
MGS1014 Murine C2C12 myotube 24h diff E1A dedifferentiation induction v control GSE28457 down	0.435999	0.999995	1.25278	1.03995	ERBB3;LAMB3;USP2
MGS811 Murine age1wk hindlimb PICs cells v satellite cells GSE40523 up	0.440232	0.999995	1.18888	0.975422	AI661453;CLEC1A;SERPINB6C;GLT8D2
MGS95 Murine soleus kyBackground v WildType PMID 15036332 up	0.450164	0.999995	1.73577	1.38539	C3
MGS672 Human vast lat inclusion body myopathy with Paget disease bone and frontotemporal dementia IBMPFD affected v unaffected GSE30806 down	0.450164	0.999995	1.73577	1.38539	XRRA1
MGS867 Murine age34wk heart angiotensin2 treated v control GSE29145 up	0.451515	0.999995	1.22172	0.971445	CYSRT1;ATP8B3;CBS
MGS953 Murine age8wk heart estrogen receptor alpha agonist 16 alpha LE2 treat 28d v WT GSE34807 up	0.466372	0.999995	1.64889	1.25773	MYH7
MGS1318 Murine left ventricle E9p5 v E8p5 GSE51483 down	0.48553	0.999995	1.11795	0.807735	RIMS3;TDRD12;DNMT3B;LPAR2
MGS686 Murine age2mo gastroc Cmah KO v WT GSE16438 down	0.487764	0.999995	1.09203	0.783998	KCNK6;NLRP12;ERO1LB;CYB561D1;SPATA2L
MGS1371 Murine male age12wk tib anterior post glycerol injection day21 v day3 GSE45577 up	0.489494	0.999995	1.15039	0.821818	SLC23A3;ZFP874B;ZFP709
MGS794 Murine age16wk gastr RIP140 ko v WT E-BAIR-13 down	0.491884	0.999995	1.1085	0.786492	ADCY9;RHPN2;MAPT;GPR155
MGS956 Murine age8wk heart female CaAkt overexpression v WT GSE63848 down	0.504324	0.999995	1.12413	0.769506	USP2;MACROD1;DNAJC28
MGS1252 Murine embryonic limb buds Pax7 expressing cells E17pt5 v E12pt5 GSE52192 down	0.504324	0.999995	1.12413	0.769506	SBK1;ERBB3;CRTAM
MGS691 Murine age2mo heart Cmah KO v WT GSE16438 up	0.510086	0.999995	1.06363	0.716012	CFD;ABCA2;SLPI;SLC4A2;PCK1
MGS738 Murine age12wk heart Desmin KO TNFa overexpression v control GSE56286 down	0.511655	0.999995	1.11144	0.74478	C3;PCK1;CD200
MGS522 Human male vast lat day4 after resistance exercise at days 2 and 3 v baseline day1 GSE45426 down	0.526143	0.999995	1.0869	0.697987	SH3RF3;LIM2;ZC3H6
MGS1245 Murine age7mo gastroc Myostatin KO v WT GSE15349 up	0.526576	0.999995	1.3738	0.881098	RHPN2
MGS834 Murine age24wk myocardium calorie restricted diet obese leptin def v WT GSE16790 down	0.535385	0.999995	1.04653	0.653841	MANBA;WIPF3;PI16;CD200
MGS439 Human left ventricle idiopathic cardiomyopathy v healthy GSE1145 up	0.540008	0.999995	1.11755	0.6886	OMD;GLT8D2
MGS1179 Murine age10d heart miR 1 2 KO v WT GSE7333 up	0.540008	0.999995	1.11755	0.6886	TOMM40L;MYH7
MGS799 Murine age16wk quad high fat diet v WT GSE8524 up	0.540391	0.999995	1.06342	0.654492	CHRNA2;PCP4L1;MYH7
MGS1072 Murine C2C12 myotube 6d diff v 3d diff GSE51883 down	0.540391	0.999995	1.06342	0.654492	ERBB3;PPFIA4;MYH7
MGS183 Murine quad and tibialis anterior age21d dysf v ctl PMID 16288871 up	0.554084	0.999995	1.26799	0.748669	MMP9
MGS1068 Murine C2C12 myotube OverExp miR378 6d diff v 3d diff GSE51883 down	0.561292	0.999995	1.03002	0.594853	ERBB3;PPFIA4;SMIM22
MGS115 Murine diaphragm age56d mdx v ctl PMID 14681298 down	0.563604	0.999995	0.993579	0.569722	CFD;C3;SLPI;PCK1;UPK3B;MYH7
MGS707 Murine age10wk heart Sirt1 overexpression v WT GSE33101 up	0.564027	0.999995	0.998651	0.57188	RTN4RL1;MLANA;ANGPTL3;RPP25;TCHHL1
MGS1278 Murine heart FASN underexpression v WT GSE49351 down	0.565286	0.999995	1.00633	0.574033	C3;WIPF3;USP2;DHDH
MGS42 Human skel muscle exercised ctl v insulin sensitivity PMID 15687108 up	0.579997	0.999995	1.1773	0.641311	NFKBIL1
MGS1043 Murine C2C12 myotube OverExp miR378 3d diff BMP2 induction osteogenic diff v WT GSE51883 up	0.588427	0.999995	0.976309	0.517739	LAMB3;OMD;GLT8D2;SP7
MGS1045 Murine C2C12 myotube OverExp miR378 3d diff v 0d diff GSE51883 up	0.589842	0.999995	0.969027	0.511551	ERBB3;MACROD1;GPR155;MYH7;SMIM22
MGS1297 Murine heart left ventricle CD1 congestive heart failure model v WT GSE17478 up	0.589842	0.999995	0.969027	0.511551	ACE;LAMB3;OMD;ENO2;RPP25
MGS861 Murine age32wk heart apoE deficient failing rosiglitazone treated v WT GSE28031 up	0.589843	0.999995	0.964816	0.509325	CFD;C3;BTNL9;CLDN15;MLANA;PCK1;GBP2
MGS1144 Murine EDL muscle myotonic dystrophy HSALR model v WT GSE24920 down	0.601318	0.999995	0.969133	0.492931	DHDH;1700001O22RIK;PGM2L1
MGS1119 Murine E13 tongue Smad4 mutant v WT GSE35357 up	0.605591	0.999995	0.950142	0.476544	ERBB3;USP2;MACROD1;N4BP3;FGFR4;PPFIA4
MGS1275 Murine heart FASN overexpression v WT GSE49351 up	0.616316	0.999995	0.941197	0.455535	CFD;PCK1;UPK3B;MYH7
MGS838 Murine age24wk myocardium genetically fat obese leptin def v WT GSE16790 down	0.620408	0.999995	0.941297	0.449355	WIPF3;USP2;CD200
MGS398 Human biceps male after 12wk resistance training 4h post acute exercise v unexercised GSE24235 down	0.622758	0.999995	0.95509	0.452328	BCAS1;SMIM22
MGS982 Murine age9wk heart angiotensin 2 treated 3days v WT GSE59437 down	0.626631	0.999995	0.932368	0.435787	PCP4L1;ANGPTL3;DNAJC28
MGS1488 Murine skel muscle high fat diet 5d v control GSE73036 down	0.630368	0.999995	0.941397	0.434409	CFD;NPR1
MGS755 Murine age12wk left ventricle atorvastatin treated v WT GSE23101 up	0.630368	0.999995	0.941397	0.434409	AI661453;CLCNKB
MGS74 Human skel muscle polymyositis v ctl PMID 12391344 up	0.632784	0.999995	0.923607	0.422667	ERBB3;RUNX3;MMP9
MGS1283 Murine heart pan PPAR agonist 6mgkg v untreated GSE31561 up	0.63776	0.999995	0.914862	0.411499	BTNL9;ZFHX2;ZC3H6;MYH7
MGS107 Murine diaphragm age7d mdx v ctl PMID 14681298 down	0.63839	0.999995	0.99866	0.448204	CFD
MGS1484 Murine skel muscle high fat diet 18wk v 12wk E-TABM-1039 down	0.649058	0.999995	0.969238	0.418937	CFD
MGS449 Human left ventricle viral cardiomyopathy v healthy GSE1145 up	0.652481	0.999995	0.902569	0.385373	OMD;HAPLN1
MGS1368 Murine male age12wk tib anterior post cardiotoxin injection day21 v day3 GSE45577 down	0.654135	0.999995	0.907876	0.385341	DENND1C;KCNK6;NAIP5;SLPI;GM20667;FES;DPPA3;FERMT3
MGS1376 Murine male age30w left ventricle induction endoplasmic reticulum stress response gene ATF6 v uninduced GSE8322 down	0.656687	0.999995	0.890139	0.374346	SBK1;GPR155;DNAJC28
MGS768 Murine age12wk quad high fat diet v WT GSE8524 down	0.656687	0.999995	0.890139	0.374346	C3;PCK1;PGM2L1
MGS161 Human juvenilie dermatomyositis v ctl PMID 11937576 up	0.659411	0.999995	0.941497	0.392047	GBP2
MGS1352 Murine male age12wk tib anterior day14 post cardiotoxin injection v day0 GSE45577 down	0.659411	0.999995	0.941497	0.392047	1700001O22RIK
MGS1005 Murine C2C12 myotube 144h diff v 0h diff GSE16992 up	0.663448	0.999995	0.883933	0.362682	CACNB1;USP2;GPR20;MYH7
MGS346 Human adult female vast lat old v young GSE25941 down	0.668434	0.999995	0.877994	0.353672	MACROD1;UPK3B;SLC6A3;PGM2L1
MGS1391 Murine muscle 2d post treatment TLR4 agonist Alum v control PBS treated GSE43373 up	0.66946	0.999995	0.915297	0.367294	USP2
MGS938 Murine age8wk gastroc mdx v WT GSE7863 down	0.66946	0.999995	0.915297	0.367294	GPR155
MGS1289 Murine heart deletion Df 11 17 on chrom 11 v WT GSE14802 up	0.673369	0.999995	0.872134	0.344896	CLEC1A;TRPV4;WIPF3;SPATA2L
MGS1276 Murine heart FASN overexpression v WT GSE49351 down	0.678253	0.999995	0.866352	0.336348	C3;WIPF3;USP2;GPR155
MGS1161 Murine PPARalphaKO age9to12wk heart oral dose fatty acid triolein v control GSE30495 up	0.679212	0.999995	0.890513	0.34447	BTNL9
MGS884 Murine age4wk TA hex 6 phosph dehydrogenase KO v WT GSE10347 down	0.679451	0.999995	0.859	0.331978	WIPF3;MACROD1;1700001O22RIK
MGS48 Human skel muscle DMD v ctl PMID 11121445 up	0.688677	0.999995	0.867034	0.323389	C3
MGS1112 Murine C2C12 myotube day16 prion infected v uninfected GSE44563 down	0.690406	0.999995	0.844229	0.312766	SERPINB6C;MRVI1;SERPINB7
MGS1325 Murine left ventricle E14p5 v newborn GSE51483 up	0.690406	0.999995	0.844229	0.312766	PROSER2;ENO2;MYH7
MGS501 Human male quad oesophegal gastric or pancreatic cancer v healthy GSE34111 up	0.6926	0.999995	0.849451	0.312006	CPNE9;XRRA1;GLYCTK;BICDL2
MGS1047 Murine C2C12 myotube 3d diff v 0d diff GSE51883 up	0.6926	0.999995	0.849451	0.312006	ERBB3;MACROD1;GPR155;MYH7
MGS1348 Murine male age10to12w heart v liver GSE9954 down	0.692626	0.999995	0.857012	0.314751	CBS;GLYCTK;CYP4V3;9130409I23RIK;PCK1
MGS129 Murine hindlimb mdx and mdx x utrophin v ctl PMID 12206806 up	0.693527	0.999995	0.833761	0.305127	CKMT1;FERMT3
MGS168 Rat hindlimb disuse atrophy v untreated PMID 12844509 down	0.693527	0.999995	0.833761	0.305127	CREM;MAPT
MGS1255 Murine gastroc 30months v 5months GSE11291 up	0.694283	0.999995	0.862067	0.314547	CFD;C3;MANBA;CLEC1A;RHPN2;GBP2
MGS1044 Murine C2C12 myotube OverExp miR378 3d diff BMP2 induction osteogenic diff v WT GSE51883 down	0.701908	0.999995	0.838543	0.296804	SLC44A4;ERBB3;CD200;SMIM22
MGS75 Human skel muscle dermatomyositis v ctl PMID 12391344 up	0.706779	0.999995	0.823597	0.285819	SLPI
MGS962 Murine age8wk heart staphylococcal enterotoxin B 24h v control GSE52474 down	0.706779	0.999995	0.823597	0.285819	PGM2L1
MGS817 Murine age20wk heart failing apoE deficient cystamine 1mo v control GSE25768 up	0.709285	0.999995	0.839347	0.288314	CFD;C3;PCP4L1;MLANA;UPK3B
MGS442 Human left ventricle ischemic cardiomyopathy failing v healthy GSE76701 down	0.715432	0.999995	0.803468	0.269056	MLIP
MGS1200 Murine age2to3mo quad calpain3 KO C3KO v WT GSE33931 down	0.715432	0.999995	0.803468	0.269056	TPH1
MGS358 Human adult quad insulin resistant post hec v healthy GSE13070 down	0.716556	0.999995	0.809419	0.269778	SH3RF3;GUCY1A2;CREBL2
MGS1504 Murine ventricle transverse aortic constriction Gata4 heterozygotes v WT GSE5500 down	0.718609	0.999995	0.793416	0.262175	PROSER2;FOLR2
MGS1209 Murine age8wk gastroc tenotomized d14 v casting immobilized d14 GSE25908 up	0.724603	0.999995	0.78393	0.252528	PCP4L1;USP2
MGS770 Murine age13mo gastroc mitochondiral DNA polymerase def v control GSE21189 down	0.726526	0.999995	0.796282	0.254397	PCP4L1;1700001O22RIK;PI16
MGS922 Murine age7wk DNA electroporation v WT GSE6686 down	0.726526	0.999995	0.796282	0.254397	SBK1;LY6G6E;A930007I19RIK
MGS640 Human skel musc 20wk resistance training age60to80y v age20to30y GSE47881 down	0.728607	0.999995	0.807425	0.255648	LPAR2;GPR20;DLGAP3;UTF1
MGS1069 Murine C2C12 myotube 6d diff v 0d diff GSE51883 up	0.732878	0.999995	0.80246	0.249385	ERBB3;MACROD1;GPR155;MYH7
MGS1282 Murine heart pan PPAR agonist 20mgkg v untreated GSE31561 down	0.73622	0.999995	0.783561	0.239947	KIFC2;ERBB3;MAPT
MGS683 Human young vast lat trained v sedentary GSE9103 up	0.736268	0.999995	0.765619	0.234403	BTNL9;FANCG
MGS60 Human skel muscle dysf v ctl PMID 12471055 up	0.739892	0.999995	0.74857	0.225508	CFD
MGS263 Human FSHD prim myotube diff v undiff GSE26145 up	0.739892	0.999995	0.74857	0.225508	INHBE
MGS435 Human left ventricle familiar cardiomyopathy v healthy GSE1145 up	0.741941	0.999995	0.75678	0.225888	OMD;GLT8D2
MGS397 Human biceps male after 12wk resistance training 4h post acute exercise v unexercised GSE24235 up	0.747509	0.999995	0.748142	0.217716	GIPC3;SP7
MGS739 Murine age12wk heart 129 S2 v C57BL6J GSE10744 up	0.747509	0.999995	0.748142	0.217716	HAL;GDPD3
MGS7 Rat extraocular v leg PMID 12832294 down	0.747569	0.999995	0.731897	0.21293	MYH7
MGS1034 Murine C2C12 myotube 3d diff BMP2 induction osteogenic diff v WT GSE51883 down	0.75348	0.999995	0.778516	0.220362	ERBB3;PPFIA4;CD200;MYH7
MGS1419 Murine myoblast PGC1a isoform4 overexpression v control GSE42473 up	0.75479	0.999995	0.759294	0.213601	4921523L03RIK;BEST2;LY6G6E
MGS87 Murine 16week gastrocnemius mdx v ctl PMID 12133862 up	0.758336	0.999995	0.73144	0.202337	CYP4V3;FOLR2
MGS559 Human mixed sex skeletal muscle v heart atrium GSE7307 up	0.759265	0.999995	0.753459	0.207506	CACNB1;MACROD1;MAPT
MGS796 Murine age16wk gastr high fat diet RIP140 ko v WT E-BAIR-13 down	0.759265	0.999995	0.753459	0.207506	RHPN2;GPR155;PGM2L1
MGS945 Murine age8wk heart exercise induced cardiac hypertrophy v control GSE18801 up	0.762252	0.999995	0.70068	0.19022	GM26704
MGS670 Human vast lat heat stressed v cont GSE12474 down	0.763598	0.999995	0.723365	0.195102	PCK1;FANCG
MGS433 Human hiPSC derived cardiomyocyte endothelin 1 ET1 stimulated v control GSE60291 up	0.763674	0.999995	0.747712	0.201594	PROSER2;ARSJ;CD200
MGS1145 Murine HL1 cardiomyocyte hypoxia v normoxia GSE27975 up	0.763674	0.999995	0.747712	0.201594	DNMT3B;ESPN;ZBTB8B
MGS1195 Murine age2mo heart atria COUP TFII KO v control GSE46496 up	0.763674	0.999995	0.747712	0.201594	ADCY9;MACROD1;MYH7
MGS589 Human myotube LPIN1 mutation TNF alpha plus IL 1 beta stimulation v healthy E-MEXP-3761 up	0.766044	0.999995	0.779069	0.207634	C3;IL4I1;ARSJ;GBP2;PGM2L1
MGS465 Human male age21y vast lat after 12wk exercise post 4h resistance training v pre training GSE28422 up	0.768017	0.999995	0.742051	0.19586	WIPF3;USP2;PPFIA4
MGS926 Murine age7wk heart MT KO doxycycline treated v WT GSE23598 down	0.768017	0.999995	0.742051	0.19586	ANGPTL3;GBP2;FOLR2
MGS127 C2c12 myotube diff v undiff PMID 12837262 up	0.76876	0.999995	0.715466	0.18815	HAL;ERBB3
MGS1211 Murine age8wk gastroc tenotomized d14 v contralateral control GSE25908 up	0.76876	0.999995	0.715466	0.18815	PGM2L1;DNAJC28
MGS1460 Murine satellite cells FACS purified age24mo v age2mo GSE50821 down	0.76927	0.999995	0.686047	0.179959	ADAMTS20
MGS1366 Murine male age12wk tib anterior day7 post glycerol injection v day0 GSE45577 down	0.76927	0.999995	0.686047	0.179959	DHDH
MGS1317 Murine left ventricle E9p5 v E8p5 GSE51483 up	0.772837	0.999995	0.755949	0.194798	MANBA;RTN4RL1;UPK3B;CD200
MGS674 Human vast lat sepsis v cont GSE13205 down	0.773824	0.999995	0.707736	0.181471	SBK1;PPP1R1C
MGS96 Murine soleus kyBackground v WildType PMID 15036332 down	0.776082	0.999995	0.672012	0.170353	KIF9
MGS117 Murine diaphragmage 112d mdx v ctl PMID 14681298 down	0.776082	0.999995	0.672012	0.170353	PCK1
MGS1506 Murine wildtype left ventricle 3d pressure overload v basal GSE24489 down	0.776507	0.999995	0.730982	0.184901	ADAM11;AHDC1;SPATA2L
MGS437 Human left ventricle hypertrophic cardiomyopathy v healthy GSE1145 up	0.780656	0.999995	0.72557	0.179666	OMD;GLT8D2;HAPLN1
MGS526 Human male vast lat after 12wk exercise old age84y v young age21y GSE28422 down	0.783661	0.999995	0.692764	0.168881	KIF9;CD200
MGS1178 Murine adult heart Hmgn5 overexpression v WT GSE63530 down	0.783661	0.999995	0.692764	0.168881	LAMB3;DNAJC28
MGS196 Murine prim myoblast Sdc4 deficient muscle injury 48h v uninjured GSE38870 down	0.783889	0.999995	0.784784	0.191085	ADCY9;MACROD1;GDPD3;FOLR2;GPR155;MMP9;CD200
MGS293 C2c12 myoblast overexpression miR1 v control GSE26764 up	0.783889	0.999995	0.784784	0.191085	ALDH3A1;ADCY9;SLC44A4;ERBB3;USP2;ENO2;MYH7
MGS295 C2c12 myoblast overexpression miRLet7b v control GSE26764 up	0.783889	0.999995	0.784784	0.191085	ALDH3A1;ERO1LB;SLPI;OMD;CYP4V3;CREBL2;ACSF2
MGS347 Human adult insulin resistant TZD PPAR gamma ligand treated 3mo v healthy GSE13070 up	0.789109	0.999995	0.645592	0.152909	BTNL9
MGS1134 Murine E17 HDAC2 KO v WT GSE6770 down	0.789109	0.999995	0.645592	0.152909	MMP9
MGS937 Murine age8wk gastroc mdx v WT GSE7863 up	0.790239	0.999995	0.767024	0.180573	CFD;FES;SLC11A1;EBI3;NFKBID;IL27RA
MGS1023 Murine C2C12 myotube 24h diff v 0h diff GSE16992 up	0.790981	0.999995	0.734642	0.17226	ERBB3;PPFIA4;MYH7;SMIM22
MGS1396 Murine muscle 2d post treatment TLR4 agonist SE v control PBS treated GSE43373 down	0.792723	0.999995	0.709799	0.164873	CFD;PCP4L1;MYH7
MGS773 Murine age13wk heart AC5 transgenic v WT GSE11887 up	0.793121	0.999995	0.67841	0.157241	1700001O22RIK;MYH7
MGS1061 Murine C2C12 myotube 6d diff BMP2 induction osteogenic diff v WT GSE51883 up	0.793121	0.999995	0.67841	0.157241	SLPI;OMD
MGS592 Human myotube LPIN1 mutation v healthy E-MEXP-3761 down	0.795336	0.999995	0.633144	0.144984	HAPLN1
MGS1219 Murine age8wk gastroc tenotomized d7 v contralateral control GSE25908 up	0.795336	0.999995	0.633144	0.144984	DNAJC28
MGS1389 Murine muscle 2d post treatment TLR4 agonist GLA v control PBS treated GSE43373 up	0.795841	0.999995	0.746848	0.170547	C3;ITGAL;GBP2;MMP9;FERMT3
MGS1078 Murine C2C12 myotube 6h diff v 0h diff GSE16992 down	0.796621	0.999995	0.704693	0.160231	ADCY9;ARSJ;GPR155
MGS1448 Murine quad mitochond resp chain def v control GSE18119 down	0.801379	0.999995	0.621165	0.137539	KCNK7
MGS1494 Murine soleus mir 206 133b KO v WT E-MTAB-2439 down	0.801379	0.999995	0.621165	0.137539	TTC7
MGS862 Murine age32wk heart apoE deficient failing rosiglitazone treated v WT GSE28031 down	0.801379	0.999995	0.621165	0.137539	MYH7
MGS1290 Murine heart deletion Df 11 17 on chrom 11 v WT GSE14802 down	0.804232	0.999995	0.694695	0.151351	MANBA;MYO5B;MYH7
MGS1165 Murine Pax3GFP age6wk primary myoblast 3days ex vivo v freshly isolated GSE15155 up	0.806626	0.999995	0.657956	0.141391	LAMB3;GM20667
MGS916 Murine age72wk heart apoE deficient v WT GSE25765 down	0.807244	0.999995	0.609631	0.13054	USP2
MGS1065 Murine C2C12 myotube OverExp miR378 6d diff v 0d diff GSE51883 up	0.807946	0.999995	0.714493	0.152373	ERBB3;MACROD1;SERPINB7;GPR155
MGS1041 Murine C2C12 myotube 3d diff DFO iron chelator v control GSE42299 up	0.807948	0.999995	0.689802	0.147106	ITPK1;ENO2;SERPINB7
MGS1486 Murine skel muscle high fat diet 24wk v 12wk E-TABM-1039 down	0.810951	0.999995	0.651408	0.136501	CFD;PCK1
MGS1121 Murine E14 tongue Tgfbr2 conditional KO v WT GSE45968 up	0.811201	0.999995	0.710594	0.148684	ARSJ;SMCO3;BHLHE22;BEST2
MGS1142 Murine E9 heart IP3R1 IP3R3 KO v WT GSE28186 down	0.811201	0.999995	0.710594	0.148684	NOS1AP;BMF;ESPN;ENO2
MGS1193 Murine age2mo heart atria v centricles GSE46496 up	0.811201	0.999995	0.710594	0.148684	MLANA;MRVI1;RPP25;UPK3B
MGS1040 Murine C2C12 myotube 3d diff PGC1a expression v control GSE42299 down	0.812936	0.999995	0.598516	0.123954	SLC44A4
MGS1336 Murine male age10to12w gastroc v kidney GSE9954 down	0.815189	0.999995	0.644988	0.131794	CFAP221;ATXN7L2
MGS555 Human mixed sex heart ventricle v many non muscle tissues GSE7307 up	0.816895	0.999995	0.723553	0.146334	BTNL9;MLIP;NOTCH4;EFCC1;MYH7
MGS1461 Murine skel musc pan PPAR agonist 20mgkg v untreated GSE31561 up	0.817577	0.999995	0.702921	0.141576	KLB;BTNL9;CHRNA2;ANGPTL3
MGS1085 Murine C2C12 myotube 96h diff v 48h diff GSE16992 up	0.817577	0.999995	0.702921	0.141576	ADAMTS16;GPR20;NTN5;PI16
MGS133 Human prim myoblast diff v undiff PMID 15336692 up	0.818461	0.999995	0.587798	0.117753	CFD
MGS943 Murine age8wk heart RKIP transgenic v WT GSE42753 up	0.818738	0.999995	0.675522	0.135098	C3;SBK1;MYH7
MGS1332 Murine male age10to12w gastroc v adipose GSE9954 down	0.819341	0.999995	0.638693	0.127262	SLPI;UPK3B
MGS1036 Murine C2C12 myotube 3d diff 5aza inhibition DNA methylation v WT GSE30192 down	0.822219	0.999995	0.670892	0.131326	ALDH3A1;ARSJ;RHPN2
MGS912 Murine age72wk heart apoE deficient ranolazine treated 2mo v untreated GSE25767 down	0.823591	0.999995	0.732348	0.142135	CFD;C3;GLYCTK;ANGPTL3;PCK1;2810459M11RIK
MGS808 Murine age1wk cardiomyocyte Tfr1 KO v WT GSE68745 down	0.823822	0.999995	0.577456	0.111911	DHDH
MGS312 C2c12 myoblast exogenous msx1 v control GSE27089 down	0.82901	0.999995	0.661818	0.124106	UPK3B;CD200;HES5
MGS697 Murine age10wk quad AMPK agonist and PPARdelta ligand v vehicle GSE11805 up	0.831302	0.999995	0.62052	0.114648	NOTCH4;CD200
MGS744 Murine age12wk heart DBA2J v C57BL6J GSE10744 down	0.831302	0.999995	0.62052	0.114648	PCP4L1;USP2
MGS1333 Murine male age10to12w gastroc v brain GSE9954 up	0.831302	0.999995	0.62052	0.114648	C3;MACROD1
MGS693 Murine age2mo heart mdx and Cmah KO v mdx GSE16438 up	0.832321	0.999995	0.657372	0.120652	AI661453;PTCH2;NTN5
MGS1086 Murine C2C12 myotube 96h diff v 48h diff GSE16992 down	0.835128	0.999995	0.614689	0.110749	ARSJ;N4BP3
MGS1042 Murine C2C12 myotube 3d diff DFO iron chelator v control GSE42299 down	0.835577	0.999995	0.652985	0.117297	USP2;CD200;MYH7
MGS879 Murine age40wk heart abdominal aortic constriction 6mo v WT GSE25765 up	0.836187	0.999995	0.718797	0.128594	CFD;C3;PCK1;UPK3B;FERMT3;MYH7
MGS53 Human skel muscle nemaline myopathy v ctl PMID 12677001 down	0.838875	0.999995	0.608966	0.106991	ADCY9;PGM2L1
MGS1182 Murine age10w heart Lmna H222P knockin EDMD model heterozygous v control GSE6397 down	0.838875	0.999995	0.608966	0.106991	ADAM11;UTF1
MGS134 Human prim myoblast diff v undiff PMID 15336692 down	0.838977	0.999995	0.548498	0.0963008	HAPLN1
MGS1141 Murine E9 heart IP3R1 IP3R3 KO v WT GSE28186 up	0.842545	0.999995	0.603348	0.10337	AK7;KLF1
MGS790 Murine age14wk myocardium A2AR KO LPS treat v WT GSE44363 down	0.846139	0.999995	0.597832	0.0998807	PI16;UPK3B
MGS388 Human biceps male v female GSE28998 down	0.84835	0.999995	0.530749	0.0872881	ATXN7L2
MGS932 Murine age8wk gastroc mdx Galgt2 overexpression v WT GSE7863 down	0.84835	0.999995	0.530749	0.0872881	GM26911
MGS1011 Murine C2C12 myotube 1h diff v 0h diff GSE16992 up	0.849658	0.999995	0.592415	0.0965169	CDKL4;SYTL3
MGS1388 Murine muscle 1d post treatment TLR4 agonist SE v control PBS treated GSE43373 down	0.851052	0.999995	0.631892	0.101913	ST14;EBI3;H2-OA
MGS731 Murine age11wk myocardium aortic banding failing v sham GSE36074 up	0.851052	0.999995	0.631892	0.101913	ACE;STAR;MYH7
MGS1019 Murine C2C12 myotube 24h diff v 12h diff GSE16992 up	0.851052	0.999995	0.631892	0.101913	USP2;PPFIA4;SMIM22
MGS915 Murine age72wk heart apoE deficient v WT GSE25765 up	0.851349	0.999995	0.683897	0.110062	CFD;CBS;ANGPTL3;PCK1;MYH7
MGS1343 Murine male age10to12w heart v brain GSE9954 up	0.853104	0.999995	0.587095	0.0932739	C3;MACROD1
MGS800 Murine age16wk quad high fat diet v WT GSE8524 down	0.854815	0.999995	0.656786	0.10303	CFD;TPH1;1700001O22RIK;PCK1
MGS1217 Murine age8wk gastroc tenotomized d7 v casting immobilized d7 GSE25908 up	0.856478	0.999995	0.58187	0.0901471	PCP4L1;TOMM40L
MGS970 Murine age9wk gastroc DBD ARKO KO v WT E-MTAB-597 down	0.857178	0.999995	0.51411	0.0792293	C3
MGS1037 Murine C2C12 myotube 3d diff PGC1a expression and DFO iron chelator v control GSE42299 up	0.859781	0.999995	0.576736	0.0871319	ITPK1;ENO2
MGS521 Human male vast lat day4 after resistance exercise at days 2 and 3 v baseline day1 GSE45426 up	0.859931	0.999995	0.650216	0.0981198	RIMS3;ZFHX2;FOLR2;TNFSF13B
MGS171 Murine EDL age8wk mdx v ctl PMID 16261416 up	0.861398	0.999995	0.506175	0.0755206	MYH7
MGS969 Murine age9wk gastroc DBD ARKO KO v WT E-MTAB-597 up	0.861398	0.999995	0.506175	0.0755206	PGM2L1
MGS780 Murine age13wk heart beta1 Arg389 transgenic v WT GSE11887 down	0.862503	0.999995	0.615966	0.0911115	LAMB3;GPR155;DNAJC28
MGS1269 Murine heart age4wk v age1wk GSE38754 up	0.862503	0.999995	0.615966	0.0911115	USP2;MACROD1;MAPT
MGS1338 Murine male age10to12w gastroc v liver GSE9954 down	0.864892	0.999995	0.643774	0.0934442	MST1;CYP4V3;ANGPTL3;CYP4F14
MGS131 Human prim myoblast diff v undiff PMID 15336692 up	0.865493	0.999995	0.49848	0.0720083	SLC2A5
MGS572 Human myocardium dilated cardiomyopathy after DuraHeart v before GSE21610 down	0.865493	0.999995	0.49848	0.0720083	GBP2
MGS541 Human mixed muscles necrotizing myopathy v normal GSE39454 up	0.866179	0.999995	0.566733	0.0814189	TGM1;FERMT3
MGS946 Murine age8wk heart exercise induced cardiac hypertrophy v control GSE18801 down	0.86756	0.999995	0.664273	0.0943735	ABCA2;NFKBIL1;CSNK2B;SLC4A2;FERMT3
MGS1192 Murine age24mo gastroc PGC1a KO v WT GSE52550 down	0.867934	0.999995	0.608299	0.0861592	ZFHX2;CD200;SMIM22
MGS716 Murine age10wk left ventricle female transverse aortic constriction estrogen receptor beta KO v sham GSE18224 down	0.869277	0.999995	0.56186	0.0787131	LAMB3;2010001K21RIK
MGS821 Murine age20wk high fat diet quad v gastroc GSE17576 up	0.869277	0.999995	0.56186	0.0787131	C3;PCK1
MGS1244 Murine age6wk primary myoblast Pax3GFP Mdx v WT GSE15155 down	0.869277	0.999995	0.56186	0.0787131	AI661453;NOTCH4
MGS64 Monkey ocular muscle orbital layer v global layer PMID 15326121 up	0.869468	0.999995	0.491014	0.0686802	MYH7
MGS1502 Murine ventricle transverse aortic constriction v control GSE5500 down	0.869468	0.999995	0.491014	0.0686802	ADCY9
MGS436 Human left ventricle familiar cardiomyopathy v healthy GSE1145 down	0.872051	0.999995	0.634345	0.0868462	ADCY9;MADD;SLC4A2;VWA7
MGS182 Human DMD oxandrolone v untreated PMID 16263771 down	0.873325	0.999995	0.483769	0.0655253	SLC2A5
MGS781 Murine age13wk heart beta1 Gly389 transgenic v WT GSE11887 up	0.873325	0.999995	0.483769	0.0655253	RPP25
MGS1111 Murine C2C12 myotube day16 prion infected v uninfected GSE44563 up	0.873325	0.999995	0.483769	0.0655253	GBP2
MGS1249 Murine E12 heart Knockdown Sp3 v WT GSE9124 up	0.873325	0.999995	0.483769	0.0655253	MACROD1
MGS758 Murine age12wk left ventricle calorie restricted diet v WT GSE68646 down	0.875275	0.999995	0.55236	0.0735836	MANBA;GBP2
MGS909 Murine age6wk skel muscle high fat diet v WT E-BAIR-11 up	0.876641	0.999995	0.628209	0.0827087	CHRNA2;GBP2;FOLR2;GPR155
MGS1228 Murine age9to12wk heart oral dose fatty acid trilinolenin v control GSE30495 down	0.878179	0.999995	0.547729	0.0711528	RTN4RL1;CD200
MGS205 C2c12 myotube day2 diff exogenous myogenin v control GSE25763 up	0.879495	0.999995	0.669199	0.0859304	CACNB1;APOL9B;LAMB3;RUNX3;PPFIA4;HAPLN4
MGS237 Murine prim myotube 48h diff v 0h diff GSE24811 up	0.879495	0.999995	0.669199	0.0859304	CACNB1;MLIP;SLC44A4;ERBB3;USP2;PPFIA4
MGS261 Human prim myotube diff v undiff GSE26145 up	0.879495	0.999995	0.669199	0.0859304	CACNB1;MAS1;ERBB3;WIPF3;BCAS1;MYH7
MGS289 C2c12 myoblast overexpression miR29a v control GSE26764 up	0.879495	0.999995	0.669199	0.0859304	ERBB3;SP7;ZC3H6;RPP25;ACSF2;MYH7
MGS579 Human myocardium dilated cardiomyopathy v healthy GSE21610 up	0.880691	0.999995	0.589933	0.0749498	MLPH;WIPF3;OMD
MGS833 Murine age24wk myocardium calorie restricted diet obese leptin def v WT GSE16790 up	0.880691	0.999995	0.589933	0.0749498	CHRNA2;PCP4L1;SLC4A2
MGS682 Human young adult vast lat male v female GSE25941 down	0.88102	0.999995	0.543174	0.0688068	PLD6;MYH7
MGS191 Murine prim myoblast Sdc4 deficient v normal GSE38870 up	0.883107	0.999995	0.586391	0.0728933	HAL;MACROD1;GDPD3
MGS1225 Murine age9to12wk heart oral dose fatty acid trilinolein v control GSE30495 up	0.883107	0.999995	0.586391	0.0728933	ZFP874B;PCP4L1;PGM2L1
MGS1183 Murine age10w heart Lmna H222P knockin EDMD model homozygous v control GSE6398 up	0.883258	0.999995	0.619223	0.0768691	CFD;C3;RTN4RL1;MYH7
MGS751 Murine age12wk heart osmotic minipump angiotensin2 treated v sham E-TIGR-121 up	0.88548	0.999995	0.582891	0.0708944	NOTCH4;FERMT3;MYH7
MGS1442 Murine quad STAT5ab KO v WT GSE14710 down	0.886519	0.999995	0.534286	0.0643565	CLEC1A;1700001O22RIK
MGS269 Murine prim myotube 18h diff v 0h diff GSE10424 up	0.889179	0.999995	0.52995	0.0622463	ERBB3;USP2
MGS660 Human vast lat COPD 8wk exercise v control GSE27536 down	0.889179	0.999995	0.52995	0.0622463	CHRM4;SH2B2
MGS762 Murine age12wk left ventricle pravastatin treated v WT GSE23101 down	0.890096	0.999995	0.576013	0.0670627	PCP4L1;CRTAM;ZC3H6
MGS1483 Murine skel muscle high fat diet 18wk v 12wk E-TABM-1039 up	0.89097	0.999995	0.450517	0.0520099	ZFP335
MGS1033 Murine C2C12 myotube 3d diff BMP2 induction osteogenic diff v WT GSE51883 up	0.891781	0.999995	0.525683	0.0602088	OMD;SP7
MGS1441 Murine quad STAT5ab KO v WT GSE14710 up	0.892342	0.999995	0.572635	0.0652267	SBK1;PCP4L1;GPR155
MGS407 Human rhabdomyosarcoma cells ectopic expression DUX4 v control GSE45854 up	0.894327	0.999995	0.521484	0.0582414	BMF;SYTL3
MGS752 Murine age12wk heart osmotic minipump angiotensin2 treated v sham E-TIGR-121 down	0.894327	0.999995	0.521484	0.0582414	DHDH;DNAJC28
MGS355 Human adult quad insulin resistant post hec tzd PPAR gamma ligand treated 3mo v healthy GSE13070 up	0.896817	0.999995	0.517351	0.0563414	BTNL9;MLIP
MGS832 Murine age24wk heart high fat diet lira treated v untreated GSE25515 down	0.896817	0.999995	0.517351	0.0563414	VWA3A;H2-OA
MGS1226 Murine age9to12wk heart oral dose fatty acid trilinolein v control GSE30495 down	0.896817	0.999995	0.517351	0.0563414	CD200;MYH7
MGS580 Human myocardium dilated cardiomyopathy v healthy GSE21610 down	0.899252	0.999995	0.513283	0.0545065	LAMB3;AQP3
MGS898 Murine age6wk TA denervated Runx1 KO v WT GSE4411 down	0.899252	0.999995	0.513283	0.0545065	EPGN;MAPT
MGS816 Murine age20wk heart apoE deficient v WT GSE25768 down	0.901634	0.999995	0.509277	0.0527342	MLANA;MRVI1
MGS1237 Murine age9to12wk heart oral dose fatty acid trilinolenin PPARalphaKO v WT GSE30495 up	0.901634	0.999995	0.509277	0.0527342	BTNL9;CLDN15
MGS1315 Murine left ventricle E18 v E12p5 GSE51483 up	0.902962	0.999995	0.556314	0.0567856	PCP4L1;MACROD1;DNAJC28
MGS1397 Murine muscle 4 post treatment TLR4 agonist GLA v control PBS treated GSE43373 up	0.903301	0.999995	0.427025	0.043428	ZFHX2
MGS1498 Murine ventricle Gata4 heterozygotes transverse aortic constriction v control GSE5500 down	0.903301	0.999995	0.427025	0.043428	LAMB3
MGS607 Human old quad 1h ischaemia ischemic preconditioning v healthy GSE21164 up	0.903301	0.999995	0.427025	0.043428	PROSER2
MGS466 Human male age21y vast lat after 12wk exercise post 4h resistance training v pre training GSE28422 down	0.90616	0.999995	0.421529	0.041537	ZC3H6
MGS1095 Murine C2C12 myoblast Tbx15 KO v WT GSE70489 up	0.90616	0.999995	0.421529	0.041537	GBP2
MGS476 Human male age84y vast lat post 4h resistance training v pre training GSE28422 down	0.90624	0.999995	0.50145	0.0493683	MANBA;SBK1
MGS1235 Murine age9to12wk heart oral dose fatty acid trilinolein PPARalphaKO v WT GSE30495 up	0.90624	0.999995	0.50145	0.0493683	BTNL9;CLDN15
MGS1170 Murine TA and EDL muscles PGC1a KO v control GSE34773 down	0.90673	0.999995	0.585684	0.0573449	RGS9BP;MACROD1;TOMM40L;DNAJC28
MGS940 Murine age8wk heart GRK Inhibited v WT GSE42753 down	0.908467	0.999995	0.497625	0.0477705	GPR155;CD200
MGS1158 Murine PPARalphaKO age9to12wk heart oral dose fatty acid trilinolein v control GSE30495 down	0.908467	0.999995	0.497625	0.0477705	RHPN2;PHYHIP
MGS587 Human myocardium ischemic cardiomyopathy v healthy GSE21610 up	0.908872	0.999995	0.546957	0.0522625	MLPH;MAPT;MYH7
MGS1114 Murine C2C12 myoblast tetracycline induced integrin alpha 7 v control GSE8312 down	0.908935	0.999995	0.416172	0.0397368	1810013D15RIK
MGS1435 Murine newborn hindleg muscle low gestational protein gestational taurine v cont GSE12730 up	0.910644	0.999995	0.493858	0.0462266	AI661453;CYSRT1
MGS723 Murine age10wk left ventricle male transverse aortic constriction v sham GSE18224 up	0.912628	0.999995	0.54089	0.0494518	ACE;NOTCH4;MYH7
MGS15 Rat extraocular age28d v birth PMID 15138310 down	0.912773	0.999995	0.490147	0.0447348	ERBB3;CSNK2B
MGS414 Human extraocular muscle strabismic v normal GSE38780 down	0.91424	0.999995	0.405854	0.0363895	MLIP
MGS571 Human myocardium dilated cardiomyopathy after DuraHeart v before GSE21610 up	0.91424	0.999995	0.405854	0.0363895	LAMB3
MGS675 Human vast lat spinal cord injury day5 v day2 GSE21497 up	0.91424	0.999995	0.405854	0.0363895	MAPT
MGS1296 Murine heart ketogenic diet v WT GSE21368 down	0.91424	0.999995	0.405854	0.0363895	NPR1
MGS262 Human prim myotube diff v undiff GSE26145 down	0.914453	0.999995	0.537906	0.0481044	PTPRU;FGFR4;CD200
MGS767 Murine age12wk quad high fat diet v WT GSE8524 up	0.914453	0.999995	0.537906	0.0481044	PCP4L1;TOMM40L;MYH7
MGS1344 Murine male age10to12w heart v brain GSE9954 down	0.914453	0.999995	0.537906	0.0481044	BHLHE22;ENO2;PGM2L1
MGS1258 Murine gastroc age24mo v age10wk GSE52550 down	0.914854	0.999995	0.486491	0.0432932	SLC4A2;PI16
MGS409 Human rhabdomyosarcoma cells v osteosarcoma E-MTAB-37 up	0.916776	0.999995	0.400884	0.0348334	PCK1
MGS443 Human left ventricle ischemic cardiomyopathy v healthy GSE1145 up	0.918877	0.999995	0.479339	0.0405533	OMD;GLT8D2
MGS1239 Murine age9to12wk heart oral dose fatty acid triolein PPARalphaKO v WT GSE30495 up	0.918877	0.999995	0.479339	0.0405533	BTNL9;MAPT
MGS813 Murine age20wk gastroc high fat diet v low fat diet GSE18127 up	0.919238	0.999995	0.396033	0.0333502	CHRNA2
MGS820 Murine age20wk heart failing apoE deficient cystamine 1mo v WT GSE25768 down	0.919238	0.999995	0.396033	0.0333502	MYH7
MGS1126 Murine E16 heart FOG2 mutant v WT GSE50426 down	0.919238	0.999995	0.396033	0.0333502	TMCO6
MGS1345 Murine male age10to12w heart v kidney GSE9954 up	0.919238	0.999995	0.396033	0.0333502	PCP4L1
MGS1373 Murine male age12wk tib anterior post glycerol injection day7 v day3 GSE45577 up	0.919238	0.999995	0.396033	0.0333502	BTNL9
MGS785 Murine age14wk myocardium LPS treat v WT GSE44363 up	0.921412	0.999995	0.526291	0.043076	ALDH3A1;HAP1;GBP2
MGS1181 Murine age10w heart Lmna H222P knockin EDMD model heterozygous v control GSE6397 up	0.921412	0.999995	0.526291	0.043076	CFD;C3;MYH7
MGS931 Murine age8wk gastroc mdx Galgt2 overexpression v WT GSE7863 up	0.921489	0.999995	0.562797	0.0460168	ARHGAP33;ERO1LB;WIPF3;GBP2
MGS1387 Murine muscle 1d post treatment TLR4 agonist SE v control PBS treated GSE43373 up	0.922722	0.999995	0.472393	0.0379936	BTNL9;WIPF3
MGS1020 Murine C2C12 myotube 24h diff v 12h diff GSE16992 down	0.922722	0.999995	0.472393	0.0379936	TCAF2;OMD
MGS447 Human left ventricle post partum cardiomyopathy v healthy GSE1145 up	0.923944	0.999995	0.386675	0.0305875	OMD
MGS537 Human mixed muscles polyomyositis v normal GSE39454 up	0.923944	0.999995	0.386675	0.0305875	FOLR2
MGS772 Murine age13wk gastroc mdx v WT E-MEXP-1623 down	0.923944	0.999995	0.386675	0.0305875	PGM2L1
MGS1120 Murine E13 tongue Smad4 mutant v WT GSE35357 down	0.923944	0.999995	0.386675	0.0305875	ADAMTS20
MGS1059 Murine C2C12 myotube 48h diff v 0h diff GSE16992 up	0.924579	0.999995	0.468995	0.0367773	CACNB1;MYH7
MGS1083 Murine C2C12 myotube 96h diff v 0h undiff GSE11415 up	0.924579	0.999995	0.468995	0.0367773	HPCA;BEST2
MGS676 Human vast lat spinal cord injury day5 v day2 GSE21497 down	0.926193	0.999995	0.382159	0.029301	MYH7
MGS12 Rat extraocular age21d v birth PMID 15138310 up	0.926394	0.999995	0.465645	0.0356013	CFD;MYH7
MGS1331 Murine male age10to12w gastroc v adipose GSE9954 up	0.929382	0.999995	0.512452	0.0375299	USP2;MACROD1;MYH7
MGS941 Murine age8wk heart PTIP deletion with tamoxifen injection v WT GSE20570 up	0.929901	0.999995	0.459084	0.0333651	PCP4L1;ZC3H6
MGS93 Human LungCarcinomaCells AlaExpansionInOverexpressedPabpn1 v MockInfected PMID 15755682 up	0.930495	0.999995	0.373435	0.0269017	AQP3
MGS663 Human vast lat 8wk exercised v control GSE27536 up	0.930884	0.999995	0.50977	0.0365102	BTNL9;GUCY1A2;KIFC2
MGS1204 Murine age8wk gastroc casting immobilized d14 v contralateral control GSE25908 down	0.930884	0.999995	0.50977	0.0365102	PCP4L1;TOMM40L;MYH7
MGS1455 Murine satellite cells FACS purified age12mo v age2mo GSE50821 up	0.932356	0.999995	0.507116	0.0355184	C3;CYP4V3;GBP2
MGS566 Human mixed sex and age vast lat ISCU myopathy v healthy GSE48574 down	0.932551	0.999995	0.36922	0.0257831	PGM2L1
MGS694 Murine age2mo heart mdx and Cmah KO v mdx GSE16438 down	0.93325	0.999995	0.452705	0.0312741	4933406P04RIK;PGM2L1
MGS923 Murine age7wk heart doxycycline treated v WT GSE23598 up	0.93325	0.999995	0.452705	0.0312741	USP2;MYH7
MGS975 Murine age9wk heart doxycycline treated v WT GSE59672 up	0.93325	0.999995	0.452705	0.0312741	OMD;DHDH
MGS1166 Murine Pax3GFP age6wk primary myoblast 3days ex vivo v freshly isolated GSE15155 down	0.9338	0.999995	0.504489	0.0345538	C3;USP2;GBP2
MGS889 Murine age4wk quad in utero taurine v control GSE20577 up	0.934867	0.999995	0.449581	0.0302799	CREM;PGM2L1
MGS835 Murine age24wk myocardium obese leptin def genetically fat v calorie resticted diet GSE16790 up	0.936447	0.999995	0.4465	0.0293184	PI16;FOLR2
MGS989 Murine C2C12 myotube 30min diff v undiff GSE16992 up	0.936447	0.999995	0.4465	0.0293184	MACROD1;MYH7
MGS1153 Murine PGC1a KO gastroc age24mo v age10wk GSE52550 up	0.936447	0.999995	0.4465	0.0293184	RHPN2;PCK1
MGS1342 Murine male age10to12w heart v adipose GSE9954 down	0.936447	0.999995	0.4465	0.0293184	CFD;C3
MGS1302 Murine heart left ventricle particulate matter exposure CD1 congestive heart failure model v WT GSE17478 down	0.936483	0.999995	0.361068	0.0236948	DNAJC28
MGS594 Human myotube TNF alpha plus IL 1 beta stimulation v healthy E-MEXP-3761 down	0.936603	0.999995	0.499316	0.032703	C3;LAMB3;EBI3
MGS774 Murine age13wk heart AC5 transgenic v WT GSE11887 down	0.937963	0.999995	0.496768	0.0318154	MANBA;TUBGCP6;DNAJC28
MGS1062 Murine C2C12 myotube 6d diff BMP2 induction osteogenic diff v WT GSE51883 down	0.937963	0.999995	0.496768	0.0318154	SLC44A4;ERBB3;CD200
MGS142 Murine quad dysf v ctl PMID 16306063 down	0.93799	0.999995	0.44346	0.0283884	CSNK2B;GTF2H4
MGS1384 Murine muscle 1d post treatment TLR4 agonist GLA SE v control PBS treated GSE43373 down	0.938362	0.999995	0.357124	0.0227201	USP2
MGS13 Rat extraocular age21d v birth PMID 15138310 down	0.938362	0.999995	0.357124	0.0227201	CSNK2B
MGS496 Human male protein intake 1g per kg vast lat age63to79y v age21to43y GSE9419 down	0.938362	0.999995	0.357124	0.0227201	VIPR1
MGS500 Human male quad oesophegal gastric or pancreatic cancer v cancer free postoperative GSE34111 down	0.938362	0.999995	0.357124	0.0227201	HCN3
MGS638 Human skel musc 20wk resistance training age40to60y v age20to30y GSE47881 down	0.938362	0.999995	0.357124	0.0227201	CCDC40
MGS974 Murine age9wk heart CHIP KO v WT GSE59672 down	0.938362	0.999995	0.357124	0.0227201	MYO5B
MGS1313 Murine left ventricle E14p5 v E12p5 GSE51483 up	0.939296	0.999995	0.494246	0.0309519	CLEC1A;MACROD1;N4BP3
MGS1341 Murine male age10to12w heart v adipose GSE9954 up	0.939498	0.999995	0.440461	0.0274888	PCP4L1;MACROD1
MGS1438 Murine quad STAT5ab KO growth hormone treated v untreated GSE14710 down	0.940185	0.999995	0.353266	0.0217888	MMP9
MGS576 Human myocardium dilated cardiomyopathy after Novacor v before GSE21610 down	0.940185	0.999995	0.353266	0.0217888	WNT10B
MGS802 Murine age16wk skel muscle calorie restricted diet v WT E-MEXP-748 down	0.940185	0.999995	0.353266	0.0217888	ITPK1
MGS1365 Murine male age12wk tib anterior day7 post glycerol injection v day0 GSE45577 up	0.940315	0.999995	0.53051	0.032648	CCL22;EBI3;STAC2;FGFR4
MGS924 Murine age7wk heart doxycycline treated v WT GSE23598 down	0.94241	0.999995	0.434581	0.0257769	PI16;FOLR2
MGS976 Murine age9wk heart doxycycline treated v WT GSE59672 down	0.94241	0.999995	0.434581	0.0257769	FOLR2;TOMM40L
MGS1058 Murine C2C12 myotube 48h diff v 24h diff GSE16992 down	0.94241	0.999995	0.434581	0.0257769	ADCY9;FGFR4
MGS1401 Murine muscle 4d post treatment TLR4 agonist GLA SE v control PBS treated GSE43373 up	0.94264	0.999995	0.526194	0.0310824	C3;SLC11A1;FOLR2;FERMT3
MGS208 C2c12 myotube day2 diff inhibition MAPK v control GSE25763 down	0.943148	0.999995	0.554795	0.0324735	ADAMTS16;CACNB1;APOL9B;ERBB3;CD200
MGS209 C2c12 myotube day2 diff exog myogenin and inhib MAPK v control GSE25763 up	0.943148	0.999995	0.554795	0.0324735	CCDC155;ITPK1;USP2;RHPN2;GPR155
MGS221 C2c12 myoblast mbnl1 knockdown v control GSE29990 up	0.943148	0.999995	0.554795	0.0324735	APOL9B;SLPI;ZFP874B;OMD;CD200
MGS245 C2c12 myotube d6 diff v d3 diff GSE4330 up	0.943148	0.999995	0.554795	0.0324735	TPH1;HAL;FES;SERPINB6C;ENO2
MGS39 Murine gastroc and quad dysf v ctl PMID 14506282 down	0.943673	0.999995	0.345793	0.0200476	OMD
MGS949 Murine age8wk heart isoproterenol induced cardiomyopathy v exercise induced cardiac hypertrophy GSE18801 up	0.943772	0.999995	0.524062	0.0303277	CLDN15;NOTCH4;TRPV4;PI16
MGS801 Murine age16wk skel muscle calorie restricted diet v WT E-MEXP-748 up	0.944367	0.999995	0.484406	0.0277274	ZFP874B;NFKBIL1;USP2
MGS942 Murine age8wk heart PTIP deletion with tamoxifen injection v WT GSE20570 down	0.945189	0.999995	0.428856	0.0241747	MYO5B;MAPT
MGS1482 Murine skel muscle high fat diet 42d v control GSE73036 down	0.94534	0.999995	0.342173	0.0192339	NPR1
MGS356 Human adult quad insulin resistant post hec tzd PPAR gamma ligand treated 3mo v healthy GSE13070 down	0.94534	0.999995	0.342173	0.0192339	ZC3H6
MGS1309 Murine left ventricle age30wk v newborn GSE51483 up	0.94534	0.999995	0.342173	0.0192339	GBP2
MGS1393 Murine muscle 2d post treatment TLR4 agonist GLA SE v control PBS treated GSE43373 up	0.945975	0.999995	0.519848	0.0288721	HAL;SLC11A1;GBP2;FERMT3
MGS1468 Murine skel muscle 10mpkg prednisolone v WT E-MTAB-1765 down	0.94653	0.999995	0.426049	0.0234124	ACE;ITPK1
MGS737 Murine age12wk heart Desmin KO TNFa overexpression v control GSE56286 up	0.946753	0.999995	0.47963	0.026244	MLANA;MAPT;MYH7
MGS1301 Murine heart left ventricle particulate matter exposure CD1 congestive heart failure model v WT GSE17478 up	0.946753	0.999995	0.47963	0.026244	ACE;PI16;ENO2
MGS1148 Murine Hsp22KO left ventricle 3d pressure overload v basal GSE24489 down	0.946957	0.999995	0.338628	0.0184557	ABCA2
MGS47 Human skel muscle DMD v ctl PMID 11121445 down	0.94784	0.999995	0.423279	0.0226748	SULT2B1;SH2B2
MGS1077 Murine C2C12 myotube 6h diff v 0h diff GSE16992 up	0.94784	0.999995	0.423279	0.0226748	LAMB3;GPR20
MGS818 Murine age20wk heart failing apoE deficient cystamine 1mo v control GSE25768 down	0.948527	0.999995	0.335155	0.0177114	MYH7
MGS1016 Murine C2C12 myotube 24h diff E1A dedifferentiation induction YH47 mutant v control GSE28457 down	0.949043	0.999995	0.474947	0.0248401	SBK1;ERBB3;USP2
MGS1381 Murine muscle 1d post treatment TLR4 agonist Alum v control PBS treated GSE43373 up	0.949119	0.999995	0.420543	0.0219611	ITGAL;GBP2
MGS1385 Murine muscle 1d post treatment TLR4 agonist GLA v control PBS treated GSE43373 up	0.949119	0.999995	0.420543	0.0219611	ITGAL;GBP2
MGS1372 Murine male age12wk tib anterior post glycerol injection day21 v day3 GSE45577 down	0.950154	0.999995	0.472639	0.0241667	ERO1LB;GM20667;SLC11A1
MGS994 Murine C2C12 myotube 1h30m diff v 0h diff GSE16992 down	0.950369	0.999995	0.417843	0.0212705	ZFP874B;ENO2
MGS438 Human left ventricle hypertrophic cardiomyopathy v healthy GSE1145 down	0.95278	0.999995	0.412544	0.0199553	MADD;SLC4A2
MGS1240 Murine age9to12wk heart oral dose fatty acid triolein PPARalphaKO v WT GSE30495 down	0.95278	0.999995	0.412544	0.0199553	CHRNA2;ANGPTL3
MGS448 Human left ventricle post partum cardiomyopathy v healthy GSE1145 down	0.953351	0.999995	0.465846	0.0222543	ADAMTS16;ADCY9;SLC4A2
MGS844 Murine age2wk cardiomyocyte Tfr1 KO v WT GSE68745 down	0.953943	0.999995	0.409945	0.0193294	PCP4L1;DHDH
MGS1003 Murine C2C12 myotube 144h diff v 96h diff GSE16992 up	0.953943	0.999995	0.409945	0.0193294	SLC11A1;NTN5
MGS1422 Murine myoblast PGC1a overexpression v control GSE42473 down	0.954355	0.999995	0.321945	0.015041	ERBB3
MGS1456 Murine satellite cells FACS purified age12mo v age2mo GSE50821 down	0.954355	0.999995	0.321945	0.015041	ADAMTS20
MGS973 Murine age9wk heart CHIP KO v WT GSE59672 up	0.954355	0.999995	0.321945	0.015041	2010001K21RIK
MGS1176 Murine heart v skel muscle GSE31561 down	0.955079	0.999995	0.407377	0.0187235	CACNB1;PGM2L1
MGS1285 Murine heart Apelin KO aortic banding v sham GSE7781 up	0.955079	0.999995	0.407377	0.0187235	MAPT;MYH7
MGS1374 Murine male age12wk tib anterior post glycerol injection day7 v day3 GSE45577 down	0.955376	0.999995	0.461424	0.0210644	ERO1LB;FES;FERMT3
MGS819 Murine age20wk heart failing apoE deficient cystamine 1mo v WT GSE25768 up	0.955376	0.999995	0.461424	0.0210644	CFD;ACE;PCP4L1
MGS1339 Murine male age10to12w heart v 17 non muscle tissues GSE9954 up	0.955376	0.999995	0.461424	0.0210644	PCP4L1;VWA3A;AHDC1
MGS315 Murine prim myotube MyoD deficient 12h diff v 0h diff GSE10430 up	0.955707	0.999995	0.318803	0.0144432	ADCY9
MGS1093 Murine C2C12 myotube 9h diff v 0h diff GSE16992 up	0.955707	0.999995	0.318803	0.0144432	FGFR4
MGS410 Human rhabdomyosarcoma cells v osteosarcoma E-MTAB-37 down	0.956357	0.999995	0.459244	0.0204935	SH3RF3;MLIP;GLT8D2
MGS434 Human hiPSC derived cardiomyocyte endothelin 1 ET1 stimulated v control GSE60291 down	0.957271	0.999995	0.402337	0.0175695	DNMT3B;FANCG
MGS1277 Murine heart FASN underexpression v WT GSE49351 up	0.957271	0.999995	0.402337	0.0175695	CFD;UPK3B
MGS1279 Murine heart age30mo v age5mo GSE11291 up	0.957271	0.999995	0.402337	0.0175695	PHYHIP;MYH7
MGS560 Human mixed sex skeletal muscle v heart atrium GSE7307 down	0.958328	0.999995	0.399863	0.0170201	MLPH;GLT8D2
MGS795 Murine age16wk gastr high fat diet RIP140 ko v WT E-BAIR-13 up	0.958328	0.999995	0.399863	0.0170201	SBK1;CYP4V3
MGS1157 Murine PPARalphaKO age9to12wk heart oral dose fatty acid trilinolein v control GSE30495 up	0.958328	0.999995	0.399863	0.0170201	TMCO6;CLDN15
MGS475 Human male age84y vast lat post 4h resistance training v pre training GSE28422 up	0.95936	0.999995	0.397419	0.0164883	WIPF3;USP2
MGS1236 Murine age9to12wk heart oral dose fatty acid trilinolein PPARalphaKO v WT GSE30495 down	0.95936	0.999995	0.397419	0.0164883	CHRNA2;PCP4L1
MGS4 Human vastus lateralis insulin sensitive after high fat diet v before high fat diet PMID 15983191 down	0.959525	0.999995	0.309732	0.0127972	ANKS1B
MGS809 Murine age1wk gastroc Tfr1 KO v WT GSE68675 up	0.959525	0.999995	0.309732	0.0127972	RGS9BP
MGS1241 Murine age9to12wk heart oral dose pirinixic acid PPARalpha agonist PPARalphaKO v WT GSE30495 up	0.959525	0.999995	0.309732	0.0127972	BTNL9
MGS1089 Murine C2C12 myotube 96h diff v 0h diff GSE16992 up	0.960368	0.999995	0.395004	0.0159735	USP2;MYH7
MGS1445 Murine quad growth hormone treated v untreated GSE14710 up	0.961352	0.999995	0.392619	0.015475	ADCY9;GDPD3
MGS721 Murine age10wk left ventricle male transverse aortic constriction estrogen receptor beta KO v sham GSE18224 up	0.961352	0.999995	0.392619	0.015475	NFKBIL1;MYH7
MGS1462 Murine skel musc pan PPAR agonist 20mgkg v untreated GSE31561 down	0.961886	0.999995	0.303965	0.0118118	CD200
MGS1469 Murine skel muscle 30mpkg prednisolone v WT E-MTAB-1765 up	0.961886	0.999995	0.303965	0.0118118	RHPN2
MGS1311 Murine left ventricle E12p5 v E9p5 GSE51483 up	0.962312	0.999995	0.390261	0.0149925	WIPF3;CD200
MGS740 Murine age12wk heart 129 S2 v C57BL6J GSE10744 down	0.963015	0.999995	0.301161	0.0113497	MANBA
MGS271 Murine prim myotube 24h diff v 0h diff GSE10424 up	0.963249	0.999995	0.387932	0.0145254	ERBB3;USP2
MGS543 Human mixed sex deltoid muscle v heart GSE7307 up	0.963249	0.999995	0.387932	0.0145254	CACNB1;SLC2A5
MGS831 Murine age24wk heart high fat diet lira treated v untreated GSE25515 up	0.963249	0.999995	0.387932	0.0145254	TMCO6;ANGPTL3
MGS1281 Murine heart pan PPAR agonist 20mgkg v untreated GSE31561 up	0.963249	0.999995	0.387932	0.0145254	BTNL9;CHRNA2
MGS748 Murine age12wk heart Pitx2 KO v WT GSE50399 down	0.96411	0.999995	0.298408	0.0109068	KCNK6
MGS984 Murine age9wk heart angiotensin 2 treated 7days v WT GSE59437 down	0.96411	0.999995	0.298408	0.0109068	ANGPTL3
MGS1122 Murine E14 tongue Tgfbr2 conditional KO v WT GSE45968 down	0.96411	0.999995	0.298408	0.0109068	ADAMTS20
MGS99 Murine quad dysf v ctl PMID 15811552 up	0.965173	0.999995	0.295704	0.0104821	RHPN2
MGS464 Human male age21y vast lat post 4h resistance training v pre training GSE28422 down	0.965173	0.999995	0.295704	0.0104821	ZC3H6
MGS557 Human mixed sex skeletal muscle v heart GSE7307 up	0.965929	0.999995	0.381106	0.0132111	CACNB1;MACROD1
MGS1405 Murine muscle 6h post treatment TLR4 agonist GLA SE v control PBS treated GSE43373 up	0.966897	0.999995	0.474049	0.0159582	C3;EBI3;GBP2;CD200
MGS971 Murine age9wk heart CHIP KO doxycycline treated v WT GSE59672 up	0.967205	0.999995	0.29044	0.00968465	2010001K21RIK
MGS1223 Murine age9to12wk heart oral dose fatty acid tridocosahexaenoin v control GSE30495 up	0.96761	0.999995	0.376686	0.0124029	1810013D15RIK;MACROD1
MGS724 Murine age10wk left ventricle male transverse aortic constriction v sham GSE18224 down	0.968176	0.999995	0.287877	0.00931026	ANGPTL3
MGS874 Murine age3wk myoblast LunMyoD shRNA treated v WT GSE68842 down	0.96842	0.999995	0.374514	0.0120179	ERBB3;SMIM22
MGS1032 Murine C2C12 myotube 36h diff E1A dedifferentiation induction YH47 mutant v control GSE28457 down	0.968847	0.999995	0.428827	0.0135716	ERBB3;LAMB3;SERPINB7
MGS539 Human mixed muscles inclusion body myositis v normal GSE39454 up	0.968902	0.999995	0.468878	0.0148127	C3;GBP2;FOLR2;TNFSF13B
MGS16 Rat extraocular age45d v birth PMID 15138310 up	0.969119	0.999995	0.285359	0.00895115	CFD
MGS1499 Murine ventricle Gata4 heterozygotes v WT GSE5500 up	0.969119	0.999995	0.285359	0.00895115	SBK1
MGS1001 Murine C2C12 myotube 12h diff v 0h diff GSE16992 up	0.969119	0.999995	0.285359	0.00895115	FGFR4
MGS1356 Murine male age12wk tib anterior day21 post cardiotoxin injection v day0 GSE45577 down	0.969119	0.999995	0.285359	0.00895115	1700001O22RIK
MGS1227 Murine age9to12wk heart oral dose fatty acid trilinolenin v control GSE30495 up	0.969211	0.999995	0.372367	0.0116451	CLDN15;PCP4L1
MGS1407 Murine muscle 6h post treatment TLR4 agonist GLA v control PBS treated GSE43373 up	0.969545	0.999995	0.467179	0.0144491	SLPI;GBP2;MMP9;FERMT3
MGS847 Murine age2wk heart MeCP2 mutant v WT GSE52797 up	0.969547	0.999995	0.42694	0.0132037	CKMT1;MYO5B;MYH7
MGS243 C2c12 myotube d5 diff v d3 diff GSE4330 up	0.969983	0.999995	0.370244	0.011284	GDPD3;ENO2
MGS101 Murine quad dysf v ctl PMID 15811552 up	0.970034	0.999995	0.282885	0.00860665	RHPN2
MGS863 Murine age32wk heart apoE deficient v WT GSE28031 up	0.970034	0.999995	0.282885	0.00860665	ACE
MGS1 Murine 8wk gastroc and quad mdx v ctl PMID 11823445 up	0.970736	0.999995	0.368145	0.0109343	C3;FOLR2
MGS1378 Murine male gastroc mini muscle mouse HRmini v WT GSE41910 down	0.970921	0.999995	0.280452	0.00827614	1700001O22RIK
MGS980 Murine age9wk heart angiotensin 2 treated 1day v WT GSE59437 down	0.970921	0.999995	0.280452	0.00827614	FES
MGS715 Murine age10wk left ventricle female transverse aortic constriction estrogen receptor beta KO v sham GSE18224 up	0.97147	0.999995	0.366069	0.0105957	ACE;MYH7
MGS597 Human old skel muscle myotonic dystrophy type 1 v healthy GSE7014 up	0.971783	0.999995	0.278061	0.00795899	BTNL9
MGS659 Human vast lat COPD 8wk exercise v control GSE27536 up	0.971783	0.999995	0.278061	0.00795899	GUCY1A2
MGS783 Murine age14wk heart left coronary artery ligation v sham E-MEXP-2446 up	0.971995	0.999995	0.460503	0.0130806	ADAMTS16;ACAN;ST14;MYH7
MGS1377 Murine male gastroc mini muscle mouse HRmini v WT GSE41910 up	0.972187	0.999995	0.364017	0.0102677	RHPN2;MYH7
MGS120 Human quad autopsy v surgical PMID 14625377 up	0.972619	0.999995	0.27571	0.00765464	TLX2
MGS1030 Murine C2C12 myotube 36h diff E1A dedifferentiation induction YH47 mutant v control GSE28457 down	0.972619	0.999995	0.27571	0.00765464	SERPINB7
MGS858 Murine age30months heart calorie restricted v cont GSE11291 down	0.972828	0.999995	0.417747	0.0115081	NOTCH4;MACROD1;PHYHIP
MGS717 Murine age10wk left ventricle female transverse aortic constriction v sham GSE18224 up	0.972887	0.999995	0.361987	0.00995004	ACE;MYH7
MGS1002 Murine C2C12 myotube 12h diff v 0h diff GSE16992 down	0.97357	0.999995	0.359979	0.00964236	ARSJ;GPR155
MGS812 Murine age1wk hindlimb PICs cells v satellite cells GSE40523 down	0.974236	0.999995	0.357993	0.00934435	MACROD1;NTN5
MGS1174 Murine TA and EDL muscles calorie restricted diet PGC1a KO v control GSE34773 down	0.974633	0.999995	0.412417	0.0105969	MACROD1;TOMM40L;DNAJC28
MGS873 Murine age3wk myoblast LunMyoD shRNA treated v WT GSE68842 up	0.974981	0.999995	0.268889	0.00681297	CYP4V3
MGS110 Murine diaphragm age23d mdx v ctl PMID 14681298 up	0.975519	0.999995	0.354086	0.0087761	SLC11A1;CYP4V3
MGS477 Human male age84y vast lat after 12wk exercise post 4h resistance training v pre training GSE28422 up	0.975519	0.999995	0.354086	0.0087761	USP2;PPFIA4
MGS14 Rat extraocular age28d v birth PMID 15138310 up	0.975722	0.999995	0.266689	0.00655454	MYH7
MGS463 Human male age21y vast lat post 4h resistance training v pre training GSE28422 up	0.976138	0.999995	0.352164	0.00850526	USP2;PPFIA4
MGS1208 Murine age8wk gastroc casting immobilized d7 v contralateral control GSE25908 down	0.976138	0.999995	0.352164	0.00850526	PCP4L1;TOMM40L
MGS1477 Murine skel muscle collagen induced arthritis 30mpkg prednisolone treated v WT E-MTAB-1765 up	0.976441	0.999995	0.264524	0.00630639	RHPN2
MGS1298 Murine heart left ventricle CD1 congestive heart failure model v WT GSE17478 down	0.976441	0.999995	0.264524	0.00630639	SBK1
MGS983 Murine age9wk heart angiotensin 2 treated 7days v WT GSE59437 up	0.976741	0.999995	0.350263	0.00824289	ACAD10;MYH7
MGS1399 Murine muscle 4d post treatment TLR4 agonist Alum v control PBS treated GSE43373 up	0.97714	0.999995	0.262395	0.00606808	PGM2L1
MGS761 Murine age12wk left ventricle pravastatin treated v WT GSE23101 up	0.97714	0.999995	0.262395	0.00606808	DHDH
MGS1440 Murine quad 2w hypoxia v control GSE9400 down	0.97733	0.999995	0.348382	0.00798874	ADCY9;TOMM40L
MGS765 Murine age12wk quad Mbnl1 KO v WT GSE14691 up	0.977391	0.999995	0.403826	0.00923509	MANBA;SBK1;GBP2
MGS584 Human myocardium ischemic cardiomyopathy after Heartmate I v before GSE21610 down	0.977817	0.999995	0.260299	0.00583921	TNFSF13B
MGS1220 Murine age8wk gastroc tenotomized d7 v contralateral control GSE25908 down	0.977907	0.999995	0.40215	0.00898442	C3;PI16;FERMT3
MGS193 Murine prim myoblast Sdc4 deficient muscle injury 12h v uninjured GSE38870 up	0.978283	0.999995	0.441557	0.00969515	SLPI;VWA3A;NFKBID;PRAM1
MGS211 Human myotube hiPSCs v myoblasts GSE43183 up	0.978283	0.999995	0.441557	0.00969515	LIN28A;TC2N;HAPLN1;MYH7
MGS212 Human myotube hiPSCs v myoblasts GSE43183 down	0.978283	0.999995	0.441557	0.00969515	GLT8D2;DDX43;GBP2;FERMT3
MGS220 C2c12 myoblast cugbp1 knockdown v control GSE29990 down	0.978283	0.999995	0.441557	0.00969515	OLFR214;IFNE;GM9930;LY6G6E
MGS259 Human prim myotube FSHD v healthy GSE26145 up	0.978283	0.999995	0.441557	0.00969515	CBS;CSNK2B;LY6G6E;CD200
MGS287 C2c12 myoblast overexpression miR365 v control GSE26764 up	0.978283	0.999995	0.441557	0.00969515	ERBB3;MMP9;TPRN;MYH7
MGS291 C2c12 myoblast overexpression miR145 v control GSE26764 up	0.978283	0.999995	0.441557	0.00969515	SH3RF3;MLIP;OMD;USP2
MGS329 Murine prim myotube MyoD deficient d7 diff v d0 diff GSE10430 up	0.978283	0.999995	0.441557	0.00969515	OMD;USP2;CD200;MYH7
MGS333 C2c12 myoblast conversion to fat by PRDM16 v control GSE15895 up	0.978283	0.999995	0.441557	0.00969515	C3;SLPI;CLDN15;GBP2
MGS22 Murine hindlimb age23d mdx v ctl PMID 12874102 up	0.978464	0.999995	0.344679	0.00750403	C3;SLC11A1
MGS1213 Murine age8wk gastroc tenotomized d2 v casting immobilized d2 GSE25908 up	0.978464	0.999995	0.344679	0.00750403	USP2;PGM2L1
MGS1334 Murine male age10to12w gastroc v brain GSE9954 down	0.978464	0.999995	0.344679	0.00750403	TMEM59L;ENO2
MGS1350 Murine male age12wk tib anterior 3days post myotoxin injection glycerol v cardiotoxin GSE45577 down	0.978474	0.999995	0.258236	0.00561938	ADCY9
MGS167 Rat hindlimb disuse atrophy v untreated PMID 12844509 up	0.979011	0.999995	0.342856	0.00727296	WIPF3;SLC4A2
MGS1242 Murine age9to12wk heart oral dose pirinixic acid PPARalpha agonist PPARalphaKO v WT GSE30495 down	0.979011	0.999995	0.342856	0.00727296	CHRNA2;PCP4L1
MGS544 Human mixed sex deltoid muscle v heart GSE7307 down	0.979112	0.999995	0.256205	0.0054082	GLT8D2
MGS1171 Murine TA and EDL muscles calorie restricted diet v control GSE34773 up	0.979112	0.999995	0.256205	0.0054082	CACNB1
MGS708 Murine age10wk heart Sirt1 overexpression v WT GSE33101 down	0.979731	0.999995	0.254206	0.00520533	ABCA2
MGS1202 Murine age2to3mo soleus calpain3 KO C3KO v WT GSE33931 down	0.979731	0.999995	0.254206	0.00520533	CFD
MGS1312 Murine left ventricle E12p5 v E9p5 GSE51483 down	0.979731	0.999995	0.254206	0.00520533	LIN28A
MGS1459 Murine satellite cells FACS purified age24mo v age2mo GSE50821 up	0.979862	0.999995	0.395581	0.00804766	C3;OMD;GBP2
MGS1264 Murine heart age12wk v age3wk GSE50399 down	0.980063	0.999995	0.339268	0.00683223	PCP4L1;CSNK2B
MGS1446 Murine quad growth hormone treated v untreated GSE14710 down	0.980332	0.999995	0.252237	0.0050104	FOLR2
MGS851 Murine age2wk skel muscle dyspedic RyR1 KO v WT E-MTAB-3608 up	0.980332	0.999995	0.252237	0.0050104	BHLHE22
MGS1109 Murine C2C12 myoblast ectopic expression DUX4 v control GSE45854 up	0.980332	0.999995	0.252237	0.0050104	TCAF2
MGS1094 Murine C2C12 myotube 9h diff v 0h diff GSE16992 down	0.98057	0.999995	0.337502	0.00662211	MANBA;ENO2
MGS1335 Murine male age10to12w gastroc v kidney GSE9954 up	0.98057	0.999995	0.337502	0.00662211	SLC23A3;LY6G6E
MGS1370 Murine male age12wk tib anterior post cardiotoxin injection day7 v day3 GSE45577 down	0.980776	0.999995	0.392375	0.0076164	FES;SLC11A1;FERMT3
MGS158 Human male vastus lateralis aging v young PMID 12783983 down	0.981065	0.999995	0.335753	0.00641853	LAMB3;MADD
MGS733 Murine age11wk myocardium aortic banding v sham GSE36074 up	0.981547	0.999995	0.334023	0.00622129	ACE;MYH7
MGS1064 Murine C2C12 myotube OverExp miR378 6d diff BMP2 induction osteogenic diff v WT GSE51883 down	0.981547	0.999995	0.334023	0.00622129	SERPINB7;CD200
MGS17 Rat extraocular age45d v birth PMID 15138310 down	0.982017	0.999995	0.33231	0.00603018	ERBB3;CSNK2B
MGS635 Human rhabdomyosarcoma alveolar v embryonal GSE8840 up	0.98203	0.999995	0.246509	0.00447011	PGM2L1
MGS849 Murine age2wk quad nebulin KO v WT E-MEXP-733 up	0.98203	0.999995	0.246509	0.00447011	MYH7
MGS888 Murine age4wk hindlimb laminin a2 deficient v WT GSE12049 down	0.982563	0.999995	0.244657	0.00430384	IL4I1
MGS1151 Murine PGC1a KO TA and EDL muscles calorie restricted diet v control GSE34773 up	0.982563	0.999995	0.244657	0.00430384	CACNB1
MGS1191 Murine age24mo gastroc PGC1a KO v WT GSE52550 up	0.982563	0.999995	0.244657	0.00430384	RHPN2
MGS1198 Murine age2to3mo heart ERRalpha NR3B1 KO v WT GSE7196 down	0.982563	0.999995	0.244657	0.00430384	ERBB3
MGS1067 Murine C2C12 myotube OverExp miR378 6d diff v 3d diff GSE51883 up	0.982923	0.999995	0.328936	0.00566559	ADAMTS16;SERPINB7
MGS1221 Murine age9to12wk heart PPARalphaKO v WT GSE30495 up	0.983079	0.999995	0.242832	0.00414401	BTNL9
MGS742 Murine age12wk heart AJ Dysferlinopathy v C57BL6J GSE10744 down	0.983581	0.999995	0.241034	0.00399036	MANBA
MGS1175 Murine heart v skel muscle GSE31561 up	0.983581	0.999995	0.241034	0.00399036	BTNL9
MGS843 Murine age2wk cardiomyocyte Tfr1 KO v WT GSE68745 up	0.984068	0.999995	0.239262	0.00384264	NOTCH4
MGS1004 Murine C2C12 myotube 144h diff v 96h diff GSE16992 down	0.984068	0.999995	0.239262	0.00384264	ERBB3
MGS156 C2c12 myotube starvation or atrophy v untreated PMID 15608089 down	0.984423	0.999995	0.378563	0.00594326	APOL9B;LAMB3;SERPINB7
MGS823 Murine age20wk low fat diet quad v gastroc GSE17576 up	0.98454	0.999995	0.237516	0.00370061	C3
MGS1160 Murine PPARalphaKO age9to12wk heart oral dose fatty acid trilinolenin v control GSE30495 down	0.98454	0.999995	0.237516	0.00370061	RTN4RL1
MGS673 Human vast lat sepsis v cont GSE13205 up	0.984605	0.999995	0.322387	0.00500188	SLPI;SOCS4
MGS143 Murine quad beta sarcoglycan def v ctl PMID Unknown up	0.984785	0.999995	0.377087	0.00578157	ALDH3A1;FAAH;FGFR4
MGS1475 Murine skel muscle collagen induced arthritis 10mpkg prednisolone treated v WT E-MTAB-1765 up	0.984999	0.999995	0.235795	0.00356403	RHPN2
MGS930 Murine age86wk skel muscle S6K1 KO v WT E-MEXP-2320 down	0.984999	0.999995	0.235795	0.00356403	SBK1
MGS1212 Murine age8wk gastroc tenotomized d14 v contralateral control GSE25908 down	0.984999	0.999995	0.32079	0.0048486	DENND1C;KCNK6
MGS411 Human child male DMD v healthy GSE38417 up	0.985384	0.999995	0.319209	0.00470007	C3;GLT8D2
MGS732 Murine age11wk myocardium aortic banding failing v sham GSE36074 down	0.985444	0.999995	0.234099	0.0034327	MACROD1
MGS993 Murine C2C12 myotube 1h30m diff v 0h diff GSE16992 up	0.985444	0.999995	0.234099	0.0034327	PPP1R1C
MGS141 Murine quad dysf v ctl PMID 16306063 up	0.985875	0.999995	0.232426	0.00330639	SLC4A2
MGS44 C2c12 myotube diff v undiff PMID 14688207 up	0.986007	0.999995	0.471082	0.00663862	ERBB3;LAMB3;MAPT;N4BP3;PPFIA4;MYH7
MGS955 Murine age8wk heart female CaAkt overexpression v WT GSE63848 up	0.986124	0.999995	0.316092	0.00441665	ST14;MLANA
MGS1251 Murine embryonic limb buds Pax7 expressing cells E17pt5 v E12pt5 GSE52192 up	0.986124	0.999995	0.316092	0.00441665	TCAF2;SLC2A5
MGS565 Human mixed sex and age vast lat ISCU myopathy v healthy GSE48574 up	0.986481	0.999995	0.314556	0.00428148	MLPH;DIRAS1
MGS1467 Murine skel muscle 10mpkg prednisolone v WT E-MTAB-1765 up	0.986701	0.999995	0.229152	0.00306805	RHPN2
MGS685 Murine age2mo gastroc Cmah KO v WT GSE16438 up	0.986701	0.999995	0.229152	0.00306805	CHRNA2
MGS913 Murine age72wk heart apoE deficient ranolazine treated 2mo v WT GSE25767 up	0.986701	0.999995	0.229152	0.00306805	MYH7
MGS1233 Murine age9to12wk heart oral dose fatty acid tridocosahexaenoin PPARalphaKO v WT GSE30495 up	0.987095	0.999995	0.227549	0.00295564	BTNL9
MGS1210 Murine age8wk gastroc tenotomized d14 v casting immobilized d14 GSE25908 down	0.98782	0.999995	0.308556	0.00378126	CFD;FOLR2
MGS1006 Murine C2C12 myotube 144h diff v 0h diff GSE16992 down	0.987849	0.999995	0.224408	0.00274346	ARSJ
MGS1479 Murine skel muscle collagen induced arthritis v WT E-MTAB-1765 up	0.98821	0.999995	0.22287	0.00264335	TUBGCP6
MGS1125 Murine E16 heart FOG2 mutant v WT GSE50426 up	0.98844	0.999995	0.305641	0.00355369	C3;UPK3B
MGS260 Human prim myotube FSHD v healthy GSE26145 down	0.988739	0.999995	0.304203	0.00344514	MAS1;PGM2L1
MGS495 Human male protein intake 1g per kg vast lat age63to79y v age21to43y GSE9419 up	0.988899	0.999995	0.219856	0.00245434	SLPI
MGS713 Murine age10wk heart frataxin KO v WT GSE31208 up	0.988899	0.999995	0.219856	0.00245434	MYH7
MGS714 Murine age10wk heart frataxin KO v WT GSE31208 down	0.988899	0.999995	0.219856	0.00245434	DNAJC28
MGS535 Human mixed muscles dermatomyositis with perifascicular atrophy v normal GSE39454 up	0.98903	0.999995	0.302779	0.00333994	SLPI;TNFSF13B
MGS944 Murine age8wk heart RKIP transgenic v WT GSE42753 down	0.989228	0.999995	0.218379	0.00236514	CFD
MGS1056 Murine C2C12 myotube 48h diff v 0h diff GSE11415 down	0.989228	0.999995	0.218379	0.00236514	SMIM22
MGS1154 Murine PGC1a KO gastroc age24mo v age10wk GSE52550 down	0.989228	0.999995	0.218379	0.00236514	ADCY9
MGS137 Murine quad mdx v ctl PMID 16011810 up	0.989285	0.999995	0.542388	0.00584313	ABCA2;MAS1;HCN3;VIPR1;HAL;GPR12;SLC11A1;ADAM11;SLC6A3;TNFSF13B;INHBE
MGS1480 Murine skel muscle collagen induced arthritis v WT E-MTAB-1765 down	0.989548	0.999995	0.216921	0.00227929	MAPT
MGS890 Murine age4wk quad in utero taurine v control GSE20577 down	0.989548	0.999995	0.216921	0.00227929	PMEL
MGS1168 Murine Pax3GFP primary myoblast age6wk v age1wk GSE15155 down	0.990159	0.999995	0.214063	0.00211712	ARSJ
MGS1234 Murine age9to12wk heart oral dose fatty acid tridocosahexaenoin PPARalphaKO v WT GSE30495 down	0.990451	0.999995	0.212662	0.00204056	TTC7
MGS426 Human fetal FACS purified primary cells skeletal muscle precursor fraction v unfractionated GSE44227 down	0.990534	0.999995	0.349787	0.00332681	C3;OMD;PI16
MGS264 Human FSHD prim myotube diff v undiff GSE26145 down	0.990734	0.999995	0.211279	0.00196685	PTPRU
MGS914 Murine age72wk heart apoE deficient ranolazine treated 2mo v WT GSE25767 down	0.990734	0.999995	0.211279	0.00196685	USP2
MGS563 Human mixed sex skeletal muscle v many non muscle tissues GSE7307 up	0.991191	0.999995	0.346024	0.00306159	CACNB1;MACROD1;MYH7
MGS585 Human myocardium ischemic cardiomyopathy after Novacor v before GSE21610 up	0.991276	0.999995	0.208566	0.00182758	GDPD3
MGS904 Murine age6wk gastroc mdx v WT E-MEXP-1623 down	0.991276	0.999995	0.208566	0.00182758	PGM2L1
MGS1060 Murine C2C12 myotube 48h diff v 0h diff GSE16992 down	0.991276	0.999995	0.208566	0.00182758	ARSJ
MGS935 Murine age8wk gastroc mdx PBS treated v WT GSE7863 up	0.991339	0.999995	0.290532	0.00252734	NAIP5;GBP2
MGS273 Murine prim myotube 36h diff v 0h diff GSE10424 up	0.991604	0.999995	0.34356	0.00289656	ERBB3;USP2;PPFIA4
MGS546 Human mixed sex deltoid muscle v heart atrium GSE7307 down	0.991997	0.999995	0.286664	0.00230335	MLPH;GLT8D2
MGS1266 Murine heart age12wk v age6wk GSE50399 down	0.991997	0.999995	0.286664	0.00230335	PCP4L1;CSNK2B
MGS144 Murine quad beta sarcoglycan def v ctl PMID Unknown down	0.99203	0.999995	0.204624	0.00163747	KIFC2
MGS444 Human left ventricle ischemic cardiomyopathy v healthy GSE1145 down	0.99203	0.999995	0.204624	0.00163747	SLC4A2
MGS824 Murine age20wk low fat diet quad v gastroc GSE17576 down	0.99203	0.999995	0.204624	0.00163747	PCP4L1
MGS1159 Murine PPARalphaKO age9to12wk heart oral dose fatty acid trilinolenin v control GSE30495 up	0.99203	0.999995	0.204624	0.00163747	CLDN15
MGS1257 Murine gastroc age24mo v age10wk GSE52550 up	0.992496	0.999995	0.202077	0.00152216	RHPN2
MGS551 Human mixed sex heart atrium v many non muscle tissues GSE7307 up	0.992557	0.999995	0.337549	0.00252161	MLIP;TOMM40L;MYH7
MGS1216 Murine age8wk gastroc tenotomized d2 v contralateral control GSE25908 down	0.992557	0.999995	0.337549	0.00252161	SLC11A1;FOLR2;FERMT3
MGS925 Murine age7wk heart MT KO doxycycline treated v WT GSE23598 up	0.992718	0.999995	0.200826	0.00146768	MYH7
MGS1222 Murine age9to12wk heart PPARalphaKO v WT GSE30495 down	0.992718	0.999995	0.200826	0.00146768	RHPN2
MGS70 Human vastus lateralis epinephrine v untreated PMID 15126512 up	0.992791	0.999995	0.604293	0.00437192	CFD;WNT10B;GUCY1A2;PMEL;TPH1;MANBA;NCAN;SLC11A1;MST1;DHDH;CREM;SERPINB7;ESPN;RUNX3;MMP9;KLF1;ACAN;RTN4RL1;GNAT1;GBP2
MGS1361 Murine male age12wk tib anterior day3 post glycerol injection v day0 GSE45577 up	0.992909	0.999995	0.335202	0.0023855	NAIP5;EBI3;FERMT3
MGS1436 Murine newborn hindleg muscle low gestational protein gestational taurine v cont GSE12730 down	0.992935	0.999995	0.199591	0.0014152	MMP9
MGS561 Human mixed sex skeletal muscle v heart ventricle GSE7307 up	0.992935	0.999995	0.199591	0.0014152	MAPT
MGS1146 Murine HL1 cardiomyocyte hypoxia v normoxia GSE27975 down	0.992935	0.999995	0.199591	0.0014152	TCAF2
MGS1152 Murine PGC1a KO TA and EDL muscles calorie restricted diet v control GSE34773 down	0.992935	0.999995	0.199591	0.0014152	1700001O22RIK
MGS1197 Murine age2to3mo heart ERRalpha NR3B1 KO v WT GSE7196 up	0.992935	0.999995	0.199591	0.0014152	2010001K21RIK
MGS1359 Murine male age12wk tib anterior day3 post cardiotoxin injection v day0 GSE45577 up	0.993078	0.999995	0.33404	0.0023202	NAIP5;SLPI;FERMT3
MGS532 Human mixed male female iPS cell derived mesoangioblasts HIDEMs v adult skel muscle mesoangioblasts GSE36098 down	0.993144	0.999995	0.198371	0.00136466	ISM1
MGS636 Human rhabdomyosarcoma alveolar v embryonal GSE8840 down	0.993144	0.999995	0.198371	0.00136466	RPP25
MGS637 Human skel musc 20wk resistance training age40to60y v age20to30y GSE47881 up	0.993144	0.999995	0.198371	0.00136466	ZC3H6
MGS1420 Murine myoblast PGC1a isoform4 overexpression v control GSE42473 down	0.993348	0.999995	0.197166	0.00131597	GDPD3
MGS323 Murine prim myotube MyoD deficient 24h diff v 0h diff GSE10430 up	0.993523	0.999995	0.276831	0.00179886	OMD;CD200
MGS194 Murine prim myoblast Sdc4 deficient muscle injury 12h v uninjured GSE38870 down	0.993718	0.999995	0.329472	0.0020763	HAL;FOLR2;GPR155
MGS210 C2c12 myotube day2 diff exog myogenin and inhib MAPK v control GSE25763 down	0.993718	0.999995	0.329472	0.0020763	ADAMTS16;APOL9B;CD200
MGS213 C2c12 myoblast p68p72 knockdown v control GSE5305 up	0.993718	0.999995	0.329472	0.0020763	ALDH3A1;OMD;ENO2
MGS216 C2c12 myotube p68p72 knockdown v control GSE5305 down	0.993718	0.999995	0.329472	0.0020763	CACNB1;USP2;MACROD1
MGS219 C2c12 myoblast cugbp1 knockdown v control GSE29990 up	0.993718	0.999995	0.329472	0.0020763	F420014N23RIK;SLPI;GM16794
MGS222 C2c12 myoblast mbnl1 knockdown v control GSE29990 down	0.993718	0.999995	0.329472	0.0020763	OLFR214;PPNR;RTN4RL1
MGS256 Murine prim myotube pRb null v normal GSE10428 down	0.993718	0.999995	0.329472	0.0020763	SBK1;MACROD1;MRVI1
MGS277 Murine prim myotube 36h diff v 0h diff GSE10424 up	0.993718	0.999995	0.329472	0.0020763	ERBB3;USP2;PPFIA4
MGS281 Murine prim myotube 7d diff v 7d diff GSE10424 up	0.993718	0.999995	0.329472	0.0020763	USP2;MAPT;MYH7
MGS283 C2c12 myoblast overexpression miR34a v control GSE26764 up	0.993718	0.999995	0.329472	0.0020763	ALDH3A1;KIF9;ERBB3
MGS285 C2c12 myoblast overexpression miR22 v control GSE26764 up	0.993718	0.999995	0.329472	0.0020763	ALDH3A1;OMD;RPP25
MGS292 C2c12 myoblast overexpression miR145 v control GSE26764 down	0.993718	0.999995	0.329472	0.0020763	ADAMTS16;ALDH3A1;CD200
MGS297 C2c12 myotube overexpression ATF4 v control GSE39194 up	0.993718	0.999995	0.329472	0.0020763	SERPINB6C;MADD;GLT8D2
MGS317 Murine prim myotube MyoD deficient 18h diff v 0h diff GSE10430 up	0.993718	0.999995	0.329472	0.0020763	ALDH3A1;ADCY9;CD200
MGS325 Murine prim myotube MyoD deficient 36h diff v 0h diff GSE10430 up	0.993718	0.999995	0.329472	0.0020763	ADCY9;OMD;CD200
MGS332 C2c12 myotube palmitate treated v control GSE6766 down	0.993718	0.999995	0.329472	0.0020763	ALDH3A1;GBP2;CD200
MGS815 Murine age20wk heart apoE deficient v WT GSE25768 up	0.993737	0.999995	0.194799	0.00122388	ACE
MGS852 Murine age2wk skel muscle dyspedic RyR1 KO v WT E-MTAB-3608 down	0.993737	0.999995	0.194799	0.00122388	TTC7
MGS1238 Murine age9to12wk heart oral dose fatty acid trilinolenin PPARalphaKO v WT GSE30495 down	0.993737	0.999995	0.194799	0.00122388	TTC7
MGS897 Murine age6wk TA denervated Runx1 KO v WT GSE4411 up	0.993923	0.999995	0.193636	0.00118034	PCP4L1
MGS966 Murine age8wk quad ERRgamma overexpression v control GSE22086 down	0.993923	0.999995	0.193636	0.00118034	ADCY9
MGS1172 Murine TA and EDL muscles calorie restricted diet v control GSE34773 down	0.994103	0.999995	0.192487	0.0011384	1700001O22RIK
MGS241 C2c12 myotube d4 diff v d3 diff GSE4330 up	0.994278	0.999995	0.191351	0.00109799	ERO1LB
MGS408 Human rhabdomyosarcoma cells ectopic expression DUX4 v control GSE45854 down	0.994278	0.999995	0.191351	0.00109799	INHBE
MGS1474 Murine skel muscle collagen induced arthritis 1p5mpkg prednisolone treated v WT E-MTAB-1765 down	0.994448	0.999995	0.190229	0.00105905	1700001O22RIK
MGS769 Murine age13mo gastroc mitochondiral DNA polymerase def v control GSE21189 up	0.994448	0.999995	0.190229	0.00105905	ZFP874B
MGS140 Murine quad different severe muscular dystrophies v healthy and less affected animals PMID 16306063 down	0.994543	0.999995	0.422111	0.00230968	CFD;ABCA2;ADCY9;CSNK2B;VAMP1;CYP4F14
MGS1400 Murine muscle 4d post treatment TLR4 agonist Alum v control PBS treated GSE43373 down	0.994613	0.999995	0.18912	0.00102152	ERO1LB
MGS591 Human myotube LPIN1 mutation v healthy E-MEXP-3761 up	0.9949	0.999995	0.266537	0.00136269	CACNB1;MYH7
MGS1028 Murine C2C12 myotube 2h diff v 0h diff GSE16992 down	0.995079	0.999995	0.185867	0.000916935	BMF
MGS655 Human skel muscle age50y or more POLG1 mut v healthy GSE18715 up	0.995225	0.999995	0.184807	0.000884568	C3
MGS91 Human nemaline myopathy non typing v typing PMID 15056467 up	0.995367	0.999995	0.183759	0.000853371	CFD
MGS757 Murine age12wk left ventricle calorie restricted diet v WT GSE68646 up	0.995367	0.999995	0.183759	0.000853371	USP2
MGS553 Human mixed sex heart v many non muscle tissues GSE7307 up	0.995416	0.999995	0.2622	0.00120461	MLIP;MYH7
MGS598 Human old skel muscle myotonic dystrophy type 1 v healthy GSE7014 down	0.995638	0.999995	0.181699	0.000794318	SLPI
MGS822 Murine age20wk high fat diet quad v gastroc GSE17576 down	0.995638	0.999995	0.181699	0.000794318	PCP4L1
MGS542 Human mixed muscles necrotizing myopathy v normal GSE39454 down	0.995767	0.999995	0.180686	0.000766379	MYH7
MGS979 Murine age9wk heart angiotensin 2 treated 1day v WT GSE59437 up	0.995767	0.999995	0.180686	0.000766379	MYH7
MGS864 Murine age32wk heart apoE deficient v WT GSE28031 down	0.995893	0.999995	0.179683	0.000739446	MLANA
MGS1038 Murine C2C12 myotube 3d diff PGC1a expression and DFO iron chelator v control GSE42299 down	0.996015	0.999995	0.178692	0.000713481	CD200
MGS1355 Murine male age12wk tib anterior day21 post cardiotoxin injection v day0 GSE45577 up	0.996015	0.999995	0.178692	0.000713481	CACNB1
MGS1491 Murine soleus calpain3 KO C3KO age11to12mo v age2to3mo GSE33931 up	0.996134	0.999995	0.177712	0.00068845	USP2
MGS972 Murine age9wk heart CHIP KO doxycycline treated v WT GSE59672 down	0.996248	0.999995	0.176742	0.000664317	GPR155
MGS1012 Murine C2C12 myotube 1h diff v 0h diff GSE16992 down	0.99636	0.999995	0.175783	0.000641049	GPR155
MGS789 Murine age14wk myocardium A2AR KO LPS treat v WT GSE44363 up	0.996468	0.999995	0.174834	0.000618614	GBP2
MGS747 Murine age12wk heart Pitx2 KO v WT GSE50399 up	0.996573	0.999995	0.173895	0.000596983	MLANA
MGS1273 Murine heart age72wk v age6wk GSE43556 up	0.996573	0.999995	0.173895	0.000596983	C3
MGS1103 Murine C2C12 myotube 4p5d diff InhibitionERK5 v 0d diff GSE25827 up	0.996675	0.999995	0.172965	0.000576124	GBP2
MGS1470 Murine skel muscle 30mpkg prednisolone v WT E-MTAB-1765 down	0.996773	0.999995	0.172046	0.000556011	ACE
MGS981 Murine age9wk heart angiotensin 2 treated 3days v WT GSE59437 up	0.996773	0.999995	0.172046	0.000556011	MYH7
MGS854 Murine age30months gastroc calorie restricted v cont GSE11291 down	0.996849	0.999995	0.248062	0.000782808	MAPT;GPR155
MGS1454 Murine quad low fat diet age20wk v age12wk GSE17576 down	0.996962	0.999995	0.170236	0.000517909	OMD
MGS870 Murine age3wk gastroc mdx v WT E-MEXP-1623 down	0.996962	0.999995	0.170236	0.000517909	CACNB1
MGS860 Murine age30months heart resveratrol diet v cont GSE11291 down	0.997246	0.999995	0.24337	0.000671238	MACROD1;PHYHIP
MGS600 Human old skel muscle myotonic dystrophy type 2 v healthy GSE7014 down	0.997465	0.999995	0.165026	0.000418844	SLPI
MGS1259 Murine heart hAT1E overexpr v WT GSE8771 up	0.997465	0.999995	0.165026	0.000418844	MYH7
MGS1147 Murine Hsp22KO left ventricle 3d pressure overload v basal GSE24489 up	0.997684	0.999995	0.162538	0.000376796	MYH7
MGS1329 Murine male age10to12w gastroc v 17 non muscle tissues GSE9954 up	0.997719	0.999995	0.237088	0.000541312	1700001O22RIK;MYH7
MGS1481 Murine skel muscle high fat diet 42d v control GSE73036 up	0.997753	0.999995	0.161725	0.000363759	OMD
MGS1177 Murine adult heart Hmgn5 overexpression v WT GSE63530 up	0.997753	0.999995	0.161725	0.000363759	OMD
MGS933 Murine age8wk gastroc mdx Galgt2 AAV treated v WT GSE7863 up	0.99778	0.999995	0.236217	0.000524936	C3;ZFP112
MGS1503 Murine ventricle transverse aortic constriction Gata4 heterozygotes v WT GSE5500 up	0.99782	0.999995	0.16092	0.000351182	MYH7
MGS1383 Murine muscle 1d post treatment TLR4 agonist GLA SE v control PBS treated GSE43373 up	0.998009	0.999995	0.158551	0.000316046	GBP2
MGS157 Human male vastus lateralis aging v young PMID 12783983 up	0.998009	0.999995	0.158551	0.000316046	CACNB1
MGS428 Human fetal FACS purified primary cells skeletal muscle precursor v CD34 pos GSE44227 down	0.998125	0.999995	0.15701	0.000294634	OMD
MGS26 Murine hindlimb age56d mdx v ctl PMID 12874102 up	0.998174	0.999995	0.28126	0.000514146	C3;SLC11A1;FOLR2
MGS1186 Murine age10wk gastroc PGC1a KO v WT GSE52550 down	0.998181	0.999995	0.156251	0.000284488	ERBB3
MGS947 Murine age8wk heart isoproterenol induced cardiomyopathy v control GSE18801 up	0.998235	0.999995	0.155499	0.000274699	NOTCH4
MGS316 Murine prim myotube MyoD deficient 12h diff v 0h diff GSE10430 down	0.998287	0.999995	0.154754	0.000265252	GTF2H4
MGS538 Human mixed muscles polyomyositis v normal GSE39454 down	0.998388	0.999995	0.153285	0.000247339	MACROD1
MGS483 Human male dilated cardiomyopathy right ventricle v left ventricle GSE29819 up	0.998482	0.999995	0.151843	0.000230658	PTPRU
MGS1346 Murine male age10to12w heart v kidney GSE9954 down	0.998482	0.999995	0.151843	0.000230658	PCK1
MGS1409 Murine muscle 6h post treatment TLR4 agonist SE v control PBS treated GSE43373 up	0.998571	0.999995	0.150428	0.000215121	ACAD10
MGS1295 Murine heart ketogenic diet v WT GSE21368 up	0.998571	0.999995	0.150428	0.000215121	NOTCH4
MGS250 C2c12 myotube diff day5 exogenous PGC1a v control GSE4330 down	0.998655	0.999995	0.149039	0.000200648	CD200
MGS1398 Murine muscle 4 post treatment TLR4 agonist GLA v control PBS treated GSE43373 down	0.998733	0.999995	0.147674	0.000187166	MYH7
MGS199 Human prim myotube caveolinopathy v normal GSE44874 up	0.998778	0.999995	0.218527	0.000267261	CFD;SLPI
MGS214 C2c12 myoblast p68p72 knockdown v control GSE5305 down	0.998778	0.999995	0.218527	0.000267261	LAMB3;GTF2H4
MGS239 Murine prim myotube d5 diff v d0 diff GSE24811 up	0.998778	0.999995	0.218527	0.000267261	CACNB1;MLIP
MGS240 Murine prim myotube d5 diff v d0 diff GSE24811 down	0.998778	0.999995	0.218527	0.000267261	FGFR4;CD200
MGS252 C2c12 myotube diff day6 exogenous PGC1a v control GSE4330 down	0.998778	0.999995	0.218527	0.000267261	ALDH3A1;SERPINB6C
MGS275 Murine prim myotube 24h diff v 0h diff GSE10424 up	0.998778	0.999995	0.218527	0.000267261	ERBB3;USP2
MGS284 C2c12 myoblast overexpression miR34a v control GSE26764 down	0.998778	0.999995	0.218527	0.000267261	TTC7;STAC2
MGS286 C2c12 myoblast overexpression miR22 v control GSE26764 down	0.998778	0.999995	0.218527	0.000267261	PGM2L1;ACSF2
MGS327 Murine prim myotube MyoD deficient d4 diff v d0 diff GSE10430 up	0.998778	0.999995	0.218527	0.000267261	OMD;CD200
MGS450 Human left ventricle viral cardiomyopathy v healthy GSE1145 down	0.998843	0.999995	0.145674	0.000168649	SLC4A2
MGS114 Murine diaphragm age56d mdx v ctl PMID 14681298 up	0.998877	0.999995	0.145019	0.0001629	SLC11A1
MGS756 Murine age12wk left ventricle atorvastatin treated v WT GSE23101 down	0.998943	0.999995	0.143726	0.000151993	SPIC
MGS1353 Murine male age12wk tib anterior day14 post glycerol injection v day0 GSE45577 up	0.998974	0.999995	0.143088	0.000146821	TCAF2
MGS1250 Murine E12 heart Knockdown Sp3 v WT GSE9124 down	0.999034	0.999995	0.141829	0.000137008	GPR155
MGS1501 Murine ventricle transverse aortic constriction v control GSE5500 up	0.999063	0.999995	0.141208	0.000132355	MYH7
MGS1363 Murine male age12wk tib anterior day7 post cardiotoxin injection v day0 GSE45577 up	0.999063	0.999995	0.141208	0.000132355	CCL22
MGS1416 Murine myoblast PGC1a isoform2 overexpression v control GSE42473 down	0.999118	0.999995	0.139981	0.000123524	CACNB1
MGS440 Human left ventricle idiopathic cardiomyopathy v healthy GSE1145 down	0.999241	0.999995	0.137005	0.000103977	SLC4A2
MGS651 Human skel muscle age10y or less POLG1 mut v healthy GSE18715 up	0.999241	0.999995	0.137005	0.000103977	VARS2
MGS393 Human biceps female after 12wk resistance training 4h post acute exercise v unexercised GSE24235 up	0.999347	0.999995	0.134151	8.75676e-05	PPFIA4
MGS371 Human aged mixed TA TP EDL tibial muscular dystrophy v healthy GSE42806 up	0.999367	0.999995	0.133594	8.46157e-05	PGM2L1
MGS348 Human adult insulin resistant TZD PPAR gamma ligand treated 3mo v healthy GSE13070 down	0.999422	0.999995	0.131951	7.63529e-05	TOMM40L
MGS445 Human left ventricle male E161K LMNA mut v ischemic cardiomyopathy GSE17476 up	0.999545	0.999995	0.127758	5.81049e-05	GLT8D2
MGS549 Human mixed sex deltoid muscle v many non muscle tissues GSE7307 up	0.999545	0.999995	0.127758	5.81049e-05	MYH7
MGS961 Murine age8wk heart staphylococcal enterotoxin B 24h v control GSE52474 up	0.999585	0.999995	0.126252	5.24662e-05	GBP2
MGS877 Murine age40wk heart abdominal aortic constriction 6mo ranolazine treated 2mo v WT GSE25766 up	0.999609	0.999995	0.125268	4.90195e-05	MYH7
MGS424 Human fetal FACS purified primary cells CD34 nonmyogenic fraction v unfractionated GSE44227 down	0.999779	0.999995	0.116622	2.58181e-05	FOLR2
MGS139 Murine quad different severe muscular dystrophies v healthy and less affected animals PMID 16306063 up	0.999809	0.999995	0.259144	4.96298e-05	EBI3;DNMT3B;FOLR2;FGFR4
MGS188 Murine prim myoblast muscle injury 12h v uninjured GSE38870 down	0.999878	0.999995	0.108707	1.3279e-05	GPR155
MGS195 Murine prim myoblast Sdc4 deficient muscle injury 48h v uninjured GSE38870 up	0.999878	0.999995	0.108707	1.3279e-05	DPPA3
MGS207 C2c12 myotube day2 diff inhibition MAPK v control GSE25763 up	0.999878	0.999995	0.108707	1.3279e-05	GLT8D2
MGS238 Murine prim myotube 48h diff v 0h diff GSE24811 down	0.999878	0.999995	0.108707	1.3279e-05	FGFR4
MGS244 C2c12 myotube d5 diff v d3 diff GSE4330 down	0.999878	0.999995	0.108707	1.3279e-05	MYH7
MGS246 C2c12 myotube d6 diff v d3 diff GSE4330 down	0.999878	0.999995	0.108707	1.3279e-05	MYH7
MGS249 C2c12 myotube diff day5 exogenous PGC1a v control GSE4330 up	0.999878	0.999995	0.108707	1.3279e-05	USP2
MGS257 Human prim myoblast FSHD v healthy GSE26145 up	0.999878	0.999995	0.108707	1.3279e-05	CSNK2B
MGS278 Murine prim myotube 36h diff v 0h diff GSE10424 down	0.999878	0.999995	0.108707	1.3279e-05	CD200
MGS279 Murine prim myotube d4 diff v d0 diff GSE10424 up	0.999878	0.999995	0.108707	1.3279e-05	USP2
MGS282 Murine prim myotube 7d diff v 7d diff GSE10424 down	0.999878	0.999995	0.108707	1.3279e-05	CD200
MGS296 C2c12 myoblast overexpression miRLet7b v control GSE26764 down	0.999878	0.999995	0.108707	1.3279e-05	GM10856
MGS319 Murine prim myotube MyoD deficient 24h diff v 0h diff GSE10430 up	0.999878	0.999995	0.108707	1.3279e-05	CD200
MGS331 C2c12 myotube palmitate treated v control GSE6766 up	0.999878	0.999995	0.108707	1.3279e-05	SLPI
MGS334 C2c12 myoblast conversion to fat by PRDM16 v control GSE15895 down	0.999878	0.999995	0.108707	1.3279e-05	CD200
MGS69 Murine tibialis anterior cardiotoxin v untreated PMID 12477723 down	0.99995	0.999995	0.35731	1.8018e-05	CKMT1;ADCY9;NPR1;DPPA3;USP2;SRP54C;VWA3A;HAP1;ZC3H6;MAPT
MGS45 C2c12 myotube diff v undiff PMID 14688207 down	0.99996	0.999995	0.0959677	3.80865e-06	GPR21
MGS46 Human skel muscle DMD v ctl PMID 11121445 up	0.999961	0.999995	0.0956796	3.69328e-06	CFD
MGS138 Murine quad mdx v ctl PMID 16011810 down	0.999995	0.999995	0.200482	9.84722e-07	CFD;ADCY9;ZAN;IGFALS;CYP4F14
MGS68 Murine tibialis anterior cardiotoxin v untreated PMID 12477723 up	0.999995	0.999995	0.145318	7.03071e-07	SLC44A4;CYP4V3;SSPO;SLC4A2;FGFR4

## Sheet: File_2
Term	P-value	Adjusted P-value	Odds Ratio	Combined Score	Genes
MGS206 C2c12 myotube day2 diff exogenous myogenin v control GSE25763 down	2.03794e-10	1.59585e-07	2.88649	64.4089	CPQ;HHIP;PROS1;FOXM1;LY6C1;GJA1;CHAF1B;LBH;CCND1;PLAU;CYP1B1;RSPO3;TOPBP1;EDIL3;CDON;TGM2;CBR2;EDN1;IGFBP5;EMP1;PCOLCE;IL17RC;DCN;ASPN;EREG;ARL4C;RCN3;MMP16;PLSCR2;COL6A1;ANGPTL2;COL6A3;KIF2C;LY6A;TKT;PRR11;ASF1B;TTYH3;CFH;SEMA3C;SLC43A3;CDCA5;LRRC17;TYMS;NCAPH;PRKAR2B;HAS2;PLEKHH1;CTHRC1;PRRX1;SPAG5;CAV2;COL1A1;MGP;CDK1;CENPM
MGS210 C2c12 myotube day2 diff exog myogenin and inhib MAPK v control GSE25763 down	5.92153e-10	1.59585e-07	2.82127	59.9443	IFITM3;ITPRIP;MEGF10;CPQ;TGFB1I1;PROS1;ITGB3;SERPINE1;MYLK;GJA1;HHAT;CREB3L1;CYP1B1;EDIL3;CDON;WLS;TGM2;PDGFRB;RBFOX1;EDN1;POSTN;IGFBP5;ANKRD44;EMP1;ZDHHC16;SORCS2;TM4SF1;ASPN;RCN3;PLSCR2;COL6A2;COL6A1;MMP19;COL6A3;KCTD11;FAM20A;SLC29A1;AJUBA;CFH;RRAD;SDC2;PTGS2;THBS1;SERTAD4;HAS2;CTHRC1;CTLA2A;TGFB1;VCAM1;CAV2;COL1A1;GLRB;KIF26B;BHLHE40;MGP
MGS215 C2c12 myotube p68p72 knockdown v control GSE5305 up	5.92153e-10	1.59585e-07	2.82127	59.9443	ECM1;ANTXR1;PTMS;GJA1;CHAF1B;PNP;CCND1;CREB3L1;ANPEP;CYP1B1;WDR6;TOPBP1;CLIC1;CBR2;PDGFRB;ANKRD44;MMP2;EMP1;PCOLCE;EMP3;TM4SF1;RCN3;TMEFF2;NME7;COL6A2;COL6A1;FKBP7;TRIM59;MVD;LY6A;TKT;ASF1B;PARM1;CDCA3;SLC43A3;CDCA5;SRRT;MGST1;ABHD8;STC1;PTN;NCAPH;MARCKSL1;GSN;CMTM3;PRRX2;PFKL;MIS18A;CXCL12;PRKRA;CDK1;ID3;CENPM;CRLF1;MXD3
MGS332 C2c12 myotube palmitate treated v control GSE6766 down	5.92153e-10	1.59585e-07	2.82127	59.9443	PSIP1;DNM3OS;ANTXR1;LOXL1;MRC2;ADAMTS5;CHAF1B;EFEMP1;CYP1B1;WDR6;TOPBP1;CBR2;PDGFRB;POSTN;IGFBP5;ANKRD44;MMP2;PCOLCE;DCK;DCN;RCN3;RBL2;FAM189B;TMEFF2;PLSCR2;COL6A2;RHOJ;COL6A1;ANGPTL2;FKBP7;COL6A3;3830406C13RIK;BLVRA;CDCA3;CFH;CDCA5;MGST1;ABHD8;PBXIP1;PTN;THBS1;NCAPH;HAS2;E2F8;CDKN2D;CTLA2A;GSN;PRRX2;IFI47;COL1A1;MIS18A;CXCL12;GLRB;PRKRA;MGP
MGS270 Murine prim myotube 18h diff v 0h diff GSE10424 down	1.2693e-08	2.28051e-06	2.62925	47.8057	ZMYND8;SERPINE1;AREG;TSKU;EFTUD2;GJA1;CHAF1B;CCND1;TOPBP1;EMP1;EMP3;DCK;D030056L22RIK;PTBP3;ARL4C;DOK1;MDFIC;RASA1;HAT1;RHOU;KIF2C;TRIM59;MET;CD44;EPHA2;ASF1B;DDR2;FOXC2;DLX2;ANP32A;CDCA5;ITPR1;CDCA8;SLC1A4;TYMS;NCAPH;CORO1C;HAS2;ABCB1B;MAPK3;CADM1;CMTM3;SPAG5;BDNF;RCC2;NDC80;RCL1;PFKL;CXCL12;SP3;CDK1;KCNK2
MGS322 Murine prim myotube MyoD deficient 36h diff v 0h diff GSE10430 down	1.2693e-08	2.28051e-06	2.62925	47.8057	B4GALT1;SERPINE1;PSIP1;FOXM1;AREG;AQP1;GCSH;CHAF1B;ALCAM;CCND1;SNRPD3;TOPBP1;CLIC1;TIPIN;TSC22D1;PPRC1;DCK;TM4SF1;ARL4C;HMBS;HAT1;POLR1E;KIF2C;TRIM59;TKT;CD44;EPHA2;ASF1B;HBEGF;FKBP5;FOXC2;CDCA5;TAF9;CDCA8;PTGS2;TYMS;PMF1;NCAPH;CORO1C;EMG1;ABCB1B;PTCD3;NOP16;SPAG5;RCC2;NFATC1;LSM4;NDC80;VEGFA;RCL1;XPOT;CDK1
MGS330 Murine prim myotube MyoD deficient d7 diff v d0 diff GSE10430 down	3.36767e-08	4.60587e-06	2.56643	44.1592	B4GALT1;SERPINE1;PSIP1;AREG;AQP1;GJA1;CHAF1B;ALCAM;CCND1;SNRPD3;TOPBP1;CLIC1;TIPIN;TSC22D1;EMP1;RPL13A;DCK;TM4SF1;EREG;ARL4C;DOK1;GPD2;RASA1;KIF2C;TRIM59;TKT;CD44;EPHA2;FOXC2;DLX2;SDC3;CDCA8;PTGS2;TYMS;PMF1;NCAPH;CORO1C;NRAS;HAS2;ABCB1B;E2F8;NOP16;RCC2;NFATC1;VEGFA;RCL1;CENPE;XPOT;RNF149;CDK1;CRLF1
MGS1043 Murine C2C12 myotube OverExp miR378 3d diff BMP2 induction osteogenic diff v WT GSE51883 up	3.41809e-08	4.60587e-06	3.57532	61.4655	DLX2;ECM1;SDC3;METRNL;PTGS2;AQP1;NKD2;GJA1;PNP;CREB3L1;S1PR1;PXDC1;CTHRC1;CBR2;IL33;POSTN;EDN1;LRRC75B;LUM;PRRX2;RAB27B;TM4SF1;DCN;COL1A1;CERCAM;ID3;ANGPTL2;ACKR3;LY6A;TGFBI;CRLF1
MGS328 Murine prim myotube MyoD deficient d4 diff v d0 diff GSE10430 down	2.20883e-07	2.64569e-05	2.44252	37.4331	B4GALT1;PSIP1;FOXM1;PHB2;AREG;GJA1;CHAF1B;ALCAM;CCND1;FAM162A;SNRPD3;TOPBP1;CLIC1;TIPIN;TSC22D1;RPL13A;PPRC1;DCK;ARL4C;DOK1;GPD2;RASA1;HMBS;HAT1;KIF2C;TRIM59;TKT;EPHA2;FOXC2;DLX2;SDC3;TAF9;CDCA8;PTGS2;TYMS;PMF1;NCAPH;CORO1C;NRAS;ABCB1B;E2F8;NOP16;RCC2;NFATC1;LSM4;VEGFA;RCL1;CDK1;TLL1
MGS783 Murine age14wk heart left coronary artery ligation v sham E-MEXP-2446 up	3.97922e-07	4.20189e-05	2.43803	35.9292	ECM1;FAM114A1;SERPINE1;THY1;PTN;DNM3OS;ANTXR1;PCDH18;THBS1;LOXL1;CNN3;LGALS3;SERPINB1A;C1QTNF6;SH3PXD2B;ENC1;CYP1B1;GNG8;APOE;GUSB;CTHRC1;ACVR1;CMTM7;POSTN;MARCKSL1;IGFBP4;TGFB3;TMEM176B;MMP2;EMP3;MERTK;ASPN;DKK3;COL1A1;ARL4C;RCN3;OAF;KIF26B;COL6A2;COL6A1;MGP;FIBIN;COL8A1;NOX4;COL6A3;TGFBI;CD44
MGS213 C2c12 myoblast p68p72 knockdown v control GSE5305 up	5.45701e-07	4.20189e-05	2.38141	34.3428	PARM1;FAM114A1;CPQ;H2-DMA;PROS1;SDC3;MGST1;PTN;THBS1;RGS4;SERPINB1A;ADAMTS5;DPP7;UGP2;BLOC1S1;FAM162A;ANPEP;C1QTNF6;CREG1;TIFA;TMED2;LMCD1;WLS;CBR2;PRNP;CTLA2A;PRRX1;GP1BB;TGFB3;ANKRD44;MMP2;SERPINB9;GNG11;DKK3;RCN3;EHD3;TMEFF2;TRAPPC6A;CXCL12;IGDCC4;COL6A2;RHOJ;COL6A1;ID3;ANGPTL2;FKBP7;LY6A;GSTM5
MGS274 Murine prim myotube 36h diff v 0h diff GSE10424 down	5.45701e-07	4.20189e-05	2.38141	34.3428	IFITM3;FOXC2;DLX2;ZMYND8;SERPINE1;CDCA8;TYMS;AREG;PMF1;NCAPH;ELK3;CORO1C;GJA1;CHAF1B;ALCAM;CCND1;HAS2;WDR6;TOPBP1;ST3GAL1;ARGLU1;CLIC1;TIPIN;VCAM1;TSC22D1;CMTM3;PRRX2;EMP1;EMP3;DCK;VEGFA;PTBP3;RCL1;ARL4C;DOK1;MYO1B;CXCL12;CTTN;MDFIC;RNF149;RASA1;CDK1;ID3;KIF2C;TRIM59;MET;CD44;EPHA2
MGS326 Murine prim myotube MyoD deficient 36h diff v 0h diff GSE10430 down	5.45701e-07	4.20189e-05	2.38141	34.3428	FOXC2;B4GALT1;SERPINE1;TAF9;CDCA8;PSIP1;TYMS;FOXM1;AREG;PMF1;NCAPH;AQP1;CORO1C;CHAF1B;NRAS;ALCAM;CCND1;FAM162A;HAS2;SNRPD3;TOPBP1;CLIC1;ABCB1B;E2F8;TIPIN;TSC22D1;NOP16;RCC2;NFATC1;LSM4;DCK;TM4SF1;NDC80;VEGFA;RCL1;ARL4C;CENPE;DOK1;XPOT;GPD2;HMBS;HAT1;CDK1;POLR1E;KIF2C;TRIM59;TKT;EPHA2
MGS333 C2c12 myoblast conversion to fat by PRDM16 v control GSE15895 up	5.45701e-07	4.20189e-05	2.38141	34.3428	CEBPB;SEMA3C;SERPINE1;MGST1;LPAR1;AK5;DUSP16;SERPINB1A;ADAMTS5;GJA1;NFIL3;CCND1;CYP1B1;HAS2;CCL2;ENOPH1;NSF;UBE2F;IL33;FOXD1;SDF2L1;IGFBP4;CAV2;TMEM176B;OSR1;TMEM176A;PPBP;GNG12;PPRC1;TM4SF1;D030056L22RIK;EREG;COL1A1;AIMP2;GRHPR;IL6;EIF6;HMBS;HAT1;MAPKAPK2;MGP;PTX3;SGK1;TKT;TRIB2;AJUBA;AARS;HBEGF
MGS1501 Murine ventricle transverse aortic constriction v control GSE5500 up	6.81222e-07	4.82941e-05	2.59898	36.9039	CDCA3;THY1;THBS1;NCAPH;LOXL1;IFIT2;FAM129B;CNN3;SERTAD4;CCND1;C1QTNF6;GUSB;CLIC1;CBR2;CENPT;JUN;POSTN;CTLA2A;MARCKSL1;CMTM3;TGFB3;LUM;TMEM176B;TMEM176A;EMP1;SLC39A10;PCOLCE;ARPC4;EMP3;ASPN;COL1A1;ARL4C;COL6A2;COL6A1;CDK1;COL8A1;COL6A3;RELL1;TGFBI;CD44
MGS311 C2c12 myoblast exogenous msx1 v control GSE27089 up	7.16796e-07	4.82941e-05	2.43333	34.4279	IFITM3;CEBPB;GT(ROSA)26SOR;SERPINE1;PEPD;TM7SF3;AQP1;HDAC7;GNA13;CCND1;CCL7;FAM162A;S1PR1;CCL2;CLIC1;CCDC50;DDX17;PDGFRB;EIF2B5;PRNP;GSN;CADM1;PTGES3;PRRX2;EMP1;PRKCA;NFATC1;SERPINB9;EMP3;EPN2;COL1A1;TJP1;TMEM37;SLC7A5;TNNT2;BHLHE40;SP3;COL6A1;ANGPTL2;COL6A3;RHOU;LY6A;VAMP5;LSM14A;ARHGEF5
MGS981 Murine age9wk heart angiotensin 2 treated 3days v WT GSE59437 up	7.74758e-07	4.83982e-05	2.79488	39.326	CDCA3;SERPINE1;LPAR1;CDCA8;THY1;THBS1;LOXL1;FSTL3;LGALS3;C1QTNF6;PDK4;BAALC;SLC39A1;IER5;COLGALT1;PDLIM7;JUN;SDF2L1;TMEM176B;RPL13A;PCOLCE;ARPC4;ASPN;PDIA4;RCN3;RNF149;COL6A2;CDK1;FIBIN;COL8A1;COL6A3;KDELR2;TGFBI;CRLF1;HBEGF
MGS1301 Murine heart left ventricle particulate matter exposure CD1 congestive heart failure model v WT GSE17478 up	8.08134e-07	4.83982e-05	2.69688	37.8332	INO80C;ECM1;CFH;SERPINE1;ENDOD1;PLCXD2;THBS1;CX3CL1;LGALS3;MICAL1;CYP1B1;B4GALNT1;CLIC1;TGM2;VAT1;POSTN;TGFB2;CTLA2A;GPX1;TGFB3;TMEM176B;MMP2;AHNAK2;CTDSPL;NR2F2;DCN;COL1A1;PROCR;AKIP1;MGP;TGFBI;CD44;CRLF1;HBEGF;ABCG2;ITGA9;1110046J04RIK
MGS723 Murine age10wk left ventricle male transverse aortic constriction v sham GSE18224 up	1.03382e-06	5.86557e-05	2.80379	38.6426	ECM1;CEBPB;HSPB6;SERPINE1;ENDOD1;SLAIN2;LOXL1;CX3CL1;FSTL3;MRC2;NUAK1;SERTAD4;MICAL1;SCARF2;IER5;TGM2;PARP3;TGFB3;AHNAK2;CTDSPL;SHISA4;PCOLCE;RCN3;DOK1;COL6A2;KIF26B;CDK1;COL8A1;CEP83;TGFBI;SQSTM1;KCTD15;FKBP5;ITGA9
MGS272 Murine prim myotube 24h diff v 0h diff GSE10424 down	1.31565e-06	6.16639e-05	2.32086	31.4272	FOXC2;DLX2;ZMYND8;SERPINE1;CDCA8;TYMS;AREG;PMF1;TSKU;NCAPH;ELK3;CORO1C;GJA1;ALCAM;CCND1;HAS2;TOPBP1;CLIC1;MAPK3;CMTM3;BDNF;EMP1;EMP3;DCK;D030056L22RIK;VEGFA;PTBP3;RCL1;ARL4C;DOK1;CXCL12;CTTN;MDFIC;RNF149;RASA1;HAT1;SP3;CDK1;ID3;SRSF3;RHOU;KIF2C;TRIM59;TKT;MET;CD44;EPHA2
MGS276 Murine prim myotube 24h diff v 0h diff GSE10424 down	1.31565e-06	6.16639e-05	2.32086	31.4272	IFITM3;FOXC2;DLX2;SERPINE1;CDCA8;TYMS;AREG;PMF1;NCAPH;ELK3;CORO1C;GJA1;ALCAM;CCND1;HAS2;WDR6;TOPBP1;ST3GAL1;ARGLU1;CLIC1;TIPIN;VCAM1;CMTM3;PRRX2;EMP1;EMP3;DCK;VEGFA;PTBP3;RCL1;ARL4C;DOK1;MYO1B;CXCL12;CTTN;MDFIC;RNF149;GPD2;RASA1;RHOJ;CDK1;ID3;KIF2C;TRIM59;MET;CD44;EPHA2
MGS288 C2c12 myoblast overexpression miR365 v control GSE26764 down	1.31565e-06	6.16639e-05	2.32086	31.4272	PLEKHB2;CBFB;SLC43A3;ARPC1A;PSIP1;PTN;ADIPOR2;NCAPH;OAZ2;AQP1;LY6C1;CNN1;RAVER1;CCND1;SERTAD2;KCNMB1;S1PR1;PXDC1;EDIL3;MFAP3L;CBR2;CDKN2D;EDN1;YES1;GALNT4;TINF2;SLC30A4;PRKCA;PLEKHA3;ZDHHC16;VRK3;HIPK3;1700037H04RIK;KCTD9;SPCS2;PLSCR2;KIF26B;SSPN;CENPM;CENPN;RELL1;STAMBP;VGLL4;MYD88;MXD3;FKBP5;CREB5
MGS296 C2c12 myoblast overexpression miRLet7b v control GSE26764 down	1.31565e-06	6.16639e-05	2.32086	31.4272	PIGU;TMEM179B;CDCA5;ITGB3;PCDH18;PIGX;NRAS;PNP;CCL7;SERTAD2;HYAL2;RSPO3;BAALC;TSPAN2;MGAT1;CHST14;TRAM1L1;MARK4;E2F5;CDIPT;LMCD1;E2F6;PDLIM4;SLC25A24;EDN1;TCF7L1;SPRYD4;GOLM1;ST8SIA2;ATG9A;SREK1IP1;MERTK;IL17RC;1700037H04RIK;PYGO2;PFKL;CDC34;LPCAT4;AGO2;SP3;CERCAM;RELL1;BC052040;RP9;FXN;GM8773;RHNO1
MGS1497 Murine ventricle Gata4 heterozygotes transverse aortic constriction v control GSE5500 up	1.53999e-06	6.91711e-05	2.574	34.4497	SDC2;SERPINE1;LPAR1;ENDOD1;THY1;FAAP20;THBS1;LOXL1;FSTL3;CNN3;NUAK1;CCND1;QSOX1;LMCD1;CLIC1;CENPT;POSTN;TGFB2;GPX1;TGFB3;INTS2;MEMO1;PCOLCE;EMP3;COL1A1;XPOT;COL6A2;AKIP1;COL6A1;MGP;FIBIN;CDK1;COL8A1;FAM20C;COL6A3;CRLF1;HBEGF;ITGA9
MGS1193 Murine age2mo heart atria v centricles GSE46496 up	1.7129e-06	7.38601e-05	2.73084	36.2583	ECM1;FOXC1;SMARCD3;CFH;FAM114A1;PSIP1;NUDT4;CNN1;EFEMP1;RGS3;SERTAD4;FLRT2;ADGRG6;PSD3;CYP1B1;PXDC1;APOE;ATP6V0E2;PDLIM4;CTLA2A;IGFBP5;LRRC75B;IGFBP4;GOLM1;TMEM176B;AHNAK2;DCN;DKK3;RCN3;KRT19;MGP;CPE;PAM;CD44
MGS1166 Murine Pax3GFP age6wk primary myoblast 3days ex vivo v freshly isolated GSE15155 down	1.84493e-06	7.64937e-05	2.67384	35.3029	CFH;TNFAIP6;CPQ;MGST1;CLTB;NDRG2;ZBTB4;NCALD;ADAMTS5;EFEMP1;PTPRZ1;PXDC1;PGM5;S1PR3;APOE;LMCD1;TGM2;JUN;CTLA2A;GSN;FZD4;MMP2;GAB1;6330403K07RIK;PNRC1;RCN3;IL6;COL6A2;IRF1;RHOJ;BHLHE40;COL6A1;FOSB;FKBP7;LY6A
MGS413 Human extraocular muscle strabismic v normal GSE38780 up	2.58799e-06	0.000101353	2.54649	32.7596	RPL3;CPQ;TNFRSF11B;ANTXR1;LOXL1;CORO1C;MRC2;GJA1;CTSO;SERTAD4;ADGRE5;MARVELD1;RSPO3;CLIC1;SLC16A4;CTHRC1;PRRX1;CMTM3;GOLM1;LUM;HEG1;PRRX2;EMP1;CYBA;EMP3;LHFPL2;GNG12;ASPN;DKK3;RCN3;COL6A2;BHLHE40;MGP;CPE;ACKR3;JDP2;CD44
MGS1067 Murine C2C12 myotube OverExp miR378 6d diff v 3d diff GSE51883 up	2.63256e-06	0.000101353	2.62509	33.7259	CFH;CPQ;SDC2;MGST1;ENDOD1;CXCR6;METRNL;DNM3OS;THBS1;FGFRL1;PNP;ALCAM;LMCD1;POSTN;CTLA2A;GPX1;MMP2;PRRX2;GNG11;DCN;COL1A1;NUDT9;ARL4C;KRT19;CXCL12;QPCT;RASA1;MGP;COL8A1;NOX4;ID3;FKBP7;FAM20A;CRLF1;LIMS2
MGS1016 Murine C2C12 myotube 24h diff E1A dedifferentiation induction YH47 mutant v control GSE28457 down	2.77306e-06	0.000103081	2.57657	32.9687	FOXC1;RRAD;LRRC17;UBE2D1;AREG;THBS1;DUSP14;ADAMTS5;FOXS1;NFIL3;CCND1;FGF9;PRKAR2B;SH3PXD2B;HAS2;CFAP20;DACT1;E2F8;CTHRC1;ACVR1;VASP;IL33;IGFBP4;RCC2;DCN;PDP1;ARL4C;EHD4;NFIC;ID3;COL6A3;LY6A;SLC29A1;KCNK2;ASF1B;TSPYL5
MGS278 Murine prim myotube 36h diff v 0h diff GSE10424 down	3.09436e-06	0.000111191	2.26087	28.6812	FOXC2;DLX2;SERPINE1;CDCA8;ADARB1;TYMS;THBS1;NCAPH;CORO1C;RGS4;GJA1;ALCAM;CCND1;HAS2;TOPBP1;ST3GAL1;ARGLU1;CLIC1;TIPIN;VCAM1;CMTM3;EMP1;RPL13A;EMP3;VEGFA;PDIA4;PTBP3;RCL1;ARL4C;MYO1B;CXCL12;CTTN;MDFIC;XPOT;RNF149;GPD2;RASA1;RHOJ;CDK1;ID3;KDELR2;KIF2C;TRIM59;MET;CD44;EPHA2
MGS1177 Murine adult heart Hmgn5 overexpression v WT GSE63530 up	3.31932e-06	0.000115427	2.59355	32.7196	CFH;SERPINE1;PLCXD2;THBS1;ICAM1;FSTL3;LGALS3;CNN1;NUAK1;1700025G04RIK;MICAL1;STBD1;C1QTNF6;PDLIM7;TGM2;POSTN;TGFB2;CTLA2A;TGFB3;MMP2;APLP1;AHNAK2;SHISA4;CELA1;ASPN;TTLL7;EHD4;QPCT;MGP;FIBIN;COL8A1;NOX4;PTX3;CRLF1;1110046J04RIK
MGS955 Murine age8wk heart female CaAkt overexpression v WT GSE63848 up	6.49596e-06	0.000208056	2.5033	29.9002	SERPINE1;PTN;CXCR6;PLCXD2;THBS1;LOXL1;FSTL3;NKD2;LGALS3;STBD1;B4GALNT1;GUSB;PDLIM7;IL33;POSTN;TGFB2;IGFBP5;PCGF5;TGFB3;MMP2;TMEM176A;AHNAK2;PRRX2;PCOLCE;COL1A1;RCN3;SLC7A5;COL6A2;AKIP1;COL6A1;COL8A1;COL6A3;CD44;CRLF1;HBEGF
MGS282 Murine prim myotube 7d diff v 7d diff GSE10424 down	7.09731e-06	0.000208056	2.20142	26.0995	FOXC2;DLX2;SERPINE1;CDCA8;PTGS2;TYMS;THBS1;NCAPH;CORO1C;RGS4;GJA1;ALCAM;CCND1;HAS2;WDR6;TOPBP1;ST3GAL1;CLIC1;VASP;TIPIN;VCAM1;CMTM3;TMEM176A;PRRX2;EMP1;EMP3;VEGFA;PTBP3;ARL4C;DOK1;MYO1B;CXCL12;CTTN;XPOT;RNF149;GPD2;RASA1;RHOJ;CDK1;ID3;KIF2C;TRIM59;MET;CD44;EPHA2
MGS320 Murine prim myotube MyoD deficient 24h diff v 0h diff GSE10430 down	7.09731e-06	0.000208056	2.20142	26.0995	CDCA3;CDCA5;SRRT;CDCA8;TYMS;FOXM1;AREG;PMF1;NCAPH;CORO1C;PPM1G;EFTUD2;CHAF1B;ALCAM;CCND1;DPH5;SNRPD3;TOPBP1;ABCB1B;TIPIN;NOP16;SPAG5;RCC2;NFATC1;PPRC1;LSM4;DCK;NDC80;VEGFA;RCL1;CENPE;PKM;XPOT;GPD2;MRTO4;HAT1;CDK1;SRSF3;KIF2C;TRIM59;TKT;EPHA2;ASF1B;HBEGF;FKBP5
MGS324 Murine prim myotube MyoD deficient 24h diff v 0h diff GSE10430 down	7.09731e-06	0.000208056	2.20142	26.0995	SERPINE1;CDCA8;PTGS2;TYMS;FOXM1;AREG;PMF1;NCAPH;AQP1;CORO1C;GCSH;EFTUD2;CHAF1B;ALCAM;CCND1;FAM162A;TOPBP1;CLIC1;ABCB1B;TIPIN;TSC22D1;NOP16;RCC2;NFATC1;PPRC1;LSM4;DCK;NDC80;VEGFA;RCL1;ARL4C;DOK1;PKM;XPOT;HAT1;CDK1;POLR1E;KIF2C;TRIM59;TKT;CD44;EPHA2;ASF1B;HBEGF;FKBP5
MGS334 C2c12 myoblast conversion to fat by PRDM16 v control GSE15895 down	7.09731e-06	0.000208056	2.20142	26.0995	SDC2;ZFP943;ABHD8;PBXIP1;PTN;TSPAN12;NUDT4;TTC28;IFT74;ABLIM1;ANPEP;STBD1;CREG1;PDK4;NCAM1;CPNE2;LMCD1;EDIL3;PDLIM4;SH3GLB1;CTLA2A;IGFBP5;CMTM3;XRCC5;MMP2;ATP1B1;SORCS2;MEIS2;OXR1;DCN;RBL2;TMEM37;EHD3;TMEFF2;PLSCR2;TNNT2;COL6A2;RASA1;COL6A1;SSPN;ID3;FAM20C;JDP2;GSTM5;ABCG2
MGS1355 Murine male age12wk tib anterior day21 post cardiotoxin injection v day0 GSE45577 up	7.14109e-06	0.000208056	2.61781	31.0201	FAM57B;PRUNE2;TWIST2;FGFRL1;DUSP14;PTMS;ADAMTS5;SERPINB1A;BAIAP2L1;C1QTNF6;ARL6IP5;B4GALNT1;QSOX1;APOBEC3;TGFB1;GPX1;BRF2;AHNAK2;SGTA;DNTTIP1;P3H1;GLMP;CYBA;ARL4C;DOK1;EID2;COL6A2;PLXNB2;ANGPTL2;PREB;H2-AB1;1110046J04RIK
MGS45 C2c12 myotube diff v undiff PMID 14688207 down	8.04719e-06	0.000228286	2.10952	24.7451	HHIP;SERPINE1;ATP5C1;FOXM1;AQP1;GJA1;CHAF1B;PNP;ALCAM;CCND1;PDK4;CYP1B1;SNRPD3;TOPBP1;ENOPH1;TIPIN;EDN1;RFC1;DCK;D030056L22RIK;EREG;PROCR;GPD2;HAT1;KIF2C;TRIM59;SGK1;CD44;EPHA2;ASF1B;FOXC2;RTEL1;DLX2;CDCA5;ODC1;TAF9;TWIST2;CDCA8;TYMS;PMF1;NCAPH;PPM1G;DPH5;SPAG5;CBX3;RCC2;HSPE1;CDK1;ID3
MGS1503 Murine ventricle transverse aortic constriction Gata4 heterozygotes v WT GSE5500 up	9.72577e-06	0.00026883	2.48785	28.7116	SEMA3C;MGST1;PLCXD2;LOXL1;FSTL3;NKD2;NUAK1;1700025G04RIK;SERTAD4;UGP2;FAM162A;TMEM38B;LMCD1;MPDZ;SERF2;TGM2;PARP3;TGFB2;TGFB3;AHNAK2;SHISA4;MEMO1;PCOLCE;ATP1B1;KIF26B;COL6A2;AKIP1;MGP;FIBIN;COL8A1;FAM20C;CRLF1;HBEGF;ITGA9
MGS1311 Murine left ventricle E12p5 v E9p5 GSE51483 up	1.01395e-05	0.00027326	2.66268	30.6184	SPON2;CFH;HSPB6;CPQ;MGST1;PTTG1IP;PTN;NDRG2;SNHG18;FLRT2;TCP11L2;NCAM1;CLCA3A1;LMCD1;GSN;CAV2;MMP2;TMEM176B;TMEM176A;EMP3;TM4SF1;DCN;MAF;IGDCC4;PLSCR2;COL6A2;COL6A1;PLXNB2;CPE;MXD3
MGS1094 Murine C2C12 myotube 9h diff v 0h diff GSE16992 down	1.05036e-05	0.000276167	2.51763	28.8616	FOXC1;SLC43A3;SDC3;PDE3B;TNFAIP2;PSIP1;SLC1A4;FOXM1;NCAPH;CLN6;RGS4;EFEMP1;CCND1;SALL2;SERTAD2;STBD1;COBLL1;ENC1;TIFA;LRRC8C;CPNE2;ZFP365;CMTM7;RFC1;CELA1;NDC80;TMEM37;ID3;FAM20C;ANGPTL2;PXYLP1;LY6A;DDR2
MGS751 Murine age12wk heart osmotic minipump angiotensin2 treated v sham E-TIGR-121 up	1.28583e-05	0.000330029	2.6249	29.5603	B4GALT1;SMARCD3;HSPB6;SERPINE1;THBS1;FAM129B;FSTL3;NUAK1;1700025G04RIK;LBH;ZNRD1;HYAL2;IER5;LMCD1;ARPIN;PDLIM7;POSTN;CTLA2A;GPX1;LUM;P3H1;EMP1;BHLHE40;FIBIN;COL8A1;COL6A3;POLR1E;CD44;CRLF1;HBEGF
MGS1033 Murine C2C12 myotube 3d diff BMP2 induction osteogenic diff v WT GSE51883 up	2.38416e-05	0.000597703	2.88945	30.7555	IL33;POSTN;ECM1;EDN1;HSPB6;BDNF;SDC3;PRRX2;RAB27B;PTGS2;DCN;ASPN;AQP1;GJA1;CREB3L1;ID3;ANGPTL2;ACKR3;PXDC1;LY6A;TGFBI;KCTD15;CRLF1;CTHRC1
MGS1071 Murine C2C12 myotube 6d diff v 3d diff GSE51883 up	2.45661e-05	0.00060187	2.3988	25.4612	SDC2;ZFAND2A;SERPINE1;CXCR6;NDRG2;FGFRL1;AQP1;RAB20;PGM5;ATP6V0E2;POSTN;CAV2;MMP2;PRRX2;GNG11;NUDT9;KRT19;IL6;KLHDC8A;RNF149;QPCT;RASA1;BHLHE40;MGP;COL8A1;NOX4;ID3;CPE;SGK1;VAMP5;LIMS2;TSPYL5;HBEGF
MGS1317 Murine left ventricle E9p5 v E8p5 GSE51483 up	2.54838e-05	0.00061048	2.51766	26.6304	GYPC;ECI1;THBS1;NUDT4;RAB20;SNX25;ADGRG6;PDK4;S1PR1;CCL2;TGM2;CTHRC1;CMTM7;TMEM176B;PCOLCE;PPBP;EMP3;ATP1B1;TBX18;DKK3;SIRT3;RBL2;MDFIC;SSPN;FKBP7;PXYLP1;ACKR3;OSBPL1A;TRIB2;BLVRA
MGS1423 Murine myoblast emerin null v WT GSE31714 up	2.72786e-05	0.000639269	2.86151	30.0727	VAT1;RBFOX1;TGFB2;TIA1;CTLA2A;PARP3;PARM1;IGFBP4;MMP2;TWIST2;CYBA;MYO7A;UQCR10;MEIS2;LOXL1;EID2;KLHDC8A;CTDSP1;SIX2;STBD1;CPE;COL6A3;ARHGEF5;H2-AB1
MGS1459 Murine satellite cells FACS purified age24mo v age2mo GSE50821 up	2.8895e-05	0.000651336	2.22003	23.2034	RRAD;TWIST2;TNFAIP2;TWIST1;PTGS2;THBS1;CX3CL1;ICAM1;MYLK;CAMKK2;LGALS3;GJA1;PNP;RAB20;ENC1;CCL2;RABAC1;ST3GAL1;TGM2;PDGFRB;IL33;CTLA2A;TMEM176B;TMEM176A;CYBA;PCOLCE;MERTK;TM4SF1;DCN;ASPN;DKK3;MN1;PROCR;GRHPR;IL6;MGP;COL8A1;NOX4
MGS1107 Murine C2C12 myoblast SFMBT1 KO v WT GSE24346 up	2.9002e-05	0.000651336	2.71066	28.3214	ECM1;CBFB;MEGF10;MGST1;PHTF1;UGP2;ZNHIT3;C1QTNF6;TGOLN1;PDK4;TNNI1;CYP1B1;GUSB;WASF2;POSTN;MMP2;ELMOD2;TMEM176B;LHFPL2;COL1A1;RNF149;BHLHE40;LY6A;LETMD1;JDP2;ABCG2
MGS1212 Murine age8wk gastroc tenotomized d14 v contralateral control GSE25908 down	3.00916e-05	0.000662015	2.3708	24.6831	TSHZ3;FAM114A1;LPAR1;PLOD1;ANTXR1;LOXL1;CNN3;ABLIM1;ANPEP;WDR6;SCARF2;CTHRC1;VAT1;PDGFRB;POSTN;MARCKSL1;CMTM3;LUM;MMP2;AHNAK2;EMP1;PCOLCE;MERTK;ASPN;OAF;COL6A2;COL6A1;MGP;CERCAM;COL8A1;PLXNB2;COL6A3;CD44
MGS1405 Murine muscle 6h post treatment TLR4 agonist GLA SE v control PBS treated GSE43373 up	3.16502e-05	0.00067771	2.13604	22.131	IFITM3;CD40;CEBPB;TNFAIP6;IFI35;IFIT2;ICAM1;CNN3;GJA1;PNP;RAB20;NFIL3;CCL7;ENC1;TIFA;CCL2;ADAMTS9;TGM2;VASP;DAXX;CTLA2A;MARCKSL1;VCAM1;FZD4;TRAFD1;SERPINB9;CYBA;GNG12;SLC39A14;IL6;PLSCR2;RNF149;IRF1;RHOJ;ACKR3;RELL1;PTX3;CD47;LY6A;JDP2;BIRC2
MGS208 C2c12 myotube day2 diff inhibition MAPK v control GSE25763 down	3.4577e-05	0.00067771	2.08413	21.4088	PPP1R15A;ECM1;ITPRIP;DYRK2;MEGF10;RRAD;TGFB1I1;SERPINE1;LPAR1;PTGS2;THBS1;ADAMTS5;NUAK1;ABLIM1;BAIAP2L1;SERTAD4;CREB3L1;HAS2;NCAM1;CHAC1;ABCB1B;PDGFRB;EDN1;POSTN;CTLA2A;ZDHHC16;ASPN;RUNX1;VEGFA;COL1A1;ERN1;SLC7A5;KCTD9;TNNT2;KIF26B;BHLHE40;MMP19;GM11149;FAM20A;SLC29A1;AJUBA;NES;HBEGF
MGS238 Murine prim myotube 48h diff v 0h diff GSE24811 down	3.4577e-05	0.00067771	2.08413	21.4088	IFITM3;ECM1;CDCA3;SLC43A3;CDCA5;PROS1;SDC3;LRRC17;PDE3B;CDCA8;PTGS2;TYMS;FOXM1;NCAPH;CORO1C;GJA1;CHAF1B;MTHFD1L;CCND1;PRKAR2B;TOPBP1;CTHRC1;GINS1;MARCKSL1;VCAM1;KIRREL;SPAG5;DCK;ARL4C;CENPE;CENPF;MYO1B;MIS18A;CXCL12;CDK1;ID3;KIF2C;TRIM59;MET;RAD18;CD44;EPHA2;ASF1B
MGS280 Murine prim myotube 4d diff v 4d diff GSE10424 down	3.4577e-05	0.00067771	2.08413	21.4088	FOXC2;DLX2;SERPINE1;CDCA8;ADARB1;TYMS;NCAPH;CORO1C;RGS4;GJA1;ALCAM;CCND1;HAS2;NCAM1;TOPBP1;ST3GAL1;CLIC1;TIPIN;VCAM1;CMTM3;EMP1;EMP3;VEGFA;PDIA4;PTBP3;RCL1;ARL4C;DOK1;MYO1B;CXCL12;CTTN;RNF149;GPD2;RASA1;RHOJ;CDK1;ID3;KDELR2;KIF2C;TRIM59;MET;CD44;EPHA2
MGS291 C2c12 myoblast overexpression miR145 v control GSE26764 up	3.4577e-05	0.00067771	2.08413	21.4088	PARM1;SGMS1;SEMA3C;MOGAT2;CNRIP1;GALNT18;LMOD1;ADARB1;LRRC32;METRNL;ANTXR1;TTC28;ADAMTS5;LBH;KCNMB1;S1PR1;SLC16A7;TMEM38B;ENPP5;PDK2;DACT1;USP25;EDN1;JAG1;CCDC115;OSR1;IFI47;ATP1B1;DCN;PDP1;MEX3B;PREPL;GLRB;CRISPLD2;NFIC;RHOJ;FIBIN;COL8A1;CPE;TLL1;XAF1;TRIB2;LIMS2
MGS327 Murine prim myotube MyoD deficient d4 diff v d0 diff GSE10430 up	3.4577e-05	0.00067771	2.08413	21.4088	CPQ;SDC2;CLTB;STC1;PTTG1IP;USE1;LOXL1;MYLK;CNN3;SERPINB1A;DPP7;DDT;CFL2;ORMDL3;ARL6IP5;NDUFV3;KIFAP3;FBXO8;RABAC1;SERF2;WLS;PDGFRB;PRNP;POSTN;GSN;IGFBP5;TGFB3;SERPINB9;PCOLCE;DCN;PNRC1;RIT1;GLRB;COL6A2;COL6A1;MGP;SSPN;COL8A1;FKBP7;MVD;ATP6V0D1;SSBP2;NFE2L1
MGS715 Murine age10wk left ventricle female transverse aortic constriction estrogen receptor beta KO v sham GSE18224 up	3.533e-05	0.000680102	2.46723	25.2911	CEBPB;CHPF;HSPB6;PDCD7;PRUNE2;THBS1;LOXL1;IFIT2;FSTL3;MRC2;NUAK1;TGM2;POSTN;TGFB2;AHNAK2;SHISA4;EMP1;PCOLCE;ASPN;RAB33B;COL1A1;COL6A2;COL6A1;FIBIN;COL8A1;COL6A3;TGFBI;CD44;CRLF1;HBEGF
MGS930 Murine age86wk skel muscle S6K1 KO v WT E-MEXP-2320 down	4.39953e-05	0.000832051	2.69583	27.043	GSKIP;SLAIN2;ZFP706;LSM10;1700025G04RIK;NUDCD1;STBD1;ZFP260;5031439G07RIK;PDLIM7;SOCS5;ACVR1;TGFB2;XRCC5;TRAPPC4;ZFP719;SHISA4;TBCB;APTX;TMEM230;PDP1;ZFP46;FAM20C;PTX3;KCTD15
MGS1220 Murine age8wk gastroc tenotomized d7 v contralateral control GSE25908 down	4.61449e-05	0.000857659	2.19135	21.8779	RRAD;PROS1;LPAR1;THY1;METRNL;LOXL1;MRC2;LGALS3;SERPINB1A;RASSF4;ANPEP;SH3PXD2B;SCARF2;CLIC1;CTHRC1;VAT1;PDGFRB;POSTN;GPX1;CMTM3;IGFBP4;LUM;TMEM176B;MMP2;TMEM176A;PRRX2;CYBA;PCOLCE;EMP3;SORCS2;MGP;NOX4;PLXNB2;COL6A3;LY6A;CD44;H2-AB1
MGS1020 Murine C2C12 myotube 24h diff v 12h diff GSE16992 down	4.97124e-05	0.000893166	2.67244	26.4819	CCDC122;HSPB6;SDC2;PDE3B;DNM3OS;THBS1;AQP1;IFT74;ALCAM;ZFP53;PDK4;S1PR3;CTHRC1;CADM1;PRRX2;LYSMD3;EHD3;MAF;CXCL12;DAAM1;RCAN2;RASA1;MGP;FKBP7;LY6A
MGS1048 Murine C2C12 myotube 3d diff v 0d diff GSE51883 down	4.97124e-05	0.000893166	2.67244	26.4819	CDCA3;CDCA5;SERPINE1;CDCA8;AREG;AQP1;GJA1;ALCAM;CCND1;HAS2;ARPIN;TEX30;SPAG5;TM4SF1;NDC80;EREG;ARL4C;CENPE;MIS18A;GPD2;CDK1;ID3;CENPN;ASF1B;HBEGF
MGS1078 Murine C2C12 myotube 6h diff v 0h diff GSE16992 down	6.31879e-05	0.00111667	2.62686	25.4002	PROS1;MGST1;LPAR1;TNFAIP2;SLC1A4;NDRG2;EFEMP1;CCL7;STBD1;ENC1;CYP1B1;CHAC1;NDUFV3;TGFB2;JUN;ANKRD46;ZFP839;CELA1;MEIS2;GPD2;COL6A2;BHLHE40;COL6A1;ID3;PXYLP1
MGS246 C2c12 myotube d6 diff v d3 diff GSE4330 down	7.33893e-05	0.00125577	2.02627	19.2896	DAZAP2;EI24;PTTG1IP;UQCR10;LOXL1;CNN3;MRPL42;NRAS;ABLIM1;BAIAP2L1;CHRAC1;RBBP4;ARL6IP5;TNNI1;BNIP2;ARGLU1;PDLIM4;VASP;PDGFRB;SEC13;TGFB2;TIA1;PCYT2;TGFB1;IGFBP5;TGFB3;BDNF;PTGES3;AP3D1;RPL13A;ZDHHC16;SND1;NUDT9;SLC7A5;RNF149;SP3;KDELR2;RELL1;MVD;SLC29A1;ATF6;VAMP5
MGS318 Murine prim myotube MyoD deficient 18h diff v 0h diff GSE10430 down	7.33893e-05	0.00125577	2.02627	19.2896	DLX2;SERPINE1;TAF9;CDCA8;PSIP1;TYMS;AREG;PMF1;NCAPH;CORO1C;GCSH;GJA1;CHAF1B;EMG1;ALCAM;CCND1;FAM162A;SNRPD3;TOPBP1;ABCB1B;CCT3;TIPIN;NOP16;PNO1;PTGES3;NFATC1;PPRC1;LSM4;DCK;WDR77;VEGFA;RCL1;XPOT;GPD2;MRTO4;HAT1;CDK1;KIF2C;TRIM59;TKT;EPHA2;HBEGF
MGS156 C2c12 myotube starvation or atrophy v untreated PMID 15608089 down	7.46149e-05	0.00125679	2.10974	20.0492	B4GALT1;RRAD;IDUA;SDC2;SERPINE1;METRNL;ANTXR1;THBS1;FGFRL1;LOXL1;LY6C1;NKD2;BAIAP2L1;HAS2;PDLIM4;PDLIM7;TGM2;CENPT;PDGFRB;POSTN;CTLA2A;IGFBP4;PRRX2;MEMO1;RAB27B;PCOLCE;EMP3;TM4SF1;COL1A1;GRHPR;RASA1;BHLHE40;MGP;NOX4;CPE;MVD;VAMP5;CRLF1
MGS99 Murine quad dysf v ctl PMID 15811552 up	8.47426e-05	0.00139681	2.85775	26.7939	CBR2;POSTN;HSP90AA1;TNFAIP6;RRAD;H2-DMA;PLEK;HSPE1;CLPX;TTC28;SERPINB1A;IL6;CD59A;EIF6;CCL7;PRKAR2B;HYAL1;SIX2;CCL2;LETMD1;IER5
MGS709 Murine age10wk heart angiotensin2 treated catheterization v sham catheterization E-TIGR-121 up	8.5519e-05	0.00139681	3.0539	28.6052	IPPK;IL33;B4GALT1;RRAD;SERPINE1;MICAL3;SNX10;PTGS2;SLC39A14;EREG;EIF5;ENC1;SP3;BHLHE40;BAALC;CYP1B1;ADAMTS9;IER5;HBEGF
MGS1103 Murine C2C12 myotube 4p5d diff InhibitionERK5 v 0d diff GSE25827 up	8.89258e-05	0.00143078	2.32731	21.7085	CFH;CPQ;SDC2;NGLY1;ENDOD1;PBXIP1;ZBTB4;TTC28;SERTAD4;TCP11L2;SERF2;CBR2;POSTN;IGFBP4;MMP2;PDP1;TRAPPC6A;IGDCC4;COL6A2;KIF26B;BHLHE40;COL6A1;CERCAM;SSPN;FAM20A;ATP6V0D1;SLC29A1;ATF6;YPEL3;MXD4
MGS1004 Murine C2C12 myotube 144h diff v 96h diff GSE16992 down	9.55956e-05	0.00151547	2.60908	24.148	CBR2;TMEM120B;PARM1;FOXF2;GALNT18;RCC2;9130008F23RIK;RPL13A;PRKCA;CLCN3;PTGS2;AQP1;SLC7A5;MEX3B;CCND1;AGO2;HMG20B;S1PR3;TACC2;TRAM1L1;ZFP365;KCNK2;NFE2L1;CD44
MGS823 Murine age20wk low fat diet quad v gastroc GSE17576 up	0.000107433	0.00167844	2.58625	23.6348	VASP;UBE2H;PTPRS;IGFBP5;CBFB;FZD4;TNFAIP2;DCUN1D2;TWIST1;PRKCA;THY1;TSPAN12;NUDT4;DKK3;PLD2;TMEM37;AP5M1;CREG1;PSAP;BC052040;OSBPL1A;CDO1;MPDZ;VAMP5
MGS1060 Murine C2C12 myotube 48h diff v 0h diff GSE16992 down	0.000128798	0.00198349	2.44197	21.8734	IFITM3;SPON2;FOXC1;CFH;TSHZ3;PROS1;PSIP1;SGMS2;DNM3OS;AQP1;LGALS3;CCND1;PRKAR2B;TCP11L2;SLC30A4;GLMP;PCOLCE;LYSMD3;DKK3;MAN1A;MAF;SP3;ID3;FAM20C;PXYLP1;ACKR3
MGS713 Murine age10wk heart frataxin KO v WT GSE31208 up	0.000139896	0.00212406	2.47881	21.9985	PPP1R15A;CFH;LPAR1;SLC1A4;PLCXD2;THBS1;LGALS3;MTHFD1L;MICAL1;STBD1;ATP6V1H;CHAC1;CTHRC1;POSTN;TGFB2;AHNAK2;SHISA4;MYO7A;EREG;COL1A1;GALNS;COL8A1;NOX4;CRLF1;HBEGF
MGS188 Murine prim myoblast muscle injury 12h v uninjured GSE38870 down	0.000151677	0.00220956	1.96894	17.3144	DCTN6;DAZAP2;NDUFB8;CBFB;CPQ;PROS1;EI24;PDE3B;MGST1;PEPD;UBE2D2A;COX5A;UIMC1;EMC3;EIF4H;SLC25A40;NDUFV3;NDUFV2;CLIC1;VTI1B;TMEM14C;CCT3;UBE2F;JUN;GPX1;TMEM176B;ANKRD44;SLC39A10;RPL13A;IFI47;TMEM230;ATP5J2;SPCS2;EHD4;MDFIC;SNX17;IRF1;NMT1;CD47;TGFBI;BLVRA
MGS242 C2c12 myotube d4 diff v d3 diff GSE4330 down	0.000151677	0.00220956	1.96894	17.3144	MVK;SYPL;SERPINE1;SRRT;PIK3R2;PEPD;TSPAN12;AQP1;PTMS;CORO1C;MRPL42;ABLIM1;BAIAP2L1;RBBP4;FAM162A;WDR6;AZI2;POLR2J;DDX17;VASP;CCT3;PDGFRB;PCYT2;SSB;TGFB3;PRRX2;AP3D1;ARPC4;EMP3;ZDHHC16;SAP30;AIMP2;TMEM37;PFKL;PKM;RASA1;FAM20C;KDELR2;MVD;LY6A;LRP10
MGS259 Human prim myotube FSHD v healthy GSE26145 up	0.000151677	0.00220956	1.96894	17.3144	IFITM3;NDUFB8;TGFB1I1;SERPINE1;PSIP1;PLOD1;BAIAP2L1;ZNRD1;BLOC1S1;CREB3L1;CCL2;SNRPD3;CHAC1;SDF2;RPS11;RABAC1;GUSB;CTHRC1;PDGFRB;CPSF4;POSTN;SSB;TRAPPC4;HAUS4;LAYN;PCOLCE;EDF1;VEGFA;ATP5J2;MAD2L2;RCN3;RPS25;IL6;SCNM1;MRPL51;EIF6;COL6A2;COL6A1;CERCAM;COL6A3;XAF1
MGS721 Murine age10wk left ventricle male transverse aortic constriction estrogen receptor beta KO v sham GSE18224 up	0.000160383	0.00229386	2.35762	20.6007	CHPF;PRUNE2;FAM214B;ZBTB4;AGPAT2;IFIT2;FSTL3;CNN1;NUAK1;SERTAD4;ANPEP;MICAL1;POSTN;TGFB3;AHNAK2;SHISA4;PCOLCE;OCEL1;TTLL7;NUDT9;EVC;AKIP1;FIBIN;COL8A1;KCTD11;YPEL3;CRLF1
MGS771 Murine age13wk gastroc mdx v WT E-MEXP-1623 up	0.000161719	0.00229386	2.70817	23.6414	POSTN;EXOC3L4;MMP2;TMEM176B;AHNAK2;TMEM176A;FAAP20;LOXL1;RUNX1;DOK1;IGDCC4;COL6A2;SH3PXD2B;MGP;ARL6IP5;COL8A1;COL6A3;COPG2;CHST14;PDLIM4;CTHRC1
MGS426 Human fetal FACS purified primary cells skeletal muscle precursor fraction v unfractionated GSE44227 down	0.000182383	0.00255337	1.98695	17.1065	FOXC1;SGMS1;MGST1;ITPR1;TWIST1;SNX10;THY1;PEAR1;LRRC32;PTGS2;MRC2;GJA1;ABLIM1;EFEMP1;RAB20;S1PR1;CYP1B1;RSPO3;DACT1;CTHRC1;PDGFRB;FOXD1;GSN;LUM;GAB1;CYBA;PCOLCE;MEIS2;TM4SF1;ASPN;COL1A1;MN1;PROCR;QPCT;CPE;ACKR3;FAM20A;TGFBI;CDO1
MGS1351 Murine male age12wk tib anterior day14 post cardiotoxin injection v day0 GSE45577 up	0.000187552	0.00259206	2.02536	17.3805	TSHZ3;FAM114A1;RRAD;SDC2;FAAP20;PTMS;MRC2;SERPINB1A;ANPEP;C1QTNF6;ARL6IP5;B4GALNT1;PLEKHH1;CTHRC1;APOBEC3;POSTN;MARCKSL1;TGFB1;GPX1;MMP2;RAB27B;CYBA;PCOLCE;SORCS2;COL1A1;ARL4C;TRAPPC6A;TNNT2;COL6A2;COL6A1;MGP;COL8A1;ANGPTL2;PLXNB2;COL6A3;TRIM59;H2-AB1
MGS817 Murine age20wk heart failing apoE deficient cystamine 1mo v control GSE25768 up	0.000247135	0.0033723	2.17629	18.0754	IFITM3;ECM1;GYPC;RRAD;MGST1;AGPAT2;NUDT4;LGALS3;CNN1;EFEMP1;PRKAR2B;PSAP;PDLIM4;PDK2;CBR2;POSTN;IGFBP5;IGFBP4;PPBP;DKK3;KRT19;PFKL;CSDE1;LY6A;TKT;CDO1;PAM;ALDH1A7;NFE2L1;H2-AB1
MGS843 Murine age2wk cardiomyocyte Tfr1 KO v WT GSE68745 up	0.000254025	0.00342299	2.47682	20.5033	PPP1R15A;MAP2K1;CTLA2A;PNO1;BDNF;RHBDD1;ODC1;STC1;EPRS;PLCXD2;JMJD6;VEGFA;GRHPR;SLC7A5;PFKL;BAIAP2L1;UGP2;XPOT;FAM162A;AGO2;DPH5;TGM2;AARS
MGS1002 Murine C2C12 myotube 12h diff v 0h diff GSE16992 down	0.000283006	0.00376642	2.22533	18.181	PI4K2B;FOXC1;SLC43A3;ZMYND8;TNFAIP2;CDCA8;NDRG2;AREG;NCAPH;CCND1;SALL2;TIFA;LRRC8C;CPNE2;STX2;ZFP365;FOXF2;LRRC75B;HAGHL;LRRC40;PRKCA;GRHPR;GPD2;FAM20C;RELL1;CD47;PRR11;KCTD15
MGS240 Murine prim myotube d5 diff v d0 diff GSE24811 down	0.000305124	0.00401126	1.91212	15.4782	ECM1;SLC43A3;SDC2;CDCA5;PROS1;SDC3;LRRC17;CDCA8;TYMS;FOXM1;NCAPH;CORO1C;CHAF1B;CCND1;PRKAR2B;HAS2;TOPBP1;ST3GAL1;CTHRC1;MARCKSL1;VCAM1;KIRREL;CMTM3;SPAG5;EMP1;PTBP3;ARL4C;CENPE;CENPF;MYO1B;MIS18A;CXCL12;RASA1;CDK1;ID3;KIF2C;TRIM59;MET;RAD18;CD44
MGS877 Murine age40wk heart abdominal aortic constriction 6mo ranolazine treated 2mo v WT GSE25766 up	0.000311301	0.00404316	1.987	16.0445	IFITM3;DCTN6;HSPB6;RRAD;ECI1;MGST1;MRPL39;SLAIN2;NUDT4;EFEMP1;UGP2;CREG1;CFL2;PDK4;ARL6IP5;SLC25A20;FBXO8;E2F6;VASP;LUM;OXR1;HIPK3;DCN;DKK3;TM9SF2;MAN1A;PREPL;LACTB2;CSDE1;RHOJ;MGP;CTNNB1;ACKR3;NDUFS1;TACC2;SQSTM1
MGS835 Murine age24wk myocardium obese leptin def genetically fat v calorie resticted diet GSE16790 up	0.000319538	0.00410074	2.37806	19.1401	IFITM3;POSTN;GSN;IGFBP5;FAM114A1;LUM;MMP2;PCOLCE;METRNL;GNG11;LOXL1;ASPN;COL1A1;RCN3;PFKL;CCND1;IGDCC4;COL6A2;SH3PXD2B;COL6A1;COL8A1;GUSB;TGM2;H2-AB1
MGS1036 Murine C2C12 myotube 3d diff 5aza inhibition DNA methylation v WT GSE30192 down	0.000353756	0.00448646	2.35905	18.7472	CDKN2D;RPL5;IL33;GSN;HHIP;CMC2;SERPINE1;SLC30A4;TM4SF1;IFIT2;ELK3;TMEM37;KRT19;PFKL;MTHFD1L;PRKAR2B;MGP;UBE2N;COL8A1;FAM20C;LY6A;RPL15;KCNK2;ASF1B
MGS1416 Murine myoblast PGC1a isoform2 overexpression v control GSE42473 down	0.000362698	0.00454637	2.03742	16.1404	RPL5;PARM1;HSPB6;EI24;NOLC1;MRPL39;SLAIN2;ZFP706;PBXIP1;PTGS2;GJA1;NUAK1;NFIL3;STBD1;PDK4;NCAM1;LMCD1;MPDZ;CDON;TGM2;RBFOX1;JUN;IGFBP5;TGFB3;ST8SIA2;RAB27B;ATP1B1;RUNX1;VEGFA;SLC7A5;XPOT;CD44;PAFAH1B1
MGS68 Murine tibialis anterior cardiotoxin v untreated PMID 12477723 up	0.000373856	0.00463238	1.44566	11.4086	RPL3;NAB1;PROS1;ZMYND8;WWC2;PEBP1;TM7SF3;ANTXR1;FGFRL1;EEF1B2;ALCAM;PNP;CCND1;RPS18;IER5;PDIA3;NSF;MORC3;POSTN;ALG5;TINF2;CYBA;ATP1B1;TM4SF1;PDIA5;EML4;DOK1;PYGO2;SRSF3;KDELR2;ASF1B;KHDRBS1;ENDOD1;CDCA8;PTTG1IP;CORO1C;CNN3;KIF3B;FLRT2;PRKAR2B;PSAP;ATP6V1H;CTLA2A;UBE2I;ST8SIA2;RCC2;INTS2;TBCB;MEX3B;EHD4;EIF6;ARMC10;APPBP2;SESTD1;CAPRIN1;SP3;CDK1;STRN;TGFBI;ARF3;DAZAP2;ECM1;CCDC127;RPL7A;C1QTNF6;EN…
MGS1125 Murine E16 heart FOG2 mutant v WT GSE50426 up	0.000396598	0.00480374	2.07847	16.2798	IFITM3;FOXC1;ZFP605;FAM114A1;PLOD1;AQP1;IFIT2;FSTL3;CTSO;MFSD6;SERTAD4;RASSF4;PSAP;LMCD1;IL33;TGFB2;VCAM1;TGFB3;MMP2;PRRX2;4930523C07RIK;CELA1;DDHD1;C1QL3;TM4SF1;PARP8;NUDT21;KRT19;MPPED2;MGP;CD44
MGS1183 Murine age10w heart Lmna H222P knockin EDMD model homozygous v control GSE6398 up	0.000396598	0.00480374	2.07847	16.2798	CFH;PBXIP1;1700025G04RIK;CYP1B1;WDR6;APOE;MORC3;POSTN;IGFBP5;PCGF5;GOLM1;IGFBP4;TGFB3;MMP2;AHNAK2;PCOLCE;TBCB;EMP3;TM4SF1;DCN;DKK3;SAP30;COL1A1;EHD4;EIF5;XPNPEP1;MGP;TGFBI;TKT;PAM;H2-AB1
MGS1049 Murine C2C12 myotube 3h diff cycloheximide pretreated v WT GSE16992 up	0.00041121	0.00488997	2.04637	15.9543	TMEM161B;CEBPB;RRAD;LPAR1;9130008F23RIK;DUSP16;FSTL3;DUSP14;NUAK1;FOXS1;NUAK2;SERTAD4;ZNRD1;NFIL3;CCL7;STBD1;PDK4;CCL2;IER5;PHACTR4;ACOT8;EDN1;ADPRHL2;ZFP719;MERTK;MCAT;EHD3;PLSCR2;SGK1;MAP3K14;EPHA2;FKBP5
MGS411 Human child male DMD v healthy GSE38417 up	0.00041279	0.00488997	2.10183	16.3787	TSHZ3;SGMS1;MEGF10;PROS1;MCUB;LRRC17;PCDH18;ELK3;TTC28;CTSO;GUSB;CLIC1;CFAP20;CTHRC1;IL33;VCAM1;GOLM1;LUM;MMP2;GLMP;PCOLCE;ASPN;COL1A1;TTC8;MYO1B;CXCL12;COL6A3;PXYLP1;CD44;MYD88
MGS48 Human skel muscle DMD v ctl PMID 11121445 up	0.000480959	0.00563558	4.2531	32.4926	COL1A1;GJA1;POSTN;LUM;IGFBP4;LRRC17;MGP;COL6A1;COL6A3;PCOLCE
MGS1424 Murine myoblast emerin null v WT GSE31714 down	0.000509059	0.0059007	2.20613	16.7289	PI4K2B;MGST1;THBS1;EFEMP1;ADGRE5;RBBP4;PDK4;ARL6IP5;CYP1B1;BNIP2;TMED7;RABAC1;WLS;CTHRC1;ACVR1;VASP;PCGF5;ARPC4;SORCS2;OXR1;COL8A1;CTNNB1;LAP3;SLC29A1;SQSTM1;NES
MGS1473 Murine skel muscle collagen induced arthritis 1p5mpkg prednisolone treated v WT E-MTAB-1765 up	0.000515364	0.00591024	2.45135	18.5583	ACVR1;RPL5;STARD3;EXOC3L4;CBFB;CADM1;TRAPPC4;RPL22;TNFAIP2;NDUFB2;CDKAL1;CDYL;COQ10B;D030056L22RIK;DUSP14;MED28;PDP1;LMBR1;MAF;GPD2;ANGPTL2
MGS1063 Murine C2C12 myotube OverExp miR378 6d diff BMP2 induction osteogenic diff v WT GSE51883 up	0.00057082	0.00639646	2.64929	19.786	ECM1;HSPB6;LUM;SDC3;PTGS2;DCN;AQP1;VEGFA;GJA1;ENC1;ID3;ANGPTL2;ACKR3;PXDC1;TGFBI;ZFP365;KCTD15;DDR2
MGS1108 Murine C2C12 myoblast SFMBT1 KO v WT GSE24346 down	0.000577649	0.00639646	2.2684	16.9144	PDGFRB;CBR2;CDKN2D;IL33;DR1;IGFBP5;RCC2;EI24;LRRC17;CEBPZOS;BMI1;SORCS2;SND1;CX3CL1;PNRC1;SAP30;LBH;KHSRP;BNIP2;CHST14;ST3GAL1;MET;EPHA2;E2F8
MGS69 Murine tibialis anterior cardiotoxin v untreated PMID 12477723 down	0.000594076	0.00639646	1.46879	10.9109	PHTF2;ECI1;FASTKD3;ADK;CLTB;ATP5C1;UBE3B;EPRS;ATP5G1;NUDT4;MRPL42;LMBR1;1700025G04RIK;BAIAP2L1;STBD1;FBXO8;TTC32;IGFBP5;RFC1;CCDC115;RBM18;STRBP;ATG9A;SLC39A10;PDRG1;ATP5J2;PIGB;ANO1;PTP4A3;MRPL51;MAF;PKM;OAF;GPD2;CINP;NDUFS1;RP9;LAP3;ATP6V0D1;SGK1;KCTD15;PARM1;SEMA3C;NDUFB5;SYPL;ARL3;RPE;SLAIN2;ATP5H;SPG7;NDRG2;COX5A;ADIPOR2;CNN1;SRR;LDHA;CD59A;CHRAC1;UGP2;BLOC1S1;ST3GAL6;NDUFV3;RPRD1A;NDUFV2;AT…
MGS193 Murine prim myoblast Sdc4 deficient muscle injury 12h v uninjured GSE38870 up	0.00059721	0.00639646	1.85581	13.7761	ZFAND2A;SERPINE1;ODC1;PLEK;TNFAIP2;SNX10;SGMS2;PTGS2;DUSP16;THBS1;MED18;ICAM1;FAM129B;TBK1;RAB20;CHST11;KHSRP;MIR22HG;CHAC1;VASP;KDM6B;CTLA2A;MARCKSL1;EMP1;PPBP;CDC42BPB;FOXN2;PNRC1;EREG;PROCR;IL6;PKM;RNF149;MAPKAPK2;BHLHE40;CNOT3;PTX3;SQSTM1;CD44
MGS207 C2c12 myotube day2 diff inhibition MAPK v control GSE25763 up	0.00059721	0.00639646	1.85581	13.7761	TTYH3;CDCA3;SEMA3C;CDCA5;INSIG1;LRRC17;ABHD8;CDCA8;TYMS;FOXM1;NCAPH;AQP1;CHAF1B;1700025G04RIK;PRKAR2B;IMPA2;RSPO3;WDR6;TSPAN2;LMCD1;5031439G07RIK;ARSB;VAV3;PCYT2;CMTM3;SPAG5;DCN;CENPE;EHD3;RCAN2;CDK1;RHOU;KIF2C;CENPN;TRIM59;CRLF1;ASF1B;MXD4;CREB5
MGS331 C2c12 myotube palmitate treated v control GSE6766 up	0.00059721	0.00639646	1.85581	13.7761	PPP1R15A;FOXC2;ZFAND2A;SERPINE1;PLEK;TNFAIP2;NOLC1;PTGS2;AREG;RAB20;NUDCD1;NFIL3;LONP1;PDK4;DPH5;ATP6V1H;CHAC1;ABCB1B;PDIA3;UBE2F;JUN;SDF2L1;EREG;JMJD6;VEGFA;PDIA4;SLC7A5;PROCR;SPCS2;IL6;EIF5;MVD;ATF6;GAS5;SQSTM1;KCNK2;CD44;EPHA2;HBEGF
MGS1097 Murine C2C12 myoblast Tbx15 overexpression v WT GSE70489 up	0.000600481	0.00639646	2.72877	20.2414	JAG1;GALNT18;SERPINE1;NUP153;TM4SF1;D030056L22RIK;DCN;EREG;FSTL3;GJA1;NUAK2;STBD1;CINP;COL8A1;KCTD11;CCL17;HBEGF
MGS1262 Murine heart age10wk v age1wk GSE61086 down	0.000605231	0.00639646	1.99441	14.7783	NCKAP1;TTYH3;COX5A;TTC28;GJA1;CHRAC1;TNNI1;TMED2;WDR6;RPL15;STX2;CDIPT;ARGLU1;DDX17;POSTN;MARCKSL1;TSC22D1;TMEM176B;MMP2;PCOLCE;GNG11;COL1A1;TMEM234;ZFP46;XPNPEP1;CNEP1R1;COL6A2;NUMB;COL6A3;KDELR2;GAS5;RHNO1
MGS684 Human young vast lat trained v sedentary GSE9103 down	0.000619122	0.00647974	2.04353	15.096	SEMA3C;RRAD;SETD6;PBXIP1;NDRG2;BICD2;UBE2L3;CORO1C;CHRAC1;IMPA2;ORMDL3;TMEM38B;HEXIM1;CENPU;SEMA6D;LRRC40;SHISA4;SREK1IP1;NUP153;DCK;PNRC1;MDFIC;PSMC3;BHLHE40;TMCC3;RBM42;NUP98;SGK1;NSRP1;LSM14A
MGS1057 Murine C2C12 myotube 48h diff v 24h diff GSE16992 up	0.000641591	0.00665034	2.29593	16.8786	CDKN2D;POSTN;TGFB1;HSPB6;SPAG5;RRAD;ST8SIA2;ENDOD1;SHISA4;ATP1B1;USP39;NDC80;FSTL3;COL1A1;CNN1;FOXS1;BHLHE40;COL8A1;KCTD11;NCAM1;IER5;VAMP5;HBEGF
MGS909 Murine age6wk skel muscle high fat diet v WT E-BAIR-11 up	0.000669855	0.00687718	2.03225	14.8526	IFITM3;SEMA3C;ECI1;THY1;LOXL1;CNN3;TSPAN2;SLC25A20;WLS;POSTN;SMAD3;IGFBP5;LUM;TMEM176B;TMEM176A;CYBA;PCOLCE;EMP3;GNG11;RCN3;MDFIC;QPCT;COL6A2;COL6A1;MGP;FKBP7;COL6A3;LY6A;CRLF1;H2-AB1
MGS758 Murine age12wk left ventricle calorie restricted diet v WT GSE68646 down	0.000696108	0.00707928	2.44921	17.8058	VASP;FAM114A1;CMTM3;TGFB1I1;INTS2;SRRT;SLC39A10;METRNL;VEGFA;COL1A1;NFIL3;KLHDC8A;CAPRIN1;COL6A2;COL6A1;COL6A3;TSPAN2;S1PR3;ADAMTS9;TMEM14C
MGS847 Murine age2wk heart MeCP2 mutant v WT GSE52797 up	0.000703031	0.00708287	1.97435	14.334	PBXIP1;CLN6;IFIT2;NUAK2;NUDCD1;TNNI1;APOE;ATP6V0E2;EARS2;WLS;TGM2;PDIA3;IL33;JUN;POSTN;IGFBP5;LUM;TMEM176B;MMP2;TMEM176A;PCOLCE;DKK3;RCN3;KLHDC8A;COL6A2;BHLHE40;COL6A1;CDK1;FAM20C;PLXNB2;KCNK2;TSPYL5
MGS1210 Murine age8wk gastroc tenotomized d14 v casting immobilized d14 GSE25908 down	0.0007242	0.00722859	2.0211	14.6134	IFITM3;FOXC1;FAM114A1;PROS1;NAB1;PDE3B;PLEK;LOXL1;ELK3;LGALS3;CREB3L1;LRRC8C;APOE;ARSB;SLC25A24;PDIA3;POSTN;PCOLCE;EMP3;TM4SF1;MAN1A;SPCS2;MDFIC;RHOJ;MGP;COL8A1;CTNNB1;FKBP7;LY6A;PAFAH1B2
MGS393 Human biceps female after 12wk resistance training 4h post acute exercise v unexercised GSE24235 up	0.00076785	0.00759396	1.9398	13.9121	TSHZ3;CBFB;RRAD;TGFB1I1;NAB1;SGMS2;PCDH18;ETS1;PCDH17;DUSP14;LGALS3;SERTAD2;CCL2;PXDC1;S1PR3;PDGFRB;YES1;CAV2;MMP2;EIF2AK3;EMP1;GNG11;TM4SF1;ASPN;VEGFA;CXCL12;GNPDA1;COL6A2;BHLHE40;ANGPTL2;FJX1;HBEGF;NFE2L2
MGS521 Human male vast lat day4 after resistance exercise at days 2 and 3 v baseline day1 GSE45426 up	0.000822324	0.00805877	2.0304	14.4227	ECM1;TTYH3;PLEK;NCAPH;LOXL1;IFIT2;ELK3;EFEMP1;MICAL1;TCTN2;SH3PXD2B;CYP1B1;CCL2;CLIC1;COLGALT1;CTHRC1;ALG3;EMP1;GLMP;PCOLCE;EMP3;COL1A1;APBB1IP;ARL4C;RCN3;COL6A3;FAM20A;TKT;MYD88
MGS765 Murine age12wk quad Mbnl1 KO v WT GSE14691 up	0.00088527	0.00857735	1.92138	13.5066	PI4K2B;RRAD;PRUNE2;PLEK;SERPINB1A;GJA1;ARL6IP5;WDR6;PGM5;CPNE2;GUSB;E2F5;ABCB1B;PIBF1;CFAP20;CTHRC1;POSTN;GPX1;ANKRD46;LUM;AHNAK2;WDYHV1;ASPN;RAD52;SPCS2;TTC8;ZFP46;ARMC10;MDFIC;NOX4;FKBP7;PTX3;CD44
MGS445 Human left ventricle male E161K LMNA mut v ischemic cardiomyopathy GSE17476 up	0.000891153	0.00857735	1.8997	13.3416	DCTN6;CEBPB;RPL3;CFH;CPQ;SF3B6;PROS1;AK6;LOXL1;RPS19;CREG1;TNNI1;PXDC1;RPS11;IER5;GABARAPL2;LUM;PTGES3;TMEM176B;MMP2;EIF2AK3;RPL13A;DCN;ASPN;GRHPR;DOK5;HAT1;MGP;FIBIN;ID3;COL6A3;ACKR3;TGFBI;CDO1
MGS323 Murine prim myotube MyoD deficient 24h diff v 0h diff GSE10430 up	0.0010106	0.00964092	1.9259	13.2833	IDUA;CPQ;SDC2;PTTG1IP;TSPAN12;LOXL1;CNN3;DPP7;ZFP30;DDT;CREG1;CFL2;ORMDL3;NDUFV3;KIFAP3;FBXO8;SERF2;WLS;POSTN;IGFBP5;TRAFD1;PCOLCE;SPSB2;RIT1;SCNM1;GLRB;COL6A1;SSPN;FKBP7;ATP6V0D1;SSBP2;GSTM5
MGS1037 Murine C2C12 myotube 3d diff PGC1a expression and DFO iron chelator v control GSE42299 up	0.00104748	0.0099051	2.4216	16.6155	ECM1;PCGF5;SERPINE1;PLEK;METRNL;PTGS2;AREG;EREG;FSTL3;PROCR;MAN1A;IL6;PFKL;FAM162A;ANPEP;BHLHE40;PDK4;ACKR3;KCTD11
MGS1046 Murine C2C12 myotube OverExp miR378 3d diff v 0d diff GSE51883 down	0.00105849	0.00991384	2.3554	16.1366	CDCA3;TEX30;CDCA5;SERPINE1;CDCA8;AREG;TM4SF1;AQP1;ARL4C;GJA1;MIS18A;CCND1;PDK4;CDK1;ID3;PRR11;ENOPH1;KCNK2;RAD18;HBEGF
MGS46 Human skel muscle DMD v ctl PMID 11121445 up	0.00106679	0.00991384	1.75044	11.9784	CFH;SGMS1;FAM114A1;KDELR1;LRRC17;TNFAIP2;PTMS;FSTL3;CNN3;GJA1;CTSO;FLRT2;GMDS;MAGOH;CYP1B1;CCL2;APOE;PDLIM4;VAT1;TGFB2;VCAM1;XRCC5;IGFBP4;TGFB3;LUM;CTDSPL;LHFPL2;GNG12;RUNX1;TM9SF2;DOK1;PREPL;MYO1B;CXCL12;GNPDA1;EIF6;TNNT2;CAPZA1;RASA1;COL6A3;PAM;CD44
MGS196 Murine prim myoblast Sdc4 deficient muscle injury 48h v uninjured GSE38870 down	0.00113683	0.0102125	1.79999	12.2031	CFH;GYPC;SLC43A3;CPQ;H2-DMA;PROS1;PDE3B;MGST1;PEPD;AQP1;CNN3;TTC28;SERPINB1A;RASSF4;TIFA;PXDC1;ST3GAL6;STXBP6;APOE;CCL17;ARSB;IGFBP4;TMEM176B;MMP2;TMEM176A;PCOLCE;GNG11;DCN;RCN3;COL6A2;RHOJ;COL6A1;MGP;FKBP7;BC052040;LIMS2;PIGH;H2-AB1
MGS317 Murine prim myotube MyoD deficient 18h diff v 0h diff GSE10430 up	0.00113683	0.0102125	1.79999	12.2031	CPQ;SDC2;PIK3R2;PTTG1IP;USE1;LOXL1;DPP7;ZFP30;DDT;CREG1;ZFP260;NDUFV3;FBXO8;AAMP;SERF2;UBE2H;GSN;SMAD3;IGFBP5;BSDC1;TRAFD1;SERPINB9;PCOLCE;GTPBP2;VRK3;PNRC1;SPSB2;RIT1;SCNM1;GLRB;COL6A1;SSPN;SLC29A1;SSBP2;PLCD1;YPEL3;NFE2L1;GSTM5
MGS319 Murine prim myotube MyoD deficient 24h diff v 0h diff GSE10430 up	0.00113683	0.0102125	1.79999	12.2031	CPQ;SDC2;PTTG1IP;BMI1;USE1;LOXL1;GOLGA5;DPP7;ZFP30;DDT;CREG1;CFL2;ZFP260;FBXO8;RABAC1;AAMP;SERF2;CCDC50;WLS;GSN;SMAD3;IGFBP5;TRAFD1;SERPINB9;CNPY2;PCOLCE;PNRC1;SPSB2;RIT1;GLRB;COL6A1;SSPN;LY6A;ATP6V0D1;SLC29A1;SSBP2;NFE2L1;GSTM5
MGS321 Murine prim myotube MyoD deficient 36h diff v 0h diff GSE10430 up	0.00113683	0.0102125	1.79999	12.2031	TMEM179B;CPQ;SDC2;PTTG1IP;LOXL1;GOLGA5;DPP7;DDT;CREG1;CFL2;UIMC1;ORMDL3;NDUFV3;KIFAP3;FBXO8;AAMP;SERF2;WLS;TGM2;POSTN;UBE2H;GSN;IGFBP5;TRAFD1;SERPINB9;EDF1;GTPBP2;DCN;PNRC1;SPSB2;RIT1;GLRB;TBC1D24;ATP6V0D1;SSBP2;NFE2L1;BIRC2;GSTM5
MGS1467 Murine skel muscle 10mpkg prednisolone v WT E-MTAB-1765 up	0.00114903	0.0102368	2.23084	15.1002	RPL5;STARD3;IL33;CBFB;ZFP825;TRAPPC4;TNFAIP2;ZFP719;CDKAL1;NFATC1;2610008E11RIK;DUSP14;AIMP2;LMBR1;BBS10;MTHFD1L;GPD2;FAM76A;RPL15;TMEM38B;ABCB1B;CCDC50
MGS101 Murine quad dysf v ctl PMID 15811552 up	0.00116405	0.0102856	2.39676	16.1922	CBR2;POSTN;HSP90AA1;TNFAIP6;RRAD;H2-DMA;PLEK;HSPE1;CLPX;TTC28;SERPINB1A;IL6;EIF6;CCL7;PRKAR2B;HYAL1;CCL2;LETMD1;IER5
MGS1444 Murine quad age11to12mo v age2to3mo GSE33931 down	0.00137695	0.0120679	3.96207	26.1016	COL1A1;NFIL3;ITGB3;ODC1;RHOJ;3110045C21RIK;COL6A3;ST3GAL1;1110046J04RIK
MGS1104 Murine C2C12 myotube 4p5d diff InhibitionERK5 v 0d diff GSE25827 down	0.00141748	0.0123229	2.41786	15.8585	GINS1;TIPIN;RTEL1;TEX30;SPAG5;HHIP;CMC2;TINF2;ODC1;PMF1;SLC16A13;SRPK1;EMG1;ALCAM;HAT1;SGK1;ENOPH1;EPHA2
MGS152 Murine myoblast Ala expansion in overexpressed Pabpn1 OPMD v untransfected PMID Unknown down	0.00150983	0.0130207	2.91705	18.9485	PPP1R15A;PROS1;RPL23;TMEM176B;SERPINE1;PCOLCE;MYO7A;PDIA5;COL6A1;COL6A3;CD47;HBEGF;CTHRC1
MGS1316 Murine left ventricle E18 v E12p5 GSE51483 down	0.00158231	0.0135375	2.32519	14.9948	CDCA5;RCC2;PRRX2;PTN;6330403K07RIK;DCK;PDIA4;CNN1;NRAS;ALCAM;SERTAD4;ARMC10;PRKAR2B;NME7;PTX3;TRAM1L1;KCTD15;PDLIM7;DACT1
MGS819 Murine age20wk heart failing apoE deficient cystamine 1mo v WT GSE25768 up	0.00173482	0.0147255	1.92077	12.2101	IFITM3;HSPB6;MGST1;AGPAT2;NUDT4;PTMS;LGALS3;PRKAR2B;PSAP;ARL6IP5;PDK2;CBR2;POSTN;IGFBP5;IGFBP4;LUM;PPBP;DCN;DKK3;MLF2;TRAPPC6A;PFKL;CSDE1;GPD2;MGP;LY6A;TKT;CDO1;ALDH1A7
MGS1455 Murine satellite cells FACS purified age12mo v age2mo GSE50821 up	0.00181779	0.0153092	1.9663	12.4076	FOXC1;TNFAIP2;TWIST1;PTGS2;THBS1;ICAM1;MYLK;CAMKK2;LGALS3;GJA1;PNP;RAB20;CHST11;CCL2;TGM2;PDGFRB;IL33;GSN;IGFBP5;TMEM176B;PCOLCE;DCN;ASPN;DKK3;MGP;NOX4;CDO1
MGS410 Human rhabdomyosarcoma cells v osteosarcoma E-MTAB-37 down	0.00186188	0.0154958	1.91045	12.0094	DUBR;ECM1;TSHZ3;MEGF10;SERPINE1;LRRC17;ITPR1;AK5;TSPAN12;ETS1;THBS1;SIX2;CTHRC1;JUN;BDNF;EMP1;GNG11;DKK3;COL1A1;TTLL7;PDP1;MYO1B;IGDCC4;GPD2;RCAN2;COL6A3;PTX3;NES;TSPYL5
MGS26 Murine hindlimb age56d mdx v ctl PMID 12874102 up	0.00186869	0.0154958	1.69268	10.6343	IFITM3;RPL3;CFH;RRAD;PROS1;ATP5C1;PTTG1IP;TSKU;CORO1C;CNN3;PNP;ANPEP;GUSB;E2F8;DDX17;PDIA3;POSTN;CTLA2A;VCAM1;CMTM3;TMEM176B;TMEM176A;CYBA;EMP3;DCK;RUNX1;COL1A1;APBB1IP;ARL4C;MAN1A;CXCL12;RNF149;TNNT2;COL6A2;COL6A1;MGP;COL6A3;TRIM59;CD47;TGFBI;TKT;H2-AB1
MGS994 Murine C2C12 myotube 1h30m diff v 0h diff GSE16992 down	0.00189278	0.0155757	2.09198	13.1161	L3MBTL3;UBE2H;CEBPB;NARF;IRX5;ZMYND8;AHNAK2;TNFAIP2;2310061I04RIK;TICAM1;HCFC2;ZBTB4;TERF2;TSKU;D030056L22RIK;THAP3;RNF114;ZFP46;SALL2;ID3;KCTD11;MAP3K14;SOCS5
MGS315 Murine prim myotube MyoD deficient 12h diff v 0h diff GSE10430 up	0.00192024	0.015682	2.41381	15.0991	IGFBP5;TRAFD1;PTTG1IP;PEPD;LOXL1;PNRC1;SPSB2;DPP7;GLRB;ZFP260;SSBP2;AAMP;NFE2L1;CCDC50;BIRC2;WLS;TGM2
MGS737 Murine age12wk heart Desmin KO TNFa overexpression v control GSE56286 up	0.00198206	0.0159756	1.92609	11.9873	DAZAP2;SMARCD3;SERPINE1;MGST1;SNX10;RAB20;ATP6V1H;LCMT2;CHAC1;UBXN4;RABAC1;CLIC1;TGM2;TGFB2;SDF2L1;IRX5;PCGF5;AHNAK2;PCOLCE;SND1;DKK3;SNX17;MGP;FKBP7;CPE;SGK1;NSRP1;SQSTM1
MGS29 Murine hindlimb age112d mdx v ctl PMID 12874102 down	0.00198583	0.0159756	2.81439	17.5104	PLA2G12A;XRCC5;ADK;TWF2;MGST1;AQP1;VEGFA;UGP2;CXCL12;RHOU;PHPT1;VAMP5;GSTM5
MGS1070 Murine C2C12 myotube 6d diff v 0d diff GSE51883 down	0.00208336	0.0163618	2.20734	13.6276	TIPIN;CDCA3;TEX30;SPAG5;CDCA5;CDCA8;SLC39A10;DCK;TM4SF1;NCAPH;AQP1;ARL4C;CENPE;GJA1;ALCAM;MIS18A;CCND1;CDK1;ID3;ASF1B
MGS1246 Murine age7mo gastroc Myostatin KO v WT GSE15349 down	0.00208859	0.0163618	5.68237	35.0674	COL1A1;COL6A2;COL6A1;CERCAM;COL6A3;PCOLCE
MGS195 Murine prim myoblast Sdc4 deficient muscle injury 48h v uninjured GSE38870 up	0.0021038	0.0163618	1.74468	10.7542	CBFB;ZFAND2A;SERPINE1;ODC1;PLEK;GDE1;TNFAIP2;CDCA8;PTGS2;METRNL;AREG;FAM129B;LGALS3;TBK1;RAB20;CCL7;ATP6V1H;BNIP2;CCL2;SNRPD3;CLIC1;PNO1;PCGF5;EMP1;CELA1;PPBP;LHFPL2;EREG;ARL4C;PKM;RILPL2;MDFIC;RNF149;FOSB;ATP6V0D1;SQSTM1;CD44
MGS325 Murine prim myotube MyoD deficient 36h diff v 0h diff GSE10430 up	0.0021038	0.0163618	1.74468	10.7542	CPQ;SDC2;PTTG1IP;LOXL1;CNN3;GOLGA5;DPP7;DDT;CREG1;CFL2;UIMC1;ORMDL3;NDUFV3;KIFAP3;FBXO8;RABAC1;SERF2;WLS;PDGFRB;POSTN;UBE2H;GSN;IGFBP5;SERPINB9;PCOLCE;GTPBP2;DCN;PNRC1;RIT1;GLRB;COL6A2;COL6A1;MGP;SSPN;FKBP7;SSBP2;NFE2L1
MGS1027 Murine C2C12 myotube 2h diff v 0h diff GSE16992 up	0.0021215	0.0163618	2.25775	13.8979	EDN1;DYRK2;CTDP1;SERPINE1;SLC30A4;SGMS2;COQ10B;THBS1;KCTD9;NUAK1;LBH;CHRAC1;RNF149;HAS2;S1PR3;NUP98;LMCD1;LIMS2;HBEGF
MGS428 Human fetal FACS purified primary cells skeletal muscle precursor v CD34 pos GSE44227 down	0.00212829	0.0163618	1.91535	11.784	TWIST2;MGST1;ITPR1;TWIST1;THY1;PEAR1;LRRC32;PTGS2;MRC2;ABLIM1;EFEMP1;CYP1B1;RSPO3;DACT1;CTHRC1;PDGFRB;FOXD1;GSN;LUM;PCOLCE;MN1;PROCR;OAF;QPCT;ACKR3;XAF1;CDO1;ABCG2
MGS971 Murine age9wk heart CHIP KO doxycycline treated v WT GSE59672 up	0.00214009	0.0163618	2.31661	14.24	PLA2G12A;CFH;MMP2;AHNAK2;MGST1;SHISA4;UQCR10;1110065P20RIK;SNHG18;TTLL7;STBD1;SLC16A7;CYP1B1;CPE;TMEM38B;CDO1;PAM;TGM2
MGS1440 Murine quad 2w hypoxia v control GSE9400 down	0.00223355	0.0169561	1.96206	11.9768	SMARCD3;CPQ;FAM57B;ITPR1;THY1;DUSP14;EFEMP1;CAMK2G;CD55;WLS;SMAD3;LUM;GOLM1;PCOLCE;SIRT3;AIMP2;MAF;FAM173A;GPD2;COL6A2;COL6A1;UBE2N;SSPN;COL6A3;KCTD15;H2-AB1
MGS546 Human mixed sex deltoid muscle v heart atrium GSE7307 down	0.00229135	0.0172732	1.85779	11.2928	ECM1;KDELR1;CPQ;TGFB1I1;PTN;LOXL1;PTMS;CNN3;CCND1;CCL2;JUN;MARCKSL1;GSN;NEBL;IGFBP4;MMP2;PCOLCE;CDC42BPB;COQ10B;MEIS2;DKK3;COL1A1;NFIC;COL6A2;MGP;ID3;FOSB;PLXNB2;CPE;NES
MGS241 C2c12 myotube d4 diff v d3 diff GSE4330 up	0.00249338	0.0186657	2.00598	12.0241	IFITM3;POSTN;CEBPB;IGFBP4;PROS1;SERPINB9;EPRS;GTPBP2;HIPK3;VEGFA;SLC7A5;GJA1;MDFIC;GLRB;XPOT;STBD1;TNNT2;COL6A2;COL6A1;COL6A3;APOE;ZFP260;NFE2L1;AARS
MGS976 Murine age9wk heart doxycycline treated v WT GSE59672 down	0.00253178	0.0188225	2.07656	12.4154	VASP;CBR2;POSTN;FAM114A1;LUM;ABHD8;PCOLCE;EMP3;TSPAN12;GNG11;ATP5G1;NUDT3;TM4SF1;PDP1;GJA1;CENPF;COL6A2;COL6A1;ANGPTL2;GUSB;H2-AB1;DACT1
MGS433 Human hiPSC derived cardiomyocyte endothelin 1 ET1 stimulated v control GSE60291 up	0.00272912	0.0200005	2.14941	12.6896	ACVR1;MAP2K1;DGKD;JAG1;SERPINE1;ENDOD1;THBS1;FSTL3;RGS4;SLC7A5;NUAK1;PLAU;MIR22HG;PXYLP1;PXDC1;FJX1;PDLIM4;LIMS2;EPHA2;DACT1
MGS1145 Murine HL1 cardiomyocyte hypoxia v normoxia GSE27975 up	0.00272912	0.0200005	2.14941	12.6896	MAP2K1;JUN;NARF;IGFBP4;WWC2;PRRX2;STC1;TBX18;LGALS3;AIMP2;GRHPR;NUAK1;PFKL;RAVER1;XPNPEP1;FAM162A;MAPKAPK2;ENC1;ITGA9;SEC22C
MGS168 Rat hindlimb disuse atrophy v untreated PMID 12844509 down	0.0027459	0.0200005	2.57884	15.2091	HSP90AA1;POSTN;HSPB6;RRAD;ODC1;EMP1;ATP1B1;ATP5G1;LOXL1;NUDT4;VEGFA;COL1A1;PDK4;TNNI1
MGS1061 Murine C2C12 myotube 6d diff BMP2 induction osteogenic diff v WT GSE51883 up	0.00289426	0.0209397	2.38023	13.9125	PPP1R15A;DLX2;ECM1;PRRX2;PTGS2;DCN;ASPN;AQP1;GJA1;CREB3L1;LONP1;ID3;ANGPTL2;PTX3;LY6A;KCTD15
MGS814 Murine age20wk gastroc high fat diet v low fat diet GSE18127 down	0.00292594	0.0210277	2.67324	15.596	CBR2;CMTM7;PARP3;PARM1;GDE1;SHISA4;CEBPZOS;DNAJC17;AIMP2;THAP7;PTPMT1;PTX3;GSTM5
MGS887 Murine age4wk hindlimb laminin a2 deficient v WT GSE12049 up	0.00306903	0.0217659	2.00293	11.5897	POSTN;TGFB1;RRAD;PROS1;MMP2;TMEM176B;AHNAK2;DNM3OS;LOXL1;FGFRL1;NRBP2;LGALS3;SERPINB1A;MIRG;ANPEP;TNNT2;MGP;FIBIN;COL8A1;TMED2;CPNE2;TACC2;CD44
MGS1196 Murine age2mo heart atria COUP TFII KO v control GSE46496 down	0.00306903	0.0217659	2.00293	11.5897	SMARCD3;IGFBP5;RRAD;GOLM1;APLP1;ZFP943;AHNAK2;ABHD8;MYO7A;PLCXD2;NUDT4;DKK3;CNN1;KRT19;EFEMP1;EIF5;ACKR3;PXDC1;ROR2;ZFP260;PDLIM4;CDON;SLC38A4
MGS1297 Murine heart left ventricle CD1 congestive heart failure model v WT GSE17478 up	0.00313434	0.0217989	1.9658	11.3335	INO80C;POSTN;FAM114A1;PCDH9;TGFB3;APLP1;PDE3B;AHNAK2;LPAR1;CTDSPL;SHISA4;PRKCA;DNM3OS;DCN;NKD2;COL1A1;PROCR;FBXL21;PTPMT1;QPCT;CEP83;TGFBI;KCTD15;CRLF1
MGS1441 Murine quad STAT5ab KO v WT GSE14710 up	0.00313434	0.0217989	1.9658	11.3335	PPP1R15A;SPON2;SH3GLB2;TSC22D4;EXOC3L4;CPQ;CCDC115;ZFP703;TMEM176B;TMEM176A;ABHD8;TNFAIP2;ZDHHC21;METRNL;D030056L22RIK;SERPINB1A;EHD3;TRP53I13;CCND1;NEURL2;STBD1;TNNI1;RHNO1;1110046J04RIK
MGS1478 Murine skel muscle collagen induced arthritis 30mpkg prednisolone treated v WT E-MTAB-1765 down	0.00313434	0.0217989	1.9658	11.3335	CMTM7;EDN1;CEBPB;IGFBP5;CPQ;SLC43A3;MMP2;ITPR1;MERTK;DKK3;PROCR;ADAMTS5;IGDCC4;COL6A2;AKIP1;COL6A1;RHOJ;PDK4;COL6A3;LAP3;BLVRA;CRLF1;LIMS2;H2-AB1
MGS1255 Murine gastroc 30months v 5months GSE11291 up	0.00317258	0.0219233	1.81198	10.4247	PARM1;RRAD;SRRT;AGPAT2;LSM10;LGALS3;SERPINB1A;ADAMTS5;A430033K04RIK;EFEMP1;STBD1;TIFA;WDR6;CPNE2;CHST14;APOE;GUSB;LMCD1;1110008P14RIK;GPX1;IGFBP4;TRAPPC4;TRAFD1;WDYHV1;CYBA;TBCB;RUNX1;TMEM37;EHD4;CDO1
MGS1469 Murine skel muscle 30mpkg prednisolone v WT E-MTAB-1765 up	0.00319757	0.0219553	2.282	13.1109	ATF7IP;CBFB;PRRX1;ZFP719;CDKAL1;NFATC1;TM4SF1;DUSP14;LMBR1;BBS10;TNNT2;PXYLP1;TMEM38B;GUSB;ABCB1B;CCDC50;TNRC6A
MGS742 Murine age12wk heart AJ Dysferlinopathy v C57BL6J GSE10744 down	0.00324684	0.0221525	2.11244	12.1044	CCDC122;TIA1;PARP3;GPX1;HSPB6;ZFP943;MGST1;TBCB;UQCR10;SORCS2;TM9SF4;AQP1;PDRG1;MRPL55;PREPL;CTDSP1;LMAN2;LY6A;PDK2;H2-AB1
MGS532 Human mixed male female iPS cell derived mesoangioblasts HIDEMs v adult skel muscle mesoangioblasts GSE36098 down	0.00331515	0.0224763	1.98881	11.3546	ACVR1;PARP3;CEBPB;HSPB6;PROS1;AHNAK2;KLHL21;SGMS2;LHFPL2;METRNL;AREG;NCALD;VEGFA;MDFIC;DOK5;SERTAD2;ANPEP;QPCT;ARL6IP5;ANGPTL2;FAM20A;XAF1;CD55
MGS874 Murine age3wk myoblast LunMyoD shRNA treated v WT GSE68842 down	0.00363465	0.0244885	1.93989	10.8969	PDIA3;VKORC1L1;USP25;YES1;SDF2L1;NDUFB5;RNF38;GDE1;SHISA4;GNG11;TMEM230;TBX18;PDIA4;FAM129B;NUAK1;ABLIM1;UGP2;RANBP10;ZFP362;FIBIN;CEP83;COPG2;TACC2;SLC29A1
MGS205 C2c12 myotube day2 diff exogenous myogenin v control GSE25763 up	0.00378332	0.0245882	1.68985	9.42456	INO80C;DYRK2;GLDC;RRAD;CBWD1;AK5;THBS1;FSTL3;BAIAP2L1;DPP7;HYAL1;TGOLN1;PSD3;TNNI1;TCP11L2;SLC38A9;PGM5;NCAM1;TMEM38B;POSTN;ELMOD2;RAB27B;ZDHHC16;ATP1B1;OCEL1;SLC16A13;MAF;TNNT2;BHLHE40;GM11149;SGK1;SLC29A1;XAF1;VAMP5;MAP3K14;FKBP5
MGS249 C2c12 myotube diff day5 exogenous PGC1a v control GSE4330 up	0.00378332	0.0245882	1.68985	9.42456	NDUFB8;NDUFB5;TWF2;ATP5C1;MRPL39;UQCR10;NDRG2;PHB2;TRAK2;MRPL55;MRPL42;RUSC1;FAM162A;DDT;LONP1;PDK4;SLC25A20;NDUFV2;TMEM14C;1110008P14RIK;CMC2;SGTA;2310061I04RIK;TIMM22;PCOLCE;ZFP639;GTPBP2;SIRT3;VEGFA;PFKL;MAPKAPK2;NDUFS1;DUS1L;HAGH;OSBPL1A;GRSF1
MGS251 C2c12 myotube diff day6 exogenous PGC1a v control GSE4330 up	0.00378332	0.0245882	1.68985	9.42456	NDUFB8;NDUFB5;TWF2;NDUFB2;ATP5C1;MRPL39;UQCR10;NDRG2;PHB2;AREG;MRPL55;MRPL42;DDT;LONP1;PDK4;BNIP2;SLC25A20;NDUFV2;COA6;TMEM14C;1110008P14RIK;PCYT2;PCGF5;CMC2;SGTA;2310061I04RIK;TIMM22;PCOLCE;GTPBP2;JMJD6;SIRT3;PDRG1;NDUFS1;DUS1L;HAGH;OSBPL1A
MGS252 C2c12 myotube diff day6 exogenous PGC1a v control GSE4330 down	0.00378332	0.0245882	1.68985	9.42456	SEMA3C;RRAD;SDC2;LPAR1;PSIP1;PTGS2;NUDT4;CNN3;ARL6IP5;ZFP362;LRRC8C;APOE;STX2;TMEM38B;CD55;PDLIM7;TGM2;MAPK3;PRNP;POSTN;IGFBP5;NOP16;XRCC5;TGFB3;PRRX2;SERPINB9;DDHD1;HIPK3;PTP4A3;ARMC10;TNNT2;COL6A2;RELL1;SQSTM1;NES;CD44
MGS277 Murine prim myotube 36h diff v 0h diff GSE10424 up	0.00378332	0.0245882	1.68985	9.42456	SEMA3C;RRAD;SYPL;TWF2;CLTB;NDRG2;LOXL1;SERPINB1A;NRBP2;ABLIM1;CFL2;ARL6IP5;S1PR1;TNNI1;NDUFV3;TMEM38B;TGM2;PRNP;1110008P14RIK;SPRYD4;LIMCH1;TGFB3;RBM18;HYPK;HIPK3;TMEM37;KCTD9;FAM173A;TNNT2;MAPKAPK2;SSPN;MVD;ATF6;VAMP5;YPEL3;NFE2L1
MGS1030 Murine C2C12 myotube 36h diff E1A dedifferentiation induction YH47 mutant v control GSE28457 down	0.0037863	0.0245882	2.17963	12.1544	CCDC134;RBFOX1;PARP3;IGFBP5;RRAD;TGFB3;UBE2D1;PBXIP1;SERPINB1A;SERTAD4;STBD1;BHLHE40;ARL6IP5;COL8A1;TMEM38B;PDLIM4;TGM2;MFAP3L
MGS138 Murine quad mdx v ctl PMID 16011810 down	0.00388904	0.0251041	1.40418	7.79261	DAZAP2;HSP90AB1;ECI1;OGG1;NGLY1;ATP5C1;MRPL39;PEBP1;PEPD;EPRS;PHB2;NUDT3;UBE2L3;LY6C1;RPL7A;HYAL1;FAM162A;RPS11;CBR2;STARD3;SLC30A4;CNPY2;CYBA;TIMM22;TM4SF1;CLPX;ATP5J2;MAN1A;ARL4A;PTP4A3;RHOJ;SBDS;RP9;VAMP5;SQSTM1;FXN;PAFAH1B1;NSMAF;DCTN6;KHDRBS1;CEBPB;HDAC3;SYPL;EI24;TWF2;PIK3R2;ZFP706;RTF1;COX5A;LDHA;EMG1;NFIL3;RBBP4;PSMB3;DDT;PSMB1;ST3GAL6;SLC25A20;E2F6;MPDZ;POLR2J;SERF2;MAPK3;VASP;XRCC5;TGFB…
MGS731 Murine age11wk myocardium aortic banding failing v sham GSE36074 up	0.00408295	0.0261989	1.98497	10.9192	POSTN;TGFB2;CTLA2A;HSPB6;PCGF5;SERPINE1;ENDOD1;CTDSPL;TWIST1;PCOLCE;PLCXD2;TTLL7;COL6A1;MGP;LONP1;FIBIN;COL8A1;NOX4;COL6A3;CLIC1;CRLF1;ITGA9
MGS116 Murine diaphragm age112d mdx v ctl PMID 14681298 up	0.00417539	0.0266335	2.05929	11.2819	POSTN;1110008P14RIK;VCAM1;RRAD;LUM;RPL13A;CYBA;RUNX1;SAP30;CNN3;COL1A1;TNNT2;COL6A2;MGP;COL8A1;COL6A3;CCL2;GUSB;NES;CLIC1
MGS973 Murine age9wk heart CHIP KO v WT GSE59672 up	0.00433248	0.0273228	2.2703	12.3541	POSTN;GPX1;LUM;MRPS31;SHISA4;RPL13A;UQCR10;1110065P20RIK;ATP5G1;EEF1B2;COL1A1;SERTAD4;CD59A;COL6A2;SLC16A7;COL6A3
MGS1109 Murine C2C12 myoblast ectopic expression DUX4 v control GSE45854 up	0.00435948	0.0273228	2.09557	11.3903	PDGFRB;IL33;OSR1;ANKRD44;MERTK;KRT19;LBH;UGP2;RCAN2;COL6A1;MGP;WDR6;PXYLP1;FAM20A;TMEM19;LMCD1;MXD3;GSTM5;WRAP53
MGS1328 Murine male age10to12w diaphragm v gastroc GSE9954 down	0.00435948	0.0273228	2.09557	11.3903	CBR2;TGFB2;ECM1;MARCKSL1;YES1;GSN;CFH;LUM;PDE3B;SERPINB9;FAAP20;PDIA5;POLD3;SERPINB1A;MDFIC;SESTD1;ZFP53;STAMBP;CFAP20
MGS1113 Murine C2C12 myoblast tetracycline induced integrin alpha 7 v control GSE8312 up	0.00444803	0.0277166	1.80453	9.77205	HSPB6;TGFB1I1;TNFAIP2;SLC1A4;SGMS2;EPRS;NFIL3;PRKAR2B;STBD1;LONP1;CHAC1;USP25;GSN;RPL23;2310061I04RIK;ZFP639;OXR1;VEGFA;TJP1;SLC7A5;TMX3;XPOT;BHLHE40;CPE;RELL1;LSM14A;KCTD15;NFE2L1
MGS954 Murine age8wk heart estrogen receptor alpha agonist 16 alpha LE2 treat 28d v WT GSE34807 down	0.00489634	0.0303348	2.9346	15.6099	POSTN;LUM;MMP2;LRRC17;COL8A1;PTN;ETS1;AQP1;DDR2;H2-AB1
MGS1213 Murine age8wk gastroc tenotomized d2 v casting immobilized d2 GSE25908 up	0.0051799	0.0319082	1.85116	9.74258	SMARCD3;DCUN1D2;5730455P16RIK;MSI2;UQCR10;AK6;ZBTB4;MRPL55;ZNHIT3;CAMK2G;COA6;ZFP612;KDM6B;TAF12;XRCC5;PCGF5;GOLM1;CMC2;SMIM19;HSPE1;MN1;MRPL51;NFIA;CNEP1R1;SSPN
MGS1285 Murine heart Apelin KO aortic banding v sham GSE7781 up	0.00550498	0.033718	1.92824	10.0309	TGFB2;JUN;TSG101;SGMS1;BDNF;ELMOD2;SERPINE1;AHNAK2;TWF2;PRKCA;AGPAT2;AQP1;RAB33B;RBL2;TTLL7;PLSCR2;MICAL1;PDK4;ACKR3;IER5;VAMP5;DGKH
MGS717 Murine age10wk left ventricle female transverse aortic constriction v sham GSE18224 up	0.005554	0.033826	1.86608	9.691	POSTN;TGFB2;HSPB6;TGFB3;PRUNE2;TWF2;SHISA4;EMP1;THBS1;LOXL1;FSTL3;TTLL7;NUAK1;1700025G04RIK;SERTAD4;MGP;COL8A1;NOX4;HAGH;FAM20A;MET;CRLF1;ITGA9;HBEGF
MGS155 C2c12 myotube starvation or atrophy v untreated PMID 15608089 up	0.00572823	0.0346697	2.55126	13.1705	SLC7A5;STBD1;RHBDD1;RCC2;ID3;SLC1A4;CHAC1;CRELD1;EPRS;GTPBP2;HSPE1;DCN
MGS24 Murine hindlimb age28d mdx v ctl PMID 12874102 up	0.00575684	0.0346697	2.19426	11.3166	IFITM3;POSTN;RPL3;RRAD;PROS1;TMEM176B;CYBA;EMP3;APBB1IP;LGALS3;PNP;TNNT2;MGP;COL6A3;CD55;H2-AB1
MGS800 Murine age16wk quad high fat diet v WT GSE8524 down	0.00586145	0.0350063	1.80636	9.28355	ODC1;PDE3B;TWIST1;SNX10;PEPD;AGPAT2;NUDT4;PNP;PRKAR2B;ORMDL3;CYP1B1;APOE;TMEM120B;PARP3;GPX1;ELMOD2;DKK3;GSTZ1;1700037H04RIK;TMEM37;ADRB3;PRKRA;TKT;CDO1;ALDH1A7;H2-AB1
MGS169 Murine diaphragm age8wk mdx v ctl PMID 16261416 up	0.00587769	0.0350063	2.25728	11.5947	POSTN;RRAD;LUM;LPAR1;CYBA;RUNX1;COL1A1;SNW1;CCL7;TNNT2;CDK1;TNNI1;COL6A3;CCL2;CD44
MGS450 Human left ventricle viral cardiomyopathy v healthy GSE1145 down	0.00605763	0.0358798	1.75825	8.97837	SETD5;LAMA5;FAM57B;PWWP2B;AKAP8;SLC1A4;UBE2J2;CENPB;FAM129B;RIC8A;EFTUD2;ADGRE5;CHMP1A;WDR6;NCAM1;COLGALT1;TGM2;PDGFRB;CIZ1;SHISA4;JMJD6;POU6F1;THAP3;PFKL;PLEKHM2;DUS1L;COPG1;LRP10
MGS1218 Murine age8wk gastroc tenotomized d7 v casting immobilized d7 GSE25908 down	0.00635581	0.0372798	1.8427	9.32108	IFITM3;TGFB1;PRRX1;PLEK;RNF38;TM4SF1;DCN;ASPN;ELK3;GNA13;LGALS3;UFL1;MAN1A;C630043F03RIK;SPCS2;MAGOH;MGP;TNNI1;FKBP7;NOX4;CTNNB1;TMED7;RABAC1;SLC25A24
MGS558 Human mixed sex skeletal muscle v heart GSE7307 down	0.00636316	0.0372798	2.05787	10.4071	PARM1;NEBL;CAV2;PROS1;LRRC49;HEG1;PLEKHA3;PTN;RCBTB1;TRAK2;LGALS3;GJA1;NUDT7;CCND1;TNNT2;PSD3;NCAM1;WLS
MGS114 Murine diaphragm age56d mdx v ctl PMID 14681298 up	0.00643169	0.0374776	1.74927	8.82773	RPL3;RRAD;AKAP8;CNN3;CCL7;CCL2;APOE;GUSB;E2F8;POSTN;VCAM1;LUM;TMEM176B;TMEM176A;EMP1;RPL13A;CYBA;DCK;RUNX1;SAP30;APBB1IP;TMEM37;TNNT2;COL6A2;COL8A1;PLXNB2;COL6A3;NES
MGS216 C2c12 myotube p68p72 knockdown v control GSE5305 down	0.00660884	0.038098	1.63551	8.20919	PPP1R15A;CEBPB;PBXIP1;PTTG1IP;EPRS;PTGS2;USE1;FGFRL1;FSTL3;DUSP14;NRBP2;BAIAP2L1;UGP2;STBD1;LONP1;DPH5;ZSWIM7;CDIPT;PCGF6;PNO1;GTPBP2;ZDHHC16;TM9SF2;SLC7A5;SPSB2;KCTD9;PREPL;PEX3;BHLHE40;CRELD1;TACC2;HAGH;SGK1;ATF6;YPEL3
MGS281 Murine prim myotube 7d diff v 7d diff GSE10424 up	0.00660884	0.038098	1.63551	8.20919	SEMA3C;RRAD;SYPL;TWF2;CLTB;SNX10;NDRG2;LOXL1;SERPINB1A;NRBP2;ABLIM1;FGF9;DDT;CFL2;ARL6IP5;S1PR1;TNNI1;CYP1B1;NDUFV3;TMEM38B;TGM2;PRNP;LIMCH1;TGFB3;RBM18;NUDT9;PSMC3;TNNT2;CSDE1;BHLHE40;SSPN;HAGH;VAMP5;YPEL3;NFE2L1
MGS1437 Murine quad STAT5ab KO growth hormone treated v untreated GSE14710 up	0.0066502	0.0381325	1.7861	8.9539	B4GALT1;SGMS1;RRAD;SLC43A3;SGMS2;AQP1;LGALS3;LMCD1;WASF2;TGM2;PDGFRB;KDM6B;IL15RA;TGFB2;FZD4;TET2;SLC39A14;RUNX1;SLC7A5;EHD4;MGP;FIBIN;FOSB;MAP3K14;HBEGF;FKBP5
MGS663 Human vast lat 8wk exercised v control GSE27536 up	0.00673226	0.0383988	1.80746	9.03882	PTTG1IP;THY1;DNM3OS;ELK3;MRC2;NRBP2;RUSC1;MICAL1;S1PR1;GUSB;CFAP20;PHACTR4;CTHRC1;PDGFRB;MARCKSL1;CAV2;LUM;GNG11;COL1A1;MYO1B;RHOJ;CYCS;COL6A3;XAF1;MYD88
MGS560 Human mixed sex skeletal muscle v heart atrium GSE7307 down	0.00682106	0.0387005	1.88776	9.41564	IL33;NEBL;LUM;PROS1;MMP2;HEG1;ITPR1;KCTD1;EMP3;PTN;MEIS2;DCN;DKK3;CTSO;EFEMP1;CCND1;DAAM1;PSD3;MGP;PLXNB2;CCL2;PAM
MGS574 Human myocardium dilated cardiomyopathy after Heartmate I v before GSE21610 down	0.00689089	0.038892	7.02823	34.9834	RGS4;GJA1;CCL2;DACT1
MGS1270 Murine heart age4wk v age1wk GSE38754 down	0.00709321	0.0396995	1.98836	9.83965	SPON2;POSTN;MARCKSL1;PTN;LHFPL2;THBS1;ELK3;CNN3;COL1A1;RCN3;CREB3L1;MICAL1;KIF26B;SH3PXD2B;TNNI1;WDR6;CFAP20;RHNO1;CTHRC1
MGS773 Murine age13wk heart AC5 transgenic v WT GSE11887 up	0.00710761	0.0396995	2.2033	10.8988	GPR89;PWWP2B;HEG1;PLEKHA3;EPRS;PCDH17;SLC7A5;SRR;SPCS2;TMEM248;CHAC1;ATF6;JDP2;FKBP5;TSPYL5
MGS56 Murine extraocular v jaw PMID 11572940 up	0.00717822	0.0398872	3.59119	17.7287	GJA1;POSTN;CD59A;CFH;MGP;CD47;GNG11
MGS1006 Murine C2C12 myotube 144h diff v 0h diff GSE16992 down	0.00721777	0.0399013	1.94505	9.59143	SPON2;CDCA3;TWIST2;LRRC40;PCOLCE;MEIS2;GJA1;MEX3B;MIS18A;CCND1;MTHFD1L;PRKAR2B;GPD2;HAT1;ID3;CPE;FAM20C;CENPN;LY6A;CD44
MGS6 Rat extraocular v leg PMID 12832294 up	0.00728907	0.0400899	2.35772	11.6032	IL33;POSTN;LUM;MGST1;THY1;PTN;ATP1B1;NUDT4;CNN3;RCN3;ALCAM;HMBS;CYP1B1
MGS1411 Murine myoblast HMGA2 KO v WT GSE41907 up	0.00748643	0.0409663	2.02023	9.88836	TGFB2;PARM1;UBE2I;AHNAK2;STC1;2610008E11RIK;PCDH17;PARP8;ARHGAP42;CHST11;MMP16;SLC22A17;MIRG;MGP;PDK4;TCP11L2;CD55;CTHRC1
MGS28 Murine hindlimb age112d mdx v ctl PMID 12874102 up	0.0077954	0.042184	2.17726	10.5689	POSTN;RRAD;TMEM176B;TNFAIP2;CYBA;RUNX1;SAP30;COL1A1;STBD1;TNNT2;COL6A2;ARL6IP5;COL6A3;CD55;H2-AB1
MGS1381 Murine muscle 1d post treatment TLR4 agonist Alum v control PBS treated GSE43373 up	0.00782634	0.042184	1.89347	9.18381	IFITM3;CTLA2A;MARCKSL1;VCAM1;SLC43A3;SF3B6;TMEM176B;TMEM176A;TRAFD1;SERPINB9;IFI35;IFIT2;ICAM1;RILPL2;RASSF4;IRF1;PDK4;LY6A;TACC2;XAF1;TGM2
MGS1385 Murine muscle 1d post treatment TLR4 agonist GLA v control PBS treated GSE43373 up	0.00782634	0.042184	1.89347	9.18381	IFITM3;CTLA2A;MARCKSL1;VCAM1;SLC43A3;SF3B6;TMEM176B;TMEM176A;TRAFD1;SERPINB9;IFI35;IFIT2;ICAM1;RILPL2;RASSF4;IRF1;PDK4;LY6A;TACC2;XAF1;TGM2
MGS140 Murine quad different severe muscular dystrophies v healthy and less affected animals PMID 16306063 down	0.0078774	0.042248	1.48393	7.18778	HSP90AB1;ECI1;NGLY1;GDE1;PEBP1;NUDT3;HYAL1;FAM162A;PDK2;RBFOX1;SIRT3;RBL2;MAN1A;PTP4A3;ARL4A;EVC;VDAC3;RP9;PREB;VAMP5;SQSTM1;NSMAF;PPP1R15A;HDAC3;INPP1;EI24;ABHD8;ITPR1;MGST1;TWF2;TWIST1;RTF1;LDHA;EMG1;NFIL3;DDT;ST3GAL6;SLC25A20;E2F6;TCF7L1;XRCC5;HSPE1;CLK3;HIPK2;GSTZ1;PFKL;IMPDH2;EIF3I;CYCS;INTS6
MGS1252 Murine embryonic limb buds Pax7 expressing cells E17pt5 v E12pt5 GSE52192 down	0.0079856	0.0426162	2.24271	10.8325	CADM1;IGFBP4;HAGHL;ZFP719;PCDH17;NKD2;MN1;MEX3B;PNP;FGF9;ACKR3;LCMT2;GM1673;CDO1
MGS536 Human mixed muscles dermatomyositis with perifascicular atrophy v normal GSE39454 down	0.00808083	0.0427017	2.32342	11.1948	IL33;DOCK4;NAB1;RPL22;NUP153;NDRG2;GJA1;RBBP4;BHLHE40;SLC16A7;ACKR3;MICU3;PLCB1
MGS1410 Murine muscle 6h post treatment TLR4 agonist SE v control PBS treated GSE43373 down	0.00808083	0.0427017	2.32342	11.1948	CENPT;TMEM161B;CTLA2A;ADK;ARPC4;LYSMD3;PLAU;MAGOH;MAPKAPK2;ARL6IP5;FKBP8;DRAM2;CD55
MGS1365 Murine male age12wk tib anterior day7 post glycerol injection v day0 GSE45577 up	0.00814784	0.0428457	1.67932	8.07755	TTYH3;THY1;FAAP20;FGFRL1;NCAPH;LOXL1;SERPINB1A;ANPEP;TNNI1;NCAM1;APOE;CTHRC1;APOBEC3;POSTN;MARCKSL1;TGFB1;IGFBP4;MMP2;AHNAK2;CYBA;PCOLCE;MYO7A;TNNT2;COL6A2;COL6A1;CDK1;PLXNB2;COL6A3;TRIM59;H2-AB1
MGS53 Human skel muscle nemaline myopathy v ctl PMID 12677001 down	0.00822206	0.0430261	2.10043	10.084	SH3GLB1;USP25;SMAD3;SCAF11;KLHL21;LMOD1;UBE2D1;OAZ2;RBL2;PPP6C;MN1;IMPA2;NFIC;CD55;RBM33;PAFAH1B1
MGS139 Murine quad different severe muscular dystrophies v healthy and less affected animals PMID 16306063 up	0.00830257	0.0432375	1.46153	7.00247	RPL3;PRKCSH;PROS1;ARPC1A;LOXL1;ICAM1;TBK1;PNP;PDK4;RPL23;EMP1;PCOLCE;MYO7A;SAP30;MDFIC;NME7;ZW10;TNNT2;COL6A1;SRSF3;FKBP7;COL8A1;COL6A3;SLC29A1;PARG;WBP4;CCL7;PABPN1;SERTAD2;CREG1;PSAP;TNNI1;CCL2;APOE;STX2;IL11RA1;NKTR;MAPK3;CDKN2D;CMTM7;CTLA2A;TMEM176B;EIF2AK3;CELA1;COL1A1;GNPDA1;PRKRA;CAPZA1;CAPRIN1;MGP;ID3;PTX3;TGFBI
MGS11 Rat extraocular age14d v birth PMID 15138310 down	0.00838868	0.043476	2.67884	12.8072	IL33;KRT19;ALCAM;RRAD;MGST1;CDK1;PTN;TKT;CDO1;CX3CL1
MGS1407 Murine muscle 6h post treatment TLR4 agonist GLA v control PBS treated GSE43373 up	0.00866942	0.044716	1.6271	7.72541	IFITM3;CD40;CEBPB;TNFAIP6;PLEK;TNFAIP2;IFI35;IFIT2;ICAM1;CNN3;LGALS3;PNP;RAB20;CCL7;TIFA;CYP1B1;CCL2;S1PR3;CLIC1;TGM2;VASP;MARCKSL1;SLC10A7;VCAM1;DCK;IL6;RILPL2;PLSCR2;RNF149;IRF1;PTX3;LY6A;CD44
MGS834 Murine age24wk myocardium calorie restricted diet obese leptin def v WT GSE16790 down	0.00876461	0.0447417	1.98394	9.398	IFITM3;CAV2;PCOLCE;PLOD1;METRNL;TSPAN12;GNG11;ASPN;IFIT2;CCND1;IGDCC4;COL6A2;SSPN;LY6A;GUSB;TGM2;H2-AB1;HBEGF
MGS87 Murine 16week gastrocnemius mdx v ctl PMID 12133862 up	0.00878395	0.0447417	2.21384	10.4821	VCAM1;CFH;PRRX2;CYBA;CORO1C;CNN3;APBB1IP;PNP;MDFIC;RNF149;COL6A1;COL6A3;TGFBI;H2-AB1
MGS970 Murine age9wk gastroc DBD ARKO KO v WT E-MTAB-597 down	0.00879893	0.0447417	2.51076	11.8837	CBR2;TTLL7;PROCR;GOLM1;RCAN2;ODC1;PDK4;ITPR1;MGST1;WLS;SLC38A4
MGS175 Murine quad age8wk mdx v ctl PMID 16261416 up	0.00894004	0.0451656	3.07889	14.5238	LGALS3;POSTN;VCAM1;CCL7;RRAD;TNNT2;CCL2;APOE
MGS548 Human mixed sex deltoid muscle v heart ventricle GSE7307 down	0.00896609	0.0451656	1.83634	8.65705	PPP1R15A;LAMA5;KDELR1;IGFBP4;PRKCSH;TGFB1I1;LRRC49;PTN;MEIS2;AQP1;PTMS;DPP7;LBH;PABPN1;RUSC1;COL6A2;NFIC;PLXNB2;HMG20B;TRIB2;LIMS2;PHACTR4
MGS72 Human vastus lateralis lipid infusion v saline PMID 15598661 up	0.009237	0.0462434	3.88667	18.2073	COL1A1;LUM;MMP2;COL6A1;COL6A3;RPS11
MGS734 Murine age11wk myocardium aortic banding v sham GSE36074 down	0.00932964	0.0462434	2.12698	9.94267	ECI1;ZFP943;MGST1;CLCN3;DCAF4;SORCS2;MEIS2;MRPL55;CENPF;EFEMP1;IMPA2;MPPED2;SLC16A7;SLC25A20;CDO1
MGS1398 Murine muscle 4 post treatment TLR4 agonist GLA v control PBS treated GSE43373 down	0.00933563	0.0462434	1.71187	8.00114	GYPC;ZFP703;NDRG2;AGPAT2;FGFRL1;PDK4;TNNI1;SLC25A20;LMCD1;AAMP;PDK2;SERF2;PLA2G12A;2310061I04RIK;TBCB;MLF2;PFKL;EVC;NEURL2;FAM173A;CTDSP1;RCAN2;MAPKAPK2;TACC2;SQSTM1;NFE2L1;AARS
MGS1470 Murine skel muscle 30mpkg prednisolone v WT E-MTAB-1765 down	0.00935164	0.0462434	1.77591	8.29742	CBR2;CMTM7;TCF7L1;FAM57B;SLC43A3;MMP2;ITPR1;THY1;MERTK;AQP1;MYLK;COL1A1;PROCR;ADAMTS5;IGDCC4;PRKRA;COL6A2;COL6A1;SLC25A40;COL6A3;5031439G07RIK;CRLF1;LIMS2;H2-AB1
MGS112 Murine diaphragm age28d mdx v ctl PMID 14681298 up	0.00948272	0.0466775	1.79853	8.37806	POSTN;RPL3;RRAD;TMEM176B;TMEM176A;RPL13A;CYBA;THBS1;RUNX1;SAP30;CNN3;APBB1IP;TMEM37;CCL7;STBD1;TNNT2;CDK1;COL8A1;CCL2;APOE;NES;CLIC1;E2F8
MGS191 Murine prim myoblast Sdc4 deficient v normal GSE38870 up	0.00957998	0.0469419	1.82391	8.47769	CENPT;SYS1;METTL3;PDE3B;ZFAND2B;TWF2;TBCB;MTIF3;LYSMD3;PHB2;USE1;SAP30;DUSP11;RASSF4;BLOC1S1;SNX17;PSAP;BC052040;GUSB;BLVRA;WLS;SNX6
MGS13 Rat extraocular age21d v birth PMID 15138310 down	0.00964395	0.0470415	2.18569	10.1447	IL33;POSTN;RRAD;AKAP8;MGST1;PTN;CX3CL1;CNN3;KRT19;ALCAM;PTPRZ1;CDK1;TKT;CDO1
MGS677 Human vast lat sedentary old v young GSE9103 up	0.00985912	0.0478745	2.46497	11.3866	GABARAPL2;PRNP;RBFOX1;CEBPB;JUN;GNPDA1;RRAD;PDK4;MPHOSPH10;NFATC1;PAM
MGS1377 Murine male gastroc mini muscle mouse HRmini v WT GSE41910 up	0.0101043	0.048845	1.78712	8.21145	TSC22D4;COG8;RRAD;ZFAND2A;TMEM176B;TNFAIP2;ATP1B1;FGFRL1;SND1;CX3CL1;ICAM1;RUNX1;SERPINB1A;EVC;CCND1;IGDCC4;TNNT2;CDK5RAP1;PDK4;FAM20C;KCNK2;NFE2L1;SLC25A24
MGS903 Murine age6wk gastroc mdx v WT E-MEXP-1623 up	0.0103129	0.0496307	1.90702	8.72339	EXOC3L4;GMPR2;TMEM176B;PRUNE2;TMEM176A;MED18;ICAM1;RUNX1;LGALS3;TMEM37;BAIAP2L1;MTHFD1L;SNX17;TNNT2;ARL6IP5;COL8A1;COPG2;CLIC1;H2-AB1
MGS160 Human female vastus lateralis aging v young PMID 15036396 down	0.0107066	0.0512965	1.45542	6.60307	ADK;GDE1;MSI2;MTO1;AQP1;NUDT4;GCSH;FAM162A;CFL2;SCRN3;SLC25A40;TMED2;CMC2;TM4SF1;MLF2;MOB3C;VDAC3;NDUFS1;MET;NDUFB8;SEMA3C;NDUFB5;INSIG1;SLAIN2;UQCR10;SPG7;ATP2C1;COX5A;AP5M1;NDUFV3;RPRD1A;DRAM2;NDUFV2;SERF2;VTI1B;NOP16;PNO1;PCGF5;CBX3;RASSF8;HSPE1;OXR1;TMEM230;VEGFA;TM9SF2;AIMP1;AIMP2;GRHPR;CYCS;GRSF1
MGS58 Human quad DMD v ctl PMID 12415109 up	0.0110149	0.05254	2.42082	10.9143	MRC2;LGALS3;CXCL12;LUM;COL6A1;LRRC17;CTDSPL;PCOLCE;GUSB;SGSH;RUNX1
MGS194 Murine prim myoblast Sdc4 deficient muscle injury 12h v uninjured GSE38870 down	0.0112095	0.0532329	1.58165	7.10317	NDUFB8;CFH;CPQ;H2-DMA;PROS1;EI24;MGST1;ZFP706;PEPD;USE1;AQP1;CHRAC1;RASSF4;BLOC1S1;CREG1;TIFA;APOE;NDUFV3;ARSB;CBR2;JUN;IGFBP4;CAV2;TMEM176B;ALG5;TMEM176A;CNPY2;MFSD11;ATP5J2;DUSP22;EHD4;SNX17;RP9;PIGH
MGS145 Murine quad gamma sarcoglycan def v ctl PMID Unknown up	0.0114916	0.0543333	2.7039	12.076	CTLA2A;TCF7L1;SLC22A17;CAV2;TMEM176B;MGP;ID3;STX2;SAP30
MGS796 Murine age16wk gastr high fat diet RIP140 ko v WT E-BAIR-13 down	0.0118443	0.0555136	1.91511	8.49527	HEXIM1;NARF;RNF34;SMARCD3;CBFB;CADM1;SYPL;GOLM1;KCNAB1;AK6;DKK3;FAM189B;MAF;GPD2;ST3GAL6;CHAC1;CCDC50;SLC38A4
MGS1158 Murine PPARalphaKO age9to12wk heart oral dose fatty acid trilinolein v control GSE30495 down	0.0118443	0.0555136	1.91511	8.49527	RASSF8;GNG11;LOXL1;TM4SF1;VEGFA;COL1A1;GJA1;LBH;CCND1;XPOT;KLHDC8A;COL6A2;COL6A1;COL6A3;S1PR3;CFAP20;PLEKHH1;ITGA9
MGS1144 Murine EDL muscle myotonic dystrophy HSALR model v WT GSE24920 down	0.012068	0.0560745	2.05574	9.08062	CMTM7;RBFOX1;IGFBP5;IRX5;ANKRD44;ARL3;STRBP;KCNAB1;PMF1;DKK3;LMBR1;MAF;PSAP;PDLIM7;SLC38A4
MGS1418 Murine myoblast PGC1a isoform3 overexpression v control GSE42473 down	0.012068	0.0560745	2.05574	9.08062	HSPB6;ST8SIA2;SLC1A4;RAB27B;PTGS2;RUNX1;VEGFA;SLC7A5;NUAK1;NFIL3;XPOT;PDK4;SQSTM1;ST3GAL1;CD44
MGS811 Murine age1wk hindlimb PICs cells v satellite cells GSE40523 up	0.0124158	0.057443	1.99381	8.7504	SDC2;ITGB3;SLC35D2;AHNAK2;SERPINB9;NDNF;TM7SF3;RAB33B;ANPEP;RSPO3;GNG8;KCTD11;ROR2;TRIB2;TSPYL5;SOCS5
MGS1195 Murine age2mo heart atria COUP TFII KO v control GSE46496 up	0.0127342	0.0586646	1.89864	8.28465	PARM1;EXOC3L4;IRX5;LIMCH1;ECI1;OSR1;NDNF;SORCS2;CENPF;EHD4;LBH;FGF9;FAM162A;MPPED2;PLXNB2;TCP11L2;POLR1E;ZSWIM7
MGS910 Murine age6wk skel muscle high fat diet v WT E-BAIR-11 down	0.0131049	0.0601152	2.16584	9.38843	TMEM120B;B4GALT1;CDKAL1;PRKCA;ADIPOR2;TMEM37;PTP4A3;RNF114;UGP2;MAPKAPK2;TACC2;CDO1;ARHGEF5
MGS440 Human left ventricle idiopathic cardiomyopathy v healthy GSE1145 down	0.0132946	0.0607272	1.64033	7.08687	TUSC1;WWC2;AKAP8;DCAF5;CORO1C;PPM1G;EFTUD2;CNN1;PPFIA1;CCL2;S1PR3;NCAM1;CLIC1;SLC39A1;TGM2;SH3GLB1;MAP2K1;UTP4;ATP1B1;SLC39A14;FBXO11;JMJD6;HIPK2;PSMC3;AGO2;DUS1L;LRP10;LSM14A
MGS1468 Murine skel muscle 10mpkg prednisolone v WT E-MTAB-1765 down	0.0135511	0.0616375	1.81544	7.80873	VASP;CEBPB;B4GALT1;FAM57B;SLC43A3;MMP2;GAB1;MERTK;AQP1;DKK3;VEGFA;COL1A1;ADAMTS5;IGDCC4;COL6A2;COL6A1;COL6A3;LIMS2;SLC38A4;H2-AB1
MGS1028 Murine C2C12 myotube 2h diff v 0h diff GSE16992 down	0.0140127	0.0634693	1.75274	7.48031	PDGFRB;SPON2;L3MBTL3;UBE2H;JUN;CEBPB;NARF;ZMYND8;METTL3;2310061I04RIK;ZBTB4;TERF2;DOK1;PYGO2;THAP3;PNP;RAB20;BHLHE40;ID3;CEP170;CHAC1;ZFP260
MGS733 Murine age11wk myocardium aortic banding v sham GSE36074 up	0.0142006	0.0640512	1.70382	7.24883	POSTN;TGFB2;IGFBP5;HSPB6;PCGF5;PRUNE2;ENDOD1;CTDSPL;SLAIN2;PBXIP1;CX3CL1;FSTL3;TTLL7;SLC7A5;UGP2;RNF149;LONP1;COL8A1;COL6A3;SQSTM1;CRLF1;AARS;HBEGF;ITGA9
MGS1420 Murine myoblast PGC1a isoform4 overexpression v control GSE42473 down	0.0142633	0.0640659	1.77588	7.54759	IFITM3;UBE2I;SSB;CCDC115;PCGF5;ECI1;CDCA5;DNTTIP1;CORO1C;DDA1;COL1A1;EID2;TMEM234;CDC34;EIF5;HAT1;AKIP1;CINP;FAM76A;LAP3;TOPBP1
MGS1266 Murine heart age12wk v age6wk GSE50399 down	0.0144864	0.0645928	1.64369	6.96028	IFITM3;NARF;CLTB;TIMM13;UBE2D1;SPINT2;UQCR10;MRC2;EEF1B2;MAGOH;RABAC1;LMCD1;POLR2J;1110008P14RIK;MICAL3;WDYHV1;ARPC4;SND1;MLF2;PFKL;CDC34;RCAN2;PEX5;FKBP8;ID3;CTNNB1;STAMBP
MGS1024 Murine C2C12 myotube 24h diff v 0h diff GSE16992 down	0.0145004	0.0645928	1.95411	8.27289	PI4K2B;FOXC1;SPAG5;PROS1;PDE3B;CDCA8;AQP1;EFEMP1;ALCAM;CCND1;PDK4;ANGPTL2;PXYLP1;LY6A;CTHRC1;1110046J04RIK
MGS779 Murine age13wk heart beta1 Arg389 transgenic v WT GSE11887 up	0.0146719	0.0650875	1.86653	7.88015	IFITM3;POSTN;SDF2L1;TNFAIP6;TMEM176A;SHISA4;PCOLCE;THBS1;NUDT4;LGALS3;MAN1A;NFIL3;SH3PXD2B;CYP1B1;CHAC1;CDO1;CD44;LIMS2
MGS347 Human adult insulin resistant TZD PPAR gamma ligand treated 3mo v healthy GSE13070 up	0.0147526	0.0651775	2.57786	10.8691	LIMCH1;MGST1;PBXIP1;NUP98;NDRG2;PAM;DACT1;ASF1B;SLC38A4
MGS1095 Murine C2C12 myoblast Tbx15 KO v WT GSE70489 up	0.0148181	0.0651998	2.20748	9.29768	KCTD9;GJA1;DLX2;FLRT2;CYP1B1;COL8A1;TRIM59;RPL15;SGK1;PTGS2;NES;SLC25A24
MGS600 Human old skel muscle myotonic dystrophy type 2 v healthy GSE7014 down	0.0150327	0.0658752	1.69399	7.11055	SEH1L;ITPRIP;NOP16;ADPRHL2;SECISBP2;STC1;ZDHHC16;SLC39A14;USE1;SAP30;DUSP14;MAD2L2;EXOSC5;RNF114;PNP;NFIL3;THAP7;RNF149;CLPP;SIX2;IMPDH2;S1PR1;RABAC1;TGM2
MGS1179 Murine age10d heart miR 1 2 KO v WT GSE7333 up	0.0151282	0.0660251	2.41555	10.124	NRBP2;GRHPR;PFKL;CD59A;IRX5;GPD2;GDE1;EIF4H;AGPAT2;TGM2
MGS1359 Murine male age12wk tib anterior day3 post cardiotoxin injection v day0 GSE45577 up	0.0154302	0.0670718	1.55184	6.47339	TTYH3;CDCA3;RRAD;CDCA5;CDCA8;FMN1;FAAP20;CAMKK2;FAM129B;SERPINB1A;MTHFD1L;CCL7;RASSF4;B4GALNT1;SLC12A9;APOBEC3;MARCKSL1;TGFB1;AHNAK2;RPL13A;CYBA;EMP3;ARL4C;GALNS;SLC7A5;CENPE;DOK1;COL6A2;CDK1;PLXNB2;TGFBI;CD44;H2-AB1
MGS1479 Murine skel muscle collagen induced arthritis v WT E-MTAB-1765 up	0.0156132	0.0673451	1.81773	7.56108	CENPT;SLC10A7;CADM1;TMEM176B;TMEM176A;TNFAIP2;NDUFB2;SND1;MN1;ZFP46;DDT;TNNT2;ANGPTL2;PREB;NDUFV3;APOE;SGK1;MXD4;H2-AB1
MGS980 Murine age9wk heart angiotensin 2 treated 1day v WT GSE59437 down	0.0156398	0.0673451	1.93485	8.04498	ZFP605;FAM57B;CMC2;2310061I04RIK;AQP1;MSL1;FAM129B;SYDE1;PROCR;SLC7A5;NRAS;UGP2;COL6A2;PTX3;TGFBI;MET
MGS93 Human LungCarcinomaCells AlaExpansionInOverexpressedPabpn1 v MockInfected PMID 15755682 up	0.0156805	0.0673451	2.10862	8.76202	RPL5;SPAG5;ODC1;RSRC2;FOXM1;HIPK3;JMJD6;EIF5;SRSF3;KIF2C;EIF4E2;CCDC93;CD55
MGS852 Murine age2wk skel muscle dyspedic RyR1 KO v WT E-MTAB-3608 down	0.0161462	0.068797	1.75169	7.22758	1110008P14RIK;HSPB6;SEMA3C;TGFB1I1;HEG1;ATP1B1;GNG11;DUSP16;DUSP22;CNN1;PREPL;ADGRE5;BHLHE40;ACKR3;PXDC1;TSPAN2;LMCD1;CD44;PDLIM7;TGM2;CREB5
MGS1445 Murine quad growth hormone treated v untreated GSE14710 up	0.0161462	0.068797	1.75169	7.22758	KDM6B;IL15RA;FZD4;SLC43A3;OSR1;TET2;GAB1;PTTG1IP;SLC39A14;ICAM1;FAM160B1;LGALS3;MN1;GUCD1;FIBIN;RELL1;TACC2;ADAMTS9;WASF2;TGM2;HBEGF
MGS1388 Murine muscle 1d post treatment TLR4 agonist SE v control PBS treated GSE43373 down	0.0164392	0.0697697	1.77597	7.29582	RPL5;CTLA2A;RRAD;ZFAND2A;SERPINE1;CYBA;ARPC4;PLEKHA3;SAP30;MZT2;SYDE1;CNN1;SERPINB1A;NUDT21;PSMC3;FKBP8;MGAT1;DNAL4;PDK2;H2-AB1
MGS1462 Murine skel musc pan PPAR agonist 20mgkg v untreated GSE31561 down	0.0166509	0.070391	1.96784	8.05886	VASP;PARM1;SMARCD3;CADM1;UBE2D1;CEBPZOS;5730455P16RIK;UBE2L3;CNEP1R1;SSPN;CPE;MICU3;CAMK2G;CCDC50;SEC22C
MGS1244 Murine age6wk primary myoblast Pax3GFP Mdx v WT GSE15155 down	0.0168473	0.0708375	1.91596	7.82396	CTLA2A;PLEKHB2;ABCA5;CAV2;6330403K07RIK;ASPN;PROCR;CNN1;CXCL12;COBLL1;PSAP;S1PR1;CPE;TCP11L2;TSPAN2;ATP6V0E2
MGS1368 Murine male age12wk tib anterior post cardiotoxin injection day21 v day3 GSE45577 down	0.016888	0.0708375	1.53996	6.28481	TTYH3;CDCA3;CDCA5;CDCA8;FMN1;NCAPH;FAM129B;LGALS3;SERPINB1A;MTHFD1L;ENC1;B4GALNT1;SLC25A24;VASP;VAT1;APOBEC3;MARCKSL1;AHNAK2;RPL13A;CYBA;EMP3;DCK;ARL4C;GALNS;SLC7A5;CENPE;DOK1;MIS18A;LPCAT2;CDK1;PLXNB2;TKT;ASF1B
MGS566 Human mixed sex and age vast lat ISCU myopathy v healthy GSE48574 down	0.0171046	0.071468	2.08112	8.46685	HEXIM1;PHTF2;SEH1L;ANKRD46;PCDH9;PBXIP1;TOPORS;GPD2;CSDE1;MPPED2;HAT1;TACC2;NFE2L1
MGS316 Murine prim myotube MyoD deficient 12h diff v 0h diff GSE10430 down	0.0172063	0.0716154	1.65137	6.70865	CBFB;CDCA5;SERPINE1;NOLC1;FOXM1;PMF1;NCAPH;CORO1C;GJA1;CHAF1B;EMG1;CCND1;FAM162A;SNRPD3;TOPBP1;TIPIN;APBB1IP;HAT1;BHLHE40;CDK1;SRSF3;KIF2C;KCNK2;HBEGF;FKBP5
MGS9 Rat extraocular age7d v birth PMID 15138310 down	0.0179305	0.0743425	7.37553	29.6589	IL33;CDO1;CX3CL1
MGS1325 Murine left ventricle E14p5 v newborn GSE51483 up	0.0181253	0.0745073	1.89744	7.60957	RNASEL;VCAM1;RPL23;PRUNE2;MGST1;RBL2;DAAM1;FAM162A;STBD1;BHLHE40;TNNI1;PXYLP1;NCAM1;ROR2;EARS2;RUNX1T1
MGS22 Murine hindlimb age23d mdx v ctl PMID 12874102 up	0.0183084	0.0745073	1.68046	6.7225	IFITM3;POSTN;RPL3;TGFB1;RRAD;TMEM176B;TMEM176A;CYBA;EMP3;RUNX1;CNN3;APBB1IP;LGALS3;RNF149;ANPEP;STBD1;TNNT2;COL6A2;MGP;COL6A3;TGFBI;CD47;H2-AB1
MGS38 Murine gastroc and quad dysf v ctl PMID 14506282 up	0.0184109	0.0745073	2.22179	8.87565	IFITM3;LGALS3;POSTN;RPL3;RRAD;TMEM176B;SERPINE1;MGP;CYBA;EMP3;CD47
MGS209 C2c12 myotube day2 diff exog myogenin and inhib MAPK v control GSE25763 up	0.018454	0.0745073	1.52826	6.10153	INSIG1;PRUNE2;PDE3B;DUSP14;LGALS3;SRR;PRKAR2B;HYAL1;IMPA2;TNNI1;PXDC1;ST3GAL1;LMCD1;1110008P14RIK;PCYT2;ABCA5;SLC31A2;FZD4;SMURF1;HAGHL;SHISA4;ATP1B1;SERPINB8;OXR1;HIPK2;PDP1;PREPL;LACTB2;FAM173A;TMCC3;RHOU;MVD;CREB5
MGS214 C2c12 myoblast p68p72 knockdown v control GSE5305 down	0.018454	0.0745073	1.52826	6.10153	LAMA5;NDUFB8;SYS1;CDCA5;ODC1;A430005L14RIK;UBE2D1;USP39;PHB2;AQP1;CORO1C;EXOSC5;BAIAP2L1;NTMT1;PDK4;TNNI1;CHAC1;ENOPH1;CCT3;EIF2B5;RCC2;TINF2;2310061I04RIK;RPL13A;PPRC1;SORCS2;ARL4C;DBNDD2;EIF6;KLHDC8A;TNNT2;FXN;ASF1B
MGS284 C2c12 myoblast overexpression miR34a v control GSE26764 down	0.018454	0.0745073	1.52826	6.10153	ARF3;HSPB6;EI24;TWIST2;CDCA8;AREG;AQP1;TRAK2;CHAF1B;CCND1;PLAU;STX2;E2F5;CEP76;ZFP280B;GINS1;EDN1;MAP2K1;RFC1;CTDSPL;ZDHHC16;ITFG2;1700037H04RIK;NUDT21;HMBS;CINP;RANBP10;CENPM;USP40;LETMD1;MET;ITPA;VAMP2
MGS294 C2c12 myoblast overexpression miR1 v control GSE26764 down	0.018454	0.0745073	1.52826	6.10153	CDCA3;SLC43A3;CDCA5;PROS1;ARPC1A;TYMS;FOXM1;PCDH18;NCAPH;GJA1;CHAF1B;CASP7;SNX25;LRRC8C;TSPAN2;TOPBP1;E2F5;GINS1;ATAD5;CAV2;TINF2;D030056L22RIK;CENPE;CENPF;MYO1B;MIS18A;HAT1;SLC25A30;ID3;CENPM;KIF2C;MET;ASF1B
MGS144 Murine quad beta sarcoglycan def v ctl PMID Unknown down	0.0186179	0.0748885	1.75059	6.97369	POSTN;COG8;TGFB3;EI24;GDE1;PEBP1;NDRG2;DCK;IL6;ARL4A;EIF6;CCL7;GPD2;RAD21;CAPRIN1;IMPDH2;DNAJA2;ID3;PTX3;NFE2L2
MGS1310 Murine left ventricle age30wk v newborn GSE51483 down	0.0187557	0.0751624	1.65577	6.58377	CENPT;CDKN2D;GINS1;TIPIN;CDCA3;CDCA5;CDCA8;PSIP1;PTN;DCK;NCAPH;SAP30;CENPE;MEX3B;MIS18A;CDK1;TNNI1;CENPN;CLCA3A1;TRIB2;CLIC1;CFAP20;ASF1B;SLC38A4
MGS883 Murine age4wk TA hex 6 phosph dehydrogenase KO v WT GSE10347 up	0.0188337	0.0751953	1.6975	6.74265	CCDC122;H2-DMA;TMEM176B;AKAP8;UQCR10;ATP1B1;HCFC2;PPRC1;GSTZ1;EXOSC5;SPCS2;SCNM1;NUDCD1;TMEM248;PRKRA;TMED2;KDELR2;KIFAP3;SLC29A1;ATP6V0E2;LMCD1;SERF2
MGS1154 Murine PGC1a KO gastroc age24mo v age10wk GSE52550 down	0.0189614	0.0754257	1.77612	7.04295	KDM6B;SETD5;GTF2A1;SMAD3;KDELR1;FOXN3;MSL1;MRPL51;NFIA;PRKRA;SIX2;AGO2;SSPN;ZFP362;FIBIN;RSPO3;FAM20C;LTBR;SLC38A4
MGS856 Murine age30months gastroc resveratrol diet v cont GSE11291 down	0.019076	0.0756025	1.57184	6.22343	SEMA3C;PDCD7;NAB1;RPE;ARPC1A;SRRT;UBE2D1;UFL1;RSPO3;FBXO8;TMED7;TMEM38B;WLS;ACVR1;DR1;YTHDF3;MICAL3;SREK1IP1;TOPORS;RBL2;MINPP1;TTC8;PKM;CSDE1;BHLHE40;EXOC6;CDO1;TMEM19;CPEB4
MGS870 Murine age3wk gastroc mdx v WT E-MEXP-1623 down	0.0193548	0.0760181	1.67048	6.58974	JUN;SMAD4;PARM1;2210016L21RIK;SMARCD3;SLC35C1;ALG3;UQCR10;ITFG2;DCN;MLF2;HIPK2;COL1A1;RAVER1;CTDSP1;CSDE1;NFIC;NHLRC2;NF2;E2F6;CAMK2G;PDK2;PDLIM7
MGS1454 Murine quad low fat diet age20wk v age12wk GSE17576 down	0.0193548	0.0760181	1.67048	6.58974	UBE2F;SPON2;POSTN;FAM114A1;GALNT18;LPAR1;PSIP1;PCOLCE;THY1;SGMS2;THBS1;COL1A1;MFSD6;SERTAD4;COL6A2;COL6A1;MGP;COL8A1;FKBP7;COL6A3;HBEGF;ABCG2;SLC25A24
MGS748 Murine age12wk heart Pitx2 KO v WT GSE50399 down	0.0193924	0.0760181	1.92663	7.59646	VKORC1L1;ZFP748;TSHZ3;ACTR6;ANKRD44;HEG1;ELMOD2;RTF1;BMI1;ZFP518A;IFIT2;XPOT;SLC25A40;3830406C13RIK;MEGF9
MGS1296 Murine heart ketogenic diet v WT GSE21368 down	0.019511	0.0762062	2.11253	8.31655	CTDSP1;MICAL1;TMEM176B;NFIC;PBXIP1;LTBR;GTPBP2;LMCD1;AAMP;NFE2L1;YPEL3;DKK3
MGS115 Murine diaphragm age56d mdx v ctl PMID 14681298 down	0.0208703	0.0812208	1.6373	6.3354	PLA2G12A;ECI1;TAF9;MGST1;ADK;KLHL21;UQCR10;BMI1;CLCN3;HSPE1;ADIPOR2;KRT19;PTP4A3;UGP2;CD59A;FAM162A;VDAC3;SLC16A7;CYCS;ST3GAL6;RHOU;SLC25A20;CDO1;GSTM5
MGS1161 Murine PPARalphaKO age9to12wk heart oral dose fatty acid triolein v control GSE30495 up	0.0217809	0.0844597	2.77923	10.6353	SGMS1;PDK4;CYP1B1;ID3;TMCC3;ADAMTS9;FKBP5
MGS1216 Murine age8wk gastroc tenotomized d2 v contralateral control GSE25908 down	0.0219905	0.084967	1.51549	5.78483	PLEK;LOXL1;LGALS3;CCND1;ANPEP;TIFA;APOE;GUSB;CLIC1;SLC25A24;CTHRC1;PDIA3;POSTN;TGFB1;CMTM3;TMEM176B;TMEM176A;AHNAK2;PRRX2;CYBA;PCOLCE;EMP3;ASPN;ARL4C;CDK1;COL8A1;NOX4;PLXNB2;COL6A3;KDELR2;CD44;H2-AB1
MGS177 Murine soleus age8wk mdx v ctl PMID 16261416 up	0.0224637	0.0864852	3.07612	11.6765	LGALS3;POSTN;RRAD;H2-DMA;CCL2;COL6A3
MGS1295 Murine heart ketogenic diet v WT GSE21368 up	0.0234743	0.0900276	1.5995	6.0011	MRPL39;ZFP706;PTTG1IP;BMI1;TSPAN12;CNN3;RAB21;GJA1;UGP2;RAD21;ZFP260;DRAM2;SSB;YTHDF3;HIPK3;ASPN;TJP1;EIF5;XPOT;ACKR3;INTS6;SGK1;GRSF1;LSM14A;CPEB4
MGS262 Human prim myotube diff v undiff GSE26145 down	0.0235508	0.0900276	1.65574	6.20668	PCDH9;CMTM3;NEBL;SLC43A3;PSIP1;AKAP7;ANTXR1;LOXL1;ELK3;PLD2;POLD3;TMEFF2;BAIAP2L1;ANPEP;ID3;MMP19;PTX3;STXBP6;GUSB;MYD88;FKBP5;MXD4
MGS868 Murine age34wk heart angiotensin2 treated v control GSE29145 down	0.0237954	0.0906412	1.97792	7.39398	INTS2;AKAP8;TBCD;CBWD1;ZFP639;SCAMP1;HCFC2;THBS1;SAP30;DUSP11;CNOT2;PXYLP1;SLC38A4
MGS1421 Murine myoblast PGC1a overexpression v control GSE42473 up	0.0240146	0.0911539	1.63172	6.08485	IL15RA;CMC2;GDE1;TWF2;ADK;TNFAIP2;2310061I04RIK;PCOLCE;PTTG1IP;METRNL;ATP1B1;PHB2;SIRT3;TRAK2;VEGFA;LONP1;ACKR3;PGM5;HAGH;SLC25A20;LETMD1;OSBPL1A;GRSF1
MGS494 Human male protein intake 0pt75g per kg vast lat age63to79y v age21to43y GSE9419 down	0.0242585	0.0917569	1.72351	6.40971	SPRYD4;KCNIP3;MRPL27;SLAIN2;PLOD1;DCAF5;MLF2;TM9SF2;NUDT9;AIMP2;GUCD1;CAPRIN1;PSAP;SLC25A30;HOXB2;NDUFS1;KIFAP3;EIF4E2;ENPP5
MGS110 Murine diaphragm age23d mdx v ctl PMID 14681298 up	0.0248611	0.0933725	1.64561	6.07963	POSTN;RPL3;RRAD;TMEM176B;SERPINE1;TMEM176A;RPL13A;CYBA;EMP3;THBS1;RUNX1;APBB1IP;ARL4C;CCL7;TNNT2;COL8A1;CCL2;NCAM1;APOE;GUSB;CLIC1;GSTM5
MGS49 Human skel muscle DMD v ctl PMID 11121445 down	0.024873	0.0933725	2.69223	9.94502	MN1;HYAL1;ECI1;COX5A;POLR2J;CAMK2G;FKBP5
MGS795 Murine age16wk gastr high fat diet RIP140 ko v WT E-BAIR-13 up	0.0250465	0.0933725	1.69017	6.2317	RRAD;ZFP703;TMEM176B;MGST1;MRPL39;RUNX1;TMEM37;SERPINB1A;TMEM234;OXLD1;BAIAP2L1;MDFIC;PRKAR2B;SLC16A7;ACKR3;PGM5;CPNE2;SLC25A20;OSBPL1A;PLEKHH1
MGS1191 Murine age24mo gastroc PGC1a KO v WT GSE52550 up	0.0252915	0.0933725	1.77668	6.53334	HSP90AB1;ATAD5;RPL23;ELMOD2;SERPINE1;WDYHV1;TBCB;PPBP;USE1;PNRC1;LSM10;GSTZ1;SPCS2;MIS18A;PSMC3;PSMB1;GAS5
MGS84 Rat gastrocnemius dexamethasone v untreated PMID 14618091 down	0.0254093	0.0933725	6.14594	22.5718	LUM;SGK1;HBEGF
MGS605 Human old quad 1h ischaemia ischemic preconditioning v ischemic preconditioning GSE21164 up	0.0254093	0.0933725	6.14594	22.5718	IL6;FOSB;PTGS2
MGS1251 Murine embryonic limb buds Pax7 expressing cells E17pt5 v E12pt5 GSE52192 up	0.0256527	0.0933725	1.60155	5.86663	JUN;SGMS1;MEGF10;EMP3;METRNL;TSPAN12;ANTXR1;ADAMTS5;CTSO;PRKAR2B;STBD1;TNNT2;COL6A2;IRF1;RHOJ;BHLHE40;PDK4;SSPN;TMCC3;FOSB;PXDC1;EXOC6;ARSB;CD44
MGS358 Human adult quad insulin resistant post hec v healthy GSE13070 down	0.0256601	0.0933725	1.80991	6.62936	PPP1R15A;MGME1;SEMA6D;HEG1;GAB1;UBE2D1;ATG14;PHB2;DUSP11;PDP1;NEURL2;PDK4;SLC25A40;MET;VGLL4;HBEGF
MGS825 Murine age20wk skel muscle high fat diet v WT E-BAIR-11 up	0.0256976	0.0933725	1.66113	6.082	VASP;TGFB2;CADM1;SEMA3C;PRRX1;UBE2D1;GSKIP;SLAIN2;COQ10B;MLF2;TM9SF2;UFL1;CXCL12;GM26532;OAF;BHLHE40;TSPAN2;TRIB2;CCDC50;CPEB4;PAFAH1B1
MGS1276 Murine heart FASN overexpression v WT GSE49351 down	0.0257435	0.0933725	1.71084	6.26093	IL33;CTLA2A;PARP3;CEBPB;SLC43A3;PRUNE2;MGST1;COQ10B;ICAM1;CDC34;UGP2;NFIL3;PLSCR2;CYP1B1;LY6A;SGK1;SQSTM1;TGM2;FKBP5
MGS431 Human heart ischemic cardio on pump post op v pre-op GSE12486 up	0.0258076	0.0933725	2.46204	9.0039	CEBPB;IL6;RRAD;BHLHE40;STC1;CCL2;ID3;SGK1
MGS945 Murine age8wk heart exercise induced cardiac hypertrophy v control GSE18801 up	0.0258076	0.0933725	2.46204	9.0039	ARMC1;USP25;FZD4;CSDE1;SSPN;ACKR3;TMED7;ABCG2
MGS1492 Murine soleus calpain3 KO C3KO age11to12mo v age2to3mo GSE33931 down	0.0258874	0.0933725	1.84916	6.75684	ANKRD39;TIA1;SMAD3;SETMAR;GNG11;PDP1;LMBR1;ZFP46;CXCL12;CHRAC1;SERTAD4;TSPAN2;S1PR3;ZFP277;CDON
MGS54 Murine extraocular v gastroc and soleus PMID 11572940 up	0.0258983	0.0933725	3.41674	12.4833	POSTN;GJA1;MGP;CD47;GNG11
MGS1041 Murine C2C12 myotube 3d diff DFO iron chelator v control GSE42299 up	0.0263853	0.0948113	1.73444	6.30459	DUBR;ECM1;SERPINE1;PLOD1;SGMS2;METRNL;PTGS2;AQP1;EREG;MAN1A;KRT19;PFKL;ALCAM;PKM;FAM162A;BHLHE40;ACKR3;KCTD11
MGS1227 Murine age9to12wk heart oral dose fatty acid trilinolenin v control GSE30495 up	0.0271433	0.0971209	1.65046	5.95259	PIGU;ZFP748;SLC31A2;SLC43A3;ECI1;SERPINE1;MGST1;KLHL21;RC3H1;PSIP1;CNPY2;RBL2;RNF114;FGD6;NFIL3;PDK4;ZFP362;TCP11L2;TACC2;STX2;YPEL3
MGS1096 Murine C2C12 myoblast Tbx15 KO v WT GSE70489 down	0.0272083	0.0971209	1.57476	5.67582	PI4K2B;DAZAP2;DUBR;CCDC122;CEBPB;ANP32A;RRAD;NDRG2;EFEMP1;DDT;MVB12A;B4GALNT1;IGFBP4;ELMOD2;TMEM176B;TMEM176A;GAB1;GRHPR;FAM189B;IL6;TRAPPC6A;FAM173A;KIF26B;MVD;GSTM5
MGS1032 Murine C2C12 myotube 36h diff E1A dedifferentiation induction YH47 mutant v control GSE28457 down	0.02737	0.0971908	1.55845	5.60779	DGKD;RRAD;FAM57B;METRNL;THBS1;SERPINB1A;NUAK1;BAIAP2L1;STBD1;ARL6IP5;S1PR3;TMEM38B;ST3GAL1;PDLIM4;VASP;CCDC134;TGFB3;SORCS2;DCN;COL1A1;BHLHE40;COL8A1;ANGPTL2;COL6A3;LY6A;VAMP5
MGS854 Murine age30months gastroc calorie restricted v cont GSE11291 down	0.0274795	0.0971908	1.51789	5.45579	SEMA3C;PDCD7;RPE;ARPC1A;SRRT;TNFAIP2;UBE2D1;SLAIN2;PBXIP1;DCAF5;UFL1;RSPO3;ZFP260;TMED7;TMEM38B;ACVR1;RBFOX1;DR1;MICAL3;KLHL21;COQ10B;PARP8;TTLL7;RBL2;MINPP1;RASA1;BHLHE40;INTS6;CPEB4
MGS949 Murine age8wk heart isoproterenol induced cardiomyopathy v exercise induced cardiac hypertrophy GSE18801 up	0.0274983	0.0971908	1.5302	5.49898	ECM1;ZFP825;SLC43A3;PRKCSH;GALNT18;UQCR10;IFT74;GUCD1;MICAL1;CYP1B1;SYMPK;HMG20B;TGM2;VAT1;APOBEC3;TGFB1;MMP2;AP3D1;PPRC1;RBL2;RAD52;CNOT3;MGP;LY6A;LTBR;YPEL3;AARS;MXD4
MGS1142 Murine E9 heart IP3R1 IP3R3 KO v WT GSE28186 down	0.0276483	0.0974016	1.62573	5.83342	TIA1;EDN1;APLP1;ITPR1;TET2;STC1;SLC1A4;SPINT2;PNRC1;VEGFA;RCN3;SLC7A5;KRT19;PFKL;NEURL2;BHLHE40;CERCAM;PTX3;CHAC1;ST3GAL1;JDP2;H2-AB1
MGS1069 Murine C2C12 myotube 6d diff v 0d diff GSE51883 up	0.028045	0.0984772	1.66715	5.95831	RBFOX1;POSTN;CPQ;MMP2;FGFRL1;DCN;COL1A1;ADAMTS5;TNNT2;QPCT;COL6A1;MGP;TNNI1;TCP11L2;FAM20A;TMEM38B;VAMP5;NFE2L1;CD55;TGM2
MGS91 Human nemaline myopathy non typing v typing PMID 15056467 up	0.02865	0.100275	1.63993	5.826	GABARAPL2;RRAD;PIH1D1;TWF2;PEBP1;SHISA4;ZBTB4;MN1;ABLIM1;DBNDD2;RCAN2;NTMT1;MAPKAPK2;EIF4H;CTNNB1;PGM5;RPRD1A;NDUFV2;SLC29A1;SQSTM1;CAMK2G
MGS1039 Murine C2C12 myotube 3d diff PGC1a expression v control GSE42299 up	0.0287472	0.10029	1.53647	5.45325	NDUFB5;GDE1;TWF2;ADK;UQCR10;NDRG2;PHB2;COX5A;TRAK2;MRPL55;FAM162A;PDK4;NDUFV2;1110008P14RIK;CMC2;SGTA;2310061I04RIK;PCOLCE;ATP1B1;SIRT3;ACKR3;NDUFS1;HAGH;LETMD1;OSBPL1A;GRSF1;TRIB2
MGS770 Murine age13mo gastroc mitochondiral DNA polymerase def v control GSE21189 down	0.0292538	0.101521	1.7771	6.27627	CBR2;HSPB6;MSI2;ATP1B1;DKK3;HIPK2;EPB41L5;TMEM37;SLC25A29;RCAN2;MAPKAPK2;FAM20B;NDUFS1;SLC25A20;5031439G07RIK;HBEGF
MGS244 C2c12 myotube d5 diff v d3 diff GSE4330 down	0.0294767	0.101521	1.47534	5.19931	EI24;SRRT;PTTG1IP;PEPD;LOXL1;CORO1C;CNN3;NRAS;ABLIM1;BAIAP2L1;RBBP4;BNIP2;DDX17;VASP;PDGFRB;TIA1;PCYT2;SSB;TGFB3;PTGES3;RBM18;AP3D1;EMP1;EMP3;ZDHHC16;SND1;RNF149;RASA1;MGP;MVD;ATF6;VAMP5
MGS256 Murine prim myotube pRb null v normal GSE10428 down	0.0294767	0.101521	1.47534	5.19931	UBE2D1;FGFRL1;DUSP14;SERPINB1A;UGP2;BLOC1S1;CFL2;TNNI1;NDUFV2;LMCD1;PDLIM4;PDK2;UBE2F;TSC22D4;RBFOX1;PARP3;IRX5;LIMCH1;TGFB3;SORCS2;C1QL3;HIPK3;KCTD9;ARL4A;SCCPDH;TNNT2;MAPKAPK2;CPE;TACC2;CRLF1;HBEGF;ITGA9
MGS257 Human prim myoblast FSHD v healthy GSE26145 up	0.0294767	0.101521	1.47534	5.19931	IFITM3;NDUFB8;ITPRIP;NDUFB2;UQCR10;USP39;PMF1;LSM10;EXOSC5;ZNRD1;PSMB3;DDT;SDF2;RABAC1;GUSB;COA6;CTHRC1;TEX30;ACTR6;TRAPPC4;PCOLCE;TBCB;DDX50;ATP5J2;MAD2L2;RCN3;SCNM1;MRPL51;EIF6;COL6A2;COL6A1;VDAC3
MGS1357 Murine male age12wk tib anterior day21 post glycerol injection v day0 GSE45577 up	0.0297605	0.102171	1.57573	5.53802	ECM1;GSN;CMTM3;H2-DMA;MMP2;AHNAK2;TWIST2;CYBA;FGFRL1;DUSP14;ARL4C;ADAMTS5;CREB3L1;ANPEP;C1QTNF6;COL6A2;COL6A1;ARL6IP5;PLXNB2;COL6A3;APOE;TGFBI;CD55;H2-AB1
MGS1 Murine 8wk gastroc and quad mdx v ctl PMID 11823445 up	0.0302191	0.103416	1.62952	5.70216	POSTN;RPL3;VCAM1;RRAD;PROS1;TMEM176B;TMEM176A;ATP5C1;CYBA;RUNX1;CORO1C;APBB1IP;PNP;ANPEP;TNNT2;MGP;COL6A3;TGFBI;CD47;GUSB;H2-AB1
MGS64 Monkey ocular muscle orbital layer v global layer PMID 15326121 up	0.0304143	0.103755	2.12321	7.41604	CADM1;COL6A2;RCAN2;MPPED2;RSPO3;PTN;SGK1;PDLIM4;PAM;CNN3
MGS1350 Murine male age12wk tib anterior 3days post myotoxin injection glycerol v cardiotoxin GSE45577 down	0.0311843	0.106046	1.76114	6.10735	PPP1R15A;RRAD;TWF2;CLTB;BSDC1;2310061I04RIK;PBXIP1;UBE3B;POU6F1;C630043F03RIK;BHLHE40;CPE;HAGH;TACC2;VAMP5;VAMP2
MGS743 Murine age12wk heart DBA2J v C57BL6J GSE10744 up	0.0322662	0.109038	1.59678	5.4829	SPON2;CPSF4;PNO1;PIH1D1;INTS2;ODC1;FMN1;ATP1B1;MFSD11;6330403K07RIK;CLPX;SAP30;SIRT3;TMEM37;PFKL;NFIL3;XPNPEP1;NTMT1;CDK5RAP1;SLC25A40;RPL15;BLVRA
MGS837 Murine age24wk myocardium genetically fat obese leptin def v WT GSE16790 up	0.0322662	0.109038	1.59678	5.4829	SPON2;SH3GLB2;IGFBP5;HAGHL;GPATCH3;NUDT4;MLF2;VEGFA;GSTZ1;GJA1;PREPL;NUAK1;PFKL;LBH;NFIL3;PSAP;S1PR1;TMEM38B;AW209491;MDP1;CDO1;LMCD1
MGS691 Murine age2mo heart Cmah KO v WT GSE16438 up	0.0323789	0.109076	1.66194	5.70086	IL33;FZD3;APOBEC3;PDCD7;ACOT11;DNAAF5;RPAP1;6330403K07RIK;FGFRL1;DNAJC17;RCL1;PRKAR2B;KCNMB1;CERCAM;TNNI1;PXYLP1;CHAC1;TKT;NFE2L1
MGS271 Murine prim myotube 24h diff v 0h diff GSE10424 up	0.0330401	0.110613	1.63376	5.57118	SH3GLB1;SEMA3C;SPRYD4;LIMCH1;SYPL;TWF2;HIPK3;SAP30;KCTD9;ARL4A;ZFP30;CFL2;TNNT2;ARL6IP5;S1PR1;MVD;TMEM38B;UBXN4;ATF6;SERF2
MGS1172 Murine TA and EDL muscles calorie restricted diet v control GSE34773 down	0.0330401	0.110613	1.63376	5.57118	IGFBP5;CBFB;TGFB3;MMP2;PCOLCE;KCNAB1;THY1;GTPBP2;KCTD9;CCND1;CREB3L1;COL6A2;PSAP;COL6A1;COL6A3;TAF7;CRELD1;SQSTM1;5031439G07RIK;H2-AB1
MGS832 Murine age24wk heart high fat diet lira treated v untreated GSE25515 down	0.0332071	0.110827	1.74546	5.94327	INO80C;POSTN;CTLA2A;CEBPB;STC1;PHB2;COQ10B;ASPN;COL1A1;CCND1;S1PR1;POLR1E;ACKR3;PGM5;SLC38A4;CPEB4
MGS659 Human vast lat COPD 8wk exercise v control GSE27536 up	0.0338766	0.112713	1.77765	6.01741	LUM;LRRC17;DNM3OS;ETS1;GNG11;PCDH17;ASPN;ELK3;COL1A1;TJP1;GJA1;CTSO;MYO1B;COL6A3;CTHRC1
MGS189 Murine prim myoblast muscle injury 48h v uninjured GSE38870 up	0.0342202	0.11308	1.65014	5.56914	SEC13;NDUFB8;GDE1;TNFAIP2;TIMM13;CYBA;TBCB;ARPC4;EDF1;PPBP;PHB2;SND1;PKM;GM2788;NMT1;ATP6V0D1;BLVRA;JDP2;CD44
MGS1240 Murine age9to12wk heart oral dose fatty acid triolein PPARalphaKO v WT GSE30495 down	0.0342202	0.11308	1.65014	5.56914	DCTN6;UBE2H;HSPB6;BDNF;ECI1;SERPINE1;AGPAT2;AQP1;NUDT9;TMEM135;NUDT7;IMPA2;CREG1;PSAP;PDK4;SSPN;SLC25A20;TACC2;NFE2L1
MGS1149 Murine Lmna H222P knockin EDMD model age10w heart heterozygous v homozygous GSE6397 up	0.0343015	0.11308	5.26767	17.7655	CEBPB;RPL15;SGK1
MGS692 Murine age2mo heart Cmah KO v WT GSE16438 down	0.0344108	0.113094	1.70399	5.7414	MORC3;CTLA2A;STRBP;ZFP943;PTGS2;PLCXD2;GNG11;ASPN;EREG;EML4;TMX3;NUAK2;ZFP30;NME7;HAS2;STRN;KCTD15
MGS408 Human rhabdomyosarcoma cells ectopic expression DUX4 v control GSE45854 down	0.034844	0.11417	1.62292	5.44796	PPP1R15A;MORC3;JUN;BRF2;INPP1;ZFAND2A;SERPINE1;RSRC2;PPRC1;ETS1;DUSP16;JMJD6;PDRG1;SLC7A5;NUAK2;NFIL3;BHLHE40;FJX1;CD55;HBEGF
MGS1056 Murine C2C12 myotube 48h diff v 0h diff GSE11415 down	0.0353771	0.115565	1.66878	5.57654	PI4K2B;CCDC122;IL33;TSHZ3;CADM1;SDC2;TUSC1;DCN;PDP1;GM1976;MDFIC;IGDCC4;PRKAR2B;ADGRG6;TIFA;MMP19;LY6A;DRAM2
MGS1112 Murine C2C12 myotube day16 prion infected v uninfected GSE44563 down	0.0361268	0.117339	1.76063	5.84655	CTLA2A;CADM1;LIMCH1;BDNF;LUM;NDRG2;THBS1;DKK3;ALCAM;CCND1;CCL7;PDK4;SSPN;CYP1B1;APOE
MGS1505 Murine wildtype left ventricle 3d pressure overload v basal GSE24489 up	0.0361377	0.117339	1.63852	5.44056	TGFB2;CTLA2A;PNO1;YIPF4;PTGES3;PSIP1;SNX10;ZDHHC21;BMI1;CNN3;PTBP3;GNA13;XPOT;CFL2;MAGOH;COL8A1;MET;SNX6;SOCS5
MGS1387 Murine muscle 1d post treatment TLR4 agonist SE v control PBS treated GSE43373 up	0.0364916	0.117982	1.69015	5.59555	ZFP612;DDX17;STARD3;UBE2I;B4GALT1;MICAL3;ZDHHC16;NUDT9;FAM20B;EMC3;BC052040;FAM76A;CRELD1;LRP10;3830406C13RIK;LLGL1;TMEM14C
MGS1474 Murine skel muscle collagen induced arthritis 1p5mpkg prednisolone treated v WT E-MTAB-1765 down	0.0367198	0.117982	1.61223	5.32751	TCF7L1;DYRK2;B4GALT1;FAM57B;SLC43A3;ANKRD44;TWF2;ITPR1;DKK3;ADAMTS5;TMEM37;RAB20;IGDCC4;RCAN2;NTMT1;PDK4;LAP3;TACC2;FKBP5;SLC38A4
MGS740 Murine age12wk heart 129 S2 v C57BL6J GSE10744 down	0.0367737	0.117982	1.79698	5.93539	DUBR;TIA1;PARP3;CCDC115;SNX10;GALC;CENPF;CD59A;ABCB10;EME2;STBD1;SLC16A7;HAGH;SGK1
MGS786 Murine age14wk myocardium LPS treat v WT GSE44363 down	0.0367737	0.117982	1.79698	5.93539	VAV3;SEMA3C;ZFP606;TSPAN12;ASPN;AQP1;TRAK2;KLHDC8A;QPCT;MPPED2;SLC16A7;COL8A1;TSPAN2;PGM5
MGS1007 Murine C2C12 myotube 1h diff cycloheximide pretreated v WT GSE16992 up	0.0373453	0.119461	1.89503	6.23002	EDN1;JUN;ZFP202;ZFP748;NFIL3;IRF1;SERPINE1;ZFP53;BHLHE40;ID3;SGK1;MAP3K14
MGS1446 Murine quad growth hormone treated v untreated GSE14710 down	0.037538	0.119722	1.71492	5.62904	VASP;GYPC;CMTM3;PDE3B;THY1;UQCR10;AGPAT2;ELK3;SERTAD4;ADRB3;RILPL2;OAF;PRKRA;TKT;CDO1;ENPP5
MGS1013 Murine C2C12 myotube 24h diff E1A dedifferentiation induction v control GSE28457 up	0.0394501	0.125368	1.5265	4.93473	TIPIN;MARCKSL1;TEX30;ATAD5;SETD6;TINF2;A430005L14RIK;HAUS4;CTDSPL;LRRC40;PSIP1;DCK;D030056L22RIK;CLN6;CAMKK2;MAD2L2;POLD3;MIS18A;ZNHIT3;PITHD1;HMCES;HAT1;YPEL3;BLVRA
MGS1058 Murine C2C12 myotube 48h diff v 24h diff GSE16992 down	0.0395411	0.125368	1.64388	5.31041	SPON2;VCAM1;IGFBP5;TSHZ3;GYPC;IGFBP4;MMP2;PTN;ADAMTS5;RNF167;MAF;CCL7;PRKAR2B;COL6A1;CYP1B1;ID3;TCP11L2;LETMD1
MGS1349 Murine male age12wk tib anterior 3days post myotoxin injection glycerol v cardiotoxin GSE45577 up	0.0402127	0.127124	2.39257	7.68871	MEX3B;TEX30;SLC43A3;MCM8;GOLM1;CTDSPL;MXD3
MGS937 Murine age8wk gastroc mdx v WT GSE7863 up	0.0404213	0.12741	1.47087	4.71915	TTYH3;PRUNE2;FAM129B;CORO1C;LGALS3;RAB20;RASSF4;C1QTNF6;B4GALNT1;TGFB1;GPX1;IGFBP4;TMEM176B;TMEM176A;AHNAK2;CYBA;MYO7A;EMP3;ARL4C;DOK1;CYP4F16;IRF1;CDK1;PLXNB2;COL6A3;TGFBI;CD44;H2-AB1
MGS12 Rat extraocular age21d v birth PMID 15138310 up	0.0409258	0.128624	1.66315	5.31541	CEBPB;HSPB6;NDUFB5;ECI1;ATP1B1;NDRG2;AQP1;VEGFA;PDP1;GPD2;PDK4;NDUFS1;NDUFV3;NDUFV2;SGK1;VAMP5;PDK2
MGS1066 Murine C2C12 myotube OverExp miR378 6d diff v 0d diff GSE51883 down	0.0419105	0.130955	1.76012	5.58348	CDCA3;CDCA5;SERPINE1;CDCA8;AREG;TM4SF1;NCAPH;AQP1;ARL4C;GJA1;CCND1;CDK1;ID3;RAD18
MGS1207 Murine age8wk gastroc casting immobilized d7 v contralateral control GSE25908 up	0.0419105	0.130955	1.76012	5.58348	GPX1;GYPC;RPL22;NGLY1;TBCB;SNX10;SYNE1;IFT74;PSMC3;AKIP1;PSMB1;SGK1;SQSTM1;GAS5
MGS1152 Murine PGC1a KO TA and EDL muscles calorie restricted diet v control GSE34773 down	0.0423638	0.131609	1.60459	5.07283	ACVR1;CBR2;POSTN;CBFB;FAM114A1;TGFB3;SNX10;KCNAB1;PBXIP1;LOXL1;DKK3;COL1A1;KCTD9;OAF;CREG1;PSAP;COL6A3;SQSTM1;H2-AB1
MGS1197 Murine age2to3mo heart ERRalpha NR3B1 KO v WT GSE7196 up	0.0423638	0.131609	1.60459	5.07283	DDX17;IGFBP5;MMP2;NUP153;METRNL;ATP1B1;NUDT3;DCN;COL1A1;CENPF;EIF5;COL6A2;SLC16A7;SRSF3;COL6A3;CDO1;KCTD15;CD44;LIMS2
MGS250 C2c12 myotube diff day5 exogenous PGC1a v control GSE4330 down	0.0431489	0.133662	1.51075	4.74845	PRNP;CD40;IGFBP5;NOP16;RRAD;TGFB3;SERPINB9;PNRC1;SAP30;CNN3;NUDT9;DUSP11;NRAS;PTP4A3;ARMC10;PSMC3;TNNT2;IRF1;PSMB1;ARL6IP5;FKBP7;SLC29A1;ITPA;MAPK3
MGS901 Murine age6wk TA denervated v WT GSE4411 up	0.0440499	0.136062	1.6197	5.05741	CCT3;PPP1R15A;RRAD;RPL23;AHNAK2;RPL13A;FAAP20;RUNX1;GALNS;ARL6IP5;QSOX1;NCAM1;CPNE2;UBXN4;SQSTM1;PLEKHH1;SLC25A24;CTHRC1
MGS1292 Murine heart deletion Df 11 17 duplication Dp 11 17 on chrom 11 v WT GSE14802 down	0.0445806	0.136952	4.60896	14.336	PRUNE2;MRPL55;H2-AB1
MGS1363 Murine male age12wk tib anterior day7 post cardiotoxin injection v day0 GSE45577 up	0.0448722	0.136952	1.49018	4.62544	MEGF10;SERPINB1A;NRAS;ANPEP;SH3PXD2B;TNNI1;APOE;DACT1;CTHRC1;VAT1;POSTN;MARCKSL1;GPX1;IGFBP4;LUM;MMP2;WDYHV1;ARL4C;SLC7A5;TNNT2;CDK1;COL8A1;COL6A3;CD44;H2-AB1
MGS793 Murine age16wk gastr RIP140 ko v WT E-BAIR-13 up	0.0449711	0.136952	1.57081	4.87224	RRAD;ECI1;MGST1;TNFAIP2;ATP1B1;CLCN3;RUNX1;TRAK2;PDP1;TMEM37;TMEM234;MDFIC;DDT;RCAN2;S1PR1;SLC16A7;ACKR3;PGM5;SLC25A20;OSBPL1A
MGS463 Human male age21y vast lat post 4h resistance training v pre training GSE28422 up	0.0451834	0.136952	1.55079	4.80282	TGFB2;DGKD;RNF34;RRAD;PNO1;EIF2AK3;SGMS2;DUSP16;CORO1C;DUSP14;VEGFA;NFIL3;AGO2;ANGPTL2;MAP3K14;LMCD1;FJX1;FKBP5;CPEB4;CREB5;HBEGF
MGS1065 Murine C2C12 myotube OverExp miR378 6d diff v 0d diff GSE51883 up	0.0451834	0.136952	1.55079	4.80282	PDGFRB;SPON2;POSTN;CTLA2A;CFH;TGFB3;CPQ;SDC2;MMP2;MGST1;DCN;COL1A1;ADAMTS5;CXCL12;TNNT2;COL6A2;QPCT;COL6A1;TNNI1;FAM20A;TMEM38B
MGS17 Rat extraocular age45d v birth PMID 15138310 down	0.0452618	0.136952	1.53304	4.74521	PDIA3;JUN;POSTN;RPL3;UBE2I;RRAD;LPAR1;AKAP8;PTN;CX3CL1;ASPN;CNN3;KRT19;ALCAM;PEX5;CDK1;EIF4H;TKT;CDO1;LSM14A;ASF1B;MAP3K12
MGS1259 Murine heart hAT1E overexpr v WT GSE8771 up	0.0452618	0.136952	1.53304	4.74521	TGFB2;HSP90AB1;CFH;TGFB3;TMEM176B;TMEM176A;AHNAK2;LPAR1;CLTB;SHISA4;SLAIN2;PCOLCE;DCN;LGALS3;NUAK1;COL8A1;ACKR3;APOE;TGFBI;ATP6V0E2;VAMP5;HBEGF
MGS1486 Murine skel muscle high fat diet 24wk v 12wk E-TABM-1039 down	0.0456202	0.136952	1.77926	5.49329	TMEM120B;GMPR2;PDE3B;CTDSPL;AGPAT2;GSTZ1;ADRB3;SLC16A7;COL6A3;TKT;CDO1;ALDH1A7;TRIM56
MGS255 Murine prim myotube pRb null v normal GSE10428 up	0.0456675	0.136952	1.42288	4.39152	IFITM3;CEBPB;SLC43A3;PSIP1;IFI35;ANTXR1;CHAF1B;STBD1;LONP1;TOPBP1;PDIA3;TIPIN;SPAG5;RHBDD1;TINF2;HAUS4;LRRC40;PCOLCE;BAZ1B;DCK;D030056L22RIK;VEGFA;MDFIC;GPD2;HAT1;CDK1;RELL1;TRIM59;LY6A;CD44;ASF1B
MGS279 Murine prim myotube d4 diff v d0 diff GSE10424 up	0.0456675	0.136952	1.42288	4.39152	SEMA3C;RRAD;SYPL;TWF2;CLTB;NDRG2;LOXL1;SERPINB1A;NRBP2;ABLIM1;CFL2;ARL6IP5;S1PR1;CYP1B1;NDUFV3;TMEM38B;TGM2;PRNP;LIMCH1;TGFB3;RBM18;TNNT2;MAPKAPK2;BHLHE40;SSPN;NDUFS1;HAGH;OSBPL1A;VAMP5;YPEL3;NFE2L1
MGS1290 Murine heart deletion Df 11 17 on chrom 11 v WT GSE14802 down	0.0457355	0.136952	1.63698	5.04989	DDX17;PNO1;ECI1;TWF2;TNFAIP2;HSPE1;AGPAT2;MRPL55;GJA1;EMG1;LBH;FGF9;IGDCC4;KLHDC8A;CREB3L1;SLC25A20;MPDZ
MGS914 Murine age72wk heart apoE deficient ranolazine treated 2mo v WT GSE25767 down	0.0464377	0.13867	1.60788	4.93561	VASP;CEBPB;PARM1;TGFB1;B4GALT1;PLOD1;NDRG2;PTP4A3;PFKL;SNX17;MAPKAPK2;PDK4;PLXNB2;COL6A3;APOE;SLC29A1;PDK2;JDP2
MGS947 Murine age8wk heart isoproterenol induced cardiomyopathy v control GSE18801 up	0.0472913	0.13999	1.50906	4.60478	PPP1R15A;ECM1;SLC43A3;AHNAK2;STC1;HIPK3;TTLL7;LGALS3;MAN1A;NFIL3;RASSF4;ENC1;MGP;S1PR1;CYP1B1;TACC2;LY6A;TMEM38B;SQSTM1;YPEL3;TGM2;FKBP5;ABCG2
MGS747 Murine age12wk heart Pitx2 KO v WT GSE50399 up	0.0473753	0.13999	1.54147	4.70095	HSP90AB1;SMARCD3;EXOC3L4;KDELR1;SMIM19;TICAM1;NUDT3;PTMS;RNF167;PKM;ANPEP;NFIC;MAPKAPK2;PEX5;MGP;FKBP8;S1PR1;PLEKHM2;NF2;PDK2;GSTM5
MGS1121 Murine E14 tongue Tgfbr2 conditional KO v WT GSE45968 up	0.0473753	0.13999	1.54147	4.70095	CYP2J6;CNRIP1;LUM;GT(ROSA)26SOR;PLEK;MGST1;THY1;NDRG2;DCN;TBX18;LGALS3;CTSO;MFSD6;EFEMP1;MAF;MDFIC;NIPAL1;QPCT;MPPED2;LPCAT2;CTHRC1
MGS1278 Murine heart FASN underexpression v WT GSE49351 down	0.0473994	0.13999	1.65691	5.05216	IL33;JUN;PARP3;CEBPB;ECI1;ARL3;MGST1;CDC34;CD59A;NFIL3;PSMC3;RCAN2;CREG1;SQSTM1;TGM2;FKBP5
MGS768 Murine age12wk quad high fat diet v WT GSE8524 down	0.0475347	0.140007	1.72473	5.25403	CBFB;ELMOD2;PSIP1;NDRG2;NUDT4;DKK3;RBL2;CREG1;TMCC3;BC052040;CHAC1;SQSTM1;MPDZ;VAMP5
MGS506 Human male right ventricle arrhythmogenic right ventricular cardiomyopathy v nonfailing GSE29819 down	0.0486728	0.142968	8.19048	24.7568	CCL2;EMP3
MGS243 C2c12 myotube d5 diff v d3 diff GSE4330 up	0.0495646	0.144868	1.55088	4.6596	POSTN;CD40;EDN1;IGFBP4;PCGF5;PROS1;TWF2;SERPINB9;PNRC1;HIPK3;DUSP11;RNF167;SERPINB1A;GJA1;PTP4A3;STBD1;STRN;APOE;ZFP260;CDON
MGS802 Murine age16wk skel muscle calorie restricted diet v WT E-MEXP-748 down	0.0496205	0.144868	1.8022	5.41265	VASP;GALNS;IGDCC4;UBXN11;COL6A2;COL6A1;TNFAIP2;SHISA4;COL6A3;S1PR3;GNG11;LOXL1
MGS263 Human FSHD prim myotube diff v undiff GSE26145 up	0.0497806	0.144868	2.2664	6.7995	POSTN;IL6;JAG1;CXCL12;CCL2;SLC1A4;CHAC1
MGS725 Murine age11wk heart SRC 2 KO v WT GSE41558 up	0.0500305	0.144868	3.27842	9.81928	SLC25A29;SLC25A20;TMEM38B;MFAP3L
MGS15 Rat extraocular age28d v birth PMID 15138310 down	0.0501258	0.144868	1.64301	4.9179	POSTN;RRAD;MGST1;LPAR1;AKAP8;PTN;ASPN;CNN3;LGALS3;KRT19;ALCAM;PTPRZ1;CDK1;CYP1B1;TKT;CDO1
MGS926 Murine age7wk heart MT KO doxycycline treated v WT GSE23598 down	0.0501258	0.144868	1.64301	4.9179	DUBR;POSTN;PCOLCE;THY1;COL1A1;ABCB10;CCL7;COL6A2;COL6A1;PDK4;CDK1;COL8A1;COL6A3;TSPAN2;NDUFV3;CD55
MGS861 Murine age32wk heart apoE deficient failing rosiglitazone treated v WT GSE28031 up	0.0504213	0.145332	1.45816	4.35602	IFITM3;ECM1;PDE3B;MGST1;AGPAT2;IFIT2;LGALS3;CNN1;UGP2;PRKAR2B;PXDC1;CBR2;POSTN;GPX1;LUM;AHNAK2;DKK3;TRAPPC6A;GPD2;COL8A1;TMCC3;LY6A;LETMD1;TKT;CDO1;ALDH1A7
MGS879 Murine age40wk heart abdominal aortic constriction 6mo v WT GSE25765 up	0.0505851	0.145415	1.42601	4.25535	HSPB6;RRAD;PDE3B;MGST1;FMN1;THY1;AGPAT2;LGALS3;CNN1;EFEMP1;PRKAR2B;PSAP;VASP;CBR2;MARCKSL1;GPX1;LUM;TMEM176A;DCN;MAN1A;CSDE1;GPD2;NDUFS1;LETMD1;TKT;CDO1;SQSTM1;ALDH1A7;H2-AB1
MGS1110 Murine C2C12 myoblast ectopic expression DUX4 v control GSE45854 down	0.0518258	0.14771	1.56146	4.6217	PPP1R15A;YTHDF3;ZFAND2A;RSRC2;LYSMD3;PTGS2;PLCXD2;AREG;PROCR;CENPE;IL6;EIF5;CEP170;CHAC1;UBXN4;NSRP1;SQSTM1;MPHOSPH8;CPEB4
MGS1238 Murine age9to12wk heart oral dose fatty acid trilinolenin PPARalphaKO v WT GSE30495 down	0.0518258	0.14771	1.56146	4.6217	UBE2H;HSPB6;BDNF;ECI1;SERPINE1;RC3H1;AGPAT2;NUDT9;TMEM135;ZFP46;FGF9;NFIA;IMPA2;CREG1;MPPED2;PDK4;SLC25A20;TACC2;NFE2L1
MGS1147 Murine Hsp22KO left ventricle 3d pressure overload v basal GSE24489 up	0.0518614	0.14771	1.50724	4.4602	POSTN;TGFB2;RRAD;PNO1;SERPINE1;TMEM176A;RAB33B;CNN3;COL1A1;LGALS3;IL6;XPOT;RNF149;SNX17;ATP6V1H;TGFBI;GUSB;CLIC1;CD44;SOCS5;SLC25A24;CTHRC1
MGS1399 Murine muscle 4d post treatment TLR4 agonist Alum v control PBS treated GSE43373 up	0.0519313	0.14771	1.66492	4.92454	RPL5;USP25;NUP153;PNRC1;HIPK3;SAP30;EEF1B2;CNEP1R1;LY6A;TMEM38B;DRAM2;LSM14A;CCDC50;FKBP5;NSMAF
MGS1256 Murine gastroc 30months v 5months GSE11291 down	0.0539483	0.153043	1.97803	5.77531	MAF;IGFBP5;HEG1;LRRC8C;PLEKHA3;MSI2;FAM76A;FOXN3;CCDC50
MGS707 Murine age10wk heart Sirt1 overexpression v WT GSE33101 up	0.0544076	0.153538	1.55103	4.51544	SEMA3C;RPL23;TWF2;SLC1A4;NDNF;PBXIP1;IFIT2;CNN3;1700025G04RIK;BAIAP2L1;EHD4;KIF26B;SLC16A7;CPE;PXYLP1;STXBP6;PDLIM4;SERF2;WLS
MGS966 Murine age8wk quad ERRgamma overexpression v control GSE22086 down	0.0544076	0.153538	1.55103	4.51544	CCDC134;VASP;CBR2;CADM1;GOLM1;ODC1;ITPR1;UBE2D1;PBXIP1;DCAF5;TTLL7;AIMP2;GPD2;PTX3;TMEM38B;SQSTM1;5031439G07RIK;SLC38A4;HBEGF
MGS584 Human myocardium ischemic cardiomyopathy after Heartmate I v before GSE21610 down	0.0549685	0.154169	1.64996	4.78653	POSTN;PLEKHB2;IGFBP4;SCAMP1;COL1A1;MN1;TMEM135;FLRT2;PRKAR2B;BHLHE40;MGP;COL6A3;CCL2;UBXN4;CTHRC1
MGS136 Human prim myoblast diff v undiff PMID 16679024 down	0.0550604	0.154169	2.20817	6.40221	IMPA2;KANSL3;EMP1;SRSF3;GRSF1;E2F6;NFE2L1
MGS891 Murine age4wk soleus hex 6 phosph dehydrogenase KO v WT GSE10347 up	0.0550604	0.154169	2.20817	6.40221	RPL5;CCDC122;GM26532;PRKRA;MGP;RPL15;AZI2
MGS179 Murine tibialis anterior age8wk mdx v ctl PMID 16261416 up	0.0561985	0.156948	4.09663	11.7936	LGALS3;VCAM1;RRAD
MGS539 Human mixed muscles inclusion body myositis v normal GSE39454 up	0.0565396	0.157493	1.40893	4.04761	RNASEL;MCUB;LRRC17;PRUNE2;PLEK;ITPR1;SNX10;IFI35;TYMS;LOXL1;LGALS3;CTSO;ALCAM;PSAP;GUSB;CLIC1;CMTM7;POSTN;VCAM1;CMTM3;GOLM1;TMEM176B;GLMP;LHFPL2;ARL4C;COL6A2;IRF1;PLXNB2;TGFBI
MGS1242 Murine age9to12wk heart oral dose pirinixic acid PPARalpha agonist PPARalphaKO v WT GSE30495 down	0.0569092	0.158114	1.50529	4.31462	UBE2H;GSN;HSPB6;BDNF;ECI1;SERPINE1;TNFAIP2;COQ10B;AGPAT2;THBS1;NUDT9;NUDT7;TMEM135;ABLIM1;CREG1;TGOLN1;PDK4;SLC25A20;CD44;NFE2L1;CPEB4
MGS858 Murine age30months heart calorie restricted v cont GSE11291 down	0.0574771	0.159281	1.44773	4.13526	PDCD7;SRRT;UBE3B;CLN6;NUAK1;SLC25A29;WDR6;ENOPH1;PDK2;PDGFRB;EIF2B5;TGFB1;IRX5;MICAL3;SLC39A10;SAP30;MSL1;SNX17;CTDSP1;RASA1;FKBP8;PXYLP1;LRP10;VAMP2;ZFP397
MGS1361 Murine male age12wk tib anterior day3 post glycerol injection v day0 GSE45577 up	0.0576767	0.159424	1.39712	3.98585	CDCA3;CDCA5;H2-DMA;PLEK;CDCA8;FMN1;THY1;FOXM1;NCAPH;CCL7;RASSF4;B4GALNT1;APOE;GUSB;CTHRC1;APOBEC3;RPL13A;CYBA;EMP3;ARL4C;GALNS;CENPE;DOK1;CDK1;MMP19;PLXNB2;CENPN;TRIM59;PRR11;CD44
MGS40 Human skel muscle ctl v insulin sensitivity PMID 15687108 up	0.0589403	0.161726	3.07335	8.70137	DGKD;IMPA2;SNX10;COQ10B
MGS880 Murine age40wk heart abdominal aortic constriction 6mo v WT GSE25765 down	0.0589403	0.161726	3.07335	8.70137	CEBPB;CHAC1;SORCS2;MED18
MGS1160 Murine PPARalphaKO age9to12wk heart oral dose fatty acid trilinolenin v control GSE30495 down	0.0589594	0.161726	1.60268	4.53703	ACVR1;FAM57B;RASSF8;SREK1IP1;GNG11;TM4SF1;VEGFA;COL1A1;GJA1;CCND1;KLHDC8A;BHLHE40;HMG20B;COL6A3;POLR1E;S1PR3
MGS1412 Murine myoblast HMGA2 KO v WT GSE41907 down	0.0598397	0.163724	1.53059	4.31027	1110008P14RIK;CAV2;PCGF5;PDE3B;FMN1;AK6;PPM1G;CHAF1B;MYO1B;CCND1;PSMC3;NTMT1;SIX2;PGM5;LMCD1;PDLIM4;KCNK2;BLVRA;FKBP5
MGS356 Human adult quad insulin resistant post hec tzd PPAR gamma ligand treated 3mo v healthy GSE13070 down	0.0604593	0.165	1.73831	4.87733	PPP1R15A;MGME1;SRR;SEMA6D;PDK4;EIF2AK3;PDCL;GAB1;UBE2D1;ATG14;ATP2C1;VGLL4
MGS544 Human mixed sex deltoid muscle v heart GSE7307 down	0.0614044	0.167156	1.62084	4.52258	KDELR1;IGFBP4;NEBL;PRKCSH;RPL13A;COQ10B;MEIS2;TNNT2;COL6A2;NFIC;MGP;ID3;TRIB2;CLIC1;LIMS2
MGS676 Human vast lat spinal cord injury day5 v day2 GSE21497 down	0.0618717	0.168004	1.78183	4.95829	UGP2;NFIL3;RASSF4;FIBIN;SSPN;COL6A3;S1PR3;ST3GAL1;NUDT3;DCN;FKBP5
MGS944 Murine age8wk heart RKIP transgenic v WT GSE42753 down	0.0625488	0.168991	1.56317	4.33282	IFITM3;POSTN;RRAD;MMP2;EI24;ATP1B1;ATP5G1;COQ10B;PCDH17;AQP1;COL1A1;TJP1;STBD1;COL6A2;COL6A1;PDK4;COL6A3
MGS990 Murine C2C12 myotube 30min diff v undiff GSE16992 down	0.0625488	0.168991	1.56317	4.33282	UBE2H;PARM1;TGFB1;WBP4;ATP1B1;IL17RC;PPM1G;AP3M2;MINPP1;GM26532;MARVELD1;SERTAD2;CREB3L1;DZIP1L;CEP83;RELL1;MPDZ
MGS1353 Murine male age12wk tib anterior day14 post glycerol injection v day0 GSE45577 up	0.062974	0.169715	1.44372	3.99193	POSTN;GPX1;EXOC3L4;MEGF10;SDC2;H2-DMA;MMP2;LPAR1;RAB27B;PTMS;MRC2;DUSP11;ARL4C;SERPINB1A;NRBP2;ADAMTS5;TRAPPC6A;SERTAD4;ARL6IP5;COL6A3;TRIM59;ALDH1A7;H2-AB1;1110046J04RIK
MGS821 Murine age20wk high fat diet quad v gastroc GSE17576 up	0.0638405	0.171621	1.64215	4.51817	EXOC3L4;CBFB;TNFAIP2;TWIST1;THY1;TSPAN12;PDCD2L;NUDT4;DKK3;BC052040;TGFBI;LRP10;VAMP5;CAMK2G
MGS580 Human myocardium dilated cardiomyopathy v healthy GSE21610 down	0.0648062	0.173352	1.60666	4.39638	SH3GLB1;MAP2K1;TNFAIP6;NGLY1;MFSD14A;AIMP2;PNP;UGP2;CHRAC1;MRTO4;HMBS;CCL2;S1PR3;METTL8;ADAMTS9
MGS1202 Murine age2to3mo soleus calpain3 KO C3KO v WT GSE33931 down	0.0648062	0.173352	1.60666	4.39638	CTLA2A;PDE3B;PPBP;DUSP22;RAB21;LGALS3;PNP;ENC1;COL8A1;CCDC32;GUSB;SGK1;JDP2;ABCG2;1110046J04RIK
MGS890 Murine age4wk quad in utero taurine v control GSE20577 down	0.0657135	0.174912	1.55151	4.22391	POSTN;MARCKSL1;CADM1;ZFP703;ITGB3;PCOLCE;EMP3;ACCS;COL1A1;CHST11;MARVELD1;RNF149;MIRG;C1QTNF6;PXYLP1;HOXB2;DACT1
MGS1284 Murine heart pan PPAR agonist 6mgkg v untreated GSE31561 down	0.0657135	0.174912	1.55151	4.22391	ZFP612;GYPC;AQP1;RAD52;ARHGAP42;SCCPDH;EVC;RBBP4;ZFP54;ADGRG6;SH3PXD2B;DZIP1L;PXYLP1;ZFP260;ARHGEF5;WLS;1110046J04RIK
MGS1086 Murine C2C12 myotube 96h diff v 48h diff GSE16992 down	0.0662249	0.175838	1.66751	4.52679	VASP;CCT3;MARCKSL1;PARM1;1110059E24RIK;AQP1;MEX3B;RBBP4;PRKAR2B;EIF4H;SRSF3;TRIM59;CD44
MGS77 Rat gastrocnemius space flight v untreated PMID 14715702 up	0.0666287	0.176043	2.10023	5.68872	PPP1R15A;SSB;PDK4;SIAH1A;CHAC1;UBE2J2;PPRC1
MGS1188 Murine age11to12mo quad calpain3 KO C3KO v WT GSE33931 down	0.0666287	0.176043	2.10023	5.68872	ACVR1;MARCKSL1;ZFP46;MCM8;CCDC32;WDYHV1;HIPK3
MGS1397 Murine muscle 4 post treatment TLR4 agonist GLA v control PBS treated GSE43373 up	0.067482	0.177331	1.80999	4.87955	USP25;CASP7;MARCKSL1;IGFBP5;STBD1;CSDE1;PLEKHA3;SGK1;DRAM2;SLC38A4
MGS158 Human male vastus lateralis aging v young PMID 12783983 down	0.0677189	0.177331	1.47076	3.95986	CMTM7;MORC3;GYPC;CADM1;SGTA;PRPF40A;VRK3;IL17RC;USE1;ATP5G1;THBS1;PCDH17;ICAM1;EML4;GRHPR;EHD3;NTMT1;ZFP64;KIF2C;NDUFV3;ABCG2
MGS556 Human mixed sex heart ventricle v many non muscle tissues GSE7307 down	0.0682575	0.177331	1.87715	5.03914	SEC13;RPL3;PIH1D1;PTGES3;ALG5;RPL15;RABAC1;APTX;AARS
MGS1364 Murine male age12wk tib anterior day7 post cardiotoxin injection v day0 GSE45577 down	0.0682575	0.177331	1.87715	5.03914	NARF;RNF114;ZNHIT3;S1PR1;UBE2N;BC052040;RPL15;TECPR2;FKBP5
MGS722 Murine age10wk left ventricle male transverse aortic constriction estrogen receptor beta KO v sham GSE18224 down	0.0683322	0.177331	1.59272	4.27386	PHTF2;RBFOX1;NEBL;FASTKD3;HCFC2;CLCN3;MLF2;PTBP3;CENPF;SLC25A30;SLC16A7;PGM5;PAFAH1B2;WLS;MFAP3L
MGS851 Murine age2wk skel muscle dyspedic RyR1 KO v WT E-MTAB-3608 up	0.0683322	0.177331	1.59272	4.27386	PARM1;GSN;CADM1;CYP2J6;4933439C10RIK;RUNX1;ALCAM;PTPRZ1;AKIP1;RSPO3;APOE;SGK1;SSBP2;PLEKHH1;MEGF9
MGS275 Murine prim myotube 24h diff v 0h diff GSE10424 up	0.0686041	0.177331	1.37087	3.67312	SEMA3C;RRAD;SYPL;TWF2;NDRG2;LOXL1;NRBP2;ABLIM1;CFL2;ARL6IP5;S1PR1;CYP1B1;NDUFV3;TMEM38B;SRGAP2;SERF2;TGM2;SH3GLB1;PRNP;SPRYD4;LIMCH1;TGFB3;TRAFD1;SAP30;TMEM37;KCTD9;TNNT2;MVD;HAGH;ATF6
MGS289 C2c12 myoblast overexpression miR29a v control GSE26764 up	0.0686041	0.177331	1.37087	3.67312	PI4K2B;CCDC122;LRRC15;PARM1;SERPINE1;MPV17L;PTN;CXCR6;NDRG2;FSTL3;NUAK1;EFEMP1;KIF5C;ENC1;TIFA;E2F6;SLC16A4;USP25;RBFOX1;TIA1;JAG1;SEMA6D;MFSD11;SERPINB8;ASPN;DKK3;IGDCC4;GLRB;NOX4;TNRC6A
MGS329 Murine prim myotube MyoD deficient d7 diff v d0 diff GSE10430 up	0.0686041	0.177331	1.37087	3.67312	RRAD;CPQ;SDC2;LOXL1;SERPINB1A;ABLIM1;DPP7;CFL2;ARL6IP5;TNNI1;NDUFV3;TGM2;PRNP;POSTN;GSN;IGFBP5;TGFB3;SERPINB9;DCN;PNRC1;GLRB;TNNT2;COL6A1;MGP;SSPN;COL8A1;SSBP2;ATF6;VAMP5;NFE2L1
MGS924 Murine age7wk heart doxycycline treated v WT GSE23598 down	0.0689851	0.177331	1.54002	4.1178	SPON2;CMTM3;TGFB1I1;PCOLCE;THY1;GNG11;ASPN;NUDT4;COL1A1;CCND1;CCL7;COL6A2;COL6A1;COL6A3;GUSB;CD55;H2-AB1
MGS36 Murine extraocular age112d mdx v ctl PMID 12874102 up	0.0690911	0.177331	3.68677	9.85226	LGALS3;TNNT2;IL11RA1
MGS32 Murine extraocular age28d mdx v ctl PMID 12874102 up	0.0694191	0.177331	6.14252	16.3858	PNP;TNNT2
MGS125 Human gastrocnemius v tibialis anterior PMID 15962335 up	0.0694191	0.177331	6.14252	16.3858	SGMS1;SMURF1
MGS1291 Murine heart deletion Df 11 17 duplication Dp 11 17 on chrom 11 v WT GSE14802 up	0.0694191	0.177331	6.14252	16.3858	LGALS3;XAF1
MGS1012 Murine C2C12 myotube 1h diff v 0h diff GSE16992 down	0.0712802	0.181655	1.47595	3.89817	DDX17;UBE2H;CEBPB;IRX5;NAB1;NUP153;ETS1;SND1;MINPP1;ZFP46;GM26532;MARVELD1;RCAN3;SP3;PLXNB2;CPE;E2F5;AJUBA;MAP3K14;E2F6
MGS899 Murine age6wk TA Runx1 KO denervated v WT GSE4411 up	0.0718072	0.182566	1.49127	3.92766	CCT3;PPP1R15A;JUN;SGMS1;PRRX2;AHNAK2;RPL13A;FAAP20;RUNX1;LGALS3;SERPINB1A;DDT;STBD1;AKIP1;PSMB1;EMC3;CPNE2;UBXN4;SQSTM1
MGS967 Murine age8wk skel muscle high fat diet v WT E-BAIR-11 up	0.0721802	0.182814	1.5087	3.96574	USP25;EXOC3L4;SLC43A3;HAGHL;TBCD;1110065P20RIK;BMI1;MERTK;DUSP14;FAM189B;1700025G04RIK;ARL4A;EXOSC5;NFIL3;STBD1;CHAC1;SGK1;1110046J04RIK
MGS159 Human female vastus lateralis aging v young PMID 15036396 up	0.0722439	0.182814	1.30848	3.43832	KHDRBS1;CEBPB;RPL3;RBM26;SRRT;AKAP8;NOLC1;ZBTB4;SYNE1;TTC28;EFTUD2;NUAK1;KHSRP;PSMB1;WDR6;PXDC1;WLS;DDX17;GINS1;PRNP;RBFOX1;CERS5;UBE2I;SCAF11;TRAFD1;NFATC1;EDF1;NUP153;TMEFF2;NFIC;CNOT2;IMPDH2;CSDE1;NHLRC2;TACC2;GAS5;MPHOSPH8;TNRC6A;ITGA9
MGS1460 Murine satellite cells FACS purified age24mo v age2mo GSE50821 down	0.0729207	0.184095	2.05011	5.36798	ARL4C;TTC8;MDFIC;IGDCC4;RPE;COBLL1;TRIM59
MGS942 Murine age8wk heart PTIP deletion with tamoxifen injection v WT GSE20570 down	0.0758525	0.191049	1.51753	3.91366	PARM1;NEBL;HEG1;ENTPD6;MEMO1;METRNL;SORCS2;VEGFA;PDP1;BAIAP2L1;SCCPDH;IMPA2;POLR1E;FKBP5;ASF1B;SLC38A4;HBEGF
MGS594 Human myotube TNF alpha plus IL 1 beta stimulation v healthy E-MEXP-3761 down	0.0766973	0.192726	1.44587	3.71285	IL15RA;DAXX;MSX2;TNFAIP6;IFI35;METRNL;SLC39A14;CX3CL1;ARNTL2;ICAM1;LGALS3;CHST11;GPD2;IRF1;ENC1;CYP1B1;RSPO3;RHOU;CD47;XAF1;WASF3
MGS1273 Murine heart age72wk v age6wk GSE43556 up	0.0775836	0.1945	1.45832	3.72805	CCDC122;POSTN;PARP3;VCAM1;GP1BB;PRUNE2;HAGHL;CELA1;PPBP;TTLL7;NUAK1;DPP7;CCND1;RASSF4;SLC16A7;ACKR3;RELL1;IER5;SQSTM1;CRLF1
MGS475 Human male age84y vast lat post 4h resistance training v pre training GSE28422 up	0.0789906	0.197568	1.48828	3.7779	DGKD;ABCA5;RRAD;EIF2AK3;PPRC1;CORO1C;VEGFA;GNPDA1;NFIL3;JMY;BHLHE40;AGO2;PDK4;SLC25A30;MAP3K14;FJX1;CPEB4;HBEGF
MGS849 Murine age2wk quad nebulin KO v WT E-MEXP-733 up	0.0796671	0.198494	1.55231	3.92719	CTDP1;RRAD;ANKRD44;GAB1;DNM3OS;SAP30;NRBP2;ABLIM1;GM26532;ZFP53;PLXNB2;RSPO3;NCAM1;KCNK2;YPEL3
MGS1018 Murine C2C12 myotube 24h diff v 0h diff GSE11415 down	0.0798975	0.198494	1.89265	4.78274	VKORC1L1;CFH;PRKRA;ZFP53;ACKR3;2610008E11RIK;EREG;PTBP3
MGS1201 Murine age2to3mo soleus calpain3 KO C3KO v WT GSE33931 up	0.0799133	0.198494	2.36441	5.97443	AP3M2;RGS4;GM1976;JAG1;ZFP30
MGS1181 Murine age10w heart Lmna H222P knockin EDMD model heterozygous v control GSE6397 up	0.0808707	0.200411	1.44966	3.64576	ZCCHC8;MORC3;HEG1;GMPR2;SMIM19;A430005L14RIK;DDX50;DCN;NUDT4;DKK3;SAP30;CNN1;1700025G04RIK;PNP;EFEMP1;SCCPDH;STBD1;SLC25A40;CD47;RPL15
MGS961 Murine age8wk heart staphylococcal enterotoxin B 24h v control GSE52474 up	0.0821576	0.203133	1.37582	3.43835	IFITM3;H2-DMA;SDC3;IFI35;IFIT2;ICAM1;LGALS3;CTSO;CASP7;RNF114;PNP;CCL7;TIFA;TGM2;DAXX;PARP3;VCAM1;TRAFD1;SERPINB9;CYBA;IRF1;CD47;LY6A;XAF1;H2-AB1;TRIM56
MGS1089 Murine C2C12 myotube 96h diff v 0h diff GSE16992 up	0.0825496	0.203635	1.47828	3.68736	RBFOX1;PARP3;RRAD;TGFB3;SHISA4;UQCR10;ATP1B1;ZDHHC16;FGFRL1;FSTL3;COL1A1;BAIAP2L1;CDC34;PSMC3;CHAC1;HAGH;NFE2L1;HBEGF
MGS1077 Murine C2C12 myotube 6h diff v 0h diff GSE16992 up	0.0831576	0.204666	1.49569	3.71981	LAMA5;SEC13;GPX1;GALNT18;TGFB1I1;SHISA4;2310061I04RIK;THBS1;MLF2;HDAC7;BAIAP2L1;ARL6IP5;KCTD11;MVD;GM1673;TMED7;NES
MGS1119 Murine E13 tongue Smad4 mutant v WT GSE35357 up	0.0850989	0.208966	1.41211	3.47937	GSN;PARM1;MEGF10;STC1;PBXIP1;PEPD;SYNE1;PTP4A3;BAIAP2L1;TNNT2;CFL2;ADGRG6;PDK4;ARL6IP5;TNNI1;EXOC6;PTX3;LMCD1;FJX1;NES;PDLIM7;HBEGF
MGS1029 Murine C2C12 myotube 36h diff E1A dedifferentiation induction YH47 mutant v control GSE28457 up	0.0852923	0.208966	1.4539	3.57903	GINS1;TIPIN;CDCA3;TEX30;SPAG5;MCM8;CDCA5;TINF2;CDCA8;FOXM1;NCAPH;CLN6;MIS18A;HAT1;CDK1;CENPM;CENPN;PRR11;ASF1B
MGS134 Human prim myoblast diff v undiff PMID 15336692 down	0.0862011	0.210714	1.85684	4.55124	RGS4;HSP90AA1;ID3;PTX3;TGFBI;CLIC1;TM4SF1;CRLF1
MGS698 Murine age10wk quad AMPK agonist and PPARdelta ligand v vehicle GSE11805 down	0.0877188	0.213939	1.43265	3.48652	ACVR1;VASP;TGFB2;DYRK2;PARG;CBFB;TGFB3;EI24;TNFAIP2;SHISA4;THY1;ZDHHC16;CCND1;SNX17;GPD2;BHLHE40;FXN;CD44;SNX6;CPEB4
MGS726 Murine age11wk heart SRC 2 KO v WT GSE41558 down	0.0891236	0.216874	2.27672	5.50449	PARM1;SDF2L1;OSR1;NR2F2;PAM
MGS71 Human vastus lateralis epinephrine v untreated PMID 15126512 down	0.0894034	0.217065	1.29501	3.12692	DGKD;RNF34;PLEKHB2;MRPS10;PEPD;DUSP16;NCALD;GCSH;RIC8A;RAB21;UFL1;COMMD8;AP5M1;UGP2;DDT;CFL2;AZI2;IER5;SH3GLB1;USP25;RBFOX1;TRMT10C;CCDC115;PCGF5;VPS13C;CBFA2T2;TMEM230;MEX3B;MDFIC;NFIA;DOK5;PITHD1;LPCAT2;SBDS;LETMD1;PAM
MGS1384 Murine muscle 1d post treatment TLR4 agonist GLA SE v control PBS treated GSE43373 down	0.0901939	0.218238	1.65091	3.97176	PDP1;AIMP2;LMBR1;TGFB2;SMARCD3;IGFBP5;SEMA3C;GPD2;ST3GAL6;CAMK2G;TTC28
MGS1330 Murine male age10to12w gastroc v 17 non muscle tissues GSE9954 down	0.0902913	0.218238	2.58767	6.2226	PDIA3;ALCAM;AP3D1;ATP6V0D1
MGS829 Murine age24wk heart QH2 diet v WT GSE15129 up	0.0924408	0.222933	4.91375	11.7006	ZFP30;PXYLP1
MGS27 Murine hindlimb age56d mdx v ctl PMID 12874102 down	0.0927865	0.223267	1.82235	4.33256	AIMP2;PLA2G12A;UGP2;ADK;TWF2;PHPT1;AQP1;GSTM5
MGS90 C2as12 myoblast PDGF v untreated PMID 15475267 up	0.0930712	0.223454	2.04941	4.8661	CDKN2D;IL33;LBH;SPAG5;RCAN2;MGP
MGS409 Human rhabdomyosarcoma cells v osteosarcoma E-MTAB-37 up	0.0936968	0.224456	1.68556	3.99089	GALC;NFIA;NEBL;MPPED2;MGP;FIBIN;LPAR1;SNX10;S1PR3;TM4SF1
MGS78 Rat gastrocnemius space flight v untreated PMID 14715702 down	0.0955711	0.227933	1.63094	3.82925	MARCKSL1;BRF2;IGFBP5;TGFB3;MGP;ANGPTL2;ID3;CYBA;PTN;TRIB2;CRLF1
MGS1438 Murine quad STAT5ab KO growth hormone treated v untreated GSE14710 down	0.0955711	0.227933	1.63094	3.82925	LSM10;CMTM7;PLEKHB2;CCND1;ADRB3;GYPC;LMOD1;CLIC1;ENPP5;GNG11;H2-AB1
MGS989 Murine C2C12 myotube 30min diff v undiff GSE16992 up	0.0958715	0.228145	1.48137	3.47344	RPL5;ZFP748;RRAD;SF3B6;SERPINE1;ALG3;ALG11;PTGS2;USE1;DCN;AIMP2;SPCS2;CCL7;CCL2;2610301B20RIK;SGK1
MGS801 Murine age16wk skel muscle calorie restricted diet v WT E-MEXP-748 up	0.0969696	0.229416	1.39852	3.26326	ZFP612;PPP1R15A;CEBPB;FZD4;SLC43A3;GAB1;AKAP8;CTDSPL;RBL2;RNF167;GUCD1;PTP4A3;SNW1;ARMC10;NFIL3;ORMDL3;S1PR1;TCP11L2;USP40;NSRP1;FKBP5
MGS1098 Murine C2C12 myoblast Tbx15 overexpression v WT GSE70489 down	0.0969696	0.229416	1.39852	3.26326	CDCA3;RRAD;HAGHL;PRRX2;MGST1;TWF2;CEBPZOS;GLMP;CELA1;SERPINB9;USE1;FAM189B;EHD3;FAM173A;DDT;TCP11L2;WDR6;HAGH;PLCD1;GSTM5;MXD4
MGS1499 Murine ventricle Gata4 heterozygotes v WT GSE5500 up	0.0970444	0.229416	1.55359	3.62389	CEBPB;SGMS1;DNTTIP1;PNRC1;LSM10;TRP53I13;COBLL1;MGP;PPFIA1;S1PR1;IER5;SQSTM1;MXD4
MGS590 Human myotube LPIN1 mutation TNF alpha plus IL 1 beta stimulation v healthy E-MEXP-3761 down	0.0995749	0.234371	1.66269	3.83558	NUAK1;SERTAD4;XPOT;PLAU;GOLM1;SIX2;RPL22;PXYLP1;SLC1A4;DUS1L
MGS1184 Murine age10w heart Lmna H222P knockin EDMD model homozygous v control GSE6398 down	0.0995749	0.234371	1.66269	3.83558	GALNS;GALC;CEBPB;SCNM1;CD59A;ABCB10;CHAC1;SGK1;FXN;MRPL55
MGS200 Human prim myotube caveolinopathy v normal GSE44874 down	0.0999101	0.234647	1.31932	3.03903	PHTF2;GTF2A1;MEGF10;SEMA3C;LRRC17;PRUNE2;ZDHHC21;MYLK;ADAMTS5;UFL1;ARHGAP42;PSD3;BNIP2;CEP170;PIBF1;MPDZ;MFAP3L;TIA1;VCAM1;RFC1;SLC39A10;LRRC40;SCAMP1;ZDHHC17;TTLL7;PREPL;TMX3;RASA1;NHLRC2
MGS153 Human quad Ala expansion in PABPN1 OPMD v ctl PMID Unknown up	0.101643	0.237624	1.99391	4.55867	SMAD4;HSPB6;IGDCC4;UBXN4;ATF6;ATP5J2
MGS148 Murine psoas and quad calpain3 v ctl PMID Unknown down	0.102059	0.237624	1.53857	3.51133	NCKAP1;KHDRBS1;MAP2K1;SYPL;OGG1;CDKAL1;PFKL;HYAL1;GPD2;BHLHE40;ATP6V0D1;SGK1;SLC38A4
MGS482 Human male biceps trained v untrained GSE28998 down	0.102059	0.237624	1.53857	3.51133	KDM6B;PPP1R15A;BDNF;SEMA6D;PNP;NFIL3;SLC16A7;CCL2;FOSB;SGK1;IER5;LMCD1;HBEGF
MGS588 Human myocardium ischemic cardiomyopathy v healthy GSE21610 down	0.102059	0.237624	1.53857	3.51133	TNFAIP6;CMC2;NGLY1;EMP3;CORO1C;PROCR;CNN1;UGP2;TMEM258;PSMB1;CCL2;SGK1;CLIC1
MGS1050 Murine C2C12 myotube 3h diff cycloheximide pretreated v WT GSE16992 down	0.103389	0.240201	1.70332	3.86527	NRAS;UBE2I;MICAL1;MGP;FAM20C;S1PR3;RPL15;E2F8;MXD4
MGS1485 Murine skel muscle high fat diet 24wk v 12wk E-TABM-1039 up	0.106453	0.246783	1.3918	3.11769	CDKN2D;INO80C;PHTF2;MORC3;TGFB2;TSG101;SSB;SGMS1;ZFP719;ITPR1;FBXO11;ZFP518A;PNRC1;FSTL3;SAP30;RAD21;CPE;CEP170;INTS6;NSMAF
MGS1205 Murine age8wk gastroc casting immobilized d2 v contralateral control GSE25908 up	0.10668	0.246783	1.49854	3.35362	INO80C;DAZAP2;SF3B2;GYPC;ABCA5;NGLY1;PTTG1IP;PDP1;NRBP2;TMEM37;GUCD1;EMC3;SQSTM1;YPEL3
MGS809 Murine age1wk gastroc Tfr1 KO v WT GSE68675 up	0.107345	0.247259	1.55449	3.46917	NARF;GM26532;FGF9;IMPA2;QPCT;PDK4;TAF7;RELL1;SDF2;SERF2;CLN6;ZCCHC14
MGS1241 Murine age9to12wk heart oral dose pirinixic acid PPARalpha agonist PPARalphaKO v WT GSE30495 up	0.107345	0.247259	1.55449	3.46917	NRBP2;SLC25A29;GPX1;AHNAK2;GDE1;SLC16A7;PLXNB2;FAM214B;PDLIM4;PLEKHH1;CLN6;IFIT2
MGS741 Murine age12wk heart AJ Dysferlinopathy v C57BL6J GSE10744 up	0.107741	0.247644	1.43375	3.19444	CPSF4;PIH1D1;SERPINE1;ODC1;FMN1;SPINT2;TMEM37;BAIAP2L1;SCCPDH;ZFP30;NTMT1;CDK5RAP1;PXYLP1;PGM5;MET;KCNK2;ITGA9
MGS1375 Murine male age30w left ventricle induction endoplasmic reticulum stress response gene ATF6 v uninduced GSE8322 up	0.108444	0.24873	1.40121	3.11281	PDIA3;CDKN2D;MAP2K1;SDF2L1;ELMOD2;PLEK;ODC1;TBCB;THBS1;ICAM1;PDIA4;LGALS3;CCL7;XPOT;STBD1;BAALC;LMCD1;GAS5;TGM2
MGS766 Murine age12wk quad Mbnl1 KO v WT GSE14691 down	0.109423	0.24991	1.83152	4.0523	ANKRD39;SMAD3;MVB12B;TNNI1;DCUN1D2;KCNAB1;SLC25A20
MGS1494 Murine soleus mir 206 133b KO v WT E-MTAB-2439 down	0.109423	0.24991	1.83152	4.0523	CEBPB;PLEKHB2;PEX5;TMEM38B;MERTK;PDCD2L;NFE2L1
MGS1390 Murine muscle 2d post treatment TLR4 agonist GLA v control PBS treated GSE43373 down	0.110086	0.250894	1.67742	3.70121	RPL5;SMARCD3;PCGF5;PTPMT1;SETMAR;FBXO8;ZDHHC3;CLPX;SLC38A4
MGS268 Murine prim myotube 12h diff v 0h diff GSE10424 down	0.110613	0.251563	1.94134	4.27428	CCND1;RASA1;TYMS;ABCB1B;NCAPH;CORO1C
MGS876 Murine age40wk heart abdominal aortic constriction 6mo ranolazine treated 2mo v control GSE25766 down	0.114227	0.259236	1.31848	2.86054	H2-DMA;PDE3B;FMN1;THY1;AGPAT2;AQP1;CNN1;PNP;PRKAR2B;DDT;APOE;PDLIM4;CBR2;MARCKSL1;GPX1;TMEM176B;TMEM176A;PROCR;KRT19;GPD2;TGFBI;LETMD1;TKT;CDO1;ALDH1A7;H2-AB1
MGS267 Murine prim myotube 12h diff v 0h diff GSE10424 up	0.114603	0.259416	2.83552	6.14253	SH3GLB1;SYPL;ARL6IP5
MGS1245 Murine age7mo gastroc Myostatin KO v WT GSE15349 up	0.114788	0.259416	2.34097	5.06742	IGFBP5;XRCC5;CDK5RAP1;KCNAB1
MGS1396 Murine muscle 2d post treatment TLR4 agonist SE v control PBS treated GSE43373 down	0.115552	0.260596	1.4539	3.13756	CTLA2A;PLA2G12A;SGTA;NUDT3;MLF2;EEF1B2;CD59A;MAPKAPK2;ARL6IP5;FKBP8;ID3;TMEM38B;ENPP5;AAMP;CD55
MGS1277 Murine heart FASN underexpression v WT GSE49351 up	0.11683	0.262293	1.41423	3.03639	POSTN;LUM;ITPR1;PCDH17;COL1A1;CNN1;GM26532;COL6A1;CDK1;COL6A3;POLR1E;ACKR3;CTNNB1;CDO1;LMCD1;GAS5;SLC38A4
MGS1279 Murine heart age30mo v age5mo GSE11291 up	0.11683	0.262293	1.41423	3.03639	DDX17;VAT1;ZMYND8;ARL3;PRUNE2;MICAL3;DCAF5;LRRC41;CLN6;MN1;NUAK1;1700025G04RIK;XPOT;STBD1;PXYLP1;TACC2;ARHGEF5
MGS1450 Murine quad age20wk high fat diet v low fat diet GSE17576 down	0.117278	0.262293	4.09457	8.77554	CBR2;NIPAL2
MGS1496 Murine vast lat muscle Prader Willi syndrome imprinting center deletion PWS IC del v WT GSE41759 down	0.117278	0.262293	4.09457	8.77554	TGFB3;RCAN2
MGS665 Human vast lat COPD v normal GSE27536 up	0.118951	0.264936	1.55561	3.31197	ZCCHC8;PDP1;JUN;CEBPB;RGS3;SMAD3;LRRC17;ITPR1;GAB1;CYBA;EMP3
MGS1314 Murine left ventricle E14p5 v E12p5 GSE51483 down	0.118951	0.264936	1.55561	3.31197	CNN1;ECM1;FOXC1;ALCAM;GMDS;ANKRD44;ADGRG6;TMEM176A;SLC39A10;ACKR3;ALG11
MGS939 Murine age8wk heart GRK Inhibited v WT GSE42753 up	0.121542	0.270149	1.40466	2.96031	JUN;CEBPB;SDF2L1;SERPINE1;PRUNE2;RC3H1;NUAK1;NFIL3;PDK4;TACC2;SGK1;IER5;SQSTM1;ATF6;TGM2;CPEB4;H2-AB1
MGS171 Murine EDL age8wk mdx v ctl PMID 16261416 up	0.121899	0.270385	1.6963	3.56998	LGALS3;POSTN;RRAD;TNNT2;TNNI1;CDK1;CCL2;APOE
MGS1289 Murine heart deletion Df 11 17 on chrom 11 v WT GSE14802 up	0.123735	0.273893	1.41696	2.96091	SLC43A3;ACOT11;LRRC17;LAYN;ASPN;MN1;IFT74;PNP;SNW1;MIS18A;MGP;CHAC1;TGM2;FKBP5;MXD4;PHACTR4
MGS685 Murine age2mo gastroc Cmah KO v WT GSE16438 up	0.125813	0.277923	1.4312	2.96682	VKORC1L1;DR1;DOCK4;PLEKHB2;ITPR1;KLHL21;EPRS;TTLL7;NUDCD1;CCL7;CNEP1R1;CCL2;EXOC6;INTS6;CCDC82
MGS1040 Murine C2C12 myotube 3d diff PGC1a expression v control GSE42299 down	0.126307	0.278444	1.75657	3.63441	MORC3;PREPL;IGFBP5;RELL1;NUDT4;TGM2;SAP30
MGS1235 Murine age9to12wk heart oral dose fatty acid trilinolein PPARalphaKO v WT GSE30495 up	0.12773	0.281005	1.44785	2.97945	CCDC122;FZD4;RNF38;PRUNE2;AHNAK2;FAAP20;IFIT2;SLC25A29;UGP2;NFIL3;SLC16A7;XAF1;ADAMTS9;MPHOSPH8
MGS1451 Murine quad calpain3 KO C3KO age11to12mo v age2to3mo GSE33931 up	0.128015	0.281059	2.23444	4.59313	LGALS3;TMEM37;KCNAB1;DKK3
MGS1318 Murine left ventricle E9p5 v E8p5 GSE51483 down	0.129421	0.28165	1.4676	3.00077	PLEKHF2;TCF7L1;JAG1;PRRX2;RGS4;EML4;FGD6;RASSF4;RNF149;HAS2;HOXB2;AJUBA;DACT1
MGS7 Rat extraocular v leg PMID 12832294 down	0.129708	0.28165	1.84407	3.76645	CEBPB;JUN;GPD2;CSDE1;PDK4;TNNI1
MGS1187 Murine age11to12mo quad calpain3 KO C3KO v WT GSE33931 up	0.129708	0.28165	1.84407	3.76645	IL33;CBFB;FIBIN;TECPR2;SNHG18;SERINC4
MGS387 Human biceps male v female GSE28998 up	0.129852	0.28165	1.66746	3.4039	KDM6B;CCDC127;RRAD;INSIG1;SHISA4;FOSB;SLC39A1;APTX
MGS572 Human myocardium dilated cardiomyopathy after DuraHeart v before GSE21610 down	0.129852	0.28165	1.66746	3.4039	RGS4;VCAM1;SGMS1;CPQ;RRAD;NAB1;NDNF;CLCN3
MGS848 Murine age2wk heart MeCP2 mutant v WT GSE52797 down	0.129852	0.28165	1.66746	3.4039	IL15RA;OXLD1;NUDT7;TTC32;LIMCH1;SMIM19;PGM5;OXR1
MGS1085 Murine C2C12 myotube 96h diff v 48h diff GSE16992 up	0.130441	0.28236	1.3601	2.7703	POSTN;ECM1;IGFBP4;GLMP;SERPINB9;DCAF5;NDRG2;FGFRL1;RBL2;GRHPR;FAM173A;SBDS;PGM5;CD47;DRAM2;ATP6V0E2;VAMP5;TGM2;1110046J04RIK
MGS641 Human skel musc 20wk resistance training v control GSE47881 up	0.131048	0.283105	1.98252	4.02886	COL1A1;GNG11;PCDH17;ELK3;CTHRC1
MGS562 Human mixed sex skeletal muscle v heart ventricle GSE7307 down	0.13908	0.296362	1.42377	2.80868	NEBL;PROS1;LRRC49;HEG1;LRRC17;PTN;CDC42BPB;METRNL;MEIS2;RCBTB1;DKK3;MFSD6;CCND1;PLXNB2
MGS1280 Murine heart age30mo v age5mo GSE11291 down	0.13908	0.296362	1.42377	2.80868	CBR2;STARD3;SEC13;NARF;CBFB;SEMA3C;RCC2;RPE;PNRC1;RGS4;CNN1;RNF167;CHAC1;ENPP5
MGS739 Murine age12wk heart 129 S2 v C57BL6J GSE10744 up	0.139202	0.296362	1.53749	3.03167	TMEM37;GPATCH11;TRAPPC6A;SCCPDH;KIF5C;CDK5RAP1;RPL15;PAM;SAP30;ITGA9
MGS585 Human myocardium ischemic cardiomyopathy after Novacor v before GSE21610 up	0.13927	0.296362	1.3868	2.73385	CEBPB;RPL3;SLC31A2;LUM;PCOLCE;PTPDC1;TSKU;AQP1;BBS10;MGP;CYP1B1;PXDC1;STX2;NES;FKBP5;CPEB4
MGS1402 Murine muscle 4d post treatment TLR4 agonist GLA SE v control PBS treated GSE43373 down	0.139811	0.296362	1.799	3.53946	PTP4A3;FAM57B;TNNI1;NDUFS1;NDRG2;PDK2
MGS167 Rat hindlimb disuse atrophy v untreated PMID 12844509 up	0.139921	0.296362	1.34432	2.64384	JUN;IGFBP5;ADIPOR2;CLK3;PNRC1;PDP1;LDHA;EFEMP1;PSMC3;NFIA;CREG1;GPD2;TCP11L2;APOE;CDO1;CAMK2G;PDK2;KCTD15;GSTM5
MGS273 Murine prim myotube 36h diff v 0h diff GSE10424 up	0.140962	0.296362	1.27437	2.49683	SEMA3C;RRAD;SYPL;TWF2;ADIPOR2;LOXL1;ABLIM1;ZFP30;CFL2;ARL6IP5;S1PR1;2610301B20RIK;TMEM38B;SRGAP2;TGM2;PRNP;SPRYD4;LIMCH1;TGFB3;HYPK;HIPK3;TMEM37;KCTD9;ARL4A;TNNT2;MVD;YPEL3
MGS212 Human myotube hiPSCs v myoblasts GSE43183 down	0.141033	0.296362	1.26822	2.48413	ECM1;CFH;TNFAIP6;TNFRSF11B;IFI35;AK5;IFIT2;RGS4;ANPEP;TIFA;HAS2;ARNT2;PARP3;POSTN;NDC80;DCN;RCN3;TMEFF2;GLRB;NFIC;MGP;HOXB2;KIF2C;PTX3;XAF1;VAMP5;KCNK2;ASF1B
MGS237 Murine prim myotube 48h diff v 0h diff GSE24811 up	0.141033	0.296362	1.26822	2.48413	SEMA3C;RRAD;INSIG1;TWF2;NDRG2;SERPINB1A;ADAMTS5;BAIAP2L1;S1PR1;TNNI1;CYP1B1;PGM5;TMEM38B;LMCD1;PDK2;PRNP;TMEM120B;RBFOX1;LIMCH1;TGFB3;ANKRD44;ATP1B1;C1QL3;NEURL2;BHLHE40;FIBIN;PTGES3L;EXOC6
MGS283 C2c12 myoblast overexpression miR34a v control GSE26764 up	0.141033	0.296362	1.26822	2.48413	PI4K2B;CCDC122;PARM1;SEMA3C;INSIG1;TNFRSF11B;SGSH;ADAMTS5;IFT74;TCTN2;WDR6;ENPP5;USP25;RBFOX1;CADM1;CMTM3;STRBP;ELMOD2;IFI47;IQCG;DCN;ASPN;GLRB;RCAN2;CCDC74A;SSPN;NOX4;MXD4
MGS285 C2c12 myoblast overexpression miR22 v control GSE26764 up	0.141033	0.296362	1.26822	2.48413	SPON2;CCDC122;PARM1;MOGAT2;IDUA;ZFP943;CXCR6;SGSH;GM1976;CTSO;MFSD6;RASSF4;HYAL1;CREG1;ENPP5;CBR4;SLC16A4;SLC31A2;TMEM176B;ACOT11;IFI47;SERPINB8;DCN;ASPN;EREG;MMP16;COL8A1;NOX4
MGS287 C2c12 myoblast overexpression miR365 v control GSE26764 up	0.141033	0.296362	1.26822	2.48413	PI4K2B;PARM1;ZMYND8;SLC35D2;ZFP943;CXCR6;LRRC32;DCAF4;RGS4;NIPAL1;HYAL1;CD55;SLC16A4;SEMA6D;INTS2;SREK1IP1;DCN;PDRG1;ATAT1;RNF167;GNPDA1;ZFP354C;PEX5;NOX4;MMP19;GM11149;TNRC6A;MXD4
MGS290 C2c12 myoblast overexpression miR29a v control GSE26764 down	0.141033	0.296362	1.26822	2.48413	NARF;EI24;GDE1;AREG;LY6C1;PPM1G;CASP7;PLAU;C1QTNF6;WDR5;CHAC1;KDM6B;CPSF4;TEX30;TAF13;ELMOD2;MMP2;MERTK;SLC16A13;COL1A1;PYGO2;KCTD9;XPOT;CINP;COL6A1;COL8A1;COL6A3;STRN
MGS293 C2c12 myoblast overexpression miR1 v control GSE26764 up	0.141033	0.296362	1.26822	2.48413	B4GALT1;CFH;CXCR6;LRRC32;PTGS2;FAM214B;NDRG2;SERPINB1A;ABLIM1;BAIAP2L1;TCP11L2;PDK2;SLC16A4;TGM2;HAGHL;AHNAK2;PPBP;ATP1B1;ASPN;EREG;KCTD9;MAF;RCAN2;MGP;NOX4;GM11149;PLCD1;HBEGF
MGS975 Murine age9wk heart doxycycline treated v WT GSE59672 up	0.142155	0.2964	1.39844	2.72814	PLA2G12A;CFH;MGST1;RC3H1;NDRG2;ADIPOR2;LSM10;PDK4;CYP1B1;ATP6V1H;TMEM38B;CDO1;SQSTM1;YPEL3;HBEGF
MGS260 Human prim myotube FSHD v healthy GSE26145 down	0.142316	0.2964	1.31924	2.57213	SETD4;GTF2A1;AQR;TGFB2;KLF12;PARM1;ANKRD44;RC3H1;ZDHHC21;CDKAL1;UBE3B;PDP1;EPB41L5;ZFYVE26;ARHGAP42;ABLIM1;AP5M1;ZBTB6;PDK4;NHLRC2;CPEB4
MGS126 Human quad v tibialis anterior PMID 15962335 up	0.14271	0.2964	1.92046	3.73903	CD40;FAM162A;GPD2;CRELD1;GRSF1
MGS1391 Murine muscle 2d post treatment TLR4 agonist Alum v control PBS treated GSE43373 up	0.14271	0.2964	1.92046	3.73903	CEBPB;GUCD1;PNP;CHAC1;SGK1
MGS63 Human exercised vastus lateralis v leg PMID 14519196 down	0.143526	0.2964	3.50944	6.81268	SH3GLB1;CLPX
MGS108 Murine diaphragm age14d mdx v ctl PMID 14681298 up	0.143526	0.2964	3.50944	6.81268	RRAD;CCL2
MGS696 Murine age2mo heart mdx v WT GSE16438 down	0.143526	0.2964	3.50944	6.81268	ASPN;EREG
MGS1430 Murine newborn hindleg muscle gestational taurine v cont GSE12730 down	0.143526	0.2964	3.50944	6.81268	HSPB6;PDK4
MGS1432 Murine newborn hindleg muscle low gestational protein v cont GSE12730 down	0.143526	0.2964	3.50944	6.81268	HSPB6;PDK4
MGS1165 Murine Pax3GFP age6wk primary myoblast 3days ex vivo v freshly isolated GSE15155 up	0.145256	0.2994	1.48691	2.86863	LGALS3;MEX3B;BAIAP2L1;ALCAM;ST8SIA2;RCC2;RASA1;HAT1;MET;MFAP3L;FAM129B
MGS1225 Murine age9to12wk heart oral dose fatty acid trilinolein v control GSE30495 up	0.14675	0.301901	1.35868	2.60734	ZFP612;UBE2H;ZFP748;SLC43A3;ECI1;SERPINE1;MGST1;RC3H1;CNPY2;AQP1;PDK4;ID3;CHAC1;SLC25A20;TACC2;STX2;YPEL3
MGS1477 Murine skel muscle collagen induced arthritis 30mpkg prednisolone treated v WT E-MTAB-1765 up	0.147628	0.30313	1.42805	2.73195	STARD3;PLA2G12A;CBFB;BDNF;TRAPPC4;CDKAL1;DUSP14;LMBR1;GPD2;TNNT2;TMEM38B;GUSB;ABCB1B
MGS864 Murine age32wk heart apoE deficient v WT GSE28031 down	0.148432	0.3042	1.34279	2.56155	VASP;STARD3;GSN;TMEM230;D030056L22RIK;DCN;NUDT4;DKK3;ADAMTS5;GJA1;SNX17;TNNT2;BHLHE40;RHOJ;PDK4;APOE;NDUFV2;PDLIM4
MGS1143 Murine EDL muscle myotonic dystrophy HSALR model v WT GSE24920 up	0.149785	0.306391	1.3289	2.52299	RRAD;PRUNE2;AHNAK2;WDYHV1;PTTG1IP;PIGX;MAN1A;SERPINB1A;EID2;SPCS2;MIRG;PSD3;ARL6IP5;PGM5;CPNE2;TMEM38B;ABCB1B;ABCG2;SLC25A24
MGS1456 Murine satellite cells FACS purified age12mo v age2mo GSE50821 down	0.152273	0.31089	1.47067	2.76792	CCDC134;ARL4C;MARCKSL1;CBFB;MDFIC;IGDCC4;RPL13A;COPG2;PTTG1IP;HAGH;AREG
MGS1153 Murine PGC1a KO gastroc age24mo v age10wk GSE52550 up	0.15367	0.312613	1.37742	2.57984	POSTN;RRAD;TBCD;TRAFD1;KCNAB1;SPINT2;USE1;AGPAT2;DKK3;EEF1B2;ABLIM1;SCCPDH;TIFA;CPNE2;SQSTM1
MGS1173 Murine TA and EDL muscles calorie restricted diet PGC1a KO v control GSE34773 up	0.153917	0.312613	1.65496	3.097	EEF1B2;AIMP1;PHTF2;CFL2;STBD1;ZFP260;CD55
MGS761 Murine age12wk left ventricle pravastatin treated v WT GSE23101 up	0.153986	0.312613	1.41534	2.64794	PDIA3;ARF3;MSX2;WWC2;KLHL21;NOLC1;CLCN3;PREPL;KHSRP;POLR1E;PGM5;PAFAH1B2;SOCS5
MGS1159 Murine PPARalphaKO age9to12wk heart oral dose fatty acid trilinolenin v control GSE30495 up	0.155847	0.31538	1.35789	2.52415	CEBPB;SLC43A3;SERPINE1;AQP1;CNN3;SNW1;PLSCR2;MGP;PDK4;FIBIN;CYP1B1;TMCC3;CHAC1;CDO1;FKBP5;ABCG2
MGS43 Human skel muscle exercised ctl v insulin sensitivity PMID 15687108 down	0.156227	0.31538	2.04802	3.80202	RRAD;RPS29;CDK12;NKTR
MGS701 Murine age10wk quad AMPK agonist v vehicle GSE11805 up	0.156227	0.31538	2.04802	3.80202	MN1;SLC43A3;TACC2;FKBP5
MGS583 Human myocardium ischemic cardiomyopathy after Heartmate I v before GSE21610 up	0.157588	0.317532	1.34112	2.47808	SLC31A2;FASTKD3;WDYHV1;ATP5H;ATG14;FOXN2;SORCS2;RCBTB1;PDK4;SLC25A30;SRSF3;POLR1E;IER5;ARGLU1;GAS5;CBR4;ABCG2
MGS1203 Murine age8wk gastroc casting immobilized d14 v contralateral control GSE25908 up	0.15946	0.320705	1.45478	2.67091	NRBP2;LGALS3;IFT74;SERPINB1A;GUCD1;TGFB2;NRAS;EIF5;PROS1;NAB1;DCN
MGS1003 Murine C2C12 myotube 144h diff v 96h diff GSE16992 up	0.161599	0.324	1.34851	2.45785	DLX2;IGFBP4;RRAD;ODC1;TRAFD1;GLMP;PLEKHA3;CXCR6;METRNL;NDRG2;FGFRL1;MRPL55;STAMBP;ATP6V0E2;E2F6;LIMS2
MGS500 Human male quad oesophegal gastric or pancreatic cancer v cancer free postoperative GSE34111 down	0.1617	0.324	1.48168	2.69964	CENPT;HHAT;PNP;SPRYD4;OAF;ALG3;PLEKHM2;SLC25A20;ARHGEF40;SRGAP2
MGS571 Human myocardium dilated cardiomyopathy after DuraHeart v before GSE21610 up	0.163376	0.326152	1.51599	2.74652	POSTN;CEBPB;GYPC;SLC25A30;PCOLCE;APOE;NES;AQP1;FKBP5
MGS437 Human left ventricle hypertrophic cardiomyopathy v healthy GSE1145 up	0.163379	0.326152	1.37791	2.49633	CFH;LUM;GOLM1;LRRC17;SETMAR;AK5;THY1;PTN;ANTXR1;ASPN;MSH3;CERCAM;PLCB1;CTHRC1
MGS767 Murine age12wk quad high fat diet v WT GSE8524 up	0.164374	0.327533	1.3186	2.38087	PLA2G12A;ZFP703;GOLM1;EMP1;PCOLCE;GNG11;TM4SF1;CNN3;DUSP14;FAM129B;COL1A1;MYO1B;CXCL12;IMPA2;COL8A1;S1PR3;SLC25A20;PDLIM4
MGS1064 Murine C2C12 myotube OverExp miR378 6d diff BMP2 induction osteogenic diff v WT GSE51883 down	0.165285	0.328739	1.30641	2.35166	CTLA2A;CFH;ATP1B1;FGFRL1;SAP30;SERPINB1A;KRT19;BAIAP2L1;EHD4;SERTAD4;TNNT2;CFL2;MGP;ARL6IP5;TNNI1;COL8A1;PGM5;TMEM38B;NES
MGS1263 Murine heart age12wk v age3wk GSE50399 up	0.166814	0.330561	1.43922	2.57747	VKORC1L1;TIA1;ZFP748;ACTR6;GT(ROSA)26SOR;SLC25A40;RP9;ACAA1A;FBXO11;ZFP397;TRIM56
MGS1332 Murine male age10to12w gastroc v adipose GSE9954 down	0.166814	0.330561	1.43922	2.57747	GSTZ1;SH3GLB2;ALCAM;ADRB3;CAV2;OSR1;TMEM176B;PDE3B;CTDSPL;SLC16A7;ALDH1A7
MGS666 Human vast lat COPD v normal GSE27536 down	0.169776	0.335411	1.3669	2.42389	CMTM7;TSG101;RNF34;NOP16;UTP4;PNO1;CMC2;ATG9A;ENDOD1;PRKCA;WDYHV1;PHTF1;EXOSC5;TMEM38B
MGS477 Human male age84y vast lat after 12wk exercise post 4h resistance training v pre training GSE28422 up	0.169884	0.335411	1.31072	2.32344	TGFB2;DGKD;NOP16;ABCA5;EIF2AK3;PPRC1;COQ10B;DUSP14;VEGFA;FLRT2;NFIL3;JMY;AGO2;MPPED2;ST3GAL6;TMEM38B;CPEB4;HBEGF
MGS173 Murine gastrocnemius age8wk mdx v ctl PMID 16261416 up	0.171126	0.336631	1.96599	3.47067	LGALS3;POSTN;RRAD;APOE
MGS313 Murine prim myotube MyoD deficient 6h diff v 0h diff GSE10430 up	0.171126	0.336631	1.96599	3.47067	TRAFD1;PTTG1IP;SSBP2;WLS
MGS117 Murine diaphragmage 112d mdx v ctl PMID 14681298 down	0.172172	0.338072	1.67606	2.94864	PLA2G12A;UGP2;CD59A;PDK4;RHOU;SLC25A20
MGS1222 Murine age9to12wk heart PPARalphaKO v WT GSE30495 down	0.173432	0.338378	1.33014	2.33037	UBE2H;HSPB6;ECI1;SERPINE1;ADIPOR2;AGPAT2;ASPN;NUDT9;TMEM135;BAIAP2L1;PLSCR2;CREG1;PDK4;SLC25A20;NFE2L1;CD44
MGS439 Human left ventricle idiopathic cardiomyopathy v healthy GSE1145 up	0.173739	0.338378	1.59349	2.78894	LUM;LRRC17;CEBPZOS;KCNAB1;PTN;ANTXR1;MED18
MGS491 Human male protein intake 0pt5g per kg vast lat age63to79y v age21to43y GSE9419 up	0.173739	0.338378	1.59349	2.78894	PFKFB2;IL33;CEBPB;PDK4;ATP1B1;IER5;CREB5
MGS1171 Murine TA and EDL muscles calorie restricted diet v control GSE34773 up	0.173897	0.338378	1.37851	2.41141	SH3GLB1;GINS1;EXOC3L4;MRPS31;AKAP7;PDP1;BBS10;XPNPEP1;NEURL2;DDT;STBD1;HAGH;GRSF1
MGS1226 Murine age9to12wk heart oral dose fatty acid trilinolein v control GSE30495 down	0.173897	0.338378	1.37851	2.41141	SPON2;SLC35C1;PRUNE2;TNFAIP2;SLC39A10;ETS1;VEGFA;GJA1;CCND1;DAAM1;CSDE1;BHLHE40;GNG8
MGS993 Murine C2C12 myotube 1h30m diff v 0h diff GSE16992 up	0.176298	0.342008	1.35606	2.35355	TMEM161B;EDN1;SERPINE1;SLC30A4;SGMS2;DUSP16;COQ10B;THBS1;EREG;KCTD9;HAS2;LMCD1;DACT1;HBEGF
MGS348 Human adult insulin resistant TZD PPAR gamma ligand treated 3mo v healthy GSE13070 down	0.176397	0.342008	1.25835	2.18326	CDKN2D;PCYT2;NOP16;FAM57B;PWWP2B;CMC2;WDYHV1;PHB2;COX5A;ATP5G1;LSM10;THAP3;GRHPR;PPP6C;MRGBP;NEURL2;FAM162A;NTMT1;CYCS;STXBP6;NDUFV3;PIGH;HBEGF
MGS1378 Murine male gastroc mini muscle mouse HRmini v WT GSE41910 down	0.177993	0.344482	1.39234	2.40319	AIMP2;EFEMP1;CBFB;GOLM1;GPD2;ITPR1;UBE2D1;ALG3;KCNAB1;SLC38A4;GSTM5;MLF2
MGS94 Human LungCarcinomaCells AlaExpansionInOverexpressedPabpn1 v MockInfected PMID 15755682 down	0.180524	0.347428	1.47541	2.52574	DOCK4;ALCAM;ANP32A;SERPINE1;IFI35;RPL15;SQSTM1;LSM14A;MEGF9
MGS1340 Murine male age10to12w heart v 17 non muscle tissues GSE9954 down	0.180524	0.347428	1.47541	2.52574	PYGO2;SSB;EIF5;XPOT;RPE;SP3;TBCD;ARPC4;ATP6V0D1
MGS547 Human mixed sex deltoid muscle v heart ventricle GSE7307 up	0.180804	0.347428	1.36665	2.33744	NSF;MAP2K1;ABCA5;CCDC127;UTP4;ACTR6;NUP153;ABCB10;IGDCC4;IMPA2;TNNI1;LSM14A;LMCD1
MGS965 Murine age8wk quad ERRgamma overexpression v control GSE22086 up	0.180804	0.347428	1.36665	2.33744	ZFP703;ECI1;ADK;ATP1B1;CLCN3;TMEM37;SLC25A29;RNF114;EVC;DDT;SLC25A20;OSBPL1A;LMCD1
MGS1062 Murine C2C12 myotube 6d diff BMP2 induction osteogenic diff v WT GSE51883 down	0.181604	0.348344	1.28467	2.19155	RBFOX1;CTLA2A;MEGF10;ATP1B1;FGFRL1;SAP30;SERPINB1A;BAIAP2L1;EHD4;SERTAD4;TNNT2;CFL2;MGP;TNNI1;COL8A1;NOX4;PGM5;TMEM38B;NES
MGS4 Human vastus lateralis insulin sensitive after high fat diet v before high fat diet PMID 15983191 down	0.182006	0.348494	1.40908	2.40068	UBE2H;PTP4A3;SPCS2;MRPL51;UGP2;NDUFB5;ZMYND8;MICAL3;NDUFS1;CLCN3;USE1
MGS141 Murine quad dysf v ctl PMID 16306063 up	0.182942	0.349046	1.34539	2.28527	PROS1;TMEM176B;SERPINE1;PCOLCE;CELA1;ICAM1;PABPN1;CCL7;SERTAD2;TNNI1;FKBP7;COL8A1;CCL2;TGFBI
MGS1059 Murine C2C12 myotube 48h diff v 0h diff GSE16992 up	0.182942	0.349046	1.34539	2.28527	VASP;SEC13;RRAD;EI24;ENDOD1;ALG3;ZDHHC16;SAP30;COL1A1;FOXS1;BAIAP2L1;ARL6IP5;CDIPT;HBEGF
MGS857 Murine age30months heart calorie restricted v cont GSE11291 up	0.184042	0.350525	1.56444	2.64795	POSTN;PREPL;LUM;PDK4;TCP11L2;CTNNB1;CHAC1
MGS1168 Murine Pax3GFP primary myoblast age6wk v age1wk GSE15155 down	0.184537	0.350675	1.32751	2.24337	CCDC134;TTYH3;ATAD5;SPAG5;HAUS4;CDCA8;LRRC40;NCAPH;CENPE;MEX3B;RASSF4;CDK1;EARS2;MXD3;ASF1B
MGS44 C2c12 myotube diff v undiff PMID 14688207 up	0.184771	0.350675	1.18699	2.0044	GLDC;IDUA;RRAD;PROS1;SDC2;TWF2;OAZ2;BICD2;IFIT2;TTC28;MRC2;ABLIM1;DPP7;FGF9;TNNI1;ARL6IP5;TMEM38B;SERF2;SH3GLB1;POSTN;LIMCH1;TGFB3;SERPINB9;HIPK3;DCN;COL1A1;IL6;IGDCC4;TNNT2;COL6A2;BHLHE40;COL6A1;TBC1D24;ATF6;VAMP5;NFE2L1;CPEB4
MGS39 Murine gastroc and quad dysf v ctl PMID 14506282 down	0.185848	0.351482	1.42976	2.40603	GNA13;PARM1;PTPRZ1;DPH5;LIG3;RHOU;RPS11;SRGAP2;CD55;E2F8
MGS1072 Murine C2C12 myotube 6d diff v 3d diff GSE51883 down	0.185848	0.351482	1.42976	2.40603	VASP;NRBP2;SLC7A5;NCAM1;CHAC1;CRELD1;PTN;SLC29A1;SAP30;DDR2
MGS603 Human old quad 1h ischaemia ischemic preconditioning v 1h ischaemia GSE21164 up	0.187717	0.354393	2.16787	3.62645	JUN;YPEL3;PIGH
MGS1504 Murine ventricle transverse aortic constriction Gata4 heterozygotes v WT GSE5500 down	0.189389	0.35652	1.45591	2.42257	DCTN6;RBFOX1;PREPL;SCCPDH;KLHDC8A;H2-DMA;CLCN3;OSBPL1A;H2-AB1
MGS697 Murine age10wk quad AMPK agonist and PPARdelta ligand v vehicle GSE11805 up	0.189836	0.35652	1.39448	2.31707	GUCD1;PTP4A3;NUDT7;SLC43A3;ECI1;PDK4;ID3;CHAC1;SLC25A20;TACC2;FKBP5
MGS838 Murine age24wk myocardium genetically fat obese leptin def v WT GSE16790 down	0.189836	0.35652	1.39448	2.31707	MFSD6;RNF114;IRX5;PLSCR2;PDK4;CPE;RELL1;LY6A;PPBP;CD55;ABCG2
MGS1483 Murine skel muscle high fat diet 18wk v 12wk E-TABM-1039 up	0.192418	0.35988	1.49004	2.45572	ACKR3;SLC25A20;DUSP16;JDP2;NDC80;ZFP397;TGM2;SAP30
MGS481 Human male biceps trained v untrained GSE28998 up	0.192563	0.35988	1.29102	2.12674	HSPB6;IGFBP4;EIF2AK3;NDNF;CBFA2T2;GNG11;ASPN;AQP1;COL1A1;TJP1;NRBP2;PKM;PRKAR2B;RASA1;GUSB;DDR2;CTHRC1
MGS120 Human quad autopsy v surgical PMID 14625377 up	0.192812	0.35988	1.36641	2.24916	RPL3;ABCA5;SP3;BHLHE40;ODC1;NOLC1;MPHOSPH10;NUP98;AREG;SAP30;JMJD6;NFE2L2
MGS295 C2c12 myoblast overexpression miRLet7b v control GSE26764 up	0.19296	0.35988	1.21755	2.00321	PPP1R15A;CCDC122;INSIG1;PLEK;PTGS2;CX3CL1;NIPAL1;TCP11L2;ENPP5;PRNP;USP25;JAG1;STRBP;ELMOD2;SEMA6D;LAYN;SERPINB8;OXR1;EREG;MAN1A;GNPDA1;NOX4;MMP19;FOSB;TKT;TRIB2;YPEL3
MGS913 Murine age72wk heart apoE deficient ranolazine treated 2mo v WT GSE25767 up	0.196586	0.364826	1.32455	2.15459	POSTN;HSPB6;TTC32;RRAD;LUM;MGST1;DCN;LGALS3;TRAPPC6A;EFEMP1;MGP;ARL6IP5;LAP3;SQSTM1
MGS1275 Murine heart FASN overexpression v WT GSE49351 up	0.196586	0.364826	1.32455	2.15459	CBR2;POSTN;RRAD;COL1A1;PRKAR2B;GPD2;COL6A1;WDR6;POLR1E;PXYLP1;TKT;CDO1;ALDH1A7;SLC38A4
MGS946 Murine age8wk heart exercise induced cardiac hypertrophy v control GSE18801 down	0.196627	0.364826	1.2361	2.01045	CHPF;TIMM13;MEMO1;THY1;UQCR10;PLOD1;PPRC1;HSPE1;SND1;MSL1;CDC34;ZNRD1;CTDSP1;MAGOH;FKBP8;SYMPK;FAM20C;VAMP5;PDLIM4;AAMP;POLR2J;VPS16;TMEM14C
MGS264 Human FSHD prim myotube diff v undiff GSE26145 down	0.197675	0.365248	1.30854	2.12131	CBFB;PCDH9;LRRC17;TWIST1;EMP3;ELK3;FAM129B;LDHA;TMEFF2;EIF6;MECOM;ID3;HAS2;FKBP5;SLC38A4
MGS686 Murine age2mo gastroc Cmah KO v WT GSE16438 down	0.197675	0.365248	1.30854	2.12131	CMTM7;CDCA3;CCDC125;SLC35D2;6330403K07RIK;TMA16;GALNS;ABLIM1;ZFP46;COL6A2;COL8A1;CHST14;LRP10;PLEKHH1;SLC12A9
MGS1374 Murine male age12wk tib anterior post glycerol injection day7 v day3 GSE45577 down	0.198401	0.365248	1.25558	2.03085	CBR2;CENPT;RCC2;CDCA8;CELA1;PEPD;FOXM1;CORO1C;GALNS;SLC7A5;MFSD6;MIS18A;MTHFD1L;CCND1;CCL7;CCL2;TKT;PRR11;ENOPH1;E2F8
MGS1209 Murine age8wk gastroc tenotomized d14 v casting immobilized d14 GSE25908 up	0.198439	0.365248	1.43693	2.32391	ZFP612;MN1;MRPL51;UBE2I;SSPN;5730455P16RIK;MSI2;AK6;CLCN3
MGS119 Murine diaphragm v hindlimb PMID 14681298 down	0.198888	0.365248	2.72927	4.40782	PARM1;STBD1
MGS190 Murine prim myoblast muscle injury 48h v uninjured GSE38870 down	0.198888	0.365248	2.72927	4.40782	CTDSP1;TMEM176B
MGS128 C2c12 myotube diff v undiff PMID 12837262 down	0.202283	0.370223	1.82016	2.90878	FOXC2;IL6;INPP1;ID3
MGS875 Murine age40wk heart abdominal aortic constriction 6mo ranolazine treated 2mo v control GSE25766 up	0.202283	0.370223	1.82016	2.90878	RCAN2;UQCR10;SGK1;MRPL55
MGS598 Human old skel muscle myotonic dystrophy type 1 v healthy GSE7014 down	0.204998	0.374556	1.27514	2.02078	IL15RA;SEH1L;CBFB;NOP16;ADPRHL2;ODC1;STC1;ZDHHC16;SAP30;JMJD6;MAD2L2;EXOSC5;PNP;TMEM258;SIX2;HYAL2;CEP76
MGS74 Human skel muscle polymyositis v ctl PMID 12391344 up	0.205941	0.375642	1.36616	2.15876	COL1A1;ARL4C;VCAM1;IGFBP4;TNNT2;IRF1;SERPINE1;CYP1B1;APOE;EMP3;CXCR6
MGS1200 Murine age2to3mo quad calpain3 KO C3KO v WT GSE33931 down	0.206968	0.376878	1.66049	2.61559	CBR2;ODC1;3110045C21RIK;CCDC32;DNAJC17
MGS940 Murine age8wk heart GRK Inhibited v WT GSE42753 down	0.209703	0.381214	1.32119	2.06377	PDGFRB;POSTN;RRAD;LUM;MMP2;AGPAT2;TM4SF1;PCDH17;COL1A1;CASP7;COL6A1;CHAC1;APOE
MGS818 Murine age20wk heart failing apoE deficient cystamine 1mo v control GSE25768 down	0.21151	0.383206	1.38134	2.14589	JUN;CEBPB;ZFP30;ECI1;SERPINE1;SGK1;THBS1;AQP1;TGM2;FKBP5
MGS1068 Murine C2C12 myotube OverExp miR378 6d diff v 3d diff GSE51883 down	0.21151	0.383206	1.38134	2.14589	NRBP2;SLC25A29;BAIAP2L1;EHD4;SMARCD3;RRAD;NCAM1;PTN;FAM214B;SAP30
MGS794 Murine age16wk gastr RIP140 ko v WT E-BAIR-13 down	0.216046	0.390767	1.32926	2.03678	TTLL7;1700025G04RIK;SPCS2;SMARCD3;CBFB;WDR70;XRCC5;ARL3;PDLIM7;SLC38A4;DUSP14;HBEGF
MGS669 Human vast lat heat stressed v cont GSE12474 up	0.216563	0.391047	1.24326	1.90203	DCTN6;ACOT8;CMC2;SF3B6;MRPL27;NOL7;NDUFB2;ATP5C1;EDF1;ZDHHC16;ATP5G1;COMMD8;SCNM1;CFL2;NTMT1;ARL6IP5;EMC3;EIF4E2;POLR2J
MGS862 Murine age32wk heart apoE deficient failing rosiglitazone treated v WT GSE28031 down	0.219513	0.395711	1.53606	2.32919	PTP4A3;ECI1;PDK4;APOE;TACC2;AQP1
MGS176 Murine quad age8wk mdx v ctl PMID 16261416 down	0.220827	0.396752	1.6167	2.44183	NOP16;PRKAG1;RHOU;HIPK2;DKK3
MGS855 Murine age30months gastroc resveratrol diet v cont GSE11291 up	0.220827	0.396752	1.6167	2.44183	KDM6B;CPSF4;B4GALT1;CHRAC1;POLR2J
MGS102 Murine quad dysf v ctl PMID 15811552 down	0.222489	0.399074	1.42503	2.14164	PLA2G12A;PLEKHB2;PDCD7;ZMYND8;NDRG2;LRP10;ANTXR1;CD55
MGS1224 Murine age9to12wk heart oral dose fatty acid tridocosahexaenoin v control GSE30495 down	0.224042	0.400638	1.31732	1.97061	IFT74;HHAT;NRAS;RAB20;PRUNE2;PDK4;TNFAIP2;COL8A1;TSPAN12;ETS1;LOXL1;CX3CL1
MGS1038 Murine C2C12 myotube 3d diff PGC1a expression and DFO iron chelator v control GSE42299 down	0.224327	0.400638	1.25203	1.87134	CBR2;RPL5;IGFBP5;TGFB3;DUSP14;SERPINB1A;PREPL;SERTAD4;FLRT2;PSMC3;CFL2;TNNT2;MGP;FIBIN;FAM20A;TMEM38B;TGM2
MGS465 Human male age21y vast lat after 12wk exercise post 4h resistance training v pre training GSE28422 up	0.224867	0.400638	1.29956	1.93926	TGFB2;RRAD;EIF2AK3;SGMS2;PPRC1;JMJD6;DUSP14;NFIL3;KIF5C;ANGPTL2;CPEB4;CREB5;HBEGF
MGS929 Murine age86wk skel muscle S6K1 KO v WT E-MEXP-2320 up	0.225199	0.400638	1.27216	1.8965	PPP1R15A;UBE2I;B4GALT1;CFH;FZD4;SLC43A3;RC3H1;PTTG1IP;PROCR;GUCD1;TBK1;NFIL3;RHOJ;ATP6V1H;GAS5
MGS1283 Murine heart pan PPAR agonist 6mgkg v untreated GSE31561 up	0.225219	0.400638	1.28473	1.91512	CMTM3;TWF2;CBWD1;METRNL;PNRC1;ARL4C;MOB3C;WDR70;NFIL3;BHLHE40;PPFIA1;ZFP189;PLCD1;E2F8
MGS784 Murine age14wk heart left coronary artery ligation v sham E-MEXP-2446 down	0.227425	0.403319	2.45621	3.63749	ZFP612;IMPA2
MGS1415 Murine myoblast PGC1a isoform2 overexpression v control GSE42473 up	0.227584	0.403319	1.45806	2.15827	LGALS3;ZFP748;GT(ROSA)26SOR;SRRT;TAF7;2610301B20RIK;IFIT2
MGS1465 Murine skel muscle 1p5mpkg prednisolone v WT E-MTAB-1765 up	0.227849	0.403319	1.93946	2.8686	STARD3;CDKAL1;DUSP14
MGS478 Human male age84y vast lat after 12wk exercise post 4h resistance training v pre training GSE28422 down	0.231137	0.407801	1.32576	1.9419	PDP1;DAAM1;FZD4;ZMYND8;SEMA6D;ENC1;LRRC17;GAB1;FOXM1;CX3CL1;PDLIM7
MGS1011 Murine C2C12 myotube 1h diff v 0h diff GSE16992 up	0.231137	0.407801	1.32576	1.9419	PPP1R15A;EDN1;CHRAC1;SERPINE1;S1PR3;SGK1;PTGS2;AREG;COQ10B;EREG;HBEGF
MGS1442 Murine quad STAT5ab KO v WT GSE14710 down	0.232157	0.408558	1.30559	1.90661	TMEM37;NUDT21;UBXN11;SLC43A3;ACOT11;PDK4;ITPR1;FAM76A;FAM20A;WLS;DKK3;SYNE1
MGS824 Murine age20wk low fat diet quad v gastroc GSE17576 down	0.232325	0.408558	1.26338	1.84406	PLA2G12A;CADM1;GOLM1;PRUNE2;MGST1;SHISA4;SYNE1;ADAMTS5;EID2;NUAK1;1700025G04RIK;COBLL1;TNNI1;COL8A1;5031439G07RIK
MGS1015 Murine C2C12 myotube 24h diff E1A dedifferentiation induction YH47 mutant v control GSE28457 up	0.236338	0.414384	1.36567	1.96997	ZFP703;GOLM1;PRKRA;EXOC6;CELA1;ATP6V0E2;ZFP518A;AGPAT2;BLVRA
MGS591 Human myotube LPIN1 mutation v healthy E-MEXP-3761 up	0.236406	0.414384	1.20283	1.73473	RBFOX1;EDN1;POSTN;FAM114A1;TNFAIP6;MEGF10;LIMCH1;ST8SIA2;TMEM176B;NDRG2;PDIA5;DCN;RGS4;DUSP22;ENC1;COL8A1;ACKR3;EXOC6;CPNE2;NES;EDIL3;PDLIM4
MGS73 Human skel muscle inclusion body myositis v ctl PMID 12391344 up	0.239792	0.419312	1.31282	1.87469	COL1A1;ARL4C;VCAM1;TNNT2;COL6A2;IRF1;COL6A1;IFI35;APOE;EMP3;CXCR6
MGS495 Human male protein intake 1g per kg vast lat age63to79y v age21to43y GSE9419 up	0.240157	0.419312	1.2657	1.80547	ZCCHC8;PRNP;RPL3;RBM26;SCAF11;MGST1;HCFC2;EFEMP1;FLRT2;NFIL3;SESTD1;JMY;SOCS5;CREB5
MGS269 Murine prim myotube 18h diff v 0h diff GSE10424 up	0.240385	0.419312	1.29407	1.84471	KCTD9;ZFP30;LIMCH1;SYPL;STBD1;ARL6IP5;TWF2;S1PR1;2610301B20RIK;TMEM38B;HIPK3;SAP30
MGS357 Human adult quad insulin resistant post hec v healthy GSE13070 up	0.245713	0.427915	1.23738	1.73677	HEXIM1;PLEKHF2;TSC22D1;RRAD;ZBTB4;CORO1C;PDRG1;SLC7A5;SRSF3;RHOU;LCMT2;NUP98;ATF6;ST3GAL1;JDP2;FKBP5
MGS1257 Murine gastroc age24mo v age10wk GSE52550 up	0.246847	0.429195	1.24617	1.74338	AHNAK2;ITPR1;KCNAB1;SPINT2;USE1;SND1;RUNX1;LGALS3;TMEM37;PDK4;CPNE2;UBXN4;SLC29A1;SQSTM1;PLEKHH1
MGS1422 Murine myoblast PGC1a overexpression v control GSE42473 down	0.247797	0.430153	1.32164	1.84388	IGFBP5;HSPB6;TGFB3;ST8SIA2;ARL6IP5;RELL1;PTGS2;FGFRL1;CD44;CNN3
MGS1239 Murine age9to12wk heart oral dose fatty acid triolein PPARalphaKO v WT GSE30495 up	0.248421	0.430543	1.26841	1.76643	RNF38;AHNAK2;IFI35;CLN6;IFIT2;CNN3;UGP2;PPFIA1;TMCC3;XAF1;SGK1;ADAMTS9;TGM2
MGS1480 Murine skel muscle collagen induced arthritis v WT E-MTAB-1765 down	0.255472	0.439974	1.24722	1.70201	CCDC122;INPP1;TWF2;SGMS2;UQCR10;1110065P20RIK;GNA13;NUAK1;RAB20;UGP2;MAPKAPK2;TRIB2;E2F6;CRLF1
MGS245 C2c12 myotube d6 diff v d3 diff GSE4330 up	0.25591	0.439974	1.16733	1.59098	SERPINE1;TWF2;ZFP60;PTGS2;NDRG2;AREG;SERPINB1A;GJA1;S1PR1;LRRC8C;HAS2;ST3GAL6;APOE;POSTN;1110008P14RIK;GPX1;IGFBP4;SERPINB9;GNG11;HIPK3;DCN;PNRC1;VEGFA;CENPE;NFIA;COL6A3
MGS286 C2c12 myoblast overexpression miR22 v control GSE26764 down	0.25591	0.439974	1.16733	1.59098	CDCA3;SLC43A3;ITGB3;EI24;RNF38;UBE2D1;E2F4;FBXO8;TRAM1L1;STX2;SNX6;TEX30;RFC1;CMC2;SLC30A4;LRRC40;SERPINB9;MEIS2;MYO19;D030056L22RIK;MINPP1;MRPL51;HAT1;BC052040;PRR11;KCTD15
MGS292 C2c12 myoblast overexpression miR145 v control GSE26764 down	0.25591	0.439974	1.16733	1.59098	DENND1B;CFH;NRAS;CASP7;AP5M1;ANPEP;BAALC;UBXN4;E2F5;EDIL3;WASF2;UBE2F;RHBDD1;CDKAL1;LHFPL2;VRK3;SORCS2;LRRC41;HIPK2;GALC;AKIP1;SLC25A30;CRELD1;CD47;PRR11;NFE2L2
MGS738 Murine age12wk heart Desmin KO TNFa overexpression v control GSE56286 down	0.256193	0.439974	1.33262	1.8148	PDGFRB;TJP1;RBFOX1;POSTN;EFEMP1;LIMCH1;PLEK;MED18;NUDT4
MGS1475 Murine skel muscle collagen induced arthritis 10mpkg prednisolone treated v WT E-MTAB-1765 up	0.256471	0.439974	1.25836	1.71229	RPL5;STARD3;CBFB;TRAPPC4;ZFP719;CDKAL1;COQ10B;DUSP14;LMBR1;GPD2;TMEM38B;ABCB1B;TNRC6A
MGS1093 Murine C2C12 myotube 9h diff v 0h diff GSE16992 up	0.257194	0.439974	1.30751	1.7755	POSTN;ABLIM1;SLC25A29;BAIAP2L1;SEMA3C;LMAN2;ODC1;MGP;ARL6IP5;SLC29A1
MGS81 Rat gastrocnemius denervation v untreated PMID 14715702 up	0.257536	0.439974	1.44547	1.96092	RIC8A;VCAM1;IGFBP5;PRKAR2B;CRLF1;DKK3
MGS133 Human prim myoblast diff v undiff PMID 15336692 up	0.257536	0.439974	1.44547	1.96092	ARL4C;RBFOX1;EFEMP1;TNNT2;CREG1;CYP1B1
MGS983 Murine age9wk heart angiotensin 2 treated 7days v WT GSE59437 up	0.258192	0.440397	1.2153	1.64558	VASP;TGFB2;JUN;SERPINE1;MICAL3;TET2;MYO7A;PCDH17;ENC1;CDK1;COL8A1;NOX4;COL6A3;POLR1E;SGK1;ADAMTS9;CRLF1
MGS434 Human hiPSC derived cardiomyocyte endothelin 1 ET1 stimulated v control GSE60291 down	0.261711	0.443218	1.22942	1.64806	GINS1;ATF7IP;CENPU;DOCK4;VCAM1;ANP32A;SEMA6D;PSIP1;TYMS;RCBTB1;TTC8;NUDT7;SCCPDH;LACTB2;CDO1
MGS1146 Murine HL1 cardiomyocyte hypoxia v normoxia GSE27975 down	0.261711	0.443218	1.22942	1.64806	RRAD;TINF2;5730455P16RIK;APTX;PDCD2L;GSTZ1;SRR;NUDT7;AP5M1;FAM173A;NTMT1;TNNI1;ZSWIM7;E2F6;CBR4
MGS1192 Murine age24mo gastroc PGC1a KO v WT GSE52550 down	0.261711	0.443218	1.22942	1.64806	IL15RA;PTPRS;PLEKHB2;NDUFB5;ADK;UQCR10;ATP1B1;SIRT3;TRAK2;PTPMT1;RCAN2;NDUFS1;NDUFV2;PLEKHH1;PDK2
MGS1436 Murine newborn hindleg muscle low gestational protein gestational taurine v cont GSE12730 down	0.261711	0.443218	1.22942	1.64806	FOXC1;BRPF1;ZFP748;PDE3B;SNX10;APTX;HIPK3;CHRAC1;SP3;TNNI1;CPE;RSPO3;ARGLU1;DACT1;SEC22C
MGS781 Murine age13wk heart beta1 Gly389 transgenic v WT GSE11887 up	0.262313	0.443218	1.38728	1.85648	LGALS3;NFIL3;PWWP2B;HEG1;B4GALNT1;CDO1;TSPYL5
MGS1111 Murine C2C12 myotube day16 prion infected v uninfected GSE44563 up	0.262313	0.443218	1.38728	1.85648	COL1A1;ADGRE5;CREB3L1;C1QTNF6;CENPM;CHAC1;NDC80
MGS502 Human male quad oesophegal gastric or pancreatic cancer v healthy GSE34111 down	0.264614	0.445709	1.24846	1.6598	EDN1;NOP16;RRAD;ALG3;DNM3OS;GUCD1;EHD3;NME7;ST3GAL6;USP40;SLC25A20;PDK2;ITPA
MGS732 Murine age11wk myocardium aortic banding failing v sham GSE36074 down	0.264614	0.445709	1.24846	1.6598	RBFOX1;ECI1;MRPL39;CLCN3;SORCS2;OXLD1;NEURL2;IMPA2;CREG1;MPPED2;SLC16A7;NDUFV3;SLC25A20
MGS355 Human adult quad insulin resistant post hec tzd PPAR gamma ligand treated 3mo v healthy GSE13070 up	0.265704	0.446697	1.26068	1.67087	PLEKHF2;CMTM7;XPOT;RRAD;MGST1;KCTD1;CHAC1;TKT;JDP2;FKBP5;ASF1B;CORO1C
MGS496 Human male protein intake 1g per kg vast lat age63to79y v age21to43y GSE9419 down	0.266317	0.446697	1.31668	1.74206	NUDT9;GUCD1;SCRN3;MVB12A;SHISA4;HOXB2;ZDHHC16;EIF4E2;ATP2C1
MGS810 Murine age1wk gastroc Tfr1 KO v WT GSE68675 down	0.266443	0.446697	1.27546	1.68691	AIMP2;TMEM37;SEC13;PNO1;UBE2N;ALG3;RSPO3;PTX3;ALDH1A7;OCEL1;SAP30
MGS853 Murine age30months gastroc calorie restricted v cont GSE11291 up	0.26874	0.449848	1.58496	2.08265	LGALS3;CHRAC1;NFIL3;PTTG1IP
MGS850 Murine age2wk quad nebulin KO v WT E-MEXP-733 down	0.269262	0.450023	1.22122	1.60232	DOCK4;PARP3;IGFBP5;UBE2D1;ALG3;SETMAR;COQ10B;CNN1;AIMP2;LACTB2;GPD2;CREG1;CPE;NDUFS1;ALDH1A7
MGS1481 Murine skel muscle high fat diet 42d v control GSE73036 up	0.269866	0.450333	1.19632	1.56697	SMAD3;LUM;ECI1;MMP2;PLEKHA3;CPZ;THBS1;ASPN;RCN3;UFL1;PSAP;MGP;ARL6IP5;CTNNB1;TMED7;TECPR2;PAM;PAFAH1B1
MGS100 Murine quad dysf v ctl PMID 15811552 down	0.270588	0.45084	1.41759	1.85302	PLA2G12A;PLEKHB2;2310039H08RIK;LRP10;ANTXR1;CD55
MGS346 Human adult female vast lat old v young GSE25941 down	0.271134	0.451053	1.22927	1.60437	ARNT2;GYPC;TUSC1;WWC2;FUZ;PPM1G;AIMP2;NUDT7;NEURL2;IMPA2;NTMT1;GRSF1;FJX1;PDK2
MGS1265 Murine heart age12wk v age6wk GSE50399 up	0.274209	0.454978	1.36519	1.76636	CPSF4;ZFP748;HAGH;ACAA1A;METTL8;SSBP2;FBXO11
MGS1312 Murine left ventricle E12p5 v E9p5 GSE51483 down	0.274338	0.454978	1.24993	1.61665	ALCAM;CADM1;NUDCD1;GLDC;PNO1;DDT;RCC2;LMOD1;NOLC1;DPH5;DUS1L;AARS
MGS675 Human vast lat spinal cord injury day5 v day2 GSE21497 up	0.275982	0.457003	1.32838	1.71018	GSTZ1;JUN;LACTB2;CREG1;ANGPTL2;CCL2;LCMT2;MAP3K14
MGS1236 Murine age9to12wk heart oral dose fatty acid trilinolein PPARalphaKO v WT GSE30495 down	0.276889	0.457801	1.21311	1.55781	UBE2H;EDN1;HSPB6;BDNF;ECI1;SERPINE1;RC3H1;AGPAT2;TMEM135;NUDT7;FGF9;IMPA2;CREG1;SLC25A20;NFE2L1
MGS1369 Murine male age12wk tib anterior post cardiotoxin injection day7 v day3 GSE45577 up	0.278693	0.460077	1.46242	1.86845	SPON2;EID2;MMP2;MGP;COL6A3
MGS1326 Murine left ventricle E14p5 v newborn GSE51483 down	0.282006	0.464835	1.19933	1.51814	PARP3;PARM1;HSPB6;LIMCH1;LUM;ECI1;TWF2;TNFAIP2;EHD4;SERTAD4;KLHDC8A;QPCT;PDK4;SLC25A20;PDLIM4;KCNK2
MGS816 Murine age20wk heart apoE deficient v WT GSE25768 down	0.28306	0.46586	1.23936	1.56419	GSN;RRAD;ARL3;PDK4;SYMPK;CNPY2;APOE;NDRG2;CDIPT;PDLIM4;NUDT3;NFE2L1
MGS673 Human vast lat sepsis v cont GSE13205 up	0.283699	0.4662	1.18339	1.49089	NSF;ABCA5;UTP4;CBFB;RRAD;XRCC5;SETD6;TEX10;TINF2;MGST1;INO80;PPRC1;TBL2;TMEM248;UIMC1;MRTO4;NMT1;DUS1L
MGS807 Murine age1wk cardiomyocyte Tfr1 KO v WT GSE68745 up	0.285052	0.467711	2.04662	2.56868	GRHPR;SLC25A20
MGS57 Murine extraocular v jaw PMID 11572940 down	0.285952	0.467932	1.53535	1.92215	CEBPB;SIX2;ST3GAL6;SLC38A4
MGS869 Murine age3wk gastroc mdx v WT E-MEXP-1623 up	0.286055	0.467932	1.26686	1.58557	CCDC134;LGALS3;USP25;CTLA2A;SNX17;PGM5;PTTG1IP;ACAA1A;FAAP20;CLPX
MGS674 Human vast lat sepsis v cont GSE13205 down	0.286915	0.468627	1.28592	1.60557	PDP1;RGS3;GYPC;DOK5;MPPED2;LMOD1;SLC25A30;PLCB1;LMCD1
MGS1250 Murine E12 heart Knockdown Sp3 v WT GSE9124 down	0.291147	0.47482	1.16536	1.43797	SPAG5;MOGAT2;GOLM1;CTDSPL;CEBPZOS;GNG12;MERTK;AGPAT2;AQP1;MAD2L2;EVC;ARMC10;PRKRA;HMCES;NTMT1;SCRN3;SP3;POLR1E;CDO1;ARSB
MGS815 Murine age20wk heart apoE deficient v WT GSE25768 up	0.292353	0.476068	1.19723	1.47234	HSPB6;PNO1;COQ10B;THBS1;DCN;PNRC1;AQP1;PTMS;TRAPPC6A;UGP2;CSDE1;ARL6IP5;FBXO8;TMED7;SQSTM1
MGS1214 Murine age8wk gastroc tenotomized d2 v casting immobilized d2 GSE25908 down	0.295873	0.480823	1.25387	1.52699	GNA13;DAZAP2;CREB3L1;ANPEP;MMP2;TWF2;TNNI1;CTNNB1;TM4SF1;PNRC1
MGS157 Human male vastus lateralis aging v young PMID 12783983 up	0.297765	0.480823	1.17074	1.4183	NSF;PRNP;CEBPB;RPL3;GSN;ABCA5;NUP153;CBFA2T2;EFTUD2;RAB21;NUDT21;ABLIM1;SNW1;PRKRA;EIF4H;NUP98;PAM;SERF2
MGS941 Murine age8wk heart PTIP deletion with tamoxifen injection v WT GSE20570 up	0.298018	0.480823	1.21036	1.46527	CCDC122;L3MBTL3;GDE1;GAB1;ICAM1;NFIL3;RCAN2;TCP11L2;QSOX1;FAM76A;ZSWIM7;ST3GAL1;VPS16
MGS484 Human male dilated cardiomyopathy right ventricle v left ventricle GSE29819 down	0.298307	0.480823	1.29328	1.5644	PDGFRB;TTC32;FAM57B;WWC2;INTS2;TWIST1;TMCC3;CELA1
MGS820 Murine age20wk heart failing apoE deficient cystamine 1mo v WT GSE25768 down	0.298307	0.480823	1.29328	1.5644	CEBPB;JUN;ARL3;PDK4;MRPL39;APOE;SGK1;VTI1B
MGS1126 Murine E16 heart FOG2 mutant v WT GSE50426 down	0.298307	0.480823	1.29328	1.5644	FGF9;IGDCC4;STBD1;SDC2;ITPR1;KCTD1;CPZ;RHNO1
MGS1488 Murine skel muscle high fat diet 5d v control GSE73036 down	0.298396	0.480823	1.32304	1.59999	CCDC122;ZFP202;MGST1;HOXB2;TKT;CDO1;SNHG18
MGS1264 Murine heart age12wk v age3wk GSE50399 down	0.301153	0.48382	1.17395	1.4089	1110008P14RIK;NARF;TAF12;TIMM13;SPINT2;UQCR10;TICAM1;NDRG2;SND1;EEF1B2;PSMB1;PEX5;FKBP8;CTNNB1;STAMBP;RABAC1;AAMP
MGS1417 Murine myoblast PGC1a isoform3 overexpression v control GSE42473 up	0.301153	0.48382	1.17395	1.4089	INO80C;DCTN6;GT(ROSA)26SOR;TMEM176B;TMEM176A;ADK;ARPC4;DCK;PCDH17;D030056L22RIK;IFIT2;PPM1G;RGS4;ZBTB6;PXYLP1;LCMT2;AAMP
MGS1167 Murine Pax3GFP primary myoblast age6wk v age1wk GSE15155 up	0.306554	0.490809	1.2012	1.42025	CFH;OSR1;EMP1;SGMS2;PTGS2;TM4SF1;PNP;CXCL12;S1PR1;ST3GAL6;APOE;SGK1;H2-AB1
MGS1482 Murine skel muscle high fat diet 42d v control GSE73036 down	0.307917	0.490809	1.25656	1.48014	SECISBP2;STRBP;ELMOD2;INTS2;TNFAIP2;MRPS10;RPL15;ENOPH1;FXN
MGS543 Human mixed sex deltoid muscle v heart GSE7307 up	0.308075	0.490809	1.18175	1.39141	MAP2K1;SEH1L;RNF34;ABCA5;UTP4;NGLY1;ODC1;NUDT9;IGDCC4;IMPA2;CNEP1R1;HAT1;TNNI1;GRSF1;LMCD1
MGS1204 Murine age8wk gastroc casting immobilized d14 v contralateral control GSE25908 down	0.308521	0.490809	1.16733	1.37274	PLEKHB2;PIH1D1;CMC2;ACOT11;ALG3;UQCR10;ABLIM1;SLC25A29;MRPL51;DPP7;EVC;RCAN2;SSPN;FAM20B;DNLZ;TNNI1;POLL
MGS1335 Murine male age10to12w gastroc v kidney GSE9954 up	0.308521	0.490809	1.16733	1.37274	VAV3;DR1;PARM1;ABHD8;9130008F23RIK;STC1;TM9SF2;THAP3;EFEMP1;CXCL12;MDFIC;KLHDC8A;PXYLP1;SMYD3;ENOPH1;NSMAF;SLC25A24
MGS554 Human mixed sex heart v many non muscle tissues GSE7307 down	0.30869	0.490809	1.39579	1.64063	ARNT2;RPL3;KIF5C;PIH1D1;AARS
MGS1452 Murine quad calpain3 KO C3KO age11to12mo v age2to3mo GSE33931 down	0.30869	0.490809	1.39579	1.64063	COL1A1;SMAD4;SERTAD4;CCND1;CREB3L1
MGS531 Human mixed male female iPS cell derived mesoangioblasts HIDEMs v adult skel muscle mesoangioblasts GSE36098 up	0.309704	0.490971	1.20868	1.41675	ATAT1;CNN1;L3MBTL3;CDC34;TTYH3;CADM1;RHOJ;TWIST1;NOX4;EXOC6;MAML3;TACC2
MGS635 Human rhabdomyosarcoma alveolar v embryonal GSE8840 up	0.309704	0.490971	1.20868	1.41675	EDN1;SRR;IGDCC4;RASSF4;ST8SIA2;ENTPD6;MRPS31;UBE2D1;ZSWIM7;PTCHD4;ANTXR1;RCBTB1
MGS146 Murine quad gamma sarcoglycan def v ctl PMID Unknown down	0.310602	0.491673	1.34005	1.56685	POSTN;CEBPB;SALL2;VDAC3;PTX3;NDRG2
MGS1047 Murine C2C12 myotube 3d diff v 0d diff GSE51883 up	0.3116	0.492528	1.18656	1.38357	TGFB3;PBXIP1;DCN;ASPN;COL1A1;ADAMTS5;IGDCC4;COL6A2;COL6A1;TNNI1;FAM20A;TMEM38B;NFE2L1;YPEL3
MGS80 Rat gastrocnemius tail suspension v untreated PMID 14715702 down	0.31377	0.493068	1.88909	2.18963	ARL4A;NR2F2
MGS97 Murine EDL kyBackground v WildType PMID 15036332 up	0.31377	0.493068	1.88909	2.18963	KCNMB1;TNNI1
MGS184 Murine quad and tibialis anterior age21d dysf v ctl PMID 16288871 down	0.31377	0.493068	1.88909	2.18963	ANP32A;LMCD1
MGS1150 Murine Lmna H222P knockin EDMD model age10w heart heterozygous v homozygous GSE6397 down	0.31377	0.493068	1.88909	2.18963	RCN3;SLC29A1
MGS147 Murine psoas and quad calpain3 v ctl PMID Unknown up	0.315762	0.495475	1.22866	1.41635	RNF149;RPL22;MGP;TCP11L2;PGM5;LSM5;NES;IL11RA1;NUDT4;TTC28
MGS968 Murine age8wk skel muscle high fat diet v WT E-BAIR-11 down	0.318726	0.499398	1.19879	1.37073	PDIA3;COL1A1;WNT11;XPOT;ZFAND2A;ZFP64;TWF2;ZFP142;TAF7;NELFA;MET;SAP30
MGS1476 Murine skel muscle collagen induced arthritis 10mpkg prednisolone treated v WT E-MTAB-1765 down	0.319885	0.499836	1.17837	1.3431	TCF7L1;B4GALT1;FAM57B;ANKRD44;MERTK;DKK3;COL1A1;IGDCC4;COL6A2;PDK4;COL6A3;CRLF1;LIMS2;FKBP5
MGS812 Murine age1wk hindlimb PICs cells v satellite cells GSE40523 down	0.319932	0.499836	1.16353	1.32601	SH3GLB1;SMARCD3;CDCA3;IRX5;SRRT;ABHD8;NOLC1;PEPD;EFTUD2;PDP1;STBD1;CDK1;CENPN;MET;PDLIM4;ASF1B
MGS573 Human myocardium dilated cardiomyopathy after Heartmate I v before GSE21610 up	0.320787	0.500097	1.44487	1.64279	CEBPB;PRRX1;SERPINE1;FKBP5
MGS537 Human mixed muscles polyomyositis v normal GSE39454 up	0.321027	0.500097	1.25999	1.43163	CMTM7;CERS5;RAB20;CDCA5;RHOJ;CENPM;CLIC1;VAMP5
MGS730 Murine age11wk heart male PPARalpha KO v WT GSE14395 down	0.323859	0.502801	1.3647	1.53862	HSPB6;ECI1;CREG1;SLC25A20;AGPAT2
MGS921 Murine age7wk DNA electroporation v WT GSE6686 up	0.324025	0.502801	1.16667	1.31475	CDKN2D;IL33;DYRK2;GPX1;DNTTIP1;TWF2;CTDSPL;3110045C21RIK;SLC39A10;DUSP14;DGKQ;NTMT1;FKBP7;NFE2L1;PLCD1
MGS132 Human prim myoblast diff v undiff PMID 15336692 down	0.324162	0.502801	1.31605	1.48255	ODC1;SRSF3;CYCS;BIRC2;BLVRA;AARS
MGS1372 Murine male age12wk tib anterior post glycerol injection day21 v day3 GSE45577 down	0.326513	0.50572	1.14623	1.28296	IL33;CDCA3;CDCA8;EMP3;METRNL;FOXM1;NCAPH;GALNS;GALC;CENPE;ALCAM;ANPEP;QPCT;CCL2;GUSB;PRR11;MXD3;ASF1B
MGS1221 Murine age9to12wk heart PPARalphaKO v WT GSE30495 up	0.327809	0.506779	1.18906	1.32619	NRBP2;SLC25A29;NARF;GPX1;IGFBP5;ABHD8;SLC16A7;GTF2H2;ADAMTS9;FAAP20;IFIT2;PTMS
MGS444 Human left ventricle ischemic cardiomyopathy v healthy GSE1145 down	0.328224	0.506779	1.17029	1.30377	VASP;ABHD8;LIG3;DCAF5;ATP1B1;SLC39A14;JMJD6;DDA1;PPM1G;HIPK2;AGO2;NCAM1;DUS1L;TGM2
MGS211 Human myotube hiPSCs v myoblasts GSE43183 up	0.329077	0.506779	1.11753	1.2421	PARM1;SNX10;SPINT2;NCALD;CNN1;NUAK2;PRKAR2B;CCL2;PGM5;E2F5;FZD3;EDN1;CADM1;MSX2;NEBL;SEMA6D;PCDHGA10;KRT19;DOK5;RHOJ;NOX4;RHOU;FAM20A;PLCB1;ITGA9
MGS297 C2c12 myotube overexpression ATF4 v control GSE39194 up	0.329077	0.506779	1.11753	1.2421	HHIP;GMPR2;LRRC17;PRUNE2;MPV17L;PLEK;TNFAIP2;SNX10;SLC1A4;MFSD6;MTHFD1L;GMDS;MICAL1;LONP1;SLC25A40;CHAC1;SGTB;LRRC49;RHBDD1;POT1A;SLC7A5;MYO1B;MMP19;FBXL7;DDR2
MGS14 Rat extraocular age28d v birth PMID 15138310 up	0.331855	0.509601	1.19599	1.31925	PDP1;HSPB6;NDUFB5;NDUFB2;NDUFS1;ATP1B1;NDUFV2;VAMP5;PDK2;AQP1;VEGFA
MGS900 Murine age6wk TA Runx1 KO denervated v WT GSE4411 down	0.331855	0.509601	1.19599	1.31925	PDP1;PHTF2;MN1;PTP4A3;ZFP46;MAF;ITPR1;ADK;ST3GAL6;NUDT4;VEGFA
MGS943 Murine age8wk heart RKIP transgenic v WT GSE42753 up	0.33253	0.509715	1.17451	1.29316	BDNF;PRUNE2;MGST1;TWF2;USE1;UGP2;FAM173A;CREG1;DNAJA2;TACC2;TMEM38B;SQSTM1;ATF6
MGS165 Human vastus lateralis old sarcopenia v young PMID 15687482 up	0.332875	0.509715	1.53499	1.68847	CEBPB;SCAF11;NKTR
MGS449 Human left ventricle viral cardiomyopathy v healthy GSE1145 up	0.335441	0.512915	1.26446	1.38118	LUM;CEBPZOS;KCNAB1;NDNF;PTN;AK5;ANTXR1
MGS143 Murine quad beta sarcoglycan def v ctl PMID Unknown up	0.336173	0.513306	1.12199	1.22312	VASP;DAZAP2;CTLA2A;PROS1;THY1;ELK3;SAP30;LGALS3;LDHA;TMEFF2;RIT1;MDFIC;RBBP4;TNNT2;PSMC1;CAPZA1;MGP;CDK1;CCL2;COPG2;NCAM1;VAMP5
MGS932 Murine age8wk gastroc mdx Galgt2 overexpression v WT GSE7863 down	0.337801	0.515063	1.29289	1.40317	AIMP2;PLEKHB2;WDR70;FAM57B;ITPR1;VGLL4
MGS1500 Murine ventricle Gata4 heterozygotes v WT GSE5500 down	0.340019	0.51669	1.21494	1.31062	RRAD;KLHDC8A;CMC2;TNFAIP2;WDR6;FMN1;ZFP706;METRNL;AW209491
MGS553 Human mixed sex heart v many non muscle tissues GSE7307 up	0.340855	0.51669	1.12213	1.20775	ITPRIP;DYRK2;RRAD;NEBL;HEG1;ATP5C1;DCUN1D2;UBE2D1;ATP5G1;HIPK3;JMJD6;NUDT7;PTP4A3;TNNT2;MAPKAPK2;SLC25A30;SLC16A7;CYCS;NDUFS1;PAM;NES
MGS142 Murine quad dysf v ctl PMID 16306063 down	0.341295	0.51669	1.16587	1.25332	EI24;GDE1;ATP5J2;LDHA;PTP4A3;NFIL3;HYAL2;POLL;NCAM1;INTS6;PDK2;NSMAF;PAFAH1B1
MGS1035 Murine C2C12 myotube 3d diff 5aza inhibition DNA methylation v WT GSE30192 up	0.341295	0.51669	1.16587	1.25332	POSTN;MEGF10;AP3D1;LRRC41;ASPN;BAIAP2L1;SCNM1;STBD1;HAS2;ATP6V0D1;SGK1;ATP6V0E2;SQSTM1
MGS8 Rat extraocular age7d v birth PMID 15138310 up	0.342223	0.51669	1.75406	1.88086	HSPB6;ATP1B1
MGS98 Murine EDL kyBackground v WildType PMID 15036332 down	0.342223	0.51669	1.75406	1.88086	COL1A1;ITPR1
MGS688 Murine age2mo gastroc mdx and Cmah KO v mdx GSE16438 down	0.342223	0.51669	1.75406	1.88086	FUT10;UQCR10
MGS789 Murine age14wk myocardium A2AR KO LPS treat v WT GSE44363 up	0.343301	0.517592	1.14304	1.22208	IFITM3;B4GALT1;SNX10;IFI35;SLC39A14;IFIT2;ICAM1;PNP;IRF1;CYP1B1;PTX3;LY6A;TACC2;XAF1;BIRC2;TGM2
MGS92 Human nemaline myopathy non typing v typing PMID 15056467 down	0.347936	0.523847	1.24607	1.31552	TTYH3;UBE2I;RPS18;COL6A3;RSRC2;RPL15;ARGLU1
MGS538 Human mixed muscles polyomyositis v normal GSE39454 down	0.348524	0.524002	1.1285	1.18949	RPL5;NOM1;BRPF1;SSB;ECI1;NGLY1;PEBP1;RSRC2;TOPORS;BICD2;SNW1;SIX2;MAGOH;MPHOSPH10;NELFA;NSRP1;LSM14A;FKBP5
MGS10 Rat extraocular age14d v birth PMID 15138310 up	0.350842	0.526752	1.20167	1.25865	HSPB6;NDUFB5;ECI1;PDK4;ATP1B1;NDUFV2;VAMP5;AQP1;VEGFA
MGS728 Murine age11wk heart female PPARalpha KO v WT GSE14395 down	0.351501	0.527007	1.27053	1.3284	HSPB6;ECI1;CREG1;SERPINE1;SLC25A20;TACC2
MGS1447 Murine quad mitochond resp chain def v control GSE18119 up	0.354073	0.529233	1.47351	1.52988	KDM6B;RAB20;RC3H1
MGS1487 Murine skel muscle high fat diet 5d v control GSE73036 up	0.354404	0.529233	1.30648	1.35524	SERPINE1;MRPS31;NDUFS1;IER5;PARP8
MGS1401 Murine muscle 4d post treatment TLR4 agonist GLA SE v control PBS treated GSE43373 up	0.354458	0.529233	1.11234	1.15368	IFITM3;VAT1;MARCKSL1;EXOC3L4;CMTM3;PLEK;CYBA;IFI35;EMP3;METRNL;DCK;ICAM1;MAN1A;ADAMTS5;RILPL2;CCL7;RASSF4;TIFA;LY6A;CLIC1;CD44
MGS443 Human left ventricle ischemic cardiomyopathy v healthy GSE1145 up	0.355369	0.529858	1.16078	1.20095	LUM;LRRC17;CEBPZOS;CPE;MICU3;RP9;PTN;ATG14;LETMD1;XAF1;TMEM230;ASPN
MGS1217 Murine age8wk gastroc tenotomized d7 v casting immobilized d7 GSE25908 up	0.366597	0.545367	1.16983	1.17392	SMARCD3;FAM57B;GOLM1;PTPMT1;SSPN;NDUFB2;SHISA4;MSI2;AK6;5031439G07RIK
MGS1461 Murine skel musc pan PPAR agonist 20mgkg v untreated GSE31561 up	0.367017	0.545367	1.12327	1.1259	DAXX;CTLA2A;CEBPB;CTDP1;BDNF;TWF2;STC1;BSDC1;RUNX1;SYNE1;BAIAP2L1;MTHFD1L;ENC1;MPHOSPH10;TACC2;NFE2L2
MGS1185 Murine age10wk gastroc PGC1a KO v WT GSE52550 up	0.367288	0.545367	1.19826	1.20019	AKIP1;ODC1;PRUNE2;COPG2;CRELD1;CD55;WLS;1110046J04RIK
MGS1005 Murine C2C12 myotube 144h diff v 0h diff GSE16992 up	0.367842	0.545439	1.1407	1.14082	POSTN;RRAD;TGFB3;SHISA4;FGFRL1;BAIAP2L1;ARL6IP5;COL8A1;LMCD1;VAMP5;E2F6;PLEKHH1;HBEGF
MGS35 Murine extraocular age56d mdx v ctl PMID 12874102 down	0.370287	0.54609	1.63703	1.62635	ADK;TSPAN12
MGS425 Human fetal FACS purified primary cells skeletal muscle precursor fraction v unfractionated GSE44227 up	0.370287	0.54609	1.63703	1.62635	PRUNE2;AK5
MGS1157 Murine PPARalphaKO age9to12wk heart oral dose fatty acid trilinolein v control GSE30495 up	0.370579	0.54609	1.13148	1.12321	IL33;CEBPB;SLC31A2;SLC43A3;AQP1;RBL2;PLSCR2;PDK4;FIBIN;TMCC3;CHAC1;YPEL3;FKBP5;ABCG2
MGS607 Human old quad 1h ischaemia ischemic preconditioning v healthy GSE21164 up	0.373061	0.54609	1.21084	1.1939	PPP1R15A;JUN;IL6;DYRK2;IRX5;FOSB;ZSWIM7
MGS75 Human skel muscle dermatomyositis v ctl PMID 12391344 up	0.373467	0.54609	1.32751	1.3075	DDX17;VCAM1;IRF1;SERPINE1
MGS892 Murine age4wk soleus hex 6 phosph dehydrogenase KO v WT GSE10347 down	0.373467	0.54609	1.32751	1.3075	RBFOX1;MGST1;S1PR1;UBE2D1
MGS962 Murine age8wk heart staphylococcal enterotoxin B 24h v control GSE52474 down	0.373467	0.54609	1.32751	1.3075	TJP1;COL8A1;ASPN;HBEGF
MGS625 Human old quad type2 diabetes v healthy GSE19420 up	0.37506	0.54609	2.45525	2.40778	RPS29
MGS830 Murine age24wk heart QH2 diet v WT GSE15129 down	0.37506	0.54609	2.45525	2.40778	SLC43A3
MGS906 Murine age6wk heart DominantNegative Mitochond Ca2 Uniporter v WT GSE62049 down	0.37506	0.54609	2.45525	2.40778	ECI1
MGS1053 Murine C2C12 myotube 3h diff v 0h diff GSE16992 up	0.37506	0.54609	2.45525	2.40778	SERPINE1
MGS549 Human mixed sex deltoid muscle v many non muscle tissues GSE7307 up	0.375069	0.54609	1.09796	1.07671	USP25;DYRK2;RNF34;CCDC127;RBM18;DCUN1D2;MRPL39;UBE2D1;RAB21;AIMP2;CHRAC1;CNEP1R1;VDAC3;SLC25A30;PREB;EXOC6;TACC2;TMEM38B;EIF4E2;LMCD1;LSM14A
MGS1393 Murine muscle 2d post treatment TLR4 agonist GLA SE v control PBS treated GSE43373 up	0.375069	0.54609	1.09796	1.07671	IFITM3;CMTM7;PARP3;CTLA2A;GPX1;PLEK;CYBA;TBCB;IFI35;EMP3;IFIT2;LGALS3;SERPINB1A;PNP;RILPL2;RASSF4;PLXNB2;LY6A;TMEM38B;CLIC1;CD44
MGS247 C2c12 myotube diff day4 exogenous PGC1a v control GSE4330 up	0.376759	0.54609	1.13255	1.10554	NDUFB8;1110008P14RIK;NDUFB5;CMC2;TWF2;2310061I04RIK;UQCR10;TRAK2;MRPL42;PDK4;NDUFV2;OSBPL1A;COA6
MGS16 Rat extraocular age45d v birth PMID 15138310 up	0.376894	0.54609	1.15873	1.13068	PDP1;HSPB6;NDUFB5;NDUFB2;NDUFS1;ATP1B1;NDUFV2;PDK2;AQP1;VEGFA
MGS1001 Murine C2C12 myotube 12h diff v 0h diff GSE16992 up	0.376894	0.54609	1.15873	1.13068	RPL5;CDC34;SEMA3C;PSMC3;RRAD;HYAL2;FKBP7;SLC29A1;LMCD1;MFAP3L
MGS1356 Murine male age12wk tib anterior day21 post cardiotoxin injection v day0 GSE45577 down	0.376894	0.54609	1.15873	1.13068	RAB20;NUDCD1;CNEP1R1;MGST1;ITPR1;BC052040;KCNAB1;PLEKHA3;BMI1;LSM14A
MGS969 Murine age9wk gastroc DBD ARKO KO v WT E-MTAB-597 up	0.379008	0.548418	1.22805	1.19145	TGFB2;KDELR1;TCP11L2;ANGPTL2;CHAC1;ATP6V0E2
MGS1382 Murine muscle 1d post treatment TLR4 agonist Alum v control PBS treated GSE43373 down	0.383277	0.55311	1.13381	1.08732	AIMP2;DR1;ITPR1;FAM20C;ANGPTL2;ST3GAL6;ZFP706;FBXO8;LSM14A;ENOPH1;GSTM5;TRAK2
MGS1386 Murine muscle 1d post treatment TLR4 agonist GLA v control PBS treated GSE43373 down	0.383277	0.55311	1.13381	1.08732	AIMP2;DR1;ITPR1;FAM20C;ANGPTL2;ST3GAL6;ZFP706;FBXO8;LSM14A;ENOPH1;GSTM5;TRAK2
MGS466 Human male age21y vast lat after 12wk exercise post 4h resistance training v pre training GSE28422 down	0.385664	0.555121	1.19395	1.13759	DYRK2;ZMYND8;SEMA6D;GAB1;FOXM1;ATP2C1;SLC38A4
MGS1234 Murine age9to12wk heart oral dose fatty acid tridocosahexaenoin PPARalphaKO v WT GSE30495 down	0.385701	0.555121	1.12451	1.07132	UBE2H;JUN;HSPB6;BDNF;ECI1;SERPINE1;AGPAT2;AQP1;NUDT9;FGF9;CREG1;SLC25A20;NFE2L1
MGS863 Murine age32wk heart apoE deficient v WT GSE28031 up	0.387216	0.556558	1.14784	1.08904	TRAPPC6A;CEBPB;SDF2L1;ZFP30;LY6A;IER5;THBS1;ICAM1;FKBP5;HBEGF
MGS371 Human aged mixed TA TP EDL tibial muscular dystrophy v healthy GSE42806 up	0.388027	0.556981	1.09201	1.03379	SH3GLB1;SETD5;RBFOX1;AQR;HSP90AB1;PRRX1;SECISBP2;SF3B6;INTS2;MRPS31;CEBPZOS;FBXO11;OXR1;ARMC1;MFSD14A;RAD21;PDK4;TMED2;NDUFV3;SLC38A4
MGS1243 Murine age6wk primary myoblast Pax3GFP Mdx v WT GSE15155 up	0.389493	0.558342	1.10996	1.04659	PARM1;ATAD5;TUSC1;TWIST1;PRPF40A;LGALS3;GM1976;LBH;RASSF4;MICALL2;COL8A1;WDR6;HMG20B;SCARF2;RHNO1
MGS1383 Murine muscle 1d post treatment TLR4 agonist GLA SE v control PBS treated GSE43373 up	0.392269	0.561562	1.09909	1.02853	CEBPB;PTGES3;SERPINE1;SLC39A10;TRAFD1;SERPINB9;PPRC1;ICAM1;PDIA4;IL6;PNP;TBK1;PDK4;PTX3;TACC2;TMEM38B;XAF1
MGS131 Human prim myoblast diff v undiff PMID 15336692 up	0.392781	0.561562	1.20785	1.12874	ACVR1;CXCL12;RASSF4;LUM;TNNT2;PBXIP1
MGS66 Murine hindlimb mdx v ctl PMID 12176734 up	0.397859	0.566568	1.53463	1.41441	POSTN;DDX50
MGS103 Murine quad FOXO1 v ctl PMID 15272020 down	0.397859	0.566568	1.53463	1.41441	IGFBP5;TNNI1
MGS627 Human old vast lat trained v sedentary GSE9103 up	0.397859	0.566568	1.53463	1.41441	CADM1;ATP5G1
MGS372 Human aged mixed TA TP EDL tibial muscular dystrophy v healthy GSE42806 down	0.400365	0.569385	1.2279	1.12399	WNT11;TUSC1;ENTPD6;CINP;CTDSPL
MGS579 Human myocardium dilated cardiomyopathy v healthy GSE21610 up	0.404997	0.575213	1.10223	0.996278	CFH;HSPB6;PROS1;DKK3;RAB33B;AP3M2;BBS10;GLRB;DNAJA2;ATP6V1H;CRELD1;NFE2L1;WASF3;YPEL3
MGS587 Human myocardium ischemic cardiomyopathy v healthy GSE21610 up	0.406123	0.576053	1.09662	0.988167	KLHL21;PBXIP1;ZBTB4;PNRC1;DKK3;RBL2;AP3M2;CCND1;PSAP;JMY;DNAJA2;ATP6V1H;MPHOSPH8;NFE2L1;WASF3
MGS902 Murine age6wk TA denervated v WT GSE4411 down	0.411385	0.58275	1.10805	0.984203	PDP1;MN1;PTP4A3;MAF;RCAN2;ITPR1;ADK;TNFAIP2;ST3GAL6;PTX3;ATP1B1;NUDT4
MGS904 Murine age6wk gastroc mdx v WT E-MEXP-1623 down	0.412632	0.582984	1.10107	0.974664	PPP1R15A;USP25;SMAD4;UQCR10;FBXO11;ADIPOR2;PNRC1;AGO2;RANBP10;NF2;FBXO8;ARGLU1;CPEB4
MGS1395 Murine muscle 2d post treatment TLR4 agonist SE v control PBS treated GSE43373 up	0.412632	0.582984	1.10107	0.974664	ZFP612;DDX17;CCDC134;MORC3;CBFB;SHISA4;EPRS;DKK3;LSM10;MINPP1;POLL;FAM76A;3830406C13RIK
MGS476 Human male age84y vast lat post 4h resistance training v pre training GSE28422 down	0.419675	0.590263	1.10722	0.961372	JUN;CEBPB;DAAM1;RUSC1;ZMYND8;OSR1;SEMA6D;ZMAT5;ENC1;LRRC17;GAB1
MGS182 Human DMD oxandrolone v untreated PMID 16263771 down	0.42028	0.590263	1.16938	1.01366	GCSH;FAM162A;LUM;MGP;NDUFS1;NDUFV2
MGS1249 Murine E12 heart Knockdown Sp3 v WT GSE9124 up	0.42028	0.590263	1.16938	1.01366	ECM1;ZFP362;ACKR3;B4GALNT1;BMI1;H2-AB1
MGS1261 Murine heart age10wk v age1wk GSE61086 up	0.42028	0.590263	1.16938	1.01366	CBR2;NUDT21;GSN;HSPB6;KCNAB1;H2-AB1
MGS1019 Murine C2C12 myotube 24h diff v 12h diff GSE16992 up	0.421627	0.590263	1.09347	0.944353	RRAD;ATP1B1;DUSP14;SLC7A5;PREPL;BAIAP2L1;NFIL3;BHLHE40;PGM5;CHAC1;CRELD1;VAMP5;AARS
MGS367 Human adult quad type2 diabetes v healthy GSE18732 up	0.422164	0.590263	2.04593	1.76433	LIMCH1
MGS552 Human mixed sex heart atrium v many non muscle tissues GSE7307 down	0.422164	0.590263	2.04593	1.76433	RPL3
MGS719 Murine age10wk left ventricle male Emd KO v WT GSE6399 up	0.422164	0.590263	2.04593	1.76433	PAM
MGS744 Murine age12wk heart DBA2J v C57BL6J GSE10744 down	0.4274	0.59681	1.11628	0.948873	PARP3;TRAPPC6A;GPX1;COBLL1;CREG1;ZFP943;FBXO8;LSM4;MRPL55
MGS972 Murine age9wk heart CHIP KO doxycycline treated v WT GSE59672 down	0.43114	0.601253	1.07721	0.906279	CBR2;SH3GLB2;TSC22D4;TIPIN;PRRX1;LIMCH1;CYBA;EMP3;LBH;IGDCC4;PRKRA;MPDZ;VTI1B;SLC38A4;H2-AB1
MGS1228 Murine age9to12wk heart oral dose fatty acid trilinolenin v control GSE30495 down	0.438957	0.609923	1.0963	0.902642	GJA1;KLHDC8A;BHLHE40;PRUNE2;TNFAIP2;PXYLP1;MEMO1;ETS1;TM4SF1;VEGFA
MGS1151 Murine PGC1a KO TA and EDL muscles calorie restricted diet v control GSE34773 up	0.439337	0.609923	1.08924	0.895889	EEF1B2;PDP1;LGALS3;ACOT11;TINF2;AKAP8;MRPS31;SNRPD3;TMEM38B;OSBPL1A;FKBP5
MGS1400 Murine muscle 4d post treatment TLR4 agonist Alum v control PBS treated GSE43373 down	0.439592	0.609923	1.07444	0.883089	IGFBP4;RRAD;FAM57B;TNFAIP2;MCAT;FGFRL1;PTMS;CTDSP1;COL6A2;PSAP;PDK4;CPNE2;LRP10;SQSTM1
MGS438 Human left ventricle hypertrophic cardiomyopathy v healthy GSE1145 down	0.43962	0.609923	1.07857	0.886418	AKAP8;DCAF5;ATP1B1;HIPK2;PDP1;DPP7;ADGRE5;RCAN2;CHMP1A;WDR6;NCAM1;DUS1L;TGM2
MGS60 Human skel muscle dysf v ctl PMID 12471055 up	0.443011	0.613839	1.19773	0.975147	IGFBP4;NES;SERF2;DCN
MGS1342 Murine male age10to12w heart v adipose GSE9954 down	0.448918	0.620135	1.07547	0.861358	GSTZ1;EFEMP1;ALCAM;ADRB3;PRKAR2B;CAV2;ORMDL3;CTDSPL;SLC16A7;APOE;CDO1;ALDH1A7
MGS1309 Murine left ventricle age30wk v newborn GSE51483 up	0.449058	0.620135	1.1036	0.883544	PARP3;SLC25A29;GSN;LIMCH1;CREG1;LY6A;AGPAT2;H2-AB1
MGS826 Murine age20wk skel muscle high fat diet v WT E-BAIR-11 down	0.449282	0.620135	1.08654	0.869345	LGALS3;CEBPB;NFIL3;SLC43A3;DDT;PDK4;TWF2;PTTG1IP;MTIF3;ADIPOR2
MGS95 Murine soleus kyBackground v WildType PMID 15036332 up	0.451202	0.620403	1.36397	1.0855	MGP;THBS1
MGS164 Human acute quadriplegic myopathy v ctl PMID 14755723 up	0.451202	0.620403	1.36397	1.0855	RRAD;RASA1
MGS905 Murine age6wk heart DominantNegative Mitochond Ca2 Uniporter v WT GSE62049 up	0.451202	0.620403	1.36397	1.0855	EPRS;SND1
MGS1269 Murine heart age4wk v age1wk GSE38754 up	0.457582	0.622992	1.06407	0.831891	CBR2;PARP3;CEBPB;GSN;LIMCH1;2310061I04RIK;NDRG2;CREG1;COL8A1;CHAC1;LY6A;TACC2;H2-AB1
MGS679 Human vast lat trained old v young GSE9103 up	0.4577	0.622992	1.22759	0.959414	FLRT2;MPPED2;ARL6IP5
MGS1133 Murine E17 HDAC2 KO v WT GSE6770 up	0.4577	0.622992	1.22759	0.959414	MICAL1;METTL8;TSPYL5
MGS1175 Murine heart v skel muscle GSE31561 up	0.458947	0.622992	1.07184	0.834768	GJA1;BAIAP2L1;LBH;RRAD;NEBL;KLHDC8A;DDT;COBLL1;TNNT2;PGM5;TSPYL5
MGS1258 Murine gastroc age24mo v age10wk GSE52550 down	0.458947	0.622992	1.07184	0.834768	PDGFRB;COL1A1;KDM6B;GSN;NFIA;KDELR1;ARL6IP5;ZFP362;CDO1;AQP1;SLC38A4
MGS104 Human skel muscle mitochondrial encephalomyopathy v ctl PMID 15728662 up	0.460068	0.622992	1.16915	0.907709	NCKAP1;XPOT;MTO1;NUDT4
MGS984 Murine age9wk heart angiotensin 2 treated 7days v WT GSE59437 down	0.460162	0.622992	1.08327	0.840806	EMG1;OXLD1;SLC25A29;GSN;TTC32;DDT;CREG1;APLP1;VRK3
MGS645 Human skel musc age60to80y v age20to30y GSE47881 up	0.460659	0.622992	1.09128	0.845845	CMTM7;PI4K2B;CENPU;MIS18A;PCDH9;LPCAT2;ITPR1;RPL13A
MGS1148 Murine Hsp22KO left ventricle 3d pressure overload v basal GSE24489 down	0.460659	0.622992	1.09128	0.845845	SH3GLB2;OXLD1;IMPA2;CTDSP1;SMIM19;PLEKHM2;TMEM14C;MLF2
MGS105 Human skel muscle mitochondrial encephalomyopathy v ctl PMID 15728662 down	0.460963	0.622992	1.13669	0.880298	RAD52;SEMA3C;TAF9;ATP1B1;PAM
MGS680 Human vast lat trained old v young GSE9103 down	0.460963	0.622992	1.13669	0.880298	LSM10;TGFB1;SLC31A2;HMBS;TIMM13
MGS525 Human male vast lat after 12wk exercise old age84y v young age21y GSE28422 up	0.461176	0.622992	1.11604	0.86379	CHAF1B;POSTN;CEBPB;PCDH9;TMEM176B;ENC1
MGS755 Murine age12wk left ventricle atorvastatin treated v WT GSE23101 up	0.461176	0.622992	1.11604	0.86379	KRT19;BHLHE40;POLR1E;SMYD3;PPRC1;DNAJC17
MGS1169 Murine TA and EDL muscles PGC1a KO v control GSE34773 up	0.461176	0.622992	1.11604	0.86379	TTLL7;PHTF2;TSC22D1;ZFP825;KCNAB1;CD55
MGS589 Human myotube LPIN1 mutation TNF alpha plus IL 1 beta stimulation v healthy E-MEXP-3761 up	0.46251	0.624012	1.04886	0.808764	PI4K2B;CEBPB;GYPC;TNFAIP6;LPAR1;TNFAIP2;SLC39A14;ARNTL2;ICAM1;IL6;PKM;RBBP4;CCL7;GPD2;CYP1B1;CCL2;PTX3
MGS642 Human skel musc 20wk resistance training v control GSE47881 down	0.465719	0.625211	1.75356	1.34002	IMPDH2
MGS695 Murine age2mo heart mdx v WT GSE16438 up	0.465719	0.625211	1.75356	1.34002	UQCR10
MGS885 Murine age4wk heart frataxin KO v WT GSE31208 up	0.465719	0.625211	1.75356	1.34002	CHAC1
MGS1189 Murine age11to12mo soleus calpain3 KO C3KO v WT GSE33931 up	0.465719	0.625211	1.75356	1.34002	FIBIN
MGS925 Murine age7wk heart MT KO doxycycline treated v WT GSE23598 up	0.466541	0.625537	1.05697	0.805843	PPP1R15A;PLA2G12A;PARM1;AHNAK2;NDRG2;OCEL1;PNRC1;PPFIA1;TMEM38B;CDO1;SQSTM1;PAM;FKBP5
MGS1120 Murine E13 tongue Smad4 mutant v WT GSE35357 down	0.473429	0.633983	1.08775	0.813367	TMEM26;VCAM1;HHIP;KIF26B;TKT;CDO1;RUNX1T1
MGS52 Human skel muscle nemaline myopathy v ctl PMID 12677001 up	0.475856	0.635527	1.11597	0.82876	DOK1;PYGO2;TRAPPC6A;TGFB2;LSM4
MGS25 Murine hindlimb age28d mdx v ctl PMID 12874102 down	0.476849	0.635527	1.29211	0.956883	AIMP2;PTP4A3
MGS79 Rat gastrocnemius tail suspension v untreated PMID 14715702 up	0.476849	0.635527	1.29211	0.956883	PRKAR2B;MGP
MGS23 Murine hindlimb age23d mdx v ctl PMID 12874102 down	0.47694	0.635527	1.1419	0.845424	AIMP2;XRCC5;HIPK3;VEGFA
MGS107 Murine diaphragm age7d mdx v ctl PMID 14681298 down	0.477634	0.635666	1.18793	0.877774	STBD1;GPD2;PDLIM7
MGS693 Murine age2mo heart mdx and Cmah KO v mdx GSE16438 up	0.486213	0.646285	1.04473	0.753365	VAT1;SCNM1;HYAL2;H2-DMA;SMIM19;LMOD1;9130008F23RIK;POLR1E;CYBA;XAF1;PDCD2L;FKBP5
MGS1042 Murine C2C12 myotube 3d diff DFO iron chelator v control GSE42299 down	0.495462	0.657769	1.03732	0.72847	ADAMTS5;TMEM37;PREPL;EHD4;PSMC3;FIBIN;PBXIP1;TMEM38B;ATP1B1;SLC29A1;CDIPT;TGM2
MGS219 C2c12 myoblast cugbp1 knockdown v control GSE29990 up	0.497085	0.659111	1.01922	0.712429	VAV3;PI4K2B;CCDC122;IL33;MARCKSL1;JAG1;SDC2;ZFP943;2810006K23RIK;KCNAB1;ZFP60;PCDH18;SERPINB8;ATP5G1;ASPN;EML4;GJA1;CXCL12;MECOM;CDK10;HAS2;SRSF3;EDIL3
MGS683 Human young vast lat trained v sedentary GSE9103 up	0.498006	0.659521	1.06077	0.739512	FOXC1;HSPB6;HYAL1;RUSC1;CELA1;FAM214B;KCTD15
MGS407 Human rhabdomyosarcoma cells ectopic expression DUX4 v control GSE45854 up	0.500418	0.661902	1.04022	0.720154	ARL4C;MFSD14A;PNP;LIMCH1;FZD4;IMPA2;MARVELD1;CDK1;PNRC1;E2F8
MGS55 Murine extraocular v gastroc and soleus PMID 11572940 down	0.501749	0.662038	1.22744	0.846513	SIX2;SLC38A4
MGS934 Murine age8wk gastroc mdx Galgt2 AAV treated v WT GSE7863 down	0.501749	0.662038	1.22744	0.846513	HHIP;FAM20A
MGS1190 Murine age11to12mo soleus calpain3 KO C3KO v WT GSE33931 down	0.505993	0.666008	1.53428	1.0452	CCDC32
MGS1458 Murine satellite cells FACS purified age24mo v age12mo GSE50821 down	0.505993	0.666008	1.53428	1.0452	EREG
MGS1282 Murine heart pan PPAR agonist 20mgkg v untreated GSE31561 down	0.510505	0.671127	1.03142	0.69348	RBFOX1;CENPF;GYPC;IGDCC4;TGFB3;THY1;CRELD1;ZFP260;IKZF2;NUDT3
MGS161 Human juvenilie dermatomyositis v ctl PMID 11937576 up	0.516423	0.676836	1.11581	0.73736	POSTN;LUM;IFI35
MGS1352 Murine male age12wk tib anterior day14 post cardiotoxin injection v day0 GSE45577 down	0.516423	0.676836	1.11581	0.73736	UBE2N;RPL15;BMI1
MGS1023 Murine C2C12 myotube 24h diff v 0h diff GSE16992 up	0.516731	0.676836	1.01672	0.671272	CCDC134;RRAD;SAP30;AIMP2;ADAMTS5;NUAK1;BAIAP2L1;EHD4;TNNT2;KIF26B;TNNI1;PGM5;TMEM38B;VAMP5
MGS1347 Murine male age10to12w heart v liver GSE9954 up	0.517764	0.677366	1.03356	0.680326	GJA1;EHD4;GSN;RCAN2;TNNT2;CPE;ACKR3;PGM5
MGS1186 Murine age10wk gastroc PGC1a KO v WT GSE52550 down	0.519306	0.677449	1.0122	0.663258	NDUFB5;CMC2;MRPS31;MRPL39;UQCR10;COX5A;SIRT3;OXLD1;FAM162A;PTPMT1;CYCS;NDUFS1;NDUFV2;OSBPL1A;ALDH1A7;PDK2
MGS122 Human deltoid v gastrocnemius PMID 15962335 up	0.519644	0.677449	1.05807	0.692626	IFT74;NDUFB8;RUSC1;NAB1;PSMB1
MGS833 Murine age24wk myocardium calorie restricted diet obese leptin def v WT GSE16790 up	0.519713	0.677449	1.01624	0.66511	INO80C;DCTN6;SH3GLB2;ECI1;HAGHL;CLPX;PTP4A3;NUDT7;IMPA2;SLC25A20;TMEM38B;MDP1;CDO1
MGS314 Murine prim myotube MyoD deficient 6h diff v 0h diff GSE10430 down	0.525869	0.684646	1.16893	0.751274	APBB1IP;BHLHE40
MGS436 Human left ventricle familiar cardiomyopathy v healthy GSE1145 down	0.527171	0.685513	1.00696	0.644685	AKAP8;DCAF5;ATP1B1;NDRG2;CENPB;JMJD6;GUCD1;DPP7;ADGRE5;WDR6;HMG20B;NCAM1;DUS1L;SLC29A1;COLGALT1;TGM2
MGS831 Murine age24wk heart high fat diet lira treated v untreated GSE25515 up	0.52844	0.686168	1.00976	0.644049	EDN1;RRAD;ELMOD2;TMEM176B;PRKAG1;CEBPZOS;UQCR10;ATG14;ZDHHC3;MDFIC;SDF2;POLR2J;YPEL3
MGS664 Human vast lat 8wk exercised v control GSE27536 down	0.528948	0.686168	1.02274	0.651346	CEBPB;DYRK2;ZNHIT3;PITHD1;LSM5;CLCN3;ZBTB4;LSM14A
MGS1491 Murine soleus calpain3 KO C3KO age11to12mo v age2to3mo GSE33931 up	0.533534	0.690921	1.00472	0.631197	IL33;CTLA2A;XRCC5;SERPINE1;CELA1;SERPINB8;LGALS3;ABLIM1;EHD4;ARL6IP5;UBXN4;GUSB;LMCD1;ABCG2
MGS121 Human deltoid v quad PMID 15962335 up	0.533894	0.690921	1.04008	0.652713	IFT74;RUSC1;NAB1;ECI1;PSMB1
MGS1233 Murine age9to12wk heart oral dose fatty acid tridocosahexaenoin PPARalphaKO v WT GSE30495 up	0.535981	0.692791	1.00741	0.628276	NRBP2;SLC25A29;GPX1;ZFP30;RNF38;AHNAK2;SLC16A7;ATP6V0E2;FAAP20;CLN6;IFIT2
MGS551 Human mixed sex heart atrium v many non muscle tissues GSE7307 up	0.539153	0.696056	0.996146	0.615375	ITPRIP;DYRK2;RRAD;NEBL;HEG1;ATP5C1;DCUN1D2;ATP5G1;HIPK3;DKK3;JMJD6;PTP4A3;TNNT2;MAPKAPK2;MGP;SLC16A7;CYCS;CCL2;NDUFS1;TMEM38B;PAM;NES
MGS487 Human male left ventricle arrhythmogenic right ventricular cardiomyopathy v dilated cardiomyopathy GSE29819 up	0.542157	0.698813	1.04449	0.639437	PSMB3;PITHD1;ARPC1A;FUZ
MGS181 Human DMD oxandrolone v untreated PMID 16263771 up	0.543233	0.698813	1.36373	0.832171	RPS11
MGS529 Human male vast lat old age84y v young age21y GSE28422 up	0.543233	0.698813	1.36373	0.832171	AREG
MGS1337 Murine male age10to12w gastroc v liver GSE9954 up	0.545962	0.701486	1.01064	0.611643	CBR2;RBFOX1;GSN;HSPB6;SHISA4;CPE;ST3GAL6
MGS76 Human vastus lateralis eccentric contractions v concentric contractions PMID 12937035 up	0.549186	0.703115	1.11574	0.66868	CCL2;HBEGF
MGS687 Murine age2mo gastroc mdx and Cmah KO v mdx GSE16438 up	0.549186	0.703115	1.11574	0.66868	CD59A;XAF1
MGS1162 Murine PPARalphaKO age9to12wk heart oral dose fatty acid triolein v control GSE30495 down	0.549186	0.703115	1.11574	0.66868	ZFP46;KLHDC8A
MGS608 Human old quad 1h ischaemia ischemic preconditioning v healthy GSE21164 down	0.553608	0.707935	1.05194	0.62201	THY1;DNM3OS;STX2
MGS1170 Murine TA and EDL muscles PGC1a KO v control GSE34773 down	0.554534	0.708279	0.988562	0.582883	IL15RA;PLEKHB2;CMC2;TGFB1I1;MRPL39;SLC39A14;SIRT3;TRAK2;ATP5J2;EVC;FAM162A;RCAN2;HMG20B;NDUFS1;NDUFV2;OSBPL1A;PDK2
MGS638 Human skel musc 20wk resistance training age40to60y v age20to30y GSE47881 down	0.557651	0.711417	0.998829	0.583339	CDKN2D;B4GALT1;LRRC75B;TNFAIP2;FAM20B;TKT;SLC5A2
MGS1208 Murine age8wk gastroc casting immobilized d7 v contralateral control GSE25908 down	0.558388	0.711515	0.987235	0.575264	CMC2;ADK;FGFRL1;SIRT3;VEGFA;ABLIM1;EVC;DOK5;PTPMT1;RCAN2;ZFP354C;MAPKAPK2;TNNI1;IER5
MGS1453 Murine quad low fat diet age20wk v age12wk GSE17576 up	0.561896	0.71514	0.991584	0.571588	TMEM37;CBFB;RRAD;ECI1;SERPINE1;BHLHE40;TNRC6A;DKK3
MGS889 Murine age4wk quad in utero taurine v control GSE20577 up	0.563932	0.716885	0.985187	0.564336	COG8;CCND1;CBFB;MEGF10;XRCC5;CAV2;CDK5RAP1;MICALL2;THY1;CLPX;CCDC50
MGS657 Human vast lat 8wk exercise COPD v normal GSE27536 up	0.56559	0.717302	0.994958	0.567012	ARMC1;PIGU;SNW1;GPD2;TOPORS;SLC38A4
MGS710 Murine age10wk heart angiotensin2 treated catheterization v sham catheterization E-TIGR-121 down	0.56559	0.717302	0.994958	0.567012	TSPYL3;OXLD1;PRUNE2;2310061I04RIK;CDKAL1;WDYHV1
MGS127 C2c12 myotube diff v undiff PMID 12837262 up	0.569205	0.718971	0.987295	0.556356	RNF114;SEMA3C;CYP2J6;ZFP934;TNNI1;TMED2;EDIL3
MGS576 Human myocardium dilated cardiomyopathy after Novacor v before GSE21610 down	0.569205	0.718971	0.987295	0.556356	TNFAIP6;BHLHE40;TYMS;TM4SF1;KCTD15;PCDH17;CD55
MGS1211 Murine age8wk gastroc tenotomized d14 v contralateral control GSE25908 up	0.569205	0.718971	0.987295	0.556356	TMEM37;NARF;SMARCD3;SMAD3;CLPP;SLC38A4;MZT2
MGS1198 Murine age2to3mo heart ERRalpha NR3B1 KO v WT GSE7196 down	0.569575	0.718971	0.98159	0.552503	NUDT9;PARP3;NUDT7;HSPB6;PITHD1;CREG1;ADK;TIMM13;MVB12A;SLC25A20
MGS82 Rat gastrocnemius denervation v untreated PMID 14715702 down	0.571684	0.72079	1.06717	0.596726	FAM160B1;WBP4
MGS785 Murine age14wk myocardium LPS treat v WT GSE44363 up	0.574687	0.72373	0.97591	0.540586	IFITM3;CTLA2A;IFI35;ICAM1;MAD2L2;PNP;CCL7;ENC1;CCL2;LY6A;XAF1;ST3GAL1;TGM2;FKBP5
MGS51 Human bicep FSHD v ctl PMID 14519683 down	0.577668	0.725787	1.22729	0.673484	PDK4
MGS258 Human prim myoblast FSHD v healthy GSE26145 down	0.577668	0.725787	1.22729	0.673484	FAM160B1
MGS681 Human young adult vast lat male v female GSE25941 up	0.579666	0.72745	0.972496	0.530305	PHTF2;TNFAIP6;LIMCH1;GNG12;FOXM1;MYO19;NDC80;SSH1;AIMP2;EHD3;SALL2;RCAN2;NCAM1
MGS1409 Murine muscle 6h post treatment TLR4 agonist SE v control PBS treated GSE43373 up	0.581072	0.728367	0.971692	0.527512	ZFP612;NCKAP1;HSP90AB1;PCGF5;USP39;LSM10;DUSP11;FAM189B;PNP;NEURL2;PITHD1;CSDE1;LLGL1;KCTD15;ARHGEF5;PDLIM7
MGS239 Murine prim myotube d5 diff v d0 diff GSE24811 up	0.584964	0.732394	0.97069	0.520488	PRNP;RBFOX1;NARF;LIMCH1;TWF2;ATP1B1;NDRG2;C1QL3;FGFRL1;LY6C1;SERPINB1A;ADAMTS5;UGP2;BHLHE40;PTGES3L;TNNI1;TCP11L2;PGM5;ATP6V0E2;TMEM38B;LMCD1;PDK2
MGS682 Human young adult vast lat male v female GSE25941 down	0.58596	0.73279	0.968607	0.517724	NUAK2;IGDCC4;SIX2;SLC16A7;LAYN;PXDC1;ST3GAL6;FBXO11;TGM2
MGS1286 Murine heart Apelin KO aortic banding v sham GSE7781 down	0.588596	0.734078	0.966027	0.51201	LGALS3;SLC25A29;PFKL;VCAM1;CXCL12;CHST14;RPL15;ATP1B1;PLEKHH1;MFAP3L
MGS1031 Murine C2C12 myotube 36h diff E1A dedifferentiation induction YH47 mutant v control GSE28457 up	0.588829	0.734078	0.973834	0.515762	TIPIN;TEX30;SETD6;PDE3B;DCK
MGS352 Human adult male vast lat old v young GSE25941 down	0.589033	0.734078	0.994968	0.526611	TUSC1;MVB12A;HOXB2
MGS1014 Murine C2C12 myotube 24h diff E1A dedifferentiation induction v control GSE28457 down	0.590164	0.734638	0.96867	0.510833	IL33;MEGF10;CCND1;SERPINE1;HAS2;S1PR3
MGS836 Murine age24wk myocardium obese leptin def genetically fat v calorie resticted diet GSE16790 down	0.591188	0.735065	0.963918	0.506655	INO80C;DCTN6;SF3B2;ECI1;PDK4;RABAC1;ATP6V0E2;PHB2;AGPAT2;CLPX;CLN6
MGS1439 Murine quad 2w hypoxia v control GSE9400 up	0.593805	0.737468	0.962262	0.501535	RBL2;PLA2G12A;ZFAND2A;AKIP1;RNF38;AHNAK2;TRAFD1;TMEM38B
MGS757 Murine age12wk left ventricle calorie restricted diet v WT GSE68646 up	0.59623	0.739627	0.960674	0.496793	EIF2B5;SLC43A3;RBL2;RNF167;PTP4A3;EHD4;PLSCR2;TCP11L2;FAM76A;TACC2;RABAC1;YPEL3;ABCG2
MGS1506 Murine wildtype left ventricle 3d pressure overload v basal GSE24489 down	0.597961	0.740922	0.958427	0.492852	SH3GLB2;CTDSP1;ANPEP;FKBP8;KLHL21;PLEKHM2;AQP1;PTMS;MLF2;SIRT3
MGS1122 Murine E14 tongue Tgfbr2 conditional KO v WT GSE45968 down	0.604185	0.747186	0.952868	0.480126	PREPL;LPAR1;FIBIN;CYP1B1;STC1;ASPN;SLC38A4;DACT1
MGS1315 Murine left ventricle E18 v E12p5 GSE51483 up	0.604402	0.747186	0.954869	0.480791	IFITM3;RBFOX1;HSPB6;CAV2;ABHD8;NDRG2;ASPN;MLF2;DDT;LY6A;SGK1;PDK2;LIMS2
MGS135 Human prim myoblast diff v undiff PMID 16679024 up	0.606051	0.748365	0.968733	0.485133	ENDOD1;PTMS;AQP1
MGS186 Murine quad v tibialis anterior PMID 16288871 down	0.609508	0.750913	1.11566	0.552367	CDO1
MGS1490 Murine soleus age11to12mo v age2to3mo GSE33931 down	0.609508	0.750913	1.11566	0.552367	POSTN
MGS813 Murine age20wk gastroc high fat diet v low fat diet GSE18127 up	0.613991	0.753532	0.94373	0.460328	IL33;NUDT7;ECI1;SLC39A10;SLC25A20;DUSP16
MGS867 Murine age34wk heart angiotensin2 treated v control GSE29145 up	0.613991	0.753532	0.94373	0.460328	4930581F22RIK;LUM;COL6A2;COL8A1;CCL17;CRLF1
MGS1466 Murine skel muscle 1p5mpkg prednisolone v WT E-MTAB-1765 down	0.614192	0.753532	0.981688	0.478521	TCF7L1;IGDCC4
MGS464 Human male age21y vast lat post 4h resistance training v pre training GSE28422 down	0.614429	0.753532	0.943655	0.459618	DYRK2;FZD4;ZMYND8;SEMA6D;GAB1;FOXM1;SLC38A4;TRIM56
MGS660 Human vast lat COPD 8wk exercise v control GSE27536 down	0.615284	0.753722	0.943617	0.458289	TMEM120B;THAP7;SHISA4;PLEKHM2;RBM42;RPAP1;MARK4;POMGNT2;PDCD2L
MGS394 Human biceps female after 12wk resistance training 4h post acute exercise v unexercised GSE24235 down	0.617345	0.755389	0.943805	0.455223	ZMYND8;TAF7;PIBF1;NUDT4
MGS922 Murine age7wk DNA electroporation v WT GSE6686 down	0.624818	0.763666	0.935569	0.439994	FAM160B1;MN1;KLHDC8A;CREB3L1;RPL23;AKAP7;ACKR3;2610008E11RIK;ACAA1A
MGS130 Murine hindlimb mdx and mdx x utrophin v ctl PMID 12206806 down	0.631421	0.770863	0.925947	0.425733	CBFB;ITPR1;LSM14A;NSMAF
MGS1493 Murine soleus mir 206 133b KO v WT E-MTAB-2439 up	0.634201	0.772714	0.943879	0.429832	TMEM234;DNAAF5
MGS586 Human myocardium ischemic cardiomyopathy after Novacor v before GSE21610 down	0.634371	0.772714	0.929182	0.42289	RGS4;MN1;GJA1;HSPB6;PLAU;LACTB2;RRAD;JMY;NDNF;E2F8
MGS447 Human left ventricle post partum cardiomyopathy v healthy GSE1145 up	0.637022	0.775067	0.920037	0.414892	LUM;COL8A1;RP9;PTN;FOXN2;ANTXR1
MGS20 Murine hindlimb age14d mdx v ctl PMID 12874102 up	0.638949	0.775661	1.02263	0.458068	MLF2
MGS61 Human skel muscle dysf v ctl PMID 12471055 down	0.638949	0.775661	1.02263	0.458068	ATP1B1
MGS47 Human skel muscle DMD v ctl PMID 11121445 down	0.64324	0.779992	0.924003	0.407704	HYAL1;SFSWAP;DDT;ECI1;SSPN;LMOD1;STAMBP;ST3GAL1;POLR2J;CAMK2G;VEGFA
MGS599 Human old skel muscle myotonic dystrophy type 2 v healthy GSE7014 up	0.645773	0.782183	0.913426	0.399448	PDP1;DYRK2;SEMA3C;PABPN1;LIMCH1;RASA1;EXOC6
MGS898 Murine age6wk TA denervated Runx1 KO v WT GSE4411 down	0.652652	0.789629	0.912225	0.389256	VASP;NUDT9;IGDCC4;RRAD;SNX10;PGM5;UBXN4;NUDT4;SLC25A24
MGS711 Murine age10wk heart aortic banding CHF1 Hey2 overexpression v control GSE13031 up	0.653388	0.789632	0.908872	0.386801	DAXX;IFIT2
MGS860 Murine age30months heart resveratrol diet v cont GSE11291 down	0.655959	0.791853	0.928003	0.391298	FBXW8;IRX5;SRRT;SGTA;MICAL3;UBE3B;DCAF5;CLN6;MSL1;RAVER1;CTDSP1;MAPKAPK2;LONP1;FKBP8;TACC2;LRP10;PDK2;VAMP2;NFE2L1
MGS1260 Murine heart hAT1E overexpr v WT GSE8771 down	0.659218	0.794253	0.897499	0.373988	KDM6B;OXLD1;SLC25A29;CENPF;MPPED2;SORCS2
MGS769 Murine age13mo gastroc mitochondiral DNA polymerase def v control GSE21189 up	0.659422	0.794253	0.913953	0.380563	EEF1B2;DCTN6;LGALS3;CBFB;FZD4;RPL23;RPL22;RPL13A;TKT;TM4SF1;ICAM1;RUNX1T1
MGS1237 Murine age9to12wk heart oral dose fatty acid trilinolenin PPARalphaKO v WT GSE30495 up	0.661664	0.796065	0.904698	0.373638	SLC25A29;UGP2;RNF38;AHNAK2;TMCC3;CDO1;PDLIM4;TGM2;CNN3
MGS50 Human bicep FSHD v ctl PMID 14519683 up	0.666172	0.796923	0.943917	0.383426	CCND1
MGS59 Human quad DMD v ctl PMID 12415109 down	0.666172	0.796923	0.943917	0.383426	LMOD1
MGS180 Murine tibialis anterior age8wk mdx v ctl PMID 16261416 down	0.666172	0.796923	0.943917	0.383426	NOP16
MGS564 Human mixed sex skeletal muscle v many non muscle tissues GSE7307 down	0.666172	0.796923	0.943917	0.383426	KIF3B
MGS1313 Murine left ventricle E14p5 v E12p5 GSE51483 up	0.666729	0.796923	0.91302	0.370112	HSPB6;CAV2;ECI1;GALNT18;CEBPZOS;METRNL;GNG11;SIRT3;FOXS1;PTP4A3;ZFP30;CCDC82;FXN;MXD3
MGS1339 Murine male age10to12w heart v 17 non muscle tissues GSE9954 up	0.666813	0.796923	0.914929	0.370771	LAMA5;RRAD;PRUNE2;MRPL55;ATP5J2;ABLIM1;EHD4;MRPL51;LBH;NEURL2;TNNT2;RCAN2;NDUFS1;NDUFV3;NES
MGS345 Human adult female vast lat old v young GSE25941 up	0.668952	0.797189	0.901656	0.362504	ECM1;HSPB6;PRRX1;PCDH9;SERTAD2;LUM;TMEM176B;TMEM176A;MGST1;COL8A1
MGS221 C2c12 myoblast mbnl1 knockdown v control GSE29990 up	0.669906	0.797189	0.922575	0.369601	VAV3;PI4K2B;SPON2;USP25;POSTN;GM15910;SDC2;6720489N17RIK;ZFP943;LRRC17;CXCR6;PCDH18;ASPN;LY6C1;TMEFF2;RHOJ;MGP;HAS2;EDIL3;ZFP287;SLC16A4
MGS261 Human prim myotube diff v undiff GSE26145 up	0.669906	0.797189	0.922575	0.369601	RBFOX1;POSTN;PARM1;LIMCH1;TGFB3;ST8SIA2;SHISA4;NCALD;ARHGAP42;FGD6;CXCL12;FLRT2;TNNT2;BHLHE40;SSPN;CYP1B1;EXOC6;PGM5;TMEM38B;CPEB4;DACT1
MGS948 Murine age8wk heart isoproterenol induced cardiomyopathy v control GSE18801 down	0.669994	0.797189	0.886638	0.355087	TSC22D4;LBH;SMARCD3;CCND1;MDP1;SORCS2
MGS859 Murine age30months heart resveratrol diet v cont GSE11291 up	0.671762	0.798412	0.876364	0.348662	CNN1;ENPP5
MGS1045 Murine C2C12 myotube OverExp miR378 3d diff v 0d diff GSE51883 up	0.674892	0.80082	0.902641	0.354921	ADAMTS5;CFH;IGDCC4;TGFB3;TNNT2;COL6A1;MGST1;TNNI1;PBXIP1;TMEM38B;DCN;CD55
MGS1044 Murine C2C12 myotube OverExp miR378 3d diff BMP2 induction osteogenic diff v WT GSE51883 down	0.675875	0.80082	0.899167	0.352246	BAIAP2L1;EHD4;CFH;MEGF10;CFL2;TNNT2;MGST1;TNNI1;TMEM38B;ATP1B1;SAP30
MGS1336 Murine male age10to12w gastroc v kidney GSE9954 down	0.676017	0.80082	0.885031	0.346522	2010001A14RIK;KANSL3;TWIST2;ZFP719;RSRC2;NUP98;SSBP2
MGS950 Murine age8wk heart isoproterenol induced cardiomyopathy v exercise induced cardiac hypertrophy GSE18801 down	0.683916	0.809288	0.855857	0.325158	CSDE1;SSPN;5730455P16RIK
MGS427 Human fetal FACS purified primary cells skeletal muscle precursor v CD34 pos GSE44227 up	0.690884	0.815392	0.865682	0.320114	LAMA5;MEGF10;MICAL1;ODC1;PRUNE2;TSPAN12
MGS956 Murine age8wk heart female CaAkt overexpression v WT GSE63848 down	0.690884	0.815392	0.865682	0.320114	RBFOX1;TTC32;ECI1;TCP11L2;PDK2;SLC38A4
MGS678 Human vast lat sedentary old v young GSE9103 down	0.691343	0.815392	0.876447	0.323513	HOXB2
MGS1055 Murine C2C12 myotube 48h diff v 0h diff GSE11415 up	0.693594	0.817153	0.882052	0.322715	MN1;ARNT2;DLX2;EHD3;NUAK2;ZFP13;GMDS;NOLC1;MARK4;PLEKHH1
MGS65 Monkey ocular muscle orbital layer v global layer PMID 15326121 down	0.696659	0.819867	0.845894	0.305756	MAF;EMC3;PTX3;NUDT4
MGS1329 Murine male age10to12w gastroc v 17 non muscle tissues GSE9954 up	0.698808	0.8215	0.902478	0.323429	PHTF2;HSPB6;KLHL21;UBE2D1;CDKAL1;5730455P16RIK;AIMP2;KCTD9;PTP4A3;UGP2;WDR70;NEURL2;NFIC;CFL2;DNAJA2;PDK4;ST3GAL6;PIBF1;E2F6
MGS595 Human old adult vast lat male v female GSE25941 up	0.70613	0.829203	0.817852	0.284576	NUDT7;GRSF1
MGS670 Human vast lat heat stressed v cont GSE12474 down	0.710881	0.833874	0.845689	0.288591	GSN;ZMYND8;RNF38;TACC2;ZBTB4;TNRC6A
MGS637 Human skel musc 20wk resistance training age40to60y v age20to30y GSE47881 up	0.714112	0.835529	0.869924	0.292917	ZFYVE26;SPCS2;SNW1;RBBP4;DOK5;PDIK1L;WDR6;USP40;COPG1;FBXO8;SSBP2
MGS88 Murine 16week gastrocnemius mdx v ctl PMID 12133862 down	0.714618	0.835529	0.817973	0.274845	CD59A
MGS1408 Murine muscle 6h post treatment TLR4 agonist GLA v control PBS treated GSE43373 down	0.714618	0.835529	0.817973	0.274845	AHNAK2
MGS312 C2c12 myoblast exogenous msx1 v control GSE27089 down	0.717075	0.837494	0.863276	0.287104	ARL4C;TMEFF2;CMTM3;CYP1B1;DDHD1;SGK1;CLCN3;AREG;CD44;CDON
MGS1253 Murine female age5w gastroc integrin alpha7 overexpression v WT GSE8313 up	0.722158	0.842517	0.791426	0.257618	SDF2L1;SHISA4
MGS651 Human skel muscle age10y or less POLG1 mut v healthy GSE18715 up	0.724736	0.843779	0.879176	0.283049	ACOT8;SMARCD3;TAF12;MRPS31;EDF1;PPBP;UQCR10;MTIF3;PDCD2L;SUGCT;TMEM258;NEURL2;PSMB3;CLPP;NDUFV3;VAMP5
MGS149 Murine quad fxr v ctl PMID Unknown up	0.724804	0.843779	0.79991	0.257454	SEMA3C;TAF9;SSPN
MGS1114 Murine C2C12 myoblast tetracycline induced integrin alpha 7 v control GSE8312 down	0.729733	0.8486	0.817488	0.257571	EIF6;IRF1;ARL6IP5;KCNK2;ITPA
MGS1298 Murine heart left ventricle CD1 congestive heart failure model v WT GSE17478 down	0.733667	0.852093	0.838211	0.259594	TMEM135;NUDT7;ACTR6;PLSCR2;COBLL1;2610008E11RIK;LYSMD3;FXN
MGS166 Human vastus lateralis old sarcopenia v young PMID 15687482 down	0.736138	0.852093	0.766808	0.234902	FAM149A
MGS1140 Murine E18 heart Lsd1 KO v WT GSE45583 down	0.736138	0.852093	0.766808	0.234902	LGALS3
MGS1174 Murine TA and EDL muscles calorie restricted diet PGC1a KO v control GSE34773 down	0.736666	0.852093	0.871266	0.266277	PLEKHB2;CMC2;ABHD8;MRPL39;SIRT3;ATP5J2;NUDT7;OXLD1;FAM162A;RCAN2;NDUFS1;NDUFV3;NDUFV2;OSBPL1A;PDK2;CBR4
MGS805 Murine age18wk heart Rag2 and Trex2 KO v Rag2 KO GSE11698 up	0.737441	0.852093	0.766653	0.233499	IFI35;IFIT2
MGS96 Murine soleus kyBackground v WildType PMID 15036332 down	0.737479	0.852093	0.782849	0.238391	PKM;MAPKAPK2;ATP5C1
MGS935 Murine age8wk gastroc mdx PBS treated v WT GSE7863 up	0.738408	0.852252	0.866935	0.262906	GINS1;IL15RA;CENPU;LUM;SLC35D2;PRUNE2;PLEK;SNX10;PPBP;LGALS3;ALCAM;RASSF4;SLC16A7;TRIM59;H2-AB1
MGS129 Murine hindlimb mdx and mdx x utrophin v ctl PMID 12206806 up	0.739718	0.852277	0.806688	0.243205	TSC22D1;CCL7;MGP;CYBA;PTMS
MGS1194 Murine age2mo heart atria v centricles GSE46496 down	0.74001	0.852277	0.825147	0.248445	OXLD1;LBH;UGP2;LIMCH1;BDNF;ECI1;MPPED2
MGS526 Human male vast lat after 12wk exercise old age84y v young age21y GSE28422 down	0.74816	0.859713	0.80834	0.23453	GALNS;FOXS1;NOP16;CMC2;B4GALNT1;ATP2C1
MGS790 Murine age14wk myocardium A2AR KO LPS treat v WT GSE44363 down	0.748382	0.859713	0.817244	0.236871	SLC25A29;SERTAD4;KLHDC8A;MGP;APOE;PLEKHH1;VEGFA
MGS1281 Murine heart pan PPAR agonist 20mgkg v untreated GSE31561 up	0.749362	0.859713	0.842509	0.243092	HEXIM1;RAB20;TEX30;RRAD;GALNT18;ENC1;SLC1A4;PTX3;PTGS2;ADIPOR2;NFE2L2
MGS1180 Murine age10d heart miR 1 2 KO v WT GSE7333 down	0.749687	0.859713	0.766498	0.220828	LIMCH1;TWF2;ACKR3
MGS162 Human juvenilie dermatomyositis v ctl PMID 11937576 down	0.752	0.859713	0.743381	0.211878	RPL7A;RPS11
MGS1484 Murine skel muscle high fat diet 18wk v 12wk E-TABM-1039 down	0.752	0.859713	0.743381	0.211878	TKT;CDO1
MGS774 Murine age13wk heart AC5 transgenic v WT GSE11887 down	0.755458	0.859713	0.847236	0.237591	DCTN6;GYPC;DNTTIP1;AKAP7;SORCS2;SIRT3;RAB20;IMPA2;OAF;PITHD1;NDUFS1;MDP1;CLIC1
MGS124 Human gastrocnemius v quad PMID 15962335 up	0.756037	0.859713	0.721662	0.201823	SIX2
MGS154 Human quad Ala expansion in PABPN1 OPMD v ctl PMID Unknown down	0.756037	0.859713	0.721662	0.201823	ARMC1
MGS596 Human old adult vast lat male v female GSE25941 down	0.756037	0.859713	0.721662	0.201823	PRRX1
MGS671 Human vast lat inclusion body myopathy with Paget disease bone and frontotemporal dementia IBMPFD affected v unaffected GSE30806 up	0.756037	0.859713	0.721662	0.201823	PLEKHH1
MGS712 Murine age10wk heart aortic banding CHF1 Hey2 overexpression v control GSE13031 down	0.756037	0.859713	0.721662	0.201823	COQ10B
MGS483 Human male dilated cardiomyopathy right ventricle v left ventricle GSE29819 up	0.75862	0.860834	0.849091	0.234566	KDELR1;CCDC115;IGFBP4;ZFAND2B;NDRG2;IL17RC;CNN3;MAD2L2;DPP7;LMAN2;COL6A2;PSAP;COL6A1;TMEM38B
MGS1346 Murine male age10to12w heart v kidney GSE9954 down	0.75862	0.860834	0.849091	0.234566	GPX1;TMEM176B;TMEM176A;CYBA;SPINT2;SGMS2;ATP1B1;LACTB2;NOX4;LAP3;CDO1;MET;SLC16A4;MFAP3L
MGS658 Human vast lat 8wk exercise COPD v normal GSE27536 down	0.761435	0.862213	0.750814	0.204635	ATAT1;RUSC1;SIRT3
MGS1134 Murine E17 HDAC2 KO v WT GSE6770 down	0.761435	0.862213	0.750814	0.204635	COL1A1;TGFB1;MIRG
MGS702 Murine age10wk quad AMPK agonist v vehicle GSE11805 down	0.763454	0.863592	0.766342	0.206838	IGFBP5;BHLHE40;FAM20C;RPL15
MGS1343 Murine male age10to12w heart v brain GSE9954 up	0.764547	0.863922	0.801882	0.215283	EHD4;HSPB6;LUM;TNNT2;NDUFV3;ASPN;TGM2
MGS1373 Murine male age12wk tib anterior post glycerol injection day7 v day3 GSE45577 up	0.768038	0.866958	0.775927	0.20478	SCCPDH;STBD1;TSPAN12;FGFRL1;SERINC4
MGS593 Human myotube TNF alpha plus IL 1 beta stimulation v healthy E-MEXP-3761 up	0.773747	0.872489	0.782415	0.200697	SDC2;COL8A1;AK5;THY1;SLC25A20;CRLF1
MGS1448 Murine quad mitochond resp chain def v control GSE18119 down	0.783586	0.88266	0.721292	0.175905	ZFP839;FAM76A;LETMD1
MGS694 Murine age2mo heart mdx and Cmah KO v mdx GSE16438 down	0.78616	0.88388	0.799109	0.192261	ARL4A;YES1;SESTD1;FUT10;FASTKD3;RASA1;5730455P16RIK;MICU3;PCDH17
MGS1090 Murine C2C12 myotube 96h diff v 0h diff GSE16992 down	0.786309	0.88388	0.790592	0.190063	IFT74;JUN;FOXC1;RASA1;SP3;ID3;ST3GAL1;EREG
MGS1334 Murine male age10to12w gastroc v brain GSE9954 down	0.788936	0.88591	0.816633	0.193599	NSF;ALCAM;GLRB;KIF5C;SLC22A17;APLP1;ENC1;THY1;6330403K07RIK;ZFP365;TSPYL5;MEGF9
MGS672 Human vast lat inclusion body myopathy with Paget disease bone and frontotemporal dementia IBMPFD affected v unaffected GSE30806 down	0.791449	0.885963	0.645628	0.151006	EMP1
MGS1406 Murine muscle 6h post treatment TLR4 agonist GLA SE v control PBS treated GSE43373 down	0.791449	0.885963	0.645628	0.151006	CPEB4
MGS398 Human biceps male after 12wk resistance training 4h post acute exercise v unexercised GSE24235 down	0.792271	0.885963	0.731909	0.170426	ADGRE5;RCC2;ALG3;PLEKHA3
MGS1354 Murine male age12wk tib anterior day14 post glycerol injection v day0 GSE45577 down	0.792271	0.885963	0.731909	0.170426	PPP1R15A;MGST1;BC052040;RPL15
MGS655 Human skel muscle age50y or more POLG1 mut v healthy GSE18715 up	0.793569	0.886067	0.806886	0.186564	DDX17;ADAMTS5;PABPN1;SESTD1;RCC2;METTL3;PPWD1;ACKR3;USP40;XAF1;GAS5
MGS916 Murine age72wk heart apoE deficient v WT GSE25765 down	0.794008	0.886067	0.707383	0.163166	APOE;SORCS2;PDK2
MGS1358 Murine male age12wk tib anterior day21 post glycerol injection v day0 GSE45577 down	0.802068	0.893628	0.738373	0.162857	EVC;ITPR1;BC052040;RPL15;E2F6
MGS878 Murine age40wk heart abdominal aortic constriction 6mo ranolazine treated 2mo v WT GSE25766 down	0.803452	0.893628	0.662872	0.145061	CEBPB;CHAC1
MGS888 Murine age4wk hindlimb laminin a2 deficient v WT GSE12049 down	0.806366	0.893628	0.77179	0.166103	AIMP2;IGFBP5;UBE2N;ALG3;SGK1;KCTD15;AQP1;DUSP14
MGS565 Human mixed sex and age vast lat ISCU myopathy v healthy GSE48574 up	0.806639	0.893628	0.808133	0.173651	PLA2G12A;CTDSPL;GNG11;IL17RC;FAM149A;LOXL1;PDIA5;AQP1;MRPL55;FGF9;GMDS;PXYLP1;CTHRC1
MGS953 Murine age8wk heart estrogen receptor alpha agonist 16 alpha LE2 treat 28d v WT GSE34807 up	0.807179	0.893628	0.613313	0.131378	MGST1
MGS997 Murine C2C12 myotube 120h diff v 96h diff GSE11415 up	0.807179	0.893628	0.613313	0.131378	AQP1
MGS1392 Murine muscle 2d post treatment TLR4 agonist Alum v control PBS treated GSE43373 down	0.807179	0.893628	0.613313	0.131378	SHISA4
MGS1389 Murine muscle 2d post treatment TLR4 agonist GLA v control PBS treated GSE43373 up	0.807817	0.893628	0.812474	0.173398	IFITM3;CTLA2A;MARCKSL1;GPX1;CYBA;IFI35;MERTK;PNP;RASSF4;KHSRP;IRF1;CD47;CLIC1;CD44
MGS435 Human left ventricle familiar cardiomyopathy v healthy GSE1145 up	0.80993	0.893628	0.729543	0.153793	MSH3;LUM;CEBPZOS;PTN;ANTXR1
MGS1371 Murine male age12wk tib anterior post glycerol injection day21 v day3 GSE45577 up	0.80993	0.893628	0.729543	0.153793	WNT11;IGFBP5;CPNE2;PLEKHH1;POU6F1
MGS822 Murine age20wk high fat diet quad v gastroc GSE17576 down	0.810686	0.893628	0.792517	0.166329	CBR2;NUAK1;1700025G04RIK;PLA2G12A;GOLM1;PRUNE2;TNNI1;5031439G07RIK;CD55;DUSP14;1110046J04RIK
MGS636 Human rhabdomyosarcoma alveolar v embryonal GSE8840 down	0.810731	0.893628	0.785203	0.16475	CDCA5;HAT1;ZFAND2B;CDCA8;PCOLCE;S1PR3;SLC25A20;FOXM1;NCAPH;ASF1B
MGS1084 Murine C2C12 myotube 96h diff v 0h undiff GSE11415 down	0.812725	0.89491	0.765719	0.158782	IL33;ZFP599;BAALC;CDO1;PAM;RCBTB1;TSKU;ABCG2
MGS397 Human biceps male after 12wk resistance training 4h post acute exercise v unexercised GSE24235 up	0.81754	0.899294	0.720921	0.145233	DUSP11;CASP7;ATAD5;EI24;ARHGEF5
MGS492 Human male protein intake 0pt5g per kg vast lat age63to79y v age21to43y GSE9419 down	0.821723	0.902893	0.584076	0.114685	PDP1
MGS756 Murine age12wk left ventricle atorvastatin treated v WT GSE23101 down	0.822487	0.902893	0.800953	0.156524	MMP2;AW551984;PRUNE2;SLC30A4;UBE3B;EREG;UGP2;NFIL3;PTPRZ1;NOX4;ACKR3;PTCHD4;HAGH;TSPYL5
MGS448 Human left ventricle post partum cardiomyopathy v healthy GSE1145 down	0.826706	0.906601	0.791877	0.150699	VASP;CCDC127;PWWP2B;AKAP8;EMP3;SND1;EFTUD2;LBH;HMG20B;NCAM1;DUS1L;COLGALT1;TGM2
MGS873 Murine age3wk myoblast LunMyoD shRNA treated v WT GSE68842 up	0.827926	0.907017	0.739305	0.139604	IFITM3;MFSD6;SCRN3;SLC35D2;RELL1;AK5;CLN6
MGS1302 Murine heart left ventricle particulate matter exposure CD1 congestive heart failure model v WT GSE17478 down	0.832025	0.910032	0.704272	0.12951	ZFP612;RBFOX1;CENPF;IMPA2;PLEKHH1
MGS1333 Murine male age10to12w gastroc v brain GSE9954 up	0.832367	0.910032	0.720735	0.132241	PROCR;PARP3;UGP2;HSPB6;CFL2;CD55
MGS170 Murine diaphragm age8wk mdx v ctl PMID 16261416 down	0.835581	0.912621	0.613056	0.110122	RANBP10;TM4SF1
MGS1344 Murine male age10to12w heart v brain GSE9954 down	0.836834	0.913064	0.769664	0.1371	NSF;NCKAP1;ALCAM;GLRB;KIF5C;SLC22A17;APLP1;ENC1;ATP1B1;ZFP365;NCALD
MGS1206 Murine age8wk gastroc casting immobilized d2 v contralateral control GSE25908 down	0.837892	0.913294	0.76061	0.134526	EMG1;ABLIM1;GOLM1;RCAN2;TGFB1I1;DCUN1D2;MPDZ;E2F6;PDCD2L;NUDT4
MGS974 Murine age9wk heart CHIP KO v WT GSE59672 down	0.838908	0.913478	0.696231	0.122296	RNF114;HSPB6;IGDCC4;FAM173A;TACC2
MGS113 Murine diaphragm age28d mdx v ctl PMID 14681298 down	0.845188	0.919387	0.598071	0.100594	ADK;AQP1
MGS1034 Murine C2C12 myotube 3d diff BMP2 induction osteogenic diff v WT GSE51883 down	0.847873	0.921378	0.751196	0.123965	BAIAP2L1;EHD4;MEGF10;CFL2;TNNT2;TNNI1;TMEM38B;ATP1B1;NES;SAP30
MGS1141 Murine E9 heart IP3R1 IP3R3 KO v WT GSE28186 up	0.850944	0.923784	0.700029	0.112991	VCAM1;CMC2;ADGRG6;SLC25A20;COQ10B;TMEM14C
MGS424 Human fetal FACS purified primary cells CD34 nonmyogenic fraction v unfractionated GSE44227 down	0.853914	0.924613	0.790849	0.124895	LAMA5;PARM1;MEGF10;PTGES3;ODC1;PLEK;SNX10;TSPAN12;CORO1C;SLC7A5;RAB20;PTPRZ1;RASSF4;MICAL1;S1PR1;MET;EPHA2
MGS446 Human left ventricle male E161K LMNA mut v ischemic cardiomyopathy GSE17476 down	0.854281	0.924613	0.5838	0.0919458	SECISBP2;ATP1B1
MGS550 Human mixed sex deltoid muscle v many non muscle tissues GSE7307 down	0.854281	0.924613	0.5838	0.0919458	PRKCSH;RPL13A
MGS799 Murine age16wk quad high fat diet v WT GSE8524 up	0.858177	0.927899	0.673168	0.102957	PLA2G12A;GOLM1;TNNI1;SLC25A20;5031439G07RIK
MGS911 Murine age72wk heart apoE deficient ranolazine treated 2mo v untreated GSE25767 up	0.859101	0.927967	0.510984	0.0776023	PDK2
MGS493 Human male protein intake 0pt75g per kg vast lat age63to79y v age21to43y GSE9419 up	0.862939	0.93118	0.715066	0.105409	PRNP;IL33;CEBPB;SMAD3;RBM26;DGKQ;ENC1;ATP1B1
MGS1370 Murine male age12wk tib anterior post cardiotoxin injection day7 v day3 GSE45577 down	0.864983	0.932452	0.771129	0.111849	CDCA3;SDC3;CDCA8;CYBA;EMP3;LGALS3;CENPE;DOK1;PNP;MTHFD1L;TIFA;PLXNB2;TGFBI;CLIC1;ASF1B
MGS708 Murine age10wk heart Sirt1 overexpression v WT GSE33101 down	0.867265	0.933181	0.696965	0.0992554	GRHPR;PTP4A3;NUDT7;ZFP605;NEURL2;PDK4;ATP6V0E2
MGS70 Human vastus lateralis epinephrine v untreated PMID 15126512 up	0.867669	0.933181	0.877511	0.124558	IFITM3;PLEK;ARPC1A;ZFAND2B;GPATCH3;AREG;ICAM1;DUSP14;RGS3;NUDCD1;ZFP30;HYAL1;ANPEP;HYAL2;BAALC;ADAMTS9;CLIC1;SLC16A4;PDK2;TGM2;RBM33;SCAF11;APLP1;MYO7A;LRRC41;EREG;GEMIN4;NUMB;ANGPTL2;ATP6V0D1;ATF6;GAS5;VAMP2;ITGA9;EPHA2;DDR2;DGKH;SDC3;STC1;TNFRSF11B;TYMS;TRAK2;CCL7;NFIL3;PABPN1;LRRC8C;S1PR1;SYMPK;PLEKHH1;VTI1B;VASP;VAT1;MARCKSL1;SDF2L1;SMAD3;SPAG5;SLC31A2;FZD4;PNO1;NDC80;VEGFA;AIMP1;CENPE;NUDT21…
MGS844 Murine age2wk cardiomyocyte Tfr1 KO v WT GSE68745 down	0.869001	0.933181	0.720176	0.101121	SH3GLB2;RBFOX1;ZFP46;LUM;UBE2N;NDNF;CLCN3;NUDT3;GSTM5
MGS118 Murine diaphragm v hindlimb PMID 14681298 up	0.869731	0.933181	0.490518	0.0684621	BDNF
MGS199 Human prim myotube caveolinopathy v normal GSE44874 up	0.871937	0.933181	0.780661	0.10698	IFITM3;PDGFRB;GYPC;HSPB6;FZD4;NEBL;IGFBP4;TGFB1I1;TMEM176A;PCOLCE;FSTL3;HDAC7;CRISPLD2;ANPEP;FIBIN;MVB12A;KCNK2;FKBP5
MGS782 Murine age13wk heart beta1 Gly389 transgenic v WT GSE11887 down	0.872474	0.933181	0.7047	0.096137	TSC22D1;SPRYD4;BDNF;ZFAND2A;CPE;MDP1;LMCD1;TRIM56
MGS923 Murine age7wk heart doxycycline treated v WT GSE23598 up	0.872474	0.933181	0.7047	0.096137	PPP1R15A;UFL1;PLA2G12A;TACC2;TMEM38B;NDRG2;RABAC1;SQSTM1
MGS780 Murine age13wk heart beta1 Arg389 transgenic v WT GSE11887 down	0.87345	0.933181	0.71546	0.0968049	JUN;ZFP46;GYPC;TSC22D1;IMPA2;PITHD1;ECI1;ADK;NDUFS1
MGS1176 Murine heart v skel muscle GSE31561 down	0.87345	0.933181	0.71546	0.0968049	AIMP2;SMARCD3;WDR70;SLC30A4;UBE2D1;SHISA4;ST3GAL6;UBE3B;KCTD15
MGS563 Human mixed sex skeletal muscle v many non muscle tissues GSE7307 up	0.875239	0.934166	0.772955	0.103003	BRF2;DYRK2;DCUN1D2;UBE2D1;DCAF5;LSM10;AIMP2;PTP4A3;MAPKAPK2;TNNI1;SLC25A30;TACC2;NDUFV3;TMEM38B;LMCD1;VAMP5;NFE2L1
MGS718 Murine age10wk left ventricle female transverse aortic constriction v sham GSE18224 down	0.883043	0.941563	0.661973	0.0823374	RBFOX1;CENPF;RIT1;ABHD8;GAB1;SORCS2
MGS542 Human mixed muscles necrotizing myopathy v normal GSE39454 down	0.886932	0.944747	0.711539	0.0853755	PTP4A3;SNW1;ACTR6;PDIK1L;ECI1;SIX2;MPHOSPH10;BICD2;TOPORS;FKBP5
MGS541 Human mixed muscles necrotizing myopathy v normal GSE39454 up	0.887782	0.944747	0.656027	0.0780864	CMTM7;LGALS3;ATP5C1;CCL2;NCAM1;PDIA4
MGS716 Murine age10wk left ventricle female transverse aortic constriction estrogen receptor beta KO v sham GSE18224 down	0.892357	0.948245	0.650186	0.074049	STARD3;RBFOX1;CENPF;MPPED2;SLC25A20;CLCN3
MGS1366 Murine male age12wk tib anterior day7 post glycerol injection v day0 GSE45577 down	0.892828	0.948245	0.521552	0.0591237	RCAN2;BC052040
MGS772 Murine age13wk gastroc mdx v WT E-MEXP-1623 down	0.896541	0.951251	0.597537	0.0652575	SMIM19;UQCR10;NR2F2;ZFP189
MGS555 Human mixed sex heart ventricle v many non muscle tissues GSE7307 up	0.898047	0.951912	0.726076	0.0780774	NEBL;ACOT11;DCUN1D2;COX5A;PTP4A3;EHD4;TNNT2;MAPKAPK2;SLC25A30;SLC16A7;NDUFS1;TACC2;EARS2
MGS897 Murine age6wk TA denervated Runx1 KO v WT GSE4411 up	0.901249	0.954297	0.684092	0.0711273	TMEM120B;LAMA5;SERPINB1A;CD59A;KLHDC8A;CREG1;PRRX2;ATP1B1;TGM2
MGS646 Human skel musc age60to80y v age20to30y GSE47881 down	0.902068	0.954297	0.704573	0.0726175	LSM10;GSTZ1;GUCD1;ZNRD1;GYPC;LMAN2;ALG3;SHISA4;RP9;USE1;SERF2
MGS535 Human mixed muscles dermatomyositis with perifascicular atrophy v normal GSE39454 up	0.903024	0.954373	0.71255	0.0726843	POSTN;BBS10;VCAM1;CTTN;NCAM1;IFI35;LAP3;XAF1;LOXL1;PHTF1;ASPN;IFIT2
MGS151 Murine myoblast Ala expansion in overexpressed Pabpn1 OPMD v untransfected PMID Unknown up	0.904818	0.954397	0.422769	0.0422862	PABPN1
MGS185 Murine quad v tibialis anterior PMID 16288871 up	0.904818	0.954397	0.422769	0.0422862	LMCD1
MGS545 Human mixed sex deltoid muscle v heart atrium GSE7307 up	0.905933	0.954639	0.548567	0.0541932	IMPA2;TNNI1;LMCD1
MGS488 Human male left ventricle arrhythmogenic right ventricular cardiomyopathy v dilated cardiomyopathy GSE29819 down	0.912	0.960094	0.408654	0.0376432	ENPP5
MGS931 Murine age8wk gastroc mdx Galgt2 overexpression v WT GSE7863 up	0.912919	0.960123	0.709675	0.0646575	SDF2L1;HSPB6;MMP2;PRUNE2;AHNAK2;MYO7A;FAAP20;FAM129B;LGALS3;SERPINB1A;PLXNB2;CPNE2;ZFP365
MGS362 Human adult quad type2 diabetes v type2 diabetes first degree relatives E-MEXP-2559 down	0.913913	0.960124	0.639368	0.057556	USP25;NUAK1;BRPF1;ZHX3;DCAF5;LSM14A;NSMAF
MGS557 Human mixed sex skeletal muscle v heart GSE7307 up	0.914701	0.960124	0.667363	0.0595011	MN1;SMAD3;BRF2;IMPA2;IMPDH2;TNNI1;SHISA4;EIF4E2;CAMK2G
MGS1219 Murine age8wk gastroc tenotomized d7 v contralateral control GSE25908 up	0.916595	0.961177	0.480542	0.04185	CMC2;NDUFS1
MGS936 Murine age8wk gastroc mdx PBS treated v WT GSE7863 down	0.920254	0.962798	0.524972	0.0436282	ACVR1;HSP90AB1;KCTD15
MGS982 Murine age9wk heart angiotensin 2 treated 3days v WT GSE59437 down	0.920745	0.962798	0.588606	0.0486025	RBFOX1;TTC32;TCP11L2;BMI1;MSL1
MGS1223 Murine age9to12wk heart oral dose fatty acid tridocosahexaenoin v control GSE30495 up	0.92082	0.962798	0.659298	0.0543858	LAMA5;GT(ROSA)26SOR;ZFP719;ACKR3;SLC25A20;PNRC1;AQP1;PTMS;PAFAH1B1
MGS752 Murine age12wk heart osmotic minipump angiotensin2 treated v sham E-TIGR-121 down	0.926817	0.967044	0.601927	0.0457458	RBFOX1;RFC1;CREG1;MRPS31;5730455P16RIK;MEIS2
MGS412 Human child male DMD v healthy GSE38417 down	0.926985	0.967044	0.55033	0.0417251	RGS3;IRX5;PWWP2B;MPPED2
MGS1274 Murine heart age72wk v age6wk GSE43556 down	0.927817	0.967044	0.577438	0.043262	TMEM135;SCCPDH;SESTD1;PLEKHH1;SLC38A4
MGS1331 Murine male age10to12w gastroc v adipose GSE9954 up	0.92847	0.967044	0.66107	0.0490628	AIMP2;PHTF2;RBFOX1;1700025G04RIK;UGP2;HSPB6;IGDCC4;CFL2;SHISA4;SLC38A4
MGS912 Murine age72wk heart apoE deficient ranolazine treated 2mo v untreated GSE25767 down	0.929472	0.967153	0.705029	0.0515649	IFITM3;POSTN;GPX1;MGST1;CELA1;RCL1;GSTZ1;LGALS3;GRHPR;PRKAR2B;DDT;TKT;CDO1;PAM;ALDH1A7
MGS522 Human male vast lat day4 after resistance exercise at days 2 and 3 v baseline day1 GSE45426 down	0.930603	0.967397	0.544186	0.0391389	PTCD3;NUAK1;JMY;JMJD6
MGS915 Murine age72wk heart apoE deficient v WT GSE25765 up	0.932927	0.968878	0.684903	0.0475517	IFITM3;POSTN;GPX1;LUM;MGST1;GSTZ1;LGALS3;MDFIC;MGP;LAP3;CDO1;PAM;ALDH1A7
MGS979 Murine age9wk heart angiotensin 2 treated 1day v WT GSE59437 up	0.93697	0.972068	0.636224	0.0414204	DCTN6;IL6;EHD4;IGFBP5;PLSCR2;SERPINE1;GAB1;WDR6;SLC38A4
MGS808 Murine age1wk cardiomyocyte Tfr1 KO v WT GSE68745 down	0.93936	0.972068	0.437518	0.0273698	ATF7IP;POLR1E
MGS1498 Murine ventricle Gata4 heterozygotes transverse aortic constriction v control GSE5500 down	0.939758	0.972068	0.48984	0.0304352	RBFOX1;MPPED2;TCP11L2
MGS724 Murine age10wk left ventricle male transverse aortic constriction v sham GSE18224 down	0.940297	0.972068	0.556319	0.0342469	CENPF;SLC16A7;NDUFV3;SORCS2;CLPX
MGS1178 Murine adult heart Hmgn5 overexpression v WT GSE63530 down	0.940507	0.972068	0.526545	0.0322962	RBFOX1;IMPA2;ECI1;NDUFS1
MGS1419 Murine myoblast PGC1a isoform4 overexpression v control GSE42473 up	0.941421	0.972081	0.578071	0.0348949	TTYH3;PROS1;SDC2;ARSB;MED18;CPEB4
MGS938 Murine age8wk gastroc mdx v WT GSE7863 down	0.945046	0.974551	0.340435	0.0192418	KCNAB1
MGS1327 Murine male age10to12w diaphragm v gastroc GSE9954 up	0.945622	0.974551	0.607676	0.0339769	SMAD3;CNOT3;SLC25A30;KDELR2;ADARB1;LIMS2;PDIA4;DGKH
MGS597 Human old skel muscle myotonic dystrophy type 1 v healthy GSE7014 up	0.950799	0.978951	0.536682	0.0270767	DYRK2;RFC1;SESTD1;VPS13C;NCALD
MGS762 Murine age12wk left ventricle pravastatin treated v WT GSE23101 down	0.955814	0.982571	0.589212	0.0266277	GM1976;MMP16;NFIL3;AW551984;TET2;NOX4;PTCHD4;PLCXD2
MGS388 Human biceps male v female GSE28998 down	0.956138	0.982571	0.401547	0.0180106	PRRX1;FAM149A
MGS1345 Murine male age10to12w heart v kidney GSE9954 up	0.957309	0.982837	0.453408	0.019782	HSPB6;TNNT2;SSPN
MGS361 Human adult quad type2 diabetes v type2 diabetes first degree relatives E-MEXP-2559 up	0.95943	0.984078	0.543578	0.0225126	VAT1;CMTM7;FZD3;PIGU;NUAK2;SH3PXD2B
MGS351 Human adult male vast lat old v young GSE25941 up	0.962885	0.985746	0.298837	0.0113023	PFKFB2
MGS442 Human left ventricle ischemic cardiomyopathy failing v healthy GSE76701 down	0.962885	0.985746	0.298837	0.0113023	FKBP5
MGS1394 Murine muscle 2d post treatment TLR4 agonist GLA SE v control PBS treated GSE43373 down	0.968279	0.989529	0.284907	0.00918411	NDUFS1
MGS1502 Murine ventricle transverse aortic constriction v control GSE5500 down	0.968417	0.989529	0.371026	0.0119072	RBFOX1;MPPED2
MGS1182 Murine age10w heart Lmna H222P knockin EDMD model heterozygous v control GSE6397 down	0.970179	0.990391	0.461643	0.0139762	CBX8;ABCB10;SIX2;PPBP
MGS1341 Murine male age10to12w heart v adipose GSE9954 up	0.974819	0.993716	0.505815	0.0128998	GJA1;HSPB6;NEBL;RCAN2;TNNT2;ATP1B1
MGS639 Human skel musc 20wk resistance training age60to80y v age20to30y GSE47881 up	0.975651	0.993716	0.477618	0.0117736	L3MBTL3;SPCS2;LPCAT2;NR2F2;SSBP2
MGS559 Human mixed sex skeletal muscle v heart atrium GSE7307 up	0.976877	0.993716	0.47389	0.0110864	BRF2;IGDCC4;IMPA2;TNNI1;CAMK2G
MGS1017 Murine C2C12 myotube 24h diff v 0h diff GSE11415 up	0.977349	0.993716	0.344804	0.00790004	NTMT1;SYMPK
MGS1435 Murine newborn hindleg muscle low gestational protein gestational taurine v cont GSE12730 up	0.978046	0.993716	0.470219	0.0104384	POLD3;HSPB6;CTDSPL;LCMT2;ARHGEF5
MGS884 Murine age4wk TA hex 6 phosph dehydrogenase KO v WT GSE10347 down	0.980827	0.995604	0.42906	0.00830644	RNF34;MPPED2;MGST1;YPEL3
MGS137 Murine quad mdx v ctl PMID 16011810 up	0.984123	0.99776	0.711333	0.0113844	ZFP748;ITGB3;PLEK;AKAP8;BMI1;CCL7;CCND1;ANPEP;MAGOH;ENC1;CCL2;POLL;S1PR3;NCAM1;2610301B20RIK;ST3GAL1;SLC39A1;CMTM7;DAXX;VCAM1;FOXF2;KCNIP3;PRRX2;NFATC1;ATP1B1;C1QL3;EREG;RAB33B;COL1A1;GALNS;ANO1;EHD3;KRT19;OPN1SW;NUMB;FOSB;HBEGF
MGS1083 Murine C2C12 myotube 96h diff v 0h undiff GSE11415 up	0.984802	0.99776	0.446023	0.0068305	RBFOX1;NIPAL2;ANKRD44;SENP3;ARSB
MGS933 Murine age8wk gastroc mdx Galgt2 AAV treated v WT GSE7863 up	0.989604	0.999996	0.550014	0.00574809	SERPINB1A;HSPB6;LUM;TMEM176B;PRUNE2;TMEM176A;PLEK;ST3GAL6;CYBA;TGFBI;CORO1C;H2-AB1
MGS714 Murine age10wk heart frataxin KO v WT GSE31208 down	0.990115	0.999996	0.421231	0.00418472	PDP1;RBFOX1;NUDT7;CD59A;FXN
MGS652 Human skel muscle age10y or less POLG1 mut v healthy GSE18715 down	0.991654	0.999996	0.203995	0.00170975	SREK1IP1
MGS3 Human vastus lateralis insulin sensitive after high fat diet v before high fat diet PMID 15983191 up	0.994583	0.999996	0.265795	0.00144385	PDK4;ATF6
MGS561 Human mixed sex skeletal muscle v heart ventricle GSE7307 up	0.995695	0.999996	0.381429	0.0016457	IGDCC4;IMPA2;IMPDH2;TNNI1;LSM4
MGS187 Murine prim myoblast muscle injury 12h v uninjured GSE38870 up	0.995944	0.999996	0.507386	0.00206235	SPSB2;CTLA2A;TRAPPC6A;ARMC10;NTMT1;ORMDL3;SHISA4;CDC42BPB;1110065P20RIK;AAMP;OCEL1;NDC80
MGS640 Human skel musc 20wk resistance training age60to80y v age20to30y GSE47881 down	0.996155	0.999996	0.376679	0.00145116	CDKN2D;NEURL2;SHISA4;TKT;USE1
MGS575 Human myocardium dilated cardiomyopathy after Novacor v before GSE21610 up	0.996429	0.999996	0.249441	0.000892262	CEBPB;FKBP5
MGS1376 Murine male age30w left ventricle induction endoplasmic reticulum stress response gene ATF6 v uninduced GSE8322 down	0.998664	0.999996	0.218094	0.000291555	OXLD1;ZSWIM7
MGS1348 Murine male age10to12w heart v liver GSE9954 down	0.99933	0.999996	0.317303	0.000212752	PI4K2B;NUDT7;UPP2;CDO1;SLC38A4
MGS501 Human male quad oesophegal gastric or pancreatic cancer v healthy GSE34111 up	0.999631	0.999996	0.234465	8.65683e-05	ADAMTS14;CREB3L1;MYO7A
MGS1338 Murine male age10to12w gastroc v liver GSE9954 down	0.999995	0.999996	0.117969	6.16199e-07	CFH;PLCXD2
MGS220 C2c12 myoblast cugbp1 knockdown v control GSE29990 down	0.999996	0.999996	0.16361	7.31905e-07	LRRC15;EHD4;SGMS2;IL11RA1
MGS499 Human male quad oesophegal gastric or pancreatic cancer v cancer free postoperative GSE34111 up	0.999996	0.999996	0.0589454	2.30379e-07	ADAMTS14

## Sheet: File_3
Term	P-value	Adjusted P-value	Odds Ratio	Combined Score	Genes
MGS844 Murine age2wk cardiomyocyte Tfr1 KO v WT GSE68745 down	0.0100215	0.999996	2.27816	10.4864	UNC45B;EFNB3;5730409E04RIK;TMOD4;CCDC69;KLHDC1;NTN4;KLHDC8B;PYROXD2;ANK1;HAMP;RAMP1
MGS1459 Murine satellite cells FACS purified age24mo v age2mo GSE50821 up	0.0266355	0.999996	1.80992	6.5619	CADPS2;PTGIS;TMOD4;EYA2;SPHK1;COL12A1;NTN4;NLRC5;MAPK12;GPNMB;CILP;LEPR;CTSH;SAA2;IGFBP6
MGS933 Murine age8wk gastroc mdx Galgt2 AAV treated v WT GSE7863 up	0.0305439	0.999996	1.73923	6.06745	CADPS2;COL24A1;TMOD4;LYZ2;CSF2RB;LRMP;H2-AA;PAPSS2;IFIH1;GPNMB;ABI3BP;CTSH;ADAM8;B4GALNT2;CD33;C1QC
MGS766 Murine age12wk quad Mbnl1 KO v WT GSE14691 down	0.0370164	0.999996	2.89106	9.53006	FNDC5;CD209F;OSGIN1;GDPD5;SYTL2
MGS492 Human male protein intake 0pt5g per kg vast lat age63to79y v age21to43y GSE9419 down	0.0379573	0.999996	4.46736	14.614	FAM171A1;TRIM62;CCDC69
MGS1292 Murine heart deletion Df 11 17 duplication Dp 11 17 on chrom 11 v WT GSE14802 down	0.0524932	0.999996	6.28144	18.5119	WFDC17;H2-AA
MGS1179 Murine age10d heart miR 1 2 KO v WT GSE7333 up	0.0575037	0.999996	2.52876	7.22189	EFNB3;CADM4;PITPNM1;INAFM2;SEMA3G
MGS1256 Murine gastroc 30months v 5months GSE11291 down	0.0716179	0.999996	2.35968	6.22109	CDKN1B;IRS1;CPEB3;MDGA1;SYTL2
MGS1455 Murine satellite cells FACS purified age12mo v age2mo GSE50821 up	0.0769618	0.999996	1.67846	4.30433	2310005A03RIK;PTGIS;CILP;OLFML3;LEPR;NTN4;CTSH;SAA2;IGFBP6;FBLN2;PAPSS2
MGS572 Human myocardium dilated cardiomyopathy after DuraHeart v before GSE21610 down	0.0793245	0.999996	2.28333	5.78642	INAFM2;NTN4;PDE3A;RAMP1;F5
MGS184 Murine quad and tibialis anterior age21d dysf v ctl PMID 16288871 down	0.0916574	0.999996	4.34779	10.3899	CSRP3;FBXO32
MGS956 Murine age8wk heart female CaAkt overexpression v WT GSE63848 down	0.0920921	0.999996	1.99913	4.76787	PER2;EFNB3;IRS1;TMOD4;CPEB3;DOC2G
MGS8 Rat extraocular age7d v birth PMID 15138310 up	0.102458	0.999996	4.03702	9.19756	ALOX15;UGT1A7C
MGS98 Murine EDL kyBackground v WildType PMID 15036332 down	0.102458	0.999996	4.03702	9.19756	GPD1;RAMP1
MGS107 Murine diaphragm age7d mdx v ctl PMID 14681298 down	0.109616	0.999996	2.73635	6.04945	CSRP3;GPD1;RORA
MGS1448 Murine quad mitochond resp chain def v control GSE18119 down	0.11316	0.999996	2.26314	4.93128	4930430O22RIK;ACTL7B;TGM5;FUT1
MGS902 Murine age6wk TA denervated v WT GSE4411 down	0.125422	0.999996	1.65418	3.4342	ACHE;RAB40B;IRS1;GPD1;KCNA7;RAMP1;MDGA1;2310015K22RIK
MGS1423 Murine myoblast emerin null v WT GSE31714 up	0.150231	0.999996	1.63775	3.1045	SCARA3;PTGIS;PITPNM1;CTSH;NPTX1;FHDC1;H2-AA
MGS1405 Murine muscle 6h post treatment TLR4 agonist GLA SE v control PBS treated GSE43373 up	0.166107	0.999996	1.38011	2.47746	GSDMD;LGALS3BP;SRGN;PTPN1;SAMD9L;SPHK1;LIX1L;NLRC5;CSF2RB;IFIH1;LIPG;SAA2;WFDC17
MGS1212 Murine age8wk gastroc tenotomized d14 v contralateral control GSE25908 down	0.170595	0.999996	1.44512	2.55565	SCARA3;ADAMTS2;COL16A1;RAB40B;CILP;COL14A1;LIX1L;CTSH;WFDC17;H2-AA
MGS955 Murine age8wk heart female CaAkt overexpression v WT GSE63848 up	0.181427	0.999996	1.42312	2.42912	ADAMTS2;5730409E04RIK;CILP;COL14A1;SLC41A2;LYZ2;ADAM8;IGFBP6;FBLN2;C1QC
MGS54 Murine extraocular v gastroc and soleus PMID 11572940 up	0.185376	0.999996	2.69037	4.53427	MYH11;IGFBP6
MGS32 Murine extraocular age28d mdx v ctl PMID 12874102 up	0.188708	0.999996	5.6462	9.41533	LYZ1
MGS948 Murine age8wk heart isoproterenol induced cardiomyopathy v control GSE18801 down	0.189656	0.999996	1.68339	2.7987	CADM4;TMOD4;H2-AA;RAMP1;DOC2G
MGS263 Human FSHD prim myotube diff v undiff GSE26145 up	0.19935	0.999996	2.01854	3.25529	PTGIR;COL14A1;LIPG
MGS811 Murine age1wk hindlimb PICs cells v satellite cells GSE40523 up	0.201996	0.999996	1.55701	2.49045	PTGIR;RASSF2;EFNB3;OLFML3;PLEKHA6;FBLN2
MGS64 Monkey ocular muscle orbital layer v global layer PMID 15326121 up	0.203882	0.999996	1.7668	2.80959	CSRP3;LEPR;PLAT;F5
MGS7 Rat extraocular v leg PMID 12832294 down	0.208243	0.999996	1.97149	3.09337	CSRP3;GPD1;MAPK12
MGS38 Murine gastroc and quad dysf v ctl PMID 14506282 up	0.232942	0.999996	1.66252	2.42223	LYZ1;CTSH;H2-AA;C1QC
MGS1452 Murine quad calpain3 KO C3KO age11to12mo v age2to3mo GSE33931 down	0.235411	0.999996	1.84263	2.66523	CDKN1B;2310015K22RIK;SYTL2
MGS178 Murine soleus age8wk mdx v ctl PMID 16261416 down	0.243348	0.999996	4.03258	5.6991	RASD1
MGS385 Human biceps 4h post acute exercise after 12wk resistance training male v female GSE24235 up	0.243348	0.999996	4.03258	5.6991	PRPH2
MGS43 Human skel muscle exercised ctl v insulin sensitivity PMID 15687108 down	0.248838	0.999996	2.17243	3.02175	ABCG5;COL12A1
MGS949 Murine age8wk heart isoproterenol induced cardiomyopathy v exercise induced cardiac hypertrophy GSE18801 up	0.255426	0.999996	1.28092	1.74823	FADS3;RASL10A;LYZ2;SEMA3G;CTSH;MAP3K8;IGFBP6;FBLN2;HIGD1B;PRR14;C1QC
MGS173 Murine gastrocnemius age8wk mdx v ctl PMID 16261416 up	0.261665	0.999996	2.09186	2.80454	LYZ2;H2-AA
MGS954 Murine age8wk heart estrogen receptor alpha agonist 16 alpha LE2 treat 28d v WT GSE34807 down	0.263147	0.999996	1.72955	2.30902	COL14A1;ABI3BP;H2-AA
MGS1487 Murine skel muscle high fat diet 5d v control GSE73036 up	0.263147	0.999996	1.72955	2.30902	EXTL1;SAA2;FBLN2
MGS108 Murine diaphragm age14d mdx v ctl PMID 14681298 up	0.269273	0.999996	3.52833	4.62926	H2-AA
MGS384 Human biceps 24h post acute exercise after 12wk resistance training male v female GSE24235 down	0.269273	0.999996	3.52833	4.62926	OLFML3
MGS924 Murine age7wk heart doxycycline treated v WT GSE23598 down	0.271197	0.999996	1.35555	1.76887	EFNB3;UBA7;CILP;LYZ2;HIGD1B;H2-AA;C1QC
MGS177 Murine soleus age8wk mdx v ctl PMID 16261416 up	0.274495	0.999996	2.01705	2.60768	LYZ2;H2-AA
MGS1498 Murine ventricle Gata4 heterozygotes transverse aortic constriction v control GSE5500 down	0.278182	0.999996	1.52725	1.95408	EFNB3;KLHDC1;CPEB3;MYLK3
MGS372 Human aged mixed TA TP EDL tibial muscular dystrophy v healthy GSE42806 down	0.291257	0.999996	1.62951	2.01009	RASSF2;CILP;GAB2
MGS710 Murine age10wk heart angiotensin2 treated catheterization v sham catheterization E-TIGR-121 down	0.293575	0.999996	1.4869	1.82238	ABCG8;TMOD4;KLHDC1;H2-AA
MGS726 Murine age11wk heart SRC 2 KO v WT GSE41558 down	0.300108	0.999996	1.88238	2.26566	GNAO1;RGS7
MGS1119 Murine E13 tongue Smad4 mutant v WT GSE35357 up	0.31263	0.999996	1.24109	1.44305	FNDC5;ACHE;UNC45B;EYA2;KCNK13;PLCE1;ADCY1;ANK1;MAPK12
MGS982 Murine age9wk heart angiotensin 2 treated 3days v WT GSE59437 down	0.318116	0.999996	1.35824	1.55565	FNDC5;KLHDC1;AHRR;TMCC2;MYLK3
MGS119 Murine diaphragm v hindlimb PMID 14681298 down	0.318494	0.999996	2.82237	3.22922	ANK1
MGS1221 Murine age9to12wk heart PPARalphaKO v WT GSE30495 up	0.322982	0.999996	1.30407	1.4738	FNDC5;CSRP3;CADM4;RASL10A;NTN4;MDGA1
MGS1126 Murine E16 heart FOG2 mutant v WT GSE50426 down	0.324651	0.999996	1.41226	1.5888	FNDC5;CADM4;DOC2G;SYTL2
MGS805 Murine age18wk heart Rag2 and Trex2 KO v Rag2 KO GSE11698 up	0.325565	0.999996	1.76455	1.98017	LGALS3BP;IFIH1
MGS1258 Murine gastroc age24mo v age10wk GSE52550 down	0.329046	0.999996	1.29404	1.4384	SCARA3;ADAMTS2;PTGIS;TBX21;IGFBP6;RAMP1
MGS984 Murine age9wk heart angiotensin 2 treated 7days v WT GSE59437 down	0.331669	0.999996	1.33248	1.47055	FNDC5;EFNB3;KLHDC1;MPL;TMCC2
MGS535 Human mixed muscles dermatomyositis with perifascicular atrophy v normal GSE39454 up	0.331701	0.999996	1.21708	1.34307	LGALS3BP;SRGN;SAMD9L;KRT80;RASD1;UBA7;CILP;NLRC5;C1QC
MGS861 Murine age32wk heart apoE deficient failing rosiglitazone treated v WT GSE28031 up	0.335555	0.999996	1.19768	1.30783	LGALS3BP;SRGN;UBA7;CILP;LYZ2;GPD1;SEMA3G;PLAT;WFDC17;HAMP
MGS22 Murine hindlimb age23d mdx v ctl PMID 12874102 up	0.336942	0.999996	1.22863	1.33656	LGALS3BP;SRGN;LYZ1;CTSH;ADAM8;FBLN2;H2-AA;C1QC
MGS1484 Murine skel muscle high fat diet 18wk v 12wk E-TABM-1039 down	0.338205	0.999996	1.71099	1.85489	SAA2;CEP83OS
MGS823 Murine age20wk low fat diet quad v gastroc GSE17576 up	0.341217	0.999996	1.27445	1.37034	LGALS3BP;UNC45B;RAB40B;CILP;MDGA1;NUP160
MGS186 Murine quad v tibialis anterior PMID 16288871 down	0.341848	0.999996	2.56566	2.75395	FBXO32
MGS652 Human skel muscle age10y or less POLG1 mut v healthy GSE18715 down	0.347885	0.999996	1.46049	1.5421	ABI3BP;COL12A1;ITGA11
MGS903 Murine age6wk gastroc mdx v WT E-MEXP-1623 up	0.359554	0.999996	1.24614	1.27467	IFIH1;CILP;LYZ2;WFDC17;H2-AA;C1QC
MGS20 Murine hindlimb age14d mdx v ctl PMID 12874102 up	0.364403	0.999996	2.35173	2.37406	LYZ1
MGS863 Murine age32wk heart apoE deficient v WT GSE28031 up	0.372567	0.999996	1.2607	1.24474	CILP;LYZ2;WFDC17;DOC2G;C1QC
MGS935 Murine age8wk gastroc mdx PBS treated v WT GSE7863 up	0.375266	0.999996	1.16628	1.1431	CADPS2;SAMD9L;LYZ2;CTSH;STAP1;WFDC17;H2-AA;CCDC173;C1QC
MGS1233 Murine age9to12wk heart oral dose fatty acid tridocosahexaenoin PPARalphaKO v WT GSE30495 up	0.377949	0.999996	1.21906	1.18614	FNDC5;CADM4;KCNQ1;NPR2;MDGA1;C1QC
MGS980 Murine age9wk heart angiotensin 2 treated 1day v WT GSE59437 down	0.379396	0.999996	1.24948	1.21096	FNDC5;SRGN;ADAMTS2;CADM4;ORAI2
MGS1167 Murine Pax3GFP primary myoblast age6wk v age1wk GSE15155 up	0.384087	0.999996	1.21029	1.15811	SHE;UBA7;LYZ2;PLAT;HIGD1B;H2-AA
MGS1353 Murine male age12wk tib anterior day14 post glycerol injection v day0 GSE45577 up	0.385026	0.999996	1.15556	1.10292	RAB40B;COL24A1;CILP;COL14A1;LYZ2;CTSH;WFDC17;H2-AA;C1QC
MGS50 Human bicep FSHD v ctl PMID 14519683 up	0.386187	0.999996	2.17072	2.06529	CSRP3
MGS738 Murine age12wk heart Desmin KO TNFa overexpression v control GSE56286 down	0.387187	0.999996	1.28334	1.21769	EXTL1;EFNB3;ADAM8;HAMP
MGS974 Murine age9wk heart CHIP KO v WT GSE59672 down	0.394978	0.999996	1.26885	1.17867	CSRP3;PARP4;KLHDC1;CPEB3
MGS1501 Murine ventricle transverse aortic constriction v control GSE5500 up	0.399692	0.999996	1.13984	1.0453	SAMD9L;ADAMTS2;PTGIS;CILP;COL14A1;LYZ2;PLAT;HIGD1B;C1QC
MGS1438 Murine quad STAT5ab KO growth hormone treated v untreated GSE14710 down	0.402753	0.999996	1.25469	1.14106	SCARA3;RASD1;KCNA7;H2-AA
MGS131 Human prim myoblast diff v undiff PMID 15336692 up	0.404036	0.999996	1.32315	1.19911	FNDC5;RASSF2;FBXO32
MGS97 Murine EDL kyBackground v WildType PMID 15036332 up	0.407224	0.999996	2.01556	1.81076	CSRP3
MGS678 Human vast lat sedentary old v young GSE9103 down	0.407224	0.999996	2.01556	1.81076	FAM171A1
MGS1502 Murine ventricle transverse aortic constriction v control GSE5500 down	0.413274	0.999996	1.30273	1.15115	FNDC5;KLHDC1;MYLK3
MGS39 Murine gastroc and quad dysf v ctl PMID 14506282 down	0.418244	0.999996	1.22729	1.06981	RNF103;COL12A1;LEPR;LCT
MGS1301 Murine heart left ventricle particulate matter exposure CD1 congestive heart failure model v WT GSE17478 up	0.420134	0.999996	1.12939	0.97939	FAM171A1;SCARA3;PTGIS;CILP;PLAT;CSF2RB;IGFBP6;FBLN2
MGS900 Murine age6wk TA Runx1 KO denervated v WT GSE4411 down	0.420252	0.999996	1.18611	1.02824	RAB40B;IRS1;GPD1;KCNA7;2310015K22RIK
MGS1261 Murine heart age10wk v age1wk GSE61086 up	0.422466	0.999996	1.28292	1.10543	LYZ2;FBXO32;H2-AA
MGS1309 Murine left ventricle age30wk v newborn GSE51483 up	0.425956	0.999996	1.21403	1.03607	FNDC5;TMOD4;MYH11;H2-AA
MGS1199 Murine age2to3mo quad calpain3 KO C3KO v WT GSE33931 up	0.427542	0.999996	1.88109	1.59837	EXD1
MGS1265 Murine heart age12wk v age6wk GSE50399 up	0.431609	0.999996	1.26371	1.06181	RNF103;MANSC1;ACOT6
MGS176 Murine quad age8wk mdx v ctl PMID 16261416 down	0.435952	0.999996	1.37657	1.14286	RASD1;SAA2
MGS1289 Murine heart deletion Df 11 17 on chrom 11 v WT GSE14802 up	0.439162	0.999996	1.13665	0.935333	CADM4;PTGIS;ADORA1;RORA;RECK;PAPSS2
MGS1357 Murine male age12wk tib anterior day21 post glycerol injection v day0 GSE45577 up	0.44096	0.999996	1.10702	0.906428	ADAMTS2;CILP;COL14A1;LYZ2;WFDC17;IGFBP6;H2-AA;C1QC
MGS909 Murine age6wk skel muscle high fat diet v WT E-BAIR-11 up	0.446152	0.999996	1.10156	0.889063	IFIH1;LGALS3BP;UBA7;CTSH;PLAT;H2-AA;RECK;C1QC
MGS540 Human mixed muscles inclusion body myositis v normal GSE39454 down	0.447165	0.999996	1.76343	1.41926	CLCN1
MGS446 Human left ventricle male E161K LMNA mut v ischemic cardiomyopathy GSE17476 down	0.447637	0.999996	1.34372	1.08005	XIRP1;ANK1
MGS28 Murine hindlimb age112d mdx v ctl PMID 12874102 up	0.448924	0.999996	1.17591	0.941785	LYZ1;FBLN2;H2-AA;C1QC
MGS212 Human myotube hiPSCs v myoblasts GSE43183 down	0.452141	0.999996	1.07444	0.85285	IFIH1;PRDM8;LGALS3BP;SRGN;RANBP3L;SAMD9L;KRT80;GPNMB;UBA7;ABI3BP;CCR4
MGS261 Human prim myotube diff v undiff GSE26145 up	0.452141	0.999996	1.07444	0.85285	FNDC5;UNC45B;CSRP3;RASSF2;GPNMB;COL14A1;SLC41A2;XIRP1;PLCE1;CPEB3;BEST3
MGS1017 Murine C2C12 myotube 24h diff v 0h diff GSE11415 up	0.458704	0.999996	1.20936	0.942517	KCNQ1;ADORA1;DOC2G
MGS60 Human skel muscle dysf v ctl PMID 12471055 up	0.459186	0.999996	1.3124	1.02145	LGALS3BP;IGFBP6
MGS1339 Murine male age10to12w heart v 17 non muscle tissues GSE9954 up	0.461683	0.999996	1.0855	0.838958	FNDC5;CSRP3;EFNB3;KCNQ1;TMEM190;WDR64;DOC2G;MYLK3
MGS789 Murine age14wk myocardium A2AR KO LPS treat v WT GSE44363 up	0.465359	0.999996	1.09143	0.834884	LGALS3BP;IFIH1;UBA7;SLC41A2;NLRC5;MAP3K8;GPR146
MGS103 Murine quad FOXO1 v ctl PMID 15272020 down	0.466115	0.999996	1.65961	1.26682	KCNA7
MGS1273 Murine heart age72wk v age6wk GSE43556 up	0.47089	0.999996	1.08538	0.81743	RAB40B;TMOD4;CILP;LYZ2;CD209F;WFDC17;C1QC
MGS1422 Murine myoblast PGC1a overexpression v control GSE42473 down	0.471594	0.999996	1.14009	0.856937	UNC45B;CSRP3;RAB40B;SYTL2
MGS1220 Murine age8wk gastroc tenotomized d7 v contralateral control GSE25908 down	0.472823	0.999996	1.06716	0.799338	SCARA3;CILP;COL14A1;ABI3BP;LYZ2;CTSH;PLAT;WFDC17;H2-AA
MGS1336 Murine male age10to12w gastroc v kidney GSE9954 down	0.479074	0.999996	1.12863	0.830561	PER2;THA1;A330023F24RIK;CPEB3
MGS23 Murine hindlimb age23d mdx v ctl PMID 12874102 down	0.481853	0.999996	1.25395	0.915526	IRS1;RAMP1
MGS725 Murine age11wk heart SRC 2 KO v WT GSE41558 up	0.484417	0.999996	1.56733	1.13602	LEPR
MGS1246 Murine age7mo gastroc Myostatin KO v WT GSE15349 down	0.484417	0.999996	1.56733	1.13602	RAMP1
MGS77 Rat gastrocnemius space flight v untreated PMID 14715702 up	0.492965	0.999996	1.22662	0.867611	RASSF2;GPNMB
MGS562 Human mixed sex skeletal muscle v heart ventricle GSE7307 down	0.493622	0.999996	1.08512	0.766081	LGALS3BP;CADPS2;GPNMB;NTN4;PHACTR1
MGS24 Murine hindlimb age28d mdx v ctl PMID 12874102 up	0.493909	0.999996	1.10639	0.780452	LYZ1;FBLN2;H2-AA;C1QC
MGS1196 Murine age2mo heart atria COUP TFII KO v control GSE46496 down	0.499165	0.999996	1.06461	0.739709	GNAO1;UNC45B;EFNB3;TEKT4;IGFBP6;DOC2G
MGS926 Murine age7wk heart MT KO doxycycline treated v WT GSE23598 down	0.500135	0.999996	1.07678	0.746079	SAMD9L;CILP;CCDC69;HIGD1B;H2-AA
MGS1241 Murine age9to12wk heart oral dose pirinixic acid PPARalpha agonist PPARalphaKO v WT GSE30495 up	0.501259	0.999996	1.09559	0.756649	FNDC5;LGALS3BP;CADM4;NTN4
MGS95 Murine soleus kyBackground v WildType PMID 15036332 up	0.502093	0.999996	1.48476	1.02296	CSRP3
MGS423 Human fetal FACS purified primary cells CD34 nonmyogenic fraction v unfractionated GSE44227 up	0.502093	0.999996	1.48476	1.02296	COL12A1
MGS1406 Murine muscle 6h post treatment TLR4 agonist GLA SE v control PBS treated GSE43373 down	0.502093	0.999996	1.48476	1.02296	IRS1
MGS1366 Murine male age12wk tib anterior day7 post glycerol injection v day0 GSE45577 down	0.503925	0.999996	1.20046	0.822711	KLHDC1;TMCC2
MGS1286 Murine heart Apelin KO aortic banding v sham GSE7781 down	0.506616	0.999996	1.06857	0.726631	FNDC5;EXD1;RAB40B;CST7;PGF
MGS838 Murine age24wk myocardium genetically fat obese leptin def v WT GSE16790 down	0.508563	0.999996	1.085	0.73364	UNC45B;H2-AA;RECK;VSIR
MGS1407 Murine muscle 6h post treatment TLR4 agonist GLA v control PBS treated GSE43373 up	0.509753	0.999996	1.02952	0.693721	IFIH1;SRGN;SAMD9L;SLC41A2;LYZ2;NLRC5;PLAT;MAP3K8;CSF2RB;WFDC17
MGS96 Murine soleus kyBackground v WildType PMID 15036332 down	0.51473	0.999996	1.17539	0.780593	GPD1;FUT1
MGS1469 Murine skel muscle 30mpkg prednisolone v WT E-MTAB-1765 up	0.515818	0.999996	1.07461	0.711393	CDKN1B;D8ERTD738E;IRS1;PGPEP1L
MGS997 Murine C2C12 myotube 120h diff v 96h diff GSE11415 up	0.519163	0.999996	1.41045	0.924605	COL12A1
MGS1043 Murine C2C12 myotube OverExp miR378 3d diff BMP2 induction osteogenic diff v WT GSE51883 up	0.519475	0.999996	1.05251	0.689329	SCARA3;OLFML3;SLC41A2;COL12A1;CTSH
MGS1239 Murine age9to12wk heart oral dose fatty acid triolein PPARalphaKO v WT GSE30495 up	0.519475	0.999996	1.05251	0.689329	LGALS3BP;IFIH1;CSRP3;IRS1;CPEB3
MGS1166 Murine Pax3GFP age6wk primary myoblast 3days ex vivo v freshly isolated GSE15155 down	0.519919	0.999996	1.03375	0.676154	IFIH1;SAMD9L;SCARA3;CILP;ABI3BP;PLAT;RECK
MGS852 Murine age2wk skel muscle dyspedic RyR1 KO v WT E-MTAB-3608 down	0.522557	0.999996	1.03826	0.673855	ACHE;SPINK2;FAM167A;RASL10A;CCDC69;IGFBP6
MGS1445 Murine quad growth hormone treated v untreated GSE14710 up	0.522557	0.999996	1.03826	0.673855	PTPN1;SPHK1;MAP3K8;CSF2RB;CPEB3;GPR146
MGS786 Murine age14wk myocardium LPS treat v WT GSE44363 down	0.523023	0.999996	1.06442	0.68988	EFNB3;COL14A1;LEPR;CPEB3
MGS1180 Murine age10d heart miR 1 2 KO v WT GSE7333 down	0.525378	0.999996	1.15134	0.741048	CSRP3;HAMP
MGS783 Murine age14wk heart left coronary artery ligation v sham E-MEXP-2446 up	0.52763	0.999996	1.0145	0.648628	COL16A1;PTGIS;CILP;WSCD2;COL14A1;ABI3BP;SLC41A2;ADAM8;PYROXD2;C1QC
MGS897 Murine age6wk TA denervated Runx1 KO v WT GSE4411 up	0.528338	0.999996	1.03188	0.658358	PARP4;GPNMB;A330023F24RIK;GDPD5;MAPK12;GPR146
MGS961 Murine age8wk heart staphylococcal enterotoxin B 24h v control GSE52474 up	0.529969	0.999996	1.0153	0.644648	GSDMD;IFIH1;LGALS3BP;SAMD9L;UBA7;NLRC5;CSF2RB;H2-AA;C1QC
MGS1122 Murine E14 tongue Tgfbr2 conditional KO v WT GSE45968 down	0.530177	0.999996	1.05441	0.669073	ACHE;PTGIR;RASL10A;SYTL2
MGS1141 Murine E9 heart IP3R1 IP3R3 KO v WT GSE28186 up	0.530177	0.999996	1.05441	0.669073	WSCD2;LYZ2;CYC1;MYLK3
MGS934 Murine age8wk gastroc mdx Galgt2 AAV treated v WT GSE7863 down	0.535649	0.999996	1.34322	0.83854	PTGIS
MGS1465 Murine skel muscle 1p5mpkg prednisolone v WT E-MTAB-1765 up	0.535649	0.999996	1.34322	0.83854	PER2
MGS414 Human extraocular muscle strabismic v normal GSE38780 down	0.536307	0.999996	1.07109	0.667339	ADGRA1;RASL10A;PLCE1
MGS675 Human vast lat spinal cord injury day5 v day2 GSE21497 up	0.536307	0.999996	1.07109	0.667339	UNC45B;RAB40B;PLCE1
MGS790 Murine age14wk myocardium A2AR KO LPS treat v WT GSE44363 down	0.537277	0.999996	1.0446	0.648947	EFNB3;COL14A1;MYH11;RECK
MGS141 Murine quad dysf v ctl PMID 16306063 up	0.538491	0.999996	1.0293	0.637124	CSRP3;GPNMB;COL14A1;LYZ1;CYP19A1
MGS1059 Murine C2C12 myotube 48h diff v 0h diff GSE16992 up	0.538491	0.999996	1.0293	0.637124	FADS3;UNC45B;FAM167A;RAB40B;KCNK13
MGS1363 Murine male age12wk tib anterior day7 post cardiotoxin injection v day0 GSE45577 up	0.542557	0.999996	1.00712	0.615817	ADAMTS2;GPNMB;CILP;COL14A1;LYZ2;ADAM8;WFDC17;H2-AA
MGS1011 Murine C2C12 myotube 1h diff v 0h diff GSE16992 up	0.544323	0.999996	1.03496	0.629475	OLFR159;SAMD9L;SPHK1;LALBA
MGS1219 Murine age8wk gastroc tenotomized d7 v contralateral control GSE25908 up	0.546196	0.999996	1.10608	0.668932	FNDC5;EXTL1
MGS1177 Murine adult heart Hmgn5 overexpression v WT GSE63530 up	0.546434	0.999996	1.00711	0.608639	LGALS3BP;RAB40B;CILP;SPHK1;SLC41A2;IGFBP6;FBLN2
MGS937 Murine age8wk gastroc mdx v WT GSE7863 up	0.548547	0.999996	0.999097	0.59994	GPNMB;COL14A1;CTSH;ADAM8;CSF2RB;WFDC17;H2-AA;VSIR;CD33
MGS913 Murine age72wk heart apoE deficient ranolazine treated 2mo v WT GSE25767 up	0.550973	0.999996	1.01439	0.604646	SRGN;RAB40B;CILP;LYZ2;WFDC17
MGS1343 Murine male age10to12w heart v brain GSE9954 up	0.551313	0.999996	1.0255	0.610635	UNC45B;CSRP3;TMOD4;LYZ2
MGS1376 Murine male age30w left ventricle induction endoplasmic reticulum stress response gene ATF6 v uninduced GSE8322 down	0.551313	0.999996	1.0255	0.610635	EFNB3;PAQR4;TMOD4;GPD1
MGS1504 Murine ventricle transverse aortic constriction Gata4 heterozygotes v WT GSE5500 down	0.560737	0.999996	1.03174	0.596865	EFNB3;RASL10A;GDPD5
MGS76 Human vastus lateralis eccentric contractions v concentric contractions PMID 12937035 up	0.566947	0.999996	1.22629	0.695907	ADORA1
MGS447 Human left ventricle post partum cardiomyopathy v healthy GSE1145 up	0.568705	0.999996	1.01926	0.575261	CLEC3A;LEPR;RNF39
MGS537 Human mixed muscles polyomyositis v normal GSE39454 up	0.568705	0.999996	1.01926	0.575261	SRGN;TLR5;C1QC
MGS718 Murine age10wk left ventricle female transverse aortic constriction v sham GSE18224 down	0.571938	0.999996	0.998116	0.557672	CADM4;CPEB3;RAMP1;RGS7
MGS1040 Murine C2C12 myotube 3d diff PGC1a expression v control GSE42299 down	0.576207	0.999996	1.04447	0.575802	UNC45B;CSRP3
MGS910 Murine age6wk skel muscle high fat diet v WT E-BAIR-11 down	0.576584	0.999996	1.00707	0.554527	TRABD;IRS1;RORA
MGS1251 Murine embryonic limb buds Pax7 expressing cells E17pt5 v E12pt5 GSE52192 up	0.577408	0.999996	0.97689	0.536515	IFIH1;PRDM8;PARP4;RASD1;KCNK13;NTN4;SEMA3G
MGS82 Rat gastrocnemius denervation v untreated PMID 14715702 down	0.581797	0.999996	1.17513	0.636493	UBA7
MGS998 Murine C2C12 myotube 120h diff v 96h diff GSE11415 down	0.581797	0.999996	1.17513	0.636493	SRGN
MGS1245 Murine age7mo gastroc Myostatin KO v WT GSE15349 up	0.581797	0.999996	1.17513	0.636493	FBXO32
MGS565 Human mixed sex and age vast lat ISCU myopathy v healthy GSE48574 up	0.582471	0.999996	0.972027	0.525357	PPP1R16B;LGALS3BP;EXTL1;PLAT;MRO;ANK1;MYO16
MGS683 Human young vast lat trained v sedentary GSE9103 up	0.584372	0.999996	0.99517	0.534623	SHE;SEMA3G;TGM5
MGS1260 Murine heart hAT1E overexpr v WT GSE8771 down	0.584372	0.999996	0.99517	0.534623	EFNB3;ZFP629;CLCN1
MGS1315 Murine left ventricle E18 v E12p5 GSE51483 up	0.584429	0.999996	0.972068	0.522117	FNDC5;LGALS3BP;KCNQ1;LEPR;HIGD1B;GPR146
MGS821 Murine age20wk high fat diet quad v gastroc GSE17576 up	0.585389	0.999996	0.980655	0.525121	LGALS3BP;UNC45B;RAB40B;TMCC2
MGS133 Human prim myoblast diff v undiff PMID 15336692 up	0.585883	0.999996	1.02542	0.548227	GNAO1;SCRG1
MGS112 Murine diaphragm age28d mdx v ctl PMID 14681298 up	0.58985	0.999996	0.966463	0.510184	CSRP3;LYZ2;CTSH;ADAM8;H2-AA;C1QC
MGS397 Human biceps male after 12wk resistance training 4h post acute exercise v unexercised GSE24235 up	0.599672	0.999996	0.972191	0.497153	CLEC3A;PAQR6;MC1R
MGS587 Human myocardium ischemic cardiomyopathy v healthy GSE21610 up	0.600579	0.999996	0.955443	0.487143	UNC45B;CDKN1B;NTN4;PLCE1;FBXO32;ANK1
MGS1038 Murine C2C12 myotube 3d diff PGC1a expression and DFO iron chelator v control GSE42299 down	0.605887	0.999996	0.950026	0.476022	UNC45B;CSRP3;PTGIS;RAB40B;IRS1;SYTL2
MGS165 Human vastus lateralis old sarcopenia v young PMID 15687482 up	0.609988	0.999996	1.08463	0.536148	PER2
MGS183 Murine quad and tibialis anterior age21d dysf v ctl PMID 16288871 up	0.609988	0.999996	1.08463	0.536148	H2-AA
MGS591 Human myotube LPIN1 mutation v healthy E-MEXP-3761 up	0.613672	0.999996	0.943172	0.460546	SRGN;UNC45B;COL24A1;SPHK1;CTSH;BEST3;PGF;NKX3-2
MGS1302 Murine heart left ventricle particulate matter exposure CD1 congestive heart failure model v WT GSE17478 down	0.614597	0.999996	0.950245	0.462569	FNDC5;EFNB3;CPEB3
MGS638 Human skel musc 20wk resistance training age40to60y v age20to30y GSE47881 down	0.621917	0.999996	0.939638	0.446279	FAM171A1;ACTL7B;KRT9
MGS1384 Murine muscle 1d post treatment TLR4 agonist GLA SE v control PBS treated GSE43373 down	0.621917	0.999996	0.939638	0.446279	RAB40B;CILP;CLCN1
MGS1493 Murine soleus mir 206 133b KO v WT E-MTAB-2439 up	0.623364	0.999996	1.0444	0.493609	1110028F18RIK
MGS802 Murine age16wk skel muscle calorie restricted diet v WT E-MEXP-748 down	0.629143	0.999996	0.929264	0.430618	IRS1;CCDC69;CYC1
MGS558 Human mixed sex skeletal muscle v heart GSE7307 down	0.630468	0.999996	0.924051	0.426257	LGALS3BP;GPNMB;PDE3A;NTN4
MGS42 Human skel muscle exercised ctl v insulin sensitivity PMID 15687108 up	0.636282	0.999996	1.00705	0.4553	CDKN1B
MGS711 Murine age10wk heart aortic banding CHF1 Hey2 overexpression v control GSE13031 up	0.636282	0.999996	1.00705	0.4553	IGFBP6
MGS388 Human biceps male v female GSE28998 down	0.640488	0.999996	0.924273	0.411787	APC2;ITIH1
MGS752 Murine age12wk heart osmotic minipump angiotensin2 treated v sham E-TIGR-121 down	0.642755	0.999996	0.909052	0.401793	KLHDC1;FBXO32;CPEB3;MYLK3
MGS1072 Murine C2C12 myotube 6d diff v 3d diff GSE51883 down	0.643305	0.999996	0.909186	0.401074	FADS3;CADM4;NPTX1
MGS185 Murine quad v tibialis anterior PMID 16288871 up	0.648757	0.999996	0.972273	0.420699	CSRP3
MGS859 Murine age30months heart resveratrol diet v cont GSE11291 up	0.648757	0.999996	0.972273	0.420699	SYTL2
MGS1226 Murine age9to12wk heart oral dose fatty acid trilinolein v control GSE30495 down	0.648797	0.999996	0.901733	0.390121	CILP;KCNQ1;ZFP629;GPR146
MGS1159 Murine PPARalphaKO age9to12wk heart oral dose fatty acid trilinolenin v control GSE30495 up	0.649741	0.999996	0.903045	0.389377	RNF103;RASD1;SEMA3G;FBXO32;PAPSS2
MGS169 Murine diaphragm age8wk mdx v ctl PMID 16261416 up	0.650242	0.999996	0.899467	0.38714	LYZ2;ADAM8;H2-AA
MGS526 Human male vast lat after 12wk exercise old age84y v young age21y GSE28422 down	0.650242	0.999996	0.899467	0.38714	PPP1R16B;FAM171A1;XIRP1
MGS1389 Murine muscle 2d post treatment TLR4 agonist GLA v control PBS treated GSE43373 up	0.654605	0.999996	0.904434	0.38323	LGALS3BP;SRGN;LYZ2;CD209F;CTSH;CSF2RB;WFDC17
MGS708 Murine age10wk heart Sirt1 overexpression v WT GSE33101 down	0.654771	0.999996	0.89453	0.378806	EFNB3;EXTL1;TMOD4;GPD1
MGS1237 Murine age9to12wk heart oral dose fatty acid trilinolenin PPARalphaKO v WT GSE30495 up	0.660677	0.999996	0.88744	0.367835	FNDC5;CSRP3;KCNQ1;SEMA3G
MGS56 Murine extraocular v jaw PMID 11572940 up	0.660805	0.999996	0.939815	0.389361	MYH11
MGS488 Human male left ventricle arrhythmogenic right ventricular cardiomyopathy v dilated cardiomyopathy GSE29819 down	0.660805	0.999996	0.939815	0.389361	RECK
MGS1068 Murine C2C12 myotube OverExp miR378 6d diff v 3d diff GSE51883 down	0.663825	0.999996	0.880636	0.360829	FADS3;FNDC5;PTGIS
MGS171 Murine EDL age8wk mdx v ctl PMID 16261416 up	0.665592	0.999996	0.880811	0.358559	LYZ2;H2-AA
MGS969 Murine age9wk gastroc DBD ARKO KO v WT E-MTAB-597 up	0.665592	0.999996	0.880811	0.358559	A330023F24RIK;SYTL2
MGS1152 Murine PGC1a KO TA and EDL muscles calorie restricted diet v control GSE34773 down	0.670872	0.999996	0.880285	0.351389	SRGN;IRS1;KLHDC1;TMCC2;H2-AA
MGS1419 Murine myoblast PGC1a isoform4 overexpression v control GSE42473 up	0.672281	0.999996	0.87359	0.346884	SERPINF2;OSM;NPTX1;AICDA
MGS532 Human mixed male female iPS cell derived mesoangioblasts HIDEMs v adult skel muscle mesoangioblasts GSE36098 down	0.676022	0.999996	0.874772	0.342499	SAMD9L;ADAMTS2;GPNMB;NLRC5;RORA
MGS640 Human skel musc 20wk resistance training age60to80y v age20to30y GSE47881 down	0.681118	0.999996	0.869326	0.333839	FAM171A1;NPFFR1;PAQR4;FAT2;RCOR2
MGS1063 Murine C2C12 myotube OverExp miR378 6d diff BMP2 induction osteogenic diff v WT GSE51883 up	0.683474	0.999996	0.853817	0.324934	SCARA3;ADAMTS2;CTSH
MGS1253 Murine female age5w gastroc integrin alpha7 overexpression v WT GSE8313 up	0.683678	0.999996	0.880985	0.335011	RECK
MGS1032 Murine C2C12 myotube 36h diff E1A dedifferentiation induction YH47 mutant v control GSE28457 down	0.685588	0.999996	0.875975	0.330662	FNDC5;SRGN;CSRP3;FAM167A;PTGIS;RAB40B;PLAT
MGS1089 Murine C2C12 myotube 96h diff v 0h diff GSE16992 up	0.68616	0.999996	0.863948	0.325401	UNC45B;FAM167A;RAB40B;CILP;NTN4
MGS1084 Murine C2C12 myotube 96h diff v 0h undiff GSE11415 down	0.689169	0.999996	0.853602	0.31777	PRRT1;MTAG2;CADM4;NTSR1
MGS781 Murine age13wk heart beta1 Gly389 transgenic v WT GSE11887 up	0.689263	0.999996	0.84124	0.313053	PTGIS;INAFM2
MGS817 Murine age20wk heart failing apoE deficient cystamine 1mo v control GSE25768 up	0.689849	0.999996	0.866433	0.321692	LGALS3BP;SCARA3;GPD1;IGFBP6;HAMP;H2-AA
MGS646 Human skel musc age60to80y v age20to30y GSE47881 down	0.6944	0.999996	0.861967	0.314366	FAM171A1;PAQR4;ACTL7A;FAT2;SNX33;FUT1
MGS1093 Murine C2C12 myotube 9h diff v 0h diff GSE16992 up	0.696091	0.999996	0.836822	0.30316	CILP;NTN4;NPTX1
MGS155 C2c12 myotube starvation or atrophy v untreated PMID 15608089 up	0.696841	0.999996	0.828826	0.299371	EXTL1;UGT1A6A
MGS1004 Murine C2C12 myotube 144h diff v 96h diff GSE16992 down	0.70008	0.999996	0.840774	0.299787	2310005A03RIK;4930430O22RIK;RNF222;CADM4
MGS237 Murine prim myotube 48h diff v 0h diff GSE24811 up	0.70332	0.999996	0.870372	0.306322	FNDC5;ACHE;UNC45B;PROB1;RAB40B;KCNK13;XIRP1;PLCE1;BEST3
MGS239 Murine prim myotube d5 diff v d0 diff GSE24811 up	0.70332	0.999996	0.870372	0.306322	FNDC5;ACHE;UNC45B;EXTL1;RAB40B;TMOD4;GPD1;MAPK12;GPR146
MGS334 C2c12 myoblast conversion to fat by PRDM16 v control GSE15895 down	0.70332	0.999996	0.870372	0.306322	CADM4;PTGIS;OLFML3;IRS1;CSF2RB;NPTX1;IGFBP6;FBXO32;SYTL2
MGS1354 Murine male age12wk tib anterior day14 post glycerol injection v day0 GSE45577 down	0.704265	0.999996	0.816772	0.28636	TSGA10;FBXO32
MGS1160 Murine PPARalphaKO age9to12wk heart oral dose fatty acid trilinolenin v control GSE30495 down	0.705431	0.999996	0.834503	0.291197	CCDC69;ZFP608;ZFP629;GDPD5
MGS1412 Murine myoblast HMGA2 KO v WT GSE41907 down	0.705785	0.999996	0.843079	0.293766	UNC45B;COL27A1;PTGIS;GM2115;PAPSS2
MGS921 Murine age7wk DNA electroporation v WT GSE6686 up	0.710556	0.999996	0.838016	0.286357	SLC41A2;PRF1;RAMP1;ADCY6;PAPSS2
MGS116 Murine diaphragm age112d mdx v ctl PMID 14681298 up	0.710713	0.999996	0.828323	0.282862	CSRP3;LYZ2;H2-AA;C1QC
MGS692 Murine age2mo heart Cmah KO v WT GSE16438 down	0.710713	0.999996	0.828323	0.282862	RTP3;GM43379;SPHK1;SAP30BPOS
MGS1488 Murine skel muscle high fat diet 5d v control GSE73036 down	0.711538	0.999996	0.805062	0.273984	KRT4;SYTL2
MGS1098 Murine C2C12 myoblast Tbx15 overexpression v WT GSE70489 down	0.712158	0.999996	0.844551	0.286688	SPHK1;CSF2RB;FBXO32;STX4A;RECK;VSIR
MGS57 Murine extraocular v jaw PMID 11572940 down	0.715131	0.999996	0.805347	0.270025	ANK1
MGS641 Human skel musc 20wk resistance training v control GSE47881 up	0.715131	0.999996	0.805347	0.270025	NLRC5
MGS814 Murine age20wk gastroc high fat diet v low fat diet GSE18127 down	0.71866	0.999996	0.793682	0.262206	ACHE;GPD1
MGS1297 Murine heart left ventricle CD1 congestive heart failure model v WT GSE17478 up	0.719932	0.999996	0.828071	0.272102	4933421A08RIK;ACHE;PTGIS;PLEKHA6;IGFBP6
MGS1338 Murine male age10to12w gastroc v liver GSE9954 down	0.720767	0.999996	0.836101	0.273772	CPB2;SERPINF2;CYP3A13;ITIH1;HAMP;F5
MGS126 Human quad v tibialis anterior PMID 15962335 up	0.724905	0.999996	0.782935	0.251882	IRS1
MGS938 Murine age8wk gastroc mdx v WT GSE7863 down	0.724905	0.999996	0.782935	0.251882	MYLK3
MGS428 Human fetal FACS purified primary cells skeletal muscle precursor v CD34 pos GSE44227 down	0.725004	0.999996	0.831939	0.267533	SCARA3;COL24A1;COL14A1;COL12A1;MANSC1;IGFBP6
MGS1050 Murine C2C12 myotube 3h diff cycloheximide pretreated v WT GSE16992 down	0.725633	0.999996	0.782618	0.250994	PTGIS;MAF1
MGS1483 Murine skel muscle high fat diet 18wk v 12wk E-TABM-1039 up	0.725633	0.999996	0.782618	0.250994	KCNK13;5330426L24RIK
MGS1028 Murine C2C12 myotube 2h diff v 0h diff GSE16992 down	0.729091	0.999996	0.818357	0.258565	LRSAM1;TAOK3;SNX33;PGF;PURG
MGS1275 Murine heart FASN overexpression v WT GSE49351 up	0.731147	0.999996	0.804489	0.251919	RASD1;COL14A1;GPD1;MYH11
MGS608 Human old quad 1h ischaemia ischemic preconditioning v healthy GSE21164 down	0.734345	0.999996	0.761735	0.235206	CCDC110
MGS941 Murine age8wk heart PTIP deletion with tamoxifen injection v WT GSE20570 up	0.736083	0.999996	0.798742	0.244745	EXTL1;INAFM2;AHRR;CPEB3
MGS748 Murine age12wk heart Pitx2 KO v WT GSE50399 down	0.737244	0.999996	0.782299	0.238473	SAMD9L;AGO4;RECK
MGS1274 Murine heart age72wk v age6wk GSE43556 down	0.737244	0.999996	0.782299	0.238473	IRS1;RAMP1;ADCY6
MGS757 Murine age12wk left ventricle calorie restricted diet v WT GSE68646 up	0.738031	0.999996	0.808866	0.245708	PER2;SEMA3G;RORA;MAF1;ADCY6
MGS915 Murine age72wk heart apoE deficient v WT GSE25765 up	0.738242	0.999996	0.827564	0.251152	IFIH1;FABP2;CPB2;CILP;LYZ2;GPD1;HAMP
MGS765 Murine age12wk quad Mbnl1 KO v WT GSE14691 up	0.742024	0.999996	0.824058	0.245877	IFIH1;LGALS3BP;SAMD9L;RAB40B;CILP;COL14A1;LIX1L
MGS48 Human skel muscle DMD v ctl PMID 11121445 up	0.743461	0.999996	0.741651	0.219855	GPNMB
MGS49 Human skel muscle DMD v ctl PMID 11121445 down	0.743461	0.999996	0.741651	0.219855	MAPK12
MGS878 Murine age40wk heart abdominal aortic constriction 6mo ranolazine treated 2mo v WT GSE25766 down	0.743461	0.999996	0.741651	0.219855	RAMP1
MGS979 Murine age9wk heart angiotensin 2 treated 1day v WT GSE59437 up	0.751035	0.999996	0.795032	0.22762	UNC45B;CSRP3;UBA7;NLRC5;RAMP1
MGS175 Murine quad age8wk mdx v ctl PMID 16261416 up	0.752264	0.999996	0.722597	0.2057	LYZ2
MGS352 Human adult male vast lat old v young GSE25941 down	0.752264	0.999996	0.722597	0.2057	FAM171A1
MGS768 Murine age12wk quad high fat diet v WT GSE8524 down	0.753479	0.999996	0.761037	0.215414	RAB40B;RORA;FBXO32
MGS1023 Murine C2C12 myotube 24h diff v 0h diff GSE16992 up	0.755261	0.999996	0.790524	0.221894	UNC45B;CSRP3;RAB40B;SEMA3G;CYC1
MGS539 Human mixed muscles inclusion body myositis v normal GSE39454 up	0.757318	0.999996	0.818155	0.227425	LGALS3BP;SAMD9L;RASSF2;GPNMB;CILP;TLR5;SYTL2;C1QC
MGS1492 Murine soleus calpain3 KO C3KO age11to12mo v age2to3mo GSE33931 down	0.758709	0.999996	0.754202	0.208264	TMOD4;CLCN1;SYTL2
MGS413 Human extraocular muscle strabismic v normal GSE38780 up	0.761112	0.999996	0.796246	0.217355	LGALS3BP;OLFML3;COL12A1;CSF2RB;IGFBP6;FBLN2
MGS723 Murine age10wk left ventricle male transverse aortic constriction v sham GSE18224 up	0.763552	0.999996	0.781658	0.210871	COL16A1;TAOK3;CILP;IGFBP6;FBLN2
MGS1001 Murine C2C12 myotube 12h diff v 0h diff GSE16992 up	0.763848	0.999996	0.747489	0.201363	PTGIS;NTN4;NPTX1
MGS1056 Murine C2C12 myotube 48h diff v 0h diff GSE11415 down	0.764268	0.999996	0.7659	0.205902	PRDM8;CADM4;RAB40B;VSIR
MGS1341 Murine male age10to12w heart v adipose GSE9954 up	0.764268	0.999996	0.7659	0.205902	FNDC5;CSRP3;TMOD4;MYLK3
MGS1370 Murine male age12wk tib anterior post cardiotoxin injection day7 v day3 GSE45577 down	0.767423	0.999996	0.800315	0.211858	LGALS3BP;GPNMB;CTSH;ADAM8;WFDC17;VSIR;C1QC
MGS1401 Murine muscle 4d post treatment TLR4 agonist GLA SE v control PBS treated GSE43373 up	0.767423	0.999996	0.800315	0.211858	IFIH1;SAMD9L;LYZ2;CTSH;WFDC17;VSIR;C1QC
MGS890 Murine age4wk quad in utero taurine v control GSE20577 down	0.76873	0.999996	0.760686	0.200072	ADAMTS2;COL27A1;RASD1;SLC41A2
MGS1284 Murine heart pan PPAR agonist 6mgkg v untreated GSE31561 down	0.76873	0.999996	0.760686	0.200072	KCND3;CCDC69;ACOT6;CLCN1
MGS90 C2as12 myoblast PDGF v untreated PMID 15475267 up	0.768977	0.999996	0.687277	0.180544	CSF2RB
MGS170 Murine diaphragm age8wk mdx v ctl PMID 16261416 down	0.768977	0.999996	0.687277	0.180544	RASD1
MGS442 Human left ventricle ischemic cardiomyopathy failing v healthy GSE76701 down	0.768977	0.999996	0.687277	0.180544	C1QC
MGS6 Rat extraocular v leg PMID 12832294 up	0.770445	0.999996	0.713012	0.185945	MYH11;UGT1A7C
MGS110 Murine diaphragm age23d mdx v ctl PMID 14681298 up	0.77163	0.999996	0.772988	0.200398	LYZ2;CTSH;ADAM8;H2-AA;C1QC
MGS693 Murine age2mo heart mdx and Cmah KO v mdx GSE16438 up	0.773126	0.999996	0.755541	0.194411	PITPNM1;ADORA1;RAB19;IFT88OS
MGS976 Murine age9wk heart doxycycline treated v WT GSE59672 down	0.773126	0.999996	0.755541	0.194411	LYZ2;RCOR2;H2-AA;C1QC
MGS1005 Murine C2C12 myotube 144h diff v 0h diff GSE16992 up	0.773126	0.999996	0.755541	0.194411	FNDC5;UNC45B;FAM167A;NTN4
MGS541 Human mixed muscles necrotizing myopathy v normal GSE39454 up	0.77386	0.999996	0.734413	0.188277	CILP;SYTL2;C1QC
MGS1378 Murine male gastroc mini muscle mouse HRmini v WT GSE41910 down	0.77386	0.999996	0.734413	0.188277	SCARA3;TMOD4;RORA
MGS1065 Murine C2C12 myotube OverExp miR378 6d diff v 0d diff GSE51883 up	0.775589	0.999996	0.768724	0.195358	UNC45B;ANGPT4;CSRP3;RAB40B;CILP
MGS113 Murine diaphragm age28d mdx v ctl PMID 14681298 down	0.776906	0.999996	0.670879	0.169354	RAMP1
MGS855 Murine age30months gastroc resveratrol diet v cont GSE11291 up	0.776906	0.999996	0.670879	0.169354	5730409E04RIK
MGS1349 Murine male age12wk tib anterior 3days post myotoxin injection glycerol v cardiotoxin GSE45577 up	0.776906	0.999996	0.670879	0.169354	MAP3K8
MGS445 Human left ventricle male E161K LMNA mut v ischemic cardiomyopathy GSE17476 up	0.777733	0.999996	0.790549	0.198722	CSRP3;RIDA;CDKN1B;OLFML3;IGFBP6;FBLN2;RECK
MGS659 Human vast lat COPD 8wk exercise v control GSE27536 up	0.778734	0.999996	0.728044	0.182073	SRGN;RASSF2;GPNMB
MGS1244 Murine age6wk primary myoblast Pax3GFP Mdx v WT GSE15155 down	0.778734	0.999996	0.728044	0.182073	SRGN;PER2;ALOX15
MGS983 Murine age9wk heart angiotensin 2 treated 7days v WT GSE59437 up	0.779495	0.999996	0.764506	0.190445	LRSAM1;ADAMTS2;INAFM2;CILP;FBLN2
MGS785 Murine age14wk myocardium LPS treat v WT GSE44363 up	0.783349	0.999996	0.760334	0.185656	LGALS3BP;IFIH1;UBA7;NLRC5;CSF2RB
MGS1103 Murine C2C12 myotube 4p5d diff InhibitionERK5 v 0d diff GSE25827 up	0.783349	0.999996	0.760334	0.185656	UNC45B;ADAMTS2;PTGIS;IRS1;PLAT
MGS1030 Murine C2C12 myotube 36h diff E1A dedifferentiation induction YH47 mutant v control GSE28457 down	0.783522	0.999996	0.721784	0.176084	CSRP3;FAM167A;RAB40B
MGS1394 Murine muscle 2d post treatment TLR4 agonist GLA SE v control PBS treated GSE43373 down	0.784563	0.999996	0.655243	0.15898	FNDC5
MGS1468 Murine skel muscle 10mpkg prednisolone v WT E-MTAB-1765 down	0.785919	0.999996	0.740513	0.178391	FNDC5;PRRT1;ADAMTS2;H2-AA
MGS94 Human LungCarcinomaCells AlaExpansionInOverexpressedPabpn1 v MockInfected PMID 15755682 down	0.787614	0.999996	0.686819	0.163976	PAQR6;SHANK2
MGS867 Murine age34wk heart angiotensin2 treated v control GSE29145 up	0.787614	0.999996	0.686819	0.163976	HOXB4;MDGA1
MGS1345 Murine male age10to12w heart v kidney GSE9954 up	0.787614	0.999996	0.686819	0.163976	UNC45B;CSRP3
MGS1228 Murine age9to12wk heart oral dose fatty acid trilinolenin v control GSE30495 down	0.79284	0.999996	0.709579	0.164717	CILP;NKX3-2;GPR146
MGS682 Human young adult vast lat male v female GSE25941 down	0.797373	0.999996	0.703629	0.159325	COL24A1;NPR2;GPR146
MGS826 Murine age20wk skel muscle high fat diet v WT E-BAIR-11 down	0.797373	0.999996	0.703629	0.159325	FNDC5;PARP4;C1QC
MGS501 Human male quad oesophegal gastric or pancreatic cancer v healthy GSE34111 up	0.79813	0.999996	0.726067	0.163716	SLC2A9;KCNK13;PGF;NTSR1
MGS731 Murine age11wk myocardium aortic banding failing v sham GSE36074 up	0.79813	0.999996	0.726067	0.163716	ADAMTS2;COL16A1;CILP;SLC41A2
MGS1388 Murine muscle 1d post treatment TLR4 agonist SE v control PBS treated GSE43373 down	0.79813	0.999996	0.726067	0.163716	KCNQ1;CD209F;MYH11;H2-AA
MGS772 Murine age13wk gastroc mdx v WT E-MEXP-1623 down	0.798423	0.999996	0.670397	0.150917	5730409E04RIK;NPR2
MGS1120 Murine E13 tongue Smad4 mutant v WT GSE35357 down	0.798423	0.999996	0.670397	0.150917	FBLN2;NTSR1
MGS1209 Murine age8wk gastroc tenotomized d14 v casting immobilized d14 GSE25908 up	0.798423	0.999996	0.670397	0.150917	PER2;A330023F24RIK
MGS1187 Murine age11to12mo quad calpain3 KO C3KO v WT GSE33931 up	0.799099	0.999996	0.626056	0.140405	EXD1
MGS1143 Murine EDL muscle myotonic dystrophy HSALR model v WT GSE24920 up	0.80184	0.999996	0.740132	0.163455	CSRP3;CILP;STX4A;FBLN2;2310015K22RIK
MGS676 Human vast lat spinal cord injury day5 v day2 GSE21497 down	0.803643	0.999996	0.662475	0.144817	PTGIS;LIX1L
MGS1044 Murine C2C12 myotube OverExp miR378 3d diff BMP2 induction osteogenic diff v WT GSE51883 down	0.805955	0.999996	0.716743	0.154621	UNC45B;CSRP3;PTGIS;NPTX1
MGS1402 Murine muscle 4d post treatment TLR4 agonist GLA SE v control PBS treated GSE43373 down	0.805996	0.999996	0.612414	0.132083	NPR2
MGS1442 Murine quad STAT5ab KO v WT GSE14710 down	0.806189	0.999996	0.692022	0.149087	PER2;SPINK2;RAMP1
MGS1477 Murine skel muscle collagen induced arthritis 30mpkg prednisolone treated v WT E-MTAB-1765 up	0.806189	0.999996	0.692022	0.149087	PARP4;IRS1;PGPEP1L
MGS1003 Murine C2C12 myotube 144h diff v 96h diff GSE16992 up	0.809774	0.999996	0.712169	0.150268	LGALS3BP;RAB44;APOL8;MAPK12
MGS187 Murine prim myoblast muscle injury 12h v uninjured GSE38870 up	0.810276	0.999996	0.769835	0.161958	PRRT1;RNF222;COL16A1;PRF1;SAA2;TEKT4;1500009C09RIK;PGF
MGS293 C2c12 myoblast overexpression miR1 v control GSE26764 up	0.810276	0.999996	0.769835	0.161958	SPHK1;XIRP1;ADAM8;CSF2RB;NPTX1;FBXO32;NAIP1;GPR146
MGS431 Human heart ischemic cardio on pump post op v pre-op GSE12486 up	0.812656	0.999996	0.599353	0.124334	SRGN
MGS1188 Murine age11to12mo quad calpain3 KO C3KO v WT GSE33931 down	0.812656	0.999996	0.599353	0.124334	5730409E04RIK
MGS847 Murine age2wk heart MeCP2 mutant v WT GSE52797 up	0.81332	0.999996	0.743047	0.153536	RASD1;RAB40B;KCNQ1;LYZ2;ADORA1;LEPR
MGS741 Murine age12wk heart AJ Dysferlinopathy v C57BL6J GSE10744 up	0.813532	0.999996	0.707653	0.146039	PPP1R16B;EXTL1;LIX1L;PYROXD2
MGS780 Murine age13wk heart beta1 Arg389 transgenic v WT GSE11887 down	0.813532	0.999996	0.707653	0.146039	TMOD4;KLHDC1;CPEB3;DOC2G
MGS1269 Murine heart age4wk v age1wk GSE38754 up	0.813532	0.999996	0.707653	0.146039	LYZ2;KLHDC1;WFDC17;C1QC
MGS1371 Murine male age12wk tib anterior post glycerol injection day21 v day3 GSE45577 up	0.813724	0.999996	0.647179	0.133406	KLHDC8B;2310015A10RIK
MGS876 Murine age40wk heart abdominal aortic constriction 6mo ranolazine treated 2mo v control GSE25766 down	0.818512	0.999996	0.750811	0.150363	SRGN;LYZ2;GPD1;MYH11;LRMP;HAMP;H2-AA
MGS1007 Murine C2C12 myotube 1h diff cycloheximide pretreated v WT GSE16992 up	0.818588	0.999996	0.639791	0.12807	SPHK1;OSGIN1
MGS1411 Murine myoblast HMGA2 KO v WT GSE41907 up	0.818807	0.999996	0.675308	0.134999	ADGRA1;EYA2;VSIR
MGS1255 Murine gastroc 30months v 5months GSE11291 up	0.819553	0.999996	0.73648	0.146557	PRDM8;FAM171A1;CILP;LYZ2;ADCY6;C1QC
MGS887 Murine age4wk hindlimb laminin a2 deficient v WT GSE12049 up	0.820864	0.999996	0.69879	0.137939	CILP;LYZ2;ADAM8;C1QC
MGS967 Murine age8wk skel muscle high fat diet v WT E-BAIR-11 up	0.820864	0.999996	0.69879	0.137939	PER2;RAB40B;2310015A10RIK;CPEB3
MGS1192 Murine age24mo gastroc PGC1a KO v WT GSE52550 down	0.820864	0.999996	0.69879	0.137939	FNDC5;SLC36A1OS;ALX4;CYC1
MGS1436 Murine newborn hindleg muscle low gestational protein gestational taurine v cont GSE12730 down	0.820864	0.999996	0.69879	0.137939	GRAMD1C;PER2;FAM167A;5330426L24RIK
MGS832 Murine age24wk heart high fat diet lira treated v untreated GSE25515 down	0.822855	0.999996	0.669913	0.130617	FADS3;RASD1;SH2D2A
MGS1282 Murine heart pan PPAR agonist 20mgkg v untreated GSE31561 down	0.822855	0.999996	0.669913	0.130617	TMOD4;MDGA1;CLCN1
MGS427 Human fetal FACS purified primary cells skeletal muscle precursor v CD34 pos GSE44227 up	0.823339	0.999996	0.632569	0.122963	UNC45B;SYTL2
MGS939 Murine age8wk heart GRK Inhibited v WT GSE42753 up	0.824441	0.999996	0.69444	0.134062	TMOD4;H2-AA;MYLK3;ADCY6
MGS1157 Murine PPARalphaKO age9to12wk heart oral dose fatty acid trilinolein v control GSE30495 up	0.824441	0.999996	0.69444	0.134062	RNF103;RASD1;SEMA3G;FBXO32
MGS145 Murine quad gamma sarcoglycan def v ctl PMID Unknown up	0.8253	0.999996	0.57483	0.110372	LYZ1
MGS834 Murine age24wk myocardium calorie restricted diet obese leptin def v WT GSE16790 down	0.826825	0.999996	0.664604	0.126382	SRGN;SAMD9L;H2-AA
MGS87 Murine 16week gastrocnemius mdx v ctl PMID 12133862 up	0.827978	0.999996	0.625508	0.118077	CTSH;H2-AA
MGS1069 Murine C2C12 myotube 6d diff v 0d diff GSE51883 up	0.831416	0.999996	0.6859	0.126634	UNC45B;CSRP3;RAB40B;CILP
MGS1071 Murine C2C12 myotube 6d diff v 3d diff GSE51883 up	0.831958	0.999996	0.706326	0.129945	ANGPT4;CILP;APOL8;COL12A1;IGFBP6
MGS13 Rat extraocular age21d v birth PMID 15138310 down	0.832507	0.999996	0.618602	0.113399	COL12A1;SOX10
MGS496 Human male protein intake 1g per kg vast lat age63to79y v age21to43y GSE9419 down	0.832507	0.999996	0.618602	0.113399	ACHE;CCDC69
MGS721 Murine age10wk left ventricle male transverse aortic constriction estrogen receptor beta KO v sham GSE18224 up	0.834817	0.999996	0.681707	0.123077	GNAO1;LRSAM1;CILP;OSGIN1
MGS127 C2c12 myotube diff v undiff PMID 12837262 up	0.836927	0.999996	0.611847	0.10892	ANK1;VSX2
MGS576 Human myocardium dilated cardiomyopathy after Novacor v before GSE21610 down	0.836927	0.999996	0.611847	0.10892	SHE;HYKK
MGS347 Human adult insulin resistant TZD PPAR gamma ligand treated 3mo v healthy GSE13070 up	0.837091	0.999996	0.55223	0.0981991	CILP
MGS658 Human vast lat 8wk exercise COPD v normal GSE27536 down	0.837091	0.999996	0.55223	0.0981991	CYC1
MGS1134 Murine E17 HDAC2 KO v WT GSE6770 down	0.837091	0.999996	0.55223	0.0981991	TMOD4
MGS801 Murine age16wk skel muscle calorie restricted diet v WT E-MEXP-748 up	0.83812	0.999996	0.699224	0.123479	PER2;HDAC10;A330023F24RIK;RORA;2310015A10RIK
MGS1437 Murine quad STAT5ab KO growth hormone treated v untreated GSE14710 up	0.83812	0.999996	0.699224	0.123479	PER2;PTPN1;SPHK1;MAP3K8;CSF2RB
MGS579 Human myocardium dilated cardiomyopathy v healthy GSE21610 up	0.83816	0.999996	0.677565	0.119622	CDKN1B;TAOK3;NTN4;RECK
MGS707 Murine age10wk heart Sirt1 overexpression v WT GSE33101 up	0.83816	0.999996	0.677565	0.119622	COL14A1;NTN4;AHRR;RGS7
MGS1235 Murine age9to12wk heart oral dose fatty acid trilinolein PPARalphaKO v WT GSE30495 up	0.838282	0.999996	0.649165	0.114513	IFIH1;CADM4;PYROXD2
MGS191 Murine prim myoblast Sdc4 deficient v normal GSE38870 up	0.841446	0.999996	0.673472	0.116264	IFIH1;PTPN1;CD209E;CD33
MGS831 Murine age24wk heart high fat diet lira treated v untreated GSE25515 up	0.841446	0.999996	0.673472	0.116264	RNF103;HDAC10;MAP3K8;MYH11
MGS1281 Murine heart pan PPAR agonist 20mgkg v untreated GSE31561 up	0.841446	0.999996	0.673472	0.116264	FADS3;SEMA3G;PLAT;WFDC17
MGS751 Murine age12wk heart osmotic minipump angiotensin2 treated v sham E-TIGR-121 up	0.844676	0.999996	0.669429	0.113001	FADS3;CILP;SPHK1;PLAT
MGS709 Murine age10wk heart angiotensin2 treated catheterization v sham catheterization E-TIGR-121 up	0.845454	0.999996	0.598766	0.100522	SPHK1;MAP3K8
MGS433 Human hiPSC derived cardiomyocyte endothelin 1 ET1 stimulated v control GSE60291 up	0.845552	0.999996	0.639263	0.107246	FADS3;LIPG;XIRP1
MGS393 Human biceps female after 12wk resistance training 4h post acute exercise v unexercised GSE24235 up	0.845585	0.999996	0.708296	0.1188	PPP1R16B;LGALS3BP;ADAMTS2;OLFML3;COL12A1;XIRP1
MGS1034 Murine C2C12 myotube 3d diff BMP2 induction osteogenic diff v WT GSE51883 down	0.847851	0.999996	0.665433	0.10983	UNC45B;CSRP3;RAB40B;NPTX1
MGS862 Murine age32wk heart apoE deficient failing rosiglitazone treated v WT GSE28031 down	0.848087	0.999996	0.531336	0.0875492	RAMP1
MGS356 Human adult quad insulin resistant post hec tzd PPAR gamma ligand treated 3mo v healthy GSE13070 down	0.849564	0.999996	0.592433	0.0965856	IRS1;FBXO32
MGS1178 Murine adult heart Hmgn5 overexpression v WT GSE63530 down	0.849564	0.999996	0.592433	0.0965856	FNDC5;EFNB3
MGS1482 Murine skel muscle high fat diet 42d v control GSE73036 down	0.849564	0.999996	0.592433	0.0965856	5730409E04RIK;SYTL2
MGS762 Murine age12wk left ventricle pravastatin treated v WT GSE23101 down	0.85097	0.999996	0.661484	0.106749	HDAC10;MRO;MAPK12;RGS7
MGS779 Murine age13wk heart beta1 Arg389 transgenic v WT GSE11887 up	0.852537	0.999996	0.629656	0.100455	SLC41A2;WFDC17;C1QC
MGS1175 Murine heart v skel muscle GSE31561 up	0.852537	0.999996	0.629656	0.100455	FNDC5;MYLK3;DOC2G
MGS947 Murine age8wk heart isoproterenol induced cardiomyopathy v control GSE18801 up	0.852717	0.999996	0.682075	0.108673	RASD1;RASL10A;IRS1;SEMA3G;MAP3K8
MGS916 Murine age72wk heart apoE deficient v WT GSE25765 down	0.853304	0.999996	0.52147	0.0827254	ADCY6
MGS1478 Murine skel muscle collagen induced arthritis 30mpkg prednisolone treated v WT E-MTAB-1765 down	0.854035	0.999996	0.657581	0.103755	FNDC5;ADAMTS2;FBLN2;H2-AA
MGS1506 Murine wildtype left ventricle 3d pressure overload v basal GSE24489 down	0.855925	0.999996	0.624959	0.0972266	EYA2;MYH11;MDGA1
MGS11 Rat extraocular age14d v birth PMID 15138310 down	0.858342	0.999996	0.511962	0.0782033	COL12A1
MGS437 Human left ventricle hypertrophic cardiomyopathy v healthy GSE1145 up	0.859244	0.999996	0.620332	0.0941054	COL14A1;LEPR;RNF39
MGS874 Murine age3wk myoblast LunMyoD shRNA treated v WT GSE68842 down	0.860005	0.999996	0.649911	0.0980175	FNDC5;CSRP3;INAFM2;NPTX1
MGS1210 Murine age8wk gastroc tenotomized d14 v casting immobilized d14 GSE25908 down	0.860938	0.999996	0.672178	0.100647	CILP;LYZ2;PLAT;WFDC17;C1QC
MGS1500 Murine ventricle Gata4 heterozygotes v WT GSE5500 down	0.861303	0.999996	0.574207	0.0857344	CCDC69;RCOR2
MGS1227 Murine age9to12wk heart oral dose fatty acid trilinolenin v control GSE30495 up	0.862911	0.999996	0.646142	0.0952694	RASD1;OSGIN1;RORA;FBXO32
MGS732 Murine age11wk myocardium aortic banding failing v sham GSE36074 down	0.865683	0.999996	0.611278	0.0881683	EFNB3;TMOD4;KLHDC1
MGS1020 Murine C2C12 myotube 24h diff v 12h diff GSE16992 down	0.865683	0.999996	0.611278	0.0881683	COL12A1;IGFBP6;FBXO32
MGS91 Human nemaline myopathy non typing v typing PMID 15056467 up	0.865766	0.999996	0.642417	0.0925985	FNDC5;CCDC69;MYH11;FBXO32
MGS100 Murine quad dysf v ctl PMID 15811552 down	0.867906	0.999996	0.493947	0.0699782	RAMP1
MGS808 Murine age1wk cardiomyocyte Tfr1 KO v WT GSE68745 down	0.867906	0.999996	0.493947	0.0699782	PYROXD2
MGS1326 Murine left ventricle E14p5 v newborn GSE51483 down	0.868569	0.999996	0.638733	0.0900027	FNDC5;GPD1;ANK1;DOC2G
MGS1083 Murine C2C12 myotube 96h diff v 0h undiff GSE11415 up	0.868805	0.999996	0.606848	0.0853454	LYZ2;ALOX15;PRSS53
MGS12 Rat extraocular age21d v birth PMID 15138310 up	0.871862	0.999996	0.602482	0.0826151	LYZ2;ALOX15;MAPK12
MGS1347 Murine male age10to12w heart v liver GSE9954 up	0.872198	0.999996	0.557065	0.0761725	FNDC5;CSRP3
MGS680 Human vast lat trained old v young GSE9103 down	0.872444	0.999996	0.485405	0.0662371	FNDC10
MGS1173 Murine TA and EDL muscles calorie restricted diet PGC1a KO v control GSE34773 up	0.872444	0.999996	0.485405	0.0662371	RORA
MGS1393 Murine muscle 2d post treatment TLR4 agonist GLA SE v control PBS treated GSE43373 up	0.87546	0.999996	0.673873	0.0896289	IFIH1;SRGN;SAMD9L;LYZ2;CTSH;WFDC17
MGS1203 Murine age8wk gastroc casting immobilized d14 v contralateral control GSE25908 up	0.875651	0.999996	0.551575	0.0732424	CADM4;WFDC17
MGS864 Murine age32wk heart apoE deficient v WT GSE28031 down	0.876679	0.999996	0.62793	0.0826446	PLCE1;CYC1;FBXO32;HAMP
MGS1290 Murine heart deletion Df 11 17 on chrom 11 v WT GSE14802 down	0.877787	0.999996	0.593935	0.0774199	CSRP3;PLCE1;DOC2G
MGS1216 Murine age8wk gastroc tenotomized d2 v contralateral control GSE25908 down	0.878224	0.999996	0.686939	0.0892018	GPNMB;LYZ2;CTSH;WFDC17;H2-AA;VSIR;C1QC
MGS1144 Murine EDL muscle myotonic dystrophy HSALR model v WT GSE24920 down	0.879018	0.999996	0.546191	0.0704315	EXD1;GPD1
MGS1002 Murine C2C12 myotube 12h diff v 0h diff GSE16992 down	0.879284	0.999996	0.624409	0.0803282	RANBP3L;CADM4;OLFML3;RECK
MGS1041 Murine C2C12 myotube 3d diff DFO iron chelator v control GSE42299 up	0.880658	0.999996	0.58975	0.074949	SLC41A2;PLAT;PGF
MGS146 Murine quad gamma sarcoglycan def v ctl PMID Unknown down	0.881057	0.999996	0.469176	0.0594134	FBLN2
MGS491 Human male protein intake 0pt5g per kg vast lat age63to79y v age21to43y GSE9419 up	0.881057	0.999996	0.469176	0.0594134	PLAT
MGS782 Murine age13wk heart beta1 Gly389 transgenic v WT GSE11887 down	0.883469	0.999996	0.585624	0.0725586	SEMA3G;A330023F24RIK;DOC2G
MGS972 Murine age9wk heart CHIP KO doxycycline treated v WT GSE59672 down	0.884352	0.999996	0.617482	0.0758883	EFNB3;AHRR;H2-AA;RAMP1
MGS65 Monkey ocular muscle orbital layer v global layer PMID 15326121 down	0.885143	0.999996	0.461461	0.0563012	TMOD4
MGS857 Murine age30months heart calorie restricted v cont GSE11291 up	0.885143	0.999996	0.461461	0.0563012	FBXO32
MGS4 Human vastus lateralis insulin sensitive after high fat diet v before high fat diet PMID 15983191 down	0.8855	0.999996	0.535732	0.0651463	ACHE;CLCN1
MGS809 Murine age1wk gastroc Tfr1 KO v WT GSE68675 up	0.8855	0.999996	0.535732	0.0651463	CDKN1B;AGO4
MGS889 Murine age4wk quad in utero taurine v control GSE20577 up	0.88622	0.999996	0.581555	0.070246	SLC36A1OS;CPEB3;2310015K22RIK
MGS450 Human left ventricle viral cardiomyopathy v healthy GSE1145 down	0.88786	0.999996	0.638202	0.0759082	TRABD;BAIAP2L2;ALG12;RCOR2;RAMP1
MGS1333 Murine male age10to12w gastroc v brain GSE9954 up	0.88862	0.999996	0.53065	0.0626623	UNC45B;TMOD4
MGS835 Murine age24wk myocardium obese leptin def genetically fat v calorie resticted diet GSE16790 up	0.888913	0.999996	0.577542	0.0680087	UBA7;H2-AA;C1QC
MGS943 Murine age8wk heart RKIP transgenic v WT GSE42753 up	0.888913	0.999996	0.577542	0.0680087	TMOD4;WFDC17;MYLK3
MGS114 Murine diaphragm age56d mdx v ctl PMID 14681298 up	0.89007	0.999996	0.635281	0.0739814	CSRP3;LYZ2;CTSH;H2-AA;C1QC
MGS143 Murine quad beta sarcoglycan def v ctl PMID Unknown up	0.890541	0.999996	0.655278	0.0759637	FADS3;COL14A1;LYZ1;BDKRB2;PLAT;FBLN2
MGS495 Human male protein intake 1g per kg vast lat age63to79y v age21to43y GSE9419 up	0.89155	0.999996	0.573583	0.065844	PER2;PLAT;RAMP1
MGS713 Murine age10wk heart frataxin KO v WT GSE31208 up	0.89155	0.999996	0.573583	0.065844	PARP4;CILP;ABI3BP
MGS714 Murine age10wk heart frataxin KO v WT GSE31208 down	0.89155	0.999996	0.573583	0.065844	EFNB3;IRS1;TMOD4
MGS1035 Murine C2C12 myotube 3d diff 5aza inhibition DNA methylation v WT GSE30192 up	0.89155	0.999996	0.573583	0.065844	GRAMD1C;LRSAM1;GPNMB
MGS1121 Murine E14 tongue Tgfbr2 conditional KO v WT GSE45968 up	0.891607	0.999996	0.607374	0.0696839	SCARA3;EYA2;RAMP1;C1QC
MGS1193 Murine age2mo heart atria v centricles GSE46496 up	0.891607	0.999996	0.607374	0.0696839	ABI3BP;ADCY1;HAMP;SYTL2
MGS1086 Murine C2C12 myotube 96h diff v 48h diff GSE16992 down	0.89166	0.999996	0.525663	0.0602779	NPTX1;PGF
MGS1462 Murine skel musc pan PPAR agonist 20mgkg v untreated GSE31561 down	0.89166	0.999996	0.525663	0.0602779	GPD1;ANK1
MGS194 Murine prim myoblast Sdc4 deficient muscle injury 12h v uninjured GSE38870 down	0.892213	0.999996	0.670281	0.0764458	IFIH1;CD209E;CD209F;CTSH;STX4A;H2-AA;C1QC
MGS196 Murine prim myoblast Sdc4 deficient muscle injury 48h v uninjured GSE38870 down	0.892213	0.999996	0.670281	0.0764458	CD209E;CILP;CD209F;H2-AA;PRR14;CD33;C1QC
MGS205 C2c12 myotube day2 diff exogenous myogenin v control GSE25763 up	0.892213	0.999996	0.670281	0.0764458	CSRP3;KRT80;CYP2B13;EXTL1;ADAM8;ITIH1;FUT1
MGS213 C2c12 myoblast p68p72 knockdown v control GSE5305 up	0.892213	0.999996	0.670281	0.0764458	LGALS3BP;ANGPT4;SCARA3;RASSF2;OLFML3;COL12A1;PLAT
MGS283 C2c12 myoblast overexpression miR34a v control GSE26764 up	0.892213	0.999996	0.670281	0.0764458	FNDC5;LGALS3BP;UNC45B;GPNMB;ITGA11;XIRP1;NPTX1
MGS295 C2c12 myoblast overexpression miRLet7b v control GSE26764 up	0.892213	0.999996	0.670281	0.0764458	SRGN;UGT1A5;TIAF2;RORA;CSF2RB;NPTX1;UGT1A2
MGS728 Murine age11wk heart female PPARalpha KO v WT GSE14395 down	0.892899	0.999996	0.446765	0.0506101	IGFBP6
MGS836 Murine age24wk myocardium obese leptin def genetically fat v calorie resticted diet GSE16790 down	0.89413	0.999996	0.569678	0.0637495	PER2;SEMA3G;FBXO32
MGS1154 Murine PGC1a KO gastroc age24mo v age10wk GSE52550 down	0.89413	0.999996	0.569678	0.0637495	ACHE;CDKN1B;OLFML3
MGS740 Murine age12wk heart 129 S2 v C57BL6J GSE10744 down	0.894623	0.999996	0.520769	0.0579889	FNDC5;TEKT4
MGS1182 Murine age10w heart Lmna H222P knockin EDMD model heterozygous v control GSE6397 down	0.894623	0.999996	0.520769	0.0579889	SLC4A9;ASIC1
MGS1439 Murine quad 2w hypoxia v control GSE9400 up	0.894623	0.999996	0.520769	0.0579889	MAP3K8;BCO1
MGS981 Murine age9wk heart angiotensin 2 treated 3days v WT GSE59437 up	0.896219	0.999996	0.600815	0.0658314	FADS3;CILP;ADAM8;FBLN2
MGS1085 Murine C2C12 myotube 96h diff v 48h diff GSE16992 up	0.896219	0.999996	0.600815	0.0658314	SCARA3;OLFML3;FBXO32;MYLK3
MGS1334 Murine male age10to12w gastroc v brain GSE9954 down	0.89846	0.999996	0.597588	0.0639855	RGS17;PITPNM1;PHACTR1;NPTX1
MGS1415 Murine myoblast PGC1a isoform2 overexpression v control GSE42473 up	0.900133	0.999996	0.432973	0.0455543	SAMD9L
MGS99 Murine quad dysf v ctl PMID 15811552 up	0.900325	0.999996	0.511247	0.0536807	LYZ1;H2-AA
MGS1207 Murine age8wk gastroc casting immobilized d7 v contralateral control GSE25908 up	0.900325	0.999996	0.511247	0.0536807	RAB40B;2310015A10RIK
MGS346 Human adult female vast lat old v young GSE25941 down	0.901542	0.999996	0.558272	0.057864	FAM171A1;CYC1;FUT1
MGS1042 Murine C2C12 myotube 3d diff DFO iron chelator v control GSE42299 down	0.901542	0.999996	0.558272	0.057864	UNC45B;CSRP3;PTGIS
MGS58 Human quad DMD v ctl PMID 12415109 up	0.903565	0.999996	0.426391	0.0432393	GPNMB
MGS942 Murine age8wk heart PTIP deletion with tamoxifen injection v WT GSE20570 down	0.903907	0.999996	0.554571	0.0560274	KCND3;MDGA1;RGS7
MGS1108 Murine C2C12 myoblast SFMBT1 KO v WT GSE24346 down	0.903907	0.999996	0.554571	0.0560274	NPTX1;FBXO32;SYTL2
MGS152 Murine myoblast Ala expansion in overexpressed Pabpn1 OPMD v untransfected PMID Unknown down	0.906879	0.999996	0.420005	0.0410541	FBLN2
MGS1364 Murine male age12wk tib anterior day7 post cardiotoxin injection v day0 GSE45577 down	0.906879	0.999996	0.420005	0.0410541	GP1BA
MGS1094 Murine C2C12 myotube 9h diff v 0h diff GSE16992 down	0.907003	0.999996	0.585016	0.0571032	RANBP3L;OLFML3;RECK;PGF
MGS47 Human skel muscle DMD v ctl PMID 11121445 down	0.908484	0.999996	0.547311	0.05253	CYC1;ANK1;ESR2
MGS1077 Murine C2C12 myotube 6h diff v 0h diff GSE16992 up	0.908484	0.999996	0.547311	0.05253	FADS3;RAB40B;IGFBP6
MGS182 Human DMD oxandrolone v untreated PMID 16263771 down	0.910079	0.999996	0.413807	0.0389906	FBXO32
MGS1111 Murine C2C12 myotube day16 prion infected v uninfected GSE44563 up	0.910079	0.999996	0.413807	0.0389906	RAMP1
MGS1249 Murine E12 heart Knockdown Sp3 v WT GSE9124 up	0.910079	0.999996	0.413807	0.0389906	ASIC1
MGS585 Human myocardium ischemic cardiomyopathy after Novacor v before GSE21610 up	0.910697	0.999996	0.543752	0.0508652	APC2;XIRP1;PAPSS2
MGS1381 Murine muscle 1d post treatment TLR4 agonist Alum v control PBS treated GSE43373 up	0.910697	0.999996	0.543752	0.0508652	GSDMD;LGALS3BP;FBXO32
MGS1385 Murine muscle 1d post treatment TLR4 agonist GLA v control PBS treated GSE43373 up	0.910697	0.999996	0.543752	0.0508652	GSDMD;LGALS3BP;FBXO32
MGS16 Rat extraocular age45d v birth PMID 15138310 up	0.910875	0.999996	0.493206	0.0460406	LYZ2;MAPK12
MGS1037 Murine C2C12 myotube 3d diff PGC1a expression and DFO iron chelator v control GSE42299 up	0.910875	0.999996	0.493206	0.0460406	PLAT;PGF
MGS1356 Murine male age12wk tib anterior day21 post cardiotoxin injection v day0 GSE45577 down	0.910875	0.999996	0.493206	0.0460406	TSGA10;FBXO32
MGS1064 Murine C2C12 myotube OverExp miR378 6d diff BMP2 induction osteogenic diff v WT GSE51883 down	0.911031	0.999996	0.578924	0.0539435	UNC45B;CSRP3;PTGIS;CILP
MGS931 Murine age8wk gastroc mdx Galgt2 overexpression v WT GSE7863 up	0.912005	0.999996	0.604811	0.055709	CILP;APOL8;WFDC17;B4GALNT2;C1QC
MGS912 Murine age72wk heart apoE deficient ranolazine treated 2mo v untreated GSE25767 down	0.912787	0.999996	0.625652	0.0570925	IFIH1;FABP2;CPB2;GPD1;HAMP;APOA5
MGS994 Murine C2C12 myotube 1h30m diff v 0h diff GSE16992 down	0.912862	0.999996	0.540238	0.0492538	CADM4;PGF;PURG
MGS1019 Murine C2C12 myotube 24h diff v 12h diff GSE16992 up	0.912862	0.999996	0.540238	0.0492538	CSRP3;SEMA3G;CYC1
MGS1047 Murine C2C12 myotube 3d diff v 0d diff GSE51883 up	0.912862	0.999996	0.540238	0.0492538	UNC45B;CSRP3;RAB40B
MGS101 Murine quad dysf v ctl PMID 15811552 up	0.913344	0.999996	0.488892	0.0443144	LYZ1;H2-AA
MGS482 Human male biceps trained v untrained GSE28998 down	0.913344	0.999996	0.488892	0.0443144	XIRP1;MAP3K8
MGS771 Murine age13wk gastroc mdx v WT E-MEXP-1623 up	0.913344	0.999996	0.488892	0.0443144	ADAMTS2;COL14A1
MGS810 Murine age1wk gastroc Tfr1 KO v WT GSE68675 down	0.913344	0.999996	0.488892	0.0443144	TMOD4;CCDC69
MGS1024 Murine C2C12 myotube 24h diff v 0h diff GSE16992 down	0.913344	0.999996	0.488892	0.0443144	RANBP3L;GM2115
MGS26 Murine hindlimb age56d mdx v ctl PMID 12874102 up	0.915604	0.999996	0.655558	0.0578013	PTPN1;LYZ1;CTSH;ADAM8;IGFBP6;FBLN2;H2-AA;C1QC
MGS1329 Murine male age10to12w gastroc v 17 non muscle tissues GSE9954 up	0.916086	0.999996	0.62097	0.0544247	UNC45B;TMOD4;KCNA7;FBXO32;CLCN1;MAPK12
MGS398 Human biceps male after 12wk resistance training 4h post acute exercise v unexercised GSE24235 down	0.916154	0.999996	0.401942	0.0351986	SPHK1
MGS1062 Murine C2C12 myotube 6d diff BMP2 induction osteogenic diff v WT GSE51883 down	0.916782	0.999996	0.570019	0.0495267	UNC45B;CSRP3;RAB40B;CILP
MGS1067 Murine C2C12 myotube OverExp miR378 6d diff v 3d diff GSE51883 up	0.916782	0.999996	0.570019	0.0495267	CILP;APOL8;GM2115;COL12A1
MGS444 Human left ventricle ischemic cardiomyopathy v healthy GSE1145 down	0.917049	0.999996	0.533344	0.0461846	FADS3;RAMP1;MYO16
MGS1313 Murine left ventricle E14p5 v E12p5 GSE51483 up	0.918623	0.999996	0.56711	0.0481358	KCNQ1;SEMA3G;IGFBP6;VSIR
MGS755 Murine age12wk left ventricle atorvastatin treated v WT GSE23101 up	0.919036	0.999996	0.396261	0.0334565	ALPPL2
MGS1112 Murine C2C12 myotube day16 prion infected v uninfected GSE44563 down	0.920372	0.999996	0.476388	0.0395294	RANBP3L;CILP
MGS879 Murine age40wk heart abdominal aortic constriction 6mo v WT GSE25765 up	0.920832	0.999996	0.614074	0.0506476	LGALS3BP;SRGN;LYZ2;GPD1;CSF2RB;H2-AA
MGS1176 Murine heart v skel muscle GSE31561 down	0.921052	0.999996	0.526622	0.0433088	TMOD4;RORA;CLCN1
MGS1285 Murine heart Apelin KO aortic banding v sham GSE7781 up	0.921052	0.999996	0.526622	0.0433088	CSRP3;PLAT;FBXO32
MGS936 Murine age8wk gastroc mdx PBS treated v WT GSE7863 down	0.921818	0.999996	0.390737	0.0318087	PTGIS
MGS758 Murine age12wk left ventricle calorie restricted diet v WT GSE68646 down	0.922593	0.999996	0.47236	0.0380567	PAQR4;PLAT
MGS673 Human vast lat sepsis v cont GSE13205 up	0.923932	0.999996	0.558558	0.0441912	VARS;INAFM2;FBXO32;BEST3
MGS426 Human fetal FACS purified primary cells skeletal muscle precursor fraction v unfractionated GSE44227 down	0.925341	0.999996	0.607328	0.0471245	SRGN;COL16A1;OLFML3;COL12A1;CTSH;IGFBP6
MGS521 Human male vast lat day4 after resistance exercise at days 2 and 3 v baseline day1 GSE45426 up	0.925631	0.999996	0.555764	0.042949	LGALS3BP;SRGN;OLFML3;TEX22
MGS560 Human mixed sex skeletal muscle v heart atrium GSE7307 down	0.926726	0.999996	0.516849	0.0393307	LGALS3BP;GPNMB;NTN4
MGS795 Murine age16wk gastr high fat diet RIP140 ko v WT E-BAIR-13 up	0.926726	0.999996	0.516849	0.0393307	FNDC5;PARP4;CILP
MGS850 Murine age2wk quad nebulin KO v WT E-MEXP-733 down	0.926726	0.999996	0.516849	0.0393307	KCNA7;CLCN1;GPR146
MGS873 Murine age3wk myoblast LunMyoD shRNA treated v WT GSE68842 up	0.926861	0.999996	0.464504	0.0352798	CADPS2;GPNMB
MGS499 Human male quad oesophegal gastric or pancreatic cancer v cancer free postoperative GSE34111 up	0.927296	0.999996	0.552997	0.0417413	NR5A1;TEX22;CLDN19;F5
MGS14 Rat extraocular age28d v birth PMID 15138310 up	0.928911	0.999996	0.460673	0.0339712	LYZ2;MAPK12
MGS358 Human adult quad insulin resistant post hec v healthy GSE13070 down	0.930906	0.999996	0.456903	0.0327128	IRS1;FBXO32
MGS815 Murine age20wk heart apoE deficient v WT GSE25768 up	0.932024	0.999996	0.507429	0.0357212	CILP;LYZ2;C1QC
MGS102 Murine quad dysf v ctl PMID 15811552 down	0.932027	0.999996	0.370095	0.0260521	RAMP1
MGS1186 Murine age10wk gastroc PGC1a KO v WT GSE52550 down	0.932092	0.999996	0.544858	0.0383165	FNDC5;CSRP3;THA1;CYC1
MGS761 Murine age12wk left ventricle pravastatin treated v WT GSE23101 up	0.932849	0.999996	0.453195	0.0315026	INAFM2;IFT88OS
MGS966 Murine age8wk quad ERRgamma overexpression v control GSE22086 down	0.93371	0.999996	0.504364	0.0345938	UNC45B;RAB40B;2310015K22RIK
MGS1365 Murine male age12wk tib anterior day7 post glycerol injection v day0 GSE45577 up	0.934308	0.999996	0.569973	0.0387289	CILP;COL14A1;ADAM8;H2-AA;C1QC
MGS607 Human old quad 1h ischaemia ischemic preconditioning v healthy GSE21164 up	0.934364	0.999996	0.365269	0.0247977	XIRP1
MGS770 Murine age13mo gastroc mitochondiral DNA polymerase def v control GSE21189 down	0.934739	0.999996	0.449546	0.0303387	FNDC5;AGO4
MGS922 Murine age7wk DNA electroporation v WT GSE6686 down	0.934739	0.999996	0.449546	0.0303387	LEPR;DNAH9
MGS1033 Murine C2C12 myotube 3d diff BMP2 induction osteogenic diff v WT GSE51883 up	0.934739	0.999996	0.449546	0.0303387	RANBP3L;CSF2RB
MGS1473 Murine skel muscle collagen induced arthritis 1p5mpkg prednisolone treated v WT E-MTAB-1765 up	0.934739	0.999996	0.449546	0.0303387	PER2;A330023F24RIK
MGS407 Human rhabdomyosarcoma cells ectopic expression DUX4 v control GSE45854 up	0.93658	0.999996	0.445955	0.0292193	ALPPL2;PGF
MGS466 Human male age21y vast lat after 12wk exercise post 4h resistance training v pre training GSE28422 down	0.936621	0.999996	0.360568	0.0236087	IRS1
MGS1095 Murine C2C12 myoblast Tbx15 KO v WT GSE70489 up	0.936621	0.999996	0.360568	0.0236087	IRS1
MGS1205 Murine age8wk gastroc casting immobilized d2 v contralateral control GSE25908 up	0.938371	0.999996	0.442421	0.0281425	2310015A10RIK;FBXO32
MGS1400 Murine muscle 4d post treatment TLR4 agonist Alum v control PBS treated GSE43373 down	0.940077	0.999996	0.492463	0.0304312	NPR2;CYC1;SYTL2
MGS898 Murine age6wk TA denervated Runx1 KO v WT GSE4411 down	0.940113	0.999996	0.438941	0.0271067	CSRP3;RAB40B
MGS1202 Murine age2to3mo soleus calpain3 KO C3KO v WT GSE33931 down	0.940113	0.999996	0.438941	0.0271067	CILP;WFDC17
MGS1312 Murine left ventricle E12p5 v E9p5 GSE51483 down	0.940113	0.999996	0.438941	0.0271067	ADCY1;NUP160
MGS589 Human myotube LPIN1 mutation TNF alpha plus IL 1 beta stimulation v healthy E-MEXP-3761 up	0.940834	0.999996	0.529272	0.0322794	COL16A1;CTSH;MAP3K8;BEST3
MGS819 Murine age20wk heart failing apoE deficient cystamine 1mo v WT GSE25768 up	0.940834	0.999996	0.529272	0.0322794	LGALS3BP;LYZ2;GPD1;HAMP
MGS129 Murine hindlimb mdx and mdx x utrophin v ctl PMID 12206806 up	0.940905	0.999996	0.351517	0.0214121	LYZ2
MGS168 Rat hindlimb disuse atrophy v untreated PMID 12844509 down	0.940905	0.999996	0.351517	0.0214121	CSRP3
MGS1045 Murine C2C12 myotube OverExp miR378 3d diff v 0d diff GSE51883 up	0.941577	0.999996	0.489574	0.0294718	UNC45B;CSRP3;RAB40B
MGS1441 Murine quad STAT5ab KO v WT GSE14710 up	0.941577	0.999996	0.489574	0.0294718	SHE;PARP4;MAPK12
MGS722 Murine age10wk left ventricle male transverse aortic constriction estrogen receptor beta KO v sham GSE18224 down	0.941809	0.999996	0.435516	0.0261102	PDE3A;H2-AA
MGS851 Murine age2wk skel muscle dyspedic RyR1 KO v WT E-MTAB-3608 up	0.941809	0.999996	0.435516	0.0261102	OLFML3;C1QC
MGS410 Human rhabdomyosarcoma cells v osteosarcoma E-MTAB-37 down	0.942187	0.999996	0.526759	0.031369	FNDC5;COL12A1;PLAT;PGF
MGS1359 Murine male age12wk tib anterior day3 post cardiotoxin injection v day0 GSE45577 up	0.942372	0.999996	0.579706	0.0344084	GPNMB;OSM;ADAM8;WFDC17;H2-AA;C1QC
MGS571 Human myocardium dilated cardiomyopathy after DuraHeart v before GSE21610 up	0.942937	0.999996	0.347159	0.0203976	RASD1
MGS1014 Murine C2C12 myotube 24h diff E1A dedifferentiation induction v control GSE28457 down	0.942937	0.999996	0.347159	0.0203976	GPD1
MGS1410 Murine muscle 6h post treatment TLR4 agonist SE v control PBS treated GSE43373 down	0.942937	0.999996	0.347159	0.0203976	NTSR1
MGS899 Murine age6wk TA Runx1 KO denervated v WT GSE4411 up	0.943043	0.999996	0.486719	0.0285428	VARS;GPNMB;FBXO32
MGS793 Murine age16wk gastr RIP140 ko v WT E-BAIR-13 up	0.944475	0.999996	0.483896	0.0276432	FNDC5;PARP4;CYC1
MGS825 Murine age20wk skel muscle high fat diet v WT E-BAIR-11 up	0.944475	0.999996	0.483896	0.0276432	TMOD4;CCDC69;ZFP9
MGS476 Human male age84y vast lat post 4h resistance training v pre training GSE28422 down	0.945066	0.999996	0.428822	0.0242289	NPR2;TLR5
MGS1317 Murine left ventricle E9p5 v E8p5 GSE51483 up	0.945873	0.999996	0.481106	0.026772	EFNB3;LYZ2;DOC2G
MGS531 Human mixed male female iPS cell derived mesoangioblasts HIDEMs v adult skel muscle mesoangioblasts GSE36098 up	0.946628	0.999996	0.425551	0.0233412	TRIM62;KRT80
MGS484 Human male dilated cardiomyopathy right ventricle v left ventricle GSE29819 down	0.946794	0.999996	0.338759	0.0185211	BAIAP2L2
MGS813 Murine age20wk gastroc high fat diet v low fat diet GSE18127 up	0.946794	0.999996	0.338759	0.0185211	CSRP3
MGS820 Murine age20wk heart failing apoE deficient cystamine 1mo v WT GSE25768 down	0.946794	0.999996	0.338759	0.0185211	IRS1
MGS193 Murine prim myoblast Sdc4 deficient muscle injury 12h v uninjured GSE38870 up	0.946866	0.999996	0.571699	0.0312133	SRGN;RAB44;ADAM8;CSF2RB;OAS1E;PGF
MGS214 C2c12 myoblast p68p72 knockdown v control GSE5305 down	0.946866	0.999996	0.571699	0.0312133	PTGIS;VARS;NPTX1;IGFBP6;CYC1;MAPK12
MGS245 C2c12 myotube d6 diff v d3 diff GSE4330 up	0.946866	0.999996	0.571699	0.0312133	SRGN;LEPR;CSF2RB;GP5;H2-AA;ESR2
MGS285 C2c12 myoblast overexpression miR22 v control GSE26764 up	0.946866	0.999996	0.571699	0.0312133	GPNMB;XIRP1;PLAT;CSF2RB;NPTX1;TGM5
MGS1096 Murine C2C12 myoblast Tbx15 KO v WT GSE70489 down	0.947323	0.999996	0.516941	0.0279744	PTGIS;SPHK1;CSF2RB;MAPK12
MGS1191 Murine age24mo gastroc PGC1a KO v WT GSE52550 up	0.948148	0.999996	0.42233	0.0224869	2310015K22RIK;SYTL2
MGS1195 Murine age2mo heart atria COUP TFII KO v control GSE46496 up	0.948148	0.999996	0.42233	0.0224869	ACHE;GPD1
MGS1198 Murine age2to3mo heart ERRalpha NR3B1 KO v WT GSE7196 down	0.948148	0.999996	0.42233	0.0224869	EFNB3;FBXO32
MGS1435 Murine newborn hindleg muscle low gestational protein gestational taurine v cont GSE12730 up	0.948148	0.999996	0.42233	0.0224869	MPL;SAP30BPOS
MGS1398 Murine muscle 4 post treatment TLR4 agonist GLA v control PBS treated GSE43373 down	0.94854	0.999996	0.514543	0.0271841	FNDC5;CSRP3;NPR2;MAF1
MGS1497 Murine ventricle Gata4 heterozygotes transverse aortic constriction v control GSE5500 up	0.94854	0.999996	0.514543	0.0271841	ADAMTS2;CILP;COL14A1;FBLN2
MGS1 Murine 8wk gastroc and quad mdx v ctl PMID 11823445 up	0.948572	0.999996	0.47562	0.0251116	LYZ1;CTSH;H2-AA
MGS46 Human skel muscle DMD v ctl PMID 11121445 up	0.948635	0.999996	0.588527	0.0310336	COL16A1;GPNMB;CILP;COL14A1;LEPR;PLAT;DNAH9
MGS15 Rat extraocular age28d v birth PMID 15138310 down	0.949626	0.999996	0.419156	0.0216648	CSRP3;COL12A1
MGS715 Murine age10wk left ventricle female transverse aortic constriction estrogen receptor beta KO v sham GSE18224 up	0.949874	0.999996	0.472923	0.0243206	CILP;IGFBP6;FBLN2
MGS822 Murine age20wk high fat diet quad v gastroc GSE17576 down	0.949874	0.999996	0.472923	0.0243206	CSRP3;CADM4;ZFP9
MGS1351 Murine male age12wk tib anterior day14 post cardiotoxin injection v day0 GSE45577 up	0.950343	0.999996	0.540995	0.0275543	ADAMTS2;COL16A1;CILP;H2-AA;C1QC
MGS742 Murine age12wk heart AJ Dysferlinopathy v C57BL6J GSE10744 down	0.951065	0.999996	0.416029	0.0208735	5730409E04RIK;H2-AA
MGS1270 Murine heart age4wk v age1wk GSE38754 down	0.951065	0.999996	0.416029	0.0208735	FAM171A1;KLHDC8B
MGS44 C2c12 myotube diff v undiff PMID 14688207 up	0.954051	0.999996	0.610843	0.0287331	FNDC5;ACHE;CSRP3;ADAMTS2;RASSF2;XIRP1;PLAT;ANK1;RAMP1
MGS812 Murine age1wk hindlimb PICs cells v satellite cells GSE40523 down	0.954781	0.999996	0.462433	0.0213985	VARS;KCNK13;CYC1
MGS1218 Murine age8wk gastroc tenotomized d7 v casting immobilized d7 GSE25908 down	0.954781	0.999996	0.462433	0.0213985	FAM171A1;WFDC17;PAPSS2
MGS1491 Murine soleus calpain3 KO C3KO age11to12mo v age2to3mo GSE33931 up	0.954781	0.999996	0.462433	0.0213985	PER2;CSRP3;PARP4
MGS767 Murine age12wk quad high fat diet v WT GSE8524 up	0.955935	0.999996	0.459882	0.0207247	OLFML3;CYC1;HIGD1B
MGS362 Human adult quad type2 diabetes v type2 diabetes first degree relatives E-MEXP-2559 down	0.956436	0.999996	0.403973	0.0179937	FBXO32;KCNA7
MGS993 Murine C2C12 myotube 1h30m diff v 0h diff GSE16992 up	0.956436	0.999996	0.403973	0.0179937	SPHK1;SAA2
MGS1387 Murine muscle 1d post treatment TLR4 agonist SE v control PBS treated GSE43373 up	0.956436	0.999996	0.403973	0.0179937	RTP3;CILP
MGS860 Murine age30months heart resveratrol diet v cont GSE11291 down	0.95647	0.999996	0.528579	0.0235246	FNDC5;LRSAM1;PARP4;EFNB3;TMCC2
MGS739 Murine age12wk heart 129 S2 v C57BL6J GSE10744 up	0.956873	0.999996	0.315822	0.0139229	PYROXD2
MGS1185 Murine age10wk gastroc PGC1a KO v WT GSE52550 up	0.956873	0.999996	0.315822	0.0139229	2310015K22RIK
MGS1382 Murine muscle 1d post treatment TLR4 agonist Alum v control PBS treated GSE43373 down	0.957687	0.999996	0.401067	0.0173397	IRS1;TMCC2
MGS1386 Murine muscle 1d post treatment TLR4 agonist GLA v control PBS treated GSE43373 down	0.957687	0.999996	0.401067	0.0173397	IRS1;TMCC2
MGS1208 Murine age8wk gastroc casting immobilized d7 v contralateral control GSE25908 down	0.958162	0.999996	0.454862	0.0194401	FNDC5;CYC1;KCNA7
MGS1252 Murine embryonic limb buds Pax7 expressing cells E17pt5 v E12pt5 GSE52192 down	0.958357	0.999996	0.312297	0.0132836	EFNB3
MGS1078 Murine C2C12 myotube 6h diff v 0h diff GSE16992 down	0.958905	0.999996	0.398202	0.0167099	RANBP3L;COL14A1
MGS1142 Murine E9 heart IP3R1 IP3R3 KO v WT GSE28186 down	0.959235	0.999996	0.452393	0.018828	CDKN1B;ZFP608;RORA
MGS685 Murine age2mo gastroc Cmah KO v WT GSE16438 up	0.960089	0.999996	0.395377	0.0161036	EXD1;4930577N17RIK
MGS1467 Murine skel muscle 10mpkg prednisolone v WT E-MTAB-1765 up	0.960089	0.999996	0.395377	0.0161036	CDKN1B;IRS1
MGS1440 Murine quad 2w hypoxia v control GSE9400 down	0.960283	0.999996	0.449951	0.0182353	GPD1;KCNA7;H2-AA
MGS493 Human male protein intake 0pt75g per kg vast lat age63to79y v age21to43y GSE9419 up	0.96124	0.999996	0.392591	0.0155198	PLAT;MYLK3
MGS1107 Murine C2C12 myoblast SFMBT1 KO v WT GSE24346 up	0.96124	0.999996	0.392591	0.0155198	COL12A1;PLAT
MGS1461 Murine skel musc pan PPAR agonist 20mgkg v untreated GSE31561 up	0.961305	0.999996	0.447534	0.0176611	LIPG;OSGIN1;FBXO32
MGS698 Murine age10wk quad AMPK agonist and PPARdelta ligand v vehicle GSE11805 down	0.962303	0.999996	0.445143	0.0171051	CILP;A330023F24RIK;MDGA1
MGS3 Human vastus lateralis insulin sensitive after high fat diet v before high fat diet PMID 15983191 up	0.962509	0.999996	0.302176	0.0115467	RAB19
MGS522 Human male vast lat day4 after resistance exercise at days 2 and 3 v baseline day1 GSE45426 down	0.962509	0.999996	0.302176	0.0115467	CPEB3
MGS1097 Murine C2C12 myoblast Tbx15 overexpression v WT GSE70489 up	0.962509	0.999996	0.302176	0.0115467	NUP160
MGS1211 Murine age8wk gastroc tenotomized d14 v contralateral control GSE25908 up	0.962509	0.999996	0.302176	0.0115467	MDGA1
MGS870 Murine age3wk gastroc mdx v WT E-MEXP-1623 down	0.963276	0.999996	0.442777	0.0165666	5730409E04RIK;TMCC2;CLCN1
MGS1454 Murine quad low fat diet age20wk v age12wk GSE17576 down	0.963276	0.999996	0.442777	0.0165666	ADAMTS2;OLFML3;IRS1
MGS694 Murine age2mo heart mdx and Cmah KO v mdx GSE16438 down	0.963447	0.999996	0.387136	0.0144161	RASD1;ZFP608
MGS975 Murine age9wk heart doxycycline treated v WT GSE59672 up	0.963447	0.999996	0.387136	0.0144161	PARP4;GPD1
MGS1006 Murine C2C12 myotube 144h diff v 0h diff GSE16992 down	0.963447	0.999996	0.387136	0.0144161	CADM4;COL12A1
MGS1057 Murine C2C12 myotube 48h diff v 24h diff GSE16992 up	0.963447	0.999996	0.387136	0.0144161	CSRP3;CILP
MGS674 Human vast lat sepsis v cont GSE13205 down	0.963799	0.999996	0.298946	0.0110229	IRS1
MGS1283 Murine heart pan PPAR agonist 6mgkg v untreated GSE31561 up	0.964505	0.999996	0.384464	0.0138947	SRGN;LIPG
MGS799 Murine age16wk quad high fat diet v WT GSE8524 up	0.965045	0.999996	0.295783	0.0105242	CADM4
MGS1331 Murine male age10to12w gastroc v adipose GSE9954 up	0.965152	0.999996	0.438119	0.0155398	UNC45B;TMOD4;MAPK12
MGS424 Human fetal FACS purified primary cells CD34 nonmyogenic fraction v unfractionated GSE44227 down	0.965168	0.999996	0.509091	0.018049	SRGN;SEMA3G;CSF2RB;SYTL2;C1QC
MGS1055 Murine C2C12 myotube 48h diff v 0h diff GSE11415 up	0.965533	0.999996	0.381829	0.0133926	COL12A1;OSGIN1
MGS663 Human vast lat 8wk exercised v control GSE27536 up	0.966056	0.999996	0.435826	0.0150505	PPP1R16B;FAM171A1;RASSF2
MGS1204 Murine age8wk gastroc casting immobilized d14 v contralateral control GSE25908 down	0.966056	0.999996	0.435826	0.0150505	FNDC5;TMCC2;MDGA1
MGS142 Murine quad dysf v ctl PMID 16306063 down	0.966533	0.999996	0.379229	0.0129089	TMOD4;RAMP1
MGS645 Human skel musc age60to80y v age20to30y GSE47881 up	0.967409	0.999996	0.289655	0.00959733	GRAMD1C
MGS1148 Murine Hsp22KO left ventricle 3d pressure overload v basal GSE24489 down	0.967409	0.999996	0.289655	0.00959733	MDGA1
MGS944 Murine age8wk heart RKIP transgenic v WT GSE42753 down	0.967505	0.999996	0.376664	0.012443	IRS1;CCDC69
MGS990 Murine C2C12 myotube 30min diff v undiff GSE16992 down	0.967505	0.999996	0.376664	0.012443	ALOX15;FBLN2
MGS312 C2c12 myoblast exogenous msx1 v control GSE27089 down	0.96845	0.999996	0.374134	0.0119943	IRS1;B4GALNT2
MGS1480 Murine skel muscle collagen induced arthritis v WT E-MTAB-1765 down	0.96845	0.999996	0.374134	0.0119943	FNDC5;EXD1
MGS1061 Murine C2C12 myotube 6d diff BMP2 induction osteogenic diff v WT GSE51883 up	0.968531	0.999996	0.286684	0.0091667	SCARA3
MGS1058 Murine C2C12 myotube 48h diff v 24h diff GSE16992 down	0.969368	0.999996	0.371637	0.0115621	IRS1;MAF1
MGS594 Human myotube TNF alpha plus IL 1 beta stimulation v healthy E-MEXP-3761 down	0.969455	0.999996	0.426887	0.0132424	RASD1;CTSH;GSAP
MGS563 Human mixed sex skeletal muscle v many non muscle tissues GSE7307 up	0.969587	0.999996	0.498064	0.0153825	XIRP1;CYC1;MAF1;FBXO32;ANK1
MGS575 Human myocardium dilated cardiomyopathy after Novacor v before GSE21610 up	0.969614	0.999996	0.283773	0.00875647	RASD1
MGS593 Human myotube TNF alpha plus IL 1 beta stimulation v healthy E-MEXP-3761 up	0.969614	0.999996	0.283773	0.00875647	RECK
MGS774 Murine age13wk heart AC5 transgenic v WT GSE11887 down	0.970253	0.999996	0.424709	0.0128254	TMOD4;HAMP;DOC2G
MGS247 C2c12 myotube diff day4 exogenous PGC1a v control GSE4330 up	0.97026	0.999996	0.369172	0.0111457	CYC1;ANK1
MGS10 Rat extraocular age14d v birth PMID 15138310 up	0.97066	0.999996	0.280921	0.00836561	ALOX15
MGS1147 Murine Hsp22KO left ventricle 3d pressure overload v basal GSE24489 up	0.971032	0.999996	0.422553	0.0124214	CSRP3;LYZ2;C1QC
MGS901 Murine age6wk TA denervated v WT GSE4411 up	0.971128	0.999996	0.36674	0.0107446	ACOT6;FBXO32
MGS734 Murine age11wk myocardium aortic banding v sham GSE36074 down	0.97167	0.999996	0.278125	0.00799312	KLHDC1
MGS264 Human FSHD prim myotube diff v undiff GSE26145 down	0.97197	0.999996	0.36434	0.0103581	RGS17;PGF
MGS973 Murine age9wk heart CHIP KO v WT GSE59672 up	0.972645	0.999996	0.275384	0.0076381	CCDC69
MGS1456 Murine satellite cells FACS purified age12mo v age2mo GSE50821 down	0.972645	0.999996	0.275384	0.0076381	FBXO32
MGS315 Murine prim myotube MyoD deficient 12h diff v 0h diff GSE10430 up	0.973587	0.999996	0.272696	0.00729966	RNF103
MGS664 Human vast lat 8wk exercised v control GSE27536 down	0.973587	0.999996	0.272696	0.00729966	FBXO32
MGS551 Human mixed sex heart atrium v many non muscle tissues GSE7307 up	0.974086	0.999996	0.485779	0.0127545	FNDC5;PDE3A;XIRP1;CYC1;HAMP
MGS553 Human mixed sex heart v many non muscle tissues GSE7307 up	0.974358	0.999996	0.453441	0.011779	CCDC69;PDE3A;XIRP1;CYC1
MGS1263 Murine heart age12wk v age3wk GSE50399 up	0.974496	0.999996	0.27006	0.00697698	NUP160
MGS1332 Murine male age10to12w gastroc v adipose GSE9954 down	0.974496	0.999996	0.27006	0.00697698	FADS3
MGS1418 Murine myoblast PGC1a isoform3 overexpression v control GSE42473 down	0.974496	0.999996	0.27006	0.00697698	CSRP3
MGS411 Human child male DMD v healthy GSE38417 up	0.974643	0.999996	0.412088	0.0105843	SOWAHC;COL6A6;RECK
MGS691 Murine age2mo heart Cmah KO v WT GSE16438 up	0.975111	0.999996	0.355042	0.00894852	CADM4;PARP4
MGS1476 Murine skel muscle collagen induced arthritis 10mpkg prednisolone treated v WT E-MTAB-1765 down	0.975111	0.999996	0.355042	0.00894852	FNDC5;PRRT1
MGS1361 Murine male age12wk tib anterior day3 post glycerol injection v day0 GSE45577 up	0.975253	0.999996	0.482378	0.0120877	GPNMB;KCNK13;ADAM8;WFDC17;C1QC
MGS144 Murine quad beta sarcoglycan def v ctl PMID Unknown down	0.975841	0.999996	0.352791	0.00862765	TRABD;RNF103
MGS189 Murine prim myoblast muscle injury 48h v uninjured GSE38870 up	0.975841	0.999996	0.352791	0.00862765	SRGN;ADAM8
MGS869 Murine age3wk gastroc mdx v WT E-MEXP-1623 up	0.976222	0.999996	0.264937	0.00637582	FBXO32
MGS1453 Murine quad low fat diet age20wk v age12wk GSE17576 up	0.976222	0.999996	0.264937	0.00637582	SERPINF2
MGS1368 Murine male age12wk tib anterior post cardiotoxin injection day21 v day3 GSE45577 down	0.976912	0.999996	0.477364	0.0111507	GPNMB;OSM;ADAM8;LRMP;C1QC
MGS697 Murine age10wk quad AMPK agonist and PPARdelta ligand v vehicle GSE11805 up	0.977041	0.999996	0.262447	0.0060959	PAPSS2
MGS744 Murine age12wk heart DBA2J v C57BL6J GSE10744 down	0.977041	0.999996	0.262447	0.0060959	H2-AA
MGS1372 Murine male age12wk tib anterior post glycerol injection day21 v day3 GSE45577 down	0.977219	0.999996	0.404079	0.00931162	GPNMB;OSM;ADAM8
MGS1257 Murine gastroc age24mo v age10wk GSE52550 up	0.97724	0.999996	0.348372	0.0080205	RAB40B;FBXO32
MGS188 Murine prim myoblast muscle injury 12h v uninjured GSE38870 down	0.97796	0.999996	0.474078	0.0105657	IFIH1;SAMD9L;LYZ2;CD209F;H2-AA
MGS199 Human prim myotube caveolinopathy v normal GSE44874 up	0.97796	0.999996	0.474078	0.0105657	SCARA3;FAM167A;CCDC69;FBLN2;ASIC1
MGS206 C2c12 myotube day2 diff exogenous myogenin v control GSE25763 down	0.97796	0.999996	0.474078	0.0105657	LGALS3BP;IRS1;COL12A1;GDPD5;PGF
MGS221 C2c12 myoblast mbnl1 knockdown v control GSE29990 up	0.97796	0.999996	0.474078	0.0105657	LGALS3BP;GPNMB;PLAT;CSF2RB;TGM5
MGS255 Murine prim myotube pRb null v normal GSE10428 up	0.97796	0.999996	0.474078	0.0105657	IFIH1;LGALS3BP;GPNMB;NUP160;SYTL2
MGS277 Murine prim myotube 36h diff v 0h diff GSE10424 up	0.97796	0.999996	0.474078	0.0105657	CSRP3;XIRP1;ANK1;RAMP1;MAPK12
MGS291 C2c12 myoblast overexpression miR145 v control GSE26764 up	0.97796	0.999996	0.474078	0.0105657	FNDC5;UNC45B;RASSF2;PLAT;FHDC1
MGS332 C2c12 myotube palmitate treated v control GSE6766 down	0.97796	0.999996	0.474078	0.0105657	LGALS3BP;UBA7;OLFML3;FBLN2;RECK
MGS333 C2c12 myoblast conversion to fat by PRDM16 v control GSE15895 up	0.97796	0.999996	0.474078	0.0105657	LGALS3BP;SPHK1;CTSH;AHRR;RAMP1
MGS434 Human hiPSC derived cardiomyocyte endothelin 1 ET1 stimulated v control GSE60291 down	0.978561	0.999996	0.344061	0.00745666	DRD1;GPR137C
MGS1146 Murine HL1 cardiomyocyte hypoxia v normoxia GSE27975 down	0.978561	0.999996	0.344061	0.00745666	EXTL1;TMOD4
MGS1277 Murine heart FASN underexpression v WT GSE49351 up	0.978561	0.999996	0.344061	0.00745666	IRS1;LYZ2
MGS1279 Murine heart age30mo v age5mo GSE11291 up	0.978561	0.999996	0.344061	0.00745666	PARP4;ADCY6
MGS53 Human skel muscle nemaline myopathy v ctl PMID 12677001 down	0.978594	0.999996	0.257605	0.00557405	FBXO32
MGS147 Murine psoas and quad calpain3 v ctl PMID Unknown up	0.978594	0.999996	0.257605	0.00557405	CSRP3
MGS1194 Murine age2mo heart atria v centricles GSE46496 down	0.979332	0.999996	0.25525	0.0053309	HIGD1B
MGS475 Human male age84y vast lat post 4h resistance training v pre training GSE28422 up	0.979807	0.999996	0.339855	0.00693299	ITPRIPL1;XIRP1
MGS464 Human male age21y vast lat post 4h resistance training v pre training GSE28422 down	0.980043	0.999996	0.252937	0.00509883	GSAP
MGS1183 Murine age10w heart Lmna H222P knockin EDMD model homozygous v control GSE6398 up	0.980091	0.999996	0.39449	0.00793307	LYZ2;FBLN2;H2-AA
MGS478 Human male age84y vast lat after 12wk exercise post 4h resistance training v pre training GSE28422 down	0.980731	0.999996	0.250666	0.00487732	PRPH2
MGS1238 Murine age9to12wk heart oral dose fatty acid trilinolenin PPARalphaKO v WT GSE30495 down	0.980983	0.999996	0.33575	0.00644655	FADS3;PRSS53
MGS1327 Murine male age10to12w diaphragm v gastroc GSE9954 up	0.980983	0.999996	0.33575	0.00644655	NTN4;B230217O12RIK
MGS548 Human mixed sex deltoid muscle v heart ventricle GSE7307 down	0.981545	0.999996	0.333734	0.00621645	LGALS3BP;PHACTR1
MGS1311 Murine left ventricle E12p5 v E9p5 GSE51483 up	0.981545	0.999996	0.333734	0.00621645	SAMD9L;C1QC
MGS724 Murine age10wk left ventricle male transverse aortic constriction v sham GSE18224 down	0.982035	0.999996	0.246242	0.00446395	CADM4
MGS1172 Murine TA and EDL muscles calorie restricted diet v control GSE34773 down	0.982092	0.999996	0.331742	0.00599465	H2-AA;VSIR
MGS1225 Murine age9to12wk heart oral dose fatty acid trilinolein v control GSE30495 up	0.982092	0.999996	0.331742	0.00599465	OSGIN1;FBXO32
MGS241 C2c12 myotube d4 diff v d3 diff GSE4330 up	0.982623	0.999996	0.329773	0.00578087	SRGN;FBLN2
MGS1499 Murine ventricle Gata4 heterozygotes v WT GSE5500 up	0.982654	0.999996	0.244088	0.00427115	PER2
MGS583 Human myocardium ischemic cardiomyopathy after Heartmate I v before GSE21610 up	0.983139	0.999996	0.327828	0.0055748	NTSR1;MYO16
MGS1474 Murine skel muscle collagen induced arthritis 1p5mpkg prednisolone treated v WT E-MTAB-1765 down	0.983139	0.999996	0.327828	0.0055748	FNDC5;FBXO32
MGS148 Murine psoas and quad calpain3 v ctl PMID Unknown down	0.983251	0.999996	0.241972	0.00408703	PGF
MGS588 Human myocardium ischemic cardiomyopathy v healthy GSE21610 down	0.983251	0.999996	0.241972	0.00408703	CSRP3
MGS597 Human old skel muscle myotonic dystrophy type 1 v healthy GSE7014 up	0.984385	0.999996	0.237846	0.00374318	RASSF2
MGS1223 Murine age9to12wk heart oral dose fatty acid tridocosahexaenoin v control GSE30495 up	0.984598	0.999996	0.322125	0.00500008	OSGIN1;CPEB3
MGS137 Murine quad mdx v ctl PMID 16011810 up	0.984615	0.999996	0.594396	0.00921597	PTPN1;PTGIR;KRT4;COL14A1;LYZ1;SOX14;FBLN2;SLC9A3;MC1R;RASD1;GPNMB;CLDN19;CD33;C1QC
MGS1316 Murine left ventricle E18 v E12p5 GSE51483 down	0.984923	0.999996	0.235835	0.00358269	WSCD2
MGS1325 Murine left ventricle E14p5 v newborn GSE51483 up	0.984923	0.999996	0.235835	0.00358269	INAFM2
MGS655 Human skel muscle age50y or more POLG1 mut v healthy GSE18715 up	0.985501	0.999996	0.318431	0.00465058	GSAP;BEST3
MGS481 Human male biceps trained v untrained GSE28998 up	0.985934	0.999996	0.316616	0.00448519	PPP1R16B;COL6A6
MGS311 C2c12 myoblast exogenous msx1 v control GSE27089 up	0.986293	0.999996	0.411225	0.00567582	SPHK1;IGFBP6;FBLN2;PGF
MGS546 Human mixed sex deltoid muscle v heart atrium GSE7307 down	0.986408	0.999996	0.369889	0.00506188	LGALS3BP;SRGN;ADCY6
MGS794 Murine age16wk gastr RIP140 ko v WT E-BAIR-13 down	0.986428	0.999996	0.23	0.00314282	MAPK12
MGS1027 Murine C2C12 myotube 2h diff v 0h diff GSE16992 up	0.986428	0.999996	0.23	0.00314282	SPHK1
MGS1262 Murine heart age10wk v age1wk GSE61086 down	0.986777	0.999996	0.368247	0.0049018	COL14A1;CYC1;MYLK3
MGS1224 Murine age9to12wk heart oral dose fatty acid tridocosahexaenoin v control GSE30495 down	0.986896	0.999996	0.228118	0.00300899	NTN4
MGS1377 Murine male gastroc mini muscle mouse HRmini v WT GSE41910 up	0.987157	0.999996	0.31129	0.00402381	EXTL1;CILP
MGS1298 Murine heart left ventricle CD1 congestive heart failure model v WT GSE17478 down	0.987348	0.999996	0.226266	0.00288107	UNC45B
MGS717 Murine age10wk left ventricle female transverse aortic constriction v sham GSE18224 up	0.987541	0.999996	0.309554	0.00388092	TAOK3;CILP
MGS660 Human vast lat COPD 8wk exercise v control GSE27536 down	0.987784	0.999996	0.224444	0.00275879	VARS
MGS1355 Murine male age12wk tib anterior day21 post cardiotoxin injection v day0 GSE45577 up	0.987914	0.999996	0.307837	0.00374315	CILP;H2-AA
MGS584 Human myocardium ischemic cardiomyopathy after Heartmate I v before GSE21610 down	0.988205	0.999996	0.222652	0.00264188	SOX10
MGS262 Human prim myotube diff v undiff GSE26145 down	0.988628	0.999996	0.304459	0.00348222	IRS1;PGF
MGS1344 Murine male age10to12w heart v brain GSE9954 down	0.988628	0.999996	0.304459	0.00348222	RGS17;PHACTR1
MGS544 Human mixed sex deltoid muscle v heart GSE7307 down	0.989004	0.999996	0.21915	0.00242321	LGALS3BP
MGS858 Murine age30months heart calorie restricted v cont GSE11291 down	0.989102	0.999996	0.357147	0.00391364	LRSAM1;PAQR4;TMCC2
MGS463 Human male age21y vast lat post 4h resistance training v pre training GSE28422 up	0.9893	0.999996	0.301154	0.00323963	XIRP1;MAP3K8
MGS580 Human myocardium dilated cardiomyopathy v healthy GSE21610 down	0.989383	0.999996	0.21744	0.002321	FADS3
MGS965 Murine age8wk quad ERRgamma overexpression v control GSE22086 up	0.989383	0.999996	0.21744	0.002321	CYC1
MGS816 Murine age20wk heart apoE deficient v WT GSE25768 down	0.989748	0.999996	0.215756	0.00222324	HAMP
MGS1109 Murine C2C12 myoblast ectopic expression DUX4 v control GSE45854 up	0.989748	0.999996	0.215756	0.00222324	SLC2A9
MGS1446 Murine quad growth hormone treated v untreated GSE14710 down	0.989748	0.999996	0.215756	0.00222324	CCDC69
MGS1181 Murine age10w heart Lmna H222P knockin EDMD model heterozygous v control GSE6397 up	0.989934	0.999996	0.297919	0.00301408	MYH11;ADCY6
MGS1090 Murine C2C12 myotube 96h diff v 0h diff GSE16992 down	0.990102	0.999996	0.214098	0.00212973	COL12A1
MGS1470 Murine skel muscle 30mpkg prednisolone v WT E-MTAB-1765 down	0.990237	0.999996	0.296327	0.0029073	FNDC5;H2-AA
MGS743 Murine age12wk heart DBA2J v C57BL6J GSE10744 up	0.990531	0.999996	0.294752	0.00280434	EFNB3;EXTL1
MGS837 Murine age24wk myocardium genetically fat obese leptin def v WT GSE16790 up	0.990531	0.999996	0.294752	0.00280434	RAB40B;RCOR2
MGS1213 Murine age8wk gastroc tenotomized d2 v casting immobilized d2 GSE25908 up	0.990531	0.999996	0.294752	0.00280434	PER2;D8ERTD738E
MGS559 Human mixed sex skeletal muscle v heart atrium GSE7307 up	0.990772	0.999996	0.210856	0.00195472	ACHE
MGS635 Human rhabdomyosarcoma alveolar v embryonal GSE8840 up	0.990772	0.999996	0.210856	0.00195472	SLC12A6
[truncated: 155 more rows]

## Sheet: File_4
Term	P-value	Adjusted P-value	Odds Ratio	Combined Score	Genes
[truncated: 1,059 more rows]

[truncated: 2 more sheets: File_5, File_6]
