# Supplementary material for: Allele-specific differential regulation of monoallelically expressed autosomal genes in the cardiac lineage
Source: Nat Commun. 2022 Oct 10;13:5984. doi: 10.1038/s41467-022-33722-x (PMC9550772; doi:10.1038/s41467-022-33722-x)
Supplement: Supplementary file 7 — Supplementary Data 5 [file 41467_2022_33722_MOESM7_ESM.xlsx]

## Sheet: Supplementary Data 5
source	term_name	term_id	adjusted_p_value	negative_log10_of_adjusted_p_value	term_size	query_size	intersection_size	effective_domain_size	intersections
GO:CC	intracellular anatomical structure	GO:0005622	6.45e-124	123.191	14111	5028	4048	21016	ENSMUSG00000026117,ENSMUSG00000050122,ENSMUSG00000060771,ENSMUSG00000026082,ENSMUSG00000062939,ENSMUSG00000063558,ENSMUSG00000043230,ENSMUSG00000090165,ENSMUSG00000090175,ENSMUSG00000090124,ENSMUSG00000090145,ENSMUSG00000054545,ENSMUSG00000089943,ENSMUSG00000090171,ENSMUSG00000089960,ENSMUSG00000034107,ENSMUSG00000037035,ENSMUSG00000036962,ENSMUSG00000051985,ENSMUSG00000063681,ENSMUSG00000026365,…
USG00000040841	ENSMUSG00000040824	ENSMUSG00000052214	ENSMUSG00000047649	ENSMUSG00000040714	ENSMUSG00000030397	ENSMUSG00000002043	ENSMUSG00000044709	ENSMUSG00000002992	ENSMUSG00000109350	ENSMUSG00000053175	ENSMUSG00000047603	ENSMUSG00000068962	ENSMUSG00000074283	ENSMUSG00000074282	ENSMUSG00000064254	ENSMUSG00000040952	ENSMUSG00000003380	ENSMUSG00000003378	ENSMUSG00000045252	ENSMUSG00000061286	ENSMUSG00000040703	ENSMUSG00000053291	ENSMUSG00000040466	ENSMUSG00000008384	ENSMUSG00000020420	ENSMUSG00000096916	ENSMUSG00000030603	ENSMUSG00000070705	ENSMUSG00000003437	ENSMUSG00000030602	ENSMUSG00000037463	ENSMUSG00000053898	ENSMUSG00000030587	ENSMUSG00000037166	ENSMUSG00000030583	ENSMUSG00000050855	ENSMUSG00000099689	ENSMUSG00000059975	ENSMUSG00000049421	ENSMUSG00000074220	ENSMUSG00000001794	ENSMUSG00000019738	ENSMUSG00000042831	ENSMUSG00000019737	ENSMUSG00000074211	ENSMUSG00000006651	ENSMUSG00000036854	ENSMUSG00000078765	ENSMUSG00000109378
GO:CC	intracellular membrane-bounded organelle	GO:0043231	4.5e-113	112.346	11363	5028	3415	21016	ENSMUSG00000050122,ENSMUSG00000026082,ENSMUSG00000062939,ENSMUSG00000043230,ENSMUSG00000090165,ENSMUSG00000090175,ENSMUSG00000090124,ENSMUSG00000090145,ENSMUSG00000054545,ENSMUSG00000089943,ENSMUSG00000090171,ENSMUSG00000089960,ENSMUSG00000034107,ENSMUSG00000051985,ENSMUSG00000026365,ENSMUSG00000026580,ENSMUSG00000006469,ENSMUSG00000026959,ENSMUSG00000026810,ENSMUSG00000026751,ENSMUSG00000043342,…
USG00000047654	ENSMUSG00000011306	ENSMUSG00000055681	ENSMUSG00000087408	ENSMUSG00000090137	ENSMUSG00000055553	ENSMUSG00000031848	ENSMUSG00000071076	ENSMUSG00000035559	ENSMUSG00000031834	ENSMUSG00000019261	ENSMUSG00000035439	ENSMUSG00000002395	ENSMUSG00000002393	ENSMUSG00000031820	ENSMUSG00000046295	ENSMUSG00000034880	ENSMUSG00000046718	ENSMUSG00000034807	ENSMUSG00000031803	ENSMUSG00000070000	ENSMUSG00000003039	ENSMUSG00000003033	ENSMUSG00000052488	ENSMUSG00000019731	ENSMUSG00000031622	ENSMUSG00000004383	ENSMUSG00000034518	ENSMUSG00000005413	ENSMUSG00000005410	ENSMUSG00000031683	ENSMUSG00000037022	ENSMUSG00000036977	ENSMUSG00000038250	ENSMUSG00000031712	ENSMUSG00000031711	ENSMUSG00000063253	ENSMUSG00000031708	ENSMUSG00000005481	ENSMUSG00000005470	ENSMUSG00000079003	ENSMUSG00000004996	ENSMUSG00000004994	ENSMUSG00000053560	ENSMUSG00000001910	ENSMUSG00000003814	ENSMUSG00000003824	ENSMUSG00000003809	ENSMUSG00000005150	ENSMUSG00000074194
GO:CC	membrane-bounded organelle	GO:0043227	2.6e-111	110.586	11812	5028	3512	21016	ENSMUSG00000050122,ENSMUSG00000060771,ENSMUSG00000026082,ENSMUSG00000062939,ENSMUSG00000043230,ENSMUSG00000090165,ENSMUSG00000090175,ENSMUSG00000090124,ENSMUSG00000090145,ENSMUSG00000054545,ENSMUSG00000089943,ENSMUSG00000090171,ENSMUSG00000089960,ENSMUSG00000034107,ENSMUSG00000036962,ENSMUSG00000051985,ENSMUSG00000063681,ENSMUSG00000026365,ENSMUSG00000026580,ENSMUSG00000006469,ENSMUSG00000026959,…
USG00000031078	ENSMUSG00000031077	ENSMUSG00000070348	ENSMUSG00000031504	ENSMUSG00000096014	ENSMUSG00000031443	ENSMUSG00000031458	ENSMUSG00000050052	ENSMUSG00000006567	ENSMUSG00000063362	ENSMUSG00000031533	ENSMUSG00000031539	ENSMUSG00000031546	ENSMUSG00000056313	ENSMUSG00000031557	ENSMUSG00000037214	ENSMUSG00000031485	ENSMUSG00000031489	ENSMUSG00000031490	ENSMUSG00000031577	ENSMUSG00000031578	ENSMUSG00000046152	ENSMUSG00000049184	ENSMUSG00000031516	ENSMUSG00000063412	ENSMUSG00000031532	ENSMUSG00000046794	ENSMUSG00000039478	ENSMUSG00000031590	ENSMUSG00000091490	ENSMUSG00000050914	ENSMUSG00000031633	ENSMUSG00000063049	ENSMUSG00000038069	ENSMUSG00000031521	ENSMUSG00000039396	ENSMUSG00000054408	ENSMUSG00000031613	ENSMUSG00000031608	ENSMUSG00000057228	ENSMUSG00000031647	ENSMUSG00000031642	ENSMUSG00000031641	ENSMUSG00000037852	ENSMUSG00000031604	ENSMUSG00000025521	ENSMUSG00000014907	ENSMUSG00000031864	ENSMUSG00000006273	ENSMUSG00000060427
GO:CC	intracellular organelle	GO:0043229	1.78e-109	108.75	12510	5028	3663	21016	ENSMUSG00000050122,ENSMUSG00000060771,ENSMUSG00000026082,ENSMUSG00000062939,ENSMUSG00000043230,ENSMUSG00000090165,ENSMUSG00000090175,ENSMUSG00000090124,ENSMUSG00000090145,ENSMUSG00000054545,ENSMUSG00000089943,ENSMUSG00000090171,ENSMUSG00000089960,ENSMUSG00000034107,ENSMUSG00000036962,ENSMUSG00000051985,ENSMUSG00000026365,ENSMUSG00000026580,ENSMUSG00000026637,ENSMUSG00000006469,ENSMUSG00000026959,…
USG00000030652	ENSMUSG00000030980	ENSMUSG00000030924	ENSMUSG00000048787	ENSMUSG00000030922	ENSMUSG00000030909	ENSMUSG00000030905	ENSMUSG00000046096	ENSMUSG00000044702	ENSMUSG00000030868	ENSMUSG00000030867	ENSMUSG00000052889	ENSMUSG00000030762	ENSMUSG00000030757	ENSMUSG00000030752	ENSMUSG00000030750	ENSMUSG00000032743	ENSMUSG00000030741	ENSMUSG00000030717	ENSMUSG00000063065	ENSMUSG00000030697	ENSMUSG00000052301	ENSMUSG00000042606	ENSMUSG00000030682	ENSMUSG00000030681	ENSMUSG00000092534	ENSMUSG00000030680	ENSMUSG00000107068	ENSMUSG00000030677	ENSMUSG00000042502	ENSMUSG00000030672	ENSMUSG00000000486	ENSMUSG00000045598	ENSMUSG00000054716	ENSMUSG00000047371	ENSMUSG00000045639	ENSMUSG00000096145	ENSMUSG00000030795	ENSMUSG00000030793	ENSMUSG00000030785	ENSMUSG00000042178	ENSMUSG00000030782	ENSMUSG00000030847	ENSMUSG00000055319	ENSMUSG00000042055	ENSMUSG00000030852	ENSMUSG00000040268	ENSMUSG00000040167	ENSMUSG00000030861	ENSMUSG00000066979
GO:CC	organelle	GO:0043226	4.09e-108	107.389	12827	5028	3729	21016	ENSMUSG00000050122,ENSMUSG00000060771,ENSMUSG00000026082,ENSMUSG00000062939,ENSMUSG00000043230,ENSMUSG00000090165,ENSMUSG00000090175,ENSMUSG00000090124,ENSMUSG00000090145,ENSMUSG00000054545,ENSMUSG00000089943,ENSMUSG00000090171,ENSMUSG00000089960,ENSMUSG00000034107,ENSMUSG00000036962,ENSMUSG00000051985,ENSMUSG00000063681,ENSMUSG00000026365,ENSMUSG00000026580,ENSMUSG00000026637,ENSMUSG00000006469,…
USG00000035227	ENSMUSG00000058761	ENSMUSG00000030725	ENSMUSG00000035165	ENSMUSG00000044881	ENSMUSG00000008318	ENSMUSG00000030688	ENSMUSG00000032812	ENSMUSG00000030649	ENSMUSG00000030996	ENSMUSG00000030990	ENSMUSG00000073982	ENSMUSG00000030978	ENSMUSG00000030966	ENSMUSG00000073968	ENSMUSG00000072244	ENSMUSG00000057143	ENSMUSG00000037049	ENSMUSG00000036989	ENSMUSG00000089847	ENSMUSG00000030894	ENSMUSG00000030879	ENSMUSG00000036111	ENSMUSG00000031024	ENSMUSG00000031023	ENSMUSG00000031021	ENSMUSG00000061079	ENSMUSG00000031016	ENSMUSG00000038187	ENSMUSG00000030759	ENSMUSG00000055723	ENSMUSG00000030669	ENSMUSG00000090862	ENSMUSG00000030659	ENSMUSG00000008683	ENSMUSG00000030652	ENSMUSG00000030980	ENSMUSG00000030924	ENSMUSG00000048787	ENSMUSG00000030922	ENSMUSG00000030909	ENSMUSG00000030905	ENSMUSG00000046096	ENSMUSG00000044702	ENSMUSG00000030868	ENSMUSG00000030867	ENSMUSG00000052889	ENSMUSG00000030762	ENSMUSG00000030757	ENSMUSG00000030752
GO:CC	cytoplasm	GO:0005737	2.09e-77	76.6802	11093	5028	3234	21016	ENSMUSG00000026117,ENSMUSG00000050122,ENSMUSG00000060771,ENSMUSG00000062939,ENSMUSG00000063558,ENSMUSG00000043230,ENSMUSG00000090165,ENSMUSG00000090175,ENSMUSG00000090124,ENSMUSG00000090145,ENSMUSG00000054545,ENSMUSG00000089943,ENSMUSG00000090171,ENSMUSG00000089960,ENSMUSG00000034107,ENSMUSG00000037035,ENSMUSG00000036962,ENSMUSG00000051985,ENSMUSG00000063681,ENSMUSG00000026365,ENSMUSG00000026580,…
USG00000033313	ENSMUSG00000014791	ENSMUSG00000014856	ENSMUSG00000014778	ENSMUSG00000014846	ENSMUSG00000039199	ENSMUSG00000005699	ENSMUSG00000036442	ENSMUSG00000031897	ENSMUSG00000045538	ENSMUSG00000033106	ENSMUSG00000060098	ENSMUSG00000031906	ENSMUSG00000031916	ENSMUSG00000031917	ENSMUSG00000031919	ENSMUSG00000031924	ENSMUSG00000003849	ENSMUSG00000031723	ENSMUSG00000031729	ENSMUSG00000031732	ENSMUSG00000031753	ENSMUSG00000033658	ENSMUSG00000031948	ENSMUSG00000033430	ENSMUSG00000078908	ENSMUSG00000031767	ENSMUSG00000055435	ENSMUSG00000014633	ENSMUSG00000034424	ENSMUSG00000034390	ENSMUSG00000031843	ENSMUSG00000031839	ENSMUSG00000074064	ENSMUSG00000034189	ENSMUSG00000034105	ENSMUSG00000031827	ENSMUSG00000092329	ENSMUSG00000031825	ENSMUSG00000042269	ENSMUSG00000097919	ENSMUSG00000031816	ENSMUSG00000031812	ENSMUSG00000040010	ENSMUSG00000006519	ENSMUSG00000006517	ENSMUSG00000006589	ENSMUSG00000015027	ENSMUSG00000015013	ENSMUSG00000006362
GO:CC	intracellular organelle lumen	GO:0070013	4.81e-45	44.3178	4581	5028	1474	21016	ENSMUSG00000050122,ENSMUSG00000043230,ENSMUSG00000026751,ENSMUSG00000043342,ENSMUSG00000079277,ENSMUSG00000061311,ENSMUSG00000028109,ENSMUSG00000028270,ENSMUSG00000039813,ENSMUSG00000034853,ENSMUSG00000028558,ENSMUSG00000073758,ENSMUSG00000042476,ENSMUSG00000029275,ENSMUSG00000023328,ENSMUSG00000030945,ENSMUSG00000047026,ENSMUSG00000053877,ENSMUSG00000031618,ENSMUSG00000050751,ENSMUSG00000048534,…
GO:CC	organelle lumen	GO:0043233	5.56e-45	44.2548	4582	5028	1474	21016	ENSMUSG00000050122,ENSMUSG00000043230,ENSMUSG00000026751,ENSMUSG00000043342,ENSMUSG00000079277,ENSMUSG00000061311,ENSMUSG00000028109,ENSMUSG00000028270,ENSMUSG00000039813,ENSMUSG00000034853,ENSMUSG00000028558,ENSMUSG00000073758,ENSMUSG00000042476,ENSMUSG00000029275,ENSMUSG00000023328,ENSMUSG00000030945,ENSMUSG00000047026,ENSMUSG00000053877,ENSMUSG00000031618,ENSMUSG00000050751,ENSMUSG00000048534,…
GO:CC	membrane-enclosed lumen	GO:0031974	5.56e-45	44.2548	4582	5028	1474	21016	ENSMUSG00000050122,ENSMUSG00000043230,ENSMUSG00000026751,ENSMUSG00000043342,ENSMUSG00000079277,ENSMUSG00000061311,ENSMUSG00000028109,ENSMUSG00000028270,ENSMUSG00000039813,ENSMUSG00000034853,ENSMUSG00000028558,ENSMUSG00000073758,ENSMUSG00000042476,ENSMUSG00000029275,ENSMUSG00000023328,ENSMUSG00000030945,ENSMUSG00000047026,ENSMUSG00000053877,ENSMUSG00000031618,ENSMUSG00000050751,ENSMUSG00000048534,…
GO:CC	nucleus	GO:0005634	6.31e-45	44.1997	7208	5028	2153	21016	ENSMUSG00000050122,ENSMUSG00000026082,ENSMUSG00000062939,ENSMUSG00000043230,ENSMUSG00000034107,ENSMUSG00000051985,ENSMUSG00000026365,ENSMUSG00000026751,ENSMUSG00000043342,ENSMUSG00000079277,ENSMUSG00000061311,ENSMUSG00000027229,ENSMUSG00000028109,ENSMUSG00000028270,ENSMUSG00000040086,ENSMUSG00000039813,ENSMUSG00000028575,ENSMUSG00000047671,ENSMUSG00000073758,ENSMUSG00000028946,ENSMUSG00000042476,…
USG00000021494	ENSMUSG00000021496	ENSMUSG00000021540	ENSMUSG00000007836	ENSMUSG00000021546	ENSMUSG00000035367	ENSMUSG00000094942	ENSMUSG00000074865	ENSMUSG00000074863	ENSMUSG00000091183	ENSMUSG00000021456	ENSMUSG00000021470	ENSMUSG00000021477	ENSMUSG00000021483	ENSMUSG00000021514	ENSMUSG00000090641	ENSMUSG00000058883	ENSMUSG00000100235	ENSMUSG00000095432	ENSMUSG00000114923	ENSMUSG00000090659	ENSMUSG00000030446	ENSMUSG00000034617	ENSMUSG00000021532	ENSMUSG00000034575	ENSMUSG00000021595	ENSMUSG00000021607	ENSMUSG00000021611	ENSMUSG00000021569	ENSMUSG00000057649	ENSMUSG00000021573	ENSMUSG00000021577	ENSMUSG00000001542	ENSMUSG00000021597	ENSMUSG00000064138	ENSMUSG00000021537	ENSMUSG00000021548	ENSMUSG00000021615	ENSMUSG00000021621	ENSMUSG00000042167	ENSMUSG00000042043	ENSMUSG00000021668	ENSMUSG00000041773	ENSMUSG00000021661	ENSMUSG00000021660	ENSMUSG00000078302	ENSMUSG00000021643	ENSMUSG00000078941	ENSMUSG00000052293	ENSMUSG00000045273
GO:CC	nuclear lumen	GO:0031981	3.11e-33	32.5066	4062	5028	1283	21016	ENSMUSG00000050122,ENSMUSG00000043230,ENSMUSG00000026751,ENSMUSG00000043342,ENSMUSG00000079277,ENSMUSG00000061311,ENSMUSG00000028109,ENSMUSG00000028270,ENSMUSG00000039813,ENSMUSG00000073758,ENSMUSG00000042476,ENSMUSG00000029275,ENSMUSG00000053877,ENSMUSG00000031618,ENSMUSG00000050751,ENSMUSG00000048534,ENSMUSG00000032368,ENSMUSG00000047220,ENSMUSG00000079235,ENSMUSG00000091415,ENSMUSG00000034881,…
GO:CC	nucleoplasm	GO:0005654	1.64e-32	31.7865	3560	5028	1145	21016	ENSMUSG00000050122,ENSMUSG00000043230,ENSMUSG00000026751,ENSMUSG00000043342,ENSMUSG00000079277,ENSMUSG00000061311,ENSMUSG00000028270,ENSMUSG00000039813,ENSMUSG00000073758,ENSMUSG00000042476,ENSMUSG00000029275,ENSMUSG00000053877,ENSMUSG00000031618,ENSMUSG00000050751,ENSMUSG00000048534,ENSMUSG00000032368,ENSMUSG00000079235,ENSMUSG00000091415,ENSMUSG00000034881,ENSMUSG00000049604,ENSMUSG00000021109,…
GO:CC	protein-containing complex	GO:0032991	2.5e-30	29.6027	5312	5028	1596	21016	ENSMUSG00000092083,ENSMUSG00000026117,ENSMUSG00000090124,ENSMUSG00000090145,ENSMUSG00000054545,ENSMUSG00000089960,ENSMUSG00000037035,ENSMUSG00000063681,ENSMUSG00000058715,ENSMUSG00000091476,ENSMUSG00000026637,ENSMUSG00000026959,ENSMUSG00000026810,ENSMUSG00000026751,ENSMUSG00000061311,ENSMUSG00000005089,ENSMUSG00000068452,ENSMUSG00000040896,ENSMUSG00000028280,ENSMUSG00000039579,ENSMUSG00000025418,…
GO:CC	mitochondrion	GO:0005739	5.5e-30	29.26	1827	5028	652	21016	ENSMUSG00000043230,ENSMUSG00000090124,ENSMUSG00000054545,ENSMUSG00000026365,ENSMUSG00000027880,ENSMUSG00000034853,ENSMUSG00000029020,ENSMUSG00000030945,ENSMUSG00000047026,ENSMUSG00000034829,ENSMUSG00000036872,ENSMUSG00000091415,ENSMUSG00000037747,ENSMUSG00000044122,ENSMUSG00000079941,ENSMUSG00000061474,ENSMUSG00000022551,ENSMUSG00000022610,ENSMUSG00000001285,ENSMUSG00000024406,ENSMUSG00000024207,…
GO:CC	organelle membrane	GO:0031090	3.4e-22	21.4683	3076	5028	965	21016	ENSMUSG00000090175,ENSMUSG00000090124,ENSMUSG00000054545,ENSMUSG00000090171,ENSMUSG00000089960,ENSMUSG00000026580,ENSMUSG00000026959,ENSMUSG00000026810,ENSMUSG00000075267,ENSMUSG00000027229,ENSMUSG00000027377,ENSMUSG00000027880,ENSMUSG00000093865,ENSMUSG00000028270,ENSMUSG00000028255,ENSMUSG00000028575,ENSMUSG00000028558,ENSMUSG00000047155,ENSMUSG00000050511,ENSMUSG00000029020,ENSMUSG00000042476,…
GO:CC	catalytic complex	GO:1902494	3.18e-18	17.4974	1334	5028	465	21016	ENSMUSG00000026810,ENSMUSG00000061311,ENSMUSG00000068452,ENSMUSG00000048520,ENSMUSG00000025537,ENSMUSG00000053877,ENSMUSG00000061474,ENSMUSG00000072423,ENSMUSG00000022551,ENSMUSG00000023047,ENSMUSG00000049357,ENSMUSG00000042532,ENSMUSG00000026134,ENSMUSG00000010453,ENSMUSG00000057363,ENSMUSG00000041144,ENSMUSG00000100679,ENSMUSG00000026035,ENSMUSG00000026029,ENSMUSG00000025968,ENSMUSG00000026203,…
GO:CC	endomembrane system	GO:0012505	3.39e-18	17.4692	4006	5028	1188	21016	ENSMUSG00000090165,ENSMUSG00000090175,ENSMUSG00000090124,ENSMUSG00000090145,ENSMUSG00000054545,ENSMUSG00000089943,ENSMUSG00000090171,ENSMUSG00000089960,ENSMUSG00000034107,ENSMUSG00000026580,ENSMUSG00000026959,ENSMUSG00000026810,ENSMUSG00000002104,ENSMUSG00000027229,ENSMUSG00000068452,ENSMUSG00000027377,ENSMUSG00000040896,ENSMUSG00000093865,ENSMUSG00000028270,ENSMUSG00000028255,ENSMUSG00000028575,…
GO:CC	nucleolus	GO:0005730	1.58e-17	16.8007	916	5028	340	21016	ENSMUSG00000043342,ENSMUSG00000034209,ENSMUSG00000022553,ENSMUSG00000001285,ENSMUSG00000024406,ENSMUSG00000023947,ENSMUSG00000061024,ENSMUSG00000025920,ENSMUSG00000026127,ENSMUSG00000025995,ENSMUSG00000026020,ENSMUSG00000026162,ENSMUSG00000079470,ENSMUSG00000026234,ENSMUSG00000007805,ENSMUSG00000026377,ENSMUSG00000048402,ENSMUSG00000026439,ENSMUSG00000094410,ENSMUSG00000026429,ENSMUSG00000018189,…
GO:CC	cytosol	GO:0005829	2.28e-17	16.6419	3849	5028	1142	21016	ENSMUSG00000026117,ENSMUSG00000050122,ENSMUSG00000063558,ENSMUSG00000026637,ENSMUSG00000046854,ENSMUSG00000026751,ENSMUSG00000002104,ENSMUSG00000068452,ENSMUSG00000027880,ENSMUSG00000028270,ENSMUSG00000039813,ENSMUSG00000034853,ENSMUSG00000028644,ENSMUSG00000029020,ENSMUSG00000028972,ENSMUSG00000042476,ENSMUSG00000038044,ENSMUSG00000053388,ENSMUSG00000034456,ENSMUSG00000023456,ENSMUSG00000006154,…
GO:CC	ribonucleoprotein complex	GO:1990904	1.55e-16	15.8087	725	5028	279	21016	ENSMUSG00000003410,ENSMUSG00000061474,ENSMUSG00000061024,ENSMUSG00000043716,ENSMUSG00000025920,ENSMUSG00000026127,ENSMUSG00000026035,ENSMUSG00000026029,ENSMUSG00000026020,ENSMUSG00000046330,ENSMUSG00000079470,ENSMUSG00000026248,ENSMUSG00000026234,ENSMUSG00000018199,ENSMUSG00000042699,ENSMUSG00000078184,ENSMUSG00000026511,ENSMUSG00000026615,ENSMUSG00000001305,ENSMUSG00000026728,ENSMUSG00000036850,…
GO:CC	envelope	GO:0031975	4.13e-15	14.3841	1176	5028	407	21016	ENSMUSG00000090124,ENSMUSG00000054545,ENSMUSG00000027229,ENSMUSG00000027880,ENSMUSG00000029020,ENSMUSG00000023328,ENSMUSG00000000154,ENSMUSG00000091415,ENSMUSG00000020377,ENSMUSG00000025170,ENSMUSG00000054150,ENSMUSG00000079941,ENSMUSG00000022551,ENSMUSG00000024653,ENSMUSG00000025920,ENSMUSG00000025940,ENSMUSG00000061518,ENSMUSG00000043015,ENSMUSG00000025980,ENSMUSG00000025971,ENSMUSG00000025968,…
GO:CC	organelle envelope	GO:0031967	4.13e-15	14.3841	1176	5028	407	21016	ENSMUSG00000090124,ENSMUSG00000054545,ENSMUSG00000027229,ENSMUSG00000027880,ENSMUSG00000029020,ENSMUSG00000023328,ENSMUSG00000000154,ENSMUSG00000091415,ENSMUSG00000020377,ENSMUSG00000025170,ENSMUSG00000054150,ENSMUSG00000079941,ENSMUSG00000022551,ENSMUSG00000024653,ENSMUSG00000025920,ENSMUSG00000025940,ENSMUSG00000061518,ENSMUSG00000043015,ENSMUSG00000025980,ENSMUSG00000025971,ENSMUSG00000025968,…
GO:CC	non-membrane-bounded organelle	GO:0043228	2.09e-14	13.6792	4515	5028	1294	21016	ENSMUSG00000060771,ENSMUSG00000036962,ENSMUSG00000051985,ENSMUSG00000026637,ENSMUSG00000043342,ENSMUSG00000075267,ENSMUSG00000002104,ENSMUSG00000027229,ENSMUSG00000005628,ENSMUSG00000028109,ENSMUSG00000027880,ENSMUSG00000047671,ENSMUSG00000029020,ENSMUSG00000042476,ENSMUSG00000048520,ENSMUSG00000034037,ENSMUSG00000040811,ENSMUSG00000051735,ENSMUSG00000053877,ENSMUSG00000073785,ENSMUSG00000031543,…
GO:CC	ribosome	GO:0005840	2.6e-14	13.5853	236	5028	115	21016	ENSMUSG00000061474,ENSMUSG00000043716,ENSMUSG00000046330,ENSMUSG00000026248,ENSMUSG00000042699,ENSMUSG00000036850,ENSMUSG00000062647,ENSMUSG00000035772,ENSMUSG00000038900,ENSMUSG00000062997,ENSMUSG00000027374,ENSMUSG00000039001,ENSMUSG00000028081,ENSMUSG00000090733,ENSMUSG00000062006,ENSMUSG00000044018,ENSMUSG00000028495,ENSMUSG00000028622,ENSMUSG00000028546,ENSMUSG00000047675,ENSMUSG00000028772,…
GO:CC	ribosomal subunit	GO:0044391	2.79e-14	13.5536	200	5028	102	21016	ENSMUSG00000061474,ENSMUSG00000043716,ENSMUSG00000046330,ENSMUSG00000026248,ENSMUSG00000036850,ENSMUSG00000062647,ENSMUSG00000035772,ENSMUSG00000038900,ENSMUSG00000062997,ENSMUSG00000027374,ENSMUSG00000039001,ENSMUSG00000028081,ENSMUSG00000090733,ENSMUSG00000062006,ENSMUSG00000044018,ENSMUSG00000028495,ENSMUSG00000028622,ENSMUSG00000047675,ENSMUSG00000028772,ENSMUSG00000028936,ENSMUSG00000029066,…
GO:CC	intracellular non-membrane-bounded organelle	GO:0043232	3.04e-14	13.5169	4500	5028	1289	21016	ENSMUSG00000060771,ENSMUSG00000036962,ENSMUSG00000051985,ENSMUSG00000026637,ENSMUSG00000043342,ENSMUSG00000075267,ENSMUSG00000002104,ENSMUSG00000027229,ENSMUSG00000005628,ENSMUSG00000028109,ENSMUSG00000027880,ENSMUSG00000047671,ENSMUSG00000029020,ENSMUSG00000042476,ENSMUSG00000048520,ENSMUSG00000034037,ENSMUSG00000040811,ENSMUSG00000051735,ENSMUSG00000053877,ENSMUSG00000073785,ENSMUSG00000031543,…
GO:CC	mitochondrial protein-containing complex	GO:0098798	5.04e-13	12.2975	264	5028	122	21016	ENSMUSG00000061474,ENSMUSG00000022551,ENSMUSG00000025968,ENSMUSG00000026248,ENSMUSG00000026260,ENSMUSG00000058076,ENSMUSG00000036850,ENSMUSG00000035772,ENSMUSG00000026895,ENSMUSG00000006494,ENSMUSG00000018770,ENSMUSG00000005510,ENSMUSG00000042670,ENSMUSG00000027374,ENSMUSG00000016252,ENSMUSG00000027673,ENSMUSG00000037152,ENSMUSG00000027809,ENSMUSG00000000563,ENSMUSG00000071014,ENSMUSG00000078713,…
GO:CC	transferase complex	GO:1990234	1.01e-12	11.9956	748	5028	273	21016	ENSMUSG00000026810,ENSMUSG00000048520,ENSMUSG00000025537,ENSMUSG00000061474,ENSMUSG00000023047,ENSMUSG00000049357,ENSMUSG00000042532,ENSMUSG00000026134,ENSMUSG00000010453,ENSMUSG00000100679,ENSMUSG00000026311,ENSMUSG00000026283,ENSMUSG00000026439,ENSMUSG00000026447,ENSMUSG00000026484,ENSMUSG00000014226,ENSMUSG00000026705,ENSMUSG00000026698,ENSMUSG00000026563,ENSMUSG00000078185,ENSMUSG00000038733,…
GO:CC	nuclear protein-containing complex	GO:0140513	1.74e-11	10.7596	1168	5028	389	21016	ENSMUSG00000026751,ENSMUSG00000053877,ENSMUSG00000021109,ENSMUSG00000054150,ENSMUSG00000049357,ENSMUSG00000025917,ENSMUSG00000026134,ENSMUSG00000026127,ENSMUSG00000010453,ENSMUSG00000026035,ENSMUSG00000026029,ENSMUSG00000039354,ENSMUSG00000026162,ENSMUSG00000026234,ENSMUSG00000026240,ENSMUSG00000034432,ENSMUSG00000026283,ENSMUSG00000026439,ENSMUSG00000102976,ENSMUSG00000018189,ENSMUSG00000026484,…
GO:CC	mitochondrial matrix	GO:0005759	3.64e-11	10.4393	341	5028	143	21016	ENSMUSG00000034853,ENSMUSG00000030945,ENSMUSG00000047026,ENSMUSG00000061474,ENSMUSG00000001285,ENSMUSG00000025937,ENSMUSG00000026154,ENSMUSG00000025980,ENSMUSG00000073676,ENSMUSG00000046994,ENSMUSG00000025971,ENSMUSG00000025962,ENSMUSG00000026003,ENSMUSG00000026248,ENSMUSG00000026260,ENSMUSG00000026270,ENSMUSG00000026281,ENSMUSG00000018196,ENSMUSG00000026709,ENSMUSG00000036850,ENSMUSG00000035772,…
GO:CC	mitochondrial envelope	GO:0005740	1.81e-10	9.74229	736	5028	261	21016	ENSMUSG00000090124,ENSMUSG00000054545,ENSMUSG00000027880,ENSMUSG00000029020,ENSMUSG00000079941,ENSMUSG00000022551,ENSMUSG00000025940,ENSMUSG00000061518,ENSMUSG00000025980,ENSMUSG00000025971,ENSMUSG00000025968,ENSMUSG00000025962,ENSMUSG00000026003,ENSMUSG00000026172,ENSMUSG00000026198,ENSMUSG00000026150,ENSMUSG00000026260,ENSMUSG00000026270,ENSMUSG00000026281,ENSMUSG00000057329,ENSMUSG00000036975,…
GO:CC	Golgi apparatus	GO:0005794	6.79e-10	9.1682	1449	5028	459	21016	ENSMUSG00000002104,ENSMUSG00000027377,ENSMUSG00000028270,ENSMUSG00000028644,ENSMUSG00000042476,ENSMUSG00000023328,ENSMUSG00000029570,ENSMUSG00000030324,ENSMUSG00000040364,ENSMUSG00000053877,ENSMUSG00000036356,ENSMUSG00000032226,ENSMUSG00000037953,ENSMUSG00000035722,ENSMUSG00000049721,ENSMUSG00000000617,ENSMUSG00000021219,ENSMUSG00000023947,ENSMUSG00000024511,ENSMUSG00000042532,ENSMUSG00000057363,…
GO:CC	organelle subcompartment	GO:0031984	1.38e-09	8.86118	1580	5028	493	21016	ENSMUSG00000090175,ENSMUSG00000090124,ENSMUSG00000054545,ENSMUSG00000090171,ENSMUSG00000089960,ENSMUSG00000026959,ENSMUSG00000026810,ENSMUSG00000027377,ENSMUSG00000093865,ENSMUSG00000028270,ENSMUSG00000028558,ENSMUSG00000047155,ENSMUSG00000042476,ENSMUSG00000029570,ENSMUSG00000061292,ENSMUSG00000030324,ENSMUSG00000040660,ENSMUSG00000040364,ENSMUSG00000079057,ENSMUSG00000036356,ENSMUSG00000036872,…
GO:CC	mitochondrial inner membrane	GO:0005743	4.98e-09	8.30247	451	5028	171	21016	ENSMUSG00000090124,ENSMUSG00000054545,ENSMUSG00000027880,ENSMUSG00000079941,ENSMUSG00000022551,ENSMUSG00000025940,ENSMUSG00000061518,ENSMUSG00000025980,ENSMUSG00000025971,ENSMUSG00000025968,ENSMUSG00000025962,ENSMUSG00000026172,ENSMUSG00000026260,ENSMUSG00000026270,ENSMUSG00000057329,ENSMUSG00000036975,ENSMUSG00000058076,ENSMUSG00000062729,ENSMUSG00000026500,ENSMUSG00000073481,ENSMUSG00000015337,…
GO:CC	large ribosomal subunit	GO:0015934	5.36e-09	8.27049	126	5028	65	21016	ENSMUSG00000043716,ENSMUSG00000046330,ENSMUSG00000026248,ENSMUSG00000036850,ENSMUSG00000062647,ENSMUSG00000038900,ENSMUSG00000062997,ENSMUSG00000062006,ENSMUSG00000044018,ENSMUSG00000028622,ENSMUSG00000028772,ENSMUSG00000028936,ENSMUSG00000029066,ENSMUSG00000029486,ENSMUSG00000058558,ENSMUSG00000029614,ENSMUSG00000047635,ENSMUSG00000030045,ENSMUSG00000030037,ENSMUSG00000057841,ENSMUSG00000030335,…
GO:CC	bounding membrane of organelle	GO:0098588	6.52e-09	8.18565	1676	5028	515	21016	ENSMUSG00000026580,ENSMUSG00000026959,ENSMUSG00000075267,ENSMUSG00000027377,ENSMUSG00000028270,ENSMUSG00000028255,ENSMUSG00000028575,ENSMUSG00000050511,ENSMUSG00000029020,ENSMUSG00000042476,ENSMUSG00000029219,ENSMUSG00000029570,ENSMUSG00000030324,ENSMUSG00000040364,ENSMUSG00000036356,ENSMUSG00000032226,ENSMUSG00000037953,ENSMUSG00000035722,ENSMUSG00000049721,ENSMUSG00000020377,ENSMUSG00000000617,…
GO:CC	organelle inner membrane	GO:0019866	8.45e-09	8.07301	510	5028	188	21016	ENSMUSG00000090124,ENSMUSG00000054545,ENSMUSG00000027229,ENSMUSG00000027880,ENSMUSG00000079941,ENSMUSG00000022551,ENSMUSG00000025940,ENSMUSG00000061518,ENSMUSG00000043015,ENSMUSG00000025980,ENSMUSG00000025971,ENSMUSG00000025968,ENSMUSG00000025962,ENSMUSG00000026172,ENSMUSG00000026260,ENSMUSG00000026270,ENSMUSG00000057329,ENSMUSG00000036975,ENSMUSG00000026466,ENSMUSG00000058076,ENSMUSG00000062729,…
GO:CC	mitochondrial membrane	GO:0031966	8.6e-08	7.06526	677	5028	233	21016	ENSMUSG00000090124,ENSMUSG00000054545,ENSMUSG00000027880,ENSMUSG00000029020,ENSMUSG00000079941,ENSMUSG00000022551,ENSMUSG00000025940,ENSMUSG00000061518,ENSMUSG00000025980,ENSMUSG00000025971,ENSMUSG00000025968,ENSMUSG00000025962,ENSMUSG00000026003,ENSMUSG00000026172,ENSMUSG00000026198,ENSMUSG00000026150,ENSMUSG00000026260,ENSMUSG00000026270,ENSMUSG00000057329,ENSMUSG00000036975,ENSMUSG00000040265,…
GO:CC	intracellular protein-containing complex	GO:0140535	2.5e-07	6.60124	712	5028	241	21016	ENSMUSG00000026810,ENSMUSG00000048520,ENSMUSG00000072423,ENSMUSG00000049357,ENSMUSG00000026134,ENSMUSG00000010453,ENSMUSG00000003135,ENSMUSG00000010290,ENSMUSG00000026162,ENSMUSG00000026203,ENSMUSG00000094638,ENSMUSG00000026254,ENSMUSG00000026311,ENSMUSG00000026283,ENSMUSG00000018189,ENSMUSG00000026484,ENSMUSG00000014226,ENSMUSG00000026705,ENSMUSG00000026563,ENSMUSG00000038733,ENSMUSG00000037474,…
GO:CC	Golgi apparatus subcompartment	GO:0098791	3.51e-07	6.4548	746	5028	250	21016	ENSMUSG00000027377,ENSMUSG00000028270,ENSMUSG00000042476,ENSMUSG00000029570,ENSMUSG00000040364,ENSMUSG00000036356,ENSMUSG00000032226,ENSMUSG00000037953,ENSMUSG00000035722,ENSMUSG00000049721,ENSMUSG00000000617,ENSMUSG00000024511,ENSMUSG00000042532,ENSMUSG00000057363,ENSMUSG00000025980,ENSMUSG00000045005,ENSMUSG00000026198,ENSMUSG00000040710,ENSMUSG00000026341,ENSMUSG00000103421,ENSMUSG00000098306,…
GO:CC	mitochondrial ribosome	GO:0005761	3.96e-07	6.40284	92	5028	49	21016	ENSMUSG00000061474,ENSMUSG00000026248,ENSMUSG00000036850,ENSMUSG00000035772,ENSMUSG00000027374,ENSMUSG00000044018,ENSMUSG00000028622,ENSMUSG00000029066,ENSMUSG00000029486,ENSMUSG00000016833,ENSMUSG00000047635,ENSMUSG00000034211,ENSMUSG00000029918,ENSMUSG00000030045,ENSMUSG00000030037,ENSMUSG00000014551,ENSMUSG00000030335,ENSMUSG00000030612,ENSMUSG00000030879,ENSMUSG00000039018,ENSMUSG00000037772,…
GO:CC	organellar ribosome	GO:0000313	3.96e-07	6.40284	92	5028	49	21016	ENSMUSG00000061474,ENSMUSG00000026248,ENSMUSG00000036850,ENSMUSG00000035772,ENSMUSG00000027374,ENSMUSG00000044018,ENSMUSG00000028622,ENSMUSG00000029066,ENSMUSG00000029486,ENSMUSG00000016833,ENSMUSG00000047635,ENSMUSG00000034211,ENSMUSG00000029918,ENSMUSG00000030045,ENSMUSG00000030037,ENSMUSG00000014551,ENSMUSG00000030335,ENSMUSG00000030612,ENSMUSG00000030879,ENSMUSG00000039018,ENSMUSG00000037772,…
GO:CC	cytosolic ribosome	GO:0022626	6.07e-07	6.21666	112	5028	56	21016	ENSMUSG00000043716,ENSMUSG00000046330,ENSMUSG00000062647,ENSMUSG00000038900,ENSMUSG00000062997,ENSMUSG00000039001,ENSMUSG00000028081,ENSMUSG00000090733,ENSMUSG00000062006,ENSMUSG00000028495,ENSMUSG00000047675,ENSMUSG00000028772,ENSMUSG00000028936,ENSMUSG00000029167,ENSMUSG00000029486,ENSMUSG00000058558,ENSMUSG00000029614,ENSMUSG00000052751,ENSMUSG00000057841,ENSMUSG00000040952,ENSMUSG00000061787,…
GO:CC	Golgi membrane	GO:0000139	3.65e-06	5.43784	583	5028	199	21016	ENSMUSG00000027377,ENSMUSG00000028270,ENSMUSG00000042476,ENSMUSG00000029570,ENSMUSG00000040364,ENSMUSG00000036356,ENSMUSG00000032226,ENSMUSG00000037953,ENSMUSG00000035722,ENSMUSG00000049721,ENSMUSG00000000617,ENSMUSG00000042532,ENSMUSG00000057363,ENSMUSG00000045005,ENSMUSG00000026198,ENSMUSG00000040710,ENSMUSG00000026341,ENSMUSG00000103421,ENSMUSG00000098306,ENSMUSG00000056220,ENSMUSG00000026470,…
GO:CC	inner mitochondrial membrane protein complex	GO:0098800	2.95e-05	4.53028	128	5028	58	21016	ENSMUSG00000022551,ENSMUSG00000025968,ENSMUSG00000026260,ENSMUSG00000058076,ENSMUSG00000026895,ENSMUSG00000018770,ENSMUSG00000005510,ENSMUSG00000042670,ENSMUSG00000016252,ENSMUSG00000027673,ENSMUSG00000037152,ENSMUSG00000000563,ENSMUSG00000071014,ENSMUSG00000028398,ENSMUSG00000063882,ENSMUSG00000028648,ENSMUSG00000050608,ENSMUSG00000050856,ENSMUSG00000041697,ENSMUSG00000038690,ENSMUSG00000029632,…
GO:CC	intrinsic component of organelle membrane	GO:0031300	6.61e-05	4.17981	404	5028	142	21016	ENSMUSG00000026810,ENSMUSG00000050511,ENSMUSG00000029020,ENSMUSG00000029219,ENSMUSG00000029570,ENSMUSG00000024511,ENSMUSG00000038754,ENSMUSG00000025905,ENSMUSG00000025940,ENSMUSG00000026198,ENSMUSG00000026203,ENSMUSG00000026150,ENSMUSG00000047496,ENSMUSG00000036975,ENSMUSG00000003721,ENSMUSG00000026347,ENSMUSG00000026470,ENSMUSG00000033684,ENSMUSG00000052428,ENSMUSG00000062729,ENSMUSG00000016194,…
GO:CC	transferase complex, transferring phosphorus-containing groups	GO:0061695	0.000141976	3.84778	237	5028	91	21016	ENSMUSG00000025537,ENSMUSG00000023047,ENSMUSG00000026134,ENSMUSG00000026447,ENSMUSG00000009555,ENSMUSG00000026836,ENSMUSG00000034032,ENSMUSG00000027342,ENSMUSG00000027427,ENSMUSG00000027636,ENSMUSG00000027651,ENSMUSG00000039501,ENSMUSG00000038628,ENSMUSG00000027715,ENSMUSG00000028044,ENSMUSG00000028099,ENSMUSG00000038205,ENSMUSG00000028032,ENSMUSG00000028300,ENSMUSG00000028394,ENSMUSG00000028893,…
GO:CC	cytosolic large ribosomal subunit	GO:0022625	0.000144027	3.84155	64	5028	34	21016	ENSMUSG00000043716,ENSMUSG00000046330,ENSMUSG00000062647,ENSMUSG00000038900,ENSMUSG00000062997,ENSMUSG00000062006,ENSMUSG00000028772,ENSMUSG00000028936,ENSMUSG00000029486,ENSMUSG00000058558,ENSMUSG00000029614,ENSMUSG00000057841,ENSMUSG00000025508,ENSMUSG00000090137,ENSMUSG00000000740,ENSMUSG00000007892,ENSMUSG00000032399,ENSMUSG00000032215,ENSMUSG00000048758,ENSMUSG00000025794,ENSMUSG00000060938,…
GO:CC	nuclear body	GO:0016604	0.000237513	3.62431	787	5028	247	21016	ENSMUSG00000079277,ENSMUSG00000029275,ENSMUSG00000053877,ENSMUSG00000034881,ENSMUSG00000021109,ENSMUSG00000026039,ENSMUSG00000026020,ENSMUSG00000055197,ENSMUSG00000026248,ENSMUSG00000048402,ENSMUSG00000016526,ENSMUSG00000026484,ENSMUSG00000042699,ENSMUSG00000026705,ENSMUSG00000039748,ENSMUSG00000078184,ENSMUSG00000063659,ENSMUSG00000026496,ENSMUSG00000026634,ENSMUSG00000062510,ENSMUSG00000026739,…
GO:CC	small ribosomal subunit	GO:0015935	0.000256739	3.59051	79	5028	39	21016	ENSMUSG00000061474,ENSMUSG00000035772,ENSMUSG00000027374,ENSMUSG00000039001,ENSMUSG00000028081,ENSMUSG00000090733,ENSMUSG00000028495,ENSMUSG00000047675,ENSMUSG00000016833,ENSMUSG00000034211,ENSMUSG00000029918,ENSMUSG00000014551,ENSMUSG00000040952,ENSMUSG00000061787,ENSMUSG00000090862,ENSMUSG00000008683,ENSMUSG00000031533,ENSMUSG00000090137,ENSMUSG00000009927,ENSMUSG00000036781,ENSMUSG00000032459,…
GO:CC	endoplasmic reticulum	GO:0005783	0.000305704	3.5147	1761	5028	505	21016	ENSMUSG00000090165,ENSMUSG00000090175,ENSMUSG00000090124,ENSMUSG00000090145,ENSMUSG00000054545,ENSMUSG00000089943,ENSMUSG00000090171,ENSMUSG00000089960,ENSMUSG00000034107,ENSMUSG00000026959,ENSMUSG00000026810,ENSMUSG00000068452,ENSMUSG00000040896,ENSMUSG00000093865,ENSMUSG00000028558,ENSMUSG00000047155,ENSMUSG00000062585,ENSMUSG00000023328,ENSMUSG00000061292,ENSMUSG00000030324,ENSMUSG00000040660,…
GO:CC	mitochondrial large ribosomal subunit	GO:0005762	0.00100528	2.99771	60	5028	31	21016	ENSMUSG00000026248,ENSMUSG00000036850,ENSMUSG00000044018,ENSMUSG00000028622,ENSMUSG00000029066,ENSMUSG00000029486,ENSMUSG00000047635,ENSMUSG00000030045,ENSMUSG00000030037,ENSMUSG00000030335,ENSMUSG00000030612,ENSMUSG00000030879,ENSMUSG00000037772,ENSMUSG00000035559,ENSMUSG00000034880,ENSMUSG00000003299,ENSMUSG00000034932,ENSMUSG00000036860,ENSMUSG00000024414,ENSMUSG00000001445,ENSMUSG00000018858,…
GO:CC	organellar large ribosomal subunit	GO:0000315	0.00100528	2.99771	60	5028	31	21016	ENSMUSG00000026248,ENSMUSG00000036850,ENSMUSG00000044018,ENSMUSG00000028622,ENSMUSG00000029066,ENSMUSG00000029486,ENSMUSG00000047635,ENSMUSG00000030045,ENSMUSG00000030037,ENSMUSG00000030335,ENSMUSG00000030612,ENSMUSG00000030879,ENSMUSG00000037772,ENSMUSG00000035559,ENSMUSG00000034880,ENSMUSG00000003299,ENSMUSG00000034932,ENSMUSG00000036860,ENSMUSG00000024414,ENSMUSG00000001445,ENSMUSG00000018858,…
GO:CC	vacuole	GO:0005773	0.00126887	2.89658	562	5028	181	21016	ENSMUSG00000073725,ENSMUSG00000042111,ENSMUSG00000026198,ENSMUSG00000026200,ENSMUSG00000026223,ENSMUSG00000026289,ENSMUSG00000047496,ENSMUSG00000045382,ENSMUSG00000026426,ENSMUSG00000026411,ENSMUSG00000026509,ENSMUSG00000076441,ENSMUSG00000026878,ENSMUSG00000027187,ENSMUSG00000027287,ENSMUSG00000005802,ENSMUSG00000027341,ENSMUSG00000027447,ENSMUSG00000027602,ENSMUSG00000027646,ENSMUSG00000017760,…
GO:CC	intracellular vesicle	GO:0097708	0.0013397	2.87299	1937	5028	545	21016	ENSMUSG00000026580,ENSMUSG00000006469,ENSMUSG00000026959,ENSMUSG00000027377,ENSMUSG00000028270,ENSMUSG00000028255,ENSMUSG00000039813,ENSMUSG00000028575,ENSMUSG00000047671,ENSMUSG00000028644,ENSMUSG00000050511,ENSMUSG00000042476,ENSMUSG00000029219,ENSMUSG00000023403,ENSMUSG00000051735,ENSMUSG00000067616,ENSMUSG00000035722,ENSMUSG00000034881,ENSMUSG00000007653,ENSMUSG00000057135,ENSMUSG00000020790,…
GO:CC	cytoplasmic vesicle	GO:0031410	0.00150239	2.82322	1931	5028	543	21016	ENSMUSG00000026580,ENSMUSG00000006469,ENSMUSG00000026959,ENSMUSG00000027377,ENSMUSG00000028270,ENSMUSG00000028255,ENSMUSG00000039813,ENSMUSG00000028575,ENSMUSG00000047671,ENSMUSG00000028644,ENSMUSG00000050511,ENSMUSG00000042476,ENSMUSG00000029219,ENSMUSG00000023403,ENSMUSG00000051735,ENSMUSG00000067616,ENSMUSG00000035722,ENSMUSG00000034881,ENSMUSG00000007653,ENSMUSG00000057135,ENSMUSG00000020790,…
GO:CC	nuclear envelope	GO:0005635	0.00157144	2.8037	460	5028	152	21016	ENSMUSG00000027229,ENSMUSG00000023328,ENSMUSG00000000154,ENSMUSG00000091415,ENSMUSG00000020377,ENSMUSG00000025170,ENSMUSG00000054150,ENSMUSG00000024653,ENSMUSG00000025920,ENSMUSG00000043015,ENSMUSG00000026203,ENSMUSG00000057329,ENSMUSG00000103421,ENSMUSG00000098306,ENSMUSG00000056220,ENSMUSG00000026466,ENSMUSG00000050565,ENSMUSG00000014226,ENSMUSG00000026688,ENSMUSG00000026491,ENSMUSG00000026496,…
GO:CC	integral component of organelle membrane	GO:0031301	0.00167635	2.77564	369	5028	126	21016	ENSMUSG00000026810,ENSMUSG00000050511,ENSMUSG00000029219,ENSMUSG00000029570,ENSMUSG00000038754,ENSMUSG00000025905,ENSMUSG00000025940,ENSMUSG00000026198,ENSMUSG00000026150,ENSMUSG00000047496,ENSMUSG00000036975,ENSMUSG00000003721,ENSMUSG00000026347,ENSMUSG00000026470,ENSMUSG00000033684,ENSMUSG00000052428,ENSMUSG00000062729,ENSMUSG00000016194,ENSMUSG00000075419,ENSMUSG00000063235,ENSMUSG00000027131,…
GO:CC	RNA polymerase II, core complex	GO:0005665	0.00228296	2.6415	13	5028	11	21016	ENSMUSG00000029250,ENSMUSG00000019738,ENSMUSG00000038489,ENSMUSG00000031783,ENSMUSG00000032199,ENSMUSG00000004667,ENSMUSG00000045996,ENSMUSG00000033020,ENSMUSG00000021018,ENSMUSG00000024258,ENSMUSG00000071662
GO:CC	vesicle	GO:0031982	0.00276762	2.55789	2077	5028	578	21016	ENSMUSG00000026580,ENSMUSG00000006469,ENSMUSG00000026959,ENSMUSG00000005089,ENSMUSG00000027377,ENSMUSG00000028270,ENSMUSG00000028255,ENSMUSG00000039813,ENSMUSG00000028575,ENSMUSG00000047671,ENSMUSG00000028644,ENSMUSG00000050511,ENSMUSG00000042476,ENSMUSG00000029219,ENSMUSG00000023403,ENSMUSG00000051735,ENSMUSG00000067616,ENSMUSG00000006345,ENSMUSG00000035722,ENSMUSG00000034881,ENSMUSG00000007653,…
GO:CC	membrane protein complex	GO:0098796	0.00336593	2.4729	1147	5028	336	21016	ENSMUSG00000092083,ENSMUSG00000026117,ENSMUSG00000058715,ENSMUSG00000091476,ENSMUSG00000026637,ENSMUSG00000026959,ENSMUSG00000026810,ENSMUSG00000005089,ENSMUSG00000068452,ENSMUSG00000040896,ENSMUSG00000028280,ENSMUSG00000039579,ENSMUSG00000006216,ENSMUSG00000029054,ENSMUSG00000029205,ENSMUSG00000029862,ENSMUSG00000031492,ENSMUSG00000039539,ENSMUSG00000049281,ENSMUSG00000019828,ENSMUSG00000007653,…
GO:CC	cellular anatomical entity	GO:0110165	0.00358869	2.44506	19567	5028	4747	21016	ENSMUSG00000092083,ENSMUSG00000026117,ENSMUSG00000050122,ENSMUSG00000060771,ENSMUSG00000026082,ENSMUSG00000062939,ENSMUSG00000063558,ENSMUSG00000033007,ENSMUSG00000043230,ENSMUSG00000090165,ENSMUSG00000090175,ENSMUSG00000089675,ENSMUSG00000090124,ENSMUSG00000090145,ENSMUSG00000054545,ENSMUSG00000089943,ENSMUSG00000090171,ENSMUSG00000089960,ENSMUSG00000036251,ENSMUSG00000034107,ENSMUSG00000026336,…
USG00000000915	ENSMUSG00000029404	ENSMUSG00000047635	ENSMUSG00000029390	ENSMUSG00000029389	ENSMUSG00000029388	ENSMUSG00000029387	ENSMUSG00000038023	ENSMUSG00000037979	ENSMUSG00000079215	ENSMUSG00000037962	ENSMUSG00000008348	ENSMUSG00000037905	ENSMUSG00000029482	ENSMUSG00000070498	ENSMUSG00000029428	ENSMUSG00000029430	ENSMUSG00000029439	ENSMUSG00000029436	ENSMUSG00000034211	ENSMUSG00000095789	ENSMUSG00000025534	ENSMUSG00000025532	ENSMUSG00000025340	ENSMUSG00000053094	ENSMUSG00000047501	ENSMUSG00000070473	ENSMUSG00000040532	ENSMUSG00000007207	ENSMUSG00000049551	ENSMUSG00000053293	ENSMUSG00000039886	ENSMUSG00000004951	ENSMUSG00000006143	ENSMUSG00000039754	ENSMUSG00000007987	ENSMUSG00000019054	ENSMUSG00000059518	ENSMUSG00000004846	ENSMUSG00000004849	ENSMUSG00000037411	ENSMUSG00000043279	ENSMUSG00000023348	ENSMUSG00000037344	ENSMUSG00000029710	ENSMUSG00000037221	ENSMUSG00000029718	ENSMUSG00000093445	ENSMUSG00000029720	ENSMUSG00000079165
GO:CC	preribosome, large subunit precursor	GO:0030687	0.00360577	2.443	24	5028	16	21016	ENSMUSG00000061024,ENSMUSG00000026029,ENSMUSG00000001305,ENSMUSG00000027613,ENSMUSG00000028187,ENSMUSG00000028729,ENSMUSG00000028741,ENSMUSG00000031578,ENSMUSG00000008167,ENSMUSG00000031917,ENSMUSG00000004100,ENSMUSG00000061032,ENSMUSG00000020706,ENSMUSG00000052253,ENSMUSG00000022557,ENSMUSG00000058392
GO:CC	myelin sheath	GO:0043209	0.00646429	2.18948	206	5028	76	21016	ENSMUSG00000025980,ENSMUSG00000025968,ENSMUSG00000026260,ENSMUSG00000026276,ENSMUSG00000057329,ENSMUSG00000026473,ENSMUSG00000026576,ENSMUSG00000076441,ENSMUSG00000026879,ENSMUSG00000005510,ENSMUSG00000068686,ENSMUSG00000027555,ENSMUSG00000027562,ENSMUSG00000037625,ENSMUSG00000001416,ENSMUSG00000053398,ENSMUSG00000033161,ENSMUSG00000027858,ENSMUSG00000068798,ENSMUSG00000000563,ENSMUSG00000028691,…
GO:CC	spliceosomal complex	GO:0005681	0.007759	2.11019	217	5028	79	21016	ENSMUSG00000026035,ENSMUSG00000026234,ENSMUSG00000078184,ENSMUSG00000026851,ENSMUSG00000059005,ENSMUSG00000027193,ENSMUSG00000068479,ENSMUSG00000027201,ENSMUSG00000027404,ENSMUSG00000008333,ENSMUSG00000001767,ENSMUSG00000027628,ENSMUSG00000027655,ENSMUSG00000002455,ENSMUSG00000027998,ENSMUSG00000038374,ENSMUSG00000033222,ENSMUSG00000005687,ENSMUSG00000027981,ENSMUSG00000028134,ENSMUSG00000028409,…
GO:CC	ubiquitin ligase complex	GO:0000151	0.00811428	2.09075	282	5028	98	21016	ENSMUSG00000048520,ENSMUSG00000026311,ENSMUSG00000026484,ENSMUSG00000014226,ENSMUSG00000026705,ENSMUSG00000038733,ENSMUSG00000037474,ENSMUSG00000026739,ENSMUSG00000026965,ENSMUSG00000038324,ENSMUSG00000027573,ENSMUSG00000027998,ENSMUSG00000028044,ENSMUSG00000040410,ENSMUSG00000036822,ENSMUSG00000028309,ENSMUSG00000070923,ENSMUSG00000028557,ENSMUSG00000033948,ENSMUSG00000006398,ENSMUSG00000028779,…
GO:CC	COPI-coated vesicle	GO:0030137	0.00860894	2.06505	30	5028	18	21016	ENSMUSG00000042111,ENSMUSG00000027879,ENSMUSG00000029390,ENSMUSG00000025607,ENSMUSG00000002778,ENSMUSG00000055681,ENSMUSG00000002395,ENSMUSG00000032353,ENSMUSG00000045414,ENSMUSG00000032458,ENSMUSG00000048076,ENSMUSG00000051232,ENSMUSG00000018672,ENSMUSG00000021248,ENSMUSG00000021192,ENSMUSG00000060992,ENSMUSG00000024191,ENSMUSG00000025228
GO:CC	preribosome	GO:0030684	0.00906837	2.04247	74	5028	34	21016	ENSMUSG00000061024,ENSMUSG00000026127,ENSMUSG00000026029,ENSMUSG00000026020,ENSMUSG00000079470,ENSMUSG00000001305,ENSMUSG00000027613,ENSMUSG00000028187,ENSMUSG00000028729,ENSMUSG00000028741,ENSMUSG00000033294,ENSMUSG00000004268,ENSMUSG00000030521,ENSMUSG00000031578,ENSMUSG00000008167,ENSMUSG00000031917,ENSMUSG00000004100,ENSMUSG00000032288,ENSMUSG00000041506,ENSMUSG00000019814,ENSMUSG00000032977,…
GO:CC	respirasome	GO:0070469	0.00928069	2.03242	92	5028	40	21016	ENSMUSG00000022551,ENSMUSG00000025968,ENSMUSG00000026260,ENSMUSG00000058076,ENSMUSG00000026895,ENSMUSG00000005510,ENSMUSG00000027637,ENSMUSG00000027673,ENSMUSG00000037152,ENSMUSG00000071014,ENSMUSG00000028398,ENSMUSG00000063882,ENSMUSG00000028648,ENSMUSG00000041697,ENSMUSG00000029632,ENSMUSG00000023089,ENSMUSG00000063694,ENSMUSG00000051811,ENSMUSG00000030647,ENSMUSG00000030785,ENSMUSG00000051671,…
GO:CC	chromosome	GO:0005694	0.0105956	1.97488	1242	5028	357	21016	ENSMUSG00000027229,ENSMUSG00000028109,ENSMUSG00000053877,ENSMUSG00000047220,ENSMUSG00000021109,ENSMUSG00000067455,ENSMUSG00000038651,ENSMUSG00000024406,ENSMUSG00000071691,ENSMUSG00000061024,ENSMUSG00000025917,ENSMUSG00000026134,ENSMUSG00000026039,ENSMUSG00000039354,ENSMUSG00000006304,ENSMUSG00000026234,ENSMUSG00000026276,ENSMUSG00000026283,ENSMUSG00000026377,ENSMUSG00000026341,ENSMUSG00000018189,…
GO:CC	lytic vacuole	GO:0000323	0.0108782	1.96344	468	5028	150	21016	ENSMUSG00000073725,ENSMUSG00000042111,ENSMUSG00000026198,ENSMUSG00000026223,ENSMUSG00000047496,ENSMUSG00000045382,ENSMUSG00000026426,ENSMUSG00000026411,ENSMUSG00000026509,ENSMUSG00000076441,ENSMUSG00000026878,ENSMUSG00000027187,ENSMUSG00000027287,ENSMUSG00000005802,ENSMUSG00000027447,ENSMUSG00000027602,ENSMUSG00000027646,ENSMUSG00000017760,ENSMUSG00000016256,ENSMUSG00000027775,ENSMUSG00000028015,…
GO:CC	lysosome	GO:0005764	0.0108782	1.96344	468	5028	150	21016	ENSMUSG00000073725,ENSMUSG00000042111,ENSMUSG00000026198,ENSMUSG00000026223,ENSMUSG00000047496,ENSMUSG00000045382,ENSMUSG00000026426,ENSMUSG00000026411,ENSMUSG00000026509,ENSMUSG00000076441,ENSMUSG00000026878,ENSMUSG00000027187,ENSMUSG00000027287,ENSMUSG00000005802,ENSMUSG00000027447,ENSMUSG00000027602,ENSMUSG00000027646,ENSMUSG00000017760,ENSMUSG00000016256,ENSMUSG00000027775,ENSMUSG00000028015,…
GO:CC	mitochondrial respirasome	GO:0005746	0.0127997	1.8928	75	5028	34	21016	ENSMUSG00000022551,ENSMUSG00000025968,ENSMUSG00000026260,ENSMUSG00000058076,ENSMUSG00000026895,ENSMUSG00000005510,ENSMUSG00000027637,ENSMUSG00000027673,ENSMUSG00000037152,ENSMUSG00000071014,ENSMUSG00000028398,ENSMUSG00000063882,ENSMUSG00000028648,ENSMUSG00000041697,ENSMUSG00000029632,ENSMUSG00000023089,ENSMUSG00000030647,ENSMUSG00000030785,ENSMUSG00000000088,ENSMUSG00000032330,ENSMUSG00000020022,…
GO:CC	endosome	GO:0005768	0.0145919	1.83589	870	5028	258	21016	ENSMUSG00000028575,ENSMUSG00000035722,ENSMUSG00000020790,ENSMUSG00000022212,ENSMUSG00000042351,ENSMUSG00000079553,ENSMUSG00000024511,ENSMUSG00000016496,ENSMUSG00000117310,ENSMUSG00000042111,ENSMUSG00000026123,ENSMUSG00000025980,ENSMUSG00000026028,ENSMUSG00000041075,ENSMUSG00000045005,ENSMUSG00000006304,ENSMUSG00000026198,ENSMUSG00000044337,ENSMUSG00000026304,ENSMUSG00000026389,ENSMUSG00000026347,…
GO:CC	catalytic step 2 spliceosome	GO:0071013	0.0168414	1.77362	94	5028	40	21016	ENSMUSG00000026035,ENSMUSG00000059005,ENSMUSG00000027404,ENSMUSG00000008333,ENSMUSG00000001767,ENSMUSG00000027655,ENSMUSG00000002455,ENSMUSG00000027998,ENSMUSG00000038374,ENSMUSG00000005687,ENSMUSG00000028609,ENSMUSG00000028651,ENSMUSG00000074088,ENSMUSG00000028821,ENSMUSG00000066037,ENSMUSG00000004980,ENSMUSG00000030056,ENSMUSG00000034192,ENSMUSG00000042079,ENSMUSG00000040824,ENSMUSG00000102252,…
GO:CC	vacuolar membrane	GO:0005774	0.0176728	1.75269	280	5028	96	21016	ENSMUSG00000073725,ENSMUSG00000042111,ENSMUSG00000026198,ENSMUSG00000026223,ENSMUSG00000026289,ENSMUSG00000047496,ENSMUSG00000026426,ENSMUSG00000026411,ENSMUSG00000005802,ENSMUSG00000027602,ENSMUSG00000017760,ENSMUSG00000027775,ENSMUSG00000001418,ENSMUSG00000001420,ENSMUSG00000028062,ENSMUSG00000028048,ENSMUSG00000001018,ENSMUSG00000027900,ENSMUSG00000087260,ENSMUSG00000053897,ENSMUSG00000091512,…
GO:CC	U2-type spliceosomal complex	GO:0005684	0.022998	1.63831	92	5028	39	21016	ENSMUSG00000068479,ENSMUSG00000027404,ENSMUSG00000008333,ENSMUSG00000001767,ENSMUSG00000002455,ENSMUSG00000027998,ENSMUSG00000038374,ENSMUSG00000005687,ENSMUSG00000028409,ENSMUSG00000028651,ENSMUSG00000050213,ENSMUSG00000074088,ENSMUSG00000028821,ENSMUSG00000044155,ENSMUSG00000035125,ENSMUSG00000030056,ENSMUSG00000034192,ENSMUSG00000040824,ENSMUSG00000102252,ENSMUSG00000030512,ENSMUSG00000031848,…
GO:CC	proton-transporting two-sector ATPase complex	GO:0016469	0.0277903	1.55611	51	5028	25	21016	ENSMUSG00000078958,ENSMUSG00000042111,ENSMUSG00000018770,ENSMUSG00000016252,ENSMUSG00000000563,ENSMUSG00000028475,ENSMUSG00000033379,ENSMUSG00000050856,ENSMUSG00000038023,ENSMUSG00000038690,ENSMUSG00000004285,ENSMUSG00000006273,ENSMUSG00000003072,ENSMUSG00000025393,ENSMUSG00000051232,ENSMUSG00000006057,ENSMUSG00000034566,ENSMUSG00000054894,ENSMUSG00000021290,ENSMUSG00000022295,ENSMUSG00000062683,…
GO:CC	perinuclear region of cytoplasm	GO:0048471	0.0278601	1.55502	776	5028	231	21016	ENSMUSG00000037035,ENSMUSG00000026810,ENSMUSG00000040896,ENSMUSG00000028270,ENSMUSG00000023328,ENSMUSG00000053877,ENSMUSG00000031497,ENSMUSG00000025170,ENSMUSG00000034686,ENSMUSG00000015533,ENSMUSG00000022553,ENSMUSG00000071202,ENSMUSG00000024397,ENSMUSG00000023947,ENSMUSG00000025917,ENSMUSG00000026078,ENSMUSG00000045005,ENSMUSG00000026201,ENSMUSG00000026203,ENSMUSG00000026223,ENSMUSG00000044337,…
GO:CC	proton-transporting ATP synthase complex	GO:0045259	0.0280908	1.55144	22	5028	14	21016	ENSMUSG00000018770,ENSMUSG00000016252,ENSMUSG00000000563,ENSMUSG00000050856,ENSMUSG00000038690,ENSMUSG00000003072,ENSMUSG00000025393,ENSMUSG00000006057,ENSMUSG00000034566,ENSMUSG00000054894,ENSMUSG00000021290,ENSMUSG00000062683,ENSMUSG00000022890,ENSMUSG00000025428
GO:CC	RNA polymerase complex	GO:0030880	0.037488	1.42611	100	5028	41	21016	ENSMUSG00000026134,ENSMUSG00000034032,ENSMUSG00000027427,ENSMUSG00000027651,ENSMUSG00000039501,ENSMUSG00000038628,ENSMUSG00000028099,ENSMUSG00000029250,ENSMUSG00000029387,ENSMUSG00000025532,ENSMUSG00000036980,ENSMUSG00000029642,ENSMUSG00000034269,ENSMUSG00000047649,ENSMUSG00000003437,ENSMUSG00000019738,ENSMUSG00000038489,ENSMUSG00000031783,ENSMUSG00000038697,ENSMUSG00000061559,ENSMUSG00000033543,…
GO:CC	intrinsic component of mitochondrial membrane	GO:0098573	0.0439366	1.35717	85	5028	36	21016	ENSMUSG00000029020,ENSMUSG00000025940,ENSMUSG00000026198,ENSMUSG00000026150,ENSMUSG00000036975,ENSMUSG00000062729,ENSMUSG00000063235,ENSMUSG00000051319,ENSMUSG00000027809,ENSMUSG00000044288,ENSMUSG00000050608,ENSMUSG00000029319,ENSMUSG00000019054,ENSMUSG00000053768,ENSMUSG00000030086,ENSMUSG00000078566,ENSMUSG00000031633,ENSMUSG00000031967,ENSMUSG00000093904,ENSMUSG00000098332,ENSMUSG00000025645,…
GO:CC	respiratory chain complex	GO:0098803	0.0458162	1.33898	79	5028	34	21016	ENSMUSG00000022551,ENSMUSG00000025968,ENSMUSG00000026260,ENSMUSG00000058076,ENSMUSG00000026895,ENSMUSG00000005510,ENSMUSG00000027673,ENSMUSG00000037152,ENSMUSG00000071014,ENSMUSG00000028398,ENSMUSG00000063882,ENSMUSG00000028648,ENSMUSG00000041697,ENSMUSG00000029632,ENSMUSG00000023089,ENSMUSG00000051811,ENSMUSG00000030647,ENSMUSG00000030785,ENSMUSG00000051671,ENSMUSG00000000088,ENSMUSG00000020022,…
GO:CC	cullin-RING ubiquitin ligase complex	GO:0031461	0.0493157	1.30701	163	5028	60	21016	ENSMUSG00000048520,ENSMUSG00000014226,ENSMUSG00000026705,ENSMUSG00000037474,ENSMUSG00000026965,ENSMUSG00000038324,ENSMUSG00000027998,ENSMUSG00000028044,ENSMUSG00000040410,ENSMUSG00000070923,ENSMUSG00000033948,ENSMUSG00000006398,ENSMUSG00000028779,ENSMUSG00000037622,ENSMUSG00000029003,ENSMUSG00000055401,ENSMUSG00000029001,ENSMUSG00000073700,ENSMUSG00000029176,ENSMUSG00000029312,ENSMUSG00000029466,…
GO:CC	nuclear membrane	GO:0031965	0.0495718	1.30477	294	5028	98	21016	ENSMUSG00000027229,ENSMUSG00000091415,ENSMUSG00000020377,ENSMUSG00000054150,ENSMUSG00000025920,ENSMUSG00000043015,ENSMUSG00000026203,ENSMUSG00000057329,ENSMUSG00000026466,ENSMUSG00000026491,ENSMUSG00000037474,ENSMUSG00000037434,ENSMUSG00000016194,ENSMUSG00000026849,ENSMUSG00000026960,ENSMUSG00000027368,ENSMUSG00000027333,ENSMUSG00000079037,ENSMUSG00000034723,ENSMUSG00000027447,ENSMUSG00000027465,…
HP	Autosomal recessive inheritance	HP:0000007	3e-05	4.5233	2708	1201	781	4645	ENSMUSG00000026117,ENSMUSG00000050122,ENSMUSG00000060771,ENSMUSG00000089960,ENSMUSG00000063681,ENSMUSG00000006469,ENSMUSG00000026959,ENSMUSG00000014852,ENSMUSG00000026810,ENSMUSG00000075267,ENSMUSG00000002104,ENSMUSG00000061311,ENSMUSG00000053675,ENSMUSG00000068452,ENSMUSG00000093865,ENSMUSG00000025418,ENSMUSG00000006216,ENSMUSG00000029020,ENSMUSG00000042476,ENSMUSG00000029343,ENSMUSG00000029711,…
HP	Dicarboxylic aciduria	HP:0003215	0.0001161	3.93517	41	1201	27	4645	ENSMUSG00000073725,ENSMUSG00000073609,ENSMUSG00000026766,ENSMUSG00000027710,ENSMUSG00000027809,ENSMUSG00000062908,ENSMUSG00000028607,ENSMUSG00000028691,ENSMUSG00000028690,ENSMUSG00000029575,ENSMUSG00000029545,ENSMUSG00000052738,ENSMUSG00000064254,ENSMUSG00000004610,ENSMUSG00000107482,ENSMUSG00000033429,ENSMUSG00000030541,ENSMUSG00000037022,ENSMUSG00000003809,ENSMUSG00000074064,ENSMUSG00000032314,…
HP	Abnormality of the musculature	HP:0003011	0.0124323	1.90545	2528	1201	718	4645	ENSMUSG00000050122,ENSMUSG00000062939,ENSMUSG00000089960,ENSMUSG00000063681,ENSMUSG00000006469,ENSMUSG00000026959,ENSMUSG00000058740,ENSMUSG00000026810,ENSMUSG00000002104,ENSMUSG00000005089,ENSMUSG00000068452,ENSMUSG00000000794,ENSMUSG00000040896,ENSMUSG00000025418,ENSMUSG00000006216,ENSMUSG00000029020,ENSMUSG00000029054,ENSMUSG00000029570,ENSMUSG00000029862,ENSMUSG00000023456,ENSMUSG00000053877,…
[truncated: 2,973 more columns]
