# Supplementary material for: Allele-specific differential regulation of monoallelically expressed autosomal genes in the cardiac lineage
Source: Nat Commun. 2022 Oct 10;13:5984. doi: 10.1038/s41467-022-33722-x (PMC9550772; doi:10.1038/s41467-022-33722-x)
Supplement: Supplementary file 8 — Supplementary Data 6 [file 41467_2022_33722_MOESM8_ESM.xlsx]

## Sheet: Supplementary Data 6
Term	Overlap	P-value	Adjusted P-value	Old P-value	Old Adjusted P-value	Odds Ratio	Combined Score	Genes
MGS1158 Murine PPARalphaKO age9to12wk heart oral dose fatty acid trilinolein v control GSE30495 down	3/134	0.000683011	0.0769797	0	0	19.7574	144.012	WDR1;DNAJA4;NR3C1
MGS444 Human left ventricle ischemic cardiomyopathy v healthy GSE1145 down	3/161	0.00116185	0.0769797	0	0	16.3588	110.549	WDR1;SPPL2A;LIG3
MGS852 Murine age2wk skel muscle dyspedic RyR1 KO v WT E-MTAB-3608 down	3/169	0.00133577	0.0769797	0	0	15.5642	103.008	WDR1;DNAJA4;PEMT
MGS1317 Murine left ventricle E9p5 v E8p5 GSE51483 up	3/178	0.00155011	0.0769797	0	0	14.757	95.4695	HIBADH;GPR22;OSBPL1A
MGS837 Murine age24wk myocardium genetically fat obese leptin def v WT GSE16790 up	3/192	0.00192449	0.0769797	0	0	13.6542	85.3813	WDR1;GPR22;AMOTL1
MGS1170 Murine TA and EDL muscles PGC1a KO v control GSE34773 down	3/228	0.00313228	0.104409	0	0	11.4487	66.0131	HIBADH;OSBPL1A;TTC19
MGS1174 Murine TA and EDL muscles calorie restricted diet PGC1a KO v control GSE34773 down	3/241	0.00366073	0.104592	0	0	10.8162	60.68	HIBADH;OSBPL1A;TTC19
MGS1504 Murine ventricle transverse aortic constriction Gata4 heterozygotes v WT GSE5500 down	2/85	0.00542951	0.135738	0	0	19.9709	104.166	GPR22;OSBPL1A
MGS786 Murine age14wk myocardium LPS treat v WT GSE44363 down	2/110	0.0089381	0.175777	0	0	15.3287	72.3121	GPR22;NR3C1
MGS829 Murine age24wk heart QH2 diet v WT GSE15129 up	1/7	0.00906584	0.175777	0	0	133.12	626.095	GPR22
MGS62 Human exercised vastus lateralis v leg PMID 14519196 up	1/8	0.0103545	0.175777	0	0	114.097	521.462	WDR1
MGS1399 Murine muscle 4d post treatment TLR4 agonist Alum v control PBS treated GSE43373 up	2/126	0.0115928	0.175777	0	0	13.3401	59.4616	SPPL2A;NR3C1
MGS898 Murine age6wk TA denervated Runx1 KO v WT GSE4411 down	2/130	0.0123044	0.175777	0	0	12.9206	56.8221	DNAJA4;AMOTL1
MGS965 Murine age8wk quad ERRgamma overexpression v control GSE22086 up	2/130	0.0123044	0.175777	0	0	12.9206	56.8221	HIBADH;OSBPL1A
MGS1191 Murine age24mo gastroc PGC1a KO v WT GSE52550 up	2/135	0.0132203	0.176271	0	0	12.4317	53.7795	SNHG12;SPPL2A
MGS1035 Murine C2C12 myotube 3d diff 5aza inhibition DNA methylation v WT GSE30192 up	2/150	0.0161404	0.201755	0	0	11.1633	46.0645	SNHG12;DNAJA4
MGS1395 Murine muscle 2d post treatment TLR4 agonist SE v control PBS treated GSE43373 up	2/158	0.0178009	0.206471	0	0	10.5865	42.648	SMUG1;ZC3H13
MGS1222 Murine age9to12wk heart PPARalphaKO v WT GSE30495 down	2/164	0.019092	0.206471	0	0	10.1914	40.3423	SNHG12;TMED5
MGS815 Murine age20wk heart apoE deficient v WT GSE25768 up	2/169	0.0201975	0.206471	0	0	9.88373	38.5683	HIBADH;DNAJA4
MGS1206 Murine age8wk gastroc casting immobilized d2 v contralateral control GSE25908 down	2/171	0.0206471	0.206471	0	0	9.76578	37.893	WDR1;DNAJA4
MGS793 Murine age16wk gastr RIP140 ko v WT E-BAIR-13 up	2/177	0.022021	0.209724	0	0	9.4281	35.9753	HIBADH;OSBPL1A
MGS154 Human quad Ala expansion in PABPN1 OPMD v ctl PMID Unknown down	1/18	0.0231528	0.21048	0	0	46.9576	176.826	SPPL2A
MGS463 Human male age21y vast lat post 4h resistance training v pre training GSE28422 up	2/188	0.0246361	0.214227	0	0	8.86559	32.8341	WDR1;DNAJA4
MGS1421 Murine myoblast PGC1a overexpression v control GSE42473 up	2/197	0.0268661	0.223884	0	0	8.45256	30.572	HIBADH;OSBPL1A
MGS1186 Murine age10wk gastroc PGC1a KO v WT GSE52550 down	2/210	0.0302266	0.231244	0	0	7.91907	27.7091	HIBADH;OSBPL1A
MGS436 Human left ventricle familiar cardiomyopathy v healthy GSE1145 down	2/211	0.0304918	0.231244	0	0	7.88078	27.5063	KANK2;PDZD2
MGS72 Human vastus lateralis lipid infusion v saline PMID 15598661 up	1/25	0.0320167	0.231244	0	0	33.25	114.43	RPL27A
MGS1409 Murine muscle 6h post treatment TLR4 agonist SE v control PBS treated GSE43373 up	2/218	0.0323741	0.231244	0	0	7.62269	26.1488	SMUG1;ZC3H13
MGS450 Human left ventricle viral cardiomyopathy v healthy GSE1145 down	2/225	0.0343016	0.236563	0	0	7.38079	24.8922	KANK2;WDR1
MGS1416 Murine myoblast PGC1a isoform2 overexpression v control GSE42473 down	2/234	0.0368446	0.245631	0	0	7.09124	23.4085	DNAJA4;AMOTL1
MGS185 Murine quad v tibialis anterior PMID 16288871 up	1/30	0.0383007	0.247102	0	0	27.5103	89.7466	DNAJA4
MGS1039 Murine C2C12 myotube 3d diff PGC1a expression v control GSE42299 up	2/244	0.0397536	0.24846	0	0	6.79477	21.9135	HIBADH;OSBPL1A
MGS563 Human mixed sex skeletal muscle v many non muscle tissues GSE7307 up	2/286	0.0528747	0.283974	0	0	5.77758	16.9851	SPPL2A;AMOTL1
MGS244 C2c12 myotube d5 diff v d3 diff GSE4330 down	2/300	0.0575517	0.283974	0	0	5.50224	15.7093	WDR1;HNRNPC
MGS249 C2c12 myotube diff day5 exogenous PGC1a v control GSE4330 up	2/300	0.0575517	0.283974	0	0	5.50224	15.7093	HIBADH;OSBPL1A
MGS251 C2c12 myotube diff day6 exogenous PGC1a v control GSE4330 up	2/300	0.0575517	0.283974	0	0	5.50224	15.7093	HIBADH;OSBPL1A
MGS279 Murine prim myotube d4 diff v d0 diff GSE10424 up	2/300	0.0575517	0.283974	0	0	5.50224	15.7093	HIBADH;OSBPL1A
MGS292 C2c12 myoblast overexpression miR145 v control GSE26764 down	2/300	0.0575517	0.283974	0	0	5.50224	15.7093	KANK2;TMED5
MGS296 C2c12 myoblast overexpression miRLet7b v control GSE26764 down	2/300	0.0575517	0.283974	0	0	5.50224	15.7093	SMUG1;TMED5
MGS23 Murine hindlimb age23d mdx v ctl PMID 12874102 down	1/47	0.0593743	0.283974	0	0	17.3287	48.9344	NR3C1
MGS122 Human deltoid v gastrocnemius PMID 15962335 up	1/63	0.0788021	0.283974	0	0	12.8465	32.6405	HNRNPC
MGS848 Murine age2wk heart MeCP2 mutant v WT GSE52797 down	1/67	0.0835984	0.283974	0	0	12.0655	29.9432	HIBADH
MGS387 Human biceps male v female GSE28998 up	1/67	0.0835984	0.283974	0	0	12.0655	29.9432	HNRNPC
MGS398 Human biceps male after 12wk resistance training 4h post acute exercise v unexercised GSE24235 down	1/71	0.0883707	0.283974	0	0	11.3737	27.5951	HNRNPC
MGS1169 Murine TA and EDL muscles PGC1a KO v control GSE34773 up	1/72	0.08956	0.283974	0	0	11.213	27.0551	SPPL2A
MGS1483 Murine skel muscle high fat diet 18wk v 12wk E-TABM-1039 up	1/74	0.0919342	0.283974	0	0	10.9047	26.0259	TMED5
MGS1498 Murine ventricle Gata4 heterozygotes transverse aortic constriction v control GSE5500 down	1/78	0.0966648	0.283974	0	0	10.3361	24.1504	GPR22
MGS168 Rat hindlimb disuse atrophy v untreated PMID 12844509 down	1/81	0.100197	0.283974	0	0	9.947	22.8842	DNAJA4
MGS813 Murine age20wk gastroc high fat diet v low fat diet GSE18127 up	1/84	0.103716	0.283974	0	0	9.58602	21.7229	DNAJA4
MGS1120 Murine E13 tongue Smad4 mutant v WT GSE35357 down	1/86	0.106055	0.283974	0	0	9.35953	21.0009	GPR22
MGS676 Human vast lat spinal cord injury day5 v day2 GSE21497 down	1/87	0.107222	0.283974	0	0	9.25023	20.6544	TMED5
MGS1260 Murine heart hAT1E overexpr v WT GSE8771 down	1/88	0.108388	0.283974	0	0	9.14345	20.3171	TTC19
MGS93 Human LungCarcinomaCells AlaExpansionInOverexpressedPabpn1 v MockInfected PMID 15755682 up	1/89	0.109552	0.283974	0	0	9.03909	19.9887	TMED5
MGS1007 Murine C2C12 myotube 1h diff cycloheximide pretreated v WT GSE16992 up	1/90	0.110715	0.283974	0	0	8.93708	19.6687	SNHG12
MGS1015 Murine C2C12 myotube 24h diff E1A dedifferentiation induction YH47 mutant v control GSE28457 up	1/90	0.110715	0.283974	0	0	8.93708	19.6687	TTC19
MGS1185 Murine age10wk gastroc PGC1a KO v WT GSE52550 up	1/90	0.110715	0.283974	0	0	8.93708	19.6687	SPPL2A
MGS1302 Murine heart left ventricle particulate matter exposure CD1 congestive heart failure model v WT GSE17478 down	1/92	0.113036	0.283974	0	0	8.73978	19.0532	GPR22
MGS3 Human vastus lateralis insulin sensitive after high fat diet v before high fat diet PMID 15983191 up	1/94	0.115351	0.283974	0	0	8.55097	18.4682	SPPL2A
MGS522 Human male vast lat day4 after resistance exercise at days 2 and 3 v baseline day1 GSE45426 down	1/94	0.115351	0.283974	0	0	8.55097	18.4682	HIBADH
MGS576 Human myocardium dilated cardiomyopathy after Novacor v before GSE21610 down	1/94	0.115351	0.283974	0	0	8.55097	18.4682	TMED5
MGS39 Murine gastroc and quad dysf v ctl PMID 14506282 down	1/96	0.117661	0.283974	0	0	8.37011	17.9116	LIG3
MGS1072 Murine C2C12 myotube 6d diff v 3d diff GSE51883 down	1/96	0.117661	0.283974	0	0	8.37011	17.9116	AMOTL1
MGS1482 Murine skel muscle high fat diet 42d v control GSE73036 down	1/97	0.118813	0.283974	0	0	8.2825	17.6434	AMOTL1
MGS1178 Murine adult heart Hmgn5 overexpression v WT GSE63530 down	1/97	0.118813	0.283974	0	0	8.2825	17.6434	GPR22
MGS1061 Murine C2C12 myotube 6d diff BMP2 induction osteogenic diff v WT GSE51883 up	1/99	0.121114	0.283974	0	0	8.11265	17.126	SNHG12
MGS10 Rat extraocular age14d v birth PMID 15138310 up	1/101	0.123409	0.283974	0	0	7.9496	16.6326	DNAJA4
MGS734 Murine age11wk myocardium aortic banding v sham GSE36074 down	1/102	0.124554	0.283974	0	0	7.8705	16.3943	GPR22
MGS1456 Murine satellite cells FACS purified age12mo v age2mo GSE50821 down	1/103	0.125698	0.283974	0	0	7.79294	16.1616	SMUG1
MGS973 Murine age9wk heart CHIP KO v WT GSE59672 up	1/103	0.125698	0.283974	0	0	7.79294	16.1616	DNAJA4
MGS1418 Murine myoblast PGC1a isoform3 overexpression v control GSE42473 down	1/105	0.127982	0.283974	0	0	7.64231	15.7116	DNAJA4
MGS869 Murine age3wk gastroc mdx v WT E-MEXP-1623 up	1/107	0.13026	0.283974	0	0	7.49736	15.2813	SNHG12
MGS1241 Murine age9to12wk heart oral dose pirinixic acid PPARalpha agonist PPARalphaKO v WT GSE30495 up	1/107	0.13026	0.283974	0	0	7.49736	15.2813	KANK2
MGS1086 Murine C2C12 myotube 96h diff v 48h diff GSE16992 down	1/109	0.132532	0.283974	0	0	7.35778	14.8696	HNRNPC
MGS147 Murine psoas and quad calpain3 v ctl PMID Unknown up	1/110	0.133666	0.283974	0	0	7.28991	14.6703	AMOTL1
MGS1194 Murine age2mo heart atria v centricles GSE46496 down	1/111	0.134798	0.283974	0	0	7.22327	14.4753	GPR22
MGS16 Rat extraocular age45d v birth PMID 15138310 up	1/116	0.140439	0.283974	0	0	6.90748	13.5593	DNAJA4
MGS1356 Murine male age12wk tib anterior day21 post cardiotoxin injection v day0 GSE45577 down	1/116	0.140439	0.283974	0	0	6.90748	13.5593	SPPL2A
MGS863 Murine age32wk heart apoE deficient v WT GSE28031 up	1/117	0.141563	0.283974	0	0	6.84759	13.3871	DNAJA4
MGS482 Human male biceps trained v untrained GSE28998 down	1/117	0.141563	0.283974	0	0	6.84759	13.3871	DNAJA4
MGS716 Murine age10wk left ventricle female transverse aortic constriction estrogen receptor beta KO v sham GSE18224 down	1/119	0.143807	0.283974	0	0	6.73085	13.053	GPR22
MGS1228 Murine age9to12wk heart oral dose fatty acid trilinolenin v control GSE30495 down	1/122	0.147162	0.283974	0	0	6.56298	12.5761	WDR1
MGS14 Rat extraocular age28d v birth PMID 15138310 up	1/124	0.149391	0.283974	0	0	6.45561	12.2733	DNAJA4
MGS1442 Murine quad STAT5ab KO v WT GSE14710 down	1/125	0.150504	0.283974	0	0	6.40323	12.1262	AMOTL1
MGS660 Human vast lat COPD 8wk exercise v control GSE27536 down	1/126	0.151615	0.283974	0	0	6.35168	11.9819	NSUN5
MGS770 Murine age13mo gastroc mitochondiral DNA polymerase def v control GSE21189 down	1/127	0.152725	0.283974	0	0	6.30095	11.8402	DNAJA4
MGS1033 Murine C2C12 myotube 3d diff BMP2 induction osteogenic diff v WT GSE51883 up	1/127	0.152725	0.283974	0	0	6.30095	11.8402	SNHG12
MGS752 Murine age12wk heart osmotic minipump angiotensin2 treated v sham E-TIGR-121 down	1/128	0.153833	0.283974	0	0	6.25102	11.7012	ZC3H13
MGS1350 Murine male age12wk tib anterior 3days post myotoxin injection glycerol v cardiotoxin GSE45577 down	1/128	0.153833	0.283974	0	0	6.25102	11.7012	AMOTL1
MGS1171 Murine TA and EDL muscles calorie restricted diet v control GSE34773 up	1/129	0.154941	0.283974	0	0	6.20188	11.5647	WDR1
MGS1226 Murine age9to12wk heart oral dose fatty acid trilinolein v control GSE30495 down	1/129	0.154941	0.283974	0	0	6.20188	11.5647	WDR1
MGS1237 Murine age9to12wk heart oral dose fatty acid trilinolenin PPARalphaKO v WT GSE30495 up	1/131	0.157151	0.283974	0	0	6.10585	11.2992	KANK2
MGS1235 Murine age9to12wk heart oral dose fatty acid trilinolein PPARalphaKO v WT GSE30495 up	1/133	0.159355	0.283974	0	0	6.01273	11.0431	KANK2
MGS796 Murine age16wk gastr high fat diet RIP140 ko v WT E-BAIR-13 down	1/134	0.160455	0.283974	0	0	5.96722	10.9185	NR3C1
MGS849 Murine age2wk quad nebulin KO v WT E-MEXP-733 up	1/134	0.160455	0.283974	0	0	5.96722	10.9185	SNHG12
MGS531 Human mixed male female iPS cell derived mesoangioblasts HIDEMs v adult skel muscle mesoangioblasts GSE36098 up	1/134	0.160455	0.283974	0	0	5.96722	10.9185	HNRNPC
MGS1151 Murine PGC1a KO TA and EDL muscles calorie restricted diet v control GSE34773 up	1/135	0.161554	0.283974	0	0	5.92239	10.796	OSBPL1A
MGS1195 Murine age2mo heart atria COUP TFII KO v control GSE46496 up	1/135	0.161554	0.283974	0	0	5.92239	10.796	GPR22
MGS562 Human mixed sex skeletal muscle v heart ventricle GSE7307 down	1/135	0.161554	0.283974	0	0	5.92239	10.796	PDZD2
MGS1278 Murine heart FASN underexpression v WT GSE49351 down	1/135	0.161554	0.283974	0	0	5.92239	10.796	GPR22
MGS1221 Murine age9to12wk heart PPARalphaKO v WT GSE30495 up	1/136	0.162651	0.283974	0	0	5.87822	10.6757	KANK2
MGS1175 Murine heart v skel muscle GSE31561 up	1/137	0.163747	0.283974	0	0	5.83471	10.5575	GPR22
MGS1286 Murine heart Apelin KO aortic banding v sham GSE7781 down	1/137	0.163747	0.283974	0	0	5.83471	10.5575	GPR22
MGS823 Murine age20wk low fat diet quad v gastroc GSE17576 up	1/139	0.165935	0.283974	0	0	5.74957	10.3271	OSBPL1A
MGS1160 Murine PPARalphaKO age9to12wk heart oral dose fatty acid trilinolenin v control GSE30495 down	1/139	0.165935	0.283974	0	0	5.74957	10.3271	DNAJA4
MGS443 Human left ventricle ischemic cardiomyopathy v healthy GSE1145 up	1/139	0.165935	0.283974	0	0	5.74957	10.3271	NR3C1
MGS1239 Murine age9to12wk heart oral dose fatty acid triolein PPARalphaKO v WT GSE30495 up	1/139	0.165935	0.283974	0	0	5.74957	10.3271	KANK2
MGS586 Human myocardium ischemic cardiomyopathy after Novacor v before GSE21610 down	1/142	0.169207	0.283974	0	0	5.62638	9.99602	NR3C1
MGS12 Rat extraocular age21d v birth PMID 15138310 up	1/143	0.170294	0.283974	0	0	5.58648	9.88933	DNAJA4
MGS1078 Murine C2C12 myotube 6h diff v 0h diff GSE16992 down	1/143	0.170294	0.283974	0	0	5.58648	9.88933	SNHG12
MGS941 Murine age8wk heart PTIP deletion with tamoxifen injection v WT GSE20570 up	1/145	0.172466	0.283974	0	0	5.50833	9.6812	DNAJA4
MGS1233 Murine age9to12wk heart oral dose fatty acid tridocosahexaenoin PPARalphaKO v WT GSE30495 up	1/145	0.172466	0.283974	0	0	5.50833	9.6812	KANK2
MGS943 Murine age8wk heart RKIP transgenic v WT GSE42753 up	1/149	0.176792	0.283974	0	0	5.35838	9.28489	KANK2
MGS1153 Murine PGC1a KO gastroc age24mo v age10wk GSE52550 up	1/149	0.176792	0.283974	0	0	5.35838	9.28489	DNAJA4
MGS142 Murine quad dysf v ctl PMID 16306063 down	1/150	0.17787	0.283974	0	0	5.32215	9.18975	RPL27A
MGS714 Murine age10wk heart frataxin KO v WT GSE31208 down	1/150	0.17787	0.283974	0	0	5.32215	9.18975	GPR22
MGS1341 Murine male age10to12w heart v adipose GSE9954 up	1/151	0.178947	0.283974	0	0	5.2864	9.09612	GPR22
MGS1284 Murine heart pan PPAR agonist 6mgkg v untreated GSE31561 down	1/152	0.180023	0.283974	0	0	5.25113	9.00396	GPR22
MGS247 C2c12 myotube diff day4 exogenous PGC1a v control GSE4330 up	1/154	0.18217	0.283974	0	0	5.18196	8.82393	OSBPL1A
MGS1108 Murine C2C12 myoblast SFMBT1 KO v WT GSE24346 down	1/155	0.183241	0.283974	0	0	5.14805	8.736	HNRNPC
MGS1234 Murine age9to12wk heart oral dose fatty acid tridocosahexaenoin PPARalphaKO v WT GSE30495 down	1/155	0.183241	0.283974	0	0	5.14805	8.736	TMED5
MGS1077 Murine C2C12 myotube 6h diff v 0h diff GSE16992 up	1/157	0.18538	0.283974	0	0	5.08154	8.56416	WDR1
MGS1388 Murine muscle 1d post treatment TLR4 agonist SE v control PBS treated GSE43373 down	1/159	0.187513	0.283974	0	0	5.01671	8.39749	WDR1
MGS929 Murine age86wk skel muscle S6K1 KO v WT E-MEXP-2320 up	1/160	0.188578	0.283974	0	0	4.98491	8.31603	SNHG12
MGS189 Murine prim myoblast muscle injury 48h v uninjured GSE38870 up	1/161	0.189641	0.283974	0	0	4.9535	8.23579	WDR1
MGS438 Human left ventricle hypertrophic cardiomyopathy v healthy GSE1145 down	1/161	0.189641	0.283974	0	0	4.9535	8.23579	PDZD2
MGS1240 Murine age9to12wk heart oral dose fatty acid triolein PPARalphaKO v WT GSE30495 down	1/161	0.189641	0.283974	0	0	4.9535	8.23579	TMED5
MGS844 Murine age2wk cardiomyocyte Tfr1 KO v WT GSE68745 down	1/162	0.190703	0.283974	0	0	4.92248	8.15673	GPR22
MGS1176 Murine heart v skel muscle GSE31561 down	1/163	0.191764	0.283974	0	0	4.89185	8.07884	AMOTL1
MGS1436 Murine newborn hindleg muscle low gestational protein gestational taurine v cont GSE12730 down	1/165	0.193881	0.283974	0	0	4.83171	7.92646	AIFM3
MGS1197 Murine age2to3mo heart ERRalpha NR3B1 KO v WT GSE7196 up	1/165	0.193881	0.283974	0	0	4.83171	7.92646	DNAJA4
MGS561 Human mixed sex skeletal muscle v heart ventricle GSE7307 up	1/165	0.193881	0.283974	0	0	4.83171	7.92646	NSUN5
MGS795 Murine age16wk gastr high fat diet RIP140 ko v WT E-BAIR-13 up	1/166	0.194938	0.283974	0	0	4.80218	7.85192	OSBPL1A
MGS939 Murine age8wk heart GRK Inhibited v WT GSE42753 up	1/166	0.194938	0.283974	0	0	4.80218	7.85192	DNAJA4
MGS1157 Murine PPARalphaKO age9to12wk heart oral dose fatty acid trilinolein v control GSE30495 up	1/166	0.194938	0.283974	0	0	4.80218	7.85192	SNHG12
MGS532 Human mixed male female iPS cell derived mesoangioblasts HIDEMs v adult skel muscle mesoangioblasts GSE36098 down	1/166	0.194938	0.283974	0	0	4.80218	7.85192	NR3C1
MGS1236 Murine age9to12wk heart oral dose fatty acid trilinolein PPARalphaKO v WT GSE30495 down	1/167	0.195993	0.283974	0	0	4.77301	7.77845	TMED5
MGS1110 Murine C2C12 myoblast ectopic expression DUX4 v control GSE45854 down	1/169	0.1981	0.283974	0	0	4.71571	7.63466	SNHG12
MGS833 Murine age24wk myocardium calorie restricted diet obese leptin def v WT GSE16790 up	1/170	0.199152	0.283974	0	0	4.68757	7.56429	GPR22
MGS966 Murine age8wk quad ERRgamma overexpression v control GSE22086 down	1/170	0.199152	0.283974	0	0	4.68757	7.56429	AMOTL1
MGS271 Murine prim myotube 24h diff v 0h diff GSE10424 up	1/171	0.200202	0.283974	0	0	4.65976	7.49491	HIBADH
MGS543 Human mixed sex deltoid muscle v heart GSE7307 up	1/171	0.200202	0.283974	0	0	4.65976	7.49491	SPPL2A
MGS921 Murine age7wk DNA electroporation v WT GSE6686 up	1/173	0.202298	0.284926	0	0	4.60512	7.35905	WDR1
MGS757 Murine age12wk left ventricle calorie restricted diet v WT GSE68646 up	1/179	0.208554	0.287183	0	0	4.44854	6.97334	PDZD2
MGS243 C2c12 myotube d5 diff v d3 diff GSE4330 up	1/179	0.208554	0.287183	0	0	4.44854	6.97334	TOX4
MGS1315 Murine left ventricle E18 v E12p5 GSE51483 up	1/180	0.209592	0.287183	0	0	4.42346	6.91206	HIBADH
MGS979 Murine age9wk heart angiotensin 2 treated 1day v WT GSE59437 up	1/182	0.211665	0.287183	0	0	4.37414	6.79196	GPR22
MGS723 Murine age10wk left ventricle male transverse aortic constriction v sham GSE18224 up	1/185	0.214764	0.287183	0	0	4.30217	6.61768	DNAJA4
MGS812 Murine age1wk hindlimb PICs cells v satellite cells GSE40523 down	1/185	0.214764	0.287183	0	0	4.30217	6.61768	SMUG1
MGS1491 Murine soleus calpain3 KO C3KO age11to12mo v age2to3mo GSE33931 up	1/185	0.214764	0.287183	0	0	4.30217	6.61768	DNAJA4
MGS137 Murine quad mdx v ctl PMID 16011810 up	2/669	0.215556	0.287183	0	0	2.41217	3.70156	WDR1;ZFPM1
MGS477 Human male age84y vast lat after 12wk exercise post 4h resistance training v pre training GSE28422 up	1/187	0.216823	0.287183	0	0	4.25548	6.50525	DNAJA4
MGS983 Murine age9wk heart angiotensin 2 treated 7days v WT GSE59437 up	1/189	0.218877	0.287703	0	0	4.20979	6.3957	DNAJA4
MGS1085 Murine C2C12 myotube 96h diff v 48h diff GSE16992 up	1/191	0.220926	0.287703	0	0	4.16505	6.28892	DNAJA4
MGS743 Murine age12wk heart DBA2J v C57BL6J GSE10744 up	1/192	0.221949	0.287703	0	0	4.14304	6.23655	WDR1
MGS1242 Murine age9to12wk heart oral dose pirinixic acid PPARalpha agonist PPARalphaKO v WT GSE30495 down	1/193	0.22297	0.287703	0	0	4.12125	6.18483	TMED5
MGS1264 Murine heart age12wk v age3wk GSE50399 down	1/195	0.225009	0.288473	0	0	4.07835	6.08333	WDR1
MGS733 Murine age11wk myocardium aortic banding v sham GSE36074 up	1/198	0.228057	0.290519	0	0	4.01563	5.93575	DNAJA4
MGS594 Human myotube TNF alpha plus IL 1 beta stimulation v healthy E-MEXP-3761 down	1/200	0.230083	0.291244	0	0	3.97487	5.84034	NR3C1
MGS1481 Murine skel muscle high fat diet 42d v control GSE73036 up	1/203	0.233112	0.292649	0	0	3.91525	5.70152	WDR1
MGS1503 Murine ventricle transverse aortic constriction Gata4 heterozygotes v WT GSE5500 up	1/204	0.234119	0.292649	0	0	3.89576	5.65636	DNAJA4
MGS801 Murine age16wk skel muscle calorie restricted diet v WT E-MEXP-748 up	1/206	0.23613	0.292757	0	0	3.85737	5.56762	SNHG12
MGS157 Human male vastus lateralis aging v young PMID 12783983 up	1/207	0.237133	0.292757	0	0	3.83845	5.52404	HNRNPC
MGS1251 Murine embryonic limb buds Pax7 expressing cells E17pt5 v E12pt5 GSE52192 up	1/209	0.239136	0.293418	0	0	3.80115	5.4384	NR3C1
MGS448 Human left ventricle post partum cardiomyopathy v healthy GSE1145 down	1/214	0.244121	0.29711	0	0	3.71099	5.23282	KANK2
MGS483 Human male dilated cardiomyopathy right ventricle v left ventricle GSE29819 up	1/216	0.246107	0.29711	0	0	3.67609	5.15385	NSUN5
MGS410 Human rhabdomyosarcoma cells v osteosarcoma E-MTAB-37 down	1/217	0.247097	0.29711	0	0	3.65889	5.11503	NR3C1
MGS1295 Murine heart ketogenic diet v WT GSE21368 up	1/218	0.248087	0.29711	0	0	3.64184	5.07664	HNRNPC
MGS1096 Murine C2C12 myoblast Tbx15 KO v WT GSE70489 down	1/221	0.251048	0.298867	0	0	3.59164	4.96404	TMED5
MGS1049 Murine C2C12 myotube 3h diff cycloheximide pretreated v WT GSE16992 up	1/226	0.255958	0.302909	0	0	3.51093	4.7845	SNHG12
MGS1266 Murine heart age12wk v age6wk GSE50399 down	1/230	0.259864	0.305722	0	0	3.44891	4.64774	WDR1
MGS323 Murine prim myotube MyoD deficient 24h diff v 0h diff GSE10430 up	1/238	0.267616	0.312302	0	0	3.33114	4.39111	HIBADH
MGS440 Human left ventricle idiopathic cardiomyopathy v healthy GSE1145 down	1/239	0.26858	0.312302	0	0	3.31697	4.36052	WDR1
MGS371 Human aged mixed TA TP EDL tibial muscular dystrophy v healthy GSE42806 up	1/245	0.274336	0.316426	0	0	3.23443	4.18341	SPPL2A
MGS861 Murine age32wk heart apoE deficient failing rosiglitazone treated v WT GSE28031 up	1/246	0.275291	0.316426	0	0	3.22106	4.15493	TMED5
MGS949 Murine age8wk heart isoproterenol induced cardiomyopathy v exercise induced cardiac hypertrophy GSE18801 up	1/254	0.282888	0.322844	0	0	3.11794	3.93704	SNHG12
MGS549 Human mixed sex deltoid muscle v many non muscle tissues GSE7307 up	1/256	0.284775	0.322844	0	0	3.09318	3.8852	SPPL2A
MGS856 Murine age30months gastroc resveratrol diet v cont GSE11291 down	1/257	0.285717	0.322844	0	0	3.08094	3.85965	WDR1
MGS273 Murine prim myotube 36h diff v 0h diff GSE10424 up	1/288	0.31433	0.333443	0	0	2.74383	3.17547	HIBADH
MGS188 Murine prim myoblast muscle injury 12h v uninjured GSE38870 down	1/300	0.325107	0.333443	0	0	2.63211	2.95744	TOX4
MGS206 C2c12 myotube day2 diff exogenous myogenin v control GSE25763 down	1/300	0.325107	0.333443	0	0	2.63211	2.95744	AMOTL1
MGS239 Murine prim myotube d5 diff v d0 diff GSE24811 up	1/300	0.325107	0.333443	0	0	2.63211	2.95744	DNAJA4
MGS242 C2c12 myotube d4 diff v d3 diff GSE4330 down	1/300	0.325107	0.333443	0	0	2.63211	2.95744	WDR1
MGS245 C2c12 myotube d6 diff v d3 diff GSE4330 up	1/300	0.325107	0.333443	0	0	2.63211	2.95744	TOX4
MGS257 Human prim myoblast FSHD v healthy GSE26145 up	1/300	0.325107	0.333443	0	0	2.63211	2.95744	PEMT
MGS259 Human prim myotube FSHD v healthy GSE26145 up	1/300	0.325107	0.333443	0	0	2.63211	2.95744	PEMT
MGS261 Human prim myotube diff v undiff GSE26145 up	1/300	0.325107	0.333443	0	0	2.63211	2.95744	DNAJA4
MGS275 Murine prim myotube 24h diff v 0h diff GSE10424 up	1/300	0.325107	0.333443	0	0	2.63211	2.95744	HIBADH
MGS277 Murine prim myotube 36h diff v 0h diff GSE10424 up	1/300	0.325107	0.333443	0	0	2.63211	2.95744	HIBADH
MGS281 Murine prim myotube 7d diff v 7d diff GSE10424 up	1/300	0.325107	0.333443	0	0	2.63211	2.95744	HIBADH
MGS288 C2c12 myoblast overexpression miR365 v control GSE26764 down	1/300	0.325107	0.333443	0	0	2.63211	2.95744	PEMT
MGS317 Murine prim myotube MyoD deficient 18h diff v 0h diff GSE10430 up	1/300	0.325107	0.333443	0	0	2.63211	2.95744	HIBADH
MGS319 Murine prim myotube MyoD deficient 24h diff v 0h diff GSE10430 up	1/300	0.325107	0.333443	0	0	2.63211	2.95744	HIBADH
MGS325 Murine prim myotube MyoD deficient 36h diff v 0h diff GSE10430 up	1/300	0.325107	0.333443	0	0	2.63211	2.95744	HIBADH
MGS327 Murine prim myotube MyoD deficient d4 diff v d0 diff GSE10430 up	1/300	0.325107	0.333443	0	0	2.63211	2.95744	HIBADH
MGS331 C2c12 myotube palmitate treated v control GSE6766 up	1/300	0.325107	0.333443	0	0	2.63211	2.95744	TMED5
MGS69 Murine tibialis anterior cardiotoxin v untreated PMID 12477723 down	2/905	0.330338	0.337079	0	0	1.75997	1.94941	HIBADH;AMOTL1
MGS71 Human vastus lateralis epinephrine v untreated PMID 15126512 down	1/379	0.392098	0.398069	0	0	2.07365	1.94144	TTC19
MGS159 Human female vastus lateralis aging v young PMID 15036396 up	1/407	0.414269	0.417879	0	0	1.92788	1.69893	HNRNPC
MGS68 Murine tibialis anterior cardiotoxin v untreated PMID 12477723 up	2/1085	0.415789	0.417879	0	0	1.4536	1.27565	WDR1;RPL27A
MGS160 Human female vastus lateralis aging v young PMID 15036396 down	1/476	0.465636	0.465636	0	0	1.64202	1.25508	HIBADH
