# Supplementary material for: Allele-specific differential regulation of monoallelically expressed autosomal genes in the cardiac lineage
Source: Nat Commun. 2022 Oct 10;13:5984. doi: 10.1038/s41467-022-33722-x (PMC9550772; doi:10.1038/s41467-022-33722-x)
Supplement: Supplementary file 9 — Supplementary Data 7 [file 41467_2022_33722_MOESM9_ESM.xlsx]

## Sheet: Extended Data Table_7
Term	Overlap	P-value	Adjusted P-value	Old P-value	Old Adjusted P-value	Odds Ratio	Combined Score	Genes
Methylmalonic acidemia	17/30	0.00465258	0.999996	0	0	2.77272	14.8904	ACADVL;MVK;MTRR;MMAA;MMD;MMAB;MCEE;LMBRD1;ALDH6A1;ACADL;TCN2;SMOC1;SUCLG1;ACADM;MLYCD;MMACHC;CD320
Familial adenomatous polyposis	14/25	0.0114214	0.999996	0	0	2.69771	12.0649	SMAD4;AXIN2;MLH1;CCND1;MSH2;REEP5;POLD1;MYC;PMS2;KRAS;ZSWIM7;HRAS;MUTYH;HBEGF
Multiple acyl-CoA dehydrogenase deficiency	14/25	0.0114214	0.999996	0	0	2.69771	12.0649	ACADVL;ACAD9;ETFDH;SLC16A12;ETFA;ETFB;ACADSB;COQ2;ACADL;CPT2;RFK;ACADM;ACADS;TEAD2
Congenital heart disease	28/62	0.0210836	0.999996	0	0	1.74644	6.73996	HOMEZ;MTRR;SMARCD3;CITED2;GATA5;GATA4;PTER;SHOC2;NKX2-5;SOX7;LEFTY2;SH3BGR;TBX1;EVC2;MKKS;NKX2-6;JAG1;GDF1;PTPN11;PDZK1IP1;TBX5;ISL1;CFC1;MED13L;G6PC3;ACTC1;HAND1;NODAL
Diamond-Blackfan anemia	9/15	0.0239371	0.999996	0	0	3.17814	11.8618	RPS26;RPL5;RPS17;RPS19;RPL35A;RPL26;RPL15;RPS10;RPS24
Holt-Oram syndrome	8/13	0.0275047	0.999996	0	0	3.38973	12.1807	TBX1;CEBPB;SALL4;RBM19;GATA4;TBX5;NKX2-5;TBX18
Townes-Brocks syndrome	8/13	0.0275047	0.999996	0	0	3.38973	12.1807	OSR2;SMARCD3;FOXD1;SALL1;SALL4;SIX1;TBX5;SPSB4
Newcastle disease	7/11	0.0313463	0.999996	0	0	3.70722	12.8368	DCTN6;COMMD9;RPS15A;MSRB3;LRRN1;LRCH4;MRRF
Multiple synostoses syndrome	5/7	0.0384449	0.999996	0	0	5.29515	17.2544	YIPF2;FGF9;NOG;BMPR1B;ACVR2B
Epidemic typhus	4/5	0.0393676	0.999996	0	0	8.47154	27.4038	RPA3;SARS;GPT;MRRF
Lipoid proteinosis	4/5	0.0393676	0.999996	0	0	8.47154	27.4038	ECM1;LAMC1;ANTXR2;HRAS
Progressive muscular atrophy	4/5	0.0393676	0.999996	0	0	8.47154	27.4038	DCTN3;CHMP2B;KIFC3;TARDBP
Proximal symphalangism	4/5	0.0393676	0.999996	0	0	8.47154	27.4038	YIPF2;FGF9;ROR2;BMPR1B
pseudo-Hurler polydystrophy	4/5	0.0393676	0.999996	0	0	8.47154	27.4038	GALNS;GNPTG;BSG;CTSD
Fibrodysplasia ossificans progressiva	8/14	0.0463989	0.999996	0	0	2.82457	8.67279	ACVR1;FKBP1A;BMP4;NOG;SMAD9;BMPR1B;SMAD5;RUNX2
inclusion-cell disease	8/14	0.0463989	0.999996	0	0	2.82457	8.67279	NEU3;GNPTG;GM2A;HEXA;PSAP;BSG;CTSD;SUMF1
Propionic acidemia	10/19	0.0506939	0.999996	0	0	2.35402	7.01958	ALDH4A1;ACADVL;MCEE;MMAA;ACADL;MMD;SMOC1;ACADM;MLYCD;ACADSB
Mitochondrial complex I deficiency	12/24	0.0515314	0.999996	0	0	2.11881	6.28348	COQ2;NDUFAF6;NUBPL;NDUFS6;NDUFS5;NDUFAF4;ACAD9;NDUFA10;NDUFS4;NDUFS1;TMEM126B;NDUFV2
Lateral sclerosis	7/12	0.0546957	0.999996	0	0	2.96555	8.61781	EEA1;FUS;SACM1L;RCC1;TARDBP;C9ORF72;RAB5A
Spinal stenosis	7/12	0.0546957	0.999996	0	0	2.96555	8.61781	CALCA;RPL34;COL6A1;TRIM68;TMTC1;BMP7;KLK8
Systemic primary carnitine deficiency disease	7/13	0.0864185	0.999996	0	0	2.47111	6.05065	ACADVL;SLC22A5;CPT2;ABHD5;ETFB;ACADM;ACADS
Thrombotic thrombocytopenic purpura	7/13	0.0864185	0.999996	0	0	2.47111	6.05065	ADAMTS13;CFH;VWF;ST8SIA2;TSR1;THBS1;F3
Diffuse idiopathic skeletal hyperostosis	4/6	0.0882358	0.999996	0	0	4.23546	10.2826	MRAP;CYP26C1;COL6A1;TMTC1
Invasive aspergillosis	4/6	0.0882358	0.999996	0	0	4.23546	10.2826	FBXO15;MSMO1;CALM1;CALM2
Pericholangitis	4/6	0.0882358	0.999996	0	0	4.23546	10.2826	UGT1A10;UGT1A5;UGT1A9;UGT1A8
Sporotrichosis	4/6	0.0882358	0.999996	0	0	4.23546	10.2826	MOGS;EMB;CALM1;CALM2
Metachromatic leukodystrophy	3/4	0.100304	0.999996	0	0	6.35267	14.6083	PSAP;ARSB;SUMF1
Primary polycythemia	3/4	0.100304	0.999996	0	0	6.35267	14.6083	EGLN1;EPAS1;VHL
Intestinal benign neoplasm	6/11	0.104148	0.999996	0	0	2.54151	5.74874	CCND1;HPGD;KRAS;MLH1;HRAS;LGR5
Mucopolysaccharidosis	6/11	0.104148	0.999996	0	0	2.54151	5.74874	GALNS;IDUA;GUSB;ARSB;SUMF1;SGSH
Tyrosinemia	6/11	0.104148	0.999996	0	0	2.54151	5.74874	GSTZ1;ALAD;ACADVL;HGD;AFP;FAH
Blepharophimosis	9/19	0.120161	0.999996	0	0	1.90632	4.03934	GPR27;SETD5;COPB2;BRD1;EIF4E3;FOXL2;CDIPT;CXXC4;NR2C1
Mitochondrial encephalomyopathy	9/19	0.120161	0.999996	0	0	1.90632	4.03934	NDUFA8;TSFM;MRPS16;FASTKD2;FASTKD3;NDUFAF4;DARS2;NPTX2;FBXL4
Vitamin B12 deficiency	9/19	0.120161	0.999996	0	0	1.90632	4.03934	AMN;LMBRD1;MMAA;TCN2;MMD;MMAB;MMACHC;MMADHC;CD320
cat-scratch disease	5/9	0.126338	0.999996	0	0	2.64718	5.47649	EEA1;PPP1R14A;EXOSC5;HTRA1;HSPD1
Ollier disease	7/14	0.126438	0.999996	0	0	2.11794	4.37991	RCN3;GALNT3;IDH2;IHH;ACP5;PTPN11;PTH1R
Peripheral vascular disease	19/47	0.142722	0.999996	0	0	1.43764	2.79888	RBM38;HBS1L;MAX;BCL11A;DENND4A;HFE;PRKCE;ATP5O;HK1;UBE2L3;RCL1;SYCE2;LIPC;NRG4;SMOC1;NUDT19;FBXO7;SH2B3;NKX2-3
Pleomorphic adenoma	8/17	0.144252	0.999996	0	0	1.88263	3.64514	HIC2;MAML2;PLAGL1;SGTA;ERBB2;KRT7;PLAGL2;MFSD1
Carnitine palmitoyltransferase II deficiency	6/12	0.1536	0.999996	0	0	2.11777	3.96743	ACADVL;ACAA2;ACADL;CPT2;ETFDH;TEAD2
Dyskeratosis congenita	6/12	0.1536	0.999996	0	0	2.11777	3.96743	RTEL1;TERT;ABCB6;TINF2;NHP2;WRAP53
Urinary bladder cancer	6/12	0.1536	0.999996	0	0	2.11777	3.96743	UGT1A10;ENPEP;CCNE1;MYC;CLPTM1L;UGT1A8
beta-ketothiolase deficiency	6/12	0.1536	0.999996	0	0	2.11777	3.96743	ACADVL;ACAA2;ACADL;ETFA;ACADM;ACADSB
3-methylglutaconic aciduria	12/28	0.153993	0.999996	0	0	1.58864	2.97211	PGAP2;AUH;NDUFS6;PARS2;ATP5E;OPA3;ACAD9;SERAC1;TMEM126B;ACADSB;FBXL4;TMEM70
Anemia	4/7	0.154624	0.999996	0	0	2.82343	5.27067	UGT1A10;UGT1A5;UGT1A9;UGT1A8
Cervical incompetence	4/7	0.154624	0.999996	0	0	2.82343	5.27067	CRTAP;HOXA3;SERPINH1;EVX1
MEDNIK syndrome	4/7	0.154624	0.999996	0	0	2.82343	5.27067	ATP7B;GJB3;AP1S1;F11R
Neonatal abstinence syndrome	4/7	0.154624	0.999996	0	0	2.82343	5.27067	OPRD1;OPRK1;HYLS1;LY96
Parietal foramina	4/7	0.154624	0.999996	0	0	2.82343	5.27067	SLC35C1;ALX3;MSX1;SCN3A
Serine deficiency	4/7	0.154624	0.999996	0	0	2.82343	5.27067	SLC1A4;PHGDH;BCAT1;SUOX
Bardet-Biedl syndrome	10/23	0.170807	0.999996	0	0	1.62923	2.8792	MKKS;TTC8;BBS10;ARL6;BBS12;TTC21B;MKS1;IFT27;BBIP1;TRIM32
Esophageal atresia	10/23	0.170807	0.999996	0	0	1.62923	2.8792	SOX2;MTHFSD;SHH;TADA2A;FOXF1;NOG;HOXA3;HOXD3;TBX4;NODAL
Panic disorder	6/15	0.174011	0.999996	0	0	1.85306	3.24033	CALCOCO1;SMOX;CLU;SOX21;SDK2;RAN;ADAMTS20
Spindle cell hemangioma	6/15	0.174011	0.999996	0	0	1.85306	3.24033	DPH2;BNIP1;ACOT1;ADARB1;ATP5G3;ATP5G2;COCH
Glaucoma	11/26	0.180932	0.999996	0	0	1.55321	2.65542	RERE;MTAP;ELOVL5;TXNRD2;CAV1;SIX1;NCKAP5;LOXL1;FOXO1;DCLK1;TMCO1
Kidney failure	16/40	0.182009	0.999996	0	0	1.41218	2.40592	TRIM63;GALNT3;EPO;CDKN2A;ST8SIA2;APOC3;RRBP1;TRH;FBXO32;CYGB;TNNT2;APOC2;ACP5;ANXA7;STX2;STX1A
Alpers syndrome	5/10	0.188237	0.999996	0	0	2.11759	3.53649	PARS2;DARS2;TK2;SLC25A4;FARS2
Lens subluxation	5/10	0.188237	0.999996	0	0	2.11759	3.53649	PEX19;ADAMTS18;SUOX;CRYAB;PITX3
Lysosomal storage disease	5/10	0.188237	0.999996	0	0	2.11759	3.53649	CTSA;OSTM1;M6PR;SLC17A5;SKAP2
Reye syndrome	5/10	0.188237	0.999996	0	0	2.11759	3.53649	SLC22A5;ACADL;ACAD9;ETFDH;ACADM
Vitamin K deficiency hemorrhagic disease	5/10	0.188237	0.999996	0	0	2.11759	3.53649	VKORC1;F7;GGCX;PROS1;MGP
Goldenhar syndrome	8/18	0.189849	0.999996	0	0	1.69424	2.81503	GALNS;SALL1;MSX2;ADAMTS18;ALX3;FAH;COX6A1;XXYLT1
Retinopathy of prematurity	8/18	0.189849	0.999996	0	0	1.69424	2.81503	ARG2;FLT1;ATP7B;EPO;FZD4;SERPINH1;CD38;VEGFA
Autoimmune lymphoproliferative syndrome	3/5	0.191709	0.999996	0	0	3.1761	5.2462	CASP8;FAS;KRAS
Autosomal recessive early-onset Parkinson disease 15	3/5	0.191709	0.999996	0	0	3.1761	5.2462	PRKRA;FBXO48;FBXO42
Cerebral amyloid angiopathy	3/5	0.191709	0.999996	0	0	3.1761	5.2462	HSPB6;SLC25A44;ABRA
Chromosome 13q14 deletion syndrome	3/5	0.191709	0.999996	0	0	3.1761	5.2462	ZAP70;CD38;SOX11
Fibrochondrogenesis	3/5	0.191709	0.999996	0	0	3.1761	5.2462	WWTR1;RGS10;SOX9
Fusariosis	3/5	0.191709	0.999996	0	0	3.1761	5.2462	POLR2B;NANS;KLK11
Hypersensitivity reaction type II disease	3/5	0.191709	0.999996	0	0	3.1761	5.2462	LBH;ANKRD55;PHF19
Incontinentia pigmenti achromians	3/5	0.191709	0.999996	0	0	3.1761	5.2462	FXR2;PTER;AKT3
Juvenile polyposis syndrome	3/5	0.191709	0.999996	0	0	3.1761	5.2462	MINPP1;SMAD4;MUTYH
Lethal congenital contracture syndrome	3/5	0.191709	0.999996	0	0	3.1761	5.2462	MYBPC1;ZBTB42;PFDN4
Mobius syndrome	3/5	0.191709	0.999996	0	0	3.1761	5.2462	CCT3;FOXC2;FOXL2
Myelofibrosis	3/5	0.191709	0.999996	0	0	3.1761	5.2462	IDH2;TET2;CALR
Myxoid liposarcoma	3/5	0.191709	0.999996	0	0	3.1761	5.2462	ATF1;TAF15;LSM4
Ohdo syndrome	3/5	0.191709	0.999996	0	0	3.1761	5.2462	YWHAE;FOXL2;MED13L
Pollen allergy	3/5	0.191709	0.999996	0	0	3.1761	5.2462	CD164;OSTC;STX8
Retinal ischemia	3/5	0.191709	0.999996	0	0	3.1761	5.2462	HMOX1;ICAM1;VEGFA
Secretory diarrhea	3/5	0.191709	0.999996	0	0	3.1761	5.2462	SNX18;SLC9A5;PRKG2
Suppression amblyopia	3/5	0.191709	0.999996	0	0	3.1761	5.2462	GPR17;GRM6;APTX
Tenosynovitis	3/5	0.191709	0.999996	0	0	3.1761	5.2462	SPAG16;AKTIP;SIK1
Venous insufficiency	3/5	0.191709	0.999996	0	0	3.1761	5.2462	FOXC2;BLOC1S2;SERPINE1
Barth syndrome	9/21	0.202481	0.999996	0	0	1.58837	2.5368	AUH;OPA3;LDB3;SERAC1;CYC1;LCLAT1;CLDN1;TMEM70;TOMM5
Congestive heart failure	9/21	0.202481	0.999996	0	0	1.58837	2.5368	RPUSD4;CLCN6;TBC1D4;EVX1;TMTC1;LRIG3;ADAMTS12;MOB3B;ADAMTS20
Homocystinuria	9/21	0.202481	0.999996	0	0	1.58837	2.5368	ACADVL;LMBRD1;MTRR;MMAA;MMD;MSRB2;ACADM;MMACHC;MMADHC
Babesiosis	6/13	0.211184	0.999996	0	0	1.81509	2.82252	LRPAP1;COQ2;RAP1A;EXOC8;RPS8;PIGW
Bernard-Soulier syndrome	6/13	0.211184	0.999996	0	0	1.81509	2.82252	GP9;F7;VWF;GP1BB;ITGB3;WDTC1
Isovaleric acidemia	6/13	0.211184	0.999996	0	0	1.81509	2.82252	ACADVL;ACADL;MMD;ACADM;MLYCD;ACADSB
Meier-Gorlin syndrome	6/13	0.211184	0.999996	0	0	1.81509	2.82252	CDT1;ORC6;ORC1;GMNN;ATRIP;BMP5
Colitis	10/24	0.212774	0.999996	0	0	1.51274	2.34101	TMEM201;ST8SIA2;AQP8;HMOX1;NOD1;STX2;ACADS;PTPN2;STX1A;RAG1
Congenital disorder of glycosylation	16/41	0.213966	0.999996	0	0	1.35559	2.09023	NUS1;COG8;ALG8;CCDC115;COG4;SLC35C1;ALG2;DOLK;ALG11;DDOST;TMEM199;DPM2;SLC39A8;STT3B;PGM1;MPDU1
Amyloidosis	11/27	0.221303	0.999996	0	0	1.45603	2.19601	CST3;PRNP;FGA;TACSTD2;PSEN2;APOA1;ABCA7;TGFBI;B2M;ITM2B;TNFRSF1A
Brucellosis	11/27	0.221303	0.999996	0	0	1.45603	2.19601	SPSB3;FRMD5;MVK;NUBPL;ITGA2;HTRA1;REV1;SYNJ2BP;HSPD1;RPL7;SPSB4
Acrodermatitis enteropathica	7/16	0.227868	0.999996	0	0	1.64704	2.43596	SLC30A7;REPIN1;SLC30A2;SLC30A5;ERCC8;CCDC130;TMPO
46 XY gonadal dysgenesis	4/8	0.233537	0.999996	0	0	2.11742	3.07961	NR5A1;MAP3K1;DMRT1;CBX2
D-2-hydroxyglutaric aciduria	4/8	0.233537	0.999996	0	0	2.11742	3.07961	GCDH;GSS;IDH2;D2HGDH
Erythema multiforme	4/8	0.233537	0.999996	0	0	2.11742	3.07961	ATP6V1G2;BCL11A;CCHCR1;POU5F1
Fabry disease	4/8	0.233537	0.999996	0	0	2.11742	3.07961	HEXA;NAGA;ETFA;GRINA
Granulomatous amebic encephalitis	4/8	0.233537	0.999996	0	0	2.11742	3.07961	GMPPB;GABARAPL1;ENTPD2;ADCY6
Hantavirus pulmonary syndrome	4/8	0.233537	0.999996	0	0	2.11742	3.07961	CDH5;TBK1;FETUB;UBASH3A
Intracranial hypotension	4/8	0.233537	0.999996	0	0	2.11742	3.07961	EBNA1BP2;OGG1;SDSL;NT5C3
Nevoid basal cell carcinoma syndrome	4/8	0.233537	0.999996	0	0	2.11742	3.07961	SHH;GAS1;GLI1;GLI2
Ovarian serous carcinoma	4/8	0.233537	0.999996	0	0	2.11742	3.07961	SDF2L1;FAM174B;SDR39U1;CYB561
Porphyria	4/8	0.233537	0.999996	0	0	2.11742	3.07961	ALAD;UROS;HFE;CPOX
Prion disease	4/8	0.233537	0.999996	0	0	2.11742	3.07961	POP1;ZBTB38;RCHY1;ATRIP
Spondylolysis	4/8	0.233537	0.999996	0	0	2.11742	3.07961	RPL32;FUS;RPL34;CD2BP2
Platelet storage pool deficiency	8/19	0.240531	0.999996	0	0	1.54011	2.19451	ARF3;BLOC1S6;SNAPIN;BLOC1S1;ARHGEF16;HPS4;RAB27B;WDTC1
Niemann-Pick disease	2/3	0.242762	0.999996	0	0	4.23445	5.99459	NPC2;SMPD1
Capillary hemangioma	5/11	0.258312	0.999996	0	0	1.76453	2.38844	FENDRR;FLT1;SLC2A1;ECSCR;VEGFA
Citrullinemia	5/11	0.258312	0.999996	0	0	1.76453	2.38844	ALDH4A1;NUS1;SLC25A3;ACADL;ACADM
Myoma	5/11	0.258312	0.999996	0	0	1.76453	2.38844	CHRAC1;HPSE2;BOD1;PGR;DNAJB7
Chromosome 17q12 deletion syndrome	6/14	0.274744	0.999996	0	0	1.58809	2.05168	GGNBP2;TADA2A;ZNHIT3;LHX1;PIGW;PEX26
Dentin sensitivity	6/14	0.274744	0.999996	0	0	1.58809	2.05168	ENTPD2;KCNK10;SHPK;NT5M;SNRPB;KCNK4
Exostosis	6/14	0.274744	0.999996	0	0	1.58809	2.05168	EXTL2;EXTL1;ETHE1;IHH;PTPN11;PTH1R
Glucosephosphate dehydrogenase deficiency	6/14	0.274744	0.999996	0	0	1.58809	2.05168	USP38;UGT1A1;GSS;EAF2;CLIC1;PGM1
Interstitial lung disease	6/14	0.274744	0.999996	0	0	1.58809	2.05168	DUSP23;DEPTOR;TERT;DPP9;FAM13A;CTNNA3
Klippel-Trenaunay syndrome	6/14	0.274744	0.999996	0	0	1.58809	2.05168	ING5;SYNGAP1;SALL3;BLOC1S2;AKT3;AGGF1
Patent ductus arteriosus	6/14	0.274744	0.999996	0	0	1.58809	2.05168	ACTA2;RMND5A;HPGD;ELMOD2;MYH11;ADO
Purpura	7/17	0.286399	0.999996	0	0	1.48223	1.85334	CDSN;VWF;ITGB3;ITGA2;PRTN3;F3;TRIM21
Ancylostomiasis	3/6	0.295183	0.999996	0	0	2.11724	2.58338	GCLC;EGR3;GCLM
Blastomycosis	3/6	0.295183	0.999996	0	0	2.11724	2.58338	SLC25A18;NDNF;SLA2
Cannabis abuse	3/6	0.295183	0.999996	0	0	2.11724	2.58338	CHRNB3;AHSA1;MOGS
Carrion's Disease	3/6	0.295183	0.999996	0	0	2.11724	2.58338	HSPE1;HSPD1;ARF6
Central core myopathy	3/6	0.295183	0.999996	0	0	2.11724	2.58338	TPM3;RYR3;TRDN
Chancroid	3/6	0.295183	0.999996	0	0	2.11724	2.58338	HSPE1;PRDX6;HSPD1
Dandy-Walker syndrome	3/6	0.295183	0.999996	0	0	2.11724	2.58338	NDUFA4;PLEKHM1;ZIC5
Diabetic cataract	3/6	0.295183	0.999996	0	0	2.11724	2.58338	GABRR1;CBX4;SLC5A3
Dysplastic nevus syndrome	3/6	0.295183	0.999996	0	0	2.11724	2.58338	ARL11;TNN;CDKN2A
Ewing sarcoma	3/6	0.295183	0.999996	0	0	2.11724	2.58338	FUS;ETV1;ETV4
Factor V deficiency	3/6	0.295183	0.999996	0	0	2.11724	2.58338	F7;COX5A;F3
Gastrointestinal stromal tumor	3/6	0.295183	0.999996	0	0	2.11724	2.58338	PDGFRA;KIT;SDHC
Gitelman syndrome	3/6	0.295183	0.999996	0	0	2.11724	2.58338	FXYD2;BSND;CLCNKB
Hyperargininemia	3/6	0.295183	0.999996	0	0	2.11724	2.58338	ACADL;NACC1;ACADM
Ileocolitis	3/6	0.295183	0.999996	0	0	2.11724	2.58338	GPX1;PLA2G4B;SLC30A4
Japanese encephalitis	3/6	0.295183	0.999996	0	0	2.11724	2.58338	PARTICL;TUBE1;RGS11
Leukocoria	3/6	0.295183	0.999996	0	0	2.11724	2.58338	FZD4;ESD;COX5A
Lymphangioma	3/6	0.295183	0.999996	0	0	2.11724	2.58338	PDPN;VEGFC;PROX1
Maffucci syndrome	3/6	0.295183	0.999996	0	0	2.11724	2.58338	IDH2;IHH;PTH1R
Neuronal intestinal dysplasia	3/6	0.295183	0.999996	0	0	2.11724	2.58338	DUSP23;TLX1;GFRA1
Osteosclerosis	3/6	0.295183	0.999996	0	0	2.11724	2.58338	CALCA;FAM20C;RUNX2
Pulmonary valve insufficiency	3/6	0.295183	0.999996	0	0	2.11724	2.58338	NKX2-6;SLC6A1;LEFTY2
Spotted fever	3/6	0.295183	0.999996	0	0	2.11724	2.58338	PPP1R14A;GLRX5;HSPD1
Heart conduction disease	29/82	0.298352	0.999996	0	0	1.15892	1.4017	CDKN1A;KCNE1;PARM1;RASGRF1;CXCR4;ATP5G3;SLC8A1;WNT11;AKT3;KCNN3;AGA;XYLB;NUDT12;KCNH2;PRRX1;PRKCE;UBE2E3;CAV1;ATP1B1;TBX5;DCLK1;ARHGAP24;SULF2;SYNPO2L;NFIA;GPD2;COL8A1;FAS;BMPR1B
Dilated cardiomyopathy	12/23	0.314153	0.999996	0	0	1.27054	1.47112	PLN;ACTC1;BAG3;ACTN2;TNNC1;TNNT2;EYA4;PSEN2;ANKRD1;LDB3;CRYAB;TMPO
Biotinidase deficiency	4/9	0.319296	0.999996	0	0	1.69381	1.93372	ACADVL;ACADL;ACY1;ACADM
Chondroma	4/9	0.319296	0.999996	0	0	1.69381	1.93372	PDGFRA;GALNT3;KIT;PTH1R
Hyperkalemic periodic paralysis	4/9	0.319296	0.999996	0	0	1.69381	1.93372	PTPRB;KCNE3;SCN4A;CLCN1
Inclusion body myopathy with Paget disease of bone and frontotemporal dementia	4/9	0.319296	0.999996	0	0	1.69381	1.93372	SMU1;NDUFB6;TARDBP;ANKRD13A
Mitral valve stenosis	4/9	0.319296	0.999996	0	0	1.69381	1.93372	PRPSAP1;IPO13;BUB1B;PDZK1IP1
Myotonia congenita	4/9	0.319296	0.999996	0	0	1.69381	1.93372	MSRB2;AHSA1;SCN4A;CLCN1
Nemaline myopathy	4/9	0.319296	0.999996	0	0	1.69381	1.93372	ACTA1;TPM3;TPM2;NEB
Pulmonary valve stenosis	4/9	0.319296	0.999996	0	0	1.69381	1.93372	SPRED1;PTPN11;GATA4;TBX5
Secondary progressive multiple sclerosis	4/9	0.319296	0.999996	0	0	1.69381	1.93372	SPAG16;SAMD5;SRM;PAOX
Sialadenitis	4/9	0.319296	0.999996	0	0	1.69381	1.93372	CDSN;TRIM21;RAG1;TNFSF13B
Spondyloepimetaphyseal dysplasia	4/9	0.319296	0.999996	0	0	1.69381	1.93372	KIF22;PAPSS1;RAB33B;RSPRY1
Warsaw breakage syndrome	4/9	0.319296	0.999996	0	0	1.69381	1.93372	ENY2;RTEL1;DDX11;CBX1
beta-mannosidosis	4/9	0.319296	0.999996	0	0	1.69381	1.93372	CNP;BCL2;NAGA;CTBS
Ebstein anomaly	5/2	0.333106	0.999996	0	0	1.51234	1.66251	GDF1;GATA4;NKX2-5;LEFTY2;CFC1
Neutral lipid storage disease	5/2	0.333106	0.999996	0	0	1.51234	1.66251	AADAC;ETFDH;PLIN2;ABHD5;ETFB
REM sleep behavior disorder	5/2	0.333106	0.999996	0	0	1.51234	1.66251	CAND1;TCOF1;ATG4C;SLC17A5;PNMA2
Spondylolisthesis	5/2	0.333106	0.999996	0	0	1.51234	1.66251	CDSN;RPL34;BMP7;KLK8;PRRC2A
Antiphospholipid syndrome	6/15	0.341899	0.999996	0	0	1.41153	1.51491	ENPEP;ANXA2;ANXA5;F3;GTPBP1;TRIM21
Gangliosidosis	6/15	0.341899	0.999996	0	0	1.41153	1.51491	GALNS;NEU3;MCOLN3;PSAP;NEU1;MCOLN2
3p- syndrome	7/8	0.34784	0.999996	0	0	1.34738	1.42285	SEC13;ARC;CRBN;PTER;ATP2B4;LRRN1;LRCH4
Hypertrophic cardiomyopathy	7/8	0.34784	0.999996	0	0	1.34738	1.42285	JPH2;ACTC1;PLN;ACTN2;TNNT2;MYL3;MYOZ2
Miller-Dieker lissencephaly syndrome	7/8	0.34784	0.999996	0	0	1.34738	1.42285	YWHAE;MFAP4;TUBA1A;PNP;DPH1;LY96;FBXW2
Pearson syndrome	7/8	0.34784	0.999996	0	0	1.34738	1.42285	CTSA;TRMU;GLRX5;SUCLG1;NPTX2;CRYAB;SUMF1
Presbyopia	7/8	0.34784	0.999996	0	0	1.34738	1.42285	CRYGS;CPNE6;ATL2;CTSC;IPO5;MON1B;MPDU1
Stuttering	7/8	0.34784	0.999996	0	0	1.34738	1.42285	RCL1;SOCS3;GNPTG;PLEKHB2;SLC17A5;SOCS6;CD55
Brain edema	8/21	0.351996	0.999996	0	0	1.30298	1.36048	SLC1A2;AQP7;HMOX1;AQP4;KNG1;AQP1;VEGFA;NFE2L2
Glanzmann's thrombasthenia	8/21	0.351996	0.999996	0	0	1.30298	1.36048	GP9;VTN;F7;VWF;ITGB3;AP5B1;F3;WDTC1
Aniridia	10/24	0.354956	0.999996	0	0	1.27041	1.31584	PRRG4;IMMP1L;FOXC1;PTER;MPPED1;CAT;MPPED2;CYP1B1;DNAJC24
Cutis laxa	10/24	0.354956	0.999996	0	0	1.27041	1.31584	ALG8;GSN;GGCX;LOX;GORAB;ALG2;ATP6V0A2;PYCR1;APOC3
Proteinuria	10/24	0.354956	0.999996	0	0	1.27041	1.31584	CYLD;AMN;KIRREL;FLT1;EPO;PLA2G1B;ANXA7;THY1;CD55
Muscular dystrophy	13/36	0.360336	0.999996	0	0	1.19681	1.2216	CCT3;CHKB;MYOF;TOR1AIP1;GMPPB;PDLIM3;PABPN1;SGCB;COL6A2;COL6A1;SSPN;COL6A3;TRIM32
Rhizomelic chondrodysplasia punctata	2/4	0.38522	0.999996	0	0	2.11707	2.01956	GNPAT;PEX5
Acoustic neuroma	3/7	0.400602	0.999996	0	0	1.58782	1.45251	RTEL1;FKBP4;NCMAP
Alopecia universalis	3/7	0.400602	0.999996	0	0	1.58782	1.45251	SPTLC1;TARDBP;PAX1
Angiokeratoma	3/7	0.400602	0.999996	0	0	1.58782	1.45251	CTSA;NAGA;PROX1
Argentine hemorrhagic fever	3/7	0.400602	0.999996	0	0	1.58782	1.45251	RAB5C;TMBIM4;GTPBP1
Arthus reaction	3/7	0.400602	0.999996	0	0	1.58782	1.45251	SELP;PGAP3;C1QTNF6
Atrial heart septal defect	3/7	0.400602	0.999996	0	0	1.58782	1.45251	CITED2;GATA4;NKX2-5
Branchiooculofacial syndrome	3/7	0.400602	0.999996	0	0	1.58782	1.45251	TFAP2A;SIX5;KCTD1
Chordoma	3/7	0.400602	0.999996	0	0	1.58782	1.45251	TMEM144;SAMD5;RPS23
Denture stomatitis	3/7	0.400602	0.999996	0	0	1.58782	1.45251	CHIC2;RHOU;SKAP2
Esophageal carcinoma	3/7	0.400602	0.999996	0	0	1.58782	1.45251	SMAD4;KRAS;NFE2L2
Favism	3/7	0.400602	0.999996	0	0	1.58782	1.45251	ACP1;CLIC1;DECR1
Holocarboxylase synthetase deficiency	3/7	0.400602	0.999996	0	0	1.58782	1.45251	ACADVL;ACADL;ACADM
Iridogoniodysgenesis syndrome	3/7	0.400602	0.999996	0	0	1.58782	1.45251	FOXC1;PIGG;PIGW
Lung adenoma	3/7	0.400602	0.999996	0	0	1.58782	1.45251	SAMD14;KRAS;PTPN23
Placenta praevia	3/7	0.400602	0.999996	0	0	1.58782	1.45251	NDUFA12;SERPINH1;APEH
Pulmonary edema	3/7	0.400602	0.999996	0	0	1.58782	1.45251	CDH5;CSAD;AQP1
Thoracic aortic aneurysm	3/7	0.400602	0.999996	0	0	1.58782	1.45251	ACTA2;SMAD3;MYH11
Visceral heterotaxy	3/7	0.400602	0.999996	0	0	1.58782	1.45251	LEFTY2;NODAL;CFC1
Allan-Herndon-Dudley syndrome	4/10	0.406668	0.999996	0	0	1.4114	1.26992	SLCO1C1;SLC7A8;LHX1;SLC16A10
Bone cancer	4/10	0.406668	0.999996	0	0	1.4114	1.26992	EGR2;KIT;IDH2;TARDBP
Contagious pustular dermatitis	4/10	0.406668	0.999996	0	0	1.4114	1.26992	SPIN1;CD2BP2;FOXK1;CYC1
Diabetes insipidus	4/10	0.406668	0.999996	0	0	1.4114	1.26992	WFS1;SCG5;TRH;NPTX2
Fibrous dysplasia	4/10	0.406668	0.999996	0	0	1.4114	1.26992	PRKAR1A;RASAL1;FOS;PTH1R
Glycoproteinosis	4/10	0.406668	0.999996	0	0	1.4114	1.26992	NEU3;PSAP;NEU1;SUMF1
Hydranencephaly	4/10	0.406668	0.999996	0	0	1.4114	1.26992	TUBA1A;KDELR1;AKT3;NODAL
Myoglobinuria	4/10	0.406668	0.999996	0	0	1.4114	1.26992	CTDP1;CPT2;PHKG1;PGAM2
Pallister-Hall syndrome	4/10	0.406668	0.999996	0	0	1.4114	1.26992	HCN3;MKKS;GAS1;HYLS1
Primary angle-closure glaucoma	4/10	0.406668	0.999996	0	0	1.4114	1.26992	CTSA;DPM2;FAM102A;CGNL1
Sebaceous adenoma	4/10	0.406668	0.999996	0	0	1.4114	1.26992	CYLD;MSH2;PMS2;MLH1
Lyme disease	4/10	0.409278	0.999996	0	0	1.19092	1.06392	CLDN11;CYP26A1;CENPV;YBX1;DDX41;MRRF;CLPX;BLZF1;RHOBTB2
Amyotrophic lateral sclerosis type 5	5/13	0.409308	0.999996	0	0	1.3232	1.182	CYP2U1;TMOD4;TRIM2;COX6A1;GBA2
Cardiofaciocutaneous syndrome	5/13	0.409308	0.999996	0	0	1.3232	1.182	SPRED1;PTPN11;KRAS;SHOC2;HRAS
Coats disease	5/13	0.409308	0.999996	0	0	1.3232	1.182	CRB1;FZD4;GCNT2;AGGF1;VEGFA
Hemiplegia	5/13	0.409308	0.999996	0	0	1.3232	1.182	NR5A1;AKT3;SDSL;SCN1A;ZFP28
Imperforate anus	5/13	0.409308	0.999996	0	0	1.3232	1.182	HCN3;CYP26A1;SHH;SALL1;HECW2
Klippel-Feil syndrome	5/13	0.409308	0.999996	0	0	1.3232	1.182	RPS26;RNF34;RNF103;POLR1D;PAX1
Neonatal jaundice	5/13	0.409308	0.999996	0	0	1.3232	1.182	PKM;UGT1A1;HMOX1;BPNT1;BLVRA
Nephrocalcinosis	5/13	0.409308	0.999996	0	0	1.3232	1.182	SLC34A3;FXYD2;CLCNKB;DPY30;FAM20C
Primary hyperoxaluria	5/13	0.409308	0.999996	0	0	1.3232	1.182	SLC34A3;OAT;HOGA1;PRODH;APRT
Pulmonary hypertension	5/13	0.409308	0.999996	0	0	1.3232	1.182	ARF3;NKX2-6;FOXF1;PDZK1IP1;SLC38A4
Pyruvate decarboxylase deficiency	5/13	0.409308	0.999996	0	0	1.3232	1.182	SLC25A1;ECHS1;SLC2A1;SRSF5;SUOX
Quadriplegia	5/13	0.409308	0.999996	0	0	1.3232	1.182	AP4M1;ALDH3A2;CDC42EP5;COL6A1;AP4B1
Upper respiratory tract disease	5/13	0.409308	0.999996	0	0	1.3232	1.182	CDKN2A;KRAS;MET;HRAS;NFE2L2
cytochrome-c oxidase deficiency disease	5/13	0.409308	0.999996	0	0	1.3232	1.182	SCO1;FASTKD2;COX14;COX10;COA5
Gaucher's disease	8/22	0.410025	0.999996	0	0	1.20982	1.0786	SCARB2;UGCG;GBA;HEXA;NGDN;PSAP;ACP5;GBA2
Loeys-Dietz syndrome	8/22	0.410025	0.999996	0	0	1.20982	1.0786	ACTA2;SMAD3;MYEF2;INPP1;ASNSD1;NAB1;WDR75;GULP1
Nephroblastoma	8/22	0.410025	0.999996	0	0	1.20982	1.0786	YIPF2;MPPED1;BASP1;SWT1;SIX2;MPPED2;POU6F2;DIS3L2
VACTERL association	8/22	0.410025	0.999996	0	0	1.20982	1.0786	MTHFSD;SHH;SALL1;TADA2A;FOXF1;HOXA3;HOXD3;GLI2
Corneal dystrophy	6/16	0.410318	0.999996	0	0	1.27029	1.1316	GCDH;UBIAD1;TACSTD2;TGFBI;FBXO7;PFDN6
Polycythemia	6/16	0.410318	0.999996	0	0	1.27029	1.1316	EGLN1;EPO;EPAS1;BPGM;VHL;HIF1A
Protein C deficiency	6/16	0.410318	0.999996	0	0	1.27029	1.1316	DHX40;F7;PROS1;COX5A;F3;ARL8A
Sengers syndrome	6/16	0.410318	0.999996	0	0	1.27029	1.1316	ALDH3A2;CHKB;CYP2U1;SERAC1;SLC25A4;TMEM70
Succinic semialdehyde dehydrogenase deficiency	6/16	0.410318	0.999996	0	0	1.27029	1.1316	ALDH4A1;ALDH3A2;GABRR2;ALDH6A1;GABRR1;ALDH9A1
Pseudoxanthoma elasticum	7/19	0.410438	0.999996	0	0	1.23501	1.09982	VKORC1;GALNT3;GGCX;MFAP2;MGP;MRPS7;ABCC12
Refsum disease	7/19	0.410438	0.999996	0	0	1.23501	1.09982	ALDH3A2;GNPAT;ADI1;PEX5;DARS2;AP1S1;PHYHIP
Spinocerebellar ataxia type 2	7/19	0.410438	0.999996	0	0	1.23501	1.09982	DDX6;ATXN2;SEC61B;EIF2S2;TARDBP;SH3GL2;PAIP1
Brain ischemia	12/35	0.452506	0.999996	0	0	1.10457	0.875875	GRIN2A;DLG4;KCNK13;SLC1A2;AQP4;FOS;EIF2S1;NES;SLC8A1;ICAM1;WDTC1;KCNK4
Osteonecrosis	10/26	0.463536	0.999996	0	0	1.12079	0.861741	FDPS;CTSK;FPGT;TBXAS1;ACP5;BMP7;RUNX2;CCDC51;VEGFA
Meniere's disease	8/23	0.467832	0.999996	0	0	1.12908	0.8577	KCNE1;RTEL1;SALL1;KCNE3;MAN1C1;PDZK1IP1;COCH;AQP1
Pulmonary fibrosis	8/23	0.467832	0.999996	0	0	1.12908	0.8577	SMAD3;CXCL12;TERT;TINF2;HPS4;LPAR1;SERPINH1;PDGFA
Barrett's esophagus	7/20	0.472576	0.999996	0	0	1.13993	0.854439	CTDP1;HGD;FOXF1;TSPAN18;PDPN;ERBB2;DNAJC22
Congenital myasthenic syndrome	7/20	0.472576	0.999996	0	0	1.13993	0.854439	COL13A1;GFPT1;ALG14;ALG2;SCN4A;AGRN;RAPSN
Endometritis	7/20	0.472576	0.999996	0	0	1.13993	0.854439	MYL7;NUDCD2;DAPL1;OLFML1;SERPINH1;SDC1;TRIM56
Staphyloenterotoxemia	7/20	0.472576	0.999996	0	0	1.13993	0.854439	NR4A1;TST;EPHX2;TMEM126A;MSRB2;SSRP1;MSRB1
Papilloma	6/17	0.47791	0.999996	0	0	1.15472	0.852567	CCDC39;CCND1;IDH2;KRT7;GP5;HRAS
Phenylketonuria	6/17	0.47791	0.999996	0	0	1.15472	0.852567	TRUB1;ACADL;SPR;MMD;ACADM;NCMAP
Synostosis	6/17	0.47791	0.999996	0	0	1.15472	0.852567	BMP4;SHH;FGF9;PTER;NOG;MSX1
Biliary tract cancer	5/14	0.484065	0.999996	0	0	1.17609	0.853298	SMAD4;CDKN2A;IDH2;CAAP1;KRAS
Corneal edema	5/14	0.484065	0.999996	0	0	1.17609	0.853298	DHX9;UST;TGFBI;FBXO7;AQP1
Cowpox	5/14	0.484065	0.999996	0	0	1.17609	0.853298	DARS;DTYMK;IFT43;HMG20A;PRODH
Cryoglobulinemia	5/14	0.484065	0.999996	0	0	1.17609	0.853298	CDSN;DUSP1;CD81;TRIM21;TNFSF13B
Hyperostosis	5/14	0.484065	0.999996	0	0	1.17609	0.853298	MRAP;COL6A1;SLCO2A1;ACP5;CHSY3
Intermittent claudication	5/14	0.484065	0.999996	0	0	1.17609	0.853298	TOE1;SELP;PEX19;VWF;WDTC1
Multiple endocrine neoplasia type 2B	5/14	0.484065	0.999996	0	0	1.17609	0.853298	CALCA;HNRNPA3;SHC1;GFRA1;NCK1
Pleurisy	5/14	0.484065	0.999996	0	0	1.17609	0.853298	EPRS;KLKB1;KNG1;PTGS1;ICAM1
Radiculopathy	5/14	0.484065	0.999996	0	0	1.17609	0.853298	LAPTM4A;RPL34;COL6A1;TMTC1;KLK8
Skin atrophy	5/14	0.484065	0.999996	0	0	1.17609	0.853298	FERMT1;HYAL2;RPL13;HAS2;MYSM1
Cellulitis	4/11	0.491442	0.999996	0	0	1.20969	0.859374	CHCHD5;BLOC1S2;CEP70;TXNDC12
Histiocytosis	4/11	0.491442	0.999996	0	0	1.20969	0.859374	UCHL1;FSCN3;PGM1;SLC29A3
Inguinal hernia	4/11	0.491442	0.999996	0	0	1.20969	0.859374	PLEKHA1;PLEKHA2;AMH;NUGGC
Intestinal obstruction	4/11	0.491442	0.999996	0	0	1.20969	0.859374	EDN3;KIT;TUBE1;CFTR
Leukemia	4/11	0.491442	0.999996	0	0	1.20969	0.859374	MAML2;IL15;NCOA3;WDR11
Malignant glioma	4/11	0.491442	0.999996	0	0	1.20969	0.859374	CHST9;MTAP;TERT;SLC8A1
Short QT syndrome	4/11	0.491442	0.999996	0	0	1.20969	0.859374	KCNH2;KCNE1;SCN3B;TRDN
Timothy syndrome	4/11	0.491442	0.999996	0	0	1.20969	0.859374	KCNH2;KCNE1;UPP2;AKAP5
Wegener's granulomatosis	4/11	0.491442	0.999996	0	0	1.20969	0.859374	DNAJA2;CYCS;PRTN3;TMEM9B
Wernicke encephalopathy	4/11	0.491442	0.999996	0	0	1.20969	0.859374	SLC1A2;MRI1;CPLX2;TKT
Frontotemporal dementia	13/39	0.49354	0.999996	0	0	1.05848	0.747446	HNRNPA3;RBM8A;POLDIP3;DCTN1;FUS;PSEN2;CHCHD10;C9ORF72;TBK1;CHMP2B;TARDBP;RBM45;WNT2
Acute chest syndrome	3/8	0.500842	0.999996	0	0	1.27016	0.87827	SUDS3;COMMD7;CYGB
Anodontia	3/8	0.500842	0.999996	0	0	1.27016	0.87827	PAX9;AXIN2;MSX1
Anogenital venereal wart	3/8	0.500842	0.999996	0	0	1.27016	0.87827	CDK18;RCN2;GP5
Brain glioma	3/8	0.500842	0.999996	0	0	1.27016	0.87827	MRPS34;OCIAD2;MRPL23
Branchiootorenal syndrome	3/8	0.500842	0.999996	0	0	1.27016	0.87827	SALL1;SIX5;TAP1
Breast disease	3/8	0.500842	0.999996	0	0	1.27016	0.87827	MUC1;ERBB2;PGR
Choroid plexus papilloma	3/8	0.500842	0.999996	0	0	1.27016	0.87827	GGT6;MYBBP1A;SMTNL2
Chromosome 18q deletion syndrome	3/8	0.500842	0.999996	0	0	1.27016	0.87827	PTER;SALL3;TSHZ1
Congenital afibrinogenemia	3/8	0.500842	0.999996	0	0	1.27016	0.87827	FGB;FGA;VWF
Desbuquois dysplasia	3/8	0.500842	0.999996	0	0	1.27016	0.87827	CSGALNACT1;SLC26A2;CANT1
Dysembryoplastic neuroepithelial tumor	3/8	0.500842	0.999996	0	0	1.27016	0.87827	TUBB3;MVP;AKT3
Glycerol kinase deficiency	3/8	0.500842	0.999996	0	0	1.27016	0.87827	SLC37A1;PTER;CNR2
Hemorrhagic fever with renal syndrome	3/8	0.500842	0.999996	0	0	1.27016	0.87827	LRRC3;UBASH3A;RBKS
High pressure neurological syndrome	3/8	0.500842	0.999996	0	0	1.27016	0.87827	GRIN2A;AP5B1;GRIN1
Iris disease	3/8	0.500842	0.999996	0	0	1.27016	0.87827	PEX19;CLU;LOXL1
Keratoconjunctivitis sicca	3/8	0.500842	0.999996	0	0	1.27016	0.87827	CDSN;DNLZ;TRIM21
Lynch syndrome	3/8	0.500842	0.999996	0	0	1.27016	0.87827	MSH2;PMS2;MLH1
Malignant fibroxanthoma	3/8	0.500842	0.999996	0	0	1.27016	0.87827	WSB2;KRR1;TAF6
Multiple cutaneous and mucosal venous malformations	3/8	0.500842	0.999996	0	0	1.27016	0.87827	FOXC2;SYNGAP1;AGGF1
Nephrogenic diabetes insipidus	3/8	0.500842	0.999996	0	0	1.27016	0.87827	BSND;AQP7;AQP4
Patent foramen ovale	3/8	0.500842	0.999996	0	0	1.27016	0.87827	ECI1;ELMOD2;PCDH18
Peripheral artery disease	3/8	0.500842	0.999996	0	0	1.27016	0.87827	SELP;WDR75;VEGFA
Pigmented villonodular synovitis	3/8	0.500842	0.999996	0	0	1.27016	0.87827	MOAP1;ATP6V1B2;COL6A3
Sertoli cell tumor	3/8	0.500842	0.999996	0	0	1.27016	0.87827	NR5A1;PRKAR1A;ANO6
Siderosis	3/8	0.500842	0.999996	0	0	1.27016	0.87827	HFE;SLC40A1;SEC23B
Spina bifida occulta	3/8	0.500842	0.999996	0	0	1.27016	0.87827	SLC26A2;DMRT2;PERP
Tricuspid valve insufficiency	3/8	0.500842	0.999996	0	0	1.27016	0.87827	TTC1;SLC38A4;SMG6
Wernicke-Korsakoff syndrome	3/8	0.500842	0.999996	0	0	1.27016	0.87827	THTPA;TPK1;TKT
Acrodysostosis	2/5	0.514228	0.999996	0	0	1.41128	0.938624	PDE4B;PTH1R
Adrenal gland cancer	2/5	0.514228	0.999996	0	0	1.41128	0.938624	VHL;ATP1A1
Agraphia	2/5	0.514228	0.999996	0	0	1.41128	0.938624	PNMA2;TARDBP
Angiosarcoma	2/5	0.514228	0.999996	0	0	1.41128	0.938624	SRMS;SLC43A3
Burning mouth syndrome	2/5	0.514228	0.999996	0	0	1.41128	0.938624	ARTN;SHPK
Cholecystolithiasis	2/5	0.514228	0.999996	0	0	1.41128	0.938624	ABCB4;IFRD2
Congenital generalized lipodystrophy	2/5	0.514228	0.999996	0	0	1.41128	0.938624	CAV1;AGPAT2
Conversion disorder	2/5	0.514228	0.999996	0	0	1.41128	0.938624	ALX3;RNF41
Cranial nerve palsy	2/5	0.514228	0.999996	0	0	1.41128	0.938624	PGLS;NT5C3
Dermatitis herpetiformis	2/5	0.514228	0.999996	0	0	1.41128	0.938624	TOR1A;TGM2
Dihydropyrimidine dehydrogenase deficiency	2/5	0.514228	0.999996	0	0	1.41128	0.938624	UGT1A1;DPYD
Dracunculiasis	2/5	0.514228	0.999996	0	0	1.41128	0.938624	PPP1R14A;SETDB1
Embryonal rhabdomyosarcoma	2/5	0.514228	0.999996	0	0	1.41128	0.938624	RDM1;VGLL2
Empty sella syndrome	2/5	0.514228	0.999996	0	0	1.41128	0.938624	MRPS22;TRH
Endocardial fibroelastosis	2/5	0.514228	0.999996	0	0	1.41128	0.938624	ACTN2;TRIM21
Enthesopathy	2/5	0.514228	0.999996	0	0	1.41128	0.938624	MRAP;H19
Exhibitionism	2/5	0.514228	0.999996	0	0	1.41128	0.938624	PNP;ABCB6
Factor X deficiency	2/5	0.514228	0.999996	0	0	1.41128	0.938624	F7;F3
Hereditary sensory neuropathy	2/5	0.514228	0.999996	0	0	1.41128	0.938624	ACTR1A;SPTSSA
Hypochromic anemia	2/5	0.514228	0.999996	0	0	1.41128	0.938624	NDFIP1;SLC25A28
Impotence	2/5	0.514228	0.999996	0	0	1.41128	0.938624	F13B;PDK1
Intestinal perforation	2/5	0.514228	0.999996	0	0	1.41128	0.938624	SLCO3A1;TRPC4AP
Kluver-Bucy syndrome	2/5	0.514228	0.999996	0	0	1.41128	0.938624	SH2B3;SGSH
Localized scleroderma	2/5	0.514228	0.999996	0	0	1.41128	0.938624	AARD;RRP9
Lymph node tuberculosis	2/5	0.514228	0.999996	0	0	1.41128	0.938624	JTB;FEZF2
Malignant pleural mesothelioma	2/5	0.514228	0.999996	0	0	1.41128	0.938624	DDX39A;TMEM30B
Melanotic neuroectodermal tumor	2/5	0.514228	0.999996	0	0	1.41128	0.938624	RPLP1;APBA3
Nelson syndrome	2/5	0.514228	0.999996	0	0	1.41128	0.938624	TRH;LAMTOR5
Neuritis	2/5	0.514228	0.999996	0	0	1.41128	0.938624	AIMP1;MLLT1
Pancreatic steatorrhea	2/5	0.514228	0.999996	0	0	1.41128	0.938624	SCT;CELA1
Periventricular leukomalacia	2/5	0.514228	0.999996	0	0	1.41128	0.938624	GPR17;SERPINH1
Phlebotomus fever	2/5	0.514228	0.999996	0	0	1.41128	0.938624	EVC2;CCDC130
Popliteal pterygium syndrome	2/5	0.514228	0.999996	0	0	1.41128	0.938624	RIPK4;GRHL3
Proteus syndrome	2/5	0.514228	0.999996	0	0	1.41128	0.938624	AKT3;AGGF1
Pseudohermaphroditism	2/5	0.514228	0.999996	0	0	1.41128	0.938624	AMHR2;AMH
Scleritis	2/5	0.514228	0.999996	0	0	1.41128	0.938624	UROS;PRTN3
Sjogren-Larsson syndrome	2/5	0.514228	0.999996	0	0	1.41128	0.938624	ALDH3A2;SKAP2
Spiradenoma	2/5	0.514228	0.999996	0	0	1.41128	0.938624	PHLDA1;DKK2
Subclavian artery aneurysm	2/5	0.514228	0.999996	0	0	1.41128	0.938624	GALNT3;MYH11
T lymphocyte deficiency	2/5	0.514228	0.999996	0	0	1.41128	0.938624	SMARCAL1;PNP
Tooth erosion	2/5	0.514228	0.999996	0	0	1.41128	0.938624	CPM;TUFT1
Urea cycle disorder	2/5	0.514228	0.999996	0	0	1.41128	0.938624	ACADS;ASS1
steroid-induced glaucoma	2/5	0.514228	0.999996	0	0	1.41128	0.938624	CDC42EP3;CKAP4
Hyperhomocysteinemia	10/27	0.516765	0.999996	0	0	1.05844	0.698748	MTRR;TCN2;PLLP;DDAH2;PON1;SERPINE1;DYRK1A;MMACHC;GNMT
Microphthalmia	10/27	0.516765	0.999996	0	0	1.05844	0.698748	SOX2;BMP4;SHH;SIX6;RBP4;ABCB6;SMOC1;MAB21L2;STRA6
Cataract	24/74	0.518216	0.999996	0	0	1.01609	0.667938	CRYGS;UNC45B;MVK;CTDP1;WFS1;CRYBB1;SLC2A1;SLC16A12;MSMO1;ABHD5;SIPA1L3;GFER;FYCO1;GNPAT;SIX6;MAF;OPA3;GCNT2;EPG5;VIM;CRYAB;PITX3;EPHA2;GALK1
Treacher Collins syndrome	8/24	0.52427	0.999996	0	0	1.05843	0.683481	PYGO2;CSNK2A1;MSX2;TCOF1;POLR1D;ALX3;NOLC1;KBTBD8
Atrial fibrillation	15/46	0.525063	0.999996	0	0	1.02428	0.659878	VKORC1;KCNE1;RRM1;RRM2;KCNE3;KCND3;EQTN;TBX5;PVR;GAP43;SYNPO2L;ATF7;KCNN3;SCN3B;NKX2-5
Friedreich ataxia	7/21	0.532866	0.999996	0	0	1.05842	0.666262	NFS1;SLC25A28;LYRM4;TTPA;PIP5K1B;HSCB;ISCU
Nephrotic syndrome	7/21	0.532866	0.999996	0	0	1.05842	0.666262	CRB2;COQ2;KIRREL;PLA2G1B;WDR73;THSD7A;CMIP
Autistic disorder	6/18	0.542945	0.999996	0	0	1.05842	0.646423	MARCKS;TAF1C;NTM;CTNNA3;MACROD2;FHIT
Ductal carcinoma in situ	6/18	0.542945	0.999996	0	0	1.05842	0.646423	CCND1;IDH2;PDPN;ERBB2;KRT8;PGR
Endocarditis	6/18	0.542945	0.999996	0	0	1.05842	0.646423	RTP4;NKX2-6;SERPINH1;PRTN3;PLXDC1;HSPD1
Perinatal necrotizing enterocolitis	6/18	0.542945	0.999996	0	0	1.05842	0.646423	FABP2;GOT2;TFF3;SERPINH1;LY96;HBEGF
Telangiectasis	6/18	0.542945	0.999996	0	0	1.05842	0.646423	TMEM100;RCN3;SMAD4;EXOSC10;AFP;TRIM21
Von Willebrand's disease	6/18	0.542945	0.999996	0	0	1.05842	0.646423	F7;VWF;DUSP28;TC2N;F3;WDTC1
Spina bifida	12/37	0.543663	0.999996	0	0	1.01606	0.619211	VANGL1;CYP26A1;TMEM184C;MTRR;CITED2;ZIC1;SRPRB;GRHL3;AFP;CELSR1;NODAL;PAX1
Heart disease	30/94	0.552942	0.999996	0	0	0.992176	0.587867	ATF1;MAML2;CLSTN2;YTHDC2;UFSP1;ZC3H12C;AP1G2;HSF2;PDE4B;PLXNA2;SLC16A7;SLC12A9;ACVR1;KCND3;KCNB2;NGDN;KCTD1;FMO1;ACYP2;ESRRG;ISL1;SVIP;DCN;TMEFF2;XKR9;HAND1;LRIT3;DEGS2;TKT;TRIB2
Brugada syndrome	5/15	0.555148	0.999996	0	0	1.05841	0.622893	KCNE3;KCND3;GPD1L;SCN3B;SCN2B
Costello syndrome	5/15	0.555148	0.999996	0	0	1.05841	0.622893	NDFIP2;SPRED1;PTPN11;SHOC2;HRAS
Mixed connective tissue disease	5/15	0.555148	0.999996	0	0	1.05841	0.622893	ADGB;EXOSC10;SNRPD3;HMGN2;RPL7
Ovarian hyperstimulation syndrome	5/15	0.555148	0.999996	0	0	1.05841	0.622893	CDH5;PNP;CNR2;AMH;VEGFA
Pantothenate kinase-associated neurodegeneration	5/15	0.555148	0.999996	0	0	1.05841	0.622893	PANK2;NUDT7;JPH3;PANK1;ATP13A2
Peeling skin syndrome	5/15	0.555148	0.999996	0	0	1.05841	0.622893	TCF19;RPL41;CDSN;TGM5;CCHCR1
Persistent generalized lymphadenopathy	5/15	0.555148	0.999996	0	0	1.05841	0.622893	EGLN1;MAX;EPAS1;PGLS;SDHA
Pseudohypoparathyroidism	5/15	0.555148	0.999996	0	0	1.05841	0.622893	STX16;PRKAR1A;GHRH;TRH;PTH1R
Roberts syndrome	5/15	0.555148	0.999996	0	0	1.05841	0.622893	RBM8A;CDCA5;DDX11;ADAMTS18;ZWINT
Dystonia	10/28	0.568139	0.999996	0	0	1.00266	0.566894	CIZ1;TOR1A;SPR;PRKRA;SLC2A1;COL6A3;TUBB4A;ACTB;THAP1
Lipodystrophy	10/28	0.568139	0.999996	0	0	1.00266	0.566894	SREBF1;CAV1;GHRH;AGPAT2;LPIN2;LMNB2;CIDEC;LPIN3;ZMPSTE24
Adenocarcinoma in situ	4/12	0.57061	0.999996	0	0	1.0584	0.593813	CDKN2A;KRT7;KRAS;HRAS
Autoimmune thrombocytopenic purpura	4/12	0.57061	0.999996	0	0	1.0584	0.593813	ITGB3;ITGA2;PSMG3;PIGG
Cholesteatoma	4/12	0.57061	0.999996	0	0	1.0584	0.593813	FGF7;VEZF1;URB1;LGALS8
Chronic intestinal vascular insufficiency	4/12	0.57061	0.999996	0	0	1.0584	0.593813	SPAG7;DYNLL1;WLS;MED28
Cystic lymphangioma	4/12	0.57061	0.999996	0	0	1.0584	0.593813	EIF3M;AFP;RAPSN;NODAL
Dysentery	4/12	0.57061	0.999996	0	0	1.0584	0.593813	MRAP;PDZD3;CCDC130;PHB2
Intestinal disease	4/12	0.57061	0.999996	0	0	1.0584	0.593813	NFIL3;CSGALNACT2;GFRA1;TACC2
Melancholia	4/12	0.57061	0.999996	0	0	1.0584	0.593813	PPP3CC;TRH;IER3IP1;PRKACB
Migraine	4/12	0.57061	0.999996	0	0	1.0584	0.593813	CPQ;MMP17;TRPM8;MEF2D
Mulibrey nanism	4/12	0.57061	0.999996	0	0	1.0584	0.593813	TRAF4;TRIM17;TRAF5;SPOP
Neuronal ceroid lipofuscinosis	4/12	0.57061	0.999996	0	0	1.0584	0.593813	PPT1;ATP13A2;TPP1;CTSD
Partial central choroid dystrophy	4/12	0.57061	0.999996	0	0	1.0584	0.593813	RING1;TIMP3;UNC119;TAP1
Spondyloepiphyseal dysplasia with congenital joint dislocations	4/12	0.57061	0.999996	0	0	1.0584	0.593813	GALNS;GNPTG;SLC26A2;CANT1
Waterhouse-Friderichsen syndrome	4/12	0.57061	0.999996	0	0	1.0584	0.593813	WFS1;EIF4A3;MVD;SENP3
Mental depression	26/82	0.570677	0.999996	0	0	0.982693	0.551224	ITGB1;CPM;ADCYAP1R1;CCNH;GNAI3;MRPL14;NOL4;NUGGC;DTWD1;LAPTM4A;PCLO;PCDH1;PPARGC1B;FOXD2;NDFIP2;DMRT1;USP44;SACM1L;ESRRG;SOD3;ZDHHC14;SP4;UST;ATP6V1B2;SPRY2;EIF3F
Filariasis	7/22	0.590192	0.999996	0	0	0.98779	0.520869	NARS;IFT43;GPT2;SSPN;KIF22;MFF;HERPUD1
Lymphopenia	7/22	0.590192	0.999996	0	0	0.98779	0.520869	ART1;IL15;S1PR1;FAS;UNC119;MYSM1;RAG1
Schnyder corneal dystrophy	7/22	0.590192	0.999996	0	0	0.98779	0.520869	SLC12A4;CTNNBIP1;ATP2B4;LZIC;ATP2B1;SLC8A1;GPR157
Ureteral disease	7/22	0.590192	0.999996	0	0	0.98779	0.520869	SMAD3;SERPINE1;HMOX1;S100A4;CLU;BMP7;AQP1
Alpha 1-antitrypsin deficiency	3/9	0.591615	0.999996	0	0	1.05839	0.555547	TMBIM4;PIM1;CDIPT
Body dysmorphic disorder	3/9	0.591615	0.999996	0	0	1.05839	0.555547	PTER;SUMO3;ATP5H
Branchiootic syndrome	3/9	0.591615	0.999996	0	0	1.05839	0.555547	SIX6;SIX5;SIX1
CREST syndrome	3/9	0.591615	0.999996	0	0	1.05839	0.555547	TMEM11;CENPA;CSF2RA
Connective tissue cancer	3/9	0.591615	0.999996	0	0	1.05839	0.555547	SMARCB1;KRAS;HRAS
Detrusor sphincter dyssynergia	3/9	0.591615	0.999996	0	0	1.05839	0.555547	PCLO;RPS24;MON1B
Diverticulitis	3/9	0.591615	0.999996	0	0	1.05839	0.555547	CCDC110;ITGA2;ACADS
Ebola hemorrhagic fever	3/9	0.591615	0.999996	0	0	1.05839	0.555547	NFKBIE;GTPBP1;FBXO42
Ehrlichiosis	3/9	0.591615	0.999996	0	0	1.05839	0.555547	CENPV;FAM161A;HSPD1
Factor XII deficiency	3/9	0.591615	0.999996	0	0	1.05839	0.555547	F3;KLKB1;KNG1
Fetal alcohol syndrome	3/9	0.591615	0.999996	0	0	1.05839	0.555547	SHH;GRIN2A;RBP1
Fleck corneal dystrophy	3/9	0.591615	0.999996	0	0	1.05839	0.555547	KHDRBS3;AKT3;LRP12
Hepatitis D	3/9	0.591615	0.999996	0	0	1.05839	0.555547	SLC10A1;IFT81;IFNE
Immunoglobulin alpha deficiency	3/9	0.591615	0.999996	0	0	1.05839	0.555547	TOR1A;NDUFA6;TGM2
Inclusion body myositis	3/9	0.591615	0.999996	0	0	1.05839	0.555547	UNC45B;MORC3;PABPN1
Macular retinal edema	3/9	0.591615	0.999996	0	0	1.05839	0.555547	MRAP;ICAM1;VEGFA
Matthew-Wood syndrome	3/9	0.591615	0.999996	0	0	1.05839	0.555547	RBP4;FGF10;STRA6
Pyoderma gangrenosum	3/9	0.591615	0.999996	0	0	1.05839	0.555547	MVK;PRTN3;LPIN2
blepharophimosis, ptosis, and epicanthus inversus syndrome	3/9	0.591615	0.999996	0	0	1.05839	0.555547	OSR2;ZIC1;FOXL2
Parkinson's disease	31/99	0.602842	0.999996	0	0	0.964806	0.488288	USP36;USP15;COL13A1;DAPL1;STK39;CTIF;PAK1;RNF114;RAP1A;RAB25;C9;TASP1;CTNNA3;SH3GL2;MAP2K6;UNC13C;SREBF1;ARL15;LMO2;SLC50A1;DKK2;ETV6;BST1;MMRN1;DGKQ;CNKSR3;PLEKHM1;ITGA8;CYB5RL;CCDC82;CLRN3
Centronuclear myopathy	6/19	0.604103	0.999996	0	0	0.976927	0.492382	PLN;PTPMT1;PIK3R4;SBF1;MTMR6;PIK3C2B
Dengue disease	6/19	0.604103	0.999996	0	0	0.976927	0.492382	IFT81;SENP8;CSPG5;KRAS;DDX41;F3
Multiple endocrine neoplasia type 2A	6/19	0.604103	0.999996	0	0	0.976927	0.492382	ITGB1;RPIA;CALCA;HNRNPA3;SHC1;GFRA1
Oligohydramnios	6/19	0.604103	0.999996	0	0	0.976927	0.492382	CEP104;SPAG5;AQP8;SERPINH1;AFP;AQP1
Cardiomyopathy	25/80	0.605182	0.999996	0	0	0.961998	0.48314	ACADVL;AARS2;PSEN2;GATA4;JPH2;PLN;TMEM43;BAG3;MYO6;CTNNA3;MYOZ2;TMPO;TSFM;ACTN2;TNNC1;EYA4;TNNI3K;SDHA;TBX5;ACTC1;TNNT2;MYL3;KRAS;SLC25A4;CRYAB
Gastroenteritis	14/45	0.610958	0.999996	0	0	0.955842	0.470969	PRKCSH;ST8SIA2;PLOD2;TRH;SLC50A1;SDSL;PHB2;CHCHD5;TFF3;PLXNA1;PPT2;STX2;CLIC1;STX1A
Lactic acidosis	13/42	0.61954	0.999996	0	0	0.948771	0.454251	ECHS1;ACAD9;SLC5A2;BCS1L;TMEM70;GSTZ1;COX14;SUCLG1;NPTX2;FBXL4;SLC25A4;ISCU;WDTC1
Atrioventricular block	5/16	0.62098	0.999996	0	0	0.962116	0.458407	KCNE1;MSTO1;TBX5;NKX2-5;NLE1
Cystinosis	5/16	0.62098	0.999996	0	0	0.962116	0.458407	UBIAD1;VNN1;RRAGC;SHPK;MPDU1
Hydronephrosis	5/16	0.62098	0.999996	0	0	0.962116	0.458407	PLEKHF1;PTER;OSR1;TBX18;GZF1
Atrophic rhinitis	2/6	0.62375	0.999996	0	0	1.05838	0.499561	GUF1;PNRC1
Bartter disease	2/6	0.62375	0.999996	0	0	1.05838	0.499561	BSND;CLCNKB
Calcific tendinitis	2/6	0.62375	0.999996	0	0	1.05838	0.499561	CHIC2;KANSL3
Campomelic dysplasia	2/6	0.62375	0.999996	0	0	1.05838	0.499561	SOX8;SOX9
Childhood acute lymphocytic leukemia	2/6	0.62375	0.999996	0	0	1.05838	0.499561	AVEN;SLX4IP
Coloboma	2/6	0.62375	0.999996	0	0	1.05838	0.499561	SHH;MAF
Congenital ichthyosiform erythroderma	2/6	0.62375	0.999996	0	0	1.05838	0.499561	NIPAL4;ALOXE3
Creutzfeldt-Jakob disease	2/6	0.62375	0.999996	0	0	1.05838	0.499561	PRNP;TSPAN8
Cushing's syndrome	2/6	0.62375	0.999996	0	0	1.05838	0.499561	ARMC5;PRKAR1A
Duane retraction syndrome	2/6	0.62375	0.999996	0	0	1.05838	0.499561	DUSP22;CHRNB3
Erythropoietic protoporphyria	2/6	0.62375	0.999996	0	0	1.05838	0.499561	SLC25A37;UROS
Exfoliation syndrome	2/6	0.62375	0.999996	0	0	1.05838	0.499561	MGST1;TMEM9
Factor XIII deficiency	2/6	0.62375	0.999996	0	0	1.05838	0.499561	VWF;F3
Familial encephalopathy with neuroserpin inclusion bodies	2/6	0.62375	0.999996	0	0	1.05838	0.499561	DNAJB9;UBE2G2
Fetal alcohol spectrum disorder	2/6	0.62375	0.999996	0	0	1.05838	0.499561	SV2C;SGMS2
Glycogen storage disease V	2/6	0.62375	0.999996	0	0	1.05838	0.499561	CPT2;WDTC1
Head and neck squamous cell carcinoma	2/6	0.62375	0.999996	0	0	1.05838	0.499561	CDKN2A;HRAS
Hereditary elliptocytosis	2/6	0.62375	0.999996	0	0	1.05838	0.499561	ANK1;SPTB
Idiopathic pulmonary fibrosis	2/6	0.62375	0.999996	0	0	1.05838	0.499561	TERT;ELMOD2
Infantile myofibromatosis	2/6	0.62375	0.999996	0	0	1.05838	0.499561	PDGFRB;PMS2
Infantile onset spinocerebellar ataxia	2/6	0.62375	0.999996	0	0	1.05838	0.499561	ACTN2;SLC25A4
Inverted papilloma	2/6	0.62375	0.999996	0	0	1.05838	0.499561	MSX2;FSCN3
Liver neoplasm	2/6	0.62375	0.999996	0	0	1.05838	0.499561	AMPD3;AFP
Medulloblastoma	2/6	0.62375	0.999996	0	0	1.05838	0.499561	ABR;KCTD11
Membranous glomerulonephritis	2/6	0.62375	0.999996	0	0	1.05838	0.499561	PLA2G1B;THSD7A
Myoepithelial carcinoma	2/6	0.62375	0.999996	0	0	1.05838	0.499561	SRMS;PANK1
Myopathy	2/6	0.62375	0.999996	0	0	1.05838	0.499561	BAG3;CRYAB
Neuroaxonal dystrophy	2/6	0.62375	0.999996	0	0	1.05838	0.499561	TTPA;NAGA
Occult macular dystrophy	2/6	0.62375	0.999996	0	0	1.05838	0.499561	MSRA;RING1
Otitis externa	2/6	0.62375	0.999996	0	0	1.05838	0.499561	CALM1;CALM2
Paronychia	2/6	0.62375	0.999996	0	0	1.05838	0.499561	KRAS;HRAS
Reticulosarcoma	2/6	0.62375	0.999996	0	0	1.05838	0.499561	DUSP22;HNRNPH3
Spinocerebellar ataxia type 17	2/6	0.62375	0.999996	0	0	1.05838	0.499561	HSPA8;JPH3
Tabes dorsalis	2/6	0.62375	0.999996	0	0	1.05838	0.499561	DUT;SPTLC1
Tangier disease	2/6	0.62375	0.999996	0	0	1.05838	0.499561	NIPSNAP3B;ABCA7
UV-sensitive syndrome	2/6	0.62375	0.999996	0	0	1.05838	0.499561	UVSSA;ERCC8
Ulnar neuropathy	2/6	0.62375	0.999996	0	0	1.05838	0.499561	MAFF;SKAP2
Urofacial syndrome	2/6	0.62375	0.999996	0	0	1.05838	0.499561	HPSE2;LRIG2
Vestibular neuronitis	2/6	0.62375	0.999996	0	0	1.05838	0.499561	RTEL1;FBXW2
hypoparathyroidism-retardation-dysmorphism syndrome	2/6	0.62375	0.999996	0	0	1.05838	0.499561	TBCC;TBCA
substance-induced psychosis	2/6	0.62375	0.999996	0	0	1.05838	0.499561	TSHZ1;MAN1C1
Keratitis	12/39	0.628861	0.999996	0	0	0.940654	0.436317	GJB2;FLT1;DHX9;SMOX;VEGFC;FAM20C;CXCL1;THBS1;FBXO7;JDP2;ICAM1;VEGFA
Osteomalacia	8/26	0.629428	0.999996	0	0	0.940691	0.435487	SLC34A3;CALCA;KHDRBS3;GALNT3;MEPE;ALPL;FAM20C;GC
Exanthem	11/36	0.639055	0.999996	0	0	0.931239	0.416977	PDGFRB;MVK;SENP8;ERBB2;KIT;KRAS;PRTN3;HRAS;TRIM21;TNFRSF1A;VEGFA
Alagille syndrome	4/13	0.6423	0.999996	0	0	0.940728	0.41646	NOTCH2;MFNG;HEY2;RFNG
Amyotrophic lateral sclerosis type 1	4/13	0.6423	0.999996	0	0	0.940728	0.41646	DUSP11;TPK1;MRPS22;PIGW
Cryptosporidiosis	4/13	0.6423	0.999996	0	0	0.940728	0.41646	SLC15A1;TPI1;EXO5;DBI
Endometriosis	4/13	0.6423	0.999996	0	0	0.940728	0.41646	CDC42;MOAP1;PDE1C;WNT4
Gingival fibromatosis	4/13	0.6423	0.999996	0	0	0.940728	0.41646	SPRED1;CACNA2D3;THUMPD2;TMCO1
Hepatic encephalopathy	4/13	0.6423	0.999996	0	0	0.940728	0.41646	SLC38A7;DBI;AFP;GLUL
Limb ischemia	4/13	0.6423	0.999996	0	0	0.940728	0.41646	FCF1;CXCR4;CLU;VEGFA
Meningoencephalitis	4/13	0.6423	0.999996	0	0	0.940728	0.41646	POU2F1;ALG11;FLYWCH1;NLE1
Mucoepidermoid carcinoma	4/13	0.6423	0.999996	0	0	0.940728	0.41646	SLC25A3;MAML2;ISL1;SSH1
Opisthorchiasis	4/13	0.6423	0.999996	0	0	0.940728	0.41646	ACTR3;OSBPL7;RHPN1;TSPAN2
Pseudohypoaldosteronism	4/13	0.6423	0.999996	0	0	0.940728	0.41646	SLC12A4;STK24;WNK2;CLDN8
Transient cerebral ischemia	4/13	0.6423	0.999996	0	0	0.940728	0.41646	MMD;FOXJ2;RPSA;AIF1
Sickle cell anemia	10/33	0.650292	0.999996	0	0	0.920189	0.395989	HBS1L;TOR2A;SLC12A4;VCAM1;UGT1A1;EPO;BCL11A;PPAN;HAO2;F3
Diastrophic dysplasia	6/20	0.660471	0.999996	0	0	0.907079	0.376258	SLC13A3;SLC26A2;SLC13A4;CANT1;SLC26A7;SLC26A11
Root resorption	6/20	0.660471	0.999996	0	0	0.907079	0.376258	CSRNP1;CALCA;CTSK;ACP5;ANKRD54;PTH1R
Tularemia	6/20	0.660471	0.999996	0	0	0.907079	0.376258	PPP1R14A;TTC1;MTHFS;PGM5;HSPE1;HSPD1
dentatorubral-pallidoluysian atrophy	6/20	0.660471	0.999996	0	0	0.907079	0.376258	RERE;ATXN2;BAIAP2L1;JPH3;KCND3;TK2
Congenital hemolytic anemia	9/30	0.662796	0.999996	0	0	0.907036	0.373053	GCLC;TPI1;GSS;SLC2A1;BPGM;SEC23B;ANK1;SPTB;LPIN2
3-Methylcrotonyl-CoA carboxylase deficiency	3/10	0.670878	0.999996	0	0	0.907123	0.362094	ACADVL;ACADM;ACADSB
Acute pancreatitis	3/10	0.670878	0.999996	0	0	0.907123	0.362094	SELP;PLA2G1B;IL18
Aortic aneurysm	3/10	0.670878	0.999996	0	0	0.907123	0.362094	ACTA2;SMAD3;MYH11
Baller-Gerold syndrome	3/10	0.670878	0.999996	0	0	0.907123	0.362094	SALL1;DDX11;RECQL
Canavan disease	3/10	0.670878	0.999996	0	0	0.907123	0.362094	SLC13A3;CACNB3;AKAP5
Cavernous hemangioma	3/10	0.670878	0.999996	0	0	0.907123	0.362094	CR1L;MRI1;SNRPB
Congenital myopathy	3/10	0.670878	0.999996	0	0	0.907123	0.362094	CCDC78;TPM3;KY
Fibrosarcoma	3/10	0.670878	0.999996	0	0	0.907123	0.362094	CREB3L1;MAFF;ARFIP1
Genital herpes	3/10	0.670878	0.999996	0	0	0.907123	0.362094	SLC25A18;EIF3M;MRPL36
Krabbe disease	3/10	0.670878	0.999996	0	0	0.907123	0.362094	PSAP;PEX5;HEXA
Liposarcoma	3/10	0.670878	0.999996	0	0	0.907123	0.362094	YEATS4;SOX21;IGFN1
Pleural empyema	3/10	0.670878	0.999996	0	0	0.907123	0.362094	HTRA3;CTSC;PTBP3
Porphyria cutanea tarda	3/10	0.670878	0.999996	0	0	0.907123	0.362094	ALAD;UROS;HFE
Q fever	3/10	0.670878	0.999996	0	0	0.907123	0.362094	RTP4;RAB24;EPRS
Sick sinus syndrome	3/10	0.670878	0.999996	0	0	0.907123	0.362094	MYL4;RCAN2;TBX5
Smith-Lemli-Opitz syndrome	3/10	0.670878	0.999996	0	0	0.907123	0.362094	SHH;SCAP;MSMO1
Tethered spinal cord syndrome	3/10	0.670878	0.999996	0	0	0.907123	0.362094	SRCAP;CYS1;NODAL
Thymoma	3/10	0.670878	0.999996	0	0	0.907123	0.362094	PSMB11;OMG;TSR1
Von Hippel-Lindau disease	3/10	0.670878	0.999996	0	0	0.907123	0.362094	EGLN1;PGLS;SDHA
alcohol-related neurodevelopmental disorder	3/10	0.670878	0.999996	0	0	0.907123	0.362094	GCSH;GRID2;GLRX5
chorea-acanthocytosis	3/10	0.670878	0.999996	0	0	0.907123	0.362094	JPH3;VPS13C;ADD2
Acute lymphocytic leukemia	5/17	0.680592	0.999996	0	0	0.881875	0.339339	LMO1;TAL2;ELDR;TLX1;CRLF2
Argininosuccinic aciduria	5/17	0.680592	0.999996	0	0	0.881875	0.339339	ALDH4A1;ACADL;MMD;ACADM;ASS1
Dent disease	5/17	0.680592	0.999996	0	0	0.881875	0.339339	SLC34A3;CLCNKB;BSND;RAB5A;CLCN1
Disease of metabolism	5/17	0.680592	0.999996	0	0	0.881875	0.339339	GNPDA2;ARL15;PRICKLE2;ALPL;FIGN
Testicular cancer	5/17	0.680592	0.999996	0	0	0.881875	0.339339	DMRT1;SPRY4;KIT;KRAS;ADD2
triple-A syndrome	5/17	0.680592	0.999996	0	0	0.881875	0.339339	GMPPB;SMARCD2;PGRMC2;UBE2E3;APTX
LADD syndrome	1/3	0.686767	0.999996	0	0	1.05837	0.397693	FGF10
Maple syrup urine disease	1/3	0.686767	0.999996	0	0	1.05837	0.397693	BCKDHB
Corneal disease	7/24	0.692911	0.999996	0	0	0.871451	0.319695	SMAD3;CHSY1;TMEM248;BHLHE40;LPAR1;FOXO1;NR3C2
Progressive supranuclear palsy	7/24	0.692911	0.999996	0	0	0.871451	0.319695	FUS;DCTN1;CHMP2B;STX6;TARDBP;C9ORF72;UBA52
Angelman syndrome	13/44	0.694227	0.999996	0	0	0.887429	0.323872	MAGEL2;SNRPN;IGFBP2;NIPA1;TM2D3;NIPA2;MFAP4;ARC;SNHG14;PTER;SNURF;NDN;MKRN3
3-M syndrome	4/14	0.705594	0.999996	0	0	0.846593	0.29522	SRCAP;CRIPT;SUDS3;ANKRA2
Acrocephalosyndactylia	4/14	0.705594	0.999996	0	0	0.846593	0.29522	MSX2;PGAM2;TWIST1;FGF10
Choroideremia	4/14	0.705594	0.999996	0	0	0.846593	0.29522	DNAJB12;RHO;RAB27B;CHML
Congenital bile acid synthesis defect	4/14	0.705594	0.999996	0	0	0.846593	0.29522	ABCB6;HSCB;CYP7B1;PVR
Eastern equine encephalitis	4/14	0.705594	0.999996	0	0	0.846593	0.29522	NAA30;NAA20;SPIN1;RABAC1
Edwards syndrome	4/14	0.705594	0.999996	0	0	0.846593	0.29522	IZUMO2;PTER;AFP;BIRC3
Hereditary spherocytosis	4/14	0.705594	0.999996	0	0	0.846593	0.29522	ANXA7;EMC10;ANK1;SPTB
Hydrolethalus syndrome	4/14	0.705594	0.999996	0	0	0.846593	0.29522	EVC2;ADAMTS18;MKS1;HYLS1
LEOPARD syndrome	4/14	0.705594	0.999996	0	0	0.846593	0.29522	SPRED1;CSRNP3;PTPN11;SHOC2
Patau syndrome	4/14	0.705594	0.999996	0	0	0.846593	0.29522	PSMB11;PTER;AFP;NODAL
Peroxisomal disease	4/14	0.705594	0.999996	0	0	0.846593	0.29522	PEX19;PEX3;PEX5;PEX26
Placental abruption	4/14	0.705594	0.999996	0	0	0.846593	0.29522	SERPINH1;AFP;APEH;F3
Sensenbrenner syndrome	4/14	0.705594	0.999996	0	0	0.846593	0.29522	EVC2;IFT52;DPH1;TTC21B
Stomach cancer	4/14	0.705594	0.999996	0	0	0.846593	0.29522	PDGFRA;ERBB2;KRAS;HRAS
Cardiac arrest	6/21	0.711514	0.999996	0	0	0.846545	0.288131	KCNE1;CRCP;EXOSC10;ABCB6;MLX;ZBTB8OS
Nager acrofacial dysostosis	6/21	0.711514	0.999996	0	0	0.846545	0.288131	PYGO2;PRRX2;ACYP2;ZFP37;NINL;TSKU
Oculocerebrorenal syndrome	6/21	0.711514	0.999996	0	0	0.846545	0.288131	GOLGA5;COG4;PTPMT1;RAB35;RAB5A;TBC1D10B
Peutz-Jeghers syndrome	6/21	0.711514	0.999996	0	0	0.846545	0.288131	MIDN;SMAD4;STK11IP;CAB39L;PRKAR1A;MUTYH
Spinal cord disease	6/21	0.711514	0.999996	0	0	0.846545	0.288131	LTV1;GALNS;COL6A1;SERPINH1;TMTC1;AQP4
Ablepharon macrostomia syndrome	2/7	0.713009	0.999996	0	0	0.846641	0.286386	TWIST2;USB1
Aicardi-Goutieres syndrome	2/7	0.713009	0.999996	0	0	0.846641	0.286386	RNASEH2B;TREX1
Atransferrinemia	2/7	0.713009	0.999996	0	0	0.846641	0.286386	HFE;SLC40A1
Autoimmune polyendocrine syndrome type 1	2/7	0.713009	0.999996	0	0	0.846641	0.286386	TSGA10;TDRD6
Bacillary angiomatosis	2/7	0.713009	0.999996	0	0	0.846641	0.286386	RPL4;SYNJ2BP
Bannayan-Riley-Ruvalcaba syndrome	2/7	0.713009	0.999996	0	0	0.846641	0.286386	MINPP1;SMAD4
Baraitser-Winter syndrome	2/7	0.713009	0.999996	0	0	0.846641	0.286386	GABRD;ACTB
Borna disease	2/7	0.713009	0.999996	0	0	0.846641	0.286386	ALDOC;S100A10
Breast fibroadenoma	2/7	0.713009	0.999996	0	0	0.846641	0.286386	ERBB2;PGR
Chickenpox	2/7	0.713009	0.999996	0	0	0.846641	0.286386	RALGAPB;AMHR2
Childhood absence epilepsy	2/7	0.713009	0.999996	0	0	0.846641	0.286386	MLST8;ME2
Chondrocalcinosis	2/7	0.713009	0.999996	0	0	0.846641	0.286386	GALNT3;ALPL
Chromosome 2p16.1-p15 deletion syndrome	2/7	0.713009	0.999996	0	0	0.846641	0.286386	BCL11A;PAPOLG
Chromosome Xp21 deletion syndrome	2/7	0.713009	0.999996	0	0	0.846641	0.286386	PTER;CNR2
Colon carcinoma in situ	2/7	0.713009	0.999996	0	0	0.846641	0.286386	ITGA1;ITGA5
Farber lipogranulomatosis	2/7	0.713009	0.999996	0	0	0.846641	0.286386	PSAP;CERS1
Frontal lobe epilepsy	2/7	0.713009	0.999996	0	0	0.846641	0.286386	CHRNB3;CHRNA6
Funisitis	2/7	0.713009	0.999996	0	0	0.846641	0.286386	SERPINH1;SPTB
Granular cell tumor	2/7	0.713009	0.999996	0	0	0.846641	0.286386	UCHL1;PGM1
Hajdu-Cheney syndrome	2/7	0.713009	0.999996	0	0	0.846641	0.286386	NOTCH2;JAG1
Histidinemia	2/7	0.713009	0.999996	0	0	0.846641	0.286386	QDPR;FOXK1
Holoprosencephaly	2/7	0.713009	0.999996	0	0	0.846641	0.286386	TGIF1;GLI2
Hypervitaminosis A	2/7	0.713009	0.999996	0	0	0.846641	0.286386	RPL22;SLCO2A1
Inflammatory bowel disease	2/7	0.713009	0.999996	0	0	0.846641	0.286386	ATG16L1;NKX2-3
Lacrimal duct obstruction	2/7	0.713009	0.999996	0	0	0.846641	0.286386	TFAP2A;SIX5
Laron syndrome	2/7	0.713009	0.999996	0	0	0.846641	0.286386	CKAP2;VGLL3
Leprosy	2/7	0.713009	0.999996	0	0	0.846641	0.286386	ADGB;CYLD
Mast cell neoplasm	2/7	0.713009	0.999996	0	0	0.846641	0.286386	GCNT2;GCNT4
Mediastinitis	2/7	0.713009	0.999996	0	0	0.846641	0.286386	NKX2-6;FBXO6
Motor peripheral neuropathy	2/7	0.713009	0.999996	0	0	0.846641	0.286386	NDRG2;HK1
Multiple personality disorder	2/7	0.713009	0.999996	0	0	0.846641	0.286386	TRIM39;PDLIM4
Myiasis	2/7	0.713009	0.999996	0	0	0.846641	0.286386	FAM120A;RIPK4
Neurogenic bowel	2/7	0.713009	0.999996	0	0	0.846641	0.286386	RPL34;LY96
Newborn respiratory distress syndrome	2/7	0.713009	0.999996	0	0	0.846641	0.286386	LPCAT1;CHPT1
Panhypopituitarism	2/7	0.713009	0.999996	0	0	0.846641	0.286386	HESX1;GLI2
Pervasive developmental disorder	2/7	0.713009	0.999996	0	0	0.846641	0.286386	CTNNA3;FEZF2
Reflex sympathetic dystrophy	2/7	0.713009	0.999996	0	0	0.846641	0.286386	LAPTM4A;PLCD1
Thrombophlebitis	2/7	0.713009	0.999996	0	0	0.846641	0.286386	SV2C;CNTN6
Van der Woude syndrome	2/7	0.713009	0.999996	0	0	0.846641	0.286386	TRIM8;GRHL3
Variegate porphyria	2/7	0.713009	0.999996	0	0	0.846641	0.286386	DHX8;UROS
Vertebrobasilar insufficiency	2/7	0.713009	0.999996	0	0	0.846641	0.286386	ANO6;FBXO7
Xanthinuria	2/7	0.713009	0.999996	0	0	0.846641	0.286386	AOX1;CLINT1
agnathia-otocephaly complex	2/7	0.713009	0.999996	0	0	0.846641	0.286386	SHH;PRRX1
fructose-1,6-bisphosphatase deficiency	2/7	0.713009	0.999996	0	0	0.846641	0.286386	FBP2;KHK
renal-hepatic-pancreatic dysplasia	2/7	0.713009	0.999996	0	0	0.846641	0.286386	RBP1;RCC1
Congenital diaphragmatic hernia	11/28	0.716971	0.999996	0	0	0.862132	0.286848	EDN1;TADA2A;MED30;NKX2-1;GATA4;SLIT3;PIGW;SOX7;FGFRL1;STRA6;FGF10
Diabetic retinopathy	11/28	0.716971	0.999996	0	0	0.862132	0.286848	CDH5;EDN1;FLT1;VCAM1;VWF;ANGPT1;EPO;SERPINE1;RHO;ICAM1;VEGFA
Age related macular degeneration	8/28	0.720356	0.999996	0	0	0.846497	0.277659	CST3;ASPM;LIPC;CFH;C9;HTRA1;TIMP3;F13B
Psoriasis	10/35	0.729878	0.999996	0	0	0.846449	0.266528	RPS26;PSMA6;RNF114;NKX2-6;UBLCP1;OAF;BCL7C;FBXL19;TNFAIP3;RGS6
Pulmonary embolism	10/35	0.729878	0.999996	0	0	0.846449	0.266528	VKORC1;SELP;F7;BLOC1S2;TNNT2;SERPINE1;TBXAS1;F3;PPARGC1B;EPHA2
Choanal atresia	5/18	0.733533	0.999996	0	0	0.813979	0.252238	SHH;MOCS3;EAF2;FAM20C;NODAL
Eye and adnexa disease	5/18	0.733533	0.999996	0	0	0.813979	0.252238	RFTN1;SIX1;ATP2B1;DLK1;LRP1B
Infantile refsum disease	5/18	0.733533	0.999996	0	0	0.813979	0.252238	GNPAT;PEX3;CAT;PEX5;PEX26
Kallmann syndrome	5/18	0.733533	0.999996	0	0	0.813979	0.252238	FLRT3;SPRY4;FEZF1;DUSP6;WDR11
Lung squamous cell carcinoma	5/18	0.733533	0.999996	0	0	0.813979	0.252238	DDX39A;NDUFB5;RPP40;OCIAD1;OVCA2
Menkes disease	5/18	0.733533	0.999996	0	0	0.813979	0.252238	COX19;ATP7B;SCO1;AP1S1;COPZ1
Umbilical hernia	5/18	0.733533	0.999996	0	0	0.813979	0.252238	PTER;ELOVL2;KCNQ1OT1;TWIST2;NUGGC
Adrenoleukodystrophy	7/25	0.737448	0.999996	0	0	0.822976	0.250645	ELOVL1;GNPAT;ABCD2;ABCD3;CAT;PEX5;ACSBG2
Collagen disease	7/25	0.737448	0.999996	0	0	0.822976	0.250645	CDSN;VCAM1;TNFRSF10B;PRTN3;DDX41;ICAM1;VEGFA
Leukodystrophy	7/25	0.737448	0.999996	0	0	0.822976	0.250645	AIMP1;PSAP;EIF2B1;TUBB4A;ARSB;HSPD1;SUMF1
Peripheral neuropathy	7/25	0.737448	0.999996	0	0	0.822976	0.250645	ATXN2;SPTLC1;TFG;GJB3;TXNL1;CEP72;CCT5
Primary biliary cirrhosis	7/25	0.737448	0.999996	0	0	0.822976	0.250645	EXOC3L4;CAPSL;NAB1;CXCR5;STAT4;IL12RB2;TNFRSF1A
Alveolar soft part sarcoma	3/11	0.738166	0.999996	0	0	0.793674	0.240948	COG8;PSMA4;TMED6
Aortic valve insufficiency	3/11	0.738166	0.999996	0	0	0.793674	0.240948	MRAP;SPTLC1;NKX2-6
Campylobacteriosis	3/11	0.738166	0.999996	0	0	0.793674	0.240948	IL23A;MRPS7;RPS21
Cerebrotendinous xanthomatosis	3/11	0.738166	0.999996	0	0	0.793674	0.240948	FYCO1;TTPA;FDX1
Cervix uteri carcinoma in situ	3/11	0.738166	0.999996	0	0	0.793674	0.240948	CDKN2A;MRFAP1;GP5
Clostridium difficile colitis	3/11	0.738166	0.999996	0	0	0.793674	0.240948	CDC42;PSMA6;WDTC1
Congenital stationary night blindness	3/11	0.738166	0.999996	0	0	0.793674	0.240948	GRM6;LRIT3;RHO
Dubowitz Syndrome	3/11	0.738166	0.999996	0	0	0.793674	0.240948	RNMT;NSUN2;USB1
Hemophilia B	3/11	0.738166	0.999996	0	0	0.793674	0.240948	F7;DBP;VWF
Mevalonic aciduria	3/11	0.738166	0.999996	0	0	0.793674	0.240948	MVK;RAB14;RAB28
Osteopetrosis	3/11	0.738166	0.999996	0	0	0.793674	0.240948	OSTM1;ITGB3;PLEKHM1
Pasteurellosis	3/11	0.738166	0.999996	0	0	0.793674	0.240948	NEU1;GUF1;SNRPA1
Robinow syndrome	3/11	0.738166	0.999996	0	0	0.793674	0.240948	RYK;ROR2;PRICKLE1
Sick building syndrome	3/11	0.738166	0.999996	0	0	0.793674	0.240948	RGS3;SHPK;TSR1
Spinocerebellar ataxia type 7	3/11	0.738166	0.999996	0	0	0.793674	0.240948	ENY2;TAF9;ATXN7L3B
Spondylosis	3/11	0.738166	0.999996	0	0	0.793674	0.240948	RPL34;COL6A1;HTRA1
WAGR syndrome	3/11	0.738166	0.999996	0	0	0.793674	0.240948	PRRG4;MPPED1;MPPED2
Zellweger syndrome	3/11	0.738166	0.999996	0	0	0.793674	0.240948	PEX3;PEX5;PEX26
Neutropenia	21/72	0.741775	0.999996	0	0	0.871169	0.260227	PDGFRB;UGT1A1;EPO;GFI1;PLK1;TET2;DSTN;USB1;TYMS;VEGFA;PPP4C;G6PC3;DPYD;NDUFS4;KIT;ERBB2;KRAS;NUDT16;PSMG2;CLIC1;HRAS
Vaccinia	9/32	0.744051	0.999996	0	0	0.828041	0.244807	ENPEP;DUSP3;FHOD1;VRK1;WASL;EMB;PRODH;VRK3;NCK1
Polydactyly	27/92	0.747944	0.999996	0	0	0.878743	0.255211	ARL6;IHH;PIK3R2;GLI1;GLI2;MIPOL1;IFT52;SHH;SALL1;TCTN3;TTC21B;ALX3;DPH5;MSX1;EVC2;MKKS;MSX2;BBIP1;BMP4;TTC8;BBS10;IFT81;BBS12;MKS1;HYLS1;TRIM32;NODAL
Chondrosarcoma	6/22	0.757009	0.999996	0	0	0.793577	0.220916	TAF15;CLSTN2;ZMAT2;DAAM2;FHOD1;PTH1R
Congenital hypothyroidism	4/15	0.760301	0.999996	0	0	0.769573	0.210894	NKX2-1;NKX2-5;DUOX2;TSHB
Gonorrhea	4/15	0.760301	0.999996	0	0	0.769573	0.210894	CSPG5;VDAC1;TJAP1;WASF3
Methemoglobinemia	4/15	0.760301	0.999996	0	0	0.769573	0.210894	CYB5A;CYB5R4;ABHD10;AADAC
Mitral valve insufficiency	4/15	0.760301	0.999996	0	0	0.769573	0.210894	IPO13;ATP5A1;DCHS1;PDZK1IP1
Myasthenia gravis	4/15	0.760301	0.999996	0	0	0.769573	0.210894	OMG;AGRN;TNFSF13B;TMPO
Tracheal stenosis	4/15	0.760301	0.999996	0	0	0.769573	0.210894	PDE1C;PUF60;TUBE1;TBX4
Tropical spastic paraparesis	4/15	0.760301	0.999996	0	0	0.769573	0.210894	LTV1;CENPV;IDH2;SERPINH1
Vici syndrome	4/15	0.760301	0.999996	0	0	0.769573	0.210894	GABARAPL1;STX17;EPG5;ATG5
interleukin-7 receptor alpha deficiency	4/15	0.760301	0.999996	0	0	0.769573	0.210894	RPL5;LSM6;CAPSL;RAB24
Motor neuron disease	10/36	0.76481	0.999996	0	0	0.813833	0.218212	OPRD1;TNN;FAS;THSD7A;ZIC5;C9ORF72;PPARGC1A;DOCK1;MOB3B;PTPN2
Klinefelter's syndrome	6/26	0.777245	0.999996	0	0	0.779604	0.19646	FLRT3;SPRY4;DMXL2;KISS1R;FEZF1;DUSP6;WDR11
Polyhydramnios	6/26	0.777245	0.999996	0	0	0.779604	0.19646	GGCT;AQP8;CLCNKB;BSND;ANO6;AFP;AQP1
Hyperopia	9/33	0.77921	0.999996	0	0	0.793481	0.197953	VANGL1;CMSS1;TMEM98;TUBB3;SALL4;NOG;ACOT11;PRICKLE2;NKD2
Carpal tunnel syndrome	5/19	0.779758	0.999996	0	0	0.755782	0.188017	GALNT3;CDC42EP5;PMP22;NCMAP;B2M
Legionnaires' disease	5/19	0.779758	0.999996	0	0	0.755782	0.188017	FKBP1A;ICMT;RAB14;TJAP1;RAN
Microcephaly	5/19	0.779758	0.999996	0	0	0.755782	0.188017	ASPM;STIL;PHC1;QARS;CEP152
Spinal muscular atrophy	5/19	0.779758	0.999996	0	0	0.755782	0.188017	COIL;SYNCRIP;HNRNPR;DCPS;PFN2
ADULT syndrome	2/8	0.783731	0.999996	0	0	0.705482	0.171918	TMEM238;SLC38A2
Duodenogastric reflux	2/8	0.783731	0.999996	0	0	0.705482	0.171918	SCT;SIX2
Focal segmental glomerulosclerosis	2/8	0.783731	0.999996	0	0	0.705482	0.171918	CRB2;KIRREL
Galloway-Mowat syndrome	2/8	0.783731	0.999996	0	0	0.705482	0.171918	PTPRO;WDR73
Herpangina	2/8	0.783731	0.999996	0	0	0.705482	0.171918	SCARB2;PSMF1
Metanephric adenoma	2/8	0.783731	0.999996	0	0	0.705482	0.171918	KRT7;NCAM1
Myelodysplastic syndrome	2/8	0.783731	0.999996	0	0	0.705482	0.171918	CRBN;SCN4A
Oral squamous cell carcinoma	2/8	0.783731	0.999996	0	0	0.705482	0.171918	TECR;ATP6V1C1
Ornithosis	2/8	0.783731	0.999996	0	0	0.705482	0.171918	SNAPIN;G3BP1
Paracoccidioidomycosis	2/8	0.783731	0.999996	0	0	0.705482	0.171918	EMB;CLYBL
Paroxysmal nocturnal hemoglobinuria	2/8	0.783731	0.999996	0	0	0.705482	0.171918	PIGB;PIGT
Postpartum depression	2/8	0.783731	0.999996	0	0	0.705482	0.171918	SPTB;GABRD
Reticulate acropigmentation of Kitamura	2/8	0.783731	0.999996	0	0	0.705482	0.171918	FKBP1A;LRPAP1
Rheumatic disease	2/8	0.783731	0.999996	0	0	0.705482	0.171918	PRTN3;TRIM21
Rosacea	2/8	0.783731	0.999996	0	0	0.705482	0.171918	SLC24A4;CMC2
Schimke immuno-osseous dysplasia	2/8	0.783731	0.999996	0	0	0.705482	0.171918	SMARCAL1;TIPIN
Syndromic intellectual disability	2/8	0.783731	0.999996	0	0	0.705482	0.171918	PRMT7;DPH1
Syringomyelia	2/8	0.783731	0.999996	0	0	0.705482	0.171918	ZBTB8OS;MON1A
Xerophthalmia	2/8	0.783731	0.999996	0	0	0.705482	0.171918	CDSN;TRIM21
alpha-mannosidosis	2/8	0.783731	0.999996	0	0	0.705482	0.171918	HEXA;TEAD2
multidrug-resistant tuberculosis	2/8	0.783731	0.999996	0	0	0.705482	0.171918	PRMT8;FRRS1
Congenital dyserythropoietic anemia	1/4	0.787283	0.999996	0	0	0.705528	0.16874	SEC23B
Cystic fibrosis	1/4	0.787283	0.999996	0	0	0.705528	0.16874	APIP
Hemophagocytic lymphohistiocytosis	1/4	0.787283	0.999996	0	0	0.705528	0.16874	STX11
Esophageal cancer	5/12	0.794018	0.999996	0	0	0.705436	0.162708	RPL6;NAALADL2;RUNX1
Hard palate cancer	5/12	0.794018	0.999996	0	0	0.705436	0.162708	TMEM54;NANS;NUDT14
Hartnup disease	5/12	0.794018	0.999996	0	0	0.705436	0.162708	SLC36A1;SLC15A1;SLC3A1
Hypohidrotic ectodermal dysplasia	5/12	0.794018	0.999996	0	0	0.705436	0.162708	TRAF6;PAX9;TAB2
Li-Fraumeni syndrome	5/12	0.794018	0.999996	0	0	0.705436	0.162708	CDKN2A;XRCC2;AHSA1
Lysinuric protein intolerance	5/12	0.794018	0.999996	0	0	0.705436	0.162708	SLC7A5;SLC7A8;SLC3A1
Sideroblastic anemia	5/12	0.794018	0.999996	0	0	0.705436	0.162708	GLRX5;TRNT1;ISCU
Spastic ataxia	5/12	0.794018	0.999996	0	0	0.705436	0.162708	MARS2;ANKFY1;GBA2
Hemangioma	8/30	0.794986	0.999996	0	0	0.769429	0.176531	SLC2A1;NKX2-1;BRK1;AFP;VHL;HIF1A;TMEM150C;VEGFA
Hemochromatosis	8/30	0.794986	0.999996	0	0	0.769429	0.176531	GNPAT;NDUFA6;PPP1R11;HFE;SLC40A1;SEC23B;B2M;SLC39A14
Hyperphosphatemia	8/30	0.794986	0.999996	0	0	0.769429	0.176531	SLC34A3;GALNT3;STX16;MGP;MEPE;ALPL;CHSY3;RUNX2
Leigh disease	10/27	0.796438	0.999996	0	0	0.783634	0.17836	NDUFAF6;NDUFA12;NDUFA4;NDUFA10;NDUFAF5;NDUFS4;NDUFS3;NDUFS1;SDHA;COX10
Atypical autism	6/23	0.796992	0.999996	0	0	0.746841	0.169466	CARS;LXN;RIPK4;ST7;ATG4C;ARHGAP24
Photosensitive trichothiodystrophy	6/23	0.796992	0.999996	0	0	0.746841	0.169466	CCNH;DDX11;XPA;POLR2I;RAD23B;RNF2
Aceruloplasminemia	4/14	0.806742	0.999996	0	0	0.70539	0.151484	PANK2;SLC40A1;ATP13A2;SFXN1
Fibromyalgia	4/14	0.806742	0.999996	0	0	0.70539	0.151484	LAPTM4A;HTR3A;NCAM1;SIK1
Left ventricular noncompaction	4/14	0.806742	0.999996	0	0	0.70539	0.151484	YWHAE;FKBP1A;MYL3;RLF
Myotonic dystrophy type 1	4/14	0.806742	0.999996	0	0	0.70539	0.151484	MYH7B;JPH3;SIX5;FRG1
Neuromyelitis optica	4/14	0.806742	0.999996	0	0	0.70539	0.151484	DDX41;CCNDBP1;AQP1;TNFSF13B
Orotic aciduria	4/14	0.806742	0.999996	0	0	0.70539	0.151484	SLC7A8;ATP5J;TMEM70;ASS1
Varicose veins	4/14	0.806742	0.999996	0	0	0.70539	0.151484	FOXC2;BLOC1S2;EVL;AFP
Thrombocytopenia	27/95	0.808907	0.999996	0	0	0.839789	0.178095	HPSE2;RBM8A;CFH;EPO;ITGB3;GBA;DDX41;ADAMTS13;ERBB2;NCAM1;STX2;B2M;WDTC1;ANKRD26;VWF;GP1BB;ITGA2;ST8SIA2;TET2;F3;RUNX1;VEGFA;SELP;F7;GP9;NAAA;KIT
Seckel syndrome	9/34	0.810727	0.999996	0	0	0.761685	0.15982	CDT1;NIN;ORC6;EME1;ORC1;CEP152;CRIPT;CENPL;ATRIP
Autosomal dominant cerebellar ataxia	7/27	0.812378	0.999996	0	0	0.740569	0.153882	ATXN2;TRPC3;KCND3;ELOVL5;TDP2;TPP1;EEF2
Oculocutaneous albinism	7/27	0.812378	0.999996	0	0	0.740569	0.153882	SLC24A4;BLOC1S6;CANX;HPS4;RAB38;LAMTOR2;SLC24A5
Renal agenesis	7/27	0.812378	0.999996	0	0	0.740569	0.153882	WNT11;SALL1;SIX5;LHX1;SIX1;GFRA1;FGF10
Sudden infant death syndrome	7/27	0.812378	0.999996	0	0	0.740569	0.153882	KCNH2;ACADVL;TSPYL1;ACADM;FOS;GPD1L;TRDN
Aphasia	5/20	0.81952	0.999996	0	0	0.705344	0.140389	USP15;CHMP2B;SDSL;TARDBP;C9ORF72
Bruxism	5/20	0.81952	0.999996	0	0	0.705344	0.140389	FDPS;EBNA1BP2;MGP;CEP70;CDIPT
Megaloblastic anemia	5/20	0.81952	0.999996	0	0	0.705344	0.140389	DUSP5;CD40;LMBRD1;POLR2B;CD320
Nephritis	5/20	0.81952	0.999996	0	0	0.705344	0.140389	TNFRSF12A;THY1;EMB;RPS2;TNFSF13B
Portal hypertension	5/20	0.81952	0.999996	0	0	0.705344	0.140389	EDN1;UTS2;EVL;AFP;VEGFA
Progeria	5/20	0.81952	0.999996	0	0	0.705344	0.140389	ICMT;XPA;GGT1;LMNB2;ZMPSTE24
Renal oncocytoma	5/20	0.81952	0.999996	0	0	0.705344	0.140389	S100A1;FXYD2;CLDN8;KIT;KRT7
Steatorrhea	5/20	0.81952	0.999996	0	0	0.705344	0.140389	SCT;SAR1B;GFPT1;CELA1;CFTR
Withdrawal disorder	5/20	0.81952	0.999996	0	0	0.705344	0.140389	JAG1;RRP1;MLST8;NPL;FOS
Asphyxiating thoracic dystrophy	8/31	0.826209	0.999996	0	0	0.735922	0.140493	SLC26A2;TTC8;KIF3B;IFT81;TTC21B;FOXM1;DYNLL1;GLI2
Amblyopia	6/24	0.831686	0.999996	0	0	0.705298	0.129987	PLXNA2;SIRPA;FOXL2;NT5C3;FBXO7;GRIN1
Goiter	6/24	0.831686	0.999996	0	0	0.705298	0.129987	CALCA;TXNRD2;NKX2-1;TRH;DUOX2;TSHB
Leber congenital amaurosis	6/24	0.831686	0.999996	0	0	0.705298	0.129987	CRB1;NMNAT1;RDH12;TRAF3IP1;IMPDH1;LCA5
Dental caries	13/49	0.838163	0.999996	0	0	0.763893	0.13486	CHST9;WSB1;EPHX2;MTMR4;ISL1;ABRA;NT5DC1;MPPED2;DYM;CTNNA3;SGK1;TRIB2;CDKN3
Acromesomelic dysplasia	2/9	0.838622	0.999996	0	0	0.604654	0.106417	GCA;BMPR1B
Anhidrosis	2/9	0.838622	0.999996	0	0	0.604654	0.106417	NIPAL4;ALOXE3
Bradyopsia	2/9	0.838622	0.999996	0	0	0.604654	0.106417	CRB1;RDH5
Cadasil	2/9	0.838622	0.999996	0	0	0.604654	0.106417	JAG1;HTRA1
Chylomicron retention disease	2/9	0.838622	0.999996	0	0	0.604654	0.106417	ARFRP1;GPIHBP1
Cleidocranial dysplasia	2/9	0.838622	0.999996	0	0	0.604654	0.106417	MSX2;RUNX1
Clouston syndrome	2/9	0.838622	0.999996	0	0	0.604654	0.106417	GJB2;GJB3
Common variable immunodeficiency	2/9	0.838622	0.999996	0	0	0.604654	0.106417	CD81;PRKCD
Compartment syndrome	2/9	0.838622	0.999996	0	0	0.604654	0.106417	BNIP1;ABRA
Corneal ectasia	2/9	0.838622	0.999996	0	0	0.604654	0.106417	KCND3;SOSTDC1
Dermatitis	2/9	0.838622	0.999996	0	0	0.604654	0.106417	FHIT;IRF2BPL
Enlarged vestibular aqueduct	2/9	0.838622	0.999996	0	0	0.604654	0.106417	GJB2;GJB3
Esophageal varix	2/9	0.838622	0.999996	0	0	0.604654	0.106417	EVL;AFP
Factor VIII deficiency	2/9	0.838622	0.999996	0	0	0.604654	0.106417	VWF;F3
Factor XI deficiency	2/9	0.838622	0.999996	0	0	0.604654	0.106417	F7;VWF
Fanconi syndrome	2/9	0.838622	0.999996	0	0	0.604654	0.106417	EHHADH;FAH
Fucosidosis	2/9	0.838622	0.999996	0	0	0.604654	0.106417	HEXA;NAGA
Gastroschisis	2/9	0.838622	0.999996	0	0	0.604654	0.106417	EID1;AFP
Giardiasis	2/9	0.838622	0.999996	0	0	0.604654	0.106417	TPI1;TJAP1
Hailey-Hailey disease	2/9	0.838622	0.999996	0	0	0.604654	0.106417	F7;ASTE1
Hermansky-Pudlak syndrome	2/9	0.838622	0.999996	0	0	0.604654	0.106417	BLOC1S6;HPS4
Hydrocele	2/9	0.838622	0.999996	0	0	0.604654	0.106417	MFF;XKR6
Hypersplenism	2/9	0.838622	0.999996	0	0	0.604654	0.106417	NAAA;EVL
Hyperthyroxinemia	2/9	0.838622	0.999996	0	0	0.604654	0.106417	SLCO3A1;TXNRD2
Hypophosphatasia	2/9	0.838622	0.999996	0	0	0.604654	0.106417	KHDRBS3;ALPL
Idiopathic generalized epilepsy	2/9	0.838622	0.999996	0	0	0.604654	0.106417	NECAP1;ME2
Interstitial cystitis	2/9	0.838622	0.999996	0	0	0.604654	0.106417	CKAP4;HBEGF
Intrahepatic cholestasis	2/9	0.838622	0.999996	0	0	0.604654	0.106417	ABCB4;CYP7B1
Kaposi's sarcoma	2/9	0.838622	0.999996	0	0	0.604654	0.106417	RBM15B;CHMP6
Kindler syndrome	2/9	0.838622	0.999996	0	0	0.604654	0.106417	FERMT1;NAT9
Lassa fever	2/9	0.838622	0.999996	0	0	0.604654	0.106417	PIGC;GTPBP1
Liddle syndrome	2/9	0.838622	0.999996	0	0	0.604654	0.106417	NDFIP2;UBE2E3
Monkeypox	2/9	0.838622	0.999996	0	0	0.604654	0.106417	RCHY1;PRODH
Multiple myeloma	2/9	0.838622	0.999996	0	0	0.604654	0.106417	CRBN;SMIM1
Nephrogenic adenoma	2/9	0.838622	0.999996	0	0	0.604654	0.106417	S100A1;KRT7
Neurotic disorder	2/9	0.838622	0.999996	0	0	0.604654	0.106417	LY96;FBXW2
Ossifying fibroma	2/9	0.838622	0.999996	0	0	0.604654	0.106417	RASAL1;ITM2C
Parathyroid adenoma	2/9	0.838622	0.999996	0	0	0.604654	0.106417	CALCA;CCND1
Paratyphoid fever	2/9	0.838622	0.999996	0	0	0.604654	0.106417	RHOG;NPL
Pernicious anemia	2/9	0.838622	0.999996	0	0	0.604654	0.106417	TCN2;CLYBL
Polycystic liver disease	2/9	0.838622	0.999996	0	0	0.604654	0.106417	DNAJC12;ADCY6
Pontocerebellar hypoplasia	2/9	0.838622	0.999996	0	0	0.604654	0.106417	CLP1;VRK1
Purine nucleoside phosphorylase deficiency	2/9	0.838622	0.999996	0	0	0.604654	0.106417	PNP;APRT
SAPHO syndrome	2/9	0.838622	0.999996	0	0	0.604654	0.106417	MRAP;LPIN2
Specific developmental disorder	2/9	0.838622	0.999996	0	0	0.604654	0.106417	ETV3;FSTL4
Spermatic cord torsion	2/9	0.838622	0.999996	0	0	0.604654	0.106417	TBPL1;TWIST1
Ureterocele	2/9	0.838622	0.999996	0	0	0.604654	0.106417	LHX1;CYS1
estrogen-receptor positive breast cancer	2/9	0.838622	0.999996	0	0	0.604654	0.106417	HSD17B14;SLC39A7
thrombocytopenia-absent radius syndrome	2/9	0.838622	0.999996	0	0	0.604654	0.106417	PRKAB2;RBM8A
Lipid metabolism disorder	9/35	0.838713	0.999996	0	0	0.732336	0.128808	ABCA1;ACAA2;LIPC;GALNT2;LPL;HMGCR;XKR6;RAB11B;SUGP1
Benign paroxysmal positional nystagmus	3/13	0.839534	0.999996	0	0	0.634846	0.11104	RGS5;MRRF;SH3RF1
Cherubism	3/13	0.839534	0.999996	0	0	0.634846	0.11104	SRC;ACP5;NFATC1
Chromosome 17q11.2 deletion syndrome, 1.4Mb	3/13	0.839534	0.999996	0	0	0.634846	0.11104	TRAF4;APIP;BLMH
Cryptococcosis	3/13	0.839534	0.999996	0	0	0.634846	0.11104	ZHX2;STK16;UNC119
Hypokalemic periodic paralysis	3/13	0.839534	0.999996	0	0	0.634846	0.11104	KCNE3;SCN4A;CLCN1
Intracranial aneurysm	3/13	0.839534	0.999996	0	0	0.634846	0.11104	STARD13;ANKRD44;BET1L
Lobular neoplasia	3/13	0.839534	0.999996	0	0	0.634846	0.11104	ERBB2;CD2BP2;PGR
Neurogenic bladder	3/13	0.839534	0.999996	0	0	0.634846	0.11104	HPSE2;LRIG2;RPS24
Oculodentodigital dysplasia	3/13	0.839534	0.999996	0	0	0.634846	0.11104	RWDD1;GJB2;GJB3
Otosclerosis	3/13	0.839534	0.999996	0	0	0.634846	0.11104	BMP4;ARFRP1;SLC26A2
Piebaldism	3/13	0.839534	0.999996	0	0	0.634846	0.11104	SPRED1;EDN3;CLEC11A
Premature ovarian failure	3/13	0.839534	0.999996	0	0	0.634846	0.11104	NR5A1;AARS2;FOXL2
Pseudoachondroplasia	3/13	0.839534	0.999996	0	0	0.634846	0.11104	SLC26A2;CALM1;CALM2
Relapsing fever	3/13	0.839534	0.999996	0	0	0.634846	0.11104	PURA;MUC13;CLPX
Rheumatic fever	3/13	0.839534	0.999996	0	0	0.634846	0.11104	MRAP;EGR3;CDKN2A
Theileriasis	3/13	0.839534	0.999996	0	0	0.634846	0.11104	RPS8;PKIG;NKTR
Vitelliform macular dystrophy	3/13	0.839534	0.999996	0	0	0.634846	0.11104	RAB3IP;SCGB1A1;GPT
maturity-onset diabetes of the young	7/28	0.843052	0.999996	0	0	0.705252	0.120405	LAD1;ZNHIT3;CAPN10;ANKS4B;PCBD2;FOXM1;ISL1
Axonal neuropathy	4/17	0.845557	0.999996	0	0	0.651081	0.109225	DNAJB2;SPTLC1;TFG;TRIM2
Basal ganglia calcification	4/17	0.845557	0.999996	0	0	0.651081	0.109225	YARS;PDGFRB;PDGFB;THAP1
Ectropion	4/17	0.845557	0.999996	0	0	0.651081	0.109225	NIPAL4;AADAC;ABHD5;ALOXE3
Ellis-Van Creveld syndrome	4/17	0.845557	0.999996	0	0	0.651081	0.109225	EVC2;MKKS;TTC21B;IFT57
Gastroparesis	4/17	0.845557	0.999996	0	0	0.651081	0.109225	SPAG7;PHF20;MRPL28;HTR3A
Histoplasmosis	4/17	0.845557	0.999996	0	0	0.651081	0.109225	TONSL;ACP5;UNC119;MUC13
Insulinoma	4/17	0.845557	0.999996	0	0	0.651081	0.109225	GLP1R;RPS15;MRPS31;CPE
Iron metabolism disease	4/17	0.845557	0.999996	0	0	0.651081	0.109225	HFE;SRPRB;RSPO3;ARSB
Macroglobulinemia	4/17	0.845557	0.999996	0	0	0.651081	0.109225	CXCR4;SDC1;CD38;B2M
Persistent hyperplastic primary vitreous	4/17	0.845557	0.999996	0	0	0.651081	0.109225	FOXC1;FOXF2;KIF2A;FZD4
relapsing-remitting multiple sclerosis	4/17	0.845557	0.999996	0	0	0.651081	0.109225	RRM1;RRM2;ELAVL4;ELAVL3
Cleft lip	21/77	0.848461	0.999996	0	0	0.793093	0.13033	TFAP2A;MTRR;MSX2;ARHGAP29;GRHL3;GLI2;BMP4;SHH;WNT11;PTER;TCN2;TMEM54;PAX9;BCL3;ALX3;CENPL;MSX1;CLPTM1L;NANS;NODAL;FGF10
Amnestic disorder	10/39	0.850071	0.999996	0	0	0.729482	0.118493	RPL4;ARC;RNMT;CNR1;HTR3A;FOS;AP5B1;EIF4G2;HMGN1;SPSB4
Night blindness	10/39	0.850071	0.999996	0	0	0.729482	0.118493	CRB1;FAM161A;GRM6;RHO;LCA5;RDH5;PLIN2;RGS11;CCDC66;SLC25A24
Rickets	10/39	0.850071	0.999996	0	0	0.729482	0.118493	SLC34A3;CALCA;GALNT3;MEPE;ALPL;FAM20C;NADSYN1;GC;FAH;SKA1
Pain agnosia	28/101	0.853134	0.999996	0	0	0.811069	0.128829	NPFFR2;CALCA;MAGEL2;NPFFR1;RPL34;SLC1A2;CBY1;SRA1;NPL;KNG1;HERPUD1;PTGS1;CNR2;CNR1;SLC22A18;MLX;TRPM8;MSC;COG8;OPRK1;HTR3A;FOS;AP5B1;MLH1;SHPK;MGP;SP6;RGS7BP
Chromosome 1p36 deletion syndrome	5/21	0.853272	0.999996	0	0	0.661211	0.104919	RERE;MFAP4;PTER;PLCH2;GABRD
Cornelia de Lange syndrome	5/21	0.853272	0.999996	0	0	0.661211	0.104919	GGT6;MED30;TAF6;SMTNL2;NAALADL2
Retinal disease	5/21	0.853272	0.999996	0	0	0.661211	0.104919	UST;KCNK1;CCNL1;MYSM1;ZWINT
Chagas disease	8/32	0.853595	0.999996	0	0	0.705206	0.111633	FDPS;TPI1;TCN2;NTM;CALR;WLS;DECR1;LY6E
AGAT deficiency	1/5	0.855546	0.999996	0	0	0.529107	0.0825486	OAT
Acute promyelocytic leukemia	1/5	0.855546	0.999996	0	0	0.529107	0.0825486	NPM1
Adenine phosphoribosyltransferase deficiency	1/5	0.855546	0.999996	0	0	0.529107	0.0825486	APRT
Adjustment disorder	1/5	0.855546	0.999996	0	0	0.529107	0.0825486	PRKCD
Adult T-cell leukemia	1/5	0.855546	0.999996	0	0	0.529107	0.0825486	ATL2
Aggressive systemic mastocytosis	1/5	0.855546	0.999996	0	0	0.529107	0.0825486	H19
Akinetic mutism	1/5	0.855546	0.999996	0	0	0.529107	0.0825486	PNMA2
Arts syndrome	1/5	0.855546	0.999996	0	0	0.529107	0.0825486	MSMB
Ataxia with oculomotor apraxia type 1	1/5	0.855546	0.999996	0	0	0.529107	0.0825486	TTPA
Bone disease	1/5	0.855546	0.999996	0	0	0.529107	0.0825486	GBA
Borjeson-Forssman-Lehmann syndrome	1/5	0.855546	0.999996	0	0	0.529107	0.0825486	SMARCE1
Burkitt lymphoma	1/5	0.855546	0.999996	0	0	0.529107	0.0825486	GNA13
Central nervous system lymphoma	1/5	0.855546	0.999996	0	0	0.529107	0.0825486	MTX3
Cervicitis	1/5	0.855546	0.999996	0	0	0.529107	0.0825486	CDKN2A
Chromosome 4q21 deletion syndrome	1/5	0.855546	0.999996	0	0	0.529107	0.0825486	PRKG2
Chronic NK-cell lymphocytosis	1/5	0.855546	0.999996	0	0	0.529107	0.0825486	NCAM1
Chronic granulomatous disease	1/5	0.855546	0.999996	0	0	0.529107	0.0825486	CYBA
Cockayne syndrome	1/5	0.855546	0.999996	0	0	0.529107	0.0825486	ERCC8
Combined oxidative phosphorylation deficiency	1/5	0.855546	0.999996	0	0	0.529107	0.0825486	FARS2
Complement component 3 deficiency	1/5	0.855546	0.999996	0	0	0.529107	0.0825486	RNF103
Congenital adrenal insufficiency	1/5	0.855546	0.999996	0	0	0.529107	0.0825486	FDX1
Conjunctivochalasis	1/5	0.855546	0.999996	0	0	0.529107	0.0825486	TRIM47
Cutaneous anthrax	1/5	0.855546	0.999996	0	0	0.529107	0.0825486	PPP1R14A
Cutaneous porphyria	1/5	0.855546	0.999996	0	0	0.529107	0.0825486	UROS
DNA ligase IV deficiency	1/5	0.855546	0.999996	0	0	0.529107	0.0825486	NHEJ1
Dermatofibrosarcoma protuberans	1/5	0.855546	0.999996	0	0	0.529107	0.0825486	SH3RF2
Diaphragmatic eventration	1/5	0.855546	0.999996	0	0	0.529107	0.0825486	STRA6
Disseminated intravascular coagulation	1/5	0.855546	0.999996	0	0	0.529107	0.0825486	MYH7B
Early myoclonic encephalopathy	1/5	0.855546	0.999996	0	0	0.529107	0.0825486	COQ5
Echolalia	1/5	0.855546	0.999996	0	0	0.529107	0.0825486	LGALS1
Emery-Dreifuss muscular dystrophy	1/5	0.855546	0.999996	0	0	0.529107	0.0825486	TMEM43
Endometriosis of ovary	1/5	0.855546	0.999996	0	0	0.529107	0.0825486	POLR2G
Endomyocardial fibrosis	1/5	0.855546	0.999996	0	0	0.529107	0.0825486	PDGFRA
Epididymitis	1/5	0.855546	0.999996	0	0	0.529107	0.0825486	PSMG3
Epithelioid sarcoma	1/5	0.855546	0.999996	0	0	0.529107	0.0825486	CAPZB
Food allergy	1/5	0.855546	0.999996	0	0	0.529107	0.0825486	FAIM
Fungal meningitis	1/5	0.855546	0.999996	0	0	0.529107	0.0825486	ISYNA1
Gamma chain deficiency	1/5	0.855546	0.999996	0	0	0.529107	0.0825486	LMO2
Ganglioneuroma	1/5	0.855546	0.999996	0	0	0.529107	0.0825486	SLC13A4
Gastric lymphoma	1/5	0.855546	0.999996	0	0	0.529107	0.0825486	PGLS
Gastric outlet obstruction	1/5	0.855546	0.999996	0	0	0.529107	0.0825486	SPAG7
Gingival overgrowth	1/5	0.855546	0.999996	0	0	0.529107	0.0825486	ANTXR2
Goodpasture syndrome	1/5	0.855546	0.999996	0	0	0.529107	0.0825486	RAN
Hallermann-Streiff syndrome	1/5	0.855546	0.999996	0	0	0.529107	0.0825486	BCS1L
Hemometra	1/5	0.855546	0.999996	0	0	0.529107	0.0825486	MKKS
Hereditary breast ovarian cancer	1/5	0.855546	0.999996	0	0	0.529107	0.0825486	XRCC2
Hidrocystoma	1/5	0.855546	0.999996	0	0	0.529107	0.0825486	SGTA
Hypophosphatemia	1/5	0.855546	0.999996	0	0	0.529107	0.0825486	SLC34A3
Intermediate coronary syndrome	1/5	0.855546	0.999996	0	0	0.529107	0.0825486	PPP4R2
Intraductal papilloma	1/5	0.855546	0.999996	0	0	0.529107	0.0825486	MFSD1
Juvenile rheumatoid arthritis	1/5	0.855546	0.999996	0	0	0.529107	0.0825486	VTCN1
Laurence-Moon syndrome	1/5	0.855546	0.999996	0	0	0.529107	0.0825486	PDXP
Lethal midline granuloma	1/5	0.855546	0.999996	0	0	0.529107	0.0825486	NCAM1
MELAS syndrome	1/5	0.855546	0.999996	0	0	0.529107	0.0825486	ZFYVE21
Membranoproliferative glomerulonephritis	1/5	0.855546	0.999996	0	0	0.529107	0.0825486	HAGH
Meningocele	1/5	0.855546	0.999996	0	0	0.529107	0.0825486	ALX3
Mitochondrial complex II deficiency	1/5	0.855546	0.999996	0	0	0.529107	0.0825486	SDHAF1
Mucosal melanoma	1/5	0.855546	0.999996	0	0	0.529107	0.0825486	ARHGEF17
Multiple carboxylase deficiency	1/5	0.855546	0.999996	0	0	0.529107	0.0825486	SMOC1
Multiple epiphyseal dysplasia	1/5	0.855546	0.999996	0	0	0.529107	0.0825486	SLC26A2
Noonan syndrome	1/5	0.855546	0.999996	0	0	0.529107	0.0825486	KRAS
Optic disk drusen	1/5	0.855546	0.999996	0	0	0.529107	0.0825486	SPRED1
Optic neuritis	1/5	0.855546	0.999996	0	0	0.529107	0.0825486	CCNDBP1
Ossifying fibromyxoid tumor	1/5	0.855546	0.999996	0	0	0.529107	0.0825486	MEAF6
Osteosarcoma	1/5	0.855546	0.999996	0	0	0.529107	0.0825486	GRM4
Ovarian cyst	1/5	0.855546	0.999996	0	0	0.529107	0.0825486	KIF3B
POEMS syndrome	1/5	0.855546	0.999996	0	0	0.529107	0.0825486	VEGFA
Pancreatic cholera	1/5	0.855546	0.999996	0	0	0.529107	0.0825486	NDNF
Parotitis	1/5	0.855546	0.999996	0	0	0.529107	0.0825486	CDSN
Penicillin allergy	1/5	0.855546	0.999996	0	0	0.529107	0.0825486	CNTN3
Periarthritis	1/5	0.855546	0.999996	0	0	0.529107	0.0825486	TRIM47
Periodic limb movement disorder	1/5	0.855546	0.999996	0	0	0.529107	0.0825486	PER1
Placenta accreta	1/5	0.855546	0.999996	0	0	0.529107	0.0825486	CMAS
Proctitis	1/5	0.855546	0.999996	0	0	0.529107	0.0825486	DDX50
Pseudomyxoma peritonei	1/5	0.855546	0.999996	0	0	0.529107	0.0825486	ZBTB38
Pulpitis	1/5	0.855546	0.999996	0	0	0.529107	0.0825486	SHPK
Rapadilino syndrome	1/5	0.855546	0.999996	0	0	0.529107	0.0825486	RECQL
Rapp-Hodgkin syndrome	1/5	0.855546	0.999996	0	0	0.529107	0.0825486	PSPC1
Retinitis	1/5	0.855546	0.999996	0	0	0.529107	0.0825486	MRAP
Rippling muscle disease	1/5	0.855546	0.999996	0	0	0.529107	0.0825486	GSK3B
Salpingitis	1/5	0.855546	0.999996	0	0	0.529107	0.0825486	PCDH8
Sarcoidosis	1/5	0.855546	0.999996	0	0	0.529107	0.0825486	KCTD12
Scimitar syndrome	1/5	0.855546	0.999996	0	0	0.529107	0.0825486	ACADM
Splenic infarction	1/5	0.855546	0.999996	0	0	0.529107	0.0825486	HORMAD1
St. Louis encephalitis	1/5	0.855546	0.999996	0	0	0.529107	0.0825486	NXT1
T cell deficiency	1/5	0.855546	0.999996	0	0	0.529107	0.0825486	ZAP70
Tracheitis	1/5	0.855546	0.999996	0	0	0.529107	0.0825486	TUBE1
Trichotillomania	1/5	0.855546	0.999996	0	0	0.529107	0.0825486	ABCB6
Tubular adenocarcinoma	1/5	0.855546	0.999996	0	0	0.529107	0.0825486	SLC25A11
Urethral stricture	1/5	0.855546	0.999996	0	0	0.529107	0.0825486	SCARF1
Vaginitis	1/5	0.855546	0.999996	0	0	0.529107	0.0825486	DUSP11
Waardenburg's syndrome	1/5	0.855546	0.999996	0	0	0.529107	0.0825486	EDN3
leukocyte-adhesion deficiency syndrome	1/5	0.855546	0.999996	0	0	0.529107	0.0825486	JPH2
non-Hodgkin lymphoma	1/5	0.855546	0.999996	0	0	0.529107	0.0825486	POLR1D
Refractive error	11/24	0.860431	0.999996	0	0	0.727155	0.109307	PDGFRA;CYP26A1;KCNE3;MAML2;CHSY1;TIPARP;FOXF1;RASGRF1;RDH5;SGCZ;CNDP2
Dentinogenesis imperfecta	6/25	0.861445	0.999996	0	0	0.668128	0.0996472	SMPD3;CRTAP;PAX9;MEPE;MSX1;HRAS
Lymphedema	6/25	0.861445	0.999996	0	0	0.668128	0.0996472	FOXC2;PDPN;VEGFC;PROX1;APOLD1;VEGFA
Sinusitis	6/25	0.861445	0.999996	0	0	0.668128	0.0996472	ZRANB2;OAF;HTRA3;PRTN3;NODAL;CFTR
Muscular atrophy	16/61	0.869416	0.999996	0	0	0.751994	0.105229	AKIRIN1;TRIM63;HEXA;VRK1;FBXO32;BICD2;FOXO1;COIL;VAPB;GEMIN6;SNRPD3;GEMIN7;EIF3F;DCPS;SMNDC1;TRIM32
Multiple system atrophy	7/29	0.869562	0.999996	0	0	0.673146	0.0940824	COQ2;SLC38A7;ATG4C;TPPP;SNCAIP;TARDBP;C9ORF72
Antley-Bixler syndrome	3/14	0.876062	0.999996	0	0	0.57709	0.0763593	CYB5A;FGFRL1;DECR1
Appendicitis	3/14	0.876062	0.999996	0	0	0.57709	0.0763593	ITGA2;SMOC1;NODAL
Ehlers-Danlos syndrome	3/14	0.876062	0.999996	0	0	0.57709	0.0763593	B3GALT6;SLC39A13;CHST14
Familial atrial fibrillation	3/14	0.876062	0.999996	0	0	0.57709	0.0763593	TBX5;SCN3B;SCN2B
Gas gangrene	3/14	0.876062	0.999996	0	0	0.57709	0.0763593	TNNT2;NEU1;CPE
Kawasaki disease	3/14	0.876062	0.999996	0	0	0.57709	0.0763593	CD40;MED30;MRPS22
Kuhnt-Junius degeneration	3/14	0.876062	0.999996	0	0	0.57709	0.0763593	RAP2A;PLEKHA1;VEGFA
Leukocyte adhesion deficiency	3/14	0.876062	0.999996	0	0	0.57709	0.0763593	FERMT1;SLC35C1;ICAM1
Osteochondrosis	3/14	0.876062	0.999996	0	0	0.57709	0.0763593	FAM184B;IHH;B4GALT6
Proliferative vitreoretinopathy	3/14	0.876062	0.999996	0	0	0.57709	0.0763593	VTN;PDGFB;PDGFA
Prostatitis	3/14	0.876062	0.999996	0	0	0.57709	0.0763593	ICMT;SP6;MSMB
Scrapie	3/14	0.876062	0.999996	0	0	0.57709	0.0763593	RPSA;SSBP1;HSPA13
Shipyard eye	3/14	0.876062	0.999996	0	0	0.57709	0.0763593	YRDC;CHKB;ABCA7
Uveal melanoma	3/14	0.876062	0.999996	0	0	0.57709	0.0763593	RIC8A;NDUFA12;EIF1B
Down syndrome	24/89	0.876112	0.999996	0	0	0.780739	0.103262	LRRC47;CBR1;DYRK3;MTRR;DYRK2;FAM207A;AFP;SLC5A3;ETS2;RUNX1;MFAP4;RCAN1;CHAF1B;EVA1C;SUMO3;COL6A2;RCAN2;COL6A1;PSMG1;GABPA;SH3BGR;HMGN1;PAPPA2;CRLF2
Arthropathy	8/33	0.877398	0.999996	0	0	0.676948	0.0885413	MRAP;HGD;HFE;SLCO2A1;ALPL;PHB2;B2M;ACP1
Achondroplasia	4/18	0.877564	0.999996	0	0	0.604531	0.0789551	SLC26A2;FGF9;FGF18;TK1
Colorectal adenoma	4/18	0.877564	0.999996	0	0	0.604531	0.0789551	DIDO1;RNF34;ZSWIM7;MUTYH
Dentin dysplasia	4/18	0.877564	0.999996	0	0	0.604531	0.0789551	GALNT3;PAX9;MEPE;MSX1
Epidermodysplasia verruciformis	4/18	0.877564	0.999996	0	0	0.604531	0.0789551	TMC8;FOXK2;SLC30A1;PVR
Fascioliasis	4/18	0.877564	0.999996	0	0	0.604531	0.0789551	CYB5A;TXNRD3;GOT2;PGM2
Pituitary hypoplasia	4/18	0.877564	0.999996	0	0	0.604531	0.0789551	SPCS3;SPCS2;HESX1;RNPC3
Progressive multifocal leukoencephalopathy	4/18	0.877564	0.999996	0	0	0.604531	0.0789551	PURA;CCDC6;UNC119;MXD4
Progressive relapsing multiple sclerosis	4/18	0.877564	0.999996	0	0	0.604531	0.0789551	NOD1;PGR;PGLYRP1;MBL2
Hypogonadism	17/65	0.878141	0.999996	0	0	0.749007	0.0973319	CALCA;CTDP1;DMRT1;DMRT2;HFE;IHH;FOXL2;TRH;NR5A1;BBS10;PTER;GHRH;KISS1R;HESX1;SOX9;AMH;SLC29A3
Acute monocytic leukemia	2/10	0.880557	0.999996	0	0	0.529034	0.0672931	CAB39L;FAM120A
Advanced sleep phase syndrome	2/10	0.880557	0.999996	0	0	0.529034	0.0672931	CSNK1D;CSNK1E
Androgen insensitivity syndrome	2/10	0.880557	0.999996	0	0	0.529034	0.0672931	NR5A1;AMH
Androgenic alopecia	2/10	0.880557	0.999996	0	0	0.529034	0.0672931	PPP1R3C;PPP1R3B
Aortic valve stenosis	2/10	0.880557	0.999996	0	0	0.529034	0.0672931	NKX2-6;RUNX2
Autoimmune hemolytic anemia	2/10	0.880557	0.999996	0	0	0.529034	0.0672931	SIRPA;CD47
Axenfeld-Rieger syndrome	2/10	0.880557	0.999996	0	0	0.529034	0.0672931	SLC13A3;CYP1B1
Benign epilepsy with centrotemporal spikes	2/10	0.880557	0.999996	0	0	0.529034	0.0672931	KIFC1;CCT5
Birt-Hogg-Dube syndrome	2/10	0.880557	0.999996	0	0	0.529034	0.0672931	RRAGA;RRAGC
Dental enamel hypoplasia	2/10	0.880557	0.999996	0	0	0.529034	0.0672931	DUSP23;FAM20C
Denys-Drash syndrome	2/10	0.880557	0.999996	0	0	0.529034	0.0672931	YIPF2;PDGFA
Embryonal carcinoma	2/10	0.880557	0.999996	0	0	0.529034	0.0672931	PHC1;SURF2
Endophthalmitis	2/10	0.880557	0.999996	0	0	0.529034	0.0672931	CRYGS;VEGFA
Hematologic cancer	2/10	0.880557	0.999996	0	0	0.529034	0.0672931	U2AF1;RUNX1
Hypochondroplasia	2/10	0.880557	0.999996	0	0	0.529034	0.0672931	TK1;RASIP1
Musculoskeletal system disease	2/10	0.880557	0.999996	0	0	0.529034	0.0672931	STAT4;TFCP2L1
Omenn syndrome	2/10	0.880557	0.999996	0	0	0.529034	0.0672931	EFNA5;RAG1
Opiate dependence	2/10	0.880557	0.999996	0	0	0.529034	0.0672931	GRIN2A;NPFFR1
Osteoarthritis	2/10	0.880557	0.999996	0	0	0.529034	0.0672931	PLA2G4A;DUS4L
Perrault syndrome	2/10	0.880557	0.999996	0	0	0.529034	0.0672931	PSMC3IP;PDGFRL
Prostate carcinoma in situ	2/10	0.880557	0.999996	0	0	0.529034	0.0672931	ALDOC;DYNLL1
Rubinstein-Taybi syndrome	2/10	0.880557	0.999996	0	0	0.529034	0.0672931	SRCAP;GAS1
Smooth muscle tumor	2/10	0.880557	0.999996	0	0	0.529034	0.0672931	KIT;DCAF5
Spondylocostal dysostosis	2/10	0.880557	0.999996	0	0	0.529034	0.0672931	LFNG;NOTCH2
Squamous cell carcinoma	2/10	0.880557	0.999996	0	0	0.529034	0.0672931	EML4;CNN1
Tinea pedis	2/10	0.880557	0.999996	0	0	0.529034	0.0672931	POLR2B;TECR
Trichomoniasis	2/10	0.880557	0.999996	0	0	0.529034	0.0672931	ENTPD8;WASF3
protein-losing enteropathy	2/10	0.880557	0.999996	0	0	0.529034	0.0672931	ALG8;ANTXR2
Agammaglobulinemia	5/22	0.881585	0.999996	0	0	0.622271	0.0784271	CXCL12;SRC;CD81;CXCR4;CD38
Atopic dermatitis	5/22	0.881585	0.999996	0	0	0.622271	0.0784271	ATP6V1G2;BCL2L11;KIF3A;ADO;GPSM3
Chediak-Higashi syndrome	5/22	0.881585	0.999996	0	0	0.622271	0.0784271	BLOC1S6;LAMTOR2;SLC24A5;STX11;WDTC1
Rhinitis	5/22	0.881585	0.999996	0	0	0.622271	0.0784271	TMEM189;SHPK;GKN2;NPL;KNG1
Seasonal affective disorder	5/22	0.881585	0.999996	0	0	0.622271	0.0784271	PER3;S100A1;ZADH2;CRY2;TTC1
Liver disease	6/26	0.886705	0.999996	0	0	0.634675	0.0763151	EEA1;HNRNPA3;COL13A1;TEX36;MACROD2;HS3ST1
Malaria	6/26	0.886705	0.999996	0	0	0.634675	0.0763151	RGS2;MARVELD3;ATP2B4;TMEM64;DKK2;DIS3L2
Vesicoureteral reflux	6/26	0.886705	0.999996	0	0	0.634675	0.0763151	DSTYK;PLEKHF1;UBTD2;LRIG2;FGFRL1;ZCCHC14
Ataxia telangiectasia	7/30	0.892259	0.999996	0	0	0.643831	0.0733957	RNF168;CDKN1A;ATMIN;TRIM29;GADD45A;TTPA;CCDC82
Hypokalemia	8/34	0.897912	0.999996	0	0	0.650864	0.0700871	KCNH2;KCNE1;STK24;CLCNKB;STK39;BSND;SCN4A;NR3C2
DiGeorge syndrome	11/45	0.89851	0.999996	0	0	0.68428	0.0732299	SLC25A1;TBX1;HIC2;HIRIP3;MRPL40;NKX2-6;PTER;PRODH;TBX5;CFC1;CRKL
Distal arthrogryposis	11/45	0.89851	0.999996	0	0	0.68428	0.0732299	MYL4;MYBPC1;TPM3;TPM2;TMEM106C;ZBTB42;NEB;CDHR5;PFDN4;BICD2;RAPSN
Hyperglycemia	29/108	0.899781	0.999996	0	0	0.776012	0.08195	GLP1R;CRTC2;SERPINE1;SLC2A1;LPL;SLC2A3;SLC5A2;FOXM1;FOXO1;ICAM1;HSD11B1;HMOX1;NKX6-1;PPARGC1A;CLIC1;WDTC1;DECR1;IGFBP1;SREBF1;JUN;EDN1;VCAM1;GFPT1;VEGFA;RBP4;TBC1D4;CAT;TXNIP;PPARA
Vitiligo	16/63	0.900842	0.999996	0	0	0.719888	0.0751746	RERE;RAB5B;ATP6V1G2;ATF6B;HUNK;SLC1A2;SUOX;RNF5;POU5F1;ATXN2;C1QTNF6;NEU1;TRIM26;UBASH3A;CCHCR1;SH2B3
Acute poststreptococcal glomerulonephritis	1/6	0.901905	0.999996	0	0	0.423254	0.0436991	SKA1
Alexander disease	1/6	0.901905	0.999996	0	0	0.423254	0.0436991	GLIPR2
Anterior ischemic optic neuropathy	1/6	0.901905	0.999996	0	0	0.423254	0.0436991	BLOC1S6
Aplastic anemia	1/6	0.901905	0.999996	0	0	0.423254	0.0436991	RPS10
Ascariasis	1/6	0.901905	0.999996	0	0	0.423254	0.0436991	GKN2
Autosomal recessive non-syndromic intellectual disability	1/6	0.901905	0.999996	0	0	0.423254	0.0436991	TECR
Cholecystitis	1/6	0.901905	0.999996	0	0	0.423254	0.0436991	NODAL
Chondroblastoma	1/6	0.901905	0.999996	0	0	0.423254	0.0436991	PTH1R
Chorioretinitis	1/6	0.901905	0.999996	0	0	0.423254	0.0436991	MRAP
Chromosome 15q24 deletion syndrome	1/6	0.901905	0.999996	0	0	0.423254	0.0436991	STRA6
Duodenitis	1/6	0.901905	0.999996	0	0	0.423254	0.0436991	MOB1A
Enamel caries	1/6	0.901905	0.999996	0	0	0.423254	0.0436991	INO80
Epidermolysis bullosa acquisita	1/6	0.901905	0.999996	0	0	0.423254	0.0436991	RNF103
Frasier syndrome	1/6	0.901905	0.999996	0	0	0.423254	0.0436991	CMIP
Frozen shoulder	1/6	0.901905	0.999996	0	0	0.423254	0.0436991	MRAP
Hepatocellular adenoma	1/6	0.901905	0.999996	0	0	0.423254	0.0436991	GPATCH4
Hidradenoma	1/6	0.901905	0.999996	0	0	0.423254	0.0436991	MAML2
IMAGe syndrome	1/6	0.901905	0.999996	0	0	0.423254	0.0436991	KCNQ1OT1
Intestinal atresia	1/6	0.901905	0.999996	0	0	0.423254	0.0436991	FGF10
Intestinal volvulus	1/6	0.901905	0.999996	0	0	0.423254	0.0436991	KCNE1
L-2-hydroxyglutaric aciduria	1/6	0.901905	0.999996	0	0	0.423254	0.0436991	SLC25A1
Laryngeal squamous cell carcinoma	1/6	0.901905	0.999996	0	0	0.423254	0.0436991	MYCT1
Lymphocele	1/6	0.901905	0.999996	0	0	0.423254	0.0436991	RPL34
Molluscum contagiosum	1/6	0.901905	0.999996	0	0	0.423254	0.0436991	ADSS
Myelitis	1/6	0.901905	0.999996	0	0	0.423254	0.0436991	AQP4
Nail disease	1/6	0.901905	0.999996	0	0	0.423254	0.0436991	PLCD1
Neuroblastoma	1/6	0.901905	0.999996	0	0	0.423254	0.0436991	LMO1
Ocular cancer	1/6	0.901905	0.999996	0	0	0.423254	0.0436991	BAP1
Oculoauricular syndrome	1/6	0.901905	0.999996	0	0	0.423254	0.0436991	SMOC1
Ogden syndrome	1/6	0.901905	0.999996	0	0	0.423254	0.0436991	STRA6
Oropharynx cancer	1/6	0.901905	0.999996	0	0	0.423254	0.0436991	GP5
Paraganglioma	1/6	0.901905	0.999996	0	0	0.423254	0.0436991	SDHA
Peroneal nerve paralysis	1/6	0.901905	0.999996	0	0	0.423254	0.0436991	APTX
Purpura fulminans	1/6	0.901905	0.999996	0	0	0.423254	0.0436991	PROS1
Rectal neoplasm	1/6	0.901905	0.999996	0	0	0.423254	0.0436991	APBA3
Recurrent corneal erosion	1/6	0.901905	0.999996	0	0	0.423254	0.0436991	TGFBI
Reducing body myopathy	1/6	0.901905	0.999996	0	0	0.423254	0.0436991	SIVA1
Renal osteodystrophy	1/6	0.901905	0.999996	0	0	0.423254	0.0436991	CALCA
Reticular dysgenesis	1/6	0.901905	0.999996	0	0	0.423254	0.0436991	NME4
Rheumatic heart disease	1/6	0.901905	0.999996	0	0	0.423254	0.0436991	POM121
Riley-Day syndrome	1/6	0.901905	0.999996	0	0	0.423254	0.0436991	ELP3
Sclerosteosis	1/6	0.901905	0.999996	0	0	0.423254	0.0436991	NOG
Sezary's disease	1/6	0.901905	0.999996	0	0	0.423254	0.0436991	DNM3OS
Skeletal muscle neoplasm	1/6	0.901905	0.999996	0	0	0.423254	0.0436991	JDP2
Small cell carcinoma	1/6	0.901905	0.999996	0	0	0.423254	0.0436991	CNN1
Social phobia	1/6	0.901905	0.999996	0	0	0.423254	0.0436991	KCTD1
Spastic quadriplegia	1/6	0.901905	0.999996	0	0	0.423254	0.0436991	GNPAT
Specific phobia	1/6	0.901905	0.999996	0	0	0.423254	0.0436991	UST
Spinocerebellar ataxia type 31	1/6	0.901905	0.999996	0	0	0.423254	0.0436991	TGM5
Splenic marginal zone lymphoma	1/6	0.901905	0.999996	0	0	0.423254	0.0436991	GNG11
Subdural empyema	1/6	0.901905	0.999996	0	0	0.423254	0.0436991	SDSL
Thoracic outlet syndrome	1/6	0.901905	0.999996	0	0	0.423254	0.0436991	SKAP2
Vaginal discharge	1/6	0.901905	0.999996	0	0	0.423254	0.0436991	TXNL4B
biotin-responsive basal ganglia disease	1/6	0.901905	0.999996	0	0	0.423254	0.0436991	SLC19A1
epididymo-orchitis	1/6	0.901905	0.999996	0	0	0.423254	0.0436991	CCT5
Neurofibromatosis	9/38	0.903485	0.999996	0	0	0.656432	0.0666251	PDGFRA;SPRED1;SMARCB1;KIT;OMG;PTPN11;SDHC;PGLS;HRAS
post-traumatic stress disorder	9/38	0.903485	0.999996	0	0	0.656432	0.0666251	ATP6AP1L;ADCYAP1R1;PPP1R3C;CNR1;PPP1R3B;FOS;WASF3;FKBP5;HBEGF
Botulism	4/19	0.903645	0.999996	0	0	0.564187	0.0571625	SV2C;VAPA;SCAND1;HCFC2
Chlamydia	4/19	0.903645	0.999996	0	0	0.564187	0.0571625	MRAP;NAT9;PHB2;HSPD1
Galactosemia	4/19	0.903645	0.999996	0	0	0.564187	0.0571625	TAF1A;ALG2;ACADM;GALK1
Glycogen storage disease	4/19	0.903645	0.999996	0	0	0.564187	0.0571625	PGAM2;PYGL;ENO3;PGM1
Myositis	4/19	0.903645	0.999996	0	0	0.564187	0.0571625	NARS;CDSN;EXOSC10;TRIM21
Pertussis	4/19	0.903645	0.999996	0	0	0.564187	0.0571625	PARP1;CALM2;SLC29A3;WDTC1
Atrioventricular septal defect	5/15	0.905003	0.999996	0	0	0.52896	0.0527995	PRKAB2;CEP152;DCHS1
Bowen-Conradi syndrome	5/15	0.905003	0.999996	0	0	0.52896	0.0527995	RPS19;EIF4A3;LARP7
Long QT syndrome	5/15	0.905003	0.999996	0	0	0.52896	0.0527995	KCNH2;KCNE1;CALM1
Lymphangioleiomyomatosis	5/15	0.905003	0.999996	0	0	0.52896	0.0527995	PGR;FAM161B;ART5
McCune Albright syndrome	5/15	0.905003	0.999996	0	0	0.52896	0.0527995	PPP1R11;PRKAR1A;AMH
Mitral valve prolapse	5/15	0.905003	0.999996	0	0	0.52896	0.0527995	ACTA2;DCHS1;LMCD1
Spinocerebellar ataxia type 1	5/15	0.905003	0.999996	0	0	0.52896	0.0527995	NPDC1;RAE1;UBQLN4
Ventricular septal defect	5/15	0.905003	0.999996	0	0	0.52896	0.0527995	EXD2;UBTD2;ADO
Ankylosis	5/23	0.905083	0.999996	0	0	0.587657	0.0586062	ACVR1;NOG;PTH1R;RUNX2;RPF1
Choreatic disease	5/23	0.905083	0.999996	0	0	0.587657	0.0586062	JPH3;OPA3;NKX2-1;TRIP13;APTX
Polycythemia vera	5/23	0.905083	0.999996	0	0	0.587657	0.0586062	PDGFRB;PDGFRA;TET2;CALR;SH2B3
Synovitis	6/27	0.907941	0.999996	0	0	0.604408	0.0583711	MRAP;ADAMTS5;IL15;SAAL1;PRTN3;PHB2
Tetanus	15/60	0.908352	0.999996	0	0	0.704884	0.067756	CD40;ENPEP;CENPV;CD83;SNAP23;HTRA1;DDX41;AP5B1;VAPA;CALM1;CALM2;VAMP2;SLC29A3;EIF4G2;VAMP3
Schizophrenia	34/126	0.909233	0.999996	0	0	0.781107	0.0743257	ITGB1;RERE;TMTC1;CLDN1;NKAPL;SH3RF1;CDC42;TRIM26;CTNNA3;MAP3K9;HABP2;PRMT6;CCDC39;BRD1;RBM19;HUNK;SLC39A10;AMPD3;ARAP1;BMP7;NFKB1;PTBP2;ZFP90;PRRC2A;MSRA;NEDD1;MTAP;CXCL12;SNX19;TSPAN18;DPYD;RSL24D1;MAD1L1;CDKN3
Toxic encephalopathy	34/126	0.909233	0.999996	0	0	0.781107	0.0743257	GSK3B;BECN1;PLA2G1B;SLC1A2;AIF1;GRM1;ALAD;CASP9;HPGDS;GRIN2A;CASP8;CASP12;CNR1;NTF3;HMOX1;GLUL;DECR1;MAPK3;PRNP;NQO1;JUN;PARP1;ANXA5;FOS;AP5B1;GRIN1;GAP43;DLG4;CAT;CYCS;CALM1;TARDBP;CALM2;NFE2L2
Orofacial cleft	13/53	0.910525	0.999996	0	0	0.687301	0.0644232	PRR5;KLHL26;MKI67;NTN1;FHIT;HSD11B1;PAK1;CMSS1;COL8A1;SH3BP4;SPRY2;CNTN3;FILIP1L
Disease of anatomical entity	7/31	0.911524	0.999996	0	0	0.616959	0.0571534	STX12;SOCS1;MSX2;TNFRSF10B;BAX;SGCZ;TSKU
Fragile X syndrome	7/31	0.911524	0.999996	0	0	0.616959	0.0571534	MFAP4;FXR2;EIF4A3;NR1H4;GTPBP1;GRM1;CGGBP1
Hypercalcemia	7/31	0.911524	0.999996	0	0	0.616959	0.0571534	OXA1L;CALCA;AP2S1;STC1;ACP5;ALPL;PTH1R
Metabolic syndrome X	7/31	0.911524	0.999996	0	0	0.616959	0.0571534	ABCA1;LIPC;GALNT2;DYRK1A;LPL;HERPUD1;SPC25
Aarskog-Scott syndrome	2/11	0.9122	0.999996	0	0	0.470217	0.0432112	CDC42;FGD5
Acute intermittent porphyria	2/11	0.9122	0.999996	0	0	0.470217	0.0432112	ALAD;UROS
Acute myeloid leukemia	2/11	0.9122	0.999996	0	0	0.470217	0.0432112	USP42;DDX10
Central sleep apnea	2/11	0.9122	0.999996	0	0	0.470217	0.0432112	STMN3;EPG5
Complex regional pain syndrome	2/11	0.9122	0.999996	0	0	0.470217	0.0432112	CALCA;CHSY1
Cornea plana	2/11	0.9122	0.999996	0	0	0.470217	0.0432112	LUM;NR2C1
Cycloplegia	2/11	0.9122	0.999996	0	0	0.470217	0.0432112	IRX3;CTSC
Cysticercosis	2/11	0.9122	0.999996	0	0	0.470217	0.0432112	TXNRD3;TACSTD2
Dermatomyositis	2/11	0.9122	0.999996	0	0	0.470217	0.0432112	MORC3;LAMP3
Esotropia	2/11	0.9122	0.999996	0	0	0.470217	0.0432112	COG8;PRELID1
FG syndrome	2/11	0.9122	0.999996	0	0	0.470217	0.0432112	TRIM17;MED13L
Hirschsprung's disease	2/11	0.9122	0.999996	0	0	0.470217	0.0432112	EDN3;NRTN
Juvenile myoclonic epilepsy	2/11	0.9122	0.999996	0	0	0.470217	0.0432112	PPP2R5D;ME2
MASA syndrome	2/11	0.9122	0.999996	0	0	0.470217	0.0432112	CNTN6;NRCAM
Metaphyseal dysplasia	2/11	0.9122	0.999996	0	0	0.470217	0.0432112	KCNQ1OT1;PTH1R
Microsporidiosis	2/11	0.9122	0.999996	0	0	0.470217	0.0432112	PEX19;TPI1
Myelomeningocele	2/11	0.9122	0.999996	0	0	0.470217	0.0432112	MARCKSL1;RPL34
Ornithine carbamoyltransferase deficiency	2/11	0.9122	0.999996	0	0	0.470217	0.0432112	MMD;ACADM
Pulmonary alveolar proteinosis	2/11	0.9122	0.999996	0	0	0.470217	0.0432112	MUC1;CSF2RA
Pyelonephritis	2/11	0.9122	0.999996	0	0	0.470217	0.0432112	PAPOLG;PCDH8
Rectal prolapse	2/11	0.9122	0.999996	0	0	0.470217	0.0432112	DYM;TXNDC12
Seborrheic dermatitis	2/11	0.9122	0.999996	0	0	0.470217	0.0432112	SLCO2A1;MPZL3
Stiff-Person syndrome	2/11	0.9122	0.999996	0	0	0.470217	0.0432112	GADL1;GABARAP
Tracheomalacia	2/11	0.9122	0.999996	0	0	0.470217	0.0432112	GALNS;AUH
Transient neonatal diabetes mellitus	2/11	0.9122	0.999996	0	0	0.470217	0.0432112	KCNQ1OT1;RASGRF1
Trigeminal neuralgia	2/11	0.9122	0.999996	0	0	0.470217	0.0432112	MBD1;IL24
Wolfram syndrome	2/11	0.9122	0.999996	0	0	0.470217	0.0432112	WFS1;CDC42EP5
Acquired immunodeficiency syndrome	20/78	0.912601	0.999996	0	0	0.729059	0.0666772	PRMT6;CMTM8;GLRX3;DYRK1A;NEDD9;CYP7B1;RYR3;POU5F1;ZFP90;RUNX1;GRIN2A;PPP3CC;FAM174B;CCRL2;PRKG2;BUD13;STT3B;RXRG;UGT1A8;MAD2L1
Essential hypertension	20/78	0.912601	0.999996	0	0	0.729059	0.0666772	ENPEP;PRRX1;HFE;EYA4;STK39;TRAFD1;TMC7;FIGN;ATP2B1;RPL6;FUT4;FSTL4;FGF5;MSRA;ARHGAP42;ATXN2;SLC39A8;CSK;BMPR1B;SH2B3
Sleeping sickness	8/35	0.915452	0.999996	0	0	0.626711	0.0553617	ISYNA1;AMD1;TWF1;TBPL1;GLRX2;RBKS;SRM;DECR1
Hydrocephalus	14/57	0.915962	0.999996	0	0	0.688485	0.0604354	CRB2;FOXC1;OGG1;AQP4;PIK3R2;AFP;SDSL;AQP1;CCDC85C;NME7;AKT3;NRCAM;NES;NODAL
Brachydactyly	12/50	0.918984	0.999996	0	0	0.667817	0.0564214	DNM3;EXD2;MFAP4;SRCAP;CHSY1;PRKAR1A;NOG;IHH;CENPL;ROR2;DCAF5;BMPR1B
Globe disease	17/68	0.919396	0.999996	0	0	0.704792	0.0592295	SAMD5;ABCA1;PDGFRA;CLSTN2;BCL11B;GATA4;FHIT;KNG1;RUNX1;MSRA;CHAF1B;KLF5;PPP1R3B;TACC2;HABP2;TPT1;MFAP3L
Velocardiofacial syndrome	10/43	0.923566	0.999996	0	0	0.640871	0.0509578	SLC25A1;TBX1;MFAP4;MRPL40;NKX2-6;CYP26C1;SRCAP;PRODH;CFC1;CRKL
Cystic kidney disease	5/24	0.924398	0.999996	0	0	0.556686	0.0437626	IZUMO2;KIF3A;TTC21B;TMEM218;CYS1
Echinococcosis	5/24	0.924398	0.999996	0	0	0.556686	0.0437626	EEF1B2;TXNRD3;TSPAN3;PNRC1;MED28
Behcet's disease	4/20	0.924677	0.999996	0	0	0.528887	0.0414178	TRIM39;HSPD1;UBAC2;IL12RB2
Conn's syndrome	4/20	0.924677	0.999996	0	0	0.528887	0.0414178	ARMC5;ATP1A1;NR3C2;LAMTOR5
Eating disorder	4/20	0.924677	0.999996	0	0	0.528887	0.0414178	OPRD1;INO80B;CEP70;GPCPD1
Exocrine pancreatic insufficiency	4/20	0.924677	0.999996	0	0	0.528887	0.0414178	SCT;GFPT1;CELA1;CFTR
Osteogenesis imperfecta	4/20	0.924677	0.999996	0	0	0.528887	0.0414178	CRTAP;CREB3L1;SERPINH1;PLOD2
Paget's disease of bone	4/20	0.924677	0.999996	0	0	0.528887	0.0414178	HPSE2;TBC1D5;CXCR4;RIN3
Phaeochromocytoma	4/20	0.924677	0.999996	0	0	0.528887	0.0414178	CALCA;SDHC;PGLS;VHL
Smallpox	4/20	0.924677	0.999996	0	0	0.528887	0.0414178	DTYMK;TRAPPC4;DAPP1;FBXL15
ENSP00000256078	4/20	0.925638	0.999996	0	0	0.576892	0.0445776	PCLO;CDSN;CDKN2A;MET;BEND5;LRP1B
Malignant hyperthermia	6/28	0.925638	0.999996	0	0	0.576892	0.0445776	FKBP1A;QDPR;SCN4A;CALM1;CALM2;TRDN
Anorexia nervosa	11/47	0.927546	0.999996	0	0	0.646169	0.0486001	ALDH4A1;MSRA;TSHZ1;PERP;KLHL8;GADL1;IFI44;SAYSD1;QSOX1;MACROD2;VGLL4
Brain infarction	5/16	0.927678	0.999996	0	0	0.488235	0.0366521	PRKCH;TWIST1;SPSB4
Cannabis dependence	5/16	0.927678	0.999996	0	0	0.488235	0.0366521	CNR1;SLC35G1;DAGLB
Multiple pterygium syndrome	5/16	0.927678	0.999996	0	0	0.488235	0.0366521	TPM2;BCS1L;RAPSN
Neurilemmoma	5/16	0.927678	0.999996	0	0	0.488235	0.0366521	SMARCB1;PRKAR1A;KIT
Pathological gambling	5/16	0.927678	0.999996	0	0	0.488235	0.0366521	SRGN;PPP4C;WASF1
Simpson-Golabi-Behmel syndrome	5/16	0.927678	0.999996	0	0	0.488235	0.0366521	OSBPL8;OSBPL7;UXS1
Toxoplasmosis	5/16	0.927678	0.999996	0	0	0.488235	0.0366521	MRAP;CENPV;CD9
Variant Creutzfeldt-Jakob disease	5/16	0.927678	0.999996	0	0	0.488235	0.0366521	ZBTB38;SSBP1;MSMB
Warburg micro syndrome	5/16	0.927678	0.999996	0	0	0.488235	0.0366521	TBC1D20;RAB18;CKAP4
Chronic obstructive pulmonary disease	36/135	0.927773	0.999996	0	0	0.768418	0.0576069	INTS12;RAB5B;FAM13A;TWIST2;ADARB1;FHIT;TMEM163;NT5DC1;CCDC38;CDRT4;SNRPN;TSPYL1;RAB4B;ANXA2;GSTO2;ST8SIA2;ITGA1;ANXA5;RBM19;PCDH8;TET2;SLC16A10;CDYL;FMO4;DKK2;PDIA4;SOX30;ZBTB9;CFDP1;DAAM2;MMP15;KCNS3;MFAP2;SNRPF;CNIH3;ASB1
Ciliopathy	14/58	0.92807	0.999996	0	0	0.672788	0.0502223	UNC119B;MKKS;ARL6;CCDC13;LCA5;BBIP1;IFT52;TTC8;BBS10;FAM161A;BBS12;KIF3A;TTC21B;IFT27
Bilirubin metabolic disorder	8/36	0.93034	0.999996	0	0	0.604284	0.0436327	PKM;UGT1A1;UGT1A5;HMOX1;UGT1A9;GGT1;BLVRA;CNDP2
Dyslexia	8/36	0.93034	0.999996	0	0	0.604284	0.0436327	GCFC2;GNPTG;PRMT2;DNAAF2;TDP2;PLA2G4B;MRPL19;CMIP
Charcot-Marie-Tooth disease	12/51	0.931405	0.999996	0	0	0.650646	0.0462356	YARS;FIG4;EGR2;KARS;HSPB8;TRIM2;PMP22;HSPB1;MFN2;COX6A1;SBF1;HK1
Macular degeneration	9/40	0.933197	0.999996	0	0	0.613991	0.0424509	NT5DC1;LIPC;CFH;ATF6B;HTRA1;COL8A1;FRK;MBL2;VEGFA
Acrofacial dysostosis	1/7	0.933388	0.999996	0	0	0.352686	0.0243121	TTC21B
Acute disseminated encephalomyelitis	1/7	0.933388	0.999996	0	0	0.352686	0.0243121	AQP4
Arrhythmogenic right ventricular cardiomyopathy	1/7	0.933388	0.999996	0	0	0.352686	0.0243121	TMEM43
Biliary atresia	1/7	0.933388	0.999996	0	0	0.352686	0.0243121	CFC1
Blau syndrome	1/7	0.933388	0.999996	0	0	0.352686	0.0243121	NOD1
Bruck syndrome	1/7	0.933388	0.999996	0	0	0.352686	0.0243121	CRTAP
Caroli disease	1/7	0.933388	0.999996	0	0	0.352686	0.0243121	ETFA
Chromosome 3q29 microdeletion syndrome	1/7	0.933388	0.999996	0	0	0.352686	0.0243121	RNF168
Endometrial stromal nodule	1/7	0.933388	0.999996	0	0	0.352686	0.0243121	YWHAE
Erythrokeratodermia variabilis	1/7	0.933388	0.999996	0	0	0.352686	0.0243121	GJB2
Esophagitis	1/7	0.933388	0.999996	0	0	0.352686	0.0243121	SNTB1
Exotropia	1/7	0.933388	0.999996	0	0	0.352686	0.0243121	PRELID1
Glomerulonephritis	1/7	0.933388	0.999996	0	0	0.352686	0.0243121	CSGALNACT1
Goldberg-Shprintzen syndrome	1/7	0.933388	0.999996	0	0	0.352686	0.0243121	KIF18A
Gyrate atrophy	1/7	0.933388	0.999996	0	0	0.352686	0.0243121	PYCR1
Hepatitis B	1/7	0.933388	0.999996	0	0	0.352686	0.0243121	GRIN2A
Hereditary coproporphyria	1/7	0.933388	0.999996	0	0	0.352686	0.0243121	ALAD
Human granulocytic anaplasmosis	1/7	0.933388	0.999996	0	0	0.352686	0.0243121	HGD
Hypervitaminosis D	1/7	0.933388	0.999996	0	0	0.352686	0.0243121	GALNT3
Hypochondriasis	1/7	0.933388	0.999996	0	0	0.352686	0.0243121	MFF
Inclusion conjunctivitis	1/7	0.933388	0.999996	0	0	0.352686	0.0243121	CKAP2
Lagophthalmos	1/7	0.933388	0.999996	0	0	0.352686	0.0243121	LRIG2
Lymphadenitis	1/7	0.933388	0.999996	0	0	0.352686	0.0243121	MVK
Meckel syndrome	1/7	0.933388	0.999996	0	0	0.352686	0.0243121	MKS1
Movement disease	1/7	0.933388	0.999996	0	0	0.352686	0.0243121	ATP13A2
Myocardial infarction	1/7	0.933388	0.999996	0	0	0.352686	0.0243121	CXCL12
Nonepidermolytic palmoplantar keratoderma	1/7	0.933388	0.999996	0	0	0.352686	0.0243121	CYGB
Ocular hypotension	1/7	0.933388	0.999996	0	0	0.352686	0.0243121	ZIC1
Onchocerciasis	1/7	0.933388	0.999996	0	0	0.352686	0.0243121	CALR
Papillary carcinoma	1/7	0.933388	0.999996	0	0	0.352686	0.0243121	ZRANB2
Pericardial effusion	1/7	0.933388	0.999996	0	0	0.352686	0.0243121	MED30
Peyronie's disease	1/7	0.933388	0.999996	0	0	0.352686	0.0243121	PTN
Pilocytic astrocytoma	1/7	0.933388	0.999996	0	0	0.352686	0.0243121	TUBG2
Porencephaly	1/7	0.933388	0.999996	0	0	0.352686	0.0243121	AKT3
Primary open angle glaucoma	1/7	0.933388	0.999996	0	0	0.352686	0.0243121	CRYBB1
Pulmonary emphysema	1/7	0.933388	0.999996	0	0	0.352686	0.0243121	ORC6
Scotoma	1/7	0.933388	0.999996	0	0	0.352686	0.0243121	RDH5
Septic arthritis	1/7	0.933388	0.999996	0	0	0.352686	0.0243121	TRAPPC3
Sinoatrial node disease	1/7	0.933388	0.999996	0	0	0.352686	0.0243121	HCN3
Sleep apnea	1/7	0.933388	0.999996	0	0	0.352686	0.0243121	EDN1
Swine influenza	1/7	0.933388	0.999996	0	0	0.352686	0.0243121	CPSF2
Teratocarcinoma	1/7	0.933388	0.999996	0	0	0.352686	0.0243121	AP2A1
Tetanus neonatorum	1/7	0.933388	0.999996	0	0	0.352686	0.0243121	MEPE
Toxocariasis	1/7	0.933388	0.999996	0	0	0.352686	0.0243121	TCN2
Vitreous detachment	1/7	0.933388	0.999996	0	0	0.352686	0.0243121	SAR1B
Xeroderma pigmentosum	1/7	0.933388	0.999996	0	0	0.352686	0.0243121	XPA
Yaws	1/7	0.933388	0.999996	0	0	0.352686	0.0243121	EPB41L3
cartilage-hair hypoplasia	1/7	0.933388	0.999996	0	0	0.352686	0.0243121	CDC14A
extra-adrenal pheochromocytoma	1/7	0.933388	0.999996	0	0	0.352686	0.0243121	SDHA
hemolytic-uremic syndrome	1/7	0.933388	0.999996	0	0	0.352686	0.0243121	CFH
Alexithymia	2/12	0.935836	0.999996	0	0	0.423164	0.0280621	AVEN;SMOC1
Bacteriuria	2/12	0.935836	0.999996	0	0	0.423164	0.0280621	PAPOLG;PCDH8
Cholelithiasis	2/12	0.935836	0.999996	0	0	0.423164	0.0280621	UGT1A1;ABCB4
Craniofrontonasal syndrome	2/12	0.935836	0.999996	0	0	0.423164	0.0280621	ALX3;ALX1
Entropion	2/12	0.935836	0.999996	0	0	0.423164	0.0280621	ZC3H12C;PRCD
Epilepsy	2/12	0.935836	0.999996	0	0	0.423164	0.0280621	PLA2G4A;NFE2L1
Ganglioglioma	2/12	0.935836	0.999996	0	0	0.423164	0.0280621	H3F3B;AKT3
Hermaphroditism	2/12	0.935836	0.999996	0	0	0.423164	0.0280621	DMRT1;TBX4
Hypermethioninemia	2/12	0.935836	0.999996	0	0	0.423164	0.0280621	ACADVL;GNMT
Hypohidrosis	2/12	0.935836	0.999996	0	0	0.423164	0.0280621	RIPK4;STX6
Lesch-Nyhan syndrome	2/12	0.935836	0.999996	0	0	0.423164	0.0280621	PNP;APRT
Motion sickness	2/12	0.935836	0.999996	0	0	0.423164	0.0280621	HTR3A;FOS
Neurohypophyseal diabetes insipidus	2/12	0.935836	0.999996	0	0	0.423164	0.0280621	WFS1;NODAL
Pneumocystosis	2/12	0.935836	0.999996	0	0	0.423164	0.0280621	MUC1;DHPS
Poliomyelitis	2/12	0.935836	0.999996	0	0	0.423164	0.0280621	PVR;KLHDC10
Radioulnar synostosis	2/12	0.935836	0.999996	0	0	0.423164	0.0280621	B3GALT6;TBX4
Rectum cancer	2/12	0.935836	0.999996	0	0	0.423164	0.0280621	EIF4EBP3;RAB11B
Rhabdomyosarcoma	2/12	0.935836	0.999996	0	0	0.423164	0.0280621	SRMS;FEM1C
Rift Valley fever	2/12	0.935836	0.999996	0	0	0.423164	0.0280621	PTAR1;CPSF2
Sotos syndrome	2/12	0.935836	0.999996	0	0	0.423164	0.0280621	MFAP4;SLC17A5
Trichorhinophalangeal syndrome type II	2/12	0.935836	0.999996	0	0	0.423164	0.0280621	ZHX2;MED30
Cleft palate	25/98	0.936436	0.999996	0	0	0.723829	0.0475367	FOXC2;SLC26A2;SHH;PTER;TCOF1;PDGFC;ALX3;SOX9;MSX1;NANS;TFAP2A;TBX1;OSR2;MSX2;ARHGAP29;GRHL3;CFC1;ADAMTS20;BMP4;TMEM54;CRISPLD2;BCL3;PAX9;NODAL;FGF10
Brain cancer	5/25	0.940136	0.999996	0	0	0.528813	0.0326439	MTAP;RGS3;TERT;KXD1;SLC8A1
Essential tremor	5/25	0.940136	0.999996	0	0	0.528813	0.0326439	LINGO4;FUS;SLC1A2;VIM;TMEM230
Hyperaldosteronism	5/25	0.940136	0.999996	0	0	0.528813	0.0326439	CLCNKB;BSND;ATP1A1;RBAK;NR3C2
Kabuki syndrome	6/29	0.940266	0.999996	0	0	0.551769	0.0339845	UCK1;RBBP5;PDE12;FMO1;MACROD2;DECR1
Polyneuropathy	6/29	0.940266	0.999996	0	0	0.551769	0.0339845	EGR2;GSN;RNMT;PMP22;MFN2;VEGFA
Werner syndrome	6/29	0.940266	0.999996	0	0	0.551769	0.0339845	RAD52;RECQL;PLRG1;ANK1;NHEJ1;PURG
Typhoid fever	4/21	0.941477	0.999996	0	0	0.497739	0.0300161	COX8A;STX12;HTRA1;NPL
Hypoglycemia	18/74	0.943334	0.999996	0	0	0.679476	0.039637	GLP1R;IGFBP1;ACADVL;SLC22A5;SLC16A1;SCT;IGFBP2;SLC2A1;SLC2A3;TRH;FOS;SLC5A2;CPT2;GHRH;HESX1;SLC16A7;ACADM;ACADS
Agoraphobia	5/17	0.945275	0.999996	0	0	0.453328	0.0255129	RGS2;PTK7;OPRK1
Cholangitis	5/17	0.945275	0.999996	0	0	0.453328	0.0255129	KRT19;ABCB4;GGT1
Coffin-Siris syndrome	5/17	0.945275	0.999996	0	0	0.453328	0.0255129	SMARCE1;SMARCB1;SOX11
Conjunctivitis	5/17	0.945275	0.999996	0	0	0.453328	0.0255129	PSEN2;PHB2;TNFRSF1A
Generalized anxiety disorder	5/17	0.945275	0.999996	0	0	0.453328	0.0255129	SRGN;RGS2;GRAP2
Lichen planus	5/17	0.945275	0.999996	0	0	0.453328	0.0255129	PABPN1;TCHHL1;ICAM1
Organ system cancer	5/17	0.945275	0.999996	0	0	0.453328	0.0255129	HELQ;GNA12;CTDSPL
Pharyngitis	5/17	0.945275	0.999996	0	0	0.453328	0.0255129	MVK;PDE12;OMA1
Rothmund-Thomson syndrome	5/17	0.945275	0.999996	0	0	0.453328	0.0255129	DDX11;RECQL;CCDC130
Stomatitis	5/17	0.945275	0.999996	0	0	0.453328	0.0255129	NUBPL;MTX3;ERBB2
Takayasu's arteritis	5/17	0.945275	0.999996	0	0	0.453328	0.0255129	CDK9;PRTN3;NRBP1
Thyroiditis	5/17	0.945275	0.999996	0	0	0.453328	0.0255129	CALCA;TRH;DDX41
hand, foot and mouth disease	5/17	0.945275	0.999996	0	0	0.453328	0.0255129	SCARB2;PSMF1;SNX8
Cancer	84/300	0.945386	0.999996	0	0	0.820824	0.0460994	CARS;BTG1;BUB1B;HIF3A;BMI1;GLI1;ETS2;AFF1;FGF5;FRAT1;TFG;CCND1;PTTG1;MYC;RASSF5;SALL4;PIM1;PIM3;CCNL1;HRAS;NCOA1;LMO1;PDGFRB;PDGFRA;TPM3;DCC;ELAC2;PRKCD;LMO2;TET2;RRAS2;ETV1;FOS;RUNX1;ETV6;MAF;TAL2;TAL1;IRF1;AKIP1;KIT;TXNIP;KCTD11;MET;DDX6;HLF;SRC;PDGFB;MLLT1;NDRG2;FOXO1;FSTL3;PDGFD;TNFRSF17;MYH11;VHL;BRD7;FAM83D;RUNX1T1;WWTR1;CDT1;JUN;NPM1;STIL;YES1;TAF15;CDKN2A;FUS;DEK;BRI3BP;PALB2;HOPX;WDR11;M…
Amyotrophic lateral sclerosis	10/45	0.946934	0.999996	0	0	0.604161	0.0329423	CENPV;LIPC;SUSD2;MORN2;CNOT2;KCNS3;SLC39A11;B4GALT6;C9ORF72;CAMK1G
Amenorrhea	12/53	0.951415	0.999996	0	0	0.618815	0.0308203	NR5A1;PTER;DMRT2;FHL2;KISS1R;EXO5;FOXL2;PGR;TRH;AMH;GBP4;WNT4
DOID:9917	6/30	0.952268	0.999996	0	0	0.52874	0.0258599	SPOP;COL6A3;KRAS;HRAS;LRP1B;BAP1
Hypopituitarism	6/30	0.952268	0.999996	0	0	0.52874	0.0258599	SOX2;GHRH;HESX1;TRH;TSHB;GLI2
Uterine fibroid	6/30	0.952268	0.999996	0	0	0.52874	0.0258599	CHRAC1;HPSE2;BOD1;S100A6;PGR;BET1L
Disease of mental health	7/34	0.952547	0.999996	0	0	0.548287	0.0266551	GMDS;ADAMTS19;OPA3;TRIM47;UQCRFS1;WDR7;RXRG
Gonadoblastoma	7/34	0.952547	0.999996	0	0	0.548287	0.0266551	TSPYL1;DMRT1;DMRT2;KIT;FOXL2;SOX9;POU5F1
Basal cell carcinoma	2/13	0.953345	0.999996	0	0	0.384667	0.0183786	ARHGEF10L;PHLDA1
Beriberi	2/13	0.953345	0.999996	0	0	0.384667	0.0183786	TPK1;TKT
Cortical blindness	2/13	0.953345	0.999996	0	0	0.384667	0.0183786	TIMM13;GCNT2
Cystitis	2/13	0.953345	0.999996	0	0	0.384667	0.0183786	SHPK;FOS
Gynecomastia	2/13	0.953345	0.999996	0	0	0.384667	0.0183786	DMXL2;CGNL1
Hereditary hemorrhagic telangiectasia	2/13	0.953345	0.999996	0	0	0.384667	0.0183786	SMAD4;VEGFA
Keshan disease	2/13	0.953345	0.999996	0	0	0.384667	0.0183786	GPX1;BMP5
Melioidosis	2/13	0.953345	0.999996	0	0	0.384667	0.0183786	ACTR3;HSPD1
Pain disorder	2/13	0.953345	0.999996	0	0	0.384667	0.0183786	LAPTM4A;SHPK
Pick's disease	2/13	0.953345	0.999996	0	0	0.384667	0.0183786	FUS;TARDBP
Renal tubular acidosis	2/13	0.953345	0.999996	0	0	0.384667	0.0183786	KCNK5;DPY30
Severe combined immunodeficiency	2/13	0.953345	0.999996	0	0	0.384667	0.0183786	ZAP70;RAG1
Tuberculosis	2/13	0.953345	0.999996	0	0	0.384667	0.0183786	GLRX5;TET2
Weill-Marchesani syndrome	2/13	0.953345	0.999996	0	0	0.384667	0.0183786	ADAMTS13;ADAMTS20
Wilson disease	2/13	0.953345	0.999996	0	0	0.384667	0.0183786	ATP7B;ESD
Hyperparathyroidism	8/38	0.953395	0.999996	0	0	0.563915	0.0269135	CALCA;CCND1;GALNT3;EPO;AP2S1;ACP5;GC;B2M
Adenoma	1/8	0.954767	0.999996	0	0	0.30228	0.0139918	KRAS
Antisocial personality disorder	1/8	0.954767	0.999996	0	0	0.30228	0.0139918	GABRB2
Arteriovenous malformation	1/8	0.954767	0.999996	0	0	0.30228	0.0139918	SYNGAP1
Bile reflux	1/8	0.954767	0.999996	0	0	0.30228	0.0139918	ITM2B
Biotin deficiency	1/8	0.954767	0.999996	0	0	0.30228	0.0139918	FBP2
Blood protein disease	1/8	0.954767	0.999996	0	0	0.30228	0.0139918	COX5A
C1 inhibitor deficiency	1/8	0.954767	0.999996	0	0	0.30228	0.0139918	KLKB1
Central nervous system disease	1/8	0.954767	0.999996	0	0	0.30228	0.0139918	STX6
Cervical dystonia	1/8	0.954767	0.999996	0	0	0.30228	0.0139918	DDX41
Chromosome 22q11.2 microduplication syndrome	1/8	0.954767	0.999996	0	0	0.30228	0.0139918	TBX1
Cystadenoma	1/8	0.954767	0.999996	0	0	0.30228	0.0139918	AP2A1
Developmental coordination disorder	1/8	0.954767	0.999996	0	0	0.30228	0.0139918	UST
Eclampsia	1/8	0.954767	0.999996	0	0	0.30228	0.0139918	SLC41A3
Focal dermal hypoplasia	1/8	0.954767	0.999996	0	0	0.30228	0.0139918	WLS
Follicular adenoma	1/8	0.954767	0.999996	0	0	0.30228	0.0139918	KRT19
Hemorrhagic disease	1/8	0.954767	0.999996	0	0	0.30228	0.0139918	CALR
Henoch-Schoenlein purpura	1/8	0.954767	0.999996	0	0	0.30228	0.0139918	PRTN3
Hyperinsulinemic hypoglycemia	1/8	0.954767	0.999996	0	0	0.30228	0.0139918	SLC16A1
Hypogonadotropism	1/8	0.954767	0.999996	0	0	0.30228	0.0139918	KISS1R
Keratoconjunctivitis	1/8	0.954767	0.999996	0	0	0.30228	0.0139918	PSEN2
Legg-Calve-Perthes Disease	1/8	0.954767	0.999996	0	0	0.30228	0.0139918	TBXAS1
Olivopontocerebellar atrophy	1/8	0.954767	0.999996	0	0	0.30228	0.0139918	ATXN2
Osteoblastoma	1/8	0.954767	0.999996	0	0	0.30228	0.0139918	KREMEN1
Osteochondrodysplasia	1/8	0.954767	0.999996	0	0	0.30228	0.0139918	DYM
Papillary renal cell carcinoma	1/8	0.954767	0.999996	0	0	0.30228	0.0139918	RFNG
Papillary thyroid carcinoma	1/8	0.954767	0.999996	0	0	0.30228	0.0139918	CCDC30
Patellofemoral pain syndrome	1/8	0.954767	0.999996	0	0	0.30228	0.0139918	LY96
Portal vein thrombosis	1/8	0.954767	0.999996	0	0	0.30228	0.0139918	AFP
Posterior amorphous corneal dystrophy	1/8	0.954767	0.999996	0	0	0.30228	0.0139918	LUM
Premature ejaculation	1/8	0.954767	0.999996	0	0	0.30228	0.0139918	SNRPD3
Primary pigmented nodular adrenocortical disease	1/8	0.954767	0.999996	0	0	0.30228	0.0139918	PRKAR1A
Prostatic hypertrophy	1/8	0.954767	0.999996	0	0	0.30228	0.0139918	HIGD1A
Retinoschisis	1/8	0.954767	0.999996	0	0	0.30228	0.0139918	RGS11
Scurvy	1/8	0.954767	0.999996	0	0	0.30228	0.0139918	SLC23A2
Sexual dysfunction	1/8	0.954767	0.999996	0	0	0.30228	0.0139918	PROS1
Small intestine cancer	1/8	0.954767	0.999996	0	0	0.30228	0.0139918	KIF16B
Spastic hemiplegia	1/8	0.954767	0.999996	0	0	0.30228	0.0139918	LY96
Strongyloidiasis	1/8	0.954767	0.999996	0	0	0.30228	0.0139918	LTV1
Syringoma	1/8	0.954767	0.999996	0	0	0.30228	0.0139918	CMAS
Cocaine dependence	4/22	0.954787	0.999996	0	0	0.470052	0.021748	OPRD1;CHRNB3;CHRNA6;OPRK1
Hodgkin's lymphoma, nodular sclerosis	4/22	0.954787	0.999996	0	0	0.470052	0.021748	TMIE;GIPC3;GJB3;COCH
Oligospermia	4/22	0.954787	0.999996	0	0	0.470052	0.021748	PYGO2;TSSK6;TSSK4;TMPO
Cerebrovascular disease	61/225	0.95509	0.999996	0	0	0.785276	0.0360836	EPO;ITGB3;SERPINE1;PCSK9;AQP4;EPRS;PVR;TSKU;ICAM1;PCLO;MLX;HABP2;VKORC1;FGB;EDN1;PRKCH;PARP1;VWF;MMD;ITGA2;APOA1;RPSA;FOS;F3;PTP4A1;ACTA2;F7;GAP43;TNNT2;PTGES;SNRPB;PLA2G1B;PON1;SLC1A2;TWIST1;CXCR4;HMGCR;SDSL;TFPI;PLA2G7;AIF1;KNG1;PTGS1;CST3;GRIN2A;ADAMTS13;RRS1;DECR1;WDTC1;VCAM1;ANGPT1;EPHX2;VEGFA;SELP;CXCL12;DLG4;SP6;CALM1;CALM2;NES;NFE2L2
Multiple sclerosis	59/219	0.958295	0.999996	0	0	0.778504	0.0331641	RPL5;CD40;TNFAIP3;CBLB;PVR;BICD1;AACS;CDH5;MYC;TRIM2;ACP5;TRIM26;WDR7;SAMD12;NCKAP5;SH3GL2;TCF19;SLC30A7;ARL11;METTL1;ACYP2;POU5F1;SUMF1;TNFRSF1A;RUFY2;SCG5;RAB38;CLRN3;CUEDC1;MET;PDZRN4;TSPYL5;RNASEL;ATF6B;TCF7;CXCR5;CXCR4;AK5;AXDND1;FHIT;EXTL2;FUT8;ST8SIA4;PLXNA2;CTNNA3;UGT1A8;LEKR1;NDFIP1;CDSN;SLC35E1;NUBPL;KCNB2;M6PR;RASSF9;PRRC2A;BATF;BUD13;MXD3;SLC25A36
Angiomyolipoma	5/18	0.958817	0.999996	0	0	0.423075	0.0177922	CTSK;KIT;PGR
Cystinuria	5/18	0.958817	0.999996	0	0	0.423075	0.0177922	SLC7A5;SLC3A1;SLC7A11
Deafness dystonia syndrome	5/18	0.958817	0.999996	0	0	0.423075	0.0177922	CIZ1;TIMM13;SERAC1
Orofaciodigital syndrome	5/18	0.958817	0.999996	0	0	0.423075	0.0177922	EVC2;KIF3A;TCTN3
Thyroid cancer	5/18	0.958817	0.999996	0	0	0.423075	0.0177922	SMAD4;KRAS;HRAS
X-linked ichthyosis	5/18	0.958817	0.999996	0	0	0.423075	0.0177922	PTER;AP1S1;SUMF1
Cone dystrophy	12/54	0.959346	0.999996	0	0	0.604037	0.0250697	CRB1;MKKS;TTC8;GNGT2;RDH12;PLLP;RGS9BP;BBS12;GUF1;RHO;LCA5;RDH5
Prostate cancer	26/105	0.959551	0.999996	0	0	0.695408	0.0287131	TRIM8;FYCO1;BAIAP2L1;FAM124A;TERT;KCNN3;CCHCR1;PDLIM5;MSMB;PPP1R14A;CNTN6;ZBTB38;CEP152;RBM19;KRT8;TET2;GRHL1;RAD23B;WDR11;CLDN11;KLF5;CHMP2B;MDM4;CLPTM1L;FGF10;VGLL3
Vasculitis	13/58	0.961063	0.999996	0	0	0.610709	0.0242546	CDSN;VCAM1;VWF;F3;ABRA;TNFSF13B;ICAM1;MRAP;CDK9;SELP;STAT4;PRTN3;TRIM21
Asperger syndrome	7/35	0.961821	0.999996	0	0	0.528666	0.0205792	TSNAX;RNF167;IMMP2L;ST7;FETUB;SLC25A11;ARHGAP24
Hyperthyroidism	7/35	0.961821	0.999996	0	0	0.528666	0.0205792	CALCA;TXNRD2;MGP;FHL2;TRH;DDX41;TSHB
Calcinosis	6/31	0.962047	0.999996	0	0	0.507553	0.0196384	CALCA;MORC3;EXOSC10;GALNT3;MGP;ALPL
Pituitary adenoma	6/31	0.962047	0.999996	0	0	0.507553	0.0196384	PTTG1;PRKAR1A;GHRH;TRH;TSHB;EML2
Scoliosis	8/39	0.962139	0.999996	0	0	0.545684	0.0210611	MFAP4;SLC26A2;NAA30;CANT1;MEGF10;RPL34;TMEM51;KIF22
Glycine encephalopathy	5/27	0.963066	0.999996	0	0	0.480668	0.0180891	LIPT2;GCSH;ALDH4A1;GLRX5;SUOX
Mitochondrial myopathy	5/27	0.963066	0.999996	0	0	0.480668	0.0180891	TRMU;PABPN1;CHCHD10;SUCLG1;MRRF
Ameloblastoma	4/23	0.965251	0.999996	0	0	0.44528	0.0157484	KRT19;KRT8;TIMP2;PKD1L2
Diphtheria	4/23	0.965251	0.999996	0	0	0.44528	0.0157484	EEF2;SLC29A3;HBEGF;WDTC1
Omphalocele	4/23	0.965251	0.999996	0	0	0.44528	0.0157484	KCNQ1OT1;AFP;NUGGC;NODAL
Bipolar disorder	31/124	0.965757	0.999996	0	0	0.704144	0.0245347	SLC45A4;GRIK5;GCNT1;FBLN1;PPM1K;RASIP1;ZDBF2;SPRED1;SPTLC1;LAMP3;LRIG3;CGNL1;MARK1;CMTM8;TCF7L1;FAM189A2;IFI44;SLC39A10;PALB2;PTBP2;SUMF1;MSRA;CACNB3;KIF18A;SNX19;NFIA;DOK5;KCNS3;DPYD;KIT;MAD1L1
Anisometropia	2/14	0.966226	0.999996	0	0	0.352585	0.012114	COG8;EED
Bacterial vaginosis	2/14	0.966226	0.999996	0	0	0.352585	0.012114	SERPINH1;SPTB
Bullous pemphigoid	2/14	0.966226	0.999996	0	0	0.352585	0.012114	RNF103;DHDDS
Choledocholithiasis	2/14	0.966226	0.999996	0	0	0.352585	0.012114	GGT1;CTSC
Clonorchiasis	2/14	0.966226	0.999996	0	0	0.352585	0.012114	EPG5;TSPAN2
Dental fluorosis	2/14	0.966226	0.999996	0	0	0.352585	0.012114	CPQ;UBASH3A
Exophthalmos	2/14	0.966226	0.999996	0	0	0.352585	0.012114	SYT5;PAF1
Facial paralysis	2/14	0.966226	0.999996	0	0	0.352585	0.012114	RPL8;FKBP4
Hepatitis C	2/14	0.966226	0.999996	0	0	0.352585	0.012114	DDRGK1;ARHGEF10L
Hypothyroidism	2/14	0.966226	0.999996	0	0	0.352585	0.012114	C1QTNF6;SH2B3
Ichthyosis vulgaris	2/14	0.966226	0.999996	0	0	0.352585	0.012114	NIPAL4;ALOXE3
Kennedy's disease	2/14	0.966226	0.999996	0	0	0.352585	0.012114	NOP58;ACTR1A
Pancreatic agenesis	2/14	0.966226	0.999996	0	0	0.352585	0.012114	NKX2-6;GATA4
Retinoblastoma	2/14	0.966226	0.999996	0	0	0.352585	0.012114	RBBP4;ESD
Fatty liver disease	20/85	0.967746	0.999996	0	0	0.650209	0.0213177	SREBF1;COL13A1;HFE;SERPINE1;GOT2;NR1H4;APOC3;HMGCR;PARVB;ADIPOR1;FOXO1;FABP1;RBP4;KRT18;FASN;PLIN2;GGT1;PPARA;PPARGC1A;LYPLAL1
Angioedema	5/19	0.969162	0.999996	0	0	0.396603	0.0124229	PFDN4;KLKB1;KNG1
Fanconi's anemia	5/19	0.969162	0.999996	0	0	0.396603	0.0124229	UBE2T;PALB2;FANCF
Pelizaeus-Merzbacher disease	5/19	0.969162	0.999996	0	0	0.396603	0.0124229	CNP;PLLP;SLC17A5
Actinic keratosis	1/9	0.969286	0.999996	0	0	0.264476	0.00825058	METRNL
Adenocarcinoma	1/9	0.969286	0.999996	0	0	0.264476	0.00825058	CLPTM1L
Adrenal cortical adenoma	1/9	0.969286	0.999996	0	0	0.264476	0.00825058	NR5A1
Charcot-Marie-Tooth disease type 4	1/9	0.969286	0.999996	0	0	0.264476	0.00825058	MYH7B
Chronic progressive external ophthalmoplegia	1/9	0.969286	0.999996	0	0	0.264476	0.00825058	SLC25A4
Crimean-Congo hemorrhagic fever	1/9	0.969286	0.999996	0	0	0.264476	0.00825058	F3
Delusional disorder	1/9	0.969286	0.999996	0	0	0.264476	0.00825058	PNP
Fissured tongue	1/9	0.969286	0.999996	0	0	0.264476	0.00825058	BRD9
Gastric antral vascular ectasia	1/9	0.969286	0.999996	0	0	0.264476	0.00825058	CENPA
Hepatitis A	1/9	0.969286	0.999996	0	0	0.264476	0.00825058	FHL2
Herpes zoster	1/9	0.969286	0.999996	0	0	0.264476	0.00825058	RPS24
Hodgkin's lymphoma	1/9	0.969286	0.999996	0	0	0.264476	0.00825058	PAPOLG
Larsen syndrome	1/9	0.969286	0.999996	0	0	0.264476	0.00825058	GALNS
Laryngotracheitis	1/9	0.969286	0.999996	0	0	0.264476	0.00825058	P4HTM
Mood disorder	1/9	0.969286	0.999996	0	0	0.264476	0.00825058	ATP5G3
Nasopharynx carcinoma	1/9	0.969286	0.999996	0	0	0.264476	0.00825058	WLS
Polycystic ovary syndrome	1/9	0.969286	0.999996	0	0	0.264476	0.00825058	SUOX
Primary immunodeficiency disease	1/9	0.969286	0.999996	0	0	0.264476	0.00825058	FAS
Subacute sclerosing panencephalitis	1/9	0.969286	0.999996	0	0	0.264476	0.00825058	UFSP1
Subependymal giant cell astrocytoma	1/9	0.969286	0.999996	0	0	0.264476	0.00825058	KCTD1
Wolff-Parkinson-White syndrome	1/9	0.969286	0.999996	0	0	0.264476	0.00825058	PGAM2
Zollinger-Ellison Syndrome	1/9	0.969286	0.999996	0	0	0.264476	0.00825058	SCT
lingual-facial-buccal dyskinesia	1/9	0.969286	0.999996	0	0	0.264476	0.00825058	GRIN1
locked-in syndrome	1/9	0.969286	0.999996	0	0	0.264476	0.00825058	FUS
Optic atrophy	8/40	0.969375	0.999996	0	0	0.528593	0.0164411	FIS1;PANK2;WFS1;TMEM126A;WDR73;MFF;EIF2B1;ZFP90
Silver-Russell syndrome	8/40	0.969375	0.999996	0	0	0.528593	0.0164411	GRB7;KCNQ1OT1;PLAGL1;GRAP2;COBL;COPG2;SUDS3;DLK1
Ptosis	10/44	0.969685	0.999996	0	0	0.54366	0.016736	FOXC2;COPB2;PTER;PABPN1;SLCO2A1;FOXL2;NT5C3;SLC25A4;RAPSN
Atherosclerosis	11/52	0.970986	0.999996	0	0	0.567159	0.0166993	FGB;SELP;FGA;PSRC1;RAB37;DCHS2;PDGFD;PLRG1;PLA2G7;PPARGC1A;ICAM1
Acromegaly	5/28	0.971203	0.999996	0	0	0.459736	0.0134336	IGFBP1;PRKAR1A;GHRH;SLCO2A1;TRH
Cerebral palsy	5/28	0.971203	0.999996	0	0	0.459736	0.0134336	AP4M1;ALDH3A2;SERPINH1;SP6;AP4B1
Facioscapulohumeral muscular dystrophy	5/28	0.971203	0.999996	0	0	0.459736	0.0134336	FRG1;LRIF1;MBD3L2;CRYM;YAF2
Connective tissue disease	4/24	0.973421	0.999996	0	0	0.422985	0.0113945	TNFAIP3;EIF3E;WNT2;ATG5
Mastocytosis	4/24	0.973421	0.999996	0	0	0.422985	0.0113945	PDGFRA;CHIC2;KIT;TET2
Oxyphilic adenoma	4/24	0.973421	0.999996	0	0	0.422985	0.0113945	S100A1;CLDN8;NKX2-1;KRT7
Attention deficit hyperactivity disorder	29/119	0.974039	0.999996	0	0	0.680611	0.0179026	UGT1A10;TSHZ2;LPL;PPM1K;SLC6A1;FHIT;CLYBL;IMMP2L;PRR14L;CNR1;RDH10;UGT1A9;NCKAP5;MTA3;UGT1A8;ARSB;PRMT6;UNC5B;BCL11A;DMRT2;SULF2;RIT1;REEP5;SLCO3A1;KIF16B;NCL;CDC42EP3;SLCO4C1;BMPR1B
Keratoconus	9/45	0.975373	0.999996	0	0	0.528519	0.0131789	LOX;DHX9;DOCK9;LNX1;TWIST1;TBC1D2B;TGFBI;FBXO7;BANP
Situs inversus	9/45	0.975373	0.999996	0	0	0.528519	0.0131789	SPAG16;CCDC39;SEC24B;KIF3A;DNAAF2;HAND1;PKD1L1;PLXNB2;GAS8
Periodontal disease	7/37	0.975611	0.999996	0	0	0.493349	0.0121814	POSTN;TIMP2;IL18;GUSB;CTSC;KLK11;RUNX2
Adams-Oliver syndrome	2/15	0.975645	0.999996	0	0	0.325439	0.00802425	CDC42;PAMR1
Aicardi syndrome	2/15	0.975645	0.999996	0	0	0.325439	0.00802425	AKT3;CYS1
Amebiasis	2/15	0.975645	0.999996	0	0	0.325439	0.00802425	ARPC1A;ACP1
Autoimmune thyroiditis	2/15	0.975645	0.999996	0	0	0.325439	0.00802425	CALCA;ATP5O
Batten disease	2/15	0.975645	0.999996	0	0	0.325439	0.00802425	SNX4;HOOK1
Cri-Du-Chat syndrome	2/15	0.975645	0.999996	0	0	0.325439	0.00802425	SDK1;PTER
Cutaneous fibrous histiocytoma	2/15	0.975645	0.999996	0	0	0.325439	0.00802425	MMP11;PDGFB
Lambert-Eaton myasthenic syndrome	2/15	0.975645	0.999996	0	0	0.325439	0.00802425	SOX1;AGRN
Leptospirosis	2/15	0.975645	0.999996	0	0	0.325439	0.00802425	HEMK1;RPLP2
Orchitis	2/15	0.975645	0.999996	0	0	0.325439	0.00802425	CBY1;GTPBP1
Placental insufficiency	2/15	0.975645	0.999996	0	0	0.325439	0.00802425	HSDL1;LGALS1
Plague	2/15	0.975645	0.999996	0	0	0.325439	0.00802425	GAP43;LY75
Shigellosis	2/15	0.975645	0.999996	0	0	0.325439	0.00802425	HIF3A;WASL
Short bowel syndrome	2/15	0.975645	0.999996	0	0	0.325439	0.00802425	SLC15A1;FGF7
Yellow fever	2/15	0.975645	0.999996	0	0	0.325439	0.00802425	CSPG5;KRAS
Hereditary spastic paraplegia	10/49	0.975655	0.999996	0	0	0.542035	0.0133592	AP4M1;TFG;CYP2U1;AP5Z1;NIPA1;CYP7B1;GBA2;AP4B1;HSPD1;SPG20
Hemolytic anemia	16/72	0.975824	0.999996	0	0	0.60379	0.0147764	HBS1L;RRM1;CSNK2A1;BCL11A;HFE;YTHDC2;PTPN11;SORCS2;BET1L;DNM3;FIG4;EHD3;SIRPA;ROR1;MACROD2;MAD2L1
Degenerative disc disease	6/33	0.976332	0.999996	0	0	0.469887	0.0112549	ADAMTS5;SDC4;HTRA1;SOX9;BMP7;DCN
Otitis media	6/33	0.976332	0.999996	0	0	0.469887	0.0112549	RTEL1;HTRA3;CKAP2;DOLK;PRTN3;SLC29A3
Craniosynostosis	5/20	0.977013	0.999996	0	0	0.373246	0.00868014	MSX2;ZIC1;TWIST1
Fuchs' endothelial dystrophy	5/20	0.977013	0.999996	0	0	0.373246	0.00868014	EVA1A;COL8A1;SBSN
Pitt-Hopkins syndrome	5/20	0.977013	0.999996	0	0	0.373246	0.00868014	EIF4A3;MBD2;LARP7
Bloom syndrome	5/20	0.977647	0.999996	0	0	0.440548	0.00995909	RAD52;EME1;RMI1;GNG7;RECQL
Hepatocellular carcinoma	5/20	0.977647	0.999996	0	0	0.440548	0.00995909	GOLM1;FAH;GLUL;GFER;GNMT
Acrocallosal syndrome	1/10	0.979144	0.999996	0	0	0.235072	0.00495448	CTSC
Aggressive periodontitis	1/10	0.979144	0.999996	0	0	0.235072	0.00495448	MEI1
Bronchiolitis	1/10	0.979144	0.999996	0	0	0.235072	0.00495448	FAM102A
Carpenter syndrome	1/10	0.979144	0.999996	0	0	0.235072	0.00495448	GAS1
Chikungunya	1/10	0.979144	0.999996	0	0	0.235072	0.00495448	GLIPR2
Congenital fibrosis of the extraocular muscles	1/10	0.979144	0.999996	0	0	0.235072	0.00495448	YAF2
Decubitus ulcer	1/10	0.979144	0.999996	0	0	0.235072	0.00495448	ABRA
Feingold syndrome	1/10	0.979144	0.999996	0	0	0.235072	0.00495448	MIR17HG
Hypertensive retinopathy	1/10	0.979144	0.999996	0	0	0.235072	0.00495448	NCOA6
Irregular astigmatism	1/10	0.979144	0.999996	0	0	0.235072	0.00495448	RPS27
Langerhans-cell histiocytosis	1/10	0.979144	0.999996	0	0	0.235072	0.00495448	OAT
Low compliance bladder	1/10	0.979144	0.999996	0	0	0.235072	0.00495448	TRIM25
Muckle-Wells syndrome	1/10	0.979144	0.999996	0	0	0.235072	0.00495448	MVK
Right bundle branch block	1/10	0.979144	0.999996	0	0	0.235072	0.00495448	MSTO1
Sjogren's syndrome	1/10	0.979144	0.999996	0	0	0.235072	0.00495448	TNFSF13B
Western equine encephalitis	1/10	0.979144	0.999996	0	0	0.235072	0.00495448	SENP8
Paraplegia	16/73	0.979657	0.999996	0	0	0.593153	0.0121908	AP5Z1;IST1;DCTN1;RPL34;NIPA1;TMTC1;CYP7B1;AP5B1;GBA2;AP4B1;BICD2;HSPD1;CYP2U1;MFN2;FAM98B;SPG20
Apraxia	4/25	0.979761	0.999996	0	0	0.402813	0.00823609	PARP11;TSPAN9;TARDBP;APTX
Astigmatism	4/25	0.979761	0.999996	0	0	0.402813	0.00823609	DHX9;TWIST1;SOSTDC1;CTSC
Multiple endocrine neoplasia type 1	4/25	0.979761	0.999996	0	0	0.402813	0.00823609	JUND;SCT;RBBP5;PRKAR1A
Wiskott-Aldrich syndrome	4/25	0.979761	0.999996	0	0	0.402813	0.00823609	CDC42;WASL;WHAMM;NCK1
Lupus erythematosus	17/77	0.980459	0.999996	0	0	0.598674	0.0118143	DUSP5;TNFRSF12A;TREX1;HMGB1;TRIAP1;F3;COX5A;TNFRSF17;CYCS;PRTN3;SNRPD3;EMB;RPS2;CALR;TRIM21;MBL2;SNRPB
Schistosomiasis	7/38	0.980628	0.999996	0	0	0.477399	0.00933915	HPGDS;TPI1;TXNRD3;PMM1;GOT2;AOX1;TSPAN2
Prader-Willi syndrome	12/58	0.980771	0.999996	0	0	0.551349	0.0107054	MFAP4;SNHG14;MAGEL2;SNRPN;PTER;GHRH;IGFBP2;NIPA1;SNURF;NDN;MKRN3;NIPA2
Blindness	18/81	0.981261	0.999996	0	0	0.603666	0.0114191	CRYGS;CRB1;FOXC1;CFH;PLEKHA1;PRCD;CRYBB1;LCA5;TMCO1;VEGFA;FAM161A;NMNAT1;RHO;PPT1;TIMP3;CYP1B1;TPP1;NXNL1
Chronic kidney disease	2/16	0.982497	0.999996	0	0	0.302171	0.0053357	CSNK1D;ETV3
Chronic lymphocytic leukemia	2/16	0.982497	0.999996	0	0	0.302171	0.0053357	ZAP70;SPRYD7
Exudative vitreoretinopathy	2/16	0.982497	0.999996	0	0	0.302171	0.0053357	PLEKHB2;FZD4
Gastrointestinal system disease	2/16	0.982497	0.999996	0	0	0.302171	0.0053357	SMAD3;HABP2
Lice infestation	2/16	0.982497	0.999996	0	0	0.302171	0.0053357	CHIC2;ACYP2
Ophthalmoplegia	2/16	0.982497	0.999996	0	0	0.302171	0.0053357	PABPN1;NT5C3
Oppositional defiant disorder	2/16	0.982497	0.999996	0	0	0.302171	0.0053357	LXN;WASF1
Pneumothorax	2/16	0.982497	0.999996	0	0	0.302171	0.0053357	PPCS;SCAND1
Shwachman-Diamond syndrome	2/16	0.982497	0.999996	0	0	0.302171	0.0053357	EIF6;RPS27L
Tick infestation	2/16	0.982497	0.999996	0	0	0.302171	0.0053357	TUBE1;RBM45
Tuberous sclerosis	2/16	0.982497	0.999996	0	0	0.302171	0.0053357	AKT3;KCTD1
Nephrolithiasis	5/30	0.982723	0.999996	0	0	0.422895	0.00737009	SLC34A3;CLCNKB;SLC3A1;HOGA1;APRT
Specific language impairment	5/30	0.982723	0.999996	0	0	0.422895	0.00737009	GCFC2;GNPTG;IMMP2L;MRPL19;CMIP
Duchenne muscular dystrophy	5/21	0.982935	0.999996	0	0	0.352484	0.00606707	AQP4;PAMR1;SNTB1
Heroin dependence	5/21	0.982935	0.999996	0	0	0.352484	0.00606707	OPRD1;GABRB2;SLC35G1
Syphilis	5/21	0.982935	0.999996	0	0	0.352484	0.00606707	EPB41L3;DDX41;FLYWCH1
Chronic fatigue syndrome	4/26	0.984653	0.999996	0	0	0.384475	0.00594642	RNASEL;GRID2;SMAD3;FHIT
Retinal detachment	4/26	0.984653	0.999996	0	0	0.384475	0.00594642	FZD4;ADAMTS18;RHO;VEGFA
Chondrodysplasia punctata	7/39	0.984672	0.999996	0	0	0.462446	0.00714338	GNPAT;OSTC;CAT;PEX5;MSMO1;FAR1;SUMF1
Tooth agenesis	7/39	0.984672	0.999996	0	0	0.462446	0.00714338	BMP4;WNT10B;OSR2;TMEM54;PAX9;MSX1;AXIN2
Cholestasis	14/67	0.984854	0.999996	0	0	0.55817	0.00851848	TMEM30A;JAG1;SLC10A1;AQP8;ABCB4;NR1H4;KRT7;AFP;CYP7B1;BCS1L;SLCO1C1;KRT19;SPNS1;GGT1
Periodontitis	6/35	0.985486	0.999996	0	0	0.437416	0.00639531	JPH2;ACP5;TRIM25;NFATC1;HSPD1;ICAM1
Autoimmune hepatitis	1/11	0.985838	0.999996	0	0	0.211549	0.00301728	ACTA1
Bulimia nervosa	1/11	0.985838	0.999996	0	0	0.211549	0.00301728	TRIM3
Chromosome 15q13.3 microdeletion syndrome	1/11	0.985838	0.999996	0	0	0.211549	0.00301728	AVEN
Croup	1/11	0.985838	0.999996	0	0	0.211549	0.00301728	FOXD1
Endometrial stromal sarcoma	1/11	0.985838	0.999996	0	0	0.211549	0.00301728	MEAF6
Familial Mediterranean fever	1/11	0.985838	0.999996	0	0	0.211549	0.00301728	MVK
Hepatoblastoma	1/11	0.985838	0.999996	0	0	0.211549	0.00301728	RNF169
Keratopathy	1/11	0.985838	0.999996	0	0	0.211549	0.00301728	DHX9
Kernicterus	1/11	0.985838	0.999996	0	0	0.211549	0.00301728	UGT1A1
Lipomatosis	1/11	0.985838	0.999996	0	0	0.211549	0.00301728	CENPL
Mumps	1/11	0.985838	0.999996	0	0	0.211549	0.00301728	AMHR2
Myoepithelioma	1/11	0.985838	0.999996	0	0	0.211549	0.00301728	SMARCB1
Perlman syndrome	1/11	0.985838	0.999996	0	0	0.211549	0.00301728	DIS3L2
Alzheimer's disease	49/195	0.986365	0.999996	0	0	0.708178	0.00972276	CMAS;HMGB1;CLU;WFDC2;PITPNC1;SPTLC1;BASP1;UPP2;ME2;RFC3;SCAF11;MYOF;ITGA1;PROX1;AEBP2;PPP1R3B;DOK5;CDC42EP3;S100A6;ROR1;BIRC3;PHLPP2;COL13A1;MGST3;MRPL14;PDS5B;EFNA5;CAND1;MTHFD1L;HAS2;NCAM1;STXBP6;MSX1;TRAM1L1;STX2;ARSB;ATP6V1C1;PLXNA4;SEC11C;ABCA1;ABCA7;TTLL7;SELP;STK24;DCHS2;APOC2;CCNG1;BCL3;FGF10
Palmoplantar keratosis	5/31	0.986699	0.999996	0	0	0.406599	0.00544428	GJB2;GJB3;POMP;RSPO1;CTSC
Cognitive disorder	10/52	0.986944	0.999996	0	0	0.503207	0.006613	ARRDC4;OSTM1;LRRIQ3;NTM;PTPRO;ATP6V1B2;PTN;EFNA5;NCKAP5;MAD1L1
Hypospadias	12/60	0.987036	0.999996	0	0	0.528298	0.00689356	NR5A1;SHH;PTER;TRIM17;DMRT1;DMRT2;HOXA3;SOX9;AMH;HES3;BMP7;FGF10
Gilles de la Tourette syndrome	9/48	0.987085	0.999996	0	0	0.487756	0.00634027	IMMP2L;PEG13;AADAC;GNG7;KCTD3;BTBD9;LYPD6;ACP1;ADD2
Ectopic pregnancy	5/22	0.987379	0.999996	0	0	0.333908	0.00424095	OLFM1;AKTIP;FST
Nijmegen breakage syndrome	5/22	0.987379	0.999996	0	0	0.333908	0.00424095	RNF20;RAD52;NHEJ1
Colorectal cancer	2/17	0.98746	0.999996	0	0	0.282006	0.00355873	NTN1;TMEM8B
Cowden disease	2/17	0.98746	0.999996	0	0	0.282006	0.00355873	STK11IP;XRCC2
Sclerosing cholangitis	2/17	0.98746	0.999996	0	0	0.282006	0.00355873	PRTN3;CLDN1
Kidney disease	20/91	0.987672	0.999996	0	0	0.594997	0.00738058	JAG1;CFH;GCNT1;CPSF2;UBE2E2;STC1;SVIP;VEGFA;CST3;ATXN2;MAF;AUH;DHX35;CNKSR3;RSPO3;COL8A1;SH3BP4;RIN3;PIP5K1B;CALM2
Hyperandrogenism	4/27	0.988407	0.999996	0	0	0.367731	0.0042881	IGFBP1;FEM1C;AMH;WNT4
Keratosis	4/27	0.988407	0.999996	0	0	0.367731	0.0042881	GJB2;MVK;POMP;CTSC
Leukopenia	6/36	0.988699	0.999996	0	0	0.422805	0.0048054	TXNL1;NCAM1;USE1;B2M;TRIM21;F3
Pancreatitis	18/84	0.988813	0.999996	0	0	0.576099	0.00648085	CALCA;SPINK1;STXBP3;SCT;LPL;CELA1;HMGB1;KNG1;ICAM1;SHPK;APOC2;F2RL1;KRAS;GGT1;A2M;HRAS;CFTR;GPIHBP1
Polycystic kidney disease	10/53	0.989464	0.999996	0	0	0.491468	0.00520581	PRKCSH;RAB26;KIF3A;MYC;FEZ2;PGP;PKD1L1;PKD1L2;CFTR;ADCY6
Thalassemia	8/45	0.989995	0.999996	0	0	0.456992	0.00459539	HBS1L;UGT1A1;EPO;BCL11A;HFE;GUF1;BCS1L;CYGB
Williams-Beuren syndrome	8/45	0.989995	0.999996	0	0	0.456992	0.00459539	TRIM50;ABHD11;CFDP1;ZMYM5;BCL7C;BCL7B;FZD9;PEX26
ARC syndrome	1/12	0.990384	0.999996	0	0	0.192303	0.00185813	IFT81
Allergic rhinitis	1/12	0.990384	0.999996	0	0	0.192303	0.00185813	TMEM108
Autism spectrum disorder	1/12	0.990384	0.999996	0	0	0.192303	0.00185813	ABCA7
Borderline personality disorder	1/12	0.990384	0.999996	0	0	0.192303	0.00185813	SPSB2
Chromophobe adenocarcinoma	1/12	0.990384	0.999996	0	0	0.192303	0.00185813	FXYD2
Duodenal ulcer	1/12	0.990384	0.999996	0	0	0.192303	0.00185813	SCT
Enophthalmos	1/12	0.990384	0.999996	0	0	0.192303	0.00185813	TFAP2A
Eosinophilic esophagitis	1/12	0.990384	0.999996	0	0	0.192303	0.00185813	POSTN
Ileus	1/12	0.990384	0.999996	0	0	0.192303	0.00185813	TRAPPC6B
Morphine dependence	1/12	0.990384	0.999996	0	0	0.192303	0.00185813	SLC1A2
Seminoma	1/12	0.990384	0.999996	0	0	0.192303	0.00185813	SLC43A1
Tetralogy of Fallot	1/12	0.990384	0.999996	0	0	0.192303	0.00185813	SNX8
tick-borne encephalitis	1/12	0.990384	0.999996	0	0	0.192303	0.00185813	KRAS
cone-rod dystrophy	5/23	0.990699	0.999996	0	0	0.317189	0.00296412	UNC119;RAB28;DRAM2
Neuropathy	19/89	0.990925	0.999996	0	0	0.573275	0.00522635	YARS;EGR2;HSPB8;PRICKLE2;HSPB1;APOA1;COX6A1;HK1;FIG4;SPTLC1;TFG;KARS;TRIM2;DMXL2;PMP22;AP1S1;MFN2;SBF1;CCT5
Lung disease	27/119	0.990939	0.999996	0	0	0.619611	0.00563991	CXCL9;PLA2G1B;SERPINE1;TWIST1;LY96;CXCL1;HMGB1;DDX41;ICAM1;FGF7;NKX2-1;TIMP2;HMOX1;A2M;B2M;JUN;EDN1;VCAM1;CAV1;IL18;SOD3;TNFRSF1A;VEGFA;NFKBIA;SCGB1A1;PRTN3;CFTR
Acne	2/18	0.99104	0.999996	0	0	0.264361	0.0023793	SMNDC1;FOXO1
Bronchiectasis	2/18	0.99104	0.999996	0	0	0.264361	0.0023793	NODAL;CFTR
Congenital muscular dystrophy	2/18	0.99104	0.999996	0	0	0.264361	0.0023793	GMPPB;DPM2
Herpes simplex	2/18	0.99104	0.999996	0	0	0.264361	0.0023793	HVCN1;ADSS
Lipoma	2/18	0.99104	0.999996	0	0	0.264361	0.0023793	ZDBF2;ALX3
Machado-Joseph disease	2/18	0.99104	0.999996	0	0	0.264361	0.0023793	ATXN2;JOSD1
Thyrotoxicosis	2/18	0.99104	0.999996	0	0	0.264361	0.0023793	C1QTNF6;CHRNA9
Lymphoid leukemia	36/152	0.991076	0.999996	0	0	0.654978	0.00587115	NOTCH2;NPFFR1;BTG1;CEBPE;RPLP1;TSHZ2;INTS10;TNFAIP3;PYGL;SKA1;GNA13;PCLO;CCND1;PPP2R5E;MYC;PIM1;PDE4B;B2M;PPARGC1A;TMEM30A;CDKN2A;IDH2;TET2;PTPN11;PTPN14;LRP1B;MTAP;SLCO3A1;TBXAS1;KIT;BCL2;ID3;KRAS;SGK1;MMADHC;CRLF2
Idiopathic scoliosis	6/37	0.991232	0.999996	0	0	0.409136	0.00360317	SPATA21;ZBTB8OS;CALM1;NCMAP;IL17RC;CALM2
Congenital adrenal hyperplasia	4/28	0.991274	0.999996	0	0	0.352383	0.00308836	NR5A1;NDUFA6;FDX1;ACADM
Posterior polymorphous corneal dystrophy	4/28	0.991274	0.999996	0	0	0.352383	0.00308836	NDFIP2;KIF3B;YIPF2;COL8A1
Primary cutaneous amyloidosis	4/28	0.991274	0.999996	0	0	0.352383	0.00308836	PPP1R14A;TNNI1;MYL9;WDTC1
Type 2 diabetes mellitus	69/269	0.991376	0.999996	0	0	0.727337	0.00629971	SLC35B3;SCARB2;PCSK1;BTG1;HFE;CETN3;ICA1;GCC1;PTH1R;ANTXR2;COX6A1;RPL6;HK1;LIPC;MAEA;PDE4B;HMG20A;MACROD2;CCDC92;XXYLT1;SNRPN;VPS13C;NOG;FN3KRP;HUNK;SLC39A10;TRAFD1;DARS2;AMPD3;PROX1;ARAP1;ANK1;SORCS2;MTAP;TMEFF2;PSRC1;CRY2;SNURF;GAS1;RHOU;PDE1C;PHYHIPL;CXCR4;LPL;VPS26A;PDS5B;TMEM163;NTN1;SRR;TSPAN8;CHSY3;STXBP6;ABCA1;RBM38;MAP3K1;STAC;BCL11A;CNTN6;WFS1;MED13L;VEGFA;NDUFAF6;SLCO3A1;CDK1;SPRY2;LPI…
Hyperinsulinism	10/54	0.991523	0.999996	0	0	0.480263	0.00408835	IGFBP1;SREBF1;EDN1;SLC16A1;TBC1D4;SERPINE1;SLC2A1;LPL;PPARA;FOXO1
Fundus dystrophy	16/78	0.991771	0.999996	0	0	0.545116	0.00450453	CRB1;MKKS;ARL6;DNAJB12;LCA5;TTC8;RDH12;NMNAT1;TCTN3;BBS12;RHO;TIMP3;RDH5;DRAM2;SMAP1;SAMD11
Hepatitis	8/46	0.992084	0.999996	0	0	0.444934	0.00353599	ATP7B;IFT81;GPT2;SMOC1;CPE;KRAS;AFP;PDLIM5
Cholera	5/33	0.992204	0.999996	0	0	0.377501	0.00295471	SPINK1;PARP1;NEU1;WASF3;WDTC1
Arthritis	45/186	0.992812	0.999996	0	0	0.673258	0.00485693	ITGB1;CALCA;CXCL9;PLA2G1B;PROS1;CXCR4;CXCL1;HMGB1;DDX41;ADAMTS12;KNG1;ICAM1;HSPD1;PTGS1;SOCS3;RPS19;CTSK;TIMP2;HMOX1;ACP5;TIMP3;A2M;B2M;MAPK3;JUN;DUSP1;ANXA5;IL18;TNFRSF10B;APOA1;NFATC1;FOS;TNFRSF1A;VEGFA;SELP;NFKBIA;MRAP;CXCL12;LOX;IL23A;SHPK;TRAF6;SIK1;CD44;PTGES
Ankylosing spondylitis	5/24	0.993167	0.999996	0	0	0.302062	0.00207117	UBE2E3;LTBR;ANTXR2
Hypertrichosis	5/24	0.993167	0.999996	0	0	0.302062	0.00207117	SMARCE1;TMEM184C;SLC29A3
Hypotrichosis	5/24	0.993167	0.999996	0	0	0.302062	0.00207117	SMARCB1;CDSN;DPH1
Leiomyoma	5/24	0.993167	0.999996	0	0	0.302062	0.00207117	HPSE2;KIT;PGR
Ovarian cancer	9/51	0.993429	0.999996	0	0	0.452816	0.00298506	BABAM1;ANKLE1;TIPARP;CDKN2A;KIT;FOXL2;HOXD3;LRP1B;WNT4
Ocular albinism	4/29	0.993454	0.999996	0	0	0.338263	0.00222144	EIF5;GNAI3;NOLC1;SLC24A5
Toxic shock syndrome	4/29	0.993454	0.999996	0	0	0.338263	0.00222144	TST;EPHX2;CCDC6;TSKU
Acanthosis nigricans	1/13	0.99347	0.999996	0	0	0.176265	0.0011547	AGPAT2
Chorioamnionitis	1/13	0.99347	0.999996	0	0	0.176265	0.0011547	SERPINH1
Dermatophytosis	1/13	0.99347	0.999996	0	0	0.176265	0.0011547	CLYBL
Epicondylitis	1/13	0.99347	0.999996	0	0	0.176265	0.0011547	SCARF1
Fibroma	1/13	0.99347	0.999996	0	0	0.176265	0.0011547	AKTIP
Gingival recession	1/13	0.99347	0.999996	0	0	0.176265	0.0011547	CDYL
Guillain-Barre syndrome	1/13	0.99347	0.999996	0	0	0.176265	0.0011547	PMP22
Koolen de Vries syndrome	1/13	0.99347	0.999996	0	0	0.176265	0.0011547	GRHL3
Megalocornea	1/13	0.99347	0.999996	0	0	0.176265	0.0011547	TRIP13
Nasopharyngitis	1/13	0.99347	0.999996	0	0	0.176265	0.0011547	PCSK9
Pterygium	1/13	0.99347	0.999996	0	0	0.176265	0.0011547	RIPK4
Rubella	1/13	0.99347	0.999996	0	0	0.176265	0.0011547	AMHR2
Anovulation	2/19	0.993614	0.999996	0	0	0.248792	0.00159388	PHGDH;AMH
Carney complex	2/19	0.993614	0.999996	0	0	0.248792	0.00159388	PRKAR1A;PRKACB
Cervical cancer	2/19	0.993614	0.999996	0	0	0.248792	0.00159388	GP5;PAX1
Pellagra	2/19	0.993614	0.999996	0	0	0.248792	0.00159388	HAAO;KYNU
Pelvic inflammatory disease	2/19	0.993614	0.999996	0	0	0.248792	0.00159388	NAT9;HSPD1
Coronary artery disease	50/205	0.993786	0.999996	0	0	0.680322	0.00424094	CD40;ITGB3;SERPINE1;PCSK9;LDB3;ICAM1;LIPC;MLX;OLR1;GGT1;FGB;EDN1;VWF;ITGA2;IL18;APOA1;CYBA;ETV3;F3;F7;PSRC1;TNNT2;MHRT;UTS2;TRIB1;PPARA;PON3;PLA2G1B;PON1;LPL;ADRB2;HMGCR;TFPI;PLA2G7;KNG1;THBS4;PTGS1;HSPD1;CST3;XIRP1;PLTP;WDTC1;ABCA1;VCAM1;ANGPT1;GOT2;APOC3;VEGFA;SELP;APOC2
Neurodegenerative disease	75/293	0.993828	0.999996	0	0	0.725016	0.00448877	PANK2;HSPB8;HEXA;HSPB1;COX6A1;GBA2;BICD2;GRM1;HK1;AP4M1;UCHL1;TBK1;PCLO;SPTLC1;TFG;CLP1;TRIM2;SMPD1;FLVCR1;SBF1;FBXO7;CTSD;GRID2;TRPC3;ELOVL5;KCND3;MARS2;VPS13C;APLP1;NIPA1;VRK1;CYP7B1;TUBA4A;SLC5A7;CYP2U1;KARS;ECHS1;PCNA;AP5Z1;DCTN1;GBA;PRICKLE2;PSEN2;C9ORF72;HSPD1;DNAJB2;ATXN2;FGGY;EXOSC8;MFN2;YARS;EGR2;FUS;TREX1;CHCHD10;ABCA7;ELP3;VWA3B;SNCAIP;EEF2;APTX;AP4B1;TMEM230;FIG4;COQ2;TDP2;VAPB;CHMP2B…
Diarrhea	35/151	0.993853	0.999996	0	0	0.636684	0.00392603	CALCA;SCT;ANTXR2;TYMS;PHB2;USE1;SLC9A3R2;PDZD3;ADAMTS13;ERBB2;STX2;UGT1A9;CLIC1;HRAS;TGM2;PDGFRB;TOR1A;TPI1;UGT1A1;ST8SIA2;CELA1;HTR3A;VEGFA;MRAP;PSMA6;ETHE1;DPYD;KIT;CPE;FAM20C;KRAS;PPT2;STX1A;CFTR;ITM2B
Urticaria	5/34	0.994061	0.999996	0	0	0.364457	0.00217091	TMEM189;LTC4S;KNG1;TPT1;PTGS1
Obesity	22/103	0.9942	0.999996	0	0	0.57345	0.00333588	DARS;EIF4E3;MRPS22;RFTN1;BCDIN3D;INHBB;LIN7C;LIPA;NAALADL2;VEGFA;DNM3;PIGC;MSRA;MEX3B;SV2C;MDFIC;GNPDA2;RSPO3;SPRY2;MACROD2;RGS6;CAMK1G
Pneumonia	12/64	0.994316	0.999996	0	0	0.487516	0.00277899	MUC1;SMAD3;VAPA;PPCS;SMOX;VAPB;HTRA3;SERPINH1;IRAK3;F3;SLC29A3;MBL2
Hyperuricemia	4/30	0.995105	0.999996	0	0	0.325229	0.00159584	PRPSAP1;SLC22A6;SLC16A9;PFKM
Respiratory failure	4/30	0.995105	0.999996	0	0	0.325229	0.00159584	PPCS;MLX;F3;KNG1
limb-girdle muscular dystrophy	4/30	0.995105	0.999996	0	0	0.325229	0.00159584	GMPPB;SGCB;TRIM32;LIMS2
Gout	13/69	0.995347	0.999996	0	0	0.490349	0.00228714	SLC48A1;HLF;STC1;VEGFA;FGF5;KRTCAP2;ATXN2;TRIM46;SLC16A9;VSTM4;SGK1;FRK;CERS2
Nephronophthisis	2/20	0.995459	0.999996	0	0	0.234953	0.00106946	TRAF3IP1;TTC21B
Dysthymic disorder	1/14	0.995566	0.999996	0	0	0.162694	0.000722968	WASF1
Epidermolysis bullosa	1/14	0.995566	0.999996	0	0	0.162694	0.000722968	CD151
Monilethrix	1/14	0.995566	0.999996	0	0	0.162694	0.000722968	RIPK4
Pericarditis	1/14	0.995566	0.999996	0	0	0.162694	0.000722968	TNFRSF1A
nail-patella syndrome	1/14	0.995566	0.999996	0	0	0.162694	0.000722968	ARL4C
Nicotine dependence	9/53	0.995876	0.999996	0	0	0.432169	0.00178612	CHRNB2;CHRNA2;CNR1;LYPD6B;RRP1;CHRNA6;CHRNA9;WASF1;ZCCHC14
Vascular disease	15/78	0.996179	0.999996	0	0	0.502819	0.00192495	ABCA1;GLRX3;ITGA2;LPAR1;LPL;OMA1;KNG1;AP3M2;SELP;F7;LIPC;PSRC1;UST;COL8A1;NCKAP5
Periventricular nodular heterotopia	4/31	0.99635	0.999996	0	0	0.31316	0.00114499	TUBB2B;TUBA1A;PHF10;AKT3
Systemic scleroderma	4/31	0.99635	0.999996	0	0	0.31316	0.00114499	ZC3H10;ATF6B;STAT4;CDH7
Wolf-Hirschhorn syndrome	4/31	0.99635	0.999996	0	0	0.31316	0.00114499	PTER;CDKN2A;TNIP2;MSX1
pre-eclampsia	7/45	0.9965	0.999996	0	0	0.389256	0.00136484	INHBB;AFP;CTBS;SPTB;PIGF;FSTL3;PAPPA2
Autonomic neuropathy	2/21	0.996777	0.999996	0	0	0.22257	0.00071856	NDUFA5;EPO
CHARGE syndrome	2/21	0.996777	0.999996	0	0	0.22257	0.00071856	FAM124B;MOCS3
Hypertrophy of breast	2/21	0.996777	0.999996	0	0	0.22257	0.00071856	CREB3L1;TSHZ2
Hypoparathyroidism	2/21	0.996777	0.999996	0	0	0.22257	0.00071856	CALCA;AP2S1
Osteomyelitis	2/21	0.996777	0.999996	0	0	0.22257	0.00071856	IFNGR1;LPIN2
Cardiovascular system disease	60/246	0.996816	0.999996	0	0	0.67982	0.00216834	CRCP;ACAA2;FLT1;RPLP1;PCSK9;TCF21;MIA3;ANTXR2;UBE2Z;LIPA;RYR3;LOXL1;AFF1;FARS2;HERPUD1;SMG6;RABGEF1;LIPC;LBH;FAM174A;MACROD2;SOX7;ANKRD6;TYW3;MEPE;ANO6;POU5F1;MTAP;PSRC1;PRKAR1A;RBKS;LPL;HMGCR;TFPI;PHYHIP;TMEM163;FHIT;CDKN2AIP;RASIP1;MTHFD1L;INPP5D;PDGFD;MYO6;LLPH;MAP9;ABCA1;SMAD3;XRCC4;GALNT2;GSS;GOT2;ZWINT;VEGFA;GRIN3A;CXCL12;BCL3;BUD13;ANP32B;XKR6;SUGP1
Myopia	14/75	0.996904	0.999996	0	0	0.484681	0.00150306	UHRF1BP1L;LUM;RASGRF1;DCN;VEGFA;GABRR1;CMSS1;GRM6;ZC3H11A;ADAMTS18;SOSTDC1;RDH5;CTSC;SNTB1
Skin disease	6/41	0.996923	0.999996	0	0	0.36227	0.00111629	UCHL1;VCAM1;GJB3;TMC8;NCAM1;USB1
Amyotrophic lateral sclerosis type 3	1/15	0.996989	0.999996	0	0	0.151062	0.000455532	DUSP11
Hypermobility syndrome	1/15	0.996989	0.999996	0	0	0.151062	0.000455532	C9
Renal cell carcinoma	1/15	0.996989	0.999996	0	0	0.151062	0.000455532	CLDN8
Huntington's disease	14/76	0.997489	0.999996	0	0	0.476828	0.00119858	AADAT;SLC1A2;HIP1R;SLA2;CPLX2;ZDHHC17;ATXN2;GRIN2A;JPH3;CNR1;DLG4;IFT57;PPARGC1A;TGM2
Anxiety disorder	2/22	0.997716	0.999996	0	0	0.211426	0.000483359	HTR3A;WASF1
Aspergillosis	2/22	0.997716	0.999996	0	0	0.211426	0.000483359	ATF7;CFTR
Congenital nystagmus	2/22	0.997716	0.999996	0	0	0.211426	0.000483359	TTC21B;PLCD1
Choriocarcinoma	1/16	0.997955	0.999996	0	0	0.140981	0.000288592	DIO3OS
Complement deficiency	1/16	0.997955	0.999996	0	0	0.140981	0.000288592	C9
Hyperprolactinemia	1/16	0.997955	0.999996	0	0	0.140981	0.000288592	GHRH
Leiomyosarcoma	1/16	0.997955	0.999996	0	0	0.140981	0.000288592	PGR
Listeriosis	1/16	0.997955	0.999996	0	0	0.140981	0.000288592	ACTA1
Ovarian dysfunction	1/16	0.997955	0.999996	0	0	0.140981	0.000288592	FOXL2
Brain disease	14/77	0.997969	0.999996	0	0	0.469224	0.000953924	PRNP;JUN;EPO;TREX1;HEXA;AP5B1;BCS1L;SUOX;F3;AIF1;ICAM1;ATXN2;ETHE1;WDTC1
Clubfoot	4/33	0.997987	0.999996	0	0	0.29152	0.000587308	SLC26A2;TPM2;CHST14;TBX4
Sarcoma	4/33	0.997987	0.999996	0	0	0.29152	0.000587308	ATF1;TSFM;TAF15;CREB3L1
Alopecia areata	9/56	0.99799	0.999996	0	0	0.404494	0.00081371	RPS26;RAB5B;PFKFB3;MPIG6B;STX17;ATF6B;SUOX;PTPN2;PRRC2A
Constipation	5/38	0.998059	0.999996	0	0	0.320186	0.000622134	KIT;STC1;OPRK1;HTR3A;ITM2B
Personality disorder	5/38	0.998063	0.999996	0	0	0.253658	0.000491815	SMPD1;NT5M;WASF1
Cerebellar ataxia	12/69	0.99809	0.999996	0	0	0.444587	0.000849906	GRID2;COQ2;KCND3;NPC2;TTPA;DARS2;TK2;AFP;GBA2;APTX;GRM1;THG1L
Obstructive sleep apnea	2/23	0.998385	0.999996	0	0	0.201344	0.000325485	MMD;SMOC1
Diabetes mellitus	13/74	0.99841	0.999996	0	0	0.44999	0.000715831	GSK3B;PPP1R15B;TRMT10A;WFS1;IER3IP1;AGPAT2;SLC16A13;ADRB3;TBC1D4;CAPN10;DMXL2;CD38;SH2B3
Retinal degeneration	4/34	0.998511	0.999996	0	0	0.281782	0.00041993	STK38L;AIF1;NES;PITPNC1
Sensorineural hearing loss	20/103	0.998599	0.999996	0	0	0.508522	0.000712999	KCNE1;RTEL1;CATSPER2;EDN3;WFS1;EYA4;CLCNKB;NPL;SYNE4;GJB2;SALL1;RPS19;GIPC3;GJB3;HAS1;MYO6;NTF3;BSND;SERAC1;TECTA
Nonsyndromic deafness	16/87	0.998618	0.999996	0	0	0.4757	0.000657713	WFS1;EYA4;SIX1;TSPEAR;SYNE4;COCH;TMIE;GJB2;KARS;GJB3;MYO6;MSRB3;S1PR2;CRYM;MET;TECTA
Retinitis pigmentosa	15/83	0.998644	0.999996	0	0	0.465675	0.000631978	CRB1;ARL6;PRCD;TRNT1;TOPORS;DHDDS;TTC8;PRPF6;FAM161A;RDH12;IMPDH1;FLVCR1;IDH3B;RHO;NEK2
Ulcerative colitis	23/115	0.998646	0.999996	0	0	0.527487	0.000714794	CRADD;ATF6B;TNFAIP3;AK5;APEH;SORCS2;TSKU;ZFP90;PIK3C2B;VEGFA;GJB2;ARPC2;TSPAN18;GNA12;RSPO2;CEP72;SH3BP4;CCHCR1;AMZ1;NKX2-3;CAMK1G;WNT4;OTUD3
Severe acute respiratory syndrome	2/24	0.998859	0.999996	0	0	0.192177	0.000219389	RPS19BP1;TRIM55
Beckwith-Wiedemann syndrome	6/45	0.998967	0.999996	0	0	0.325018	0.000336008	TSSC4;PTER;KCNQ1OT1;SLC22A18;PLAGL1;MRPL23
Crohn's disease	58/248	0.999027	0.999996	0	0	0.64293	0.000625668	CD40;MAML2;EPO;TNFAIP3;IL27;APEH;DUSP16;UBE2L3;AUH;PLAU;RSPO3;EDN3;PRKCB;MRPS22;IPMK;BCKDHB;TET2;SLC39A11;SORCS2;YWHAZ;POU5F1;ZFP90;ADAMTS20;IRF1;UTS2;SKAP2;SLC43A3;ANKRD55;CXCR5;SLAIN2;AIF1;PSMB10;HDAC7;CTIF;GNA12;STAT4;CEP72;AMZ1;WNT2;NKX2-3;WNT4;NDFIP1;SMAD3;LSM4;NFKB1;UBAC2;BATF;CYLD;RIT1;TSPAN14;PER3;TMEM17;LYRM4;P4HA2;ATG16L1;UST;PTPN2;CDC42SE2
Irritable bowel syndrome	7/50	0.999054	0.999996	0	0	0.343867	0.000325319	PDZD3;PARM1;TOR1A;SHPK;FOS;ITM2B;TGM2
Amelogenesis imperfecta	1/18	0.999056	0.999996	0	0	0.124377	0.00011744	SLC24A4
Learning disability	1/18	0.999056	0.999996	0	0	0.124377	0.00011744	SLC17A5
Lymphatic system disease	1/18	0.999056	0.999996	0	0	0.124377	0.00011744	B2M
Rabies	1/18	0.999056	0.999996	0	0	0.124377	0.00011744	CEP70
Tonsillitis	1/18	0.999056	0.999996	0	0	0.124377	0.00011744	DUSP27
Immune system cancer	28/137	0.999145	0.999996	0	0	0.541745	0.000463273	NOTCH2;BTG1;TSHZ2;TNFAIP3;U2AF1;JAKMIP2;GNA13;PCLO;CCND1;MYC;PIM1;LRIG3;B2M;TMEM30A;CDKN2A;IDH2;TET2;PTPN11;PTPN14;LRP1B;RUNX1;KIT;BCL2;ID3;KRAS;SGK1;PAPPA2;CRLF2
Uveitis	4/36	0.99919	0.999996	0	0	0.264131	0.000214069	MRAP;RHO;ICAM1;VEGFA
Mastitis	6/46	0.999218	0.999996	0	0	0.316869	0.000247939	NPFFR2;TST;EPHX2;MSRB2;TXNDC12;PGLYRP1
Schizoaffective disorder	5/31	0.999264	0.999996	0	0	0.22643	0.000166637	PNP;UQCRFS1;PRODH
Acute cystitis	4/37	0.999404	0.999996	0	0	0.256109	0.000152664	SMOX;PCDH8;SLC5A2;B2M
Sertoli cell-only syndrome	4/37	0.999404	0.999996	0	0	0.256109	0.000152664	LSM12;FOXJ3;TDRD3;GAS8
Systemic lupus erythematosus	14/83	0.999455	0.999996	0	0	0.428232	0.000233602	OSBPL8;ATF6B;ICA1;TNFAIP3;SLC7A11;AFF1;NAALADL2;UBE2L3;DDA1;PTTG1;STAT4;SLC29A3;XKR6;ATG5
Peritonitis	5/32	0.999469	0.999996	0	0	0.218606	0.000116128	HMGB1;B2M;ICAM1
Hypertension	68/289	0.999484	0.999996	0	0	0.647564	0.000334461	FLT1;EPO;SERPINE1;ACTB;SLC8A1;ICAM1;NR3C2;RGS2;RPS19;MLX;OLR1;GGT1;B2M;HABP2;PDGFRB;IGFBP1;EDN1;EDN3;TRPC3;VWF;AGTRAP;APOA1;CYBA;FOS;ETV3;F3;F7;ADRB3;DDAH2;CAT;UTS2;SGK1;PPARA;PTGES;ENPEP;CTF1;NPR3;PON1;STK39;LPL;ADRB2;ATP1A1;RCHY1;KNG1;PTGS1;ADD2;HSD11B1;CST3;ADAMTS13;SERPINH1;GC;DUOX2;CORIN;DECR1;WDTC1;VCAM1;AMBP;ANGPT1;CAV1;ATP2B1;SOD3;VEGFA;SELP;BMP4;STK24;CALM1;CALM2;KLKB1
Eosinophilia	10/66	0.999493	0.999996	0	0	0.377015	0.000191132	PDGFRB;PDGFRA;CHIC2;POSTN;CCL22;VCAM1;KIT;MYH11;ICAM1;ETV6
Syndactyly	7/53	0.99958	0.999996	0	0	0.321369	0.000135083	MSX2;FBLN1;ROR2;BMPR1B;HOXD9;ADAMTS20;MIPOL1
Addison's disease	2/27	0.9996	0.999996	0	0	0.169079	6.75906e-05	TOR1A;TGM2
Acquired metabolic disease	81/338	0.99961	0.999996	0	0	0.662882	0.00025873	PCSK1;SPEF1;CLSTN2;FASTKD2;MSMO1;BACH1;BICD1;LOXL1;NR3C2;PTTG1;FAM174B;SH3BGRL2;RSPO3;PRKG2;SLC39A8;EPHB1;FAM81A;PCDHAC2;DIS3L2;LMO1;IGFBP5;KCND3;IGFBP4;NSUN2;ZBTB38;SLC35C1;BCKDHB;RBM19;TET2;SLC39A11;PROX1;TNNI3K;ARAP1;RAD23B;PTBP2;DKK3;ADAMTS20;ETV6;DNM3;TAL2;CDC42EP3;CRY2;ANAPC4;PIGF;NPR3;STC1;LPL;PDS5B;LIN7C;AIF1;TANK;PCDH17;SERTAD2;TTC21B;PDGFC;DYM;STXBP6;AMZ1;PPARGC1B;OPCML;CENPW;ATAD5;CNTN…
Cryptorchidism	8/58	0.999614	0.999996	0	0	0.33785	0.00013033	NR5A1;AMHR2;PTER;DMRT1;KISS1R;SHOC2;PTPN11;AMH
Candidiasis	5/44	0.999662	0.999996	0	0	0.270806	9.16816e-05	ISYNA1;TM2D2;GM2A;ENO1;SKAP2
Encephalitis	6/49	0.999664	0.999996	0	0	0.294697	9.89482e-05	CXCL9;AKT3;AQP4;DDX41;PNMA2;GRIN1
Alopecia	4/39	0.999679	0.999996	0	0	0.241438	7.75361e-05	FGF7;ERBB2;TXNL1;HTRA1
Lissencephaly	1/21	0.999703	0.999996	0	0	0.105697	3.13965e-05	TUBA1A
Measles	1/21	0.999703	0.999996	0	0	0.105697	3.13965e-05	AMHR2
Varicocele	1/21	0.999703	0.999996	0	0	0.105697	3.13965e-05	DRG2
Primary ciliary dyskinesia	3/34	0.999724	0.999996	0	0	0.204472	5.64331e-05	CCDC39;DNAAF2;GAS8
Human immunodeficiency virus infectious disease	10/69	0.99976	0.999996	0	0	0.357765	8.57299e-05	BST2;IL15;CD38;ACOT1;CXCR4;FAS;UNC119;NCAM1;DDX41;ICAM1
Opitz-GBBB syndrome	1/22	0.999798	0.999996	0	0	0.100656	2.03802e-05	TRIM17
Pancreatic cancer	26/137	0.999799	0.999996	0	0	0.493757	9.94998e-05	BACH1;BICD1;RYR3;SHH;PCLO;THSD7A;VHL;NCKAP5;NDFIP2;SMAD4;VWF;CRBN;CDKN2A;NEB;FAM91A1;IGFN1;LRP1B;ADAMTS20;SLCO1C1;RNF149;FAT2;COL6A3;DCHS1;KRAS;CLPTM1L;DCP1B
Asthma	15/92	0.999813	0.999996	0	0	0.410971	7.70314e-05	TOP2A;CRB1;USP15;USP38;SLC22A5;SMAD3;NDFIP1;PRKCE;ANK1;DCLK1;SUMF1;WDR11;ORMDL3;TRPM8;PLXNA4
Celiac disease	14/88	0.999825	0.999996	0	0	0.39915	6.97253e-05	CD274;PFKFB3;XCR1;DCC;UBE2E3;PTPN11;NCALD;UBE2L3;FYCO1;ATXN2;NFIA;SH2B3;PLXNA4;PTPN2
Rheumatoid arthritis	71/310	0.999864	0.999996	0	0	0.624664	8.47369e-05	CD40;CALCOCO1;CD83;EIF4E3;PPP1R11;CLSTN2;RPLP1;TNFAIP3;ETFA;BICD1;PHTF1;ZDBF2;SYNGAP1;PAPOLG;TRIM26;HMG20A;UBASH3A;CCHCR1;GPSM3;TMPO;TCF19;PRKCH;ATP6V1G2;PRKCB;ANXA3;ZBTB38;SLC30A1;GNL1;LEMD2;POU5F1;SLCO1C1;PSMA4;KIFC1;B3GNT2;ATF6B;ANKRD55;YTHDC2;MRPS31;PRICKLE1;RCHY1;AIF1;NTN1;RNF5;FOXO1;NKAPL;NCALD;CTIF;GRIN2A;NEU1;VPS52;STAT4;CTNNA3;STXBP6;SH2B3;MAP2K6;RBM38;EGR2;SEC24B;CDSN;GSN;TBX5;PRRC2A;BA…
Common cold	4/42	0.999874	0.999996	0	0	0.222328	2.81121e-05	POSTN;CFTR;PTGS1;ICAM1
Bronchitis	2/31	0.999901	0.999996	0	0	0.145715	1.43863e-05	HTRA3;CFTR
Gastroesophageal reflux disease	1/24	0.999905	0.999996	0	0	0.0918898	8.70601e-06	SHPK
Gastritis	4/43	0.999907	0.999996	0	0	0.216611	2.01004e-05	SCT;NOD1;PTPN11;HSPD1
Osteoporosis	23/130	0.999926	0.999996	0	0	0.453036	3.3482e-05	POSTN;PKDCC;JAG1;GALNT3;INSIG2;IDUA;MEPE;LIN7C;HSPA13;HK2;SMG6;DNM3;RAP1A;XKR9;TCOF1;ADAMTS18;RSPO3;FAR1;SOX9;LEKR1;WLS;PDK1;WNT4
Synovial sarcoma	1/25	0.999935	0.999996	0	0	0.0880546	5.74079e-06	SS18L2
Dementia	20/119	0.999945	0.999996	0	0	0.425831	2.32748e-05	PRNP;GSK3B;CSTB;PANK2;FUS;GBA;PSEN2;HTRA1;CXCR4;ABCA7;SNCAIP;CLU;C9ORF72;DHDDS;CST3;DLG4;CHMP2B;ATP13A2;TARDBP;ITM2B
obsessive-compulsive disorder	2/33	0.99995	0.999996	0	0	0.136293	6.78514e-06	BTBD9;RYR3
Metabolic acidosis	5/51	0.999957	0.999996	0	0	0.229478	9.88704e-06	MMD;GSS;DPY30;MLYCD;RPS21
Leishmaniasis	3/40	0.99996	0.999996	0	0	0.171239	6.77614e-06	CD40;SRM;AQP1
Dyspepsia	2/34	0.999964	0.999996	0	0	0.132025	4.71113e-06	SPAG7;SHPK
Substance abuse	5/52	0.999967	0.999996	0	0	0.224579	7.30149e-06	TCOF1;CNR1;HTR3A;GGT1;WASF1
Turner syndrome	1/28	0.999978	0.999996	0	0	0.0782534	1.74862e-06	AFP
Alcohol dependence	15/103	0.999982	0.999996	0	0	0.359307	6.31692e-06	PHF3;OPRD1;GABRB2;SLC1A2;TESK2;OPRK1;HTR3A;PTP4A1;GRIN2A;ASIC5;CNR1;LNX1;GGT1;WASF1;CNIH3
Carcinoma	2332/11318	0.999988	0.999996	0	0	0.292042	3.42251e-06	POP1;PWWP2B;TESK1;TESK2;F11R;ACCS;NOC2L;ZC3H12C;ISLR;TBK1;SYNGAP1;LURAP1L;DPYSL4;DPYSL2;FGFR1OP2;GPBP1;DPYSL3;AKT3;ANKFY1;MLYCD;VSTM4;PRKACB;WLS;UNC5B;CACNA2D3;ISL1;SCO1;ZC3H11A;FEZ2;TMEM126A;TXNIP;FAR1;FAR2;SKAP2;EXD2;COL13A1;SHMT2;MEPCE;CDCA7;PLA2G3;TEX26;ADAMTS12;PLA2G7;PRPSAP1;ADAMTS13;RDH12;RDH10;ADAMTS18;PDGFD;PDGFC;EPB41L3;AFMID;PIP5K1B;ATG7;ATRIP;JUN;JAG1;TIPARP;LARP7;BTBD11;BTBD10;VANGL1…
Kidney cancer	410/2584	0.99999	0.999996	0	0	0.358191	3.56934e-06	IPO13;NCKAP1;ACCS;EPRS;BACH1;RXFP3;ZDBF2;ZC3H12C;TBK1;ANKFY1;NCKAP5;UNC13C;UNC5B;PRKCB;MAP1S;CACNA2D3;REV1;DKK2;ZFYVE16;DAAM2;ZC3H11A;HECW2;ENPEP;CFH;SRCAP;ABCB4;ADAMTS12;GRIN2A;FLRT2;PDGFD;ADAMTS18;EPB41L3;CEP70;CHST15;ABCA1;JAG1;ABCA5;PLK1;BTBD11;NFATC1;ABCA7;INO80;PRRC2A;CYLD;EHD3;GRIN3A;RNF103;QARS;PCDHB2;TCN2;DCHS2;FASN;HNRNPF;FAT2;PCDHB5;F13B;DCHS1;PHF3;GABRB2;SETD5;PHF2;JRKL;PYGL;ABCC10;SL…
Intellectual disability	60/296	0.999992	0.999996	0	0	0.53379	4.21565e-06	SMARCB1;PGAP2;PGAP3;TECR;SLC2A1;PIGW;PIGV;ACTB;SYNGAP1;AP1S1;NANS;RSPRY1;MKKS;NSUN2;GPT2;DYRK1A;SOX11;PPP2R5D;WDR73;PAX1;ALDH3A2;METTL23;ASPM;BBS10;MAF;BBS12;FAR1;PIGG;SNRPB;PPP1R15B;MAGEL2;ARL6;SLC1A4;CDC42;PURA;DPH1;TTC21B;ST3GAL5;DCPS;SMARCE1;TRMT10A;STIL;CRADD;CRBN;IRX5;BCL11A;CEP152;LARP7;VWA3B;MED13L;TMCO1;GRIN1;TTC8;NIN;HNRNPK;TDP2;MKS1;DCHS1;KRAS;TRIM32
Influenza	13/99	0.999992	0.999996	0	0	0.318589	2.51556e-06	IFITM3;CD40;DHX9;RRAD;TSHZ1;TNFRSF9;TMPRSS2;DDX41;KLK11;HAS1;B3GNT3;TRIM25;TNFSF9
Type 1 diabetes mellitus	26/158	0.999992	0.999996	0	0	0.414558	3.12171e-06	HPSE2;ATF6B;RNF5;AIF1;C1QTNF6;NEU1;TRIM26;UBASH3A;SH2B3;GPSM3;PGM1;TCF19;NCOA1;SMARCE1;ATP6V1G2;MPIG6B;CENPW;RING1;TAP1;COBL;POU5F1;PRRC2A;TRIM39;NUPR1;PTPN2;SKAP2
Liver cancer	79/597	0.999993	0.999996	0	0	0.31438	2.28298e-06	GPR27;GABRB2;SETD5;MAML2;KEAP1;BUB1B;PNMAL2;MKI67;CELSR1;RYR3;JPH3;PCLO;GRM4;SALL3;GRM6;PCDHAC2;SCN1A;ADGB;UNC13C;PRKCB;DCC;VPS13C;ITGA1;LRRIQ1;CACNA2D3;SLC39A10;COBL;PROX1;IGFN1;TANC2;ADAMTS20;RBL2;SLC5A7;MMRN1;COL6A1;ITGA8;COL6A3;MET;NOTCH2;KDM3A;SRCAP;ABCB4;PIK3R4;PKD1L1;ADAMTS12;PCDH18;FSTL4;STK31;ATXN2;FLRT2;MYO6;XIRP1;NCAM1;PLXNA4;RUNX1T1;ABCA1;EVC2;YES1;TTC13;CDKN2A;CNTN6;MACC1;NEB;NFKB1;L…
Melanoma	71/505	0.999993	0.999996	0	0	0.33897	2.36171e-06	SPAG16;FLT1;CLSTN2;PTPRO;SALL1;AOX1;WDR7;SLC16A9;RAC1;HRAS;CGNL1;PCDHAC2;TECTA;SCN1A;GRID2;MYOCD;VWF;PARP1;NCOA6;DCC;VPS13C;SPTB;ADAMTS20;CNBD2;MTAP;HECW2;DPYD;KIT;COL6A3;ROR2;SGK1;CFTR;NOTCH2;CRB1;ENPEP;CFH;PDE1C;TSHZ2;PKD1L1;SNX31;PCDH18;IGSF9;JAKMIP2;STK31;GRIN2A;ADAMTS18;CTNNA3;SLIT3;SCN3A;SAMD3;MYH7B;ANGPT1;CDKN2A;STAC;KCNB2;TMEM132B;ARHGAP29;SNCAIP;LRP1B;MED13L;FERMT1;DBNDD1;SDK1;PTPRB;GRIN…
Skin cancer	63/454	0.999993	0.999996	0	0	0.334524	2.26886e-06	FLT1;CLSTN2;PTPRO;CDH7;SALL1;TUBB3;AOX1;SLC16A9;RAC1;CGNL1;PCDHAC2;TECTA;SCN1A;PDGFRA;MYBPC1;GRID2;MYOCD;VWF;DCC;VPS13C;SPTB;ADAMTS20;HECW2;DPYD;KIT;COL6A3;CFTR;NOTCH2;CRB1;ENPEP;CFH;PDE1C;PKD1L1;SNX31;PCDH18;JAKMIP2;STK31;GRIN2A;C9;ADAMTS18;CTNNA3;MYH11;SLIT3;SCN3A;CORIN;ANGPT1;CDKN2A;STAC;KCNB2;TMEM132B;ARHGAP29;SNCAIP;EIF2S2;LRP1B;MED13L;UBAC2;CYLD;GRIN3A;DCHS2;DMXL2;F13B;TACC2;TEK
Breast cancer	73/434	0.999993	0.999996	0	0	0.421453	2.82573e-06	PCSK1;ANKLE1;FLT1;SMARCB1;ITGB3;CETN3;AQP4;HSCB;GLI1;CELSR1;RYR3;ZDBF2;BABAM1;PCLO;CCND1;EPG5;PLXNC1;CHST9;PDGFRA;FGA;MYOCD;VWF;OSR1;TET2;TBC1D2B;SPTB;ANK1;CDYL2;ADAMTS20;ASPM;COL6A2;PAX9;KIT;COL6A3;MET;EMID1;PAPPA2;TSHZ2;CDCA7;PKD1L1;MRPS30;ADAMTS12;FHIT;CLCN1;GRIN2A;TERT;ERBB2;PLXNA2;BUB3;SCN3A;PLXNA4;WNT4;MAP3K1;CDKN2A;BCL11A;CNTN6;IDH2;NEB;PTPN11;TDRD6;KLF4;TBX5;FER1L6;DCLK1;LRP1B;PLEKHA8;SDK…
Lung cancer	57/400	0.999993	0.999996	0	0	0.345949	2.27122e-06	UHRF1BP1L;ABCD2;FLT1;KEAP1;TNFAIP3;CBLB;ETS2;RXFP3;EEF1B2;LIPC;PCLO;GRM6;XXYLT1;TGM5;NINL;HRAS;PDGFRA;PRKCB;PLA2G4A;TNNI3K;DUSP27;ACTA2;ROR2;EIF4E2;ALG10B;MET;NOTCH2;CRB1;RTN1;U2AF1;PCDH17;GRIN2A;TERT;ERBB2;MARK1;STARD13;SMAD4;CDKN2A;STK11IP;CCDC15;VEGFC;ESRRG;INHBA;TDRD6;LRP1B;TARBP1;NELL2;RAD52;SELP;PCDHB2;SP4;GOPC;KRAS;CLPTM1L;NES;NFE2L2;DCP1B
Azoospermia	12/96	0.999993	0.999996	0	0	0.301082	1.97336e-06	SPATA25;PRMT6;NANOS1;SEC14L2;FAM160B1;MTRR;TSPYL1;DMRT1;SPATS1;TSSK6;TSSK4;SBF1
DOID:2627	11/92	0.999994	0.999996	0	0	0.286232	1.73153e-06	PDGFRA;SDK1;PCLO;CDKN2A;BCL11A;COL6A2;IDH2;COL6A3;FAT2;KRAS;RYR3
Endometrial cancer	27/292	0.999994	0.999996	0	0	0.212352	1.28243e-06	MEGF10;PKD1L1;MKI67;RYR3;FYCO1;GRIN2A;PCLO;CCND1;SALL4;SPOP;PLXNA2;SCN1A;TECTA;GRID2;DCC;NEB;DCLK1;LRP1B;SDK1;ASPM;PTPRB;HECW2;CSDE1;DMXL2;FAT2;KRAS;NFE2L2
Infertility	19/163	0.999995	0.999996	0	0	0.277149	1.41868e-06	IGFBP1;NANOS1;PIWIL2;CATSPER2;AMHR2;CSTF2T;FOXL2;MIF4GD;CORO2B;TLE6;POU5F1;HSPD1;NR5A1;KISS1R;TAF4B;PGR;AMH;CFTR;WNT4
Male infertility	13/138	0.999995	0.999996	0	0	0.218556	1.06421e-06	PIWIL2;SPAG16;KDM3A;CATSPER2;UBE2B;MEI1;CSTF2T;GSTT1;NR5A1;CLDN11;PPP1CC;AMH;CFTR
Allergic hypersensitivity disease	14/123	0.999995	0.999996	0	0	0.27028	1.27552e-06	PPP1R14A;CCL22;IL18;GKN2;GHITM;DDX41;LOXL1;KNG1;ICAM1;TMEM189;SHPK;SMOC1;LALBA;TPT1
Large intestine cancer	14/122	0.999995	0.999996	0	0	0.272803	1.28584e-06	VPS13C;TET2;OPRK1;TDRD6;RPL8;LRP1B;GRIN2A;PCLO;ADAMTS18;COL6A3;VHL;MET;BAP1;F2RL2
Major depressive disorder	7/79	0.999996	0.999996	0	0	0.204925	8.7453e-07	TSNAX;PCLO;PABPC4L;HTR3A;WASF1;LIPA;FKBP5
Meningitis	2/44	0.999996	0.999996	0	0	0.100516	4.21042e-07	HTRA3;IRAK4
