# Supplementary material for: Allele-specific differential regulation of monoallelically expressed autosomal genes in the cardiac lineage
Source: Nat Commun. 2022 Oct 10;13:5984. doi: 10.1038/s41467-022-33722-x (PMC9550772; doi:10.1038/s41467-022-33722-x)
Supplement: Supplementary file 10 — Supplementary Data 8 [file 41467_2022_33722_MOESM10_ESM.xlsx]

## Sheet: Extended Data Table_8
Term	Overlap	P-value	Adjusted P-value	Old P-value	Old Adjusted P-value	Odds Ratio	Combined Score	Genes
Splenic marginal zone lymphoma	1/6	0.00777557	0.100273	0	0	159.752	775.878	AMOTL1
Movement disease	1/7	0.00906584	0.100273	0	0	133.12	626.095	SMUG1
Olivopontocerebellar atrophy	1/8	0.0103545	0.100273	0	0	114.097	521.462	TTC19
Fibrous dysplasia	1/10	0.012927	0.100273	0	0	88.7333	385.851	SMUG1
Neurilemmoma	1/16	0.0206059	0.100273	0	0	53.224	206.625	SMUG1
Takayasu's arteritis	1/17	0.0218802	0.100273	0	0	49.895	190.707	SMUG1
Thyroiditis	1/17	0.0218802	0.100273	0	0	49.895	190.707	SMUG1
Lymphatic system disease	1/18	0.0231528	0.100273	0	0	46.9576	176.826	SMUG1
Aphasia	1/20	0.0256933	0.100273	0	0	42.0105	153.823	SMUG1
Alzheimer's disease	2/195	0.0263637	0.100273	0	0	8.54102	31.0532	WDR1;SLC28A1
Osteomyelitis	1/21	0.0269611	0.100273	0	0	39.908	144.202	SMUG1
Chronic fatigue syndrome	1/26	0.0332767	0.100273	0	0	31.9184	108.615	NR3C1
Hyperandrogenism	1/27	0.0345351	0.100273	0	0	30.6892	103.293	NR3C1
Multiple system atrophy	1/29	0.0370471	0.100273	0	0	28.4943	93.9048	SMUG1
Hemangioma	1/30	0.0383007	0.100273	0	0	27.5103	89.7466	SMUG1
Palmoplantar keratosis	1/31	0.0395528	0.100273	0	0	26.592	85.8953	KANK2
Pituitary adenoma	1/32	0.0395528	0.100273	0	0	26.592	85.8953	NR3C1
Arthropathy	1'/33	0.0420523	0.100273	0	0	24.9275	78.9913	SMUG1
Hypokalemia	1/34	0.0432997	0.100273	0	0	24.1709	75.8872	NR3C1
post-traumatic stress disorder	1/38	0.0482736	0.103742	0	0	21.5535	65.3259	NR3C1
Frontotemporal dementia	1/39	0.0495132	0.103742	0	0	20.9853	63.0715	SMUG1
Williams-Beuren syndrome	1/45	0.0569183	0.113837	0	0	18.1182	51.9292	NSUN5
Encephalitis	1/49	0.0618241	0.118272	0	0	16.605	46.2194	SMUG1
Polycystic kidney disease	1/53	0.0667054	0.122293	0	0	15.3246	41.4909	LIG3
Vasculitis	1/58	0.0727727	0.12808	0	0	13.9768	36.6251	SMUG1
Cerebellar ataxia	1/59	0.0859875	0.140128	0	0	11.7094	28.7297	TTC19
Gout	1/69	0.0859875	0.140128	0	0	11.7094	28.7297	WDR1
Major depressive disorder	1/79	0.0978437	0.152117	0	0	10.2031	23.7159	NR3C1
Heart conduction disease	1/82	0.101372	0.152117	0	0	9.8237	22.4861	LIG3
Pancreatitis	1/84	0.103716	0.152117	0	0	9.58602	21.7229	SMUG1
Thrombocytopenia	1/95	0.116507	0.165364	0	0	8.45957	18.1865	ZFPM1
Hyperglycemia	1/108	0.131396	0.18067	0	0	7.42692	15.0732	NR3C1
Dementia	1/119	0.143807	0.186103	0	0	6.73085	13.053	SMUG1
Lung disease	1/119	0.143807	0.186103	0	0	6.73085	13.053	SMUG1
Bipolar disorder	1/124	0.149391	0.187806	0	0	6.45561	12.2733	HNRNPC
Osteoporosis	1/130	0.156046	0.190723	0	0	6.15349	11.4307	OSBPL1A
Coronary artery disease	1/205	0.235125	0.279608	0	0	3.87647	5.61172	SMUG1
Cerebrovascular disease	1/225	0.254978	0.295238	0	0	3.52679	4.81962	SMUG1
Type 2 diabetes mellitus	1/269	0.296927	0.334994	0	0	2.94119	3.5714	PDZD2
Hypertension	1/289	0.315234	0.346758	0	0	2.73417	3.15643	NR3C1
Breast cancer	1/434	0.434911	0.466733	0	0	1.80517	1.50301	PDZD2
Carcinoma	15/11318	0.537033	0.558121	0	0	1.0461	0.650356	KANK2;WDR1;LIG3;NR3C1;TOX4;SMUG1;AIFM3;PDZD2;DNAJA4;AMOTL1;HNRNPC;ZC3H13;OSBPL1A;SLC28A1;TMED5
Liver cancer	1/597	0.545437	0.558121	0	0	1.30054	0.788345	PDZD2
Kidney cancer	3/84	0.67094	0.67094	0	0	0.878982	0.350781	PDZD2;AMOTL1;ZC3H13
