# Supplementary material for: Allele-specific differential regulation of monoallelically expressed autosomal genes in the cardiac lineage
Source: Nat Commun. 2022 Oct 10;13:5984. doi: 10.1038/s41467-022-33722-x (PMC9550772; doi:10.1038/s41467-022-33722-x)
Supplement: Supplementary file 13 — Source Data [file 41467_2022_33722_MOESM13_ESM.zip]

Archive with 114 entries (114 files):
- Source Data 45.txt
- __MACOSX/._Source Data 45.txt
- Source Data 46.csv
- __MACOSX/._Source Data 46.csv
- Source Data 47.csv
- __MACOSX/._Source Data 47.csv
- Source Data 48.csv
- __MACOSX/._Source Data 48.csv
- Source Data 49.csv
- __MACOSX/._Source Data 49.csv
- Source Data 50.csv
- __MACOSX/._Source Data 50.csv
- Source Data 51.csv
- __MACOSX/._Source Data 51.csv
- Source Data 52.csv
- __MACOSX/._Source Data 52.csv
- Source Data 53.csv
- __MACOSX/._Source Data 53.csv
- Source Data 54.csv
- __MACOSX/._Source Data 54.csv
- Source Data 55.csv
- __MACOSX/._Source Data 55.csv
- Source Data 56.csv
- __MACOSX/._Source Data 56.csv
- Source Data 57.csv
- __MACOSX/._Source Data 57.csv
- Source Data 1.txt
- __MACOSX/._Source Data 1.txt
- Source Data 2.txt
- __MACOSX/._Source Data 2.txt
- Source Data 3.txt
- __MACOSX/._Source Data 3.txt
- Source Data 4.txt
- __MACOSX/._Source Data 4.txt
- Source Data 5.txt
- __MACOSX/._Source Data 5.txt
- Source Data 6.txt
- __MACOSX/._Source Data 6.txt
- Source Data 7.txt
- __MACOSX/._Source Data 7.txt
- Source Data 8.txt
- __MACOSX/._Source Data 8.txt
- Source Data 9.txt
- __MACOSX/._Source Data 9.txt
- Source Data 10.txt
- __MACOSX/._Source Data 10.txt
- Source Data 11.txt
- __MACOSX/._Source Data 11.txt
- Source Data 12.txt
- __MACOSX/._Source Data 12.txt
- Source Data 13.txt
- __MACOSX/._Source Data 13.txt
- Source Data 14.txt
- __MACOSX/._Source Data 14.txt
- Source Data 15.txt
- __MACOSX/._Source Data 15.txt
- Source Data 16.txt
- __MACOSX/._Source Data 16.txt
- Source Data 17.txt
- __MACOSX/._Source Data 17.txt
- Source Data 18.txt
- __MACOSX/._Source Data 18.txt
- Source Data 19.txt
- __MACOSX/._Source Data 19.txt
- Source Data 20.txt
- __MACOSX/._Source Data 20.txt
- Source Data 21.txt
- __MACOSX/._Source Data 21.txt
- Source Data 22.txt
- __MACOSX/._Source Data 22.txt
- Source Data 23.txt
- __MACOSX/._Source Data 23.txt
- Source Data 24.txt
- __MACOSX/._Source Data 24.txt
- Source Data 25.txt
- __MACOSX/._Source Data 25.txt
- Source Data 26.txt
- __MACOSX/._Source Data 26.txt
- Source Data 27.txt
- __MACOSX/._Source Data 27.txt
- Source Data 28.txt
- __MACOSX/._Source Data 28.txt
- Source Data 29.txt
- __MACOSX/._Source Data 29.txt
- Source Data 30.txt
- __MACOSX/._Source Data 30.txt
- Source Data 31.txt
- __MACOSX/._Source Data 31.txt
- Source Data 32.txt
- __MACOSX/._Source Data 32.txt
- Source Data 33.txt
- __MACOSX/._Source Data 33.txt
- Source Data 34.txt
- __MACOSX/._Source Data 34.txt
- Source Data 35.txt
- __MACOSX/._Source Data 35.txt
- Source Data 36.txt
- __MACOSX/._Source Data 36.txt
- Source Data 37.txt
- __MACOSX/._Source Data 37.txt
- Source Data 38.txt
- __MACOSX/._Source Data 38.txt
- Source Data 39.txt
- __MACOSX/._Source Data 39.txt
- Source Data 40.txt
- __MACOSX/._Source Data 40.txt
- Source Data 41.txt
- __MACOSX/._Source Data 41.txt
- Source Data 42.txt
- __MACOSX/._Source Data 42.txt
- Source Data 43.txt
- __MACOSX/._Source Data 43.txt
- Source Data 44.txt
- __MACOSX/._Source Data 44.txt
