# Supplementary material for: Allele-specific differential regulation of monoallelically expressed autosomal genes in the cardiac lineage
Source: Nat Commun. 2022 Oct 10;13:5984. doi: 10.1038/s41467-022-33722-x (PMC9550772; doi:10.1038/s41467-022-33722-x)
Supplement: Supplementary file 13 — Source Data [file 41467_2022_33722_MOESM13_ESM.zip › Source Data 45.txt]

Probe	Chromosome	Start	End	Probe.Strand	Feature	ID	Description	Feature.Strand	Type	Feature.Orientation	Distance	P.value..EdgeR.stats.p.0.05.after.correction.	FDR..EdgeR.stats.p.0.05.after.correction.	Log2.Fold.Change..EdgeR.stats.p.0.05.after.correction.	S421_C57BL6J	S421_CAST_EiJ	S423_C57BL6J	S423_CAST_EiJ	S431_C57BL6J	S431_CAST_EiJ	S436_C57BL6J	S436_CAST_EiJ	S438_C57BL6J	S438_CAST_EiJ	S441_C57BL6J	S441_CAST_EiJ	S446_C57BL6J	S446_CAST_EiJ	S447_C57BL6J	S447_CAST_EiJ	S451_C57BL6J	S451_CAST_EiJ	S456_C57BL6J	S456_CAST_EiJ	S457_C57BL6J	S457_CAST_EiJ	S458_C57BL6J	S458_CAST_EiJ	S459_C57BL6J	S459_CAST_EiJ	S460_C57BL6J	S460_CAST_EiJ	S473_C57BL6J	S473_CAST_EiJ	S475_C57BL6J	S475_CAST_EiJ	S483_C57BL6J	S483_CAST_EiJ	S486_C57BL6J
Eloc	1	16641725	16657042	-	Eloc	ENSMUSG00000079658	elongin C [Source:MGI Symbol;Acc:MGI:1915173]	-	gene	Name match	0	0.0017582972	0.0197912	-4.1916666	32	0	27	0	0	6	27	0	0	0	12	0	0	1	0	0	0	0	29	0	0	0	0	0	63	0	0	0	95	0	0	0	8	0	0
Aamp	1	74279840	74284738	-	Aamp	ENSMUSG00000006299	angio-associated migratory protein [Source:MGI Symbol;Acc:MGI:107809]	-	gene	Name match	0	8.893894e-06	0.00023284464	-5.3774557	14	0	8	0	0	1	12	0	0	0	19	0	15	0	0	0	0	1	48	0	0	0	0	0	81	0	0	0	44	0	0	0	0	0	65
Hdac4	1	91928779	92195699	-	Hdac4	ENSMUSG00000026313	histone deacetylase 4 [Source:MGI Symbol;Acc:MGI:3036234]	-	gene	Name match	0	0.004424397	0.0419999	-4.64541	6	0	0	2	0	0	0	0	71	0	0	0	32	0	21	0	0	0	0	0	0	0	0	0	126	0	0	0	0	0	7	0	0	0	13
Prg4	1	150449412	150466165	-	Prg4	ENSMUSG00000006014	proteoglycan 4 (megakaryocyte stimulating factor, articular superficial zone protein) [Source:MGI Symbol;Acc:MGI:1891344]	-	gene	Name match	0	6.152666e-05	0.0012236205	6.551833	0	1	0	0	0	40	0	102	0	0	0	0	0	0	0	0	0	8	0	51	0	0	0	3	0	8	0	0	0	1	1	0	0	0	0
Ehmt1	2	24789928	24919614	-	Ehmt1	ENSMUSG00000036893	euchromatic histone methyltransferase 1 [Source:MGI Symbol;Acc:MGI:1924933]	-	gene	Name match	0	0.0039924486	0.038747225	-3.6535742	11	0	9	0	0	0	0	6	0	0	0	0	0	0	43	0	5	0	5	0	5	0	0	0	0	0	0	0	0	0	0	0	25	0	49
Phpt1	2	25573430	25575224	-	Phpt1	ENSMUSG00000036504	phosphohistidine phosphatase 1 [Source:MGI Symbol;Acc:MGI:1922704]	-	gene	Name match	0	6.403952e-05	0.0012658124	-4.892878	10	0	13	0	0	0	0	0	0	0	0	0	0	0	0	1	15	0	28	0	24	0	0	0	21	0	1	0	21	0	16	0	5	0	0
Gm13568	2	26457144	26458316	+	Gm13568	ENSMUSG00000085543	predicted gene 13568 [Source:MGI Symbol;Acc:MGI:3702049]	+	gene	Name match	0	0.0010202833	0.012630709	-4.2313538	2	0	0	0	32	0	42	0	59	0	10	0	0	1	7	0	8	0	0	0	0	0	0	0	24	0	0	0	0	0	19	0	0	0	0
Eif3m	2	104999656	105017080	-	Eif3m	ENSMUSG00000027170	eukaryotic translation initiation factor 3, subunit M [Source:MGI Symbol;Acc:MGI:1351744]	-	gene	Name match	0	3.0469846e-05	0.00067251036	-4.119935	9	0	22	0	39	0	27	0	0	0	9	0	9	0	1	0	18	0	11	0	6	0	0	4	18	0	0	0	24	0	0	0	27	0	0
Nusap1	2	119618298	119651244	+	Nusap1	ENSMUSG00000027306	nucleolar and spindle associated protein 1 [Source:MGI Symbol;Acc:MGI:2675669]	+	gene	Name match	0	0.00096471515	0.012094292	-6.2477355	39	0	35	0	0	0	0	0	0	0	0	0	0	0	0	0	0	0	0	0	0	0	23	0	9	0	0	0	31	0	20	0	0	0	0
Ckap2l	2	129268210	129297212	-	Ckap2l	ENSMUSG00000048327	cytoskeleton associated protein 2-like [Source:MGI Symbol;Acc:MGI:1917716]	-	gene	Name match	0	0.00011135219	0.001991855	-7.220284	45	0	0	0	0	1	0	0	0	0	0	0	0	0	0	0	0	0	0	0	43	0	0	0	136	0	0	0	98	0	204	0	0	0	0
Impa1	3	10311956	10331439	-	Impa1	ENSMUSG00000027531	inositol (myo)-1(or 4)-monophosphatase 1 [Source:MGI Symbol;Acc:MGI:1933158]	-	gene	Name match	0	0.00015406727	0.002627785	-5.878329	65	0	79	0	0	0	0	0	0	0	0	0	9	0	82	0	0	1	0	0	0	0	0	0	0	0	0	0	25	0	72	0	27	0	0
4933434E20Rik	3	90051636	90068347	+	4933434E20Rik	ENSMUSG00000027942	RIKEN cDNA 4933434E20 gene [Source:MGI Symbol;Acc:MGI:1914027]	+	gene	Name match	0	0.005162716	0.047155768	-4.777037	27	0	1	0	0	3	134	0	0	0	0	0	0	0	0	0	0	0	37	0	0	0	0	0	0	0	0	0	0	0	0	0	0	0	50
Scnm1	3	95129536	95134011	-	Scnm1	ENSMUSG00000092607	sodium channel modifier 1 [Source:MGI Symbol;Acc:MGI:1341284]	-	gene	Name match	0	0.0013600324	0.016054608	-5.1176777	20	0	0	0	0	0	0	0	50	0	0	0	0	0	0	0	35	0	0	0	0	0	0	0	14	0	0	0	0	1	2	0	28	0	0
Gar1	3	129824912	129831396	-	Gar1	ENSMUSG00000028010	GAR1 ribonucleoprotein [Source:MGI Symbol;Acc:MGI:1930948]	-	gene	Name match	0	0.00027700848	0.0042776414	4.506905	0	3	0	0	0	0	0	0	0	0	0	4	0	0	0	3	0	0	0	5	0	0	0	0	0	0	0	0	1	0	0	4	0	5	0
Gpbp1l1	4	116557658	116593882	+	Gpbp1l1	ENSMUSG00000034042	GC-rich promoter binding protein 1-like 1 [Source:MGI Symbol;Acc:MGI:1924360]	+	gene	Name match	0	0.001101339	0.013451611	-3.781812	5	0	3	0	47	0	6	0	1	0	2	0	27	0	17	0	3	0	5	0	0	0	0	0	0	0	0	0	18	0	0	0	0	2	1
Taf12	4	132274375	132295766	+	Taf12	ENSMUSG00000028899	TATA-box binding protein associated factor 12 [Source:MGI Symbol;Acc:MGI:1913714]	+	gene	Name match	0	0.0017075853	0.019329997	-5.044916	40	0	73	0	0	0	0	0	0	0	72	0	0	0	30	0	0	0	0	0	27	0	0	0	0	0	0	0	0	0	0	1	0	1	0
Gnb1	4	155491361	155559269	+	Gnb1	ENSMUSG00000029064	guanine nucleotide binding protein (G protein), beta 1 [Source:MGI Symbol;Acc:MGI:95781]	+	gene	Name match	0	8.86006e-11	6.664526e-09	-6.2091775	15	0	34	0	252	0	19	0	12	0	63	0	4	0	3	0	50	0	74	0	0	2	13	0	62	0	0	0	50	0	25	0	23	0	26
Mdh2	5	135778480	135790398	+	Mdh2	ENSMUSG00000019179	malate dehydrogenase 2, NAD (mitochondrial) [Source:MGI Symbol;Acc:MGI:97050]	+	gene	Name match	0	4.1108724e-11	3.2145213e-09	-7.712743	108	0	96	0	69	0	70	0	144	0	131	0	0	0	0	1	73	0	130	0	0	0	3	0	160	0	0	0	132	0	138	0	52	0	0
Dtx2	5	135994800	136032872	+	Dtx2	ENSMUSG00000004947	deltex 2, E3 ubiquitin ligase [Source:MGI Symbol;Acc:MGI:1921448]	+	gene	Name match	0	1.16286785e-08	6.165973e-07	7.3643565	0	77	0	56	0	0	0	48	0	0	0	0	0	24	0	28	0	14	4	0	0	13	0	15	0	37	0	0	0	0	0	38	0	0	0
Ica1	6	8630527	8778488	-	Ica1	ENSMUSG00000062995	islet cell autoantigen 1 [Source:MGI Symbol;Acc:MGI:96391]	-	gene	Name match	0	0.0013954436	0.016391048	-5.944006	44	0	0	0	0	0	0	0	0	0	127	0	47	0	0	0	0	0	0	0	0	0	0	0	115	0	0	0	5	0	81	0	0	0	0
Tax1bp1	6	52713729	52766780	+	Tax1bp1	ENSMUSG00000004535	Tax1 (human T cell leukemia virus type I) binding protein 1 [Source:MGI Symbol;Acc:MGI:1289308]	+	gene	Name match	0	4.9395233e-08	2.297298e-06	-7.5892634	48	0	51	0	0	0	0	0	197	0	103	0	25	0	0	0	198	0	248	0	65	0	0	1	41	0	0	0	142	0	0	0	16	0	0
Usp39	6	72318678	72345184	-	Usp39	ENSMUSG00000056305	ubiquitin specific peptidase 39 [Source:MGI Symbol;Acc:MGI:107622]	-	gene	Name match	0	0.0023479108	0.02498843	-5.4622355	28	0	0	0	0	0	0	0	0	0	73	0	0	0	0	0	69	0	0	0	0	0	0	0	56	0	0	0	0	0	3	0	0	0	0
Usp5	6	124815019	124829484	-	Usp5	ENSMUSG00000038429	ubiquitin specific peptidase 5 (isopeptidase T) [Source:MGI Symbol;Acc:MGI:1347343]	-	gene	Name match	0	0.0030268303	0.030681364	-4.197472	6	0	0	0	0	0	0	0	0	0	0	0	0	0	25	0	0	0	0	0	6	0	0	2	10	0	3	0	0	0	8	0	0	0	27
Spred3	7	29158829	29170411	-	Spred3	ENSMUSG00000037239	sprouty-related EVH1 domain containing 3 [Source:MGI Symbol;Acc:MGI:2142186]	-	gene	Name match	0	2.7490247e-05	0.0006139834	4.3775373	0	20	0	12	0	4	0	18	0	9	0	24	23	0	0	0	0	24	0	21	0	10	0	5	0	17	0	0	0	28	0	6	0	14	0
Gm21982	7	30641001	30664937	-	Gm21982	ENSMUSG00000094365	predicted gene 21982 [Source:MGI Symbol;Acc:MGI:5439451]	-	gene	Name match	0	0.00084599474	0.010831107	-4.1253467	10	0	12	0	0	0	0	0	38	0	0	0	0	0	6	0	14	0	0	0	0	0	20	0	0	2	0	0	28	0	3	0	0	0	0
Gramd1a	7	31130127	31155896	-	Gramd1a	ENSMUSG00000001248	GRAM domain containing 1A [Source:MGI Symbol;Acc:MGI:105490]	-	gene	Name match	0	0.0019820877	0.02181681	-4.0387354	0	1	22	0	108	0	51	0	0	0	9	0	2	0	0	0	0	0	6	0	16	0	0	0	0	1	0	0	0	1	13	0	0	0	0
Prc1	7	80294450	80316259	+	Prc1	ENSMUSG00000038943	protein regulator of cytokinesis 1 [Source:MGI Symbol;Acc:MGI:1858961]	+	gene	Name match	0	0.0012564316	0.015026078	-4.978712	25	0	18	0	0	0	0	0	0	0	0	0	0	0	0	0	0	1	0	0	11	0	0	0	22	0	0	0	32	0	32	0	0	0	0
Picalm	7	90130213	90213465	+	Picalm	ENSMUSG00000039361	phosphatidylinositol binding clathrin assembly protein [Source:MGI Symbol;Acc:MGI:2385902]	+	gene	Name match	0	0.0041540368	0.0399666	-3.8217182	4	0	0	0	0	0	0	0	0	0	9	0	29	0	2	0	4	0	2	0	0	0	0	0	40	0	0	0	40	0	0	0	0	3	0
Gm45222	7	90145948	90150254	+	Gm45222	ENSMUSG00000109498	predicted gene 45222 [Source:MGI Symbol;Acc:MGI:5753798]	+	gene	Name match	0	0.0015603356	0.017919684	4.596695	0	3	0	0	0	0	0	0	0	0	0	0	0	0	0	0	0	0	1	0	0	0	0	1	0	7	0	0	0	0	0	22	0	5	0
Nup98	7	102119398	102210176	-	Nup98	ENSMUSG00000063550	nucleoporin 98 [Source:MGI Symbol;Acc:MGI:109404]	-	gene	Name match	0	0.00074425427	0.009735229	-5.179438	10	0	6	0	0	0	0	0	49	0	0	0	0	0	48	0	0	1	0	0	31	0	0	0	7	0	0	0	1	0	0	0	0	0	0
Prss53	7	127885841	127890970	-	Prss53	ENSMUSG00000044139	protease, serine 53 [Source:MGI Symbol;Acc:MGI:2652890]	-	gene	Name match	0	0.00424317	0.04062641	4.727596	0	12	1	0	0	0	0	0	0	0	0	0	2	0	0	0	0	4	0	0	0	0	0	0	0	19	0	0	0	0	0	1	0	0	0
Polb	8	22628126	22653435	-	Polb	ENSMUSG00000031536	polymerase (DNA directed), beta [Source:MGI Symbol;Acc:MGI:97740]	-	gene	Name match	0	0.0038870436	0.037931193	-3.4917243	8	0	3	0	0	0	0	0	28	0	4	0	0	0	1	0	47	0	0	5	8	0	0	0	11	0	0	0	9	0	0	0	0	0	0
Gabarapl2	8	111940703	111953612	+	Gabarapl2	ENSMUSG00000031950	gamma-aminobutyric acid (GABA) A receptor- associated protein-like 2 [Source:MGI Symbol;Acc:MGI:1890602]	+	gene	Name match	0	6.18797e-07	2.2394332e-05	-5.044424	12	0	0	0	0	2	29	0	56	0	1	0	14	0	6	0	9	0	7	0	5	0	0	0	25	0	0	0	42	0	0	0	12	0	43
Ddx10	9	53098635	53248053	-	Ddx10	ENSMUSG00000053289	DEAD (Asp-Glu-Ala-Asp) box polypeptide 10 [Source:MGI Symbol;Acc:MGI:1924841]	-	gene	Name match	0	0.003150701	0.031756032	-5.2766047	32	0	0	0	0	4	0	0	0	0	0	0	73	0	0	0	41	0	0	0	0	0	65	0	0	0	0	0	0	0	58	0	0	0	165
Arpp19	9	75037614	75060313	+	Arpp19	ENSMUSG00000007656	cAMP-regulated phosphoprotein 19 [Source:MGI Symbol;Acc:MGI:1891691]	+	gene	Name match	0	3.464096e-08	1.6610386e-06	-6.8472214	58	0	91	0	0	0	9	0	56	0	0	0	10	0	206	0	45	0	0	0	7	0	14	0	102	0	0	0	0	2	0	0	111	0	136
Cdc25a	9	109875579	109893895	+	Cdc25a	ENSMUSG00000032477	cell division cycle 25A [Source:MGI Symbol;Acc:MGI:103198]	+	gene	Name match	0	0.0049800347	0.045986153	-4.588287	12	0	0	0	0	0	0	0	45	0	0	0	0	1	40	0	0	0	11	0	0	0	0	0	6	0	0	0	26	0	0	0	0	0	0
Adat2	10	13552894	13563376	+	Adat2	ENSMUSG00000019808	adenosine deaminase, tRNA-specific 2 [Source:MGI Symbol;Acc:MGI:1914007]	+	gene	Name match	0	0.004307434	0.041086916	-3.690689	1	0	6	0	0	0	2	0	0	2	0	0	0	0	0	0	0	0	0	0	0	0	0	0	26	0	0	0	5	0	22	0	34	0	1
Nfic	10	81396186	81455635	-	Nfic	ENSMUSG00000055053	nuclear factor I/C [Source:MGI Symbol;Acc:MGI:109591]	-	gene	Name match	0	0.0015616541	0.01792904	-4.3134317	0	1	0	0	0	0	11	0	5	0	12	0	40	0	2	0	8	0	0	0	0	0	19	0	0	0	0	0	22	0	0	0	15	0	0
Gna15	10	81502306	81524225	-	Gna15	ENSMUSG00000034792	guanine nucleotide binding protein, alpha 15 [Source:MGI Symbol;Acc:MGI:95770]	-	gene	Name match	0	0.0003191377	0.00481944	3.6870909	0	1	0	0	0	1	0	8	0	5	0	3	0	1	0	2	2	0	0	0	0	0	0	0	0	1	0	0	0	6	0	0	0	0	0
Aes	10	81559488	81566362	+	Aes	ENSMUSG00000054452	amino-terminal enhancer of split [Source:MGI Symbol;Acc:MGI:95806]	+	gene	Name match	0	1.1677211e-05	0.0002948641	-5.2584877	13	0	6	0	0	0	13	0	0	0	7	0	30	0	17	0	30	0	0	1	0	0	0	0	2	0	4	0	12	0	0	0	0	0	65
Peli1	11	21091291	21150323	+	Peli1	ENSMUSG00000020134	pellino 1 [Source:MGI Symbol;Acc:MGI:1914495]	+	gene	Name match	0	0.0027670732	0.028585859	-4.269809	0	1	0	0	0	0	0	0	0	0	4	0	2	0	0	0	12	0	0	0	0	0	40	0	1	0	0	0	0	0	19	0	3	0	0
Sqstm1	11	50199366	50210827	-	Sqstm1	ENSMUSG00000015837	sequestosome 1 [Source:MGI Symbol;Acc:MGI:107931]	-	gene	Name match	0	0.0024079634	0.025467576	-4.449643	72	0	0	0	0	0	0	18	0	0	103	0	32	0	34	0	73	0	9	0	147	0	0	0	84	0	0	0	26	0	0	0	85	0	0
Epn2	11	61517249	61579687	-	Epn2	ENSMUSG00000001036	epsin 2 [Source:MGI Symbol;Acc:MGI:1333766]	-	gene	Name match	0	0.002116268	0.023018863	-4.1343465	4	0	0	0	7	0	0	1	5	0	0	0	19	0	0	0	28	0	12	0	0	0	0	0	7	0	0	0	0	0	0	0	0	0	0
Pfas	11	68985697	69008460	-	Pfas	ENSMUSG00000020899	phosphoribosylformylglycinamidine synthase (FGAR amidotransferase) [Source:MGI Symbol;Acc:MGI:2684864]	-	gene	Name match	0	2.3214581e-05	0.000532872	6.127582	0	15	0	38	0	1	0	0	0	0	0	0	0	0	0	12	0	0	0	0	0	2	0	0	0	15	0	0	0	16	0	0	1	0	0
Aurkb	11	69045647	69051664	+	Aurkb	ENSMUSG00000020897	aurora kinase B [Source:MGI Symbol;Acc:MGI:107168]	+	gene	Name match	0	0.0018475608	0.020625781	-6.250903	39	0	0	0	0	0	0	0	7	0	0	0	0	0	79	0	0	0	0	0	0	0	0	0	278	0	0	0	0	0	97	0	0	0	0
Rnf227	11	69340461	69342641	+	Rnf227	ENSMUSG00000043419	ring finger protein 227 [Source:MGI Symbol;Acc:MGI:1915359]	+	gene	Name match	0	8.952619e-05	0.001674589	6.7100496	0	19	1	0	0	0	0	21	0	76	0	0	0	5	0	0	0	0	0	0	0	31	0	0	0	0	0	0	0	0	0	0	0	0	0
Atad5	11	80089400	80135794	+	Atad5	ENSMUSG00000017550	ATPase family, AAA domain containing 5 [Source:MGI Symbol;Acc:MGI:2442925]	+	gene	Name match	0	0.0023574033	0.025059473	-5.638773	2	0	0	0	308	0	0	0	27	0	0	0	0	0	0	0	0	0	0	0	22	0	0	0	24	0	0	0	0	0	0	0	0	1	0
Ddx52	11	83942062	83963088	+	Ddx52	ENSMUSG00000020677	DEAD (Asp-Glu-Ala-Asp) box polypeptide 52 [Source:MGI Symbol;Acc:MGI:1925644]	+	gene	Name match	0	0.001448652	0.016921073	-6.1019783	0	1	47	0	0	0	0	0	0	0	135	0	0	0	0	0	0	0	0	0	0	0	0	0	69	0	0	0	126	0	0	0	0	0	164
Cltc	11	86694351	86757565	-	Cltc	ENSMUSG00000047126	clathrin, heavy polypeptide (Hc) [Source:MGI Symbol;Acc:MGI:2388633]	-	gene	Name match	0	0.00027723532	0.0042792866	-4.6308846	0	10	8	0	0	3	64	0	42	0	73	0	0	0	0	5	0	0	81	0	32	0	134	0	93	0	9	0	305	0	125	0	187	0	0
Gm27029	11	101406664	101424796	-	Gm27029	ENSMUSG00000097239	predicted gene, 27029 [Source:MGI Symbol;Acc:MGI:5504144]	-	gene	Name match	0	2.7488046e-05	0.0006139834	-6.809769	60	0	14	0	0	0	0	0	0	0	0	0	0	0	156	0	0	0	12	0	0	0	0	0	0	0	0	0	42	0	84	0	0	1	143
Aarsd1	11	101406839	101417615	-	Aarsd1	ENSMUSG00000075528	alanyl-tRNA synthetase domain containing 1 [Source:MGI Symbol;Acc:MGI:1916934]	-	gene	Name match	0	2.9402001e-05	0.0006521782	-6.7557635	59	0	14	0	0	0	0	0	0	0	0	0	0	0	157	0	0	0	12	0	0	0	0	0	0	0	0	0	42	0	55	0	0	1	145
Eftud2	11	102838473	102880985	-	Eftud2	ENSMUSG00000020929	elongation factor Tu GTP binding domain containing 2 [Source:MGI Symbol;Acc:MGI:1336880]	-	gene	Name match	0	0.0011587692	0.014032626	-5.48777	14	0	34	0	0	0	0	0	0	0	0	0	12	0	24	0	137	0	28	0	0	0	0	0	0	0	0	0	0	2	0	0	133	0	0
Recql5	11	115892595	115933477	-	Recql5	ENSMUSG00000020752	RecQ protein-like 5 [Source:MGI Symbol;Acc:MGI:2156841]	-	gene	Name match	0	1.5140229e-08	7.840963e-07	7.3357797	0	23	0	28	0	0	0	30	0	14	0	85	0	7	0	15	0	18	0	6	0	26	0	7	0	87	2	0	0	50	0	22	0	10	0
Apopt1	12	111713261	111755053	+	Apopt1	ENSMUSG00000037787	apoptogenic, mitochondrial 1 [Source:MGI Symbol;Acc:MGI:1915270]	+	gene	Name match	0	0.00058256363	0.007959689	-5.52338	39	0	21	0	0	0	140	0	0	0	0	0	0	1	0	0	16	0	0	0	0	0	0	0	0	1	0	0	33	0	58	0	0	0	0
Elmo1	13	20090596	20608353	+	Elmo1	ENSMUSG00000041112	engulfment and cell motility 1 [Source:MGI Symbol;Acc:MGI:2153044]	+	gene	Name match	0	9.287561e-05	0.0017255464	-5.2094274	6	0	0	0	136	0	0	5	0	0	65	0	21	0	31	0	73	0	35	0	0	0	69	0	0	0	0	0	0	0	9	0	114	0	0
Dbn1	13	55473429	55488111	-	Dbn1	ENSMUSG00000034675	drebrin 1 [Source:MGI Symbol;Acc:MGI:1931838]	-	gene	Name match	0	0.0019400046	0.021469183	-4.1088376	10	0	1	0	20	0	0	0	9	0	0	0	1	0	0	0	0	1	0	0	3	0	0	0	1	0	0	0	0	0	25	0	0	0	0
Ndufaf2	13	108002715	108158623	-	Ndufaf2	ENSMUSG00000068184	NADH:ubiquinone oxidoreductase complex assembly factor 2 [Source:MGI Symbol;Acc:MGI:1922847]	-	gene	Name match	0	0.0006318126	0.00849696	-4.879666	19	0	0	0	0	1	0	0	102	0	0	0	0	0	0	0	41	0	0	0	0	1	0	0	0	0	0	0	40	0	0	0	2	0	30
Hmgcs1	13	119690379	119708260	+	Hmgcs1	ENSMUSG00000093930	3-hydroxy-3-methylglutaryl-Coenzyme A synthase 1 [Source:MGI Symbol;Acc:MGI:107592]	+	gene	Name match	0	0.0015793343	0.018067889	-5.6819143	51	0	62	0	0	0	0	0	0	0	0	0	0	0	0	0	0	0	29	0	54	0	0	0	0	0	0	0	0	1	18	0	0	0	0
Ttc5	14	50765415	50785519	-	Ttc5	ENSMUSG00000006288	tetratricopeptide repeat domain 5 [Source:MGI Symbol;Acc:MGI:2683584]	-	gene	Name match	0	0.00040068093	0.0058385227	-6.156804	48	0	35	0	0	0	0	0	0	0	23	0	0	0	51	0	0	0	92	0	0	0	0	0	0	1	0	0	0	0	0	0	58	0	119
Haus4	14	54541785	54554616	-	Haus4	ENSMUSG00000022177	HAUS augmin-like complex, subunit 4 [Source:MGI Symbol;Acc:MGI:1261794]	-	gene	Name match	0	0.0012395326	0.0148639465	-5.54716	34	0	19	0	0	0	0	0	0	0	110	0	0	0	74	0	0	0	0	3	95	0	0	0	0	0	0	0	0	0	73	0	0	0	0
Khnyn	14	55884947	55898775	+	Khnyn	ENSMUSG00000047153	KH and NYN domain containing [Source:MGI Symbol;Acc:MGI:2451333]	+	gene	Name match	0	0.003964071	0.03852436	-5.58223	0	1	31	0	0	0	0	0	45	0	0	0	131	0	0	0	0	0	0	0	0	0	0	0	55	0	0	0	90	0	0	0	0	0	0
Zdhhc20	14	57832703	57890276	-	Zdhhc20	ENSMUSG00000021969	zinc finger, DHHC domain containing 20 [Source:MGI Symbol;Acc:MGI:1923215]	-	gene	Name match	0	5.8082024e-09	3.2801594e-07	-7.0616283	25	0	102	0	0	0	92	0	0	0	86	0	0	0	0	0	121	0	129	0	28	0	3	0	0	1	0	0	17	0	28	0	44	0	131
Lcp1	14	75131101	75230842	+	Lcp1	ENSMUSG00000021998	lymphocyte cytosolic protein 1 [Source:MGI Symbol;Acc:MGI:104808]	+	gene	Name match	0	0.004160575	0.040007867	-4.8332105	7	0	0	0	1	0	0	0	0	0	0	0	20	0	0	0	0	0	0	0	0	0	92	0	102	0	0	0	111	0	20	0	74	0	0
Fam49b	15	63929097	64060478	-	Fam49b	ENSMUSG00000022378	family with sequence similarity 49, member B [Source:MGI Symbol;Acc:MGI:1923520]	-	gene	Name match	0	0.0008387806	0.010756395	-4.2927485	9	0	25	0	1	0	0	0	0	0	19	0	0	0	0	0	23	0	11	0	0	1	0	0	0	0	0	0	7	0	17	0	0	0	0
Gsdmd	15	75862327	75867408	+	Gsdmd	ENSMUSG00000022575	gasdermin D [Source:MGI Symbol;Acc:MGI:1916396]	+	gene	Name match	0	0.003740558	0.03672332	6.0631566	0	19	0	0	0	0	0	0	0	0	0	0	0	0	0	0	0	0	0	0	0	0	0	0	0	57	0	0	0	51	0	0	0	0	2
Ep300	15	81585351	81652077	+	Ep300	ENSMUSG00000055024	E1A binding protein p300 [Source:MGI Symbol;Acc:MGI:1276116]	+	gene	Name match	0	0.00129284	0.015358248	4.7785616	6	0	0	13	0	0	0	19	0	0	0	0	5	0	0	5	0	0	0	26	0	18	0	0	0	65	0	0	0	3	0	72	0	0	6
Rhebl1	15	98877778	98894540	-	Rhebl1	ENSMUSG00000023755	Ras homolog enriched in brain like 1 [Source:MGI Symbol;Acc:MGI:1916409]	-	gene	Name match	0	1.8100414e-07	7.4022373e-06	5.7436457	0	27	0	21	0	27	0	0	0	33	13	0	0	12	0	6	0	9	0	0	0	19	0	24	0	36	0	1	0	14	0	41	0	11	0
Txndc11	16	11074911	11134650	-	Txndc11	ENSMUSG00000022498	thioredoxin domain containing 11 [Source:MGI Symbol;Acc:MGI:1923620]	-	gene	Name match	0	0.0003269527	0.0049165892	-4.3869867	2	0	40	0	2	0	1	0	0	0	22	0	5	0	0	0	0	0	9	0	2	0	0	0	0	0	1	0	0	0	0	1	0	0	4
Arvcf	16	18348182	18407076	+	Arvcf	ENSMUSG00000000325	armadillo repeat gene deleted in velocardiofacial syndrome [Source:MGI Symbol;Acc:MGI:109620]	+	gene	Name match	0	4.0637e-07	1.531593e-05	7.4881372	0	47	0	0	0	25	0	0	0	0	0	66	0	0	0	0	1	0	0	0	0	0	0	43	0	38	0	1	0	0	0	1	0	19	0
Ncbp2	16	31948513	31961781	+	Ncbp2	ENSMUSG00000022774	nuclear cap binding protein subunit 2 [Source:MGI Symbol;Acc:MGI:1915342]	+	gene	Name match	0	0.0009881713	0.012327542	-4.753179	31	0	1	0	0	2	1	0	0	0	0	0	0	0	18	0	73	0	10	0	0	0	0	0	19	0	0	0	37	0	0	0	0	0	0
Naa50	16	44139830	44163366	+	Naa50	ENSMUSG00000022698	N(alpha)-acetyltransferase 50, NatE catalytic subunit [Source:MGI Symbol;Acc:MGI:1919367]	+	gene	Name match	0	0.0025057963	0.026337879	-4.703745	21	0	56	0	0	0	0	0	0	0	0	0	0	0	50	0	67	0	12	0	0	0	88	0	0	0	0	0	0	0	0	0	0	4	5
Tmem204	17	25057702	25083591	-	Tmem204	ENSMUSG00000024168	transmembrane protein 204 [Source:MGI Symbol;Acc:MGI:3039635]	-	gene	Name match	0	0.00014808883	0.002536761	-6.0910487	0	2	0	0	0	0	0	0	0	1	14	0	0	0	102	0	137	0	0	0	0	0	103	0	59	0	6	0	52	0	222	0	0	0	0
Csnk2b	17	35116196	35122053	-	Csnk2b	ENSMUSG00000024387	casein kinase 2, beta polypeptide [Source:MGI Symbol;Acc:MGI:88548]	-	gene	Name match	0	0.0025097176	0.026371308	3.9921877	0	5	0	4	0	0	0	0	0	0	0	15	0	0	0	1	0	0	0	0	0	0	0	0	0	0	0	0	0	0	0	0	2	0	0
Ndc80	17	71496100	71526857	-	Ndc80	ENSMUSG00000024056	NDC80 kinetochore complex component [Source:MGI Symbol;Acc:MGI:1914302]	-	gene	Name match	0	0.0025653313	0.026892139	-6.3299356	45	0	0	0	0	0	0	0	0	0	0	0	0	0	0	0	0	0	0	2	0	0	0	0	74	0	0	0	145	0	75	0	0	0	0
Rasgrp3	17	75435896	75529054	+	Rasgrp3	ENSMUSG00000071042	RAS, guanyl releasing protein 3 [Source:MGI Symbol;Acc:MGI:3028579]	+	gene	Name match	0	1.4934405e-05	0.00036369008	-5.532467	12	0	0	0	0	0	0	0	9	0	86	0	0	0	8	0	0	2	7	0	0	0	47	0	68	0	1	0	64	0	0	0	69	0	0
Strn	17	78649913	78737196	-	Strn	ENSMUSG00000024077	striatin, calmodulin binding protein [Source:MGI Symbol;Acc:MGI:1333757]	-	gene	Name match	0	0.0051543266	0.04709445	-4.522105	18	0	0	1	0	0	0	0	0	0	79	0	0	0	0	0	20	0	0	0	0	0	0	0	13	0	0	0	11	0	12	0	0	0	0
Mpp7	18	7347959	7626866	-	Mpp7	ENSMUSG00000057440	membrane protein, palmitoylated 7 (MAGUK p55 subfamily member 7) [Source:MGI Symbol;Acc:MGI:1922989]	-	gene	Name match	0	0.0014733166	0.017130435	-5.323573	28	0	0	0	0	0	0	0	107	0	110	0	0	0	0	0	0	0	0	2	23	0	0	0	3	0	0	0	0	0	16	0	0	0	0
Elp2	18	24602866	24639507	+	Elp2	ENSMUSG00000024271	elongator acetyltransferase complex subunit 2 [Source:MGI Symbol;Acc:MGI:1889642]	+	gene	Name match	0	0.000649715	0.008677256	-5.7828526	92	0	105	0	0	0	0	0	174	0	0	0	67	0	18	0	71	0	0	0	22	0	0	0	61	0	0	2	0	0	0	0	8	0	0
Pcdhga10	18	37746993	37841873	+	Pcdhga10	ENSMUSG00000102222	protocadherin gamma subfamily A, 10 [Source:MGI Symbol;Acc:MGI:1935227]	+	gene	Name match	0	0.0015201853	0.017583443	-4.208999	3	0	6	0	0	0	13	0	0	0	0	1	20	0	0	0	0	0	0	0	0	0	0	0	19	0	0	0	13	0	22	0	0	0	19
Hsd17b4	18	50128201	50196269	+	Hsd17b4	ENSMUSG00000024507	hydroxysteroid (17-beta) dehydrogenase 4 [Source:MGI Symbol;Acc:MGI:105089]	+	gene	Name match	0	0.00016955876	0.0028469707	-5.4012365	30	0	36	0	0	0	74	0	38	0	0	0	0	0	8	0	0	0	0	0	35	0	34	0	50	0	0	0	0	0	0	0	0	0	0
Afap1l1	18	61730261	61786702	-	Afap1l1	ENSMUSG00000033032	actin filament associated protein 1-like 1 [Source:MGI Symbol;Acc:MGI:2147199]	-	gene	Name match	0	1.4152894e-07	5.9803538e-06	-6.3772697	67	0	53	0	0	0	0	3	81	0	63	0	12	0	195	0	148	0	0	0	61	0	5	0	22	0	1	0	0	0	24	0	34	0	0
Lbhd1	19	8883732	8892627	+	Lbhd1	ENSMUSG00000096740	LBH domain containing 1 [Source:MGI Symbol;Acc:MGI:5516029]	+	gene	Name match	0	0.00015663945	0.0026627705	-4.711794	16	0	30	0	0	0	0	2	0	1	24	0	0	0	0	0	15	0	0	0	14	0	0	0	74	0	4	0	24	0	0	0	17	0	0
Prdx3	19	60864051	60874556	-	Prdx3	ENSMUSG00000024997	peroxiredoxin 3 [Source:MGI Symbol;Acc:MGI:88034]	-	gene	Name match	0	2.9437329e-06	8.9931214e-05	-7.07401	34	0	101	0	174	0	0	0	0	0	98	0	0	0	0	0	0	1	120	0	0	0	72	0	0	0	0	0	53	0	57	0	102	0	0
[truncated: 5 more columns]
