# Supplementary material for: Allele-specific differential regulation of monoallelically expressed autosomal genes in the cardiac lineage
Source: Nat Commun. 2022 Oct 10;13:5984. doi: 10.1038/s41467-022-33722-x (PMC9550772; doi:10.1038/s41467-022-33722-x)
Supplement: Supplementary file 13 — Source Data [file 41467_2022_33722_MOESM13_ESM.zip › Source Data 46.csv]

accession	annotation	chrom	end	id	start	symbol	totalSignal
NM_008866	Intron	chr1	4819842	chr1_4819503_4819842	4819503	Lypla1	590
NR_015470	Promoter	chr1	9629218	chr1_9628757_9629218	9628757	2610203C22Rik	466
NM_008651;NM_001290397	Promoter	chr1	9700849	chr1_9700576_9700849	9700576	Mybl1	486
NM_013715;NR_102282;NM_001277101	Intron	chr1	10032253	chr1_10031805_10032253	10031805	Cops5	568
NM_172841;NM_001081209	Intergenic	chr1	13018807	chr1_13018358_13018807	13018358	Slco5a1;Prdm14	456
NM_172841;NM_008678;NM_001081209;NM_001077695	Intergenic	chr1	13058007	chr1_13057704_13058007	13057704	Ncoa2;Slco5a1;Prdm14	529
NM_172841;NM_008678;NM_001081209;NM_001077695	Intergenic	chr1	13069992	chr1_13069596_13069992	13069596	Ncoa2;Slco5a1;Prdm14	669
NM_172841;NM_008678;NM_001081209;NM_001077695	Intergenic	chr1	13072432	chr1_13071977_13072432	13071977	Ncoa2;Slco5a1;Prdm14	475
NM_172841;NM_008678;NM_001081209;NM_001077695	Intergenic	chr1	13085390	chr1_13085082_13085390	13085082	Ncoa2;Slco5a1;Prdm14	738
NM_008678;NM_001077695;NM_001081209	Intergenic	chr1	13105689	chr1_13105246_13105689	13105246	Ncoa2;Prdm14	687
NM_008678;NM_001077695;NM_001081209	Intergenic	chr1	13112271	chr1_13111792_13112271	13111792	Ncoa2;Prdm14	613
NM_001081209	Promoter	chr1	13127718	chr1_13127244_13127718	13127244	Prdm14	918
NM_008678;NM_001077695;NM_001081209	Intergenic	chr1	13131817	chr1_13131577_13131817	13131577	Ncoa2;Prdm14	458
NM_008678;NM_001077695	Intron	chr1	13297625	chr1_13297367_13297625	13297367	Ncoa2	468
NM_145381	Promoter	chr1	13660697	chr1_13660330_13660697	13660330	Lactb2	433
NM_001252192;NM_010164	Intron	chr1	14288837	chr1_14288437_14288837	14288437	Eya1	713
NM_001252192;NM_010164	Intron	chr1	14294941	chr1_14294568_14294941	14294568	Eya1	514
NM_001252192;NM_010164	Exon	chr1	14304599	chr1_14304251_14304599	14304251	Eya1	555
NM_028829	Intron	chr1	20915201	chr1_20914792_20915201	20914792	Paqr8	461
NM_177409	Promoter	chr1	21079716	chr1_21079474_21079716	21079474	Tram2	471
NM_001077353;NM_010356;NM_001288617;NM_001290679;NM_177409;NM_029398	Intergenic	chr1	21167010	chr1_21166466_21167010	21166466	Tram2;Tmem14a;Gsta3	555
NM_001276764	Intron	chr1	33927715	chr1_33927361_33927715	33927361	Dst	553
NM_001276764	Intron	chr1	33969371	chr1_33969098_33969371	33969098	Dst	463
NM_001276764;NM_134448;NM_133833	Intron	chr1	34017059	chr1_34016839_34017059	34016839	Dst	436
NM_001276764;NM_134448;NM_133833	Intron	chr1	34038996	chr1_34038631_34038996	34038631	Dst	487
NM_001276764;NM_134448;NM_133833	Intron	chr1	34039918	chr1_34039534_34039918	34039534	Dst	439
NM_001276764;NM_134448;NM_133833	Intron	chr1	34041610	chr1_34041241_34041610	34041241	Dst	468
NM_001276764;NM_134448;NM_133833	Intron	chr1	34054102	chr1_34053826_34054102	34053826	Dst	493
NM_001276764;NM_134448;NM_133833	Intron	chr1	34058497	chr1_34058074_34058497	34058074	Dst	534
NM_001276764;NM_134448;NM_133833	Intron	chr1	34059147	chr1_34058624_34059147	34058624	Dst	571
NM_001276764;NM_134448;NM_133833	Intron	chr1	34108969	chr1_34108645_34108969	34108645	Dst	477
NR_105861	Promoter	chr1	34116990	chr1_34116525_34116990	34116525	Mir6896	543
NM_001276764;NM_134448;NM_133833	Intron	chr1	34236582	chr1_34236297_34236582	34236297	Dst	445
NM_027159;NR_039562;NM_011206;NM_133833;NM_001276764;NM_134448;NM_178601	Intergenic	chr1	34394404	chr1_34394070_34394404	34394070	Ptpn18;Dst;Ccdc115;Mir5103;Imp4	451
NM_027159;NR_039562;NM_011206;NM_007685;NM_009355;NM_178601	Intergenic	chr1	34451419	chr1_34451067_34451419	34451067	Ptpn18;Imp4;Ccdc115;Mir5103;Prss39;Cfc1	461
NM_007685	Exon	chr1	34544139	chr1_34543776_34544139	34543776	Cfc1	607
NM_213727	Promoter	chr1	34579976	chr1_34579698_34579976	34579698	Amer3	734
NM_001160235;NM_174997;NM_001160236	Intron	chr1	34839452	chr1_34839204_34839452	34839204	Fam168b	480
NM_145516	Intron	chr1	34876736	chr1_34876427_34876736	34876427	Plekhb2	560
	Intergenic	chr1	35884558	chr1_35884198_35884558	35884198		504
	Intergenic	chr1	35904409	chr1_35904059_35904409	35904059		432
	Intergenic	chr1	35957636	chr1_35956995_35957636	35956995		966
	Intergenic	chr1	35962530	chr1_35962190_35962530	35962190		644
NM_015818	Intergenic	chr1	36002649	chr1_36002235_36002649	36002235	Hs6st1	433
NM_015818	Intergenic	chr1	36013878	chr1_36013429_36013878	36013429	Hs6st1	812
NM_015818	Intergenic	chr1	36017838	chr1_36017483_36017838	36017483	Hs6st1	867
NR_105862;NM_015818;NM_198899	Intergenic	chr1	36059396	chr1_36058845_36059396	36058845	Mir6897;Hs6st1;Uggt1	562
NR_105862;NM_015818;NM_198899	Intergenic	chr1	36061212	chr1_36060700_36061212	36060700	Mir6897;Hs6st1;Uggt1	529
NR_105862;NM_015818;NM_198899	Intergenic	chr1	36062813	chr1_36061842_36062813	36061842	Mir6897;Hs6st1;Uggt1	1630
NR_105862;NM_015818;NM_198899	Intergenic	chr1	36063379	chr1_36063126_36063379	36063126	Mir6897;Hs6st1;Uggt1	454
NM_015818	Intron	chr1	36089434	chr1_36088380_36089434	36088380	Hs6st1	1403
NM_015818	Intron	chr1	36095409	chr1_36095044_36095409	36095044	Hs6st1	464
NM_015818	Intron	chr1	36095876	chr1_36095587_36095876	36095587	Hs6st1	492
NM_198899	Intron	chr1	36240467	chr1_36240163_36240467	36240163	Uggt1	561
NM_198899	Promoter	chr1	36246924	chr1_36246268_36246924	36246268	Uggt1	1097
NM_001126046;NM_027957	Intron	chr1	36580845	chr1_36580554_36580845	36580554	Fam178b	481
NM_001126046;NM_027957	Intron	chr1	36589729	chr1_36589129_36589729	36589129	Fam178b	616
NM_001126046;NM_201365	Intron	chr1	36612681	chr1_36612441_36612681	36612441	Fam178b	475
NM_001126046;NM_201365	Intron	chr1	36633345	chr1_36632890_36633345	36632890	Fam178b	766
NM_001126046;NM_201365	Intron	chr1	36634227	chr1_36633771_36634227	36633771	Fam178b	571
NM_001126046;NM_201365	Intron	chr1	36635117	chr1_36634739_36635117	36634739	Fam178b	709
NM_001126046;NM_201365	Exon	chr1	36644234	chr1_36643787_36644234	36643787	Fam178b	680
NM_001126046;NM_201365	Intron	chr1	36645494	chr1_36645172_36645494	36645172	Fam178b	538
NM_009942	Promoter	chr1	36691360	chr1_36690624_36691360	36690624	Cox5b	776
NM_001289612	Promoter	chr1	36778972	chr1_36778632_36778972	36778632	Zap70	544
NM_018872	Intron	chr1	36893528	chr1_36893116_36893528	36893116	Tmem131	490
NM_018872	Intron	chr1	36903299	chr1_36902844_36903299	36902844	Tmem131	460
NM_018872	Intron	chr1	36903931	chr1_36903564_36903931	36903564	Tmem131	526
NM_018872	Intron	chr1	36920231	chr1_36919741_36920231	36919741	Tmem131	1150
NM_018872	Intron	chr1	36927180	chr1_36926793_36927180	36926793	Tmem131	458
	Intergenic	chr1	37104635	chr1_37104308_37104635	37104308		609
NM_028096	Intron	chr1	37670841	chr1_37670515_37670841	37670515	2010300C02Rik	454
NM_001290814	Intron	chr1	38502451	chr1_38502007_38502451	38502007	Aff3	513
NM_145142;NM_001029878	Intergenic	chr1	38824528	chr1_38823870_38824528	38823870	Chst10;Lonrf2	715
NM_018775	Intron	chr1	39461693	chr1_39461428_39461693	39461428	Tbc1d8	484
NM_028043	Promoter	chr1	39535561	chr1_39535249_39535561	39535249	Cnot11	535
NM_001145660	Exon	chr1	39678701	chr1_39678288_39678701	39678288	Rfx8	652
NM_001145660	Intron	chr1	39700348	chr1_39699879_39700348	39699879	Rfx8	542
NM_001177348;NM_170597;NM_001145660	Intergenic	chr1	39735831	chr1_39735510_39735831	39735510	Gm3646;Rfx8;Creg2	445
NM_008696;NM_001252201;NM_001252202;NM_001252200	Intron	chr1	39918397	chr1_39917922_39918397	39917922	Map4k4	1001
NM_008696;NM_001252201;NM_001252202;NM_001252200	Intron	chr1	39926358	chr1_39925881_39926358	39925881	Map4k4	580
NM_008696;NM_001252201;NM_001252202;NM_001252200	Intron	chr1	39964356	chr1_39964082_39964356	39964082	Map4k4	439
NM_053107	Promoter	chr1	42953034	chr1_42952600_42953034	42952600	Gpr45	766
	Intergenic	chr1	51625217	chr1_51624933_51625217	51624933		513
NM_001161817;NM_001290982;NM_010863	Intron	chr1	51844553	chr1_51844206_51844553	51844206	Myo1b	578
NM_001161817;NM_001290982;NM_010863	Intron	chr1	51845885	chr1_51845484_51845885	51845484	Myo1b	589
NM_001161817;NM_001290982;NM_010863	Intron	chr1	51892935	chr1_51892681_51892935	51892681	Myo1b	473
NM_001163314	Intron	chr1	54485281	chr1_54484916_54485281	54484916	Pgap1	822
NM_001081433;NM_001163314	Intergenic	chr1	54585664	chr1_54585428_54585664	54585428	Pgap1;Ankrd44	453
NM_028713	Intron	chr1	55199108	chr1_55198760_55199108	55198760	Rftn2	475
NM_028713	Intron	chr1	55201942	chr1_55201705_55201942	55201705	Rftn2	464
NM_028713	Intron	chr1	55223880	chr1_55223407_55223880	55223407	Rftn2	750
NR_024325;NM_139146;NR_024326	Intergenic	chr1	56976903	chr1_56976517_56976903	56976517	9130024F11Rik;Satb2	425
	Intergenic	chr1	57608826	chr1_57608411_57608826	57608411		599
	Intergenic	chr1	57612592	chr1_57611999_57612592	57611999		725
NM_199007	Promoter	chr1	57996266	chr1_57995892_57996266	57995892	Sgol2	578
NM_025824;NM_001285826;NM_001271526;NM_027351;NM_022988;NM_008765;NM_027374;NR_027854;NR_027853;NM_001025378;NM_001042634;NM_001285827;NM_001008419	Intergenic	chr1	58407977	chr1_58407618_58407977	58407618	Aox2;Orc2;Ppil3;Nif3l1;Clk1;Bzw1	515
NM_172406	Intron	chr1	58954239	chr1_58953906_58954239	58953906	Trak2	549
NM_172406	Intron	chr1	58956648	chr1_58956318_58956648	58956318	Trak2	558
NM_001033373	Intergenic	chr1	59368021	chr1_59367801_59368021	59367801	Cdk15	422
NM_001033373	Intergenic	chr1	59377795	chr1_59377556_59377795	59377556	Cdk15	441
NM_001033373;NM_008057	Intergenic	chr1	59396186	chr1_59395950_59396186	59395950	Fzd7;Cdk15	441
NM_001033373;NM_001013771;NM_008057	Intergenic	chr1	59449260	chr1_59448873_59449260	59448873	Gm973;Fzd7;Cdk15	465
NM_001037725	Intron	chr1	59926589	chr1_59926252_59926589	59926252	Fam117b	548
NM_001045513	Intron	chr1	60540543	chr1_60540098_60540543	60540098	Raph1	452
NM_001281976;NM_007642;NM_009843	Intergenic	chr1	60820181	chr1_60819852_60820181	60819852	Ctla4;Cd28	585
NM_001077405;NM_001077404;NM_001077407;NM_001077406;NM_001077403;NM_010939	Promoter	chr1	62705522	chr1_62705292_62705522	62705292	Nrp2	455
NM_001077405;NM_001077404;NM_001077407;NM_001077406;NM_001077403;NM_010939	Intron	chr1	62736440	chr1_62735998_62736440	62735998	Nrp2	534
NM_001077405;NM_001077404;NM_001077407;NM_001077406;NM_001077403;NM_010939	Intron	chr1	62768944	chr1_62768627_62768944	62768627	Nrp2	517
NM_001114609;NM_001081436	Intron	chr1	63111097	chr1_63110742_63111097	63110742	Ino80d	557
NR_045915;NR_045914	Intron	chr1	63118726	chr1_63118384_63118726	63118384	Ino80dos	879
NM_001285936;NM_001285937	Promoter	chr1	63202203	chr1_63201942_63202203	63201942	Zdbf2	488
NM_001285936;NM_001285937;NM_146250	Intron	chr1	63203669	chr1_63203437_63203669	63203437	Zdbf2;Gpr1	448
NM_001285936;NM_001285937	Intron	chr1	63243634	chr1_63243298_63243634	63243298	Zdbf2	532
NM_001039493	Intron	chr1	64923213	chr1_64922896_64923213	64922896	Plekhm3	458
NM_001082573;NM_001039493;NM_007775;NM_007776;NM_007777;NM_027582	Intergenic	chr1	64976352	chr1_64975916_64976352	64975916	Akr1cl;Plekhm3;Crygd;Cryge;Crygc	776
NM_144761;NM_001285882;NM_001082573;NM_001285881;NM_001039493;NM_175293;NM_007774;NM_007775;NM_007776;NM_007777;NM_027582	Intergenic	chr1	65038338	chr1_65037655_65038338	65037655	Akr1cl;D630023F18Rik;Plekhm3;Cryga;Crygb;Crygc;Crygd;Cryge	714
NR_040308;NM_001276413;NM_001276412;NM_001276411;NM_001276410;NM_026195;NM_001276408;NM_001276409;NM_010233	Intergenic	chr1	71673904	chr1_71673514_71673904	71673514	Atic;Apol7d;Fn1	1035
NM_001005423	Exon	chr1	72164078	chr1_72163688_72164078	72163688	Mreg	587
NM_001005423	Intron	chr1	72180396	chr1_72179978_72180396	72179978	Mreg	832
NM_001005423	Intron	chr1	72203147	chr1_72202654_72203147	72202654	Mreg	513
NM_001005423	Intron	chr1	72206022	chr1_72205570_72206022	72205570	Mreg	678
NM_001005423	Promoter	chr1	72214150	chr1_72213478_72214150	72213478	Mreg	915
NM_023523;NM_175564;NM_001005423;NM_009533	Intergenic	chr1	72230229	chr1_72229864_72230229	72229864	Tmem169;Pecr;Xrcc5;Mreg	501
NM_023523;NM_175564;NM_001005423;NM_009533	Intergenic	chr1	72255176	chr1_72254703_72255176	72254703	Tmem169;Pecr;Xrcc5;Mreg	866
NM_009533;NM_001045533	Intergenic	chr1	72415065	chr1_72414649_72415065	72414649	March4;Xrcc5	663
NM_009084;NM_010518;NM_008342	Intergenic	chr1	72806188	chr1_72805725_72806188	72805725	Igfbp2;Rpl37a;Igfbp5	472
NM_008342	Intron	chr1	72843143	chr1_72842807_72843143	72842807	Igfbp2	553
NM_010518;NR_038002;NR_038001;NM_008342;NM_009407	Intergenic	chr1	72946546	chr1_72946033_72946546	72946033	Igfbp2;Tnp1;1700027A15Rik;Igfbp5	663
NM_027884;NM_001289895	Intron	chr1	74030834	chr1_74030456_74030834	74030456	Tns1	469
NM_027884;NM_001289895	Intron	chr1	74058551	chr1_74058299_74058551	74058299	Tns1	448
NM_027884;NM_001289895	Intron	chr1	74059992	chr1_74059562_74059992	74059562	Tns1	580
NM_027884;NM_001289895	Intron	chr1	74095654	chr1_74095371_74095654	74095371	Tns1	500
NM_027884;NM_001289895	Intron	chr1	74099371	chr1_74099125_74099371	74099125	Tns1	486
NM_027884;NM_001289895	Intron	chr1	74106886	chr1_74106479_74106886	74106479	Tns1	680
NM_027884;NM_001289895	Intron	chr1	74108619	chr1_74108107_74108619	74108107	Tns1	569
NM_027884;NM_001289895	Intron	chr1	74111826	chr1_74111454_74111826	74111454	Tns1	642
NM_027884;NM_001289895	Intron	chr1	74114197	chr1_74113459_74114197	74113459	Tns1	1201
NM_001170641;NM_174985;NM_001289895;NM_029711;NM_178241;NM_001034060;NM_027884;NM_009909	Intergenic	chr1	74179724	chr1_74179483_74179724	74179483	Arpc2;Rufy4;Cxcr2;Cxcr1;Gpbar1;Tns1	460
NM_027154;NM_001039509	Intron	chr1	74298917	chr1_74298540_74298917	74298540	Pnkd;Tmbim1	441
NM_019999;NM_001039509	Intron	chr1	74338616	chr1_74338161_74338616	74338161	Pnkd	721
NM_019999;NM_001039509	Intron	chr1	74342263	chr1_74341868_74342263	74341868	Pnkd	543
NM_153088;NM_025580;NR_029743;NM_027154;NM_001039509;NM_009509;NM_001033345;NM_176972;NM_013612;NM_019999	Intergenic	chr1	74386959	chr1_74386634_74386959	74386634	Slc11a1;Mir26b;Vil1;Catip;Pnkd;Ctdsp1;Tmbim1;Usp37	497
NR_029743	Promoter	chr1	74394944	chr1_74394239_74394944	74394239	Mir26b	713
NM_009526	Exon	chr1	74782632	chr1_74782168_74782632	74782168	Wnt6	549
NM_009518	Promoter	chr1	74791659	chr1_74791276_74791659	74791276	Wnt10a	566
NM_009518	Promoter	chr1	74793577	chr1_74793176_74793577	74793176	Wnt10a	642
NM_009518	Exon	chr1	74803715	chr1_74803219_74803715	74803219	Wnt10a	961
NM_001039495;NM_153111;NR_029876;NM_021541;NM_153744;NM_024264;NM_009518;NM_009526;NM_009872	Intergenic	chr1	74824810	chr1_74824365_74824810	74824365	Fev;Ccdc108;Mir375;Wnt10a;Prkag3;Wnt6;Cyp27a1;Cdk5r2;Cryba2	650
NM_010544	Promoter	chr1	74952293	chr1_74951991_74952293	74951991	Ihh	452
NM_001159883;NM_001159885;NM_178055;NM_001159884;NM_020266	Exon	chr1	75246101	chr1_75245630_75246101	75245630	Dnajb2	539
NM_178884	Exon	chr1	75489912	chr1_75489290_75489912	75489290	Obsl1	639
NM_010564;NM_178884	Promoter	chr1	75507221	chr1_75506939_75507221	75506939	Inha;Obsl1	523
NM_010564;NM_027886;NM_009208;NM_178884	Intergenic	chr1	75601515	chr1_75601066_75601515	75601066	Inha;Slc4a3;Stk11ip;Obsl1	458
NM_010564;NM_027886;NM_009208;NM_178884	Intergenic	chr1	75601936	chr1_75601655_75601936	75601655	Inha;Slc4a3;Stk11ip;Obsl1	532
NM_007936	Intron	chr1	77413741	chr1_77413341_77413741	77413341	Epha4	478
NM_007936	Intron	chr1	77461076	chr1_77460701_77461076	77460701	Epha4	504
NM_007936	Intron	chr1	77504695	chr1_77504393_77504695	77504393	Epha4	517
NM_001136226;NM_028817;NM_001136222;NM_001001981;NM_026713;NM_001033606	Intergenic	chr1	78602388	chr1_78602093_78602388	78602093	Acsl3;Utp14b;Mogat1	492
NM_001136226;NM_028817;NM_001136222;NM_001001981;NM_026713;NM_001033606	Intergenic	chr1	78611783	chr1_78611445_78611783	78611445	Acsl3;Utp14b;Mogat1	494
NM_025386	Intron	chr1	84869753	chr1_84869407_84869753	84869407	Fbxo36	766
NM_025386	Intron	chr1	84889565	chr1_84889224_84889565	84889224	Fbxo36	554
NR_106172	Promoter	chr1	85752286	chr1_85751770_85752286	85751770	Mir8096	579
NM_027456;NM_030184	Intron	chr1	86236737	chr1_86236308_86236737	86236308	Armc9	498
NM_010880;NR_015507;NM_008972;NM_027966;NM_010341;NR_028478;NR_002851;NR_106184	Intergenic	chr1	86438095	chr1_86437641_86438095	86437641	Nmur1;Ptma;1700019O17Rik;Mir3535;Ncl;C130036L24Rik;Snora75;Snord82	892
NM_010880;NR_015507;NM_008972;NM_027966;NM_010341;NR_028478;NR_002851;NR_106184	Intergenic	chr1	86440670	chr1_86440278_86440670	86440278	Nmur1;Ptma;1700019O17Rik;Mir3535;Ncl;C130036L24Rik;Snora75;Snord82	1020
NM_027966;NM_008801;NM_010341;NM_008972	Intergenic	chr1	86476485	chr1_86476164_86476485	86476164	Nmur1;1700019O17Rik;Pde6d;Ptma	660
NM_027966;NM_008801;NM_172974;NM_008972	Intergenic	chr1	86506651	chr1_86506235_86506651	86506235	Cops7b;1700019O17Rik;Pde6d;Ptma	438
NM_027966;NM_008801;NM_172974;NM_008972	Intergenic	chr1	86512573	chr1_86512212_86512573	86512212	Cops7b;1700019O17Rik;Pde6d;Ptma	521
NM_153530;NM_001172157	Intron	chr1	86750865	chr1_86750348_86750865	86750348	Dis3l2	764
NM_023314;NM_001039169;NM_001039170	Exon	chr1	87224386	chr1_87223752_87224386	87223752	Eif4e2	721
NM_023314	Intron	chr1	87232947	chr1_87232479_87232947	87232479	Eif4e2	650
NM_023314	Intron	chr1	87233860	chr1_87233563_87233860	87233563	Eif4e2	448
NM_027084;NM_009604;NM_021600;NM_028889;NM_001039169;NM_146112;NM_001277925;NM_021306;NM_023314;NM_001110212;NM_001039170	Intergenic	chr1	87246355	chr1_87245834_87246355	87245834	Eif4e2;Gigyf2;Efhd1;Prss56;Chrng;Chrnd;Ecel1	530
NM_027084;NM_009604;NM_021600;NM_028889;NM_001039169;NM_146112;NM_023314;NM_001110212;NM_001039170	Intergenic	chr1	87258910	chr1_87258453_87258910	87258453	Eif4e2;Gigyf2;Efhd1;Prss56;Chrng;Chrnd	475
NM_001110193;NM_001110192;NM_010566;NR_122078	Intron	chr1	87659375	chr1_87659086_87659375	87659086	Inpp5d	451
NM_001110193;NM_001110192;NM_010566;NR_122078	Intron	chr1	87674433	chr1_87674090_87674433	87674090	Inpp5d	481
NR_037971;NM_134252;NM_008132;NM_029269	Intergenic	chr1	88452934	chr1_88452669_88452934	88452669	Gm19589;Trpm8;Glrp1;Spp2	461
NR_037971;NM_134252;NM_008132;NM_029269	Intergenic	chr1	88465020	chr1_88464150_88465020	88464150	Gm19589;Trpm8;Glrp1;Spp2	1365
NR_040471;NM_133816	Intergenic	chr1	89026093	chr1_89025794_89026093	89025794	Sh3bp4;1700067G17Rik	514
NR_040471;NM_133816	Intergenic	chr1	89030236	chr1_89029953_89030236	89029953	Sh3bp4;1700067G17Rik	451
NM_133816	Intron	chr1	89077321	chr1_89076767_89077321	89076767	Sh3bp4	696
NM_133816	Intron	chr1	89089019	chr1_89088413_89089019	89088413	Sh3bp4	1211
NM_133816	Intron	chr1	89089557	chr1_89089211_89089557	89089211	Sh3bp4	570
NM_133816	Intron	chr1	89090096	chr1_89089695_89090096	89089695	Sh3bp4	623
NM_133816	Intron	chr1	89095631	chr1_89095308_89095631	89095308	Sh3bp4	457
NM_133816	Intron	chr1	89123457	chr1_89123079_89123457	89123079	Sh3bp4	532
NM_133816	Intron	chr1	89140416	chr1_89140042_89140416	89140042	Sh3bp4	483
NM_178119;NM_001037136	Promoter	chr1	89457013	chr1_89456625_89457013	89456625	Agap1	666
NM_178119;NM_001037136	Intron	chr1	89466719	chr1_89466503_89466719	89466503	Agap1	425
NM_178119;NM_001037136	Intron	chr1	89513581	chr1_89513200_89513581	89513200	Agap1	484
NM_178119;NM_001037136	Intron	chr1	89871270	chr1_89870916_89871270	89870916	Agap1	775
NM_010262	Promoter	chr1	89931561	chr1_89931183_89931561	89931183	Gbx2	511
	Intergenic	chr1	90424728	chr1_90424250_90424728	90424250		695
	Intergenic	chr1	90498045	chr1_90497743_90498045	90497743		431
NM_133805	Intergenic	chr1	90525115	chr1_90524666_90525115	90524666	Cops8	793
NM_133805	Intergenic	chr1	90546961	chr1_90546682_90546961	90546682	Cops8	508
NM_133805	Intergenic	chr1	90565853	chr1_90565239_90565853	90565239	Cops8	670
NM_008515;NM_001111311	Promoter	chr1	91053052	chr1_91052710_91053052	91052710	Lrrfip1	437
NM_001111312;NM_008515;NM_001111311	Intron	chr1	91064874	chr1_91064494_91064874	91064494	Lrrfip1	460
NM_173395	Promoter	chr1	91367258	chr1_91366689_91367258	91366689	Fam132b	746
NM_011066	Promoter	chr1	91459681	chr1_91459307_91459681	91459307	Per2	671
NM_001039126;NM_023046	Promoter	chr1	91540618	chr1_91539995_91540618	91539995	Asb1	632
NM_023046;NM_001039126;NM_028718	Intergenic	chr1	91601573	chr1_91601226_91601573	91601226	Traf3ip1;Asb1	688
NM_023046;NM_001039126;NM_028718	Intergenic	chr1	91603036	chr1_91602790_91603036	91602790	Traf3ip1;Asb1	463
NR_105865;NM_147038;NM_001011525;NM_024197;NM_147039	Intergenic	chr1	92431465	chr1_92431217_92431465	92431217	Mir6900;Olfr1415;Ndufa10;Olfr1414;Olfr1416	449
NR_105865;NM_147038;NM_001011525;NM_024197;NM_147039	Intergenic	chr1	92432239	chr1_92431798_92432239	92431798	Mir6900;Olfr1415;Ndufa10;Olfr1414;Olfr1416	512
NR_015525;NM_008440;NM_022320;NM_172850;NM_011796;NM_175118;NM_016696;NM_177587;NM_001159658;NM_001294149;NM_001271766;NM_181405;NR_029559;NM_001110315;NM_001294150;NM_001104529	Intergenic	chr1	92921372	chr1_92920770_92921372	92920770	Mir149;Kif1a;Ankmy1;Rnpepl1;Capn10;Dusp28;Gpc1;9430060I03Rik;Gpr35;Aqp12	666
NM_016778	Promoter	chr1	93687017	chr1_93686589_93687017	93686589	Bok	589
NM_016778;NM_145519;NM_021537;NM_023136;NM_001105667;NM_025454;NM_174874;NM_025920	Intergenic	chr1	93704977	chr1_93704342_93704977	93704342	Thap4;Atg4b;Stk25;Bok;Dtymk;Ing5;Farp2	797
NM_025920	Exon	chr1	93706019	chr1_93705555_93706019	93705555	Thap4	685
NM_025920	Intron	chr1	93713464	chr1_93713218_93713464	93713218	Thap4	451
NM_025920	Intron	chr1	93725837	chr1_93725380_93725837	93725380	Thap4	829
NM_025920	Intron	chr1	93746167	chr1_93745677_93746167	93745677	Thap4	542
NM_013784	Intron	chr1	105627246	chr1_105626529_105627246	105626529	Pign	779
NM_001122676;NM_001122675	Intergenic	chr1	106037998	chr1_106037406_106037998	106037406	Zcchc2	657
NM_001293300;NM_001293301;NM_029709	Intron	chr1	118416105	chr1_118415698_118416105	118415698	Clasp1	454
NM_023755	Promoter	chr1	118627098	chr1_118626630_118627098	118626630	Tfcp2l1	471
NM_023755	Promoter	chr1	118630788	chr1_118630346_118630788	118630346	Tfcp2l1	829
NM_023755	Intron	chr1	118634067	chr1_118633584_118634067	118633584	Tfcp2l1	578
NM_023755	Intron	chr1	118643155	chr1_118642895_118643155	118642895	Tfcp2l1	463
NM_023755	Intron	chr1	118644003	chr1_118643515_118644003	118643515	Tfcp2l1	527
NM_023755	Intron	chr1	118645940	chr1_118645575_118645940	118645575	Tfcp2l1	457
NM_023755	Intron	chr1	118650111	chr1_118649576_118650111	118649576	Tfcp2l1	549
NM_023755	Exon	chr1	118653141	chr1_118652873_118653141	118652873	Tfcp2l1	473
NM_001081125	Intron	chr1	118873247	chr1_118872735_118873247	118872735	Gli2	521
NM_001081125	Intron	chr1	118874404	chr1_118873958_118874404	118873958	Gli2	563
NM_001081125	Intron	chr1	118976803	chr1_118976386_118976803	118976386	Gli2	636
NM_001081125	Intron	chr1	118977482	chr1_118977084_118977482	118977084	Gli2	538
NM_001081125	Intron	chr1	118984716	chr1_118984330_118984716	118984330	Gli2	622
NM_001081125	Intron	chr1	118986014	chr1_118985544_118986014	118985544	Gli2	707
NM_001081125	Intron	chr1	119001309	chr1_119001086_119001309	119001086	Gli2	420
NM_001081125	Intron	chr1	119006555	chr1_119006206_119006555	119006206	Gli2	514
NM_001081125	Intron	chr1	119007236	chr1_119006749_119007236	119006749	Gli2	515
NM_001081125	Intron	chr1	119026045	chr1_119025444_119026045	119025444	Gli2	1012
NM_001081125	Intron	chr1	119027092	chr1_119026753_119027092	119026753	Gli2	434
NM_001081125	Intergenic	chr1	119062877	chr1_119062266_119062877	119062266	Gli2	620
NM_001081125	Intergenic	chr1	119065512	chr1_119065103_119065512	119065103	Gli2	671
NM_001081125	Intergenic	chr1	119097805	chr1_119097550_119097805	119097550	Gli2	451
NM_001081125	Intergenic	chr1	119145525	chr1_119145271_119145525	119145271	Gli2	455
	Intergenic	chr1	119301497	chr1_119301136_119301497	119301136		503
	Intergenic	chr1	119302968	chr1_119302471_119302968	119302471		745
NM_008381	Intergenic	chr1	119330309	chr1_119330018_119330309	119330018	Inhbb	484
NM_008381	Intergenic	chr1	119348593	chr1_119347989_119348593	119347989	Inhbb	1107
NM_008381	Intergenic	chr1	119349910	chr1_119349465_119349910	119349465	Inhbb	692
NM_022327	Promoter	chr1	119506929	chr1_119506471_119506929	119506471	Ralb	698
NM_145506;NM_008381;NM_001113416;NM_146103;NM_022327	Intergenic	chr1	119519789	chr1_119519178_119519789	119519178	Tmem185b;Inhbb;Ralb;Epb4.1l5	793
NM_019933;NM_001115074;NM_175106	Intergenic	chr1	119868726	chr1_119868472_119868726	119868472	Tmem177;Cfap221;Ptpn4	469
NM_019933;NM_001115074;NM_175106	Intergenic	chr1	119886424	chr1_119886012_119886424	119886012	Tmem177;Cfap221;Ptpn4	625
NM_001012322	Intron	chr1	120042348	chr1_120041981_120042348	120041981	Sctr	521
NM_019432	Promoter	chr1	120075591	chr1_120075322_120075591	120075322	Tmem37	519
NM_001085409;NM_133186	Intron	chr1	120231756	chr1_120231480_120231756	120231480	Steap3	486
NM_133186	Promoter	chr1	120266836	chr1_120266430_120266836	120266430	Steap3	426
NM_001085409	Promoter	chr1	120270457	chr1_120270059_120270457	120270059	Steap3	550
NM_010133	Promoter	chr1	120601647	chr1_120601360_120601647	120601360	En1	487
NM_001025156;NM_029955	Intron	chr1	121469387	chr1_121468864_121469387	121468864	Ccdc93	634
NM_001285945;NM_027678	Intron	chr1	128061207	chr1_128060737_128061207	128060737	Zranb3	723
NM_145507;NM_177445;NM_008567	Intergenic	chr1	128441764	chr1_128441205_128441764	128441205	Dars;Mcm6	561
NM_175382;NM_001081011	Promoter	chr1	131527803	chr1_131527467_131527803	131527467	Fam72a;Srgap2	506
NM_175382;NM_001081011	Promoter	chr1	131528185	chr1_131527864_131528185	131527864	Fam72a;Srgap2	532
NM_177243	Intron	chr1	131748127	chr1_131747788_131748127	131747788	Slc26a9	523
NM_178079	Exon	chr1	131816503	chr1_131815931_131816503	131815931	Pm20d1	607
NM_178079	Exon	chr1	131817208	chr1_131816814_131817208	131816814	Pm20d1	526
NM_145977;NM_001177628;NM_001145804;NM_001114662;NM_175294;NM_173865;NM_144875;NM_007923;NM_172510	Intergenic	chr1	131941270	chr1_131940873_131941270	131940873	Slc41a1;Rab29;Mfsd4;Slc45a3;Elk4;Nucks1	478
NM_145977;NM_001177628	Exon	chr1	131976879	chr1_131976531_131976879	131976531	Slc45a3	561
NM_001033250;NM_001114662;NR_029777;NM_172510;NM_008795;NM_007923	Intergenic	chr1	132102420	chr1_132101923_132102420	132101923	Mir135b;Cdk18;Lemd1;Mfsd4;Elk4	526
NM_172510;NM_001033250;NR_029777;NM_008795;NM_001114662	Intergenic	chr1	132158040	chr1_132157803_132158040	132157803	Mir135b;Cdk18;Mfsd4;Lemd1	461
NM_172510;NM_001033250;NR_029777;NM_008795;NM_001114662	Intergenic	chr1	132159689	chr1_132159198_132159689	132159198	Mir135b;Cdk18;Mfsd4;Lemd1	786
NR_029777	Promoter	chr1	132196171	chr1_132195390_132196171	132195390	Mir135b	980
NM_001033250	Exon	chr1	132257320	chr1_132257058_132257320	132257058	Lemd1	472
NM_144810;NM_001033250;NM_001195025;NR_029777;NM_178874;NM_028778	Intergenic	chr1	132264404	chr1_132263987_132264404	132263987	Tmcc2;Mir135b;Nuak2;Klhdc8a;Lemd1	474
NM_144810;NM_001033250;NM_001195025;NR_029777;NM_178874;NM_028778	Intergenic	chr1	132272562	chr1_132271835_132272562	132271835	Tmcc2;Mir135b;Nuak2;Klhdc8a;Lemd1	1159
NM_144810;NM_001033250;NM_001195025;NR_029777;NM_178874;NM_028778	Intergenic	chr1	132278537	chr1_132278260_132278537	132278260	Tmcc2;Mir135b;Nuak2;Klhdc8a;Lemd1	482
NM_144810;NM_001033250;NM_001195025;NR_029777;NM_178874;NM_028778	Intergenic	chr1	132282308	chr1_132281870_132282308	132281870	Tmcc2;Mir135b;Nuak2;Klhdc8a;Lemd1	576
NM_144810;NM_001033250;NM_001195025;NR_029777;NM_178874;NM_028778	Intergenic	chr1	132287018	chr1_132286318_132287018	132286318	Tmcc2;Mir135b;Nuak2;Klhdc8a;Lemd1	930
NM_144810;NM_001033250;NM_001195025;NR_029777;NM_178874;NM_028778	Intergenic	chr1	132291432	chr1_132291149_132291432	132291149	Tmcc2;Mir135b;Nuak2;Klhdc8a;Lemd1	490
NM_001195025;NM_028778	Promoter	chr1	132316339	chr1_132316080_132316339	132316080	Nuak2	469
NM_144810;NM_001033250;NM_001195025;NM_028778;NM_178874;NM_172516	Intergenic	chr1	132354668	chr1_132354226_132354668	132354226	Dstyk;Tmcc2;Nuak2;Klhdc8a;Lemd1	451
NM_178874	Intron	chr1	132375030	chr1_132374726_132375030	132374726	Tmcc2	519
NM_178874	Intron	chr1	132375433	chr1_132375103_132375433	132375103	Tmcc2	549
NM_001160318;NM_177129;NM_172517;NM_172516;NM_001160316;NM_029025;NM_001160317;NM_178874;NM_182716	Intergenic	chr1	132469996	chr1_132469367_132469996	132469367	Dstyk;Rbbp5;Cntn2;Tmem81;Nfasc;Tmcc2	1034
NM_010732	Promoter	chr1	132878973	chr1_132878719_132878973	132878719	Lrrn2	436
NM_010732	Intron	chr1	132900292	chr1_132899730_132900292	132899730	Lrrn2	666
NM_010732	Intron	chr1	132921667	chr1_132921157_132921667	132921157	Lrrn2	531
NM_001099276;NM_008575;NM_010732	Intergenic	chr1	132977549	chr1_132977142_132977549	132977142	Pik3c2b;Mdm4;Lrrn2	596
NM_001099276;NM_008575;NM_010732	Intergenic	chr1	132980640	chr1_132980306_132980640	132980306	Pik3c2b;Mdm4;Lrrn2	526
NM_001099276	Intron	chr1	133073682	chr1_133072905_133073682	133072905	Pik3c2b	1212
NM_001099276	Exon	chr1	133074797	chr1_133074375_133074797	133074375	Pik3c2b	647
NM_001099276	Exon	chr1	133085128	chr1_133084875_133085128	133084875	Pik3c2b	476
NM_001099276;NM_133819	Intergenic	chr1	133127542	chr1_133127107_133127542	133127107	Pik3c2b;Ppp1r15b	518
NM_001099276;NM_133819;NM_182930;NR_037984;NM_001160268	Intergenic	chr1	133190573	chr1_133190173_133190573	133190173	Pik3c2b;Plekha6;Ppp1r15b;Gm19461	479
NM_133819;NM_182930;NR_037984;NM_001160268;NM_026680	Intergenic	chr1	133210948	chr1_133210504_133210948	133210504	Plekha6;Ppp1r15b;Golt1a;Gm19461	527
NM_182930;NR_037984;NM_001160268	Intron	chr1	133265350	chr1_133264782_133265350	133264782	Plekha6;Gm19461	588
NM_182930;NM_175443;NM_001160268;NM_178260;NM_026680;NR_037984;NM_031193;NM_031192;NM_011439	Intergenic	chr1	133340604	chr1_133340334_133340604	133340334	Kiss1;Gm19461;Sox13;Golt1a;Ren1;Plekha6;Ren2;Etnk2	459
NM_031193;NM_031192	Promoter	chr1	133352646	chr1_133352177_133352646	133352177	Ren1;Ren2	589
NM_031193;NM_031192	Intron	chr1	133353804	chr1_133353306_133353804	133353306	Ren1;Ren2	642
NM_175443	Intron	chr1	133368100	chr1_133367493_133368100	133367493	Etnk2	843
NM_011439	Exon	chr1	133386611	chr1_133386071_133386611	133386071	Sox13	719
NM_011439	Intron	chr1	133398277	chr1_133397974_133398277	133397974	Sox13	517
NM_011439	Intron	chr1	133412324	chr1_133411850_133412324	133411850	Sox13	849
NM_011439	Intron	chr1	133415407	chr1_133414839_133415407	133414839	Sox13	883
NM_011439	Intron	chr1	133416914	chr1_133416621_133416914	133416621	Sox13	504
NM_213616;NM_001167949	Exon	chr1	133740483	chr1_133740071_133740483	133740071	Atp2b4	440
NM_213616;NM_001167949	Intron	chr1	133741455	chr1_133741212_133741455	133741212	Atp2b4	439
NM_054077;NM_001160420;NM_054076;NM_001160422;NM_001160421	Intergenic	chr1	133858275	chr1_133857185_133858275	133857185	Prelp;Optc	1329
NM_054077;NM_001160420;NM_054076;NM_001160422;NM_001160421	Intergenic	chr1	133860096	chr1_133859690_133860096	133859690	Prelp;Optc	488
NM_054077;NM_001160420;NM_054076;NM_001160422;NM_001160421	Intergenic	chr1	133886845	chr1_133886364_133886845	133886364	Prelp;Optc	518
NM_054077;NM_001160420;NM_054076;NM_001160422;NM_001160421	Intergenic	chr1	133887692	chr1_133887345_133887692	133887345	Prelp;Optc	729
NM_054077;NM_001160420;NM_054076;NM_001160422;NM_001160421	Intergenic	chr1	133890165	chr1_133889799_133890165	133889799	Prelp;Optc	573
NM_016749	Promoter	chr1	134194008	chr1_134193686_134194008	134193686	Mybph	439
NM_016749	Promoter	chr1	134194529	chr1_134194165_134194529	134194165	Mybph	497
NM_001008533;NM_001039510;NM_001282945;NM_001291928;NM_001291930	Intron	chr1	134210956	chr1_134210582_134210956	134210582	Adora1	580
NM_028057;NM_001144855;NM_028320;NM_001042485;NM_020588;NM_173771;NM_031189	Intergenic	chr1	134345121	chr1_134344846_134345121	134344846	Ppfia4;Cyb5r1;Adipor1;Tmem183a;4933406M09Rik;Myog	495
NM_145510	Intron	chr1	134498971	chr1_134498674_134498971	134498674	Rabif	454
NM_001145300;NM_152895;NM_145510;NM_001291015;NM_153128	Intergenic	chr1	134535398	chr1_134535034_134535398	134535034	Mgat4e;Klhl12;Kdm5b;Rabif	865
NM_001145300;NM_152895;NM_145510;NM_001291015;NM_153128	Intergenic	chr1	134536908	chr1_134536512_134536908	134536512	Mgat4e;Klhl12;Kdm5b;Rabif	781
NM_001291015;NM_153128;NM_009307;NM_152895;NM_145510;NM_001145300	Intergenic	chr1	134555879	chr1_134555289_134555879	134555289	Mgat4e;Klhl12;Syt2;Kdm5b;Rabif	657
NM_009307	Intron	chr1	134708436	chr1_134707950_134708436	134707950	Syt2	661
NM_177081;NM_001033409;NM_001163131;NM_026823;NM_134438;NM_145417;NM_007921;NM_007955;NM_001159624	Intergenic	chr1	135181306	chr1_135180972_135181306	135180972	Ptprv;Lgr6;Gpr37l1;Arl8a;Rnpep;Elf3;Ptpn7	557
NM_177081;NM_001033409;NM_001163131;NM_026823;NM_134438;NM_145417;NM_007921;NM_007955;NM_001159624	Intergenic	chr1	135184451	chr1_135183966_135184451	135183966	Ptprv;Lgr6;Gpr37l1;Arl8a;Rnpep;Elf3;Ptpn7	1351
NM_177081;NM_001033409;NM_001163131;NM_026823;NM_134438;NM_145417;NM_007921;NM_007955;NM_001159624	Intergenic	chr1	135185570	chr1_135185255_135185570	135185255	Ptprv;Lgr6;Gpr37l1;Arl8a;Rnpep;Elf3;Ptpn7	477
NM_177081;NM_001033409;NM_001163131;NM_026823;NM_134438;NM_145417;NM_007921;NM_007955;NM_001159624	Intergenic	chr1	135186302	chr1_135185706_135186302	135185706	Ptprv;Lgr6;Gpr37l1;Arl8a;Rnpep;Elf3;Ptpn7	715
NM_177081;NM_001033409;NM_001163131;NM_026823;NM_134438;NM_145417;NM_007921;NM_007955;NM_001159624	Intergenic	chr1	135200065	chr1_135199364_135200065	135199364	Ptprv;Lgr6;Gpr37l1;Arl8a;Rnpep;Elf3;Ptpn7	1294
NM_177081;NM_001033409;NM_001163131;NM_026823;NM_134438;NM_145417;NM_007921;NM_007955;NM_001159624	Intergenic	chr1	135201455	chr1_135201081_135201455	135201081	Ptprv;Lgr6;Gpr37l1;Arl8a;Rnpep;Elf3;Ptpn7	568
NM_177081;NM_001163131;NM_026823;NM_134438;NM_011590;NM_145417;NM_007921;NM_007955;NM_001159624	Intergenic	chr1	135209787	chr1_135209406_135209787	135209406	Ptprv;Timm17a;Gpr37l1;Arl8a;Rnpep;Elf3;Ptpn7	538
NM_177081;NM_001163131;NM_026823;NM_134438;NM_011590;NM_145417;NM_007921;NM_007955;NM_001159624	Intergenic	chr1	135212071	chr1_135211737_135212071	135211737	Ptprv;Timm17a;Gpr37l1;Arl8a;Rnpep;Elf3;Ptpn7	436
NM_177081;NM_001163131;NM_026823;NM_134438;NM_011590;NM_145417;NM_007921;NM_007955;NM_001159624	Intergenic	chr1	135218494	chr1_135217835_135218494	135217835	Ptprv;Timm17a;Gpr37l1;Arl8a;Rnpep;Elf3;Ptpn7	987
NM_177081;NM_001163131;NM_026823;NM_134438;NM_011590;NM_145417;NM_007921;NM_007955;NM_001159624;NM_053106	Intergenic	chr1	135230595	chr1_135230106_135230595	135230106	Ptprv;Timm17a;Gpr37l1;Lmod1;Arl8a;Rnpep;Elf3;Ptpn7	596
NM_173437	Exon	chr1	135473105	chr1_135472610_135473105	135472610	Nav1	537
NM_173437	Intron	chr1	135524713	chr1_135524133_135524713	135524133	Nav1	647
NM_173437	Intron	chr1	135538182	chr1_135537799_135538182	135537799	Nav1	518
NM_173437	Intron	chr1	135551263	chr1_135550589_135551263	135550589	Nav1	1087
NM_173437	Intron	chr1	135562524	chr1_135562000_135562524	135562000	Nav1	704
NM_173437;NM_007791	Intergenic	chr1	135637407	chr1_135637083_135637407	135637083	Nav1;Csrp1	536
NM_173437;NM_007791	Intergenic	chr1	135660045	chr1_135659540_135660045	135659540	Nav1;Csrp1	1293
NM_173437;NM_013750;NM_007791	Intergenic	chr1	135666747	chr1_135666391_135666747	135666391	Nav1;Csrp1;Phlda3	615
NM_173437;NM_013750;NM_007791	Intergenic	chr1	135668724	chr1_135668190_135668724	135668190	Nav1;Csrp1;Phlda3	584
NM_007791	Promoter	chr1	135729442	chr1_135728896_135729442	135728896	Csrp1	631
NM_007791	Promoter	chr1	135730851	chr1_135730429_135730851	135730429	Csrp1	541
NM_001130179;NM_001130181;NM_011619;NM_001130180;NM_013750;NM_001130177;NM_001130176;NM_133664;NM_001130174;NM_001130178;NM_001130175;NM_007791;NM_001112702;NM_021467	Intergenic	chr1	135753133	chr1_135752767_135753133	135752767	Csrp1;Tnnt2;Lad1;Phlda3;Tnni1	531
NM_001039472	Exon	chr1	136174664	chr1_136174242_136174664	136174242	Kif21b	640
NM_028872	Intron	chr1	136231557	chr1_136231238_136231557	136231238	5730559C18Rik	521
NM_001287179;NM_001081360;NM_026500;NR_024328	Intergenic	chr1	136405788	chr1_136405413_136405788	136405413	Camsap2;9230116N13Rik;Ddx59;Kif14	514
NM_026500	Intron	chr1	136429117	chr1_136428879_136429117	136428879	Ddx59	433
NM_001287179	Intron	chr1	136474024	chr1_136473677_136474024	136473677	Kif14	453
NR_045324;NM_001287179;NM_001160251;NM_177643;NR_045325	Intergenic	chr1	136592977	chr1_136592731_136592977	136592731	Kif14;Gm19705;Zfp281	424
NR_045324;NM_001287179;NM_001160251;NM_177643;NR_045325	Intergenic	chr1	136594252	chr1_136593820_136594252	136593820	Kif14;Gm19705;Zfp281	466
NR_045324;NR_045325;NM_001160251;NM_177643;NR_037986	Intergenic	chr1	136670836	chr1_136670400_136670836	136670400	Gm16880;Gm19705;Zfp281	445
NR_045324;NR_045325	Intron	chr1	136690371	chr1_136690127_136690371	136690127	Gm19705	430
NR_045324;NR_045325;NM_001160251;NM_177643;NR_037986	Intergenic	chr1	136693379	chr1_136692673_136693379	136692673	Gm16880;Gm19705;Zfp281	935
NR_037986	Promoter	chr1	136693858	chr1_136693436_136693858	136693436	Gm16880	446
NM_030676;NM_001159769	Intron	chr1	136869633	chr1_136869346_136869633	136869346	Nr5a2	442
NM_001159769	Promoter	chr1	136952589	chr1_136952150_136952589	136952150	Nr5a2	448
NM_030676;NM_001159769	Intergenic	chr1	136980712	chr1_136980363_136980712	136980363	Nr5a2	445
NR_015466;NM_011198	Promoter	chr1	150099977	chr1_150099629_150099977	150099629	Ptgs2;Ptgs2os	499
NM_001039511;NM_054102;NM_001039512;NM_025819	Intergenic	chr1	151305529	chr1_151304712_151305529	151304712	Ivns1abp;Swt1	1113
NM_026876;NM_025819;NM_011277;NR_106150	Intergenic	chr1	151468735	chr1_151468423_151468735	151468423	Rnf2;Trmt1l;Mir7682;Swt1	543
NM_197990	Intergenic	chr1	152111820	chr1_152111499_152111820	152111499	1700025G04Rik	446
NM_001160257;NM_001160256;NM_001005507;NM_001081197;NM_010877;NM_026369	Intergenic	chr1	152793531	chr1_152793263_152793531	152793263	Ncf2;Smg7;Arpc5;Apobec4	452
NM_010877	Promoter	chr1	152810242	chr1_152809868_152810242	152809868	Ncf2	458
NM_175460	Intron	chr1	153005813	chr1_153005370_153005813	153005370	Nmnat2	489
NM_175460	Intron	chr1	153032583	chr1_153032228_153032583	153032228	Nmnat2	774
NM_175460	Intron	chr1	153040505	chr1_153040239_153040505	153040239	Nmnat2	500
NM_175460	Intron	chr1	153104658	chr1_153104344_153104658	153104344	Nmnat2	441
NM_008485	Exon	chr1	153131906	chr1_153131648_153131906	153131648	Lamc2	445
NM_010683	Intron	chr1	153268769	chr1_153268504_153268769	153268504	Lamc1	424
NM_010683	Intron	chr1	153277675	chr1_153277339_153277675	153277339	Lamc1	540
NM_010683	Intron	chr1	153316809	chr1_153316142_153316809	153316142	Lamc1	871
NM_010683	Intron	chr1	153329975	chr1_153329468_153329975	153329468	Lamc1	803
NR_033736;NM_001033162;NM_007842;NM_010683	Intergenic	chr1	153362282	chr1_153361932_153362282	153361932	E330020D12Rik;Shcbp1l;Lamc1;Dhx9	616
NM_007842	Promoter	chr1	153489249	chr1_153488820_153489249	153488820	Dhx9	449
NM_028749	Exon	chr1	153535932	chr1_153535511_153535932	153535511	Npl	446
NM_011267	Promoter	chr1	153741307	chr1_153740903_153741307	153740903	Rgs16	552
NM_001204908	Intergenic	chr1	154118618	chr1_154118247_154118618	154118247	Zfp648	616
NM_008209;NM_021433;NM_010500	Intergenic	chr1	155060509	chr1_155060269_155060509	155060269	Ier5;Mr1;Stx6	453
NM_008209;NM_021433;NM_010500	Intergenic	chr1	155061447	chr1_155061198_155061447	155061198	Ier5;Mr1;Stx6	451
NM_008209;NM_021433;NM_010500	Intergenic	chr1	155062737	chr1_155062080_155062737	155062080	Ier5;Mr1;Stx6	661
NM_008209;NM_021433;NM_010500	Intergenic	chr1	155077380	chr1_155077090_155077380	155077090	Ier5;Mr1;Stx6	432
NM_172843;NM_144791;NM_001160181;NM_001160180;NM_001160019;NM_001160018;NM_001160182;NM_177838;NM_001039184;NM_022329	Intergenic	chr1	156072499	chr1_156072073_156072499	156072073	Tor1aip2;Tor1aip1;Fam163a;Cep350	442
NM_177838	Exon	chr1	156076627	chr1_156076121_156076627	156076121	Fam163a	763
NM_001136104;NM_009595	Intron	chr1	156605707	chr1_156604686_156605707	156604686	Abl2	1686
NM_001136104;NM_145413;NM_023141;NM_009595	Intergenic	chr1	156650992	chr1_156650757_156650992	156650757	Tor3a;Abl2;Fam20b	444
NM_001136104;NM_145413;NM_023141;NM_009595	Intergenic	chr1	156652577	chr1_156652207_156652577	156652207	Tor3a;Abl2;Fam20b	439
NM_023141	Intron	chr1	156668904	chr1_156668552_156668904	156668552	Tor3a	486
NR_027640;NM_001159965;NM_001159967;NM_001159966;NM_023884;NM_001159968	Intergenic	chr1	156983232	chr1_156982737_156983232	156982737	Ralgps2	723
NR_027640;NM_001159965;NM_001159967;NM_001159966;NM_023884;NM_001159968	Intergenic	chr1	156994035	chr1_156993641_156994035	156993641	Ralgps2	790
NM_028540;NR_027640;NM_001159965;NM_001159967;NM_001159966;NM_023884;NM_177644;NM_001159968	Intergenic	chr1	157039488	chr1_157039043_157039488	157039043	Ralgps2;Rasal2;Tex35	679
NM_028540;NM_177644	Intergenic	chr1	157074134	chr1_157073818_157074134	157073818	Rasal2;Tex35	533
NM_201364;NM_001286003;NM_001286002;NM_001164059;NM_010629;NM_011346;NM_028776;NM_011345;NM_027279	Intergenic	chr1	164002811	chr1_164002223_164002811	164002223	Sell;Kifap3;Sele;Scyl3;Mettl18;BC055324	688
NM_009721	Intron	chr1	164444948	chr1_164444478_164444948	164444478	Atp1b1	479
NM_009721;NM_001293313;NM_138314	Intergenic	chr1	164461584	chr1_164461238_164461584	164461238	Nme7;Atp1b1	451
NM_001081126	Promoter	chr1	165296239	chr1_165295876_165296239	165295876	Gpr161	562
NM_001081126	Intron	chr1	165312099	chr1_165311850_165312099	165311850	Gpr161	429
NM_001081126	Intron	chr1	165312848	chr1_165312512_165312848	165312512	Gpr161	461
NM_001001880;NM_001083897	Intron	chr1	165603806	chr1_165603423_165603806	165603423	Mpzl1	482
NM_001001880;NM_001083897	Intron	chr1	165615538	chr1_165615130_165615538	165615130	Mpzl1	469
NM_001001880;NM_001083897	Intron	chr1	165616444	chr1_165615859_165616444	165615859	Mpzl1	799
NM_011804	Intron	chr1	165771686	chr1_165771323_165771686	165771323	Creg1	420
NM_011804	Exon	chr1	165773919	chr1_165773537_165773919	165773537	Creg1	709
NM_001113391;NM_031162;NM_001113393;NM_001113392;NR_103716	Intron	chr1	165850407	chr1_165849978_165850407	165849978	Cd247	562
NM_011137;NM_198932	Intron	chr1	165996373	chr1_165996075_165996373	165996075	Pou2f1	520
NM_021610	Promoter	chr1	166132445	chr1_166132083_166132445	166132083	Gpa33	555
NM_021610	Intron	chr1	166139308	chr1_166138754_166139308	166138754	Gpa33	568
NM_021610	Intron	chr1	166143191	chr1_166142860_166143191	166142860	Gpa33	582
NM_001039483;NM_030724	Intergenic	chr1	167225115	chr1_167224730_167225115	167224730	Tmco1;Uck2	616
NM_030724	Intron	chr1	167231106	chr1_167230804_167231106	167230804	Uck2	522
NM_030724	Intron	chr1	167242778	chr1_167242507_167242778	167242507	Uck2	486
NM_030724	Intron	chr1	167254919	chr1_167254399_167254919	167254399	Uck2	614
NM_030724	Intron	chr1	167259244	chr1_167258801_167259244	167258801	Uck2	479
NM_030724	Intron	chr1	167260492	chr1_167259928_167260492	167259928	Uck2	568
NM_030724	Intron	chr1	167274713	chr1_167274142_167274713	167274142	Uck2	631
NM_030724	Intron	chr1	167279255	chr1_167278928_167279255	167278928	Uck2	553
NM_025569;NM_019993;NM_001039483;NM_030724	Intergenic	chr1	167288193	chr1_167287903_167288193	167287903	Tmco1;Uck2;Aldh9a1;Mgst3	530
NM_025569;NM_019993;NM_001039483;NM_030724	Intergenic	chr1	167292843	chr1_167292355_167292843	167292355	Tmco1;Uck2;Aldh9a1;Mgst3	617
NM_001039483	Promoter	chr1	167308775	chr1_167308305_167308775	167308305	Tmco1	698
NM_022563	Intron	chr1	170079873	chr1_170079633_170079873	170079633	Ddr2	473
NM_133806;NM_010633;NM_022563	Intergenic	chr1	170109090	chr1_170108845_170109090	170108845	Ddr2;Uap1;Uhmk1	449
NM_008911	Promoter	chr1	171281281	chr1_171280998_171281281	171280998	Ppox	452
NM_001164525	Promoter	chr1	171419273	chr1_171418941_171419273	171418941	Tstd1	499
NM_172647	Promoter	chr1	171437552	chr1_171437045_171437552	171437045	F11r	599
NM_172647	Intron	chr1	171442584	chr1_171442247_171442584	171442247	F11r	516
NM_001159525;NM_023041	Promoter	chr1	172127934	chr1_172127663_172127934	172127663	Pex19	471
NM_008429;NM_001039484;NM_011063;NM_178405;NM_009813;NM_080419;NM_026234;NM_013734	Intergenic	chr1	172301230	chr1_172300762_172301230	172300762	Kcnj10;Igsf8;Kcnj9;Pigm;Atp1a4;Atp1a2;Casq1;Pea15a	715
NM_001039484	Intron	chr1	172352283	chr1_172352063_172352283	172352063	Kcnj10	430
NM_026725	Promoter	chr1	172632751	chr1_172632515_172632751	172632515	Dusp23	471
NM_029453	Intron	chr1	175712828	chr1_175712453_175712828	175712453	Wdr64	547
NM_007422;NM_027077;NR_037994	Intergenic	chr1	177719446	chr1_177719172_177719446	177719172	2310043L19Rik;1700016C15Rik;Adss	467
NM_016805;NM_025511;NM_026626	Intergenic	chr1	178366571	chr1_178366038_178366571	178366038	Cox20;Hnrnpu;Efcab2	632
NM_001161665	Intron	chr1	178552407	chr1_178551981_178552407	178551981	Kif26b	569
NM_027188	Intron	chr1	179200541	chr1_179200119_179200541	179200119	Smyd3	537
NM_027188	Intron	chr1	179276492	chr1_179276191_179276492	179276191	Smyd3	755
NM_027188	Intron	chr1	179277353	chr1_179277052_179277353	179277052	Smyd3	518
NM_027188	Intron	chr1	179278955	chr1_179278592_179278955	179278592	Smyd3	465
NM_146105	Intron	chr1	179569646	chr1_179568936_179569646	179568936	Cnst	966
NM_146105	Exon	chr1	179579965	chr1_179579557_179579965	179579557	Cnst	429
NM_026375;NM_178653	Intergenic	chr1	179735284	chr1_179735019_179735284	179735019	Sccpdh;Ahctf1	424
NM_001033285	Intergenic	chr1	179919152	chr1_179918739_179919152	179918739	Cdc42bpa	428
NM_001033285	Intron	chr1	179976085	chr1_179975754_179976085	179975754	Cdc42bpa	485
NM_001081175;NM_023341;NM_001128605;NM_001163290;NR_003623;NM_011183	Intergenic	chr1	180289582	chr1_180289177_180289582	180289177	Psen2;Itpkb;Adck3;Gm5069	473
NM_001081175;NM_023341;NM_001128605;NM_001163290;NR_003623;NM_011183	Intergenic	chr1	180293222	chr1_180292833_180293222	180292833	Psen2;Itpkb;Adck3;Gm5069	594
NM_001081175	Intron	chr1	180390857	chr1_180390436_180390857	180390436	Itpkb	853
NM_007415;NM_001081227;NR_105869	Intergenic	chr1	180533044	chr1_180532737_180533044	180532737	Mir6904;6330403A02Rik;Parp1	518
NM_133705;NM_133225;NM_177099;NM_145943;NM_144794;NM_008210;NM_010094	Intergenic	chr1	180844813	chr1_180844385_180844813	180844385	Sde2;Tmem63a;Lefty2;Lefty1;Acbd3;H3f3a;Pycr2	541
NM_145943	Promoter	chr1	180851401	chr1_180850941_180851401	180850941	Sde2	701
NM_133705	Promoter	chr1	180903234	chr1_180902954_180903234	180902954	Pycr2	707
NM_133705;NM_177099;NM_145943;NM_144794;NM_010145;NM_010094	Intergenic	chr1	180922997	chr1_180922714_180922997	180922714	Sde2;Tmem63a;Ephx1;Lefty2;Lefty1;Pycr2	694
NM_133705;NM_177099;NM_145943;NM_144794;NM_010145;NM_010094	Intergenic	chr1	180925328	chr1_180924478_180925328	180924478	Sde2;Tmem63a;Ephx1;Lefty2;Lefty1;Pycr2	1481
NM_133705;NM_177099;NM_145943;NM_144794;NM_010145;NM_010094	Intergenic	chr1	180929549	chr1_180929151_180929549	180929151	Sde2;Tmem63a;Ephx1;Lefty2;Lefty1;Pycr2	756
NM_010094	Promoter	chr1	180933775	chr1_180932998_180933775	180932998	Lefty1	824
NM_144794	Intron	chr1	180954292	chr1_180953988_180954292	180953988	Tmem63a	595
NM_144794	Exon	chr1	180956530	chr1_180955894_180956530	180955894	Tmem63a	645
NM_144794	Exon	chr1	180972799	chr1_180972234_180972799	180972234	Tmem63a	877
NM_133705;NM_177099;NM_144794;NM_010145;NM_010094;NM_001033819	Intergenic	chr1	180980602	chr1_180980015_180980602	180980015	Tmem63a;Ephx1;9130409I23Rik;Lefty2;Lefty1;Pycr2	772
NM_010145	Intron	chr1	181010508	chr1_181010031_181010508	181010031	Ephx1	845
NM_010145	Promoter	chr1	181018762	chr1_181018135_181018762	181018135	Ephx1	636
NM_144794;NM_010145;NM_026171;NM_001033819	Intergenic	chr1	181039388	chr1_181038911_181039388	181038911	Tmem63a;Ephx1;9130409I23Rik;Nvl	530
NM_030131;NM_026171;NM_145514	Intergenic	chr1	181234518	chr1_181234212_181234518	181234212	Wdr26;Nvl;Cnih4	529
NM_001083121;NM_010135;NM_133815;NM_008680;NM_001083120	Intergenic	chr1	181866037	chr1_181865408_181866037	181865408	Enah;Lbr	1231
NM_001083121;NM_010135;NM_133815;NM_008680;NM_001083120	Intergenic	chr1	181866536	chr1_181866204_181866536	181866204	Enah;Lbr	547
NM_010135;NM_001083121;NM_008680;NM_001083120	Intron	chr1	181915078	chr1_181914590_181915078	181914590	Enah	582
NM_010135;NM_001083121;NM_001083120;NM_008680	Intron	chr1	181946114	chr1_181945478_181946114	181945478	Enah	730
NM_012058;NM_010135;NM_001083121;NM_008680;NM_001083120	Intergenic	chr1	182041007	chr1_182040718_182041007	182040718	Enah;Srp9	514
NM_012058;NM_001166728;NM_010135;NM_001083121;NM_008680;NM_001083120	Intergenic	chr1	182068790	chr1_182068342_182068790	182068342	Vmn1r1;Enah;Srp9	468
NM_012058;NM_001166728;NM_010135;NM_001083121;NM_008680;NM_001083120	Intergenic	chr1	182082325	chr1_182081822_182082325	182081822	Vmn1r1;Enah;Srp9	675
NM_012058;NM_001166728;NM_010135;NM_001083121;NM_008680;NM_001083120	Intergenic	chr1	182100253	chr1_182099252_182100253	182099252	Vmn1r1;Enah;Srp9	1466
NM_009794	Intron	chr1	182496520	chr1_182495993_182496520	182495993	Capn2	699
NM_009794	Intron	chr1	182497199	chr1_182496683_182497199	182496683	Capn2	560
NM_133684	Intron	chr1	184836441	chr1_184836214_184836441	184836214	Marc2	444
NM_133684	Promoter	chr1	184845844	chr1_184845465_184845844	184845465	Marc2	656
NM_001290273;NM_133684;NM_145515;NM_178692;NR_035502	Intergenic	chr1	184860326	chr1_184859790_184860326	184859790	C130074G19Rik;Mir1981;Marc1;Marc2;Mark1	545
NM_178692	Exon	chr1	184874249	chr1_184873975_184874249	184873975	C130074G19Rik	490
NM_178692	Intron	chr1	184875773	chr1_184875398_184875773	184875398	C130074G19Rik	563
NM_029735;NR_033600;NR_038006;NR_040305;NM_001033286;NR_030555	Intergenic	chr1	185483040	chr1_185482512_185483040	185482512	Slc30a10;Mir297c;Gm2061;Eprs;5033404E19Rik;9630028B13Rik	733
NM_029067;NM_028848	Intron	chr1	187211951	chr1_187211509_187211951	187211509	Spata17	603
NM_026367	Intron	chr1	187326143	chr1_187325832_187326143	187325832	Gpatch2	621
NM_172650	Promoter	chr1	189008153	chr1_189007913_189008153	189007913	Kctd3	450
NM_008976;NM_001081363	Intergenic	chr1	189695684	chr1_189695294_189695684	189695294	Cenpf;Ptpn14	694
NM_008976	Intron	chr1	189761919	chr1_189761492_189761919	189761492	Ptpn14	570
NM_008976	Intron	chr1	189773136	chr1_189772707_189773136	189772707	Ptpn14	532
NM_026796	Intron	chr1	189889647	chr1_189889266_189889647	189889266	Smyd2	446
NM_026796	Intron	chr1	189909044	chr1_189908629_189909044	189908629	Smyd2	490
NM_026796	Exon	chr1	189910577	chr1_189909793_189910577	189909793	Smyd2	928
NM_026796	Promoter	chr1	189921228	chr1_189920942_189921228	189920942	Smyd2	500
NM_008976;NM_026796	Intergenic	chr1	189929612	chr1_189929357_189929612	189929357	Smyd2;Ptpn14	469
NM_008937	Promoter	chr1	190173349	chr1_190173106_190173349	190173106	Prox1	475
NM_198654	Intron	chr1	191070983	chr1_191070579_191070983	191070579	Nsl1	530
NM_198654	Intron	chr1	191072873	chr1_191072419_191072873	191072419	Nsl1	667
NM_025424	Intron	chr1	191312661	chr1_191312317_191312661	191312317	Nenf	494
NM_025424	Promoter	chr1	191317921	chr1_191317591_191317921	191317591	Nenf	534
NR_030669;NM_172266;NM_001134829;NM_009579;NM_010892	Intergenic	chr1	191818240	chr1_191817983_191818240	191817983	1700034H15Rik;Lpgat1;Nek2;Slc30a1	494
NM_010892	Promoter	chr1	191821681	chr1_191821156_191821681	191821156	Nek2	663
NM_144881	Intron	chr1	192516306	chr1_192515819_192516306	192515819	Hhat	585
NM_144881	Intron	chr1	192517254	chr1_192516922_192517254	192516922	Hhat	755
NM_144881	Intron	chr1	192522409	chr1_192521525_192522409	192521525	Hhat	1059
NM_144881	Intron	chr1	192767161	chr1_192766425_192767161	192766425	Hhat	920
NM_145415	Exon	chr1	193123649	chr1_193123344_193123649	193123344	Diexf	449
NM_001277928;NM_008484	Exon	chr1	193330484	chr1_193329989_193330484	193329989	Lamb3	585
NR_029592	Promoter	chr1	193509739	chr1_193509364_193509739	193509364	Mir205	427
NR_029592	Intergenic	chr1	193538065	chr1_193537758_193538065	193537758	Mir205	543
NR_029592	Intergenic	chr1	193539105	chr1_193538481_193539105	193538481	Mir205	690
NM_008579	Intron	chr2	3419102	chr2_3418769_3419102	3418769	Meig1	439
NM_025626	Intron	chr2	3734471	chr2_3734038_3734471	3734038	Fam107b	532
NM_001177843;NM_172475	Intron	chr2	4543273	chr2_4542939_4543273	4542939	Frmd4a	828
NM_001177843;NM_172475	Intron	chr2	4549660	chr2_4549208_4549660	4549208	Frmd4a	600
NM_001177844	Promoter	chr2	4558943	chr2_4558625_4558943	4558625	Frmd4a	591
NM_001177843;NM_001177844;NM_172475	Intron	chr2	4563159	chr2_4562838_4563159	4562838	Frmd4a	441
NM_001177843;NM_001177844;NM_172475	Intron	chr2	4577086	chr2_4576836_4577086	4576836	Frmd4a	450
NM_001177843;NM_001177844;NM_172475	Intron	chr2	4587884	chr2_4587511_4587884	4587511	Frmd4a	472
NM_026754;NM_001113558;NM_001165932	Promoter	chr2	4978743	chr2_4978421_4978743	4978421	Ucma	486
NM_181848	Exon	chr2	5033131	chr2_5032615_5033131	5032615	Optn	748
NR_033471;NM_001081132;NM_001159657;NR_033470;NM_144883	Intergenic	chr2	6075211	chr2_6074778_6075211	6074778	Proser2;Gm10857;Upf2	559
NR_033471;NM_001081132;NM_001159657;NR_033470;NM_144883	Intergenic	chr2	6077622	chr2_6077317_6077622	6077317	Proser2;Gm10857;Upf2	448
NM_001159657;NM_144883	Intron	chr2	6102761	chr2_6102446_6102761	6102446	Proser2	721
NR_033471;NR_033470	Promoter	chr2	6133716	chr2_6133404_6133716	6133404	Gm10857	763
NM_001080548	Intron	chr2	6345859	chr2_6345387_6345859	6345387	Usp6nl	663
NM_001080548;NM_181399	Intron	chr2	6359049	chr2_6358749_6359049	6358749	Usp6nl	507
NM_181399;NM_001110232;NM_001110228;NM_001080548;NM_001160293;NM_001160292;NM_001110230;NM_001110231;NM_001110229;NM_010160	Intergenic	chr2	6446838	chr2_6446498_6446838	6446498	Usp6nl;Celf2	557
NM_181399;NM_001110232;NM_001110228;NM_001080548;NM_001160293;NM_001160292;NM_001110230;NM_001110231;NM_001110229;NM_010160	Intergenic	chr2	6461407	chr2_6461071_6461407	6461071	Usp6nl;Celf2	477
NM_008091	Intron	chr2	9861096	chr2_9860849_9861096	9860849	Gata3	420
NM_008091	Intron	chr2	9871529	chr2_9871216_9871529	9871216	Gata3	514
NR_024257	Promoter	chr2	9881913	chr2_9881600_9881913	9881600	4930412O13Rik	687
NM_027748	Intron	chr2	9986387	chr2_9986156_9986387	9986156	Taf3	451
NM_027748	Intron	chr2	10037596	chr2_10037265_10037596	10037265	Taf3	503
NM_020615;NM_001112738	Intron	chr2	10075354	chr2_10074835_10075354	10074835	Atp5c1	925
NM_001198809;NM_001198808;NM_172471;NM_177386	Intergenic	chr2	10353581	chr2_10353151_10353581	10353151	Sfmbt2;Itih5	539
NR_035417;NM_177386;NR_030474;NR_030551;NR_030470;NM_001198808;NR_030572	Intergenic	chr2	10601459	chr2_10601077_10601459	10601077	Mir297a-3;Mir467d;Sfmbt2;Mir297b;Mir669a-2;Mir669i	602
NM_001177758	Intron	chr2	11505133	chr2_11504786_11505133	11504786	Pfkfb3	470
NM_001177758	Promoter	chr2	11553067	chr2_11552787_11553067	11552787	Pfkfb3	479
NM_015792;NM_177268	Promoter	chr2	11778806	chr2_11778488_11778806	11778488	Ankrd16;Fbxo18	455
	Intergenic	chr2	17871232	chr2_17870892_17871232	17870892		439
NR_028376;NM_026627;NR_028378	Intergenic	chr2	17936089	chr2_17935556_17936089	17935556	Gm17762;H2afb1;A930004D18Rik	540
NR_028376;NR_028377;NM_026627;NM_028317;NR_028378	Intergenic	chr2	17945737	chr2_17945419_17945737	17945419	Gm17762;Skida1;H2afb1;A930004D18Rik	526
NR_045538;NR_028378;NR_028376;NR_028377;NM_001252561;NR_106115;NR_045539;NM_028317;NM_001252560;NM_026627;NM_010804	Intergenic	chr2	17968309	chr2_17967928_17968309	17967928	Gm17762;Skida1;Mir7655;H2afb1;Mllt10;A930004D18Rik	675
NR_045538;NR_028378;NR_028376;NR_028377;NM_001252561;NR_106115;NR_045539;NM_028317;NM_001252560;NM_026627;NM_010804	Intergenic	chr2	17980795	chr2_17980525_17980795	17980525	Gm17762;Skida1;Mir7655;H2afb1;Mllt10;A930004D18Rik	495
NR_045538;NR_028378;NR_028376;NR_028377;NM_001252561;NR_106115;NR_045539;NM_028317;NM_001252560;NM_026627;NM_010804	Intergenic	chr2	17990566	chr2_17990040_17990566	17990040	Gm17762;Skida1;Mir7655;H2afb1;Mllt10;A930004D18Rik	551
NR_045538;NR_028378;NR_028376;NR_028377;NM_001252561;NR_106115;NR_045539;NM_028317;NM_001252560;NM_026627;NM_010804	Intergenic	chr2	18006368	chr2_18006003_18006368	18006003	Gm17762;Skida1;Mir7655;H2afb1;Mllt10;A930004D18Rik	610
NR_045538;NR_028378;NR_028376;NR_028377;NM_001252561;NR_106115;NR_045539;NM_028317;NM_001252560;NM_026627;NM_010804	Intergenic	chr2	18041839	chr2_18041514_18041839	18041514	Gm17762;Skida1;Mir7655;H2afb1;Mllt10;A930004D18Rik	532
NM_178059;NM_029895	Promoter	chr2	20510002	chr2_20509738_20510002	20509738	Etl4	427
NM_001177631;NM_001177630;NM_029895;NM_001081006;NM_178059	Intron	chr2	20542194	chr2_20541710_20542194	20541710	Etl4	601
NM_001177631;NM_001177630;NM_029895;NM_001081006;NM_178059	Intron	chr2	20632347	chr2_20631800_20632347	20631800	Etl4	549
NM_001177631;NM_001177630;NM_029895;NM_001081006;NM_178059	Intron	chr2	20656465	chr2_20655954_20656465	20655954	Etl4	526
NM_001177631;NM_001177630;NM_029895;NM_001081006;NM_178059	Intron	chr2	20673444	chr2_20673165_20673444	20673165	Etl4	504
NM_001177631;NM_001177630;NM_029895;NM_001081006;NM_178059	Intron	chr2	20724686	chr2_20724233_20724686	20724233	Etl4	606
NM_001177631;NM_001177630;NM_029895;NM_001081006;NM_178059	Intron	chr2	20776305	chr2_20775732_20776305	20775732	Etl4	759
NM_001177631;NM_001177630;NM_029895;NM_001081006;NM_178059	Exon	chr2	20778377	chr2_20778116_20778377	20778116	Etl4	474
NM_001081364;NM_001128084	Intron	chr2	20962818	chr2_20962417_20962818	20962417	Arhgap21	479
NM_019501	Promoter	chr2	22896162	chr2_22895914_22896162	22895914	Pdss1	442
NM_013771;NM_025979	Promoter	chr2	23156500	chr2_23156131_23156500	23156131	Mastl;Yme1l1	699
NM_001162485;NR_027876;NM_178408	Promoter	chr2	24935761	chr2_24935382_24935761	24935382	Arrdc1	827
NM_028961;NM_172204;NM_146116;NM_001163626;NM_021393;NM_025980;NM_028093;NM_020276;NM_146115;NM_146251;NM_001177655;NM_001177654;NM_026624;NM_001039386;NM_001039387	Intergenic	chr2	25125425	chr2_25124838_25125425	25124838	Nelfb;Fam166a;Nrarp;Entpd8;Nsmf;Pnpla7;Tubb4b;4933433C11Rik;Noxa1;Tor4a	606
NM_146115	Promoter	chr2	25194844	chr2_25194445_25194844	25194445	Tor4a	726
NM_146115	Promoter	chr2	25195406	chr2_25194988_25195406	25194988	Tor4a	663
NM_001033410;NM_026415	Promoter	chr2	25237614	chr2_25237193_25237614	25237193	Cysrt1;Rnf224	641
NM_001033410;NM_026415	Promoter	chr2	25238397	chr2_25237816_25238397	25237816	Cysrt1;Rnf224	592
NM_175300;NM_023464	Promoter	chr2	25272741	chr2_25272282_25272741	25272282	Anapc2;Ssna1	648
NM_031843	Promoter	chr2	25355768	chr2_25355308_25355768	25355308	Dpp7	617
NM_001177367;NM_001177366;NM_001029983;NM_001081085;NM_146117;NM_001177657;NM_009849;NM_030055;NM_001289453;NM_001289455;NM_001289454;NM_001289456;NM_001242940;NR_037270;NM_007379;NM_001033293;NM_031843;NM_175300;NM_013524;NM_008169;NM_008721;NM_001177656;NM_027085;NR_027448;NM_008963;NM_001290407;NM_153557	Intergenic	chr2	25380238	chr2_25379785_25380238	25379785	Fut7;Grin1os;AA543186;Entpd2;Mir3087;Sapcd2;BC029214;Man1b1;Lrrc26;Npdc1;Tmem210;Uap1l1;Clic3;Ptgds;Abca2;Grin1;Anapc2;Dpp7	462
NM_029293	Promoter	chr2	25574903	chr2_25574634_25574903	25574634	Phpt1	763
NM_001005424	Promoter	chr2	25579434	chr2_25578966_25579434	25578966	Gm996	538
NM_001005424	Promoter	chr2	25580520	chr2_25580061_25580520	25580061	Gm996	697
NM_001256521;NM_001256522;NM_026495;NM_001276361;NM_001276360;NM_001037098;NM_133835;NM_001276359	Intergenic	chr2	26053180	chr2_26052886_26053180	26052886	Nacc2;Camsap1;C330006A16Rik;Ubac1	504
NM_001037098;NM_026495	Exon	chr2	26055646	chr2_26055254_26055646	26055254	Nacc2	508
NM_001037098;NM_026495	Exon	chr2	26057271	chr2_26056912_26057271	26056912	Nacc2	600
NM_001037098;NM_026495	Intron	chr2	26078113	chr2_26077786_26078113	26077786	Nacc2	504
NM_001037098	Promoter	chr2	26093964	chr2_26093623_26093964	26093623	Nacc2	431
NM_001256521;NM_001256522;NM_001039653;NM_001037098;NM_153559;NM_010711;NM_026495	Intergenic	chr2	26145213	chr2_26144891_26145213	26144891	Nacc2;Qsox2;Lhx3;C330006A16Rik	494
NM_001256521;NM_001256522;NM_001039653;NM_001037098;NM_153559;NM_010711;NM_026495	Intergenic	chr2	26145810	chr2_26145429_26145810	26145429	Nacc2;Qsox2;Lhx3;C330006A16Rik	454
NM_008714	Intron	chr2	26483663	chr2_26483391_26483663	26483391	Notch1	485
NM_008714	Exon	chr2	26484915	chr2_26484355_26484915	26484355	Notch1	699
NM_008714	Promoter	chr2	26501336	chr2_26500979_26501336	26500979	Notch1	625
NM_026212;NR_105962;NM_001164564;NM_153125;NM_001290437;NR_029541;NM_198724;NM_033134;NM_008714;NM_198725;NR_106155;NR_110957;NM_178444	Intergenic	chr2	26507101	chr2_26506455_26507101	26506455	Mir6996;Inpp5e;Notch1;Egfl7;Mir126a;Mir126b;Agpat2;Sec16a	655
NM_026212	Promoter	chr2	26606813	chr2_26606390_26606813	26606390	Agpat2	432
NM_026212;NM_019833;NR_028572;NR_028571;NM_010695;NR_029541;NM_198724;NM_001164564;NR_024068;NM_178444;NR_106155;NM_198725	Intergenic	chr2	26610268	chr2_26609603_26610268	26609603	Lcn4;Snora43;Fam69b;Snora17;Snhg7;Egfl7;Mir126a;Mir126b;Agpat2	891
NM_026212;NM_019833;NR_028572;NR_028571;NM_010695;NR_029541;NM_198724;NM_001164564;NR_024068;NM_178444;NR_106155;NM_198725	Intergenic	chr2	26611353	chr2_26610878_26611353	26610878	Lcn4;Snora43;Fam69b;Snora17;Snhg7;Egfl7;Mir126a;Mir126b;Agpat2	540
NR_028572	Promoter	chr2	26636420	chr2_26636017_26636420	26636017	Snora43	456
NM_198628	Exon	chr2	26949367	chr2_26949065_26949367	26949065	Stkld1	470
NM_009500	Intron	chr2	27383013	chr2_27382759_27383013	27382759	Vav2	481
NM_009500	Intron	chr2	27390493	chr2_27390190_27390493	27390190	Vav2	746
NM_009500	Intron	chr2	27414137	chr2_27413733_27414137	27413733	Vav2	484
NM_009500	Intron	chr2	27418504	chr2_27417995_27418504	27417995	Vav2	786
NM_080848	Exon	chr2	27528310	chr2_27527932_27528310	27527932	Wdr5	479
NM_080848	Intron	chr2	27530898	chr2_27530619_27530898	27530619	Wdr5	505
NM_080848	Exon	chr2	27534923	chr2_27534378_27534923	27534378	Wdr5	878
NM_023336;NR_106102;NM_001113573;NM_001113574;NM_080848	Intergenic	chr2	27540773	chr2_27540353_27540773	27540353	Mir7578;Wdr5;Brd3	553
NM_023336;NM_001113573;NM_001113574;NM_080848	Intergenic	chr2	27571639	chr2_27571180_27571639	27571180	Wdr5;Brd3	463
NM_011305;NM_001290481;NM_001290482;NM_080848	Intergenic	chr2	27632047	chr2_27631677_27632047	27631677	Wdr5;Rxra	485
NM_001290481;NM_001290482;NM_011305	Intergenic	chr2	27645031	chr2_27644524_27645031	27644524	Rxra	925
NM_011305	Intron	chr2	27680656	chr2_27680164_27680656	27680164	Rxra	743
NM_011305	Intron	chr2	27704964	chr2_27704510_27704964	27704510	Rxra	508
NM_001290481;NM_001290482;NM_011305	Intron	chr2	27750942	chr2_27750550_27750942	27750550	Rxra	662
NM_001145834;NM_009058	Intron	chr2	28529810	chr2_28529386_28529810	28529386	Ralgds	529
NM_001145836;NM_001145835	Promoter	chr2	28535967	chr2_28535563_28535967	28535563	Ralgds	635
NM_001290484;NM_001033874;NM_008114;NM_148928;NM_001289576;NM_009058;NM_022887;NM_009885;NM_027283;NM_001145836;NM_001145834;NM_001145835;NM_001160406;NM_001289575	Intergenic	chr2	28609148	chr2_28608677_28609148	28608677	Ak8;Gfi1b;Ralgds;Cel;Gtf3c5;1700026L06Rik;Tsc1	495
NM_001160406;NM_008114	Exon	chr2	28611538	chr2_28611012_28611538	28611012	Gfi1b	755
NM_001290484;NM_001033874;NM_008114;NM_148928;NM_001289576;NM_009058;NM_022887;NM_009885;NM_027283;NM_001145836;NM_001145834;NM_001145835;NM_001160406;NM_001289575	Intergenic	chr2	28626169	chr2_28625870_28626169	28625870	Ak8;Gfi1b;Ralgds;Cel;Gtf3c5;1700026L06Rik;Tsc1	503
NM_001033874	Intron	chr2	28747544	chr2_28747072_28747544	28747072	Ak8	614
NM_001033294;NM_001164186;NM_001166705;NM_019446	Intergenic	chr2	28954195	chr2_28953809_28954195	28953809	1700101E01Rik;Ddx31;Barhl1	607
NM_198033	Promoter	chr2	29125227	chr2_29124885_29125227	29124885	Setx	470
NM_026896;NM_029615	Intron	chr2	29359094	chr2_29358782_29359094	29358782	Med27	579
NM_026896;NM_001290489;NM_029615	Intron	chr2	29441921	chr2_29441687_29441921	29441687	Med27	424
NM_026896;NM_001290489;NM_029615	Intron	chr2	29457547	chr2_29457078_29457547	29457078	Med27	811
NM_026896;NM_001290489;NM_029615	Intron	chr2	29461485	chr2_29460814_29461485	29460814	Med27	1139
NM_026896;NM_001290489;NM_029615	Intron	chr2	29470614	chr2_29470358_29470614	29470358	Med27	507
NM_026896;NM_001290489	Intron	chr2	29482368	chr2_29482007_29482368	29482007	Med27	594
NM_026896;NM_001290489	Intron	chr2	29491879	chr2_29491545_29491879	29491545	Med27	551
NM_026896;NM_054050;NM_029615;NM_001290489;NR_105753;NM_001039087;NM_001039086	Intergenic	chr2	29552274	chr2_29551910_29552274	29551910	Mir133c;Med27;Rapgef1	1056
NM_001039087;NM_054050;NM_001039086	Intron	chr2	29631471	chr2_29631181_29631471	29631181	Rapgef1	477
NM_001039087;NM_054050;NM_001039086	Intron	chr2	29639359	chr2_29638571_29639359	29638571	Rapgef1	2206
NM_001039087;NM_054050;NM_001039086	Intron	chr2	29644249	chr2_29643950_29644249	29643950	Rapgef1	435
NM_001039087;NM_054050;NM_001039086	Intron	chr2	29669375	chr2_29668906_29669375	29668906	Rapgef1	627
NM_001039087;NM_054050;NM_001039086	Intron	chr2	29670019	chr2_29669586_29670019	29669586	Rapgef1	820
NM_001039087;NM_054050;NM_001039086	Intron	chr2	29716764	chr2_29716350_29716764	29716350	Rapgef1	595
NM_001039087;NM_054050;NM_001039086	Intron	chr2	29729008	chr2_29728617_29729008	29728617	Rapgef1	660
NM_001039087;NM_054050;NM_001039086	Intron	chr2	29733551	chr2_29733286_29733551	29733286	Rapgef1	433
NM_001039087;NM_054050;NM_001039086	Exon	chr2	29739107	chr2_29738812_29739107	29738812	Rapgef1	644
NM_001290496;NM_001290495;NM_026615;NM_145520;NM_054050;NM_001177392;NM_011989;NR_106110;NR_029838;NM_001039087;NM_001039086;NR_110962;NM_178693	Intergenic	chr2	29747801	chr2_29747265_29747801	29747265	Mir219a-2;Mir219b;Trub2;Urm1;Coq4;Rapgef1;Slc27a4;Gm13547	545
NM_001290496;NM_001290495;NM_026615;NM_145520;NM_054050;NM_001177392;NM_011989;NR_106110;NR_029838;NM_001039087;NM_001039086;NR_110962;NM_178693	Intergenic	chr2	29749176	chr2_29748755_29749176	29748755	Mir219a-2;Mir219b;Trub2;Urm1;Coq4;Rapgef1;Slc27a4;Gm13547	696
NM_001290496;NM_001290495;NM_145520;NR_110962	Exon	chr2	29777381	chr2_29776969_29777381	29776969	Trub2	429
NM_001290496;NM_001290495;NM_026615;NM_145520;NM_054050;NM_001113213;NM_001113214;NM_001177392;NM_011989;NR_106110;NR_029838;NM_207298;NM_001039087;NM_001039086;NM_001177659;NM_001177661;NM_013615;NR_110962;NM_178693	Intergenic	chr2	29819244	chr2_29818923_29819244	29818923	Odf2;Mir219a-2;Mir219b;Trub2;Urm1;Cercam;Coq4;Rapgef1;Slc27a4;Gm13547	574
NM_001008498	Intron	chr2	30040431	chr2_30040104_30040431	30040104	Wdr34	533
NM_025428;NM_001037762	Promoter	chr2	30092938	chr2_30092342_30092938	30092342	Zdhhc12	912
NM_146252	Exon	chr2	30149218	chr2_30148923_30149218	30148923	Tbc1d13	513
NM_172404	Exon	chr2	30192650	chr2_30192039_30192650	30192039	Ccbl1	812
NM_198304	Intron	chr2	30290734	chr2_30290489_30290734	30290489	Nup188	448
NM_198304	Intron	chr2	30334429	chr2_30334074_30334429	30334074	Nup188	683
NM_138748;NM_007760	Promoter	chr2	30416083	chr2_30415833_30416083	30415833	Crat;Ppp2r4	469
NM_138748;NM_175392;NM_001242407;NM_030244;NM_001290509;NM_020329;NR_110963;NM_001290508;NM_007760	Intergenic	chr2	30470653	chr2_30470177_30470653	30470177	Dolpp1;Crat;Fam73b;Ier5l;Ppp2r4	541
NM_030137	Exon	chr2	30608176	chr2_30607793_30608176	30607793	Cstad	729
NR_037272;NM_030137	Intergenic	chr2	30657844	chr2_30657590_30657844	30657590	Cstad;Mir3089	457
NR_037272;NM_030137	Intergenic	chr2	30658244	chr2_30657982_30658244	30657982	Cstad;Mir3089	448
NR_037272;NM_030137	Intergenic	chr2	30691643	chr2_30691168_30691643	30691168	Cstad;Mir3089	490
NR_037272;NM_030137	Intergenic	chr2	30692673	chr2_30692167_30692673	30692167	Cstad;Mir3089	652
NR_037272;NM_170592;NM_198000;NR_028486;NR_028487	Intergenic	chr2	30718450	chr2_30718068_30718450	30718068	1700001O22Rik;Ntmt1;Mir3089	654
NR_037272	Promoter	chr2	30720697	chr2_30720172_30720697	30720172	Mir3089	622
NR_037272	Promoter	chr2	30721982	chr2_30721318_30721982	30721318	Mir3089	1032
NM_170592;NM_198000;NR_028486;NR_028487;NR_037272;NM_133346	Intergenic	chr2	30734190	chr2_30733600_30734190	30733600	1700001O22Rik;Asb6;Ntmt1;Mir3089	649
NM_170592;NM_198000;NR_028486;NR_028487;NM_009116;NR_037272;NM_133346	Intergenic	chr2	30778575	chr2_30778220_30778575	30778220	Prrx2;1700001O22Rik;Asb6;Ntmt1;Mir3089	698
NM_170592;NM_198000;NR_028486;NR_028487;NM_009116;NR_037272;NM_133346	Intergenic	chr2	30779494	chr2_30778746_30779494	30778746	Prrx2;1700001O22Rik;Asb6;Ntmt1;Mir3089	1376
NM_022415;NM_170592;NM_198000;NR_028486;NR_028487;NM_009116;NR_037272;NM_133346	Intergenic	chr2	30792403	chr2_30792066_30792403	30792066	Asb6;Ntmt1;Mir3089;1700001O22Rik;Ptges;Prrx2	554
NM_009116	Exon	chr2	30878571	chr2_30878208_30878571	30878208	Prrx2	610
NM_009116	Exon	chr2	30880948	chr2_30880497_30880948	30880497	Prrx2	535
NM_144885;NM_028846	Promoter	chr2	30982244	chr2_30981966_30982244	30981966	BC005624;Usp20	527
NM_028846	Exon	chr2	31019340	chr2_31018575_31019340	31018575	Usp20	1274
NM_001177650;NM_019406;NM_001177648;NM_001177649;NM_001038700	Intron	chr2	31065456	chr2_31065078_31065456	31065078	Fnbp1	577
NM_001177650;NM_019406;NM_001177648;NM_001177649;NM_001038700	Intron	chr2	31069359	chr2_31068983_31069359	31068983	Fnbp1	694
NM_001177650	Promoter	chr2	31096019	chr2_31095578_31096019	31095578	Fnbp1	445
NM_001177650	Promoter	chr2	31096805	chr2_31096333_31096805	31096333	Fnbp1	583
NM_019406;NM_001177648;NM_001177649;NM_001038700	Intron	chr2	31120314	chr2_31119978_31120314	31119978	Fnbp1	473
NM_019406;NM_001177648;NM_001177649;NM_001038700	Intron	chr2	31127473	chr2_31127072_31127473	31127072	Fnbp1	521
NM_019406;NM_001177648;NM_001177649;NM_001038700	Intron	chr2	31131356	chr2_31130864_31131356	31130864	Fnbp1	568
NM_178760	Intron	chr2	31157310	chr2_31156939_31157310	31156939	Gpr107	612
NM_178760	Intron	chr2	31164539	chr2_31163524_31164539	31163524	Gpr107	1842
NM_178760	Intron	chr2	31169624	chr2_31168966_31169624	31168966	Gpr107	763
NM_019681	Promoter	chr2	31247062	chr2_31246722_31247062	31246722	Ncs1	591
NM_007494;NR_002687	Intergenic	chr2	31419552	chr2_31419036_31419552	31419036	Gm5424;Ass1	565
NM_007494;NR_002687	Promoter	chr2	31471926	chr2_31471676_31471926	31471676	Gm5424;Ass1	465
NM_007494;NR_002687	Intron	chr2	31477840	chr2_31477559_31477840	31477559	Gm5424;Ass1	495
NM_007494;NR_002687	Intron	chr2	31497285	chr2_31496815_31497285	31496815	Gm5424;Ass1	784
NM_145145;NM_145521;NM_172661;NR_106135;NM_175511;NM_001159634;NM_172268	Intergenic	chr2	32145212	chr2_32144765_32145212	32144765	Ppapdc3;Prrc2b;Fam78a;Mir7674;Pomt1;Nup214	576
NM_172661;NM_001159634	Intron	chr2	32177950	chr2_32177509_32177950	32177509	Prrc2b	766
NM_172661;NM_001159634	Intron	chr2	32188140	chr2_32187853_32188140	32187853	Prrc2b	493
NM_172661;NM_001159634	Intron	chr2	32189026	chr2_32188666_32189026	32188666	Prrc2b	437
NM_146119;NM_025619;NM_009076;NM_178595;NM_199302;NM_177384;NM_001290563;NM_009295;NR_002898;NM_001290567;NM_001290566;NM_001290564;NR_028273;NM_001113569	Intergenic	chr2	32868727	chr2_32868271_32868727	32868271	Ptrh1;Lrsam1;Stxbp1;Ttc16;1700019L03Rik;Rpl12;Fam129b;Snora65;Snord14a	565
NM_146119	Intron	chr2	32896870	chr2_32896482_32896870	32896482	Fam129b	483
NM_146119	Intron	chr2	32897782	chr2_32897280_32897782	32897280	Fam129b	651
NM_146119	Intron	chr2	32907892	chr2_32907410_32907892	32907410	Fam129b	815
NM_146119	Intron	chr2	32909554	chr2_32908680_32909554	32908680	Fam129b	1207
NM_199302	Intron	chr2	32929201	chr2_32928800_32929201	32928800	Lrsam1	984
NM_001290570;NM_175211;NM_001290572	Intron	chr2	33179305	chr2_33178871_33179305	33178871	Ralgps1	631
NM_001276332;NM_001085507	Promoter	chr2	33429704	chr2_33429361_33429704	33429361	Zbtb34	582
NM_175211;NM_001025594;NM_001290570;NM_001290572;NM_027947;NM_001276332;NM_001085507	Intergenic	chr2	33449344	chr2_33449059_33449344	33449059	Zbtb43;Ralgps1;Zbtb34	455
NM_001025594;NM_027947	Exon	chr2	33452703	chr2_33452384_33452703	33452384	Zbtb43	462
NM_010725	Intron	chr2	33636621	chr2_33636157_33636621	33636157	Lmx1b	862
NM_177345;NM_025709;NM_001290625;NM_001290626	Intergenic	chr2	34642390	chr2_34642149_34642390	34642149	Mapkap1;Gapvd1	477
NM_145522	Promoter	chr2	34799909	chr2_34799582_34799909	34799582	Rabepk	424
NM_009421	Exon	chr2	34944429	chr2_34943876_34944429	34943876	Traf1	804
NM_009421	Exon	chr2	34945946	chr2_34945359_34945946	34945359	Traf1	853
NM_009421	Promoter	chr2	34961646	chr2_34961230_34961646	34961230	Traf1	786
NM_001206367;NM_001206368;NM_001206369	Intron	chr2	35270012	chr2_35269512_35270012	35269512	Gsn	577
NM_001145821;NM_010283	Promoter	chr2	35462263	chr2_35461960_35462263	35461960	Ggta1	420
NR_045894;NM_001272040;NM_001080709;NM_001145821;NM_001290637;NM_010283;NM_001114125	Intergenic	chr2	35494038	chr2_35493550_35494038	35493550	Ggta1;Dab2ip;4930402F06Rik;Gm13446	609
NM_001290637;NM_001114125	Intron	chr2	35591861	chr2_35591540_35591861	35591540	Dab2ip	760
NM_001290637;NM_001114125	Intron	chr2	35592718	chr2_35592396_35592718	35592396	Dab2ip	541
NM_001290637;NM_001114125	Intron	chr2	35597965	chr2_35597491_35597965	35597491	Dab2ip	483
NM_001290637;NM_001114125	Intron	chr2	35609318	chr2_35608825_35609318	35608825	Dab2ip	785
NM_001290641;NM_001290637;NM_001114124;NM_001114125	Intron	chr2	35671547	chr2_35671293_35671547	35671293	Dab2ip	471
NM_001290641;NM_001290637;NM_001114124;NM_001114125	Intron	chr2	35677903	chr2_35677458_35677903	35677458	Dab2ip	472
NM_001290641;NM_001290637;NM_001114124;NM_001114125	Intron	chr2	35688428	chr2_35688166_35688428	35688166	Dab2ip	513
NM_001290639	Promoter	chr2	35694945	chr2_35694601_35694945	35694601	Dab2ip	554
NM_001290639	Promoter	chr2	35697056	chr2_35696701_35697056	35696701	Dab2ip	548
NM_001001602;NM_001290637;NM_001290640;NM_001290641;NM_001290639;NM_001114124;NM_001114125	Intron	chr2	35703103	chr2_35702840_35703103	35702840	Dab2ip	462
NR_040618;NM_029774;NM_001001602;NM_001290637;NM_001290640;NM_001290641;NM_001290639;NM_001114124;NM_001114125	Intergenic	chr2	35738330	chr2_35737615_35738330	35737615	Ttll11;Dab2ip;9030204H09Rik	809
NR_040618;NM_029774;NM_001001602;NM_001290637;NM_001290640;NM_001290641;NM_001290639;NM_001114124;NM_001114125	Intergenic	chr2	35740329	chr2_35739894_35740329	35739894	Ttll11;Dab2ip;9030204H09Rik	635
NR_040618;NM_029774;NM_001001602;NM_001290637;NM_001290640;NM_001290641;NM_001290639;NM_001114124;NM_001114125	Intergenic	chr2	35741127	chr2_35740863_35741127	35740863	Ttll11;Dab2ip;9030204H09Rik	678
NM_001083125;NM_001083127;NM_001083126;NM_008500	Exon	chr2	36091657	chr2_36091351_36091657	36091351	Lhx6	459
NM_001083125;NM_001083127;NM_001083126;NM_008500	Promoter	chr2	36103570	chr2_36103328_36103570	36103328	Lhx6	447
NR_027515;NM_008500;NM_026422;NM_001083125;NM_001083127;NM_001083126;NM_026434;NM_001159635;NM_008969	Intergenic	chr2	36198801	chr2_36198518_36198801	36198518	Ptgs1;Rbm18;Mrrf;Lhx6	432
NM_001163566;NM_146122	Intergenic	chr2	37761186	chr2_37760651_37761186	37760651	Dennd1a;Crb2	637
NM_001163566;NM_146122	Intergenic	chr2	37763188	chr2_37762704_37763188	37762704	Dennd1a;Crb2	493
NM_021606;NM_001159631	Intron	chr2	38536533	chr2_38536086_38536533	38536086	Nek6	456
NM_021606;NM_001159631	Intron	chr2	38542895	chr2_38542478_38542895	38542478	Nek6	866
NM_021606;NM_001159631	Intron	chr2	38544893	chr2_38544306_38544893	38544306	Nek6	1132
NM_021606;NM_001159631	Intron	chr2	38546806	chr2_38546353_38546806	38546353	Nek6	805
NM_021606;NM_001159631	Intron	chr2	38547650	chr2_38547162_38547650	38547162	Nek6	587
NM_021606;NM_001159631	Exon	chr2	38586322	chr2_38585680_38586322	38585680	Nek6	665
NM_139051;NM_021606;NM_001159548;NM_010264;NM_001159631;NM_001159549;NM_011187	Intergenic	chr2	38669395	chr2_38669039_38669395	38669039	Nek6;Psmb7;Nr6a1;Nr5a1	605
NM_139051;NM_021606;NM_001159548;NM_010264;NM_001159631;NM_001159549;NM_011187	Intergenic	chr2	38673086	chr2_38672755_38673086	38672755	Nek6;Psmb7;Nr6a1;Nr5a1	538
NR_029568;NR_029904	Promoter	chr2	38855619	chr2_38855170_38855619	38855170	Mir181a-2;Mir181b-2	470
NM_029793;NM_025592;NM_028809;NM_178778;NM_172854;NM_010264;NM_001290649;NR_110968;NM_029687	Intergenic	chr2	38976749	chr2_38976471_38976749	38976471	Scai;Olfml2a;Rpl35;Nr6a1;Arpc5l;Golga1;Wdr38	507
	Intergenic	chr2	51467580	chr2_51467188_51467580	51467188		777
NM_009398	Promoter	chr2	52037408	chr2_52037153_52037408	52037153	Tnfaip6	479
NM_019667	Promoter	chr2	52742687	chr2_52742410_52742687	52742410	Stam2	487
NM_001145820;NM_010274	Intron	chr2	57255369	chr2_57255072_57255369	57255072	Gpd2	468
NM_001289660	Intron	chr2	58605293	chr2_58604839_58605293	58604839	Upp2	465
NM_175464;NM_026361	Intron	chr2	59187430	chr2_59187142_59187430	59187142	Pkp4	452
NM_029723;NM_198294	Intergenic	chr2	59534148	chr2_59533803_59534148	59533803	Tanc1;Dapl1	453
NM_198294	Intron	chr2	59627385	chr2_59627076_59627385	59627076	Tanc1	553
NM_198294	Intron	chr2	59628822	chr2_59628485_59628822	59628485	Tanc1	648
NM_001290659	Promoter	chr2	59646263	chr2_59645887_59646263	59645887	Tanc1	644
NM_001290659	Promoter	chr2	59648148	chr2_59647672_59648148	59647672	Tanc1	588
NM_001290659	Promoter	chr2	59648734	chr2_59648362_59648734	59648362	Tanc1	662
NM_198294;NM_001290659	Intron	chr2	59653124	chr2_59652846_59653124	59652846	Tanc1	483
NM_198294;NM_001290659	Intron	chr2	59675863	chr2_59675500_59675863	59675500	Tanc1	449
NM_198294;NM_001290659	Intron	chr2	59677081	chr2_59676688_59677081	59676688	Tanc1	608
NM_198294;NM_001290659	Intron	chr2	59746570	chr2_59746126_59746570	59746126	Tanc1	556
NM_198294;NM_001290659	Intron	chr2	59756600	chr2_59756179_59756600	59756179	Tanc1	556
NM_020575	Intron	chr2	60226963	chr2_60226567_60226963	60226567	March7	448
NM_008867	Promoter	chr2	60553401	chr2_60553141_60553401	60553141	Pla2r1	447
NM_001141932;NM_001141931;NM_020296	Intron	chr2	60869664	chr2_60869122_60869664	60869122	Rbms1	558
NM_001141932;NM_001141931;NM_020296	Intron	chr2	60878111	chr2_60877559_60878111	60877559	Rbms1	626
NM_020296	Intron	chr2	60911427	chr2_60911001_60911427	60911001	Rbms1	563
NM_001159543;NM_010074	Promoter	chr2	62411895	chr2_62411264_62411895	62411264	Dpp4	975
NR_105755;NM_018732;NM_177074	Intergenic	chr2	65424223	chr2_65423716_65424223	65423716	Slc38a11;Mir6337;Scn3a	956
NM_018732	Intron	chr2	65547592	chr2_65547206_65547592	65547206	Scn3a	455
NM_016866	Intron	chr2	68292749	chr2_68292300_68292749	68292300	Stk39	485
NM_172856	Intron	chr2	68912820	chr2_68912252_68912820	68912252	Cers6	600
NM_172856	Intron	chr2	69064169	chr2_69063861_69064169	69063861	Cers6	522
NM_177244	Promoter	chr2	69713571	chr2_69712955_69713571	69712955	Fastkd1	1413
NR_027343;NM_027352;NM_172664	Intergenic	chr2	70705034	chr2_70704473_70705034	70704473	Gorasp2;Tlk1	647
NR_027343;NM_027352;NM_172664	Intergenic	chr2	70707282	chr2_70706822_70707282	70706822	Gorasp2;Tlk1	480
NM_025633	Promoter	chr2	71453622	chr2_71453282_71453622	71453282	Metap1d	494
NR_037979	Intergenic	chr2	71648049	chr2_71647640_71648049	71647640	Gm1631	477
NR_037979	Intergenic	chr2	71656251	chr2_71655894_71656251	71655894	Gm1631	1133
NM_008397;NR_037979;NM_001277970	Intergenic	chr2	71712545	chr2_71712287_71712545	71712287	Gm1631;Itga6	448
NR_037979	Promoter	chr2	71721147	chr2_71720882_71721147	71720882	Gm1631	469
NR_037979	Intron	chr2	71725958	chr2_71725528_71725958	71725528	Gm1631	473
NR_037979	Intron	chr2	71728728	chr2_71728294_71728728	71728294	Gm1631	855
NR_037979	Exon	chr2	71730415	chr2_71729531_71730415	71729531	Gm1631	897
NM_008397;NR_037979;NM_001277970	Intergenic	chr2	71731538	chr2_71731220_71731538	71731220	Gm1631;Itga6	444
NM_008397;NM_001277970	Intron	chr2	71794487	chr2_71793985_71794487	71793985	Itga6	780
NM_008397;NM_001277970	Intron	chr2	71797904	chr2_71797505_71797904	71797505	Itga6	583
NM_008397;NM_001277970	Intron	chr2	71802079	chr2_71801694_71802079	71801694	Itga6	452
NM_008397;NM_001277970	Intron	chr2	71814305	chr2_71813867_71814305	71813867	Itga6	750
NM_025866	Intron	chr2	72480401	chr2_72479980_72480401	72479980	Cdca7	525
NM_001018042;NM_001098425	Intron	chr2	72954545	chr2_72954246_72954545	72954246	Sp3	524
NR_045269;NM_001018042;NM_001098425;NM_025942	Intergenic	chr2	72996130	chr2_72995743_72996130	72995743	Sp3;Ola1;Sp3os	618
NM_153138	Intron	chr2	73510222	chr2_73509841_73510222	73509841	Wipf1	501
NM_007389	Exon	chr2	73563951	chr2_73563578_73563951	73563578	Chrna1	574
NM_053263;NR_033513;NM_146130;NM_198090;NM_010902	Intergenic	chr2	75633927	chr2_75633684_75633927	75633684	Hnrnpa3;Nfe2l2;Gm6793	450
NM_010902	Intron	chr2	75687418	chr2_75686946_75687418	75686946	Nfe2l2	481
NM_010902	Intron	chr2	75699082	chr2_75698859_75699082	75698859	Nfe2l2	442
NM_053263;NM_010902;NM_172666;NR_033513;NM_146130;NM_198090	Intergenic	chr2	75758777	chr2_75758307_75758777	75758307	Hnrnpa3;Nfe2l2;Agps;Gm6793	520
NM_053263;NM_010902;NM_172666;NR_033513;NM_146130;NM_198090	Intergenic	chr2	75763620	chr2_75763339_75763620	75763339	Hnrnpa3;Nfe2l2;Agps;Gm6793	438
NM_172666	Intron	chr2	75870084	chr2_75869521_75870084	75869521	Agps	586
NM_172666	Intron	chr2	75874476	chr2_75873833_75874476	75873833	Agps	1857
NM_030188;NM_001081033;NM_028235;NM_001081228;NM_172666	Intergenic	chr2	75961014	chr2_75960661_75961014	75960661	Pde11a;Agps;Ttc30a2;Ttc30b;Ttc30a1	618
NM_001025576	Intron	chr2	77012796	chr2_77012349_77012796	77012349	Ccdc141	465
NM_001025576	Exon	chr2	77059615	chr2_77059373_77059615	77059373	Ccdc141	481
NM_001113399;NM_001113400;NM_178723	Intron	chr2	77487291	chr2_77487015_77487291	77487015	Zfp385b	489
NM_001081260	Intron	chr2	85065485	chr2_85065016_85065485	85065016	Tnks1bp1	692
NM_011355	Exon	chr2	91113814	chr2_91113037_91113814	91113037	Spi1	826
NM_001166024;NM_023854	Promoter	chr2	91264492	chr2_91264122_91264492	91264122	Arfgap2	448
NR_027373;NR_027372;NR_027371;NM_001033451;NM_001145902;NM_145528;NM_029437;NM_001165989;NM_146124;NM_010168;NM_001080754;NM_172669;NM_178724;NR_028553	Intergenic	chr2	91674216	chr2_91673783_91674216	91673783	Harbi1;Zfp408;Ambra1;F2;Snord67;Atg13;Arhgap1;Ckap5	684
NM_145528	Intron	chr2	91690894	chr2_91690618_91690894	91690618	Atg13	513
NM_138306	Intron	chr2	91960965	chr2_91960704_91960965	91960704	Dgkz	467
NM_172670;NM_001290775;NM_001166633;NM_001290774;NM_001290773	Exon	chr2	92367269	chr2_92366757_92367269	92366757	Gyltl1b	665
NM_009963;NR_040621	Intron	chr2	92430033	chr2_92429759_92430033	92429759	D930015M05Rik;Cry2	505
NM_023850;NM_211358;NM_145832;NR_106081;NR_106080	Intergenic	chr2	92547651	chr2_92547133_92547651	92547133	Mir7222;Chst1;Mir7221;Slc35c1	527
NM_001025246;NM_183180	Intergenic	chr2	93174788	chr2_93174347_93174788	93174347	Tspan18;Trp53i11	813
NM_001025246	Intron	chr2	93192939	chr2_93192313_93192939	93192313	Trp53i11	711
NM_001271430;NM_001271431;NM_001271432;NM_001136055;NM_007656;NM_001271461	Promoter	chr2	93463010	chr2_93462653_93463010	93462653	Cd82	549
NM_001033452;NM_183220;NM_026944;NM_001145034;NR_045827;NM_010163;NM_001290782	Intergenic	chr2	93903702	chr2_93903308_93903702	93903308	4921507L20Rik;Ext2;Gm13889;Accsl;Alkbh3;Accs	541
NM_001033452;NM_183220;NM_026944;NM_001145034;NR_045827;NM_001290782	Intergenic	chr2	93925316	chr2_93925065_93925316	93925065	4921507L20Rik;Alkbh3;Gm13889;Accs;Accsl	437
NM_001033452;NM_183220;NM_026944;NM_001145034;NR_045827;NM_001290782	Intergenic	chr2	93925855	chr2_93925441_93925855	93925441	4921507L20Rik;Alkbh3;Gm13889;Accs;Accsl	979
NM_001145034	Promoter	chr2	93955564	chr2_93955199_93955564	93955199	Gm13889	463
NM_019657	Intron	chr2	94038155	chr2_94037907_94038155	94037907	Hsd17b12	474
NM_019657	Intron	chr2	94149394	chr2_94149153_94149394	94149153	Hsd17b12	464
NM_001290784;NM_178886	Intron	chr2	102121917	chr2_102121444_102121917	102121444	Ldlrad3	507
NM_001290784;NM_178886	Intron	chr2	102128511	chr2_102127773_102128511	102127773	Ldlrad3	959
NM_001290784;NM_178886	Intron	chr2	102131616	chr2_102131188_102131616	102131188	Ldlrad3	642
NM_020267	Promoter	chr2	102400680	chr2_102400165_102400680	102400165	Trim44	826
NM_175094;NM_019735	Intergenic	chr2	103144964	chr2_103144497_103144964	103144497	Pdhx;Apip	654
NR_040332	Exon	chr2	103339030	chr2_103338631_103339030	103338631	A930006I01Rik	662
NM_178695	Promoter	chr2	104850263	chr2_104849457_104850263	104849457	Prrg4	824
NM_009037	Intron	chr2	105396300	chr2_105396036_105396300	105396036	Rcn1	423
NM_009037	Promoter	chr2	105400802	chr2_105400456_105400802	105400456	Rcn1	559
NM_029837;NM_001143683	Intron	chr2	106779491	chr2_106778914_106779491	106778914	Mpped2	791
NM_138313	Intron	chr2	118545055	chr2_118544490_118545055	118544490	Bmf	806
NM_001033254	Intron	chr2	118672950	chr2_118672489_118672950	118672489	Pak6	502
NM_001145854	Promoter	chr2	118675313	chr2_118674795_118675313	118674795	Pak6	770
NM_001001982	Exon	chr2	118760000	chr2_118759679_118760000	118759679	A430105I19Rik	496
NM_170593	Exon	chr2	118790611	chr2_118790220_118790611	118790220	Disp2	617
NM_028117;NM_019826;NM_026412;NM_001045523;NM_170593	Intergenic	chr2	118892553	chr2_118892133_118892553	118892133	Knstrn;Ivd;Disp2;Bahd1;Chst14	472
NM_028117;NM_019826;NM_026412;NM_001045523	Intergenic	chr2	118897706	chr2_118897414_118897706	118897414	Knstrn;Ivd;Bahd1;Chst14	460
NM_028117;NM_019826;NM_026412;NM_001045523	Intergenic	chr2	118898463	chr2_118897938_118898463	118897938	Knstrn;Ivd;Bahd1;Chst14	627
NM_028117;NM_029617;NM_001045523;NM_173450;NM_199310	Intergenic	chr2	118999686	chr2_118999417_118999686	118999417	Ccdc32;Casc5;Bahd1;Rpusd2;Chst14	510
NM_029617	Promoter	chr2	119044815	chr2_119044446_119044815	119044446	Casc5	451
NM_139139;NM_028054;NM_001164827	Promoter	chr2	119208833	chr2_119208558_119208833	119208558	Dnajc17;Zfyve19	499
NM_146125	Promoter	chr2	119741503	chr2_119741252_119741503	119741252	Itpka	446
NM_177294;NM_001163701	Promoter	chr2	119790503	chr2_119789972_119790503	119789972	Rpap1	550
NM_001290800;NM_019392	Exon	chr2	119803590	chr2_119803366_119803590	119803366	Tyro3	420
NM_001290800;NM_019392	Exon	chr2	119809924	chr2_119809693_119809924	119809693	Tyro3	438
NM_030112;NM_177294;NM_001290800;NM_019392;NM_001163701;NM_203345;NM_206942;NM_001164274;NM_013720;NM_206941;NM_146125;NM_008523	Intergenic	chr2	119822898	chr2_119822565_119822898	119822565	Mga;Rpap1;Itpka;Rtf1;Ltk;Tyro3	563
NM_177294;NM_001290800;NM_019392;NM_001163701;NM_203345;NM_206942;NM_001164274;NM_013720;NM_206941;NM_008523	Intergenic	chr2	119858435	chr2_119858065_119858435	119858065	Ltk;Mga;Tyro3;Rpap1	636
NM_001290800;NM_001164274;NM_013720;NM_019392;NM_011941	Intergenic	chr2	119893140	chr2_119892668_119893140	119892668	Mga;Mapkbp1;Tyro3	481
NM_001024145	Exon	chr2	120303087	chr2_120302845_120303087	120302845	Pla2g4f	449
NM_011743	Intron	chr2	120556002	chr2_120555717_120556002	120555717	Zfp106	495
NM_013513	Intron	chr2	121031035	chr2_121030487_121031035	121030487	Epb4.2	567
NM_001173506;NM_032393	Exon	chr2	121306569	chr2_121306252_121306569	121306252	Map1a	546
NM_026251	Exon	chr2	122126295	chr2_122125698_122126295	122125698	Patl2	727
NM_009735	Promoter	chr2	122148261	chr2_122147869_122148261	122147869	B2m	540
NM_146126	Promoter	chr2	122235317	chr2_122234745_122235317	122234745	Sord	610
NM_001099297	Exon	chr2	122334084	chr2_122333651_122334084	122333651	Duox1	442
NM_001099297	Exon	chr2	122336381	chr2_122336023_122336381	122336023	Duox1	575
NM_001013829	Intron	chr2	122351939	chr2_122351168_122351939	122351168	Shf	1251
NM_001013829	Intron	chr2	122361012	chr2_122360581_122361012	122360581	Shf	666
NM_001013829	Intron	chr2	122362654	chr2_122362304_122362654	122362304	Shf	659
NM_001013829	Promoter	chr2	122370901	chr2_122370532_122370901	122370532	Shf	467
NM_001099297;NM_172980;NM_177610;NM_001013829;NR_027919;NM_145395;NM_025777	Intergenic	chr2	122372244	chr2_122371822_122372244	122371822	Duoxa1;Duoxa2;Duox1;Duox2;Slc28a2;Shf;Bambi-ps1	479
NM_023595;NM_001159646	Exon	chr2	125257310	chr2_125256951_125257310	125256951	Dut	454
NM_001291002;NM_175154;NM_177608;NM_009939;NM_001285507;NM_001285512;NM_001285513;NM_199022	Intergenic	chr2	125810018	chr2_125809495_125810018	125809495	Shc4;Cops2;Secisbp2l;Galk2	673
NM_008230	Intron	chr2	126599611	chr2_126599217_126599611	126599217	Hdc	473
NM_175145	Intron	chr2	127255571	chr2_127255306_127255571	127255306	Tmem127	499
NM_015747;NM_001159593	Promoter	chr2	129199025	chr2_129198374_129199025	129198374	Slc20a1	660
NM_015747	Intron	chr2	129207191	chr2_129206791_129207191	129206791	Slc20a1	702
NR_045264;NR_045838;NM_015747;NM_001159593;NM_010554;NR_040371;NM_181589	Intergenic	chr2	129240984	chr2_129240640_129240984	129240640	Slc20a1;A730036I17Rik;Gm14023;Il1a;AI847159;Ckap2l	574
NR_045264;NR_045838;NM_015747;NM_001159593;NM_010554;NR_040371;NM_181589	Intergenic	chr2	129258653	chr2_129258323_129258653	129258323	Slc20a1;A730036I17Rik;Gm14023;Il1a;AI847159;Ckap2l	535
NM_001291022;NM_001291019;NM_007547;NM_001291021;NM_001291020;NM_001177647;NM_177653	Intergenic	chr2	129585382	chr2_129585081_129585382	129585081	F830045P16Rik;Sirpa	496
NM_001291022;NM_001291019;NM_007547;NM_001291021;NM_001291020;NM_001177647	Intron	chr2	129596349	chr2_129595973_129596349	129595973	Sirpa	584
NM_197945;NM_001291028;NM_001291027	Exon	chr2	130635060	chr2_130634706_130635060	130634706	Lzts3	492
NM_001081162	Promoter	chr2	130697186	chr2_130696906_130697186	130696906	Slc4a11	535
NM_001163529;NM_033615	Exon	chr2	131055133	chr2_131054251_131055133	131054251	Adam33	1389
NM_001163529;NM_009730;NM_027641;NR_105969;NM_026091;NM_023117;NM_001136063;NM_001111075;NR_037281;NM_028306;NM_011426;NM_020014;NM_001271001;NM_001271002;NM_033615;NM_007682	Intergenic	chr2	131104392	chr2_131104031_131104392	131104031	Spef1;Mir6973b;Cdc25b;Cenpb;Atrn;Hspa12b;Gfra4;Adam33;1700037H04Rik;Siglec1;Mir3098	576
NM_001163529;NM_009730;NM_027641;NR_105969;NM_026091;NM_023117;NM_001136063;NM_001111075;NR_037281;NM_028306;NM_011426;NM_020014;NM_001271001;NM_001271002;NM_033615;NM_007682	Intergenic	chr2	131105490	chr2_131104978_131105490	131104978	Spef1;Mir6973b;Cdc25b;Cenpb;Atrn;Hspa12b;Gfra4;Adam33;1700037H04Rik;Siglec1;Mir3098	1291
NM_001111075;NM_023117	Promoter	chr2	131187349	chr2_131187023_131187349	131187023	Cdc25b	611
NR_029381	Promoter	chr2	131846408	chr2_131846004_131846408	131846004	5330413P13Rik	475
NR_029381	Promoter	chr2	131848108	chr2_131847631_131848108	131847631	5330413P13Rik	639
NM_018824;NM_175445;NM_001126338;NM_001278257;NM_001278520;NM_001278259;NM_001278258;NM_023043	Intergenic	chr2	132045176	chr2_132044713_132045176	132044713	Prnd;Slc23a2;Prn;Rassf2	818
NM_018824	Intron	chr2	132103573	chr2_132103222_132103573	132103222	Slc23a2	556
NM_001291039;NM_018824;NM_001291040;NM_011045;NM_027478;NM_001141971;NM_138651	Intergenic	chr2	132230628	chr2_132230253_132230628	132230253	Pcna;Cds2;Slc23a2;Tmem230	482
NM_001291039;NM_018824;NM_001291040;NM_011045;NM_027478;NM_001141971;NM_138651	Intergenic	chr2	132235717	chr2_132235376_132235717	132235376	Pcna;Cds2;Slc23a2;Tmem230	554
NM_011045	Promoter	chr2	132253242	chr2_132252927_132253242	132252927	Pcna	527
NM_138651;NM_001291040	Promoter	chr2	132264580	chr2_132264164_132264580	132264164	Cds2	522
NM_001291039	Promoter	chr2	132285291	chr2_132284488_132285291	132284488	Cds2	1168
NM_138651;NM_001291039;NM_001291040	Intron	chr2	132291362	chr2_132290975_132291362	132290975	Cds2	537
NM_028637	Promoter	chr2	132690339	chr2_132689803_132690339	132689803	1110034G24Rik	935
NM_028637	Promoter	chr2	132692827	chr2_132692480_132692827	132692480	1110034G24Rik	581
NM_013822	Intron	chr2	137098878	chr2_137098555_137098878	137098555	Jag1	547
NM_001289631;NM_001289630;NM_028984	Exon	chr2	144279295	chr2_144278878_144279295	144278878	Mgme1	597
NR_033459;NM_172859;NR_038065;NM_029763;NM_001164813;NM_001166640;NM_181417	Intergenic	chr2	144438596	chr2_144438183_144438596	144438183	Zfp133-ps;Dzank1;Polr3f;Pet117;LOC171588;Csrp2bp	429
NM_175280	Intergenic	chr2	146063952	chr2_146063691_146063952	146063691	4930529M08Rik	451
NR_108091	Promoter	chr2	147190008	chr2_147189390_147190008	147189390	6430503K07Rik	762
NR_030769	Intron	chr2	147298852	chr2_147298243_147298852	147298243	Nkx2-2os	1330
NM_001085521	Intron	chr2	149983262	chr2_149982705_149983262	149982705	Syndig1	741
NM_080575	Intron	chr2	150658122	chr2_150657585_150658122	150657585	Acss1	560
NM_080575	Intron	chr2	150660905	chr2_150660181_150660905	150660181	Acss1	848
NM_153781	Promoter	chr2	150789271	chr2_150788904_150789271	150788904	Pygb	784
NM_153781	Intron	chr2	150793791	chr2_150793236_150793791	150793236	Pygb	937
NM_027172;NM_001164820;NM_001289150;NM_001289151;NM_028666;NM_001164819;NM_001160410;NR_035478;NM_029688;NM_146127;NM_009641	Intergenic	chr2	152013769	chr2_152013077_152013769	152013077	Slc52a3;Fam110a;Scrt2;Srxn1;Mir1953;Angpt4	886
NM_001160410	Exon	chr2	152096310	chr2_152095726_152096310	152095726	Scrt2	976
NM_007788	Intron	chr2	152243784	chr2_152243510_152243784	152243510	Csnk2a1	528
NM_019705;NM_001083921	Intron	chr2	152324255	chr2_152323675_152324255	152323675	Rbck1	833
NM_019705;NM_001083921	Promoter	chr2	152332435	chr2_152332120_152332435	152332120	Rbck1	548
NM_175093	Intron	chr2	152341386	chr2_152341103_152341386	152341103	Trib3	487
NR_033505	Intron	chr2	152349482	chr2_152349154_152349482	152349154	Gm14164	500
NM_011438	Promoter	chr2	152395854	chr2_152395408_152395854	152395408	Sox12	581
NM_001289738;NR_110367;NM_176950;NM_001083921;NM_019705;NM_001009948;NM_001037933;NR_110368;NM_001002791;NM_175093;NM_011438;NM_175126;NM_177656;NR_033505;NM_024196	Intergenic	chr2	152406682	chr2_152406368_152406682	152406368	Defb22;6820408C15Rik;Gm14164;Sox12;Defb20;Defb23;Tbc1d20;Rbck1;Trib3;Zcchc3;Nrsn2	487
NM_001159551;NM_001159552;NM_001159553;NM_010376	Promoter	chr2	152671768	chr2_152671491_152671768	152671491	H13	502
NM_001159551;NM_010376	Intron	chr2	152697420	chr2_152696885_152697420	152696885	H13	740
NM_001159551;NM_010376	Exon	chr2	152700316	chr2_152699460_152700316	152699460	H13	1432
NM_001159551;NM_010376	Exon	chr2	152706209	chr2_152705753_152706209	152705753	H13	1040
NM_001159551;NM_010376	Exon	chr2	152707903	chr2_152707555_152707903	152707555	H13	810
NM_001159551;NM_010376	Exon	chr2	152708642	chr2_152708393_152708642	152708393	H13	484
NM_001289716;NM_001159551;NM_001159552;NM_001159553;NM_001289739;NM_010495;NM_010376;NM_025543;NM_001289717;NM_009743;NM_053091;NM_009047	Intergenic	chr2	152728629	chr2_152728143_152728629	152728143	Bcl2l1;Mcts2;Rem1;H13;Id1;Cox4i2	578
NM_001289716;NM_001289739;NM_009743;NM_001289717	Intron	chr2	152785198	chr2_152784746_152785198	152784746	Bcl2l1	611
NM_001289716;NM_001289739;NM_009743;NM_001289717	Intron	chr2	152786488	chr2_152785964_152786488	152785964	Bcl2l1	530
NM_001289716;NM_001289739;NM_009743;NM_001289717	Intron	chr2	152793174	chr2_152792704_152793174	152792704	Bcl2l1	874
NM_001289716;NM_001289739;NM_009743;NM_001289717	Intron	chr2	152821031	chr2_152820073_152821031	152820073	Bcl2l1	1237
NM_133847	Intron	chr2	153184579	chr2_153184138_153184579	153184138	Tm9sf4	450
NM_001134300	Intron	chr2	153483175	chr2_153482520_153483175	153482520	Nol4l	679
NM_001134300	Intron	chr2	153493548	chr2_153493127_153493548	153493127	Nol4l	739
NM_001134300	Intron	chr2	153498084	chr2_153497606_153498084	153497606	Nol4l	1076
NM_001134300	Intron	chr2	153517591	chr2_153517267_153517591	153517267	Nol4l	519
NM_001134300	Intron	chr2	153524115	chr2_153523796_153524115	153523796	Nol4l	508
NM_001134300;NM_133850;NM_001195390	Intergenic	chr2	153546669	chr2_153546315_153546669	153546315	Commd7;Nol4l	486
NM_001271746;NM_001271747;NM_001271744;NM_001271745;NM_001003961;NM_001003960;NM_001003963;NM_001134300;NM_133850;NM_001195390;NM_010068;NM_001122997	Intergenic	chr2	153576336	chr2_153575341_153576336	153575341	Dnmt3b;Commd7;Nol4l	1786
NM_001271746;NM_001271747;NM_001271744;NM_001271745;NM_001003961;NM_001003960;NM_001003963;NM_001134300;NM_133850;NM_001195390;NM_010068;NM_001122997	Intergenic	chr2	153580015	chr2_153579331_153580015	153579331	Dnmt3b;Commd7;Nol4l	1125
NM_001271746;NM_001271747;NM_001271744;NM_001271745;NM_001003961;NM_001003960;NM_001003963;NM_001134300;NM_133850;NM_001195390;NM_010068;NM_001122997	Intergenic	chr2	153586982	chr2_153586481_153586982	153586481	Dnmt3b;Commd7;Nol4l	747
NM_001271746;NM_001271747;NM_001271744;NM_001271745;NM_001003961;NM_001003960;NM_001003963;NM_001134300;NM_133850;NM_001195390;NM_010068;NM_001122997	Intergenic	chr2	153604333	chr2_153603678_153604333	153603678	Dnmt3b;Commd7;Nol4l	683
NM_001271746;NM_001271747;NM_001271744;NM_001271745;NM_001003961;NM_001003960;NM_001003963;NM_001134300;NM_133850;NM_001195390;NM_010068;NM_001122997	Intergenic	chr2	153608129	chr2_153607374_153608129	153607374	Dnmt3b;Commd7;Nol4l	990
NM_001271746;NM_001271747;NM_001271744;NM_001271745;NM_001003961;NM_001003960;NM_001003963;NM_001134300;NM_133850;NM_001195390;NM_010068;NM_001122997	Intergenic	chr2	153613419	chr2_153613048_153613419	153613048	Dnmt3b;Commd7;Nol4l	606
NM_133850;NM_001195390	Exon	chr2	153622254	chr2_153621891_153622254	153621891	Commd7	543
NM_001285446;NM_009823;NM_172860	Intron	chr2	154489652	chr2_154489362_154489652	154489362	Cbfa2t2	439
NM_199304	Intron	chr2	154640155	chr2_154639634_154640155	154639634	Zfp341	530
NR_040634;NM_001243712;NM_015770;NM_016661;NM_008395	Intergenic	chr2	155091615	chr2_155091147_155091615	155091147	a;Ahcy;Itch;2310005A03Rik	598
NM_008180;NM_001291111	Exon	chr2	155567830	chr2_155567465_155567830	155567465	Gss	578
NR_040613;NR_030757;NM_001291111;NM_019828;NM_019811;NM_144786;NM_001163452;NM_001085378;NM_145537;NM_008180	Intergenic	chr2	155604481	chr2_155604084_155604481	155604084	Gss;Myh7b;Acss2;Edem2;Ggt7;Mir499;Trpc4ap;Acss2os	455
NM_001085378	Promoter	chr2	155611843	chr2_155611063_155611843	155611063	Myh7b	1049
NM_001006664	Promoter	chr2	156474453	chr2_156474094_156474453	156474094	Epb4.1l1	421
NM_001277186;NM_146128;NM_001277187	Intron	chr2	156644525	chr2_156643951_156644525	156643951	Dlgap4	1070
NM_001277186;NM_146128;NM_001277187	Intron	chr2	156692060	chr2_156691721_156692060	156691721	Dlgap4	479
NM_001277186;NM_146128;NM_001277187	Intron	chr2	156693539	chr2_156693097_156693539	156693097	Dlgap4	531
NM_001277186;NM_146128;NM_001277187	Intron	chr2	156695846	chr2_156695467_156695846	156695467	Dlgap4	592
NM_001277186;NM_146128;NM_001277187	Intron	chr2	156698390	chr2_156698064_156698390	156698064	Dlgap4	441
NM_001042488;NR_040505	Promoter	chr2	156718590	chr2_156718294_156718590	156718294	4930405A21Rik;Dlgap4	486
NM_001277186;NM_146128;NM_001042488;NM_001042487;NM_001277187	Intron	chr2	156727294	chr2_156726715_156727294	156726715	Dlgap4	660
NM_001277186;NM_146128;NM_001042488;NM_001042487;NM_001277187	Intron	chr2	156730303	chr2_156730055_156730303	156730055	Dlgap4	463
NM_001277186;NM_146128;NM_001042488;NM_001042487;NM_001277187	Intron	chr2	156731584	chr2_156731349_156731584	156731349	Dlgap4	452
NM_173396;NM_001042488;NR_027914;NM_026124;NM_001291124;NM_029983;NM_172118;NM_001042487;NM_146128;NM_001277186;NM_001277187;NR_015591	Intergenic	chr2	156822449	chr2_156821963_156822449	156821963	5430405H02Rik;Sla2;1110008F13Rik;Dlgap4;Tgif2;Myl9	581
NM_001164663	Exon	chr2	157016751	chr2_157016335_157016751	157016335	Soga1	713
NM_026968	Exon	chr2	157379419	chr2_157379079_157379419	157379079	Manbal	805
NM_026968	Intron	chr2	157383053	chr2_157382631_157383053	157382631	Manbal	651
NM_026968	Intron	chr2	157390703	chr2_157390124_157390703	157390124	Manbal	653
NM_026968	Intron	chr2	157393034	chr2_157392496_157393034	157392496	Manbal	563
NM_019642;NM_001025395;NM_026968;NM_010285;NM_009271	Intergenic	chr2	157411738	chr2_157411252_157411738	157411252	Manbal;Src;Rpn2;Ghrh	884
NM_019642;NM_001025395;NM_026968;NM_010285;NM_009271	Intergenic	chr2	157420715	chr2_157420282_157420715	157420282	Manbal;Src;Rpn2;Ghrh	769
NM_001025395;NM_009271	Intron	chr2	157431833	chr2_157431505_157431833	157431505	Src	824
NM_001025395;NM_009271	Intron	chr2	157433381	chr2_157433062_157433381	157433062	Src	491
NM_009271	Exon	chr2	157459094	chr2_157458749_157459094	157458749	Src	667
NM_001025395;NM_009271	Exon	chr2	157464639	chr2_157464296_157464639	157464296	Src	801
NM_025680	Intron	chr2	157839187	chr2_157838927_157839187	157838927	Ctnnbl1	464
NM_198627	Intron	chr2	157931098	chr2_157930747_157931098	157930747	Vstm2l	442
NM_198627	Intron	chr2	157940486	chr2_157940184_157940486	157940184	Vstm2l	540
NM_009373;NM_001291136;NM_001291135;NM_001291134;NR_106156;NR_040609;NR_036606;NM_177657;NM_001131021;NM_177850;NM_027434	Intergenic	chr2	158178132	chr2_158177773_158178132	158177773	Tgm2;2010009K17Rik;Bpi;1700060C20Rik;Rprd1b;Mir7685;D630003M21Rik	420
NM_001291138;NM_001291137;NM_175419;NR_040358;NR_040359;NM_009508;NR_037312;NM_145635;NM_001145015	Intergenic	chr2	158564269	chr2_158563760_158564269	158563760	Gm14204;Arhgap40;Ralgapb;Slc32a1;Adig;Actr5;Mir3474	734
NM_153089;NM_001291138;NM_001291137;NM_175419;NR_040358;NR_040359;NM_009508;NM_001159662;NR_037312;NM_145635;NM_001145015	Intergenic	chr2	158591841	chr2_158591427_158591841	158591427	Gm14204;Arhgap40;Ralgapb;Slc32a1;Adig;Actr5;Mir3474;Ppp1r16b	661
NM_145742;NM_001291144	Intron	chr2	158800822	chr2_158800436_158800822	158800436	Dhx35	615
NM_145742;NM_001291144	Intron	chr2	158833986	chr2_158833474_158833986	158833474	Dhx35	551
NM_021280	Intron	chr2	160737429	chr2_160736949_160737429	160736949	Plcg1	584
NM_172150	Intron	chr2	163039811	chr2_163039364_163039811	163039364	Ift52	623
NM_008652	Promoter	chr2	163052228	chr2_163051663_163052228	163051663	Mybl2	567
NM_008652	Exon	chr2	163064392	chr2_163063810_163064392	163063810	Mybl2	769
NM_008652	Intron	chr2	163077430	chr2_163076830_163077430	163076830	Mybl2	773
NM_001098799	Intron	chr2	163290729	chr2_163290341_163290729	163290341	Tox2	652
NM_001291155;NM_025996	Promoter	chr2	164071650	chr2_164071266_164071650	164071266	Tomm34	618
NM_008435	Exon	chr2	164168514	chr2_164168116_164168514	164168116	Kcns1	775
NM_009036	Exon	chr2	164414403	chr2_164413832_164414403	164413832	Rbpjl	945
NM_011521	Intron	chr2	164433296	chr2_164432849_164433296	164432849	Sdc4	612
NM_009036;NM_026797;NM_133779;NM_001252563;NM_025575;NM_001271575;NM_001048229;NM_001048228;NM_001048227;NR_106143;NM_011414;NM_013592;NM_011521	Intergenic	chr2	164454442	chr2_164454192_164454442	164454192	Slpi;Dbndd2;Rbpjl;Matn4;Sdc4;Sys1;Trp53tg5;Pigt;Mir7678	455
NM_026785	Promoter	chr2	164768112	chr2_164767683_164768112	164767683	Ube2c	692
NM_133924	Promoter	chr2	164788866	chr2_164788342_164788866	164788342	Snx21	749
NM_178375;NM_133240	Promoter	chr2	164805430	chr2_164805028_164805430	164805028	Acot8;Zswim3	464
NM_029370	Promoter	chr2	164826390	chr2_164825984_164826390	164825984	Spata25	482
NM_029370	Promoter	chr2	164828138	chr2_164827691_164828138	164827691	Spata25	473
NM_029370	Promoter	chr2	164829392	chr2_164828946_164829392	164828946	Spata25	700
NM_013599	Exon	chr2	164953800	chr2_164953433_164953800	164953433	Mmp9	471
NM_174988	Intron	chr2	165134286	chr2_165133920_165134286	165133920	Cdh22	505
NM_174988	Intron	chr2	165140135	chr2_165139420_165140135	165139420	Cdh22	1152
NM_001271962;NM_001271963	Intron	chr2	165648862	chr2_165648499_165648862	165648499	Eya2	564
NM_001252584;NM_001252585;NM_027230;NM_001281926;NM_001291158	Intron	chr2	165790705	chr2_165790025_165790705	165790025	Zmynd8	738
NM_001252584;NM_001252585;NM_027230;NM_001281926;NM_001291158	Exon	chr2	165792154	chr2_165791928_165792154	165791928	Zmynd8	432
NM_001252584;NM_001252585;NM_027230;NM_001281926;NM_001291158	Intron	chr2	165804939	chr2_165804350_165804939	165804350	Zmynd8	894
NM_001252584;NM_001252585;NM_027230;NM_001281926;NM_001291158	Intron	chr2	165819662	chr2_165819395_165819662	165819395	Zmynd8	420
NM_001252584;NM_001252585;NM_027230;NM_001281926;NM_001291158	Intron	chr2	165821255	chr2_165820747_165821255	165820747	Zmynd8	902
NM_001252587;NM_001252585;NM_001252584;NM_001291158;NM_027230;NM_001281926	Intron	chr2	165830578	chr2_165830295_165830578	165830295	Zmynd8	676
NM_001252587;NM_001252585;NM_001252584;NM_001291158;NM_027230;NM_001281926	Intron	chr2	165834247	chr2_165833673_165834247	165833673	Zmynd8	1359
NM_001252587;NM_001252585;NM_001252584;NM_001291158;NM_027230;NM_001281926	Intron	chr2	165838331	chr2_165837972_165838331	165837972	Zmynd8	464
NM_001252587;NM_001252585;NM_001252584;NM_001291158;NM_027230;NM_001281926	Intron	chr2	165845259	chr2_165845001_165845259	165845001	Zmynd8	682
NM_008679	Intron	chr2	166011636	chr2_166011286_166011636	166011286	Ncoa3	552
NM_028072;NM_001252578;NM_001252579	Intron	chr2	166080616	chr2_166080349_166080616	166080349	Sulf2	451
NM_028072;NM_001252578;NM_001252579	Intron	chr2	166134243	chr2_166133726_166134243	166133726	Sulf2	654
NM_028072;NM_001252578;NM_001252579	Intron	chr2	166139250	chr2_166138942_166139250	166138942	Sulf2	512
NM_028072;NM_001252578;NM_001252579	Intron	chr2	166140982	chr2_166140540_166140982	166140540	Sulf2	501
NM_028072;NM_001252578;NM_001252579	Intron	chr2	166143047	chr2_166142562_166143047	166142562	Sulf2	494
NM_008679;NM_028072;NM_001252578;NM_001252579	Intergenic	chr2	166163671	chr2_166163213_166163671	166163213	Ncoa3;Sulf2	552
NM_008679;NM_028072;NM_001252578;NM_001252579	Intergenic	chr2	166168082	chr2_166167643_166168082	166167643	Ncoa3;Sulf2	666
NM_008679;NM_028072;NM_001252578;NM_001252579	Intergenic	chr2	166170535	chr2_166169834_166170535	166169834	Ncoa3;Sulf2	2166
NM_008679;NM_028072;NM_001252578;NM_001252579	Intergenic	chr2	166171527	chr2_166171298_166171527	166171298	Ncoa3;Sulf2	444
NR_033467;NM_028072;NM_001252578;NM_001252579	Intergenic	chr2	166208498	chr2_166208084_166208498	166208084	Sulf2;Gm11468	542
NR_033467;NM_028072;NM_001252578;NM_001252579	Intergenic	chr2	166237104	chr2_166236684_166237104	166236684	Sulf2;Gm11468	621
NR_033467;NM_028072;NM_001252578;NM_001252579	Intergenic	chr2	166252036	chr2_166251480_166252036	166251480	Sulf2;Gm11468	1035
NR_033467	Intergenic	chr2	166260258	chr2_166259838_166260258	166259838	Gm11468	591
NR_033467	Intergenic	chr2	166266986	chr2_166266451_166266986	166266451	Gm11468	720
NR_033467	Intergenic	chr2	166267935	chr2_166267124_166267935	166267124	Gm11468	1035
NM_177782	Intron	chr2	166587862	chr2_166587460_166587862	166587460	Prex1	649
NM_177782	Intron	chr2	166632792	chr2_166632431_166632792	166632431	Prex1	556
NR_105783;NM_177782	Intron	chr2	166700941	chr2_166700425_166700941	166700425	Mir6364;Prex1	797
NR_105783;NM_177782	Intron	chr2	166702483	chr2_166702172_166702483	166702172	Mir6364;Prex1	518
NM_023815;NM_001085495;NR_105783;NM_177782	Intergenic	chr2	166746635	chr2_166746323_166746635	166746323	Trp53rk;Mir6364;Arfgef2;Prex1	627
NM_001085495	Exon	chr2	166894640	chr2_166894021_166894640	166894021	Arfgef2	623
NM_001291160;NM_023815;NM_001109906;NM_001085495;NM_001109905;NM_023565;NM_011490;NR_111895	Intergenic	chr2	166899630	chr2_166899118_166899630	166899118	Trp53rk;Cse1l;Arfgef2;Stau1	1377
NM_001033196	Intron	chr2	167053291	chr2_167053050_167053291	167053050	Znfx1	459
NM_001033196	Exon	chr2	167060148	chr2_167059779_167060148	167059779	Znfx1	465
NM_008420	Intron	chr2	167121706	chr2_167120962_167121706	167120962	Kcnb1	1514
NM_008420	Intron	chr2	167124066	chr2_167123580_167124066	167123580	Kcnb1	605
NM_008420	Intron	chr2	167125353	chr2_167124936_167125353	167124936	Kcnb1	653
NM_008420	Intron	chr2	167139034	chr2_167138807_167139034	167138807	Kcnb1	427
NM_019835	Intron	chr2	167314536	chr2_167313919_167314536	167313919	B4galt5	1019
NM_178371;NM_148929	Promoter	chr2	167424186	chr2_167423458_167424186	167423458	Slc9a8	730
NR_015500;NM_030743;NM_023230;NM_145538;NM_001287738;NM_001287739;NM_011427;NR_110334;NM_009883	Intergenic	chr2	167600210	chr2_167599780_167600210	167599780	A530013C23Rik;Cebpb;Rnf114;Ube2v1;Tmem189;Snai1	477
NR_015500;NM_001287739;NR_110334;NM_001287738;NM_009883	Intergenic	chr2	167778361	chr2_167777729_167778361	167777729	A530013C23Rik;Cebpb	672
NM_021409	Promoter	chr2	168080225	chr2_168079809_168080225	168079809	Pard6b	495
NR_040327;NM_009628;NM_010072;NM_021409	Intergenic	chr2	168115959	chr2_168115604_168115959	168115604	E130018N17Rik;Pard6b;Dpm1;Adnp	441
NM_001291173;NM_001291172;NM_001291171;NM_001291170;NM_001291177;NM_001291176;NM_001291175;NM_001291174;NM_010899;NM_001291169;NM_001291179;NM_001291178;NM_001037177;NR_111897;NM_001291168;NR_111898;NM_001136073;NM_001037178	Intergenic	chr2	168435567	chr2_168435179_168435567	168435179	Nfatc2	529
NM_001291173;NM_001291172;NM_001291171;NM_001291170;NM_001291177;NM_001291176;NM_001291175;NM_001291174;NM_010899;NM_001291169;NM_001291179;NM_001291178;NM_001037177;NR_111897;NM_001291168;NR_111898;NM_001136073;NM_001037178	Intron	chr2	168539118	chr2_168538862_168539118	168538862	Nfatc2	475
NM_001289446;NM_001289445;NM_015731	Intron	chr2	168718932	chr2_168718438_168718932	168718438	Atp9a	587
NM_201396;NM_175303;NM_201395	Intron	chr2	168758374	chr2_168757985_168758374	168757985	Sall4	485
NM_201396;NM_175303;NM_201395	Intron	chr2	168759635	chr2_168759349_168759635	168759349	Sall4	512
NM_001289446;NM_001289445;NM_201396;NM_201395;NM_175303;NM_015731	Intergenic	chr2	168810833	chr2_168810572_168810833	168810572	Sall4;Atp9a	437
NM_001289446;NM_001289445;NM_009564;NM_201396;NM_201395;NM_175303;NM_015731	Intergenic	chr2	168825839	chr2_168825456_168825839	168825456	Sall4;Zfp64;Atp9a	467
NM_201396;NM_175303;NM_201395;NM_009564	Intergenic	chr2	168848353	chr2_168847851_168848353	168847851	Sall4;Zfp64	797
NM_080455	Intergenic	chr2	169918369	chr2_169917977_169918369	169917977	Tshz2	441
NR_033634;NR_033632	Intergenic	chr2	170002872	chr2_170002547_170002872	170002547	A630075F10Rik	421
NM_001033299;NM_001159683	Exon	chr2	170120866	chr2_170120498_170120866	170120498	Zfp217	583
NM_001159683	Intron	chr2	170139871	chr2_170139348_170139871	170139348	Zfp217	546
NM_001159683	Promoter	chr2	170143017	chr2_170142726_170143017	170142726	Zfp217	490
NM_001033299;NR_033634;NR_033632;NM_001159683	Intergenic	chr2	170164445	chr2_170164068_170164445	170164068	Zfp217;A630075F10Rik	611
NM_001033299;NM_001159683	Intergenic	chr2	170179767	chr2_170179512_170179767	170179512	Zfp217	439
NM_001033299;NM_001159683	Intergenic	chr2	170190217	chr2_170189671_170190217	170189671	Zfp217	602
NM_001033299;NM_001159683	Intergenic	chr2	170212745	chr2_170212288_170212745	170212288	Zfp217	851
NM_029815;NM_001164369	Intergenic	chr2	170253039	chr2_170252478_170253039	170252478	Bcas1	963
NM_029815;NM_001164369	Intron	chr2	170412347	chr2_170411936_170412347	170411936	Bcas1	601
NM_008561;NM_001080820;NM_025912;NM_001276422;NM_001276423;NM_011497;NM_024199;NM_001291185	Intergenic	chr2	172298135	chr2_172297704_172298135	172297704	Mc3r;Cstf1;Aurka;Fam210b;Cass4	655
NM_008561;NM_001080820;NM_025912;NM_001276422;NM_001276423;NM_011497;NM_024199;NM_001291185	Intergenic	chr2	172299983	chr2_172299590_172299983	172299590	Mc3r;Cstf1;Aurka;Fam210b;Cass4	443
NM_029608;NM_001276422;NM_001276423;NM_025542;NM_001080820;NM_024199;NM_001039560;NM_001159696;NM_009335	Intergenic	chr2	172478619	chr2_172478254_172478619	172478254	Gcnt7;Cass4;Tfap2c;Cstf1;Fam209;Rtfdc1	453
NM_029608;NM_001276422;NM_001276423;NM_025542;NM_001080820;NM_001039560;NM_001159696;NM_009335	Intergenic	chr2	172515054	chr2_172514525_172515054	172514525	Fam209;Rtfdc1;Tfap2c;Gcnt7;Cass4	545
NM_001159696;NM_009335	Intron	chr2	172556021	chr2_172555674_172556021	172555674	Tfap2c	520
NM_001159696;NM_029608;NM_025542;NM_009335	Intergenic	chr2	172560481	chr2_172560153_172560481	172560153	Fam209;Rtfdc1;Tfap2c	471
NM_001159696;NM_029608;NM_025542;NM_009335	Intergenic	chr2	172568747	chr2_172568433_172568747	172568433	Fam209;Rtfdc1;Tfap2c	521
NM_001159696;NM_009335	Intergenic	chr2	172576639	chr2_172576041_172576639	172576041	Tfap2c	635
NM_001159696;NM_009335	Intergenic	chr2	172584818	chr2_172584192_172584818	172584192	Tfap2c	635
NM_001159696;NM_009335	Intergenic	chr2	172589787	chr2_172589401_172589787	172589401	Tfap2c	547
NM_001159696;NM_009335	Intergenic	chr2	172590911	chr2_172589933_172590911	172589933	Tfap2c	1478
NM_001159696;NM_009335	Intergenic	chr2	172596040	chr2_172595687_172596040	172595687	Tfap2c	481
NM_001159696;NM_009335	Intergenic	chr2	172598409	chr2_172597798_172598409	172597798	Tfap2c	881
NM_001159696;NM_009335	Intergenic	chr2	172628399	chr2_172627974_172628399	172627974	Tfap2c	758
NM_001159696;NM_009335	Intergenic	chr2	172629910	chr2_172629488_172629910	172629488	Tfap2c	434
	Intergenic	chr2	172739670	chr2_172739268_172739670	172739268		925
NM_007557	Intergenic	chr2	172794476	chr2_172794002_172794476	172794002	Bmp7	759
NM_007557	Intergenic	chr2	172823761	chr2_172823451_172823761	172823451	Bmp7	443
NM_007557	Intergenic	chr2	172841681	chr2_172841315_172841681	172841315	Bmp7	492
NM_007557	Intergenic	chr2	172844510	chr2_172843982_172844510	172843982	Bmp7	668
NM_007557	Intergenic	chr2	172845398	chr2_172845012_172845398	172845012	Bmp7	664
NM_007557	Intergenic	chr2	172858491	chr2_172858097_172858491	172858097	Bmp7	618
NM_007557	Intergenic	chr2	172866288	chr2_172865797_172866288	172865797	Bmp7	840
NM_007557	Intergenic	chr2	172867981	chr2_172867550_172867981	172867550	Bmp7	650
NM_007557	Exon	chr2	172869118	chr2_172868463_172869118	172868463	Bmp7	886
NM_007557	Intron	chr2	172871547	chr2_172870982_172871547	172870982	Bmp7	700
NM_007557	Intron	chr2	172872254	chr2_172871847_172872254	172871847	Bmp7	818
NM_007557	Intron	chr2	172873442	chr2_172873067_172873442	172873067	Bmp7	420
NM_007557	Intron	chr2	172876353	chr2_172875884_172876353	172875884	Bmp7	540
NM_007557	Intron	chr2	172914507	chr2_172914172_172914507	172914172	Bmp7	637
NM_007557	Promoter	chr2	172940427	chr2_172940003_172940427	172940003	Bmp7	539
NM_012046;NM_001083960;NM_019547;NM_175112;NM_001083959;NM_007557	Intergenic	chr2	172974018	chr2_172973743_172974018	172973743	Bmp7;Spo11;Rae1;Rbm38	459
NM_019547	Intron	chr2	173030836	chr2_173030288_173030836	173030288	Rbm38	639
NM_012046;NM_001083960;NM_019547;NM_175112;NM_001081387;NR_040321;NM_001083959	Intergenic	chr2	173048571	chr2_173047783_173048571	173047783	Ctcflos;Spo11;Ctcfl;Rae1;Rbm38	906
NM_012046;NM_001083960;NM_019547;NM_175112;NM_001081387;NR_040321;NM_011044;NM_001083959	Intergenic	chr2	173059058	chr2_173058412_173059058	173058412	Pck1;Ctcfl;Ctcflos;Spo11;Rae1;Rbm38	685
NM_001139519;NM_022995;NM_001081387;NM_021394;NM_011044;NR_040321	Intergenic	chr2	173203691	chr2_173203357_173203691	173203357	Zbp1;Ctcflos;Pck1;Pmepa1;Ctcfl	629
NM_022995	Intron	chr2	173234056	chr2_173233508_173234056	173233508	Pmepa1	719
NM_022995	Intron	chr2	173236831	chr2_173236419_173236831	173236419	Pmepa1	649
NM_022995	Intron	chr2	173246869	chr2_173245825_173246869	173245825	Pmepa1	3294
NM_022995	Intron	chr2	173257174	chr2_173256776_173257174	173256776	Pmepa1	515
NM_022995	Intron	chr2	173260417	chr2_173259951_173260417	173259951	Pmepa1	482
NM_022995	Intron	chr2	173264192	chr2_173263206_173264192	173263206	Pmepa1	1664
NM_022995	Intron	chr2	173264869	chr2_173264500_173264869	173264500	Pmepa1	519
NM_022995	Promoter	chr2	173279154	chr2_173278892_173279154	173278892	Pmepa1	447
NM_022995;NM_001139519;NM_021394	Intergenic	chr2	173282138	chr2_173281453_173282138	173281453	Zbp1;Pmepa1	1768
NR_027957	Intron	chr2	173647267	chr2_173646942_173647267	173646942	Ppp4r1l-ps	598
NM_213733	Promoter	chr2	174110220	chr2_174109944_174110220	174109944	Npepl1	436
NR_029649;NM_019690;NM_022000;NM_001077507;NR_002846;NR_029646;NM_010309;NR_003258;NM_201618;NM_201617;NM_201616;NR_040530;NM_001077510	Intergenic	chr2	174264498	chr2_174264247_174264498	174264247	Nespas;Gm10714;Mir298;Mir296;Gnas	494
NM_025983	Promoter	chr2	174464261	chr2_174463840_174464261	174463840	Atp5e	441
	Intergenic	chr2	174932887	chr2_174932301_174932887	174932301		646
	Intergenic	chr2	178632973	chr2_178632664_178632973	178632664		563
NM_009867	Intron	chr2	179525565	chr2_179525088_179525565	179525088	Cdh4	609
NM_009867	Intron	chr2	179527376	chr2_179527063_179527376	179527063	Cdh4	509
NM_009867	Intron	chr2	179528916	chr2_179528523_179528916	179528523	Cdh4	649
NM_009867	Intron	chr2	179529741	chr2_179529403_179529741	179529403	Cdh4	543
NM_001081171	Intron	chr2	180219567	chr2_180218894_180219567	180218894	Lama5	1145
NM_001081171	Intron	chr2	180219894	chr2_180219634_180219894	180219634	Lama5	472
NM_001081171	Intron	chr2	180222505	chr2_180221935_180222505	180221935	Lama5	679
NR_105972;NM_144500;NM_025587;NM_001081171;NM_145851;NM_173031;NM_019822;NR_045877;NM_008093;NR_037274	Intergenic	chr2	180233197	chr2_180232919_180233197	180232919	Gata5;Lama5;Rps21;Gata5os;Mir3091;Mir7005;Osbpl2;Cables2;Adrm1;Rbbp8nl	427
NM_145851	Promoter	chr2	180272022	chr2_180271648_180272022	180271648	Cables2	433
NM_145851	Promoter	chr2	180274034	chr2_180273744_180274034	180273744	Cables2	735
NM_001141933;NM_021426	Promoter	chr2	180953884	chr2_180953559_180953884	180953559	Nkain4	549
NM_011481	Promoter	chr2	181213242	chr2_181212962_181213242	181212962	Srms	442
NM_025434;NM_010423	Intergenic	chr3	8767298	chr3_8766913_8767298	8766913	Mrps28;Hey1	495
NM_025434	Promoter	chr3	8923844	chr3_8923460_8923844	8923460	Mrps28	632
NM_001025262;NM_001025263;NM_001025261;NM_009412;NM_001025264	Intron	chr3	8946712	chr3_8946282_8946712	8946282	Tpd52	493
NM_001025262;NM_001025263;NM_001025261;NM_009412;NM_001025264	Intron	chr3	8953365	chr3_8953088_8953365	8953088	Tpd52	528
NM_001025262;NM_001025263;NM_001025261;NM_009412;NM_001025264	Intron	chr3	8960138	chr3_8959644_8960138	8959644	Tpd52	544
NM_001025262;NM_001025263;NM_001025261;NM_009412;NM_001025264	Intron	chr3	8961460	chr3_8961121_8961460	8961121	Tpd52	459
NM_001025263;NM_009412;NM_001025264	Intron	chr3	8971119	chr3_8970879_8971119	8970879	Tpd52	462
NM_001025263;NM_009412;NM_001025264	Intron	chr3	8976573	chr3_8975850_8976573	8975850	Tpd52	799
NM_001025263;NM_009412;NM_001025264	Intron	chr3	8978910	chr3_8978614_8978910	8978614	Tpd52	502
NM_001025263;NM_009412;NM_001025264	Intron	chr3	8995071	chr3_8994284_8995071	8994284	Tpd52	1136
NM_001025263;NM_009412;NM_001025264	Promoter	chr3	9004584	chr3_9004157_9004584	9004157	Tpd52	829
NR_015499;NM_133218	Intergenic	chr3	9398683	chr3_9398434_9398683	9398434	C030034L19Rik;Zfp704	454
NM_133218	Exon	chr3	9447859	chr3_9447315_9447859	9447315	Zfp704	566
NM_133218	Intron	chr3	9600763	chr3_9600276_9600763	9600276	Zfp704	496
NM_133218	Intron	chr3	9606225	chr3_9605883_9606225	9605883	Zfp704	553
NM_053182;NM_001195031;NM_133218	Intergenic	chr3	9652765	chr3_9652476_9652765	9652476	Pag1;Zfp704	503
NM_053182;NM_001195031	Intron	chr3	9701158	chr3_9700923_9701158	9700923	Pag1	430
NM_018864;NM_029310;NM_024406;NM_001010834;NM_025519;NM_025512	Intergenic	chr3	10306142	chr3_10305749_10306142	10305749	Fabp12;Slc10a5;Chmp4c;Impa1;Fabp4;Zfand1	475
NM_028915;NM_001099674;NM_001163579;NM_024495;NM_007892;NM_001163580	Intergenic	chr3	14619515	chr3_14619149_14619515	14619149	Lrrcc1;E2f5;Car13;1810022K09Rik	571
NM_001145919;NM_172677;NR_027375	Intergenic	chr3	16126800	chr3_16126417_16126800	16126417	Ythdf3	634
NM_080634;NM_001146324;NM_001146323	Intron	chr3	20024279	chr3_20023783_20024279	20023783	Hps3	689
NM_080634;NM_009210;NR_105046;NR_105047;NM_001146324;NM_001146323;NM_013755;NM_007753	Intergenic	chr3	20120267	chr3_20119879_20120267	20119879	Gyg;Cpa3;Hltf;Hps3	491
	Intergenic	chr3	21938418	chr3_21937989_21938418	21937989		446
NM_030732	Intergenic	chr3	22033868	chr3_22033616_22033868	22033616	Tbl1xr1	452
NM_030732	Intron	chr3	22122109	chr3_22121650_22122109	22121650	Tbl1xr1	570
NM_030732	Intron	chr3	22123422	chr3_22123069_22123422	22123069	Tbl1xr1	430
NM_030732	Intron	chr3	22150633	chr3_22150342_22150633	22150342	Tbl1xr1	541
NM_030732	Intron	chr3	22151652	chr3_22151324_22151652	22151324	Tbl1xr1	445
NM_178772	Intron	chr3	27196105	chr3_27195660_27196105	27195660	Nceh1	811
NM_173182	Intron	chr3	27530658	chr3_27529845_27530658	27529845	Fndc3b	1058
NR_037275	Promoter	chr3	27585074	chr3_27584570_27585074	27584570	Mir3092	513
NM_173182	Intron	chr3	27657514	chr3_27656894_27657514	27656894	Fndc3b	938
NM_026910;NM_001163009;NM_001163008;NM_008875;NM_001163007;NM_001164056	Intergenic	chr3	28220195	chr3_28219970_28220195	28219970	Tnik;Pld1	436
NM_001289622;NM_001289623;NM_001289621;NR_028060;NM_026668;NM_027941;NM_030557;NM_029489;NM_001290510;NM_029690	Intergenic	chr3	30692175	chr3_30691692_30692175	30691692	Lrriq4;Samd7;Lrrc34;Mynn;Actrt3	574
NM_026668;NR_028060;NM_027941;NM_029489;NM_001290510;NM_027016	Intergenic	chr3	30724572	chr3_30724135_30724572	30724135	Lrriq4;Samd7;Lrrc34;Sec62	661
NM_008857	Intron	chr3	31003413	chr3_31002953_31003413	31002953	Prkci	683
NM_008770;NM_001271772;NM_172861;NM_008857;NM_001039090;NM_011386	Intergenic	chr3	31145887	chr3_31145617_31145887	31145617	Prkci;Slc7a14;Cldn11;Skil	427
NM_144519;NM_001161818	Promoter	chr3	32510634	chr3_32510261_32510634	32510261	Zfp639	430
NM_019673	Promoter	chr3	32708883	chr3_32708391_32708883	32708391	Actl6a	493
NM_001013024	Intron	chr3	32822308	chr3_32821918_32822308	32821918	Usp13	488
NM_001013024	Intron	chr3	32837732	chr3_32837335_32837732	32837335	Usp13	641
NM_001113189;NM_001113188;NM_026332;NM_001286973;NM_001286972;NM_008053;NM_001026211	Intergenic	chr3	33989917	chr3_33989479_33989917	33989479	Fxr1;Dnajc19	723
NR_015580	Intron	chr3	34634971	chr3_34634382_34634971	34634382	Sox2ot	673
NR_015580	Intron	chr3	34643554	chr3_34643189_34643554	34643189	Sox2ot	573
NM_011443;NR_035433;NR_110488;NR_038348;NR_015580;NR_038347	Intergenic	chr3	34687906	chr3_34687577_34687906	34687577	Mir1897;Sox2;Peril;Sox2ot;Gm3143	552
NM_011443;NR_035433;NR_110488;NR_038348;NR_015580;NR_038347	Intergenic	chr3	34693961	chr3_34693540_34693961	34693540	Mir1897;Sox2;Peril;Sox2ot;Gm3143	497
NM_011443;NR_035433;NR_110488;NR_038348;NR_015580;NR_038347	Intergenic	chr3	34734310	chr3_34734022_34734310	34734022	Mir1897;Sox2;Peril;Sox2ot;Gm3143	456
NR_110488;NR_015580;NM_011443;NR_038348;NR_038347	Intergenic	chr3	34751826	chr3_34751264_34751826	34751264	Sox2;Gm3143;Peril;Sox2ot	1526
NR_110488;NR_015580;NR_038348;NR_038347	Intergenic	chr3	34760756	chr3_34760510_34760756	34760510	Gm3143;Peril;Sox2ot	449
NR_110488;NR_015580;NR_038348;NR_038347	Intergenic	chr3	34761525	chr3_34761194_34761525	34761194	Gm3143;Peril;Sox2ot	552
NR_110488;NR_038348;NR_038347	Intergenic	chr3	34787224	chr3_34786761_34787224	34786761	Gm3143;Peril	795
NR_040748;NM_029570	Intergenic	chr3	35723895	chr3_35723564_35723895	35723564	Gm6639;Atp11b	517
NM_001163511;NM_011896;NM_021343	Intergenic	chr3	37586191	chr3_37585806_37586191	37585806	Spry1;Spata5	604
NM_026622	Promoter	chr3	40894218	chr3_40893841_40894218	40893841	3110057O12Rik	437
NM_001130186;NR_040385;NM_172303;NM_001130184;NM_001130185	Intergenic	chr3	41485443	chr3_41484909_41485443	41484909	Jade1;C430002E04Rik	843
NM_001130186;NM_172303;NM_001130184;NM_001130185	Intron	chr3	41578900	chr3_41578547_41578900	41578547	Jade1	539
NM_001130186;NM_172303;NM_001130184;NM_001130185	Intron	chr3	41582417	chr3_41581433_41582417	41581433	Jade1	1926
NM_001130186;NM_172303;NM_001130184;NM_001130185	Intron	chr3	41590408	chr3_41589754_41590408	41589754	Jade1	1236
NM_001130186;NM_172303;NM_001130184;NM_001130185	Intron	chr3	41592559	chr3_41592162_41592559	41592162	Jade1	455
NM_001130186;NM_172303;NM_001130184;NM_001130185	Intron	chr3	41597644	chr3_41597244_41597644	41597244	Jade1	658
NM_001130186;NM_172303;NM_001130184;NM_001130185	Intron	chr3	41599826	chr3_41599386_41599826	41599386	Jade1	939
NM_001130186;NM_172303;NM_001130184;NM_001130185	Intron	chr3	41610879	chr3_41610513_41610879	41610513	Jade1	502
NM_001098172;NM_001098170;NR_045172;NM_011043;NM_001098171	Promoter	chr3	45380594	chr3_45380053_45380594	45380053	Pcdh10;2610316D01Rik	630
NM_009834	Intergenic	chr3	51129069	chr3_51128639_51129069	51128639	Ccrn4l	458
NM_001291059;NM_001291063;NM_001291062;NM_023502;NM_009834;NR_073429	Intergenic	chr3	51213292	chr3_51212552_51213292	51212552	Elf2;Ccrn4l;4930577N17Rik	943
NR_028121;NM_026358	Promoter	chr3	51399019	chr3_51398724_51399019	51398724	Mgarp	573
NM_019739	Intron	chr3	52327758	chr3_52327227_52327758	52327227	Foxo1	555
NM_019739	Intergenic	chr3	52397301	chr3_52397044_52397301	52397044	Foxo1	509
	Intergenic	chr3	52601244	chr3_52600851_52601244	52600851		437
NM_172862	Promoter	chr3	53656843	chr3_53656457_53656843	53656457	Frem2	566
NM_177854;NR_040593;NM_007628	Intergenic	chr3	54989122	chr3_54988681_54989122	54988681	Sertm1;4931419H13Rik;Ccna1	592
NM_133784;NM_001168281	Intron	chr3	57472514	chr3_57472065_57472514	57472065	Wwtr1	1120
NM_001081262;NM_001081229;NM_001005509;NR_004433;NM_001040396;NM_030685	Intergenic	chr3	58561613	chr3_58561359_58561613	58561359	Tsc22d2;Gm8234;Eif2a;Serp1;Selt;Erich6	503
NM_008604;NM_001289462;NM_001289463	Intergenic	chr3	63272420	chr3_63272092_63272420	63272092	Mme	630
NM_001104614	Intron	chr3	64265309	chr3_64265000_64265309	64265000	Vmn2r3	513
NM_026155;NM_178892;NR_027955	Intergenic	chr3	65490024	chr3_65489781_65490024	65489781	Tiparp;Ssr3;4931440P22Rik	446
NM_001164763;NM_025813	Intergenic	chr3	67607559	chr3_67607057_67607559	67607057	Mfsd1;Rarres1	716
NM_001113420;NM_001113421;NM_001113419	Intron	chr3	68232294	chr3_68231807_68232294	68231807	Schip1;Gm21949	517
NM_001282044;NM_001113420;NM_001113421;NM_001282045;NM_001113419	Intron	chr3	68535336	chr3_68535023_68535336	68535023	Schip1;Gm21949	509
NM_001282044;NM_001113420;NM_001113421;NM_001282045;NM_001113419	Intron	chr3	68556616	chr3_68556183_68556616	68556183	Schip1;Gm21949	457
NM_001282044;NM_001113420;NM_001113421;NM_001282045;NM_001113419	Intron	chr3	68564473	chr3_68564004_68564473	68564004	Schip1;Gm21949	528
NM_001282044;NM_001113420;NM_001113421;NM_001282045;NM_001113419	Intron	chr3	68565498	chr3_68565158_68565498	68565158	Schip1;Gm21949	1110
NM_001282044;NM_001113420;NM_001113421;NM_001282045;NM_001113419	Intron	chr3	68569153	chr3_68568882_68569153	68568882	Schip1;Gm21949	479
NM_001282045;NM_001282044;NM_001113419;NM_001113420;NM_001113421;NM_013928	Intron	chr3	68575922	chr3_68575298_68575922	68575298	Schip1;Gm21949	664
NM_001282045;NM_001282044;NM_001113419;NM_001113420;NM_001113421;NM_013928	Intron	chr3	68609134	chr3_68608754_68609134	68608754	Schip1;Gm21949	471
NM_008467	Intron	chr3	69119262	chr3_69118955_69119262	69118955	Kpna4	499
NM_178726	Intron	chr3	69333607	chr3_69333186_69333607	69333186	Ppm1l	462
NR_045502	Exon	chr3	79253803	chr3_79253374_79253803	79253374	4921511C10Rik	701
NM_001162999	Intron	chr3	79532136	chr3_79531835_79532136	79531835	Fnip2	571
NM_133187	Promoter	chr3	79886650	chr3_79886284_79886650	79886284	Fam198b	569
NM_019971	Intron	chr3	81044702	chr3_81044368_81044702	81044368	Pdgfc	556
NM_019971	Intron	chr3	81050694	chr3_81050459_81050694	81050459	Pdgfc	444
NM_019971	Intron	chr3	81058577	chr3_81058142_81058577	81058142	Pdgfc	533
NM_172681	Intron	chr3	83970587	chr3_83970120_83970587	83970120	D930015E06Rik	837
NM_172681	Intron	chr3	84023236	chr3_84022966_84023236	84022966	D930015E06Rik	473
NR_004417	Promoter	chr3	86137838	chr3_86137611_86137838	86137611	Snord73a	431
NM_001195500;NM_027539;NM_001195497;NM_001195496;NM_001195499;NM_001195498	Intron	chr3	86863575	chr3_86863172_86863575	86863172	Dclk2	555
NM_001195500;NM_027539;NM_001195497;NM_001195496;NM_001195499;NM_001195498	Intron	chr3	86884666	chr3_86884081_86884666	86884081	Dclk2	773
NM_130867;NM_001170985	Intron	chr3	87098547	chr3_87098154_87098547	87098154	Kirrel	699
NM_130867;NM_001170985	Intron	chr3	87107152	chr3_87106888_87107152	87106888	Kirrel	483
NM_130867;NM_001170985	Intron	chr3	87143604	chr3_87143210_87143604	87143210	Kirrel	562
NM_130867;NM_001170985	Intron	chr3	87145482	chr3_87145166_87145482	87145166	Kirrel	638
NM_130867;NM_001170985	Intron	chr3	87150373	chr3_87150103_87150373	87150103	Kirrel	498
NM_130867;NM_001170985	Intron	chr3	87159570	chr3_87159123_87159570	87159123	Kirrel	584
NM_130867;NM_001170985	Intron	chr3	87161660	chr3_87161278_87161660	87161278	Kirrel	627
NM_030707;NM_130867;NM_001170985	Intergenic	chr3	87189972	chr3_87189691_87189972	87189691	Kirrel;Fcrls	465
NM_001083318;NM_012051;NM_001286844	Exon	chr3	87538491	chr3_87538193_87538491	87538193	Etv3	451
NM_028971	Promoter	chr3	87748847	chr3_87748358_87748847	87748358	Lrrc71	521
NM_001109758;NM_026591;NM_007529;NM_011832;NM_008231;NM_007759;NM_153562;NM_021309;NM_177663;NM_033573;NM_016701;NM_001025571	Intergenic	chr3	87901474	chr3_87901107_87901474	87901107	Bcan;Mrpl24;Rrnad1;Crabp2;Prcc;Sh2d2a;Insrr;Isg20l2;Hdgf;Nes	517
NM_016701	Promoter	chr3	87973312	chr3_87972928_87973312	87972928	Nes	457
NM_001033484;NM_001109758;NM_026591;NM_025663;NM_007529;NM_172526;NM_001286857;NM_008231;NM_007759;NM_022031;NM_153562;NM_001110809;NM_177663;NM_033573;NM_144897;NM_016701	Intergenic	chr3	87983188	chr3_87982483_87983188	87982483	Bcan;Mrpl24;Rrnad1;Crabp2;Prcc;Apoa1bp;Iqgap3;Ttc24;Isg20l2;Gpatch4;Hdgf;Nes;Hapln2	900
NM_133665	Intron	chr3	88151953	chr3_88151398_88151953	88151398	Mef2d	581
NR_045997	Promoter	chr3	88178165	chr3_88177769_88178165	88177769	1700113A16Rik	551
NM_021375;NM_029801;NM_024246;NM_133665;NM_020003;NM_009836;NR_029817;NR_045997;NR_037276	Intergenic	chr3	88231545	chr3_88231139_88231545	88231139	0610031J06Rik;Cct3;Rhbg;Mir9-1;Tmem79;Tsacc;Mef2d;Mir3093;1700113A16Rik	806
NM_021375;NM_029801;NM_024246;NM_133665;NM_020003;NM_009836;NR_029817;NR_045997;NR_037276	Intergenic	chr3	88236054	chr3_88235491_88236054	88235491	0610031J06Rik;Cct3;Rhbg;Mir9-1;Tmem79;Tsacc;Mef2d;Mir3093;1700113A16Rik	589
NM_021375	Exon	chr3	88247908	chr3_88247453_88247908	88247453	Rhbg	1062
NM_021375;NM_198410;NM_029801;NM_024246;NM_020003;NM_009836;NM_178246;NM_031368;NR_029817;NR_045997;NR_037276	Intergenic	chr3	88276976	chr3_88276662_88276976	88276662	Smg5;0610031J06Rik;Cct3;Rhbg;Mir9-1;Paqr6;Tmem79;Tsacc;Bglap3;Mir3093;1700113A16Rik	467
NM_021375;NM_198410;NM_001032298;NM_029801;NM_024246;NM_020003;NM_009836;NM_178246;NM_031368;NR_029817;NR_037276	Intergenic	chr3	88281923	chr3_88281511_88281923	88281511	Smg5;0610031J06Rik;Cct3;Rhbg;Mir9-1;Paqr6;Tmem79;Bglap2;Tsacc;Bglap3;Mir3093	466
NM_029801	Intron	chr3	88288890	chr3_88288479_88288890	88288479	Tsacc	456
NM_029801	Intron	chr3	88290351	chr3_88289589_88290351	88289589	Tsacc	1256
NM_198410	Promoter	chr3	88366258	chr3_88366006_88366258	88366006	Paqr6	682
NM_001163490;NM_001163489;NM_013658;NM_001163491	Exon	chr3	88437286	chr3_88436853_88437286	88436853	Sema4a	855
NM_019390	Promoter	chr3	88494048	chr3_88493708_88494048	88493708	Lmna	559
NM_001111102;NM_001002011	Intron	chr3	88497945	chr3_88497561_88497945	88497561	Lmna	585
NM_033526;NM_001163490;NM_001163491;NM_025448;NM_031248;NM_001029890;NR_105978;NM_001145876;NM_001145877;NM_001163489;NR_035434;NM_178696;NM_019390;NM_001281795;NM_001002011;NM_001111102;NM_013658;NM_016899	Intergenic	chr3	88514878	chr3_88514405_88514878	88514405	Mir1905;Slc25a44;Rab25;Ubqln4;Ssr2;Mir7011;Sema4a;Lmna;Lamtor2;Mex3a	1247
NM_033526;NM_001163490;NM_001163491;NM_025448;NM_031248;NM_001029890;NR_105978;NM_001145876;NM_001145877;NM_001163489;NR_035434;NM_178696;NM_019390;NM_001281795;NM_001002011;NM_001111102;NM_013658;NM_016899	Intergenic	chr3	88515802	chr3_88515258_88515802	88515258	Mir1905;Slc25a44;Rab25;Ubqln4;Ssr2;Mir7011;Sema4a;Lmna;Lamtor2;Mex3a	559
NM_025448;NM_001145876;NM_001145877;NR_035434;NM_033526;NM_031248;NM_001163490;NM_001163491;NM_001029890;NM_016899;NM_001281795;NM_001198913;NM_001198912;NM_001198911;NM_013658;NR_105978;NM_001002011;NM_001111102;NM_008487;NM_001163489;NM_178696;NM_019390	Intergenic	chr3	88522168	chr3_88521786_88522168	88521786	Mir1905;Slc25a44;Rab25;Arhgef2;Ubqln4;Ssr2;Mir7011;Sema4a;Lmna;Lamtor2;Mex3a	500
NM_033526;NM_031248	Promoter	chr3	88552973	chr3_88552659_88552973	88552659	Ubqln4;Lamtor2	527
NM_033526	Intron	chr3	88562450	chr3_88562069_88562450	88562069	Ubqln4	595
NM_028188;NM_001014995;NM_001077411;NM_138679;NM_001083808;NM_001253751;NM_001083807;NM_001163432;NM_011886;NM_008094;NM_013631;NM_001099779;NM_134469;NM_008227;NM_007712;NR_122037	Intergenic	chr3	89104755	chr3_89104497_89104755	89104497	Fdps;Ash1l;Scamp3;Pklr;Fam189b;Hcn3;Gba;Rusc1;Clk2	460
NM_028188;NM_001014995;NM_001077411;NM_138679;NM_001083808;NM_001253751;NM_001083807;NM_001163432;NM_011886;NM_008094;NM_013631;NM_001099779;NM_134469;NM_008227;NM_007712;NR_122037	Intergenic	chr3	89106865	chr3_89106612_89106865	89106612	Fdps;Ash1l;Scamp3;Pklr;Fam189b;Hcn3;Gba;Rusc1;Clk2	468
NM_013631;NM_001099779	Promoter	chr3	89137965	chr3_89137662_89137965	89137662	Pklr	583
NM_001014995	Promoter	chr3	89183329	chr3_89183056_89183329	89183056	Fam189b	452
NM_013605;NR_030579	Promoter	chr3	89226586	chr3_89226205_89226586	89226205	Muc1;Mir92b	461
NR_121683	Promoter	chr3	89242656	chr3_89242402_89242656	89242402	Trim46	478
NM_025327;NM_001077411;NM_008094;NM_001039466;NM_013691;NM_029974;NM_010107;NM_011886;NR_030579;NM_001163432;NM_001014995;NM_026767;NM_010108;NM_007712;NR_121683;NM_009057;NM_009614;NM_001161824;NM_007910;NM_001037722;NR_122037;NM_183037;NM_001162425;NM_008227;NM_013605;NM_013604	Intergenic	chr3	89251425	chr3_89251176_89251425	89251176	Efna4;Scamp3;Gba;Fam189b;Hcn3;Mir92b;Efna3;Thbs3;Efna1;Krtcap2;Dcst1;Adam15;Mtx1;Trim46;Clk2;Dpm3;Muc1;Slc50a1	488
NM_025327;NM_001077411;NM_008094;NM_001039466;NM_013691;NM_029974;NM_010107;NM_011886;NR_030579;NM_001163432;NM_001014995;NM_026767;NM_010108;NM_007712;NR_121683;NM_009057;NM_009614;NM_001161824;NM_007910;NM_001037722;NR_122037;NM_183037;NM_001162425;NM_008227;NM_013605;NM_013604	Intergenic	chr3	89259557	chr3_89259133_89259557	89259133	Efna4;Scamp3;Gba;Fam189b;Hcn3;Mir92b;Efna3;Thbs3;Efna1;Krtcap2;Dcst1;Adam15;Mtx1;Trim46;Clk2;Dpm3;Muc1;Slc50a1	576
NM_025327;NM_001077411;NM_020517;NM_008094;NR_040404;NR_040403;NM_010108;NM_013691;NM_029974;NM_010107;NM_009565;NM_001039466;NR_030579;NM_026767;NM_183037;NM_177041;NR_121683;NM_009057;NM_009614;NM_001161824;NM_007910;NM_001037722;NR_122037;NM_001162425;NM_013605;NM_013604	Intergenic	chr3	89305048	chr3_89304641_89305048	89304641	Gm15417;Zbtb7b;Efna4;Mir92b;Muc1;Gba;Efna3;Thbs3;Efna1;Krtcap2;Dcst1;Lenep;Adam15;Mtx1;Trim46;Flad1;Dpm3;Slc50a1	460
NM_025327;NM_001077411;NM_020517;NM_008094;NR_040404;NR_040403;NM_010108;NM_013691;NM_029974;NM_010107;NM_009565;NM_001039466;NR_030579;NM_026767;NM_183037;NM_177041;NR_121683;NM_009057;NM_009614;NM_001161824;NM_007910;NM_001037722;NR_122037;NM_001162425;NM_013605;NM_013604	Intergenic	chr3	89306527	chr3_89305869_89306527	89305869	Gm15417;Zbtb7b;Efna4;Mir92b;Muc1;Gba;Efna3;Thbs3;Efna1;Krtcap2;Dcst1;Lenep;Adam15;Mtx1;Trim46;Flad1;Dpm3;Slc50a1	936
NM_007910	Exon	chr3	89334492	chr3_89334224_89334492	89334224	Efna4	437
NM_009565	Exon	chr3	89380942	chr3_89380504_89380942	89380504	Zbtb7b	479
NM_009565	Intron	chr3	89388506	chr3_89388163_89388506	89388163	Zbtb7b	481
NM_080466	Intron	chr3	89527010	chr3_89526672_89527010	89526672	Kcnn3	478
NM_001038587	Intron	chr3	89727495	chr3_89727008_89727495	89727008	Adar	762
NM_172530	Exon	chr3	89854762	chr3_89854341_89854762	89854341	She	504
NM_172530;NM_001081182;NM_027315;NM_010559	Intergenic	chr3	89865058	chr3_89864789_89865058	89864789	Ube2q1;Atp8b2;She;Il6ra	499
NM_010559	Exon	chr3	89886146	chr3_89885290_89886146	89885290	Il6ra	904
NM_010559	Intron	chr3	89899187	chr3_89898624_89899187	89898624	Il6ra	616
NM_001081182	Exon	chr3	89950474	chr3_89950004_89950474	89950004	Atp8b2	731
NM_001081182	Promoter	chr3	89962606	chr3_89962198_89962606	89962198	Atp8b2	594
NM_001271764;NM_001253740;NM_022314;NM_001253738;NM_001293748;NM_001293749	Intron	chr3	90091665	chr3_90091408_90091665	90091408	Tpm3	505
NM_001271764;NM_001293749;NM_001253738;NM_001253740;NM_022314	Intron	chr3	90092467	chr3_90092213_90092467	90092213	Tpm3	461
NM_029937	Exon	chr3	90151465	chr3_90150823_90151465	90150823	Nup210l	1101
NM_201407;NM_139304;NM_206924;NR_105979;NM_030080;NM_145540;NM_178876;NM_028881;NM_011988;NM_013901	Intergenic	chr3	90327018	chr3_90326717_90327018	90326717	Ints3;Creb3l4;Crtc2;Dennd4b;Mir7012;Gatad2b;Slc39a1;Slc27a3;Jtb	437
NM_011309;NM_009113	Promoter	chr3	90514497	chr3_90513959_90514497	90513959	S100a13;S100a1	923
NM_011309;NM_009113	Promoter	chr3	90515095	chr3_90514645_90515095	90514645	S100a13;S100a1	459
NM_001293777;NM_001293776;NM_001293779;NM_001293778;NM_011311;NM_011310;NM_011313;NM_011312;NM_001163525;NM_001163526;NM_199422;NM_013650;NM_026374;NM_133854;NM_023215;NM_001293782;NM_009113;NM_001293780;NM_001293781;NM_025393;NM_011309;NM_026416;NM_001195760	Intergenic	chr3	90587238	chr3_90586848_90587238	90586848	S100a6;Chtop;S100a7a;S100a2;S100a8;S100a16;S100a5;S100a4;S100a13;Ilf2;S100a1;S100a14;S100a3;Snapin	592
NM_001007222;NM_148949;NM_009112;NM_016740	Intergenic	chr3	93598997	chr3_93598593_93598997	93598593	S100a11;S100a10;Tdpoz1;Tdpoz2	577
NM_001289613;NM_172434;NM_001289616;NM_001289620;NR_110353	Exon	chr3	94486846	chr3_94486397_94486846	94486397	Celf3	587
NM_001293728;NM_001082484;NM_029721;NM_019414;NR_033629;NM_011656	Intergenic	chr3	94601681	chr3_94601209_94601681	94601209	BC021767;Selenbp2;Snx27;Tuft1	481
NM_011351	Promoter	chr3	95164269	chr3_95163856_95164269	95163856	Sema6c	760
NM_172395;NM_001038708	Exon	chr3	95233616	chr3_95233126_95233616	95233126	Cdc42se1	600
NM_001026212;NM_021281;NM_008562;NM_001267695;NM_026489;NM_001252653;NM_001289537;NM_001289534;NM_019561;NM_001289532;NM_007899;NM_144899;NM_001177669;NM_001177670;NM_146133;NR_105981	Intergenic	chr3	95636041	chr3_95635624_95636041	95635624	Hormad1;Adamtsl4;Golph3l;Ecm1;Mir7014;Ensa;Ctss;Mcl1	499
NM_001026212;NM_008562;NM_027931;NM_026489;NM_001252653;NM_001289537;NM_001289534;NM_019561;NM_001289532;NM_001081293;NM_007899;NM_144899;NM_001177669;NM_001177670;NM_146133;NM_001163618;NM_001163619;NR_105981;NM_001163617	Intergenic	chr3	95664557	chr3_95664255_95664557	95664255	Tars2;Adamtsl4;Golph3l;Ecm1;Mir7014;Rprd2;Ensa;Hormad1;Mcl1	505
NM_001026212;NM_008562;NM_027931;NM_026489;NM_001252653;NM_001289537;NM_001289534;NM_019561;NM_001289532;NM_001081293;NM_007899;NM_144899;NM_001177669;NM_001177670;NM_146133;NM_001163618;NM_001163619;NR_105981;NM_001163617	Intergenic	chr3	95672945	chr3_95672324_95672945	95672324	Tars2;Adamtsl4;Golph3l;Ecm1;Mir7014;Rprd2;Ensa;Hormad1;Mcl1	623
NM_001026212;NM_008562;NM_027931;NM_026489;NM_001252653;NM_001289537;NM_001289534;NM_019561;NM_001289532;NM_001081293;NM_007899;NM_144899;NM_001177669;NM_001177670;NM_146133;NM_001163618;NM_001163619;NR_105981;NM_001163617	Intergenic	chr3	95673405	chr3_95673095_95673405	95673095	Tars2;Adamtsl4;Golph3l;Ecm1;Mir7014;Rprd2;Ensa;Hormad1;Mcl1	457
NM_144899	Exon	chr3	95676951	chr3_95676379_95676951	95676379	Adamtsl4	961
NM_001026212;NM_008562;NM_027931;NM_001252653;NR_105981;NM_019561;NM_001081293;NM_007899;NM_144899;NM_001177669;NM_001177670;NM_146133;NM_001163618;NM_001163619;NM_001163617	Intergenic	chr3	95702731	chr3_95702399_95702731	95702399	Tars2;Adamtsl4;Golph3l;Ecm1;Mir7014;Ensa;Rprd2;Mcl1	555
NM_001256181;NM_001256180	Intron	chr3	96436133	chr3_96435664_96436133	96435664	BC107364	652
NM_011069;NM_001162388;NM_001081053;NM_001009935;NM_001293701;NM_001024851;NR_003619;NM_001081139;NM_025875;NM_027241;NM_001162387;NR_027844;NR_027845;NM_023719;NM_001163170;NM_001102407;NM_027126;NR_040409	Intergenic	chr3	96572703	chr3_96572436_96572703	96572436	Rbm8a;6330549D23Rik;Gm15441;Hfe2;Ankrd34a;Lix1l;Polr3gl;Ankrd35;Itga10;Pex11b;Txnip	495
NM_027241;NM_001293701	Intron	chr3	96580430	chr3_96580100_96580430	96580100	Polr3gl	534
NM_001081139	Intron	chr3	96678906	chr3_96678399_96678906	96678399	Ankrd35	516
NM_001081139	Exon	chr3	96681272	chr3_96680815_96681272	96680815	Ankrd35	649
NM_019800;NM_029933	Intergenic	chr3	97185756	chr3_97185308_97185756	97185308	Acp6;Bcl9	879
NR_106084	Promoter	chr3	97692395	chr3_97691950_97692395	97691950	Mir7225	1158
NM_010928	Intron	chr3	98024579	chr3_98024234_98024579	98024234	Notch2	456
NM_027462	Intron	chr3	99160482	chr3_99160143_99160482	99160143	Wars2	500
NM_009323	Intron	chr3	99263748	chr3_99263398_99263748	99263398	Tbx15	574
NM_011197	Intron	chr3	101072771	chr3_101072459_101072771	101072459	Ptgfrn	538
NM_011197	Intron	chr3	101073765	chr3_101073515_101073765	101073515	Ptgfrn	450
NM_011197	Promoter	chr3	101112462	chr3_101111991_101112462	101111991	Ptgfrn	969
NM_001167906;NM_011197	Intergenic	chr3	101129086	chr3_101128764_101129086	101128764	Cd101;Ptgfrn	431
NM_011197	Intergenic	chr3	101133950	chr3_101133714_101133950	101133714	Ptgfrn	424
NM_011197	Intergenic	chr3	101135355	chr3_101134820_101135355	101134820	Ptgfrn	552
NM_011197	Intergenic	chr3	101165726	chr3_101165282_101165726	101165282	Ptgfrn	651
NM_011197	Intergenic	chr3	101167269	chr3_101166813_101167269	101166813	Ptgfrn	771
NM_011197	Intergenic	chr3	101168697	chr3_101168451_101168697	101168451	Ptgfrn	434
NM_013486	Intergenic	chr3	101213593	chr3_101213280_101213593	101213280	Cd2	524
NM_013486;NM_207205	Intergenic	chr3	101316012	chr3_101315756_101316012	101315756	Cd2;Igsf3	426
NM_013486;NM_207205	Intergenic	chr3	101364004	chr3_101363544_101364004	101363544	Cd2;Igsf3	563
NM_207205	Intron	chr3	101407743	chr3_101407245_101407743	101407245	Igsf3	607
NM_207205	Intron	chr3	101411813	chr3_101411478_101411813	101411478	Igsf3	744
NM_207205	Intron	chr3	101436431	chr3_101435951_101436431	101435951	Igsf3	486
NM_207205	Intron	chr3	101442554	chr3_101441785_101442554	101441785	Igsf3	906
NM_207205	Intron	chr3	101444830	chr3_101444469_101444830	101444469	Igsf3	449
NM_144900	Intron	chr3	101596899	chr3_101596498_101596899	101596498	Atp1a1	459
NM_144900	Intergenic	chr3	101668785	chr3_101668477_101668785	101668477	Atp1a1	469
NM_001033303;NM_026602;NM_010937;NM_144901;NM_001161854;NR_106164;NM_177857	Intergenic	chr3	103108116	chr3_103107799_103108116	103107799	Dennd2c;Csde1;Ampd1;Nras;Bcas2;Mir3473f	585
NM_177857	Intron	chr3	103130716	chr3_103130332_103130716	103130332	Dennd2c	447
NM_177857	Intron	chr3	103146199	chr3_103145812_103146199	103145812	Dennd2c	705
NR_106164	Intron	chr3	103209287	chr3_103208994_103209287	103208994	Mir3473f	454
NR_106164	Intron	chr3	103481079	chr3_103480691_103481079	103480691	Mir3473f	604
NM_001142960	Intron	chr3	103852694	chr3_103852312_103852694	103852312	Bcl2l15	427
NM_009196	Intron	chr3	104644224	chr3_104643879_104644224	104643879	Slc16a1	633
NM_009196;NM_183224	Intergenic	chr3	104670825	chr3_104670581_104670825	104670581	Slc16a1;Fam19a3	452
NM_007484;NM_001291859	Promoter	chr3	104791073	chr3_104790671_104791073	104790671	Rhoc	634
NM_007484;NM_001291859	Exon	chr3	104792692	chr3_104792350_104792692	104792350	Rhoc	604
NM_007484;NM_001291859	Exon	chr3	104793210	chr3_104792752_104793210	104792752	Rhoc	477
NM_001163441;NM_001163440;NM_008619	Exon	chr3	104797050	chr3_104796496_104797050	104796496	Mov10	558
NM_001163441;NM_001163440;NM_008619	Exon	chr3	104797556	chr3_104797266_104797556	104797266	Mov10	517
NM_001163441;NM_001163440;NM_008619	Promoter	chr3	104816403	chr3_104816117_104816403	104816117	Mov10	450
NM_001174169;NM_027025	Intron	chr3	105893427	chr3_105892947_105893427	105892947	Adora3	807
NR_121629;NM_145922;NM_172271;NM_026774;NM_001293689;NM_001045807;NM_146136	Intergenic	chr3	107376811	chr3_107376583_107376811	107376583	Kcnc4;Lamtor5;Slc6a17;Slc16a4;Rbm15	434
NM_177091;NM_001165965	Exon	chr3	108881521	chr3_108881011_108881521	108881011	Fndc7	551
NM_001110505;NM_001287015;NM_007446;NM_026043;NM_001038696	Intergenic	chr3	113654843	chr3_113654486_113654843	113654486	Amy1;Rnpc3	484
NM_001113478;NM_009146	Exon	chr3	116866303	chr3_116865931_116866303	116865931	Frrs1	680
NM_028044	Intron	chr3	121438107	chr3_121437656_121438107	121437656	Cnn3	942
NM_028044	Intron	chr3	121448166	chr3_121447677_121448166	121447677	Cnn3	987
NM_145394	Promoter	chr3	121532360	chr3_121531950_121532360	121531950	Slc44a3	516
NR_036458;NM_028044;NM_145394;NR_036456;NR_036457	Intergenic	chr3	121556419	chr3_121556189_121556419	121556189	Slc44a3;A730020M07Rik;Cnn3	447
NR_036458;NM_145394;NR_036456;NR_036457	Intergenic	chr3	121570525	chr3_121570037_121570525	121570037	Slc44a3;A730020M07Rik	685
NR_036458;NM_001033814;NM_145394;NR_036456;NR_036457	Intergenic	chr3	121577812	chr3_121577269_121577812	121577269	Slc44a3;A730020M07Rik;4930432M17Rik	569
NR_036458;NM_001033814;NM_145394;NR_036456;NR_036457	Intergenic	chr3	121594262	chr3_121593883_121594262	121593883	Slc44a3;A730020M07Rik;4930432M17Rik	589
NR_036458;NM_001033814;NM_145394;NR_036456;NR_036457	Intergenic	chr3	121603887	chr3_121603518_121603887	121603518	Slc44a3;A730020M07Rik;4930432M17Rik	576
NR_036458;NM_001033814;NM_145394;NR_036456;NR_036457	Intergenic	chr3	121605604	chr3_121604983_121605604	121604983	Slc44a3;A730020M07Rik;4930432M17Rik	1020
NM_008991	Intron	chr3	121794493	chr3_121794094_121794493	121794094	Abcd3	583
NM_007378	Intron	chr3	122071890	chr3_122071569_122071890	122071569	Abca4	512
NM_007378	Intron	chr3	122104718	chr3_122104095_122104718	122104095	Abca4	637
NR_030439	Promoter	chr3	122294000	chr3_122293773_122294000	122293773	Mir760	657
NM_013867	Intron	chr3	122437357	chr3_122436792_122437357	122436792	Bcar3	594
NM_013867	Intron	chr3	122449912	chr3_122449462_122449912	122449462	Bcar3	540
NM_013867	Intron	chr3	122474471	chr3_122474067_122474471	122474067	Bcar3	513
NM_013867	Intron	chr3	122475914	chr3_122475481_122475914	122475481	Bcar3	596
NM_013867	Intron	chr3	122483951	chr3_122483553_122483951	122483553	Bcar3	718
NM_013867	Intron	chr3	122489052	chr3_122488619_122489052	122488619	Bcar3	450
NM_013867	Intron	chr3	122497266	chr3_122497010_122497266	122497010	Bcar3	443
NM_013867	Intron	chr3	122510674	chr3_122510414_122510674	122510414	Bcar3	485
NM_001114665;NM_153118;NM_153422;NR_106117	Intergenic	chr3	122638835	chr3_122638341_122638835	122638341	Mir7657;Pde5a;Fnbp1l	505
NM_023813;NM_001293663;NM_001293665;NM_001293664;NM_001293666;NM_001025439;NM_001025438	Promoter	chr3	126597016	chr3_126596323_126597016	126596323	Camk2d	702
NR_030403;NR_030405;NR_030268;NR_029653;NM_197997;NM_138593;NR_030404	Intergenic	chr3	127482936	chr3_127482556_127482936	127482556	Zgrf1;Mir367;Larp7;Mir302d;Mir302a;Mir302b;Mir302c	431
NM_145964	Intron	chr3	127819230	chr3_127818805_127819230	127818805	Ap1ar	523
NM_145964;NM_145133;NM_027482;NM_027808;NR_040552	Intergenic	chr3	127851755	chr3_127851335_127851755	127851335	Alpk1;5730508B09Rik;Ap1ar;Tifa;9830132P13Rik	518
NM_145964;NM_145133;NM_027482;NM_027808;NR_040552	Intergenic	chr3	127854288	chr3_127853840_127854288	127853840	Alpk1;5730508B09Rik;Ap1ar;Tifa;9830132P13Rik	667
NM_130450;NR_033594	Intergenic	chr3	129510079	chr3_129509548_129510079	129509548	Elovl6;Gm5712	540
NM_130450	Intron	chr3	129558220	chr3_129557933_129558220	129557933	Elovl6	507
NM_130450	Intron	chr3	129573767	chr3_129573280_129573767	129573280	Elovl6	992
NM_130450	Intron	chr3	129592155	chr3_129591773_129592155	129591773	Elovl6	585
NM_130450;NM_010113	Intergenic	chr3	129650620	chr3_129650222_129650620	129650222	Elovl6;Egf	438
NM_009102	Promoter	chr3	129824146	chr3_129823848_129824146	129823848	Rrh	502
NR_104611;NM_001286948;NM_023196	Promoter	chr3	129878569	chr3_129878221_129878569	129878221	Pla2g12a	505
NM_001287581;NM_025509;NM_001005859;NM_026724;NM_001199350	Intergenic	chr3	130797046	chr3_130796657_130797046	130796657	Rpl34-ps1;Rpl34;Ostc	575
NM_008212	Intron	chr3	131246677	chr3_131246250_131246677	131246250	Hadh	726
NM_008212	Intron	chr3	131247946	chr3_131247454_131247946	131247454	Hadh	613
NM_001040400	Intron	chr3	133502078	chr3_133501824_133502078	133501824	Tet2	468
NM_001040400	Intron	chr3	133514709	chr3_133514340_133514709	133514340	Tet2	785
NM_025902	Exon	chr3	135411040	chr3_135410740_135411040	135410740	Cisd2	720
NM_027288	Intron	chr3	135564018	chr3_135563606_135564018	135563606	Manba	615
NM_008689	Exon	chr3	135585760	chr3_135585322_135585760	135585322	Nfkb1	459
NM_008913;NM_001293622	Intron	chr3	136684618	chr3_136684248_136684618	136684248	Ppp3ca	447
NM_016750;NM_001033155;NM_011932;NM_019920	Intergenic	chr3	137836163	chr3_137835905_137836163	137835905	Dapp1;Lamtor3;H2afz;Dnajb14	450
NM_016750;NM_001033155;NM_011932;NM_019920	Intergenic	chr3	137929466	chr3_137929078_137929466	137929078	Dapp1;Lamtor3;H2afz;Dnajb14	517
NM_011932	Intron	chr3	137976017	chr3_137975546_137976017	137975546	Dapp1	480
NM_011932	Intron	chr3	137977374	chr3_137976815_137977374	137976815	Dapp1	585
NR_037975;NM_011932;NM_008642;NM_001163457	Intergenic	chr3	138042893	chr3_138042399_138042893	138042399	Mttp;Dapp1;Gm5105	517
NR_033581;NM_011996;NM_007917;NM_175224;NM_001288578;NM_007410;NR_035481	Intergenic	chr3	138456046	chr3_138455792_138456046	138455792	Adh5;Adh4;Metap1;Adh6-ps1;Mir1956;Eif4e	446
NM_019571;NR_121195	Intron	chr3	138772435	chr3_138772120_138772435	138772120	Tspan5	526
NM_019571;NR_121195	Intron	chr3	138776551	chr3_138776043_138776551	138776043	Tspan5	765
NM_019571;NR_121195	Intron	chr3	138791905	chr3_138791501_138791905	138791501	Tspan5	506
NM_019571;NR_121195	Intron	chr3	138794419	chr3_138794137_138794419	138794137	Tspan5	437
NM_019571;NR_121195	Intron	chr3	138803377	chr3_138802933_138803377	138802933	Tspan5	453
NM_019571;NR_121195	Intron	chr3	138814318	chr3_138813987_138814318	138813987	Tspan5	546
NM_019571;NR_121195	Intron	chr3	138815229	chr3_138814962_138815229	138814962	Tspan5	464
NM_019571;NR_121195	Intron	chr3	138815801	chr3_138815439_138815801	138815439	Tspan5	774
NM_019571;NR_121195	Intron	chr3	138822148	chr3_138821684_138822148	138821684	Tspan5	477
NM_019571;NR_121195	Intron	chr3	138822622	chr3_138822287_138822622	138822287	Tspan5	454
NM_019571;NR_121195	Intron	chr3	138826003	chr3_138825753_138826003	138825753	Tspan5	450
NM_173763;NM_001293560	Intron	chr3	142707868	chr3_142707480_142707868	142707480	Ccbl2	981
NM_011828	Intron	chr3	144438190	chr3_144437959_144438190	144437959	Hs2st1	441
NM_027770;NM_010516;NM_001081094	Intergenic	chr3	145632867	chr3_145632574_145632867	145632574	Col24a1;Cyr61;Znhit6	438
NM_027770;NM_010516;NM_001081094	Intergenic	chr3	145633688	chr3_145633053_145633688	145633053	Col24a1;Cyr61;Znhit6	728
NM_026993;NM_010516	Intergenic	chr3	145728801	chr3_145728364_145728801	145728364	Cyr61;Ddah1	461
NM_026993;NM_010516	Intergenic	chr3	145739010	chr3_145738751_145739010	145738751	Cyr61;Ddah1	471
NM_026993	Promoter	chr3	145757419	chr3_145757082_145757419	145757082	Ddah1	498
NM_026993	Intron	chr3	145781553	chr3_145781004_145781553	145781004	Ddah1	727
NM_026993	Intron	chr3	145816883	chr3_145816489_145816883	145816489	Ddah1	1070
NM_026993;NM_172864;NM_001166064;NM_025555;NM_009740	Intergenic	chr3	145960489	chr3_145960131_145960489	145960131	Wdr63;2410004B18Rik;Syde2;Ddah1;Bcl10	506
NM_026993;NM_172864;NM_001166064;NM_025555;NM_009740	Intergenic	chr3	145969372	chr3_145968897_145969372	145968897	Wdr63;2410004B18Rik;Syde2;Ddah1;Bcl10	528
NM_026993;NM_172864;NM_001166064;NM_025555;NM_009740	Intergenic	chr3	145981048	chr3_145980525_145981048	145980525	Wdr63;2410004B18Rik;Syde2;Ddah1;Bcl10	752
NM_001166064	Intron	chr3	146010431	chr3_146010001_146010431	146010001	Syde2	708
NM_001293672;NM_028836	Promoter	chr3	146450781	chr3_146450492_146450781	146450492	Ctbs	723
NM_016867	Intron	chr3	152120717	chr3_152120393_152120717	152120393	Gipc2	546
NM_011372	Intron	chr3	153291619	chr3_153291306_153291619	153291306	St6galnac3	625
NM_011372	Intron	chr3	153352547	chr3_153352216_153352547	153352216	St6galnac3	519
NM_011372	Intron	chr3	153362353	chr3_153361952_153362353	153361952	St6galnac3	518
NM_011372	Intron	chr3	153671969	chr3_153671724_153671969	153671724	St6galnac3	479
NM_011372	Intron	chr3	153675236	chr3_153674843_153675236	153674843	St6galnac3	596
NM_011372	Intron	chr3	153676146	chr3_153675876_153676146	153675876	St6galnac3	463
NR_028525;NR_028098;NR_028097;NR_028095;NM_031870;NM_001163479;NM_001282054;NR_028094;NR_045801;NR_028561;NM_025758;NM_011372;NR_028096;NM_011231;NM_001163478;NR_040373	Intergenic	chr3	153818107	chr3_153817818_153818107	153817818	Snord45c;Asb17;Msh4;Asb17os;Rabggtb;Snord45b;5730460C07Rik;St6galnac3	568
NM_007382	Intron	chr3	153927895	chr3_153927578_153927895	153927578	Acadm	446
NM_011196	Promoter	chr3	157567266	chr3_157566765_157567266	157566765	Ptger3	807
NM_026147;NM_020021;NR_028126;NM_010747;NM_001111096	Intergenic	chr4	3798688	chr4_3797888_3798688	3797888	Mos;Lyn;Rps20;6330407A03Rik	899
NM_173426	Intron	chr4	5666240	chr4_5665710_5666240	5665710	Fam110b	778
NM_173426	Intron	chr4	5685402	chr4_5685052_5685402	5685052	Fam110b	588
NM_173426	Intron	chr4	5686983	chr4_5686436_5686983	5686436	Fam110b	556
NM_010945	Intron	chr4	6447108	chr4_6446824_6447108	6446824	Nsmaf	460
NM_007592	Intron	chr4	8200656	chr4_8200329_8200656	8200329	Car8	570
NM_001277149	Intron	chr4	8730646	chr4_8730229_8730646	8730229	Chd7	426
NM_001277149	Intergenic	chr4	8929588	chr4_8929177_8929588	8929177	Chd7	544
NM_001277149	Intergenic	chr4	8953618	chr4_8953261_8953618	8953261	Chd7	595
	Intergenic	chr4	9161908	chr4_9161509_9161908	9161509		553
NM_175175;NM_026005	Intergenic	chr4	10933450	chr4_10933079_10933450	10933079	2610301B20Rik;Plekhf2	867
NM_001085493;NM_175175;NM_026005	Intergenic	chr4	10967027	chr4_10966744_10967027	10966744	2610301B20Rik;Ndufaf6;Plekhf2	487
NM_001085493;NM_175175;NM_026005	Intergenic	chr4	10968317	chr4_10967586_10968317	10967586	2610301B20Rik;Ndufaf6;Plekhf2	978
NM_001085493;NM_175175;NM_026005	Intergenic	chr4	10973389	chr4_10973108_10973389	10973108	2610301B20Rik;Ndufaf6;Plekhf2	446
NM_001085493;NM_175175;NM_026005	Intergenic	chr4	10981108	chr4_10980839_10981108	10980839	2610301B20Rik;Ndufaf6;Plekhf2	423
NM_001085493;NM_175175;NR_030455	Intergenic	chr4	11048333	chr4_11047838_11048333	11047838	Ndufaf6;Mir684-2;Plekhf2	573
NM_001290383;NM_194055	Promoter	chr4	11389531	chr4_11389154_11389531	11389154	Esrp1	749
	Intergenic	chr4	13219122	chr4_13218758_13219122	13218758		438
	Intergenic	chr4	17092416	chr4_17092188_17092416	17092188		439
NM_010243	Intron	chr4	25632989	chr4_25632579_25632989	25632579	Fut9	451
	Intergenic	chr4	32197108	chr4_32196578_32197108	32196578		785
NM_001109661	Intron	chr4	32481461	chr4_32480967_32481461	32480967	Bach2	498
NM_013889	Intron	chr4	34873085	chr4_34872473_34873085	34872473	Zfp292	767
NM_178061	Intron	chr4	35097248	chr4_35096760_35097248	35096760	Mob3b	690
NM_172689	Intron	chr4	40219148	chr4_40218762_40219148	40218762	Ddx58	511
NM_172689	Intron	chr4	40221848	chr4_40221507_40221848	40221507	Ddx58	543
NR_029594;NM_001025444;NM_001025445;NM_001164671;NM_022305;NM_008298;NM_001164672;NR_077226;NR_077221;NM_021535;NM_025545;NR_039584	Intergenic	chr4	40777297	chr4_40776879_40777297	40776879	Dnaja1;Mir207;Smu1;Gm6297;Mir5123;B4galt1;Aptx	427
NM_022305	Intron	chr4	40818942	chr4_40818678_40818942	40818678	B4galt1	470
NM_022305	Intron	chr4	40825498	chr4_40825117_40825498	40825117	B4galt1	535
NM_022305	Intron	chr4	40828391	chr4_40828054_40828391	40828054	B4galt1	582
NR_039584	Promoter	chr4	40847802	chr4_40847505_40847802	40847505	Mir5123	430
NM_016689;NM_007473;NM_029814;NM_026275;NM_023739;NM_139236;NM_001290448;NM_001290449;NR_037277	Intergenic	chr4	41064845	chr4_41064589_41064845	41064589	Nfx1;Aqp3;Aqp7;Ube2r2;Nol6;Mir3094;Chmp5	445
NM_016689;NM_007473;NM_026275;NM_023739;NM_139236;NM_001290448;NM_001290449;NR_037277	Intergenic	chr4	41075399	chr4_41074855_41075399	41074855	Nfx1;Aqp3;Aqp7;Ube2r2;Nol6;Mir3094	556
NM_016689;NM_007473;NM_026275;NM_023739;NM_139236;NM_001290448;NM_001290449;NR_037277	Intergenic	chr4	41087332	chr4_41087016_41087332	41087016	Nfx1;Aqp3;Aqp7;Ube2r2;Nol6;Mir3094	534
NM_016689;NM_007473;NM_026275;NM_023739;NM_139236;NM_001290448;NM_001290449;NR_037277	Intergenic	chr4	41089095	chr4_41088672_41089095	41088672	Nfx1;Aqp3;Aqp7;Ube2r2;Nol6;Mir3094	531
NM_016689;NM_007473;NM_026275;NM_023739;NM_139236;NM_001290448;NM_001290449;NR_037277	Intergenic	chr4	41090416	chr4_41090005_41090416	41090005	Nfx1;Aqp3;Aqp7;Ube2r2;Nol6;Mir3094	429
NM_016689;NM_007473;NM_026275;NM_023739;NM_139236;NM_001290448;NM_001290449;NR_037277	Intergenic	chr4	41092447	chr4_41092146_41092447	41092146	Nfx1;Aqp3;Aqp7;Ube2r2;Nol6;Mir3094	432
NM_016689	Promoter	chr4	41096438	chr4_41096042_41096438	41096042	Aqp3	625
NM_139236	Exon	chr4	41116063	chr4_41115503_41116063	41115503	Nol6	603
NM_139236	Exon	chr4	41119135	chr4_41118891_41119135	41118891	Nol6	453
NM_001037709	Intron	chr4	43391355	chr4_43390900_43391355	43390900	Rusc2	489
NM_199057	Promoter	chr4	43406778	chr4_43406171_43406778	43406171	Rusc2	1373
NM_001037709;NM_199057	Exon	chr4	43425581	chr4_43425193_43425581	43425193	Rusc2	606
NM_001162381;NM_177377	Promoter	chr4	43429390	chr4_43429020_43429390	43429020	Fam166b	474
NM_007654;NM_001110320;NM_001110321;NM_001110322	Promoter	chr4	43453832	chr4_43453420_43453832	43453420	Cd72	568
NM_027450	Intron	chr4	43964394	chr4_43963870_43964394	43963870	Glipr2	570
NM_027450	Intron	chr4	43966152	chr4_43965679_43966152	43965679	Glipr2	875
NM_027450	Intron	chr4	43967999	chr4_43967639_43967999	43967639	Glipr2	805
NM_001002787	Promoter	chr4	43982606	chr4_43982110_43982606	43982110	Ccin	758
NM_008782	Intron	chr4	44538153	chr4_44537862_44538153	44537862	Pax5	429
NM_008782	Intron	chr4	44555768	chr4_44555491_44555768	44555491	Pax5	942
NM_008782	Intron	chr4	44558328	chr4_44557732_44558328	44557732	Pax5	915
NM_022811;NM_001024142;NM_173399;NM_001163283;NM_001163284;NM_080289;NM_138590;NM_001285800	Intergenic	chr4	44959440	chr4_44958697_44959440	44958697	Fbxo10;Grhpr;Zcchc7;Polr1e;Zbtb5	1291
NM_001033306	Intron	chr4	45426922	chr4_45426636_45426922	45426636	Shb	455
NM_001033306	Intron	chr4	45465314	chr4_45464926_45465314	45464926	Shb	469
NM_001033306	Intron	chr4	45478903	chr4_45478522_45478903	45478522	Shb	520
NM_001033306	Intron	chr4	45488913	chr4_45488503_45488913	45488503	Shb	429
NM_001033306	Intron	chr4	45492941	chr4_45492489_45492941	45492489	Shb	651
NM_001033306	Intron	chr4	45493285	chr4_45493025_45493285	45493025	Shb	436
NM_001033306	Intron	chr4	45497725	chr4_45497083_45497725	45497083	Shb	935
NM_001033306	Intron	chr4	45509145	chr4_45508462_45509145	45508462	Shb	1148
NM_001033306	Intron	chr4	45519617	chr4_45519298_45519617	45519298	Shb	530
NM_001033412;NM_001033306	Intergenic	chr4	45591772	chr4_45591401_45591772	45591401	Shb;Gm829	454
NR_046068	Promoter	chr4	45764076	chr4_45763807_45764076	45763807	Gm12409	509
NM_183298;NM_053179;NM_029077;NM_029086;NM_130889;NM_053149	Intergenic	chr4	46429522	chr4_46428905_46429522	46428905	Trim14;5830415F09Rik;Foxe1;Hemgn;Anp32b;Nans	706
NM_053179;NM_029077;NM_001164804;NM_029086;NM_130889;NM_178893;NM_053149	Intergenic	chr4	46474949	chr4_46474677_46474949	46474677	Trim14;5830415F09Rik;Hemgn;Anp32b;Nans;Coro2a	484
NM_198664	Exon	chr4	46621087	chr4_46620638_46621087	46620638	Tbc1d2	479
NM_198664	Intron	chr4	46622582	chr4_46622221_46622582	46622221	Tbc1d2	432
NM_198664	Intron	chr4	46622946	chr4_46622659_46622946	46622659	Tbc1d2	473
NM_198664	Intron	chr4	46628039	chr4_46627587_46628039	46627587	Tbc1d2	914
NM_198664	Intron	chr4	46636443	chr4_46636171_46636443	46636171	Tbc1d2	443
NM_198664	Exon	chr4	46637639	chr4_46637256_46637639	46637256	Tbc1d2	494
NM_198664	Intron	chr4	46638947	chr4_46638479_46638947	46638479	Tbc1d2	520
NM_001081141	Exon	chr4	46664748	chr4_46664413_46664748	46664413	Gabbr2	587
NM_172693	Promoter	chr4	47094223	chr4_47093772_47094223	47093772	Galnt12	495
NM_133891;NM_001159633	Intron	chr4	53449754	chr4_53449384_53449754	53449384	Slc44a1	454
NM_133891;NM_001159633	Intron	chr4	53452587	chr4_53452220_53452587	53452220	Slc44a1	665
NM_009317	Promoter	chr4	53780419	chr4_53780176_53780419	53780176	Tal2	435
NM_028053	Intergenic	chr4	53952536	chr4_53952178_53952536	53952178	Tmem38b	539
NM_172867	Intron	chr4	55039533	chr4_55039213_55039533	55039213	Zfp462	538
NM_009011;NM_010637;NR_040674	Intergenic	chr4	55458811	chr4_55458439_55458811	55458439	Gm12505;Klf4;Rad23b	481
NM_009011;NM_010637;NR_040674	Intergenic	chr4	55466040	chr4_55465514_55466040	55465514	Gm12505;Klf4;Rad23b	540
NM_009011;NM_010637;NR_040674	Intergenic	chr4	55468128	chr4_55467719_55468128	55467719	Gm12505;Klf4;Rad23b	661
NM_009011;NM_010637;NR_040674	Intergenic	chr4	55471452	chr4_55470892_55471452	55470892	Gm12505;Klf4;Rad23b	625
NM_010637;NR_040674	Intergenic	chr4	55515133	chr4_55514787_55515133	55514787	Klf4;Gm12505	515
NM_018761	Intron	chr4	56816007	chr4_56815734_56816007	56815734	Ctnnal1	431
NM_018761	Exon	chr4	56847879	chr4_56847499_56847879	56847499	Ctnnal1	520
NR_029789	Promoter	chr4	56898000	chr4_56897440_56898000	56897440	Mir32	562
NM_175518	Intron	chr4	56937559	chr4_56937275_56937559	56937275	Tmem245	440
NM_175518	Promoter	chr4	56949947	chr4_56949697_56949947	56949697	Tmem245	479
NM_001142965;NM_175518;NM_018761;NR_029789	Intergenic	chr4	56952330	chr4_56951934_56952330	56951934	Frrs1l;Tmem245;Ctnnal1;Mir32	608
NM_019427	Intron	chr4	57067244	chr4_57066155_57067244	57066155	Epb4.1l4b	1711
NM_019427	Intron	chr4	57129726	chr4_57129305_57129726	57129305	Epb4.1l4b	430
NM_019427	Intron	chr4	57139828	chr4_57139554_57139828	57139554	Epb4.1l4b	452
NM_011207;NR_040669;NM_019427	Intergenic	chr4	57154038	chr4_57153578_57154038	57153578	Ptpn3;Epb4.1l4b;Gm12530	998
NM_011207;NR_040669;NM_019427	Intergenic	chr4	57163700	chr4_57163306_57163700	57163306	Ptpn3;Epb4.1l4b;Gm12530	461
NM_011207	Intron	chr4	57277480	chr4_57277071_57277480	57277071	Ptpn3	591
NM_172868	Intron	chr4	57691285	chr4_57690889_57691285	57690889	Palm2	948
NM_009649;NM_001035533;NM_001035532;NM_172868	Intergenic	chr4	57767200	chr4_57766736_57767200	57766736	Akap2;Palm2	634
NM_009649;NM_001035533;NM_001035532;NM_172868	Intergenic	chr4	57786688	chr4_57786373_57786688	57786373	Akap2;Palm2	527
NM_178727;NM_001035533;NM_001035532;NM_009649	Intergenic	chr4	57831398	chr4_57831088_57831398	57831088	D630039A03Rik;Akap2	562
NM_178727;NM_001035533;NM_001035532;NM_009649	Intergenic	chr4	57834763	chr4_57834332_57834763	57834332	D630039A03Rik;Akap2	533
NM_001035532;NM_009649	Promoter	chr4	57842869	chr4_57842271_57842869	57842271	Akap2	683
NM_001290486;NM_172989;NM_010336	Intron	chr4	58490582	chr4_58490194_58490582	58490194	Lpar1	558
NM_001290486;NM_172989;NM_010336	Intron	chr4	58492601	chr4_58492355_58492601	58492355	Lpar1	477
NM_172989;NM_010336	Intron	chr4	58535556	chr4_58534913_58535556	58534913	Lpar1	1227
NM_146920;NM_172381	Intergenic	chr4	58714358	chr4_58714089_58714358	58714089	AI314180;Olfr267	477
NM_172468	Intron	chr4	59814729	chr4_59814366_59814729	59814366	Snx30	603
NM_172468	Intron	chr4	59815373	chr4_59815140_59815373	59815140	Snx30	438
NM_172468	Intron	chr4	59854094	chr4_59853807_59854094	59853807	Snx30	505
NM_172468	Intron	chr4	59891549	chr4_59891065_59891549	59891065	Snx30	723
NM_172468	Intron	chr4	59895415	chr4_59894722_59895415	59894722	Snx30	988
NM_172468	Intron	chr4	59896051	chr4_59895737_59896051	59895737	Snx30	799
NM_001290350;NM_009554;NM_001290351;NM_001290518;NM_001045528;NM_025286;NM_001290353	Intergenic	chr4	62251387	chr4_62251033_62251387	62251033	Slc31a2;Zfp37;Fkbp15	912
NM_001045528	Intron	chr4	62306492	chr4_62306117_62306492	62306117	Fkbp15	554
NM_134257;NM_019492;NM_001081650	Exon	chr4	62641013	chr4_62640526_62641013	62640526	Rgs3	591
NM_134257;NM_019492;NM_001081650	Intron	chr4	62644781	chr4_62644272_62644781	62644272	Rgs3	927
NM_134257;NM_019492;NM_001081650	Intron	chr4	62646363	chr4_62645878_62646363	62645878	Rgs3	489
NM_134257	Intron	chr4	62661550	chr4_62661208_62661550	62661208	Rgs3	535
NM_134257	Intron	chr4	62668710	chr4_62668353_62668710	62668353	Rgs3	465
NM_134257	Intron	chr4	62669298	chr4_62668822_62669298	62668822	Rgs3	889
NM_028640;NM_001008793;NM_001008792;NM_001008791	Exon	chr4	63418503	chr4_63418076_63418503	63418076	Whrn	445
NM_028640;NM_001008793;NM_001008792;NM_001008791	Intron	chr4	63420969	chr4_63420278_63420969	63420278	Whrn	824
NM_028640;NM_001008793;NM_001008792;NM_001008791	Intron	chr4	63423056	chr4_63422055_63423056	63422055	Whrn	1816
NM_028640;NM_001008793;NM_001008792;NM_001008791	Intron	chr4	63424646	chr4_63424246_63424646	63424246	Whrn	483
NM_028640;NM_001008793;NM_001008792;NM_001008791	Intron	chr4	63425404	chr4_63424759_63425404	63424759	Whrn	647
NM_028640;NM_001008793;NM_001008792;NM_001008791	Intron	chr4	63445737	chr4_63445476_63445737	63445476	Whrn	454
NM_028640;NM_001008793;NM_001008792;NM_001008791	Intron	chr4	63457066	chr4_63456801_63457066	63456801	Whrn	467
NM_028640;NM_001008793;NM_001008792;NM_001008791;NM_001276371	Exon	chr4	63461957	chr4_63461341_63461957	63461341	Whrn	925
NM_144787;NM_001172095	Intron	chr4	74368118	chr4_74367888_74368118	74367888	Kdm4c	455
NM_026821;NM_001282014;NM_001282015;NM_031202	Intergenic	chr4	80874461	chr4_80874216_80874461	80874216	Tyrp1;Lurap1l	452
NM_001286131;NM_008687;NM_001113209;NM_001113210;NM_001286127	Intron	chr4	82406233	chr4_82405973_82406233	82405973	Nfib	429
NM_001286131;NM_008687;NM_001113209;NM_001113210;NM_001286127	Intron	chr4	82466683	chr4_82466083_82466683	82466083	Nfib	836
NM_001286131;NM_008687;NM_001113209;NM_001113210;NM_001286127	Intergenic	chr4	82536738	chr4_82536384_82536738	82536384	Nfib	560
NM_027238	Intron	chr4	83257359	chr4_83256945_83257359	83256945	Ttc39b	504
NM_001290527;NM_001081012;NM_029949;NR_045450;NM_133948	Intergenic	chr4	83489473	chr4_83489185_83489473	83489185	Snapc3;Gm11413;Psip1;Ccdc171	420
NM_001081012	Intron	chr4	83713821	chr4_83713465_83713821	83713465	Ccdc171	582
	Intergenic	chr4	84017289	chr4_84016873_84017289	84016873		529
NM_019535	Intron	chr4	85209334	chr4_85209050_85209334	85209050	Sh3gl2	711
NM_184088;NM_007408	Intergenic	chr4	86743246	chr4_86742535_86743246	86742535	Plin2;Dennd4c	1157
NM_001290541;NM_001290543;NM_139306	Intron	chr4	86904610	chr4_86904220_86904610	86904220	Acer2	689
	Intergenic	chr4	89445711	chr4_89445474_89445711	89445474		448
NM_010486;NM_207686;NM_207685;NM_001177883	Intron	chr4	91321897	chr4_91321594_91321897	91321594	Elavl2	435
NM_010486;NM_207686;NM_207685;NM_001177883	Intron	chr4	91365901	chr4_91365349_91365901	91365349	Elavl2	857
NM_172872	Intron	chr4	98783099	chr4_98782581_98783099	98782581	Kank4	880
NM_172872	Intron	chr4	98784407	chr4_98784043_98784407	98784043	Kank4	489
NM_172872	Intron	chr4	98799758	chr4_98799527_98799758	98799527	Kank4	440
NM_172872	Intron	chr4	98807607	chr4_98807109_98807607	98807109	Kank4	502
NM_026082;NM_172872;NR_040437;NM_001290636;NM_146144	Intergenic	chr4	98846014	chr4_98845700_98846014	98845700	Usp1;Kank4;Kank4os;Dock7	421
NM_026082;NM_175029;NM_001290636;NM_001145967	Intergenic	chr4	99162362	chr4_99161947_99162362	99161947	Atg4c;Dock7	467
NM_175029;NM_001145967	Intergenic	chr4	99342922	chr4_99342613_99342922	99342613	Atg4c	460
NM_010425;NM_001081264	Intergenic	chr4	99663664	chr4_99663190_99663664	99663190	Alg6;Foxd3	707
NM_175036	Promoter	chr4	101647679	chr4_101647269_101647679	101647269	Leprot	621
NM_080555	Intron	chr4	105164293	chr4_105163948_105164293	105163948	Ppap2b	467
NM_080555	Intron	chr4	105201562	chr4_105201217_105201562	105201217	Ppap2b	447
NM_080555	Intron	chr4	105210482	chr4_105209876_105210482	105209876	Ppap2b	630
NM_080555	Intron	chr4	105226582	chr4_105226164_105226582	105226164	Ppap2b	482
NM_080555	Intron	chr4	105227990	chr4_105227659_105227990	105227659	Ppap2b	549
NM_080555	Intergenic	chr4	105276131	chr4_105275786_105276131	105275786	Ppap2b	571
NM_080555	Intergenic	chr4	105286671	chr4_105286351_105286671	105286351	Ppap2b	521
NM_053272	Exon	chr4	106587575	chr4_106587282_106587575	106587282	Dhcr24	470
NM_198438;NM_025590;NM_023672	Intergenic	chr4	106855044	chr4_106854714_106855044	106854714	Acot11;Ssbp3	422
NM_198438;NM_025590;NM_023672	Intergenic	chr4	106860453	chr4_106859884_106860453	106859884	Acot11;Ssbp3	578
NM_198438;NM_025590;NM_023672	Intergenic	chr4	106861852	chr4_106861468_106861852	106861468	Acot11;Ssbp3	650
NM_198438;NM_023672	Intergenic	chr4	106908561	chr4_106908256_106908561	106908256	Ssbp3	491
NM_025617	Intron	chr4	107156721	chr4_107156493_107156721	107156493	Tceanc2	429
NR_033496;NM_001080926	Exon	chr4	107843567	chr4_107842973_107843567	107842973	Lrp8	730
NM_001167936	Intron	chr4	108183023	chr4_108182583_108183023	108182583	Zyg11a	626
NM_001033634;NM_001254754;NM_001167936;NM_026728	Intergenic	chr4	108221359	chr4_108220935_108221359	108220935	Zyg11b;Zyg11a;Echdc2	536
NM_175472;NM_027250;NM_024198;NM_001099303;NM_001033634	Intergenic	chr4	108387299	chr4_108386905_108387299	108386905	Zyg11b;Coa7;Fam159a;Zcchc11;Gpx7	501
NM_023537	Intron	chr4	108906847	chr4_108906566_108906847	108906566	Rab3b	425
NM_023537	Intron	chr4	108907629	chr4_108907211_108907629	108907211	Rab3b	472
NM_133885	Intron	chr4	109131614	chr4_109131296_109131614	109131296	Osbpl9	826
NM_133885	Intron	chr4	109148061	chr4_109147538_109148061	109147538	Osbpl9	1341
NM_029786;NM_026651;NM_001290658	Promoter	chr4	116152492	chr4_116151818_116152492	116151818	Pomgnt1	883
NM_008641;NM_001042743	Intron	chr4	116398352	chr4_116398041_116398352	116398041	Mast2	475
NM_146151	Intron	chr4	116732903	chr4_116732300_116732903	116732300	Tesk2	653
NM_133250;NM_001159581;NM_026654	Promoter	chr4	116807598	chr4_116807100_116807598	116807100	Mutyh;Toe1	767
NM_001033774;NM_001145637	Intron	chr4	117229771	chr4_117229517_117229771	117229517	Gm1661	483
NM_025739	Intron	chr4	117313257	chr4_117312966_117313257	117312966	Rnf220	507
NM_025739	Intron	chr4	117317453	chr4_117316964_117317453	117316964	Rnf220	551
NM_025739	Intron	chr4	117328992	chr4_117328460_117328992	117328460	Rnf220	581
NM_025739	Intron	chr4	117330106	chr4_117329588_117330106	117329588	Rnf220	537
NM_025739	Intron	chr4	117333296	chr4_117332958_117333296	117332958	Rnf220	645
NM_025739	Intron	chr4	117344524	chr4_117344096_117344524	117344096	Rnf220	858
NM_025739	Intron	chr4	117352135	chr4_117351783_117352135	117351783	Rnf220	440
NM_025739	Intron	chr4	117357684	chr4_117357297_117357684	117357297	Rnf220	465
NM_025739	Intron	chr4	117371983	chr4_117371711_117371983	117371711	Rnf220	446
NM_025739	Intron	chr4	117373502	chr4_117372770_117373502	117372770	Rnf220	1034
NM_025739	Intron	chr4	117382118	chr4_117381670_117382118	117381670	Rnf220	639
NM_025739	Intron	chr4	117391067	chr4_117390757_117391067	117390757	Rnf220	424
NM_001285902;NM_001285899;NM_080469;NM_001285901	Intron	chr4	117610747	chr4_117610476_117610747	117610476	Eri3	441
NM_001285902;NM_001285899;NM_080469;NM_001285901	Intron	chr4	117648126	chr4_117647772_117648126	117647772	Eri3	769
NM_001284193;NM_009711;NM_001284191;NM_001284192	Promoter	chr4	117929109	chr4_117928876_117929109	117928876	Artn	435
NM_001161774;NM_001285521;NM_001285520;NM_009176	Intron	chr4	118064665	chr4_118064210_118064665	118064210	St3gal3	502
NM_001161774;NM_001285521;NM_001285520;NM_009176	Intron	chr4	118072355	chr4_118071915_118072355	118071915	St3gal3	449
NM_011213	Intron	chr4	118215843	chr4_118215398_118215843	118215398	Ptprf	571
NM_011213	Intron	chr4	118216899	chr4_118216538_118216899	118216538	Ptprf	598
NM_011213	Intron	chr4	118226834	chr4_118226579_118226834	118226579	Ptprf	478
NM_011213	Exon	chr4	118235140	chr4_118234159_118235140	118234159	Ptprf	3104
NM_011213	Intron	chr4	118238770	chr4_118238320_118238770	118238320	Ptprf	680
NM_011213	Intron	chr4	118244661	chr4_118244299_118244661	118244299	Ptprf	528
NM_011213	Intron	chr4	118248342	chr4_118247815_118248342	118247815	Ptprf	603
NM_011213	Exon	chr4	118249329	chr4_118248645_118249329	118248645	Ptprf	1193
NM_011213	Intron	chr4	118260676	chr4_118260431_118260676	118260431	Ptprf	447
NM_011213	Intron	chr4	118283160	chr4_118282843_118283160	118282843	Ptprf	545
NM_019422;NM_001039176;NM_001039175	Promoter	chr4	118430574	chr4_118430122_118430574	118430122	Elovl1	612
NM_172383	Promoter	chr4	118543812	chr4_118543510_118543812	118543510	Tmem125	524
NM_001011870;NM_133892;NM_011400;NM_146399	Intergenic	chr4	119009209	chr4_119008843_119009209	119008843	Olfr1329;Olfr1328;Lao1;Slc2a1	454
NM_133892;NM_011400;NM_146399	Intergenic	chr4	119027045	chr4_119026788_119027045	119026788	Olfr1328;Lao1;Slc2a1	452
NM_133892;NM_011400;NM_146399	Intergenic	chr4	119031962	chr4_119031495_119031962	119031495	Olfr1328;Lao1;Slc2a1	476
NM_001145936;NM_001145935;NM_183140;NM_024462;NM_013848;NM_011400	Intergenic	chr4	119095365	chr4_119095077_119095365	119095077	Ermap;Ccdc23;Zfp691;Slc2a1	492
NM_011400	Intron	chr4	119123606	chr4_119122925_119123606	119122925	Slc2a1	788
NM_011400	Intron	chr4	119124154	chr4_119123720_119124154	119123720	Slc2a1	779
NM_001286148;NM_019782;NM_019783;NM_001042411	Exon	chr4	119238206	chr4_119237939_119238206	119237939	Lepre1	462
NM_001270435;NM_029286	Intron	chr4	119412701	chr4_119412370_119412701	119412370	Ccdc30	521
NM_001270435;NM_029286	Promoter	chr4	119415685	chr4_119415412_119415685	119415412	Ccdc30	453
NM_001014900	Intron	chr4	119442817	chr4_119442541_119442817	119442541	Zmynd12	670
NM_194060	Intron	chr4	120270909	chr4_120270108_120270909	120270108	Foxo6	2119
NM_194060	Intron	chr4	120272697	chr4_120272123_120272697	120272123	Foxo6	821
NM_194060	Intron	chr4	120278193	chr4_120277676_120278193	120277676	Foxo6	847
NM_019563	Promoter	chr4	120666634	chr4_120666383_120666634	120666383	Cited4	449
NM_001081142	Intron	chr4	120731099	chr4_120730737_120731099	120730737	Kcnq4	547
NM_029662;NM_008506;NM_025873;NM_007559	Intergenic	chr4	123005214	chr4_123004665_123005214	123004665	Trit1;Mycl;Mfsd2a;Bmp8b	558
NM_029662;NM_008506;NM_025873;NM_007559	Intergenic	chr4	123012959	chr4_123012565_123012959	123012565	Trit1;Mycl;Mfsd2a;Bmp8b	455
NM_001256019;NM_007558	Promoter	chr4	123343746	chr4_123343080_123343746	123343080	Bmp8a	689
NR_105824	Promoter	chr4	123617190	chr4_123616957_123617190	123616957	Mir6398	446
NM_001199136;NM_001199137	Intron	chr4	123623054	chr4_123622670_123623054	123622670	Macf1	524
NM_017475;NM_019660	Intergenic	chr4	123992896	chr4_123992520_123992896	123992520	Rragc;Mycbp	503
NM_017475;NM_019660	Intergenic	chr4	124000220	chr4_123999757_124000220	123999757	Rragc;Mycbp	697
NR_040774	Intergenic	chr4	124350285	chr4_124349784_124350285	124349784	1700057H15Rik	728
NM_029157;NM_026031;NM_010213;NM_011141;NR_045819	Intergenic	chr4	124615289	chr4_124615053_124615289	124615053	4933407E24Rik;Fhl3;Pou3f1;Sf3a3;Utp11l	466
NM_008636	Intron	chr4	124821878	chr4_124821376_124821878	124821376	Mtf1	705
NM_008636	Exon	chr4	124825454	chr4_124824695_124825454	124824695	Mtf1	1109
NM_153159	Intron	chr4	125123826	chr4_125123504_125123826	125123504	Zc3h12a	536
NM_153159	Promoter	chr4	125128652	chr4_125128023_125128652	125128023	Zc3h12a	647
NM_001290701;NM_175246;NM_175223;NM_153159;NM_027310;NM_145552	Intergenic	chr4	125134973	chr4_125134586_125134973	125134586	Snip1;Gnl2;Meaf6;Zc3h12a;Dnali1	551
NM_175246;NM_027310;NM_175223;NM_001290701;NM_153159	Intergenic	chr4	125162653	chr4_125162208_125162653	125162208	Snip1;Dnali1;Meaf6;Zc3h12a	624
NM_027310;NM_001290701;NM_153159	Intergenic	chr4	125196252	chr4_125195780_125196252	125195780	Zc3h12a;Meaf6	519
NM_027310;NM_001290701;NM_153159	Intergenic	chr4	125199258	chr4_125199016_125199258	125199016	Zc3h12a;Meaf6	424
NM_027310;NM_001290701;NM_153159	Intergenic	chr4	125204244	chr4_125203558_125204244	125203558	Zc3h12a;Meaf6	997
NM_153159	Intergenic	chr4	125219369	chr4_125218764_125219369	125218764	Zc3h12a	720
NM_001081097	Promoter	chr4	125488836	chr4_125488425_125488836	125488425	Grik3	644
NM_001081097	Promoter	chr4	125492378	chr4_125491859_125492378	125491859	Grik3	959
NM_001081097	Intron	chr4	125511825	chr4_125511523_125511825	125511523	Grik3	467
NM_001081097	Intron	chr4	125512482	chr4_125512053_125512482	125512053	Grik3	700
NM_001081097	Intron	chr4	125523218	chr4_125522597_125523218	125522597	Grik3	656
NM_001081097	Intron	chr4	125534698	chr4_125534401_125534698	125534401	Grik3	546
NM_001081097	Intron	chr4	125536326	chr4_125535994_125536326	125535994	Grik3	429
NM_001081097	Intron	chr4	125541400	chr4_125541016_125541400	125541016	Grik3	751
NM_001081097	Intron	chr4	125542865	chr4_125542509_125542865	125542509	Grik3	688
NM_001081097	Intron	chr4	125545580	chr4_125545306_125545580	125545306	Grik3	479
NM_001081097	Intron	chr4	125572603	chr4_125572311_125572603	125572311	Grik3	480
NM_001081097	Intron	chr4	125579845	chr4_125579444_125579845	125579444	Grik3	453
NM_001081097	Intron	chr4	125585207	chr4_125584799_125585207	125584799	Grik3	480
NM_001081097	Intron	chr4	125600027	chr4_125599771_125600027	125599771	Grik3	464
NM_001081097	Intron	chr4	125610101	chr4_125609673_125610101	125609673	Grik3	580
NM_001081097	Intergenic	chr4	125716817	chr4_125716565_125716817	125716565	Grik3	499
NM_001081097	Intergenic	chr4	125729793	chr4_125729270_125729793	125729270	Grik3	682
NR_015560;NM_001252651;NM_025544;NM_172701;NM_007782;NR_045561	Intergenic	chr4	125976577	chr4_125976006_125976577	125976006	2610028E06Rik;Mrps15;Oscp1;Csf3r	599
NR_015560;NM_001252651;NM_025544;NM_172701;NM_007782;NR_045561	Intergenic	chr4	125992587	chr4_125992182_125992587	125992182	2610028E06Rik;Mrps15;Oscp1;Csf3r	669
NM_028800;NM_001145827	Promoter	chr4	126101909	chr4_126101508_126101909	126101508	Stk40	550
NM_028800;NM_001145827	Exon	chr4	126137858	chr4_126137511_126137858	126137511	Stk40	453
NM_144941;NM_001145970	Intron	chr4	126248405	chr4_126248019_126248405	126248019	Map7d1	513
NM_199473	Intron	chr4	126299996	chr4_126299590_126299996	126299590	Col8a2	586
NM_001114399	Intron	chr4	126961113	chr4_126960786_126961113	126960786	Zmym4	647
NM_026670	Intron	chr4	127052806	chr4_127052317_127052806	127052317	Zmym1	514
NM_026670	Intron	chr4	127055221	chr4_127054749_127055221	127054749	Zmym1	497
NM_198618	Promoter	chr4	127168654	chr4_127168335_127168654	127168335	Dlgap3	517
NM_198618	Intron	chr4	127179711	chr4_127179371_127179711	127179371	Dlgap3	727
NM_010291;NM_198618;NM_030252;NM_008120;NM_001160012;NM_008126;NM_008127	Intergenic	chr4	127324578	chr4_127324137_127324578	127324137	Smim12;Gja4;Gjb3;Gjb5;Gjb4;Dlgap3	612
NM_008127	Promoter	chr4	127353906	chr4_127353365_127353906	127353365	Gjb4	570
NM_008120;NM_001160012;NM_010291;NM_008126;NM_008127	Intergenic	chr4	127364066	chr4_127363707_127364066	127363707	Gjb5;Gjb3;Gja4;Gjb4	613
NM_008120;NM_001160012;NM_010291;NM_008126;NM_008127	Intergenic	chr4	127365928	chr4_127365534_127365928	127365534	Gjb5;Gjb3;Gja4;Gjb4	483
NM_008120;NM_001160012;NM_010291;NM_008126;NM_008127	Intergenic	chr4	127369106	chr4_127368590_127369106	127368590	Gjb5;Gjb3;Gja4;Gjb4	568
NM_008120;NM_001160012;NM_010291;NM_008126;NM_008127	Intergenic	chr4	127370663	chr4_127370388_127370663	127370388	Gjb5;Gjb3;Gja4;Gjb4	506
NM_008120;NM_001160012;NM_010291;NM_008126;NM_008127	Intergenic	chr4	127372320	chr4_127371987_127372320	127371987	Gjb5;Gjb3;Gja4;Gjb4	423
NM_008120;NM_001160012;NM_010291;NM_008126;NM_008127	Intergenic	chr4	127408655	chr4_127408398_127408655	127408398	Gjb5;Gjb3;Gja4;Gjb4	455
NM_018774;NM_001195130	Intron	chr4	128706974	chr4_128706536_128706974	128706536	Phc2	677
NM_001081098	Intron	chr4	128785800	chr4_128785389_128785800	128785389	Zfp362	504
NM_178110;NM_001009819;NM_001081098;NM_172875	Intergenic	chr4	128862728	chr4_128862296_128862728	128862296	A3galt2;Trim62;Azin2;Zfp362	647
NM_178110;NM_001033966;NM_172875;NM_016895	Intergenic	chr4	128927735	chr4_128927144_128927735	128927144	Ak2;Trim62;Azin2	1330
NM_172875	Exon	chr4	128946372	chr4_128945921_128946372	128945921	Azin2	662
NM_172875	Intron	chr4	128952282	chr4_128951771_128952282	128951771	Azin2	520
NM_172875	Promoter	chr4	128961179	chr4_128960894_128961179	128960894	Azin2	517
NM_178110;NM_001033966;NM_172875;NM_016895;NM_029219	Intergenic	chr4	128971550	chr4_128971055_128971550	128971055	Ak2;Trim62;Rnf19b;Azin2	734
NM_178110;NM_001033966;NM_172875;NM_016895;NM_029219	Intergenic	chr4	128979573	chr4_128979220_128979573	128979220	Ak2;Trim62;Rnf19b;Azin2	587
NM_001290706;NM_001033966;NM_172875;NM_016895;NM_133881;NM_010471;NM_025452;NM_001286083;NM_001286081;NM_029219;NM_001130419	Intergenic	chr4	129017686	chr4_129017336_129017686	129017336	Ak2;Tmem54;Rnf19b;Hpca;Azin2	460
NM_001286081;NM_001286083;NM_001130419;NM_010471	Intron	chr4	129113246	chr4_129112834_129113246	129112834	Hpca	611
NM_001033189;NM_001285865;NM_001285866;NM_001285867	Exon	chr4	129222651	chr4_129222249_129222651	129222249	C77080	802
NM_001033189;NM_001285865;NM_001285866;NM_001285867	Exon	chr4	129224517	chr4_129224218_129224517	129224218	C77080	732
NM_001033189;NM_001285865;NM_001285867	Intron	chr4	129231406	chr4_129230930_129231406	129230930	C77080	480
NM_001033189;NM_001285867	Intron	chr4	129242844	chr4_129242550_129242844	129242550	C77080	443
NM_001033189;NM_001285867	Intron	chr4	129244880	chr4_129244340_129244880	129244340	C77080	620
NM_001285867	Promoter	chr4	129261054	chr4_129260686_129261054	129260686	C77080	611
NM_001285867	Promoter	chr4	129263856	chr4_129263272_129263856	129263272	C77080	1070
NM_028603	Intron	chr4	129373743	chr4_129373518_129373743	129373518	Zbtb8a	443
NM_133889;NM_025970;NM_153541;NM_023485;NM_028603;NM_009030	Intergenic	chr4	129385937	chr4_129385570_129385937	129385570	Bsdc1;Rbbp4;Sync;Zbtb8b;Zbtb8a;Zbtb8os	462
NM_133889;NM_080442;NM_025970;NM_153541;NM_023485;NM_028603;NM_009030	Intergenic	chr4	129389015	chr4_129388605_129389015	129388605	Bsdc1;Tssk3;Rbbp4;Sync;Zbtb8b;Zbtb8a;Zbtb8os	637
NM_182783;NM_133889;NM_018799;NM_010693;NM_080442;NM_001085491;NM_001162433;NM_001162432;NM_153541;NR_106199;NM_008228;NM_010807	Intergenic	chr4	129499838	chr4_129499246_129499838	129499246	Marcksl1;Hdac1;Bsdc1;Tssk3;Eif3i;Mir8119;Fam167b;Zbtb8b;Fam229a;Lck	644
NM_001195730	Exon	chr4	129610545	chr4_129610127_129610545	129610127	Dcdc2b	603
NM_001164745;NM_008974	Intron	chr4	129835540	chr4_129835286_129835540	129835286	Ptp4a2	448
NR_045190;NM_001164745;NM_008974	Intergenic	chr4	129855474	chr4_129855125_129855474	129855125	E330017L17Rik;Ptp4a2	439
NR_045190;NM_001164745;NM_008974	Intergenic	chr4	129856159	chr4_129855783_129856159	129855783	E330017L17Rik;Ptp4a2	576
NR_040648;NR_040647;NR_045190;NM_001164745;NM_008974	Intergenic	chr4	129883070	chr4_129882836_129883070	129882836	1700003M07Rik;E330017L17Rik;Ptp4a2	461
NR_040648;NM_001290714;NR_045190;NM_001290715;NR_040647;NM_028266;NM_001199696;NM_173071	Intergenic	chr4	129977734	chr4_129976967_129977734	129976967	Col16a1;1700003M07Rik;E330017L17Rik;Bai2	976
NM_001168333;NM_023476	Exon	chr4	130166940	chr4_130166490_130166940	130166490	Tinagl1	459
NM_001168333;NM_023476	Intron	chr4	130168680	chr4_130168274_130168680	130168274	Tinagl1	734
NM_001168333	Promoter	chr4	130172364	chr4_130171668_130172364	130171668	Tinagl1	763
NM_023476;NM_001168333	Promoter	chr4	130177231	chr4_130176833_130177231	130176833	Tinagl1	799
NM_023476;NM_001168333	Promoter	chr4	130177729	chr4_130177275_130177729	130177275	Tinagl1	596
NM_001034872	Promoter	chr4	130222971	chr4_130222369_130222971	130222369	Gm853	633
NM_001253386;NM_153160;NM_023476;NM_172702;NM_001168333;NM_001034872;NM_010174	Intergenic	chr4	130252890	chr4_130252547_130252890	130252547	Gm853;Tinagl1;Zcchc17;Fabp3;Serinc2	548
NM_001253386;NM_001034872;NM_172702;NM_025645;NM_153160;NM_010174	Intergenic	chr4	130299556	chr4_130299208_130299556	130299208	Gm853;Snrnp40;Zcchc17;Fabp3;Serinc2	526
NM_001253386;NM_001034872;NM_172702;NM_025645;NM_153160;NM_010174	Intergenic	chr4	130302078	chr4_130301682_130302078	130301682	Gm853;Snrnp40;Zcchc17;Fabp3;Serinc2	457
NM_025998	Intergenic	chr4	130520654	chr4_130520330_130520654	130520330	Nkain1	641
NM_025998	Intron	chr4	130552982	chr4_130552713_130552982	130552713	Nkain1	505
NM_025998	Intron	chr4	130559433	chr4_130559066_130559433	130559066	Nkain1	610
NM_001159604;NM_001159605;NM_001159606;NM_030722;NM_001159603	Intron	chr4	130738735	chr4_130738462_130738735	130738462	Pum1	494
NM_010686;NM_010769	Intergenic	chr4	131036220	chr4_131035925_131036220	131035925	Matn1;Laptm5	476
	Intergenic	chr4	131242922	chr4_131242598_131242922	131242598		502
NR_102394;NR_102393	Intron	chr4	131917069	chr4_131916614_131917069	131916614	Gm12992	618
NM_001201367;NR_102394;NR_102393	Promoter	chr4	131919422	chr4_131919039_131919422	131919039	Gm12992;Tmem200b	698
NM_013622	Intron	chr4	132129422	chr4_132128675_132129422	132128675	Oprd1	1129
NM_027925	Exon	chr4	132314270	chr4_132314006_132314270	132314006	Trnau1ap	480
NM_027925	Promoter	chr4	132329819	chr4_132329592_132329819	132329592	Trnau1ap	432
NM_175306;NM_001161797	Intron	chr4	132401480	chr4_132400951_132401480	132400951	Phactr4	639
NM_001081211;NM_001161797;NM_172400;NM_144907;NM_026039;NM_007512;NM_175306	Intergenic	chr4	132483401	chr4_132483046_132483401	132483046	Phactr4;Dnajc8;Sesn2;Ptafr;Med18;Atpif1	579
NM_146154;NM_146155;NM_133887;NM_001163792;NM_010208;NM_145553;NM_001290725	Intergenic	chr4	132939660	chr4_132939407_132939660	132939407	Ahdc1;Fam76a;Stx12;Ppp1r8;Fgr	736
NM_010208;NM_146155;NM_145553;NM_133887;NM_001163792	Intergenic	chr4	132950550	chr4_132950196_132950550	132950196	Ahdc1;Fam76a;Stx12;Fgr	560
NM_010208;NM_146155;NM_145553;NM_133887;NM_001163792	Intergenic	chr4	132955453	chr4_132955149_132955453	132955149	Ahdc1;Fam76a;Stx12;Fgr	540
NM_010208	Exon	chr4	132984455	chr4_132983931_132984455	132983931	Fgr	609
NM_010208	Intron	chr4	132993774	chr4_132993534_132993774	132993534	Fgr	447
NM_010208	Exon	chr4	132997898	chr4_132997274_132997898	132997274	Fgr	881
NM_146155	Intron	chr4	133025102	chr4_133024746_133025102	133024746	Ahdc1	686
NM_146155	Intron	chr4	133034938	chr4_133034565_133034938	133034565	Ahdc1	550
NM_146155	Intron	chr4	133040857	chr4_133040551_133040857	133040551	Ahdc1	452
NM_146155	Intron	chr4	133047243	chr4_133046604_133047243	133046604	Ahdc1	1021
NM_146155	Intron	chr4	133051251	chr4_133050973_133051251	133050973	Ahdc1	491
NM_146155	Intron	chr4	133052304	chr4_133051783_133052304	133051783	Ahdc1	758
NM_146155	Intron	chr4	133056658	chr4_133056371_133056658	133056371	Ahdc1	485
NM_010208;NM_146155;NM_153423	Intergenic	chr4	133080684	chr4_133080345_133080684	133080345	Ahdc1;Wasf2;Fgr	571
NM_010208;NM_146155;NM_153423	Intergenic	chr4	133084118	chr4_133083583_133084118	133083583	Ahdc1;Wasf2;Fgr	606
NM_010208;NM_146155;NM_153423	Intergenic	chr4	133094019	chr4_133093672_133094019	133093672	Ahdc1;Wasf2;Fgr	519
NM_146155;NM_153423;NR_105984	Intergenic	chr4	133108554	chr4_133108320_133108554	133108320	Ahdc1;Mir7017;Wasf2	458
NM_008154;NM_146155;NM_153423;NR_105984	Intergenic	chr4	133119642	chr4_133119139_133119642	133119139	Ahdc1;Gpr3;Mir7017;Wasf2	512
NM_008154;NM_146155;NM_027152;NM_153423;NR_105984	Intergenic	chr4	133122666	chr4_133122393_133122666	133122393	Ahdc1;Gpr3;Mir7017;Wasf2;Cd164l2	468
NM_153423	Intron	chr4	133167108	chr4_133166745_133167108	133166745	Wasf2	577
NM_153423	Intron	chr4	133174449	chr4_133174074_133174449	133174074	Wasf2	460
NM_153423	Intron	chr4	133183198	chr4_133182789_133183198	133182789	Wasf2	578
NM_153423	Exon	chr4	133185518	chr4_133184928_133185518	133184928	Wasf2	646
NM_008154	Promoter	chr4	133211539	chr4_133211245_133211539	133211245	Gpr3	426
NR_039582;NM_016981	Promoter	chr4	133371236	chr4_133370841_133371236	133370841	Slc9a1;Mir5122	603
NM_001081156	Promoter	chr4	133497792	chr4_133497546_133497792	133497546	Trnp1	457
NM_010948	Intron	chr4	133537289	chr4_133536636_133537289	133536636	Nudc	721
NM_018754	Promoter	chr4	133602337	chr4_133601864_133602337	133601864	Sfn	535
NM_133707;NM_172876;NM_001080819;NM_001083916;NM_133884;NM_001017968;NM_011850;NM_018754;NM_001290742;NM_001145956;NM_001145955;NM_178698;NM_010948	Intergenic	chr4	133605747	chr4_133605466_133605747	133605466	Nr0b2;Arid1a;Nudc;Zdhhc18;Kdf1;Sfn;Gpn2;Pigv;Gpatch3	666
NM_001017968	Intron	chr4	133614965	chr4_133614342_133614965	133614342	Zdhhc18	2222
NM_001017968	Intron	chr4	133626209	chr4_133625946_133626209	133625946	Zdhhc18	510
NR_106086;NM_172876;NM_018754;NM_001080819;NM_133884;NM_001017968;NM_001290742;NM_001145955;NM_178698;NM_001145956	Intergenic	chr4	133657487	chr4_133657158_133657487	133657158	Arid1a;Zdhhc18;Mir7227;Sfn;Gpn2;Pigv;Gpatch3	797
NM_001080819;NM_001285505;NM_009097;NM_001285506	Intergenic	chr4	133821014	chr4_133820725_133821014	133820725	Rps6ka1;Arid1a	535
NM_001285506;NM_001285505;NM_009097	Intron	chr4	133854115	chr4_133853773_133854115	133853773	Rps6ka1	543
NM_001285506;NM_001285505;NM_009097	Exon	chr4	133861100	chr4_133860765_133861100	133860765	Rps6ka1	457
NM_001285506	Promoter	chr4	133874913	chr4_133874495_133874913	133874495	Rps6ka1	580
NM_001285505;NM_009097	Intron	chr4	133879542	chr4_133879161_133879542	133879161	Rps6ka1	551
NM_001285506;NM_001285505;NM_009097;NM_016957;NM_026144	Intergenic	chr4	133895281	chr4_133895045_133895281	133895045	Rps6ka1;Dhdds;Hmgn2	437
NM_001285506;NM_001285505;NM_009097;NM_016957;NM_026144	Intergenic	chr4	133898738	chr4_133898452_133898738	133898452	Rps6ka1;Dhdds;Hmgn2	443
NM_001285506;NM_001285505;NM_009097;NM_016957;NM_026144	Intergenic	chr4	133900815	chr4_133900500_133900815	133900500	Rps6ka1;Dhdds;Hmgn2	550
NM_026257;NR_045571	Intron	chr4	134114684	chr4_134114267_134114684	134114267	Ubxn11	595
NM_026257;NR_045571	Intron	chr4	134119921	chr4_134119644_134119921	134119644	Ubxn11	693
NM_080559	Promoter	chr4	134128727	chr4_134128204_134128727	134128204	Sh3bgrl3	621
NM_001039677	Promoter	chr4	134346023	chr4_134345510_134346023	134345510	Slc30a2	915
NM_001039677	Exon	chr4	134347611	chr4_134347283_134347611	134347283	Slc30a2	592
NM_001039677	Exon	chr4	134352733	chr4_134352230_134352733	134352230	Slc30a2	941
NM_019578;NM_019641;NM_146156;NM_001163794;NR_045800;NM_001039677;NM_001285872;NM_001285877;NM_001285875;NM_001285874;NM_001039048;NM_133880	Intergenic	chr4	134380140	chr4_134379641_134380140	134379641	Pafah2;Stmn1;Extl1;Pdik1l;Slc30a2;Trim63;1700021N21Rik	590
NM_019641	Promoter	chr4	134467750	chr4_134467385_134467750	134467385	Stmn1	473
NM_207237;NM_019641;NM_027995;NM_001285849;NM_001285846;NM_001285847;NM_133880;NM_001285845;NR_045800;NM_001256112;NM_001285872;NM_001285877;NM_029100;NM_001285875;NM_001285874;NM_001081099;NM_029759;NR_105829	Intergenic	chr4	134474920	chr4_134474491_134474920	134474491	Pafah2;Stmn1;Paqr7;Sepn1;Man1c1;Clhc1;Mir6403;Mtfr1l;1700021N21Rik	646
NM_207237;NM_019641;NM_027995;NM_001285849;NM_001285846;NM_001285847;NM_133880;NM_001285845;NR_045800;NM_001256112;NM_001285872;NM_001285877;NM_029100;NM_001285875;NM_001285874;NM_001081099;NM_029759;NR_105829	Intergenic	chr4	134481627	chr4_134481203_134481627	134481203	Pafah2;Stmn1;Paqr7;Sepn1;Man1c1;Clhc1;Mir6403;Mtfr1l;1700021N21Rik	508
NM_001285846;NM_001285847;NM_027995;NM_001285845;NM_001285849	Promoter	chr4	134495084	chr4_134494705_134495084	134494705	Paqr7	460
NM_001081099	Promoter	chr4	134513335	chr4_134512803_134513335	134512803	Clhc1	574
NM_207237	Intron	chr4	134620478	chr4_134620109_134620478	134620109	Man1c1	593
NM_145554	Exon	chr4	134755447	chr4_134754952_134755447	134754952	Ldlrap1	766
NM_011270	Intron	chr4	134870007	chr4_134869764_134870007	134869764	Rhd	450
NM_027935;NM_011270;NM_026780;NM_023665	Intergenic	chr4	134988477	chr4_134988234_134988477	134988234	Rsrp1;Syf2;Rhd;Tmem50a	461
NM_013885	Intron	chr4	135258741	chr4_135258495_135258741	135258495	Clic4	462
NM_013885	Promoter	chr4	135275513	chr4_135275028_135275513	135275028	Clic4	644
NM_016799;NM_181047;NM_001243305;NM_145555;NM_001243306;NM_001130477;NM_013885;NM_001168500;NM_001168498	Intergenic	chr4	135289191	chr4_135288494_135289191	135288494	Srrm1;Clic4;Ncmap	820
NM_016799;NM_181047;NM_001243305;NM_145555;NM_001243306;NM_001130477;NM_013885;NM_001168500;NM_001168498	Intergenic	chr4	135302978	chr4_135302334_135302978	135302334	Srrm1;Clic4;Ncmap	788
NM_016799;NM_022980;NM_181047;NM_001243305;NM_145555;NM_001243306;NM_001130477;NM_013885;NM_001168500;NM_001168498	Intergenic	chr4	135313866	chr4_135313579_135313866	135313579	Srrm1;Clic4;Ncmap;Rcan3	453
NM_001243306;NM_001168500;NM_145555	Intron	chr4	135390894	chr4_135390656_135390894	135390656	Ncmap	455
NM_028995;NM_016799;NM_022980;NM_181047;NM_030189;NM_145555;NM_001243306;NR_030481;NM_001130477;NM_001243305;NM_001168500;NM_001168498	Intergenic	chr4	135405294	chr4_135405017_135405294	135405017	Nipal3;Srrm1;Rcan3;Mir700;Stpg1;Ncmap	483
NM_028995	Intron	chr4	135478010	chr4_135477604_135478010	135477604	Nipal3	539
NM_028995	Intron	chr4	135480833	chr4_135480499_135480833	135480499	Nipal3	496
NM_030189	Intron	chr4	135511007	chr4_135510695_135511007	135510695	Stpg1	539
NM_030189	Intron	chr4	135511957	chr4_135511487_135511957	135511487	Stpg1	553
NM_030189	Intron	chr4	135528198	chr4_135527784_135528198	135527784	Stpg1	548
NM_030189	Intron	chr4	135535693	chr4_135535086_135535693	135535086	Stpg1	1053
NM_001013756	Exon	chr4	135550413	chr4_135549890_135550413	135549890	Grhl3	669
NM_001013756	Intron	chr4	135551257	chr4_135550876_135551257	135550876	Grhl3	441
NM_001013756	Intron	chr4	135553665	chr4_135552874_135553665	135552874	Grhl3	1076
NM_001013756	Intron	chr4	135564408	chr4_135564097_135564408	135564097	Grhl3	541
NM_001013756	Intron	chr4	135568041	chr4_135567303_135568041	135567303	Grhl3	1075
NM_030189;NM_001013756;NM_028995;NR_015613;NR_027909	Intergenic	chr4	135580851	chr4_135580462_135580851	135580462	1700029M20Rik;Stpg1;Nipal3;Grhl3	608
NM_030189;NM_001013756;NR_015613;NM_174851;NR_027909	Intergenic	chr4	135597721	chr4_135597320_135597721	135597320	1700029M20Rik;Stpg1;Ifnlr1;Grhl3	560
NM_030189;NM_001013756;NR_015613;NM_174851;NR_027909	Intergenic	chr4	135600769	chr4_135600210_135600769	135600210	1700029M20Rik;Stpg1;Ifnlr1;Grhl3	563
NR_027909;NR_015613	Promoter	chr4	135628596	chr4_135628262_135628596	135628262	1700029M20Rik	695
NM_001013756;NR_015613;NM_178257;NM_174851;NR_027909	Intergenic	chr4	135645962	chr4_135645368_135645962	135645368	1700029M20Rik;Ifnlr1;Il22ra1;Grhl3	861
NM_001085509	Promoter	chr4	135761301	chr4_135760764_135761301	135760764	Myom3	547
NM_001284196;NM_001284195;NM_011942;NM_024243;NM_008254;NM_009924;NM_001085509;NM_178389;NM_010178;NM_026383;NM_001080387;NM_025411	Intergenic	chr4	135877091	chr4_135876823_135877091	135876823	Myom3;Cnr2;Pithd1;Pnrc2;Hmgcl;Lypla2;Gale;Srsf10;Fuca1	478
NM_008254	Intron	chr4	135953684	chr4_135953166_135953684	135953166	Hmgcl	544
NM_025919;NM_011942;NM_024243;NM_025411;NM_178389;NM_008254;NM_013736	Intergenic	chr4	136031513	chr4_136031061_136031513	136031061	Pithd1;Hmgcl;Lypla2;Gale;Rpl11;Tceb3;Fuca1	651
NM_025919;NM_011942;NM_025411;NM_178389;NM_008254;NM_008321;NM_013736	Intergenic	chr4	136048436	chr4_136048064_136048436	136048064	Pithd1;Hmgcl;Lypla2;Id3;Gale;Rpl11;Tceb3	504
NM_177733;NM_025919;NM_008321;NM_013736	Intergenic	chr4	136105883	chr4_136105394_136105883	136105394	Tceb3;Rpl11;E2f2;Id3	524
NM_177733;NM_025919;NM_001008232;NM_008321;NM_013736	Intergenic	chr4	136111254	chr4_136110472_136111254	136110472	Tceb3;Asap3;Rpl11;E2f2;Id3	1621
NM_177733	Exon	chr4	136193211	chr4_136192350_136193211	136192350	E2f2	1095
NM_001008232	Intron	chr4	136220703	chr4_136219988_136220703	136219988	Asap3	865
NM_001008232	Intron	chr4	136222990	chr4_136222575_136222990	136222575	Asap3	626
NM_009557	Promoter	chr4	136286331	chr4_136285967_136286331	136285967	Zfp46	562
NM_133872	Intron	chr4	136567071	chr4_136566740_136567071	136566740	Kdm1a	548
NM_133872	Intron	chr4	136588054	chr4_136587668_136588054	136587668	Kdm1a	602
NM_133872;NM_024452;NM_001243262;NM_026300;NM_001290753;NM_010142	Intergenic	chr4	136619493	chr4_136619236_136619493	136619236	Lactbl1;Kdm1a;Luzp1;Ephb2;4930549C01Rik	444
NM_001290753;NM_010142	Intron	chr4	136685079	chr4_136684748_136685079	136684748	Ephb2	437
NM_001290753;NM_010142	Intron	chr4	136713966	chr4_136713437_136713966	136713437	Ephb2	721
NM_001290753;NM_010142	Intron	chr4	136720508	chr4_136720085_136720508	136720085	Ephb2	556
NM_001290753;NM_010142	Intron	chr4	136803055	chr4_136802463_136803055	136802463	Ephb2	614
NM_008305	Promoter	chr4	137470546	chr4_137470300_137470546	137470300	Hspg2	459
NM_008305	Intron	chr4	137471670	chr4_137471404_137471670	137471404	Hspg2	422
NM_008305	Intron	chr4	137481302	chr4_137480657_137481302	137480657	Hspg2	860
NM_008305	Intron	chr4	137492732	chr4_137492451_137492732	137492451	Hspg2	437
NM_008305	Intron	chr4	137493503	chr4_137493044_137493503	137493044	Hspg2	671
NM_008305	Intron	chr4	137499331	chr4_137499082_137499331	137499082	Hspg2	451
NM_130879	Intron	chr4	137642453	chr4_137642204_137642453	137642204	Usp48	455
NM_001081155;NM_029563;NM_001256218	Intron	chr4	137711091	chr4_137710845_137711091	137710845	Rap1gap	454
NM_001081155;NM_029563;NM_001256218	Exon	chr4	137718156	chr4_137717549_137718156	137717549	Rap1gap	830
NM_001081155;NM_029563;NM_001256218	Exon	chr4	137719729	chr4_137719130_137719729	137719130	Rap1gap	1047
NM_001081155;NM_029563;NM_001256218	Exon	chr4	137721890	chr4_137721477_137721890	137721477	Rap1gap	991
NM_001081155;NM_001256218;NM_007431;NM_029563;NM_001287172;NM_001287176;NM_130879	Intergenic	chr4	137730891	chr4_137730523_137730891	137730523	Alpl;Usp48;Rap1gap	568
NM_001081155;NM_001256218;NM_007431;NM_029563;NM_001287172;NM_001287176;NM_130879	Intergenic	chr4	137735494	chr4_137734962_137735494	137734962	Alpl;Usp48;Rap1gap	824
NM_001287172;NM_001287176	Promoter	chr4	137768108	chr4_137767668_137768108	137767668	Alpl	792
NM_001287172;NM_001287176	Promoter	chr4	137768653	chr4_137768267_137768653	137768267	Alpl	718
NM_001287172;NM_001287176	Promoter	chr4	137769222	chr4_137768755_137769222	137768755	Alpl	495
NM_001287176	Promoter	chr4	137770702	chr4_137769665_137770702	137769665	Alpl	1374
NM_007431	Intron	chr4	137772739	chr4_137772329_137772739	137772329	Alpl	1169
NM_007431	Intron	chr4	137784856	chr4_137784550_137784856	137784550	Alpl	441
NM_007431	Intron	chr4	137790367	chr4_137790110_137790367	137790110	Alpl	467
NM_007431	Intron	chr4	137791079	chr4_137790691_137791079	137790691	Alpl	462
NM_007431	Intron	chr4	137792395	chr4_137792052_137792395	137792052	Alpl	516
NM_007431	Promoter	chr4	137797183	chr4_137796429_137797183	137796429	Alpl	812
NM_199307	Exon	chr4	137914093	chr4_137913507_137914093	137913507	Ece1	606
NM_199307	Intron	chr4	137940739	chr4_137940434_137940739	137940434	Ece1	560
NM_172703;NM_001256198;NM_001256195	Intron	chr4	138006416	chr4_138005998_138006416	138005998	Eif4g3	462
NM_011109	Exon	chr4	138779535	chr4_138779200_138779535	138779200	Pla2g2d	589
NM_012044;NM_028453;NM_001122954;NM_029857;NM_025786	Intergenic	chr4	138944590	chr4_138944032_138944590	138944032	Otud3;Tmco4;Pla2g5;Pla2g2e;Rnf186	598
NM_029857	Promoter	chr4	138972506	chr4_138972194_138972506	138972194	Tmco4	454
NM_029857	Intron	chr4	138998992	chr4_138998655_138998992	138998655	Tmco4	447
NM_001160319	Intron	chr4	139487683	chr4_139487292_139487683	139487292	Ubr4	632
NM_183148;NM_001205173;NM_001160319	Intergenic	chr4	139498607	chr4_139498149_139498607	139498149	Iffo2;Ubr4	584
NM_001205173	Promoter	chr4	139574588	chr4_139574308_139574588	139574308	Iffo2	462
NM_183148;NM_001205173	Intron	chr4	139588084	chr4_139587728_139588084	139587728	Iffo2	478
NM_175438	Promoter	chr4	139623111	chr4_139622740_139623111	139622740	Aldh4a1	734
NM_175438	Intron	chr4	139638193	chr4_139637873_139638193	139637873	Aldh4a1	540
NM_011039	Intron	chr4	139766353	chr4_139766073_139766353	139766073	Pax7	447
NR_035519;NM_173427	Promoter	chr4	139965850	chr4_139965367_139965850	139965367	Klhdc7a;Mir2139	521
NR_035519;NR_045160;NM_198610;NR_045159;NM_173427	Intergenic	chr4	140001356	chr4_140000875_140001356	140000875	Mir2139;Klhdc7a;4933427I22Rik;Igsf21	649
NM_198610	Intron	chr4	140030900	chr4_140030643_140030900	140030643	Igsf21	467
NM_198610	Intron	chr4	140106587	chr4_140106197_140106587	140106197	Igsf21	537
NM_198610	Intron	chr4	140186032	chr4_140185401_140186032	140185401	Igsf21	863
NM_198610	Intron	chr4	140214390	chr4_140214114_140214390	140214114	Igsf21	466
NM_198610	Intron	chr4	140242754	chr4_140242356_140242754	140242356	Igsf21	518
	Intergenic	chr4	140406270	chr4_140405976_140406270	140405976		502
NM_001112722;NM_001112723;NM_001290803;NM_172415	Intergenic	chr4	140423438	chr4_140423071_140423438	140423071	Arhgef10l	575
NM_001112722;NM_001112723;NM_001290803;NM_172415	Intron	chr4	140531273	chr4_140531014_140531273	140531014	Arhgef10l	467
NM_001112722;NM_001112723;NM_001290803;NM_172415	Exon	chr4	140611464	chr4_140611157_140611464	140611157	Arhgef10l	437
NM_001112722;NM_001112723;NM_001290803;NM_172415	Intron	chr4	140629459	chr4_140629143_140629459	140629143	Arhgef10l	566
NM_001112722;NM_001112723;NM_001290803;NM_172415	Intron	chr4	140634513	chr4_140634114_140634513	140634114	Arhgef10l	607
NM_001112722;NM_001290803	Intron	chr4	140663376	chr4_140662696_140663376	140662696	Arhgef10l	786
NM_011061;NM_153106;NM_001290803;NM_172415;NM_001112722;NM_001112723;NM_173867	Intergenic	chr4	140681121	chr4_140680873_140681121	140680873	Rcc2;Padi4;Arhgef10l;Padi6	694
NM_173867	Intron	chr4	140705947	chr4_140705575_140705947	140705575	Rcc2	663
NM_173867	Intron	chr4	140708809	chr4_140708398_140708809	140708398	Rcc2	464
NM_173867	Exon	chr4	140718553	chr4_140718218_140718553	140718218	Rcc2	603
NM_173867	Exon	chr4	140721074	chr4_140720543_140721074	140720543	Rcc2	793
NM_011061	Promoter	chr4	140773416	chr4_140772922_140773416	140772922	Padi4	510
NM_011061	Promoter	chr4	140775164	chr4_140774737_140775164	140774737	Padi4	567
NM_011060	Intron	chr4	140789583	chr4_140789179_140789583	140789179	Padi3	610
NR_045944	Exon	chr4	140816825	chr4_140816255_140816825	140816255	Gm13032	930
NM_001145958	Promoter	chr4	141060890	chr4_141060606_141060890	141060606	Crocc	746
NM_025383	Exon	chr4	141073986	chr4_141073549_141073986	141073549	Necap2	583
NR_102344;NM_001277195;NM_001025608;NR_102343	Intron	chr4	141117068	chr4_141116513_141117068	141116513	Szrd1	579
NR_102344;NM_001277195;NM_001025608;NR_102343	Intron	chr4	141120955	chr4_141120532_141120955	141120532	Szrd1	943
NM_172518	Intron	chr4	141158159	chr4_141157837_141158159	141157837	Fbxo42	611
NM_172518	Intron	chr4	141166114	chr4_141165852_141166114	141165852	Fbxo42	688
NM_172518	Intron	chr4	141181676	chr4_141181279_141181676	141181279	Fbxo42	586
NM_001081174;NM_172518;NR_102344;NM_172520;NM_001025608;NR_102343;NM_001277195;NM_010139	Intergenic	chr4	141235170	chr4_141234768_141235170	141234768	Arhgef19;Szrd1;Rsg1;Epha2;Fbxo42	551
NM_001081174;NM_172520;NM_010139;NM_001085513;NM_172518	Intergenic	chr4	141270670	chr4_141270244_141270670	141270244	Arhgef19;Epha2;Fam131c;Rsg1;Fbxo42	753
NM_001081174;NM_172520;NM_010139;NM_001085513;NM_172518	Intergenic	chr4	141271812	chr4_141271396_141271812	141271396	Arhgef19;Epha2;Fam131c;Rsg1;Fbxo42	463
NM_001081174;NM_172520;NM_010139;NM_001085513;NM_172518	Intergenic	chr4	141273897	chr4_141273455_141273897	141273455	Arhgef19;Epha2;Fam131c;Rsg1;Fbxo42	950
NM_001081174;NM_172520;NM_010139;NM_001085513;NM_172518	Intergenic	chr4	141274830	chr4_141274241_141274830	141274241	Arhgef19;Epha2;Fam131c;Rsg1;Fbxo42	595
NM_001081174;NM_001146307;NM_172518;NM_024412;NM_172520;NM_001085513;NM_010139	Intergenic	chr4	141288098	chr4_141287869_141288098	141287869	Fam131c;Fbxo42;Arhgef19;Epha2;Rsg1;Clcnka	437
NM_010139	Exon	chr4	141309069	chr4_141308224_141309069	141308224	Epha2	1229
NM_010139	Intron	chr4	141311329	chr4_141310754_141311329	141310754	Epha2	579
NM_001146307;NM_024412;NM_172520;NM_019701;NM_013868;NM_001033374;NM_001085513;NM_010139	Intergenic	chr4	141335946	chr4_141335587_141335946	141335587	Hspb7;Fam131c;Arhgef19;Epha2;Gm694;Clcnka;Clcnkb	586
NM_001146307;NM_024412;NM_172520;NM_019701;NM_013868;NM_001033374;NM_001085513;NM_010139	Intergenic	chr4	141338279	chr4_141337783_141338279	141337783	Hspb7;Fam131c;Arhgef19;Epha2;Gm694;Clcnka;Clcnkb	720
NM_001146307;NM_024412;NM_172520;NM_019701;NM_009541;NM_013868;NM_001033374;NM_001085513;NM_010139	Intergenic	chr4	141353144	chr4_141352659_141353144	141352659	Hspb7;Fam131c;Zbtb17;Arhgef19;Epha2;Gm694;Clcnka;Clcnkb	584
NM_001146307;NM_024412;NM_019701;NM_009541;NM_013868;NM_001033374;NM_001085513;NM_010139	Intergenic	chr4	141361043	chr4_141360686_141361043	141360686	Hspb7;Fam131c;Zbtb17;Epha2;Gm694;Clcnka;Clcnkb	633
NM_019701	Exon	chr4	141407363	chr4_141407118_141407363	141407118	Clcnkb	430
NM_013868	Promoter	chr4	141422275	chr4_141421812_141422275	141421812	Hspb7	733
NM_001146307;NM_024412;NM_019763;NM_019701;NM_009541;NM_013868;NM_001033374;NM_001085513;NM_010139	Intergenic	chr4	141427316	chr4_141426862_141427316	141426862	Hspb7;Fam131c;Zbtb17;Epha2;Spen;Gm694;Clcnka;Clcnkb	893
NM_001146307;NM_024412;NM_019763;NM_019701;NM_009541;NM_013868;NM_001033374;NM_001085513;NM_010139	Intergenic	chr4	141427684	chr4_141427432_141427684	141427432	Hspb7;Fam131c;Zbtb17;Epha2;Spen;Gm694;Clcnka;Clcnkb	432
NM_009541	Intron	chr4	141450688	chr4_141450448_141450688	141450448	Zbtb17	449
NM_009541	Exon	chr4	141464814	chr4_141464441_141464814	141464441	Zbtb17	594
NM_019763	Intron	chr4	141500300	chr4_141499696_141500300	141499696	Spen	683
NM_001013780;NR_030695;NM_019763;NM_145987;NM_133754;NR_033566;NM_001163256;NM_001033150	Intergenic	chr4	141570651	chr4_141570205_141570651	141570205	AI507597;Tmem82;B330016D10Rik;Spen;Slc25a34;Plekhm2;Fblim1	456
NM_001013780;NR_030695;NM_019763;NM_145987;NM_133754;NR_033566;NM_001163256;NM_001033150	Intergenic	chr4	141571615	chr4_141571356_141571615	141571356	AI507597;Tmem82;B330016D10Rik;Spen;Slc25a34;Plekhm2;Fblim1	425
NM_001033150	Exon	chr4	141629960	chr4_141629349_141629960	141629349	Plekhm2	819
NM_001013780;NM_172338;NM_145987;NM_133754;NR_033566;NM_001081408;NM_023544;NM_001017966;NM_001163256;NM_001033150	Intergenic	chr4	141672489	chr4_141672100_141672489	141672100	Ddi2;AI507597;Tmem82;Rsc1a1;Dnajc16;Slc25a34;Plekhm2;Agmat;Fblim1	748
NM_001013780;NM_172338;NM_145987;NM_133754;NR_033566;NM_001081408;NM_023544;NM_001017966;NM_001163256;NM_001033150	Intergenic	chr4	141675291	chr4_141674919_141675291	141674919	Ddi2;AI507597;Tmem82;Rsc1a1;Dnajc16;Slc25a34;Plekhm2;Agmat;Fblim1	444
NM_001013780;NM_172338;NM_145987;NM_133754;NR_033566;NM_001081408;NM_023544;NM_001017966;NM_001163256;NM_001033150	Intergenic	chr4	141677279	chr4_141676694_141677279	141676694	Ddi2;AI507597;Tmem82;Rsc1a1;Dnajc16;Slc25a34;Plekhm2;Agmat;Fblim1	725
NM_177868	Intron	chr4	141939867	chr4_141939271_141939867	141939271	Fhad1	624
NM_145402	Intron	chr4	142038315	chr4_142037999_142038315	142037999	Tmem51	520
NM_145402	Intron	chr4	142067861	chr4_142067369_142067861	142067369	Tmem51	890
NM_145402	Intron	chr4	142069740	chr4_142069351_142069740	142069351	Tmem51	788
NM_145402	Intron	chr4	142073117	chr4_142072841_142073117	142072841	Tmem51	453
NM_001109685	Intron	chr4	142222637	chr4_142222209_142222637	142222209	Kazn	752
NM_001109685	Intron	chr4	142223032	chr4_142222722_142223032	142222722	Kazn	556
NM_001109685	Intron	chr4	142226290	chr4_142225841_142226290	142225841	Kazn	496
NM_001109685	Intron	chr4	142235274	chr4_142234750_142235274	142234750	Kazn	966
NM_001109685	Promoter	chr4	142241998	chr4_142241608_142241998	142241608	Kazn	431
NM_001109685;NM_001109684;NM_144531	Intergenic	chr4	142243132	chr4_142242619_142243132	142242619	Kazn	972
NM_001081355;NR_105988;NM_001290822;NM_001256380;NM_010329	Intergenic	chr4	143224665	chr4_143224160_143224665	143224160	Mir7021;Pdpn;Prdm2	922
NM_001081355;NM_001162983;NM_001290822;NM_001256380;NM_010329	Intergenic	chr4	143261889	chr4_143261509_143261889	143261509	Lrrc38;Pdpn;Prdm2	846
NM_011303;NM_001276465;NM_001276502;NM_001172424	Intergenic	chr4	144934936	chr4_144934322_144934936	144934322	Vps13d;Dhrs3	653
NM_001276502;NM_001276465	Intron	chr4	144997477	chr4_144997112_144997477	144997112	Vps13d	554
NM_011610;NM_009401;NM_001276502;NM_001276465	Intergenic	chr4	145250247	chr4_145249975_145250247	145249975	Vps13d;Tnfrsf1b;Tnfrsf8	532
NM_009401	Promoter	chr4	145315305	chr4_145314938_145315305	145314938	Tnfrsf8	552
NM_027985;NM_001301281;NM_011929;NM_027426;NR_104375;NM_015797;NR_104374;NR_027809;NM_001161798;NM_001161851;NR_105989;NM_001163704;NM_001163705;NM_001163706;NM_001163707;NM_173401;NM_010840;NM_008725;NM_009642;NM_176848;NM_001161852	Intergenic	chr4	148092855	chr4_148092304_148092855	148092304	Mad2l2;Fbxo44;Mthfr;Mir7022;Clcn6;Fbxo2;Fbxo6;Agtrap;Draxin;Nppa	723
NM_020009	Exon	chr4	148464799	chr4_148464247_148464799	148464247	Mtor	602
NM_010767;NR_027864;NM_001008546;NM_009272;NM_001008545;NM_001003899;NM_001003898;NM_145556;NM_001003893;NM_001085505	Intergenic	chr4	148686540	chr4_148686218_148686540	148686218	Gm572;Tardbp;Masp2;Srm	633
NM_001159344;NM_027195;NR_027864;NM_001008546;NM_001008545;NM_001003899;NM_001003898;NM_145556;NM_001003893;NM_001085505	Intergenic	chr4	148713719	chr4_148713476_148713719	148713476	Gm572;Casz1;Masp2;Tardbp	481
NM_001159344;NM_027195	Intron	chr4	148836191	chr4_148835550_148836191	148835550	Casz1	724
NM_001159344;NM_027195	Intron	chr4	148843040	chr4_148842064_148843040	148842064	Casz1	1224
NM_001159344;NM_027195	Intron	chr4	148854943	chr4_148854581_148854943	148854581	Casz1	550
NM_001159344;NM_027195	Intron	chr4	148855662	chr4_148855401_148855662	148855401	Casz1	499
NM_001159344;NM_027195	Intron	chr4	148874390	chr4_148873976_148874390	148873976	Casz1	562
NM_001159344;NM_027195	Intron	chr4	148906605	chr4_148906283_148906605	148906283	Casz1	522
NM_001159344;NM_027195	Intron	chr4	148914074	chr4_148913474_148914074	148913474	Casz1	609
NM_019781	Exon	chr4	149076118	chr4_149075823_149076118	149075823	Pex14	703
NM_019781	Intron	chr4	149076634	chr4_149076172_149076634	149076172	Pex14	480
NR_104263;NM_001025296	Exon	chr4	149120414	chr4_149120099_149120414	149120099	Dffa	557
NM_007745	Promoter	chr4	149126735	chr4_149126459_149126735	149126459	Cort	461
NM_027263	Intron	chr4	149133937	chr4_149133287_149133937	149133287	Apitd1	1000
NM_001081274	Exon	chr4	149160939	chr4_149160402_149160939	149160402	Pgd	660
NM_001081274	Promoter	chr4	149167008	chr4_149166487_149167008	149166487	Pgd	530
NM_001290995;NM_207682	Intron	chr4	149220247	chr4_149219858_149220247	149219858	Kif1b	513
NM_008441;NM_001290995;NM_207682	Promoter	chr4	149307991	chr4_149307580_149307991	149307580	Kif1b	514
NM_001141930	Promoter	chr4	149548087	chr4_149547609_149548087	149547609	Ctnnbip1	587
NM_001141930;NM_023465	Intron	chr4	149562828	chr4_149562432_149562828	149562432	Ctnnbip1	613
NM_001164049;NM_133435;NM_026963;NR_049189;NM_001141930;NM_008840;NR_105990;NM_001164051;NM_023465;NM_001290989;NM_001164050;NM_023051;NM_001164052;NM_001029837	Intergenic	chr4	149572087	chr4_149571492_149572087	149571492	Mir5616;Mir7023;Pik3cd;Ctnnbip1;Nmnat1;Clstn1;Lzic	604
NM_177672;NM_001284273;NM_001284270	Exon	chr4	149732076	chr4_149731185_149732076	149731185	Tmem201	1691
NM_177672;NM_001284273;NM_001284270	Promoter	chr4	149737410	chr4_149736914_149737410	149736914	Tmem201	688
NM_177672;NM_001284273;NM_001284270	Promoter	chr4	149739627	chr4_149739250_149739627	149739250	Tmem201	684
NM_027460	Intron	chr4	149745332	chr4_149744991_149745332	149744991	Slc25a33	625
NM_027460	Intron	chr4	149759594	chr4_149759313_149759594	149759313	Slc25a33	505
NM_027460	Promoter	chr4	149775832	chr4_149775425_149775832	149775425	Slc25a33	657
NM_008840;NM_001284273;NM_001284270;NM_001164049;NM_001164050;NM_177672;NM_001029837;NM_027460	Intergenic	chr4	149779867	chr4_149779552_149779867	149779552	Tmem201;Pik3cd;Slc25a33	522
NM_001164049;NM_029035;NM_001284273;NM_001284270;NM_008840;NM_001164050;NM_177672;NM_001029837;NM_027460	Intergenic	chr4	149798075	chr4_149797790_149798075	149797790	Tmem201;Spsb1;Pik3cd;Slc25a33	501
NM_029035;NM_001284273;NM_001284270;NM_177672;NM_001029837;NM_027460	Intergenic	chr4	149800953	chr4_149800694_149800953	149800694	Tmem201;Spsb1;Pik3cd;Slc25a33	896
NM_029035	Intron	chr4	149941578	chr4_149941114_149941578	149941114	Spsb1	534
NM_029035	Intron	chr4	149943334	chr4_149942944_149943334	149942944	Spsb1	490
NM_029035	Intron	chr4	149949983	chr4_149949434_149949983	149949434	Spsb1	638
NM_173371;NM_001291004	Intron	chr4	149997024	chr4_149996612_149997024	149996612	H6pd	593
NM_173371	Promoter	chr4	150008572	chr4_150008071_150008572	150008071	H6pd	682
NM_177366;NM_001291004;NM_173371;NM_001085529;NR_029751;NM_019741	Intergenic	chr4	150061338	chr4_150060707_150061338	150060707	Mir34a;Slc2a7;Slc2a5;Gpr157;H6pd	675
NM_019741	Intron	chr4	150136880	chr4_150136655_150136880	150136655	Slc2a5	646
NM_001085529	Promoter	chr4	150147373	chr4_150146973_150147373	150146973	Slc2a7	420
NM_001025388;NM_023119	Intron	chr4	150241864	chr4_150241438_150241864	150241438	Eno1b;Eno1	464
NM_001025388;NM_023119	Exon	chr4	150248382	chr4_150247938_150248382	150247938	Eno1b;Eno1	504
NM_001085492	Intron	chr4	150446890	chr4_150446516_150446890	150446516	Rere	889
NM_001085492	Intron	chr4	150484684	chr4_150484329_150484684	150484329	Rere	441
NM_001085492	Intron	chr4	150488576	chr4_150488173_150488576	150488173	Rere	483
NM_001085492	Intron	chr4	150519312	chr4_150518897_150519312	150518897	Rere	624
NM_001085492	Intron	chr4	150578405	chr4_150577838_150578405	150577838	Rere	672
NM_173774;NM_001085492	Intergenic	chr4	150626765	chr4_150626547_150626765	150626547	Rere;Slc45a1	426
NM_173774;NM_001085492	Intergenic	chr4	150681132	chr4_150680531_150681132	150680531	Rere;Slc45a1	722
NM_173774;NM_001085492	Intergenic	chr4	150695403	chr4_150694910_150695403	150694910	Rere;Slc45a1	604
NR_040649;NM_011612;NM_001077508;NM_001077509;NM_133753;NM_020569	Intergenic	chr4	150895885	chr4_150895600_150895885	150895600	Errfi1;Park7;1700045H11Rik;Tnfrsf9	496
NM_001081557	Intron	chr4	151726344	chr4_151725745_151726344	151725745	Camta1	892
NM_001081557;NM_001195565	Intron	chr4	151822643	chr4_151822166_151822643	151822166	Camta1	590
NM_172704	Intron	chr4	151973380	chr4_151973047_151973380	151973047	Dnajc11	450
NM_172704	Exon	chr4	151974227	chr4_151973873_151974227	151973873	Dnajc11	607
NM_172704	Exon	chr4	151978165	chr4_151977826_151978165	151977826	Dnajc11	820
NM_175152;NM_001145929	Intron	chr4	151984185	chr4_151983904_151984185	151983904	Thap3	474
NM_133879	Exon	chr4	152021795	chr4_152021255_152021795	152021255	Zbtb48	941
NM_028727;NM_001159599	Intron	chr4	152042440	chr4_152041892_152042440	152041892	Nol9	598
NR_104381	Intron	chr4	152093142	chr4_152092627_152093142	152092627	Plekhg5	603
NM_001285999	Promoter	chr4	152097407	chr4_152096989_152097407	152096989	Plekhg5	444
NM_001285999;NR_104381	Exon	chr4	152107995	chr4_152107689_152107995	152107689	Plekhg5	533
NM_001291010;NM_033042	Promoter	chr4	152116070	chr4_152115559_152116070	152115559	Tnfrsf25	544
NM_207687	Exon	chr4	152132952	chr4_152132171_152132952	152132171	Espn	958
NM_001146057;NM_133348	Intron	chr4	152193683	chr4_152193246_152193683	152193246	Acot7	695
NM_001146057;NM_133348	Intron	chr4	152195583	chr4_152195202_152195583	152195202	Acot7	440
NM_029216;NM_001081376	Intron	chr4	152344855	chr4_152344508_152344855	152344508	Chd5	648
NM_029216;NM_001081376	Exon	chr4	152353823	chr4_152353459_152353823	152353459	Chd5	700
NM_029216;NM_001081376	Exon	chr4	152356530	chr4_152356038_152356530	152356038	Chd5	561
NM_029216;NM_001081376	Exon	chr4	152361055	chr4_152360685_152361055	152360685	Chd5	618
NM_029216;NM_001081376	Exon	chr4	152386342	chr4_152385886_152386342	152385886	Chd5	526
NM_153424	Intron	chr4	152550866	chr4_152550260_152550866	152550260	Nphp4	659
	Intergenic	chr4	153221561	chr4_153221327_153221561	153221327		425
	Intergenic	chr4	153224875	chr4_153224530_153224875	153224530		420
	Intergenic	chr4	153232506	chr4_153232184_153232506	153232184		643
NM_001099299	Promoter	chr4	153481657	chr4_153481168_153481657	153481168	Ajap1	498
NM_001099299	Intergenic	chr4	153547318	chr4_153546982_153547318	153546982	Ajap1	488
NM_001099299	Intergenic	chr4	153560607	chr4_153560369_153560607	153560369	Ajap1	435
NM_001099299	Intergenic	chr4	153561740	chr4_153561482_153561740	153561482	Ajap1	495
	Intergenic	chr4	153830485	chr4_153830001_153830485	153830001		582
[truncated: 5,969 more rows]
