# Supplementary material for: Allele-specific differential regulation of monoallelically expressed autosomal genes in the cardiac lineage
Source: Nat Commun. 2022 Oct 10;13:5984. doi: 10.1038/s41467-022-33722-x (PMC9550772; doi:10.1038/s41467-022-33722-x)
Supplement: Supplementary file 13 — Source Data [file 41467_2022_33722_MOESM13_ESM.zip › Source Data 47.csv]

accession	annotation	chrom	end	id	start	symbol	totalSignal
NM_011541;NM_001159750;NM_001159751	Promoter	chr1	4857683	chr1_4857424_4857683	4857424	Tcea1	465
NM_001290390;NM_001290392;NM_001290393;NM_027671	Intron	chr1	8582215	chr1_8581711_8582215	8581711	Sntg1	507
NM_175236;NR_027664	Promoter	chr1	9548623	chr1_9548169_9548623	9548169	Adhfe1	478
NM_013715;NR_102282;NM_001277101	Intron	chr1	10032088	chr1_10031693_10032088	10031693	Cops5	829
NM_001198566;NM_001198565	Promoter	chr1	12692522	chr1_12691973_12692522	12691973	Sulf1	673
NM_001198566;NM_001198565;NM_172294	Intron	chr1	12815946	chr1_12815586_12815946	12815586	Sulf1	472
NM_172841	Promoter	chr1	12990910	chr1_12990430_12990910	12990430	Slco5a1	538
NM_172841;NM_001081209	Intergenic	chr1	13019749	chr1_13019391_13019749	13019391	Slco5a1;Prdm14	544
NM_008678;NM_001077695	Intron	chr1	13189364	chr1_13189113_13189364	13189113	Ncoa2	467
NM_008678;NM_001077695	Intron	chr1	13267547	chr1_13267278_13267547	13267278	Ncoa2	505
NM_028173	Exon	chr1	13569603	chr1_13569115_13569603	13569115	Tram1	490
	Intergenic	chr1	14632327	chr1_14631907_14632327	14631907		476
NM_001098528	Intron	chr1	15648426	chr1_15648165_15648426	15648165	Kcnb2	501
NM_010267	Intergenic	chr1	17207715	chr1_17207361_17207715	17207361	Gdap1	798
NM_028829;NM_008563;NM_145856;NM_010552;NR_040492	Intergenic	chr1	20801568	chr1_20801156_20801568	20801156	Paqr8;Il17f;6720483E21Rik;Mcm3;Il17a	643
NM_008563	Intron	chr1	20808068	chr1_20807547_20808068	20807547	Mcm3	530
NM_001012624;NM_001012625;NM_053270;NM_183018;NM_001012623	Intergenic	chr1	22467273	chr1_22467028_22467273	22467028	Rims1	674
NM_001276764	Intron	chr1	33944386	chr1_33943991_33944386	33943991	Dst	619
NM_001276764	Intron	chr1	33945216	chr1_33944804_33945216	33944804	Dst	1029
NM_001276764	Intron	chr1	33972767	chr1_33972208_33972767	33972208	Dst	568
NM_001276764	Intron	chr1	34008016	chr1_34007587_34008016	34007587	Dst	503
NM_001276764;NM_134448;NM_133833	Intron	chr1	34032032	chr1_34031422_34032032	34031422	Dst	619
NM_001276764;NM_134448;NM_133833	Intron	chr1	34033533	chr1_34033210_34033533	34033210	Dst	542
NM_001276764;NM_134448;NM_133833	Intron	chr1	34038915	chr1_34038631_34038915	34038631	Dst	464
NM_001276764;NM_134448;NM_133833	Intron	chr1	34056446	chr1_34055927_34056446	34055927	Dst	815
NM_001276764;NM_134448;NM_133833	Intron	chr1	34058990	chr1_34058698_34058990	34058698	Dst	538
NM_001276764;NM_134448;NM_133833	Intron	chr1	34059903	chr1_34059600_34059903	34059600	Dst	522
NM_001276764;NM_134448;NM_133833	Intron	chr1	34140551	chr1_34140183_34140551	34140183	Dst	562
NM_011206	Exon	chr1	34468732	chr1_34468336_34468732	34468336	Ptpn18	490
NM_183019	Promoter	chr1	34802889	chr1_34802460_34802889	34802460	Arhgef4	554
NM_145516;NM_175421	Exon	chr1	34863328	chr1_34862862_34863328	34862862	Plekhb2	475
	Intergenic	chr1	35749929	chr1_35749583_35749929	35749583		461
	Intergenic	chr1	35812027	chr1_35811665_35812027	35811665		658
	Intergenic	chr1	35944625	chr1_35944357_35944625	35944357		501
NM_015818	Intergenic	chr1	36004080	chr1_36003319_36004080	36003319	Hs6st1	1169
NM_015818	Intergenic	chr1	36012920	chr1_36012127_36012920	36012127	Hs6st1	950
NM_015818	Intergenic	chr1	36014265	chr1_36013912_36014265	36013912	Hs6st1	696
NM_015818	Intron	chr1	36073104	chr1_36072736_36073104	36072736	Hs6st1	549
NM_015818	Intron	chr1	36073891	chr1_36073527_36073891	36073527	Hs6st1	582
NM_015818	Intron	chr1	36085709	chr1_36085376_36085709	36085376	Hs6st1	612
NM_015818	Intron	chr1	36090414	chr1_36090112_36090414	36090112	Hs6st1	513
NM_015818	Intron	chr1	36090986	chr1_36090620_36090986	36090620	Hs6st1	588
NM_001126046;NM_027957	Intron	chr1	36572072	chr1_36571626_36572072	36571626	Fam178b	514
NM_027957	Promoter	chr1	36595003	chr1_36594606_36595003	36594606	Fam178b	573
NM_001126046;NM_201365	Exon	chr1	36608603	chr1_36608047_36608603	36608047	Fam178b	629
NM_018872;NM_201365;NM_001289612;NM_001126046;NM_001289766;NM_001289765;NR_040290;NM_146107;NM_009539;NM_009942	Intergenic	chr1	36759127	chr1_36758756_36759127	36758756	Tmem131;Cox5b;Zap70;Actr1b;Fam178b;4933424G06Rik	728
NM_018872	Exon	chr1	36808063	chr1_36807545_36808063	36807545	Tmem131	537
NM_018872	Intron	chr1	36920266	chr1_36919861_36920266	36919861	Tmem131	600
NM_018872	Intergenic	chr1	36986247	chr1_36985715_36986247	36985715	Tmem131	533
NM_018872	Intergenic	chr1	36994542	chr1_36994174_36994542	36994174	Tmem131	459
NM_018872	Intergenic	chr1	37032308	chr1_37031987_37032308	37031987	Tmem131	524
NM_028096	Intron	chr1	37702556	chr1_37702122_37702556	37702122	2010300C02Rik	556
NR_105767;NM_008719	Intergenic	chr1	39123417	chr1_39122772_39123417	39122772	Mir6349;Npas2	717
NM_001145660	Intron	chr1	39695847	chr1_39695320_39695847	39695320	Rfx8	939
NM_008696;NM_001252201;NM_001252202;NM_001252200	Intron	chr1	39910496	chr1_39910075_39910496	39910075	Map4k4	588
NM_008696;NM_001252201;NM_001252202;NM_001252200	Intron	chr1	39918309	chr1_39918050_39918309	39918050	Map4k4	481
NM_008696;NM_001252201;NM_001252202;NM_001252200	Intron	chr1	39933826	chr1_39933520_39933826	39933520	Map4k4	476
NM_008696;NM_001252201;NM_001252202;NM_001252200	Intron	chr1	39950217	chr1_39949793_39950217	39949793	Map4k4	467
NM_133818;NM_010212;NM_001289533	Intergenic	chr1	43202196	chr1_43201782_43202196	43201782	Fhl2;AI597479	626
NM_010879	Intron	chr1	43472583	chr1_43472260_43472583	43472260	Nck2	531
NM_010879	Intron	chr1	43512876	chr1_43512562_43512876	43512562	Nck2	596
NM_001161817;NM_001290982;NM_010863	Intergenic	chr1	51689323	chr1_51688928_51689323	51688928	Myo1b	635
NM_001161817;NM_001290982;NM_010863	Intron	chr1	51852726	chr1_51852242_51852726	51852242	Myo1b	510
NM_001161817;NM_001290982;NM_010863	Intron	chr1	51853528	chr1_51853198_51853528	51853198	Myo1b	576
NM_001161817;NM_001290982;NM_010863	Intron	chr1	51908321	chr1_51907863_51908321	51907863	Myo1b	467
NM_010477;NM_008303;NM_026424;NM_031179;NM_001039710	Intergenic	chr1	55030637	chr1_55030297_55030637	55030297	Coq10b;Sf3b1;Hspe1;Hspd1	535
NM_026424;NM_001039710	Promoter	chr1	55052717	chr1_55052242_55052717	55052242	Coq10b	479
NM_010477;NM_031179;NM_008303;NM_026424;NM_028713;NM_001039710;NM_025283	Intergenic	chr1	55102937	chr1_55102678_55102937	55102678	Hspd1;Sf3b1;Coq10b;Rftn2;Hspe1;Mob4	459
NM_010477;NM_031179;NM_008303;NM_026424;NM_028713;NM_001039710;NM_025283	Intergenic	chr1	55108432	chr1_55108007_55108432	55108007	Hspd1;Sf3b1;Coq10b;Rftn2;Hspe1;Mob4	640
NM_028713	Promoter	chr1	55226688	chr1_55226283_55226688	55226283	Rftn2	488
NM_001033373;NM_001013771;NM_008057	Intergenic	chr1	59451263	chr1_59450863_59451263	59450863	Gm973;Fzd7;Cdk15	525
NM_008057	Promoter	chr1	59485267	chr1_59484441_59485267	59484441	Fzd7	876
NM_009460	Intron	chr1	59660950	chr1_59660702_59660950	59660702	Sumo1	672
NM_001281976;NM_007642;NM_009843	Intergenic	chr1	60822341	chr1_60821727_60822341	60821727	Ctla4;Cd28	790
NM_001281976;NM_007642;NM_009843	Intergenic	chr1	60853779	chr1_60853194_60853779	60853194	Ctla4;Cd28	589
NM_001281976;NM_007642;NM_009843	Intergenic	chr1	60858005	chr1_60857467_60858005	60857467	Ctla4;Cd28	998
NM_001077405;NM_001077404;NM_001077407;NM_001077406;NM_001077403;NM_010939	Intron	chr1	62736882	chr1_62736404_62736882	62736404	Nrp2	702
NM_001077405;NM_001077404;NM_001077407;NM_001077406;NM_001077403;NM_010939	Exon	chr1	62769372	chr1_62768988_62769372	62768988	Nrp2	566
NM_001114609;NM_001081436	Intron	chr1	63108051	chr1_63107730_63108051	63107730	Ino80d	543
NM_001114609;NM_001081436	Intron	chr1	63111169	chr1_63110815_63111169	63110815	Ino80d	504
NR_045915;NR_045914	Intron	chr1	63140107	chr1_63139801_63140107	63139801	Ino80dos	519
NM_025964	Promoter	chr1	64617718	chr1_64617318_64617718	64617318	Mettl21a	606
NM_022721;NM_001042659	Promoter	chr1	64739055	chr1_64738790_64739055	64738790	Fzd5	491
NM_001082573;NM_001039493;NM_007775;NM_007776;NM_007777;NM_027582	Intergenic	chr1	64975952	chr1_64975672_64975952	64975672	Akr1cl;Plekhm3;Crygd;Cryge;Crygc	459
NM_007777	Promoter	chr1	65051150	chr1_65050802_65051150	65050802	Cryge	505
NM_007525	Intergenic	chr1	71018971	chr1_71018539_71018971	71018539	Bard1	474
NM_001276413;NM_001276412;NM_001276411;NM_001276410;NM_001276408;NM_001276409;NM_010233	Intron	chr1	71610509	chr1_71610134_71610509	71610134	Fn1	489
NM_001276413;NM_001276412;NM_001276411;NM_001276410;NM_001276408;NM_001276409;NM_010233	Exon	chr1	71642272	chr1_71641900_71642272	71641900	Fn1	531
NM_001276413;NM_001276412;NM_001276411;NM_001276410;NM_001276408;NM_001276409;NM_010233	Exon	chr1	71643702	chr1_71643050_71643702	71643050	Fn1	689
NR_040308;NM_001276413;NM_001276412;NM_001276411;NM_001276410;NM_001276408;NM_001276409;NM_010233	Promoter	chr1	71653566	chr1_71652881_71653566	71652881	Apol7d;Fn1	711
NM_001005423	Intron	chr1	72194482	chr1_72194092_72194482	72194092	Mreg	590
NM_001005423	Intron	chr1	72206219	chr1_72205835_72206219	72205835	Mreg	643
NM_023523;NM_175564;NM_001005423;NM_009533	Intergenic	chr1	72215329	chr1_72215018_72215329	72215018	Tmem169;Pecr;Xrcc5;Mreg	556
NM_008342	Intron	chr1	72835831	chr1_72835237_72835831	72835237	Igfbp2	686
NM_010518;NM_008342	Intergenic	chr1	72857496	chr1_72857049_72857496	72857049	Igfbp2;Igfbp5	564
NR_045311	Intron	chr1	73827708	chr1_73827285_73827708	73827285	6030407O03Rik	516
NM_027884;NM_001289895	Intron	chr1	73929666	chr1_73929081_73929666	73929081	Tns1	757
NM_027884;NM_001289895	Intron	chr1	73933480	chr1_73933061_73933480	73933061	Tns1	631
NM_027884	Exon	chr1	73936143	chr1_73935866_73936143	73935866	Tns1	484
NM_027884;NM_001289895	Intron	chr1	73947622	chr1_73947198_73947622	73947198	Tns1	573
NM_027884;NM_001289895	Intron	chr1	74028324	chr1_74027631_74028324	74027631	Tns1	943
NM_027884;NM_001289895	Intron	chr1	74031711	chr1_74031237_74031711	74031237	Tns1	759
NM_027884;NM_001289895	Intron	chr1	74044423	chr1_74043712_74044423	74043712	Tns1	873
NM_027884;NM_001289895	Intron	chr1	74059771	chr1_74059146_74059771	74059146	Tns1	1064
NM_027884;NM_001289895	Intron	chr1	74068511	chr1_74068201_74068511	74068201	Tns1	531
NM_027884;NM_001289895	Intron	chr1	74069975	chr1_74069464_74069975	74069464	Tns1	1089
NM_027884;NM_001289895	Intron	chr1	74084555	chr1_74084214_74084555	74084214	Tns1	528
NM_027884;NM_001289895	Intron	chr1	74086434	chr1_74085638_74086434	74085638	Tns1	1185
NM_027884;NM_001289895	Intron	chr1	74086776	chr1_74086484_74086776	74086484	Tns1	492
NM_027884;NM_001289895	Intron	chr1	74087994	chr1_74087621_74087994	74087621	Tns1	582
NM_027884;NM_001289895	Intron	chr1	74096907	chr1_74096521_74096907	74096521	Tns1	612
NM_027884;NM_001289895	Intron	chr1	74099019	chr1_74098435_74099019	74098435	Tns1	659
NM_027884;NM_001289895	Intron	chr1	74108310	chr1_74107874_74108310	74107874	Tns1	467
NM_027884;NM_001289895	Intron	chr1	74111452	chr1_74111111_74111452	74111111	Tns1	919
NM_027884;NM_001289895	Intron	chr1	74113787	chr1_74113239_74113787	74113239	Tns1	600
NM_027154;NM_001039509	Intron	chr1	74296760	chr1_74296424_74296760	74296424	Pnkd;Tmbim1	550
NM_027154;NM_001039509	Intron	chr1	74301105	chr1_74300487_74301105	74300487	Pnkd;Tmbim1	1111
NM_001039495;NM_153111;NR_029876;NM_021541;NM_153744;NM_024264;NM_009518;NM_009526;NM_009872	Intergenic	chr1	74821828	chr1_74821514_74821828	74821514	Fev;Ccdc108;Mir375;Wnt10a;Prkag3;Wnt6;Cyp27a1;Cdk5r2;Cryba2	522
NM_001039495;NM_153111;NR_029876;NM_021541;NM_153744;NM_024264;NM_009518;NM_009526;NM_009872	Intergenic	chr1	74827811	chr1_74827460_74827811	74827460	Fev;Ccdc108;Mir375;Wnt10a;Prkag3;Wnt6;Cyp27a1;Cdk5r2;Cryba2	580
NM_009447	Promoter	chr1	75220963	chr1_75220625_75220963	75220625	Tuba4a	543
NM_008985	Exon	chr1	75251829	chr1_75251526_75251829	75251526	Ptprn	564
NM_007463;NM_001085370	Exon	chr1	75427798	chr1_75427190_75427798	75427190	Speg	826
NM_177056	Exon	chr1	75482884	chr1_75482499_75482884	75482499	Tmem198	769
NM_009208	Exon	chr1	75554112	chr1_75553755_75554112	75553755	Slc4a3	462
NM_010564;NM_027886;NM_009208;NM_178884	Intergenic	chr1	75589355	chr1_75589104_75589355	75589104	Inha;Slc4a3;Stk11ip;Obsl1	461
NM_007936	Intron	chr1	77505713	chr1_77505293_77505713	77505293	Epha4	473
NM_183027	Promoter	chr1	79672255	chr1_79671897_79672255	79671897	Ap1s3	567
NM_016716;NM_173425	Intergenic	chr1	80237437	chr1_80236805_80237437	80236805	Fam124b;Cul3	825
NM_016716	Intron	chr1	80315957	chr1_80315679_80315957	80315679	Cul3	483
NM_025386	Intron	chr1	84856462	chr1_84856124_84856462	84856124	Fbxo36	616
NM_025386	Intron	chr1	84856856	chr1_84856522_84856856	84856522	Fbxo36	551
NM_025386	Intron	chr1	84866578	chr1_84866244_84866578	84866244	Fbxo36	494
NM_025386	Intron	chr1	84869800	chr1_84869423_84869800	84869423	Fbxo36	487
NM_027921	Promoter	chr1	84933996	chr1_84933622_84933996	84933622	Slc16a14	670
NR_108086;NM_001013817;NM_133781;NM_013673;NM_177055;NR_106172	Intergenic	chr1	85743376	chr1_85742896_85743376	85742896	Sp140;Cab39;9930111H07Rik;A630001G21Rik;Mir8096;Sp100	534
NR_108086	Promoter	chr1	85776441	chr1_85775984_85776441	85775984	9930111H07Rik	745
NM_027456;NM_030184	Intron	chr1	86181577	chr1_86181114_86181577	86181114	Armc9	755
NM_145222	Promoter	chr1	86303589	chr1_86303065_86303589	86303065	B3gnt7	1017
NM_145222	Promoter	chr1	86305985	chr1_86305314_86305985	86305314	B3gnt7	903
NM_010880;NR_015507;NM_008972;NM_008801;NM_027966;NM_010341;NR_028478;NR_002851;NR_106184	Intergenic	chr1	86444351	chr1_86444054_86444351	86444054	Nmur1;Ptma;1700019O17Rik;Mir3535;Ncl;C130036L24Rik;Pde6d;Snora75;Snord82	465
NM_027966;NM_008801;NM_172974;NM_008972	Intergenic	chr1	86492360	chr1_86491877_86492360	86491877	Cops7b;1700019O17Rik;Pde6d;Ptma	1531
NM_027966;NM_008801;NM_172974;NM_008972	Intergenic	chr1	86492811	chr1_86492412_86492811	86492412	Cops7b;1700019O17Rik;Pde6d;Ptma	779
NM_027966;NM_008801;NM_172974;NM_008972	Intergenic	chr1	86496992	chr1_86496668_86496992	86496668	Cops7b;1700019O17Rik;Pde6d;Ptma	574
NM_027966;NM_008801;NM_172974;NM_008972	Intergenic	chr1	86499186	chr1_86498717_86499186	86498717	Cops7b;1700019O17Rik;Pde6d;Ptma	798
NM_027966;NM_008801;NM_172974;NM_008972	Intergenic	chr1	86501488	chr1_86500970_86501488	86500970	Cops7b;1700019O17Rik;Pde6d;Ptma	1455
NM_027966;NM_008801;NM_172974;NM_008972	Intergenic	chr1	86506849	chr1_86506299_86506849	86506299	Cops7b;1700019O17Rik;Pde6d;Ptma	833
NM_023314	Intron	chr1	87230289	chr1_87229883_87230289	87229883	Eif4e2	655
NM_023314	Intron	chr1	87232833	chr1_87232182_87232833	87232182	Eif4e2	872
NR_037971;NM_134252;NM_008132;NM_029269	Intergenic	chr1	88460028	chr1_88459673_88460028	88459673	Gm19589;Trpm8;Glrp1;Spp2	547
NR_037971;NM_134252;NM_008132;NM_029269	Intergenic	chr1	88466333	chr1_88465757_88466333	88465757	Gm19589;Trpm8;Glrp1;Spp2	595
NM_177305;NR_040493	Intergenic	chr1	88775206	chr1_88774889_88775206	88774889	2410088K16Rik;Arl4c	497
NR_040493	Intergenic	chr1	88807409	chr1_88806749_88807409	88806749	2410088K16Rik	959
NR_040493	Intergenic	chr1	88809986	chr1_88809539_88809986	88809539	2410088K16Rik	552
NR_040471	Intergenic	chr1	88922545	chr1_88921996_88922545	88921996	1700067G17Rik	573
NM_133816	Intron	chr1	89073573	chr1_89073063_89073573	89073063	Sh3bp4	519
NM_133816	Intron	chr1	89090675	chr1_89089529_89090675	89089529	Sh3bp4	1499
NM_133816	Intron	chr1	89104290	chr1_89103616_89104290	89103616	Sh3bp4	889
NM_133816	Intergenic	chr1	89191865	chr1_89191349_89191865	89191349	Sh3bp4	732
NM_178119;NM_001037136	Intron	chr1	89465749	chr1_89465286_89465749	89465286	Agap1	506
NM_178119;NM_001037136	Intron	chr1	89467077	chr1_89466605_89467077	89466605	Agap1	559
NM_178119;NM_001037136	Intron	chr1	89489941	chr1_89489517_89489941	89489517	Agap1	668
NM_178119;NM_001037136	Intron	chr1	89512517	chr1_89512163_89512517	89512163	Agap1	558
NM_178119;NM_001037136	Intron	chr1	89518735	chr1_89518301_89518735	89518301	Agap1	614
NM_178119;NM_001037136	Intron	chr1	89878182	chr1_89877701_89878182	89877701	Agap1	491
	Intergenic	chr1	90431675	chr1_90431393_90431675	90431393		482
	Intergenic	chr1	90491853	chr1_90491610_90491853	90491610		466
NM_026454;NM_001033408;NM_016894;NM_001168392;NM_178401;NM_001033292;NM_016717	Intergenic	chr1	91241214	chr1_91240815_91241214	91240815	Ramp1;Espnl;Scly;Rbm44;Ube2f	592
NM_023046;NM_001039126;NM_011066;NM_028718	Intergenic	chr1	91536607	chr1_91536256_91536607	91536256	Per2;Traf3ip1;Asb1	707
NM_024197	Intergenic	chr1	92348590	chr1_92348292_92348590	92348292	Ndufa10	507
NR_105865;NM_024197	Intergenic	chr1	92366145	chr1_92365834_92366145	92365834	Mir6900;Ndufa10	511
NM_016696	Promoter	chr1	92832314	chr1_92831929_92832314	92831929	Gpc1	852
NM_175118;NM_008440;NM_022320;NM_001104529;NM_011796;NM_181405;NM_001294149;NM_001159658;NM_001271766;NM_177587;NM_001110315;NM_001294150;NM_172850;NR_015525	Intergenic	chr1	93000762	chr1_93000344_93000762	93000344	Kif1a;Rnpepl1;Capn10;Dusp28;Ankmy1;9430060I03Rik;Gpr35;Aqp12	794
NM_172463	Promoter	chr1	93235887	chr1_93235471_93235887	93235471	Sned1	591
NM_016778	Promoter	chr1	93686896	chr1_93686319_93686896	93686319	Bok	798
NM_016778;NM_145519;NM_021537;NM_023136;NM_001105667;NM_025454;NM_174874;NM_025920	Intergenic	chr1	93704481	chr1_93704176_93704481	93704176	Thap4;Atg4b;Stk25;Bok;Dtymk;Ing5;Farp2	525
NM_001105667;NM_025454;NM_023136	Promoter	chr1	93804170	chr1_93803542_93804170	93803542	Ing5;Dtymk	927
NM_011800	Intergenic	chr1	105071874	chr1_105071180_105071874	105071180	Cdh20	928
NM_001293301;NM_026472;NM_001293300;NM_029709;NM_011650	Intergenic	chr1	118338046	chr1_118337596_118338046	118337596	Tsn;Nifk;Clasp1	544
NM_001293300;NM_001293301;NM_029709	Intron	chr1	118477101	chr1_118476641_118477101	118476641	Clasp1	545
NM_023755	Promoter	chr1	118626869	chr1_118626496_118626869	118626496	Tfcp2l1	586
NM_023755	Intron	chr1	118650714	chr1_118650176_118650714	118650176	Tfcp2l1	855
NM_023755	Intron	chr1	118651874	chr1_118651562_118651874	118651562	Tfcp2l1	486
NM_023755;NM_001081125	Intergenic	chr1	118771462	chr1_118770883_118771462	118770883	Gli2;Tfcp2l1	691
NM_001081125	Intron	chr1	118977166	chr1_118976678_118977166	118976678	Gli2	490
NM_001081125	Intron	chr1	119006353	chr1_119005935_119006353	119005935	Gli2	851
NM_001081125	Intron	chr1	119014826	chr1_119014464_119014826	119014464	Gli2	587
NM_001081125	Intron	chr1	119027256	chr1_119026753_119027256	119026753	Gli2	720
NM_001081125	Intergenic	chr1	119075746	chr1_119075411_119075746	119075411	Gli2	481
NM_145506;NM_008381;NM_001113416;NM_146103;NM_022327	Intergenic	chr1	119519913	chr1_119519522_119519913	119519522	Tmem185b;Inhbb;Ralb;Epb4.1l5	765
NM_001172074;NM_028439;NM_001037999;NM_007830	Promoter	chr1	120120749	chr1_120120289_120120749	120120289	Dbi;3110009E18Rik	736
NM_010766	Intergenic	chr1	120462177	chr1_120461830_120462177	120461830	Marco	562
NM_025860;NM_001025156;NM_029955;NM_010483	Intergenic	chr1	121551974	chr1_121551408_121551974	121551408	Htr5b;Ddx18;Ccdc93	673
NM_145128	Intron	chr1	127217744	chr1_127217361_127217744	127217361	Mgat5	474
NM_145128	Intron	chr1	127231988	chr1_127231700_127231988	127231700	Mgat5	537
NM_145128;NM_028135	Intergenic	chr1	127484429	chr1_127484079_127484429	127484079	Tmem163;Mgat5	508
	Intergenic	chr1	128794655	chr1_128794117_128794655	128794117		759
NM_018750	Promoter	chr1	131246062	chr1_131245388_131246062	131245388	Rassf5	724
NM_175382;NM_001081011;NM_011924;NM_007799	Intergenic	chr1	131562441	chr1_131562173_131562441	131562173	Avpr1b;Ctse;Fam72a;Srgap2	484
NM_172510;NM_001114662	Intron	chr1	132049866	chr1_132049516_132049866	132049516	Mfsd4	584
NM_001114662;NM_001033250;NM_008795;NM_007923;NM_172510	Intergenic	chr1	132095935	chr1_132095515_132095935	132095515	Cdk18;Lemd1;Mfsd4;Elk4	648
NM_172510;NM_001033250;NR_029777;NM_008795;NM_001114662	Intergenic	chr1	132158299	chr1_132157814_132158299	132157814	Mir135b;Cdk18;Mfsd4;Lemd1	966
NM_001033250	Intron	chr1	132235451	chr1_132235010_132235451	132235010	Lemd1	509
NM_144810;NM_001033250;NM_001195025;NR_029777;NM_178874;NM_028778	Intergenic	chr1	132277519	chr1_132276883_132277519	132276883	Tmcc2;Mir135b;Nuak2;Klhdc8a;Lemd1	875
NM_144810;NM_001033250;NM_001195025;NR_029777;NM_178874;NM_028778	Intergenic	chr1	132278350	chr1_132277813_132278350	132277813	Tmcc2;Mir135b;Nuak2;Klhdc8a;Lemd1	538
NM_144810;NM_001033250;NM_001195025;NR_029777;NM_178874;NM_028778	Intergenic	chr1	132280982	chr1_132280737_132280982	132280737	Tmcc2;Mir135b;Nuak2;Klhdc8a;Lemd1	463
NM_144810;NM_001033250;NM_001195025;NR_029777;NM_178874;NM_028778	Intergenic	chr1	132282761	chr1_132282349_132282761	132282349	Tmcc2;Mir135b;Nuak2;Klhdc8a;Lemd1	843
NM_144810;NM_001033250;NM_001195025;NR_029777;NM_178874;NM_028778	Intergenic	chr1	132283659	chr1_132283070_132283659	132283070	Tmcc2;Mir135b;Nuak2;Klhdc8a;Lemd1	938
NM_144810;NM_001033250;NM_001195025;NM_028778;NM_178874;NM_172516	Intergenic	chr1	132342584	chr1_132342048_132342584	132342048	Dstyk;Tmcc2;Nuak2;Klhdc8a;Lemd1	664
NM_178874	Promoter	chr1	132390713	chr1_132390415_132390713	132390415	Tmcc2	521
NM_001160318;NM_177129;NM_172517;NM_172516;NM_001160316;NM_029025;NM_001160317;NM_178874;NM_182716	Intergenic	chr1	132469679	chr1_132469111_132469679	132469111	Dstyk;Rbbp5;Cntn2;Tmem81;Nfasc;Tmcc2	668
NM_001099276	Intron	chr1	133050461	chr1_133049938_133050461	133049938	Pik3c2b	608
NM_001099276	Intron	chr1	133077145	chr1_133076726_133077145	133076726	Pik3c2b	785
NM_001099276	Intron	chr1	133082973	chr1_133082513_133082973	133082513	Pik3c2b	493
NM_001099276	Exon	chr1	133088548	chr1_133088075_133088548	133088075	Pik3c2b	503
NM_001099276	Intron	chr1	133096975	chr1_133096262_133096975	133096262	Pik3c2b	1023
NM_001099276;NM_133819;NM_182930;NR_037984;NM_001160268	Intergenic	chr1	133205533	chr1_133204836_133205533	133204836	Pik3c2b;Plekha6;Ppp1r15b;Gm19461	751
NM_182930;NR_037984;NM_001160268	Intron	chr1	133254397	chr1_133254148_133254397	133254148	Plekha6;Gm19461	484
NM_178260	Promoter	chr1	133327348	chr1_133327016_133327348	133327016	Kiss1	589
NM_182930;NM_175443;NM_001160268;NM_178260;NM_026680;NR_037984;NM_031193;NM_031192;NM_011439	Intergenic	chr1	133344937	chr1_133344489_133344937	133344489	Kiss1;Gm19461;Sox13;Golt1a;Ren1;Plekha6;Ren2;Etnk2	467
NM_031193;NM_031192	Promoter	chr1	133348206	chr1_133347357_133348206	133347357	Ren1;Ren2	1418
NM_031193;NM_031192	Intron	chr1	133356356	chr1_133355996_133356356	133355996	Ren1;Ren2	669
NM_175443	Promoter	chr1	133364150	chr1_133363782_133364150	133363782	Etnk2	581
NM_175443	Intron	chr1	133368107	chr1_133367585_133368107	133367585	Etnk2	839
NM_011439	Intron	chr1	133393627	chr1_133393307_133393627	133393307	Sox13	513
NM_011439	Intron	chr1	133415661	chr1_133415179_133415661	133415179	Sox13	1026
NM_011439	Intron	chr1	133416889	chr1_133416625_133416889	133416625	Sox13	701
NM_175443;NM_011439;NM_031193;NM_031192	Intergenic	chr1	133452595	chr1_133452176_133452595	133452176	Ren1;Ren2;Etnk2;Sox13	602
NM_175443;NM_011439	Intergenic	chr1	133479801	chr1_133479371_133479801	133479371	Sox13;Etnk2	639
NM_011439	Intergenic	chr1	133501462	chr1_133501083_133501462	133501083	Sox13	681
NM_001166552;NM_001167949;NM_213616;NM_172842;NM_001159649;NR_105868;NM_144530;NM_001276767;NM_009227	Intergenic	chr1	133696384	chr1_133695926_133696384	133695926	Zc3h11a;Zbed6;Lax1;Snrpe;Atp2b4;Mir6903	824
NM_213616;NM_001167949	Intron	chr1	133711135	chr1_133710563_133711135	133710563	Atp2b4	769
NM_001159649;NM_213616;NM_172842;NR_105868;NM_001167949	Intergenic	chr1	133773533	chr1_133773093_133773533	133773093	Lax1;Atp2b4;Mir6903	508
NM_054077;NM_001160420;NM_054076;NM_001160422;NM_001160421	Intergenic	chr1	133857898	chr1_133857208_133857898	133857208	Prelp;Optc	1156
NM_054077;NM_001160420;NM_054076;NM_001160422;NM_001160421	Intergenic	chr1	133860631	chr1_133860318_133860631	133860318	Prelp;Optc	503
NM_054077;NM_001160420;NM_054076;NM_001160422;NM_001160421	Intergenic	chr1	133886207	chr1_133885906_133886207	133885906	Prelp;Optc	479
NM_054077;NM_001160420;NM_054076;NM_001160422;NM_001160421	Intergenic	chr1	133892426	chr1_133891809_133892426	133891809	Prelp;Optc	626
NM_027979;NM_016749;NM_021355;NM_001284524;NM_001284525;NM_007695;NM_007570	Intergenic	chr1	134094333	chr1_134094038_134094333	134094038	Chil1;Chit1;Btg2;Fmod;Mybph	480
NM_001008533;NM_027979;NM_001282945;NM_016749;NM_001039510;NM_021355;NM_001291928;NM_001284524;NM_001284525;NM_007695;NM_001291930;NM_007570	Intergenic	chr1	134101282	chr1_134100729_134101282	134100729	Chil1;Btg2;Adora1;Chit1;Fmod;Mybph	1125
NM_001008533;NM_027979;NM_001282945;NM_016749;NM_001039510;NM_021355;NM_001291928;NM_001284524;NM_001284525;NM_007695;NM_001291930;NM_007570	Intergenic	chr1	134105711	chr1_134105470_134105711	134105470	Chil1;Btg2;Adora1;Chit1;Fmod;Mybph	477
NM_007695	Exon	chr1	134189823	chr1_134189436_134189823	134189436	Chil1	700
NM_016749	Promoter	chr1	134191750	chr1_134191291_134191750	134191291	Mybph	592
NM_016749	Promoter	chr1	134194350	chr1_134193718_134194350	134193718	Mybph	1338
NM_001008533;NM_027979;NM_001144855;NM_001282945;NM_016749;NM_001039510;NM_001291930;NM_001291928;NM_001284524;NM_001284525;NM_007695;NM_031189	Intergenic	chr1	134244453	chr1_134244135_134244453	134244135	Ppfia4;Mybph;Adora1;Chit1;Chil1;Myog	608
NM_001291015;NM_153128;NM_028320;NM_152895;NM_145510;NM_001145300	Intergenic	chr1	134526191	chr1_134525625_134526191	134525625	Mgat4e;Klhl12;Rabif;Kdm5b;Adipor1	826
NM_001291015;NM_153128;NM_028320;NM_152895;NM_145510;NM_001145300	Intergenic	chr1	134530102	chr1_134529642_134530102	134529642	Mgat4e;Klhl12;Rabif;Kdm5b;Adipor1	594
NM_001145300;NM_152895;NM_145510;NM_001291015;NM_153128	Intergenic	chr1	134536837	chr1_134536441_134536837	134536441	Mgat4e;Klhl12;Kdm5b;Rabif	605
NM_001145300;NM_152895;NM_145510;NM_001291015;NM_153128	Intergenic	chr1	134537543	chr1_134537212_134537543	134537212	Mgat4e;Klhl12;Kdm5b;Rabif	524
NM_177081;NM_001033409;NM_001163131;NM_026823;NM_134438;NM_145417;NM_007921;NM_007955;NM_001159624	Intergenic	chr1	135178211	chr1_135177646_135178211	135177646	Ptprv;Lgr6;Gpr37l1;Arl8a;Rnpep;Elf3;Ptpn7	1005
NM_177081;NM_001033409;NM_001163131;NM_026823;NM_134438;NM_145417;NM_007921;NM_007955;NM_001159624	Intergenic	chr1	135180185	chr1_135179797_135180185	135179797	Ptprv;Lgr6;Gpr37l1;Arl8a;Rnpep;Elf3;Ptpn7	621
NM_177081;NM_001033409;NM_001163131;NM_026823;NM_134438;NM_145417;NM_007921;NM_007955;NM_001159624	Intergenic	chr1	135183747	chr1_135183428_135183747	135183428	Ptprv;Lgr6;Gpr37l1;Arl8a;Rnpep;Elf3;Ptpn7	479
NM_177081;NM_001033409;NM_001163131;NM_026823;NM_134438;NM_145417;NM_007921;NM_007955;NM_001159624	Intergenic	chr1	135184322	chr1_135184010_135184322	135184010	Ptprv;Lgr6;Gpr37l1;Arl8a;Rnpep;Elf3;Ptpn7	460
NM_177081;NM_001033409;NM_001163131;NM_026823;NM_134438;NM_145417;NM_007921;NM_007955;NM_001159624	Intergenic	chr1	135194241	chr1_135193584_135194241	135193584	Ptprv;Lgr6;Gpr37l1;Arl8a;Rnpep;Elf3;Ptpn7	678
NM_177081;NM_001163131;NM_026823;NM_134438;NM_011590;NM_145417;NM_007921;NM_007955;NM_001159624	Intergenic	chr1	135214509	chr1_135214204_135214509	135214204	Ptprv;Timm17a;Gpr37l1;Arl8a;Rnpep;Elf3;Ptpn7	528
NM_007921;NM_001163131	Promoter	chr1	135259057	chr1_135258784_135259057	135258784	Elf3	473
NM_173437	Intron	chr1	135542597	chr1_135542160_135542597	135542160	Nav1	709
NM_173437	Intron	chr1	135555383	chr1_135554994_135555383	135554994	Nav1	470
NM_173437	Intron	chr1	135557418	chr1_135557066_135557418	135557066	Nav1	939
NM_173437	Intron	chr1	135562329	chr1_135561888_135562329	135561888	Nav1	545
NM_173437	Intron	chr1	135563398	chr1_135563007_135563398	135563007	Nav1	576
NM_173437;NM_007791	Intergenic	chr1	135659709	chr1_135659427_135659709	135659427	Nav1;Csrp1	508
NM_173437;NM_007791	Intergenic	chr1	135662112	chr1_135661639_135662112	135661639	Nav1;Csrp1	547
NM_173437;NM_007791	Intergenic	chr1	135664040	chr1_135663540_135664040	135663540	Nav1;Csrp1	957
NM_173437;NM_013750;NM_007791	Intergenic	chr1	135676321	chr1_135675816_135676321	135675816	Nav1;Csrp1;Phlda3	514
NM_007791	Promoter	chr1	135730333	chr1_135729855_135730333	135729855	Csrp1	581
NM_001130179;NM_001130181;NM_019645;NM_011619;NM_001130180;NM_013750;NM_001130177;NM_001130176;NM_133664;NM_001130174;NM_001130178;NM_001130175;NM_007791;NM_001112702;NM_021467	Intergenic	chr1	135795200	chr1_135794759_135795200	135794759	Tnnt2;Lad1;Pkp1;Tnni1;Csrp1;Phlda3	571
NM_001130179;NM_001130181;NM_019645;NM_011619;NM_001130180;NM_013750;NM_001130177;NM_001130176;NM_133664;NM_001130174;NM_001130178;NM_001130175;NM_007791;NM_001112702;NM_021467	Intergenic	chr1	135796180	chr1_135795850_135796180	135795850	Tnnt2;Lad1;Pkp1;Tnni1;Csrp1;Phlda3	470
NM_001112702;NM_021467	Exon	chr1	135805625	chr1_135805380_135805625	135805380	Tnni1	461
NM_001130179;NM_001130178;NM_011619;NM_001130180;NM_001130181;NM_001130177;NM_001130176;NM_001130175;NM_001130174	Intron	chr1	135844535	chr1_135844173_135844535	135844173	Tnnt2	590
NM_001039472	Exon	chr1	136159625	chr1_136159128_136159625	136159128	Kif21b	506
NM_028872	Promoter	chr1	136234344	chr1_136233907_136234344	136233907	5730559C18Rik	653
NM_001287179;NR_024328;NM_026500	Intergenic	chr1	136457117	chr1_136456650_136457117	136456650	Kif14;9230116N13Rik;Ddx59	513
NM_001287179;NM_001160251;NM_177643	Intergenic	chr1	136566766	chr1_136566357_136566766	136566357	Kif14;Zfp281	548
NR_045324;NM_001287179;NM_001160251;NM_177643;NR_045325	Intergenic	chr1	136594663	chr1_136594369_136594663	136594369	Kif14;Gm19705;Zfp281	519
NR_045324;NR_045325;NM_001160251;NM_177643;NR_037986	Intergenic	chr1	136659754	chr1_136659162_136659754	136659162	Gm16880;Gm19705;Zfp281	654
NR_045324;NR_045325;NM_001160251;NM_177643;NR_037986	Intergenic	chr1	136661036	chr1_136660585_136661036	136660585	Gm16880;Gm19705;Zfp281	719
NR_045324;NR_045325;NM_001160251;NM_177643;NR_037986	Intergenic	chr1	136661851	chr1_136661428_136661851	136661428	Gm16880;Gm19705;Zfp281	474
NR_045324;NR_045325;NM_001160251;NM_177643;NR_037986	Intergenic	chr1	136670679	chr1_136670293_136670679	136670293	Gm16880;Gm19705;Zfp281	674
NR_037986	Intron	chr1	136701088	chr1_136700457_136701088	136700457	Gm16880	719
NM_030676;NM_001159769	Intron	chr1	136927447	chr1_136927000_136927447	136927000	Nr5a2	851
NM_030676;NM_001159769	Intergenic	chr1	136980456	chr1_136980160_136980456	136980160	Nr5a2	640
NM_021605	Intron	chr1	138548356	chr1_138547989_138548356	138547989	Nek7	576
NM_197990;NM_001039644	Intergenic	chr1	151880102	chr1_151879634_151880102	151879634	Edem3;1700025G04Rik	703
NM_197990;NM_001039644	Intergenic	chr1	151882299	chr1_151881865_151882299	151881865	Edem3;1700025G04Rik	466
NM_197990	Intron	chr1	152039797	chr1_152039533_152039797	152039533	1700025G04Rik	467
NM_197990	Intron	chr1	152070669	chr1_152070241_152070669	152070241	1700025G04Rik	554
NM_016846	Intron	chr1	152561046	chr1_152560598_152561046	152560598	Rgl1	478
NM_001160257;NM_001160256;NM_001005507;NM_001081197;NM_010877;NM_026369	Intergenic	chr1	152796142	chr1_152795820_152796142	152795820	Ncf2;Smg7;Arpc5;Apobec4	497
NM_010877	Promoter	chr1	152809138	chr1_152808726_152809138	152808726	Ncf2	460
NM_010877	Intron	chr1	152816641	chr1_152816162_152816641	152816162	Ncf2	1270
NM_175460	Intron	chr1	152992832	chr1_152992506_152992832	152992506	Nmnat2	477
NM_175460	Intron	chr1	153034291	chr1_153033731_153034291	153033731	Nmnat2	793
NM_175460	Intron	chr1	153040787	chr1_153040464_153040787	153040464	Nmnat2	506
NM_175460	Intron	chr1	153050029	chr1_153049479_153050029	153049479	Nmnat2	600
NM_175460	Intron	chr1	153051610	chr1_153051181_153051610	153051181	Nmnat2	474
NM_175460	Intron	chr1	153053799	chr1_153053412_153053799	153053412	Nmnat2	673
NM_175460	Intron	chr1	153059918	chr1_153059554_153059918	153059554	Nmnat2	518
NM_008485	Exon	chr1	153142230	chr1_153141720_153142230	153141720	Lamc2	529
NM_010683	Intron	chr1	153260430	chr1_153259838_153260430	153259838	Lamc1	632
NM_010683	Intron	chr1	153272975	chr1_153272448_153272975	153272448	Lamc1	599
NM_010683	Intron	chr1	153277911	chr1_153277570_153277911	153277570	Lamc1	535
NM_028749	Intron	chr1	153538631	chr1_153538164_153538631	153538164	Npl	501
NM_026380;NR_046171;NM_011882;NM_011267;NM_001243223	Intergenic	chr1	153709119	chr1_153708844_153709119	153708844	Rgs16;Rgsl1;C230024C17Rik;Rgs8;Rnasel	462
NM_008209;NM_010500	Intergenic	chr1	155050833	chr1_155050260_155050833	155050260	Ier5;Mr1	706
NM_008209;NM_021433;NM_010500	Intergenic	chr1	155073794	chr1_155073389_155073794	155073389	Ier5;Mr1;Stx6	764
NM_172843;NM_144791;NM_001160181;NM_001160180;NM_001160019;NM_001160018;NM_001160182;NM_177838;NM_001039184;NM_022329	Intergenic	chr1	156072473	chr1_156071985_156072473	156071985	Tor1aip2;Tor1aip1;Fam163a;Cep350	575
NM_177838	Intron	chr1	156108724	chr1_156108053_156108724	156108053	Fam163a	680
NM_177838	Intron	chr1	156111533	chr1_156111089_156111533	156111089	Fam163a	506
NM_023141	Exon	chr1	156654088	chr1_156653638_156654088	156653638	Tor3a	699
NM_023141	Exon	chr1	156655469	chr1_156654969_156655469	156654969	Tor3a	1027
NM_023141	Exon	chr1	156656303	chr1_156655816_156656303	156655816	Tor3a	759
NM_023141	Intron	chr1	156658163	chr1_156657255_156658163	156657255	Tor3a	1246
NM_023141	Intron	chr1	156667357	chr1_156666892_156667357	156666892	Tor3a	487
NM_023141	Intron	chr1	156668904	chr1_156668443_156668904	156668443	Tor3a	570
NM_023141	Exon	chr1	156669618	chr1_156669298_156669618	156669298	Tor3a	541
NR_027640;NM_001159965;NM_001159967;NM_001159966;NM_023884;NM_001159968	Intergenic	chr1	156994145	chr1_156993603_156994145	156993603	Ralgps2	581
NM_028540;NM_177644	Intergenic	chr1	157079318	chr1_157078915_157079318	157078915	Rasal2;Tex35	566
NM_001033284	Promoter	chr1	157459389	chr1_157459038_157459389	157459038	BC026585	489
NM_201364;NM_001286003;NM_001286002;NM_001164059;NM_011347;NM_011346;NM_028776;NM_011345;NM_027279	Intergenic	chr1	164018876	chr1_164018409_164018876	164018409	Sell;Sele;Scyl3;Mettl18;BC055324;Selp	611
NM_009721	Intron	chr1	164447107	chr1_164446843_164447107	164446843	Atp1b1	485
NM_009721	Intron	chr1	164450177	chr1_164449829_164450177	164449829	Atp1b1	555
NM_009721	Intron	chr1	164455215	chr1_164454897_164455215	164454897	Atp1b1	473
NM_009721;NM_001293313;NM_138314	Intergenic	chr1	164461526	chr1_164461022_164461526	164461022	Nme7;Atp1b1	856
NM_009721;NM_001293313;NM_138314	Intergenic	chr1	164482211	chr1_164481810_164482211	164481810	Nme7;Atp1b1	524
NM_009721;NM_001293313;NM_138314	Intergenic	chr1	164489899	chr1_164489461_164489899	164489461	Nme7;Atp1b1	694
NM_028759;NM_027430	Promoter	chr1	165461041	chr1_165460630_165461041	165460630	Mpc2;Dcaf6	974
NM_001038846;NM_178593	Intron	chr1	165652782	chr1_165652440_165652782	165652440	Rcsd1	669
NM_001038846;NM_178593	Intron	chr1	165669996	chr1_165669594_165669996	165669594	Rcsd1	470
NM_021610	Intron	chr1	166136107	chr1_166135775_166136107	166135775	Gpa33	548
NM_021610	Intron	chr1	166138070	chr1_166137639_166138070	166137639	Gpa33	517
NM_030724	Exon	chr1	167237723	chr1_167237237_167237723	167237237	Uck2	1009
NM_030724	Intron	chr1	167243611	chr1_167242944_167243611	167242944	Uck2	1566
NM_030724	Intron	chr1	167247856	chr1_167247513_167247856	167247513	Uck2	552
NM_030724	Intron	chr1	167252120	chr1_167251678_167252120	167251678	Uck2	1373
NM_030724	Intron	chr1	167260621	chr1_167260171_167260621	167260171	Uck2	573
NM_030724	Intron	chr1	167271865	chr1_167271504_167271865	167271504	Uck2	544
NM_001291509;NM_183355;NM_001291508;NM_008783	Intron	chr1	168384934	chr1_168384488_168384934	168384488	Pbx1	542
NM_001291509;NM_183355;NM_001291508;NM_008783	Intron	chr1	168396117	chr1_168395829_168396117	168395829	Pbx1	562
NM_001037170	Promoter	chr1	171221243	chr1_171220733_171221243	171220733	Tomm40l	601
NM_033509	Exon	chr1	172013471	chr1_172013169_172013471	172013169	Vangl2	499
NM_010916	Promoter	chr1	172058679	chr1_172058336_172058679	172058336	Nhlh1	604
NM_001159525;NM_010916;NM_009938;NM_033509;NM_021607;NM_153555;NM_023041	Intergenic	chr1	172065000	chr1_172064421_172065000	172064421	Copa;Ncstn;Pex19;Nhlh1;Vangl2;Dcaf8	1068
NM_178405	Intron	chr1	172290157	chr1_172289697_172290157	172289697	Atp1a2	532
NM_178405	Exon	chr1	172291188	chr1_172290712_172291188	172290712	Atp1a2	748
NM_178405	Promoter	chr1	172300537	chr1_172300119_172300537	172300119	Atp1a2	721
NM_029612;NM_001145800;NR_040558;NM_178598;NM_177723;NM_027972;NM_029084;NM_033608;NM_001164725;NR_027644	Intergenic	chr1	172515814	chr1_172515398_172515814	172515398	Igsf9;Vsig8;4933439K11Rik;Slamf9;Slamf8;Tagln2;Ccdc19;Fcrl6	472
NM_027188	Intron	chr1	178959040	chr1_178958794_178959040	178958794	Smyd3	485
NM_027188	Intron	chr1	179249215	chr1_179248738_179249215	179248738	Smyd3	488
NM_027188	Intron	chr1	179250805	chr1_179250310_179250805	179250310	Smyd3	504
NM_027188	Intron	chr1	179278385	chr1_179277893_179278385	179277893	Smyd3	554
NM_027188	Intron	chr1	179279010	chr1_179278441_179279010	179278441	Smyd3	1000
NM_027188	Intron	chr1	179386740	chr1_179386325_179386740	179386325	Smyd3	484
NM_146105	Intron	chr1	179569651	chr1_179569143_179569651	179569143	Cnst	1396
NM_146105	Intron	chr1	179587141	chr1_179586660_179587141	179586660	Cnst	492
NM_001128605;NM_001163290;NM_011183;NM_023341;NM_001033285	Intergenic	chr1	180226540	chr1_180226094_180226540	180226094	Psen2;Cdc42bpa;Adck3	641
NM_001081175;NM_023341;NM_001128605;NM_001163290;NR_003623;NM_011183	Intergenic	chr1	180284960	chr1_180284433_180284960	180284433	Psen2;Itpkb;Adck3;Gm5069	1033
NR_003623;NM_001128605;NM_011183;NM_001081175	Intergenic	chr1	180313239	chr1_180312765_180313239	180312765	Psen2;Itpkb;Gm5069	498
NM_007415	Intron	chr1	180572386	chr1_180571990_180572386	180571990	Parp1	461
NM_133225	Promoter	chr1	180726047	chr1_180725490_180726047	180725490	Acbd3	603
NM_133705;NM_177099;NM_145943;NM_144794;NM_008210;NM_010094	Intergenic	chr1	180888705	chr1_180888336_180888705	180888336	Sde2;Tmem63a;Lefty2;Lefty1;H3f3a;Pycr2	744
NM_133705;NM_177099;NM_145943;NM_144794;NM_008210;NM_010094	Intergenic	chr1	180889448	chr1_180889000_180889448	180889000	Sde2;Tmem63a;Lefty2;Lefty1;H3f3a;Pycr2	898
NM_133705	Promoter	chr1	180906129	chr1_180905763_180906129	180905763	Pycr2	678
NM_133705;NM_177099;NM_145943;NM_144794;NM_010145;NM_010094	Intergenic	chr1	180925422	chr1_180924417_180925422	180924417	Sde2;Tmem63a;Ephx1;Lefty2;Lefty1;Pycr2	1794
NM_133705;NM_177099;NM_145943;NM_144794;NM_010145;NM_010094	Intergenic	chr1	180927839	chr1_180927354_180927839	180927354	Sde2;Tmem63a;Ephx1;Lefty2;Lefty1;Pycr2	531
NM_010094	Promoter	chr1	180933785	chr1_180933439_180933785	180933439	Lefty1	609
NM_144794	Promoter	chr1	180941487	chr1_180940965_180941487	180940965	Tmem63a	762
NM_144794	Intron	chr1	180954636	chr1_180953960_180954636	180953960	Tmem63a	766
NM_144794	Intron	chr1	180957507	chr1_180957244_180957507	180957244	Tmem63a	473
NM_144794	Intron	chr1	180959584	chr1_180959076_180959584	180959076	Tmem63a	527
NM_144794	Exon	chr1	180972278	chr1_180971809_180972278	180971809	Tmem63a	617
NM_144794	Intron	chr1	180974008	chr1_180973372_180974008	180973372	Tmem63a	1164
NM_144794	Exon	chr1	180975043	chr1_180974620_180975043	180974620	Tmem63a	500
NM_133705;NM_177099;NM_144794;NM_010145;NM_010094;NM_001033819	Intergenic	chr1	180981788	chr1_180981472_180981788	180981472	Tmem63a;Ephx1;9130409I23Rik;Lefty2;Lefty1;Pycr2	529
NM_010145	Promoter	chr1	181018574	chr1_181018252_181018574	181018252	Ephx1	526
NM_030131;NM_026171;NM_145514	Intergenic	chr1	181232862	chr1_181232445_181232862	181232445	Wdr26;Nvl;Cnih4	671
NM_030131;NM_026171;NM_145514	Intergenic	chr1	181234454	chr1_181234097_181234454	181234097	Wdr26;Nvl;Cnih4	571
NM_030131;NM_026171;NM_145514	Intergenic	chr1	181236196	chr1_181235708_181236196	181235708	Wdr26;Nvl;Cnih4	527
NM_030131;NM_028408;NM_001160212;NM_001160211;NM_145514	Intergenic	chr1	181256154	chr1_181255685_181256154	181255685	Wdr26;Cnih3;Cnih4	580
NM_001083121;NM_010135;NM_133815;NM_008680;NM_001083120	Intergenic	chr1	181865417	chr1_181865106_181865417	181865106	Enah;Lbr	519
NM_010135;NM_001083121;NM_008680;NM_001083120	Exon	chr1	181899356	chr1_181898901_181899356	181898901	Enah	506
NM_012058;NM_001166728;NM_010135;NM_001083121;NM_008680;NM_001083120	Intergenic	chr1	182089380	chr1_182088744_182089380	182088744	Vmn1r1;Enah;Srp9	1078
NM_012058;NM_001166728;NM_010135;NM_001083121;NM_008680;NM_001083120	Intergenic	chr1	182094778	chr1_182094384_182094778	182094384	Vmn1r1;Enah;Srp9	466
NM_009794	Intron	chr1	182510531	chr1_182510021_182510531	182510021	Capn2	684
NM_144796	Intron	chr1	182815037	chr1_182814689_182815037	182814689	Susd4	651
NM_001278220;NM_001278218;NM_001278219;NM_026866	Intron	chr1	183095858	chr1_183095432_183095858	183095432	Disp1	808
NM_133684	Intron	chr1	184827498	chr1_184827005_184827498	184827005	Marc2	982
NM_133684	Intron	chr1	184830379	chr1_184829841_184830379	184829841	Marc2	821
NM_133684	Promoter	chr1	184845878	chr1_184845424_184845878	184845424	Marc2	672
NM_001163754	Intron	chr1	185210141	chr1_185209576_185210141	185209576	Rab3gap2	914
NM_029735	Exon	chr1	185385508	chr1_185385049_185385508	185385049	Eprs	843
NM_001033286	Exon	chr1	185467430	chr1_185466975_185467430	185466975	Slc30a10	474
NM_029735;NR_033600;NR_038006;NR_040305;NM_001033286;NR_030555	Intergenic	chr1	185479545	chr1_185479258_185479545	185479258	Slc30a10;Mir297c;Gm2061;Eprs;5033404E19Rik;9630028B13Rik	463
NM_026041	Intron	chr1	186743195	chr1_186742705_186743195	186742705	Rrp15	616
NM_172650;NM_021408	Intergenic	chr1	189016275	chr1_189016007_189016275	189016007	Kctd3;Ush2a	493
NM_008976;NM_001081363	Intergenic	chr1	189692726	chr1_189692383_189692726	189692383	Cenpf;Ptpn14	552
NM_008976	Intron	chr1	189735194	chr1_189734807_189735194	189734807	Ptpn14	641
NM_008976	Intron	chr1	189779793	chr1_189779497_189779793	189779497	Ptpn14	468
NM_008976	Exon	chr1	189850328	chr1_189849840_189850328	189849840	Ptpn14	689
NM_026796	Intron	chr1	189887728	chr1_189887377_189887728	189887377	Smyd2	567
NM_144879;NR_027352	Promoter	chr1	190979773	chr1_190979312_190979773	190979312	Vash2	472
NM_001109759;NM_007498;NM_030060	Intergenic	chr1	191190680	chr1_191190012_191190680	191190012	Batf3;Atf3;Fam71a	687
NM_144880	Promoter	chr1	191397593	chr1_191397278_191397593	191397278	Ppp2r5a	555
NM_029766;NM_178632	Intergenic	chr1	191498772	chr1_191498387_191498772	191498387	Ints7;Dtl	483
NM_029766;NM_172266;NM_001134829;NM_178632	Intergenic	chr1	191663088	chr1_191662710_191663088	191662710	Lpgat1;Ints7;Dtl	506
NM_172266;NM_001134829;NM_010892	Intergenic	chr1	191787468	chr1_191787036_191787468	191787036	Lpgat1;Nek2	481
NM_172266;NM_001134829;NM_010892	Intergenic	chr1	191793494	chr1_191792915_191793494	191792915	Lpgat1;Nek2	588
NM_010892	Promoter	chr1	191821362	chr1_191821051_191821362	191821051	Nek2	487
NR_030669;NM_172266;NM_001134829;NM_009579;NM_010892	Intergenic	chr1	191876030	chr1_191875470_191876030	191875470	1700034H15Rik;Lpgat1;Nek2;Slc30a1	605
NR_030669;NM_009579	Promoter	chr1	191906137	chr1_191905807_191906137	191905807	1700034H15Rik;Slc30a1	572
NM_001038607;NM_010600	Exon	chr1	192507776	chr1_192507448_192507776	192507448	Kcnh1	491
NR_029592	Intergenic	chr1	193514741	chr1_193514411_193514741	193514411	Mir205	475
NR_029592	Intergenic	chr1	193541813	chr1_193541269_193541813	193541269	Mir205	574
NR_029592	Intergenic	chr1	193545534	chr1_193545206_193545534	193545206	Mir205	554
NM_025626	Intron	chr2	3726997	chr2_3726417_3726997	3726417	Fam107b	655
NM_001177843;NM_172475	Intron	chr2	4540174	chr2_4539741_4540174	4539741	Frmd4a	515
NM_001177843;NM_172475	Intron	chr2	4550780	chr2_4550101_4550780	4550101	Frmd4a	1149
NM_001177843;NM_172475	Intron	chr2	4551314	chr2_4550881_4551314	4550881	Frmd4a	508
NM_001177843;NM_001177844;NM_172475	Intron	chr2	4575431	chr2_4575150_4575431	4575150	Frmd4a	483
NM_027290	Promoter	chr2	5014714	chr2_5014386_5014714	5014386	Mcm10	583
NM_181848	Intron	chr2	5041797	chr2_5041493_5041797	5041493	Optn	471
NM_133837;NM_001290376;NM_001290374;NM_177343;NM_001290375	Intergenic	chr2	5736180	chr2_5735862_5736180	5735862	Cdc123;Camk1d	517
NM_177343;NM_016918;NM_001290375;NM_133837;NM_021305;NM_001290374	Intergenic	chr2	5790524	chr2_5790137_5790524	5790137	Cdc123;Camk1d;Sec61a2;Nudt5	579
NM_133837	Exon	chr2	5798436	chr2_5798105_5798436	5798105	Cdc123	580
NM_133837	Intron	chr2	5823956	chr2_5823579_5823956	5823579	Cdc123	593
NM_016918	Intron	chr2	5849988	chr2_5849572_5849988	5849572	Nudt5	522
NR_033471;NM_001081132;NM_001159657;NR_033470;NM_144883	Intergenic	chr2	6060477	chr2_6060070_6060477	6060070	Proser2;Gm10857;Upf2	775
NM_001159657;NM_144883	Exon	chr2	6101017	chr2_6100632_6101017	6100632	Proser2	706
NM_001159657;NM_144883	Intron	chr2	6122175	chr2_6121728_6122175	6121728	Proser2	565
NM_001080548;NM_181399	Intron	chr2	6357058	chr2_6356777_6357058	6356777	Usp6nl	697
NM_001110232;NM_001110228;NM_001160293;NM_001160292;NM_001110230;NM_001110231;NM_001110229;NM_010160	Intron	chr2	6827360	chr2_6826943_6827360	6826943	Celf2	564
NM_133232;NM_001177758;NM_001177752;NM_001177753;NM_001177756;NM_001177757;NM_001177754;NM_001177755	Intron	chr2	11475588	chr2_11475241_11475588	11475241	Pfkfb3	570
NM_001177758	Intron	chr2	11545072	chr2_11544635_11545072	11544635	Pfkfb3	665
NM_001177758	Promoter	chr2	11555535	chr2_11555255_11555535	11555255	Pfkfb3	492
NM_133232;NM_152824;NM_008367;NM_001177758;NM_001177752;NM_001177753;NM_001177756;NM_001177757;NM_001177754;NM_001177755	Intergenic	chr2	11557820	chr2_11557577_11557820	11557577	Il2ra;Pfkfb3;Rbm17	471
NM_001012396;NM_013935	Intron	chr2	14042976	chr2_14042592_14042976	14042592	Ptpla	468
NM_029466	Intron	chr2	15064158	chr2_15063811_15064158	15063811	Arl5b	473
NM_008845	Intron	chr2	18958331	chr2_18957957_18958331	18957957	Pip4k2a	529
NM_001081006	Intron	chr2	20497401	chr2_20497013_20497401	20497013	Etl4	548
NM_001177631;NM_001177630;NM_029895;NM_001081006;NM_178059	Intron	chr2	20530894	chr2_20530376_20530894	20530376	Etl4	576
NM_001177631;NM_001177630;NM_029895;NM_001081006;NM_178059	Intron	chr2	20648694	chr2_20648385_20648694	20648385	Etl4	488
NM_001177631;NM_001177630;NM_029895;NM_001081006;NM_178059	Exon	chr2	20662489	chr2_20662056_20662489	20662056	Etl4	704
NM_001177631;NM_001177630;NM_029895;NM_001081006;NM_178059	Intron	chr2	20689818	chr2_20689529_20689818	20689529	Etl4	500
NM_001177631;NM_001177630;NM_029895;NM_001081006;NM_178059	Intron	chr2	20692862	chr2_20692475_20692862	20692475	Etl4	518
NM_001081364;NM_001128084	Intron	chr2	20937819	chr2_20937549_20937819	20937549	Arhgap21	497
NM_026624	Promoter	chr2	25221523	chr2_25221132_25221523	25221132	Fam166a	464
NM_001033410;NM_080854	Promoter	chr2	25236623	chr2_25236246_25236623	25236246	Slc34a3;Rnf224	520
NM_175286	Intron	chr2	25267644	chr2_25267326_25267644	25267326	Tprn	728
NM_001033293	Exon	chr2	25362701	chr2_25362283_25362701	25362283	Uap1l1	712
NM_001005424	Promoter	chr2	25579496	chr2_25578657_25579496	25578657	Gm996	970
NM_001256521;NM_001256522;NM_026495;NM_001276361;NM_001276360;NM_001037098;NM_133835;NM_001276359	Intergenic	chr2	26054865	chr2_26054452_26054865	26054452	Nacc2;Camsap1;C330006A16Rik;Ubac1	673
NM_001164564	Promoter	chr2	26587273	chr2_26586974_26587273	26586974	Egfl7	471
NM_026212;NM_019833;NR_028572;NR_028571;NM_010695;NR_029541;NM_198724;NM_001164564;NR_024068;NM_178444;NR_106155;NM_198725	Intergenic	chr2	26610157	chr2_26609774_26610157	26609774	Lcn4;Snora43;Fam69b;Snora17;Snhg7;Egfl7;Mir126a;Mir126b;Agpat2	690
NM_026212;NM_019833;NR_028572;NR_028571;NM_010695;NR_029541;NM_198724;NM_001164564;NR_024068;NM_178444;NR_106155;NM_198725	Intergenic	chr2	26613381	chr2_26612890_26613381	26612890	Lcn4;Snora43;Fam69b;Snora17;Snhg7;Egfl7;Mir126a;Mir126b;Agpat2	584
NM_009500	Intron	chr2	27330920	chr2_27330574_27330920	27330574	Vav2	567
NM_009500	Intron	chr2	27406197	chr2_27405667_27406197	27405667	Vav2	589
NM_009500	Intron	chr2	27417295	chr2_27416665_27417295	27416665	Vav2	1037
NM_001290481;NM_001290482;NM_011305	Intergenic	chr2	27644811	chr2_27644484_27644811	27644484	Rxra	473
NM_015734	Promoter	chr2	27885916	chr2_27885601_27885916	27885601	Col5a1	506
NM_001038613;NM_001038612;NM_001038614;NM_019498	Intron	chr2	28210608	chr2_28210298_28210608	28210298	Olfm1	550
NM_027040;NM_001166031;NM_080452;NM_001005420	Intergenic	chr2	28370281	chr2_28369961_28370281	28369961	Ppp1r26;1700007K13Rik;Mrps2	630
NM_001160406;NM_008114	Exon	chr2	28610438	chr2_28609774_28610438	28609774	Gfi1b	737
NM_001166705	Intron	chr2	28963257	chr2_28962905_28963257	28962905	1700101E01Rik	534
NM_001166705	Promoter	chr2	29054249	chr2_29053755_29054249	29053755	1700101E01Rik	530
NM_026896;NM_029615	Intron	chr2	29359094	chr2_29358571_29359094	29358571	Med27	917
NM_026896;NM_001290489;NM_029615	Intron	chr2	29455668	chr2_29455422_29455668	29455422	Med27	467
NM_026896;NM_001290489	Intron	chr2	29484240	chr2_29483965_29484240	29483965	Med27	514
NM_026896;NM_001290489	Intron	chr2	29488085	chr2_29487732_29488085	29487732	Med27	623
NM_026896;NM_001290489	Intron	chr2	29501804	chr2_29501233_29501804	29501233	Med27	626
NM_026896;NM_001290489	Intron	chr2	29503978	chr2_29503311_29503978	29503311	Med27	731
NM_026896;NM_001290489	Intron	chr2	29504548	chr2_29504169_29504548	29504169	Med27	612
NM_026896;NM_001290489	Intron	chr2	29510026	chr2_29509468_29510026	29509468	Med27	587
NM_026896;NM_001290489	Intron	chr2	29513818	chr2_29513339_29513818	29513339	Med27	635
NM_026896;NM_054050;NM_029615;NM_001290489;NR_105753;NM_001039087;NM_001039086	Intergenic	chr2	29526519	chr2_29525704_29526519	29525704	Mir133c;Med27;Rapgef1	1220
NM_001039087;NM_054050;NM_001039086	Intron	chr2	29668199	chr2_29667847_29668199	29667847	Rapgef1	460
NM_001039087;NM_054050;NM_001039086	Intron	chr2	29672481	chr2_29672128_29672481	29672128	Rapgef1	472
NM_001039087;NM_054050;NM_001039086	Intron	chr2	29730062	chr2_29729696_29730062	29729696	Rapgef1	502
NM_001039087;NM_054050;NM_001039086	Exon	chr2	29733145	chr2_29732321_29733145	29732321	Rapgef1	1042
NM_001039087;NM_054050;NM_001039086	Intron	chr2	29735358	chr2_29734978_29735358	29734978	Rapgef1	592
NM_001290496;NM_001290495;NM_026615;NM_145520;NM_054050;NM_001177392;NM_011989;NR_106110;NR_029838;NM_001039087;NM_001039086;NR_110962;NM_178693	Intergenic	chr2	29750761	chr2_29750250_29750761	29750250	Mir219a-2;Mir219b;Trub2;Urm1;Coq4;Rapgef1;Slc27a4;Gm13547	753
NM_153805	Promoter	chr2	30077874	chr2_30077352_30077874	30077352	Pkn3	548
NM_178694;NM_001290503	Intron	chr2	30106821	chr2_30106531_30106821	30106531	Zer1	522
NM_146252	Exon	chr2	30137408	chr2_30137036_30137408	30137036	Tbc1d13	566
NM_172404	Exon	chr2	30188268	chr2_30187807_30188268	30187807	Ccbl1	523
NM_177725	Exon	chr2	30263684	chr2_30263260_30263684	30263260	Lrrc8a	535
NM_138748	Intron	chr2	30445824	chr2_30445437_30445824	30445437	Ppp2r4	611
NR_037272;NM_030137	Intergenic	chr2	30690734	chr2_30690312_30690734	30690312	Cstad;Mir3089	721
NR_037272;NM_030137	Intergenic	chr2	30691661	chr2_30691231_30691661	30691231	Cstad;Mir3089	517
NR_037272;NR_028487;NM_198000;NR_028486;NM_030137	Intergenic	chr2	30706920	chr2_30706434_30706920	30706434	1700001O22Rik;Cstad;Mir3089	551
NR_037272;NM_170592;NM_198000;NR_028486;NR_028487	Intergenic	chr2	30709797	chr2_30709330_30709797	30709330	1700001O22Rik;Ntmt1;Mir3089	586
NR_037272;NM_170592;NM_198000;NR_028486;NR_028487	Intergenic	chr2	30718546	chr2_30718168_30718546	30718168	1700001O22Rik;Ntmt1;Mir3089	838
NR_037272	Promoter	chr2	30719256	chr2_30718698_30719256	30718698	Mir3089	567
NR_037272	Promoter	chr2	30720683	chr2_30720399_30720683	30720399	Mir3089	660
NM_170592;NM_198000;NR_028486;NR_028487;NM_009116;NR_037272;NM_133346	Intergenic	chr2	30748028	chr2_30747705_30748028	30747705	Prrx2;1700001O22Rik;Asb6;Ntmt1;Mir3089	699
NM_170592;NM_198000;NR_028486;NR_028487;NM_009116;NR_037272;NM_133346	Intergenic	chr2	30751675	chr2_30751225_30751675	30751225	Prrx2;1700001O22Rik;Asb6;Ntmt1;Mir3089	459
NM_170592;NM_198000;NR_028486;NR_028487;NM_009116;NR_037272;NM_133346	Intergenic	chr2	30758949	chr2_30758473_30758949	30758473	Prrx2;1700001O22Rik;Asb6;Ntmt1;Mir3089	485
NM_170592;NM_198000;NR_028486;NR_028487;NM_009116;NR_037272;NM_133346	Intergenic	chr2	30779339	chr2_30778965_30779339	30778965	Prrx2;1700001O22Rik;Asb6;Ntmt1;Mir3089	714
NM_022415;NM_170592;NM_198000;NR_028486;NR_028487;NM_009116;NR_037272;NM_133346	Intergenic	chr2	30791052	chr2_30790684_30791052	30790684	Asb6;Ntmt1;Mir3089;1700001O22Rik;Ptges;Prrx2	830
NM_009116	Exon	chr2	30881141	chr2_30880722_30881141	30880722	Prrx2	598
NM_022415	Intron	chr2	30898686	chr2_30898356_30898686	30898356	Ptges	645
NM_022415	Promoter	chr2	30902416	chr2_30901877_30902416	30901877	Ptges	603
NM_022415;NM_028846;NM_170592;NM_133673;NM_144884;NM_009116;NM_144885;NM_133346	Intergenic	chr2	30913895	chr2_30913528_30913895	30913528	Asb6;Ntmt1;BC005624;Tor1a;Tor1b;Ptges;Prrx2;Usp20	565
NM_022415;NM_028846;NM_170592;NM_133673;NM_144884;NM_009116;NM_144885;NM_133346	Intergenic	chr2	30919459	chr2_30919149_30919459	30919149	Asb6;Ntmt1;BC005624;Tor1a;Tor1b;Ptges;Prrx2;Usp20	528
NM_028846	Intron	chr2	30986291	chr2_30985769_30986291	30985769	Usp20	542
NM_001177650;NM_019406;NM_001177648;NM_001177649;NM_001038700	Intron	chr2	31066533	chr2_31066202_31066533	31066202	Fnbp1	635
NM_019406;NM_001177648;NM_001177649;NM_001038700	Intron	chr2	31129507	chr2_31129183_31129507	31129183	Fnbp1	629
NM_019406;NM_001177648;NM_001177649;NM_001038700	Intron	chr2	31130646	chr2_31130194_31130646	31130194	Fnbp1	600
NM_019406;NM_001177648;NM_001177649;NM_001038700	Intron	chr2	31131377	chr2_31130735_31131377	31130735	Fnbp1	888
NM_019406;NM_001177648;NM_001177649;NM_001038700	Intron	chr2	31135840	chr2_31135484_31135840	31135484	Fnbp1	569
NM_178760	Intron	chr2	31164633	chr2_31164073_31164633	31164073	Gpr107	797
NM_019681	Intron	chr2	31269407	chr2_31268905_31269407	31268905	Ncs1	674
NM_178760;NM_019681	Intergenic	chr2	31309985	chr2_31309623_31309985	31309623	Ncs1;Gpr107	600
NM_007494;NR_002687	Intergenic	chr2	31419907	chr2_31419063_31419907	31419063	Gm5424;Ass1	1605
NM_007494;NR_002687	Promoter	chr2	31468775	chr2_31468407_31468775	31468407	Gm5424;Ass1	568
NM_175511	Intron	chr2	32071315	chr2_32071016_32071315	32071016	Fam78a	461
NM_175511	Intron	chr2	32080595	chr2_32080193_32080595	32080193	Fam78a	617
NM_145521;NM_172661;NR_106135;NM_175511;NM_001159634;NM_172268	Intergenic	chr2	32134525	chr2_32134214_32134525	32134214	Nup214;Mir7674;Fam78a;Ppapdc3;Prrc2b	462
NM_172661;NM_001159634	Intron	chr2	32175213	chr2_32174815_32175213	32174815	Prrc2b	821
NM_172661;NM_001159634	Intron	chr2	32181925	chr2_32181327_32181925	32181327	Prrc2b	1068
NM_172661;NM_001159634	Intron	chr2	32199457	chr2_32199108_32199457	32199108	Prrc2b	609
NM_001198791;NM_001198792	Promoter	chr2	32626784	chr2_32626238_32626784	32626238	Ak1	881
NM_146119	Intron	chr2	32898534	chr2_32898169_32898534	32898169	Fam129b	582
NM_146119	Intron	chr2	32909084	chr2_32908685_32909084	32908685	Fam129b	557
NM_199302	Exon	chr2	32940401	chr2_32940028_32940401	32940028	Lrsam1	861
NM_011923	Promoter	chr2	33217051	chr2_33216552_33217051	33216552	Angptl2	632
NM_001025594;NM_027947	Exon	chr2	33453213	chr2_33452753_33453213	33452753	Zbtb43	908
NM_001276332;NM_001025594;NM_010725;NM_027947;NM_001085507	Intergenic	chr2	33478306	chr2_33477972_33478306	33477972	Zbtb43;Zbtb34;Lmx1b	487
NM_177345;NM_025709;NM_001290625;NM_001290626	Intergenic	chr2	34635857	chr2_34635339_34635857	34635339	Mapkap1;Gapvd1	536
NM_028716;NM_010406;NM_030021;NM_080554;NM_009421	Intergenic	chr2	34940227	chr2_34939590_34940227	34939590	Psmd5;Traf1;Cutal;Phf19;Hc	665
NM_028716;NM_010406;NM_030021;NM_080554;NM_009421	Intergenic	chr2	34942565	chr2_34942053_34942565	34942053	Psmd5;Traf1;Cutal;Phf19;Hc	882
NM_009421	Exon	chr2	34944323	chr2_34943998_34944323	34943998	Traf1	583
NM_009421	Promoter	chr2	34964071	chr2_34963576_34964071	34963576	Traf1	570
NM_013515	Promoter	chr2	35337252	chr2_35336822_35337252	35336822	Stom	509
NM_001145821;NM_010283	Promoter	chr2	35464132	chr2_35463685_35464132	35463685	Ggta1	471
NM_001145821;NR_045894;NM_010283;NM_001290637;NM_001114125	Intergenic	chr2	35504569	chr2_35504233_35504569	35504233	Ggta1;Dab2ip;Gm13446	741
NM_001290637;NM_001114125	Intron	chr2	35616248	chr2_35615452_35616248	35615452	Dab2ip	1187
NM_001290641;NM_001290637;NM_001114124;NM_001114125	Intron	chr2	35671647	chr2_35671212_35671647	35671212	Dab2ip	649
NM_001290641;NM_001290637;NM_001114124;NM_001114125	Intron	chr2	35677996	chr2_35677657_35677996	35677657	Dab2ip	469
NM_001290640;NM_001001602	Promoter	chr2	35692491	chr2_35691904_35692491	35691904	Dab2ip	634
NM_001290639	Promoter	chr2	35695341	chr2_35694881_35695341	35694881	Dab2ip	782
NM_001290639	Promoter	chr2	35696996	chr2_35696705_35696996	35696705	Dab2ip	508
NM_001001602;NM_001290637;NM_001290640;NM_001290641;NM_001290639;NM_001114124;NM_001114125	Intron	chr2	35702152	chr2_35701696_35702152	35701696	Dab2ip	542
NM_001163566;NM_146122	Intergenic	chr2	37760235	chr2_37759695_37760235	37759695	Dennd1a;Crb2	792
NM_001163566;NM_146122	Intergenic	chr2	37765194	chr2_37764944_37765194	37764944	Dennd1a;Crb2	475
NM_001163566	Promoter	chr2	37776872	chr2_37775782_37776872	37775782	Crb2	1844
NM_001163566	Intron	chr2	37779456	chr2_37779077_37779456	37779077	Crb2	577
NM_001163566	Intron	chr2	37781994	chr2_37781510_37781994	37781510	Crb2	661
NM_021606;NM_001159631	Intergenic	chr2	38485658	chr2_38484973_38485658	38484973	Nek6	790
NM_021606;NM_001159631	Intron	chr2	38534214	chr2_38533790_38534214	38533790	Nek6	513
NM_021606;NM_001159631	Intron	chr2	38535775	chr2_38535481_38535775	38535481	Nek6	497
NM_021606;NM_001159631	Intron	chr2	38544846	chr2_38544279_38544846	38544279	Nek6	1194
NM_021606;NM_001159631	Intron	chr2	38546577	chr2_38546242_38546577	38546242	Nek6	541
NM_029924;NM_172663;NM_001290656	Intergenic	chr2	49375262	chr2_49374793_49375262	49374793	Mbd5;Epc2	530
NM_028810	Intergenic	chr2	51071234	chr2_51070850_51071234	51070850	Rnd3	467
NM_009398;NM_019401;NM_030243;NM_175238;NM_001141948;NM_001141949;NM_001141982;NM_001141981	Intergenic	chr2	52001545	chr2_52001020_52001545	52001020	Tnfaip6;Rbm43;Rif1;Nmi	534
NM_001285428;NM_172409;NM_019667;NM_001037099;NM_001285426	Intergenic	chr2	52758840	chr2_52758454_52758840	52758454	Fmnl2;Stam2;Cacnb4	487
NR_040356;NM_001139509;NR_040633;NM_010274;NM_001145820;NM_013613	Intergenic	chr2	57212149	chr2_57211890_57212149	57211890	Nr4a2;BB557941;4930555B11Rik;Gpd2	461
NM_001145820;NM_010274	Intron	chr2	57261475	chr2_57261079_57261475	57261079	Gpd2	484
NM_007394;NM_001110205;NM_001110204	Intron	chr2	58534948	chr2_58534664_58534948	58534664	Acvr1	492
NM_175464;NM_026361	Intron	chr2	59284973	chr2_59284532_59284973	59284532	Pkp4	469
NM_198294	Intron	chr2	59624106	chr2_59623813_59624106	59623813	Tanc1	484
NM_198294	Intron	chr2	59627816	chr2_59627427_59627816	59627427	Tanc1	479
NM_198294	Intron	chr2	59628788	chr2_59628514_59628788	59628514	Tanc1	532
NM_001290659	Promoter	chr2	59648314	chr2_59647774_59648314	59647774	Tanc1	938
NM_198294;NM_001290659	Intron	chr2	59673566	chr2_59673021_59673566	59673021	Tanc1	767
NM_198294;NM_001290659	Intron	chr2	59689047	chr2_59688660_59689047	59688660	Tanc1	498
NM_198294;NM_001290659	Intron	chr2	59780007	chr2_59779660_59780007	59779660	Tanc1	679
NM_198294;NM_001290659	Intron	chr2	59829232	chr2_59828824_59829232	59828824	Tanc1	473
NM_198294;NM_001290659	Intron	chr2	59830344	chr2_59829856_59830344	59829856	Tanc1	615
NM_001001182;NM_020575	Intergenic	chr2	60144814	chr2_60144488_60144814	60144488	Baz2b;March7	504
NM_001141932;NM_001141931	Promoter	chr2	60879020	chr2_60878383_60879020	60878383	Rbms1	704
NM_178634;NM_001290666;NM_153409	Intron	chr2	65850530	chr2_65850263_65850530	65850263	Csrnp3	485
NM_016866	Intron	chr2	68318940	chr2_68318662_68318940	68318662	Stk39	725
NM_172856	Exon	chr2	69051142	chr2_69050622_69051142	69050622	Cers6	550
NR_040496;NM_008077	Promoter	chr2	70561983	chr2_70561404_70561983	70561404	Gad1os;Gad1	603
NR_027343;NM_027352	Intron	chr2	70689964	chr2_70689575_70689964	70689575	Gorasp2	625
NM_145524;NM_001110512	Intron	chr2	70980845	chr2_70980541_70980845	70980541	Mettl8	477
NM_145524	Intron	chr2	71023158	chr2_71022707_71023158	71022707	Mettl8	619
NM_026115	Promoter	chr2	71387822	chr2_71387550_71387822	71387550	Hat1	487
NM_010053	Promoter	chr2	71529299	chr2_71528985_71529299	71528985	Dlx1	518
NR_002854	Intron	chr2	71534424	chr2_71534042_71534424	71534042	Dlx1as	626
NM_010054;NR_002854;NR_037979;NM_010053	Intergenic	chr2	71626239	chr2_71625862_71626239	71625862	Gm1631;Dlx1as;Dlx1;Dlx2	487
NR_037979	Intergenic	chr2	71656162	chr2_71655577_71656162	71655577	Gm1631	1076
NM_008397;NR_037979;NM_001277970	Intergenic	chr2	71735621	chr2_71735143_71735621	71735143	Gm1631;Itga6	498
NM_008397;NM_001277970	Intron	chr2	71796890	chr2_71796399_71796890	71796399	Itga6	722
NM_172665	Promoter	chr2	71873123	chr2_71872811_71873123	71872811	Pdk1	470
NM_001204166;NM_001204167;NM_001204165;NM_172665;NM_019688	Intergenic	chr2	71974295	chr2_71973927_71974295	71973927	Pdk1;Rapgef4	574
NM_001164791;NM_023057;NM_025866;NM_178084	Intergenic	chr2	72446987	chr2_72446681_72446987	72446681	Zak;Cdca7	491
NR_045269;NM_001018042;NM_001098425;NM_025942	Intergenic	chr2	73024377	chr2_73023643_73024377	73023643	Sp3;Ola1;Sp3os	951
NM_001289723;NM_153138	Intron	chr2	73482834	chr2_73482524_73482834	73482524	Wipf1	538
NM_153138	Intron	chr2	73524567	chr2_73524327_73524567	73524327	Wipf1	468
NM_007389;NM_029716;NM_001289723;NM_001289722;NR_040623;NM_175752;NM_153138;NM_001166604;NM_001166603;NM_001113246	Intergenic	chr2	73544324	chr2_73543913_73544324	73543913	Chn1os3;Wipf1;Chn1;Chrna1	866
NM_016804	Intergenic	chr2	74912508	chr2_74912079_74912508	74912079	Mtx2	660
NM_010902	Intron	chr2	75696570	chr2_75696272_75696570	75696272	Nfe2l2	537
NM_010902	Intron	chr2	75698805	chr2_75698475_75698805	75698475	Nfe2l2	632
NM_175465	Intergenic	chr2	77289938	chr2_77289610_77289938	77289610	Sestd1	472
NM_001085448;NM_001085449;NM_011576;NM_001085453;NM_007615;NM_001085450;NM_001177320;NM_001177319;NR_046046;NM_018782	Intergenic	chr2	84521475	chr2_84520975_84521475	84520975	Gm13710;Tfpi;Ctnnd1;Calcrl	635
NM_175123	Exon	chr2	91281944	chr2_91281478_91281944	91281478	1110051M20Rik	595
NM_001145902;NR_027373;NR_027371;NM_146124;NR_027372	Intron	chr2	91656442	chr2_91655793_91656442	91655793	Arhgap1	869
NR_027373;NR_027372;NR_027371;NM_001033451;NM_001145902;NM_145528;NM_029437;NM_001165989;NM_146124;NM_010168;NM_001080754;NM_172669;NM_178724;NR_028553	Intergenic	chr2	91673997	chr2_91673537_91673997	91673537	Harbi1;Zfp408;Ambra1;F2;Snord67;Atg13;Arhgap1;Ckap5	596
NM_007699	Promoter	chr2	91921428	chr2_91921122_91921428	91921122	Chrm4	561
NM_010784;NM_001012336;NM_001012335;NM_001291483;NM_001291482;NM_001291481	Promoter	chr2	91930222	chr2_91929963_91930222	91929963	Mdk	477
NM_138306	Intron	chr2	91959110	chr2_91958691_91959110	91958691	Dgkz	467
NM_138306	Intron	chr2	91960636	chr2_91960281_91960636	91960281	Dgkz	572
NM_011957	Intron	chr2	91998372	chr2_91997976_91998372	91997976	Creb3l1	616
NM_001109690;NM_001109691;NR_035480;NM_138755	Intergenic	chr2	92141793	chr2_92141356_92141793	92141356	Mir1955;Phf21a	472
NM_009963;NR_040621	Intron	chr2	92429768	chr2_92429487_92429768	92429487	D930015M05Rik;Cry2	505
NM_145832;NR_105966;NM_211358;NR_040621;NM_011162;NM_001202446;NM_001202445;NM_009963	Intergenic	chr2	92484666	chr2_92484253_92484666	92484253	Mir7000;Slc35c1;Mapk8ip1;Cry2;D930015M05Rik	486
	Intergenic	chr2	92732698	chr2_92732276_92732698	92732276		640
NM_001177536;NM_030725	Intergenic	chr2	92903998	chr2_92903602_92903998	92903602	Syt13;Prdm11	551
NM_001025246;NM_183180	Intergenic	chr2	93174562	chr2_93174068_93174562	93174068	Tspan18;Trp53i11	598
NM_001025246;NM_183180	Intergenic	chr2	93184599	chr2_93184239_93184599	93184239	Tspan18;Trp53i11	623
NM_183180	Intron	chr2	93322394	chr2_93321986_93322394	93321986	Tspan18	615
NM_001271430;NM_001271431;NM_001271432;NM_001136055;NM_001271462;NM_007656;NM_001271461	Intron	chr2	93431730	chr2_93431346_93431730	93431346	Cd82	596
NM_001290784;NM_178886	Intron	chr2	102135367	chr2_102134882_102135367	102134882	Ldlrad3	564
NM_178890	Intron	chr2	103616669	chr2_103616330_103616669	103616330	Abtb2	544
NM_153126	Intron	chr2	103731201	chr2_103730906_103731201	103730906	Nat10	577
NM_001244201;NM_001244198	Promoter	chr2	105667302	chr2_105666752_105667302	105666752	Pax6	596
NM_013627;NM_001244202;NM_001244201;NM_001244198;NM_001244200	Intron	chr2	105680953	chr2_105680625_105680953	105680625	Pax6	496
NM_001145854	Promoter	chr2	118675473	chr2_118674692_118675473	118674692	Pak6	1629
NM_001081971	Promoter	chr2	118702933	chr2_118702247_118702933	118702247	Ankrd63	849
NM_001001982	Promoter	chr2	118761650	chr2_118761254_118761650	118761254	A430105I19Rik	590
NM_001045523	Promoter	chr2	118899696	chr2_118899377_118899696	118899377	Bahd1	517
NM_139139;NM_028054;NM_001164827	Promoter	chr2	119208981	chr2_119208432_119208981	119208432	Dnajc17;Zfyve19	670
NM_001290796;NM_028104	Promoter	chr2	119229911	chr2_119229294_119229911	119229294	Ppp1r14d	887
NM_139139;NM_028054;NM_001164827;NM_028104;NM_026929;NR_030683;NM_016907;NM_019454;NM_145530;NM_001290796;NM_172269;NM_026574	Intergenic	chr2	119300386	chr2_119300084_119300386	119300084	Zfyve19;Vps18;Gm14207;Rhov;Ino80;Dnajc17;Spint1;Dll4;Ppp1r14d;Chac1	583
NM_139139;NM_028054;NM_001164827;NM_028104;NM_026929;NR_030683;NM_016907;NM_019454;NM_145530;NM_001290796;NM_172269;NM_026574	Intergenic	chr2	119305732	chr2_119304979_119305732	119304979	Zfyve19;Vps18;Gm14207;Rhov;Ino80;Dnajc17;Spint1;Dll4;Ppp1r14d;Chac1	1177
NM_026574	Intron	chr2	119464319	chr2_119463919_119464319	119463919	Ino80	934
NM_026574	Promoter	chr2	119477059	chr2_119476623_119477059	119476623	Ino80	573
NM_001290800;NM_019392	Exon	chr2	119809724	chr2_119809280_119809724	119809280	Tyro3	461
NM_177294;NM_001290800;NM_019392;NM_001163701;NM_203345;NM_206942;NM_001164274;NM_013720;NM_206941;NM_146125;NM_008523	Intergenic	chr2	119847270	chr2_119846887_119847270	119846887	Itpka;Ltk;Mga;Tyro3;Rpap1	546
NM_011941	Intron	chr2	120001365	chr2_120001011_120001365	120001011	Mapkbp1	524
NM_177845	Intron	chr2	120198075	chr2_120197793_120198075	120197793	Pla2g4e	521
NM_011743	Exon	chr2	120555316	chr2_120554928_120555316	120554928	Zfp106	632
NM_001173506	Promoter	chr2	121294793	chr2_121294130_121294793	121294130	Map1a	900
NM_001013829	Exon	chr2	122357208	chr2_122356714_122357208	122356714	Shf	576
NM_025961	Promoter	chr2	122611230	chr2_122610830_122611230	122610830	Gatm	612
NM_001033256;NM_011774;NM_001004174;NM_025961;NM_019788;NR_030547;NM_001290993	Intergenic	chr2	122651964	chr2_122651556_122651964	122651556	Bloc1s6;Mir147;AA467197;Gatm;Spata5l1;Slc30a4	659
NM_001033256;NM_011774;NM_001004174;NM_025961;NM_019788;NR_030547;NM_001290993	Intergenic	chr2	122652790	chr2_122652334_122652790	122652334	Bloc1s6;Mir147;AA467197;Gatm;Spata5l1;Slc30a4	647
NM_008008;NM_029455	Intron	chr2	126064962	chr2_126064317_126064962	126064317	Fam227b;Fgf7	654
NR_028589;NR_028590;NR_028591	Intergenic	chr2	128273940	chr2_128273558_128273940	128273558	Gm14005	523
NR_028589	Intron	chr2	128313052	chr2_128312727_128313052	128312727	Gm14005	620
NM_009086	Intron	chr2	129111722	chr2_129111464_129111722	129111464	Polr1b	477
NR_045264	Promoter	chr2	129178671	chr2_129178278_129178671	129178278	AI847159	616
NM_025395;NR_045264;NM_009086;NM_027192;NR_045838;NM_015747;NM_001159593;NM_181589	Intergenic	chr2	129186447	chr2_129186023_129186447	129186023	Slc20a1;A730036I17Rik;Chchd5;Polr1b;Ttl;AI847159;Ckap2l	638
NM_015747	Intron	chr2	129206273	chr2_129205736_129206273	129205736	Slc20a1	541
NR_045838	Intron	chr2	129224944	chr2_129224580_129224944	129224580	A730036I17Rik	610
NR_045264;NR_045838;NM_015747;NM_001159593;NM_010554;NR_040371;NM_181589	Intergenic	chr2	129252316	chr2_129251936_129252316	129251936	Slc20a1;A730036I17Rik;Gm14023;Il1a;AI847159;Ckap2l	787
NR_045264;NR_045838;NM_015747;NM_001159593;NM_010554;NR_040371;NM_181589	Intergenic	chr2	129256210	chr2_129255730_129256210	129255730	Slc20a1;A730036I17Rik;Gm14023;Il1a;AI847159;Ckap2l	518
NR_045264;NR_045838;NM_015747;NM_001159593;NM_010554;NR_040371;NM_181589	Intergenic	chr2	129260414	chr2_129260021_129260414	129260021	Slc20a1;A730036I17Rik;Gm14023;Il1a;AI847159;Ckap2l	492
NM_001291022;NM_001291019;NM_007547;NM_001291021;NM_001291020;NM_001177647;NM_177653	Intergenic	chr2	129586368	chr2_129585901_129586368	129585901	F830045P16Rik;Sirpa	684
NM_001291022;NM_018863;NM_001291019;NM_001286502;NM_007547;NM_001291021;NM_001291020;NM_001177647;NM_177653	Intergenic	chr2	129589876	chr2_129589548_129589876	129589548	F830045P16Rik;Pdyn;Sirpa	597
NM_025922	Intron	chr2	130678023	chr2_130677326_130678023	130677326	Itpa	1005
NM_001081162	Exon	chr2	130691813	chr2_130691480_130691813	130691480	Slc4a11	533
NM_001255994;NM_001146084;NM_001081162;NM_001255993;NM_197945;NM_029432;NM_029832;NM_001291028;NM_080562;NM_025922;NR_024097;NM_001291027;NM_198176	Intergenic	chr2	130704782	chr2_130704526_130704782	130704526	Ubox5;Slc4a11;Fastkd5;Gm14057;4930402H24Rik;Itpa;Ddrgk1;Lzts3	490
NR_037281;NM_026091	Intron	chr2	131149441	chr2_131148748_131149441	131148748	Mir3098;1700037H04Rik	1123
NM_026091	Promoter	chr2	131160512	chr2_131160112_131160512	131160112	1700037H04Rik	627
NM_001291032;NM_027129;NR_110992;NM_001291031	Exon	chr2	131213595	chr2_131213117_131213595	131213117	Ap5s1	583
NM_178607;NR_037281	Intron	chr2	131343180	chr2_131342812_131343180	131342812	Mir3098;Rnf24	505
NM_145533;NM_001177833;NR_037281;NM_001177837;NM_001177836;NM_001177835;NM_001177834;NM_001177840;NM_001177838;NM_001177839	Intron	chr2	131500093	chr2_131499762_131500093	131499762	Mir3098;Smox	630
NM_145533;NM_001177833;NR_037281;NM_001177837;NM_001177836;NM_001177835;NM_001177834;NM_001177840;NM_001177838;NM_001177839	Intron	chr2	131501714	chr2_131501065_131501714	131501065	Mir3098;Smox	692
NR_029381	Intron	chr2	131832384	chr2_131832012_131832384	131832012	5330413P13Rik	593
NM_001291039;NM_018824;NM_001291040;NM_011045;NM_027478;NM_001141971;NM_138651	Intergenic	chr2	132206793	chr2_132206424_132206793	132206424	Pcna;Cds2;Slc23a2;Tmem230	516
NM_001291039;NM_018824;NM_001291040;NM_011045;NM_027478;NM_001141971;NM_138651	Intergenic	chr2	132211177	chr2_132210938_132211177	132210938	Pcna;Cds2;Slc23a2;Tmem230	649
NM_001291039;NM_018824;NM_001291040;NM_011045;NM_027478;NM_001141971;NM_138651	Intergenic	chr2	132235167	chr2_132234899_132235167	132234899	Pcna;Cds2;Slc23a2;Tmem230	500
NM_027478;NM_001141971	Promoter	chr2	132248048	chr2_132247501_132248048	132247501	Tmem230	556
NM_028637	Promoter	chr2	132692857	chr2_132692548_132692857	132692548	1110034G24Rik	515
	Intergenic	chr2	133351269	chr2_133350909_133351269	133350909		526
NM_019677;NM_001145830;NR_015544	Intergenic	chr2	135559918	chr2_135559443_135559918	135559443	Plcb1;9630028H03Rik	528
NM_019771	Intron	chr2	143938280	chr2_143937815_143938280	143937815	Dstn	593
NM_026924;NM_152947	Promoter	chr2	144331772	chr2_144331298_144331772	144331298	Ovol2	581
NR_033459;NM_172859;NM_026924;NM_152947;NR_038065;NM_001164813;NM_001166640;NM_181417	Intergenic	chr2	144420081	chr2_144419574_144420081	144419574	Zfp133-ps;Dzank1;Pet117;Ovol2;LOC171588;Csrp2bp	594
NM_028724;NR_033220	Intergenic	chr2	145771358	chr2_145771079_145771358	145771079	BC039771;Rin2	518
NM_028724	Exon	chr2	145861017	chr2_145860652_145861017	145860652	Rin2	501
NM_001033348	Intron	chr2	146498765	chr2_146498289_146498765	146498289	Ralgapa2	498
NR_030769	Intron	chr2	147298074	chr2_147297631_147298074	147297631	Nkx2-2os	735
NM_080575	Intron	chr2	150657691	chr2_150657049_150657691	150657049	Acss1	1407
NR_040331;NM_080575	Promoter	chr2	150667468	chr2_150666853_150667468	150666853	E130215H24Rik;Acss1	754
NM_153781	Exon	chr2	150815437	chr2_150815096_150815437	150815096	Pygb	528
NM_024465	Intron	chr2	150837900	chr2_150837468_150837900	150837468	Abhd12	500
NM_027172;NM_001164820;NM_001040689;NM_001289151;NM_001289150;NM_028666;NM_001164819;NR_035478;NM_146127;NM_009641	Intergenic	chr2	151964964	chr2_151964382_151964964	151964382	Fam110a;Slc52a3;Mir1953;Angpt4;Rspo4	692
NM_001160410	Exon	chr2	152094125	chr2_152093345_152094125	152093345	Scrt2	822
NR_033505;NM_175093	Promoter	chr2	152344810	chr2_152344522_152344810	152344522	Gm14164;Trib3	511
NM_011438	Exon	chr2	152394771	chr2_152394421_152394771	152394421	Sox12	558
NM_025543	Promoter	chr2	152688891	chr2_152688502_152688891	152688502	Mcts2	788
NM_001159551;NM_010376	Exon	chr2	152700405	chr2_152699335_152700405	152699335	H13	2444
NM_001159551;NM_010376	Exon	chr2	152705995	chr2_152705451_152705995	152705451	H13	613
NM_001289716;NM_001159551;NM_001159552;NM_001159553;NM_001289739;NM_010495;NM_010376;NM_025543;NM_001289717;NM_009743;NM_053091;NM_009047	Intergenic	chr2	152724466	chr2_152724194_152724466	152724194	Bcl2l1;Mcts2;Rem1;H13;Id1;Cox4i2	470
NM_001289716;NM_001289717;NM_009743	Exon	chr2	152781212	chr2_152780758_152781212	152780758	Bcl2l1	545
NM_029064;NM_001083618	Intron	chr2	152987950	chr2_152987582_152987950	152987582	Ttll9	554
NM_133847	Intron	chr2	153172161	chr2_153171809_153172161	153171809	Tm9sf4	494
NM_008444	Intron	chr2	153296621	chr2_153296193_153296621	153296193	Kif3b	656
NM_001039939	Intron	chr2	153350648	chr2_153350399_153350648	153350399	Asxl1	482
NM_001134300	Intron	chr2	153515630	chr2_153515037_153515630	153515037	Nol4l	890
NM_001134300	Intron	chr2	153520482	chr2_153520024_153520482	153520024	Nol4l	667
NM_001134300	Intron	chr2	153524351	chr2_153523423_153524351	153523423	Nol4l	1371
NM_001271746;NM_001271747;NM_001271744;NM_001271745;NM_001003961;NM_001003960;NM_001003963;NM_001134300;NM_133850;NM_001195390;NM_010068;NM_001122997	Intergenic	chr2	153576394	chr2_153575789_153576394	153575789	Dnmt3b;Commd7;Nol4l	938
NM_001285446;NM_009823;NM_172860	Promoter	chr2	154436340	chr2_154436004_154436340	154436004	Cbfa2t2	468
NM_001285446;NM_021534;NM_001171640;NM_029305;NM_172860;NM_199304;NM_021546;NM_007891;NM_029362;NM_001291105;NM_009823	Intergenic	chr2	154583377	chr2_154583111_154583377	154583111	E2f1;Necab3;Zfp341;1700003F12Rik;Chmp4b;Cbfa2t2;Actl10;Pxmp4	512
NM_016661	Promoter	chr2	155073028	chr2_155072560_155073028	155072560	Ahcy	475
NR_040634;NM_001243712;NM_015770;NM_016661;NM_008395	Intergenic	chr2	155082601	chr2_155082037_155082601	155082037	a;Ahcy;Itch;2310005A03Rik	573
NR_040613;NR_030757;NM_001291111;NM_019828;NM_019811;NM_144786;NM_001163452;NM_001085378;NM_145537;NM_008180	Intergenic	chr2	155604124	chr2_155603808_155604124	155603808	Gss;Myh7b;Acss2;Edem2;Ggt7;Mir499;Trpc4ap;Acss2os	563
NR_040613;NR_030757;NM_001291111;NM_019828;NM_019811;NM_144786;NM_001163452;NM_001085378;NM_145537;NM_008180	Intergenic	chr2	155605571	chr2_155604579_155605571	155604579	Gss;Myh7b;Acss2;Edem2;Ggt7;Mir499;Trpc4ap;Acss2os	1910
NM_001163452;NM_019828	Intron	chr2	155664635	chr2_155664171_155664635	155664171	Trpc4ap	566
NM_018888;NR_024487	Intron	chr2	155867196	chr2_155866838_155867196	155866838	Uqcc1	509
NR_024329	Promoter	chr2	156394205	chr2_156393831_156394205	156393831	2900097C17Rik	545
NM_013510;NM_001291120;NM_001291121;NM_001291122;NM_001291123	Promoter	chr2	156418768	chr2_156418495_156418768	156418495	Epb4.1l1	511
NM_001277186;NM_146128;NM_001042488;NM_001042487;NM_001277187	Intron	chr2	156727174	chr2_156726347_156727174	156726347	Dlgap4	1048
NM_001277186;NM_146128;NM_001042488;NM_001042487;NM_001277187	Intron	chr2	156732620	chr2_156732096_156732620	156732096	Dlgap4	820
NM_001277186;NM_146128;NM_001042488;NM_001042487;NM_001277187	Exon	chr2	156748443	chr2_156747918_156748443	156747918	Dlgap4	703
NM_173396;NM_001042488;NR_027914;NM_026124;NM_001291124;NM_029983;NM_172118;NM_001042487;NM_146128;NM_001277186;NM_001277187;NR_040505;NR_015591	Intergenic	chr2	156815693	chr2_156815234_156815693	156815234	5430405H02Rik;4930405A21Rik;Sla2;1110008F13Rik;Dlgap4;Tgif2;Myl9	600
NM_001291124;NM_173396	Exon	chr2	156844381	chr2_156844080_156844381	156844080	Tgif2	525
NM_001164663	Intron	chr2	157027063	chr2_157026519_157027063	157026519	Soga1	565
NM_001164663	Intron	chr2	157072671	chr2_157072173_157072671	157072173	Soga1	521
NM_010285	Intron	chr2	157342029	chr2_157341742_157342029	157341742	Ghrh	473
NM_026968	Intron	chr2	157390459	chr2_157389708_157390459	157389708	Manbal	1412
NM_026968	Intron	chr2	157393034	chr2_157391999_157393034	157391999	Manbal	1422
NM_019642;NM_001025395;NM_026968;NM_010285;NM_009271	Intergenic	chr2	157410561	chr2_157410130_157410561	157410130	Manbal;Src;Rpn2;Ghrh	606
NM_019642;NM_001025395;NM_026968;NM_010285;NM_009271	Intergenic	chr2	157416749	chr2_157416186_157416749	157416186	Manbal;Src;Rpn2;Ghrh	776
NM_019642;NM_001025395;NM_026968;NM_010285;NM_009271	Intergenic	chr2	157420698	chr2_157420217_157420698	157420217	Manbal;Src;Rpn2;Ghrh	799
NM_001025395;NM_009271	Intron	chr2	157432012	chr2_157431519_157432012	157431519	Src	689
NM_001025395;NM_009271	Intron	chr2	157434315	chr2_157433895_157434315	157433895	Src	922
NM_001025395;NM_009271	Intron	chr2	157437372	chr2_157436972_157437372	157436972	Src	602
NM_025680;NM_198627;NM_029282	Intergenic	chr2	157896204	chr2_157895884_157896204	157895884	Vstm2l;Tti1;Ctnnbl1	502
NM_009373	Exon	chr2	158129823	chr2_158129393_158129823	158129393	Tgm2	479
NM_009373;NM_001291136;NM_001291135;NM_001291134;NR_106156;NR_040609;NR_036606;NM_177657;NM_001131021;NM_177850;NM_027434	Intergenic	chr2	158178221	chr2_158177903_158178221	158177903	Tgm2;2010009K17Rik;Bpi;1700060C20Rik;Rprd1b;Mir7685;D630003M21Rik	534
NM_027975	Intron	chr2	158778255	chr2_158777669_158778255	158777669	Fam83d	718
NM_145742;NM_001291144	Exon	chr2	158836648	chr2_158836247_158836648	158836247	Dhx35	464
NM_145742;NM_001291144	Exon	chr2	158843046	chr2_158842559_158843046	158842559	Dhx35	725
NM_172150	Intron	chr2	163032088	chr2_163031750_163032088	163031750	Ift52	739
NM_008652;NR_105970;NM_001081338;NM_172150;NM_013731;NM_001291152;NM_026630;NM_001291154	Intergenic	chr2	163051980	chr2_163051504_163051980	163051504	Ift52;Sgk2;L3mbtl1;Mir7003;Gtsf1l;Mybl2	540
NM_008652	Promoter	chr2	163054513	chr2_163054209_163054513	163054209	Mybl2	509
NM_008652;NR_105970;NM_172150;NM_013731;NM_001291152;NM_026630;NM_001291154	Intergenic	chr2	163085380	chr2_163084870_163085380	163084870	Gtsf1l;Mybl2;Ift52;Sgk2;Mir7003	776
NR_027970	Intron	chr2	163513896	chr2_163513476_163513896	163513476	Hnf4aos	525
NM_007398;NM_001272052	Intron	chr2	163742205	chr2_163741812_163742205	163741812	Ada	520
NM_001048227;NM_026797;NM_001048229;NM_001048228	Promoter	chr2	164486320	chr2_164485932_164486320	164485932	Dbndd2	633
NM_133924	Promoter	chr2	164788995	chr2_164788492_164788995	164788492	Snx21	648
NM_013599	Promoter	chr2	164950320	chr2_164949869_164950320	164949869	Mmp9	792
NM_001252584;NM_001252585;NM_027230;NM_001281926;NM_001291158	Intron	chr2	165809639	chr2_165809125_165809639	165809125	Zmynd8	542
NM_001252584;NM_001252585;NM_027230;NM_001281926;NM_001291158	Exon	chr2	165815351	chr2_165814757_165815351	165814757	Zmynd8	601
NM_001252584;NM_001252585;NM_027230;NM_001281926;NM_001291158	Intron	chr2	165821329	chr2_165820989_165821329	165820989	Zmynd8	563
NM_001252587;NM_001252585;NM_001252584;NM_001291158;NM_027230;NM_001281926	Exon	chr2	165828208	chr2_165827899_165828208	165827899	Zmynd8	538
NM_001252587;NM_001252585;NM_001252584;NM_001291158;NM_027230;NM_001281926	Intron	chr2	165830723	chr2_165830280_165830723	165830280	Zmynd8	1092
NM_001252587;NM_001252585;NM_001252584;NM_001291158;NM_027230;NM_001281926	Intron	chr2	165838422	chr2_165837829_165838422	165837829	Zmynd8	747
NM_008679	Intron	chr2	166066962	chr2_166066454_166066962	166066454	Ncoa3	649
NM_028072;NM_001252578;NM_001252579	Intron	chr2	166106336	chr2_166105895_166106336	166105895	Sulf2	546
NM_028072;NM_001252578;NM_001252579	Intron	chr2	166143669	chr2_166143065_166143669	166143065	Sulf2	837
NM_028072;NM_001252578;NM_001252579	Intron	chr2	166146178	chr2_166145560_166146178	166145560	Sulf2	865
NM_008679;NM_028072;NM_001252578;NM_001252579	Intergenic	chr2	166164320	chr2_166163956_166164320	166163956	Ncoa3;Sulf2	515
NR_033467;NM_028072;NM_001252578;NM_001252579	Intergenic	chr2	166196564	chr2_166196123_166196564	166196123	Sulf2;Gm11468	705
NR_033467;NM_028072;NM_001252578;NM_001252579	Intergenic	chr2	166238031	chr2_166237632_166238031	166237632	Sulf2;Gm11468	525
NR_033467;NM_028072;NM_001252578;NM_001252579	Intergenic	chr2	166251084	chr2_166250713_166251084	166250713	Sulf2;Gm11468	577
NR_033467;NM_028072;NM_001252578;NM_001252579	Intergenic	chr2	166255105	chr2_166254795_166255105	166254795	Sulf2;Gm11468	492
NR_033467	Intron	chr2	166288347	chr2_166287866_166288347	166287866	Gm11468	563
NR_015558	Intergenic	chr2	166418895	chr2_166418436_166418895	166418436	5031425F14Rik	982
NR_015558	Intergenic	chr2	166436935	chr2_166436563_166436935	166436563	5031425F14Rik	615
NR_015558;NM_177782	Intergenic	chr2	166550894	chr2_166550562_166550894	166550562	5031425F14Rik;Prex1	539
NM_177782	Exon	chr2	166592293	chr2_166591776_166592293	166591776	Prex1	521
NM_177782	Exon	chr2	166645354	chr2_166644795_166645354	166644795	Prex1	568
NM_177782	Intron	chr2	166652057	chr2_166651682_166652057	166651682	Prex1	1142
NR_105783;NM_177782	Intron	chr2	166676489	chr2_166676020_166676489	166676020	Mir6364;Prex1	730
NR_105783;NM_177782	Intron	chr2	166677484	chr2_166677233_166677484	166677233	Mir6364;Prex1	466
NR_105783;NM_177782	Intron	chr2	166687590	chr2_166686791_166687590	166686791	Mir6364;Prex1	815
NM_177782	Promoter	chr2	166713187	chr2_166712760_166713187	166712760	Prex1	479
NM_023815;NM_001085495;NR_105783;NM_177782	Intergenic	chr2	166749948	chr2_166749404_166749948	166749404	Trp53rk;Mir6364;Arfgef2;Prex1	760
NM_001033196	Exon	chr2	167055757	chr2_167055401_167055757	167055401	Znfx1	493
NM_008420	Exon	chr2	167105010	chr2_167104753_167105010	167104753	Kcnb1	465
NM_008420	Intron	chr2	167113802	chr2_167113477_167113802	167113477	Kcnb1	765
NM_008420	Intron	chr2	167121807	chr2_167121254_167121807	167121254	Kcnb1	892
NM_008420	Intron	chr2	167124767	chr2_167124036_167124767	167124036	Kcnb1	1087
NM_008420	Intron	chr2	167139037	chr2_167138638_167139037	167138638	Kcnb1	477
NM_008968;NM_019835	Intergenic	chr2	167296832	chr2_167296480_167296832	167296480	B4galt5;Ptgis	563
NM_019835	Intron	chr2	167314897	chr2_167313649_167314897	167313649	B4galt5	2930
NM_019835	Intron	chr2	167343443	chr2_167342806_167343443	167342806	B4galt5	783
NM_178371;NM_148929	Promoter	chr2	167424216	chr2_167423901_167424216	167423901	Slc9a8	526
NM_178371;NM_148929	Intron	chr2	167429594	chr2_167429195_167429594	167429195	Slc9a8	598
NR_040327;NM_009628;NM_010072;NM_021409	Intergenic	chr2	168125475	chr2_168125088_168125475	168125088	E130018N17Rik;Pard6b;Dpm1;Adnp	626
NR_040327;NM_009628;NM_001160330;NM_001081134;NM_010072	Intergenic	chr2	168233999	chr2_168233672_168233999	168233672	Mocs3;Kcng1;E130018N17Rik;Adnp;Dpm1	533
NR_040327;NM_009628;NM_001160330;NM_001081134;NM_010072	Intergenic	chr2	168238687	chr2_168238384_168238687	168238384	Mocs3;Kcng1;E130018N17Rik;Adnp;Dpm1	524
NM_001289446;NM_001289445;NM_015731	Exon	chr2	168684037	chr2_168683670_168684037	168683670	Atp9a	479
NM_001289446;NM_001289445;NM_015731	Intron	chr2	168698283	chr2_168697930_168698283	168697930	Atp9a	764
NM_001289446;NM_001289445;NM_015731	Intron	chr2	168708219	chr2_168707805_168708219	168707805	Atp9a	507
NM_001289446;NM_001289445;NM_015731	Intron	chr2	168719921	chr2_168719513_168719921	168719513	Atp9a	610
NM_001289446;NM_001289445;NM_015731	Intron	chr2	168727804	chr2_168727431_168727804	168727431	Atp9a	641
NM_001289446;NM_015731	Promoter	chr2	168744229	chr2_168743819_168744229	168743819	Atp9a	633
NM_001289446;NM_001289445;NM_009564;NM_201396;NM_201395;NM_175303;NM_015731	Intergenic	chr2	168827908	chr2_168827441_168827908	168827441	Sall4;Zfp64;Atp9a	476
NM_201396;NM_175303;NM_201395;NM_009564	Intergenic	chr2	168842674	chr2_168842203_168842674	168842203	Sall4;Zfp64	481
NM_201396;NM_175303;NM_201395;NM_009564	Intergenic	chr2	168846958	chr2_168846461_168846958	168846461	Sall4;Zfp64	651
NM_175303;NM_201396;NM_201395;NM_009564	Intergenic	chr2	168856732	chr2_168856457_168856732	168856457	Sall4;Zfp64	522
	Intergenic	chr2	169521233	chr2_169520536_169521233	169520536		1000
NR_033634;NR_033632	Promoter	chr2	170071114	chr2_170070821_170071114	170070821	A630075F10Rik	467
NM_001033299;NR_033634;NR_033632;NM_001159683	Intergenic	chr2	170165911	chr2_170165520_170165911	170165520	Zfp217;A630075F10Rik	713
NM_029815;NM_001164369	Intergenic	chr2	170253992	chr2_170253446_170253992	170253446	Bcas1	579
NM_024199	Exon	chr2	172380514	chr2_172380169_172380514	172380169	Cstf1	559
NM_029608;NM_001276422;NM_001276423;NM_025542;NM_001080820;NM_001039560;NM_001159696;NM_009335	Intergenic	chr2	172496987	chr2_172496641_172496987	172496641	Fam209;Rtfdc1;Tfap2c;Gcnt7;Cass4	469
NM_029608;NM_001276422;NM_001276423;NM_025542;NM_001080820;NM_001039560;NM_001159696;NM_009335	Intergenic	chr2	172511595	chr2_172511081_172511595	172511081	Fam209;Rtfdc1;Tfap2c;Gcnt7;Cass4	595
NM_029608;NM_001276422;NM_001276423;NM_025542;NM_001080820;NM_001039560;NM_001159696;NM_009335	Intergenic	chr2	172516435	chr2_172515971_172516435	172515971	Fam209;Rtfdc1;Tfap2c;Gcnt7;Cass4	1004
NM_009335	Promoter	chr2	172547579	chr2_172547027_172547579	172547027	Tfap2c	571
NM_001159696;NM_029608;NM_025542;NM_009335	Intergenic	chr2	172559224	chr2_172558858_172559224	172558858	Fam209;Rtfdc1;Tfap2c	581
NM_001159696;NM_029608;NM_025542;NM_009335	Intergenic	chr2	172565435	chr2_172565092_172565435	172565092	Fam209;Rtfdc1;Tfap2c	561
NM_001159696;NM_009335	Intergenic	chr2	172576310	chr2_172575754_172576310	172575754	Tfap2c	620
NM_001159696;NM_009335	Intergenic	chr2	172582348	chr2_172581579_172582348	172581579	Tfap2c	946
NM_001159696;NM_009335	Intergenic	chr2	172583920	chr2_172583380_172583920	172583380	Tfap2c	1105
NM_001159696;NM_009335	Intergenic	chr2	172586589	chr2_172586204_172586589	172586204	Tfap2c	461
NM_001159696;NM_009335	Intergenic	chr2	172591215	chr2_172590607_172591215	172590607	Tfap2c	634
	Intergenic	chr2	172735401	chr2_172734822_172735401	172734822		867
NM_007557	Intergenic	chr2	172822155	chr2_172821646_172822155	172821646	Bmp7	675
NM_007557	Intergenic	chr2	172843868	chr2_172843424_172843868	172843424	Bmp7	466
NM_007557	Intergenic	chr2	172863710	chr2_172863169_172863710	172863169	Bmp7	572
NM_007557	Intron	chr2	172871190	chr2_172870697_172871190	172870697	Bmp7	1367
NM_007557	Intron	chr2	172884259	chr2_172883686_172884259	172883686	Bmp7	911
NM_012046;NM_001083960;NM_019547;NM_175112;NM_001083959;NM_007557	Intergenic	chr2	172975012	chr2_172974597_172975012	172974597	Bmp7;Spo11;Rae1;Rbm38	636
NM_175112	Exon	chr2	173012311	chr2_173011794_173012311	173011794	Rae1	526
NM_022995	Intron	chr2	173238518	chr2_173238054_173238518	173238054	Pmepa1	905
NM_022995	Intron	chr2	173246803	chr2_173246448_173246803	173246448	Pmepa1	579
NM_022995	Intron	chr2	173250170	chr2_173249856_173250170	173249856	Pmepa1	576
NM_022995	Intron	chr2	173251676	chr2_173251355_173251676	173251355	Pmepa1	521
NM_022995	Intron	chr2	173255649	chr2_173255086_173255649	173255086	Pmepa1	870
NM_022995	Intron	chr2	173262491	chr2_173261851_173262491	173261851	Pmepa1	747
NM_022995;NM_001139519;NM_021394	Intergenic	chr2	173281427	chr2_173281039_173281427	173281039	Zbp1;Pmepa1	595
NM_022995;NM_001139519;NM_021394	Intergenic	chr2	173281989	chr2_173281473_173281989	173281473	Zbp1;Pmepa1	648
NM_022995;NM_001139519;NM_021394	Intergenic	chr2	173284837	chr2_173284463_173284837	173284463	Zbp1;Pmepa1	568
NM_022995;NM_001139519;NM_021394	Intergenic	chr2	173296730	chr2_173296276_173296730	173296276	Zbp1;Pmepa1	776
NM_022995;NM_001139519;NM_021394	Intergenic	chr2	173301815	chr2_173301579_173301815	173301579	Zbp1;Pmepa1	467
NM_022995	Intergenic	chr2	173343043	chr2_173342761_173343043	173342761	Pmepa1	540
NM_022995	Intergenic	chr2	173370495	chr2_173370114_173370495	173370114	Pmepa1	696
NM_001102424;NM_001102425;NM_213733;NM_001102423;NM_172675;NR_040530	Intergenic	chr2	174049871	chr2_174049498_174049871	174049498	Npepl1;Gm10714;Stx16	472
NR_029649;NM_019690;NM_022000;NM_001077507;NR_002846;NR_029646;NM_010309;NR_003258;NM_201618;NM_201617;NM_201616;NR_040530;NM_001077510	Intergenic	chr2	174256462	chr2_174255725_174256462	174255725	Nespas;Gm10714;Mir298;Mir296;Gnas	805
NR_029649;NM_019690;NM_022000;NM_001077507;NR_002846;NR_029646;NM_010309;NR_003258;NM_201618;NM_201617;NM_201616;NR_040530;NM_001077510	Intergenic	chr2	174257438	chr2_174256664_174257438	174256664	Nespas;Gm10714;Mir298;Mir296;Gnas	1274
NR_029649;NM_019690;NM_022000;NM_001077507;NR_002846;NR_029646;NM_010309;NR_003258;NM_201618;NM_201617;NM_201616;NR_040530;NM_001077510	Intergenic	chr2	174261519	chr2_174261176_174261519	174261176	Nespas;Gm10714;Mir298;Mir296;Gnas	554
NR_029649;NM_019690;NM_022000;NM_001077507;NR_002846;NR_029646;NM_010309;NR_003258;NM_201618;NM_201617;NM_201616;NR_040530;NM_001077510	Intergenic	chr2	174273311	chr2_174272863_174273311	174272863	Nespas;Gm10714;Mir298;Mir296;Gnas	658
NR_002846	Promoter	chr2	174293380	chr2_174292876_174293380	174292876	Nespas	689
	Intergenic	chr2	178633268	chr2_178632908_178633268	178632908		470
	Intergenic	chr2	178635172	chr2_178634792_178635172	178634792		538
NM_009867	Intron	chr2	179521405	chr2_179521085_179521405	179521085	Cdh4	554
NM_009867	Intron	chr2	179528181	chr2_179527731_179528181	179527731	Cdh4	522
NM_009867	Intron	chr2	179530426	chr2_179530081_179530426	179530081	Cdh4	774
NM_009867	Intron	chr2	179541026	chr2_179540631_179541026	179540631	Cdh4	783
NM_009867	Intron	chr2	179548689	chr2_179548366_179548689	179548366	Cdh4	519
NM_009867	Intron	chr2	179576051	chr2_179575721_179576051	179575721	Cdh4	527
NM_009867	Intron	chr2	179775043	chr2_179774611_179775043	179774611	Cdh4	560
NM_001081092	Intron	chr2	179945987	chr2_179945500_179945987	179945500	Taf4a	607
NM_001081092;NR_033782	Promoter	chr2	179974744	chr2_179974394_179974744	179974394	Taf4a;4921531C22Rik	557
NM_144500	Promoter	chr2	180118866	chr2_180118568_180118866	180118568	Osbpl2	521
NM_001081171	Exon	chr2	180206975	chr2_180206596_180206975	180206596	Lama5	717
NM_001081171	Intron	chr2	180218032	chr2_180217691_180218032	180217691	Lama5	527
NM_001081171	Intron	chr2	180222926	chr2_180222185_180222926	180222185	Lama5	1056
NM_001081171	Promoter	chr2	180225196	chr2_180224701_180225196	180224701	Lama5	545
NM_001081171	Promoter	chr2	180227756	chr2_180227447_180227756	180227447	Lama5	518
NM_145851	Promoter	chr2	180272323	chr2_180271752_180272323	180271752	Cables2	575
NM_145851	Promoter	chr2	180273158	chr2_180272800_180273158	180272800	Cables2	659
NM_183161	Intron	chr2	180729684	chr2_180729302_180729684	180729302	Slc17a9	611
NM_183161	Exon	chr2	180732605	chr2_180732100_180732605	180732100	Slc17a9	641
NM_080641	Promoter	chr2	180776677	chr2_180776107_180776677	180776107	Bhlhe23	579
NM_001141933;NM_021426	Intron	chr2	180949896	chr2_180949555_180949896	180949555	Nkain4	564
NM_028125	Promoter	chr2	181460772	chr2_181460276_181460772	181460276	Zbtb46	505
NM_025285;NM_010423	Intergenic	chr3	8632432	chr3_8632032_8632432	8632032	Hey1;Stmn2	494
NM_001025262;NM_001025261	Promoter	chr3	8963081	chr3_8962710_8963081	8962710	Tpd52	595
NM_001025263;NM_009412;NM_001025264	Intron	chr3	8982817	chr3_8982500_8982817	8982500	Tpd52	527
NM_001025263;NM_009412;NM_001025264	Intron	chr3	8990894	chr3_8990456_8990894	8990456	Tpd52	469
NM_001025263;NM_009412;NM_001025264	Intron	chr3	8993342	chr3_8992977_8993342	8992977	Tpd52	479
NM_001025262;NM_001025263;NM_001025261;NM_001025264;NM_025434;NM_009412;NR_040597	Intergenic	chr3	9009071	chr3_9008734_9009071	9008734	Tpd52;4930539M17Rik;Mrps28	870
NM_133218	Intron	chr3	9523671	chr3_9523237_9523671	9523237	Zfp704	723
NM_133218	Intron	chr3	9591900	chr3_9591516_9591900	9591516	Zfp704	550
NM_133218	Promoter	chr3	9611465	chr3_9611079_9611465	9611079	Zfp704	578
NM_053182;NM_001195031;NM_133218	Intergenic	chr3	9615079	chr3_9614221_9615079	9614221	Pag1;Zfp704	895
NM_053182;NM_001195031;NM_133218	Intergenic	chr3	9617720	chr3_9617176_9617720	9617176	Pag1;Zfp704	555
NM_053182;NM_001195031;NM_133218	Intergenic	chr3	9661486	chr3_9661141_9661486	9661141	Pag1;Zfp704	468
NM_053182;NM_001195031	Intron	chr3	9701541	chr3_9701131_9701541	9701131	Pag1	621
NM_080634;NM_001146324;NM_001146323	Exon	chr3	20023087	chr3_20022727_20023087	20022727	Hps3	483
NM_080634;NM_001146324;NM_001146323	Intron	chr3	20024395	chr3_20023901_20024395	20023901	Hps3	520
	Intergenic	chr3	21951201	chr3_21950906_21951201	21950906		501
NM_030732	Intron	chr3	22107621	chr3_22107138_22107621	22107138	Tbl1xr1	554
NM_030732	Intron	chr3	22168950	chr3_22168528_22168950	22168528	Tbl1xr1	461
NM_030732	Intron	chr3	22172268	chr3_22171783_22172268	22171783	Tbl1xr1	494
NM_178772	Intron	chr3	27217846	chr3_27217142_27217846	27217142	Nceh1	1055
NM_021442;NM_001289622;NM_001289623;NM_001289621;NM_026668;NM_027941;NM_030557;NM_001290510;NM_029690	Intergenic	chr3	30580980	chr3_30580560_30580980	30580560	Mecom;Lrriq4;Lrrc34;Mynn;Actrt3	476
NM_027016	Promoter	chr3	30793558	chr3_30793285_30793558	30793285	Sec62	479
NM_008857	Intron	chr3	31000227	chr3_30999789_31000227	30999789	Prkci	486
NM_008857	Intron	chr3	31004586	chr3_31004220_31004586	31004220	Prkci	523
NM_008770;NM_001271772;NR_105975;NM_008857;NM_001039090;NM_011386	Intergenic	chr3	31088280	chr3_31087916_31088280	31087916	Prkci;Mir7008;Cldn11;Skil	581
NM_008839;NM_001195074;NM_144519;NM_001161818;NR_027966;NM_009517	Intergenic	chr3	32412445	chr3_32412106_32412445	32412106	Pik3ca;Zmat3;Zfp639;Kcnmb3;4930429B21Rik	598
NM_001113189;NM_001113188;NM_008053;NM_001026211	Intergenic	chr3	33957882	chr3_33957557_33957882	33957557	Fxr1;Dnajc19	531
NM_001113189;NM_001113188;NM_026332;NM_001286973;NM_001286972;NM_008053;NM_001026211	Intergenic	chr3	33989767	chr3_33989479_33989767	33989479	Fxr1;Dnajc19	498
NM_001113189;NM_001113188;NM_008053	Promoter	chr3	34019877	chr3_34019558_34019877	34019558	Fxr1	542
NM_011443;NR_035433;NR_110488;NR_038348;NR_015580;NR_038347	Intergenic	chr3	34699469	chr3_34699156_34699469	34699156	Mir1897;Sox2;Peril;Sox2ot;Gm3143	471
NR_110488;NR_015580;NR_038348;NR_038347	Intergenic	chr3	34760389	chr3_34759856_34760389	34759856	Gm3143;Peril;Sox2ot	552
NR_110488;NR_015580;NR_038348;NR_038347	Intergenic	chr3	34765781	chr3_34765321_34765781	34765321	Gm3143;Peril;Sox2ot	756
NR_110488;NR_038348;NR_038347	Intergenic	chr3	34787169	chr3_34786766_34787169	34786766	Gm3143;Peril	610
NM_023644;NM_033623;NM_001205362;NM_029570;NM_001205361	Intergenic	chr3	35886883	chr3_35886467_35886883	35886467	Dcun1d1;Atp11b;Mccc1	465
NM_001163511;NM_011896;NM_021343;NM_198657	Intergenic	chr3	37654739	chr3_37654430_37654739	37654430	Spry1;Gm5148;Spata5	526
NM_001163511;NM_011896;NM_021343;NM_198657	Intergenic	chr3	37674206	chr3_37673734_37674206	37673734	Spry1;Gm5148;Spata5	545
NR_040385	Intergenic	chr3	41413239	chr3_41412834_41413239	41412834	C430002E04Rik	546
NR_040385	Intergenic	chr3	41420126	chr3_41419797_41420126	41419797	C430002E04Rik	482
NM_001130186;NM_172303;NM_001130184;NM_001130185	Exon	chr3	41588969	chr3_41588552_41588969	41588552	Jade1	632
NM_001081411	Intron	chr3	41696066	chr3_41695738_41696066	41695738	Sclt1	543
NR_028121;NM_026358	Promoter	chr3	51396993	chr3_51396629_51396993	51396629	Mgarp	570
NM_016858	Promoter	chr3	51484539	chr3_51483987_51484539	51483987	Rab33b	576
NM_080793;NM_174995;NR_033624;NM_001004176	Intergenic	chr3	51612372	chr3_51612117_51612372	51612117	Mgst2;5031434O11Rik;Maml3;Setd7	472
NM_019739	Intron	chr3	52323418	chr3_52323110_52323418	52323110	Foxo1	570
NM_019739	Intergenic	chr3	52397597	chr3_52396976_52397597	52396976	Foxo1	630
NM_019739	Intergenic	chr3	52399695	chr3_52399416_52399695	52399416	Foxo1	514
NM_172501	Intron	chr3	53455139	chr3_53454445_53455139	53454445	Nhlrc3	746
NM_172862	Intron	chr3	53560274	chr3_53559892_53560274	53559892	Frem2	593
NM_025442	Intron	chr3	54746346	chr3_54746030_54746346	54746030	Alg5	522
NM_001144988;NM_028937;NM_001290141;NM_177203;NM_001144987;NM_001290138;NR_110781;NR_110780;NM_007628;NR_040593;NR_110776;NM_144895	Intergenic	chr3	55102322	chr3_55102016_55102322	55102016	Ccdc169;Spg20;Sohlh2;4931419H13Rik;Ccna1	478
NM_001282044;NM_001113420;NM_001113421;NM_001282045;NM_001113419	Intron	chr3	68514053	chr3_68513565_68514053	68513565	Schip1;Gm21949	618
NM_001282044;NM_001113420;NM_001113421;NM_001282045;NM_001113419	Intron	chr3	68542107	chr3_68541625_68542107	68541625	Schip1;Gm21949	672
NM_001282044;NM_001113420;NM_001113421;NM_001282045;NM_001113419	Intron	chr3	68565772	chr3_68565158_68565772	68565158	Schip1;Gm21949	684
NM_178726	Promoter	chr3	69316780	chr3_69316239_69316780	69316239	Ppm1l	801
NM_178726	Intron	chr3	69334241	chr3_69333769_69334241	69333769	Ppm1l	486
NM_178726	Intron	chr3	69516319	chr3_69515954_69516319	69515954	Ppm1l	591
NM_178726	Intron	chr3	69520717	chr3_69520121_69520717	69520121	Ppm1l	639
NM_178726	Exon	chr3	69554249	chr3_69553782_69554249	69553782	Ppm1l	632
	Intergenic	chr3	78950902	chr3_78950422_78950902	78950422		574
NR_045502	Promoter	chr3	79213677	chr3_79213186_79213677	79213186	4921511C10Rik	500
NM_001162999	Intron	chr3	79527886	chr3_79527556_79527886	79527556	Fnip2	471
NM_001162999	Promoter	chr3	79568418	chr3_79568183_79568418	79568183	Fnip2	463
NM_172681	Intron	chr3	83949251	chr3_83948989_83949251	83948989	D930015E06Rik	484
NM_172681	Intron	chr3	84033444	chr3_84032934_84033444	84032934	D930015E06Rik	511
NM_001271728;NM_030706;NM_001271725;NM_001271726;NM_001271727	Exon	chr3	84208733	chr3_84208141_84208733	84208141	Trim2	889
NM_001271726	Intron	chr3	84284234	chr3_84283947_84284234	84283947	Trim2	547
NM_177260	Promoter	chr3	84666316	chr3_84665704_84666316	84665704	Tmem154	900
NM_001001650	Promoter	chr3	86003361	chr3_86003016_86003361	86003016	Prss48	560
NM_001195500;NM_027539;NM_001195497;NM_001195496;NM_001195499;NM_001195498	Intron	chr3	86854165	chr3_86853937_86854165	86853937	Dclk2	664
NM_001195500;NM_027539;NM_001195497;NM_001195496;NM_001195499;NM_001195498	Intron	chr3	86885192	chr3_86884591_86885192	86884591	Dclk2	819
NM_130867;NM_001170985	Exon	chr3	87098041	chr3_87097599_87098041	87097599	Kirrel	830
NM_130867;NM_001170985	Intron	chr3	87132215	chr3_87131720_87132215	87131720	Kirrel	622
NM_130867;NM_001170985	Intron	chr3	87134068	chr3_87133388_87134068	87133388	Kirrel	779
NM_130867;NM_001170985	Intron	chr3	87160918	chr3_87160356_87160918	87160356	Kirrel	976
NM_001113238;NM_183222;NM_001136236;NM_178165;NM_153090;NM_009690	Intergenic	chr3	87409931	chr3_87409506_87409931	87409506	Fcrl1;Fcrl5;Cd5l	665
NM_001083318;NM_012051;NM_001286844	Promoter	chr3	87525997	chr3_87525648_87525997	87525648	Etv3	473
NM_007759	Promoter	chr3	87949924	chr3_87949591_87949924	87949591	Crabp2	531
NM_016701	Promoter	chr3	87972261	chr3_87971857_87972261	87971857	Nes	519
NM_016701	Exon	chr3	87976045	chr3_87975709_87976045	87975709	Nes	564
NM_133665	Promoter	chr3	88143412	chr3_88143088_88143412	88143088	Mef2d	525
NM_133665	Intron	chr3	88149151	chr3_88148489_88149151	88148489	Mef2d	1127
NM_133665	Intron	chr3	88150959	chr3_88150432_88150959	88150432	Mef2d	805
NR_045997	Promoter	chr3	88178005	chr3_88177627_88178005	88177627	1700113A16Rik	700
NM_198410;NM_031368	Promoter	chr3	88367248	chr3_88366789_88367248	88366789	Bglap3;Paqr6	704
NM_025928	Promoter	chr3	88412602	chr3_88412337_88412602	88412337	Pmf1	473
NM_001163490;NM_001163489;NM_013658;NM_001163491	Exon	chr3	88437054	chr3_88436826_88437054	88436826	Sema4a	630
NM_019390;NM_001111102;NM_001002011	Exon	chr3	88483688	chr3_88483339_88483688	88483339	Lmna	530
NM_033526;NM_001163490;NM_001163491;NM_025448;NM_031248;NM_001029890;NR_105978;NM_001145876;NM_001145877;NM_001163489;NR_035434;NM_178696;NM_019390;NM_001281795;NM_001002011;NM_001111102;NM_013658;NM_016899	Intergenic	chr3	88511932	chr3_88511639_88511932	88511639	Mir1905;Slc25a44;Rab25;Ubqln4;Ssr2;Mir7011;Sema4a;Lmna;Lamtor2;Mex3a	573
NM_033526;NM_001163490;NM_001163491;NM_025448;NM_031248;NM_001029890;NR_105978;NM_001145876;NM_001145877;NM_001163489;NR_035434;NM_178696;NM_019390;NM_001281795;NM_001002011;NM_001111102;NM_013658;NM_016899	Intergenic	chr3	88514825	chr3_88514459_88514825	88514459	Mir1905;Slc25a44;Rab25;Ubqln4;Ssr2;Mir7011;Sema4a;Lmna;Lamtor2;Mex3a	577
NM_033526;NM_001163490;NM_001163491;NM_025448;NM_031248;NM_001029890;NR_105978;NM_001145876;NM_001145877;NM_001163489;NR_035434;NM_178696;NM_019390;NM_001281795;NM_001002011;NM_001111102;NM_013658;NM_016899	Intergenic	chr3	88515817	chr3_88515213_88515817	88515213	Mir1905;Slc25a44;Rab25;Ubqln4;Ssr2;Mir7011;Sema4a;Lmna;Lamtor2;Mex3a	613
NM_008487;NM_025448;NM_031248;NM_001029890;NM_016899;NM_181817;NR_035434;NM_033526;NM_019390;NM_001002011;NM_001198913;NM_001198912;NM_001198911;NM_001111102	Intergenic	chr3	88572290	chr3_88571944_88572290	88571944	Mir1905;Rab25;Arhgef2;Rxfp4;Ubqln4;Ssr2;Lmna;Lamtor2;Mex3a	636
NM_008487;NM_025448;NM_031248;NM_001029890;NM_016899;NM_181817;NR_035434;NM_033526;NM_019390;NM_001002011;NM_001198913;NM_001198912;NM_001198911;NM_001111102	Intergenic	chr3	88573288	chr3_88573036_88573288	88573036	Mir1905;Rab25;Arhgef2;Rxfp4;Ubqln4;Ssr2;Lmna;Lamtor2;Mex3a	461
NM_008487;NM_028814;NM_025448;NM_031248;NM_001029890;NM_016899;NM_181817;NR_035434;NM_033526;NM_019390;NM_001002011;NM_001198913;NM_001198912;NM_001198911;NM_001111102	Intergenic	chr3	88591808	chr3_88591036_88591808	88591036	Mir1905;2810403A07Rik;Rab25;Arhgef2;Rxfp4;Ubqln4;Ssr2;Lmna;Lamtor2;Mex3a	1134
NM_008487;NM_028814;NM_025448;NM_031248;NM_001029890;NM_016899;NM_181817;NR_035434;NM_033526;NM_019390;NM_001002011;NM_001198913;NM_001198912;NM_001198911;NM_001111102	Intergenic	chr3	88592919	chr3_88592404_88592919	88592404	Mir1905;2810403A07Rik;Rab25;Arhgef2;Rxfp4;Ubqln4;Ssr2;Lmna;Lamtor2;Mex3a	663
NM_008487;NM_001198912;NM_001198911;NM_001198913	Exon	chr3	88642967	chr3_88642577_88642967	88642577	Arhgef2	621
NM_001242372;NM_027389	Intron	chr3	88897078	chr3_88896576_88897078	88896576	Gon4l	554
NM_028188;NM_001083807;NM_001083808	Promoter	chr3	89092612	chr3_89092258_89092612	89092258	Rusc1	565
NM_013691;NM_013604;NM_001161824	Promoter	chr3	89216157	chr3_89215711_89216157	89215711	Thbs3;Mtx1	607
NM_013605;NR_030579	Promoter	chr3	89227566	chr3_89227252_89227566	89227252	Muc1;Mir92b	605
NM_025327;NM_001077411;NM_008094;NM_001039466;NM_013691;NM_029974;NM_010107;NM_011886;NR_030579;NM_001163432;NM_001014995;NM_026767;NM_010108;NM_007712;NR_121683;NM_009057;NM_009614;NM_001161824;NM_007910;NM_001037722;NR_122037;NM_183037;NM_001162425;NM_008227;NM_013605;NM_013604	Intergenic	chr3	89251402	chr3_89250979_89251402	89250979	Efna4;Scamp3;Gba;Fam189b;Hcn3;Mir92b;Efna3;Thbs3;Efna1;Krtcap2;Dcst1;Adam15;Mtx1;Trim46;Clk2;Dpm3;Muc1;Slc50a1	647
NM_025327;NM_001077411;NM_008094;NM_001039466;NM_013691;NM_029974;NM_010107;NM_011886;NR_030579;NM_001163432;NM_001014995;NM_026767;NM_010108;NM_007712;NR_121683;NM_009057;NM_009614;NM_001161824;NM_007910;NM_001037722;NR_122037;NM_183037;NM_001162425;NM_008227;NM_013605;NM_013604	Intergenic	chr3	89252141	chr3_89251808_89252141	89251808	Efna4;Scamp3;Gba;Fam189b;Hcn3;Mir92b;Efna3;Thbs3;Efna1;Krtcap2;Dcst1;Adam15;Mtx1;Trim46;Clk2;Dpm3;Muc1;Slc50a1	665
NM_010107;NM_001162425	Promoter	chr3	89278561	chr3_89277993_89278561	89277993	Efna1	712
NM_001037722	Exon	chr3	89341184	chr3_89340817_89341184	89340817	Adam15	582
NM_009565	Intron	chr3	89387177	chr3_89386823_89387177	89386823	Zbtb7b	560
NM_146131	Exon	chr3	89449657	chr3_89449063_89449657	89449063	Pbxip1	1458
NM_026784;NM_027348	Promoter	chr3	89457259	chr3_89456811_89457259	89456811	Pmvk	589
NM_026784;NM_027348	Exon	chr3	89467617	chr3_89467171_89467617	89467171	Pmvk	477
NM_026784;NM_027348	Exon	chr3	89468778	chr3_89468374_89468778	89468374	Pmvk	598
NM_080466	Intron	chr3	89634198	chr3_89633924_89634198	89633924	Kcnn3	487
NM_080466	Intron	chr3	89655215	chr3_89654847_89655215	89654847	Kcnn3	629
NM_009602;NM_019655;NM_001038587;NM_172530;NM_027315;NM_001146296;NM_010559	Intergenic	chr3	89785427	chr3_89785060_89785427	89785060	Ube2q1;Adar;Chrnb2;She;Il6ra	488
NM_009602;NM_019655;NM_001038587;NM_172530;NM_027315;NM_001146296;NM_010559	Intergenic	chr3	89808885	chr3_89808323_89808885	89808323	Ube2q1;Adar;Chrnb2;She;Il6ra	729
NM_172530	Exon	chr3	89855001	chr3_89854459_89855001	89854459	She	602
NM_010559	Exon	chr3	89869868	chr3_89869558_89869868	89869558	Il6ra	591
NM_010559	Intron	chr3	89884191	chr3_89883616_89884191	89883616	Il6ra	626
NM_010559	Intron	chr3	89897734	chr3_89897481_89897734	89897481	Il6ra	473
NM_010559	Intron	chr3	89901375	chr3_89900960_89901375	89900960	Il6ra	536
NM_001081182	Exon	chr3	89954399	chr3_89953973_89954399	89953973	Atp8b2	496
NM_001081182	Intron	chr3	89956139	chr3_89955753_89956139	89955753	Atp8b2	572
NM_001271764;NM_001253740;NM_022314;NM_001253738;NM_001293748;NM_001293749	Intron	chr3	90083565	chr3_90083011_90083565	90083011	Tpm3	570
NM_001271764;NM_001253738;NM_001253740;NM_022314	Exon	chr3	90099683	chr3_90099359_90099683	90099359	Tpm3	531
NM_029937	Promoter	chr3	90103333	chr3_90102919_90103333	90102919	Nup210l	795
NR_033727;NM_001293741;NM_001190258;NM_027015	Promoter	chr3	90216317	chr3_90216037_90216317	90216037	Rps27rt;Rab13;Rps27	464
NM_025393;NM_133854;NM_011309;NM_023215;NM_001163525;NM_001163526;NM_001293777;NM_001293776;NM_145540;NM_001195760;NM_178876;NM_001293780;NM_026374;NM_026416;NM_008727;NM_001293781;NM_001293782;NM_009113;NM_001293779;NM_001293778	Intergenic	chr3	90497335	chr3_90496738_90497335	90496738	Ints3;Npr1;Chtop;S100a2;S100a16;S100a13;Ilf2;S100a1;S100a14;Snapin	601
NM_008951;NM_001282017	Exon	chr3	95034841	chr3_95034424_95034841	95034424	Psmd4	651
NM_027206;NR_106175;NR_106201	Promoter	chr3	95140467	chr3_95139842_95140467	95139842	Mir8099-1;Mir8099-2;Tnfaip8l2	995
NM_019914;NR_108026	Intron	chr3	95224766	chr3_95224457_95224766	95224457	Gm16740;Mllt11	471
NM_001163641;NR_033637;NM_009709;NM_001163642;NM_018877;NM_001037737;NM_007802;NM_029789;NR_015490	Intergenic	chr3	95411018	chr3_95410645_95411018	95410645	Ctsk;Cers2;Arnt;Gm4349;Setdb1;4930558C23Rik	619
NM_021281;NM_001267695	Promoter	chr3	95528024	chr3_95527564_95528024	95527564	Ctss	469
NM_001026212;NM_021281;NM_008562;NM_001267695;NM_026489;NM_001252653;NM_001289537;NM_001289534;NM_019561;NM_001289532;NM_027931;NM_007899;NM_144899;NM_001177669;NM_001177670;NM_146133;NM_001163618;NM_001163619;NR_105981;NM_001163617	Intergenic	chr3	95654035	chr3_95653775_95654035	95653775	Hormad1;Adamtsl4;Golph3l;Ecm1;Mir7014;Tars2;Ensa;Ctss;Mcl1	464
NM_001026212;NM_008562;NM_027931;NM_026489;NM_001252653;NM_001289537;NM_001289534;NM_019561;NM_001289532;NM_001081293;NM_007899;NM_144899;NM_001177669;NM_001177670;NM_146133;NM_001163618;NM_001163619;NR_105981;NM_001163617	Intergenic	chr3	95673329	chr3_95672985_95673329	95672985	Tars2;Adamtsl4;Golph3l;Ecm1;Mir7014;Rprd2;Ensa;Hormad1;Mcl1	479
NM_144899	Exon	chr3	95677091	chr3_95676709_95677091	95676709	Adamtsl4	871
NM_027241;NM_001293701	Intron	chr3	96579549	chr3_96579242_96579549	96579242	Polr3gl	514
NM_010928	Intron	chr3	98084777	chr3_98084247_98084777	98084247	Notch2	552
NM_010928	Intron	chr3	98086217	chr3_98085974_98086217	98085974	Notch2	470
NR_040543;NM_001142952	Intergenic	chr3	100394050	chr3_100393620_100394050	100393620	4930406D18Rik;Fam46c	597
NM_001167906;NM_001099332	Exon	chr3	101012454	chr3_101012003_101012454	101012003	Cd101	572
NM_011197	Intron	chr3	101066171	chr3_101065884_101066171	101065884	Ptgfrn	480
NM_011197	Intron	chr3	101068639	chr3_101068234_101068639	101068234	Ptgfrn	622
NM_011197	Intron	chr3	101072015	chr3_101071615_101072015	101071615	Ptgfrn	927
NM_011197	Exon	chr3	101072877	chr3_101072532_101072877	101072532	Ptgfrn	736
NM_011197	Exon	chr3	101080305	chr3_101079794_101080305	101079794	Ptgfrn	1126
NM_011197	Intergenic	chr3	101163885	chr3_101163416_101163885	101163416	Ptgfrn	476
NM_011197	Intergenic	chr3	101168814	chr3_101168462_101168814	101168462	Ptgfrn	571
NM_013486	Intergenic	chr3	101271655	chr3_101271276_101271655	101271276	Cd2	614
NM_207205	Intron	chr3	101411744	chr3_101411476_101411744	101411476	Igsf3	485
NM_207205	Intron	chr3	101419190	chr3_101418875_101419190	101418875	Igsf3	540
NM_207205	Intron	chr3	101440662	chr3_101440182_101440662	101440182	Igsf3	501
NM_001165951;NM_177545	Exon	chr3	102156568	chr3_102156255_102156568	102156255	Vangl1	534
NM_001033303;NM_026602;NM_025679;NM_144901;NM_001161854;NR_106164;NM_010937;NM_177857	Intergenic	chr3	103103130	chr3_103102661_103103130	103102661	Dennd2c;Csde1;Sike1;Ampd1;Nras;Bcas2;Mir3473f	490
NM_001033303;NM_026602;NM_010937;NM_144901;NM_001161854;NR_106164;NM_177857	Intergenic	chr3	103108039	chr3_103107676_103108039	103107676	Dennd2c;Csde1;Ampd1;Nras;Bcas2;Mir3473f	479
NM_177857	Exon	chr3	103141851	chr3_103141097_103141851	103141097	Dennd2c	1056
NM_001025067	Intergenic	chr3	104388955	chr3_104388482_104388955	104388482	Lrig2	578
NM_009196	Intron	chr3	104644149	chr3_104643845_104644149	104643845	Slc16a1	484
NM_027982;NM_001163441;NM_183224;NM_009196;NM_007484;NM_001163440;NM_008619;NM_001291859	Intergenic	chr3	104707760	chr3_104707352_104707760	104707352	Slc16a1;Rhoc;Mov10;Fam19a3;Ppm1j	588
NM_007484;NM_001291859	Exon	chr3	104794607	chr3_104794318_104794607	104794318	Rhoc	721
NM_001163441;NM_001163440;NM_008619	Exon	chr3	104797497	chr3_104797072_104797497	104797072	Mov10	1020
NM_001163441;NM_001163440;NM_008619	Intron	chr3	104812698	chr3_104812330_104812698	104812330	Mov10	521
NM_029228	Exon	chr3	105078749	chr3_105078374_105078749	105078374	4930564D02Rik	605
NR_121629;NM_145922;NM_172271;NM_026774;NM_001293689;NM_001045807;NM_146136	Intergenic	chr3	107368665	chr3_107368143_107368665	107368143	Kcnc4;Lamtor5;Slc6a17;Slc16a4;Rbm15	531
NM_008184	Promoter	chr3	107944020	chr3_107943474_107944020	107943474	Gstm6	580
NM_010359	Promoter	chr3	107968049	chr3_107967326_107968049	107967326	Gstm3	1129
NM_177091;NM_001165965	Intron	chr3	108857157	chr3_108856892_108857157	108856892	Fndc7	469
NM_177091;NM_001165965	Intron	chr3	108881120	chr3_108880769_108881120	108880769	Fndc7	479
NM_001080818;NM_001173553	Intron	chr3	116409568	chr3_116409314_116409568	116409314	Cdc14a	460
NM_008246	Intron	chr3	116643906	chr3_116643420_116643906	116643420	Hiat1	500
NM_008246	Intron	chr3	116652441	chr3_116652114_116652441	116652114	Hiat1	794
NM_024178	Intron	chr3	121355401	chr3_121354952_121355401	121354952	Alg14	899
NM_024178;NM_145394;NM_028044	Intergenic	chr3	121419624	chr3_121419081_121419624	121419081	Slc44a3;Alg14;Cnn3	945
NM_028044	Intron	chr3	121438633	chr3_121437608_121438633	121437608	Cnn3	2481
NM_028044	Intron	chr3	121440390	chr3_121440084_121440390	121440084	Cnn3	483
NM_028044	Intron	chr3	121444878	chr3_121444324_121444878	121444324	Cnn3	697
NM_145394	Intron	chr3	121466426	chr3_121466059_121466426	121466059	Slc44a3	578
NR_036458;NM_001033814;NM_145394;NR_036456;NR_036457	Intergenic	chr3	121576581	chr3_121576341_121576581	121576341	Slc44a3;A730020M07Rik;4930432M17Rik	470
NR_036458;NM_001033814;NM_145394;NR_036456;NR_036457	Intergenic	chr3	121578186	chr3_121577836_121578186	121577836	Slc44a3;A730020M07Rik;4930432M17Rik	599
NM_008991;NR_036456;NR_036457;NR_036458;NM_001033814;NM_010171	Intergenic	chr3	121740036	chr3_121739549_121740036	121739549	Abcd3;4930432M17Rik;A730020M07Rik;F3	585
NM_008991	Intron	chr3	121794943	chr3_121794484_121794943	121794484	Abcd3	468
NM_013867	Intron	chr3	122476961	chr3_122476384_122476961	122476384	Bcar3	592
	Intergenic	chr3	127301813	chr3_127301280_127301813	127301280		573
NM_145964;NM_145133;NM_027482;NM_027808;NR_040552	Intergenic	chr3	127852017	chr3_127851595_127852017	127851595	Alpk1;5730508B09Rik;Ap1ar;Tifa;9830132P13Rik	798
NM_145964;NM_145133;NM_027482;NM_027808;NR_040552	Intergenic	chr3	127853742	chr3_127853478_127853742	127853478	Alpk1;5730508B09Rik;Ap1ar;Tifa;9830132P13Rik	459
NR_040552	Intron	chr3	127929507	chr3_127928947_127929507	127928947	9830132P13Rik	1117
NM_130450	Intron	chr3	129573850	chr3_129573503_129573850	129573503	Elovl6	698
NM_130450	Intron	chr3	129574988	chr3_129574502_129574988	129574502	Elovl6	534
NM_130450	Intron	chr3	129590102	chr3_129589867_129590102	129589867	Elovl6	463
NM_001276402;NM_001276403;NM_010703	Intergenic	chr3	131102798	chr3_131102135_131102798	131102135	Lef1	1011
NM_001276402;NM_001276403;NM_010703	Intergenic	chr3	131105205	chr3_131104933_131105205	131104933	Lef1	698
NM_001276402;NM_001276403;NM_010703	Intron	chr3	131196531	chr3_131196200_131196531	131196200	Lef1	506
NM_027816	Exon	chr3	131291297	chr3_131290741_131291297	131290741	Cyp2u1	565
NR_102298;NR_102297	Intron	chr3	132858781	chr3_132858520_132858781	132858520	LOC101243624	469
NM_027288	Intron	chr3	135514518	chr3_135513952_135514518	135513952	Manba	816
NM_008689	Exon	chr3	135585962	chr3_135585322_135585962	135585322	Nfkb1	942
NR_037975	Promoter	chr3	138068542	chr3_138068196_138068542	138068196	Gm5105	465
NM_001288578;NM_007410	Intron	chr3	138447009	chr3_138446745_138447009	138446745	Adh5	480
NM_175224	Promoter	chr3	138489492	chr3_138489130_138489492	138489130	Metap1	652
NM_019571;NR_121195	Intron	chr3	138811443	chr3_138811113_138811443	138811113	Tspan5	588
NM_019571;NR_121195	Intron	chr3	138819551	chr3_138819090_138819551	138819090	Tspan5	753
NM_053102	Intron	chr3	144582744	chr3_144582479_144582744	144582479	Sep15	466
NM_010516;NM_001081094	Intergenic	chr3	145653232	chr3_145652929_145653232	145652929	Cyr61;Znhit6	481
NM_026993;NM_010516	Intergenic	chr3	145740522	chr3_145740183_145740522	145740183	Cyr61;Ddah1	588
NM_026993	Intron	chr3	145774730	chr3_145774232_145774730	145774232	Ddah1	530
NM_026993;NM_001166064;NM_025555;NM_009740	Intergenic	chr3	145934764	chr3_145934496_145934764	145934496	2410004B18Rik;Syde2;Ddah1;Bcl10	507
NM_027287;NM_057172;NM_016867;NM_199465;NM_025926	Intergenic	chr3	152172431	chr3_152171927_152172431	152171927	Gipc2;Fubp1;Nexn;Dnajb4	662
NM_199465	Intron	chr3	152262249	chr3_152261799_152262249	152261799	Nexn	773
NM_174868;NM_001162375	Promoter	chr3	152339102	chr3_152338769_152339102	152338769	Fam73a	529
NM_174868;NM_001162375	Promoter	chr3	152343019	chr3_152342365_152343019	152342365	Fam73a	827
NR_108044	Intergenic	chr3	153084773	chr3_153084412_153084773	153084412	4930482G09Rik	589
NM_011372	Intron	chr3	153582651	chr3_153582346_153582651	153582346	St6galnac3	528
NM_011372	Intron	chr3	153671424	chr3_153671023_153671424	153671023	St6galnac3	694
NM_011372	Intron	chr3	153676760	chr3_153676345_153676760	153676345	St6galnac3	567
NM_011372	Intron	chr3	153677798	chr3_153677207_153677798	153677207	St6galnac3	872
NM_011372	Intron	chr3	153680293	chr3_153679900_153680293	153679900	St6galnac3	621
NM_001282054;NM_031870	Intron	chr3	153893727	chr3_153893268_153893727	153893268	Msh4	908
NM_007382	Intron	chr3	153932588	chr3_153932064_153932588	153932064	Acadm	569
NM_007382	Intron	chr3	153938306	chr3_153937956_153938306	153937956	Acadm	799
NM_175176;NM_177066;NM_009968	Intergenic	chr3	154704951	chr3_154704519_154704951	154704519	Erich3;Tnni3k;Cryz	460
	Intergenic	chr4	4426646	chr4_4426110_4426646	4426110		765
NM_173426	Intron	chr4	5687542	chr4_5686843_5687542	5686843	Fam110b	925
NM_007592	Intergenic	chr4	8110523	chr4_8110089_8110523	8110089	Car8	477
NM_001277149	Intron	chr4	8725111	chr4_8724800_8725111	8724800	Chd7	613
NM_001277149	Intron	chr4	8730885	chr4_8730446_8730885	8730446	Chd7	605
NM_175175;NM_026005	Intergenic	chr4	10931037	chr4_10930525_10931037	10930525	2610301B20Rik;Plekhf2	521
NM_175175;NM_026005	Intergenic	chr4	10932966	chr4_10932699_10932966	10932699	2610301B20Rik;Plekhf2	485
NM_198957;NM_026558;NM_028226;NM_177861;NR_110955	Intergenic	chr4	12115910	chr4_12115609_12115910	12115609	Tmem67;Fam92a;Rbm12b1;Rbm12b2	531
NM_172865	Intergenic	chr4	26354333	chr4_26354069_26354333	26354069	Manea	510
	Intergenic	chr4	31824089	chr4_31823681_31824089	31823681		482
NM_001109661;NR_026843	Exon	chr4	32563355	chr4_32562980_32563355	32562980	Bach2;Bach2os	581
NM_001012450;NM_001012451;NM_080471	Intron	chr4	32864860	chr4_32864025_32864860	32864025	Ankrd6	1068
NM_001012450;NM_001012451;NM_080471	Intron	chr4	32916841	chr4_32916422_32916841	32916422	Ankrd6	585
NM_001012450;NM_001012451;NM_080471	Intron	chr4	32919038	chr4_32918547_32919038	32918547	Ankrd6	1002
NM_001012450;NM_080471	Promoter	chr4	32926568	chr4_32925996_32926568	32925996	Ankrd6	723
NM_027041;NM_001033255;NM_025471;NM_013889;NM_011895	Intergenic	chr4	34786106	chr4_34785768_34786106	34785768	Smim8;1700003M02Rik;Gm136;Slc35a1;Zfp292	536
NM_013889	Intron	chr4	34868896	chr4_34868565_34868896	34868565	Zfp292	492
NM_007386	Promoter	chr4	40143308	chr4_40143013_40143308	40143013	Aco1	483
NR_045265;NM_134097	Promoter	chr4	40268253	chr4_40267799_40268253	40267799	Topors;Toporsos	842
NM_022305	Intron	chr4	40825400	chr4_40825117_40825400	40825117	B4galt1	499
NM_022305	Intron	chr4	40830179	chr4_40829824_40830179	40829824	B4galt1	563
NM_011463;NR_039584;NM_022305;NM_029814;NM_001171739;NM_009736	Intergenic	chr4	40861609	chr4_40861162_40861609	40861162	B4galt1;Bag1;Spink4;Mir5123;Chmp5	500
NM_009736;NM_001171739	Intron	chr4	40942938	chr4_40942593_40942938	40942593	Bag1	506
NM_016689;NM_011463;NM_029814;NM_001171739;NM_009736;NM_023739;NM_007473;NM_139236;NM_001290448;NM_001290449;NR_037277	Intergenic	chr4	41031712	chr4_41031094_41031712	41031094	Nfx1;Bag1;Aqp3;Aqp7;Nol6;Spink4;Mir3094;Chmp5	1116
NM_016689;NM_007473;NM_026275;NM_023739;NM_139236;NM_001290448;NM_001290449;NR_037277	Intergenic	chr4	41087360	chr4_41086891_41087360	41086891	Nfx1;Aqp3;Aqp7;Ube2r2;Nol6;Mir3094	816
NM_016689;NM_007473;NM_026275;NM_023739;NM_139236;NM_001290448;NM_001290449;NR_037277	Intergenic	chr4	41090443	chr4_41089955_41090443	41089955	Nfx1;Aqp3;Aqp7;Ube2r2;Nol6;Mir3094	721
NM_016689;NM_007473;NM_026275;NM_023739;NM_139236;NM_001290448;NM_001290449;NR_037277	Intergenic	chr4	41091982	chr4_41091177_41091982	41091177	Nfx1;Aqp3;Aqp7;Ube2r2;Nol6;Mir3094	1112
NM_016689	Exon	chr4	41093853	chr4_41093175_41093853	41093175	Aqp3	1025
NM_016689	Promoter	chr4	41096448	chr4_41096053_41096448	41096053	Aqp3	598
NM_009503	Promoter	chr4	43000716	chr4_43000469_43000716	43000469	Vcp	472
NM_001037709	Intron	chr4	43399807	chr4_43399289_43399807	43399289	Rusc2	567
NM_001037709	Intron	chr4	43400584	chr4_43399958_43400584	43399958	Rusc2	722
NM_199057	Promoter	chr4	43405657	chr4_43405353_43405657	43405353	Rusc2	505
NM_011602	Intron	chr4	43558475	chr4_43558104_43558475	43558104	Tln1	614
NM_019485	Exon	chr4	43696606	chr4_43696049_43696606	43696049	Olfr70	824
NM_019486;NM_019474;NM_019476;NM_019485;NM_175517;NM_026871;NM_001290462;NM_001007463;NM_001085508;NM_027511;NR_040667;NR_033355;NM_173788;NR_033638	Intergenic	chr4	43720536	chr4_43720213_43720536	43720213	Npr2;Olfr156;5430416O09Rik;Spag8;Olfr29-ps1;Olfr159;Fam221b;Olfr70;Olfr71;Tmem8b;A630077J23Rik;Hrct1;Hint2	558
NM_016678;NM_027511;NM_019474;NM_019475;NM_019476;NM_019485;NM_019486;NR_033638;NM_019473;NR_040667;NR_033355	Intergenic	chr4	43794591	chr4_43794292_43794591	43794292	Reck;Olfr156;Olfr70;Olfr155;Olfr29-ps1;Olfr159;5430416O09Rik;Olfr71;A630077J23Rik;Hrct1;Olfr157	549
NM_080289	Promoter	chr4	44983932	chr4_44983527_44983932	44983527	Grhpr	578
NM_001009949	Intron	chr4	45403999	chr4_45403343_45403999	45403343	Slc25a51	658
NM_001033306	Intron	chr4	45426480	chr4_45426043_45426480	45426043	Shb	730
NM_001033306	Intron	chr4	45454375	chr4_45454056_45454375	45454056	Shb	559
NM_001033306	Intron	chr4	45477666	chr4_45477306_45477666	45477306	Shb	474
NM_001033306	Intron	chr4	45482716	chr4_45482206_45482716	45482206	Shb	691
NM_001033306	Intron	chr4	45490597	chr4_45490097_45490597	45490097	Shb	1182
NM_001033306	Intron	chr4	45492498	chr4_45492104_45492498	45492104	Shb	473
NM_001033306	Intron	chr4	45494470	chr4_45494082_45494470	45494082	Shb	968
NM_001033306	Intron	chr4	45498250	chr4_45497751_45498250	45497751	Shb	591
NM_001033306	Intron	chr4	45499352	chr4_45498946_45499352	45498946	Shb	808
NM_001033306	Intron	chr4	45501458	chr4_45501101_45501458	45501101	Shb	532
NM_001033306	Intron	chr4	45508927	chr4_45508491_45508927	45508491	Shb	537
NM_001033306	Intron	chr4	45526248	chr4_45525867_45526248	45525867	Shb	466
NR_046068	Promoter	chr4	45765313	chr4_45764993_45765313	45764993	Gm12409	530
NM_018741	Exon	chr4	45811040	chr4_45810021_45811040	45810021	Igfbpl1	1139
NM_001164804;NM_178893	Intron	chr4	46547770	chr4_46547475_46547770	46547475	Coro2a	559
NM_198664	Intron	chr4	46630935	chr4_46630584_46630935	46630584	Tbc1d2	549
NM_026343	Promoter	chr4	48125308	chr4_48124616_48125308	48124616	Stx17	1213
NM_001145924;NM_001145925;NM_028137	Exon	chr4	48553000	chr4_48552492_48553000	48552492	Msantd3	814
NM_021436	Promoter	chr4	48586547	chr4_48586074_48586547	48586074	Tmeff1	613
NM_133891;NM_001159633	Intron	chr4	53475746	chr4_53475337_53475746	53475337	Slc44a1	546
NM_172867	Intron	chr4	54981309	chr4_54980926_54981309	54980926	Zfp462	560
NM_009011;NR_040674	Intergenic	chr4	55410047	chr4_55409720_55410047	55409720	Gm12505;Rad23b	540
NM_009011;NM_010637;NR_040674	Intergenic	chr4	55444018	chr4_55443677_55444018	55443677	Gm12505;Klf4;Rad23b	461
NM_009011;NM_010637;NR_040674	Intergenic	chr4	55468533	chr4_55467965_55468533	55467965	Gm12505;Klf4;Rad23b	1313
NM_009011;NM_010637;NR_040674	Intergenic	chr4	55469327	chr4_55468644_55469327	55468644	Gm12505;Klf4;Rad23b	1182
NM_009011;NM_010637;NR_040674	Intergenic	chr4	55478738	chr4_55478324_55478738	55478324	Gm12505;Klf4;Rad23b	524
NM_009011;NM_010637;NR_040674	Intergenic	chr4	55480629	chr4_55480264_55480629	55480264	Gm12505;Klf4;Rad23b	533
NM_018761	Intron	chr4	56859420	chr4_56858886_56859420	56858886	Ctnnal1	985
NM_001142965;NM_175518;NM_018761;NR_029789	Intergenic	chr4	56956552	chr4_56956061_56956552	56956061	Frrs1l;Tmem245;Ctnnal1;Mir32	500
NM_019427	Promoter	chr4	57142656	chr4_57142166_57142656	57142166	Epb4.1l4b	658
NM_011207;NR_040669;NM_019427	Intergenic	chr4	57163799	chr4_57163477_57163799	57163477	Ptpn3;Epb4.1l4b;Gm12530	471
NM_011207;NR_040669;NM_019427	Intergenic	chr4	57179255	chr4_57178762_57179255	57178762	Ptpn3;Epb4.1l4b;Gm12530	579
NM_011207;NR_040669;NM_019427	Intergenic	chr4	57185643	chr4_57185401_57185643	57185401	Ptpn3;Epb4.1l4b;Gm12530	467
NM_011207	Intron	chr4	57295671	chr4_57294880_57295671	57294880	Ptpn3	1110
NR_038179;NR_038178;NM_011207	Intergenic	chr4	57305152	chr4_57304735_57305152	57304735	Ptpn3;1700042G15Rik	651
NR_038179;NR_038178	Promoter	chr4	57362928	chr4_57362582_57362928	57362582	1700042G15Rik	564
NM_009649;NM_001035533;NM_001035532;NM_172868	Intergenic	chr4	57771714	chr4_57771284_57771714	57771284	Akap2;Palm2	551
NM_009649;NM_001035533;NM_001035532;NM_172868	Intergenic	chr4	57781017	chr4_57780629_57781017	57780629	Akap2;Palm2	715
NM_009649;NM_001035533;NM_001035532;NM_172868	Intergenic	chr4	57787354	chr4_57787027_57787354	57787027	Akap2;Palm2	627
NM_178727;NM_001035533;NM_001035532;NM_009649	Intergenic	chr4	57842593	chr4_57842009_57842593	57842009	D630039A03Rik;Akap2	846
NM_172989;NM_010336	Intron	chr4	58535230	chr4_58534791_58535230	58534791	Lpar1	691
NM_172381	Promoter	chr4	58912875	chr4_58912505_58912875	58912505	AI314180	854
NM_011673	Promoter	chr4	59189036	chr4_59188569_59189036	59188569	Ugcg	486
NM_001163288	Intron	chr4	59405860	chr4_59405515_59405860	59405515	Susd1	532
NM_001163288	Intron	chr4	59420437	chr4_59420079_59420437	59420079	Susd1	648
NM_172468	Intron	chr4	59895010	chr4_59894771_59895010	59894771	Snx30	463
NM_134257;NM_019492;NM_001081650	Intron	chr4	62628932	chr4_62628055_62628932	62628055	Rgs3	1549
NM_134257;NM_019492;NM_001081650	Intron	chr4	62630012	chr4_62629102_62630012	62629102	Rgs3	1118
NM_134257;NM_019492;NM_001081650	Intron	chr4	62630666	chr4_62630134_62630666	62630134	Rgs3	773
NM_134257;NM_019492;NM_001081650	Intron	chr4	62634072	chr4_62633606_62634072	62633606	Rgs3	581
NM_134257	Intron	chr4	62665586	chr4_62665067_62665586	62665067	Rgs3	528
NM_001045514	Exon	chr4	63384478	chr4_63383944_63384478	63383944	Akna	580
NM_013623;NM_008768;NM_028640;NM_025685;NM_001276371;NM_001008793;NM_001008792;NM_001008791;NM_011016;NM_001045514	Intergenic	chr4	63409312	chr4_63408916_63409312	63408916	Orm1;Orm2;Akna;Orm3;Col27a1;Whrn	632
NM_028640;NM_001008793;NM_001008792;NM_001008791	Intron	chr4	63427316	chr4_63426991_63427316	63426991	Whrn	489
NM_028640;NM_001008793;NM_001008792;NM_001008791	Intron	chr4	63457129	chr4_63456666_63457129	63456666	Whrn	725
NM_028640;NM_001008793;NM_001008792;NM_001008791;NM_001276371	Intron	chr4	63481032	chr4_63480675_63481032	63480675	Whrn	548
NM_001161782;NM_053084	Exon	chr4	65613863	chr4_65613482_65613863	65613482	Trim32	529
NM_001286131;NM_008687;NM_001113209;NM_001113210;NM_001286127	Intron	chr4	82467046	chr4_82466650_82467046	82466650	Nfib	698
NM_027238	Intron	chr4	83257968	chr4_83257584_83257968	83257584	Ttc39b	647
NM_027238	Intron	chr4	83301966	chr4_83301696_83301966	83301696	Ttc39b	505
NM_027238	Intron	chr4	83302607	chr4_83302242_83302607	83302242	Ttc39b	568
NM_027238	Promoter	chr4	83321877	chr4_83321601_83321877	83321601	Ttc39b	459
NM_019535	Intron	chr4	85290398	chr4_85289941_85290398	85289941	Sh3gl2	580
NM_019535	Intron	chr4	85294276	chr4_85293871_85294276	85293871	Sh3gl2	501
NM_010486;NM_207686	Promoter	chr4	91369619	chr4_91369208_91369619	91369208	Elavl2	485
NM_177239;NM_010591	Intergenic	chr4	95075722	chr4_95075221_95075722	95075221	Jun;Mysm1	543
	Intergenic	chr4	95213506	chr4_95213126_95213506	95213126		542
NM_172872	Exon	chr4	98778691	chr4_98778336_98778691	98778336	Kank4	483
NM_172872	Intron	chr4	98787630	chr4_98787106_98787630	98787106	Kank4	677
NM_172872	Intron	chr4	98790247	chr4_98789768_98790247	98789768	Kank4	512
NM_026082;NM_172872;NR_040437;NM_001290636;NM_146144	Intergenic	chr4	98841319	chr4_98840587_98841319	98840587	Usp1;Kank4;Kank4os;Dock7	907
NM_198037	Intron	chr4	100781920	chr4_100781529_100781920	100781529	Cachd1	510
NM_198037	Intron	chr4	100851837	chr4_100851270_100851837	100851270	Cachd1	590
NR_040640	Intron	chr4	101389058	chr4_101388740_101389058	101388740	0610043K17Rik	498
NM_146148;NM_001290645	Intron	chr4	104818424	chr4_104818055_104818424	104818055	C8a	488
NM_001162980;NR_104376;NM_001285952;NM_001285953	Intron	chr4	104936395	chr4_104936041_104936395	104936041	1700024P16Rik	459
NM_080555	Intron	chr4	105162425	chr4_105162114_105162425	105162114	Ppap2b	526
NM_080555	Intron	chr4	105180171	chr4_105179405_105180171	105179405	Ppap2b	1238
NM_080555	Intron	chr4	105223821	chr4_105223539_105223821	105223539	Ppap2b	481
NM_080555	Intron	chr4	105225412	chr4_105225066_105225412	105225066	Ppap2b	460
NM_080555	Intron	chr4	105226600	chr4_105225791_105226600	105225791	Ppap2b	1118
NM_080555	Intergenic	chr4	105278323	chr4_105277686_105278323	105277686	Ppap2b	651
NM_183225	Promoter	chr4	106313774	chr4_106313205_106313774	106313205	Usp24	1122
NM_183225	Intron	chr4	106330879	chr4_106330469_106330879	106330469	Usp24	558
NM_053272	Exon	chr4	106586797	chr4_106586343_106586797	106586343	Dhcr24	649
NM_177667	Intron	chr4	106628355	chr4_106627899_106628355	106627899	Ttc22	559
NM_198438;NM_025590;NM_023672	Intergenic	chr4	106862254	chr4_106861931_106862254	106861931	Acot11;Ssbp3	572
NM_198438;NM_025590;NM_023672	Intergenic	chr4	106869291	chr4_106868682_106869291	106868682	Acot11;Ssbp3	1019
NM_198438;NM_023672	Intron	chr4	106934918	chr4_106934454_106934918	106934454	Ssbp3	1043
NM_198438;NM_029565;NM_172873;NM_025617;NM_175471;NM_025500;NM_023672	Intergenic	chr4	107108768	chr4_107108274_107108768	107108274	Mrpl37;Cdcp2;Tceanc2;Tmem59;Ssbp3;Cyb5rl	825
NM_145550;NM_001205156	Intron	chr4	107317605	chr4_107317028_107317605	107317028	Yipf1	796
NM_145550;NM_001205156	Intron	chr4	107330382	chr4_107330108_107330382	107330108	Yipf1	486
NM_028355;NM_001205156;NM_028394;NM_145550;NM_007860;NM_147221	Intergenic	chr4	107360992	chr4_107360505_107360992	107360505	Yipf1;Hspb11;Glis1;Dio1;Ndc1	669
NM_028355;NM_001205156;NM_028394;NM_145550;NM_007860;NM_147221	Intergenic	chr4	107362357	chr4_107361798_107362357	107361798	Yipf1;Hspb11;Glis1;Dio1;Ndc1	858
NR_033496;NM_001080926	Promoter	chr4	107803802	chr4_107803221_107803802	107803221	Lrp8	717
NM_027250	Exon	chr4	108338433	chr4_108337881_108338433	108337881	Coa7	649
NM_027250;NM_024198;NM_001099303;NM_001033634	Intergenic	chr4	108358588	chr4_108357958_108358588	108357958	Zyg11b;Coa7;Fam159a;Gpx7	1009
NM_023537	Intron	chr4	108899342	chr4_108899039_108899342	108899039	Rab3b	553
NM_023537	Intron	chr4	108902746	chr4_108902296_108902746	108902296	Rab3b	465
NM_001285895;NM_001285897;NM_001285896;NM_001285898;NM_001033226	Intron	chr4	109243965	chr4_109243687_109243965	109243687	Calr4	500
NM_175308	Promoter	chr4	115827572	chr4_115826988_115827572	115826988	Mob3c	1074
NM_146151	Intron	chr4	116731829	chr4_116731269_116731829	116731269	Tesk2	562
NM_146151	Intron	chr4	116734521	chr4_116734242_116734521	116734242	Tesk2	485
NM_001029912	Exon	chr4	116989000	chr4_116988493_116989000	116988493	Zswim5	524
NM_008958	Intron	chr4	117104346	chr4_117103998_117104346	117103998	Ptch2	493
NM_008958	Exon	chr4	117109730	chr4_117108958_117109730	117108958	Ptch2	877
NM_001033774;NM_001145637	Intron	chr4	117231550	chr4_117230969_117231550	117230969	Gm1661	608
NM_001033774;NM_001145637	Intron	chr4	117235547	chr4_117235264_117235547	117235264	Gm1661	482
NM_025739	Exon	chr4	117286231	chr4_117285717_117286231	117285717	Rnf220	523
NM_025739	Intron	chr4	117287681	chr4_117287341_117287681	117287341	Rnf220	557
NM_025739	Intron	chr4	117313512	chr4_117312944_117313512	117312944	Rnf220	752
NM_025739	Intron	chr4	117342548	chr4_117342151_117342548	117342151	Rnf220	678
NM_025739	Intron	chr4	117357752	chr4_117357256_117357752	117357256	Rnf220	810
NM_025739	Intron	chr4	117368689	chr4_117368406_117368689	117368406	Rnf220	753
NM_025739	Intron	chr4	117377424	chr4_117377112_117377424	117377112	Rnf220	547
NM_025739	Intron	chr4	117379361	chr4_117379105_117379361	117379105	Rnf220	462
NM_025739	Intron	chr4	117381009	chr4_117380553_117381009	117380553	Rnf220	612
NM_025739	Intron	chr4	117389972	chr4_117389589_117389972	117389589	Rnf220	588
NM_025739	Intron	chr4	117391213	chr4_117390804_117391213	117390804	Rnf220	546
NM_008135;NM_001285520;NM_001284193;NM_001284192;NM_001284191;NM_001253381;NM_001161774;NM_017377;NM_146152;NM_009711;NM_026344;NM_029416;NM_001285521;NM_033617;NR_045570;NM_009176;NM_001034876	Intergenic	chr4	117832457	chr4_117832040_117832457	117832040	Atp6v0b;St3gal3;Dph2;Klf17;Ipo13;Slc6a9;Ccdc24;B4galt2;Artn	573
NM_033617	Promoter	chr4	117887831	chr4_117887388_117887831	117887388	Atp6v0b	726
NM_001161774;NM_001285521;NM_001285520;NM_009176	Intron	chr4	118020118	chr4_118019438_118020118	118019438	St3gal3	1119
NM_001161823	Exon	chr4	118138540	chr4_118138155_118138540	118138155	Kdm4a	597
NM_001161823;NR_106085;NM_001285521;NM_001285520;NM_001161774;NM_011213;NM_172382;NM_009176	Intergenic	chr4	118196289	chr4_118195992_118196289	118195992	St3gal3;Ptprf;Kdm4a;Mir7226	492
NM_011213	Intron	chr4	118222068	chr4_118221352_118222068	118221352	Ptprf	1170
NM_011213	Intron	chr4	118227608	chr4_118227259_118227608	118227259	Ptprf	688
NM_011213	Intron	chr4	118229511	chr4_118229082_118229511	118229082	Ptprf	623
NM_011213	Exon	chr4	118235569	chr4_118234259_118235569	118234259	Ptprf	2018
NM_011213	Intron	chr4	118244465	chr4_118244021_118244465	118244021	Ptprf	961
NM_011213	Intron	chr4	118245981	chr4_118245579_118245981	118245579	Ptprf	646
NM_011213	Exon	chr4	118249588	chr4_118248859_118249588	118248859	Ptprf	1525
NM_011213	Intron	chr4	118251545	chr4_118251135_118251545	118251135	Ptprf	864
NM_011213	Intron	chr4	118252475	chr4_118251858_118252475	118251858	Ptprf	1010
NM_011213	Exon	chr4	118257730	chr4_118257337_118257730	118257337	Ptprf	694
NM_011213	Intron	chr4	118262509	chr4_118262141_118262509	118262141	Ptprf	621
NM_011213	Intron	chr4	118274160	chr4_118273469_118274160	118273469	Ptprf	978
NM_011213	Intron	chr4	118276944	chr4_118276632_118276944	118276632	Ptprf	555
NM_023223	Promoter	chr4	118437304	chr4_118436961_118437304	118436961	Cdc20	563
NM_001011870;NM_133892;NM_146399	Intergenic	chr4	119001990	chr4_119001730_119001990	119001730	Olfr1329;Olfr1328;Lao1	482
NM_001011870;NM_133892;NM_146399	Intergenic	chr4	119006965	chr4_119006482_119006965	119006482	Olfr1329;Olfr1328;Lao1	516
NM_133892;NM_011400;NM_146399	Intergenic	chr4	119028766	chr4_119028288_119028766	119028288	Olfr1328;Lao1;Slc2a1	592
NM_183140;NM_001145936;NM_001145935;NM_011400	Intergenic	chr4	119070217	chr4_119069944_119070217	119069944	Zfp691;Slc2a1	488
NM_183140;NM_001145936;NM_001145935;NM_011400	Intergenic	chr4	119074527	chr4_119074265_119074527	119074265	Zfp691;Slc2a1	465
NM_011400	Intron	chr4	119113942	chr4_119113558_119113942	119113558	Slc2a1	459
NM_011400	Intron	chr4	119119204	chr4_119118859_119119204	119118859	Slc2a1	605
NM_011400	Intron	chr4	119130971	chr4_119130673_119130971	119130673	Slc2a1	507
NM_019782;NM_019783;NM_001038998;NM_001012400;NM_001145936;NM_001145935;NM_001286148;NM_029198;NM_001042411;NM_183140;NM_024462;NM_013848;NM_011400	Intergenic	chr4	119141718	chr4_119140936_119141718	119140936	Ccdc23;Zfp691;4930538K18Rik;Slc2a1;Ermap;Lepre1;AU022252	1626
NM_183140;NM_001145936;NM_001145935	Exon	chr4	119170498	chr4_119170076_119170498	119170076	Zfp691	530
NM_029198	Promoter	chr4	119218263	chr4_119217924_119218263	119217924	4930538K18Rik	533
NM_010657;NM_007902	Intergenic	chr4	120149573	chr4_120149178_120149573	120149178	Edn2;Hivep3	471
NM_010657;NM_007902;NM_194060	Intergenic	chr4	120212007	chr4_120211642_120212007	120211642	Edn2;Foxo6;Hivep3	469
NM_010657;NM_007902;NM_194060	Intergenic	chr4	120217255	chr4_120216681_120217255	120216681	Edn2;Foxo6;Hivep3	654
NM_194060	Intron	chr4	120270395	chr4_120270007_120270395	120270007	Foxo6	489
NM_194060	Intron	chr4	120272808	chr4_120272477_120272808	120272477	Foxo6	579
NM_194060	Intron	chr4	120273950	chr4_120273532_120273950	120273532	Foxo6	555
NM_177570	Promoter	chr4	120530694	chr4_120530275_120530694	120530275	Slfnl1	467
NM_007598;NM_001301067;NM_029662;NM_008917;NM_008506	Intergenic	chr4	122900645	chr4_122900357_122900645	122900357	Ppt1;Mycl;Cap1;Mfsd2a	479
NM_029662;NM_008506;NM_025873;NM_007559	Intergenic	chr4	123006026	chr4_123005505_123006026	123005505	Trit1;Mycl;Mfsd2a;Bmp8b	784
NM_001199136;NM_001199137	Intron	chr4	123529481	chr4_123529200_123529481	123529200	Macf1	739
NM_001199136;NM_001199137	Intron	chr4	123565917	chr4_123565569_123565917	123565569	Macf1	579
NM_001199136;NM_001199137	Intron	chr4	123655415	chr4_123655110_123655415	123655110	Macf1	515
NM_010213	Intron	chr4	124704058	chr4_124703740_124704058	124703740	Fhl3	493
NM_008636	Intron	chr4	124826426	chr4_124826145_124826426	124826145	Mtf1	480
NM_008636	Intron	chr4	124832016	chr4_124831485_124832016	124831485	Mtf1	1302
NM_008636	Intron	chr4	124833709	chr4_124833443_124833709	124833443	Mtf1	483
NM_001256432	Intron	chr4	124907459	chr4_124907145_124907459	124907145	Epha10	572
NM_001290701;NM_175246;NM_175223;NM_153159;NM_027310;NM_145552	Intergenic	chr4	125115534	chr4_125115203_125115534	125115203	Snip1;Gnl2;Meaf6;Zc3h12a;Dnali1	566
NM_175246;NM_027310;NM_175223;NM_001290701;NM_153159	Intergenic	chr4	125156590	chr4_125156196_125156590	125156196	Snip1;Dnali1;Meaf6;Zc3h12a	562
NM_027310;NM_001290701;NM_153159	Intergenic	chr4	125199385	chr4_125199043_125199385	125199043	Zc3h12a;Meaf6	651
NM_027310;NM_001290701;NM_153159	Intergenic	chr4	125206099	chr4_125205599_125206099	125205599	Zc3h12a;Meaf6	530
	Intergenic	chr4	125324988	chr4_125324525_125324988	125324525		484
NM_001081097;NR_109835	Intergenic	chr4	125425190	chr4_125424770_125425190	125424770	Grik3;Mir692-3	537
NM_001081097;NR_109835	Intergenic	chr4	125456846	chr4_125456334_125456846	125456334	Grik3;Mir692-3	827
NM_001081097	Intron	chr4	125539598	chr4_125539206_125539598	125539206	Grik3	472
NM_001081097	Intron	chr4	125581771	chr4_125581348_125581771	125581348	Grik3	991
NM_001081097	Intron	chr4	125584192	chr4_125583603_125584192	125583603	Grik3	805
NM_001081097	Intron	chr4	125585394	chr4_125584374_125585394	125584374	Grik3	1284
NM_001081097	Intron	chr4	125589572	chr4_125588959_125589572	125588959	Grik3	850
NM_001081097	Intron	chr4	125600889	chr4_125600415_125600889	125600415	Grik3	895
NM_001081097	Intron	chr4	125637102	chr4_125636576_125637102	125636576	Grik3	577
NM_001252651;NR_015560;NR_045561;NM_007782	Intergenic	chr4	125931927	chr4_125931348_125931927	125931348	2610028E06Rik;Csf3r	1515
NM_001252651;NR_015560;NR_045561;NM_007782	Intergenic	chr4	125939477	chr4_125939031_125939477	125939031	2610028E06Rik;Csf3r	896
NR_015560;NM_001252651;NM_025544;NM_172701;NM_007782;NR_045561	Intergenic	chr4	125980132	chr4_125979738_125980132	125979738	2610028E06Rik;Mrps15;Oscp1;Csf3r	630
NR_015560;NM_001252651;NM_025544;NM_172701;NM_007782;NR_045561	Intergenic	chr4	125982709	chr4_125982396_125982709	125982396	2610028E06Rik;Mrps15;Oscp1;Csf3r	516
NR_015560;NM_001252651;NM_025544;NM_172701;NM_007782;NR_045561	Intergenic	chr4	125984986	chr4_125984361_125984986	125984361	2610028E06Rik;Mrps15;Oscp1;Csf3r	644
NM_028800;NM_138721;NR_015560;NM_001252651;NM_025544;NM_172701;NM_001163266;NM_007782;NM_001145827;NR_045561	Intergenic	chr4	126016725	chr4_126016278_126016725	126016278	Oscp1;Lsm10;2610028E06Rik;Mrps15;Csf3r;Stk40	543
NM_144941;NM_001145970	Exon	chr4	126242016	chr4_126241499_126242016	126241499	Map7d1	534
NM_144941;NM_001145970	Intron	chr4	126248883	chr4_126248362_126248883	126248362	Map7d1	779
NM_144941;NM_001145970	Promoter	chr4	126254847	chr4_126254539_126254847	126254539	Map7d1	592
NM_001145970;NM_153402;NM_199473;NM_133883;NM_011902;NM_013718;NM_146153;NM_144941;NM_025856;NM_001162533	Intergenic	chr4	126259735	chr4_126259258_126259735	126259258	Col8a2;Thrap3;Adprhl2;Trappc3;Tekt2;Sh3d21;Map7d1;Ago3	880
NM_133883;NM_011902	Promoter	chr4	126322982	chr4_126322447_126322982	126322447	Tekt2;Adprhl2	609
NM_153403	Exon	chr4	126462110	chr4_126461664_126462110	126461664	Ago1	626
NM_153403	Promoter	chr4	126465959	chr4_126465697_126465959	126465697	Ago1	470
NM_001035525;NM_001035526;NM_133886	Intron	chr4	126830270	chr4_126829739_126830270	126829739	AU040320	541
NM_001035525;NM_001035526;NM_133886	Exon	chr4	126832496	chr4_126832102_126832496	126832102	AU040320	547
NM_026670;NR_104366;NM_001285887;NR_045010;NM_001285885;NM_001285888;NM_023603;NM_001114399;NM_177462	Intergenic	chr4	127017671	chr4_127017399_127017671	127017399	Sfpq;Zmym1;Zmym6;Zmym4	480
NM_198618	Intron	chr4	127191283	chr4_127190914_127191283	127190914	Dlgap3	519
NM_198618	Exon	chr4	127195966	chr4_127195331_127195966	127195331	Dlgap3	709
NM_198618	Intron	chr4	127214200	chr4_127213787_127214200	127213787	Dlgap3	492
NM_030252	Promoter	chr4	127241321	chr4_127241018_127241321	127241018	Smim12	556
NM_008126	Promoter	chr4	127326758	chr4_127326348_127326758	127326348	Gjb3	699
NM_010291	Promoter	chr4	127360034	chr4_127359679_127360034	127359679	Gjb5	567
NM_008120;NM_001160012;NM_010291;NM_008126;NM_008127	Intergenic	chr4	127364237	chr4_127363631_127364237	127363631	Gjb5;Gjb3;Gja4;Gjb4	1107
NM_008120;NM_001160012;NM_010291;NM_008126;NM_008127	Intergenic	chr4	127370606	chr4_127370208_127370606	127370208	Gjb5;Gjb3;Gja4;Gjb4	567
NM_001195083;NM_018774;NM_001195130	Intron	chr4	128735709	chr4_128735262_128735709	128735262	Phc2	781
NM_172875	Intron	chr4	128957710	chr4_128957228_128957710	128957228	Azin2	521
NM_178110;NM_001033966;NM_172875;NM_016895;NM_029219	Intergenic	chr4	128980528	chr4_128980152_128980528	128980152	Ak2;Trim62;Rnf19b;Azin2	540
NM_001033966;NM_016895	Promoter	chr4	128993552	chr4_128993291_128993552	128993291	Ak2	510
NM_001290706;NM_001033966;NM_172875;NM_016895;NM_133881;NM_010471;NM_025452;NM_001286083;NM_001286081;NM_029219;NM_001130419	Intergenic	chr4	129013913	chr4_129013611_129013913	129013611	Ak2;Tmem54;Rnf19b;Hpca;Azin2	536
NM_134151	Exon	chr4	129219510	chr4_129219170_129219510	129219170	Yars	539
NM_001033189;NM_001285865;NM_001285866;NM_001285867	Exon	chr4	129221566	chr4_129220812_129221566	129220812	C77080	757
NM_001033189;NM_001285865;NM_001285867	Intron	chr4	129231168	chr4_129230806_129231168	129230806	C77080	1039
NM_001033189;NM_001285865;NM_001285867	Intron	chr4	129236417	chr4_129235988_129236417	129235988	C77080	549
NM_001285865	Promoter	chr4	129237642	chr4_129237366_129237642	129237366	C77080	506
NM_001033189;NM_025970;NM_029036;NM_134151;NM_001285865;NM_001285866;NM_001285867;NM_023485;NM_028603;NM_009030	Intergenic	chr4	129266340	chr4_129266014_129266340	129266014	C77080;Sync;Rbbp4;Yars;S100pbp;Zbtb8os;Zbtb8a	765
NM_001033189;NM_025970;NM_029036;NM_134151;NM_001285865;NM_001285866;NM_001285867;NM_023485;NM_028603;NM_009030	Intergenic	chr4	129271261	chr4_129270863_129271261	129270863	C77080;Sync;Rbbp4;Yars;S100pbp;Zbtb8os;Zbtb8a	715
NM_023485	Intron	chr4	129297834	chr4_129297526_129297834	129297526	Sync	514
NM_133889;NM_080442;NM_001085491;NM_025970;NM_153541;NM_023485;NM_028603;NM_009030	Intergenic	chr4	129397172	chr4_129396746_129397172	129396746	Bsdc1;Tssk3;Rbbp4;Sync;Zbtb8b;Zbtb8a;Fam229a;Zbtb8os	543
NM_182783;NM_133889;NM_018799;NM_010693;NM_080442;NM_001085491;NM_001162433;NM_001162432;NM_153541;NR_106199;NM_008228;NM_029748;NM_010807	Intergenic	chr4	129503270	chr4_129502733_129503270	129502733	Marcksl1;Hdac1;Bsdc1;Tssk3;Eif3i;Mir8119;Fam167b;Zbtb8b;Fam229a;Tmem234;Lck	562
NM_182783;NM_133889;NM_018799;NM_010693;NM_080442;NM_001085491;NM_001162433;NM_001162432;NM_153541;NR_106199;NM_008228;NM_029748;NM_010807	Intergenic	chr4	129506063	chr4_129505715_129506063	129505715	Marcksl1;Hdac1;Bsdc1;Tssk3;Eif3i;Mir8119;Fam167b;Zbtb8b;Fam229a;Tmem234;Lck	656
NM_001195730	Intron	chr4	129611650	chr4_129611249_129611650	129611249	Dcdc2b	488
NR_040648;NM_001290714;NR_045190;NM_001164745;NR_040647;NM_008974;NM_001199696;NM_173071	Intergenic	chr4	129889953	chr4_129889446_129889953	129889446	1700003M07Rik;E330017L17Rik;Bai2;Ptp4a2	653
NR_040648;NM_001290714;NR_045190;NM_001290715;NR_040647;NM_028266;NM_001199696;NM_173071	Intergenic	chr4	129970681	chr4_129970313_129970681	129970313	Col16a1;1700003M07Rik;E330017L17Rik;Bai2	1272
NR_040648;NM_001290714;NR_045190;NM_001290715;NR_040647;NM_028266;NM_001199696;NM_173071	Intergenic	chr4	129979080	chr4_129978472_129979080	129978472	Col16a1;1700003M07Rik;E330017L17Rik;Bai2	948
NM_001168333;NM_023476	Intron	chr4	130172029	chr4_130171716_130172029	130171716	Tinagl1	717
NM_023476;NM_001168333	Promoter	chr4	130174629	chr4_130173945_130174629	130173945	Tinagl1	694
NM_001253386;NM_153160;NM_023476;NM_172702;NM_001168333;NM_001034872;NM_010174	Intergenic	chr4	130251568	chr4_130251225_130251568	130251225	Gm853;Tinagl1;Zcchc17;Fabp3;Serinc2	462
NM_001253386;NM_001034872;NM_172702;NM_025645;NM_153160;NM_010174	Intergenic	chr4	130300090	chr4_130299758_130300090	130299758	Gm853;Snrnp40;Zcchc17;Fabp3;Serinc2	1077
NM_001253386;NM_001034872;NM_172702;NM_025645;NM_153160;NM_010174	Intergenic	chr4	130302730	chr4_130302239_130302730	130302239	Gm853;Snrnp40;Zcchc17;Fabp3;Serinc2	559
NM_025998	Intergenic	chr4	130521837	chr4_130521440_130521837	130521440	Nkain1	830
NM_025998	Intron	chr4	130556706	chr4_130556018_130556706	130556018	Nkain1	1168
NM_025998	Intron	chr4	130561829	chr4_130561204_130561829	130561204	Nkain1	1002
NM_001159604;NM_001159605;NM_001159606;NM_001159603;NM_025998;NM_030722	Intergenic	chr4	130640075	chr4_130639749_130640075	130639749	Pum1;Nkain1	504
NM_001159604;NM_001159605;NM_001159606;NM_001159603;NM_025998;NR_028565;NM_030722	Intergenic	chr4	130657218	chr4_130656793_130657218	130656793	Snord85;Pum1;Nkain1	463
NM_001159604;NM_001159605;NM_001159606;NM_030722;NM_001159603	Intron	chr4	130762102	chr4_130761783_130762102	130761783	Pum1	528
NM_001159604;NM_001159605;NM_001159606;NM_030722;NM_001159603	Intron	chr4	130771215	chr4_130770887_130771215	130770887	Pum1	540
NM_001159604;NM_001159605;NM_001159606;NM_030722;NM_001159603	Exon	chr4	130771891	chr4_130771339_130771891	130771339	Pum1	569
NM_001159604;NM_001159605;NM_001159606;NM_001159603;NM_010686;NR_028565;NM_030722;NM_011520	Intergenic	chr4	130829495	chr4_130829078_130829495	130829078	Laptm5;Snord85;Pum1;Sdc3	548
NM_010686	Intron	chr4	130917663	chr4_130917206_130917663	130917206	Laptm5	621
NM_010686	Intron	chr4	130923296	chr4_130922881_130923296	130922881	Laptm5	851
NM_010769	Promoter	chr4	130944967	chr4_130944433_130944967	130944433	Matn1	571
	Intergenic	chr4	131060894	chr4_131060598_131060894	131060598		505
	Intergenic	chr4	131065097	chr4_131064454_131065097	131064454		698
	Intergenic	chr4	131126127	chr4_131125621_131126127	131125621		738
	Intergenic	chr4	131151098	chr4_131150646_131151098	131150646		673
	Intergenic	chr4	131242715	chr4_131242282_131242715	131242282		700
NM_011214;NM_001083119	Exon	chr4	131800208	chr4_131799484_131800208	131799484	Ptpru	1344
NM_013622	Intron	chr4	132129566	chr4_132129201_132129566	132129201	Oprd1	500
NM_175306;NM_001161797	Intron	chr4	132359440	chr4_132358907_132359440	132358907	Phactr4	590
NM_144907	Intron	chr4	132505315	chr4_132504971_132505315	132504971	Sesn2	468
NM_201368	Promoter	chr4	132733784	chr4_132733271_132733784	132733271	Xkr8	589
NM_133888	Exon	chr4	132746676	chr4_132745878_132746676	132745878	Smpdl3b	1613
NM_133888;NM_211357;NM_146154;NM_001033308;NM_001163792;NM_133887;NM_201368;NM_001290725;NM_145553;NM_011284;NM_210071;NM_010166	Intergenic	chr4	132824280	chr4_132823750_132824280	132823750	Smpdl3b;Fam76a;Stx12;Ppp1r8;Xkr8;Themis2;Rpa2;Eya3	616
NM_145553;NM_001163792	Exon	chr4	132900270	chr4_132899800_132900270	132899800	Fam76a	492
NM_010208;NM_146155;NM_145553;NM_133887;NM_001163792	Intergenic	chr4	132961017	chr4_132960548_132961017	132960548	Ahdc1;Fam76a;Stx12;Fgr	998
NM_010208	Promoter	chr4	132972368	chr4_132971964_132972368	132971964	Fgr	476
NM_010208	Intron	chr4	132983015	chr4_132982558_132983015	132982558	Fgr	479
NM_010208	Exon	chr4	132984293	chr4_132983755_132984293	132983755	Fgr	674
NM_010208	Intron	chr4	132993740	chr4_132993375_132993740	132993375	Fgr	816
NM_146155	Intron	chr4	133035128	chr4_133034658_133035128	133034658	Ahdc1	486
NM_146155	Intron	chr4	133044478	chr4_133044093_133044478	133044093	Ahdc1	485
NM_146155	Intron	chr4	133047227	chr4_133046588_133047227	133046588	Ahdc1	1220
NM_146155	Exon	chr4	133055626	chr4_133055065_133055626	133055065	Ahdc1	570
NM_146155	Exon	chr4	133064564	chr4_133064113_133064564	133064113	Ahdc1	493
NM_146155	Intron	chr4	133069398	chr4_133068622_133069398	133068622	Ahdc1	1113
NM_010208;NM_146155;NM_153423	Intergenic	chr4	133088210	chr4_133087817_133088210	133087817	Ahdc1;Wasf2;Fgr	478
NM_010208;NM_146155;NM_153423	Intergenic	chr4	133090281	chr4_133090012_133090281	133090012	Ahdc1;Wasf2;Fgr	486
NM_146155;NM_153423;NR_105984	Intergenic	chr4	133108404	chr4_133107912_133108404	133107912	Ahdc1;Mir7017;Wasf2	496
NM_008154;NM_146155;NM_153423;NR_105984	Intergenic	chr4	133116538	chr4_133116069_133116538	133116069	Ahdc1;Gpr3;Mir7017;Wasf2	478
NM_199306	Intron	chr4	133298157	chr4_133297676_133298157	133297676	Wdtc1	954
NR_039582;NM_133707;NM_001081156;NM_016981;NM_001083916;NM_011850;NM_175307;NM_010948	Intergenic	chr4	133463702	chr4_133463357_133463702	133463357	Trnp1;Slc9a1;Nr0b2;Nudc;Kdf1;Fam46b;Mir5122	634
NR_039582;NM_133707;NM_001081156;NM_016981;NM_001083916;NM_011850;NM_175307;NM_010948	Intergenic	chr4	133464651	chr4_133463981_133464651	133463981	Trnp1;Slc9a1;Nr0b2;Nudc;Kdf1;Fam46b;Mir5122	1018
NM_018754	Promoter	chr4	133600220	chr4_133599699_133600220	133599699	Sfn	737
NM_018754	Promoter	chr4	133602321	chr4_133602013_133602321	133602013	Sfn	544
NM_133707;NM_172876;NM_001080819;NM_001083916;NM_133884;NM_001017968;NM_011850;NM_018754;NM_001290742;NM_001145956;NM_001145955;NM_178698;NM_010948	Intergenic	chr4	133605880	chr4_133605454_133605880	133605454	Nr0b2;Arid1a;Nudc;Zdhhc18;Kdf1;Sfn;Gpn2;Pigv;Gpatch3	643
NM_133707;NM_172876;NM_001080819;NM_001083916;NM_133884;NM_001017968;NM_011850;NM_018754;NM_001290742;NM_001145956;NM_001145955;NM_178698;NM_010948	Intergenic	chr4	133606704	chr4_133606429_133606704	133606429	Nr0b2;Arid1a;Nudc;Zdhhc18;Kdf1;Sfn;Gpn2;Pigv;Gpatch3	649
NM_001017968	Intron	chr4	133614604	chr4_133614233_133614604	133614233	Zdhhc18	746
NM_001017968	Intron	chr4	133626209	chr4_133625946_133626209	133625946	Zdhhc18	478
NM_001017968	Promoter	chr4	133632587	chr4_133632342_133632587	133632342	Zdhhc18	620
NM_001080819	Intron	chr4	133748727	chr4_133748441_133748727	133748441	Arid1a	487
NM_001080819;NM_001285505;NM_009097;NM_001285506	Intergenic	chr4	133821029	chr4_133820725_133821029	133820725	Rps6ka1;Arid1a	575
NM_001285506;NM_001285505;NM_009097	Exon	chr4	133865841	chr4_133865336_133865841	133865336	Rps6ka1	768
NM_001285506;NM_001285505;NM_009097	Exon	chr4	133872004	chr4_133871502_133872004	133871502	Rps6ka1	686
NM_001285506	Promoter	chr4	133875534	chr4_133875279_133875534	133875279	Rps6ka1	506
NM_001285505;NM_009097	Intron	chr4	133878303	chr4_133878011_133878303	133878011	Rps6ka1	513
NM_001285505;NM_009097	Intron	chr4	133882668	chr4_133882190_133882668	133882190	Rps6ka1	755
NM_001285505;NM_009097	Promoter	chr4	133886600	chr4_133885979_133886600	133885979	Rps6ka1	910
NM_001285505;NM_009097	Promoter	chr4	133888317	chr4_133887844_133888317	133887844	Rps6ka1	575
NM_001285506;NM_001285505;NM_009097;NM_016957;NM_026144	Intergenic	chr4	133900743	chr4_133900273_133900743	133900273	Rps6ka1;Dhdds;Hmgn2	815
NM_026144;NM_145833;NM_001285506;NM_001285505;NM_009097;NM_016957	Intergenic	chr4	133928593	chr4_133928197_133928593	133928197	Rps6ka1;Dhdds;Hmgn2;Lin28a	484
NM_026257;NR_045571	Intron	chr4	134109005	chr4_134108744_134109005	134108744	Ubxn11	679
NM_026257;NR_045571	Intron	chr4	134110725	chr4_134110346_134110725	134110346	Ubxn11	653
NM_026257;NR_045571	Intron	chr4	134115064	chr4_134114455_134115064	134114455	Ubxn11	857
NM_026257;NR_045571	Intron	chr4	134119540	chr4_134119139_134119540	134119139	Ubxn11	684
NM_026257;NR_045571	Intron	chr4	134121977	chr4_134121381_134121977	134121381	Ubxn11	1240
NM_001039677	Promoter	chr4	134343905	chr4_134343356_134343905	134343356	Slc30a2	728
NM_001039677	Exon	chr4	134354413	chr4_134354035_134354413	134354035	Slc30a2	608
NM_019578;NM_019641;NM_027995;NM_001285849;NM_001285846;NM_001285847;NM_133880;NM_001285845;NR_045800;NM_001256112;NM_001285872;NM_001285877;NM_029100;NM_001285875;NM_001285874;NM_001081099;NM_029759	Intergenic	chr4	134461161	chr4_134460652_134461161	134460652	Pafah2;Stmn1;Extl1;Paqr7;Sepn1;Clhc1;Mtfr1l;1700021N21Rik	603
NM_207237;NM_019641;NM_027995;NM_001285849;NM_001285846;NM_001285847;NM_133880;NM_001285845;NR_045800;NM_001256112;NM_001285872;NM_001285877;NM_029100;NM_001285875;NM_001285874;NM_001081099;NM_029759;NR_105829	Intergenic	chr4	134476134	chr4_134475868_134476134	134475868	Pafah2;Stmn1;Paqr7;Sepn1;Man1c1;Clhc1;Mir6403;Mtfr1l;1700021N21Rik	488
NM_001081099	Promoter	chr4	134513102	chr4_134512819_134513102	134512819	Clhc1	507
NM_207237	Intron	chr4	134634997	chr4_134634535_134634997	134634535	Man1c1	668
NM_207237;NM_145554;NM_025382	Intergenic	chr4	134735601	chr4_134735173_134735601	134735173	Tmem57;Man1c1;Ldlrap1	608
NM_145554	Intron	chr4	134749888	chr4_134749556_134749888	134749556	Ldlrap1	591
NM_011270	Intron	chr4	134872611	chr4_134872124_134872611	134872124	Rhd	812
NM_011270	Intron	chr4	134881219	chr4_134880864_134881219	134880864	Rhd	589
NM_019732	Intergenic	chr4	135070640	chr4_135070061_135070640	135070061	Runx3	598
NM_019732	Intron	chr4	135151371	chr4_135150714_135151371	135150714	Runx3	892
NM_016799;NM_181047;NM_001243305;NM_145555;NM_001243306;NM_001130477;NM_013885;NM_001168500;NM_001168498	Intergenic	chr4	135300329	chr4_135299738_135300329	135299738	Srrm1;Clic4;Ncmap	855
NM_016799;NM_181047;NM_001243305;NM_145555;NM_001243306;NM_001130477;NM_013885;NM_001168500;NM_001168498	Intergenic	chr4	135302664	chr4_135302245_135302664	135302245	Srrm1;Clic4;Ncmap	749
NM_016799;NM_181047;NM_001243305;NM_145555;NM_001243306;NM_001130477;NM_013885;NM_001168500;NM_001168498	Intergenic	chr4	135309718	chr4_135309033_135309718	135309033	Srrm1;Clic4;Ncmap	1078
NM_022980	Promoter	chr4	135434588	chr4_135434281_135434588	135434281	Rcan3	583
NM_028995	Intron	chr4	135482272	chr4_135481793_135482272	135481793	Nipal3	509
NM_030189	Exon	chr4	135519771	chr4_135519315_135519771	135519315	Stpg1	509
NM_030189	Intron	chr4	135525208	chr4_135524813_135525208	135524813	Stpg1	649
NM_030189	Intron	chr4	135526824	chr4_135526286_135526824	135526286	Stpg1	806
NM_030189	Intron	chr4	135532417	chr4_135531851_135532417	135531851	Stpg1	575
NM_001013756	Exon	chr4	135551495	chr4_135550198_135551495	135550198	Grhl3	2270
NM_001013756	Intron	chr4	135569164	chr4_135568772_135569164	135568772	Grhl3	647
NM_001013756	Intron	chr4	135570886	chr4_135570625_135570886	135570625	Grhl3	1099
NR_027909;NR_015613;NM_001013756;NM_030189;NM_028995;NM_174851	Intergenic	chr4	135589154	chr4_135588888_135589154	135588888	1700029M20Rik;Stpg1;Nipal3;Ifnlr1;Grhl3	500
NR_027909;NR_015613;NM_001013756;NM_030189;NM_028995;NM_174851	Intergenic	chr4	135590154	chr4_135589641_135590154	135589641	1700029M20Rik;Stpg1;Nipal3;Ifnlr1;Grhl3	546
NM_030189;NM_001013756;NR_015613;NM_174851;NR_027909	Intergenic	chr4	135596868	chr4_135596231_135596868	135596231	1700029M20Rik;Stpg1;Ifnlr1;Grhl3	764
NM_030189;NM_001013756;NR_015613;NM_174851;NR_027909	Intergenic	chr4	135597459	chr4_135597177_135597459	135597177	1700029M20Rik;Stpg1;Ifnlr1;Grhl3	519
NM_030189;NM_001013756;NR_015613;NM_174851;NR_027909	Intergenic	chr4	135598250	chr4_135597951_135598250	135597951	1700029M20Rik;Stpg1;Ifnlr1;Grhl3	480
NR_027909;NR_015613	Promoter	chr4	135624854	chr4_135624467_135624854	135624467	1700029M20Rik	660
NM_001013756;NR_015613;NM_178257;NM_174851;NR_027909	Intergenic	chr4	135655530	chr4_135655233_135655530	135655233	1700029M20Rik;Ifnlr1;Il22ra1;Grhl3	522
NM_001085509;NR_027909;NR_015613;NM_174851;NM_178257	Intergenic	chr4	135682231	chr4_135681757_135682231	135681757	Myom3;1700029M20Rik;Ifnlr1;Il22ra1	483
NM_008254	Intron	chr4	135958433	chr4_135957953_135958433	135957953	Hmgcl	542
NM_025919;NM_011942;NM_024243;NM_025411;NM_178389;NM_008254;NM_013736	Intergenic	chr4	136031523	chr4_136031135_136031523	136031135	Pithd1;Hmgcl;Lypla2;Gale;Rpl11;Tceb3;Fuca1	750
NM_177733;NM_025919;NM_001008232;NM_008321;NM_013736	Intergenic	chr4	136111671	chr4_136111329_136111671	136111329	Tceb3;Asap3;Rpl11;E2f2;Id3	478
NM_177733	Promoter	chr4	136173693	chr4_136173381_136173693	136173381	E2f2	522
NM_177733	Exon	chr4	136180597	chr4_136179933_136180597	136179933	E2f2	1065
NM_177733	Exon	chr4	136193318	chr4_136192787_136193318	136192787	E2f2	728
NM_009557;NM_001008232;NM_008321;NM_011542;NM_177733	Intergenic	chr4	136200312	chr4_136200004_136200312	136200004	Asap3;Tcea3;Id3;Zfp46;E2f2	609
NM_001008232	Exon	chr4	136228831	chr4_136228272_136228831	136228272	Asap3	611
NM_001008232	Exon	chr4	136234178	chr4_136233893_136234178	136233893	Asap3	465
NM_001008232	Exon	chr4	136245158	chr4_136244538_136245158	136244538	Asap3	772
NM_133872	Intron	chr4	136587862	chr4_136587234_136587862	136587234	Kdm1a	638
NM_001290753;NM_010142	Intron	chr4	136685110	chr4_136684769_136685110	136684769	Ephb2	515
NM_001290753;NM_010142	Intron	chr4	136804718	chr4_136804259_136804718	136804259	Ephb2	564
NM_008305	Intron	chr4	137482202	chr4_137481849_137482202	137481849	Hspg2	671
NM_008305	Intron	chr4	137484792	chr4_137484199_137484792	137484199	Hspg2	829
NM_008305	Intron	chr4	137495727	chr4_137495471_137495727	137495471	Hspg2	459
NM_008305	Intron	chr4	137497753	chr4_137497429_137497753	137497429	Hspg2	812
NM_008305	Intron	chr4	137499044	chr4_137498694_137499044	137498694	Hspg2	471
NM_001081155;NM_029563;NM_001256218	Exon	chr4	137716783	chr4_137716459_137716783	137716459	Rap1gap	538
NM_001081155;NM_029563;NM_001256218	Intron	chr4	137723381	chr4_137722940_137723381	137722940	Rap1gap	665
NM_001287172;NM_001287176	Promoter	chr4	137767822	chr4_137767511_137767822	137767511	Alpl	523
NM_001287172;NM_001287176	Promoter	chr4	137768690	chr4_137768395_137768690	137768395	Alpl	661
NM_001287176	Promoter	chr4	137770220	chr4_137769672_137770220	137769672	Alpl	891
NM_007431	Intron	chr4	137774829	chr4_137774473_137774829	137774473	Alpl	574
NM_007431	Intron	chr4	137777619	chr4_137777071_137777619	137777071	Alpl	557
NM_007431	Intron	chr4	137778413	chr4_137777913_137778413	137777913	Alpl	516
NM_007431	Intron	chr4	137783878	chr4_137783560_137783878	137783560	Alpl	790
NM_026880	Intron	chr4	138319105	chr4_138318721_138319105	138318721	Pink1	666
NM_025451;NM_028176;NM_026689;NM_001081672	Intergenic	chr4	138447896	chr4_138447596_138447896	138447596	Camk2n1;Mul1;Cda;Fam43b	509
NM_001271405;NM_001037761;NM_001271406;NM_009798	Intron	chr4	139287660	chr4_139287247_139287660	139287247	Capzb	670
NM_001160319	Exon	chr4	139460445	chr4_139460100_139460445	139460100	Ubr4	604
NM_001160319	Intron	chr4	139485885	chr4_139485513_139485885	139485513	Ubr4	578
NM_183148;NM_001205173	Intron	chr4	139586432	chr4_139585882_139586432	139585882	Iffo2	728
NM_183148;NM_001205173	Intron	chr4	139587981	chr4_139587433_139587981	139587433	Iffo2	866
NM_183148;NM_001205173	Intron	chr4	139593604	chr4_139593344_139593604	139593344	Iffo2	477
NM_175438	Intron	chr4	139640202	chr4_139639651_139640202	139639651	Aldh4a1	776
NR_035519;NR_045160;NM_198610;NR_045159;NM_173427	Intergenic	chr4	139961042	chr4_139960467_139961042	139960467	Mir2139;Klhdc7a;4933427I22Rik;Igsf21	787
NR_035519;NR_045160;NM_198610;NR_045159;NM_173427	Intergenic	chr4	140003528	chr4_140003162_140003528	140003162	Mir2139;Klhdc7a;4933427I22Rik;Igsf21	578
NM_198610	Intron	chr4	140160496	chr4_140160255_140160496	140160255	Igsf21	469
NM_001112722;NM_001112723;NM_001290803;NM_172415	Intron	chr4	140602523	chr4_140602193_140602523	140602193	Arhgef10l	554
NM_001112722;NM_001112723;NM_001290803;NM_172415	Exon	chr4	140611464	chr4_140610750_140611464	140610750	Arhgef10l	1035
NM_001112722;NM_001112723;NM_001290803;NM_172415	Intron	chr4	140625555	chr4_140625136_140625555	140625136	Arhgef10l	593
NM_001112722;NM_001112723;NM_001290803;NM_172415	Intron	chr4	140626467	chr4_140625892_140626467	140625892	Arhgef10l	579
NM_001112722;NM_001112723;NM_001290803;NM_172415	Intron	chr4	140634685	chr4_140634134_140634685	140634134	Arhgef10l	591
NM_001112722;NM_001112723;NM_001290803;NM_172415	Intron	chr4	140640421	chr4_140639776_140640421	140639776	Arhgef10l	740
NM_001112723;NM_172415	Promoter	chr4	140648207	chr4_140647630_140648207	140647630	Arhgef10l	598
NM_001112722;NM_001290803	Promoter	chr4	140664344	chr4_140663755_140664344	140663755	Arhgef10l	593
NM_173867	Exon	chr4	140712470	chr4_140712162_140712470	140712162	Rcc2	525
NM_173867	Intron	chr4	140716882	chr4_140716425_140716882	140716425	Rcc2	498
NM_011061	Promoter	chr4	140772260	chr4_140771836_140772260	140771836	Padi4	561
NM_011060;NR_045944	Promoter	chr4	140812622	chr4_140812171_140812622	140812171	Padi3;Gm13032	577
NR_045944;NM_011059	Exon	chr4	140817384	chr4_140816875_140817384	140816875	Padi1;Gm13032	559
NM_011059	Intron	chr4	140824148	chr4_140823899_140824148	140823899	Padi1	463
NR_040654	Promoter	chr4	140873388	chr4_140873058_140873388	140873058	4930515B02Rik	539
NM_023374	Intron	chr4	140977849	chr4_140977600_140977849	140977600	Sdhb	464
NM_172122	Promoter	chr4	141055036	chr4_141054769_141055036	141054769	Crocc	478
NR_102344;NM_001277195;NM_001025608;NR_102343	Exon	chr4	141114412	chr4_141113996_141114412	141113996	Szrd1	557
NR_102344;NM_001277195;NM_001025608;NR_102343	Exon	chr4	141118527	chr4_141118162_141118527	141118162	Szrd1	567
NM_172518	Intron	chr4	141161260	chr4_141160788_141161260	141160788	Fbxo42	644
NM_001081174	Exon	chr4	141220280	chr4_141219777_141220280	141219777	Rsg1	565
NM_001081174;NM_172520;NM_010139;NM_001085513;NM_172518	Intergenic	chr4	141270613	chr4_141270316_141270613	141270316	Arhgef19;Epha2;Fam131c;Rsg1;Fbxo42	485
NM_001081174;NM_172520;NM_010139;NM_001085513;NM_172518	Intergenic	chr4	141273727	chr4_141273439_141273727	141273439	Arhgef19;Epha2;Fam131c;Rsg1;Fbxo42	733
NM_001081174;NM_172520;NM_010139;NM_001085513;NM_172518	Intergenic	chr4	141274752	chr4_141274195_141274752	141274195	Arhgef19;Epha2;Fam131c;Rsg1;Fbxo42	917
NM_001081174;NM_172520;NM_010139;NM_001085513;NM_172518	Intergenic	chr4	141275237	chr4_141274929_141275237	141274929	Arhgef19;Epha2;Fam131c;Rsg1;Fbxo42	550
NM_001081174;NM_001146307;NM_172518;NM_024412;NM_172520;NM_001085513;NM_010139	Intergenic	chr4	141293576	chr4_141293004_141293576	141293004	Fam131c;Fbxo42;Arhgef19;Epha2;Rsg1;Clcnka	1060
NM_001081174;NM_001146307;NM_172518;NM_024412;NM_172520;NM_001085513;NM_010139	Intergenic	chr4	141294383	chr4_141294000_141294383	141294000	Fam131c;Fbxo42;Arhgef19;Epha2;Rsg1;Clcnka	589
NM_010139	Exon	chr4	141307242	chr4_141306276_141307242	141306276	Epha2	1540
NM_010139	Intron	chr4	141307932	chr4_141307482_141307932	141307482	Epha2	590
NM_010139	Exon	chr4	141309250	chr4_141308193_141309250	141308193	Epha2	1230
NM_001146307;NM_024412;NM_172520;NM_019701;NM_013868;NM_001033374;NM_001085513;NM_010139	Intergenic	chr4	141334164	chr4_141333738_141334164	141333738	Hspb7;Fam131c;Arhgef19;Epha2;Gm694;Clcnka;Clcnkb	775
NM_001085513	Intron	chr4	141376840	chr4_141376413_141376840	141376413	Fam131c	761
NM_001085513	Exon	chr4	141383815	chr4_141383446_141383815	141383446	Fam131c	648
NM_024412;NM_001146307	Exon	chr4	141392987	chr4_141392407_141392987	141392407	Clcnka	589
NM_013868	Promoter	chr4	141420014	chr4_141419452_141420014	141419452	Hspb7	746
NM_001146307;NM_024412;NM_019763;NM_019701;NM_009541;NM_013868;NM_001085513;NM_001033374	Intergenic	chr4	141441001	chr4_141440704_141441001	141440704	Hspb7;Fam131c;Zbtb17;Spen;Gm694;Clcnka;Clcnkb	529
NM_009541	Exon	chr4	141466740	chr4_141466315_141466740	141466315	Zbtb17	701
NM_019763	Exon	chr4	141474927	chr4_141474499_141474927	141474499	Spen	575
NM_019763	Intron	chr4	141518911	chr4_141518162_141518911	141518162	Spen	1482
NM_001013780;NR_030695;NM_019763;NM_145987;NM_133754;NR_033566;NM_001163256;NM_001033150	Intergenic	chr4	141569864	chr4_141569006_141569864	141569006	AI507597;Tmem82;B330016D10Rik;Spen;Slc25a34;Plekhm2;Fblim1	1173
NM_001033150	Exon	chr4	141642782	chr4_141642322_141642782	141642322	Plekhm2	581
NM_001013780;NM_172338;NM_145987;NM_133754;NR_033566;NM_001081408;NM_023544;NM_001017966;NM_001163256;NM_001033150	Intergenic	chr4	141667466	chr4_141667093_141667466	141667093	Ddi2;AI507597;Tmem82;Rsc1a1;Dnajc16;Slc25a34;Plekhm2;Agmat;Fblim1	587
NM_001013780;NM_172338;NM_145987;NM_133754;NR_033566;NM_001081408;NM_023544;NM_001017966;NM_001163256;NM_001033150	Intergenic	chr4	141673151	chr4_141672224_141673151	141672224	Ddi2;AI507597;Tmem82;Rsc1a1;Dnajc16;Slc25a34;Plekhm2;Agmat;Fblim1	1390
NM_001013780;NM_172338;NM_145987;NM_133754;NR_033566;NM_001081408;NM_023544;NM_001017966;NM_001163256;NM_001033150	Intergenic	chr4	141680646	chr4_141680199_141680646	141680199	Ddi2;AI507597;Tmem82;Rsc1a1;Dnajc16;Slc25a34;Plekhm2;Agmat;Fblim1	517
NM_007919	Intron	chr4	141823221	chr4_141822700_141823221	141822700	Cela2a	553
NM_025994	Exon	chr4	141860762	chr4_141860358_141860762	141860358	Efhd2	620
NM_001033875;NM_172338;NM_025994;NM_007919;NR_040641;NM_177868;NM_001277932;NM_015733	Intergenic	chr4	141882708	chr4_141882344_141882708	141882344	Efhd2;Ctrc;Cela2a;Casp9;Dnajc16;Ctrcos;Fhad1	604
NM_177868	Intron	chr4	141893575	chr4_141893169_141893575	141893169	Fhad1	629
NM_177868	Intron	chr4	141903078	chr4_141902607_141903078	141902607	Fhad1	621
NM_177868	Intron	chr4	141932577	chr4_141932225_141932577	141932225	Fhad1	586
NM_177868	Intron	chr4	141994935	chr4_141994557_141994935	141994557	Fhad1	558
NM_001109685;NM_001109684;NM_144531	Intron	chr4	142197081	chr4_142196435_142197081	142196435	Kazn	660
NM_001109685	Promoter	chr4	142241833	chr4_142241304_142241833	142241304	Kazn	759
	Intergenic	chr4	143002273	chr4_143001970_143002273	143001970		474
NM_001290822;NM_010329	Intron	chr4	143286740	chr4_143286245_143286740	143286245	Pdpn	852
NM_029948	Intron	chr4	144397140	chr4_144396785_144397140	144396785	Pramef12	487
NM_011303;NM_001126316;NM_001085536;NM_001172424	Intergenic	chr4	144804279	chr4_144803930_144804279	144803930	Gm438;Gm13178;Dhrs3	554
NM_011303;NM_001126316;NM_001085536;NM_001172424	Intergenic	chr4	144807277	chr4_144806980_144807277	144806980	Gm438;Gm13178;Dhrs3	511
NM_011303;NM_001172424	Intron	chr4	144901433	chr4_144900935_144901433	144900935	Dhrs3	567
NM_001276502;NM_001276465	Intron	chr4	145042747	chr4_145042469_145042747	145042469	Vps13d	478
NM_011610;NM_009401;NM_001276502;NM_001276465	Intergenic	chr4	145207961	chr4_145207348_145207961	145207348	Vps13d;Tnfrsf1b;Tnfrsf8	648
NM_011610	Exon	chr4	145214283	chr4_145213849_145214283	145213849	Tnfrsf1b	651
NM_011610	Intron	chr4	145222412	chr4_145222064_145222412	145222064	Tnfrsf1b	530
NR_027809;NM_001161798;NM_011929;NM_010840	Promoter	chr4	148038886	chr4_148038558_148038886	148038558	Mthfr;Clcn6	567
NR_027809;NM_001161798;NM_010840	Intron	chr4	148053515	chr4_148053033_148053515	148053033	Mthfr	518
NM_001301281;NM_009642	Exon	chr4	148079027	chr4_148078430_148079027	148078430	Agtrap	851
NM_001301281;NM_009642	Intron	chr4	148081308	chr4_148080903_148081308	148080903	Agtrap	572
NM_001301281;NM_009642	Promoter	chr4	148089327	chr4_148088876_148089327	148088876	Agtrap	461
NM_027985;NM_001301281;NM_011929;NM_027426;NR_104375;NM_015797;NR_104374;NR_027809;NM_001161798;NM_001161851;NR_105989;NM_001163704;NM_001163705;NM_001163706;NM_001163707;NM_173401;NM_010840;NM_008725;NM_009642;NM_176848;NM_001161852	Intergenic	chr4	148092684	chr4_148092198_148092684	148092198	Mad2l2;Fbxo44;Mthfr;Mir7022;Clcn6;Fbxo2;Fbxo6;Agtrap;Draxin;Nppa	771
NM_027985;NM_001301281;NM_011929;NM_027426;NR_104375;NM_015797;NR_104374;NR_027809;NM_001161798;NM_001161851;NR_105989;NM_001163704;NM_001163705;NM_001163706;NM_001163707;NM_173401;NM_010840;NM_008725;NM_009642;NM_176848;NM_001161852	Intergenic	chr4	148095800	chr4_148095342_148095800	148095342	Mad2l2;Fbxo44;Mthfr;Mir7022;Clcn6;Fbxo2;Fbxo6;Agtrap;Draxin;Nppa	654
NM_010767;NM_001003893	Promoter	chr4	148601217	chr4_148600825_148601217	148600825	Masp2	544
NM_001159344;NM_027195;NM_001085505	Intergenic	chr4	148743945	chr4_148743516_148743945	148743516	Casz1;Gm572	566
NM_001159344;NM_027195	Intron	chr4	148834593	chr4_148834286_148834593	148834286	Casz1	483
NM_001159344;NM_027195	Intron	chr4	148844385	chr4_148843983_148844385	148843983	Casz1	872
NM_001159344;NM_027195	Intron	chr4	148848800	chr4_148848243_148848800	148848243	Casz1	591
NM_001159344;NM_027195	Intron	chr4	148855873	chr4_148855414_148855873	148855414	Casz1	684
NM_001159344;NM_027195	Intron	chr4	148857583	chr4_148857125_148857583	148857125	Casz1	723
NM_001159344;NM_027195	Intron	chr4	148927801	chr4_148927290_148927801	148927290	Casz1	599
NM_001159344	Intron	chr4	148948428	chr4_148948136_148948428	148948136	Casz1	467
NM_019781	Intron	chr4	149014702	chr4_149014310_149014702	149014310	Pex14	720
NM_019781	Intron	chr4	149059177	chr4_149058754_149059177	149058754	Pex14	906
NM_008441;NM_001290995;NM_207682	Intron	chr4	149278063	chr4_149277532_149278063	149277532	Kif1b	584
NM_022022	Intron	chr4	149404052	chr4_149403736_149404052	149403736	Ube4b	554
NM_001290989;NM_023051	Intron	chr4	149600693	chr4_149600168_149600693	149600168	Clstn1	642
NM_177672;NM_001284273;NM_001284270	Exon	chr4	149732323	chr4_149731601_149732323	149731601	Tmem201	1137
NM_177672;NM_008840;NR_105990;NM_001164051;NM_001284273;NM_001284270;NM_001164049;NM_001290989;NM_001164050;NM_023051;NM_001164052;NM_001029837;NM_027460	Intergenic	chr4	149743519	chr4_149743131_149743519	149743131	Tmem201;Mir7023;Pik3cd;Clstn1;Slc25a33	654
NM_001164049;NM_029035;NM_001284273;NM_001284270;NM_008840;NM_001164050;NM_177672;NM_001029837;NM_027460	Intergenic	chr4	149798705	chr4_149798349_149798705	149798349	Tmem201;Spsb1;Pik3cd;Slc25a33	584
NM_029035	Intron	chr4	149937289	chr4_149936910_149937289	149936910	Spsb1	536
NM_029035	Intron	chr4	149938591	chr4_149937966_149938591	149937966	Spsb1	944
NM_029035	Intron	chr4	149945479	chr4_149945127_149945479	149945127	Spsb1	771
NM_029035	Intron	chr4	149949524	chr4_149948483_149949524	149948483	Spsb1	1630
NM_029035	Intron	chr4	149950718	chr4_149950461_149950718	149950461	Spsb1	474
NM_029035	Intron	chr4	149951936	chr4_149951199_149951936	149951199	Spsb1	1197
NM_173371;NM_029035;NM_001291004	Intergenic	chr4	149960706	chr4_149960195_149960706	149960195	Spsb1;H6pd	1069
NM_177366;NM_001291004;NM_173371;NR_029751;NM_029035;NM_019741	Intergenic	chr4	150039455	chr4_150039037_150039455	150039037	Mir34a;Spsb1;Gpr157;Slc2a5;H6pd	577
NM_177366;NM_001291004;NM_173371;NR_029751;NM_029035;NM_019741	Intergenic	chr4	150041921	chr4_150041559_150041921	150041559	Mir34a;Spsb1;Gpr157;Slc2a5;H6pd	484
NM_177366;NM_001291004;NM_173371;NM_001085529;NR_029751;NM_019741	Intergenic	chr4	150056003	chr4_150055679_150056003	150055679	Mir34a;Slc2a7;Slc2a5;Gpr157;H6pd	531
NM_177366;NM_001291004;NM_173371;NM_001085529;NR_029751;NM_019741	Intergenic	chr4	150076430	chr4_150075995_150076430	150075995	Mir34a;Slc2a7;Slc2a5;Gpr157;H6pd	649
NM_177366	Promoter	chr4	150087764	chr4_150087278_150087764	150087278	Gpr157	569
NM_023119;NM_177366;NM_001025388;NM_001085529;NM_009802;NM_019741	Intergenic	chr4	150176994	chr4_150176602_150176994	150176602	Gpr157;Slc2a7;Slc2a5;Car6;Eno1;Eno1b	690
NM_023119;NM_001025388;NM_001085529;NM_009802;NM_019741;NM_001085492	Intergenic	chr4	150213270	chr4_150212916_150213270	150212916	Rere;Slc2a7;Slc2a5;Car6;Eno1;Eno1b	642
NM_001085492	Intron	chr4	150523911	chr4_150523560_150523911	150523560	Rere	871
NM_001085492	Intron	chr4	150578279	chr4_150577820_150578279	150577820	Rere	554
NM_173774	Promoter	chr4	150655010	chr4_150654437_150655010	150654437	Slc45a1	582
NM_173774;NM_001085492	Intergenic	chr4	150656252	chr4_150655787_150656252	150655787	Rere;Slc45a1	705
NM_173774;NM_001085492	Intergenic	chr4	150661455	chr4_150661128_150661455	150661128	Rere;Slc45a1	550
NM_173774;NM_001085492	Intergenic	chr4	150665339	chr4_150664902_150665339	150664902	Rere;Slc45a1	705
NM_173774;NM_001085492	Intergenic	chr4	150708929	chr4_150708431_150708929	150708431	Rere;Slc45a1	516
NM_173774;NM_001085492	Intergenic	chr4	150718489	chr4_150718137_150718489	150718137	Rere;Slc45a1	543
NR_040649;NM_133753	Intergenic	chr4	150767954	chr4_150767615_150767954	150767615	Errfi1;1700045H11Rik	597
NR_040649;NM_011612;NM_001077508;NM_001077509;NM_133753;NM_020569	Intergenic	chr4	150891096	chr4_150890623_150891096	150890623	Errfi1;Park7;1700045H11Rik;Tnfrsf9	506
NR_040649;NM_011612;NM_001077508;NM_001077509;NM_133753;NM_020569	Intergenic	chr4	150893648	chr4_150893244_150893648	150893244	Errfi1;Park7;1700045H11Rik;Tnfrsf9	550
NM_020569	Intron	chr4	150904379	chr4_150904054_150904379	150904054	Park7	551
NM_001081557	Intron	chr4	151139669	chr4_151139274_151139669	151139274	Camta1	666
NM_001081557	Intron	chr4	151193828	chr4_151193470_151193828	151193470	Camta1	469
NM_172704	Exon	chr4	151968718	chr4_151968369_151968718	151968369	Dnajc11	598
NM_172704	Intron	chr4	151973004	chr4_151972531_151973004	151972531	Dnajc11	526
NM_175152;NM_001145929	Promoter	chr4	151989621	chr4_151989051_151989621	151989051	Thap3	579
NM_133879	Exon	chr4	152020784	chr4_152019979_152020784	152019979	Zbtb48	929
NM_031867;NM_028727;NM_001159599	Promoter	chr4	152038188	chr4_152037864_152038188	152037864	Tas1r1;Nol9	523
NM_028727;NM_001159599	Promoter	chr4	152041713	chr4_152041176_152041713	152041176	Nol9	629
NM_207691;NM_207690;NM_207688;NM_207689	Promoter	chr4	152134829	chr4_152134491_152134829	152134491	Espn	469
NM_207691;NM_207690;NM_207688;NM_207689	Promoter	chr4	152138937	chr4_152138659_152138937	152138659	Espn	490
NM_133348	Promoter	chr4	152178486	chr4_152178150_152178486	152178150	Acot7	549
NM_001146057	Promoter	chr4	152185263	chr4_152184958_152185263	152184958	Acot7	489
NM_001146057	Promoter	chr4	152186513	chr4_152186130_152186513	152186130	Acot7	608
NM_001146057;NM_133348;NM_001146058	Intron	chr4	152221581	chr4_152221184_152221581	152221184	Acot7	610
NR_037908;NM_133788	Promoter	chr4	152298092	chr4_152297656_152298092	152297656	Icmt	520
NR_037908;NM_133788	Exon	chr4	152306535	chr4_152305908_152306535	152305908	Icmt	630
NM_009079;NR_102292;NM_001277113;NR_102291;NM_001277114	Exon	chr4	152333336	chr4_152332896_152333336	152332896	Rpl22	557
NM_029216;NM_001081376	Intron	chr4	152353338	chr4_152352919_152353338	152352919	Chd5	498
NM_029216;NM_001081376	Exon	chr4	152361151	chr4_152360728_152361151	152360728	Chd5	611
NM_010598;NM_153424;NM_001252654	Intergenic	chr4	152574717	chr4_152574395_152574717	152574395	Nphp4;Kcnab2	580
NM_001099299	Intergenic	chr4	153561938	chr4_153561502_153561938	153561502	Ajap1	549
NM_001162977	Exon	chr4	154253303	chr4_154252890_154253303	154252890	Megf6	811
NM_028513;NR_045643;NM_027504;NM_001291029;NM_001177995;NM_001291026	Intergenic	chr4	154679151	chr4_154678869_154679151	154678869	Prdm16;5930403L14Rik;Actrt2	486
NM_013783	Exon	chr4	154886135	chr4_154885502_154886135	154885502	Mmel1	656
NM_001042407	Exon	chr4	155070772	chr4_155070385_155070772	155070385	Pex10	754
NM_011385	Exon	chr4	155161280	chr4_155160855_155161280	155160855	Ski	725
NM_011385	Intron	chr4	155163128	chr4_155162677_155163128	155162677	Ski	511
NM_011385	Intron	chr4	155169728	chr4_155169137_155169728	155169137	Ski	693
NM_011385	Intron	chr4	155178240	chr4_155177834_155178240	155177834	Ski	645
NM_011385	Intron	chr4	155187907	chr4_155187490_155187907	155187490	Ski	636
NM_011385	Intron	chr4	155188841	chr4_155188525_155188841	155188525	Ski	517
NM_011385	Intron	chr4	155216619	chr4_155215966_155216619	155215966	Ski	795
NM_008860;NM_001039079	Intron	chr4	155292251	chr4_155291721_155292251	155291721	Prkcz	681
NM_001253856;NM_027161;NM_001253858	Promoter	chr4	155469511	chr4_155469025_155469511	155469025	Tmem52	1008
NM_001256107;NM_145124;NM_001256108	Promoter	chr4	155671571	chr4_155671313_155671571	155671313	Mib2	465
NM_001033394	Promoter	chr4	155784230	chr4_155783909_155784230	155783909	Tmem88b	539
NM_010091	Exon	chr4	155854694	chr4_155854025_155854694	155854025	Dvl1	878
NM_029264	Exon	chr4	156035216	chr4_156034741_156035216	156034741	Ttll10	497
NM_021604	Intron	chr4	156189781	chr4_156189252_156189781	156189252	Agrn	889
NM_021604	Promoter	chr4	156195902	chr4_156195411_156195902	156195411	Agrn	764
NM_021303	Intron	chr4	156239982	chr4_156239631_156239982	156239631	Noc2l	672
NM_020010	Promoter	chr5	4107570	chr5_4107160_4107570	4107160	Cyp51	641
NM_001098225;NM_001007220;NM_001007221	Intron	chr5	8243564	chr5_8243086_8243564	8243086	Adam22	539
NM_015823;NM_001170745;NM_001170746	Intron	chr5	20677850	chr5_20677522_20677850	20677522	Magi2	542
NM_015823;NM_001170745;NM_001170746;NM_172992	Intergenic	chr5	20742647	chr5_20742022_20742647	20742022	Phtf2;Magi2	848
NM_011203;NM_172992;NM_001080977;NM_177601;NR_030699	Intergenic	chr5	20962118	chr5_20961668_20962118	20961668	Phtf2;A630072M18Rik;Rsbn1l;Ptpn12;Tmem60	522
NM_178728	Intron	chr5	21684021	chr5_21683556_21684021	21683556	Napepld	488
NM_001161800;NM_026448;NR_037304	Intron	chr5	24124417	chr5_24124047_24124417	24124047	Klhl7;Mir3471-1	585
NM_013569	Intron	chr5	24347954	chr5_24347671_24347954	24347671	Kcnh2	524
NM_008713	Exon	chr5	24383761	chr5_24383364_24383761	24383364	Nos3	882
NM_139153;NM_001256431	Intron	chr5	24473534	chr5_24473198_24473534	24473198	Agap3	640
NM_080444	Promoter	chr5	24542053	chr5_24541710_24542053	24541710	Asb10	479
NM_016736	Exon	chr5	24695001	chr5_24694668_24695001	24694668	Nub1	479
NM_001081441	Intron	chr5	24713731	chr5_24713291_24713731	24713291	Wdr86	647
NM_016736;NM_001081441;NM_153076;NR_003953;NM_053075	Intergenic	chr5	24742209	chr5_24741707_24742209	24741707	Nub1;1700022A21Rik;Wdr86;Rheb;Crygn	506
NM_145401	Intron	chr5	24998956	chr5_24998480_24998956	24998480	Prkag2	485
NM_145401	Intron	chr5	25006036	chr5_25005571_25006036	25005571	Prkag2	507
NM_145401	Intron	chr5	25010502	chr5_25010157_25010502	25010157	Prkag2	604
NM_020570;NM_001004365	Intergenic	chr5	25677456	chr5_25677149_25677456	25677149	Xrcc2;Actr3b	528
NM_207282;NM_010075;NM_001198886	Intron	chr5	27247815	chr5_27247239_27247815	27247239	Dpp6	754
NM_207282;NM_001136060;NM_010075;NM_001198886	Intron	chr5	27421010	chr5_27420624_27421010	27420624	Dpp6	593
NM_009170;NR_015562;NM_028234	Intergenic	chr5	28454025	chr5_28453748_28454025	28453748	Shh;9530036O11Rik;Rbm33	477
NR_028426;NM_001037940;NM_001037941;NM_011847;NM_001127367;NR_105781;NM_133907	Intergenic	chr5	29716823	chr5_29716537_29716823	29716537	Ube3c;Mir6362;Dnajb6;Gm5129	481
NM_145558;NM_001289798;NM_001289799	Exon	chr5	30173888	chr5_30173560_30173888	30173560	Hadhb	493
NM_023047	Promoter	chr5	30711736	chr5_30711338_30711736	30711338	Dpysl5	549
NM_023047	Promoter	chr5	30712814	chr5_30712469_30712814	30712469	Dpysl5	470
NM_016703;NM_001294302	Promoter	chr5	30958105	chr5_30957726_30958105	30957726	Preb	549
NM_001127356;NM_001127355;NM_010122	Exon	chr5	31190449	chr5_31189977_31190449	31189977	Eif2b4	660
NM_019810	Intron	chr5	33107526	chr5_33107088_33107526	33107088	Slc5a1	549
NM_001081101;NM_011320;NM_178390	Intergenic	chr5	33501785	chr5_33501452_33501785	33501452	Nkx1-1;Uvssa;Fam53a	556
NM_001081101;NM_011320;NM_178390	Intergenic	chr5	33512874	chr5_33512396_33512874	33512396	Nkx1-1;Uvssa;Fam53a	626
NM_001081101;NM_011320;NM_178390	Intergenic	chr5	33519783	chr5_33519316_33519783	33519316	Nkx1-1;Uvssa;Fam53a	856
NM_011320;NM_178390	Intergenic	chr5	33523680	chr5_33523252_33523680	33523252	Nkx1-1;Fam53a	666
NM_011320;NM_178390	Intergenic	chr5	33526361	chr5_33525935_33526361	33525935	Nkx1-1;Fam53a	637
NM_001289724;NM_009193;NM_001289725;NM_178390	Intergenic	chr5	33541359	chr5_33541067_33541359	33541067	Slbp;Fam53a	495
NM_178390	Intron	chr5	33619627	chr5_33619307_33619627	33619307	Fam53a	564
NM_001040435;NM_019694;NM_026698;NM_178390;NM_001163216;NM_001163217;NM_001163215;NM_008010;NM_001289725;NM_001289724;NM_009193;NM_001205270	Intergenic	chr5	33680652	chr5_33680341_33680652	33680341	Slbp;Tmem129;Tacc3;Letm1;Fgfr3;Fam53a	473
NM_001040435;NM_019694;NM_026698;NM_178390;NM_001163216;NM_001163217;NM_001163215;NM_008010;NM_001289725;NM_001289724;NM_009193;NM_001205270	Intergenic	chr5	33681667	chr5_33681333_33681667	33681333	Slbp;Tmem129;Tacc3;Letm1;Fgfr3;Fam53a	496
NM_001243123	Exon	chr5	34440234	chr5_34439947_34440234	34439947	Fam193a	485
NM_001102444;NM_001024458;NM_013457	Intron	chr5	34589157	chr5_34588887_34589157	34588887	Add1	522
NM_001102444;NM_001024458;NM_013457	Intron	chr5	34590760	chr5_34590275_34590760	34590275	Add1	1092
NM_194344	Exon	chr5	35719337	chr5_35718989_35719337	35718989	Sh3tc1	564
NM_194344	Intron	chr5	35723705	chr5_35723121_35723705	35723121	Sh3tc1	619
NM_194344;NM_001042615;NM_030127;NM_001177700;NM_177678;NM_001177699;NM_001177698;NM_001177697;NM_001177696	Intergenic	chr5	35735287	chr5_35734829_35735287	35734829	Sh3tc1;Ablim2;Htra3	553
NM_194344;NM_001042615;NM_030127;NM_001177700;NM_177678;NM_001177699;NM_001177698;NM_001177697;NM_001177696	Intergenic	chr5	35741442	chr5_35741158_35741442	35741158	Sh3tc1;Ablim2;Htra3	485
NM_194344;NM_001042615;NM_030127;NM_001177700;NM_177678;NM_001177699;NM_001177698;NM_001177697;NM_001177696	Intergenic	chr5	35743266	chr5_35742936_35743266	35742936	Sh3tc1;Ablim2;Htra3	543
NM_194344;NM_001042615;NM_030127;NM_001177700;NM_177678;NM_001177699;NM_001177698;NM_001177697;NM_001177696	Intergenic	chr5	35744721	chr5_35744383_35744721	35744383	Sh3tc1;Ablim2;Htra3	539
NM_194344;NM_001042615;NM_030127;NM_001177700;NM_177678;NM_001177699;NM_001177698;NM_001177697;NM_001177696	Intergenic	chr5	35752114	chr5_35751569_35752114	35751569	Sh3tc1;Ablim2;Htra3	597
NM_001177700;NM_177678;NM_001177699;NM_001177698;NM_001177697;NM_001177696	Intron	chr5	35774970	chr5_35774492_35774970	35774492	Ablim2	493
NM_001177700;NM_177678;NM_001177699;NM_001177698;NM_001177697;NM_001177696	Intron	chr5	35783111	chr5_35782685_35783111	35782685	Ablim2	486
NM_027373	Intron	chr5	35947229	chr5_35946771_35947229	35946771	Afap1	812
NM_027373	Intron	chr5	35964856	chr5_35964540_35964856	35964540	Afap1	631
NM_030889	Intron	chr5	36359560	chr5_36359161_36359560	36359161	Sorcs2	673
NM_030889	Intron	chr5	36365891	chr5_36365591_36365891	36365591	Sorcs2	520
NM_030889	Intron	chr5	36368569	chr5_36368191_36368569	36368191	Sorcs2	642
NR_045505	Promoter	chr5	36876790	chr5_36876336_36876790	36876336	Ppp2r2cos	748
NM_172994	Intron	chr5	36881643	chr5_36881224_36881643	36881224	Ppp2r2c	1243
NM_172994	Intron	chr5	36883049	chr5_36882660_36883049	36882660	Ppp2r2c	984
NM_172994	Intron	chr5	36885021	chr5_36884707_36885021	36884707	Ppp2r2c	519
NM_172994	Intron	chr5	36887035	chr5_36886487_36887035	36886487	Ppp2r2c	986
NM_172994	Intron	chr5	36903128	chr5_36902824_36903128	36902824	Ppp2r2c	474
NM_172994	Intron	chr5	36905373	chr5_36904656_36905373	36904656	Ppp2r2c	810
NM_172994	Intron	chr5	36938787	chr5_36938215_36938787	36938215	Ppp2r2c	591
NM_172994	Intron	chr5	36939763	chr5_36939382_36939763	36939382	Ppp2r2c	565
NM_178394	Promoter	chr5	37053135	chr5_37052672_37053135	37052672	Jakmip1	512
NM_178394	Intron	chr5	37068191	chr5_37067661_37068191	37067661	Jakmip1	573
NM_178394	Intron	chr5	37084951	chr5_37084452_37084951	37084452	Jakmip1	616
NM_178394	Intron	chr5	37088444	chr5_37087808_37088444	37087808	Jakmip1	845
NM_178394	Intron	chr5	37089182	chr5_37088884_37089182	37088884	Jakmip1	520
NM_178394	Exon	chr5	37100700	chr5_37100131_37100700	37100131	Jakmip1	685
NM_010474	Intron	chr5	39626677	chr5_39626077_39626677	39626077	Hs3st1	651
NM_001163584;NM_001163577;NM_001163581;NM_173764;NM_008935;NM_001163585;NM_001163582;NM_001163583;NM_001163578	Intergenic	chr5	44131425	chr5_44131096_44131425	44131096	Prom1;Tapt1	465
NM_024236	Promoter	chr5	45450255	chr5_45449800_45450255	45449800	Qdpr	590
NM_024434	Exon	chr5	45497133	chr5_45496788_45497133	45496788	Lap3	464
NM_172490;NM_144945;NR_045738	Intergenic	chr5	52603473	chr5_52602989_52603473	52602989	8030423F21Rik;Lgi2;Sepsecs	541
NR_045738	Intron	chr5	52615189	chr5_52614688_52615189	52614688	8030423F21Rik	532
NM_009035;NM_001080927;NM_001080928;NM_001277116	Intergenic	chr5	53536613	chr5_53536135_53536613	53536135	Rbpj	1091
NM_001080928	Intron	chr5	53560589	chr5_53559737_53560589	53559737	Rbpj	1270
NM_001080928	Intron	chr5	53561342	chr5_53560921_53561342	53560921	Rbpj	866
NM_009035;NM_001080927;NM_001277116	Promoter	chr5	53590160	chr5_53589732_53590160	53589732	Rbpj	646
NM_001080927;NM_001277116;NR_024201;NM_001080928;NM_009827;NM_009035	Intergenic	chr5	53668491	chr5_53668210_53668491	53668210	Rbpj;Rnu7;Cckar	475
NM_145923	Intron	chr5	63957219	chr5_63956885_63957219	63956885	Rell1	541
NM_025700	Promoter	chr5	64096086	chr5_64095386_64096086	64095386	Pgm1	788
NM_001289514;NM_019636	Intron	chr5	64243360	chr5_64242941_64243360	64242941	Tbc1d1	547
NM_001289514;NM_019636	Intron	chr5	64256296	chr5_64255941_64256296	64255941	Tbc1d1	589
NM_001289514;NM_019636	Exon	chr5	64256871	chr5_64256509_64256871	64256509	Tbc1d1	500
NR_045078	Intergenic	chr5	64696486	chr5_64695976_64696486	64695976	Gm3716	534
NR_045078	Intergenic	chr5	64702372	chr5_64701870_64702372	64701870	Gm3716	659
NM_008453	Intron	chr5	64812095	chr5_64811676_64812095	64811676	Klf3	472
NM_008453	Intron	chr5	64817761	chr5_64817215_64817761	64817215	Klf3	591
NM_011258	Intron	chr5	65326072	chr5_65325601_65326072	65325601	Rfc1	472
NM_031180	Intron	chr5	65363811	chr5_65363505_65363811	65363505	Klb	462
NR_027961	Promoter	chr5	66005652	chr5_66005135_66005652	66005135	9130230L23Rik	526
NM_001127382;NM_178446;NM_001291226	Intron	chr5	66124554	chr5_66124037_66124554	66124037	Rbm47	897
NM_027602;NM_001127382;NM_001291226;NM_001201415;NM_001201414;NM_001201416;NM_001201413;NM_009686;NM_178446;NR_040695	Intergenic	chr5	66206860	chr5_66206459_66206860	66206459	1700126H18Rik;Apbb2;Nsun7;Rbm47	542
NM_009727;NM_001284345;NM_001038999	Promoter	chr5	67848058	chr5_67847777_67848058	67847777	Atp8a1	724
NM_013689;NM_001113464;NM_001113460;NM_001113461;NM_153567;NM_001113423	Intergenic	chr5	72897279	chr5_72896850_72897279	72896850	Slain2;Tec	676
NM_028194	Intron	chr5	73222283	chr5_73221610_73222283	73221610	Fryl	865
NM_001159887;NM_023429;NM_001159888;NM_001159889;NM_026950;NM_181323;NR_040688;NR_040689;NR_040687	Intergenic	chr5	73368124	chr5_73367453_73368124	73367453	Ociad2;1700025M24Rik;Ociad1;Cwh43	1106
NM_177561	Intron	chr5	74051348	chr5_74050883_74051348	74050883	Usp46	760
NR_045866;NM_133256;NM_028850	Intergenic	chr5	74987107	chr5_74986750_74987107	74986750	Gm6116;Chic2;Gsx2	577
NM_021099;NM_001122733	Intergenic	chr5	75538804	chr5_75538236_75538804	75538236	Kit	587
NM_001163793	Promoter	chr5	76841496	chr5_76841035_76841496	76841035	C530008M17Rik	702
NM_001163793	Promoter	chr5	76843066	chr5_76842716_76843066	76842716	C530008M17Rik	1115
NM_001163793;NM_172146;NM_206935;NM_025691;NM_025939;NM_173765;NR_077218	Intergenic	chr5	76911040	chr5_76910627_76911040	76910627	Arl9;1700112J05Rik;C530008M17Rik;Paics;Ppat;Srp72;Aasdh	476
NM_001289767;NM_183284;NR_039557;NM_175606;NM_001159901;NM_001159900;NM_001289764;NM_011263;NM_001289768	Intergenic	chr5	77194152	chr5_77193920_77194152	77193920	Hopx;Spink2;Rest;Mir5098	459
NR_039557	Promoter	chr5	77275050	chr5_77274632_77275050	77274632	Mir5098	490
NM_011263	Intron	chr5	77278965	chr5_77278410_77278965	77278410	Rest	847
NM_145561;NM_177162;NM_001033233	Intergenic	chr5	86409430	chr5_86409022_86409430	86409022	Tmprss11a;Tmprss11d;Tmprss11g	464
NM_198010;NM_030886	Intron	chr5	90235571	chr5_90235021_90235571	90235021	Ankrd17	783
NM_015756	Intron	chr5	92697032	chr5_92696706_92697032	92696706	Shroom3	566
NM_001077595	Promoter	chr5	92809414	chr5_92809114_92809414	92809114	Shroom3	676
NM_001077596;NM_001077595;NM_015756	Intron	chr5	92934725	chr5_92934299_92934725	92934299	Shroom3	698
NM_001077596;NM_001077595;NM_015756	Exon	chr5	92962272	chr5_92961824_92962272	92961824	Shroom3	737
NM_001009818	Intron	chr5	93128238	chr5_93127907_93128238	93127907	Sept11	592
NM_001009818	Intron	chr5	93129144	chr5_93128726_93129144	93128726	Sept11	589
NM_001077265;NM_001077267;NM_001077266;NM_007516	Intergenic	chr5	99906589	chr5_99906082_99906589	99906082	Hnrnpd	515
NM_001115010;NM_172714	Intron	chr5	100467797	chr5_100467491_100467797	100467491	Lin54	502
NM_173370	Exon	chr5	101822141	chr5_101821767_101822141	101821767	Cds1	609
NM_172882	Exon	chr5	101836533	chr5_101836058_101836533	101836058	Wdfy3	607
NM_172882	Intron	chr5	101854927	chr5_101854397_101854927	101854397	Wdfy3	750
NM_172882	Intron	chr5	102035931	chr5_102035431_102035931	102035431	Wdfy3	543
NM_029415;NM_028824;NM_001080798;NM_001163550;NM_133919	Intergenic	chr5	103715109	chr5_103714779_103715109	103714779	Aff1;Slc10a6;1700016H13Rik	464
NM_133919;NM_001080798	Intron	chr5	103778976	chr5_103778654_103778976	103778654	Aff1	551
NM_133919;NM_001080798	Intron	chr5	103813644	chr5_103813008_103813644	103813008	Aff1	858
NM_133919;NM_001080798	Intron	chr5	103818169	chr5_103817874_103818169	103817874	Aff1	568
NM_028794;NR_049192	Promoter	chr5	104046715	chr5_104046430_104046715	104046430	Mir5619;Nudt9	503
NR_030673;NM_009263;NM_001166581;NM_008861;NM_001204233;NM_001204203;NM_001204202;NM_001204201	Intergenic	chr5	104442928	chr5_104442468_104442928	104442468	D930016D06Rik;Pkd2;BC005561;Spp1	490
NM_008620;NM_001256005;NM_172777;NM_029509;NM_001039646	Intergenic	chr5	105146656	chr5_105146150_105146656	105146150	Gbp9;Gbp8;Gbp10;Gbp4	538
NM_001122768;NM_178701	Promoter	chr5	105699972	chr5_105699673_105699972	105699673	Lrrc8d	501
NM_011578	Intron	chr5	107217302	chr5_107216971_107217302	107216971	Tgfbr3	592
NM_001161738;NM_001163461;NM_133248;NM_001161739;NM_001163462;NM_144911;NM_001289570;NM_001289569	Promoter	chr5	107597953	chr5_107597700_107597953	107597700	Glmn;Rpap2	484
	Intergenic	chr5	109682710	chr5_109682348_109682710	109682348		906
NM_207279;NM_001281812	Promoter	chr5	110099271	chr5_110098827_110099271	110098827	Plcxd1	537
NM_145147;NM_001163996	Promoter	chr5	110110345	chr5_110110032_110110345	110110032	Gtpbp6;Zfp605	584
NM_001142642	Intron	chr5	110417574	chr5_110417182_110417574	110417182	Fbrsl1	792
NM_001142642	Intron	chr5	110443092	chr5_110442565_110443092	110442565	Fbrsl1	541
NM_198306;NM_001142642;NR_102290;NM_028596;NR_105032	Intergenic	chr5	110468404	chr5_110468018_110468404	110468018	A630023P12Rik;LOC101056043;Fbrsl1;Galnt9	480
NM_173066;NM_029337	Promoter	chr5	110773205	chr5_110772901_110773205	110772901	Ep400	462
NM_009469	Exon	chr5	110791147	chr5_110790676_110791147	110790676	Ulk1	692
NM_009469	Intron	chr5	110798120	chr5_110797793_110798120	110797793	Ulk1	825
NM_001267622	Intron	chr5	110894231	chr5_110893743_110894231	110893743	Ttc28	563
NM_001267622	Intron	chr5	111044408	chr5_111044110_111044408	111044110	Ttc28	560
NM_001081235	Intron	chr5	111436281	chr5_111435911_111436281	111435911	Mn1	479
NR_045834;NR_015546;NR_045832;NR_045833	Intergenic	chr5	111678553	chr5_111677978_111678553	111677978	C130026L21Rik;E130006D01Rik	627
NR_045834;NR_045832;NR_045833	Intergenic	chr5	111731604	chr5_111730977_111731604	111730977	E130006D01Rik	670
NR_045834;NR_045832;NR_045833	Promoter	chr5	111763788	chr5_111762505_111763788	111762505	E130006D01Rik	1987
NR_045834;NR_045832;NR_045833	Intergenic	chr5	111766208	chr5_111765761_111766208	111765761	E130006D01Rik	661
NR_045834;NR_045832;NR_045833	Intergenic	chr5	111769036	chr5_111768556_111769036	111768556	E130006D01Rik	489
NR_045834;NR_045832;NR_045833	Intergenic	chr5	111805781	chr5_111804900_111805781	111804900	E130006D01Rik	1011
NR_045834;NR_045832;NR_045833	Intergenic	chr5	111808531	chr5_111808059_111808531	111808059	E130006D01Rik	481
NM_009419	Intron	chr5	112284061	chr5_112283625_112284061	112283625	Tpst2	742
NM_009419	Intron	chr5	112286032	chr5_112285526_112286032	112285526	Tpst2	1252
NM_009419	Intron	chr5	112290761	chr5_112290314_112290761	112290314	Tpst2	690
NM_009419	Intron	chr5	112292904	chr5_112292448_112292904	112292448	Tpst2	1228
NM_009419	Intron	chr5	112295777	chr5_112295252_112295777	112295252	Tpst2	1593
NM_009419	Intron	chr5	112301269	chr5_112300911_112301269	112300911	Tpst2	559
NM_009419	Intron	chr5	112306575	chr5_112305755_112306575	112305755	Tpst2	824
NM_028386	Promoter	chr5	112391356	chr5_112390918_112391356	112390918	Asphd2	570
NM_001253917;NM_001253916;NR_045397;NR_045396;NM_019982;NM_028901	Intergenic	chr5	112602414	chr5_112602081_112602414	112602081	Myo18b;Sez6l;1700034G24Rik	465
NM_172884	Promoter	chr5	113165498	chr5_113164978_113165498	113164978	2900026A02Rik	717
NM_001162965;NR_027934;NR_027936;NM_172884;NM_021352;NM_001254731;NM_172718;NM_001159650;NM_001033428	Intergenic	chr5	113180871	chr5_113180227_113180871	113180227	Crybb3;Tmem211;2900026A02Rik;Sgsm1	653
NM_001162965;NR_027934;NR_027936;NM_172884;NM_001254731;NM_172718;NM_001033428	Intergenic	chr5	113191473	chr5_113191148_113191473	113191148	Tmem211;2900026A02Rik;Sgsm1	561
NM_001162965;NR_027934;NR_027936;NR_106089;NR_106088;NM_001254731;NM_172718;NM_001012726	Intergenic	chr5	113343375	chr5_113342843_113343375	113342843	Mir7229;Aym1;Mir7230;Sgsm1	835
NM_001162965;NR_027934;NR_027936;NR_106089;NR_106088;NM_001254731;NM_172718;NM_001012726	Intergenic	chr5	113345219	chr5_113344727_113345219	113344727	Mir7229;Aym1;Mir7230;Sgsm1	522
NM_001162965;NR_027934;NR_027936;NR_106089;NR_106088;NM_001254731;NM_172718;NM_001012726	Intergenic	chr5	113347705	chr5_113347383_113347705	113347383	Mir7229;Aym1;Mir7230;Sgsm1	498
NM_001012726	Promoter	chr5	113356674	chr5_113355982_113356674	113355982	Aym1	749
NM_001012726;NR_106089;NR_106088	Intergenic	chr5	113420960	chr5_113420671_113420960	113420671	Mir7229;Aym1;Mir7230	548
NR_106089;NM_001012726	Intergenic	chr5	113431609	chr5_113431077_113431609	113431077	Aym1;Mir7230	699
NM_001012726	Intergenic	chr5	113447912	chr5_113447212_113447912	113447212	Aym1	1268
NM_177292	Intergenic	chr5	113504310	chr5_113504077_113504310	113504077	Wscd2	461
NM_177292	Intergenic	chr5	113506036	chr5_113505581_113506036	113505581	Wscd2	707
NM_177292	Intergenic	chr5	113510182	chr5_113509400_113510182	113509400	Wscd2	1329
NM_177292	Intergenic	chr5	113511061	chr5_113510776_113511061	113510776	Wscd2	477
NM_177292;NM_008153	Intergenic	chr5	113513009	chr5_113512697_113513009	113512697	Wscd2;Cmklr1	526
NM_177292	Exon	chr5	113588100	chr5_113587448_113588100	113587448	Wscd2	827
NR_033216;NM_177292;NM_008153	Intergenic	chr5	113612030	chr5_113611523_113612030	113611523	Wscd2;1700069L16Rik;Cmklr1	555
NM_008153	Intron	chr5	113625100	chr5_113624537_113625100	113624537	Cmklr1	665
NM_008153	Intron	chr5	113625532	chr5_113625238_113625532	113625238	Cmklr1	501
NM_001010825;NR_033216;NM_177292;NM_008153;NM_016926	Intergenic	chr5	113665322	chr5_113664561_113665322	113664561	Sart3;Wscd2;1700069L16Rik;Cmklr1;Ficd	1808
NR_033216;NM_177292;NM_001010825;NM_025526;NM_016926;NM_008153	Intergenic	chr5	113673532	chr5_113673048_113673532	113673048	Iscu;Wscd2;1700069L16Rik;Ficd;Sart3;Cmklr1	1170
NR_033216;NM_177292;NM_001010825;NM_025526;NM_016926;NM_008153	Intergenic	chr5	113683267	chr5_113682881_113683267	113682881	Iscu;Wscd2;1700069L16Rik;Ficd;Sart3;Cmklr1	486
NR_033216	Promoter	chr5	113723828	chr5_113723460_113723828	113723460	1700069L16Rik	536
NM_016926	Intron	chr5	113763420	chr5_113762940_113763420	113762940	Sart3	486
NM_009151;NM_011779;NM_001010825;NR_033216;NM_025526;NM_146162;NM_016926	Intergenic	chr5	113780969	chr5_113779862_113780969	113779862	Iscu;Coro1c;1700069L16Rik;Selplg;Tmem119;Ficd;Sart3	1988
NM_011779	Intron	chr5	113854687	chr5_113854255_113854687	113854255	Coro1c	509
NM_011779	Intron	chr5	113883785	chr5_113883394_113883785	113883394	Coro1c	644
NM_011779	Intron	chr5	113889412	chr5_113889124_113889412	113889124	Coro1c	552
NM_198109	Exon	chr5	113942529	chr5_113942102_113942529	113942102	Ssh1	552
NM_198109	Intron	chr5	113964257	chr5_113963791_113964257	113963791	Ssh1	1054
NM_198109	Intron	chr5	113968123	chr5_113967631_113968123	113967631	Ssh1	846
NM_175016;NM_011677;NM_001040691	Promoter	chr5	114131083	chr5_114130372_114131083	114130372	Alkbh2;Ung	2630
NM_011677;NM_001040691	Intron	chr5	114134512	chr5_114134169_114134512	114134169	Ung	811
NM_011677;NM_001040691;NM_175016;NM_001033202;NM_026805;NM_133904	Intergenic	chr5	114150932	chr5_114150460_114150932	114150460	Usp30;Svop;Acacb;Alkbh2;Ung	961
NM_011677;NM_001040691;NM_175016;NM_001033202;NM_026805;NM_133904	Intergenic	chr5	114153875	chr5_114153377_114153875	114153377	Usp30;Svop;Acacb;Alkbh2;Ung	507
NM_133904	Intron	chr5	114186385	chr5_114185821_114186385	114185821	Acacb	1028
NM_026145;NR_105994;NM_054093;NM_001159941;NM_023556;NM_001164573;NM_029956	Intergenic	chr5	114463078	chr5_114462753_114463078	114462753	Kctd10;Myo1h;Ube3b;Mir7027;Mvk;Mmab	543
NM_054093;NM_023556;NM_001004180;NM_029956	Intergenic	chr5	114515781	chr5_114515378_114515781	114515378	Ube3b;Fam222a;Mmab;Mvk	782
NM_023556;NM_001004180;NM_022017	Intergenic	chr5	114558149	chr5_114557335_114558149	114557335	Fam222a;Trpv4;Mvk	941
NM_001077359;NM_019834;NM_001004180;NR_105995;NM_029992;NM_001077360;NM_019821;NM_022017	Intergenic	chr5	114667622	chr5_114667267_114667622	114667267	Mir7028;Fam222a;Gltp;Tchp;Git2;Trpv4	523
NM_019821	Exon	chr5	114670309	chr5_114669881_114670309	114669881	Gltp	648
NM_019821	Exon	chr5	114670926	chr5_114670511_114670926	114670511	Gltp	747
NM_019821	Intron	chr5	114676958	chr5_114676406_114676958	114676406	Gltp	762
NM_019821	Intron	chr5	114680039	chr5_114679365_114680039	114679365	Gltp	1125
NM_019821	Intron	chr5	114680923	chr5_114680379_114680923	114680379	Gltp	691
NM_019821	Intron	chr5	114684347	chr5_114684052_114684347	114684052	Gltp	470
NM_019821	Promoter	chr5	114689137	chr5_114688688_114689137	114688688	Gltp	481
NM_001077359;NM_019834;NR_027817;NR_105995;NR_027818;NM_029992;NM_001077360;NM_026718;NM_019821;NR_027872;NM_181075;NM_022017	Intergenic	chr5	114722766	chr5_114722468_114722766	114722468	Mir7028;2610524H06Rik;Ankrd13a;Gltp;Tchp;4930515G01Rik;1500011B03Rik;Git2;Trpv4	472
NM_001077359;NM_001077360;NM_019834	Exon	chr5	114728475	chr5_114727720_114728475	114727720	Git2	1155
NM_001077359;NM_001077360;NM_019834	Exon	chr5	114729575	chr5_114729127_114729575	114729127	Git2	719
NM_001077359;NM_001077360;NM_019834	Exon	chr5	114733611	chr5_114733308_114733611	114733308	Git2	524
NM_026718	Intron	chr5	114787149	chr5_114786845_114787149	114786845	Ankrd13a	465
NM_009327	Intron	chr5	114951472	chr5_114951132_114951472	114951132	Hnf1a	597
NM_145209;NM_011854;NM_029012;NM_028211;NM_009327	Intergenic	chr5	115000877	chr5_115000498_115000877	115000498	Sppl3;2210016L21Rik;Hnf1a;Oasl2;Oasl1	607
NM_029012	Intron	chr5	115027650	chr5_115027141_115027650	115027141	Sppl3	866
NM_029012	Intron	chr5	115028237	chr5_115027902_115028237	115027902	Sppl3	503
NM_013879	Intron	chr5	115182455	chr5_115181726_115182455	115181726	Cabp1	1262
NM_016698;NM_175352;NM_175403;NM_025573;NM_026504;NM_013879;NR_036616;NM_019682;NM_026398	Intergenic	chr5	115231192	chr5_115230792_115231192	115230792	Rnf10;Unc119b;Mlec;Srsf9;Cabp1;Pop5;Coq5;Dynll1	532
NM_016698;NM_025573;NM_026504;NR_036616;NM_019682;NM_029645;NM_007748;NM_026933;NM_026398	Intergenic	chr5	115309379	chr5_115309009_115309379	115309009	Dynll1;Srsf9;Triap1;Pop5;Coq5;Rnf10;Cox6a1;Gatc	589
NM_016698;NM_025573;NM_026504;NR_036616;NM_019682;NM_029645;NM_007748;NM_026933;NM_008629	Intergenic	chr5	115366079	chr5_115365786_115366079	115365786	Dynll1;Msi1;Srsf9;Triap1;Coq5;Rnf10;Cox6a1;Gatc	492
NM_008629	Exon	chr5	115434189	chr5_115433805_115434189	115433805	Msi1	471
NM_133915;NM_011223	Intron	chr5	115524764	chr5_115524391_115524764	115524391	Pxn	809
NM_133915;NM_011223	Intron	chr5	115526121	chr5_115525762_115526121	115525762	Pxn	977
NM_133915;NM_011223	Intron	chr5	115527441	chr5_115526849_115527441	115526849	Pxn	918
NM_133915;NM_011223	Intron	chr5	115535304	chr5_115534798_115535304	115534798	Pxn	721
NM_172719	Exon	chr5	115615383	chr5_115615096_115615383	115615096	Gcn1l1	516
NM_177759	Promoter	chr5	116290320	chr5_116289947_116290320	116289947	Ccdc60	784
NM_030704	Intron	chr5	116414554	chr5_116414182_116414554	116414182	Hspb8	594
NM_030704	Intron	chr5	116418559	chr5_116418215_116418559	116418215	Hspb8	552
NM_178622;NM_001122666	Intron	chr5	117094733	chr5_117094371_117094733	117094371	Suds3	616
NM_001033311	Intron	chr5	117349569	chr5_117349227_117349569	117349227	Vsig10	541
NM_021539	Exon	chr5	117363886	chr5_117363211_117363886	117363211	Wsb2	1036
NM_021344	Intron	chr5	118038540	chr5_118038058_118038540	118038058	Tesc	567
NM_021344	Intron	chr5	118060594	chr5_118060072_118060594	118060072	Tesc	777
NM_172721	Intron	chr5	118099172	chr5_118098770_118099172	118098770	Fbxw8	687
NM_001109902;NM_172998	Intron	chr5	118240307	chr5_118239887_118240307	118239887	Rnft2	481
	Intergenic	chr5	118437147	chr5_118436634_118437147	118436634		847
NM_172424	Intergenic	chr5	118484891	chr5_118484501_118484891	118484501	Med13l	771
NM_172424	Intron	chr5	118569952	chr5_118569643_118569952	118569643	Med13l	487
NM_172424	Intron	chr5	118575445	chr5_118574810_118575445	118574810	Med13l	1474
NM_172424	Intron	chr5	118610335	chr5_118609916_118610335	118609916	Med13l	467
NM_172424	Intron	chr5	118727979	chr5_118727566_118727979	118727566	Med13l	560
	Intergenic	chr5	119377152	chr5_119376675_119377152	119376675		972
NR_046178	Promoter	chr5	119628458	chr5_119628011_119628458	119628011	Gm16063	636
NM_008499	Promoter	chr5	120429978	chr5_120429662_120429978	120429662	Lhx5	515
NM_023625	Intron	chr5	120492647	chr5_120492392_120492647	120492392	Plbd2	502
NM_133221;NM_001177594;NM_001177595	Intron	chr5	120515974	chr5_120515578_120515974	120515578	Slc8b1	595
NM_133221;NM_001177594;NM_001177595	Intron	chr5	120516842	chr5_120516373_120516842	120516373	Slc8b1	651
NM_145853	Intron	chr5	120576838	chr5_120576573_120576838	120576573	Tpcn1	676
NM_133908;NM_028041;NM_029096	Promoter	chr5	120612914	chr5_120612541_120612914	120612541	Rita1;Ddx54	690
NM_133908;NM_028041;NM_029096	Promoter	chr5	120613392	chr5_120613052_120613392	120613052	Rita1;Ddx54	579
NM_013832;NM_001281999	Promoter	chr5	120649119	chr5_120648641_120649119	120648641	Rasal1	492
NM_013832;NM_001281999	Exon	chr5	120679491	chr5_120679095_120679491	120679095	Rasal1	503
NM_133893	Promoter	chr5	120915176	chr5_120914772_120915176	120914772	Oas1d	718
NM_011290	Promoter	chr5	121206552	chr5_121206142_121206552	121206142	Rpl6	564
NM_010765;NM_172125;NM_028037;NM_172126;NM_001161627;NM_001161626;NM_178799;NM_029912;NM_009656;NM_001289543;NM_028227;NM_001289544	Intergenic	chr5	121566239	chr5_121565712_121566239	121565712	Adam1a;Adam1b;Brap;Aldh2;Acad12;Mapkapk5;Acad10;Tmem116	536
NM_009656	Intron	chr5	121584653	chr5_121584113_121584653	121584113	Aldh2	629
NM_010765;NM_001289544;NM_028037;NM_172126;NM_172125;NM_178799;NM_009656;NM_001289543;NM_028227	Intergenic	chr5	121597485	chr5_121597096_121597485	121597096	Adam1a;Adam1b;Brap;Aldh2;Acad12;Acad10;Mapkapk5	655
NM_178799;NM_028037;NM_028227;NM_009125;NM_001289544;NM_001289543	Intergenic	chr5	121703308	chr5_121702882_121703308	121702882	Acad12;Acad10;Brap;Atxn2	552
NM_008507;NR_105998;NM_175474;NM_009125;NM_007804	Intergenic	chr5	121841962	chr5_121841620_121841962	121841620	Mir7031;Fam109a;Atxn2;Sh2b3;Cux2	547
NM_007804	Exon	chr5	121884101	chr5_121883777_121884101	121883777	Cux2	473
NM_007804	Intron	chr5	121891012	chr5_121890524_121891012	121890524	Cux2	647
NM_001289811;NM_183307;NM_001289809	Intron	chr5	122131946	chr5_122131677_122131946	122131677	Ccdc63	531
NM_013636	Intron	chr5	122171310	chr5_122171077_122171310	122171077	Ppp1cc	459
NM_001042489;NM_183307;NM_010861;NM_001289811;NM_001039153;NM_013636;NR_104441;NM_028752;NM_001289809	Intergenic	chr5	122175783	chr5_122175472_122175783	122175472	Tctn1;Hvcn1;Myl2;Ppp1cc;Ccdc63	492
NM_001042489;NM_183307;NM_177242;NM_010861;NM_001289811;NM_001039153;NM_013636;NR_104441;NM_028752;NM_001289809	Intergenic	chr5	122189292	chr5_122188867_122189292	122188867	Hvcn1;Ppp1cc;Ccdc63;Tctn1;Pptc7;Myl2	559
NM_001042489;NM_183307;NM_177242;NM_010861;NM_001289811;NM_001039153;NM_013636;NR_104441;NM_028752;NM_001289809	Intergenic	chr5	122200852	chr5_122200548_122200852	122200548	Hvcn1;Ppp1cc;Ccdc63;Tctn1;Pptc7;Myl2	530
NM_001042489;NM_028752	Intron	chr5	122220455	chr5_122220003_122220455	122220003	Hvcn1	722
NM_001042489;NM_026883;NM_019780;NM_177242;NM_024216;NM_144912;NR_104441;NM_001039153;NM_013636;NM_028752	Intergenic	chr5	122275562	chr5_122274745_122275562	122274745	Hvcn1;Ppp1cc;Tctn1;Rad9b;Vps29;Pptc7;Fam216a;Gpn3	1594
NM_177242	Intron	chr5	122295695	chr5_122295381_122295695	122295381	Pptc7	471
NM_026883;NM_009879;NM_019780;NM_144912;NM_019824;NM_019805;NR_027838;NM_024216;NM_009722;NM_001110140	Intergenic	chr5	122451303	chr5_122450777_122451303	122450777	Atp2a2;Ift81;Arpc3;Rad9b;Vps29;Fam216a;Gpn3;Anapc7	537
NM_026883;NM_009879;NM_019780;NM_144912;NM_019824;NM_019805;NR_027838;NM_024216;NM_009722;NM_001110140	Intergenic	chr5	122452715	chr5_122452112_122452715	122452112	Atp2a2;Ift81;Arpc3;Rad9b;Vps29;Fam216a;Gpn3;Anapc7	1162
NR_027838;NM_001110140;NM_019805;NM_009879;NM_009722	Intergenic	chr5	122526436	chr5_122526032_122526436	122526032	Atp2a2;Anapc7;Ift81	639
NM_001005866;NM_001003953;NM_013910	Exon	chr5	122880944	chr5_122880455_122880944	122880455	Kdm2b	750
NM_001005866;NM_001003953;NR_045820	Promoter	chr5	122987443	chr5_122987032_122987443	122987032	A930024E05Rik;Kdm2b	909
NM_175423	Exon	chr5	123029723	chr5_123029340_123029723	123029340	Orai1	708
NM_001039723	Intron	chr5	123087790	chr5_123087367_123087790	123087367	Tmem120b	526
NM_001040398	Intron	chr5	123149875	chr5_123149311_123149875	123149311	Setd1b	987
NM_198611	Promoter	chr5	123511629	chr5_123511313_123511629	123511313	B3gnt4	472
NM_177876	Intron	chr5	124010169	chr5_124009761_124010169	124009761	Vps37b	564
NM_019875	Intron	chr5	124076745	chr5_124076289_124076745	124076289	Abcb9	693
NM_019875	Intron	chr5	124085597	chr5_124085249_124085597	124085249	Abcb9	634
NM_019875	Promoter	chr5	124095771	chr5_124094976_124095771	124094976	Abcb9	1170
NM_025671	Promoter	chr5	124112627	chr5_124112277_124112627	124112277	Ogfod2	551
NM_001289472;NM_011256	Exon	chr5	124121434	chr5_124120683_124121434	124120683	Pitpnm2	994
NM_001289472;NM_011256	Intron	chr5	124177353	chr5_124176078_124177353	124176078	Pitpnm2	1664
NM_001289472;NM_011256	Intron	chr5	124179308	chr5_124178955_124179308	124178955	Pitpnm2	513
NM_011256	Intron	chr5	124210804	chr5_124210401_124210804	124210401	Pitpnm2	686
NM_011256	Intron	chr5	124214249	chr5_124213779_124214249	124213779	Pitpnm2	544
NR_045369	Exon	chr5	124233391	chr5_124232807_124233391	124232807	Pitpnm2os1	1075
NM_011256	Intron	chr5	124243621	chr5_124243165_124243621	124243165	Pitpnm2	566
NM_011256	Promoter	chr5	124248432	chr5_124248156_124248432	124248156	Pitpnm2	479
NM_028310;NM_001134717	Exon	chr5	124339418	chr5_124338857_124339418	124338857	2810006K23Rik	942
NM_026486	Intron	chr5	124625075	chr5_124624567_124625075	124624567	Tctn2	613
NM_001253904;NM_001253905;NM_011424	Intron	chr5	125056461	chr5_125056004_125056461	125056004	Ncor2	751
NM_001253904;NM_001253905;NM_011424	Intron	chr5	125140791	chr5_125140271_125140791	125140271	Ncor2	1140
NM_001253904;NM_001253905;NM_011424	Intron	chr5	125149425	chr5_125148841_125149425	125148841	Ncor2	627
NM_001253904;NM_001253905;NM_011424	Intron	chr5	125154275	chr5_125153983_125154275	125153983	Ncor2	463
NM_001253904;NM_001253905;NM_011424	Intron	chr5	125156290	chr5_125155942_125156290	125155942	Ncor2	459
NM_001253904;NM_001253905;NM_011424	Intron	chr5	125172251	chr5_125171798_125172251	125171798	Ncor2	822
NM_001253904;NM_001253905;NM_016741;NM_001205082;NM_001205083;NM_011424	Intergenic	chr5	125185466	chr5_125185136_125185466	125185136	Scarb1;Ncor2	572
NM_001253904;NM_001253905;NM_016741;NM_001205082;NM_001205083;NM_011424	Intergenic	chr5	125247666	chr5_125247206_125247666	125247206	Scarb1;Ncor2	474
NM_029752	Intron	chr5	125445566	chr5_125445310_125445566	125445310	Bri3bp	464
NM_030210	Intron	chr5	125485201	chr5_125484861_125485201	125484861	Aacs	490
NM_030210	Exon	chr5	125490117	chr5_125489812_125490117	125489812	Aacs	484
NM_030210	Intron	chr5	125492932	chr5_125492604_125492932	125492604	Aacs	558
NR_015517;NM_175284	Intergenic	chr5	128570895	chr5_128570556_128570895	128570556	Fzd10;5930412G12Rik	735
NR_015517	Intron	chr5	128580370	chr5_128580090_128580370	128580090	5930412G12Rik	481
NR_015517	Intron	chr5	128581470	chr5_128580883_128581470	128580883	5930412G12Rik	617
NR_015517	Intron	chr5	128589703	chr5_128589306_128589703	128589306	5930412G12Rik	661
NM_001081388;NM_001286033;NM_001081342;NM_001286034;NM_009391;NM_007941	Intergenic	chr5	129049651	chr5_129049315_129049651	129049315	Ran;Stx2;Gpr133;Rimbp2	468
NM_001081342	Intron	chr5	129194292	chr5_129193993_129194292	129193993	Gpr133	504
NM_001081342	Intergenic	chr5	129214344	chr5_129213991_129214344	129213991	Gpr133	562
NM_001081342	Intergenic	chr5	129241828	chr5_129241517_129241828	129241517	Gpr133	846
NM_001081342	Intergenic	chr5	129242845	chr5_129242327_129242845	129242327	Gpr133	527
NM_001081342	Intergenic	chr5	129243749	chr5_129243436_129243749	129243436	Gpr133	526
NM_001081342	Intergenic	chr5	129270304	chr5_129269964_129270304	129269964	Gpr133	526
NM_172276	Intergenic	chr5	129455127	chr5_129454791_129455127	129454791	Sfswap	570
NM_008095	Intron	chr5	129730688	chr5_129730413_129730688	129730413	Gbas	483
NM_011079	Exon	chr5	129865108	chr5_129864673_129865108	129864673	Phkg1	477
NM_027121;NM_001286382;NM_001001327	Intron	chr5	129982117	chr5_129981848_129982117	129981848	Vkorc1l1	487
NM_172509	Promoter	chr5	130144882	chr5_130144458_130144882	130144458	Kctd7	686
NM_001081394	Promoter	chr5	130218439	chr5_130218080_130218439	130218080	Tmem248	490
NM_001081394	Promoter	chr5	130219746	chr5_130219425_130219746	130219425	Tmem248	526
NM_023248	Intron	chr5	130247151	chr5_130246738_130247151	130246738	Sbds	553
NM_001015876;NM_178897;NM_198665;NM_181045;NM_021371	Intergenic	chr5	130363896	chr5_130363354_130363896	130363354	A330070K13Rik;Caln1;Tyw1	546
NM_177047	Intron	chr5	131514535	chr5_131514025_131514535	131514025	Auts2	544
NR_104383;NM_010876;NM_001286037	Promoter	chr5	134228856	chr5_134228512_134228856	134228512	Ncf1	592
NM_001080748;NM_001080749;NM_010365;NM_001080746;NM_001080747	Intron	chr5	134286578	chr5_134286268_134286578	134286268	Gtf2i	524
NM_001080748;NM_001080749;NM_010365;NM_001080746;NM_001080747	Intron	chr5	134304118	chr5_134303792_134304118	134303792	Gtf2i	518
NM_001081469;NM_001081468;NM_001244936;NM_001081466;NM_001081470;NM_001081464;NM_001081465;NM_001081462;NM_001081463;NM_010365;NM_001081467;NM_001080746;NM_001080747;NM_001080748;NM_001080749;NM_020331	Intergenic	chr5	134337435	chr5_134337020_134337435	134337020	Gtf2i;Gtf2ird1	707
NM_001081469;NM_001081468;NM_001244936;NM_001081466;NM_001081470;NM_001081464;NM_001081465;NM_001081462;NM_001081463;NM_001081467;NM_020331	Intron	chr5	134410607	chr5_134410222_134410607	134410222	Gtf2ird1	738
NM_001081469;NM_001081468;NM_001244936;NM_001081466;NM_001081470;NM_001081464;NM_001081465;NM_001081462;NM_001081463;NM_001081467;NM_020331	Intron	chr5	134418492	chr5_134418105_134418492	134418105	Gtf2ird1	759
NM_001081469;NM_001081468;NM_001244936;NM_001081466;NM_001081470;NM_001081464;NM_001081465;NM_001081462;NM_001081463;NM_001081467;NM_020331	Intron	chr5	134424397	chr5_134423658_134424397	134423658	Gtf2ird1	950
NM_001081469;NM_001081468;NM_001244936;NM_001081466;NM_001081470;NM_001081464;NM_001081465;NM_001081462;NM_001081463;NM_001081467;NM_020331	Intron	chr5	134428927	chr5_134428454_134428927	134428454	Gtf2ird1	592
NM_001081468;NM_001081469;NM_001244936;NM_001081466;NM_001081470;NM_001081464;NM_001081465;NM_001081462;NM_001081463;NM_009990;NM_001013751;NM_001081467;NM_001039162;NM_020331	Intergenic	chr5	134468292	chr5_134467981_134468292	134467981	Clip2;Gtf2ird1;Syna	530
NM_001039162;NM_009990	Intron	chr5	134504414	chr5_134503892_134504414	134503892	Clip2	586
NM_020044;NM_022964	Promoter	chr5	134617667	chr5_134617197_134617667	134617197	Lat2	479
NM_010717	Intron	chr5	134661448	chr5_134660870_134661448	134660870	Limk1	583
NM_010717	Intron	chr5	134676552	chr5_134676244_134676552	134676244	Limk1	472
NM_024479	Exon	chr5	134941067	chr5_134940434_134941067	134940434	Wbscr27	1363
NM_194065;NM_145215;NM_020504;NM_001190437;NM_016801;NR_033794;NR_026907;NM_024479;NM_009903;NM_009902;NR_026688;NM_029681	Intergenic	chr5	134943386	chr5_134943059_134943386	134943059	Stx1a;Cldn13;Wbscr27;Wbscr25;Wbscr28;Abhd11;Abhd11os;Cldn3;Cldn4	526
NM_194065;NM_145215;NM_020504;NM_001190437;NM_025375;NM_016801;NR_033794;NR_026907;NM_024479;NM_009903;NM_009902;NR_026688;NM_029681	Intergenic	chr5	134959551	chr5_134958957_134959551	134958957	Stx1a;Cldn13;Wbscr27;Wbscr22;Wbscr25;Wbscr28;Abhd11;Abhd11os;Cldn3;Cldn4	679
NR_026907	Promoter	chr5	135000814	chr5_135000352_135000814	135000352	Wbscr25	471
NR_033794;NM_001190437;NM_145215	Promoter	chr5	135009138	chr5_135008730_135009138	135008730	Abhd11	1054
NR_033794;NM_001190437;NM_145215	Promoter	chr5	135009592	chr5_135009279_135009592	135009279	Abhd11	572
NM_016801	Promoter	chr5	135023469	chr5_135023149_135023469	135023149	Stx1a	465
NM_021455	Exon	chr5	135132463	chr5_135131751_135132463	135131751	Mlxipl	922
NM_021455	Exon	chr5	135133082	chr5_135132706_135133082	135132706	Mlxipl	699
NM_009745	Intron	chr5	135174921	chr5_135174529_135174921	135174529	Bcl7b	597
NM_011714;NM_009745;NM_010246;NM_021455;NM_013763	Intergenic	chr5	135182650	chr5_135182243_135182650	135182243	Mlxipl;Fzd9;Baz1b;Tbl2;Bcl7b	641
NM_011714	Exon	chr5	135244547	chr5_135244211_135244547	135244211	Baz1b	518
NM_011714;NM_010246;NM_013763;NM_033571;NM_009745;NM_001277891;NM_001277892;NM_001277893	Intergenic	chr5	135246556	chr5_135246161_135246556	135246161	Fzd9;Fkbp6;Baz1b;Tbl2;Bcl7b	774
NM_010246	Promoter	chr5	135250364	chr5_135249857_135250364	135249857	Fzd9	603
NM_146002	Exon	chr5	135644668	chr5_135644237_135644668	135644237	Rhbdd2	519
NM_146002	Exon	chr5	135646119	chr5_135645645_135646119	135645645	Rhbdd2	483
NM_008898	Intron	chr5	135726436	chr5_135725985_135726436	135725985	Por	712
NM_008617	Exon	chr5	135790718	chr5_135790149_135790718	135790149	Mdh2	575
NM_018871;NM_001160366;NM_011776;NM_013560;NM_008617;NM_021403	Intergenic	chr5	135884757	chr5_135884370_135884757	135884370	Zp3;Hspb1;Ssc4d;Srrm3;Mdh2;Ywhag	631
NM_018871	Exon	chr5	135909603	chr5_135909371_135909603	135909371	Ywhag	660
NM_001256098;NM_018871;NM_001160366;NM_011776;NM_001256097;NM_001256096;NM_175309;NM_013560;NM_023742;NM_021403	Intergenic	chr5	135953075	chr5_135952656_135953075	135952656	Upk3b;Dtx2;Hspb1;Ssc4d;Srrm3;Ywhag;Zp3	685
NM_001256098;NM_018871;NM_001160366;NM_011776;NM_001256097;NM_001256096;NM_175309;NM_013560;NM_023742;NM_021403	Intergenic	chr5	135955357	chr5_135955006_135955357	135955006	Upk3b;Dtx2;Hspb1;Ssc4d;Srrm3;Ywhag;Zp3	575
NM_175309	Exon	chr5	136041993	chr5_136041684_136041993	136041684	Upk3b	529
NM_024474	Intron	chr5	136773598	chr5_136773122_136773598	136773122	Col26a1	695
NM_001163243	Promoter	chr5	136952333	chr5_136952041_136952333	136952041	Fis1	495
NM_027318;NM_026073;NM_007457;NM_025562;NM_011962;NM_008871;NM_001163243;NR_030483;NR_015555;NM_001039385;NM_021719	Intergenic	chr5	137000894	chr5_137000527_137000894	137000527	Znhit1;Ift22;Cldn15;Plod3;Vgf;4933404O12Rik;Fis1;Ap1s1;Mir702;Serpine1	488
NM_008871;NM_201373;NM_001039385;NM_007457	Intergenic	chr5	137123050	chr5_137122739_137123050	137122739	Vgf;Trim56;Ap1s1;Serpine1	617
NM_011741	Intron	chr5	137395526	chr5_137395246_137395526	137395246	Zan	492
NM_011741	Intron	chr5	137410778	chr5_137410334_137410778	137410334	Zan	670
NM_031408	Promoter	chr5	137518702	chr5_137518380_137518702	137518380	Gigyf1	864
NM_031408	Promoter	chr5	137519537	chr5_137519236_137519537	137519236	Gigyf1	474
[truncated: 4,925 more rows]
