# Supplementary material for: Allele-specific differential regulation of monoallelically expressed autosomal genes in the cardiac lineage
Source: Nat Commun. 2022 Oct 10;13:5984. doi: 10.1038/s41467-022-33722-x (PMC9550772; doi:10.1038/s41467-022-33722-x)
Supplement: Supplementary file 13 — Source Data [file 41467_2022_33722_MOESM13_ESM.zip › Source Data 48.csv]

accession	annotation	chrom	end	id	start	symbol	totalSignal
NM_011441;NM_001289464	Exon	chr1	4493143	chr1_4492767_4493143	4492767	Sox17	941
NR_033530;NM_025300;NM_001177658	Promoter	chr1	4786174	chr1_4785097_4786174	4785097	Mrpl15	5848
NM_008866	Promoter	chr1	4808109	chr1_4807359_4808109	4807359	Lypla1	2498
NM_011541;NM_001159750;NM_001159751	Promoter	chr1	4856179	chr1_4855405_4856179	4855405	Tcea1	1233
NM_011541;NM_001159750;NM_001159751	Promoter	chr1	4858581	chr1_4857243_4858581	4857243	Tcea1	7314
NM_001290372;NM_021374	Promoter	chr1	5019162	chr1_5018736_5019162	5018736	Rgs20	964
NM_009826	Promoter	chr1	6215546	chr1_6214175_6215546	6214175	Rb1cc1	5355
NM_183028	Promoter	chr1	7089161	chr1_7088207_7089161	7088207	Pcmtd1	1708
NM_183028	Intergenic	chr1	7272289	chr1_7271629_7272289	7271629	Pcmtd1	827
	Intergenic	chr1	7397919	chr1_7397676_7397919	7397676		466
NM_021511;NR_027664;NM_175236	Promoter	chr1	9546866	chr1_9544817_9546866	9544817	Rrs1;Adhfe1	4495
NM_008651;NM_001290397	Promoter	chr1	9700182	chr1_9699530_9700182	9699530	Mybl1	1574
NM_008651;NM_001290397	Promoter	chr1	9701037	chr1_9700571_9701037	9700571	Mybl1	985
NR_040462;NM_173443	Promoter	chr1	9748754	chr1_9748449_9748754	9748449	1700034P13Rik;Vcpip1	539
NM_177722	Promoter	chr1	9909403	chr1_9908588_9909403	9908588	Mcmdc2	1439
NR_024067;NR_004410	Promoter	chr1	9943144	chr1_9942655_9943144	9942655	Snord87;Snhg6	898
NR_024067;NR_004410	Promoter	chr1	9944330	chr1_9943705_9944330	9943705	Snord87;Snhg6	2601
NM_001285425	Promoter	chr1	9968230	chr1_9967679_9968230	9967679	Tcf24	1339
NM_026493;NM_013715;NR_102282;NM_001277101	Promoter	chr1	10038613	chr1_10037245_10038613	10037245	Cspp1;Cops5	9670
NM_026493;NM_013715;NR_102282;NM_001277101	Promoter	chr1	10039468	chr1_10039068_10039468	10039068	Cspp1;Cops5	680
NM_026493;NM_013715;NR_102282;NM_001277101	Promoter	chr1	10040265	chr1_10039807_10040265	10039807	Cspp1;Cops5	896
NM_029525	Promoter	chr1	10993869	chr1_10993513_10993869	10993513	Prex2	978
NM_001160370;NM_001160371;NM_001160369;NM_177173	Promoter	chr1	11414864	chr1_11414160_11414864	11414160	A830018L16Rik	742
NM_001198566;NM_001198565	Promoter	chr1	12692263	chr1_12691762_12692263	12691762	Sulf1	900
NM_001198566;NM_172841;NM_001198565;NM_172294	Intergenic	chr1	12865242	chr1_12864657_12865242	12864657	Slco5a1;Sulf1	842
NM_172841	Promoter	chr1	12992265	chr1_12991939_12992265	12991939	Slco5a1	531
NM_172841;NM_001081209	Intergenic	chr1	13015416	chr1_13015144_13015416	13015144	Slco5a1;Prdm14	476
NM_172841;NM_008678;NM_001081209;NM_001077695	Intergenic	chr1	13069881	chr1_13069530_13069881	13069530	Ncoa2;Slco5a1;Prdm14	575
NM_001081209	Promoter	chr1	13126090	chr1_13125412_13126090	13125412	Prdm14	1397
NM_008678;NM_001077695	Promoter	chr1	13372922	chr1_13372415_13372922	13372415	Ncoa2	1996
NM_008678;NM_001077695	Promoter	chr1	13374849	chr1_13373921_13374849	13373921	Ncoa2	4571
NM_028173	Promoter	chr1	13589743	chr1_13588991_13589743	13588991	Tram1	1743
NM_145381	Promoter	chr1	13660721	chr1_13659461_13660721	13659461	Lactb2	4885
	Intergenic	chr1	14632197	chr1_14631785_14632197	14631785		672
NM_010827	Promoter	chr1	14755845	chr1_14755296_14755845	14755296	Msc	841
NM_001286628;NM_009352	Promoter	chr1	15806368	chr1_15805295_15806368	15805295	Terf1	3297
NM_011291;NM_133832	Promoter	chr1	16104466	chr1_16104165_16104466	16104165	Rpl7;Rdh10	873
NM_011291;NM_133832	Promoter	chr1	16105281	chr1_16104630_16105281	16104630	Rpl7;Rdh10	4169
NM_011291;NM_133832	Promoter	chr1	16105993	chr1_16105369_16105993	16105369	Rpl7;Rdh10	1180
NM_001271016;NM_001271017;NR_073122;NM_025773	Promoter	chr1	16618601	chr1_16618231_16618601	16618231	Ube2w	580
NM_001271016;NM_001271017;NR_073122;NM_025773	Promoter	chr1	16619316	chr1_16618705_16619316	16618705	Ube2w	1606
NM_026456;NR_037998	Promoter	chr1	16657280	chr1_16656907_16657280	16656907	Tceb1;D030040B21Rik	663
NM_027415;NM_026392	Promoter	chr1	16665721	chr1_16665202_16665721	16665202	Tmem70	948
NM_030033	Intergenic	chr1	18058443	chr1_18057985_18058443	18057985	Crisp4	545
NR_029902;NM_008563;NM_010552;NR_029593;NM_145856	Intergenic	chr1	20744148	chr1_20743901_20744148	20743901	Mcm3;Mir206;Il17f;Mir133b;Il17a	443
NM_028829;NR_040492	Promoter	chr1	20891179	chr1_20890805_20891179	20890805	Paqr8;6720483E21Rik	935
NM_177409	Promoter	chr1	21079212	chr1_21078822_21079212	21078822	Tram2	1095
NM_177409	Promoter	chr1	21079901	chr1_21079476_21079901	21079476	Tram2	562
NM_029398;NM_001290679	Promoter	chr1	21218841	chr1_21218586_21218841	21218586	Tmem14a	444
NM_001012624;NM_001012625	Exon	chr1	22533762	chr1_22533163_22533762	22533163	Rims1	1521
NM_172124	Promoter	chr1	23762934	chr1_23762391_23762934	23762391	B3gat2	658
NM_026503	Promoter	chr1	24005803	chr1_24005229_24005803	24005229	1110058L19Rik	983
NM_026604	Promoter	chr1	24100239	chr1_24099707_24100239	24099707	Fam135a	787
NR_002688;NM_011200	Promoter	chr1	30950005	chr1_30949012_30950005	30949012	Gm13363;Ptp4a1	1874
NM_008922;NR_033199	Promoter	chr1	33670500	chr1_33669378_33670500	33669378	1700001G17Rik;Prim2	3037
NM_008999;NM_001159729	Promoter	chr1	33720404	chr1_33719801_33720404	33719801	Rab23	1162
NM_145392	Promoter	chr1	33758050	chr1_33757432_33758050	33757432	Bag2	951
NM_001276764;NM_177235	Promoter	chr1	33907404	chr1_33906979_33907404	33906979	Bend6;Dst	842
NM_134448;NM_133833	Promoter	chr1	34011637	chr1_34011203_34011637	34011203	Dst	875
NM_001276764;NM_134448;NM_133833	Intron	chr1	34038796	chr1_34038510_34038796	34038510	Dst	496
NM_010081	Exon	chr1	34179691	chr1_34179289_34179691	34179289	Dst	455
NM_027159;NM_178601	Promoter	chr1	34440480	chr1_34439083_34440480	34439083	Ccdc115;Imp4	9316
NM_011206	Promoter	chr1	34460068	chr1_34459424_34460068	34459424	Ptpn18	1233
NM_183019	Promoter	chr1	34802841	chr1_34801924_34802841	34801924	Arhgef4	1848
NM_001160235;NM_174997;NM_001160236	Promoter	chr1	34843385	chr1_34843123_34843385	34843123	Fam168b	935
NM_015818	Intergenic	chr1	35985899	chr1_35985535_35985899	35985535	Hs6st1	619
NM_015818	Intergenic	chr1	36003943	chr1_36003606_36003943	36003606	Hs6st1	457
NM_015818	Intergenic	chr1	36015544	chr1_36015179_36015544	36015179	Hs6st1	452
NR_105862;NM_015818;NM_198899	Intergenic	chr1	36061328	chr1_36060877_36061328	36060877	Mir6897;Hs6st1;Uggt1	495
NM_015818	Promoter	chr1	36068446	chr1_36067788_36068446	36067788	Hs6st1	956
NM_015818	Promoter	chr1	36069763	chr1_36069316_36069763	36069316	Hs6st1	1120
NM_015818	Promoter	chr1	36070859	chr1_36070327_36070859	36070327	Hs6st1	1116
NM_198899	Intron	chr1	36240872	chr1_36240450_36240872	36240450	Uggt1	554
NM_198899	Promoter	chr1	36244298	chr1_36243868_36244298	36243868	Uggt1	752
NR_033310;NM_001172206;NM_001172205;NM_145996;NM_001290727;NM_001290726	Intron	chr1	36315080	chr1_36314249_36315080	36314249	Arid5a	2380
NR_033310;NM_001172206;NM_001172205;NM_145996;NM_001290727;NM_001290726	Intron	chr1	36315530	chr1_36315174_36315530	36315174	Arid5a	755
NR_033310;NM_001172206;NM_001172205;NM_145996;NM_001290727;NM_001290726	Intron	chr1	36316148	chr1_36315651_36316148	36315651	Arid5a	1111
NM_172652	Promoter	chr1	36368832	chr1_36368517_36368832	36368517	Kansl3	524
NM_001013374	Promoter	chr1	36445354	chr1_36444921_36445354	36444921	Lman2l	700
NM_053186;NM_001039551	Promoter	chr1	36512282	chr1_36511765_36512282	36511765	Cnnm3	4225
NM_153502	Exon	chr1	36532523	chr1_36531906_36532523	36531906	Ankrd23	710
NM_026241	Promoter	chr1	36547250	chr1_36546778_36547250	36546778	Ankrd39	686
NM_001126047	Promoter	chr1	36557168	chr1_36556626_36557168	36556626	Sema4c	1016
NM_001126047	Promoter	chr1	36558101	chr1_36557298_36558101	36557298	Sema4c	1795
NM_001126046;NM_201365	Promoter	chr1	36683365	chr1_36682485_36683365	36682485	Fam178b	1664
NM_146107	Promoter	chr1	36709933	chr1_36709249_36709933	36709249	Actr1b	1577
NM_009539	Promoter	chr1	36759721	chr1_36758811_36759721	36758811	Zap70	1043
NM_009539;NM_001289765;NM_001289766	Exon	chr1	36771073	chr1_36770568_36771073	36770568	Zap70	1028
NM_018872	Promoter	chr1	36940329	chr1_36939287_36940329	36939287	Tmem131	3922
NM_018872	Intergenic	chr1	36986235	chr1_36985908_36986235	36985908	Tmem131	784
NM_198006;NM_026123	Promoter	chr1	37429667	chr1_37429409_37429667	37429409	Coa5;Unc50	444
NM_198006;NM_026123	Promoter	chr1	37430659	chr1_37430286_37430659	37430286	Coa5;Unc50	631
NM_145142;NM_001029878	Intergenic	chr1	38836648	chr1_38835608_38836648	38835608	Chst10;Lonrf2	1913
NM_026850	Promoter	chr1	38988035	chr1_38987703_38988035	38987703	Pdcl3	546
NM_008719	Promoter	chr1	39194408	chr1_39193928_39194408	39193928	Npas2	1369
NM_053257;NM_001252219;NM_001252218	Promoter	chr1	39369154	chr1_39368841_39369154	39368841	Rpl31	558
NM_018775	Promoter	chr1	39478775	chr1_39477884_39478775	39477884	Tbc1d8	1877
NM_001033135	Promoter	chr1	39576764	chr1_39576550_39576764	39576550	Rnf149	634
NM_001145660	Intron	chr1	39671526	chr1_39671089_39671526	39671089	Rfx8	764
NM_001177348;NM_001145660;NR_040465	Intergenic	chr1	39755754	chr1_39755375_39755754	39755375	1700066B17Rik;Gm3646;Rfx8	631
NM_001177348;NM_001145660;NR_040465	Intergenic	chr1	39757448	chr1_39756900_39757448	39756900	1700066B17Rik;Gm3646;Rfx8	646
NM_008696;NM_001252201;NM_001252202;NM_001252200	Promoter	chr1	39900503	chr1_39899777_39900503	39899777	Map4k4	1028
NM_008696;NM_001252201;NM_001252202;NM_001252200	Promoter	chr1	39903073	chr1_39902636_39903073	39902636	Map4k4	610
NM_008696;NM_001252201;NM_001252202;NM_001252200	Intron	chr1	39936625	chr1_39936274_39936625	39936274	Map4k4	568
NM_023514	Promoter	chr1	42851821	chr1_42851120_42851821	42851120	Mrps9	3994
NM_001013025	Intron	chr1	43092984	chr1_43092732_43092984	43092732	Tgfbrap1	461
NM_001013025;NM_133818	Promoter	chr1	43099199	chr1_43098424_43099199	43098424	Tgfbrap1;AI597479	3036
NM_010879	Promoter	chr1	43446460	chr1_43445996_43446460	43445996	Nck2	1528
NM_026430	Promoter	chr1	43827887	chr1_43826952_43827887	43826952	Uxs1	5756
NM_009418	Promoter	chr1	43934704	chr1_43934337_43934704	43934337	Tpp2	652
NM_029368	Promoter	chr1	44102646	chr1_44102037_44102646	44102037	Tex30	2050
NM_144558;NM_023645	Promoter	chr1	44119412	chr1_44118533_44119412	44118533	Kdelc1;Bivm	2958
NM_011729	Promoter	chr1	44148430	chr1_44147630_44148430	44147630	Ercc5	2728
NM_028450	Promoter	chr1	44552724	chr1_44551605_44552724	44551605	Gulp1	2200
NM_028599	Promoter	chr1	45796266	chr1_45795358_45796266	45795358	Wdr75	2141
NM_016917	Promoter	chr1	45926027	chr1_45925624_45926027	45925624	Slc40a1	761
NM_172653	Promoter	chr1	46853789	chr1_46853116_46853789	46853116	Slc39a10	2167
NM_028696	Promoter	chr1	51478839	chr1_51478409_51478839	51478409	Nabp1	963
NM_028696	Intergenic	chr1	51573143	chr1_51572880_51573143	51572880	Nabp1	507
	Intergenic	chr1	51624765	chr1_51624379_51624765	51624379		540
NM_001161817;NM_001290982;NM_010863	Promoter	chr1	51916122	chr1_51915111_51916122	51915111	Myo1b	4215
NM_001205314;NM_009283;NM_001205313	Promoter	chr1	52119887	chr1_52119333_52119887	52119333	Stat1	1242
NM_001113383;NM_001081081	Promoter	chr1	52232854	chr1_52231945_52232854	52231945	Gls	3396
NM_001113383;NM_001081081	Promoter	chr1	52233698	chr1_52232919_52233698	52232919	Gls	3357
NR_024590;NM_001142647	Promoter	chr1	52631140	chr1_52630707_52631140	52630707	Tmem194b	436
NM_146108	Promoter	chr1	52845126	chr1_52844803_52845126	52844803	Hibch	960
NM_144953	Promoter	chr1	52951933	chr1_52951291_52951933	52951291	1700019D03Rik	699
NM_144953	Promoter	chr1	52953375	chr1_52952295_52953375	52952295	1700019D03Rik	2182
NM_145517;NM_153556	Promoter	chr1	53297619	chr1_53296578_53297619	53296578	Pms1;Ormdl1	3980
NR_104360;NR_104361;NM_001285839	Promoter	chr1	53313928	chr1_53313616_53313928	53313616	Osgepl1	652
NM_133810	Promoter	chr1	53785326	chr1_53784700_53785326	53784700	Stk17b	1422
NM_001001883;NM_172655	Promoter	chr1	54195525	chr1_54195015_54195525	54195015	Hecw2	785
NM_001033194	Promoter	chr1	54439396	chr1_54438602_54439396	54438602	Gtf3c3	1252
NM_001163314	Promoter	chr1	54557853	chr1_54556939_54557853	54556939	Pgap1	1810
NM_001081433	Promoter	chr1	54926216	chr1_54925740_54926216	54925740	Ankrd44	704
NM_001081433	Promoter	chr1	54926760	chr1_54926483_54926760	54926483	Ankrd44	552
NM_031179	Promoter	chr1	55027825	chr1_55027085_55027825	55027085	Sf3b1	2935
NM_026424;NM_001039710	Promoter	chr1	55053076	chr1_55052718_55053076	55052718	Coq10b	661
NM_010477;NM_008303	Promoter	chr1	55088687	chr1_55087092_55088687	55087092	Hspd1;Hspe1	7346
NM_025283	Promoter	chr1	55129739	chr1_55129296_55129739	55129296	Mob4	701
NM_175439	Promoter	chr1	55237673	chr1_55236951_55237673	55236951	Mars2	1165
NM_001114663	Intron	chr1	55582534	chr1_55582247_55582534	55582247	Plcl1	457
NR_024325;NM_139146;NR_024326	Promoter	chr1	56971292	chr1_56970650_56971292	56970650	9130024F11Rik;Satb2	712
NR_024325;NM_139146;NR_024326	Promoter	chr1	56972409	chr1_56971965_56972409	56971965	9130024F11Rik;Satb2	652
NR_024325;NM_139146;NR_024326	Promoter	chr1	56973073	chr1_56972577_56973073	56972577	9130024F11Rik;Satb2	1323
NR_024325;NM_139146;NR_024326	Promoter	chr1	56973710	chr1_56973315_56973710	56973315	9130024F11Rik;Satb2	506
NR_024325;NM_139146;NR_024326	Intergenic	chr1	56977774	chr1_56977553_56977774	56977553	9130024F11Rik;Satb2	432
NR_037999;NM_028546	Promoter	chr1	57377333	chr1_57376927_57377333	57376927	4930558J18Rik;1700066M21Rik	630
NR_037999;NM_028546	Promoter	chr1	57378496	chr1_57377463_57378496	57377463	4930558J18Rik;1700066M21Rik	2831
NM_001081181;NR_004860;NM_001037742;NM_001114102	Promoter	chr1	57406992	chr1_57405889_57406992	57405889	Tyw5;9430016H08Rik	3282
NM_144882	Promoter	chr1	57775820	chr1_57774442_57775820	57774442	Spats2l	2695
NM_199007	Promoter	chr1	57996651	chr1_57995913_57996651	57995913	Sgol2	4483
NM_001008419	Promoter	chr1	58281114	chr1_58280796_58281114	58280796	Aox2	523
NM_025824	Promoter	chr1	58393383	chr1_58392239_58393383	58392239	Bzw1	4498
NM_001042634;NR_027853;NR_027854	Promoter	chr1	58423455	chr1_58423073_58423455	58423073	Clk1	462
NM_001042634;NR_027853;NR_027854	Promoter	chr1	58424518	chr1_58423622_58424518	58423622	Clk1	2711
NM_001285826;NM_027374;NM_027351;NM_022988;NM_001285827	Promoter	chr1	58445910	chr1_58444764_58445910	58444764	Ppil3;Nif3l1	2161
NM_001271526;NM_008765	Promoter	chr1	58505188	chr1_58504302_58505188	58504302	Orc2	4439
NM_025597;NM_172513	Promoter	chr1	58586119	chr1_58585870_58586119	58585870	Ndufb3;Fam126b	440
NM_025597;NM_172513	Promoter	chr1	58586797	chr1_58586187_58586797	58586187	Ndufb3;Fam126b	1312
NM_172656;NM_172406	Promoter	chr1	58973443	chr1_58972949_58973443	58972949	Trak2;Stradb	1137
NM_172656;NM_172406	Promoter	chr1	58974134	chr1_58973608_58974134	58973608	Trak2;Stradb	1656
NM_028717;NM_146109;NM_001159948	Promoter	chr1	59237937	chr1_59236785_59237937	59236785	Als2	3283
NM_008057	Promoter	chr1	59483291	chr1_59482445_59483291	59482445	Fzd7	2792
NM_009460	Promoter	chr1	59668920	chr1_59668305_59668920	59668305	Sumo1	641
NM_009460	Promoter	chr1	59671577	chr1_59670622_59671577	59670622	Sumo1	2411
NM_018868	Promoter	chr1	59685385	chr1_59684960_59685385	59684960	Nop58	1142
NM_018868	Promoter	chr1	59686404	chr1_59685535_59686404	59685535	Nop58	2319
NM_018868	Intron	chr1	59698027	chr1_59697672_59698027	59697672	Nop58	545
NM_007561	Promoter	chr1	59762966	chr1_59762676_59762966	59762676	Bmpr2	502
NM_007561	Promoter	chr1	59764026	chr1_59763609_59764026	59763609	Bmpr2	656
NM_001037725	Promoter	chr1	59913401	chr1_59912742_59913401	59912742	Fam117b	2477
NM_027407	Promoter	chr1	60043040	chr1_60042538_60043040	60042538	Ica1l	579
NM_021312;NM_001199060;NM_001199061;NM_139150;NM_001285463	Promoter	chr1	60098694	chr1_60097606_60098694	60097606	Wdr12;Carf	5614
NM_173444	Promoter	chr1	60181238	chr1_60180231_60181238	60180231	Nbeal1	2988
NM_030013	Promoter	chr1	60343960	chr1_60343205_60343960	60343205	Cyp20a1	2254
NM_001198571;NM_001198570;NM_198127	Promoter	chr1	60409670	chr1_60408957_60409670	60408957	Abi2	1185
NM_001045513	Promoter	chr1	60566853	chr1_60565231_60566853	60565231	Raph1	7841
NM_001281976;NM_009843;NM_017480	Intergenic	chr1	60960858	chr1_60960178_60960858	60960178	Ctla4;Icos	688
	Intergenic	chr1	61514127	chr1_61513756_61514127	61513756		622
NM_001114609;NM_001081436	Intron	chr1	63111046	chr1_63110803_63111046	63110803	Ino80d	455
NM_001114609;NM_001081436;NR_045915;NR_045914	Promoter	chr1	63113532	chr1_63113129_63113532	63113129	Ino80d;Ino80dos	729
NM_001114609;NM_001081436;NR_045915;NR_045914	Promoter	chr1	63114797	chr1_63114417_63114797	63114417	Ino80d;Ino80dos	1496
NM_145518;NM_018796;NM_001160039;NM_001160038;NR_028558;NM_001160040	Promoter	chr1	63178416	chr1_63176035_63178416	63176035	Ndufs1;Snora41;Eef1b2	6203
NM_001285936;NM_001285937	Promoter	chr1	63200769	chr1_63200268_63200769	63200268	Zdbf2	680
NM_001177600;NM_011780	Promoter	chr1	63447018	chr1_63446487_63447018	63446487	Adam23	691
NM_029696;NM_172422	Promoter	chr1	63731267	chr1_63730700_63731267	63730700	Mdh1b;Fastkd2	609
NM_033563	Promoter	chr1	64122297	chr1_64121619_64122297	64121619	Klf7	2436
NM_133828;NM_009952;NM_001037726	Promoter	chr1	64532907	chr1_64531918_64532907	64531918	Creb1	3690
NM_133828;NM_009952;NM_001037726	Promoter	chr1	64534556	chr1_64534000_64534556	64534000	Creb1	665
NM_025964	Promoter	chr1	64617727	chr1_64616751_64617727	64616751	Mettl21a	2989
NR_038009;NM_001097644	Promoter	chr1	64691530	chr1_64690392_64691530	64690392	Ccnyl1;2810408I11Rik	3893
NM_022721;NM_001042659	Promoter	chr1	64736567	chr1_64735718_64736567	64735718	Fzd5	1195
NM_022721;NM_001042659	Promoter	chr1	64737755	chr1_64737000_64737755	64737000	Fzd5	2906
NM_022721;NM_001042659	Promoter	chr1	64738346	chr1_64737985_64738346	64737985	Fzd5	530
NM_010497	Promoter	chr1	65178523	chr1_65178154_65178523	65178154	Idh1	628
NM_010497	Promoter	chr1	65179379	chr1_65178790_65179379	65178790	Idh1	815
NM_025683	Promoter	chr1	66701449	chr1_66700878_66701449	66700878	Rpe	1921
NM_177645;NM_001122738	Promoter	chr1	66816927	chr1_66816330_66816927	66816330	Kansl1l	1166
NM_177645;NM_001122738	Promoter	chr1	66818182	chr1_66817741_66818182	66817741	Kansl1l	582
NM_007381	Promoter	chr1	66863397	chr1_66862702_66863397	66862702	Acadl	1431
NM_007525	Promoter	chr1	71103208	chr1_71102458_71103208	71102458	Bard1	1990
NM_026195	Promoter	chr1	71557370	chr1_71556845_71557370	71556845	Atic	534
NM_026195	Promoter	chr1	71557748	chr1_71557495_71557748	71557495	Atic	484
NR_040308;NM_001276413;NM_001276412;NM_001276411;NM_001276410;NM_001276408;NM_001276409;NM_010233	Promoter	chr1	71653366	chr1_71652502_71653366	71652502	Apol7d;Fn1	3430
NM_001005423	Promoter	chr1	72211318	chr1_72210826_72211318	72210826	Mreg	1168
NM_001005423	Promoter	chr1	72212077	chr1_72211695_72212077	72211695	Mreg	514
NM_001005423	Promoter	chr1	72214726	chr1_72214170_72214726	72214170	Mreg	653
NM_023523;NM_175564;NM_001005423;NM_009533	Intergenic	chr1	72217006	chr1_72216495_72217006	72216495	Tmem169;Pecr;Xrcc5;Mreg	962
NM_023523;NM_175564;NM_001005423;NM_009533	Intergenic	chr1	72226272	chr1_72225971_72226272	72225971	Tmem169;Pecr;Xrcc5;Mreg	463
NM_023523;NM_175564;NM_001005423;NM_009533	Intergenic	chr1	72237147	chr1_72236417_72237147	72236417	Tmem169;Pecr;Xrcc5;Mreg	1996
NM_023523;NM_175564	Promoter	chr1	72284376	chr1_72283927_72284376	72283927	Tmem169;Pecr	807
NM_018817	Promoter	chr1	72583591	chr1_72583033_72583591	72583033	Smarcal1	1235
NM_009084	Promoter	chr1	72711985	chr1_72710731_72711985	72710731	Rpl37a	2943
NM_009084	Promoter	chr1	72712484	chr1_72712107_72712484	72712107	Rpl37a	1027
NM_008342	Promoter	chr1	72825670	chr1_72825283_72825670	72825283	Igfbp2	814
NM_008342	Exon	chr1	72849280	chr1_72848587_72849280	72848587	Igfbp2	837
NM_027884;NM_001289895	Intron	chr1	74095170	chr1_74094544_74095170	74094544	Tns1	632
NM_027884;NM_001289895	Intron	chr1	74099164	chr1_74098434_74099164	74098434	Tns1	1564
NM_027884;NM_001170641;NM_001289895;NM_001034060	Promoter	chr1	74124379	chr1_74124126_74124379	74124126	Tns1;Rufy4	435
NM_029711	Promoter	chr1	74237524	chr1_74236136_74237524	74236136	Arpc2	3363
NM_029711	Intron	chr1	74257341	chr1_74257003_74257341	74257003	Arpc2	507
NM_146110;NM_025580;NM_001190444;NM_001039509	Promoter	chr1	74285455	chr1_74285003_74285455	74285003	Pnkd;Aamp	1109
NM_027154	Promoter	chr1	74304072	chr1_74303708_74304072	74303708	Tmbim1	942
NM_153088;NM_025580;NR_029743;NM_027154;NM_001039509;NM_009509;NM_001033345;NM_176972;NM_013612;NM_019999	Intergenic	chr1	74387177	chr1_74386699_74387177	74386699	Slc11a1;Mir26b;Vil1;Catip;Pnkd;Ctdsp1;Tmbim1;Usp37	1043
NM_153088;NR_029743	Promoter	chr1	74392539	chr1_74392117_74392539	74392117	Mir26b;Ctdsp1	734
NM_153088;NR_029743;NM_027154;NM_001039509;NM_009509;NM_001033345;NM_176972;NM_013612;NM_019999	Intergenic	chr1	74397826	chr1_74397335_74397826	74397335	Slc11a1;Mir26b;Vil1;Catip;Pnkd;Ctdsp1;Tmbim1;Usp37	789
NM_153088;NR_029743;NM_027154;NM_001039509;NM_009509;NM_001033345;NM_176972;NM_013612;NM_019999	Intergenic	chr1	74398348	chr1_74397939_74398348	74397939	Slc11a1;Mir26b;Vil1;Catip;Pnkd;Ctdsp1;Tmbim1;Usp37	530
NM_009509	Promoter	chr1	74409028	chr1_74408663_74409028	74408663	Vil1	637
NM_021383	Promoter	chr1	74507410	chr1_74505115_74507410	74505115	Rqcd1	6803
NM_029888;NM_025784	Promoter	chr1	74588336	chr1_74587371_74588336	74587371	Zfp142;Bcs1l	2544
NM_001014974	Promoter	chr1	74662484	chr1_74661633_74662484	74661633	Ttll4	1861
NM_024264	Promoter	chr1	74713938	chr1_74713520_74713938	74713520	Cyp27a1	706
NM_153744	Promoter	chr1	74749233	chr1_74748736_74749233	74748736	Prkag3	767
NM_009526	Exon	chr1	74784641	chr1_74784131_74784641	74784131	Wnt6	809
NM_009518	Exon	chr1	74803813	chr1_74803336_74803813	74803336	Wnt10a	1109
NM_001039495;NM_153111;NR_029876;NM_021541;NM_153744;NM_024264;NM_009518;NM_009526;NM_009872	Intergenic	chr1	74817286	chr1_74816958_74817286	74816958	Fev;Ccdc108;Mir375;Wnt10a;Prkag3;Wnt6;Cyp27a1;Cdk5r2;Cryba2	425
NM_001039495;NM_153111;NR_029876;NM_021541;NM_153744;NM_024264;NM_009518;NM_009526;NM_009872	Intergenic	chr1	74825296	chr1_74824747_74825296	74824747	Fev;Ccdc108;Mir375;Wnt10a;Prkag3;Wnt6;Cyp27a1;Cdk5r2;Cryba2	867
NM_170755;NM_026977	Promoter	chr1	75143171	chr1_75142784_75143171	75142784	Cnppd1;Fam134a	568
NM_026846;NM_001159906;NM_001159905	Promoter	chr1	75169005	chr1_75168728_75169005	75168728	Zfand2b	484
NM_001267620;NM_026187;NM_001288612;NM_001288613;NR_109938;NM_001003917;NR_051998;NR_051999	Promoter	chr1	75191689	chr1_75191358_75191689	75191358	Atg9a;Ankzf1	777
NM_001267620;NM_026187;NM_001288612;NM_001288613;NR_109938;NM_001003917;NR_051998;NR_051999	Promoter	chr1	75192838	chr1_75191772_75192838	75191772	Atg9a;Ankzf1	4650
NM_029010;NM_011494;NM_001277992;NR_102731	Promoter	chr1	75209539	chr1_75209049_75209539	75209049	Stk16;Glb1l	507
NM_029010;NM_011494;NM_001277992;NR_102731	Promoter	chr1	75211260	chr1_75210850_75211260	75210850	Stk16;Glb1l	1219
NM_009447	Promoter	chr1	75219835	chr1_75218396_75219835	75218396	Tuba4a	2726
NM_001159883;NM_001159885;NM_178055;NM_001159884;NM_020266	Promoter	chr1	75237306	chr1_75236449_75237306	75236449	Dnajb2	1754
NM_001159883;NM_001159885;NM_178055;NM_001159884;NM_020266	Intron	chr1	75240168	chr1_75239782_75240168	75239782	Dnajb2	632
NM_016878;NM_001110831	Promoter	chr1	75317877	chr1_75316595_75317877	75316595	Dnpep	3682
NM_007463;NM_001085370	Exon	chr1	75423484	chr1_75422972_75423484	75422972	Speg	681
NM_133708	Promoter	chr1	75436265	chr1_75435964_75436265	75435964	Gmppa	426
NM_010564;NM_178884	Promoter	chr1	75506403	chr1_75505717_75506403	75505717	Inha;Obsl1	1616
NM_010564;NM_133708;NM_009208;NM_183022;NM_177056;NM_001085370;NM_027886;NM_007463;NM_001001566;NM_001001565;NM_178884	Intergenic	chr1	75512086	chr1_75511667_75512086	75511667	Inha;Slc4a3;Asic4;Gmppa;Obsl1;Tmem198;Speg;Chpf;Stk11ip	1068
NM_010564;NM_133708;NM_009208;NM_183022;NM_177056;NM_001085370;NM_027886;NM_007463;NM_001001566;NM_001001565;NM_178884	Intergenic	chr1	75518597	chr1_75518202_75518597	75518202	Inha;Slc4a3;Asic4;Gmppa;Obsl1;Tmem198;Speg;Chpf;Stk11ip	576
NM_009208	Exon	chr1	75557121	chr1_75556636_75557121	75556636	Slc4a3	670
NM_007936	Promoter	chr1	77513869	chr1_77513490_77513869	77513490	Epha4	1195
NM_007936	Promoter	chr1	77515593	chr1_77515242_77515593	77515242	Epha4	515
NR_102757;NM_001278075;NM_011811;NR_102758	Promoter	chr1	78489143	chr1_78488238_78489143	78488238	Farsb	3594
NM_001001981;NM_001033606;NM_001136226;NM_028817;NM_001136222	Promoter	chr1	78658710	chr1_78658122_78658710	78658122	Acsl3;Utp14b	1158
NM_183027	Promoter	chr1	79672223	chr1_79671751_79672223	79671751	Ap1s3	1018
NM_027057;NM_001111279	Promoter	chr1	79761325	chr1_79760850_79761325	79760850	Wdfy1	664
NM_001081210	Promoter	chr1	79776605	chr1_79776078_79776605	79776078	Mrpl44	1705
NM_016716	Promoter	chr1	80340037	chr1_80339400_80340037	80339400	Cul3	1584
NM_010570	Promoter	chr1	82291249	chr1_82290667_82291249	82290667	Irs1	1035
NM_029777	Promoter	chr1	82317113	chr1_82316167_82317113	82316167	Rhbdd1	2029
NM_029409	Promoter	chr1	82725517	chr1_82724794_82725517	82724794	Mff	942
NM_007734;NM_010472;NM_025453;NM_029409	Intergenic	chr1	82819469	chr1_82819206_82819469	82819206	Col4a3;Tm4sf20;Mff;Agfg1	447
NM_007734;NM_010472;NM_025453;NM_029409	Intergenic	chr1	82820601	chr1_82820136_82820601	82820136	Col4a3;Tm4sf20;Mff;Agfg1	500
NM_025386;NM_133975	Promoter	chr1	84839585	chr1_84839301_84839585	84839301	Trip12;Fbxo36	510
NM_025386	Intron	chr1	84869800	chr1_84869423_84869800	84869423	Fbxo36	658
NM_027921	Promoter	chr1	84935042	chr1_84934194_84935042	84934194	Slc16a14	2759
NR_106172	Promoter	chr1	85751970	chr1_85751567_85751970	85751567	Mir8096	612
NM_133781	Promoter	chr1	85794665	chr1_85793947_85794665	85793947	Cab39	2366
NM_022417	Promoter	chr1	85895505	chr1_85894950_85895505	85894950	Itm2c	814
NM_001144992;NM_001144993	Promoter	chr1	86046354	chr1_86045861_86046354	86045861	2810459M11Rik	836
NM_027357	Promoter	chr1	86065778	chr1_86063827_86065778	86063827	Psmd1	7830
NM_030184;NM_027456	Promoter	chr1	86155023	chr1_86154629_86155023	86154629	Armc9	1381
NM_010880;NR_015507;NR_002851	Promoter	chr1	86360684	chr1_86358649_86360684	86358649	Ncl;Snord82;C130036L24Rik	12486
NM_010880;NR_015507;NM_008972;NM_027966;NM_010341;NR_028478;NR_002851;NR_106184	Intergenic	chr1	86440367	chr1_86439908_86440367	86439908	Nmur1;Ptma;1700019O17Rik;Mir3535;Ncl;C130036L24Rik;Snora75;Snord82	560
NM_010880;NR_015507;NM_008972;NM_027966;NM_010341;NR_028478;NR_002851;NR_106184	Intergenic	chr1	86440975	chr1_86440636_86440975	86440636	Nmur1;Ptma;1700019O17Rik;Mir3535;Ncl;C130036L24Rik;Snora75;Snord82	474
NM_010880;NR_015507;NM_008972;NM_008801;NM_027966;NM_010341;NR_028478;NR_002851;NR_106184	Intergenic	chr1	86443332	chr1_86442235_86443332	86442235	Nmur1;Ptma;1700019O17Rik;Mir3535;Ncl;C130036L24Rik;Pde6d;Snora75;Snord82	1885
NM_027966;NM_008801;NM_010341;NM_008972	Intergenic	chr1	86471336	chr1_86470669_86471336	86470669	Nmur1;1700019O17Rik;Pde6d;Ptma	1015
NM_027966;NM_008801;NM_010341;NM_008972	Intergenic	chr1	86472882	chr1_86472370_86472882	86472370	Nmur1;1700019O17Rik;Pde6d;Ptma	1720
NM_027966;NM_008801;NM_010341;NM_172974;NM_008972	Intergenic	chr1	86488526	chr1_86487154_86488526	86487154	Cops7b;Nmur1;1700019O17Rik;Pde6d;Ptma	4464
NM_027966;NM_008801;NM_172974;NM_008972	Intergenic	chr1	86488979	chr1_86488646_86488979	86488646	Cops7b;1700019O17Rik;Pde6d;Ptma	454
NM_027966;NM_008801;NM_172974;NM_008972	Intergenic	chr1	86502811	chr1_86502359_86502811	86502359	Cops7b;1700019O17Rik;Pde6d;Ptma	861
NM_027966;NM_008801;NM_172974;NM_008972	Intergenic	chr1	86505043	chr1_86503152_86505043	86503152	Cops7b;1700019O17Rik;Pde6d;Ptma	3676
NM_027966;NM_008801;NM_172974;NM_008972	Intergenic	chr1	86511241	chr1_86510835_86511241	86510835	Cops7b;1700019O17Rik;Pde6d;Ptma	502
NM_008972	Promoter	chr1	86524793	chr1_86524336_86524793	86524336	Ptma	599
NM_008972	Promoter	chr1	86526324	chr1_86524914_86526324	86524914	Ptma	4851
NM_008972	Promoter	chr1	86526983	chr1_86526535_86526983	86526535	Ptma	3140
NM_008972	Promoter	chr1	86529160	chr1_86527103_86529160	86527103	Ptma	10933
NM_008972;NM_008801;NM_172974	Intergenic	chr1	86531539	chr1_86531010_86531539	86531010	Cops7b;Pde6d;Ptma	650
NM_008972;NM_008801;NM_172974	Intergenic	chr1	86532576	chr1_86532182_86532576	86532182	Cops7b;Pde6d;Ptma	649
NM_008801	Promoter	chr1	86582944	chr1_86582215_86582944	86582215	Pde6d	4662
NM_172974	Promoter	chr1	86587853	chr1_86586768_86587853	86586768	Cops7b	1853
NM_153530;NM_001172157	Promoter	chr1	86704369	chr1_86703871_86704369	86703871	Dis3l2	722
NM_001277925;NM_021306	Promoter	chr1	87154713	chr1_87154272_87154713	87154272	Ecel1	697
NM_027084	Exon	chr1	87186790	chr1_87186363_87186790	87186363	Prss56	651
NM_023314;NM_001039169;NM_001039170	Promoter	chr1	87215264	chr1_87214930_87215264	87214930	Eif4e2	457
NM_028889	Promoter	chr1	87264967	chr1_87264492_87264967	87264492	Efhd1	966
NM_146112;NM_001110212	Promoter	chr1	87327239	chr1_87327002_87327239	87327002	Gigyf2	468
NM_146112;NM_001110212	Promoter	chr1	87327890	chr1_87327309_87327890	87327309	Gigyf2	2277
NM_001110193;NM_001110192;NM_010566;NR_122078	Exon	chr1	87676702	chr1_87676124_87676702	87676124	Inpp5d	884
NM_177646	Promoter	chr1	87854118	chr1_87853570_87854118	87853570	Dgkd	1047
NM_177305	Promoter	chr1	88702668	chr1_88702212_88702668	88702212	Arl4c	805
NR_040471;NM_133816	Intergenic	chr1	89026019	chr1_89025268_89026019	89025268	Sh3bp4;1700067G17Rik	1509
NM_133816	Intron	chr1	89131217	chr1_89130946_89131217	89130946	Sh3bp4	496
NM_010262	Promoter	chr1	89931519	chr1_89929942_89931519	89929942	Gbx2	3188
NM_001271607;NM_007722	Promoter	chr1	90203094	chr1_90202700_90203094	90202700	Ackr3	506
NM_008515;NM_001111311	Promoter	chr1	91053352	chr1_91053039_91053352	91053039	Lrrfip1	525
NM_026454	Promoter	chr1	91250606	chr1_91249912_91250606	91249912	Ube2f	2310
NM_016717	Promoter	chr1	91298171	chr1_91297672_91298171	91297672	Scly	788
NM_016717	Promoter	chr1	91298679	chr1_91298340_91298679	91298340	Scly	785
NM_173395	Promoter	chr1	91366872	chr1_91366447_91366872	91366447	Fam132b	828
NM_023343	Promoter	chr1	91398742	chr1_91398350_91398742	91398350	Ilkap	670
NM_019479	Promoter	chr1	91413784	chr1_91413020_91413784	91413020	Hes6	1380
NM_011066	Promoter	chr1	91459711	chr1_91459120_91459711	91459120	Per2	675
NM_028718	Promoter	chr1	91495440	chr1_91494912_91495440	91494912	Traf3ip1	1728
NM_001039126;NM_023046	Promoter	chr1	91540618	chr1_91539765_91540618	91539765	Asb1	1339
NM_007855;NM_207225	Intergenic	chr1	91928066	chr1_91927558_91928066	91927558	Twist2;Hdac4	684
NM_207225	Intergenic	chr1	92181102	chr1_92180695_92181102	92180695	Hdac4	646
NM_024197	Promoter	chr1	92473805	chr1_92473043_92473805	92473043	Ndufa10	2102
NM_001163425;NR_028108	Promoter	chr1	92642232	chr1_92640872_92642232	92640872	Myeov2	1743
NM_016696	Promoter	chr1	92832266	chr1_92831658_92832266	92831658	Gpc1	617
NM_175118	Promoter	chr1	92907804	chr1_92906704_92907804	92906704	Dusp28	2270
NM_181405	Promoter	chr1	92911376	chr1_92911049_92911376	92911049	Rnpepl1	508
NM_181405	Promoter	chr1	92912302	chr1_92911983_92912302	92911983	Rnpepl1	517
NM_011796	Promoter	chr1	92935085	chr1_92934255_92935085	92934255	Capn10	1489
NM_001294149;NM_001110315;NM_008440;NM_001294150	Intron	chr1	93064082	chr1_93063427_93064082	93063427	Kif1a	664
NM_080850;NM_023200;NR_105867	Promoter	chr1	93344130	chr1_93343451_93344130	93343451	Ppp1r7;Mir6902;Pask	4166
NM_001301364	Promoter	chr1	93445147	chr1_93444853_93445147	93444853	Hdlbp	469
NM_010891;NM_133808;NM_001159719;NM_001159718;NM_001159717	Promoter	chr1	93479684	chr1_93477850_93479684	93477850	Hdlbp;Sept2	10288
NM_145519	Promoter	chr1	93511967	chr1_93511649_93511967	93511649	Farp2	756
NM_145519	Promoter	chr1	93512706	chr1_93512138_93512706	93512138	Farp2	933
NM_145519	Exon	chr1	93600273	chr1_93599782_93600273	93599782	Farp2	738
NM_021537	Promoter	chr1	93635717	chr1_93634692_93635717	93634692	Stk25	3582
NM_021537	Promoter	chr1	93636328	chr1_93635883_93636328	93635883	Stk25	919
NM_016778	Promoter	chr1	93687033	chr1_93686324_93687033	93686324	Bok	1421
NM_025920	Exon	chr1	93705933	chr1_93705533_93705933	93705533	Thap4	629
NM_025920	Intron	chr1	93751937	chr1_93751372_93751937	93751372	Thap4	1218
NM_025920;NM_174874	Promoter	chr1	93755529	chr1_93754598_93755529	93754598	Atg4b;Thap4	3458
NM_001105667;NM_025454;NM_023136	Promoter	chr1	93802139	chr1_93801793_93802139	93801793	Ing5;Dtymk	482
NM_001105667;NM_025454;NM_023136	Promoter	chr1	93804685	chr1_93803549_93804685	93803549	Ing5;Dtymk	2207
NM_172658	Promoter	chr1	96872454	chr1_96872123_96872454	96872123	Slco4c1	684
NM_133825	Promoter	chr1	97662011	chr1_97661551_97662011	97661551	D1Ertd622e	630
NM_173760;NM_026250	Promoter	chr1	97770132	chr1_97769665_97770132	97769665	Ppip5k2;Gin1	1350
NM_173760;NM_026250	Promoter	chr1	97770708	chr1_97770440_97770708	97770440	Ppip5k2;Gin1	508
NM_173187;NM_029349;NM_013784	Promoter	chr1	105664842	chr1_105663008_105664842	105663008	2310035C23Rik;Pign	7771
NM_009399	Promoter	chr1	105780657	chr1_105780212_105780657	105780212	Tnfrsf11a	719
NM_009399	Promoter	chr1	105781406	chr1_105780749_105781406	105780749	Tnfrsf11a	1209
NM_001122676;NM_001122675	Promoter	chr1	105990579	chr1_105989895_105990579	105989895	Zcchc2	1781
NM_001122676;NM_001122675	Promoter	chr1	105991388	chr1_105990982_105991388	105990982	Zcchc2	544
NM_001122676;NM_001122675	Promoter	chr1	105992331	chr1_105991603_105992331	105991603	Zcchc2	2105
NM_001122676;NM_001122675	Intron	chr1	105994026	chr1_105993735_105994026	105993735	Zcchc2	673
NM_133821;NR_040630	Promoter	chr1	106172066	chr1_106171472_106172066	106171472	Gm20753;Phlpp1	1677
NM_133821;NR_040630	Promoter	chr1	106173252	chr1_106172448_106173252	106172448	Gm20753;Phlpp1	4428
NM_027534	Promoter	chr1	106759870	chr1_106759027_106759870	106759027	Kdsr	4923
NM_009190	Promoter	chr1	106796677	chr1_106796146_106796677	106796146	Vps4b	2428
NM_001081316	Promoter	chr1	111864878	chr1_111864148_111864878	111864148	Dsel	814
	Intergenic	chr1	113963808	chr1_113963312_113963808	113963312		531
NM_011650	Promoter	chr1	118311330	chr1_118310786_118311330	118310786	Tsn	1399
NM_026472	Promoter	chr1	118322319	chr1_118321809_118322319	118321809	Nifk	709
NM_001293300;NM_001293301;NM_029709	Promoter	chr1	118389367	chr1_118388722_118389367	118388722	Clasp1	1029
NM_001293300;NM_001293301;NM_029709	Promoter	chr1	118390162	chr1_118389646_118390162	118389646	Clasp1	935
NM_023755	Promoter	chr1	118628495	chr1_118627906_118628495	118627906	Tfcp2l1	2825
NM_023755	Intron	chr1	118648580	chr1_118648114_118648580	118648114	Tfcp2l1	475
NM_023755	Intron	chr1	118650303	chr1_118649997_118650303	118649997	Tfcp2l1	461
NM_001081125	Promoter	chr1	119052095	chr1_119051663_119052095	119051663	Gli2	435
NM_001081125	Promoter	chr1	119053230	chr1_119052372_119053230	119052372	Gli2	1399
NM_001081125	Promoter	chr1	119054011	chr1_119053381_119054011	119053381	Gli2	2231
NM_001081125	Promoter	chr1	119055498	chr1_119055091_119055498	119055091	Gli2	436
NM_022327	Intron	chr1	119497920	chr1_119497593_119497920	119497593	Ralb	553
NM_022327	Intron	chr1	119498993	chr1_119498617_119498993	119498617	Ralb	677
NM_022327	Promoter	chr1	119504763	chr1_119504523_119504763	119504523	Ralb	1126
NM_019432	Promoter	chr1	120074123	chr1_120073837_120074123	120073837	Tmem37	536
NM_001172074;NM_028439;NM_001037999;NM_007830	Promoter	chr1	120121118	chr1_120120184_120121118	120120184	Dbi;3110009E18Rik	1613
NM_001172074;NM_028439;NM_001037999;NM_007830	Promoter	chr1	120121962	chr1_120121495_120121962	120121495	Dbi;3110009E18Rik	478
NM_133186	Promoter	chr1	120265390	chr1_120264972_120265390	120264972	Steap3	734
NM_207233	Promoter	chr1	120340991	chr1_120340531_120340991	120340531	C1ql2	1061
NM_133748;NM_001271531;NM_001271532	Promoter	chr1	121328252	chr1_121327591_121328252	121327591	Insig2	2371
NM_001025156;NM_029955	Promoter	chr1	121431710	chr1_121430995_121431710	121430995	Ccdc93	2706
NM_001025156;NM_029955	Intron	chr1	121456038	chr1_121455481_121456038	121455481	Ccdc93	735
NM_025860	Promoter	chr1	121568020	chr1_121567402_121568020	121567402	Ddx18	944
NM_001205386;NM_001205385;NM_023735	Promoter	chr1	125435116	chr1_125434514_125435116	125434514	Actr3	719
NM_001205386;NM_001205385;NM_023735	Promoter	chr1	125435556	chr1_125435338_125435556	125435338	Actr3	424
NM_028787	Promoter	chr1	125560992	chr1_125560554_125560992	125560554	Slc35f5	915
NM_145128	Promoter	chr1	127206378	chr1_127204603_127206378	127204603	Mgat5	4330
NR_045298;NM_028399	Promoter	chr1	127774693	chr1_127773507_127774693	127773507	Ccnt2;2900009J06Rik	4482
NM_178690	Promoter	chr1	127869060	chr1_127868751_127869060	127868751	Rab3gap1	1001
NM_145507;NM_177445	Promoter	chr1	128417465	chr1_128416810_128417465	128416810	Dars	1817
NM_009911	Exon	chr1	128589575	chr1_128589199_128589575	128589199	Cxcr4	604
NM_009911	Promoter	chr1	128592285	chr1_128591928_128592285	128591928	Cxcr4	562
NM_172485	Promoter	chr1	129273726	chr1_129273336_129273726	129273336	Thsd7b	600
NM_010016	Promoter	chr1	130462454	chr1_130461910_130462454	130461910	Cd55	1066
NM_009581;NM_010016;NM_007827	Intergenic	chr1	130491346	chr1_130491016_130491346	130491016	Zp3r;Daf2;Cd55	574
NM_008825;NM_001162416;NM_178691;NR_027859	Promoter	chr1	130717368	chr1_130716075_130717368	130716075	Pfkfb2;Yod1	2136
NM_008551	Promoter	chr1	131097627	chr1_131096963_131097627	131096963	Mapkapk2	1049
NM_001136070;NM_010709	Promoter	chr1	131153459	chr1_131153213_131153459	131153213	Eif2d	691
NM_018750	Promoter	chr1	131245630	chr1_131245227_131245630	131245227	Rassf5	827
NM_175382;NM_001081011	Promoter	chr1	131527004	chr1_131526187_131527004	131526187	Fam72a;Srgap2	1959
NM_175382;NM_001081011	Promoter	chr1	131528345	chr1_131527152_131528345	131527152	Fam72a;Srgap2	5319
NM_178079	Promoter	chr1	131797796	chr1_131797383_131797796	131797383	Pm20d1	630
NM_173865	Promoter	chr1	131827840	chr1_131827404_131827840	131827404	Slc41a1	1371
NM_173865	Promoter	chr1	131828792	chr1_131827976_131828792	131827976	Slc41a1	2408
NM_144875	Promoter	chr1	131868339	chr1_131867295_131868339	131867295	Rab29	1883
NM_175294;NM_001145804	Promoter	chr1	131912196	chr1_131911035_131912196	131911035	Nucks1	4425
NM_001177628	Promoter	chr1	131964003	chr1_131963257_131964003	131963257	Slc45a3	1478
NM_008795	Promoter	chr1	132139803	chr1_132138754_132139803	132138754	Cdk18	1312
NM_172510;NM_001033250;NR_029777;NM_008795;NM_001114662	Intergenic	chr1	132158040	chr1_132157659_132158040	132157659	Mir135b;Cdk18;Mfsd4;Lemd1	608
NM_001033250	Promoter	chr1	132190444	chr1_132189915_132190444	132189915	Lemd1	613
NM_144810	Promoter	chr1	132298910	chr1_132298576_132298910	132298576	Klhdc8a	584
NM_172516	Promoter	chr1	132417776	chr1_132417286_132417776	132417286	Dstyk	571
NM_172516	Promoter	chr1	132418430	chr1_132417874_132418430	132417874	Dstyk	861
NM_172517	Promoter	chr1	132477094	chr1_132476649_132477094	132476649	Rbbp5	1804
NM_172517	Promoter	chr1	132477855	chr1_132477401_132477855	132477401	Rbbp5	666
NM_177129	Promoter	chr1	132541587	chr1_132541349_132541587	132541349	Cntn2	438
NM_010732	Intron	chr1	132921516	chr1_132921289_132921516	132921289	Lrrn2	427
NM_008575	Promoter	chr1	133025687	chr1_133024937_133025687	133024937	Mdm4	3371
NM_001099276;NM_133819;NM_008575;NM_010732	Intergenic	chr1	133034355	chr1_133033965_133034355	133033965	Pik3c2b;Ppp1r15b;Mdm4;Lrrn2	558
NM_001099276	Promoter	chr1	133046818	chr1_133046491_133046818	133046491	Pik3c2b	478
NM_133819	Promoter	chr1	133131908	chr1_133131051_133131908	133131051	Ppp1r15b	4434
NM_133819	Promoter	chr1	133133127	chr1_133132085_133133127	133132085	Ppp1r15b	3217
NM_133819	Intron	chr1	133135158	chr1_133134825_133135158	133134825	Ppp1r15b	489
NM_178260	Promoter	chr1	133327591	chr1_133326797_133327591	133326797	Kiss1	1276
NM_178260	Promoter	chr1	133329769	chr1_133328922_133329769	133328922	Kiss1	1222
NM_031193;NM_031192	Exon	chr1	133359269	chr1_133358738_133359269	133358738	Ren1;Ren2	696
NM_175443;NM_011439;NM_031193;NM_031192	Intergenic	chr1	133453282	chr1_133452672_133453282	133452672	Ren1;Ren2;Etnk2;Sox13	636
NM_011439	Intergenic	chr1	133493393	chr1_133492914_133493393	133492914	Sox13	801
NM_001166552;NM_001167949;NM_213616;NM_172842;NM_001159649;NR_105868;NM_144530;NM_001276767;NM_009227	Intergenic	chr1	133664398	chr1_133663958_133664398	133663958	Zc3h11a;Zbed6;Lax1;Snrpe;Atp2b4;Mir6903	701
NM_001166552;NM_001167949;NM_213616;NM_172842;NM_001159649;NR_105868;NM_144530;NM_001276767;NM_009227	Intergenic	chr1	133664978	chr1_133664586_133664978	133664586	Zc3h11a;Zbed6;Lax1;Snrpe;Atp2b4;Mir6903	773
NM_001166552;NM_001167949;NM_213616;NM_172842;NM_001159649;NR_105868;NM_144530;NM_001276767;NM_009227	Intergenic	chr1	133670522	chr1_133670038_133670522	133670038	Zc3h11a;Zbed6;Lax1;Snrpe;Atp2b4;Mir6903	1207
NM_027979;NM_001284525;NM_021355;NM_001284524;NM_007570	Intergenic	chr1	134061509	chr1_134061079_134061509	134061079	Chit1;Btg2;Fmod	908
NM_007570	Promoter	chr1	134078761	chr1_134078076_134078761	134078076	Btg2	1397
NM_007570	Promoter	chr1	134079302	chr1_134078905_134079302	134078905	Btg2	1281
NM_027979;NM_016749;NM_021355;NM_001284524;NM_001284525;NM_007695;NM_007570	Intergenic	chr1	134093681	chr1_134093227_134093681	134093227	Chil1;Chit1;Btg2;Fmod;Mybph	632
NM_001008533;NM_001039510;NM_001282945;NM_001291928;NM_001291930	Promoter	chr1	134236517	chr1_134236176_134236517	134236176	Adora1	513
NM_028057;NM_001144855;NM_028320;NM_001042485;NM_020588;NM_173771;NM_031189	Intergenic	chr1	134344702	chr1_134344077_134344702	134344077	Ppfia4;Cyb5r1;Adipor1;Tmem183a;4933406M09Rik;Myog	1225
NM_001042485;NM_020588	Promoter	chr1	134362301	chr1_134362002_134362301	134362002	Tmem183a	457
NM_028057	Promoter	chr1	134406615	chr1_134405938_134406615	134405938	Cyb5r1	2030
NM_028320	Promoter	chr1	134415689	chr1_134415040_134415689	134415040	Adipor1	666
NM_028320	Promoter	chr1	134416270	chr1_134415869_134416270	134415869	Adipor1	588
NM_153128	Promoter	chr1	134455886	chr1_134455560_134455886	134455560	Klhl12	538
NM_145510	Promoter	chr1	134495206	chr1_134494733_134495206	134494733	Rabif	1296
NM_001291015;NM_153128;NM_009307;NM_152895;NM_145510;NM_001145300	Intergenic	chr1	134557188	chr1_134556464_134557188	134556464	Mgat4e;Klhl12;Syt2;Kdm5b;Rabif	1535
NM_152895	Promoter	chr1	134559185	chr1_134558719_134559185	134558719	Kdm5b	480
NM_152895	Promoter	chr1	134560512	chr1_134560082_134560512	134560082	Kdm5b	592
NM_001081307	Promoter	chr1	134955979	chr1_134955494_134955979	134955494	Ppp1r12b	1527
NM_001278115;NM_026024	Promoter	chr1	134963586	chr1_134963238_134963586	134963238	Ube2t	686
NM_026823	Promoter	chr1	135147564	chr1_135147079_135147564	135147079	Arl8a	1397
NM_177081;NM_001033409;NM_001163131;NM_026823;NM_134438;NM_145417;NM_007921;NM_007955;NM_001159624	Intergenic	chr1	135190482	chr1_135190215_135190482	135190215	Ptprv;Lgr6;Gpr37l1;Arl8a;Rnpep;Elf3;Ptpn7	475
NM_177081;NM_001033409;NM_001163131;NM_026823;NM_134438;NM_145417;NM_007921;NM_007955;NM_001159624	Intergenic	chr1	135199675	chr1_135198882_135199675	135198882	Ptprv;Lgr6;Gpr37l1;Arl8a;Rnpep;Elf3;Ptpn7	2397
NM_001163131;NM_001159624;NM_134438;NM_011590;NM_145417;NM_026823;NM_007921;NM_053106	Intergenic	chr1	135249071	chr1_135248734_135249071	135248734	Gpr37l1;Timm17a;Arl8a;Rnpep;Elf3;Lmod1	594
NM_001163131;NM_001159624;NM_134438;NM_011590;NM_145417;NM_026823;NM_007921;NM_053106	Intergenic	chr1	135252260	chr1_135251952_135252260	135251952	Gpr37l1;Timm17a;Arl8a;Rnpep;Elf3;Lmod1	500
NM_007921;NM_001163131	Promoter	chr1	135256539	chr1_135256201_135256539	135256201	Elf3	1133
NM_007921;NM_001163131	Promoter	chr1	135257912	chr1_135256608_135257912	135256608	Elf3	3854
NM_007921;NM_001163131	Promoter	chr1	135259290	chr1_135258267_135259290	135258267	Elf3	1897
NM_001159624;NM_145417	Promoter	chr1	135284059	chr1_135283418_135284059	135283418	Rnpep	1701
NM_011590	Promoter	chr1	135313812	chr1_135313095_135313812	135313095	Timm17a	2481
NM_173437;NM_007791	Intergenic	chr1	135632290	chr1_135631839_135632290	135631839	Nav1;Csrp1	771
NM_173437;NM_007791	Intergenic	chr1	135659989	chr1_135659761_135659989	135659761	Nav1;Csrp1	451
NM_013750;NM_007791	Intergenic	chr1	135686916	chr1_135686573_135686916	135686573	Csrp1;Phlda3	556
NM_013750;NM_007791	Intergenic	chr1	135689218	chr1_135688631_135689218	135688631	Csrp1;Phlda3	730
NM_007791	Promoter	chr1	135729428	chr1_135728987_135729428	135728987	Csrp1	801
NM_013750	Promoter	chr1	135766472	chr1_135766000_135766472	135766000	Phlda3	1637
NM_001112702;NM_021467	Intron	chr1	135808055	chr1_135807628_135808055	135807628	Tnni1	633
NM_019645	Promoter	chr1	135919284	chr1_135918995_135919284	135918995	Pkp1	713
NM_001160146;NM_025439	Promoter	chr1	136018462	chr1_136018000_136018462	136018000	Tmem9	1680
NM_001160146;NM_025439	Promoter	chr1	136019212	chr1_136018784_136019212	136018784	Tmem9	517
NM_001039472	Intron	chr1	136140554	chr1_136140129_136140554	136140129	Kif21b	458
NM_001101516	Promoter	chr1	136260461	chr1_136259879_136260461	136259879	Gpr25	872
NM_001101516	Promoter	chr1	136261042	chr1_136260525_136261042	136260525	Gpr25	1140
NM_001287179	Promoter	chr1	136466868	chr1_136466187_136466868	136466187	Kif14	2062
NM_001287179	Intron	chr1	136473965	chr1_136473633_136473965	136473633	Kif14	541
NM_001287179;NM_001160251;NM_177643	Intergenic	chr1	136570492	chr1_136569939_136570492	136569939	Kif14;Zfp281	577
NR_037986	Promoter	chr1	136696191	chr1_136695802_136696191	136695802	Gm16880	563
NR_037986	Intron	chr1	136707865	chr1_136707537_136707865	136707537	Gm16880	547
NM_030676;NM_001159769	Exon	chr1	136949499	chr1_136948618_136949499	136948618	Nr5a2	1821
NM_001159769	Promoter	chr1	136952586	chr1_136952150_136952586	136952150	Nr5a2	1005
NM_001159769	Promoter	chr1	136953150	chr1_136952763_136953150	136952763	Nr5a2	740
NM_021605	Promoter	chr1	138619763	chr1_138618901_138619763	138618901	Nek7	2254
NM_001166501	Promoter	chr1	138963635	chr1_138963177_138963635	138963177	Dennd1b	1207
NM_172643	Promoter	chr1	139422858	chr1_139421904_139422858	139421904	Zbtb41	1797
NM_009791	Promoter	chr1	139455590	chr1_139454355_139455590	139454355	Aspm	2640
NM_145991	Promoter	chr1	143702613	chr1_143702168_143702613	143702168	Cdc73	1980
NM_001038592;NM_001038593;NM_023505;NM_001038594	Promoter	chr1	143740014	chr1_143739259_143740014	143739259	Glrx2	1365
NM_019562;NM_001159866;NM_013835	Promoter	chr1	143777357	chr1_143776388_143777357	143776388	Uchl5;Trove2	1526
NM_001077237;NM_145511;NM_133780	Promoter	chr1	150393353	chr1_150392467_150393353	150392467	BC003331;Tpr	2980
NM_001039511;NM_054102;NM_001039512	Promoter	chr1	151345298	chr1_151344888_151345298	151344888	Ivns1abp	1016
NM_026876;NM_025819	Promoter	chr1	151428495	chr1_151427991_151428495	151427991	Trmt1l;Swt1	2266
NM_026876;NM_025819	Promoter	chr1	151429460	chr1_151428658_151429460	151428658	Trmt1l;Swt1	1703
NM_011277	Promoter	chr1	151500844	chr1_151500284_151500844	151500284	Rnf2	965
NM_022018	Promoter	chr1	151571858	chr1_151571020_151571858	151571020	Fam129a	1479
NM_001039644	Promoter	chr1	151755469	chr1_151754999_151755469	151754999	Edem3	1305
NM_001039644	Promoter	chr1	151756081	chr1_151755766_151756081	151755766	Edem3	449
NM_197990	Promoter	chr1	152091002	chr1_152090624_152091002	152090624	1700025G04Rik	890
NM_197990	Promoter	chr1	152091419	chr1_152091139_152091419	152091139	1700025G04Rik	423
NM_025677	Promoter	chr1	152386159	chr1_152385829_152386159	152385829	Tsen15	531
NM_025677	Promoter	chr1	152386650	chr1_152386230_152386650	152386230	Tsen15	1458
NM_177756	Promoter	chr1	152400458	chr1_152399849_152400458	152399849	Colgalt2	1682
NM_026369	Promoter	chr1	152767069	chr1_152766477_152767069	152766477	Arpc5	1844
NM_001160257;NM_001160256;NM_001005507;NM_001081197;NM_010877;NM_026369	Intergenic	chr1	152779295	chr1_152778844_152779295	152778844	Ncf2;Smg7;Arpc5;Apobec4	685
NM_001160256;NM_001005507	Promoter	chr1	152902660	chr1_152901830_152902660	152901830	Smg7	1682
NM_001160256;NM_001005507	Promoter	chr1	152903070	chr1_152902817_152903070	152902817	Smg7	424
NM_001160256;NM_001005507	Promoter	chr1	152903848	chr1_152903307_152903848	152903307	Smg7	1365
NM_175460	Intron	chr1	153009487	chr1_153009160_153009487	153009160	Nmnat2	449
NM_175460	Intron	chr1	153040875	chr1_153040272_153040875	153040272	Nmnat2	693
NM_175460	Exon	chr1	153094039	chr1_153093799_153094039	153093799	Nmnat2	465
NM_175460	Intron	chr1	153096699	chr1_153096244_153096699	153096244	Nmnat2	704
NM_008485	Promoter	chr1	153186351	chr1_153185572_153186351	153185572	Lamc2	1316
NM_010683	Exon	chr1	153234515	chr1_153234144_153234515	153234144	Lamc1	614
NM_010683	Promoter	chr1	153332513	chr1_153331738_153332513	153331738	Lamc1	1893
NM_007842	Promoter	chr1	153487733	chr1_153486939_153487733	153486939	Dhx9	2511
NM_011882	Promoter	chr1	153749823	chr1_153749461_153749823	153749461	Rnasel	717
NR_106194;NM_008131	Promoter	chr1	153900489	chr1_153899782_153900489	153899782	Glul;Mir8114	1582
NM_010500	Promoter	chr1	155099808	chr1_155099066_155099808	155099066	Ier5	1488
NM_028250;NM_001145781;NM_026683	Promoter	chr1	155558036	chr1_155557662_155558036	155557662	Acbd6	435
NM_010712	Intron	chr1	155737722	chr1_155736862_155737722	155736862	Lhx4	869
NM_023268;NM_001024945	Promoter	chr1	155812915	chr1_155812236_155812915	155812236	Qsox1	1590
NM_023268;NM_001024945	Promoter	chr1	155813512	chr1_155812984_155813512	155812984	Qsox1	1084
NM_001039184	Promoter	chr1	155972940	chr1_155972315_155972940	155972315	Cep350	1397
NM_001039184	Promoter	chr1	155973966	chr1_155973297_155973966	155973297	Cep350	1235
NM_172843;NM_144791;NM_001160182;NM_001160019;NM_001160018;NM_001160180	Promoter	chr1	156036970	chr1_156035749_156036970	156035749	Tor1aip2;Tor1aip1	3222
NM_001160181;NM_022329	Promoter	chr1	156041183	chr1_156040919_156041183	156040919	Tor1aip2	493
NM_177838	Promoter	chr1	156205019	chr1_156204789_156205019	156204789	Fam163a	443
NM_001136104;NM_009595	Promoter	chr1	156558792	chr1_156558470_156558792	156558470	Abl2	1102
NM_001136104;NM_145413;NM_023141;NM_009595	Intergenic	chr1	156651076	chr1_156650757_156651076	156650757	Tor3a;Abl2;Fam20b	528
NM_145413	Promoter	chr1	156719277	chr1_156718429_156719277	156718429	Fam20b	1018
NR_027640;NM_001159965;NM_001159967;NM_001159966;NM_023884;NM_001159968	Promoter	chr1	156939323	chr1_156938964_156939323	156938964	Ralgps2	525
NM_177644;NR_027984	Promoter	chr1	157412315	chr1_157411931_157412315	157411931	Rasal2;2810025M15Rik	1091
	Intergenic	chr1	157698122	chr1_157697755_157698122	157697755		525
NM_011931	Promoter	chr1	159233015	chr1_159232658_159233015	159232658	Rfwd2	659
NM_025474	Promoter	chr1	160195492	chr1_160194956_160195492	160194956	Mrps14	2286
NM_009786	Promoter	chr1	160213431	chr1_160213015_160213431	160213015	Cacybp	2928
NM_001024952	Promoter	chr1	160906879	chr1_160906052_160906879	160906052	Rc3h1	2836
NM_001039482	Promoter	chr1	161131456	chr1_161131094_161131456	161131094	Klhl20	605
NM_007453	Promoter	chr1	161251195	chr1_161250793_161251195	161250793	Prdx6	1223
NM_001038619;NM_172646	Intron	chr1	162405237	chr1_162404871_162405237	162404871	Dnm3	578
NM_144877	Promoter	chr1	162548929	chr1_162548316_162548929	162548316	Mettl13	653
NM_016796	Promoter	chr1	162571301	chr1_162570286_162571301	162570286	Vamp4	2737
NM_001081290	Promoter	chr1	162740620	chr1_162740299_162740620	162740299	Prrc2c	936
NM_178883	Promoter	chr1	163404022	chr1_163403736_163404022	163403736	Gorab	455
NM_010629	Promoter	chr1	163780074	chr1_163779552_163780074	163779552	Kifap3	954
NM_028776;NM_001286003;NM_001286002	Promoter	chr1	163930791	chr1_163930095_163930791	163930095	Scyl3	2219
NM_201364;NM_027279	Promoter	chr1	163994828	chr1_163994357_163994828	163994357	Mettl18;BC055324	1012
NM_001276455;NM_054087	Promoter	chr1	164248927	chr1_164248561_164248927	164248561	Slc19a2	582
NM_001276455;NM_054087	Promoter	chr1	164250121	chr1_164249064_164250121	164249064	Slc19a2	4203
NM_001160208;NM_001160209;NM_001293313;NM_138314;NM_178071;NM_025505	Promoter	chr1	164308085	chr1_164306521_164308085	164306521	Blzf1;Nme7	3301
NM_009721	Intron	chr1	164455039	chr1_164454671_164455039	164454671	Atp1b1	461
NM_009721	Promoter	chr1	164458011	chr1_164457259_164458011	164457259	Atp1b1	2546
NM_009721	Promoter	chr1	164459141	chr1_164458079_164459141	164458079	Atp1b1	2359
NM_145513	Promoter	chr1	165237871	chr1_165236299_165237871	165236299	Tiprl	4980
NM_028759;NM_001081126;NM_145513;NM_145512	Intergenic	chr1	165282585	chr1_165281806_165282585	165281806	Sft2d2;Gpr161;Tiprl;Dcaf6	953
NM_028759;NM_027430	Promoter	chr1	165461891	chr1_165460210_165461891	165460210	Mpc2;Dcaf6	9976
NM_173029	Intron	chr1	165526212	chr1_165525970_165526212	165525970	Adcy10	430
NM_173029	Intron	chr1	165526819	chr1_165526353_165526819	165526353	Adcy10	767
NM_001001880;NM_001083897	Promoter	chr1	165634767	chr1_165634202_165634767	165634202	Mpzl1	1075
NM_001001880;NM_001038846;NM_173029;NM_001083897;NM_178593	Intergenic	chr1	165643009	chr1_165642594_165643009	165642594	Rcsd1;Adcy10;Mpzl1	1013
NM_011137;NM_198932	Promoter	chr1	166001971	chr1_166001185_166001971	166001185	Pou2f1	1611
NM_011137;NM_198932	Promoter	chr1	166003302	chr1_166002872_166003302	166002872	Pou2f1	542
NM_001033344;NM_001160049	Promoter	chr1	166127539	chr1_166126918_166127539	166126918	Dusp27	884
NM_001033344;NM_001160049;NM_021610	Promoter	chr1	166130976	chr1_166130266_166130976	166130266	Gpa33;Dusp27	1743
NM_001164528	Exon	chr1	166309516	chr1_166308767_166309516	166308767	Ildr2	834
NM_030724	Intron	chr1	167271603	chr1_167271325_167271603	167271325	Uck2	493
NM_030724	Promoter	chr1	167284646	chr1_167283979_167284646	167283979	Uck2	863
NM_001039483	Promoter	chr1	167306877	chr1_167306223_167306877	167306223	Tmco1	663
NM_001039483	Promoter	chr1	167308817	chr1_167308080_167308817	167308080	Tmco1	5374
NM_019993	Promoter	chr1	167350609	chr1_167349878_167350609	167349878	Aldh9a1	1126
NM_025569	Promoter	chr1	167394170	chr1_167393787_167394170	167393787	Mgst3	909
NM_010476;NR_040438	Promoter	chr1	169969159	chr1_169968779_169969159	169968779	3110045C21Rik;Hsd17b7	517
NM_133806	Promoter	chr1	170175242	chr1_170173973_170175242	170173973	Uap1	3378
NM_010633	Promoter	chr1	170215341	chr1_170214942_170215341	170214942	Uhmk1	665
NM_001109985	Promoter	chr1	170589616	chr1_170589065_170589616	170589065	Nos1ap	1207
NM_001081304	Intron	chr1	170851147	chr1_170850769_170851147	170850769	Atf6	503
NM_001081304	Promoter	chr1	170868875	chr1_170868582_170868875	170868582	Atf6	733
NM_145141;NM_001077189;NM_001160215;NM_001081304;NR_027666;NM_010187;NM_001029984;NM_023173	Intergenic	chr1	170871793	chr1_170871187_170871793	170871187	Fcrla;Fcrlb;Atf6;Fcgr2b;Dusp12	664
NM_023173	Promoter	chr1	170884633	chr1_170884402_170884633	170884402	Dusp12	447
NM_023173	Promoter	chr1	170885488	chr1_170884728_170885488	170884728	Dusp12	3131
NM_001029984	Exon	chr1	170908193	chr1_170907397_170908193	170907397	Fcrlb	1172
NM_025321;NM_001243062;NM_001243063;NM_001081275;NM_025557;NM_009803;NM_008623;NR_106103;NM_144559;NM_010188	Intergenic	chr1	171114494	chr1_171114093_171114494	171114093	Fcgr3;1700009P17Rik;Nr1i3;Pcp4l1;Mir6546;Fcgr4;Mpz;Sdhc	657
NM_153064	Promoter	chr1	171247180	chr1_171246841_171247180	171246841	Ndufs2	1268
NM_020579	Promoter	chr1	171270882	chr1_171270278_171270882	171270278	B4galt3	1570
NM_008911	Promoter	chr1	171281798	chr1_171280738_171281798	171280738	Ppox	4021
NM_013919	Promoter	chr1	171288272	chr1_171287886_171288272	171287886	Usp21	753
NM_001128609;NM_011615	Promoter	chr1	171329273	chr1_171328398_171329273	171328398	Dedd	2693
NM_001242580;NM_011070;NM_012049	Promoter	chr1	171345694	chr1_171345382_171345694	171345382	Nit1;Pfdn2	1058
NM_001033039	Promoter	chr1	171360847	chr1_171360442_171360847	171360442	Klhdc9	839
NM_001005508	Promoter	chr1	171387646	chr1_171387214_171387646	171387214	Arhgap30	715
NM_009480	Promoter	chr1	171411750	chr1_171411315_171411750	171411315	Usf1	663
NM_009480	Promoter	chr1	171412369	chr1_171411816_171412369	171411816	Usf1	974
NM_009480	Promoter	chr1	171413605	chr1_171412833_171413605	171412833	Usf1	996
NM_172647	Promoter	chr1	171437947	chr1_171437055_171437947	171437055	F11r	2119
NR_102726;NM_172647;NM_001005508;NM_001164525;NM_018729;NM_010584;NM_001277968;NM_019484;NM_009480;NM_008534	Intergenic	chr1	171490850	chr1_171490240_171490850	171490240	Cd244;Usf1;Ly9;Arhgap30;Itln1;Alyref2;Tstd1;F11r	635
NM_033509	Promoter	chr1	172027314	chr1_172026239_172027314	172026239	Vangl2	1887
NM_021607;NM_009938	Promoter	chr1	172083359	chr1_172082473_172083359	172082473	Copa;Ncstn	3330
NM_153555	Promoter	chr1	172148874	chr1_172148124_172148874	172148124	Dcaf8	3811
NM_026234	Promoter	chr1	172377114	chr1_172376700_172377114	172376700	Pigm	974
NM_178598	Promoter	chr1	172500981	chr1_172500692_172500981	172500692	Tagln2	495
NM_026725	Promoter	chr1	172633134	chr1_172632578_172633134	172632578	Dusp23	853
NM_010209	Promoter	chr1	175625298	chr1_175624819_175625298	175624819	Fh1	1662
NM_010098	Promoter	chr1	175692903	chr1_175691931_175692903	175691931	Opn3	3766
NM_012012	Promoter	chr1	175881208	chr1_175880490_175881208	175880490	Exo1	2726
NM_029756	Promoter	chr1	176814775	chr1_176813156_176814775	176813156	Sdccag8	5813
NM_011785	Intergenic	chr1	177259113	chr1_177258600_177259113	177258600	Akt3	924
NM_013915;NM_001012330	Intergenic	chr1	177441918	chr1_177441487_177441918	177441487	Zbtb18	630
NM_007422	Promoter	chr1	177796659	chr1_177796138_177796659	177796138	Adss	994
NM_025511	Promoter	chr1	178318471	chr1_178318027_178318471	178318027	Cox20	719
NM_016805	Promoter	chr1	178337746	chr1_178336911_178337746	178336911	Hnrnpu	4104
NM_016805;NM_025511;NM_026626	Intergenic	chr1	178369463	chr1_178368692_178369463	178368692	Cox20;Hnrnpu;Efcab2	1508
NM_026626	Promoter	chr1	178406067	chr1_178405430_178406067	178405430	Efcab2	695
NM_026626	Promoter	chr1	178406915	chr1_178406479_178406915	178406479	Efcab2	462
NM_001161665	Promoter	chr1	178529069	chr1_178528139_178529069	178528139	Kif26b	1353
NM_027188	Intron	chr1	179441755	chr1_179441389_179441755	179441389	Smyd3	676
NM_027188	Intron	chr1	179510712	chr1_179510303_179510712	179510303	Smyd3	579
NM_027188	Promoter	chr1	179517977	chr1_179516916_179517977	179516916	Smyd3	1533
NM_146105;NM_008249	Promoter	chr1	179546836	chr1_179545900_179546836	179545900	Tfb2m;Cnst	4631
NM_178653	Promoter	chr1	179668473	chr1_179668041_179668473	179668041	Sccpdh	686
NM_026375;NM_178653	Intergenic	chr1	179741896	chr1_179741529_179741896	179741529	Sccpdh;Ahctf1	606
NM_026375	Promoter	chr1	179804012	chr1_179803311_179804012	179803311	Ahctf1	1363
NM_001128605	Promoter	chr1	180256709	chr1_180256316_180256709	180256316	Psen2	528
NR_003623;NM_001081175	Promoter	chr1	180331490	chr1_180331002_180331490	180331002	Itpkb;Gm5069	902
NM_001081175	Intron	chr1	180387498	chr1_180387218_180387498	180387218	Itpkb	504
NM_007415	Promoter	chr1	180569523	chr1_180568813_180569523	180568813	Parp1	1578
NM_007415	Promoter	chr1	180571156	chr1_180570780_180571156	180570780	Parp1	851
NM_133225	Promoter	chr1	180726202	chr1_180725303_180726202	180725303	Acbd3	1866
NM_133225;NM_145943;NM_013729;NR_120498;NM_001103182;NM_008210	Intergenic	chr1	180768959	chr1_180767967_180768959	180767967	Acbd3;Sde2;Mixl1;H3f3a;Lin9	2137
NM_133225;NM_145943;NM_013729;NR_120498;NM_001103182;NM_008210	Intergenic	chr1	180778579	chr1_180777779_180778579	180777779	Acbd3;Sde2;Mixl1;H3f3a;Lin9	1241
NM_008210	Promoter	chr1	180812847	chr1_180812591_180812847	180812591	H3f3a	467
NM_008210	Promoter	chr1	180813733	chr1_180813285_180813733	180813285	H3f3a	900
NM_008210	Promoter	chr1	180814743	chr1_180813940_180814743	180813940	H3f3a	4119
NM_177099;NM_133705;NM_008210;NM_145943;NM_133225	Intergenic	chr1	180830357	chr1_180830027_180830357	180830027	Acbd3;Sde2;Lefty2;H3f3a;Pycr2	544
NM_133705;NM_133225;NM_177099;NM_145943;NM_008210;NM_010094	Intergenic	chr1	180842391	chr1_180841705_180842391	180841705	Sde2;Lefty2;Lefty1;Acbd3;H3f3a;Pycr2	1566
NM_133705;NM_133225;NM_177099;NM_145943;NM_144794;NM_008210;NM_010094	Intergenic	chr1	180848350	chr1_180847866_180848350	180847866	Sde2;Tmem63a;Lefty2;Lefty1;Acbd3;H3f3a;Pycr2	759
NM_145943	Promoter	chr1	180851746	chr1_180850677_180851746	180850677	Sde2	5942
NM_133705;NM_177099;NM_145943;NM_144794;NM_008210;NM_010094	Intergenic	chr1	180884786	chr1_180883946_180884786	180883946	Sde2;Tmem63a;Lefty2;Lefty1;H3f3a;Pycr2	1281
NM_133705;NM_177099;NM_145943;NM_144794;NM_008210;NM_010094	Intergenic	chr1	180888776	chr1_180888184_180888776	180888184	Sde2;Tmem63a;Lefty2;Lefty1;H3f3a;Pycr2	1964
NM_133705;NM_177099;NM_145943;NM_144794;NM_008210;NM_010094	Intergenic	chr1	180889509	chr1_180889050_180889509	180889050	Sde2;Tmem63a;Lefty2;Lefty1;H3f3a;Pycr2	1030
NM_177099	Promoter	chr1	180894792	chr1_180892944_180894792	180892944	Lefty2	5527
NM_177099	Intron	chr1	180896873	chr1_180896462_180896873	180896462	Lefty2	674
NM_133705	Promoter	chr1	180904835	chr1_180904482_180904835	180904482	Pycr2	628
NM_133705	Promoter	chr1	180905767	chr1_180905254_180905767	180905254	Pycr2	534
NM_010094	Promoter	chr1	180933914	chr1_180933262_180933914	180933262	Lefty1	1231
NM_010094	Promoter	chr1	180935447	chr1_180934291_180935447	180934291	Lefty1	4112
NM_010094	Promoter	chr1	180936294	chr1_180935743_180936294	180935743	Lefty1	891
NM_010094	Promoter	chr1	180936741	chr1_180936474_180936741	180936474	Lefty1	448
NM_010094	Promoter	chr1	180937274	chr1_180936842_180937274	180936842	Lefty1	907
NM_144794	Promoter	chr1	180941498	chr1_180941251_180941498	180941251	Tmem63a	466
NM_144794	Promoter	chr1	180942751	chr1_180942164_180942751	180942164	Tmem63a	1245
NM_144794	Promoter	chr1	180943639	chr1_180942997_180943639	180942997	Tmem63a	1255
NM_026171	Promoter	chr1	181144651	chr1_181143690_181144651	181143690	Nvl	2185
NM_030131	Promoter	chr1	181151368	chr1_181150990_181151368	181150990	Cnih4	749
NM_145514	Promoter	chr1	181211178	chr1_181210772_181211178	181210772	Wdr26	621
NM_145514	Promoter	chr1	181212678	chr1_181211950_181212678	181211950	Wdr26	1678
NM_030131;NM_028408;NM_001160212;NM_001160211;NM_145514	Intergenic	chr1	181256847	chr1_181256391_181256847	181256391	Wdr26;Cnih3;Cnih4	705
NM_133815	Promoter	chr1	181842126	chr1_181841418_181842126	181841418	Lbr	3423
NM_133815	Promoter	chr1	181842752	chr1_181842268_181842752	181842268	Lbr	1785
NM_001083121;NM_010135;NM_133815;NM_008680;NM_001083120	Intergenic	chr1	181845724	chr1_181845041_181845724	181845041	Enah;Lbr	1196
NM_010135;NM_001083121;NM_008680;NM_001083120	Intron	chr1	182016139	chr1_182015731_182016139	182015731	Enah	635
NM_010135;NM_001083121;NM_008680;NM_001083120	Promoter	chr1	182019463	chr1_182018961_182019463	182018961	Enah	549
NM_012058	Promoter	chr1	182125229	chr1_182124675_182125229	182124675	Srp9	1947
NM_012058	Promoter	chr1	182126084	chr1_182125481_182126084	182125481	Srp9	620
NM_173378	Promoter	chr1	182409389	chr1_182408728_182409389	182408728	Trp53bp2	869
NM_144796	Promoter	chr1	182764042	chr1_182763541_182764042	182763541	Susd4	1444
NM_144796	Promoter	chr1	182765186	chr1_182764762_182765186	182764762	Susd4	588
NM_001278218;NM_001278219;NM_026866	Promoter	chr1	183221603	chr1_183221279_183221603	183221279	Disp1	524
NM_027861	Intron	chr1	183290233	chr1_183289855_183290233	183289855	Brox	720
NM_027861;NM_181732	Promoter	chr1	183297435	chr1_183296372_183297435	183296372	Aida;Brox	6503
NM_027861;NM_181732	Promoter	chr1	183298200	chr1_183297768_183298200	183297768	Aida;Brox	1283
NM_177389	Intron	chr1	183345416	chr1_183344978_183345416	183344978	Mia3	1245
NM_177389	Intron	chr1	183346163	chr1_183345654_183346163	183345654	Mia3	954
NM_177389	Promoter	chr1	183369597	chr1_183369007_183369597	183369007	Mia3	845
NM_022019;NM_028516	Promoter	chr1	184033339	chr1_184032914_184033339	184032914	1700056E22Rik;Dusp10	709
NM_022019;NM_028516	Promoter	chr1	184034546	chr1_184033750_184034546	184033750	1700056E22Rik;Dusp10	2042
NR_035502	Promoter	chr1	184824777	chr1_184824262_184824777	184824262	Mir1981	1106
NM_133684	Intron	chr1	184827442	chr1_184827020_184827442	184827020	Marc2	1310
NM_133684	Promoter	chr1	184846183	chr1_184845114_184846183	184845114	Marc2	8131
NM_001290273;NM_133684;NM_145515;NM_178692;NR_035502	Intergenic	chr1	184871042	chr1_184870769_184871042	184870769	C130074G19Rik;Mir1981;Marc1;Marc2;Mark1	471
NM_178692	Exon	chr1	184872001	chr1_184871591_184872001	184871591	C130074G19Rik	618
NM_178692	Promoter	chr1	184881831	chr1_184881534_184881831	184881534	C130074G19Rik	508
NM_178692	Promoter	chr1	184883204	chr1_184882155_184883204	184882155	C130074G19Rik	6370
NM_001163754	Promoter	chr1	185204625	chr1_185203204_185204625	185203204	Rab3gap2	2288
NM_198653	Promoter	chr1	185329521	chr1_185328554_185329521	185328554	Iars2	3160
NM_011794	Promoter	chr1	185332392	chr1_185332127_185332392	185332127	Bpnt1	714
NM_029735	Promoter	chr1	185363855	chr1_185362440_185363855	185362440	Eprs	8770
NR_040305;NM_001033286	Promoter	chr1	185455608	chr1_185455027_185455608	185455027	Slc30a10;Gm2061	1134
NM_146106	Promoter	chr1	186117239	chr1_186116809_186117239	186116809	Lyplal1	876
NM_009367	Promoter	chr1	186705962	chr1_186705384_186705962	186705384	Tgfb2	724
NM_026041	Promoter	chr1	186749348	chr1_186749079_186749348	186749079	Rrp15	457
NM_033077	Promoter	chr1	186967925	chr1_186967682_186967925	186967682	D1Pas1	714
NM_026367;NM_029067;NM_028848	Promoter	chr1	187215517	chr1_187215227_187215517	187215227	Gpatch2;Spata17	463
NM_026367;NM_029067;NM_028848	Promoter	chr1	187216138	chr1_187215808_187216138	187215808	Gpatch2;Spata17	523
NM_172650	Promoter	chr1	189007617	chr1_189007088_189007617	189007088	Kctd3	1868
NM_001081363	Promoter	chr1	189688608	chr1_189687844_189688608	189687844	Cenpf	2439
NM_026796	Intron	chr1	189917087	chr1_189916797_189917087	189916797	Smyd2	436
NM_026796	Promoter	chr1	189922397	chr1_189922159_189922397	189922159	Smyd2	462
NM_008937	Promoter	chr1	190170660	chr1_190170061_190170660	190170061	Prox1	743
NM_001081259;NR_027298	Promoter	chr1	191026713	chr1_191025913_191026713	191025913	A230020J21Rik;Mfsd7b	2358
NM_026895;NM_198654;NM_001163421;NM_001163422	Promoter	chr1	191063633	chr1_191063022_191063633	191063022	Nsl1;Tatdn3	1223
NM_007498	Promoter	chr1	191182766	chr1_191182488_191182766	191182488	Atf3	461
NM_007498	Promoter	chr1	191183998	chr1_191183075_191183998	191183075	Atf3	1794
NM_001109759;NM_025424;NM_007498	Intergenic	chr1	191224945	chr1_191224458_191224945	191224458	Nenf;Atf3;Fam71a	666
NM_025864	Promoter	chr1	191326855	chr1_191325980_191326855	191325980	Tmem206	1968
NM_144880	Promoter	chr1	191396304	chr1_191395885_191396304	191395885	Ppp2r5a	566
NM_144880	Promoter	chr1	191398063	chr1_191396902_191398063	191396902	Ppp2r5a	3520
NM_029766;NM_178632	Promoter	chr1	191576027	chr1_191574307_191576027	191574307	Ints7;Dtl	5694
NM_029766;NM_178632	Promoter	chr1	191576407	chr1_191576111_191576407	191576111	Ints7;Dtl	454
NM_172266;NM_001134829	Promoter	chr1	191719387	chr1_191718584_191719387	191718584	Lpgat1	3348
NM_010892	Promoter	chr1	191822322	chr1_191821157_191822322	191821157	Nek2	3345
NR_030669;NM_009579	Promoter	chr1	191907887	chr1_191907548_191907887	191907548	1700034H15Rik;Slc30a1	528
NM_144814;NM_001290279;NM_001290278;NM_001290282;NM_001290280;NR_033536	Promoter	chr1	192137564	chr1_192136882_192137564	192136882	Rcor3;Gm10516	2201
NM_144881	Intron	chr1	192515959	chr1_192515540_192515959	192515540	Hhat	584
NM_144881	Promoter	chr1	192771059	chr1_192770652_192771059	192770652	Hhat	475
NM_181546;NM_001301370;NM_001177794;NM_198247;NR_040468;NM_144881	Intergenic	chr1	192791567	chr1_192791296_192791567	192791296	1700065J18Rik;Hhat;Sertad4;Syt14	443
NM_198247	Promoter	chr1	192855138	chr1_192854519_192855138	192854519	Sertad4	842
NM_001301370;NM_181546	Promoter	chr1	193035722	chr1_193035235_193035722	193035235	Syt14	717
NM_001160360;NM_181048;NM_001160359	Promoter	chr1	193173995	chr1_193173051_193173995	193173051	A130010J15Rik	1964
NM_008288;NM_001044751	Intron	chr1	193222783	chr1_193222404_193222783	193222404	Hsd11b1	600
NM_001290369;NM_001290370;NM_008708;NM_001290368	Promoter	chr2	3284677	chr2_3284280_3284677	3284280	Nmt2	820
NM_001013376	Promoter	chr2	3333471	chr2_3332720_3333471	3332720	Rpp38	985
NM_146114;NM_001110214;NM_175683;NM_008579	Promoter	chr2	3424327	chr2_3424086_3424327	3424086	Meig1;Dclre1c	458
NR_027509;NM_022724	Promoter	chr2	3474900	chr2_3474787_3474900	3474787	Suv39h2	711
NM_015765;NR_103465;NM_177647	Promoter	chr2	3512595	chr2_3512070_3512595	3512070	Cdnf;Hspa14	1110
NM_015765;NR_103465;NM_177647	Promoter	chr2	3513550	chr2_3512753_3513550	3512753	Cdnf;Hspa14	1748
NM_025626	Promoter	chr2	3714191	chr2_3713563_3714191	3713563	Fam107b	853
NM_001177843;NM_172475	Intron	chr2	4522051	chr2_4521676_4522051	4521676	Frmd4a	582
NM_001177844	Promoter	chr2	4559828	chr2_4559503_4559828	4559503	Frmd4a	569
NM_026045	Promoter	chr2	4652281	chr2_4651672_4652281	4651672	Prpf18	1970
NM_178663;NM_001190400	Promoter	chr2	4718332	chr2_4717913_4718332	4717913	Bend7	753
NM_027290	Promoter	chr2	5012873	chr2_5012336_5012873	5012336	Mcm10	647
NM_001290376;NM_001290374;NM_177343;NM_001290375	Intron	chr2	5607542	chr2_5607236_5607542	5607236	Camk1d	487
NM_001290376	Promoter	chr2	5676153	chr2_5675679_5676153	5675679	Camk1d	802
NM_177343;NM_001290376;NM_016918;NM_001290375;NM_133837;NM_001290374	Intergenic	chr2	5760326	chr2_5759777_5760326	5759777	Cdc123;Camk1d;Nudt5	810
NM_133837;NM_016918	Promoter	chr2	5845557	chr2_5844647_5845557	5844647	Cdc123;Nudt5	2968
NM_021305	Promoter	chr2	5895558	chr2_5895019_5895558	5895019	Sec61a2	1422
NM_001081131;NM_001081132;NM_021305;NM_016918	Intergenic	chr2	5947181	chr2_5946373_5947181	5946373	Dhtkd1;Nudt5;Sec61a2;Upf2	1172
NM_001081132	Promoter	chr2	5952247	chr2_5951080_5952247	5951080	Upf2	4420
NM_001159657;NM_144883	Exon	chr2	6100745	chr2_6100200_6100745	6100200	Proser2	905
NM_001159657;NM_144883	Promoter	chr2	6130246	chr2_6129887_6130246	6129887	Proser2	909
NM_001080548	Intron	chr2	6327282	chr2_6326957_6327282	6326957	Usp6nl	541
NM_027748	Promoter	chr2	10049078	chr2_10047772_10049078	10047772	Taf3	2835
NM_025280;NM_020615;NM_001112738	Promoter	chr2	10081060	chr2_10079345_10081060	10079345	Atp5c1;Kin	4848
NM_001198809;NM_001198808;NM_177386	Intergenic	chr2	10365456	chr2_10365007_10365456	10365007	Sfmbt2	609
NM_001198809;NM_177386	Promoter	chr2	10375272	chr2_10374784_10375272	10374784	Sfmbt2	1044
NM_133232;NM_001177752;NM_001177753;NM_001177756;NM_001177757;NM_001177754;NM_001177755	Promoter	chr2	11502205	chr2_11501152_11502205	11501152	Pfkfb3	3041
NM_001177758	Promoter	chr2	11555572	chr2_11555299_11555572	11555299	Pfkfb3	436
NM_152824	Promoter	chr2	11603315	chr2_11602196_11603315	11602196	Rbm17	2381
NR_073192;NR_073191;NM_001271500;NM_001271501;NM_133836;NM_001271498;NM_001271499;NM_008358;NM_001271497	Promoter	chr2	11705886	chr2_11705401_11705886	11705401	Il15ra	578
NM_015792;NM_177268	Promoter	chr2	11778908	chr2_11777797_11778908	11777797	Ankrd16;Fbxo18	6927
NM_001001309;NR_040353	Promoter	chr2	12302062	chr2_12301736_12302062	12301736	Itga8;E030013I19Rik	773
NM_024185	Promoter	chr2	12419391	chr2_12418633_12419391	12418633	Fam188a	2895
NM_009105	Promoter	chr2	13271628	chr2_13271135_13271628	13271135	Rsu1	795
NM_011701	Promoter	chr2	13574825	chr2_13574307_13574825	13574307	Vim	645
NM_001012396;NM_013935	Promoter	chr2	14056588	chr2_14055427_14056588	14055427	Ptpla	2343
NR_038162;NM_011484	Promoter	chr2	14074491	chr2_14073319_14074491	14073319	Stam;Stamos	5704
NM_001012305	Intron	chr2	14475230	chr2_14474806_14475230	14474806	Slc39a12	521
NM_001165942;NM_028950	Promoter	chr2	15049773	chr2_15049406_15049773	15049406	Nsun6	597
NM_001165941;NM_001165943;NM_029466	Promoter	chr2	15055243	chr2_15054480_15055243	15054480	Arl5b;Nsun6	1584
NM_026162	Promoter	chr2	16357171	chr2_16355751_16357171	16355751	Plxdc2	2824
NM_028757	Promoter	chr2	17731443	chr2_17730817_17731443	17730817	Nebl	1309
NR_028376;NR_028377;NM_026627;NR_028378	Intergenic	chr2	17940518	chr2_17940226_17940518	17940226	Gm17762;H2afb1;A930004D18Rik	493
NR_028378	Promoter	chr2	18027734	chr2_18026665_18027734	18026665	Gm17762	1485
NR_028378	Promoter	chr2	18029010	chr2_18028211_18029010	18028211	Gm17762	1042
NR_028376;NR_028377	Promoter	chr2	18041664	chr2_18039887_18041664	18039887	A930004D18Rik	3653
NM_028317	Promoter	chr2	18047878	chr2_18047261_18047878	18047261	Skida1	1206
NM_028317	Promoter	chr2	18049683	chr2_18049332_18049683	18049332	Skida1	654
NR_106115;NM_010804	Promoter	chr2	18058007	chr2_18057206_18058007	18057206	Mir7655;Mllt10	1320
NR_045539;NM_001252560;NM_001252561;NR_045538	Promoter	chr2	18065229	chr2_18063585_18065229	18063585	Mllt10	4039
NR_045539;NM_001252560;NM_001252561;NR_045538	Promoter	chr2	18065858	chr2_18065365_18065858	18065365	Mllt10	3182
NR_045539;NM_001252560;NM_001252561;NM_010804;NR_045538	Intron	chr2	18137421	chr2_18137103_18137421	18137103	Mllt10	524
NM_001190817;NM_007869	Promoter	chr2	18392675	chr2_18392262_18392675	18392262	Dnajc1	881
NM_147778	Promoter	chr2	18672751	chr2_18672472_18672751	18672472	Commd3	507
NM_001001334;NM_147778;NM_008845;NM_007552	Intergenic	chr2	18767498	chr2_18766809_18767498	18766809	Commd3;BC061194;Pip4k2a;Bmi1	829
NM_008845;NR_024323	Promoter	chr2	18998146	chr2_18997340_18998146	18997340	4930426L09Rik;Pip4k2a	2593
NM_008845;NR_024323	Promoter	chr2	18998709	chr2_18998242_18998709	18998242	4930426L09Rik;Pip4k2a	1269
NM_027715;NR_033642	Promoter	chr2	19657976	chr2_19657473_19657976	19657473	Gm3230;Otud1	1019
NM_001081006	Intron	chr2	20435991	chr2_20435659_20435991	20435659	Etl4	458
NM_001177631;NM_001177630	Promoter	chr2	20522065	chr2_20521477_20522065	20521477	Etl4	603
NM_001177631;NM_001177630;NM_029895;NM_001081006;NM_178059	Intron	chr2	20672521	chr2_20671885_20672521	20671885	Etl4	1016
NM_001177631;NM_001177630;NM_029895;NM_001081006;NM_178059	Intron	chr2	20673434	chr2_20672713_20673434	20672713	Etl4	1408
NM_001081364;NM_001128084;NR_033225	Promoter	chr2	20967674	chr2_20967274_20967674	20967274	Gm13375;Arhgap21	746
NM_001081364;NM_001128084;NR_033225	Promoter	chr2	20969669	chr2_20968950_20969669	20968950	Gm13375;Arhgap21	1630
NM_019501	Promoter	chr2	22896392	chr2_22894877_22896392	22894877	Pdss1	4392
NM_001077193;NM_007380;NM_001077190;NM_145994;NM_001077192	Promoter	chr2	23039778	chr2_23039156_23039778	23039156	Abi1	1996
NM_001102437;NM_001102436;NM_028793;NM_001102438	Promoter	chr2	23068235	chr2_23067917_23068235	23067917	Acbd5	493
NM_001102437;NM_001102436;NM_028793;NM_001102438	Promoter	chr2	23068979	chr2_23068426_23068979	23068426	Acbd5	925
NM_013771;NM_025979	Promoter	chr2	23156994	chr2_23155466_23156994	23155466	Mastl;Yme1l1	7504
NM_001165997;NM_029773;NM_001165998	Promoter	chr2	23572055	chr2_23571415_23572055	23571415	Spopl	1251
NM_177611	Promoter	chr2	24385641	chr2_24385302_24385641	24385302	Psd4	453
NM_172545;NM_001109687;NM_001109686;NM_001012518	Promoter	chr2	24920015	chr2_24919575_24920015	24919575	Ehmt1	709
NM_001162485;NR_027876;NM_178408	Promoter	chr2	24935777	chr2_24934411_24935777	24934411	Arrdc1	2923
NM_026021	Promoter	chr2	24949771	chr2_24949091_24949771	24949091	Zmynd19	863
NM_026021	Promoter	chr2	24950855	chr2_24950111_24950855	24950111	Zmynd19	2403
NM_026044	Promoter	chr2	24961312	chr2_24961057_24961312	24961057	Dph7	471
NM_026044	Promoter	chr2	24963071	chr2_24962104_24963071	24962104	Dph7	3218
NM_001031808;NM_146251	Promoter	chr2	24975736	chr2_24974748_24975736	24974748	Mrpl41;Pnpla7	6712
NM_001177655;NM_001177654;NM_020276;NM_001039386;NM_001039387	Promoter	chr2	25055134	chr2_25054420_25055134	25054420	Nsmf	840
NM_025980	Promoter	chr2	25181624	chr2_25181284_25181624	25181284	Nrarp	603
NM_146115	Exon	chr2	25194302	chr2_25193965_25194302	25193965	Tor4a	654
NM_146115	Promoter	chr2	25195996	chr2_25194895_25195996	25194895	Tor4a	1923
NM_021393	Promoter	chr2	25211488	chr2_25210767_25211488	25210767	Nelfb	2202
NM_146116	Promoter	chr2	25224319	chr2_25223654_25224319	25223654	Tubb4b	3664
NM_146116	Promoter	chr2	25225248	chr2_25224883_25225248	25224883	Tubb4b	577
NM_146116;NM_177344;NM_025980;NM_001252542;NM_001252541;NM_146115;NM_023464;NM_146117;NM_001177657;NM_001177656;NM_080854;NM_030055;NM_028961;NM_021393;NM_001082476;NM_001242940;NM_026624;NM_175300;NR_027448;NM_008169;NM_001033410;NM_175286;NM_026415;NM_176834	Intergenic	chr2	25228831	chr2_25228462_25228831	25228462	Tmem210;Grin1os;Ndor1;AA543186;Ssna1;Nelfb;Fam166a;4933433C11Rik;Nrarp;Lrrc26;Anapc2;Tprn;Slc34a3;Tmem203;Rnf208;Tubb4b;Cysrt1;Grin1;Tor4a;Rnf224	1347
NM_176834;NM_026415	Promoter	chr2	25241616	chr2_25240921_25241616	25240921	Cysrt1;Rnf208	1658
NM_001252542;NM_001252541;NM_001082476;NM_177344	Promoter	chr2	25256205	chr2_25254803_25256205	25254803	Tmem203;Ndor1	5407
NM_175286	Promoter	chr2	25262984	chr2_25261976_25262984	25261976	Tprn	3456
NM_175286	Promoter	chr2	25263763	chr2_25263051_25263763	25263051	Tprn	1270
NM_175300;NM_023464	Promoter	chr2	25272140	chr2_25271765_25272140	25271765	Anapc2;Ssna1	699
NM_175300;NM_023464	Promoter	chr2	25273073	chr2_25272217_25273073	25272217	Anapc2;Ssna1	2279
NR_027448;NM_001029983	Promoter	chr2	25333454	chr2_25332036_25333454	25332036	Man1b1;AA543186	7751
NM_031843	Promoter	chr2	25356590	chr2_25355797_25356590	25355797	Dpp7	1141
NM_001033293	Promoter	chr2	25364208	chr2_25363883_25364208	25363883	Uap1l1	519
NM_001033293	Promoter	chr2	25366018	chr2_25364298_25366018	25364298	Uap1l1	3074
NM_001290407;NM_001081085	Promoter	chr2	25373535	chr2_25371925_25373535	25371925	Sapcd2	5914
NM_009849	Promoter	chr2	25395861	chr2_25395352_25395861	25395352	Entpd2	726
NM_027062;NM_001271777;NM_013908	Promoter	chr2	25500685	chr2_25500127_25500685	25500127	Fbxw5;C8g	684
NM_027062;NM_001271777;NM_013908	Promoter	chr2	25501548	chr2_25500910_25501548	25500910	Fbxw5;C8g	1032
NM_009422;NM_001290413	Promoter	chr2	25547104	chr2_25546741_25547104	25546741	Traf2	687
NM_021519	Promoter	chr2	25558624	chr2_25557643_25558624	25557643	Edf1	3293
NM_029293	Promoter	chr2	25575080	chr2_25574621_25575080	25574621	Phpt1	2481
NM_001005424	Promoter	chr2	25579034	chr2_25578589_25579034	25578589	Gm996	638
NM_001024616	Promoter	chr2	25608437	chr2_25608040_25608437	25608040	Rabl6	630
NM_001276361;NM_001276360;NM_001276359	Promoter	chr2	25982472	chr2_25982069_25982472	25982069	Camsap1	693
NM_001276361;NM_001276360;NM_001276359	Promoter	chr2	25984697	chr2_25984119_25984697	25984119	Camsap1	689
NM_133835	Promoter	chr2	26021398	chr2_26020892_26021398	26020892	Ubac1	1039
NM_001037098;NM_026495	Exon	chr2	26055701	chr2_26055259_26055701	26055259	Nacc2	745
NM_026495	Promoter	chr2	26123294	chr2_26122972_26123294	26122972	Nacc2	779
NM_001256521;NM_001256522;NM_001039653;NM_001037098;NM_153559;NM_010711;NM_026495	Intergenic	chr2	26130146	chr2_26129466_26130146	26129466	Nacc2;Qsox2;Lhx3;C330006A16Rik	799
NM_001256521;NM_001256522	Promoter	chr2	26140102	chr2_26139778_26140102	26139778	C330006A16Rik	678
NM_001139504;NM_026828;NM_001139503	Promoter	chr2	26352144	chr2_26351900_26352144	26351900	Dnlz	1134
NM_172339;NM_001290419	Promoter	chr2	26380900	chr2_26380102_26380900	26380102	Snapc4	3202
NM_001085408;NM_026563;NM_173180;NM_001085407	Promoter	chr2	26389616	chr2_26389224_26389616	26389224	Sdccag3;Pmpca	1715
NM_008714	Exon	chr2	26459083	chr2_26458754_26459083	26458754	Notch1	835
NM_008714	Promoter	chr2	26503079	chr2_26502551_26503079	26502551	Notch1	1219
NM_008714	Promoter	chr2	26504258	chr2_26503231_26504258	26503231	Notch1	2539
NM_001164564	Promoter	chr2	26587336	chr2_26586722_26587336	26586722	Egfl7	1478
NM_026212	Promoter	chr2	26603347	chr2_26603014_26603347	26603014	Agpat2	1046
NM_026212	Promoter	chr2	26604275	chr2_26603607_26604275	26603607	Agpat2	1322
NM_026212	Promoter	chr2	26605008	chr2_26604394_26605008	26604394	Agpat2	1623
NM_026212;NM_019833;NR_028572;NR_028571;NM_010695;NR_029541;NM_198724;NM_001164564;NR_024068;NM_178444;NR_106155;NM_198725	Intergenic	chr2	26613031	chr2_26612541_26613031	26612541	Lcn4;Snora43;Fam69b;Snora17;Snhg7;Egfl7;Mir126a;Mir126b;Agpat2	888
NM_019833	Promoter	chr2	26629320	chr2_26628844_26629320	26628844	Fam69b	695
NR_024068;NR_028571;NR_028572	Promoter	chr2	26640839	chr2_26639635_26640839	26639635	Snora17;Snhg7;Snora43	2623
NM_009298	Promoter	chr2	26902090	chr2_26901822_26902090	26901822	Surf6	484
NM_009298	Promoter	chr2	26903010	chr2_26902547_26903010	26902547	Surf6	1138
NM_011513;NM_001033908;NM_013721	Promoter	chr2	26912092	chr2_26910028_26912092	26910028	Rpl7a;Med22	9980
NM_001271724;NM_013677;NM_013678;NR_073420	Promoter	chr2	26916484	chr2_26915827_26916484	26915827	Surf1;Surf2	1362
NM_001271724;NM_013677;NM_013678;NR_073420	Promoter	chr2	26916926	chr2_26916559_26916926	26916559	Surf1;Surf2	594
NM_011512;NM_198628	Promoter	chr2	26933170	chr2_26932461_26933170	26932461	Stkld1;Surf4	1804
NM_011512;NM_198628	Promoter	chr2	26934032	chr2_26933733_26934032	26933733	Stkld1;Surf4	454
NM_207234	Promoter	chr2	26963793	chr2_26963431_26963793	26963431	Rexo4	550
NM_207234	Promoter	chr2	26964905	chr2_26964326_26964905	26964326	Rexo4	1186
NM_001243239;NM_001243240;NM_029862	Promoter	chr2	27010462	chr2_27009878_27010462	27009878	Cacfd1	3107
NM_175427	Promoter	chr2	27142522	chr2_27142092_27142522	27142092	Fam163b	992
NM_023336;NM_080848;NM_001113573;NM_001113574;NM_009500;NR_106102	Intergenic	chr2	27442876	chr2_27442344_27442876	27442344	Mir7578;Vav2;Wdr5;Brd3	858
NM_023336;NM_001113573;NM_001113574	Promoter	chr2	27475778	chr2_27474682_27475778	27474682	Brd3	6376
NM_023336;NM_001113573;NM_001113574	Promoter	chr2	27476251	chr2_27475941_27476251	27475941	Brd3	695
NM_023336;NM_080848;NM_001113573;NM_001113574;NM_009500;NR_106102	Intergenic	chr2	27504893	chr2_27504595_27504893	27504595	Mir7578;Vav2;Wdr5;Brd3	514
NM_080848	Promoter	chr2	27514515	chr2_27514027_27514515	27514027	Wdr5	1114
NM_080848	Promoter	chr2	27515206	chr2_27514597_27515206	27514597	Wdr5	1336
NM_080848	Promoter	chr2	27516363	chr2_27515365_27516363	27515365	Wdr5	3455
NM_023336;NR_106102;NM_001113573;NM_001113574;NM_080848	Intergenic	chr2	27540688	chr2_27540224_27540688	27540224	Mir7578;Wdr5;Brd3	742
NM_011305	Promoter	chr2	27676237	chr2_27675875_27676237	27675875	Rxra	600
NM_011305	Promoter	chr2	27677920	chr2_27677534_27677920	27677534	Rxra	879
NM_027040;NM_001166031;NM_080452	Promoter	chr2	28469537	chr2_28468750_28469537	28468750	1700007K13Rik;Mrps2	1162
NM_001145834;NM_009058	Promoter	chr2	28514689	chr2_28513241_28514689	28513241	Ralgds	2733
NM_001145836;NM_001145835	Promoter	chr2	28533932	chr2_28533501_28533932	28533501	Ralgds	554
NM_022887;NM_001289576;NM_001289575	Promoter	chr2	28641916	chr2_28641267_28641916	28641267	Tsc1	1109
NM_001033294;NM_172977;NM_001166033	Promoter	chr2	28840781	chr2_28839941_28840781	28839941	Ddx31;Gtf3c4	4259
NM_001166705	Promoter	chr2	29055124	chr2_29054515_29055124	29054515	1700101E01Rik	1116
NM_009442	Promoter	chr2	29061105	chr2_29059903_29061105	29059903	Ttf1	2619
NM_198033	Promoter	chr2	29125734	chr2_29125142_29125734	29125142	Setx	2527
NM_198033	Promoter	chr2	29126764	chr2_29126291_29126764	29126291	Setx	582
NR_029460	Promoter	chr2	29252289	chr2_29251839_29252289	29251839	6530402F18Rik	534
NR_029460	Promoter	chr2	29252914	chr2_29252457_29252914	29252457	6530402F18Rik	788
NM_026896;NM_029615;NM_001290489;NR_029460;NM_133501;NM_133500	Intergenic	chr2	29305536	chr2_29305133_29305536	29305133	6530402F18Rik;Med27;Ntng2	576
NM_026896;NM_001290489	Intron	chr2	29501242	chr2_29500814_29501242	29500814	Med27	582
NM_001039087;NM_054050;NM_001039086	Promoter	chr2	29620521	chr2_29619943_29620521	29619943	Rapgef1	976
NM_001039087;NM_054050;NM_001039086	Intron	chr2	29629336	chr2_29628892_29629336	29628892	Rapgef1	606
NM_001039087;NM_054050;NM_001039086	Exon	chr2	29733421	chr2_29732696_29733421	29732696	Rapgef1	1198
NM_001290496;NM_001290495;NM_026615;NM_145520;NM_054050;NM_001177392;NM_011989;NR_106110;NR_029838;NM_001039087;NM_001039086;NR_110962;NM_178693	Intergenic	chr2	29747811	chr2_29747398_29747811	29747398	Mir219a-2;Mir219b;Trub2;Urm1;Coq4;Rapgef1;Slc27a4;Gm13547	734
NM_001290496;NM_001290495;NM_026615;NM_145520;NM_054050;NM_001177392;NM_011989;NR_106110;NR_029838;NM_001039087;NM_001039086;NR_110962;NM_178693	Intergenic	chr2	29751626	chr2_29751181_29751626	29751181	Mir219a-2;Mir219b;Trub2;Urm1;Coq4;Rapgef1;Slc27a4;Gm13547	583
NM_001290496;NM_001290495;NM_026615;NM_145520;NM_054050;NM_001177392;NM_011989;NR_106110;NR_029838;NM_207298;NM_001039087;NM_001039086;NR_110962;NM_178693	Intergenic	chr2	29771727	chr2_29771185_29771727	29771185	Mir219a-2;Mir219b;Trub2;Urm1;Cercam;Coq4;Rapgef1;Slc27a4;Gm13547	659
NM_001290496;NM_001290495;NM_145520;NR_110962;NM_178693	Promoter	chr2	29788733	chr2_29788258_29788733	29788258	Coq4;Trub2	607
NM_001290496;NM_001290495;NM_026615;NM_145520;NM_054050;NM_001113213;NM_001113214;NM_001177392;NM_011989;NR_106110;NR_029838;NM_207298;NM_001039087;NM_001039086;NM_001177659;NM_001177661;NM_013615;NR_110962;NM_178693	Intergenic	chr2	29818165	chr2_29817902_29818165	29817902	Odf2;Mir219a-2;Mir219b;Trub2;Urm1;Cercam;Coq4;Rapgef1;Slc27a4;Gm13547	509
NM_001290496;NM_001290495;NM_026615;NM_145520;NM_054050;NM_001113213;NM_001113214;NM_001177392;NM_011989;NR_106110;NR_029838;NM_207298;NM_001039087;NM_001039086;NM_001177659;NM_001177661;NM_013615;NR_110962;NM_178693	Intergenic	chr2	29820757	chr2_29820309_29820757	29820309	Odf2;Mir219a-2;Mir219b;Trub2;Urm1;Cercam;Coq4;Rapgef1;Slc27a4;Gm13547	476
NM_207298	Promoter	chr2	29869433	chr2_29868983_29869433	29868983	Cercam	1140
NM_207298	Promoter	chr2	29870295	chr2_29869724_29870295	29869724	Cercam	906
NM_207298	Promoter	chr2	29870983	chr2_29870608_29870983	29870608	Cercam	542
NM_028923	Promoter	chr2	29935831	chr2_29935327_29935831	29935327	Gle1	1289
NM_001008498	Promoter	chr2	30047691	chr2_30047284_30047691	30047284	Wdr34	484
NM_001008498	Promoter	chr2	30049154	chr2_30048343_30049154	30048343	Wdr34	1891
NM_023871	Promoter	chr2	30061576	chr2_30061140_30061576	30061140	Set	549
NM_023871	Promoter	chr2	30062205	chr2_30061712_30062205	30061712	Set	1242
NM_023871	Promoter	chr2	30063448	chr2_30062348_30063448	30062348	Set	4596
NM_001204875	Promoter	chr2	30066791	chr2_30065752_30066791	30065752	Set	3203
NM_025428;NM_001037762	Promoter	chr2	30094406	chr2_30093583_30094406	30093583	Zdhhc12	1348
NM_025428;NM_001037762;NM_001008498;NM_172404;NM_172660;NM_178694;NM_153805;NM_001177668;NM_001204875;NM_001290503;NM_007931;NM_001076554;NM_023871;NM_001177667;NM_146252	Intergenic	chr2	30130509	chr2_30130166_30130509	30130166	Set;D2Wsu81e;Zdhhc12;Sptan1;Pkn3;Zer1;Endog;Wdr34;Tbc1d13;Ccbl1	550
NM_146252	Promoter	chr2	30133772	chr2_30133306_30133772	30133306	Tbc1d13	948
NM_146252	Promoter	chr2	30134770	chr2_30134262_30134770	30134262	Tbc1d13	524
NM_146252	Promoter	chr2	30135585	chr2_30135328_30135585	30135328	Tbc1d13	444
NM_007931	Promoter	chr2	30172452	chr2_30171344_30172452	30171344	Endog	3869
NM_172660	Promoter	chr2	30177837	chr2_30177455_30177837	30177455	D2Wsu81e	589
NM_172660	Promoter	chr2	30178484	chr2_30178002_30178484	30178002	D2Wsu81e	3097
NM_025428;NM_001252568;NM_001037762;NM_001252570;NM_172267;NM_172660;NR_028299;NM_172404;NM_177725;NM_001252571;NM_178694;NM_146252;NM_001290503;NM_007931;NM_177648;NM_001281829;NM_153805	Intergenic	chr2	30184773	chr2_30184320_30184773	30184320	Dolk;Lrrc8a;D2Wsu81e;Zdhhc12;Phyhd1;Zer1;Pkn3;Endog;1700084E18Rik;Tbc1d13;Ccbl1	620
NR_028299;NM_177725	Promoter	chr2	30240399	chr2_30240107_30240399	30240107	1700084E18Rik;Lrrc8a	477
NM_001252568;NM_172267;NM_001281829;NM_001252570;NM_001252571	Intron	chr2	30278121	chr2_30277754_30278121	30277754	Phyhd1	560
NM_177648;NM_198304	Promoter	chr2	30285219	chr2_30284450_30285219	30284450	Dolk;Nup188	818
NM_177648;NM_198304	Promoter	chr2	30287571	chr2_30285790_30287571	30285790	Dolk;Nup188	10636
NM_001289709;NM_139302;NM_001289710	Promoter	chr2	30358545	chr2_30358028_30358545	30358028	Sh3glb2	921
NM_001289709;NM_139302;NM_001289710	Promoter	chr2	30359245	chr2_30358630_30359245	30358630	Sh3glb2	2468
NM_001242407;NM_175392	Promoter	chr2	30364966	chr2_30364598_30364966	30364598	Fam73b	561
NM_001290509;NR_110963;NM_001290508;NM_020329	Promoter	chr2	30392768	chr2_30391927_30392768	30391927	Dolpp1	3389
NM_138748;NM_007760	Promoter	chr2	30415922	chr2_30415047_30415922	30415047	Crat;Ppp2r4	2304
NM_138748;NM_007760	Promoter	chr2	30416668	chr2_30416045_30416668	30416045	Crat;Ppp2r4	2225
NM_030244	Promoter	chr2	30474619	chr2_30473618_30474619	30473618	Ier5l	3316
NR_037272;NM_170592;NM_198000;NR_028486;NR_028487	Intergenic	chr2	30711813	chr2_30711524_30711813	30711524	1700001O22Rik;Ntmt1;Mir3089	555
NM_170592;NM_198000;NR_028486;NR_028487;NM_009116;NR_037272;NM_133346	Intergenic	chr2	30773648	chr2_30773044_30773648	30773044	Prrx2;1700001O22Rik;Asb6;Ntmt1;Mir3089	1012
NM_170592;NM_198000;NR_028486;NR_028487;NM_009116;NR_037272;NM_133346	Intergenic	chr2	30786918	chr2_30786409_30786918	30786409	Prrx2;1700001O22Rik;Asb6;Ntmt1;Mir3089	597
NM_198000;NR_028486;NR_028487	Promoter	chr2	30801350	chr2_30800694_30801350	30800694	1700001O22Rik	896
NM_170592	Promoter	chr2	30808852	chr2_30807414_30808852	30807414	Ntmt1	4367
NM_170592	Exon	chr2	30819723	chr2_30819346_30819723	30819346	Ntmt1	601
NM_133346	Promoter	chr2	30828376	chr2_30827391_30828376	30827391	Asb6	1619
NM_022415	Promoter	chr2	30902601	chr2_30901923_30902601	30901923	Ptges	721
NM_144884	Promoter	chr2	30967908	chr2_30967453_30967908	30967453	Tor1a	1663
NM_144885;NM_028846	Promoter	chr2	30982367	chr2_30981749_30982367	30981749	BC005624;Usp20	3010
NM_001177650;NM_019406;NM_001177648;NM_001177649;NM_001038700	Intron	chr2	31061457	chr2_31060531_31061457	31060531	Fnbp1	1134
NM_019406;NM_001177648;NM_001177649;NM_001038700	Promoter	chr2	31142751	chr2_31141094_31142751	31141094	Fnbp1	4174
NM_178760;NR_040334	Promoter	chr2	31152401	chr2_31152008_31152401	31152008	D330023K18Rik;Gpr107	884
NM_178760	Intron	chr2	31164529	chr2_31164145_31164529	31164145	Gpr107	480
NM_019681	Promoter	chr2	31246921	chr2_31246083_31246921	31246083	Ncs1	1059
NM_178760;NM_019681	Intergenic	chr2	31305851	chr2_31305508_31305851	31305508	Ncs1;Gpr107	624
NM_007494;NR_002687	Intergenic	chr2	31454294	chr2_31452971_31454294	31452971	Gm5424;Ass1	2460
NM_007494;NR_002687	Intergenic	chr2	31455067	chr2_31454549_31455067	31454549	Gm5424;Ass1	555
NM_007494;NR_002687	Promoter	chr2	31471330	chr2_31469820_31471330	31469820	Gm5424;Ass1	3226
NM_007494;NR_002687	Promoter	chr2	31471938	chr2_31471521_31471938	31471521	Gm5424;Ass1	475
NM_001290548;NM_001033389	Promoter	chr2	31573051	chr2_31572481_31573051	31572481	Fubp3	1493
NM_175511	Promoter	chr2	32082765	chr2_32082180_32082765	32082180	Fam78a	615
NM_175511	Promoter	chr2	32083819	chr2_32083275_32083819	32083275	Fam78a	1492
NM_175511	Promoter	chr2	32085098	chr2_32084596_32085098	32084596	Fam78a	863
NM_145521;NM_172661;NR_106135;NM_175511;NM_001159634;NM_172268	Intergenic	chr2	32134536	chr2_32133934_32134536	32133934	Nup214;Mir7674;Fam78a;Ppapdc3;Prrc2b	619
NM_145145;NM_145521;NM_172661;NR_106135;NM_175511;NM_001159634;NM_172268	Intergenic	chr2	32138098	chr2_32137506_32138098	32137506	Ppapdc3;Prrc2b;Fam78a;Mir7674;Pomt1;Nup214	892
NM_172661;NM_001159634	Promoter	chr2	32152227	chr2_32151774_32152227	32151774	Prrc2b	790
NM_172661;NM_001159634	Promoter	chr2	32153503	chr2_32153124_32153503	32153124	Prrc2b	1687
NM_172661;NM_001159634	Intron	chr2	32157439	chr2_32156935_32157439	32156935	Prrc2b	684
NM_172661;NM_001159634	Intron	chr2	32165540	chr2_32164746_32165540	32164746	Prrc2b	1016
NM_172661;NM_001159634	Intron	chr2	32167576	chr2_32167169_32167576	32167169	Prrc2b	1119
NM_172661;NM_001159634	Intron	chr2	32175828	chr2_32174939_32175828	32174939	Prrc2b	2212
NM_145145	Promoter	chr2	32236893	chr2_32236452_32236893	32236452	Pomt1	1145
NM_011675	Promoter	chr2	32260436	chr2_32259837_32260436	32259837	Uck1	966
NM_011373;NM_001276425	Exon	chr2	32594542	chr2_32594119_32594542	32594119	St6galnac4	627
NM_001198791;NM_001198792;NM_021515	Promoter	chr2	32628068	chr2_32627489_32628068	32627489	Ak1	788
NM_021515	Promoter	chr2	32631475	chr2_32631227_32631475	32631227	Ak1	425
NM_001146348;NM_007932;NM_001146350	Promoter	chr2	32647283	chr2_32646626_32647283	32646626	Eng	2143
NM_001146348;NM_007932;NM_001146350	Exon	chr2	32681319	chr2_32680807_32681319	32680807	Eng	621
NR_039536;NM_130860;NR_037217	Promoter	chr2	32712914	chr2_32712348_32712914	32712348	Cdk9;Mir2861;Mir3960	2146
NR_045485;NM_152800	Promoter	chr2	32757703	chr2_32757246_32757703	32757246	Tor2a	988
NM_146119	Promoter	chr2	32876137	chr2_32875673_32876137	32875673	Fam129b	587
NM_146119	Promoter	chr2	32876879	chr2_32876372_32876879	32876372	Fam129b	2676
NR_002898;NM_009076;NM_199302	Promoter	chr2	32963518	chr2_32963110_32963518	32963110	Snora65;Rpl12;Lrsam1	704
NM_011923	Promoter	chr2	33216282	chr2_33215809_33216282	33215809	Angptl2	688
NM_001276332;NM_001085507	Promoter	chr2	33431632	chr2_33431370_33431632	33431370	Zbtb34	725
NM_175184	Intron	chr2	33877251	chr2_33876775_33877251	33876775	Mvb12b	815
NM_016768;NM_001290576	Promoter	chr2	34371539	chr2_34371145_34371539	34371145	Pbx3	547
NM_016768;NM_001290576	Promoter	chr2	34373399	chr2_34372569_34373399	34372569	Pbx3	966
NM_177345;NM_001290625;NM_001290626	Promoter	chr2	34407285	chr2_34406683_34407285	34406683	Mapkap1	1767
NM_177345;NM_025709;NM_001290625;NM_001290626	Intergenic	chr2	34671939	chr2_34671561_34671939	34671561	Mapkap1;Gapvd1	722
NM_025709	Promoter	chr2	34754660	chr2_34754209_34754660	34754209	Gapvd1	580
NM_022310;NM_001163434	Promoter	chr2	34772747	chr2_34771277_34772747	34771277	Hspa5	9671
NM_145522	Promoter	chr2	34800312	chr2_34799435_34800312	34799435	Rabepk	5321
NM_145522	Promoter	chr2	34803085	chr2_34801804_34803085	34801804	Rabepk	3590
NM_013890;NM_001164770;NM_001164769;NM_001164772	Promoter	chr2	34826355	chr2_34825953_34826355	34825953	Fbxw2	1008
NM_080554	Promoter	chr2	34871374	chr2_34870646_34871374	34870646	Psmd5	1853
NM_030021	Promoter	chr2	34874979	chr2_34874427_34874979	34874427	Cutal	871
NM_012018	Promoter	chr2	35109991	chr2_35109900_35109991	35109900	Cntrl	2007
NM_026697	Promoter	chr2	35199816	chr2_35199419_35199816	35199419	Rab14	662
NM_026697	Promoter	chr2	35200429	chr2_35199925_35200429	35199925	Rab14	513
NM_001145821;NM_010283	Intron	chr2	35446741	chr2_35446410_35446741	35446410	Ggta1	897
NM_001145821;NM_010283	Promoter	chr2	35461512	chr2_35460926_35461512	35460926	Ggta1	1423
NM_001145821;NM_010283	Promoter	chr2	35462369	chr2_35461701_35462369	35461701	Ggta1	2307
NM_001290637	Promoter	chr2	35581835	chr2_35581318_35581835	35581318	Dab2ip	624
NM_001290641;NM_001290637;NM_001114124;NM_001114125	Intron	chr2	35636730	chr2_35636270_35636730	35636270	Dab2ip	663
NM_001290641;NM_001290637;NM_001114124;NM_001114125	Intron	chr2	35662480	chr2_35662110_35662480	35662110	Dab2ip	597
NM_001290642;NM_001100591	Promoter	chr2	37423101	chr2_37422087_37423101	37422087	Rc3h2	1945
NM_146253	Promoter	chr2	37431392	chr2_37430484_37431392	37430484	Zbtb6	4188
NM_146121;NM_199025	Promoter	chr2	37443779	chr2_37443373_37443779	37443373	Rabgap1;Zbtb26	728
NM_001033960	Promoter	chr2	37452095	chr2_37451678_37452095	37451678	Rabgap1	490
NM_009261;NM_001163566;NM_146122	Intergenic	chr2	37704234	chr2_37703464_37704234	37703464	Strbp;Dennd1a;Crb2	2341
NM_010710	Promoter	chr2	38351401	chr2_38350733_38351401	38350733	Lhx2	1331
NM_011187	Promoter	chr2	38644036	chr2_38643301_38644036	38643301	Psmb7	2077
NM_139051;NM_021606;NM_001159548;NM_010264;NM_001159631;NM_001159549;NM_011187	Intergenic	chr2	38669632	chr2_38668786_38669632	38668786	Nek6;Psmb7;Nr6a1;Nr5a1	2513
NM_010264	Promoter	chr2	38925953	chr2_38925273_38925953	38925273	Nr6a1	1327
NM_172854	Promoter	chr2	38932223	chr2_38931935_38932223	38931935	Olfml2a	670
NM_029687;NM_025592	Exon	chr2	39001615	chr2_39001167_39001615	39001167	Rpl35;Wdr38	518
NM_028809;NM_025592	Promoter	chr2	39005844	chr2_39003387_39005844	39003387	Arpc5l;Rpl35	6521
NM_028809	Promoter	chr2	39008653	chr2_39007729_39008653	39007729	Arpc5l	2551
NM_001290649;NM_029793;NR_110968	Promoter	chr2	39065738	chr2_39064957_39065738	39064957	Golga1	1997
NM_178778	Promoter	chr2	39190858	chr2_39190021_39190858	39190021	Scai	4064
NM_007396	Promoter	chr2	48815373	chr2_48814982_48815373	48814982	Acvr2a	582
NM_001177313;NM_011958;NR_033442;NM_029924	Promoter	chr2	48950288	chr2_48948655_48950288	48948655	Mbd5;Orc4	5497
NM_172663	Promoter	chr2	49451451	chr2_49450933_49451451	49450933	Epc2	1146
NM_172663	Promoter	chr2	49452949	chr2_49452156_49452949	49452156	Epc2	3164
NR_040362;NR_040361;NM_133839	Promoter	chr2	50296722	chr2_50296240_50296722	50296240	Gm13483;Mmadhc	1153
NM_028810	Promoter	chr2	51147694	chr2_51146920_51147694	51146920	Rnd3	2112
NM_175238	Promoter	chr2	52073474	chr2_52073043_52073474	52073043	Rif1	1022
NM_175238	Promoter	chr2	52074724	chr2_52074346_52074724	52074346	Rif1	893
NM_146123;NM_001285427	Promoter	chr2	52557006	chr2_52556323_52557006	52556323	Cacnb4	745
NM_001285428;NM_001037099;NM_001285426	Promoter	chr2	52676184	chr2_52675784_52676184	52675784	Cacnb4	507
NM_019667	Promoter	chr2	52742773	chr2_52741703_52742773	52741703	Stam2	2884
NM_172409	Promoter	chr2	52858827	chr2_52857799_52858827	52857799	Fmnl2	3410
NM_172409	Intron	chr2	52959479	chr2_52959219_52959479	52959219	Fmnl2	468
NM_018785;NM_022989	Promoter	chr2	53191607	chr2_53190489_53191607	53190489	Arl6ip6;Prpf40a	3931
NM_018785;NM_022989	Promoter	chr2	53192824	chr2_53191759_53192824	53191759	Arl6ip6;Prpf40a	4393
NM_013613	Promoter	chr2	57114828	chr2_57114312_57114828	57114312	Nr4a2	560
NM_013613	Promoter	chr2	57115448	chr2_57115068_57115448	57115068	Nr4a2	482
NM_013613	Promoter	chr2	57116638	chr2_57116361_57116638	57116361	Nr4a2	877
NM_001139509	Promoter	chr2	57123733	chr2_57123331_57123733	57123331	Nr4a2	803
NR_040356;NR_040633	Promoter	chr2	57182130	chr2_57181814_57182130	57181814	BB557941;4930555B11Rik	831
NM_001145820;NM_010274	Promoter	chr2	57238877	chr2_57237673_57238877	57237673	Gpd2	3372
NM_001289660;NM_007394;NM_001110205;NM_001110204	Promoter	chr2	58565349	chr2_58565016_58565349	58565016	Upp2;Acvr1	651
NM_001289660;NM_007394;NM_001110205;NM_001110204	Promoter	chr2	58566923	chr2_58566169_58566923	58566169	Upp2;Acvr1	1860
NM_175464;NM_026361	Promoter	chr2	59161608	chr2_59161043_59161608	59161043	Pkp4	1964
NM_198294	Promoter	chr2	59612420	chr2_59612014_59612420	59612014	Tanc1	1104
NM_198294	Promoter	chr2	59613844	chr2_59613039_59613844	59613039	Tanc1	1316
NM_001159636;NM_028118	Promoter	chr2	59882930	chr2_59882225_59882930	59882225	Wdsub1	983
NM_001001182	Intron	chr2	60089676	chr2_60089294_60089676	60089294	Baz2b	450
NM_001001182	Promoter	chr2	60125668	chr2_60125338_60125668	60125338	Baz2b	569
NM_020575	Promoter	chr2	60210648	chr2_60210185_60210648	60210185	March7	770
NM_020575	Promoter	chr2	60211172	chr2_60210785_60211172	60210785	March7	607
NM_001141932;NM_001141931	Promoter	chr2	60881272	chr2_60880892_60881272	60880892	Rbms1	975
NM_001164072;NM_001164071	Promoter	chr2	61593937	chr2_61593051_61593937	61593051	Tank	2374
NM_021526	Promoter	chr2	61711462	chr2_61711151_61711462	61711151	Psmd14	612
NM_021526	Promoter	chr2	61713155	chr2_61711756_61713155	61711756	Psmd14	2268
NM_001159543;NM_010074	Promoter	chr2	62412040	chr2_62411481_62412040	62411481	Dpp4	1703
NM_145523	Promoter	chr2	62664879	chr2_62664285_62664879	62664285	Gca	1220
NM_015736	Promoter	chr2	66124439	chr2_66124048_66124439	66124048	Galnt3	611
NM_172856	Promoter	chr2	68862071	chr2_68861438_68862071	68861438	Cers6	3430
NM_001199124;NM_025565;NM_001199123	Promoter	chr2	69206201	chr2_69205452_69206201	69205452	Spc25	3373
NM_001081088	Promoter	chr2	69586233	chr2_69585223_69586233	69585223	Lrp2	3172
NM_001081088;NM_177244;NM_001081087;NM_028284	Intergenic	chr2	69604701	chr2_69604253_69604701	69604253	Lrp2;Klhl41;Bbs5;Fastkd1	682
NM_028284	Promoter	chr2	69647657	chr2_69647166_69647657	69647166	Bbs5	993
NM_177244	Promoter	chr2	69713600	chr2_69713027_69713600	69713027	Fastkd1	2925
NM_001081086	Promoter	chr2	69723812	chr2_69723057_69723812	69723057	Ppig	3000
NM_001077684;NM_028521	Promoter	chr2	69789932	chr2_69789323_69789932	69789323	Ccdc173;Phospho2	1511
NM_001077684;NM_028521	Promoter	chr2	69790456	chr2_69790019_69790456	69790019	Ccdc173;Phospho2	1051
NM_177244;NM_001081548;NM_009278;NM_029280;NM_001077684;NR_110977;NM_028521;NM_001081086;NM_001110145;NM_177784;NM_177783	Intergenic	chr2	69803272	chr2_69802901_69803272	69802901	Klhl23;Fastkd1;Ccdc173;Mettl5;Ubr3;Phospho2;Ppig;Ssb	516
NM_029280;NR_110977	Promoter	chr2	69884433	chr2_69884087_69884433	69884087	Mettl5	465
NM_029280;NR_110977	Promoter	chr2	69886134	chr2_69885654_69886134	69885654	Mettl5	1004
NM_001081548;NM_009278;NM_029280;NM_001077684;NR_110977;NM_028521;NM_001110145;NM_177784;NM_177783	Intergenic	chr2	69889382	chr2_69888805_69889382	69888805	Klhl23;Ccdc173;Mettl5;Phospho2;Ubr3;Ssb	586
NM_001081548;NM_177783	Promoter	chr2	69898594	chr2_69897838_69898594	69897838	Ubr3	1942
NR_040496;NM_008077	Promoter	chr2	70563648	chr2_70563364_70563648	70563364	Gad1os;Gad1	497
NR_027343;NM_027352	Promoter	chr2	70661921	chr2_70661333_70661921	70661333	Gorasp2	602
NR_027343;NM_027352	Promoter	chr2	70662394	chr2_70661984_70662394	70661984	Gorasp2	584
NR_027343;NM_027352	Intron	chr2	70689813	chr2_70689323_70689813	70689323	Gorasp2	757
NM_172664	Promoter	chr2	70825436	chr2_70825008_70825436	70825008	Tlk1	1063
NM_145524;NM_198005;NM_001165980;NM_001165981;NM_001165982	Promoter	chr2	71054384	chr2_71053861_71054384	71053861	Mettl8;Dcaf17	524
NM_172436	Intron	chr2	71348362	chr2_71346892_71348362	71346892	Slc25a12	2809
NM_172436	Intron	chr2	71350584	chr2_71350051_71350584	71350051	Slc25a12	787
NM_172436	Promoter	chr2	71367545	chr2_71367131_71367545	71367131	Slc25a12	844
NM_025633;NM_026115;NM_172436	Intergenic	chr2	71376852	chr2_71376302_71376852	71376302	Hat1;Metap1d;Slc25a12	691
NM_025633;NM_026115;NM_172436	Intergenic	chr2	71384058	chr2_71383688_71384058	71383688	Hat1;Metap1d;Slc25a12	485
NM_026115	Promoter	chr2	71390366	chr2_71389018_71390366	71389018	Hat1	2623
NM_026115	Intron	chr2	71412746	chr2_71412436_71412746	71412436	Hat1	427
NM_010053	Promoter	chr2	71529468	chr2_71529056_71529468	71529056	Dlx1	1128
NM_010054	Promoter	chr2	71546373	chr2_71545664_71546373	71545664	Dlx2	1152
NM_010054	Promoter	chr2	71547126	chr2_71546712_71547126	71546712	Dlx2	469
NM_008397;NR_037979;NM_001277970	Intergenic	chr2	71744680	chr2_71744385_71744680	71744385	Gm1631;Itga6	466
NM_008397;NM_001277970	Promoter	chr2	71786830	chr2_71786531_71786830	71786531	Itga6	541
NM_008397;NM_001277970	Promoter	chr2	71788616	chr2_71787085_71788616	71787085	Itga6	6359
NM_008397;NM_001277970	Intron	chr2	71814170	chr2_71813867_71814170	71813867	Itga6	441
NM_172665	Promoter	chr2	71873701	chr2_71873312_71873701	71873312	Pdk1	605
NM_025866	Promoter	chr2	72477781	chr2_72476339_72477781	72476339	Cdca7	2808
NM_001018042;NR_045269;NM_001098425	Promoter	chr2	72978666	chr2_72978336_72978666	72978336	Sp3;Sp3os	931
NM_001018042;NR_045269;NM_001098425	Promoter	chr2	72981122	chr2_72980292_72981122	72980292	Sp3;Sp3os	1724
NR_045269;NM_001018042;NM_001098425;NM_025942	Intergenic	chr2	73024396	chr2_73023977_73024396	73023977	Sp3;Ola1;Sp3os	624
NM_025942;NM_030091	Promoter	chr2	73214392	chr2_73213543_73214392	73213543	Ola1	3357
NM_001005343	Promoter	chr2	73273035	chr2_73272783_73273035	73272783	Sp9	465
NM_001005343	Promoter	chr2	73274705	chr2_73273941_73274705	73273941	Sp9	1480
NM_025942;NM_001005343;NM_029022;NM_025854;NM_030091;NM_001276444;NM_001276443;NM_001190297	Intergenic	chr2	73281259	chr2_73280858_73281259	73280858	Scrn3;Sp9;Cir1;Ola1;Gpr155	510
NM_029022;NM_025854	Promoter	chr2	73313489	chr2_73312301_73313489	73312301	Scrn3;Cir1	3481
NM_001276444;NM_001276443;NM_001190297	Promoter	chr2	73386900	chr2_73386449_73386900	73386449	Gpr155	460
NM_153138	Promoter	chr2	73529652	chr2_73529406_73529652	73529406	Wipf1	461
NM_001025093;NM_009715;NM_001284369;NM_001284376;NM_001284374;NM_001284373;NM_001284372;NM_001284371;NM_001284370	Promoter	chr2	73892779	chr2_73891599_73892779	73891599	Atf2	3704
NM_001025093;NM_009715;NM_001284369;NM_001284376;NM_001284374;NM_001284373;NM_001284372;NM_001284371;NM_001284370	Promoter	chr2	73893362	chr2_73892859_73893362	73892859	Atf2	1227
NM_175015	Promoter	chr2	73910860	chr2_73910285_73910860	73910285	Atp5g3	2405
NM_001110209;NM_027133	Intron	chr2	74564387	chr2_74563994_74564387	74563994	Lnp	594
NM_001110209;NM_027133	Promoter	chr2	74578940	chr2_74577990_74578940	74577990	Lnp	4406
NM_001110209;NM_027133	Promoter	chr2	74579658	chr2_74579429_74579658	74579429	Lnp	434
NM_013555	Promoter	chr2	74698772	chr2_74698170_74698772	74698170	Hoxd9	857
NM_053263;NR_033513;NM_146130;NM_198090;NM_010902	Intergenic	chr2	75633219	chr2_75632691_75633219	75632691	Hnrnpa3;Nfe2l2;Gm6793	923
NM_053263;NR_033513;NM_146130;NM_198090;NM_010902	Intergenic	chr2	75634179	chr2_75633638_75634179	75633638	Hnrnpa3;Nfe2l2;Gm6793	1050
NM_053263;NR_033513;NM_146130;NM_198090	Promoter	chr2	75659330	chr2_75658672_75659330	75658672	Hnrnpa3;Gm6793	2460
NM_053263;NR_033513;NM_146130;NM_198090	Promoter	chr2	75660144	chr2_75659513_75660144	75659513	Hnrnpa3;Gm6793	1533
NM_010902	Promoter	chr2	75705109	chr2_75703507_75705109	75703507	Nfe2l2	3716
NM_172666	Promoter	chr2	75832700	chr2_75831760_75832700	75831760	Agps	1479
NM_028235	Promoter	chr2	75938512	chr2_75938033_75938512	75938033	Ttc30b	748
NM_001081228	Promoter	chr2	75978160	chr2_75977708_75978160	75977708	Ttc30a2	793
NM_030188	Promoter	chr2	75981981	chr2_75981225_75981981	75981225	Ttc30a1	817
NM_030188;NM_001081033;NM_028235;NM_001081228;NM_172666	Intergenic	chr2	75985584	chr2_75985042_75985584	75985042	Pde11a;Agps;Ttc30a2;Ttc30b;Ttc30a1	592
NM_009989	Promoter	chr2	76359964	chr2_76359703_76359964	76359703	Cyct	730
NM_153405	Promoter	chr2	76370758	chr2_76370312_76370758	76370312	Rbm45	1320
NM_145525;NM_001290734;NM_001290733	Promoter	chr2	76406409	chr2_76406173_76406409	76406173	Osbpl6	463
NM_145525;NM_001290734;NM_001290733	Promoter	chr2	76407226	chr2_76406510_76407226	76406510	Osbpl6	2197
NM_001025576	Promoter	chr2	77172101	chr2_77171687_77172101	77171687	Ccdc141	1013
NM_001113399;NM_001113400;NM_178723;NM_175465	Intergenic	chr2	77314333	chr2_77314085_77314333	77314085	Sestd1;Zfp385b	473
NM_001290740;NM_172667;NM_030560	Promoter	chr2	77946020	chr2_77945634_77946020	77945634	Cwc22	998
NM_026934	Promoter	chr2	83644492	chr2_83643901_83644492	83643901	Zc3h15	1297
NM_026934;NM_008402	Intergenic	chr2	83692991	chr2_83692543_83692991	83692543	Zc3h15;Itgav	674
NM_001085448;NM_001085453;NM_001085449;NM_007615;NM_001085450	Promoter	chr2	84650753	chr2_84650452_84650753	84650452	Ctnnd1	980
NM_025868;NM_001290751;NM_025885	Promoter	chr2	84678790	chr2_84678471_84678790	84678471	Med19;Tmx2	527
NM_144887	Promoter	chr2	84716431	chr2_84715093_84716431	84715093	Zdhhc5	3010
NM_133840	Promoter	chr2	84727599	chr2_84726838_84727599	84726838	Clp1	1152
NM_025885;NM_001085448;NM_001085449;NM_001083809;NM_133840;NM_024497;NM_001290751;NM_013899;NM_144887;NM_001033166;NM_001081349;NM_001085453;NM_007615;NM_001085450;NM_019949;NR_029544;NM_024230;NM_001037279;NM_025868;NM_001145100;NM_001005342;NM_009776	Intergenic	chr2	84744604	chr2_84744264_84744604	84744264	Ypel4;2700094K13Rik;Zdhhc5;Timm10;Clp1;Mir130a;Ube2l6;Serping1;Btbd18;Ctnnd1;Tmx2;Med19;Smtnl1;Slc43a1	448
NM_024230	Exon	chr2	84815846	chr2_84815337_84815846	84815337	Smtnl1	1792
NM_013899	Promoter	chr2	84827432	chr2_84827021_84827432	84827021	Timm10	962
NM_182990;NM_145526;NM_001136081	Promoter	chr2	85037738	chr2_85037241_85037738	85037241	Ssrp1;P2rx3	1404
NM_008982	Promoter	chr2	90580441	chr2_90579964_90580441	90579964	Ptprj	1134
NM_008982;NM_018828;NM_021512	Intergenic	chr2	90652831	chr2_90652505_90652831	90652505	Nup160;Ptprj;Fnbp4	516
NM_019758	Promoter	chr2	90847657	chr2_90846983_90847657	90846983	Mtch2	2103
NM_025991;NM_026688	Promoter	chr2	90905223	chr2_90904647_90905223	90904647	Ndufs3;Kbtbd4	585
NM_025576	Promoter	chr2	90917567	chr2_90917006_90917567	90917006	Ptpmt1	1577
NM_025576	Promoter	chr2	90918299	chr2_90917644_90918299	90917644	Ptpmt1	1727
NM_198683;NM_001244903;NM_017368;NM_001244891	Promoter	chr2	90941240	chr2_90940640_90941240	90940640	Celf1	963
NM_008948	Promoter	chr2	91054824	chr2_91053721_91054824	91053721	Psmc3	4365
NM_145527;NM_001177719	Promoter	chr2	91183358	chr2_91182628_91183358	91182628	Madd	2181
NM_007387	Promoter	chr2	91203062	chr2_91202101_91203062	91202101	Acp2	2386
NR_015464;NM_028119	Promoter	chr2	91237612	chr2_91236381_91237612	91236381	Ddb2;A330069E16Rik	4282
NM_030880;NM_028733;NM_001289677;NM_001289678	Promoter	chr2	91257825	chr2_91257318_91257825	91257318	Pacsin3	619
NM_001166024;NM_023854	Promoter	chr2	91266331	chr2_91265029_91266331	91265029	Arfgap2	2821
NM_172668;NM_001145857	Promoter	chr2	91458172	chr2_91457475_91458172	91457475	Lrp4	2037
NM_010168	Promoter	chr2	91635489	chr2_91635019_91635489	91635019	F2	654
NM_001033451	Exon	chr2	91645653	chr2_91645176_91645653	91645176	Zfp408	1056
NM_001145902;NR_027373;NR_027371;NR_027372;NM_001033451	Promoter	chr2	91650542	chr2_91649102_91650542	91649102	Zfp408;Arhgap1	3049
NM_178724;NM_145528	Promoter	chr2	91709761	chr2_91709449_91709761	91709449	Harbi1;Atg13	443
NM_178724;NM_145528	Promoter	chr2	91711263	chr2_91710153_91711263	91710153	Harbi1;Atg13	3327
NM_172669;NM_001080754	Promoter	chr2	91730868	chr2_91730103_91730868	91730103	Ambra1	4853
NM_007699	Promoter	chr2	91922252	chr2_91921816_91922252	91921816	Chrm4	541
NM_010784;NM_001012336;NM_001012335;NM_001291483;NM_001291482;NM_001291481	Promoter	chr2	91931738	chr2_91930882_91931738	91930882	Mdk	1252
NM_010784;NM_001012336;NM_001012335;NM_001291483;NM_001291482;NM_001291481	Promoter	chr2	91932195	chr2_91931866_91932195	91931866	Mdk	528
NM_138306	Promoter	chr2	91963437	chr2_91963050_91963437	91963050	Dgkz	905
NM_138306	Promoter	chr2	91964077	chr2_91963502_91964077	91963502	Dgkz	829
NM_172669;NR_105965;NM_001166597;NM_001080754;NM_010784;NM_138306;NM_001012336;NM_001012335;NM_011957;NM_007699;NM_001291483;NM_001291482;NM_001291481	Intergenic	chr2	91976483	chr2_91976064_91976483	91976064	Dgkz;Mdk;Ambra1;Chrm4;Mir6999;Creb3l1	919
NM_011957	Intron	chr2	92008939	chr2_92008564_92008939	92008564	Creb3l1	429
NM_011957	Promoter	chr2	92024217	chr2_92023699_92024217	92023699	Creb3l1	692
NM_138306;NM_011957	Intergenic	chr2	92059988	chr2_92059537_92059988	92059537	Dgkz;Creb3l1	632
NM_172670;NM_001290775;NM_001166633;NM_001290774;NM_001290773	Promoter	chr2	92371062	chr2_92370619_92371062	92370619	Gyltl1b	689
NR_028114;NM_145122	Promoter	chr2	92374969	chr2_92374622_92374969	92374622	Pex16	768
NR_028114;NM_145122	Promoter	chr2	92375732	chr2_92375128_92375732	92375128	Pex16	1579
NM_211358;NM_145832	Promoter	chr2	92459811	chr2_92459393_92459811	92459393	Slc35c1	1010
NM_001025246	Promoter	chr2	93187930	chr2_93187474_93187930	93187474	Trp53i11	638
NM_183180	Promoter	chr2	93334485	chr2_93333693_93334485	93333693	Tspan18	1651
NM_183180	Promoter	chr2	93335045	chr2_93334559_93335045	93334559	Tspan18	593
NM_010163	Promoter	chr2	93822508	chr2_93821955_93822508	93821955	Ext2	924
NM_001145034	Promoter	chr2	93956735	chr2_93956030_93956735	93956030	Gm13889	1233
NM_026944	Promoter	chr2	94011151	chr2_94010312_94011151	94010312	Alkbh3	1563
NM_019657	Promoter	chr2	94158338	chr2_94157463_94158338	94157463	Hsd17b12	1468
NR_030431;NR_106139;NM_019657;NR_029752	Intergenic	chr2	94179020	chr2_94178291_94179020	94178291	Hsd17b12;Mir670;Mir129-2;Mir129b	2352
NR_027831;NM_183106	Promoter	chr2	94406733	chr2_94405638_94406733	94405638	Ttc17;2810002D19Rik	3977
NR_027831;NM_183106	Promoter	chr2	94407490	chr2_94407074_94407490	94407074	Ttc17;2810002D19Rik	780
NM_007466	Promoter	chr2	94438519	chr2_94437539_94438519	94437539	Api5	1921
NM_009424	Promoter	chr2	101678940	chr2_101678505_101678940	101678505	Traf6	741
NM_001290784;NM_178886	Promoter	chr2	102186499	chr2_102186140_102186499	102186140	Ldlrad3	753
NM_175094;NM_019735	Promoter	chr2	103074143	chr2_103073063_103074143	103073063	Pdhx;Apip	3673
NM_009804	Promoter	chr2	103485398	chr2_103484379_103485398	103484379	Cat	3764
NM_178890	Promoter	chr2	103567166	chr2_103566201_103567166	103566201	Abtb2	2589
NM_153126	Promoter	chr2	103761613	chr2_103760835_103761613	103760835	Nat10	2275
NM_001111289;NM_016739;NM_001111292;NM_001111291;NM_001111290	Promoter	chr2	103796827	chr2_103796202_103796827	103796202	Caprin1	3185
NM_001111289;NM_016739;NM_001111292;NM_001111291;NM_001111290	Promoter	chr2	103797691	chr2_103797159_103797691	103797159	Caprin1	2116
NR_040514	Promoter	chr2	103810618	chr2_103810310_103810618	103810310	4930547E08Rik	497
NM_008505;NM_001142335;NM_001142336	Promoter	chr2	103969923	chr2_103969337_103969923	103969337	Lmo2	823
NM_008505;NM_212433;NM_007652;NM_020593;NM_001111060;NM_181858;NM_001142335;NM_001142336;NM_001142337	Intergenic	chr2	104016634	chr2_104016083_104016634	104016083	Cd59a;Lmo2;Fbxo3;Cd59b	791
NM_020593;NM_212433	Promoter	chr2	104028612	chr2_104027856_104028612	104027856	Fbxo3	2419
NM_026634	Promoter	chr2	104123583	chr2_104123096_104123583	104123096	A930018P22Rik	753
NM_001033347	Promoter	chr2	104410654	chr2_104410215_104410654	104410215	D430041D05Rik	645
NM_177253;NM_145529;NM_001037326	Promoter	chr2	104591245	chr2_104590186_104591245	104590186	Cstf3	4271
NM_177190	Promoter	chr2	104712176	chr2_104711803_104712176	104711803	Tcp11l1	591
NM_144804	Promoter	chr2	104741992	chr2_104741619_104741992	104741619	Depdc7	602
NM_144804	Promoter	chr2	104743007	chr2_104742284_104743007	104742284	Depdc7	1195
NM_001123327	Promoter	chr2	104816240	chr2_104815682_104816240	104815682	Qser1	1170
NM_001123327	Promoter	chr2	104817438	chr2_104816889_104817438	104816889	Qser1	864
NM_145380	Promoter	chr2	105017422	chr2_105016786_105017422	105016786	Eif3m	1462
NM_009037	Promoter	chr2	105399757	chr2_105398921_105399757	105398921	Rcn1	1475
NM_028260;NM_023876	Promoter	chr2	105905264	chr2_105904278_105905264	105904278	Immp1l;Elp4	2602
NM_001143683;NM_029837	Promoter	chr2	106695162	chr2_106694559_106695162	106694559	Mpped2	873
NM_029837;NM_001143683;NM_173750;NM_001025102	Intergenic	chr2	106920701	chr2_106920384_106920701	106920384	Arl14ep;Mpped2	689
NM_001025102	Promoter	chr2	106974644	chr2_106973960_106974644	106973960	Arl14ep	3270
NM_021275	Intergenic	chr2	107234400	chr2_107233948_107234400	107233948	Kcna4	634
NM_139303	Promoter	chr2	109281572	chr2_109280795_109281572	109280795	Kif18a	2693
NM_001285420;NM_001048142;NM_001048141;NM_001285417	Promoter	chr2	109694140	chr2_109693605_109694140	109693605	Bdnf	663
NM_011699	Promoter	chr2	109891610	chr2_109890755_109891610	109890755	Lin7c	1255
NM_172671	Promoter	chr2	109918517	chr2_109917502_109918517	109917502	Lgr4	1722
NM_172671	Promoter	chr2	109919091	chr2_109918622_109919091	109918622	Lgr4	1392
NM_207206	Promoter	chr2	112240798	chr2_112240302_112240798	112240302	Lpcat4	521
NM_025403	Promoter	chr2	112262581	chr2_112262146_112262581	112262146	Nop10	831
NM_133649	Promoter	chr2	112266647	chr2_112266112_112266647	112266112	Slc12a6	911
NM_026519	Promoter	chr2	112368035	chr2_112367772_112368035	112367772	Emc4	715
NM_001285459	Promoter	chr2	113441351	chr2_113440936_113441351	113440936	Fmn1	510
NM_009702;NM_001290788	Promoter	chr2	114175371	chr2_114174531_114175371	114174531	Aqr	1915
NM_175466	Promoter	chr2	114201185	chr2_114200925_114201185	114200925	Zfp770	457
NM_025675	Promoter	chr2	114654973	chr2_114654652_114654973	114654652	Dph6	539
NM_001159570;NM_001159569;NM_001159568;NM_010825;NM_001136072;NM_001159567	Exon	chr2	116061952	chr2_116061590_116061952	116061590	Meis2	596
NM_001159570;NM_001159569;NM_001159568;NM_010825;NM_001136072;NM_001159567	Promoter	chr2	116066828	chr2_116066351_116066828	116066351	Meis2	1024
NM_001159570;NM_001159569;NM_001159568;NM_010825;NM_001136072;NM_001159567	Promoter	chr2	116067223	chr2_116066972_116067223	116066972	Meis2	465
NM_026620	Promoter	chr2	117249965	chr2_117249668_117249965	117249668	Fam98b	898
NM_026620	Promoter	chr2	117250392	chr2_117250159_117250392	117250159	Fam98b	425
NM_011246	Exon	chr2	117338625	chr2_117338200_117338625	117338200	Rasgrp1	609
NM_011246	Promoter	chr2	117342644	chr2_117342216_117342644	117342216	Rasgrp1	1960
NM_001177806;NM_013719	Promoter	chr2	118389285	chr2_118388424_118389285	118388424	Eif2ak4	2877
NM_138313	Promoter	chr2	118548833	chr2_118548607_118548833	118548607	Bmf	428
NM_009773	Promoter	chr2	118598814	chr2_118597903_118598814	118597903	Bub1b	1385
NM_001001982	Promoter	chr2	118762403	chr2_118762116_118762403	118762116	A430105I19Rik	497
NM_170593	Exon	chr2	118790634	chr2_118790384_118790634	118790384	Disp2	674
NM_026412	Promoter	chr2	118814632	chr2_118814011_118814632	118814011	Knstrn	1487
NM_001045523	Promoter	chr2	118900736	chr2_118900097_118900736	118900097	Bahd1	769
NM_199310	Promoter	chr2	119029182	chr2_119028796_119029182	119028796	Ccdc32	753
NM_029617	Promoter	chr2	119047705	chr2_119046806_119047705	119046806	Casc5	2872
NM_029617	Intron	chr2	119051824	chr2_119051083_119051824	119051083	Casc5	944
NM_011234	Promoter	chr2	119113112	chr2_119112762_119113112	119112762	Rad51	592
NM_139139;NM_028054;NM_001164827	Promoter	chr2	119208981	chr2_119208304_119208981	119208304	Dnajc17;Zfyve19	2149
NM_001290796;NM_028104	Promoter	chr2	119229252	chr2_119228719_119229252	119228719	Ppp1r14d	1247
NM_016907	Promoter	chr2	119238470	chr2_119236526_119238470	119236526	Spint1	5924
NM_172269	Promoter	chr2	119289067	chr2_119288729_119289067	119288729	Vps18	498
NM_026929	Promoter	chr2	119350863	chr2_119350274_119350863	119350274	Chac1	1020
NM_026929	Promoter	chr2	119351500	chr2_119351138_119351500	119351138	Chac1	846
NM_026574	Promoter	chr2	119478326	chr2_119477721_119478326	119477721	Ino80	3940
NM_019769;NM_172857	Promoter	chr2	119547790	chr2_119547078_119547790	119547078	Chp1;Exd1	1739
NR_027832;NR_015473	Promoter	chr2	119595178	chr2_119594327_119595178	119594327	1700020I14Rik	4320
NM_133851;NM_001042652;NM_001042653	Promoter	chr2	119618943	chr2_119617881_119618943	119617881	Nusap1;Oip5	8343
NM_027175	Promoter	chr2	119662907	chr2_119662428_119662907	119662428	Ndufaf1	622
NM_019769;NM_027175;NM_030112;NM_177294;NM_133851;NM_001042652;NM_001042653;NM_001163701;NM_203345;NM_206942;NR_027832;NM_206941;NM_146125;NR_015473;NM_008523	Intergenic	chr2	119669560	chr2_119668859_119669560	119668859	Nusap1;Oip5;Chp1;Rpap1;Itpka;Ndufaf1;Rtf1;Ltk;1700020I14Rik	710
NM_030112	Promoter	chr2	119675929	chr2_119674687_119675929	119674687	Rtf1	5656
NM_146125	Promoter	chr2	119743500	chr2_119742849_119743500	119742849	Itpka	1878
NM_206942;NM_206941;NM_203345;NM_008523	Promoter	chr2	119759409	chr2_119758653_119759409	119758653	Ltk	1830
NM_177294;NM_001163701	Promoter	chr2	119787984	chr2_119787240_119787984	119787240	Rpap1	2018
NM_001290800;NM_019392	Promoter	chr2	119800257	chr2_119799850_119800257	119799850	Tyro3	982
NM_019392	Promoter	chr2	119801229	chr2_119800679_119801229	119800679	Tyro3	653
NM_001290800;NM_019392	Exon	chr2	119805809	chr2_119805538_119805809	119805538	Tyro3	463
NM_011941;NM_177294;NM_001290800;NM_019392;NM_001163701;NM_001164274;NM_013720	Intergenic	chr2	119873186	chr2_119872490_119873186	119872490	Mga;Mapkbp1;Tyro3;Rpap1	1084
NM_001164274;NM_013720	Promoter	chr2	119897134	chr2_119896898_119897134	119896898	Mga	454
NM_001164274;NM_013720	Promoter	chr2	119897852	chr2_119897484_119897852	119897484	Mga	577
NM_001114637;NR_104353	Promoter	chr2	120028293	chr2_120027612_120028293	120027612	Jmjd7-pla2g4b;Jmjd7	985
NM_011941;NR_106125;NR_104353;NM_145378;NM_001114637;NM_001164274;NM_013720;NM_177845;NM_133838	Intergenic	chr2	120069528	chr2_120069146_120069528	120069146	Mga;Ehd4;Jmjd7;Jmjd7-pla2g4b;Mapkbp1;Mir7665;Pla2g4b;Pla2g4e	688
NM_133838	Promoter	chr2	120154799	chr2_120154374_120154799	120154374	Ehd4	1051
NR_027618;NM_178851;NM_147153	Promoter	chr2	120353217	chr2_120352706_120353217	120352706	Vps39	1331
NM_011743	Promoter	chr2	120563796	chr2_120563170_120563796	120563170	Zfp106	1983
NM_001177792;NM_001177793;NM_009222	Promoter	chr2	120568133	chr2_120567708_120568133	120567708	Snap23	969
NM_001177792;NM_001177793;NM_009222	Intron	chr2	120581816	chr2_120581202_120581816	120581202	Snap23	715
NM_026891	Promoter	chr2	120731292	chr2_120730646_120731292	120730646	Cdan1	920
NM_026891	Promoter	chr2	120732015	chr2_120731500_120732015	120731500	Cdan1	832
NM_001024856;NM_001024857;NM_080788	Intron	chr2	120768651	chr2_120768299_120768651	120768299	Ttbk2	568
NM_001024856;NM_001024857;NR_038349;NM_080788;NR_038350	Promoter	chr2	120851003	chr2_120849734_120851003	120849734	Ttbk2;AV039307	2520
NM_009461	Promoter	chr2	120971124	chr2_120970072_120971124	120970072	Ubr1	2101
NM_175285	Promoter	chr2	120977506	chr2_120977213_120977506	120977213	Tmem62	537
NM_177846;NM_001290812;NM_001290811;NM_029475	Promoter	chr2	121140673	chr2_121139539_121140673	121139539	Lcmt2;Adal	4662
NM_153387;NR_077245;NM_001290824;NM_001290820;NR_110985;NM_001290819	Promoter	chr2	121171667	chr2_121171223_121171667	121171223	Tubgcp4;Zscan29	1996
NM_032393	Promoter	chr2	121289966	chr2_121289399_121289966	121289399	Map1a	1087
NM_153075;NM_007952	Promoter	chr2	121414382	chr2_121413380_121414382	121413380	Pdia3;Catsper2	3531
NM_172673	Promoter	chr2	121807265	chr2_121806772_121807265	121806772	Frmd5	1078
NM_144545;NM_001256055	Promoter	chr2	122029368	chr2_122028716_122029368	122028716	Eif3j2;Eif3j1	1092
NM_145531	Promoter	chr2	122118496	chr2_122117807_122118496	122117807	Spg11	2685
NM_026251	Exon	chr2	122126401	chr2_122125851_122126401	122125851	Patl2	757
NM_146126	Promoter	chr2	122235248	chr2_122234785_122235248	122234785	Sord	637
NM_001013829	Promoter	chr2	122368815	chr2_122368319_122368815	122368319	Shf	840
NM_001013829	Promoter	chr2	122370641	chr2_122370151_122370641	122370151	Shf	1383
NM_001099297;NM_172980;NM_177610;NM_001013829;NR_027919;NM_145395;NM_025777	Intergenic	chr2	122376512	chr2_122375540_122376512	122375540	Duoxa1;Duoxa2;Duox1;Duox2;Slc28a2;Shf;Bambi-ps1	1323
NM_001033256	Promoter	chr2	122631959	chr2_122630688_122631959	122630688	Spata5l1	2755
NM_023595;NM_001159646	Promoter	chr2	125247753	chr2_125247447_125247753	125247447	Dut	705
NM_023595;NM_001159646	Promoter	chr2	125248751	chr2_125248173_125248751	125248173	Dut	1005
NM_001285507;NM_175154;NM_009939;NM_001285512;NM_001285513	Promoter	chr2	125859145	chr2_125858420_125859145	125858420	Cops2;Galk2	2243
NM_026981;NM_029455	Promoter	chr2	126152409	chr2_126152135_126152409	126152135	Fam227b;Dtwd1	506
NM_011978	Promoter	chr2	126553270	chr2_126552675_126553270	126552675	Slc27a2	1165
NR_073183;NM_010249;NM_207669;NM_001271470;NM_001271469;NM_001271468;NM_001271492;NM_001271467	Promoter	chr2	126676074	chr2_126675566_126676074	126675566	Gabpb1	947
NR_073183;NM_010249;NM_207669;NM_001271470;NM_001271469;NM_001271468;NM_001271492;NM_001271467	Promoter	chr2	126678024	chr2_126677733_126678024	126677733	Gabpb1	430
NM_144818	Promoter	chr2	127134532	chr2_127133438_127134532	127133438	Ncaph	3909
NM_001163528;NM_175145;NM_139308;NM_026678;NM_144818;NM_198630;NM_001163527;NM_177214;NM_025296	Intergenic	chr2	127183224	chr2_127182918_127183224	127182918	Snrnp200;1810024B03Rik;Itpripl1;Tmem127;Ciao1;Ncaph;Blvra;Stard7	540
NM_177214;NM_198630	Promoter	chr2	127208791	chr2_127207992_127208791	127207992	Snrnp200;1810024B03Rik	2739
NM_175145;NM_025296	Promoter	chr2	127247940	chr2_127247404_127247940	127247404	Ciao1;Tmem127	2398
NM_175145;NM_025296	Promoter	chr2	127248794	chr2_127248404_127248794	127248404	Ciao1;Tmem127	622
NM_139308	Promoter	chr2	127270878	chr2_127269451_127270878	127269451	Stard7	5394
NM_001291003;NM_172539	Intron	chr2	127346503	chr2_127346084_127346503	127346084	Astl	765
NM_009633	Promoter	chr2	127363437	chr2_127363169_127363437	127363169	Adra2b	477
NM_029629	Promoter	chr2	127444641	chr2_127443964_127444641	127443964	Fahd2a	1605
NM_001111029;NM_029963;NM_028141	Promoter	chr2	127588311	chr2_127586700_127588311	127586700	Mrps5;Zfp661	5958
NM_029963	Promoter	chr2	127590575	chr2_127589916_127590575	127589916	Mrps5	1411
NR_015476	Promoter	chr2	127792898	chr2_127792196_127792898	127792196	1500011K16Rik	2855
NM_001291012;NM_001291013;NM_016902;NM_001113179;NM_028765;NM_009772;NR_015476	Intergenic	chr2	127839801	chr2_127839341_127839801	127839341	1500011K16Rik;Nphp1;Bub1;Acoxl	568
NM_001284410;NM_009754;NM_001291016;NM_207680;NM_207681	Promoter	chr2	128125760	chr2_128125425_128125760	128125425	Bcl2l11	711
NM_001284410;NM_009754;NM_001291016;NM_207680;NM_207681	Promoter	chr2	128128220	chr2_128125962_128128220	128125962	Bcl2l11	4491
NM_008569	Promoter	chr2	128687554	chr2_128687044_128687554	128687044	Anapc1	1759
NM_008587	Promoter	chr2	128698741	chr2_128698332_128698741	128698332	Mertk	1070
NM_028248	Promoter	chr2	128819050	chr2_128818226_128819050	128818226	Tmem87b	3839
NM_020594	Promoter	chr2	128944190	chr2_128943616_128944190	128943616	Zc3h8	1072
NM_178404	Promoter	chr2	128967889	chr2_128967567_128967889	128967567	Zc3h6	554
NM_027192	Promoter	chr2	129065851	chr2_129065509_129065851	129065509	Ttl	565
NM_025395	Promoter	chr2	129130290	chr2_129129766_129130290	129129766	Chchd5	1414
NM_025395	Promoter	chr2	129131217	chr2_129130760_129131217	129130760	Chchd5	473
NM_015747;NM_001159593	Promoter	chr2	129199011	chr2_129198484_129199011	129198484	Slc20a1	1114
NM_015747;NM_001159593	Promoter	chr2	129200191	chr2_129199716_129200191	129199716	Slc20a1	623
NM_025395;NR_045264;NM_009086;NR_045838;NM_015747;NM_001159593;NM_010554;NR_040371;NM_181589	Intergenic	chr2	129212391	chr2_129211687_129212391	129211687	Slc20a1;A730036I17Rik;Chchd5;Gm14023;Polr1b;Il1a;AI847159;Ckap2l	739
NR_045838	Intron	chr2	129227040	chr2_129226668_129227040	129226668	A730036I17Rik	1175
NR_045264;NR_045838;NM_015747;NM_001159593;NM_010554;NR_040371;NM_181589	Intergenic	chr2	129246688	chr2_129246345_129246688	129246345	Slc20a1;A730036I17Rik;Gm14023;Il1a;AI847159;Ckap2l	671
NR_045264;NR_045838;NM_015747;NM_001159593;NM_010554;NR_040371;NM_181589	Intergenic	chr2	129248159	chr2_129247057_129248159	129247057	Slc20a1;A730036I17Rik;Gm14023;Il1a;AI847159;Ckap2l	2026
NR_040371;NM_181589	Promoter	chr2	129297227	chr2_129296705_129297227	129296705	Gm14023;Ckap2l	3898
NR_040371;NM_181589	Promoter	chr2	129297743	chr2_129297384_129297743	129297384	Gm14023;Ckap2l	595
NM_001291022;NM_018863;NM_001291019;NM_001286502;NM_007547;NM_001291021;NM_001291020;NM_001177647;NM_177653	Intergenic	chr2	129588082	chr2_129587600_129588082	129587600	F830045P16Rik;Pdyn;Sirpa	805
NM_001291022;NM_001291019;NM_007547;NM_001291021;NM_001291020;NM_001177647	Promoter	chr2	129593112	chr2_129592428_129593112	129592428	Sirpa	2210
NM_001291022;NM_001291019;NM_007547;NM_001291021;NM_001291020;NM_001177647	Promoter	chr2	129593896	chr2_129593220_129593896	129593220	Sirpa	1238
NR_029452;NM_001038635;NM_183262	Promoter	chr2	129801073	chr2_129800257_129801073	129800257	4932416H05Rik;Stk35	3035
NM_009225	Promoter	chr2	130178301	chr2_130177923_130178301	130177923	Snrpb	590
NM_009225	Promoter	chr2	130178995	chr2_130178407_130178995	130178407	Snrpb	2326
NM_009225	Promoter	chr2	130179653	chr2_130179129_130179653	130179129	Snrpb	862
NM_024193;NR_028547	Promoter	chr2	130275332	chr2_130273647_130275332	130273647	Nop56;Snord110	3594
NM_130884	Promoter	chr2	130284416	chr2_130284026_130284416	130284026	Idh3b	1318
NM_001110513	Promoter	chr2	130293742	chr2_130293283_130293742	130293283	Ebf4	524
NM_001110513	Promoter	chr2	130295943	chr2_130295622_130295943	130295622	Ebf4	774
NM_001110513	Promoter	chr2	130296577	chr2_130296097_130296577	130296097	Ebf4	667
NM_178762;NM_030559;NM_001114541	Promoter	chr2	130424947	chr2_130424072_130424947	130424072	Vps16;Pced1a	2390
NR_040348;NM_207207	Promoter	chr2	130563702	chr2_130563388_130563702	130563388	4930473A02Rik;Mrps26	862
NR_040348;NM_207207	Promoter	chr2	130564049	chr2_130563787_130564049	130563787	4930473A02Rik;Mrps26	466
NM_001255994;NM_001146084;NM_080562;NM_001255993;NM_198176	Promoter	chr2	130630030	chr2_130629508_130630030	130629508	Ubox5;Fastkd5	2076
NM_029832	Promoter	chr2	130664653	chr2_130664251_130664653	130664251	Ddrgk1	996
NM_025922	Promoter	chr2	130668061	chr2_130667321_130668061	130667321	Itpa	3142
NM_001081162	Exon	chr2	130686354	chr2_130685732_130686354	130685732	Slc4a11	758
NM_001081162	Promoter	chr2	130698595	chr2_130697201_130698595	130697201	Slc4a11	4423
NR_024097	Promoter	chr2	130804328	chr2_130803795_130804328	130803795	Gm14057	559
NM_029432	Promoter	chr2	130839632	chr2_130839179_130839632	130839179	4930402H24Rik	915
NM_029432	Promoter	chr2	130840142	chr2_130839711_130840142	130839711	4930402H24Rik	1442
NM_029432	Promoter	chr2	130840660	chr2_130840204_130840660	130840204	4930402H24Rik	768
NR_015523;NM_009730	Promoter	chr2	130907194	chr2_130905788_130907194	130905788	A730017L22Rik;Atrn	2980
NM_001163529;NM_009730;NM_027641;NR_105969;NM_026091;NM_023117;NM_001136063;NM_001111075;NR_037281;NM_028306;NM_011426;NM_020014;NM_001271001;NM_001271002;NM_033615;NM_007682	Intergenic	chr2	131096606	chr2_131096294_131096606	131096294	Spef1;Mir6973b;Cdc25b;Cenpb;Atrn;Hspa12b;Gfra4;Adam33;1700037H04Rik;Siglec1;Mir3098	529
NM_028306	Exon	chr2	131145067	chr2_131144673_131145067	131144673	Hspa12b	1011
NM_027641	Exon	chr2	131172031	chr2_131171670_131172031	131171670	Spef1	582
NM_007682	Promoter	chr2	131179744	chr2_131179196_131179744	131179196	Cenpb	1234
NM_001111075;NM_023117	Promoter	chr2	131187684	chr2_131186916_131187684	131186916	Cdc25b	1563
NR_110992;NM_027129;NM_001291032;NM_001291031	Promoter	chr2	131210624	chr2_131209827_131210624	131209827	Ap5s1	2545
NM_001206385;NM_144888;NM_001206382;NM_001206383	Promoter	chr2	131233913	chr2_131233467_131233913	131233467	Mavs	1563
NM_001206385;NM_144888;NM_001206382;NM_001206383	Promoter	chr2	131234446	chr2_131234081_131234446	131234081	Mavs	576
NR_037281	Intron	chr2	131256084	chr2_131255413_131256084	131255413	Mir3098	927
NM_153501	Promoter	chr2	131262625	chr2_131262200_131262625	131262200	Pank2	860
NM_153501	Promoter	chr2	131263774	chr2_131262984_131263774	131262984	Pank2	1241
NM_145533;NM_001177833;NM_001177837;NM_001177836;NM_001177835;NM_001177834;NM_001177840;NM_001177838;NM_001177839	Promoter	chr2	131492613	chr2_131491907_131492613	131491907	Smox	1487
NM_013460	Promoter	chr2	131561971	chr2_131561459_131561971	131561459	Adra1d	781
NM_013460	Promoter	chr2	131562515	chr2_131562250_131562515	131562250	Adra1d	653
NM_175445	Promoter	chr2	132029898	chr2_132029545_132029898	132029545	Rassf2	514
NM_018824	Promoter	chr2	132144355	chr2_132143864_132144355	132143864	Slc23a2	618
NM_018824	Promoter	chr2	132144831	chr2_132144483_132144831	132144483	Slc23a2	986
NM_018824;NM_001291040;NM_011045;NM_027478;NM_001141971;NM_138651	Intergenic	chr2	132168815	chr2_132168265_132168815	132168265	Pcna;Cds2;Slc23a2;Tmem230	559
NM_001291039;NM_018824;NM_001291040;NM_011045;NM_027478;NM_001141971;NM_138651	Intergenic	chr2	132230522	chr2_132230270_132230522	132230270	Pcna;Cds2;Slc23a2;Tmem230	466
NM_027478;NM_001141971	Promoter	chr2	132248738	chr2_132247511_132248738	132247511	Tmem230	2210
NM_011045	Promoter	chr2	132253490	chr2_132252124_132253490	132252124	Pcna	13302
NM_138651;NM_001291040	Promoter	chr2	132264243	chr2_132263074_132264243	132263074	Cds2	5746
NM_144944	Promoter	chr2	132385350	chr2_132384853_132385350	132384853	Prokr2	610
NR_028286	Intron	chr2	132515176	chr2_132514829_132515176	132514829	1700026D11Rik	488
NM_028802;NM_027096;NM_001042672;NM_001291050;NM_001291051;NM_001291052	Promoter	chr2	132577730	chr2_132577488_132577730	132577488	Gpcpd1	452
NM_001291054;NM_175113;NM_025676	Promoter	chr2	132815947	chr2_132815518_132815947	132815518	Trmt6;Mcm8	853
NM_025646;NM_001024385	Promoter	chr2	132847351	chr2_132846995_132847351	132846995	Crls1	570
NM_001286983;NM_021527;NM_001286981;NM_001141946;NM_028201;NM_028834	Promoter	chr2	136891185	chr2_136890790_136891185	136890790	Slx4ip;Mkks	956
NM_001286983;NM_021527;NM_001286981;NM_001141946;NM_028201;NM_028834	Promoter	chr2	136892320	chr2_136892022_136892320	136892022	Slx4ip;Mkks	503
NM_013822	Promoter	chr2	137117435	chr2_137116828_137117435	137116828	Jag1	1073
NM_001276489	Promoter	chr2	139678258	chr2_139677926_139678258	139677926	Ism1	455
NM_001289611;NM_175225;NM_001159640;NM_001159641;NR_110350;NR_110351;NR_110352	Promoter	chr2	140067120	chr2_140066365_140067120	140066365	Tasp1	2013
NM_027093;NM_001081090	Promoter	chr2	140171413	chr2_140170196_140171413	140170196	Ndufaf5;Esf1	3156
NM_001013802;NM_028387	Promoter	chr2	140396345	chr2_140395868_140396345	140395868	Macrod2	701
NM_021335	Promoter	chr2	143063656	chr2_143063040_143063656	143063040	Snrpb2	1172
NM_008792	Intron	chr2	143807018	chr2_143806759_143807018	143806759	Pcsk2	488
NM_019771	Promoter	chr2	143915704	chr2_143914797_143915704	143914797	Dstn	3820
NM_001289631;NM_028984;NM_024225;NM_001289630;NM_001199188	Promoter	chr2	144271224	chr2_144270551_144271224	144270551	Mgme1;Snx5	2029
NM_026924;NM_152947	Promoter	chr2	144331772	chr2_144330407_144331772	144330407	Ovol2	2703
NM_001166640;NM_001164813;NM_181417	Promoter	chr2	144369747	chr2_144368543_144369747	144368543	Pet117;Csrp2bp	2937
NR_033459	Promoter	chr2	144459622	chr2_144459318_144459622	144459318	Zfp133-ps	473
NM_015754	Promoter	chr2	144550840	chr2_144550302_144550840	144550302	Rbbp9	644
NM_001252543;NM_019787;NM_001252545;NM_001252544	Promoter	chr2	144556829	chr2_144555904_144556829	144555904	Sec23b	2390
NM_001033297	Promoter	chr2	144594373	chr2_144594030_144594373	144594030	Gm561	490
NM_001141965;NM_026425	Promoter	chr2	145903674	chr2_145903178_145903674	145903178	Naa20	1531
NM_175280;NM_025820	Promoter	chr2	145935030	chr2_145934123_145935030	145934123	Crnkl1;4930529M08Rik	1852
NM_001033348	Promoter	chr2	146512018	chr2_146511634_146512018	146511634	Ralgapa2	1163
NM_001033298	Promoter	chr2	146856101	chr2_146855694_146856101	146855694	Kiz	667
NM_011917	Promoter	chr2	147013498	chr2_147013200_147013498	147013200	Xrn2	1995
NM_019761;NM_001110159	Promoter	chr2	148673190	chr2_148672629_148673190	148672629	Nxt1	1451
NM_001110159;NM_019761;NM_019632;NM_030059;NM_028986;NM_177655	Intergenic	chr2	148678017	chr2_148677786_148678017	148677786	Cst11;Cstl1;Nxt1;Gzf1;Napb	442
NM_028986	Promoter	chr2	148681686	chr2_148680876_148681686	148680876	Gzf1	2797
NM_019632	Promoter	chr2	148732582	chr2_148731968_148732582	148731968	Napb	2189
NM_009976	Promoter	chr2	148874577	chr2_148874178_148874577	148874178	Cst3	603
NM_009976	Promoter	chr2	148875446	chr2_148874857_148875446	148874857	Cst3	2683
NM_001085521	Promoter	chr2	149831179	chr2_149830379_149831179	149830379	Syndig1	1482
NM_001145863	Promoter	chr2	150182560	chr2_150181802_150182560	150181802	Gm14139	921
NM_001142411	Promoter	chr2	150218348	chr2_150218001_150218348	150218001	Zfp937	616
NM_001142410	Promoter	chr2	150257890	chr2_150257148_150257890	150257148	Gm14124	2234
NM_027017	Exon	chr2	150311715	chr2_150311026_150311715	150311026	3300002I08Rik	3494
NM_027017	Intron	chr2	150312690	chr2_150312203_150312690	150312203	3300002I08Rik	893
NM_001177550	Intron	chr2	150412415	chr2_150412070_150412415	150412070	Zfp442	721
NR_040331;NM_080575	Promoter	chr2	150667437	chr2_150667073_150667437	150667073	E130215H24Rik;Acss1	857
NR_040331;NM_080575	Promoter	chr2	150668217	chr2_150667531_150668217	150667531	E130215H24Rik;Acss1	756
NM_054068	Promoter	chr2	150688909	chr2_150688537_150688909	150688537	Vsx1	587
NM_153781	Promoter	chr2	150787158	chr2_150786605_150787158	150786605	Pygb	1936
NM_024465	Promoter	chr2	150905176	chr2_150904595_150905176	150904595	Abhd12	1209
NM_001163476;NM_026086;NM_207204;NM_024465;NM_027014	Intergenic	chr2	150933959	chr2_150933509_150933959	150933509	Nanp;Gins1;Ninl;Abhd12	1291
NM_207204	Promoter	chr2	151009382	chr2_151008864_151009382	151008864	Ninl	1734
NM_008019	Promoter	chr2	151542901	chr2_151542481_151542901	151542481	Fkbp1a	1420
NM_001160363;NM_145535;NM_001291076;NM_001291077;NM_001276400;NM_212446;NM_198214	Intergenic	chr2	151675608	chr2_151675139_151675608	151675139	Tmem74b;Sdcbp2;Snph;Rad21l;Psmf1	606
NM_001160363	Promoter	chr2	151702839	chr2_151702494_151702839	151702494	Tmem74b	434
NM_212446	Promoter	chr2	151741274	chr2_151740793_151741274	151740793	Psmf1	815
NM_001160410	Exon	chr2	152093248	chr2_152092801_152093248	152092801	Scrt2	538
NM_001160410	Exon	chr2	152094172	chr2_152093420_152094172	152093420	Scrt2	796
NM_019705;NM_001083921	Promoter	chr2	152331593	chr2_152331077_152331593	152331077	Rbck1	875
NM_019705;NM_001083921	Promoter	chr2	152332470	chr2_152331898_152332470	152331898	Rbck1	1723
NR_033505;NM_175093	Promoter	chr2	152344049	chr2_152343200_152344049	152343200	Gm14164;Trib3	1230
NR_033505;NM_175093	Promoter	chr2	152344596	chr2_152344155_152344596	152344155	Gm14164;Trib3	479
NR_033505	Intron	chr2	152358989	chr2_152358675_152358989	152358675	Gm14164	516
NM_001289738;NR_110367;NM_176950;NM_001083921;NM_019705;NM_001009948;NM_001037933;NR_110368;NM_001002791;NM_175093;NM_011438;NM_175126;NM_177656;NR_033505;NM_024196	Intergenic	chr2	152391526	chr2_152390826_152391526	152390826	Defb22;6820408C15Rik;Gm14164;Sox12;Defb20;Defb23;Tbc1d20;Rbck1;Trib3;Zcchc3;Nrsn2	891
NM_011438	Promoter	chr2	152396897	chr2_152396572_152396897	152396572	Sox12	533
NM_011438	Promoter	chr2	152398945	chr2_152398460_152398945	152398460	Sox12	845
NM_001289738;NM_175126;NR_110367;NR_110368;NM_177656	Promoter	chr2	152414805	chr2_152414472_152414805	152414472	Zcchc3;6820408C15Rik	595
NM_025543	Promoter	chr2	152687342	chr2_152686879_152687342	152686879	Mcts2	850
NM_001159551;NM_010376	Intron	chr2	152696700	chr2_152696263_152696700	152696263	H13	638
NM_001159551;NM_010376	Exon	chr2	152700507	chr2_152700107_152700507	152700107	H13	424
NM_001159551;NM_010376	Exon	chr2	152706777	chr2_152705960_152706777	152705960	H13	1284
NM_001159551;NM_010376	Exon	chr2	152708148	chr2_152707205_152708148	152707205	H13	2568
NM_001289716;NM_001289739;NM_009743;NM_001289717	Intron	chr2	152793028	chr2_152792619_152793028	152792619	Bcl2l1	730
NM_001289716;NM_001289717;NM_009743;NM_001289739	Promoter	chr2	152831787	chr2_152831340_152831787	152831340	Bcl2l1	1329
NM_001141977;NM_001141976;NM_001141975;NM_028109;NM_001141978	Promoter	chr2	152848412	chr2_152847955_152848412	152847955	Tpx2	1092
NM_178939	Promoter	chr2	153015501	chr2_153014803_153015501	153014803	Pdrg1	2328
NM_133847	Promoter	chr2	153162371	chr2_153161291_153162371	153161291	Tm9sf4	2796
NM_018807;NM_080463	Promoter	chr2	153241181	chr2_153240630_153241181	153240630	Plagl2;Pofut1	763
NM_008444	Promoter	chr2	153291277	chr2_153290968_153291277	153290968	Kif3b	534
NM_008444	Promoter	chr2	153292652	chr2_153292278_153292652	153292278	Kif3b	802
NR_040318;NM_001039939	Promoter	chr2	153347124	chr2_153346466_153347124	153346466	Asxl1;2500004C02Rik	2109
NM_001134300	Intron	chr2	153521155	chr2_153520603_153521155	153520603	Nol4l	859
NM_001134300	Intron	chr2	153524054	chr2_153523779_153524054	153523779	Nol4l	480
NM_001134300	Promoter	chr2	153528461	chr2_153527799_153528461	153527799	Nol4l	856
NM_001271746;NM_001271747;NM_001271744;NM_001271745;NM_001003961;NM_001003960;NM_001003963;NM_010068;NM_001122997	Promoter	chr2	153650159	chr2_153649578_153650159	153649578	Dnmt3b	1101
NM_007896	Promoter	chr2	153741359	chr2_153740762_153741359	153740762	Mapre1	831
NM_007896	Promoter	chr2	153742075	chr2_153741596_153742075	153741596	Mapre1	771
NR_036629	Promoter	chr2	153779438	chr2_153779083_153779438	153779083	Efcab8	666
NM_025876	Promoter	chr2	154372747	chr2_154372294_154372747	154372294	Cdk5rap1	1879
NM_009228	Promoter	chr2	154408082	chr2_154407228_154408082	154407228	Snta1	1163
NM_009228	Promoter	chr2	154408539	chr2_154408182_154408539	154408182	Snta1	554
NM_001285446;NM_172860;NM_025876;NM_009228;NM_009823;NM_001025574	Intergenic	chr2	154420325	chr2_154419773_154420325	154419773	Bpifb9b;Snta1;Cdk5rap1;Cbfa2t2	794
NM_025876;NM_001285446;NM_009228;NM_009823;NM_172860	Intergenic	chr2	154421416	chr2_154420867_154421416	154420867	Snta1;Cdk5rap1;Cbfa2t2	1095
NM_025876;NM_001285446;NM_009228;NM_009823;NM_172860	Intergenic	chr2	154428310	chr2_154427950_154428310	154427950	Snta1;Cdk5rap1;Cbfa2t2	567
NM_001285446;NM_009823;NM_172860	Promoter	chr2	154437219	chr2_154436464_154437219	154436464	Cbfa2t2	1760
NM_001171640	Promoter	chr2	154552725	chr2_154552185_154552725	154552185	Actl10	1105
NM_021546	Promoter	chr2	154558871	chr2_154558119_154558871	154558119	Necab3	1403
NM_021534	Promoter	chr2	154603807	chr2_154603398_154603807	154603398	Pxmp4	764
NM_199304	Promoter	chr2	154613239	chr2_154612698_154613239	154612698	Zfp341	597
NM_199304	Promoter	chr2	154613915	chr2_154613519_154613915	154613519	Zfp341	705
NM_029362	Promoter	chr2	154655284	chr2_154654697_154655284	154654697	Chmp4b	667
NM_029362	Promoter	chr2	154657591	chr2_154657201_154657591	154657201	Chmp4b	1527
NM_029362	Intron	chr2	154677982	chr2_154677511_154677982	154677511	Chmp4b	1006
NM_023130;NM_021534;NM_001139512;NM_001139513;NM_001139511;NM_199304;NM_029362	Intergenic	chr2	154703073	chr2_154702835_154703073	154702835	Zfp341;Chmp4b;Pxmp4;Raly	448
NM_026030	Promoter	chr2	154892992	chr2_154892263_154892992	154892263	Eif2s2	5455
NM_016661	Promoter	chr2	155075418	chr2_155075091_155075418	155075091	Ahcy	554
NM_001243712;NM_008395	Promoter	chr2	155133973	chr2_155133464_155133973	155133464	Itch	1452
NR_046364;NM_025735	Promoter	chr2	155277534	chr2_155276932_155277534	155276932	Map1lc3a	1099
NR_030475;NM_001004721	Promoter	chr2	155357178	chr2_155356849_155357178	155356849	Mir695;Pigu	538
NR_030475;NM_001004721	Promoter	chr2	155357781	chr2_155357377_155357781	155357377	Mir695;Pigu	859
NM_178111	Promoter	chr2	155382085	chr2_155381544_155382085	155381544	Trp53inp2	625
NM_178111	Promoter	chr2	155382557	chr2_155382233_155382557	155382233	Trp53inp2	576
NM_019811	Promoter	chr2	155518972	chr2_155518498_155518972	155518498	Acss2	769
NM_008180;NM_001291111	Promoter	chr2	155591935	chr2_155591441_155591935	155591441	Gss	1048
NM_008180;NM_001291111	Promoter	chr2	155592983	chr2_155592285_155592983	155592285	Gss	1486
NM_001085378	Promoter	chr2	155613646	chr2_155613199_155613646	155613199	Myh7b	820
NM_001163452;NM_019828	Promoter	chr2	155692099	chr2_155691720_155692099	155691720	Trpc4ap	1171
NM_145537	Promoter	chr2	155729567	chr2_155728930_155729567	155728930	Edem2	716
NR_015528	Promoter	chr2	155819272	chr2_155818889_155819272	155818889	BC029722	795
NM_010579	Promoter	chr2	155826962	chr2_155826318_155826962	155826318	Eif6	1227
NM_018888;NR_024487	Promoter	chr2	155930825	chr2_155929696_155930825	155929696	Uqcc1	1844
NM_177217;NM_001130000;NM_008383;NM_001129999	Promoter	chr2	155957023	chr2_155955917_155957023	155955917	Cep250	2226
NM_025516;NM_001145352	Promoter	chr2	156008862	chr2_156008442_156008862	156008442	Ergic3;6430550D23Rik	783
NM_139151	Promoter	chr2	156065690	chr2_156065201_156065690	156065201	Spag4	1406
NM_139151	Promoter	chr2	156066114	chr2_156065764_156066114	156065764	Spag4	639
NM_029397;NM_170598;NM_170588;NM_170590	Promoter	chr2	156111435	chr2_156111069_156111435	156111069	Rbm12;Cpne1	1061
NM_029397;NM_170598;NM_170588;NM_170590	Promoter	chr2	156112026	chr2_156111645_156112026	156111645	Rbm12;Cpne1	601
NM_025946;NM_001164217;NM_001164216;NM_010911	Promoter	chr2	156144165	chr2_156143799_156144165	156143799	Nfs1;Romo1	658
NM_025946;NM_001164217;NM_001164216;NM_010911	Promoter	chr2	156145003	chr2_156144487_156145003	156144487	Nfs1;Romo1	945
NM_001291115;NM_001291114;NM_133242	Promoter	chr2	156180033	chr2_156179399_156180033	156179399	Rbm39	1985
NM_027585;NM_020255	Promoter	chr2	156312836	chr2_156312141_156312836	156312141	Scand1;Cnbd2	1558
NM_027585	Intron	chr2	156345287	chr2_156344893_156345287	156344893	Cnbd2	644
NR_024329	Promoter	chr2	156392387	chr2_156391837_156392387	156391837	2900097C17Rik	583
NR_024329	Promoter	chr2	156393064	chr2_156392572_156393064	156392572	2900097C17Rik	1266
NM_013510;NM_001291120;NM_001291121;NM_001291122;NM_001291123	Promoter	chr2	156421578	chr2_156421007_156421578	156421007	Epb4.1l1	1361
NM_001042488;NR_040505;NM_001042487	Promoter	chr2	156722599	chr2_156722264_156722599	156722264	4930405A21Rik;Dlgap4	730
NM_001277186;NM_146128;NM_001042488;NM_001042487;NM_001277187	Intron	chr2	156726684	chr2_156726332_156726684	156726332	Dlgap4	587
NM_001291124;NM_173396	Promoter	chr2	156840829	chr2_156839439_156840829	156839439	Tgif2	5341
NM_001291124;NM_173396	Promoter	chr2	156842629	chr2_156841314_156842629	156841314	Tgif2	3411
NM_173396;NM_001291124;NR_015591;NR_027914	Exon	chr2	156854029	chr2_156853495_156854029	156853495	Tgif2;5430405H02Rik	1065
NR_027914;NR_015591;NM_026124	Promoter	chr2	156862543	chr2_156861984_156862543	156861984	1110008F13Rik;5430405H02Rik	1886
NR_027914;NR_015591;NM_026124	Promoter	chr2	156864040	chr2_156862723_156864040	156862723	1110008F13Rik;5430405H02Rik	6088
NM_013865;NM_180956	Promoter	chr2	156992149	chr2_156991230_156992149	156991230	Ndrg3	1688
NM_025853	Promoter	chr2	157007803	chr2_157006715_157007803	157006715	Dsn1	2287
NM_019642;NM_001039557	Promoter	chr2	157278552	chr2_157277955_157278552	157277955	Rpn2;Mroh8	633
NM_019642;NM_001039557	Promoter	chr2	157280159	chr2_157278881_157280159	157278881	Rpn2;Mroh8	5395
NM_026968	Promoter	chr2	157368203	chr2_157367814_157368203	157367814	Manbal	1239
NM_019642;NM_001025395;NM_026968;NM_010285;NM_009271	Intergenic	chr2	157420945	chr2_157419930_157420945	157419930	Manbal;Src;Rpn2;Ghrh	2949
NM_016916	Promoter	chr2	157566000	chr2_157565931_157566000	157565931	Blcap	969
NM_001291136;NM_001291135;NM_001291134;NM_027434	Promoter	chr2	158029264	chr2_158028030_158029264	158028030	Rprd1b	4992
NR_015463;NR_027887	Promoter	chr2	158359102	chr2_158358764_158359102	158358764	9430008C03Rik	486
NR_015463;NR_027887	Promoter	chr2	158361617	chr2_158360614_158361617	158360614	9430008C03Rik	4211
NM_175692	Promoter	chr2	158376224	chr2_158375625_158376224	158375625	Snhg11	1222
NM_175419	Promoter	chr2	158625170	chr2_158624792_158625170	158624792	Actr5	913
NM_027975	Promoter	chr2	158769630	chr2_158767820_158769630	158767820	Fam83d	2713
NM_145742;NM_001291144	Promoter	chr2	158795507	chr2_158794566_158795507	158794566	Dhx35	4157
NM_145742;NM_001291144	Intron	chr2	158800903	chr2_158800501_158800903	158800501	Dhx35	611
NM_010658	Promoter	chr2	160367178	chr2_160366252_160367178	160366252	Mafb	1544
NM_009408	Promoter	chr2	160646378	chr2_160645903_160646378	160645903	Top1	908
NM_009408	Intron	chr2	160655891	chr2_160655499_160655891	160655499	Top1	609
NM_021280	Promoter	chr2	160731526	chr2_160730968_160731526	160730968	Plcg1	990
NM_021280	Promoter	chr2	160732508	chr2_160731914_160732508	160731914	Plcg1	1341
NM_173368	Promoter	chr2	161108702	chr2_161108418_161108702	161108418	Chd6	692
NM_173368	Promoter	chr2	161109303	chr2_161108783_161109303	161108783	Chd6	1901
NM_001081338	Promoter	chr2	162943709	chr2_162943135_162943709	162943135	L3mbtl1	1202
NM_172150	Promoter	chr2	163017895	chr2_163016925_163017895	163016925	Ift52	2321
NM_172150	Intron	chr2	163032304	chr2_163031776_163032304	163031776	Ift52	907
NM_008652	Promoter	chr2	163052393	chr2_163052007_163052393	163052007	Mybl2	503
NM_008652	Promoter	chr2	163055736	chr2_163054241_163055736	163054241	Mybl2	3847
NM_008652	Promoter	chr2	163056542	chr2_163055825_163056542	163055825	Mybl2	2252
NM_008652	Promoter	chr2	163057253	chr2_163056766_163057253	163056766	Mybl2	1181
NM_008652	Exon	chr2	163060071	chr2_163059357_163060071	163059357	Mybl2	1372
NM_008652	Exon	chr2	163062848	chr2_163062147_163062848	163062147	Mybl2	1172
NM_025699	Promoter	chr2	163419858	chr2_163418622_163419858	163418622	Oser1	3456
NR_028122;NM_173397	Promoter	chr2	163472664	chr2_163472286_163472664	163472286	Fitm2;2310001K24Rik	607
NM_183023	Promoter	chr2	163919533	chr2_163919245_163919533	163919245	Rims4	479
NM_018753	Promoter	chr2	163995621	chr2_163995139_163995621	163995139	Ywhab	1088
NM_001291155;NM_025996	Promoter	chr2	164071265	chr2_164070502_164071265	164070502	Tomm34	3270
NM_021420	Promoter	chr2	164074580	chr2_164074138_164074580	164074138	Stk4	1643
NM_011521	Promoter	chr2	164441833	chr2_164441433_164441833	164441433	Sdc4	554
NM_011521	Promoter	chr2	164442479	chr2_164441983_164442479	164441983	Sdc4	572
NM_011521	Promoter	chr2	164443233	chr2_164442773_164443233	164442773	Sdc4	853
NM_025575	Promoter	chr2	164461643	chr2_164460791_164461643	164460791	Sys1	1088
NM_026323;NM_001177401;NM_026797;NM_001033240;NM_001276431;NM_133779;NM_029325;NM_001276432;NM_001012725;NM_025575;NM_001177848;NM_001271575;NM_001080550;NM_001048229;NM_001048228;NM_001048227;NM_001012723;NM_011521	Intergenic	chr2	164534899	chr2_164534527_164534899	164534527	Dbndd2;Spint3;Eppin;Sdc4;Wfdc6b;Wfdc16;Sys1;Trp53tg5;Wfdc8;Pigt;Wfdc6a;Wfdc2	432
NM_026323	Promoter	chr2	164563262	chr2_164562647_164563262	164562647	Wfdc2	629
NM_026323	Promoter	chr2	164563694	chr2_164563361_164563694	164563361	Wfdc2	449
NM_133763	Promoter	chr2	164746893	chr2_164746209_164746893	164746209	Dnttip1	1521
NM_026785	Promoter	chr2	164768149	chr2_164767571_164768149	164767571	Ube2c	579
NM_026785	Promoter	chr2	164770916	chr2_164769436_164770916	164769436	Ube2c	6106
NM_026785	Promoter	chr2	164771871	chr2_164771452_164771871	164771452	Ube2c	879
NM_026785;NM_001040055;NM_133924;NM_009394;NM_028028;NM_133763;NM_001038492;NM_178375;NM_030058;NM_133240;NM_027961;NM_001012704;NM_001082974;NM_029370;NM_008906;NM_011125	Intergenic	chr2	164777037	chr2_164776649_164777037	164776649	Dnttip1;Wfdc13;Acot8;Spint4;Spint5;Ctsa;Ube2c;Spata25;Neurl2;Pltp;Zswim1;Tnnc2;Zswim3;Wfdc3;Snx21	589
NM_133924	Promoter	chr2	164786434	chr2_164786020_164786434	164786020	Snx21	617
NM_178375;NM_133240	Promoter	chr2	164804396	chr2_164804154_164804396	164804154	Acot8;Zswim3	448
NM_178375;NM_133240	Promoter	chr2	164805881	chr2_164804597_164805881	164804597	Acot8;Zswim3	5112
NM_029370	Promoter	chr2	164826128	chr2_164825483_164826128	164825483	Spata25	784
NM_001082974;NM_008906;NM_001038492	Promoter	chr2	164834429	chr2_164832460_164834429	164832460	Ctsa;Neurl2	3445
NM_011125	Promoter	chr2	164857015	chr2_164856226_164857015	164856226	Pltp	1404
NM_146129;NM_133924;NM_028028;NM_008906;NM_009394;NM_001038492;NM_013599;NM_178375;NM_199027;NM_133240;NM_001082974;NM_029370;NM_020333;NM_011125	Intergenic	chr2	164874540	chr2_164874278_164874540	164874278	Tnnc2;Ctsa;Mmp9;Spata25;Slc12a5;Neurl2;Pltp;Zswim1;Acot8;Zswim3;Snx21;Pcif1;Zfp335	462
NM_146129	Promoter	chr2	164880579	chr2_164878112_164880579	164878112	Pcif1	7445
NM_199027	Promoter	chr2	164912258	chr2_164911033_164912258	164911033	Zfp335	3804
NM_013599;NM_011611;NR_027852;NM_146129;NM_199027;NM_170704;NM_144892;NM_170703;NM_020333;NM_170702;NM_011125	Intergenic	chr2	164956857	chr2_164956575_164956857	164956575	Zfp335;Ncoa5;Cd40;Slc12a5;Pltp;Pcif1;Mmp9	530
NM_144892	Promoter	chr2	165035023	chr2_165034223_165035023	165034223	Ncoa5	1786
NR_045544;NM_144893;NM_001252574;NM_001252575;NM_001252573	Intron	chr2	165285235	chr2_165284881_165285235	165284881	Slc35c2	564
NM_144893;NR_045544;NM_001252574;NM_001252575;NM_001252573	Promoter	chr2	165286482	chr2_165286091_165286482	165286091	Slc35c2	536
NM_207706;NM_080287	Promoter	chr2	165326534	chr2_165326105_165326534	165326105	Elmo2	1094
NM_001252584;NM_001252585;NM_027230;NM_001281926;NM_001291158	Intron	chr2	165805018	chr2_165804572_165805018	165804572	Zmynd8	455
NM_001291158;NM_001252585;NM_027230;NM_001281926;NM_001252584	Exon	chr2	165808263	chr2_165807584_165808263	165807584	Zmynd8	1599
NM_001252584;NM_001252585;NM_027230;NM_001281926;NM_001291158	Intron	chr2	165811007	chr2_165810257_165811007	165810257	Zmynd8	1892
NM_001252584;NM_001252585;NM_027230;NM_001281926;NM_001291158	Intron	chr2	165811860	chr2_165811360_165811860	165811360	Zmynd8	1331
NM_008679	Promoter	chr2	165992692	chr2_165992183_165992692	165992183	Ncoa3	1154
NM_008679	Promoter	chr2	165994016	chr2_165993260_165994016	165993260	Ncoa3	1925
NM_028072;NM_001252578;NM_001252579	Promoter	chr2	166153746	chr2_166153263_166153746	166153263	Sulf2	492
NM_028072;NM_001252578;NM_001252579	Promoter	chr2	166154860	chr2_166153967_166154860	166153967	Sulf2	1943
NM_028072;NM_001252578;NM_001252579	Promoter	chr2	166156020	chr2_166155241_166156020	166155241	Sulf2	953
NM_028072;NM_001252578;NM_001252579	Promoter	chr2	166157885	chr2_166157123_166157885	166157123	Sulf2	1281
NR_033467;NM_028072;NM_001252578;NM_001252579	Intergenic	chr2	166238500	chr2_166237968_166238500	166237968	Sulf2;Gm11468	656
NR_033467;NM_028072;NM_001252578;NM_001252579	Intergenic	chr2	166254733	chr2_166254259_166254733	166254259	Sulf2;Gm11468	1538
NR_033467	Intergenic	chr2	166268342	chr2_166267782_166268342	166267782	Gm11468	569
NR_015558;NM_177782	Intergenic	chr2	166545092	chr2_166544529_166545092	166544529	5031425F14Rik;Prex1	572
NM_177782	Promoter	chr2	166713558	chr2_166713038_166713558	166713038	Prex1	925
NM_001085495	Intron	chr2	166854833	chr2_166854501_166854833	166854501	Arfgef2	541
NM_023565	Promoter	chr2	166906488	chr2_166905992_166906488	166905992	Cse1l	3802
NM_023565	Promoter	chr2	166907440	chr2_166906744_166907440	166906744	Cse1l	730
NM_001291160;NM_001109906;NM_011490;NM_001109905	Promoter	chr2	166996246	chr2_166995814_166996246	166995814	Stau1	1108
NM_001291160;NM_001109906;NM_011490;NM_001109905	Promoter	chr2	166997096	chr2_166996391_166997096	166996391	Stau1	1364
NM_153065	Promoter	chr2	167016407	chr2_167014893_167016407	167014893	Ddx27	4088
NM_001081005;NR_028540;NM_001033196	Promoter	chr2	167064070	chr2_167063046_167064070	167063046	1500012F01Rik;Znfx1;Snord12	2109
NM_001081005;NR_028540;NM_001033196	Promoter	chr2	167064600	chr2_167064268_167064600	167064268	1500012F01Rik;Znfx1;Snord12	546
NM_001081005;NR_028540;NM_001033196	Promoter	chr2	167065166	chr2_167064729_167065166	167064729	1500012F01Rik;Znfx1;Snord12	1097
NM_019835	Intron	chr2	167313894	chr2_167313603_167313894	167313603	B4galt5	508
NM_019835	Promoter	chr2	167349582	chr2_167349277_167349582	167349277	B4galt5	548
NM_178371;NM_148929	Promoter	chr2	167423834	chr2_167423249_167423834	167423249	Slc9a8	757
NM_030743;NM_170756;NM_023230;NM_145538;NM_001287738;NM_001287739;NM_011427;NM_009883	Intergenic	chr2	167589650	chr2_167589250_167589650	167589250	Cebpb;Rnf114;Ube2v1;Spata2;Tmem189;Snai1	768
NM_023230	Promoter	chr2	167631713	chr2_167631353_167631713	167631353	Ube2v1	795
NM_145538	Promoter	chr2	167662304	chr2_167661634_167662304	167661634	Tmem189	1039
NR_015500;NM_001287739;NR_110334;NM_001287738;NM_009883	Intergenic	chr2	167777503	chr2_167777190_167777503	167777190	A530013C23Rik;Cebpb	509
NR_015500;NM_001287739;NR_110334;NM_001287738;NM_009883	Intergenic	chr2	167778207	chr2_167777660_167778207	167777660	A530013C23Rik;Cebpb	574
NM_021409	Promoter	chr2	168080424	chr2_168080016_168080424	168080016	Pard6b	612
NM_021409	Promoter	chr2	168081050	chr2_168080706_168081050	168080706	Pard6b	745
NM_009628	Promoter	chr2	168205860	chr2_168205410_168205860	168205410	Adnp	1713
NM_010072;NM_001160330	Promoter	chr2	168231634	chr2_168230867_168231634	168230867	Mocs3;Dpm1	1400
NM_010072;NM_001160330	Promoter	chr2	168232424	chr2_168231930_168232424	168231930	Mocs3;Dpm1	496
NM_010072;NM_001160330;NM_001081134	Intergenic	chr2	168317866	chr2_168317245_168317866	168317245	Mocs3;Kcng1;Dpm1	689
NM_201396;NM_175303;NM_201395	Promoter	chr2	168765288	chr2_168764836_168765288	168764836	Sall4	727
NM_201396;NM_175303;NM_201395	Promoter	chr2	168766230	chr2_168765391_168766230	168765391	Sall4	2192
NM_009564	Promoter	chr2	168954957	chr2_168954131_168954957	168954131	Zfp64	1912
NM_009564	Promoter	chr2	168956480	chr2_168956062_168956480	168956062	Zfp64	994
NM_009564	Promoter	chr2	168956952	chr2_168956592_168956952	168956592	Zfp64	691
NR_040326;NM_009564	Intergenic	chr2	168961449	chr2_168960951_168961449	168960951	Zfp64;1700017J07Rik	744
NR_040326;NM_009564	Intergenic	chr2	168961874	chr2_168961594_168961874	168961594	Zfp64;1700017J07Rik	490
NR_040326;NM_009564	Intergenic	chr2	168970512	chr2_168970044_168970512	168970044	Zfp64;1700017J07Rik	1052
NR_040326;NM_009564	Intergenic	chr2	169005707	chr2_169005308_169005707	169005308	Zfp64;1700017J07Rik	597
NR_040326;NM_009564	Intergenic	chr2	169007163	chr2_169005944_169007163	169005944	Zfp64;1700017J07Rik	4289
NM_080455	Intergenic	chr2	169915527	chr2_169915153_169915527	169915153	Tshz2	461
NM_001033299	Promoter	chr2	170130465	chr2_170130005_170130465	170130005	Zfp217	536
NM_001033299	Promoter	chr2	170131575	chr2_170131318_170131575	170131318	Zfp217	638
NM_029815;NM_001164369	Intron	chr2	170412261	chr2_170411865_170412261	170411865	Bcas1	603
NR_040367;NM_001110152;NM_001199902	Promoter	chr2	170512046	chr2_170511182_170512046	170511182	Gm16796;Pfdn4	2434
NM_175631;NR_040509	Intergenic	chr2	171970026	chr2_171969498_171970026	171969498	Cbln4;1700028P15Rik	539
NM_175631;NR_040509	Intergenic	chr2	172007100	chr2_172006857_172007100	172006857	Cbln4;1700028P15Rik	551
NM_175631	Promoter	chr2	172043604	chr2_172043103_172043604	172043103	Cbln4	1317
NM_025912	Promoter	chr2	172345848	chr2_172345093_172345848	172345093	Fam210b	1870
NM_011497;NM_024199;NM_001291185	Promoter	chr2	172371529	chr2_172369453_172371529	172369453	Cstf1;Aurka	10083
NM_011497;NM_024199;NM_001291185	Promoter	chr2	172371941	chr2_172371698_172371941	172371698	Cstf1;Aurka	463
NM_025542	Promoter	chr2	172441029	chr2_172440094_172441029	172440094	Rtfdc1	1875
NM_009335	Promoter	chr2	172547484	chr2_172546649_172547484	172546649	Tfap2c	1669
NM_001159696;NM_009335	Promoter	chr2	172551488	chr2_172550863_172551488	172550863	Tfap2c	1410
NM_007557	Intergenic	chr2	172828171	chr2_172827850_172828171	172827850	Bmp7	526
NM_007557	Intergenic	chr2	172831903	chr2_172831552_172831903	172831552	Bmp7	573
NM_007557	Intron	chr2	172914788	chr2_172914256_172914788	172914256	Bmp7	1165
NM_007557	Promoter	chr2	172939888	chr2_172939497_172939888	172939497	Bmp7	511
NM_007557	Promoter	chr2	172940447	chr2_172940060_172940447	172940060	Bmp7	650
NM_175112	Promoter	chr2	173000838	chr2_172999736_173000838	172999736	Rae1	3223
NM_019547	Promoter	chr2	173023054	chr2_173022246_173023054	173022246	Rbm38	1477
NM_012046;NM_001083960;NM_019547;NM_175112;NM_001081387;NR_040321;NM_011044;NM_001083959	Intergenic	chr2	173057298	chr2_173056457_173057298	173056457	Pck1;Ctcfl;Ctcflos;Spo11;Rae1;Rbm38	882
NM_001139519;NM_022995;NM_001081387;NM_021394;NM_011044;NR_040321	Intergenic	chr2	173206453	chr2_173205840_173206453	173205840	Zbp1;Ctcflos;Pck1;Pmepa1;Ctcfl	732
NM_022995	Promoter	chr2	173277032	chr2_173276582_173277032	173276582	Pmepa1	931
NM_022995;NM_001139519;NM_021394	Intergenic	chr2	173291157	chr2_173290688_173291157	173290688	Zbp1;Pmepa1	1200
NR_027957;NM_024436	Promoter	chr2	173660073	chr2_173659058_173660073	173659058	Rab22a;Ppp4r1l-ps	3939
NR_027957;NM_024436	Promoter	chr2	173660457	chr2_173660219_173660457	173660219	Rab22a;Ppp4r1l-ps	442
NM_213733	Promoter	chr2	174111290	chr2_174110742_174111290	174110742	Npepl1	618
NM_019690;NM_022000	Promoter	chr2	174284965	chr2_174284386_174284965	174284386	Gnas	919
NR_002846	Promoter	chr2	174295228	chr2_174294379_174295228	174294379	Nespas	1185
NM_010309;NM_201617;NM_001077507;NR_002846;NM_201618	Promoter	chr2	174296251	chr2_174295441_174296251	174295441	Nespas;Gnas	3256
NM_201616;NR_003258;NM_001077510	Promoter	chr2	174329567	chr2_174329154_174329567	174329154	Gnas	755
NM_201616;NM_001077510	Promoter	chr2	174330898	chr2_174330502_174330898	174330502	Gnas	549
NM_020580	Promoter	chr2	174416692	chr2_174416077_174416692	174416077	Nelfcd	673
NM_025983	Promoter	chr2	174464261	chr2_174463508_174464261	174463508	Atp5e	5620
NM_025531	Promoter	chr2	174473083	chr2_174472481_174473083	174472481	Slmo2	2445
NM_009867	Promoter	chr2	179442966	chr2_179442520_179442966	179442520	Cdh4	597
NM_001081092;NR_033782	Promoter	chr2	179975564	chr2_179975174_179975564	179975174	Taf4a;4921531C22Rik	1346
NM_177727	Promoter	chr2	180025600	chr2_180025156_180025600	180025156	Lsm14b	2477
NM_144500	Promoter	chr2	180119831	chr2_180119015_180119831	180119015	Osbpl2	2059
NM_019822	Promoter	chr2	180173662	chr2_180172944_180173662	180172944	Adrm1	815
NM_001081171	Promoter	chr2	180225459	chr2_180224807_180225459	180224807	Lama5	1596
NM_001081171	Promoter	chr2	180226273	chr2_180225654_180226273	180225654	Lama5	998
NR_105972;NM_144500;NM_025587;NM_001081171;NM_145851;NM_173031;NM_019822;NR_045877;NM_008093;NR_037274	Intergenic	chr2	180236319	chr2_180236042_180236319	180236042	Gata5;Lama5;Rps21;Gata5os;Mir3091;Mir7005;Osbpl2;Cables2;Adrm1;Rbbp8nl	435
NM_025587;NR_037274	Promoter	chr2	180257826	chr2_180256217_180257826	180256217	Mir3091;Rps21	10027
NM_145851	Promoter	chr2	180273192	chr2_180272525_180273192	180272525	Cables2	2204
NM_145851	Promoter	chr2	180273877	chr2_180273515_180273877	180273515	Cables2	429
NR_045331;NM_148933;NM_018766;NR_029528;NR_029901;NR_040745	Intergenic	chr2	180456225	chr2_180455871_180456225	180455871	B230312C02Rik;Mir133a-2;Ntsr1;Gm6307;Mir1a-1;Slco4a1	521
NR_045331;NM_148933;NM_018766;NR_029528;NR_029901;NR_040745	Intergenic	chr2	180457912	chr2_180457498_180457912	180457498	B230312C02Rik;Mir133a-2;Ntsr1;Gm6307;Mir1a-1;Slco4a1	499
NM_031373	Promoter	chr2	180589805	chr2_180589403_180589805	180589403	Ogfr	1010
NM_178254	Promoter	chr2	180641983	chr2_180641642_180641983	180641642	Tcfl5	556
NM_001291433;NM_175551;NM_011805	Promoter	chr2	180702019	chr2_180701250_180702019	180701250	Dido1	1507
NM_001291432;NM_029607;NM_001289652;NM_001289651;NM_177852	Promoter	chr2	180710868	chr2_180709101_180710868	180709101	Gid8;Dido1	6454
NM_001291432;NM_029607;NM_001289652;NM_001289651;NM_177852	Promoter	chr2	180711508	chr2_180710948_180711508	180710948	Gid8;Dido1	588
NM_183161	Promoter	chr2	180725320	chr2_180725000_180725320	180725000	Slc17a9	494
NM_183161	Promoter	chr2	180727015	chr2_180726511_180727015	180726511	Slc17a9	880
NM_001177709;NM_001177708;NM_145760;NM_001177707;NM_001177706;NM_001177710	Promoter	chr2	180967695	chr2_180966916_180967695	180966916	Arfgap1	4200
NM_025598	Promoter	chr2	181188335	chr2_181188000_181188335	181188000	Ppdpf	4788
NM_001001882;NM_001166665;NM_001166666;NM_001166667;NM_001166668;NR_030710	Promoter	chr2	181319978	chr2_181319732_181319978	181319732	Rtel1	696
NM_001165995;NM_001165992;NM_001165991;NM_029702;NM_001048148;NR_028585;NM_144894	Promoter	chr2	181365804	chr2_181365080_181365804	181365080	Zgpat;Arfrp1	1887
NM_028125	Promoter	chr2	181460528	chr2_181459791_181460528	181459791	Zbtb46	1261
NM_001291197;NR_045164;NM_028125;NM_001291201;NM_001291200;NM_001291203;NM_001291202;NM_001291204;NM_001271584;NM_001271585;NM_025482;NM_183181;NM_029702;NR_111899;NM_023684;NM_001165995;NM_027656;NM_001165992;NM_001165991;NR_073369;NM_144894;NM_001048148;NM_016775;NR_028585	Intergenic	chr2	181463624	chr2_181463244_181463624	181463244	Abhd16b;Lime1;Dnajc5;Zgpat;Arfrp1;Tpd52l2;Zbtb46;Slc2a4rg-ps	608
NM_025482;NM_001291197;NM_001291201;NM_001291200;NM_001291203;NM_001291202;NR_111899;NM_001291204	Promoter	chr2	181497816	chr2_181496840_181497816	181496840	Tpd52l2	4276
NM_025482;NM_001291197;NM_001291201;NM_001291200;NM_001291203;NM_001291202;NR_111899;NM_001291204	Exon	chr2	181516665	chr2_181516216_181516665	181516216	Tpd52l2	649
NM_001271584;NM_001271585;NR_073369;NM_016775	Promoter	chr2	181521168	chr2_181519951_181521168	181519951	Dnajc5	7030
NR_027290;NM_026765	Promoter	chr2	181582044	chr2_181581163_181582044	181581163	Uckl1;Uckl1os	3596
NM_001164597	Promoter	chr2	181593281	chr2_181592744_181593281	181592744	Znf512b	2075
NM_133701;NM_172676	Promoter	chr2	181599520	chr2_181598626_181599520	181598626	Samd10;Prpf6	2749
NM_133701;NM_172676	Promoter	chr2	181601638	chr2_181600869_181601638	181600869	Samd10;Prpf6	3310
NM_009236	Promoter	chr2	181671463	chr2_181671196_181671463	181671196	Sox18	523
NM_025901	Promoter	chr2	181864325	chr2_181863967_181864325	181863967	Polr3k	674
NM_153594;NM_001205282;NM_025901;NM_001291211	Intergenic	chr2	181953442	chr2_181952933_181953442	181952933	Pcmtd2;Polr3k;Gm14496	1201
NM_001267714;NM_001267715;NM_008994;NM_001163301;NM_001163302;NM_001163305;NM_001163306	Promoter	chr3	5576598	chr3_5575775_5576598	5575775	Pex2	1722
NM_173181	Promoter	chr3	7503934	chr3_7503390_7503934	7503390	Zc2hc1a	1099
NM_025434;NM_010423	Intergenic	chr3	8767162	chr3_8766935_8767162	8766935	Mrps28;Hey1	425
NM_025434	Promoter	chr3	8923844	chr3_8923070_8923844	8923070	Mrps28	1995
NM_001025263;NM_009412;NM_001025264	Promoter	chr3	9004426	chr3_9004159_9004426	9004159	Tpd52	501
NM_177660	Promoter	chr3	9250864	chr3_9250519_9250864	9250519	Zbtb10	471
NM_133218	Promoter	chr3	9609159	chr3_9608765_9609159	9608765	Zfp704	1613
NM_133218	Promoter	chr3	9611476	chr3_9611206_9611476	9611206	Zfp704	479
NM_053182;NM_001195031;NM_133218	Intergenic	chr3	9663691	chr3_9663052_9663691	9663052	Pag1;Zfp704	944
NM_053182;NM_001195031	Promoter	chr3	9833646	chr3_9832809_9833646	9832809	Pag1	1167
NM_010634;NM_001272098;NM_001272097	Promoter	chr3	10012557	chr3_10012221_10012557	10012221	Fabp5	521
NM_018864	Promoter	chr3	10331393	chr3_10330987_10331393	10330987	Impa1	893
NM_025512	Intron	chr3	10343170	chr3_10342758_10343170	10342758	Zfand1	857
NM_025512	Promoter	chr3	10351401	chr3_10350973_10351401	10350973	Zfand1	1906
NM_018864;NM_001127191;NM_029310;NM_029068;NM_001010834;NM_025519;NM_025512	Intergenic	chr3	10362834	chr3_10362412_10362834	10362412	Snx16;Fabp12;Slc10a5;Chmp4c;Impa1;Zfand1	586
NM_025519	Promoter	chr3	10367388	chr3_10366903_10367388	10366903	Chmp4c	1401
NM_025519	Promoter	chr3	10368391	chr3_10368088_10368391	10368088	Chmp4c	546
NM_028915;NM_001163580;NM_001163579	Promoter	chr3	14534476	chr3_14534115_14534476	14534115	Lrrcc1	425
NM_007892	Promoter	chr3	14578809	chr3_14578495_14578809	14578495	E2f5	825
NM_007892	Promoter	chr3	14580197	chr3_14579588_14580197	14579588	E2f5	884
NM_001099674	Promoter	chr3	14611704	chr3_14610745_14611704	14610745	1810022K09Rik	3062
NM_024495	Promoter	chr3	14641723	chr3_14641164_14641723	14641164	Car13	610
NM_009801	Promoter	chr3	14886984	chr3_14886251_14886984	14886251	Car2	1088
NM_001081687	Intergenic	chr3	16052339	chr3_16051920_16052339	16051920	Gm5150	543
NM_001145919;NM_172677;NR_027375	Promoter	chr3	16183634	chr3_16182913_16183634	16182913	Ythdf3	1226
NM_021560	Promoter	chr3	18055638	chr3_18055133_18055638	18055133	Bhlhe22	745
NM_007825	Promoter	chr3	18243355	chr3_18242826_18243355	18242826	Cyp7b1	1246
NM_007825	Promoter	chr3	18243806	chr3_18243490_18243806	18243490	Cyp7b1	498
NM_028840	Promoter	chr3	19163245	chr3_19162576_19163245	19162576	Armc1	2651
NM_001253391;NM_001253390;NM_026182;NR_045575	Promoter	chr3	19188840	chr3_19187622_19188840	19187622	Mtfr1	2839
NM_001122759	Promoter	chr3	19310966	chr3_19310249_19310966	19310249	Pde7a	1061
NM_001122759	Promoter	chr3	19312366	chr3_19311809_19312366	19311809	Pde7a	788
NM_001081281;NM_025489;NM_001163537;NM_001163536;NM_205769	Intergenic	chr3	19628827	chr3_19628044_19628827	19628044	Dnajc5b;Trim55;Crh	1559
NR_027985	Promoter	chr3	19894694	chr3_19894389_19894694	19894389	4632415L05Rik	524
NM_080634;NM_001146324;NM_001146323	Promoter	chr3	20035390	chr3_20034781_20035390	20034781	Hps3	2313
NR_105046;NR_105047;NM_009210	Promoter	chr3	20057998	chr3_20057220_20057998	20057220	Hltf	2511
	Intergenic	chr3	21936901	chr3_21936249_21936901	21936249		770
NM_030732	Intron	chr3	22156705	chr3_22156344_22156705	22156344	Tbl1xr1	605
NM_001164056	Promoter	chr3	27936249	chr3_27935827_27936249	27935827	Pld1	825
NM_001164056	Promoter	chr3	27938949	chr3_27938430_27938949	27938430	Pld1	760
NM_026517	Promoter	chr3	28805673	chr3_28805234_28805673	28805234	Rpl22l1	501
NM_021442	Promoter	chr3	30508646	chr3_30508273_30508646	30508273	Mecom	954
NM_021442;NM_001289622;NM_001289623;NM_001289621;NM_030557;NM_029690	Intergenic	chr3	30515625	chr3_30514979_30515625	30514979	Mecom;Mynn;Actrt3	760
NM_021442;NM_001289622;NM_001289623;NM_001289621;NM_026668;NM_027941;NM_030557;NM_001290510;NM_029690	Intergenic	chr3	30595702	chr3_30595044_30595702	30595044	Mecom;Lrriq4;Lrrc34;Mynn;Actrt3	695
NM_030557;NM_029690;NM_001289622;NM_001289623;NM_001289621	Promoter	chr3	30603218	chr3_30602270_30603218	30602270	Mynn;Actrt3	4544
NM_027941;NM_001290510	Promoter	chr3	30648264	chr3_30647608_30648264	30647608	Lrriq4;Lrrc34	1398
NM_001289622;NM_001289623;NM_001289621;NR_028060;NM_026668;NM_027941;NM_030557;NM_029489;NM_001290510;NM_029690;NM_027016	Intergenic	chr3	30696253	chr3_30695844_30696253	30695844	Lrrc34;Sec62;Actrt3;Samd7;Mynn;Lrriq4	460
NM_001289622;NM_001289623;NM_001289621;NR_028060;NM_026668;NM_027941;NM_030557;NM_029489;NM_001290510;NM_029690;NM_027016	Intergenic	chr3	30699509	chr3_30699251_30699509	30699251	Lrrc34;Sec62;Actrt3;Samd7;Mynn;Lrriq4	685
NM_027016	Promoter	chr3	30794394	chr3_30792759_30794394	30792759	Sec62	6865
NM_153421;NM_001165956;NM_001165955;NM_001165954	Promoter	chr3	30968745	chr3_30968518_30968745	30968518	Phc3	433
NM_153421;NM_001165956;NM_001165955;NM_001165954	Promoter	chr3	30969604	chr3_30968813_30969604	30968813	Phc3	3194
NM_008857	Promoter	chr3	30995802	chr3_30995448_30995802	30995448	Prkci	875
NM_008857	Promoter	chr3	30996582	chr3_30995901_30996582	30995901	Prkci	1547
NM_008770;NM_001271772;NR_105975;NM_008857;NM_001039090;NM_001165956;NM_001165955;NM_001165954;NM_153421;NM_011386	Intergenic	chr3	31062616	chr3_31061866_31062616	31061866	Prkci;Mir7008;Cldn11;Skil;Phc3	854
NM_001039090;NM_011386;NM_001271772	Promoter	chr3	31096059	chr3_31095072_31096059	31095072	Skil	3960
NR_027966;NM_009517	Promoter	chr3	32365536	chr3_32364847_32365536	32364847	Zmat3;4930429B21Rik	1599
NM_144519;NM_001161818	Promoter	chr3	32510634	chr3_32510064_32510634	32510064	Zfp639	1067
NM_144519;NM_001161818	Promoter	chr3	32511334	chr3_32510795_32511334	32510795	Zfp639	558
NM_019673	Promoter	chr3	32709630	chr3_32708347_32709630	32708347	Actl6a	4315
NM_025316;NM_029017	Promoter	chr3	32737671	chr3_32736035_32737671	32736035	Ndufb5;Mrpl47	6856
NM_001013024	Promoter	chr3	32818244	chr3_32817224_32818244	32817224	Usp13	2868
NM_001013024	Intron	chr3	32877769	chr3_32877357_32877769	32877357	Usp13	744
NM_027619;NM_001290500;NM_025978;NM_001290502	Promoter	chr3	33800763	chr3_33799831_33800763	33799831	Ttc14	3412
NM_001113189;NM_001113188;NM_026332;NM_001286973;NM_001286972;NM_008053;NM_001026211	Intergenic	chr3	33990795	chr3_33990379_33990795	33990379	Fxr1;Dnajc19	491
NM_001113189;NM_001113188;NM_008053	Promoter	chr3	34019815	chr3_34019391_34019815	34019391	Fxr1	493
NM_001113189;NM_001113188;NM_008053	Promoter	chr3	34021030	chr3_34020711_34021030	34020711	Fxr1	1012
NM_026332;NM_001286973;NM_001286972;NM_001026211	Promoter	chr3	34081422	chr3_34080917_34081422	34080917	Dnajc19	2105
NR_035433	Promoter	chr3	34639976	chr3_34639698_34639976	34639698	Mir1897	457
NM_011443	Promoter	chr3	34649659	chr3_34648875_34649659	34648875	Sox2	2918
NM_011443	Promoter	chr3	34650162	chr3_34649819_34650162	34649819	Sox2	846
NM_011443	Promoter	chr3	34650618	chr3_34650392_34650618	34650392	Sox2	451
NM_011443	Promoter	chr3	34651563	chr3_34650735_34651563	34650735	Sox2	6148
NR_015580	Intron	chr3	34663020	chr3_34662623_34663020	34662623	Sox2ot	469
NR_015580	Intron	chr3	34663972	chr3_34663446_34663972	34663446	Sox2ot	599
NR_015580	Intron	chr3	34674046	chr3_34673780_34674046	34673780	Sox2ot	472
NM_011443;NR_035433;NR_110488;NR_038348;NR_015580;NR_038347	Intergenic	chr3	34688255	chr3_34687813_34688255	34687813	Mir1897;Sox2;Peril;Sox2ot;Gm3143	744
NM_011443;NR_035433;NR_110488;NR_038348;NR_015580;NR_038347	Intergenic	chr3	34699483	chr3_34699249_34699483	34699249	Mir1897;Sox2;Peril;Sox2ot;Gm3143	449
NR_038347	Exon	chr3	34699987	chr3_34699605_34699987	34699605	Gm3143	706
NR_110488;NR_015580;NM_011443;NR_038348;NR_038347	Intergenic	chr3	34751767	chr3_34751271_34751767	34751271	Sox2;Gm3143;Peril;Sox2ot	524
NR_110488;NR_015580;NR_038348;NR_038347	Intergenic	chr3	34757912	chr3_34757611_34757912	34757611	Gm3143;Peril;Sox2ot	461
NR_105799	Intergenic	chr3	34894750	chr3_34894373_34894750	34894373	Mir6378	665
NM_029570	Promoter	chr3	35754558	chr3_35754084_35754558	35754084	Atp11b	1462
NM_029570	Promoter	chr3	35754997	chr3_35754636_35754997	35754636	Atp11b	572
NM_172678	Promoter	chr3	36066750	chr3_36065926_36066750	36065926	Acad9	1611
NM_001101478	Promoter	chr3	36151751	chr3_36150925_36151751	36150925	D3Ertd254e	3426
NM_009673;NM_028183;NR_105976	Promoter	chr3	36476177	chr3_36475446_36476177	36475446	Mir7009;Anxa5;1810062G17Rik	1278
NM_009828	Promoter	chr3	36571893	chr3_36571208_36571893	36571208	Ccna2	2036
NM_172679	Promoter	chr3	36863446	chr3_36863087_36863446	36863087	4932438A13Rik	1379
NM_145825;NM_001008502;NM_001255992	Promoter	chr3	37312808	chr3_37312424_37312808	37312424	Cetn4;Bbs12	1449
NM_001163511;NM_001291044;NM_021343;NM_153561	Promoter	chr3	37419705	chr3_37418963_37419705	37418963	Spata5;Nudt6	2563
NM_001163511;NM_001291044;NM_021343;NM_153561	Promoter	chr3	37421305	chr3_37419862_37421305	37419862	Spata5;Nudt6	5269
NM_011495;NM_173169;NR_045576	Promoter	chr3	40800688	chr3_40799991_40800688	40799991	Plk4	3993
NR_038067;NM_028140	Promoter	chr3	40847569	chr3_40846360_40847569	40846360	Mfsd8;Gm2011	2183
NM_026622	Promoter	chr3	40894705	chr3_40893664_40894705	40893664	3110057O12Rik	2775
NM_027558	Promoter	chr3	41083951	chr3_41083382_41083951	41083382	Pgrmc2	868
NR_040385	Promoter	chr3	41493755	chr3_41493233_41493755	41493233	C430002E04Rik	759
NM_001130186;NM_001130184;NM_001130185;NR_040385;NM_172303;NM_001081411	Intergenic	chr3	41528482	chr3_41528065_41528482	41528065	Sclt1;Jade1;C430002E04Rik	1097
NM_001130184	Promoter	chr3	41556551	chr3_41555202_41556551	41555202	Jade1	5495
NM_001130186;NM_172303;NM_001130185	Promoter	chr3	41564349	chr3_41563872_41564349	41563872	Jade1	551
NM_001130186;NM_172303;NM_001130185	Promoter	chr3	41565524	chr3_41565133_41565524	41565133	Jade1	657
NM_009834	Promoter	chr3	51225615	chr3_51224518_51225615	51224518	Ccrn4l	2261
NM_001291059;NM_023502	Promoter	chr3	51342168	chr3_51341505_51342168	51341505	Elf2	848
NM_001291059;NM_001291063;NM_001291062;NM_025523;NM_023502;NM_053089;NR_073429;NR_028121;NM_026358	Intergenic	chr3	51358377	chr3_51357979_51358377	51357979	Naa15;Ndufc1;Elf2;Mgarp;4930577N17Rik	503
NM_001291059;NM_001291063;NM_001291062;NM_025523;NM_023502;NM_053089;NR_073429;NR_028121;NM_026358	Intergenic	chr3	51359497	chr3_51358745_51359497	51358745	Naa15;Ndufc1;Elf2;Mgarp;4930577N17Rik	3202
NR_028121;NM_026358	Promoter	chr3	51397005	chr3_51396491_51397005	51396491	Mgarp	1163
NM_025523	Promoter	chr3	51409063	chr3_51408614_51409063	51408614	Ndufc1	848
NM_053089	Promoter	chr3	51415657	chr3_51415225_51415657	51415225	Naa15	656
NM_053089	Promoter	chr3	51417352	chr3_51416374_51417352	51416374	Naa15	2767
NM_016858	Promoter	chr3	51483849	chr3_51483409_51483849	51483409	Rab33b	1007
NM_016858	Promoter	chr3	51484872	chr3_51483965_51484872	51483965	Rab33b	1884
NM_080793;NR_033624	Promoter	chr3	51560990	chr3_51560086_51560990	51560086	5031434O11Rik;Setd7	2598
NM_080793;NR_033624	Promoter	chr3	51561873	chr3_51561089_51561873	51561089	5031434O11Rik;Setd7	793
NM_001004176	Promoter	chr3	52102736	chr3_52102384_52102736	52102384	Maml3	567
NM_019739	Promoter	chr3	52267077	chr3_52266681_52267077	52266681	Foxo1	467
NM_019739	Promoter	chr3	52268319	chr3_52267674_52268319	52267674	Foxo1	1022
NM_019739	Promoter	chr3	52269772	chr3_52268420_52269772	52268420	Foxo1	3751
NM_019739	Promoter	chr3	52270413	chr3_52269899_52270413	52269899	Foxo1	935
NM_172501;NM_173382	Promoter	chr3	53463517	chr3_53463125_53463517	53463125	Nhlrc3;Proser1	1016
NM_172501;NM_173382	Promoter	chr3	53463956	chr3_53463697_53463956	53463697	Nhlrc3;Proser1	669
NM_026435	Promoter	chr3	53863717	chr3_53863387_53863717	53863387	Ufm1	543
NM_019995	Promoter	chr3	54693103	chr3_54692674_54693103	54692674	Supt20	984
NM_027148;NM_025442;NM_001163570	Promoter	chr3	54736079	chr3_54734520_54736079	54734520	Exosc8;Alg5	5076
NM_027148;NM_025442;NM_001163570	Promoter	chr3	54736464	chr3_54736213_54736464	54736213	Exosc8;Alg5	446
NM_019483	Promoter	chr3	54756311	chr3_54755668_54756311	54755668	Smad9	674
NM_175095	Promoter	chr3	57652018	chr3_57651324_57652018	57651324	Commd2	986
NM_011883;NM_001113413	Promoter	chr3	57736931	chr3_57735310_57736931	57735310	Rnf13	6307
NM_001081229	Promoter	chr3	58415800	chr3_58415521_58415800	58415521	Tsc22d2	500
NM_001081229	Promoter	chr3	58417091	chr3_58416361_58417091	58416361	Tsc22d2	2053
NM_001005509;NM_030685	Promoter	chr3	58525813	chr3_58525004_58525813	58525004	Serp1;Eif2a	3446
NM_001005509;NM_030685	Promoter	chr3	58526411	chr3_58525927_58526411	58525927	Serp1;Eif2a	632
NM_001040396	Promoter	chr3	58577161	chr3_58576355_58577161	58576355	Selt	1958
NM_177855	Promoter	chr3	59005999	chr3_59005370_59005999	59005370	Med12l	995
NM_028712	Promoter	chr3	61364436	chr3_61363944_61364436	61363944	Rap2b	838
NM_001081295	Promoter	chr3	62340087	chr3_62338899_62340087	62338899	Arhgef26	2100
NM_008604;NM_001289462;NM_001289463	Promoter	chr3	63296299	chr3_63295221_63296299	63295221	Mme	3859
NM_177856	Promoter	chr3	63929444	chr3_63928984_63929444	63928984	E130311K13Rik	1862
NM_026155	Promoter	chr3	65392825	chr3_65391979_65392825	65391979	Ssr3	3215
NR_027955;NM_178892	Promoter	chr3	65528340	chr3_65527952_65528340	65527952	4931440P22Rik;Tiparp	843
NR_027955;NM_178892	Promoter	chr3	65529741	chr3_65528534_65529741	65528534	4931440P22Rik;Tiparp	2461
NR_106200	Promoter	chr3	65659565	chr3_65658699_65659565	65658699	Mir8120	1314
NM_019937	Promoter	chr3	65958626	chr3_65957799_65958626	65957799	Ccnl1	2326
NM_145820;NM_019937	Intergenic	chr3	65975011	chr3_65974506_65975011	65974506	Ccnl1;Veph1	1134
NM_025822	Promoter	chr3	66986393	chr3_66985680_66986393	66985680	Rsrc1	1925
NM_138591	Promoter	chr3	67430822	chr3_67430022_67430822	67430022	Gfm1	1888
NM_016753	Promoter	chr3	67464160	chr3_67463456_67464160	67463456	Lxn	1544
NM_001282044	Promoter	chr3	68493294	chr3_68492492_68493294	68492492	Schip1	1165
NM_001282044	Promoter	chr3	68495027	chr3_68493645_68495027	68493645	Schip1	5265
NM_013928	Promoter	chr3	68572884	chr3_68572518_68572884	68572518	Schip1	554
NM_001159424;NM_001282045;NM_001282044;NM_001113419;NM_001113420;NM_001113421;NM_013928;NM_008351	Intergenic	chr3	68720847	chr3_68720500_68720847	68720500	Schip1;Il12a;Gm21949	655
NM_001167996	Promoter	chr3	68870749	chr3_68870178_68870749	68870178	1110032F04Rik	842
NM_026641;NM_133786	Promoter	chr3	69006594	chr3_69004647_69006594	69004647	Smc4;Ift80	11538
NM_025863	Promoter	chr3	69044603	chr3_69043787_69044603	69043787	Trim59	1911
NM_025863	Promoter	chr3	69045554	chr3_69044699_69045554	69044699	Trim59	1700
NM_008467	Promoter	chr3	69126592	chr3_69125921_69126592	69125921	Kpna4	1622
NM_008467	Promoter	chr3	69127491	chr3_69126825_69127491	69126825	Kpna4	806
NM_178726	Promoter	chr3	69316772	chr3_69315983_69316772	69315983	Ppm1l	1456
NM_178726	Promoter	chr3	69317138	chr3_69316834_69317138	69316834	Ppm1l	508
NM_020026	Promoter	chr3	69598717	chr3_69598168_69598717	69598168	B3galnt1	726
NM_133787	Promoter	chr3	69723212	chr3_69721867_69723212	69721867	Nmd3	5078
NM_009250;NM_019745	Promoter	chr3	75556894	chr3_75556323_75556894	75556323	Pdcd10;Serpini1	1676
NM_009250;NR_040539;NM_019745	Intergenic	chr3	75646552	chr3_75646091_75646552	75646091	Pdcd10;Serpini1;2410007B07Rik	677
NR_040539	Intron	chr3	75651249	chr3_75650550_75651249	75650550	2410007B07Rik	946
NR_040539	Promoter	chr3	75655736	chr3_75654910_75655736	75654910	2410007B07Rik	2506
NM_175193;NM_001291069	Promoter	chr3	75956454	chr3_75956070_75956454	75956070	Golim4	813
NM_175193;NM_001291069	Promoter	chr3	75957187	chr3_75956891_75957187	75956891	Golim4	516
NR_045502;NM_001142953	Intergenic	chr3	79286646	chr3_79286149_79286646	79286149	4921511C10Rik;Gm17359	861
NM_026352	Promoter	chr3	79591717	chr3_79591095_79591717	79591095	Ppid	966
NM_029482;NM_025794	Promoter	chr3	79629539	chr3_79628672_79629539	79628672	4930579G24Rik;Etfdh	4599
NM_019971	Intergenic	chr3	81022077	chr3_81021782_81022077	81021782	Pdgfc	466
NM_019971	Promoter	chr3	81037049	chr3_81036559_81037049	81036559	Pdgfc	1345
NM_019971	Promoter	chr3	81037805	chr3_81037297_81037805	81037297	Pdgfc	1873
NM_172681	Intron	chr3	83994686	chr3_83994119_83994686	83994119	D930015E06Rik	614
NR_040752;NM_001271725;NM_001271726;NM_001271727	Intergenic	chr3	84332355	chr3_84331970_84332355	84331970	Trim2;4930565D16Rik	438
NM_001033301;NM_001205355	Promoter	chr3	84480466	chr3_84479819_84480466	84479819	Fhdc1	1409
NM_001081093;NM_001293801	Promoter	chr3	84583221	chr3_84582221_84583221	84582221	Arfip1	2123
NM_001177773	Promoter	chr3	84815218	chr3_84813997_84815218	84813997	Fbxw7	5462
NM_177130	Promoter	chr3	85887475	chr3_85887231_85887475	85887231	Glt28d2	445
NM_001001650;NM_177130	Intergenic	chr3	85971652	chr3_85970919_85971652	85970919	Glt28d2;Prss48	1549
NR_004417;NM_016959;NR_004418	Promoter	chr3	86141760	chr3_86141065_86141760	86141065	Snord73a;Rps3a1;Rnu73b	1124
NM_016959;NR_004418	Promoter	chr3	86142781	chr3_86141923_86142781	86141923	Rps3a1;Rnu73b	2620
NM_001077687;NM_030695;NM_001077688	Promoter	chr3	86224866	chr3_86223631_86224866	86223631	Lrba	3343
NM_001195500;NM_027539;NM_001195497;NM_001195496;NM_001195499;NM_001195498	Promoter	chr3	86919843	chr3_86919576_86919843	86919576	Dclk2	435
NM_001195500;NM_027539;NM_001195497;NM_001195496;NM_001195499;NM_001195498	Promoter	chr3	86920905	chr3_86920336_86920905	86920336	Dclk2	1638
NM_007639	Promoter	chr3	86999333	chr3_86999051_86999333	86999051	Cd1d1	683
NM_130867;NM_001170985	Intron	chr3	87151708	chr3_87151175_87151708	87151175	Kirrel	554
NM_130867;NM_001170985	Promoter	chr3	87174447	chr3_87173592_87174447	87173592	Kirrel	1136
NM_001083318;NM_012051;NM_001286844	Promoter	chr3	87526009	chr3_87525588_87526009	87525588	Etv3	902
NM_033573	Promoter	chr3	87885086	chr3_87884796_87885086	87884796	Prcc	519
NM_033573	Promoter	chr3	87885984	chr3_87885189_87885984	87885189	Prcc	4089
NM_008231	Promoter	chr3	87906379	chr3_87905816_87906379	87905816	Hdgf	835
NM_008231	Promoter	chr3	87907849	chr3_87906812_87907849	87906812	Hdgf	3535
NM_008231	Intron	chr3	87910143	chr3_87909433_87910143	87909433	Hdgf	941
NM_008231	Intron	chr3	87911074	chr3_87910647_87911074	87910647	Hdgf	683
NM_026591	Promoter	chr3	87919871	chr3_87919444_87919871	87919444	Mrpl24	1048
NM_177663;NM_153562	Promoter	chr3	87930195	chr3_87929790_87930195	87929790	Isg20l2;Rrnad1	709
NM_177663;NM_153562	Promoter	chr3	87930939	chr3_87930311_87930939	87930311	Isg20l2;Rrnad1	629
NM_016701	Promoter	chr3	87971496	chr3_87971092_87971496	87971092	Nes	732
NM_016701	Promoter	chr3	87972479	chr3_87971905_87972479	87971905	Nes	1387
NM_016701	Intron	chr3	87974302	chr3_87973693_87974302	87973693	Nes	616
NM_007529;NM_001109758	Promoter	chr3	87999898	chr3_87999056_87999898	87999056	Bcan	1489
NM_022031	Exon	chr3	88023439	chr3_88022725_88023439	88022725	Hapln2	743
NM_022031	Exon	chr3	88024422	chr3_88024013_88024422	88024013	Hapln2	637
NM_133665	Promoter	chr3	88142295	chr3_88141975_88142295	88141975	Mef2d	780
NM_133665	Promoter	chr3	88143586	chr3_88142732_88143586	88142732	Mef2d	3149
NR_045997	Promoter	chr3	88178030	chr3_88177520_88178030	88177520	1700113A16Rik	817
NM_021375;NM_029801;NM_024246;NM_133665;NM_020003;NM_009836;NR_029817;NR_045997;NR_037276	Intergenic	chr3	88231531	chr3_88231218_88231531	88231218	0610031J06Rik;Cct3;Rhbg;Mir9-1;Tmem79;Tsacc;Mef2d;Mir3093;1700113A16Rik	426
NM_029801	Intron	chr3	88290853	chr3_88290453_88290853	88290453	Tsacc	626
NM_009836;NM_029801	Promoter	chr3	88297686	chr3_88296671_88297686	88296671	Cct3;Tsacc	3757
NM_009836;NM_029801	Promoter	chr3	88298831	chr3_88298486_88298831	88298486	Cct3;Tsacc	530
NM_020003	Promoter	chr3	88325445	chr3_88325091_88325445	88325091	0610031J06Rik	573
NM_024246	Promoter	chr3	88332836	chr3_88332476_88332836	88332476	Tmem79	621
NM_178246;NM_024246	Promoter	chr3	88334986	chr3_88334022_88334986	88334022	Smg5;Tmem79	1137
NM_178246;NM_024246	Promoter	chr3	88336518	chr3_88335087_88336518	88335087	Smg5;Tmem79	4075
NM_178246;NM_024246	Promoter	chr3	88337170	chr3_88336760_88337170	88336760	Smg5;Tmem79	1014
NM_178246	Promoter	chr3	88338036	chr3_88337509_88338036	88337509	Smg5	966
NM_198410	Promoter	chr3	88366167	chr3_88365516_88366167	88365516	Paqr6	789
NM_178696;NM_001281795;NM_001145876;NM_001145877	Promoter	chr3	88425180	chr3_88424943_88425180	88424943	Slc25a44	434
NM_001163490;NM_001163489;NM_013658;NM_001163491	Intron	chr3	88437710	chr3_88437333_88437710	88437333	Sema4a	585
NM_019390	Promoter	chr3	88493430	chr3_88493013_88493430	88493013	Lmna	797
NM_001111102;NM_001002011	Promoter	chr3	88503238	chr3_88502750_88503238	88502750	Lmna	975
NM_033526;NM_001163490;NM_001163491;NM_025448;NM_031248;NM_001029890;NR_105978;NM_001145876;NM_001145877;NM_001163489;NR_035434;NM_178696;NM_019390;NM_001281795;NM_001002011;NM_025928;NM_001111102;NM_013658;NM_016899	Intergenic	chr3	88510746	chr3_88509408_88510746	88509408	Mir1905;Slc25a44;Rab25;Pmf1;Ubqln4;Ssr2;Mir7011;Sema4a;Lmna;Lamtor2;Mex3a	2592
NM_001029890	Promoter	chr3	88530040	chr3_88529601_88530040	88529601	Mex3a	1022
NM_001029890	Promoter	chr3	88530829	chr3_88530426_88530829	88530426	Mex3a	1022
NR_035434	Promoter	chr3	88537107	chr3_88536444_88537107	88536444	Mir1905	1379
NM_033526;NM_031248	Promoter	chr3	88553352	chr3_88552353_88553352	88552353	Ubqln4;Lamtor2	4839
NM_033526;NM_031248	Promoter	chr3	88554673	chr3_88553715_88554673	88553715	Ubqln4;Lamtor2	2931
NM_033526	Exon	chr3	88568946	chr3_88568635_88568946	88568635	Ubqln4	475
NM_008487;NM_025448;NM_031248;NM_001029890;NM_016899;NM_181817;NR_035434;NM_033526;NM_019390;NM_001002011;NM_001198913;NM_001198912;NM_001198911;NM_001111102	Intergenic	chr3	88572332	chr3_88571592_88572332	88571592	Mir1905;Rab25;Arhgef2;Rxfp4;Ubqln4;Ssr2;Lmna;Lamtor2;Mex3a	1367
NM_025448	Promoter	chr3	88580158	chr3_88579679_88580158	88579679	Ssr2	571
NM_008487;NM_001198912;NM_001198913	Promoter	chr3	88622196	chr3_88621692_88622196	88621692	Arhgef2	638
NM_028814	Promoter	chr3	88685795	chr3_88685466_88685795	88685466	2810403A07Rik	747
NM_028814	Promoter	chr3	88686786	chr3_88685886_88686786	88685886	2810403A07Rik	3472
NM_144898	Promoter	chr3	88914322	chr3_88913096_88914322	88913096	Msto1	5504
NM_022994;NM_001164533	Promoter	chr3	88950201	chr3_88949398_88950201	88949398	Dap3	2408
NM_022994;NM_001164533	Promoter	chr3	88951272	chr3_88950613_88951272	88950613	Dap3	2109
NM_001083808	Promoter	chr3	89090354	chr3_89089808_89090354	89089808	Rusc1	698
NM_028188;NM_001083807;NM_001083808	Promoter	chr3	89091442	chr3_89090817_89091442	89090817	Rusc1	887
NM_028188;NM_001083807	Promoter	chr3	89093104	chr3_89092730_89093104	89092730	Rusc1	578
NM_001253751;NM_134469	Promoter	chr3	89102068	chr3_89101492_89102068	89101492	Fdps	1507
NM_008227	Promoter	chr3	89160245	chr3_89159807_89160245	89159807	Hcn3	859
NM_011886	Promoter	chr3	89178450	chr3_89177477_89178450	89177477	Scamp3	1728
NM_001014995	Promoter	chr3	89183404	chr3_89183045_89183404	89183045	Fam189b	627
NM_013691;NM_013604;NM_001161824	Promoter	chr3	89214019	chr3_89213456_89214019	89213456	Thbs3;Mtx1	2215
NM_026767	Promoter	chr3	89266981	chr3_89266575_89266981	89266575	Dpm3	805
NM_010107;NM_001162425	Promoter	chr3	89279652	chr3_89279299_89279652	89279299	Efna1	562
NM_010107;NM_001162425	Promoter	chr3	89281499	chr3_89281155_89281499	89281155	Efna1	802
NM_010108	Exon	chr3	89315663	chr3_89315319_89315663	89315319	Efna3	574
NM_007910	Promoter	chr3	89338451	chr3_89337527_89338451	89337527	Efna4	1638
NM_009614;NM_001037722	Promoter	chr3	89350347	chr3_89349758_89350347	89349758	Adam15	912
NM_009565	Intron	chr3	89384666	chr3_89384234_89384666	89384234	Zbtb7b	454
NR_040404;NR_040403;NM_009565	Promoter	chr3	89394281	chr3_89393675_89394281	89393675	Gm15417;Zbtb7b	2366
NM_177041	Promoter	chr3	89411840	chr3_89411462_89411840	89411462	Flad1	721
NM_016904;NM_011368;NM_001113331	Promoter	chr3	89419626	chr3_89418864_89419626	89418864	Cks1b;Shc1	1294
NM_001113331	Promoter	chr3	89421973	chr3_89421138_89421973	89421138	Shc1	1171
NM_026784;NM_027348	Promoter	chr3	89459883	chr3_89459291_89459883	89459291	Pmvk	674
NM_001038587	Promoter	chr3	89715888	chr3_89714816_89715888	89714816	Adar	3102
NM_027315	Promoter	chr3	89773527	chr3_89772811_89773527	89772811	Ube2q1	780
NM_009602;NM_019655;NM_001038587;NM_172530;NM_027315;NM_001146296;NM_010559	Intergenic	chr3	89800903	chr3_89800642_89800903	89800642	Ube2q1;Adar;Chrnb2;She;Il6ra	518
NM_172530	Promoter	chr3	89831667	chr3_89831321_89831667	89831321	She	570
NM_010559	Promoter	chr3	89913355	chr3_89912612_89913355	89912612	Il6ra	1382
NM_001165984;NM_001165985;NM_001165986;NM_001165987;NM_001165983;NM_172530;NM_001081182;NM_001165988;NM_028475;NR_045749;NM_011826;NM_010559;NM_001282032;NM_153489	Intergenic	chr3	89936986	chr3_89936702_89936986	89936702	Gm19710;Il6ra;Ubap2l;Hax1;Atp8b2;She	474
NM_001081182	Promoter	chr3	89961416	chr3_89960821_89961416	89960821	Atp8b2	638
NM_001081182	Promoter	chr3	89964003	chr3_89963371_89964003	89963371	Atp8b2	1903
NM_011826;NM_001282032;NR_045749	Promoter	chr3	89999029	chr3_89998016_89999029	89998016	Gm19710;Hax1	1457
NM_001165984;NM_001165985;NM_001165986;NM_001165987;NM_027500;NM_001165983;NM_001165988;NM_028475;NM_153489;NM_025762;NM_001287086;NM_001287087	Promoter	chr3	90052513	chr3_90051480_90052513	90051480	Ubap2l;4933434E20Rik	2762
NM_001271764;NM_001293749;NM_001253740;NM_001253738	Promoter	chr3	90077670	chr3_90077340_90077670	90077340	Tpm3	568
NM_001271764;NM_001293749;NM_001253740;NM_001253738	Promoter	chr3	90080722	chr3_90079301_90080722	90079301	Tpm3	6651
NM_001293748	Exon	chr3	90092248	chr3_90091836_90092248	90091836	Tpm3	589
NR_033727;NM_001293741;NM_001190258;NM_027015	Promoter	chr3	90212277	chr3_90211947_90212277	90211947	Rps27rt;Rab13;Rps27	605
NR_033727;NM_001293741;NM_001190258;NM_027015	Promoter	chr3	90212993	chr3_90212533_90212993	90212533	Rps27rt;Rab13;Rps27	795
NR_033727;NM_001293741;NM_001190258;NM_027015	Promoter	chr3	90214120	chr3_90213283_90214120	90213283	Rps27rt;Rab13;Rps27	2923
NM_206924	Promoter	chr3	90232751	chr3_90231349_90232751	90231349	Jtb	3621
NM_013901	Promoter	chr3	90248123	chr3_90247600_90248123	90247600	Slc39a1	659
NM_013901	Promoter	chr3	90248645	chr3_90248235_90248645	90248235	Slc39a1	1639
NM_013901	Promoter	chr3	90249121	chr3_90248792_90249121	90248792	Slc39a1	480
NM_028881	Promoter	chr3	90255046	chr3_90254100_90255046	90254100	Crtc2	2099
NM_201407	Promoter	chr3	90266150	chr3_90265629_90266150	90265629	Dennd4b	1708
NM_201407;NM_139304;NM_026677;NM_206924;NR_105979;NM_145540;NM_178876;NM_030080;NR_033727;NM_001293741;NM_001190258;NM_028881;NM_029937;NM_011988;NM_027015;NM_013901	Intergenic	chr3	90293266	chr3_90292607_90293266	90292607	Ints3;Rps27;Nup210l;Rps27rt;Crtc2;Dennd4b;Creb3l4;Mir7012;Gatad2b;Slc39a1;Rab13;Slc27a3;Jtb	1993
NM_201407;NM_139304;NM_026677;NM_206924;NR_105979;NM_145540;NM_178876;NM_030080;NR_033727;NM_001293741;NM_001190258;NM_028881;NM_029937;NM_011988;NM_027015;NM_013901	Intergenic	chr3	90294118	chr3_90293617_90294118	90293617	Ints3;Rps27;Nup210l;Rps27rt;Crtc2;Dennd4b;Creb3l4;Mir7012;Gatad2b;Slc39a1;Rab13;Slc27a3;Jtb	622
NM_011988	Promoter	chr3	90389829	chr3_90389116_90389829	90389116	Slc27a3	3768
NM_145540;NM_178876	Promoter	chr3	90432531	chr3_90432018_90432531	90432018	Ints3	656
NM_025393;NM_139304;NM_011988;NM_133854;NM_011309;NM_023215;NM_001163525;NM_001163526;NM_001293777;NM_001293776;NM_145540;NM_178876;NM_001293780;NM_026374;NM_026416;NM_008727;NM_001293781;NM_001293782;NM_009113;NM_001293779;NM_001293778	Intergenic	chr3	90446739	chr3_90446397_90446739	90446397	Ints3;Npr1;Chtop;S100a16;Gatad2b;S100a13;Ilf2;S100a1;S100a14;Slc27a3;Snapin	1038
NM_008727	Promoter	chr3	90466665	chr3_90466227_90466665	90466227	Npr1	837
NM_026374	Promoter	chr3	90477030	chr3_90475881_90477030	90475881	Ilf2	3891
NM_133854	Promoter	chr3	90491165	chr3_90490549_90491165	90490549	Snapin	1067
NM_001293777;NM_001293776;NM_023215;NM_001293779;NM_001293778;NM_001293782;NM_001293780;NM_001293781	Promoter	chr3	90509904	chr3_90508902_90509904	90508902	Chtop	2173
NM_011309;NM_009113	Promoter	chr3	90514381	chr3_90513670_90514381	90513670	S100a13;S100a1	789
NM_011309;NM_009113	Promoter	chr3	90515341	chr3_90514488_90515341	90514488	S100a13;S100a1	1886
NM_001163098	Promoter	chr3	93444824	chr3_93444256_93444824	93444256	Tchh	1435
NM_001136117	Promoter	chr3	94363704	chr3_94363355_94363704	94363355	C2cd4d	516
NM_030116	Promoter	chr3	94444246	chr3_94443227_94444246	94443227	Mrpl9	2073
NM_001293728;NM_011656	Promoter	chr3	94658300	chr3_94658240_94658300	94658240	Tuft1	1058
NM_008945	Promoter	chr3	94886986	chr3_94886501_94886986	94886501	Psmb4	665
NM_001293715;NM_175356;NM_001293716	Promoter	chr3	94975235	chr3_94974669_94975235	94974669	Pi4kb	1112
NM_030074	Promoter	chr3	95016187	chr3_95013885_95016187	95013885	Zfp687	10666
NM_030074	Promoter	chr3	95016924	chr3_95016307_95016924	95016307	Zfp687	680
NM_008951;NM_001282017	Promoter	chr3	95043067	chr3_95042383_95043067	95042383	Psmd4	786
NM_008847;NM_001293707	Promoter	chr3	95107216	chr3_95106461_95107216	95106461	Pip5k1a	3589
NM_009336	Promoter	chr3	95111789	chr3_95110693_95111789	95110693	Vps72	4825
NM_027013;NM_001163573;NM_153121	Promoter	chr3	95134101	chr3_95133248_95134101	95133248	Lysmd1;Scnm1	2402
NM_027206;NR_106175;NR_106201	Promoter	chr3	95140645	chr3_95139922_95140645	95139922	Mir8099-1;Mir8099-2;Tnfaip8l2	1162
NM_001024841;NM_001168356;NM_001272024;NR_073551;NR_106201;NR_073550;NM_008847;NM_029885;NR_106175;NM_011351;NM_019914;NM_009336;NM_134253;NM_027013;NM_001293707;NR_073549;NM_173347;NM_016712;NR_108026;NM_027206;NM_172512;NM_153121;NM_001163573;NM_001038708;NM_172395	Intergenic	chr3	95154368	chr3_95154022_95154368	95154022	Gabpb2;Tmod4;Lysmd1;Bnipl;Tnfaip8l2;Prune;Mir8099-1;Pip5k1a;Gm16740;Sema6c;Cdc42se1;Scnm1;Gm128;Mllt11;Mir8099-2;Vps72	604
NR_073549;NM_001272024;NR_073551;NR_073550	Promoter	chr3	95161598	chr3_95161050_95161598	95161050	Sema6c	1403
NR_073549;NM_001272024;NR_073551;NM_011351;NR_073550	Exon	chr3	95173937	chr3_95173392_95173937	95173392	Sema6c	879
NM_172512;NR_108026;NM_029885	Promoter	chr3	95218242	chr3_95217767_95218242	95217767	Gabpb2;Gm16740	1106
NM_172395;NM_019914;NM_001038708	Promoter	chr3	95228922	chr3_95227870_95228922	95227870	Mllt11;Cdc42se1	3612
NM_172395;NM_019914;NM_001038708	Promoter	chr3	95229901	chr3_95229277_95229901	95229277	Mllt11;Cdc42se1	823
NM_199475;NM_173347;NM_133858	Promoter	chr3	95281937	chr3_95281487_95281937	95281487	Fam63a;Prune	1094
NM_199475;NM_173347;NM_133858	Promoter	chr3	95283744	chr3_95282515_95283744	95282515	Fam63a;Prune	2412
NM_133858;NM_199475	Intron	chr3	95286929	chr3_95286140_95286929	95286140	Fam63a	1657
NM_029789	Promoter	chr3	95315330	chr3_95314602_95315330	95314602	Cers2	2493
NM_029789	Promoter	chr3	95318031	chr3_95317295_95318031	95317295	Cers2	990
NM_001163641;NM_001163642;NM_018877	Promoter	chr3	95357139	chr3_95356587_95357139	95356587	Setdb1	1154
NM_001037737;NM_009709	Promoter	chr3	95435042	chr3_95434043_95435042	95434043	Arnt	1716
NM_001026212;NM_019561	Promoter	chr3	95625657	chr3_95625244_95625657	95625244	Ensa	1252
NM_001026212;NM_021281;NM_008562;NM_001267695;NM_026489;NM_001252653;NM_001289537;NM_001289534;NM_019561;NM_001289532;NM_027931;NM_007899;NM_144899;NM_001177669;NM_001177670;NM_146133;NM_001163618;NM_001163619;NR_105981;NM_001163617	Intergenic	chr3	95652629	chr3_95652054_95652629	95652054	Hormad1;Adamtsl4;Golph3l;Ecm1;Mir7014;Tars2;Ensa;Ctss;Mcl1	1281
NM_008562	Promoter	chr3	95658755	chr3_95658223_95658755	95658223	Mcl1	2029
NM_008562	Promoter	chr3	95659627	chr3_95659181_95659627	95659181	Mcl1	1853
NM_001026212;NM_008562;NM_027931;NM_026489;NM_001252653;NM_001289537;NM_001289534;NM_019561;NM_001289532;NM_001081293;NM_007899;NM_144899;NM_001177669;NM_001177670;NM_146133;NM_001163618;NM_001163619;NR_105981;NM_001163617	Intergenic	chr3	95663954	chr3_95663464_95663954	95663464	Tars2;Adamtsl4;Golph3l;Ecm1;Mir7014;Rprd2;Ensa;Hormad1;Mcl1	770
NM_001026212;NM_008562;NM_027931;NM_026489;NM_001252653;NM_001289537;NM_001289534;NM_019561;NM_001289532;NM_001081293;NM_007899;NM_144899;NM_001177669;NM_001177670;NM_146133;NM_001163618;NM_001163619;NR_105981;NM_001163617	Intergenic	chr3	95675426	chr3_95675035_95675426	95675035	Tars2;Adamtsl4;Golph3l;Ecm1;Mir7014;Rprd2;Ensa;Hormad1;Mcl1	610
NM_144899	Exon	chr3	95678056	chr3_95677459_95678056	95677459	Adamtsl4	1263
NM_001163618;NM_001163619;NM_001163617;NM_027931	Promoter	chr3	95754871	chr3_95754450_95754871	95754450	Tars2	865
NM_001081293	Promoter	chr3	95818640	chr3_95818264_95818640	95818264	Rprd2	1041
NM_001081293	Promoter	chr3	95819204	chr3_95818710_95819204	95818710	Rprd2	761
NM_001081293	Promoter	chr3	95820397	chr3_95819323_95820397	95819323	Rprd2	3789
NM_027541	Promoter	chr3	95855678	chr3_95855378_95855678	95855378	Prpf3	469
NM_078479	Intron	chr3	95865990	chr3_95865555_95865990	95865555	Mrps21	611
NR_040446;NM_078479	Promoter	chr3	95869520	chr3_95868932_95869520	95868932	C920021L13Rik;Mrps21	937
NM_146104;NM_153513;NM_146134	Promoter	chr3	95894205	chr3_95893741_95894205	95893741	Aph1a;BC028528	960
NM_001033302;NM_001253758;NM_078479;NM_023320;NR_040446;NM_011797;NM_153513;NM_001253757;NM_023210;NM_013841;NM_146104;NM_027541;NR_045872;NM_146134	Intergenic	chr3	95951755	chr3_95951335_95951755	95951335	Vps45;Aph1a;Gm9054;Ciart;Mrps21;Anp32e;BC028528;Prpf3;Plekho1;Car14;C920021L13Rik	847
[truncated: 11,165 more rows]
