# Supplementary material for: Allele-specific differential regulation of monoallelically expressed autosomal genes in the cardiac lineage
Source: Nat Commun. 2022 Oct 10;13:5984. doi: 10.1038/s41467-022-33722-x (PMC9550772; doi:10.1038/s41467-022-33722-x)
Supplement: Supplementary file 13 — Source Data [file 41467_2022_33722_MOESM13_ESM.zip › Source Data 49.csv]

accession	annotation	chrom	end	id	start	symbol	totalSignal
NM_011441;NM_001289464;NM_001289465;NM_001289466;NM_001289467	Exon	chr1	4493296	chr1_4492088_4493296	4492088	Sox17	2281
NR_033530;NM_025300;NM_001177658	Promoter	chr1	4786028	chr1_4785097_4786028	4785097	Mrpl15	5275
NM_008866	Promoter	chr1	4807852	chr1_4807377_4807852	4807377	Lypla1	990
NM_011541;NM_001159750;NM_001159751	Promoter	chr1	4858410	chr1_4857374_4858410	4857374	Tcea1	4547
NM_009826	Promoter	chr1	6215419	chr1_6214112_6215419	6214112	Rb1cc1	3901
NM_021511;NR_027664;NM_175236	Promoter	chr1	9545676	chr1_9545119_9545676	9545119	Rrs1;Adhfe1	2161
NM_021511;NR_027664;NM_175236	Promoter	chr1	9546219	chr1_9545814_9546219	9545814	Rrs1;Adhfe1	1266
NM_175236;NR_027664	Promoter	chr1	9549191	chr1_9548934_9549191	9548934	Adhfe1	482
NM_008651;NM_001290397	Promoter	chr1	9700146	chr1_9699724_9700146	9699724	Mybl1	1823
NM_133220;NM_177547	Promoter	chr1	9798671	chr1_9798372_9798671	9798372	Sgk3	481
NM_001037759	Promoter	chr1	9848022	chr1_9847705_9848022	9847705	Sgk3	501
NR_024067;NR_004410	Promoter	chr1	9943291	chr1_9942823_9943291	9942823	Snord87;Snhg6	1007
NR_024067;NR_004410	Promoter	chr1	9944176	chr1_9943623_9944176	9943623	Snord87;Snhg6	2517
NM_001285425	Promoter	chr1	9967417	chr1_9966977_9967417	9966977	Tcf24	872
NM_001285425	Promoter	chr1	9968322	chr1_9967687_9968322	9967687	Tcf24	1078
NM_026493;NM_013715;NR_102282;NM_001277101	Promoter	chr1	10038254	chr1_10037433_10038254	10037433	Cspp1;Cops5	7040
NM_026493;NM_013715;NR_102282;NM_001277101	Promoter	chr1	10040265	chr1_10039766_10040265	10039766	Cspp1;Cops5	1029
NM_001102430	Promoter	chr1	10233267	chr1_10232874_10233267	10232874	Arfgef1	563
NM_029525	Promoter	chr1	10993970	chr1_10993541_10993970	10993541	Prex2	1199
NM_001160370;NM_001160371;NM_001160369;NM_177173	Promoter	chr1	11414094	chr1_11413715_11414094	11413715	A830018L16Rik	568
NM_172841	Promoter	chr1	12990910	chr1_12990404_12990910	12990404	Slco5a1	1138
NM_172841;NM_001081209	Intergenic	chr1	13015367	chr1_13014976_13015367	13014976	Slco5a1;Prdm14	568
NM_008678;NM_001077695;NM_001081209	Intergenic	chr1	13095916	chr1_13095607_13095916	13095607	Ncoa2;Prdm14	735
NM_001081209	Promoter	chr1	13124949	chr1_13124543_13124949	13124543	Prdm14	530
NM_001081209	Promoter	chr1	13126161	chr1_13125478_13126161	13125478	Prdm14	2378
NM_001081209	Promoter	chr1	13126834	chr1_13126293_13126834	13126293	Prdm14	1215
NM_001081209	Promoter	chr1	13127661	chr1_13127066_13127661	13127066	Prdm14	1595
NM_008678;NM_001077695	Promoter	chr1	13372908	chr1_13372544_13372908	13372544	Ncoa2	498
NM_008678;NM_001077695	Promoter	chr1	13374827	chr1_13373976_13374827	13373976	Ncoa2	3614
NM_028173	Promoter	chr1	13589328	chr1_13589000_13589328	13589000	Tram1	580
NM_145381	Promoter	chr1	13660381	chr1_13659474_13660381	13659474	Lactb2	2447
NM_001252192;NM_010164	Intron	chr1	14288487	chr1_14287962_14288487	14287962	Eya1	594
NM_001286628;NM_009352	Promoter	chr1	15806690	chr1_15805305_15806690	15805305	Terf1	3745
NM_011291;NM_133832	Promoter	chr1	16105258	chr1_16103484_16105258	16103484	Rpl7;Rdh10	8133
NM_011291;NM_133832	Promoter	chr1	16105818	chr1_16105397_16105818	16105397	Rpl7;Rdh10	811
NM_011291;NM_133832	Promoter	chr1	16106698	chr1_16106066_16106698	16106066	Rpl7;Rdh10	936
NM_001271016;NM_001271017;NR_073122;NM_025773	Promoter	chr1	16619382	chr1_16619079_16619382	16619079	Ube2w	683
NM_001271016;NM_001271017;NR_073122;NM_025773	Promoter	chr1	16619843	chr1_16619464_16619843	16619464	Ube2w	547
NM_026456;NR_037998	Promoter	chr1	16657410	chr1_16656943_16657410	16656943	Tceb1;D030040B21Rik	953
NM_027415;NM_026392	Promoter	chr1	16665622	chr1_16665228_16665622	16665228	Tmem70	587
NM_020604	Promoter	chr1	17097555	chr1_17096828_17097555	17096828	Jph1	1447
NM_028829;NR_040492	Promoter	chr1	20891559	chr1_20890789_20891559	20890789	Paqr8;6720483E21Rik	1022
NM_027974	Promoter	chr1	20952098	chr1_20951737_20952098	20951737	Efhc1	822
NM_177409	Promoter	chr1	21079230	chr1_21078768_21079230	21078768	Tram2	1358
NM_177409	Promoter	chr1	21079901	chr1_21079398_21079901	21079398	Tram2	1847
NM_029398;NM_001290679	Promoter	chr1	21218816	chr1_21218544_21218816	21218544	Tmem14a	858
NM_010356;NM_001077353;NM_001288617	Intron	chr1	21256200	chr1_21255647_21256200	21255647	Gsta3	1252
NM_026604	Promoter	chr1	24100118	chr1_24099429_24100118	24099429	Fam135a	1374
NR_002688;NM_011200	Promoter	chr1	30949580	chr1_30948995_30949580	30948995	Gm13363;Ptp4a1	1381
NR_002688;NM_011200	Promoter	chr1	30950204	chr1_30949691_30950204	30949691	Gm13363;Ptp4a1	1051
NM_008922;NR_033199	Promoter	chr1	33670610	chr1_33670210_33670610	33670210	1700001G17Rik;Prim2	924
NM_145392	Promoter	chr1	33758050	chr1_33757504_33758050	33757504	Bag2	831
NM_001290699;NM_133817;NM_001290700	Promoter	chr1	33813493	chr1_33813115_33813493	33813115	Zfp451	604
NM_001290699;NM_133817;NM_001290700	Promoter	chr1	33814269	chr1_33813913_33814269	33813913	Zfp451	911
NM_001276764;NM_177235	Promoter	chr1	33907688	chr1_33906984_33907688	33906984	Bend6;Dst	1379
NM_001276764	Intron	chr1	33979871	chr1_33979537_33979871	33979537	Dst	579
NM_001276764;NM_134448;NM_133833	Intron	chr1	34088366	chr1_34088016_34088366	34088016	Dst	480
NM_010081	Exon	chr1	34178566	chr1_34178249_34178566	34178249	Dst	526
NR_039562	Promoter	chr1	34434145	chr1_34433885_34434145	34433885	Mir5103	485
NM_027159;NM_178601	Promoter	chr1	34440480	chr1_34438987_34440480	34438987	Ccdc115;Imp4	11289
NM_011206	Promoter	chr1	34459966	chr1_34459290_34459966	34459290	Ptpn18	755
NM_011206	Exon	chr1	34472154	chr1_34471618_34472154	34471618	Ptpn18	584
NR_033627;NM_213727	Intergenic	chr1	34678557	chr1_34678041_34678557	34678041	Amer3;AA619741	557
NM_145516;NM_175421	Promoter	chr1	34850265	chr1_34849884_34850265	34849884	Plekhb2	535
NM_145516;NM_175421	Promoter	chr1	34851609	chr1_34851164_34851609	34851164	Plekhb2	926
NM_015818	Intergenic	chr1	36011258	chr1_36010681_36011258	36010681	Hs6st1	1047
NM_015818	Intergenic	chr1	36031483	chr1_36031023_36031483	36031023	Hs6st1	509
NR_105862;NM_015818;NM_198899	Intergenic	chr1	36060784	chr1_36060435_36060784	36060435	Mir6897;Hs6st1;Uggt1	553
NR_105862;NM_015818;NM_198899	Intergenic	chr1	36062731	chr1_36062208_36062731	36062208	Mir6897;Hs6st1;Uggt1	1085
NR_105862;NM_015818;NM_198899	Intergenic	chr1	36064899	chr1_36064405_36064899	36064405	Mir6897;Hs6st1;Uggt1	654
NM_015818	Promoter	chr1	36068385	chr1_36067827_36068385	36067827	Hs6st1	1067
NM_015818	Promoter	chr1	36070857	chr1_36069453_36070857	36069453	Hs6st1	3703
NM_015818	Intron	chr1	36071562	chr1_36071225_36071562	36071225	Hs6st1	473
NM_198899	Promoter	chr1	36244360	chr1_36243850_36244360	36243850	Uggt1	825
NM_001013374	Promoter	chr1	36445306	chr1_36444891_36445306	36444891	Lman2l	1148
NM_033570	Intron	chr1	36492661	chr1_36492328_36492661	36492328	Cnnm4	493
NM_053186;NM_001039551	Promoter	chr1	36512259	chr1_36511448_36512259	36511448	Cnnm3	2784
NM_026241	Promoter	chr1	36547529	chr1_36546773_36547529	36546773	Ankrd39	1002
NM_001126047	Promoter	chr1	36558365	chr1_36556626_36558365	36556626	Sema4c	3956
NM_001126046;NM_201365	Promoter	chr1	36683143	chr1_36682752_36683143	36682752	Fam178b	730
NM_009942	Promoter	chr1	36691496	chr1_36691228_36691496	36691228	Cox5b	515
NM_009942	Promoter	chr1	36692083	chr1_36691682_36692083	36691682	Cox5b	606
NM_146107	Promoter	chr1	36710138	chr1_36709150_36710138	36709150	Actr1b	2140
NM_018872;NM_201365;NM_001289612;NM_001126046;NM_001289766;NM_001289765;NR_040290;NM_146107;NM_009539;NM_009942	Intergenic	chr1	36758987	chr1_36758585_36758987	36758585	Tmem131;Cox5b;Zap70;Actr1b;Fam178b;4933424G06Rik	743
NM_009539;NM_001289765;NM_001289766	Exon	chr1	36771716	chr1_36770648_36771716	36770648	Zap70	2847
NM_018872	Intron	chr1	36831488	chr1_36831073_36831488	36831073	Tmem131	630
NM_018872	Promoter	chr1	36940196	chr1_36939325_36940196	36939325	Tmem131	4246
NM_198006;NM_026123	Promoter	chr1	37430599	chr1_37430221_37430599	37430221	Coa5;Unc50	719
NM_001290814	Promoter	chr1	38627094	chr1_38626627_38627094	38626627	Aff3	843
NM_145142;NM_001029878	Intergenic	chr1	38836000	chr1_38835594_38836000	38835594	Chst10;Lonrf2	835
NM_026850	Promoter	chr1	38988140	chr1_38987598_38988140	38987598	Pdcl3	1328
NM_008719	Promoter	chr1	39193119	chr1_39192497_39193119	39192497	Npas2	842
NM_008719	Promoter	chr1	39194442	chr1_39193971_39194442	39193971	Npas2	1716
NM_018775	Promoter	chr1	39479078	chr1_39478053_39479078	39478053	Tbc1d8	1284
NM_001033135	Promoter	chr1	39576965	chr1_39576482_39576965	39576482	Rnf149	1192
NM_008696;NM_001252201;NM_001252202;NM_001252200	Promoter	chr1	39902110	chr1_39901806_39902110	39901806	Map4k4	532
NM_008696;NM_001252201;NM_001252202;NM_001252200	Intron	chr1	39932001	chr1_39931532_39932001	39931532	Map4k4	590
NM_023514	Promoter	chr1	42851707	chr1_42850726_42851707	42850726	Mrps9	1949
NM_001013025	Intron	chr1	43092979	chr1_43092545_43092979	43092545	Tgfbrap1	1076
NM_001013025;NM_133818	Promoter	chr1	43099187	chr1_43098091_43099187	43098091	Tgfbrap1;AI597479	3657
NM_010879	Promoter	chr1	43446548	chr1_43445892_43446548	43445892	Nck2	1566
NM_026430	Promoter	chr1	43827898	chr1_43826687_43827898	43826687	Uxs1	5580
NM_009418	Promoter	chr1	43934571	chr1_43934211_43934571	43934211	Tpp2	779
NM_029368	Promoter	chr1	44102752	chr1_44102112_44102752	44102112	Tex30	981
NM_144558;NM_023645	Promoter	chr1	44119420	chr1_44118577_44119420	44118577	Kdelc1;Bivm	2767
NM_028450	Promoter	chr1	44551874	chr1_44551605_44551874	44551605	Gulp1	496
NM_028599	Promoter	chr1	45796476	chr1_45795151_45796476	45795151	Wdr75	2366
NM_016917	Promoter	chr1	45926172	chr1_45925660_45926172	45925660	Slc40a1	714
NM_172653	Promoter	chr1	46853054	chr1_46852624_46853054	46852624	Slc39a10	1022
NM_028696	Promoter	chr1	51478737	chr1_51477983_51478737	51477983	Nabp1	864
NM_001161817;NM_001290982;NM_010863	Promoter	chr1	51915988	chr1_51914789_51915988	51914789	Myo1b	4258
NM_001205314;NM_009283;NM_001205313	Promoter	chr1	52119278	chr1_52119009_52119278	52119009	Stat1	468
NM_001113383;NM_001081081	Promoter	chr1	52232702	chr1_52231964_52232702	52231964	Gls	1588
NM_001113383;NM_001081081	Promoter	chr1	52233667	chr1_52232950_52233667	52232950	Gls	1762
NM_144953	Promoter	chr1	52953204	chr1_52952847_52953204	52952847	1700019D03Rik	752
NM_145517;NM_153556	Promoter	chr1	53297364	chr1_53296627_53297364	53296627	Pms1;Ormdl1	4891
NM_133728;NM_001290984	Promoter	chr1	53352886	chr1_53352355_53352886	53352355	Asnsd1	1374
NM_133810	Promoter	chr1	53785294	chr1_53784823_53785294	53784823	Stk17b	1230
NM_001001883;NM_172655	Promoter	chr1	54195148	chr1_54194827_54195148	54194827	Hecw2	469
NM_030025	Promoter	chr1	54251190	chr1_54250751_54251190	54250751	Ccdc150	740
NM_001033194	Promoter	chr1	54438931	chr1_54438557_54438931	54438557	Gtf3c3	679
NM_001163314	Promoter	chr1	54557716	chr1_54556824_54557716	54556824	Pgap1	2945
NM_001081433	Promoter	chr1	54926061	chr1_54925514_54926061	54925514	Ankrd44	952
NM_001081433	Promoter	chr1	54926755	chr1_54926423_54926755	54926423	Ankrd44	480
NM_031179	Promoter	chr1	55027486	chr1_55026944_55027486	55026944	Sf3b1	1980
NM_026424;NM_001039710	Promoter	chr1	55053098	chr1_55052164_55053098	55052164	Coq10b	1820
NM_026424;NM_001039710	Intron	chr1	55066800	chr1_55066456_55066800	55066456	Coq10b	521
NM_010477;NM_008303	Promoter	chr1	55088848	chr1_55087017_55088848	55087017	Hspd1;Hspe1	8498
NM_028713	Intron	chr1	55183702	chr1_55183315_55183702	55183315	Rftn2	490
NM_175439	Promoter	chr1	55237835	chr1_55237112_55237835	55237112	Mars2	1646
NR_024325;NM_139146;NR_024326	Promoter	chr1	56973112	chr1_56972577_56973112	56972577	9130024F11Rik;Satb2	2505
NR_024325;NM_139146;NR_024326	Intergenic	chr1	56977776	chr1_56977394_56977776	56977394	9130024F11Rik;Satb2	724
NR_037999;NM_028546	Promoter	chr1	57378486	chr1_57377290_57378486	57377290	4930558J18Rik;1700066M21Rik	3015
NM_001081181;NR_004860;NM_001037742;NM_001114102	Promoter	chr1	57406968	chr1_57406079_57406968	57406079	Tyw5;9430016H08Rik	2503
NM_144882	Promoter	chr1	57775839	chr1_57774992_57775839	57774992	Spats2l	1687
NR_027630;NM_001159864;NM_001159865	Promoter	chr1	57970140	chr1_57969649_57970140	57969649	Kctd18	694
NM_199007	Promoter	chr1	57996668	chr1_57996019_57996668	57996019	Sgol2	3004
NM_001008419	Intron	chr1	58362881	chr1_58362378_58362881	58362378	Aox2	570
NM_025824	Promoter	chr1	58393270	chr1_58392344_58393270	58392344	Bzw1	6082
NM_001042634;NR_027853;NR_027854	Promoter	chr1	58424465	chr1_58423073_58424465	58423073	Clk1	2954
NM_001285826;NM_027374;NM_027351;NM_022988;NM_001285827	Promoter	chr1	58446002	chr1_58444947_58446002	58444947	Ppil3;Nif3l1	2047
NM_001271526;NM_008765	Promoter	chr1	58505182	chr1_58504048_58505182	58504048	Orc2	3609
NM_025597;NM_172513	Promoter	chr1	58586122	chr1_58585557_58586122	58585557	Ndufb3;Fam126b	1366
NM_025597;NM_172513	Promoter	chr1	58586831	chr1_58586197_58586831	58586197	Ndufb3;Fam126b	1802
NM_009805;NM_207653;NM_001293804;NM_001289704	Promoter	chr1	58713819	chr1_58713400_58713819	58713400	Cflar	669
NM_172656;NM_172406	Promoter	chr1	58974216	chr1_58973551_58974216	58973551	Trak2;Stradb	2589
NM_175200	Intron	chr1	59071363	chr1_59071086_59071363	59071086	Als2cr11	468
NM_001037812;NM_001033449	Promoter	chr1	59120226	chr1_59119828_59120226	59119828	Tmem237	898
NM_028717;NM_146109;NM_001159948	Promoter	chr1	59237353	chr1_59236739_59237353	59236739	Als2	1706
NM_001033373;NM_008057	Intergenic	chr1	59389839	chr1_59389562_59389839	59389562	Fzd7;Cdk15	462
NM_008057	Promoter	chr1	59483291	chr1_59482208_59483291	59482208	Fzd7	2843
NM_008057	Promoter	chr1	59483963	chr1_59483639_59483963	59483639	Fzd7	541
NM_001013771	Intron	chr1	59614391	chr1_59613986_59614391	59613986	Gm973	675
NM_009460	Promoter	chr1	59671444	chr1_59670568_59671444	59670568	Sumo1	2187
NM_018868	Promoter	chr1	59686149	chr1_59685010_59686149	59685010	Nop58	3628
NM_007561	Promoter	chr1	59763349	chr1_59762722_59763349	59762722	Bmpr2	1166
NM_007561	Promoter	chr1	59764857	chr1_59764390_59764857	59764390	Bmpr2	1145
NM_001037725	Promoter	chr1	59913374	chr1_59913011_59913374	59913011	Fam117b	650
NM_027407	Promoter	chr1	60043065	chr1_60042543_60043065	60042543	Ica1l	797
NM_021312;NM_001199060;NM_001199061;NM_139150;NM_001285463	Promoter	chr1	60098757	chr1_60097603_60098757	60097603	Wdr12;Carf	6395
NM_173444	Promoter	chr1	60181145	chr1_60180310_60181145	60180310	Nbeal1	2505
NM_030013	Promoter	chr1	60343990	chr1_60342951_60343990	60342951	Cyp20a1	2726
NM_001198571;NM_001198570;NM_198127	Intron	chr1	60429379	chr1_60429092_60429379	60429092	Abi2	491
NM_001045513	Promoter	chr1	60565454	chr1_60565138_60565454	60565138	Raph1	539
NM_001045513	Promoter	chr1	60566847	chr1_60565884_60566847	60565884	Raph1	3209
NM_001045513	Promoter	chr1	60567520	chr1_60567023_60567520	60567023	Raph1	1036
NM_001281976;NM_007642;NM_009843	Intergenic	chr1	60853718	chr1_60852502_60853718	60852502	Ctla4;Cd28	1608
NM_001077405;NM_001077404;NM_001077407;NM_001077406;NM_001077403;NM_010939	Promoter	chr1	62703252	chr1_62702865_62703252	62702865	Nrp2	764
NM_001077405;NM_001077404;NM_001077407;NM_001077406;NM_001077403;NM_010939	Intron	chr1	62706687	chr1_62706230_62706687	62706230	Nrp2	604
NM_001114609;NM_001081436	Intron	chr1	63111073	chr1_63110722_63111073	63110722	Ino80d	589
NM_001114609;NM_001081436;NR_045915;NR_045914	Promoter	chr1	63114797	chr1_63114425_63114797	63114425	Ino80d;Ino80dos	1834
NM_145518;NM_018796;NM_001160039;NM_001160038;NR_028558;NM_001160040	Promoter	chr1	63176641	chr1_63176306_63176641	63176306	Ndufs1;Snora41;Eef1b2	838
NM_145518;NM_018796;NM_001160039;NM_001160038;NR_028558;NM_001160040	Promoter	chr1	63177106	chr1_63176812_63177106	63176812	Ndufs1;Snora41;Eef1b2	482
NM_001285936;NM_001285937	Promoter	chr1	63200892	chr1_63200335_63200892	63200335	Zdbf2	1393
NM_029696;NM_172422	Promoter	chr1	63731252	chr1_63730899_63731252	63730899	Mdh1b;Fastkd2	652
NM_033563	Promoter	chr1	64122297	chr1_64121592_64122297	64121592	Klf7	1867
NM_133828;NM_009952;NM_001037726	Promoter	chr1	64533065	chr1_64531939_64533065	64531939	Creb1	2965
NM_025964	Promoter	chr1	64617835	chr1_64616669_64617835	64616669	Mettl21a	3257
NR_038009;NM_001097644	Promoter	chr1	64690992	chr1_64690394_64690992	64690394	Ccnyl1;2810408I11Rik	1983
NM_022721;NM_001042659	Promoter	chr1	64735985	chr1_64735719_64735985	64735719	Fzd5	473
NM_022721;NM_001042659	Promoter	chr1	64737794	chr1_64737259_64737794	64737259	Fzd5	3260
NM_022721;NM_001042659	Promoter	chr1	64739045	chr1_64738768_64739045	64738768	Fzd5	505
NM_001039493	Promoter	chr1	64956550	chr1_64956250_64956550	64956250	Plekhm3	471
NM_010497	Promoter	chr1	65179101	chr1_65178720_65179101	65178720	Idh1	797
NM_025683	Promoter	chr1	66701665	chr1_66700612_66701665	66700612	Rpe	2247
NM_177645;NM_001122738	Promoter	chr1	66816947	chr1_66816298_66816947	66816298	Kansl1l	873
NM_177645;NM_001122738	Promoter	chr1	66818189	chr1_66817808_66818189	66817808	Kansl1l	903
NM_007381	Promoter	chr1	66863332	chr1_66862683_66863332	66862683	Acadl	1175
NM_021295;NM_001190984;NM_001190985	Promoter	chr1	67038871	chr1_67038483_67038871	67038483	Lancl1	594
NM_007525	Promoter	chr1	71103048	chr1_71102244_71103048	71102244	Bard1	2838
NM_026195	Promoter	chr1	71557647	chr1_71557169_71557647	71557169	Atic	1248
NM_026195	Promoter	chr1	71558192	chr1_71557722_71558192	71557722	Atic	516
NR_040308;NM_001276413;NM_001276412;NM_001276411;NM_001276410;NM_001276408;NM_001276409;NM_010233	Promoter	chr1	71653884	chr1_71652323_71653884	71652323	Apol7d;Fn1	6017
NM_001005423	Promoter	chr1	72211283	chr1_72210769_72211283	72210769	Mreg	1153
NM_023523;NM_175564;NM_001005423;NM_009533	Intergenic	chr1	72217225	chr1_72216667_72217225	72216667	Tmem169;Pecr;Xrcc5;Mreg	759
NM_023523;NM_175564;NM_001005423;NM_009533	Intergenic	chr1	72236926	chr1_72236459_72236926	72236459	Tmem169;Pecr;Xrcc5;Mreg	714
NM_018817	Promoter	chr1	72583756	chr1_72583179_72583756	72583179	Smarcal1	1016
NM_009084	Promoter	chr1	72712536	chr1_72711256_72712536	72711256	Rpl37a	3859
NM_009084	Promoter	chr1	72713332	chr1_72712733_72713332	72712733	Rpl37a	636
NM_176980;NM_009084;NM_008342;NM_010518	Intergenic	chr1	72765842	chr1_72765391_72765842	72765391	Ankar;Igfbp2;Rpl37a;Igfbp5	1127
NM_009084;NM_010518;NM_008342	Intergenic	chr1	72805414	chr1_72804882_72805414	72804882	Igfbp2;Rpl37a;Igfbp5	857
NM_008342	Promoter	chr1	72825108	chr1_72824520_72825108	72824520	Igfbp2	871
NM_008342	Promoter	chr1	72825827	chr1_72825187_72825827	72825187	Igfbp2	1348
NM_010518	Promoter	chr1	72874012	chr1_72873680_72874012	72873680	Igfbp5	1005
NM_027884;NM_001289895	Intron	chr1	74096291	chr1_74095928_74096291	74095928	Tns1	686
NM_027884;NM_001289895	Intron	chr1	74099133	chr1_74098421_74099133	74098421	Tns1	1921
NM_027884;NM_001289895	Intron	chr1	74111469	chr1_74111148_74111469	74111148	Tns1	493
NM_029711	Promoter	chr1	74237538	chr1_74236031_74237538	74236031	Arpc2	4129
NM_146110;NM_025580;NM_001190444;NM_001039509	Promoter	chr1	74285292	chr1_74284917_74285292	74284917	Pnkd;Aamp	754
NM_027154	Promoter	chr1	74304414	chr1_74303298_74304414	74303298	Tmbim1	3586
NM_019999	Promoter	chr1	74333151	chr1_74332704_74333151	74332704	Pnkd	671
NM_153088;NM_025580;NR_029743;NM_027154;NM_001039509;NM_009509;NM_001033345;NM_176972;NM_013612;NM_019999	Intergenic	chr1	74387278	chr1_74386711_74387278	74386711	Slc11a1;Mir26b;Vil1;Catip;Pnkd;Ctdsp1;Tmbim1;Usp37	1121
NM_153088	Promoter	chr1	74390759	chr1_74390459_74390759	74390459	Ctdsp1	727
NM_153088	Promoter	chr1	74391706	chr1_74391455_74391706	74391455	Ctdsp1	495
NM_021383	Promoter	chr1	74507044	chr1_74505562_74507044	74505562	Rqcd1	5517
NM_029888;NM_025784	Promoter	chr1	74588018	chr1_74587200_74588018	74587200	Zfp142;Bcs1l	2379
NM_029888;NM_025784	Promoter	chr1	74588574	chr1_74588111_74588574	74588111	Zfp142;Bcs1l	887
NM_001014974	Promoter	chr1	74662219	chr1_74661662_74662219	74661662	Ttll4	1241
NM_024264	Promoter	chr1	74713962	chr1_74713208_74713962	74713208	Cyp27a1	892
NM_009526	Exon	chr1	74782541	chr1_74782275_74782541	74782275	Wnt6	473
NM_001039495;NM_153111;NR_029876;NM_021541;NM_153744;NM_024264;NM_009518;NM_009526;NM_009872	Intergenic	chr1	74808316	chr1_74807677_74808316	74807677	Fev;Ccdc108;Mir375;Wnt10a;Prkag3;Wnt6;Cyp27a1;Cdk5r2;Cryba2	914
NM_001039495;NM_153111;NR_029876;NM_021541;NM_153744;NM_024264;NM_009518;NM_009526;NM_009872	Intergenic	chr1	74825489	chr1_74825110_74825489	74825110	Fev;Ccdc108;Mir375;Wnt10a;Prkag3;Wnt6;Cyp27a1;Cdk5r2;Cryba2	981
NM_026977;NM_001267620;NM_001277992;NM_023732;NM_001003917;NR_051998;NR_051999;NM_009447;NM_194333;NM_011494;NM_001159906;NM_001288612;NM_001288613;NR_102731;NM_026187;NM_001159905;NM_029342;NM_170755;NR_109938;NM_026846;NM_001243091;NM_001243090;NM_029010	Intergenic	chr1	75125162	chr1_75124695_75125162	75124695	Ankzf1;Tuba4a;A630095N17Rik;Cnppd1;Stk16;Slc23a3;Abcb6;Glb1l;Atg9a;Zfand2b;Nhej1;Fam134a	766
NM_170755;NM_026977	Promoter	chr1	75142154	chr1_75141541_75142154	75141541	Cnppd1;Fam134a	1028
NM_170755;NM_026977	Promoter	chr1	75142751	chr1_75142431_75142751	75142431	Cnppd1;Fam134a	538
NM_023732	Promoter	chr1	75180101	chr1_75179422_75180101	75179422	Abcb6	1172
NM_001267620;NM_026187;NM_001288612;NM_001288613;NR_109938;NM_001003917;NR_051998;NR_051999	Promoter	chr1	75191694	chr1_75191368_75191694	75191368	Atg9a;Ankzf1	537
NM_001267620;NM_026187;NM_001288612;NM_001288613;NR_109938;NM_001003917;NR_051998;NR_051999	Promoter	chr1	75192410	chr1_75191772_75192410	75191772	Atg9a;Ankzf1	2251
NM_029010;NM_011494;NM_001277992;NR_102731	Promoter	chr1	75209306	chr1_75208829_75209306	75208829	Stk16;Glb1l	962
NM_029010;NM_011494;NM_001277992;NR_102731	Promoter	chr1	75211581	chr1_75210439_75211581	75210439	Stk16;Glb1l	1887
NM_011494;NM_001277992;NR_102731	Exon	chr1	75213932	chr1_75213480_75213932	75213480	Stk16	658
NM_009447	Promoter	chr1	75217829	chr1_75217157_75217829	75217157	Tuba4a	681
NM_009447	Promoter	chr1	75220003	chr1_75218069_75220003	75218069	Tuba4a	9879
NM_001159883;NM_001159885;NM_178055;NM_001159884;NM_020266	Promoter	chr1	75237234	chr1_75236735_75237234	75236735	Dnajb2	890
NM_016878;NM_001110831	Promoter	chr1	75317877	chr1_75316364_75317877	75316364	Dnpep	6444
NM_001085371	Promoter	chr1	75381801	chr1_75381242_75381801	75381242	Speg	709
NM_010564;NM_178884	Promoter	chr1	75505789	chr1_75505125_75505789	75505125	Inha;Obsl1	1466
NM_010564;NM_178884	Promoter	chr1	75506726	chr1_75506197_75506726	75506197	Inha;Obsl1	816
NM_007936	Promoter	chr1	77513905	chr1_77513381_77513905	77513381	Epha4	1921
NM_007936	Promoter	chr1	77514347	chr1_77514005_77514347	77514005	Epha4	564
NM_007936	Promoter	chr1	77515222	chr1_77514851_77515222	77514851	Epha4	723
NM_007936	Promoter	chr1	77515647	chr1_77515298_77515647	77515298	Epha4	562
NR_102757;NM_001278075;NM_011811;NR_102758	Promoter	chr1	78489196	chr1_78488027_78489196	78488027	Farsb	4418
NM_001001981;NM_001033606;NM_001136226;NM_028817;NM_001136222	Promoter	chr1	78659009	chr1_78657558_78659009	78657558	Acsl3;Utp14b	2710
NM_001001981;NM_001033606;NM_001136226;NM_028817;NM_001136222	Promoter	chr1	78659418	chr1_78659073_78659418	78659073	Acsl3;Utp14b	554
NM_183027	Promoter	chr1	79672383	chr1_79672001_79672383	79672001	Ap1s3	586
NM_027057;NM_001111279	Promoter	chr1	79761375	chr1_79760837_79761375	79760837	Wdfy1	1450
NM_001081210	Promoter	chr1	79776501	chr1_79776078_79776501	79776078	Mrpl44	625
NM_016716	Promoter	chr1	80340067	chr1_80339746_80340067	80339746	Cul3	474
NM_029777	Promoter	chr1	82317081	chr1_82316532_82317081	82316532	Rhbdd1	823
NM_025386;NM_133975	Promoter	chr1	84839677	chr1_84839322_84839677	84839322	Trip12;Fbxo36	744
NM_027921	Promoter	chr1	84935016	chr1_84934517_84935016	84934517	Slc16a14	1873
NR_106172	Promoter	chr1	85752585	chr1_85752231_85752585	85752231	Mir8096	599
NR_108086	Promoter	chr1	85776378	chr1_85776072_85776378	85776072	9930111H07Rik	553
NM_133781	Promoter	chr1	85794607	chr1_85794006_85794607	85794006	Cab39	2406
NM_027357	Promoter	chr1	86065771	chr1_86063952_86065771	86063952	Psmd1	8797
NM_145222	Promoter	chr1	86303885	chr1_86303491_86303885	86303491	B3gnt7	781
NM_010880;NR_015507;NR_002851	Promoter	chr1	86358449	chr1_86358117_86358449	86358117	Ncl;Snord82;C130036L24Rik	610
NM_010880;NR_015507;NR_002851	Promoter	chr1	86360925	chr1_86358667_86360925	86358667	Ncl;Snord82;C130036L24Rik	12890
NM_010880;NR_015507;NM_008972;NM_027966;NM_010341;NR_028478;NR_002851;NR_106184	Intergenic	chr1	86440719	chr1_86440117_86440719	86440117	Nmur1;Ptma;1700019O17Rik;Mir3535;Ncl;C130036L24Rik;Snora75;Snord82	611
NM_010880;NR_015507;NM_008972;NM_008801;NM_027966;NM_010341;NR_028478;NR_002851;NR_106184	Intergenic	chr1	86443569	chr1_86442206_86443569	86442206	Nmur1;Ptma;1700019O17Rik;Mir3535;Ncl;C130036L24Rik;Pde6d;Snora75;Snord82	3894
NM_027966;NM_008801;NM_010341;NM_008972	Intergenic	chr1	86471346	chr1_86470677_86471346	86470677	Nmur1;1700019O17Rik;Pde6d;Ptma	831
NM_027966;NM_008801;NM_010341;NM_008972	Intergenic	chr1	86472868	chr1_86472266_86472868	86472266	Nmur1;1700019O17Rik;Pde6d;Ptma	1347
NM_027966;NM_008801;NM_010341;NM_172974;NM_008972	Intergenic	chr1	86488964	chr1_86487718_86488964	86487718	Cops7b;Nmur1;1700019O17Rik;Pde6d;Ptma	5802
NM_027966;NM_008801;NM_172974;NM_008972	Intergenic	chr1	86489445	chr1_86489097_86489445	86489097	Cops7b;1700019O17Rik;Pde6d;Ptma	523
NM_027966;NM_008801;NM_172974;NM_008972	Intergenic	chr1	86492892	chr1_86492509_86492892	86492509	Cops7b;1700019O17Rik;Pde6d;Ptma	633
NM_027966;NM_008801;NM_172974;NM_008972	Intergenic	chr1	86504616	chr1_86503284_86504616	86503284	Cops7b;1700019O17Rik;Pde6d;Ptma	4250
NM_027966;NM_008801;NM_172974;NM_008972	Intergenic	chr1	86505346	chr1_86504746_86505346	86504746	Cops7b;1700019O17Rik;Pde6d;Ptma	1259
NM_027966;NM_008801;NM_172974;NM_008972	Intergenic	chr1	86522824	chr1_86522114_86522824	86522114	Cops7b;1700019O17Rik;Pde6d;Ptma	1519
NM_008972	Promoter	chr1	86524606	chr1_86524077_86524606	86524077	Ptma	850
NM_008972	Promoter	chr1	86525387	chr1_86524909_86525387	86524909	Ptma	900
NM_008972	Promoter	chr1	86526281	chr1_86525789_86526281	86525789	Ptma	1044
NM_008972	Promoter	chr1	86529182	chr1_86526499_86529182	86526499	Ptma	11550
NM_008972;NM_008801;NM_172974	Intergenic	chr1	86532092	chr1_86531690_86532092	86531690	Cops7b;Pde6d;Ptma	693
NM_008801	Promoter	chr1	86582876	chr1_86582477_86582876	86582477	Pde6d	2193
NM_172974	Promoter	chr1	86587792	chr1_86587229_86587792	86587229	Cops7b	577
NM_010933	Promoter	chr1	86670521	chr1_86670043_86670521	86670043	Nppc	534
NM_153530;NM_001172157	Promoter	chr1	86703968	chr1_86703198_86703968	86703198	Dis3l2	1379
NM_023314;NM_001039169;NM_001039170	Promoter	chr1	87213975	chr1_87213535_87213975	87213535	Eif4e2	734
NM_146112;NM_001110212	Promoter	chr1	87327842	chr1_87327002_87327842	87327002	Gigyf2	2705
NM_001110193;NM_001110192;NM_010566;NR_122078	Exon	chr1	87676494	chr1_87675818_87676494	87675818	Inpp5d	1360
NM_001110193;NM_001110192;NM_010566;NR_122078	Intron	chr1	87677831	chr1_87677541_87677831	87677541	Inpp5d	495
NM_029846;NM_001205392;NM_001205391	Promoter	chr1	87756705	chr1_87756163_87756705	87756163	Atg16l1	877
NM_177646	Promoter	chr1	87854185	chr1_87853774_87854185	87853774	Dgkd	675
NR_037971;NM_134252;NM_008132;NM_029269	Intergenic	chr1	88460842	chr1_88460556_88460842	88460556	Gm19589;Trpm8;Glrp1;Spp2	496
NM_177305	Promoter	chr1	88700571	chr1_88700103_88700571	88700103	Arl4c	686
NR_040493	Intergenic	chr1	88803447	chr1_88803134_88803447	88803134	2410088K16Rik	485
NR_040493	Intergenic	chr1	88807500	chr1_88806888_88807500	88806888	2410088K16Rik	739
NM_178119;NM_001037136	Intron	chr1	89577375	chr1_89577034_89577375	89577034	Agap1	786
NM_178119;NM_001037136	Intron	chr1	89581753	chr1_89580748_89581753	89580748	Agap1	2125
NM_010262	Promoter	chr1	89931593	chr1_89930679_89931593	89930679	Gbx2	2675
NM_178119;NM_139152;NM_001037136;NM_010262	Intergenic	chr1	89940670	chr1_89940153_89940670	89940153	Asb18;Agap1;Gbx2	718
NM_133805	Promoter	chr1	90603938	chr1_90603041_90603938	90603041	Cops8	3071
NM_008515;NM_001111311	Promoter	chr1	91053912	chr1_91053364_91053912	91053364	Lrrfip1	1620
NM_026454	Promoter	chr1	91251098	chr1_91250009_91251098	91250009	Ube2f	2741
NM_016717	Promoter	chr1	91298327	chr1_91297961_91298327	91297961	Scly	674
NM_023343	Promoter	chr1	91398775	chr1_91398154_91398775	91398154	Ilkap	804
NM_019479	Promoter	chr1	91413579	chr1_91412862_91413579	91412862	Hes6	999
NM_011066	Promoter	chr1	91459589	chr1_91458873_91459589	91458873	Per2	993
NM_028718	Promoter	chr1	91495440	chr1_91494845_91495440	91494845	Traf3ip1	1048
NM_001039126;NM_023046	Promoter	chr1	91540772	chr1_91539806_91540772	91539806	Asb1	2223
NM_207225	Intergenic	chr1	92181503	chr1_92180944_92181503	92180944	Hdac4	719
NM_024197	Promoter	chr1	92473939	chr1_92473180_92473939	92473180	Ndufa10	1446
NM_175118	Promoter	chr1	92907388	chr1_92906851_92907388	92906851	Dusp28	1056
NM_181405	Promoter	chr1	92910826	chr1_92910069_92910826	92910069	Rnpepl1	836
NM_181405	Promoter	chr1	92912579	chr1_92911976_92912579	92911976	Rnpepl1	1187
NM_178051	Promoter	chr1	93305972	chr1_93305625_93305972	93305625	Mterf4	560
NM_080850;NM_023200;NR_105867	Promoter	chr1	93344376	chr1_93343453_93344376	93343453	Ppp1r7;Mir6902;Pask	3913
NM_001301364	Promoter	chr1	93445376	chr1_93444703_93445376	93444703	Hdlbp	870
NM_001301364	Promoter	chr1	93446558	chr1_93445994_93446558	93445994	Hdlbp	588
NM_010891;NM_133808;NM_001159719;NM_001159718;NM_001159717	Promoter	chr1	93480049	chr1_93477867_93480049	93477867	Hdlbp;Sept2	12556
NM_145519	Promoter	chr1	93512050	chr1_93511556_93512050	93511556	Farp2	1108
NM_145519	Promoter	chr1	93512684	chr1_93512318_93512684	93512318	Farp2	576
NM_021537	Promoter	chr1	93636173	chr1_93634724_93636173	93634724	Stk25	4273
NM_016778	Promoter	chr1	93686852	chr1_93685772_93686852	93685772	Bok	2482
NM_025920;NM_174874	Promoter	chr1	93755524	chr1_93754891_93755524	93754891	Atg4b;Thap4	2352
NM_001105667;NM_025454;NM_023136	Promoter	chr1	93802134	chr1_93801646_93802134	93801646	Ing5;Dtymk	1089
NM_001105667;NM_025454;NM_023136	Promoter	chr1	93804224	chr1_93803559_93804224	93803559	Ing5;Dtymk	1910
NM_026321	Promoter	chr1	95314350	chr1_95313764_95314350	95313764	Fam174a	1340
NM_172658	Promoter	chr1	96872549	chr1_96872120_96872549	96872120	Slco4c1	647
NM_133825	Promoter	chr1	97661385	chr1_97660917_97661385	97660917	D1Ertd622e	798
NM_133825	Promoter	chr1	97662069	chr1_97661525_97662069	97661525	D1Ertd622e	1026
NM_173760;NM_026250	Promoter	chr1	97770138	chr1_97769740_97770138	97769740	Ppip5k2;Gin1	1745
NM_173760;NM_026250	Promoter	chr1	97770703	chr1_97770445_97770703	97770445	Ppip5k2;Gin1	483
NM_013626	Promoter	chr1	98095730	chr1_98094988_98095730	98094988	Pam	1026
NM_173187;NM_029349;NM_013784	Promoter	chr1	105664135	chr1_105663222_105664135	105663222	2310035C23Rik;Pign	4286
NM_001122676;NM_001122675	Promoter	chr1	105990863	chr1_105989537_105990863	105989537	Zcchc2	6467
NM_133821;NR_040630	Promoter	chr1	106172132	chr1_106171386_106172132	106171386	Gm20753;Phlpp1	1595
NM_133821;NR_040630	Promoter	chr1	106173528	chr1_106172377_106173528	106172377	Gm20753;Phlpp1	4087
NM_027534	Promoter	chr1	106759954	chr1_106759084_106759954	106759084	Kdsr	3791
NM_009190	Intron	chr1	106790613	chr1_106790251_106790613	106790251	Vps4b	569
NM_009190	Promoter	chr1	106796677	chr1_106795869_106796677	106795869	Vps4b	2769
NM_001081316	Promoter	chr1	111864952	chr1_111864498_111864952	111864498	Dsel	1361
	Intergenic	chr1	116928829	chr1_116928343_116928829	116928343		509
NM_011650	Promoter	chr1	118311425	chr1_118310786_118311425	118310786	Tsn	2151
NM_026472	Promoter	chr1	118323255	chr1_118322564_118323255	118322564	Nifk	695
NM_001293300;NM_001293301;NM_029709	Promoter	chr1	118388950	chr1_118388437_118388950	118388437	Clasp1	671
NM_001293300;NM_001293301;NM_029709	Promoter	chr1	118389348	chr1_118389038_118389348	118389038	Clasp1	584
NR_027901	Promoter	chr1	118459852	chr1_118459607_118459852	118459607	2900060B14Rik	461
NM_023755	Promoter	chr1	118626123	chr1_118625758_118626123	118625758	Tfcp2l1	568
NM_023755	Promoter	chr1	118628858	chr1_118627859_118628858	118627859	Tfcp2l1	2002
NM_001081125	Intron	chr1	119048096	chr1_119047587_119048096	119047587	Gli2	1047
NM_001081125	Promoter	chr1	119052729	chr1_119052415_119052729	119052415	Gli2	777
NM_001081125	Promoter	chr1	119053985	chr1_119052902_119053985	119052902	Gli2	2542
NM_001081125	Intergenic	chr1	119075752	chr1_119075189_119075752	119075189	Gli2	621
NM_022327	Promoter	chr1	119504868	chr1_119504400_119504868	119504400	Ralb	1471
NM_001172074;NM_028439;NM_001037999;NM_007830	Promoter	chr1	120121149	chr1_120120080_120121149	120120080	Dbi;3110009E18Rik	2891
NM_133748;NM_001271531;NM_001271532	Promoter	chr1	121328070	chr1_121327789_121328070	121327789	Insig2	465
NM_001025156;NM_029955	Promoter	chr1	121431469	chr1_121431113_121431469	121431113	Ccdc93	688
NM_025860	Promoter	chr1	121567881	chr1_121567201_121567881	121567201	Ddx18	924
NM_001205386;NM_001205385;NM_023735	Promoter	chr1	125436311	chr1_125435297_125436311	125435297	Actr3	2102
NM_028787	Promoter	chr1	125561100	chr1_125560103_125561100	125560103	Slc35f5	4212
NM_145128	Promoter	chr1	127206477	chr1_127204836_127206477	127204836	Mgat5	5041
NR_045298;NM_028399	Promoter	chr1	127774886	chr1_127773213_127774886	127773213	Ccnt2;2900009J06Rik	4946
NM_178690	Promoter	chr1	127869035	chr1_127868664_127869035	127868664	Rab3gap1	995
NM_026390	Promoter	chr1	128244643	chr1_128243987_128244643	128243987	Ubxn4	979
NM_145507;NM_177445	Promoter	chr1	128417310	chr1_128416810_128417310	128416810	Dars	1133
NM_172485	Promoter	chr1	129273252	chr1_129272625_129273252	129272625	Thsd7b	656
NM_010016	Promoter	chr1	130462586	chr1_130462019_130462586	130462019	Cd55	900
NM_008825;NM_001162416;NM_178691;NR_027859	Promoter	chr1	130716904	chr1_130716310_130716904	130716310	Pfkfb2;Yod1	1039
NM_008825;NM_001162416;NM_178691;NR_027859	Promoter	chr1	130717363	chr1_130717055_130717363	130717055	Pfkfb2;Yod1	536
NM_008551	Promoter	chr1	131097443	chr1_131096834_131097443	131096834	Mapkapk2	1532
NM_008551	Promoter	chr1	131098050	chr1_131097648_131098050	131097648	Mapkapk2	510
NM_001136070;NM_010709	Promoter	chr1	131153866	chr1_131153095_131153866	131153095	Eif2d	1020
NM_018750	Promoter	chr1	131245057	chr1_131244387_131245057	131244387	Rassf5	1364
NM_175382;NM_001081011	Promoter	chr1	131528320	chr1_131526459_131528320	131526459	Fam72a;Srgap2	12106
NM_173865	Promoter	chr1	131828884	chr1_131827418_131828884	131827418	Slc41a1	3113
NM_173865	Intron	chr1	131837211	chr1_131836625_131837211	131836625	Slc41a1	595
NM_144875	Promoter	chr1	131868282	chr1_131867767_131868282	131867767	Rab29	754
NM_175294;NM_001145804	Promoter	chr1	131911945	chr1_131910682_131911945	131910682	Nucks1	4363
NM_001177628	Promoter	chr1	131963247	chr1_131962909_131963247	131962909	Slc45a3	461
NM_007923	Promoter	chr1	132008086	chr1_132007277_132008086	132007277	Elk4	2303
NM_001033250;NM_001114662;NR_029777;NM_172510;NM_008795;NM_007923	Intergenic	chr1	132111622	chr1_132111103_132111622	132111103	Mir135b;Cdk18;Lemd1;Mfsd4;Elk4	740
NM_172510;NM_001033250;NR_029777;NM_008795;NM_001114662	Intergenic	chr1	132160981	chr1_132160311_132160981	132160311	Mir135b;Cdk18;Mfsd4;Lemd1	719
NM_172516	Promoter	chr1	132418244	chr1_132417546_132418244	132417546	Dstyk	1694
NM_001160318;NM_177129;NM_172517;NM_172516;NM_001160316;NM_029025;NM_001160317;NM_178874;NM_182716	Intergenic	chr1	132473425	chr1_132473074_132473425	132473074	Dstyk;Rbbp5;Cntn2;Tmem81;Nfasc;Tmcc2	486
NM_172517	Promoter	chr1	132477068	chr1_132476748_132477068	132476748	Rbbp5	631
NM_172517	Promoter	chr1	132477855	chr1_132477564_132477855	132477564	Rbbp5	492
NM_177129	Exon	chr1	132521480	chr1_132521083_132521480	132521083	Cntn2	742
NM_010732	Exon	chr1	132939153	chr1_132938729_132939153	132938729	Lrrn2	732
NM_008575	Exon	chr1	133019641	chr1_133019207_133019641	133019207	Mdm4	664
NM_008575	Promoter	chr1	133024211	chr1_133023684_133024211	133023684	Mdm4	1483
NM_008575	Promoter	chr1	133025508	chr1_133024947_133025508	133024947	Mdm4	3733
NM_001099276;NM_133819;NM_008575;NM_010732	Intergenic	chr1	133034337	chr1_133033806_133034337	133033806	Pik3c2b;Ppp1r15b;Mdm4;Lrrn2	869
NM_001099276	Promoter	chr1	133047166	chr1_133046321_133047166	133046321	Pik3c2b	1625
NM_133819	Promoter	chr1	133129989	chr1_133129371_133129989	133129371	Ppp1r15b	835
NM_133819	Promoter	chr1	133133397	chr1_133130780_133133397	133130780	Ppp1r15b	11786
NM_178260	Promoter	chr1	133329647	chr1_133328996_133329647	133328996	Kiss1	997
NM_175443	Promoter	chr1	133364167	chr1_133363546_133364167	133363546	Etnk2	673
NM_011439	Intergenic	chr1	133493715	chr1_133493066_133493715	133493066	Sox13	1062
NM_001166552;NM_001167949;NM_213616;NM_172842;NM_001159649;NR_105868;NM_144530;NM_001276767;NM_009227	Intergenic	chr1	133670553	chr1_133669994_133670553	133669994	Zc3h11a;Zbed6;Lax1;Snrpe;Atp2b4;Mir6903	1423
NM_001166552;NM_001167949;NM_213616;NM_172842;NM_001159649;NR_105868;NM_144530;NM_001276767;NM_009227	Intergenic	chr1	133694430	chr1_133694052_133694430	133694052	Zc3h11a;Zbed6;Lax1;Snrpe;Atp2b4;Mir6903	592
NM_001166552;NM_001167949;NM_213616;NM_172842;NM_001159649;NR_105868;NM_144530;NM_001276767;NM_009227	Intergenic	chr1	133695263	chr1_133694556_133695263	133694556	Zc3h11a;Zbed6;Lax1;Snrpe;Atp2b4;Mir6903	869
NM_054077;NM_001160420;NM_054076;NM_001160422;NM_001160421	Intergenic	chr1	133890451	chr1_133889851_133890451	133889851	Prelp;Optc	1173
NM_007570	Promoter	chr1	134078489	chr1_134078188_134078489	134078188	Btg2	724
NM_007570	Promoter	chr1	134079158	chr1_134078583_134079158	134078583	Btg2	973
NM_027979;NM_016749;NM_021355;NM_001284524;NM_001284525;NM_007695;NM_007570	Intergenic	chr1	134093900	chr1_134093294_134093900	134093294	Chil1;Chit1;Btg2;Fmod;Mybph	793
NM_028057;NM_001144855;NM_028320;NM_001042485;NM_020588;NM_173771;NM_031189	Intergenic	chr1	134345095	chr1_134344744_134345095	134344744	Ppfia4;Cyb5r1;Adipor1;Tmem183a;4933406M09Rik;Myog	979
NM_001042485;NM_020588	Promoter	chr1	134361918	chr1_134361365_134361918	134361365	Tmem183a	1272
NM_028057	Promoter	chr1	134406600	chr1_134405767_134406600	134405767	Cyb5r1	2266
NM_153128	Promoter	chr1	134455700	chr1_134455092_134455700	134455092	Klhl12	1021
NM_145510	Promoter	chr1	134495336	chr1_134494349_134495336	134494349	Rabif	3743
NM_001291015;NM_153128;NM_028320;NM_152895;NM_145510;NM_001145300	Intergenic	chr1	134528592	chr1_134527828_134528592	134527828	Mgat4e;Klhl12;Rabif;Kdm5b;Adipor1	990
NM_001145300;NM_152895;NM_145510;NM_001291015;NM_153128	Intergenic	chr1	134540870	chr1_134540325_134540870	134540325	Mgat4e;Klhl12;Kdm5b;Rabif	709
NM_001291015;NM_153128;NM_009307;NM_152895;NM_145510;NM_001145300	Intergenic	chr1	134557429	chr1_134556123_134557429	134556123	Mgat4e;Klhl12;Syt2;Kdm5b;Rabif	3697
NM_152895	Promoter	chr1	134560571	chr1_134560067_134560571	134560067	Kdm5b	1182
NM_152895	Promoter	chr1	134561320	chr1_134560978_134561320	134560978	Kdm5b	584
NM_009307	Promoter	chr1	134647296	chr1_134646402_134647296	134646402	Syt2	1284
NM_001081307	Promoter	chr1	134955979	chr1_134955317_134955979	134955317	Ppp1r12b	2787
NM_001278115;NM_026024	Promoter	chr1	134963035	chr1_134962201_134963035	134962201	Ube2t	1061
NM_007955	Exon	chr1	135109166	chr1_135108614_135109166	135108614	Ptprv	595
NM_026823	Promoter	chr1	135147509	chr1_135147079_135147509	135147079	Arl8a	757
NM_177081;NM_001033409;NM_001163131;NM_026823;NM_134438;NM_145417;NM_007921;NM_007955;NM_001159624	Intergenic	chr1	135183893	chr1_135183250_135183893	135183250	Ptprv;Lgr6;Gpr37l1;Arl8a;Rnpep;Elf3;Ptpn7	1251
NM_177081;NM_001033409;NM_001163131;NM_026823;NM_134438;NM_145417;NM_007921;NM_007955;NM_001159624	Intergenic	chr1	135199638	chr1_135199100_135199638	135199100	Ptprv;Lgr6;Gpr37l1;Arl8a;Rnpep;Elf3;Ptpn7	728
NM_007921;NM_001163131	Exon	chr1	135254474	chr1_135253849_135254474	135253849	Elf3	718
NM_007921;NM_001163131	Promoter	chr1	135258058	chr1_135256111_135258058	135256111	Elf3	8247
NM_001159624;NM_145417	Promoter	chr1	135284064	chr1_135283067_135284064	135283067	Rnpep	4397
NM_011590	Promoter	chr1	135313801	chr1_135313378_135313801	135313378	Timm17a	701
NM_173437	Promoter	chr1	135584537	chr1_135584146_135584537	135584146	Nav1	714
NM_013750;NM_007791	Intergenic	chr1	135688964	chr1_135688479_135688964	135688479	Csrp1;Phlda3	684
NM_007791	Promoter	chr1	135729874	chr1_135729149_135729874	135729149	Csrp1	892
NM_013750	Promoter	chr1	135765842	chr1_135765386_135765842	135765386	Phlda3	664
NM_013750	Promoter	chr1	135766665	chr1_135766022_135766665	135766022	Phlda3	1331
NM_013750	Promoter	chr1	135767514	chr1_135766888_135767514	135766888	Phlda3	1404
NM_001130179;NM_001130181;NM_019645;NM_011619;NM_001130180;NM_013750;NM_001130177;NM_001130176;NM_133664;NM_001130174;NM_001130178;NM_001130175;NM_007791;NM_001112702;NM_021467	Intergenic	chr1	135792814	chr1_135792359_135792814	135792359	Tnnt2;Lad1;Pkp1;Tnni1;Csrp1;Phlda3	603
NM_001160146;NM_025439	Promoter	chr1	136019084	chr1_136018012_136019084	136018012	Tmem9	2018
NM_001039472	Intron	chr1	136140563	chr1_136140191_136140563	136140191	Kif21b	1078
NM_001081360	Promoter	chr1	136346370	chr1_136346046_136346370	136346046	Camsap2	478
NM_001287179	Promoter	chr1	136466802	chr1_136466152_136466802	136466152	Kif14	2495
NM_001287179;NM_001160251;NM_177643	Intergenic	chr1	136570822	chr1_136570302_136570822	136570302	Kif14;Zfp281	546
NR_045324;NR_045325;NM_001160251;NM_177643;NR_037986	Intergenic	chr1	136676766	chr1_136676354_136676766	136676354	Gm16880;Gm19705;Zfp281	648
NR_037986	Promoter	chr1	136698977	chr1_136698566_136698977	136698566	Gm16880	644
NR_037986	Intron	chr1	136708053	chr1_136707544_136708053	136707544	Gm16880	1447
NM_030676;NM_001159769	Exon	chr1	136949494	chr1_136948372_136949494	136948372	Nr5a2	3470
NM_001159769	Promoter	chr1	136953536	chr1_136952225_136953536	136952225	Nr5a2	2712
NM_030676	Promoter	chr1	136958346	chr1_136957942_136958346	136957942	Nr5a2	623
NM_001166501	Promoter	chr1	138963764	chr1_138962805_138963764	138962805	Dennd1b	2824
NM_172643	Promoter	chr1	139422729	chr1_139421479_139422729	139421479	Zbtb41	2206
NM_009791	Promoter	chr1	139455555	chr1_139454691_139455555	139454691	Aspm	2548
NM_145991	Promoter	chr1	143702418	chr1_143702146_143702418	143702146	Cdc73	1344
NM_019562;NM_001159866;NM_013835	Promoter	chr1	143777434	chr1_143776571_143777434	143776571	Uchl5;Trove2	1463
NM_008869	Intron	chr1	149898509	chr1_149897751_149898509	149897751	Pla2g4a	767
NM_001077237;NM_145511;NM_133780	Promoter	chr1	150393326	chr1_150392487_150393326	150392487	BC003331;Tpr	2865
NM_001077237;NM_145511;NM_133780	Promoter	chr1	150394008	chr1_150393709_150394008	150393709	BC003331;Tpr	812
NM_001039511;NM_054102;NM_001039512	Promoter	chr1	151345307	chr1_151344165_151345307	151344165	Ivns1abp	1284
NM_026876;NM_025819	Promoter	chr1	151428566	chr1_151428072_151428566	151428072	Trmt1l;Swt1	2292
NM_026876;NM_025819	Promoter	chr1	151429171	chr1_151428720_151429171	151428720	Trmt1l;Swt1	882
NM_011277	Promoter	chr1	151501340	chr1_151500283_151501340	151500283	Rnf2	1552
NM_001039644	Promoter	chr1	151756046	chr1_151755077_151756046	151755077	Edem3	3058
NM_197990;NM_001039644	Intergenic	chr1	151879935	chr1_151879341_151879935	151879341	Edem3;1700025G04Rik	1794
NM_197990	Intron	chr1	152070575	chr1_152070297_152070575	152070297	1700025G04Rik	478
NM_025677	Promoter	chr1	152386783	chr1_152386062_152386783	152386062	Tsen15	2102
NM_177756	Promoter	chr1	152400157	chr1_152399800_152400157	152399800	Colgalt2	819
NM_177756	Intron	chr1	152415004	chr1_152414401_152415004	152414401	Colgalt2	670
NM_026369	Promoter	chr1	152767185	chr1_152766271_152767185	152766271	Arpc5	2420
NM_010877	Promoter	chr1	152807981	chr1_152807568_152807981	152807568	Ncf2	604
NM_001160256;NM_001005507	Promoter	chr1	152903722	chr1_152902808_152903722	152902808	Smg7	1353
NM_175460	Intron	chr1	153094517	chr1_153094195_153094517	153094195	Nmnat2	550
NM_008485	Promoter	chr1	153186102	chr1_153185613_153186102	153185613	Lamc2	952
NM_010683	Promoter	chr1	153332417	chr1_153331816_153332417	153331816	Lamc1	1272
NM_007842	Promoter	chr1	153486647	chr1_153486198_153486647	153486198	Dhx9	752
NM_007842	Promoter	chr1	153487988	chr1_153486899_153487988	153486899	Dhx9	1678
NM_028749	Intron	chr1	153532159	chr1_153531661_153532159	153531661	Npl	716
NR_106194;NM_008131	Promoter	chr1	153900525	chr1_153899682_153900525	153899682	Glul;Mir8114	2099
	Intergenic	chr1	154100778	chr1_154100443_154100778	154100443		483
NM_010500	Promoter	chr1	155099651	chr1_155099184_155099651	155099184	Ier5	1228
NM_010712	Intron	chr1	155737915	chr1_155736942_155737915	155736942	Lhx4	1240
NM_010712	Promoter	chr1	155741297	chr1_155740805_155741297	155740805	Lhx4	871
NM_023268;NM_001024945	Promoter	chr1	155813326	chr1_155812979_155813326	155812979	Qsox1	590
NM_001039184	Promoter	chr1	155972715	chr1_155972308_155972715	155972308	Cep350	636
NM_001039184	Promoter	chr1	155973731	chr1_155973271_155973731	155973271	Cep350	969
NM_172843;NM_144791;NM_001160182;NM_001160019;NM_001160018;NM_001160180	Promoter	chr1	156036658	chr1_156035691_156036658	156035691	Tor1aip2;Tor1aip1	6042
NM_177838	Promoter	chr1	156205286	chr1_156204491_156205286	156204491	Fam163a	1652
NM_023141	Promoter	chr1	156674475	chr1_156674084_156674475	156674084	Tor3a	626
NR_027640;NM_001159965;NM_001159967;NM_001159966;NM_023884;NM_001159968	Intron	chr1	156932074	chr1_156931549_156932074	156931549	Ralgps2	602
NR_027640;NM_001159965;NM_001159967;NM_001159966;NM_023884;NM_001159968	Promoter	chr1	156939297	chr1_156938695_156939297	156938695	Ralgps2	696
NR_027640;NM_001159965;NM_001159967;NM_001159966;NM_023884;NM_001159968	Promoter	chr1	156940301	chr1_156939710_156940301	156939710	Ralgps2	802
NM_177644;NR_027984	Promoter	chr1	157412538	chr1_157412042_157412538	157412042	Rasal2;2810025M15Rik	1127
NM_011931	Promoter	chr1	159232413	chr1_159231705_159232413	159231705	Rfwd2	736
NM_011931	Promoter	chr1	159233089	chr1_159232724_159233089	159232724	Rfwd2	936
NM_025474	Promoter	chr1	160195823	chr1_160194919_160195823	160194919	Mrps14	4543
NM_009786	Promoter	chr1	160213416	chr1_160213015_160213416	160213015	Cacybp	2082
NM_001024952	Promoter	chr1	160906852	chr1_160906052_160906852	160906052	Rc3h1	3097
NM_001039482	Promoter	chr1	161131456	chr1_161130940_161131456	161130940	Klhl20	1205
NM_007453	Promoter	chr1	161251224	chr1_161250669_161251224	161250669	Prdx6	1540
NM_016796	Promoter	chr1	162571076	chr1_162570510_162571076	162570510	Vamp4	1881
NM_001081290	Promoter	chr1	162740620	chr1_162740299_162740620	162740299	Prrc2c	882
NM_028776;NM_001286003;NM_001286002	Promoter	chr1	163930256	chr1_163929703_163930256	163929703	Scyl3	960
NM_201364;NM_001286003;NM_001286002;NM_001164059;NM_011347;NM_011346;NM_028776;NM_011345;NM_027279	Intergenic	chr1	164021078	chr1_164020680_164021078	164020680	Sell;Sele;Scyl3;Mettl18;BC055324;Selp	1271
NM_001276455;NM_054087	Promoter	chr1	164249972	chr1_164248534_164249972	164248534	Slc19a2	4210
NM_001160208;NM_001160209;NM_001293313;NM_138314;NM_178071;NM_025505	Promoter	chr1	164307518	chr1_164307044_164307518	164307044	Blzf1;Nme7	640
NM_001160208;NM_001160209;NM_001293313;NM_138314;NM_178071;NM_025505	Promoter	chr1	164308285	chr1_164307934_164308285	164307934	Blzf1;Nme7	571
NM_009721	Promoter	chr1	164456801	chr1_164456342_164456801	164456342	Atp1b1	814
NM_009721	Promoter	chr1	164459161	chr1_164456974_164459161	164456974	Atp1b1	9239
NM_145512	Promoter	chr1	165194692	chr1_165194259_165194692	165194259	Sft2d2	654
NM_145513	Promoter	chr1	165237208	chr1_165236263_165237208	165236263	Tiprl	4397
NM_028759;NM_027430	Promoter	chr1	165459782	chr1_165459532_165459782	165459532	Mpc2;Dcaf6	465
NM_028759;NM_027430	Promoter	chr1	165461891	chr1_165460285_165461891	165460285	Mpc2;Dcaf6	6047
NM_001001880;NM_001083897	Promoter	chr1	165634743	chr1_165634197_165634743	165634197	Mpzl1	2243
NM_001001880;NM_001038846;NM_173029;NM_001083897;NM_178593	Intergenic	chr1	165642333	chr1_165641872_165642333	165641872	Rcsd1;Adcy10;Mpzl1	711
NM_001001880;NM_001038846;NM_173029;NM_001083897;NM_178593	Intergenic	chr1	165642929	chr1_165642450_165642929	165642450	Rcsd1;Adcy10;Mpzl1	1606
NM_001038846;NM_178593	Exon	chr1	165655880	chr1_165655209_165655880	165655209	Rcsd1	1801
NM_011804	Promoter	chr1	165764671	chr1_165763779_165764671	165763779	Creg1	1690
NM_011137;NM_198932	Promoter	chr1	166001797	chr1_166001178_166001797	166001178	Pou2f1	1005
NM_011137;NM_198932	Promoter	chr1	166003420	chr1_166003046_166003420	166003046	Pou2f1	721
NM_030245	Promoter	chr1	166379562	chr1_166379247_166379562	166379247	Tada1	482
NM_001039483;NM_030724	Intergenic	chr1	167223638	chr1_167223025_167223638	167223025	Tmco1;Uck2	729
NM_030724	Intron	chr1	167274863	chr1_167274549_167274863	167274549	Uck2	529
NM_030724	Promoter	chr1	167284631	chr1_167283842_167284631	167283842	Uck2	1173
NM_001039483	Promoter	chr1	167306548	chr1_167306291_167306548	167306291	Tmco1	464
NM_001039483	Promoter	chr1	167308742	chr1_167308111_167308742	167308111	Tmco1	1972
NM_019993	Promoter	chr1	167350696	chr1_167349791_167350696	167349791	Aldh9a1	3041
NM_025569	Promoter	chr1	167393394	chr1_167392997_167393394	167392997	Mgst3	606
NM_025569	Promoter	chr1	167394442	chr1_167393521_167394442	167393521	Mgst3	1742
NM_023284	Promoter	chr1	169531854	chr1_169531214_169531854	169531214	Nuf2	980
NM_133806	Promoter	chr1	170175198	chr1_170174546_170175198	170174546	Uap1	913
NM_001109985	Promoter	chr1	170589666	chr1_170589087_170589666	170589087	Nos1ap	874
NM_145141;NM_001077189;NM_001160215;NM_001081304;NR_027666;NM_010187;NM_001029984;NM_023173	Intergenic	chr1	170871812	chr1_170871407_170871812	170871407	Fcrla;Fcrlb;Atf6;Fcgr2b;Dusp12	482
NM_023173	Promoter	chr1	170885849	chr1_170884720_170885849	170884720	Dusp12	4953
NM_001160215;NR_027666;NM_145141	Intron	chr1	170919868	chr1_170919513_170919868	170919513	Fcrla	501
NM_001077189;NM_010187	Intron	chr1	170967907	chr1_170967479_170967907	170967479	Fcgr2b	788
NM_008623;NM_025321	Promoter	chr1	171150592	chr1_171150188_171150592	171150188	Sdhc;Mpz	1595
NM_153064	Promoter	chr1	171247391	chr1_171246690_171247391	171246690	Ndufs2	2645
NM_008911	Promoter	chr1	171281803	chr1_171280731_171281803	171280731	Ppox	3776
NM_013919	Promoter	chr1	171285708	chr1_171285397_171285708	171285397	Usp21	483
NM_013919	Promoter	chr1	171287999	chr1_171287638_171287999	171287638	Usp21	468
NM_001128609;NM_011615	Promoter	chr1	171329294	chr1_171328801_171329294	171328801	Dedd	1985
NM_001242580;NM_011070;NM_012049	Promoter	chr1	171346521	chr1_171346066_171346521	171346066	Nit1;Pfdn2	1185
NM_001033039	Promoter	chr1	171360913	chr1_171360212_171360913	171360212	Klhdc9	2809
NM_009480	Promoter	chr1	171411746	chr1_171410969_171411746	171410969	Usf1	2566
NM_172647	Promoter	chr1	171437927	chr1_171437497_171437927	171437497	F11r	1443
NM_019484	Promoter	chr1	171504048	chr1_171503607_171504048	171503607	Alyref2	698
NM_033509	Promoter	chr1	172026879	chr1_172026280_172026879	172026280	Vangl2	859
NM_033509	Promoter	chr1	172027340	chr1_172027002_172027340	172027002	Vangl2	1021
NM_001159525;NM_010916;NM_009938;NM_033509;NM_021607;NM_030710;NM_023041	Intergenic	chr1	172043169	chr1_172042156_172043169	172042156	Copa;Ncstn;Pex19;Nhlh1;Slamf6;Vangl2	1798
NM_001159525;NM_010916;NM_009938;NM_033509;NM_021607;NM_153555;NM_023041	Intergenic	chr1	172061341	chr1_172060753_172061341	172060753	Copa;Ncstn;Pex19;Nhlh1;Vangl2;Dcaf8	716
NM_021607;NM_009938	Promoter	chr1	172083437	chr1_172082495_172083437	172082495	Copa;Ncstn	4047
NM_001159525;NM_023041	Promoter	chr1	172127195	chr1_172126803_172127195	172126803	Pex19	856
NM_153555	Promoter	chr1	172148520	chr1_172148072_172148520	172148072	Dcaf8	3558
NM_153555	Promoter	chr1	172148956	chr1_172148622_172148956	172148622	Dcaf8	525
NM_013734	Exon	chr1	172244202	chr1_172243764_172244202	172243764	Atp1a4	473
NM_178405	Promoter	chr1	172296787	chr1_172296312_172296787	172296312	Atp1a2	638
NM_178405	Promoter	chr1	172298028	chr1_172297295_172298028	172297295	Atp1a2	2347
NM_080419	Promoter	chr1	172313052	chr1_172312317_172313052	172312317	Igsf8	1788
NM_026234	Promoter	chr1	172377260	chr1_172376520_172377260	172376520	Pigm	2628
NM_010209	Promoter	chr1	175625583	chr1_175624922_175625583	175624922	Fh1	1617
NM_010098	Promoter	chr1	175692833	chr1_175691520_175692833	175691520	Opn3	3707
NM_176916	Promoter	chr1	176275821	chr1_176275409_176275821	176275409	Pld5	644
NM_029756	Promoter	chr1	176815034	chr1_176813787_176815034	176813787	Sdccag8	4666
NR_037996	Promoter	chr1	176835932	chr1_176835245_176835932	176835245	Hmga2-ps1	697
NM_011785	Intergenic	chr1	177259203	chr1_177258767_177259203	177258767	Akt3	542
NM_013915;NM_001012330	Intergenic	chr1	177442123	chr1_177441671_177442123	177441671	Zbtb18	553
NM_007422	Promoter	chr1	177796094	chr1_177795609_177796094	177795609	Adss	911
NM_001034899	Intergenic	chr1	177983968	chr1_177983661_177983968	177983661	Gm16432	739
NM_024282	Promoter	chr1	178188286	chr1_178187469_178188286	178187469	Desi2	1512
NM_016805	Promoter	chr1	178337720	chr1_178336846_178337720	178336846	Hnrnpu	2513
NM_016805;NM_025511;NM_026626	Intergenic	chr1	178368949	chr1_178368608_178368949	178368608	Cox20;Hnrnpu;Efcab2	573
NM_016805;NM_025511;NM_026626	Intergenic	chr1	178369574	chr1_178369039_178369574	178369039	Cox20;Hnrnpu;Efcab2	783
NM_026626	Promoter	chr1	178406452	chr1_178406089_178406452	178406089	Efcab2	592
NM_027188	Promoter	chr1	179518117	chr1_179517534_179518117	179517534	Smyd3	1510
NM_146105;NM_008249	Promoter	chr1	179546740	chr1_179545833_179546740	179545833	Tfb2m;Cnst	4986
NM_026375	Promoter	chr1	179803021	chr1_179802489_179803021	179802489	Ahctf1	970
NM_026375	Promoter	chr1	179803723	chr1_179803350_179803723	179803350	Ahctf1	684
NM_023341;NM_001163290	Promoter	chr1	180195952	chr1_180195399_180195952	180195399	Adck3	756
NM_001081175;NM_023341;NM_001128605;NM_001163290;NR_003623;NM_011183	Intergenic	chr1	180284222	chr1_180283711_180284222	180283711	Psen2;Itpkb;Adck3;Gm5069	820
NM_007415	Promoter	chr1	180569805	chr1_180568817_180569805	180568817	Parp1	2287
NM_001103182;NR_120498	Promoter	chr1	180640912	chr1_180640336_180640912	180640336	Lin9	643
NM_001103182;NR_120498	Promoter	chr1	180642350	chr1_180641915_180642350	180641915	Lin9	691
NM_013729	Promoter	chr1	180696823	chr1_180696534_180696823	180696534	Mixl1	481
NM_013729	Promoter	chr1	180697626	chr1_180697042_180697626	180697042	Mixl1	1246
NM_133225	Promoter	chr1	180726047	chr1_180725212_180726047	180725212	Acbd3	897
NM_133225	Promoter	chr1	180726785	chr1_180726317_180726785	180726317	Acbd3	838
NM_133225;NM_145943;NM_013729;NR_120498;NM_001103182;NM_008210	Intergenic	chr1	180768617	chr1_180767990_180768617	180767990	Acbd3;Sde2;Mixl1;H3f3a;Lin9	2694
NM_133225;NM_145943;NM_013729;NR_120498;NM_001103182;NM_008210	Intergenic	chr1	180778728	chr1_180778136_180778728	180778136	Acbd3;Sde2;Mixl1;H3f3a;Lin9	668
NM_008210	Promoter	chr1	180812855	chr1_180812515_180812855	180812515	H3f3a	584
NM_008210	Promoter	chr1	180814714	chr1_180813886_180814714	180813886	H3f3a	2311
NM_145943	Promoter	chr1	180851235	chr1_180850941_180851235	180850941	Sde2	484
NM_133705;NM_177099;NM_145943;NM_144794;NM_008210;NM_010094	Intergenic	chr1	180885505	chr1_180883889_180885505	180883889	Sde2;Tmem63a;Lefty2;Lefty1;H3f3a;Pycr2	2408
NM_133705;NM_177099;NM_145943;NM_144794;NM_008210;NM_010094	Intergenic	chr1	180888561	chr1_180888189_180888561	180888189	Sde2;Tmem63a;Lefty2;Lefty1;H3f3a;Pycr2	844
NM_133705;NM_177099;NM_145943;NM_144794;NM_008210;NM_010094	Intergenic	chr1	180889448	chr1_180889045_180889448	180889045	Sde2;Tmem63a;Lefty2;Lefty1;H3f3a;Pycr2	1500
NM_177099	Promoter	chr1	180893304	chr1_180892607_180893304	180892607	Lefty2	806
NM_177099	Promoter	chr1	180894739	chr1_180893467_180894739	180893467	Lefty2	5371
NM_133705	Promoter	chr1	180904506	chr1_180904145_180904506	180904145	Pycr2	947
NM_133705	Promoter	chr1	180905161	chr1_180904694_180905161	180904694	Pycr2	520
NM_010094	Promoter	chr1	180933959	chr1_180933234_180933959	180933234	Lefty1	999
NM_010094	Promoter	chr1	180934844	chr1_180934596_180934844	180934596	Lefty1	467
NM_010094	Promoter	chr1	180936780	chr1_180936095_180936780	180936095	Lefty1	1531
NM_144794	Promoter	chr1	180942879	chr1_180941595_180942879	180941595	Tmem63a	1983
NM_144794	Exon	chr1	180966012	chr1_180965239_180966012	180965239	Tmem63a	1221
NM_010145	Promoter	chr1	181017535	chr1_181017191_181017535	181017191	Ephx1	531
NM_026171	Promoter	chr1	181142862	chr1_181142451_181142862	181142451	Nvl	661
NM_026171	Promoter	chr1	181144908	chr1_181143575_181144908	181143575	Nvl	5770
NM_026171	Promoter	chr1	181145538	chr1_181145084_181145538	181145084	Nvl	534
NM_030131	Promoter	chr1	181151682	chr1_181150954_181151682	181150954	Cnih4	2404
NM_145514	Promoter	chr1	181212550	chr1_181212009_181212550	181212009	Wdr26	1801
NM_030131;NM_026171;NM_145514	Intergenic	chr1	181233975	chr1_181233605_181233975	181233605	Wdr26;Nvl;Cnih4	832
NM_030131;NM_026171;NM_145514	Intergenic	chr1	181234488	chr1_181234049_181234488	181234049	Wdr26;Nvl;Cnih4	1606
NM_030131;NM_026171;NM_145514	Intergenic	chr1	181236158	chr1_181235776_181236158	181235776	Wdr26;Nvl;Cnih4	593
NM_030131;NM_145514	Intergenic	chr1	181251757	chr1_181251150_181251757	181251150	Wdr26;Cnih4	1790
NM_030131;NM_028408;NM_001160212;NM_001160211;NM_145514	Intergenic	chr1	181257503	chr1_181256676_181257503	181256676	Wdr26;Cnih3;Cnih4	1441
NM_133815	Promoter	chr1	181843150	chr1_181841381_181843150	181841381	Lbr	8091
NM_001083121;NM_010135;NM_133815;NM_008680;NM_001083120	Intergenic	chr1	181845656	chr1_181845050_181845656	181845050	Enah;Lbr	614
NM_010135;NM_001083121;NM_008680;NM_001083120	Promoter	chr1	182020849	chr1_182020529_182020849	182020529	Enah	795
NM_012058;NM_010135;NM_001083121;NM_008680;NM_001083120	Intergenic	chr1	182028949	chr1_182028468_182028949	182028468	Enah;Srp9	661
NM_012058	Promoter	chr1	182125240	chr1_182124337_182125240	182124337	Srp9	2112
NM_007853	Promoter	chr1	182282668	chr1_182282263_182282668	182282263	Degs1	548
NM_173378	Promoter	chr1	182409230	chr1_182408641_182409230	182408641	Trp53bp2	891
NM_144796	Promoter	chr1	182765380	chr1_182764626_182765380	182764626	Susd4	1224
NM_027861;NM_181732	Promoter	chr1	183297377	chr1_183296449_183297377	183296449	Aida;Brox	3707
NM_027861;NM_181732	Promoter	chr1	183298200	chr1_183298056_183298200	183298056	Aida;Brox	611
NM_177389	Promoter	chr1	183369612	chr1_183368937_183369612	183368937	Mia3	1371
NM_022019;NM_028516	Promoter	chr1	184034311	chr1_184033763_184034311	184033763	1700056E22Rik;Dusp10	988
NM_133684	Intron	chr1	184829897	chr1_184829545_184829897	184829545	Marc2	567
NM_133684	Promoter	chr1	184846215	chr1_184845393_184846215	184845393	Marc2	4499
NM_178692	Promoter	chr1	184883118	chr1_184882434_184883118	184882434	C130074G19Rik	2188
NM_145515	Promoter	chr1	184999569	chr1_184999132_184999569	184999132	Mark1	897
NM_001163754	Intergenic	chr1	185105252	chr1_185104401_185105252	185104401	Rab3gap2	1444
NM_001163754	Promoter	chr1	185204672	chr1_185204055_185204672	185204055	Rab3gap2	1551
NM_198653	Promoter	chr1	185329482	chr1_185328747_185329482	185328747	Iars2	2678
NM_011794	Promoter	chr1	185332392	chr1_185331980_185332392	185331980	Bpnt1	1663
NM_029735	Promoter	chr1	185363820	chr1_185362510_185363820	185362510	Eprs	7266
NR_040305;NM_001033286	Promoter	chr1	185455330	chr1_185454248_185455330	185454248	Slc30a10;Gm2061	1853
NM_026041	Promoter	chr1	186749501	chr1_186748566_186749501	186748566	Rrp15	2173
NM_033077	Promoter	chr1	186967381	chr1_186967061_186967381	186967061	D1Pas1	711
NM_172650	Promoter	chr1	189007776	chr1_189007393_189007776	189007393	Kctd3	657
NM_001081363	Promoter	chr1	189688533	chr1_189688180_189688533	189688180	Cenpf	461
NM_026796	Promoter	chr1	189921555	chr1_189921160_189921555	189921160	Smyd2	614
NM_001081259;NR_027298	Promoter	chr1	191026133	chr1_191024822_191026133	191024822	A230020J21Rik;Mfsd7b	5583
NM_001081259;NR_027298	Promoter	chr1	191026706	chr1_191026336_191026706	191026336	A230020J21Rik;Mfsd7b	618
NM_026895;NM_198654;NM_001163421;NM_001163422	Promoter	chr1	191063412	chr1_191062894_191063412	191062894	Nsl1;Tatdn3	1096
NM_007498	Promoter	chr1	191182812	chr1_191182478_191182812	191182478	Atf3	537
NM_007498	Promoter	chr1	191184135	chr1_191182888_191184135	191182888	Atf3	2728
NM_007498	Promoter	chr1	191184744	chr1_191184225_191184744	191184225	Atf3	841
NM_025864	Intron	chr1	191337570	chr1_191337141_191337570	191337141	Tmem206	610
NM_144880	Promoter	chr1	191396517	chr1_191395805_191396517	191395805	Ppp2r5a	1967
NM_144880	Promoter	chr1	191397723	chr1_191397273_191397723	191397273	Ppp2r5a	2641
NM_029766;NM_178632	Promoter	chr1	191574478	chr1_191574162_191574478	191574162	Ints7;Dtl	667
NM_029766;NM_178632	Promoter	chr1	191576577	chr1_191574815_191576577	191574815	Ints7;Dtl	6684
NM_010892	Promoter	chr1	191822386	chr1_191821509_191822386	191821509	Nek2	2080
NM_144814;NM_001290279;NM_001290278;NM_001290282;NM_001290280;NR_033536	Promoter	chr1	192137614	chr1_192136528_192137614	192136528	Rcor3;Gm10516	4453
NM_001301370;NM_181546	Promoter	chr1	193035830	chr1_193035253_193035830	193035253	Syt14	586
NM_145415	Promoter	chr1	193130307	chr1_193129633_193130307	193129633	Diexf	1875
NM_016851	Promoter	chr1	193153480	chr1_193153106_193153480	193153106	Irf6	536
NM_016851	Promoter	chr1	193154225	chr1_193153788_193154225	193153788	Irf6	693
NM_001160360;NM_181048;NM_001160359	Promoter	chr1	193174018	chr1_193173027_193174018	193173027	A130010J15Rik	1989
NR_029592	Intergenic	chr1	193514547	chr1_193514206_193514547	193514206	Mir205	568
NM_001290369;NM_001290370;NM_008708;NM_001290368	Promoter	chr2	3284828	chr2_3284333_3284828	3284333	Nmt2	1787
NM_001013376	Promoter	chr2	3333040	chr2_3332725_3333040	3332725	Rpp38	729
NM_030063	Promoter	chr2	3336102	chr2_3335588_3336102	3335588	Acbd7	772
NM_146114;NM_001110214;NM_175683;NM_008579	Promoter	chr2	3424385	chr2_3424037_3424385	3424037	Meig1;Dclre1c	599
NR_027509;NM_022724	Promoter	chr2	3474900	chr2_3474056_3474900	3474056	Suv39h2	2218
NM_015765;NR_103465;NM_177647	Promoter	chr2	3513483	chr2_3512203_3513483	3512203	Cdnf;Hspa14	2269
NM_025626	Promoter	chr2	3714491	chr2_3713494_3714491	3713494	Fam107b	2494
NM_001177844	Promoter	chr2	4559842	chr2_4559399_4559842	4559399	Frmd4a	506
NM_026045	Promoter	chr2	4652066	chr2_4651701_4652066	4651701	Prpf18	718
NM_175400;NM_027290;NM_001113558;NM_026754;NM_010726;NM_001165932	Intergenic	chr2	4914066	chr2_4913651_4914066	4913651	Sephs1;Mcm10;Ucma;Phyh	681
NM_027290	Promoter	chr2	5012098	chr2_5011552_5012098	5011552	Mcm10	800
NM_027290	Promoter	chr2	5012759	chr2_5012261_5012759	5012261	Mcm10	537
NM_028804	Promoter	chr2	5138438	chr2_5137842_5138438	5137842	Ccdc3	686
NM_001290374;NM_177343;NM_001290375	Promoter	chr2	5715328	chr2_5714656_5715328	5714656	Camk1d	1016
NM_133837;NM_016918	Promoter	chr2	5845726	chr2_5844384_5845726	5844384	Cdc123;Nudt5	5445
NM_021305	Promoter	chr2	5895431	chr2_5894959_5895431	5894959	Sec61a2	2154
NM_001081131	Promoter	chr2	5942916	chr2_5941996_5942916	5941996	Dhtkd1	1672
NM_001081132	Promoter	chr2	5951363	chr2_5951010_5951363	5951010	Upf2	817
NM_001081132	Promoter	chr2	5952302	chr2_5951429_5952302	5951429	Upf2	3148
NM_001159657;NM_144883	Exon	chr2	6101066	chr2_6100167_6101066	6100167	Proser2	1045
NM_001159657;NM_144883	Promoter	chr2	6130244	chr2_6129743_6130244	6129743	Proser2	1848
NM_001080548	Promoter	chr2	6323583	chr2_6322829_6323583	6322829	Usp6nl	2482
NM_027748	Promoter	chr2	10048775	chr2_10048334_10048775	10048334	Taf3	795
NM_020615;NM_001112738	Intron	chr2	10070156	chr2_10069845_10070156	10069845	Atp5c1	536
NM_025280;NM_020615;NM_001112738	Promoter	chr2	10080894	chr2_10079617_10080894	10079617	Atp5c1;Kin	7505
NM_133232;NM_001177752;NM_001177753;NM_001177756;NM_001177757;NM_001177754;NM_001177755	Promoter	chr2	11502696	chr2_11500616_11502696	11500616	Pfkfb3	6260
NM_152824	Promoter	chr2	11603353	chr2_11602553_11603353	11602553	Rbm17	2879
NM_015792;NM_177268	Promoter	chr2	11779128	chr2_11776913_11779128	11776913	Ankrd16;Fbxo18	7425
NM_001001309;NR_040353	Promoter	chr2	12301861	chr2_12301242_12301861	12301242	Itga8;E030013I19Rik	819
NM_024185	Promoter	chr2	12419084	chr2_12418656_12419084	12418656	Fam188a	1016
NM_001012396;NM_013935	Promoter	chr2	14055789	chr2_14055268_14055789	14055268	Ptpla	1400
NR_038162;NM_011484	Promoter	chr2	14074461	chr2_14073110_14074461	14073110	Stam;Stamos	3952
NM_026162	Promoter	chr2	16357684	chr2_16356737_16357684	16356737	Plxdc2	1388
NM_028757	Promoter	chr2	17731742	chr2_17730045_17731742	17730045	Nebl	4711
NR_028376;NR_028377;NM_026627;NR_028378	Intergenic	chr2	17937236	chr2_17936766_17937236	17936766	Gm17762;H2afb1;A930004D18Rik	717
NR_045538;NR_028378;NR_028376;NR_028377;NM_001252561;NR_106115;NR_045539;NM_028317;NM_001252560;NM_026627;NM_010804	Intergenic	chr2	17975014	chr2_17974649_17975014	17974649	Gm17762;Skida1;Mir7655;H2afb1;Mllt10;A930004D18Rik	532
NR_028378	Promoter	chr2	18029070	chr2_18027985_18029070	18027985	Gm17762	1952
NR_028376;NR_028377	Promoter	chr2	18040565	chr2_18040145_18040565	18040145	A930004D18Rik	725
NM_028317	Promoter	chr2	18047930	chr2_18046789_18047930	18046789	Skida1	3246
NR_106115;NM_010804	Promoter	chr2	18058187	chr2_18056860_18058187	18056860	Mir7655;Mllt10	2612
NR_045539;NM_001252560;NM_001252561;NR_045538	Promoter	chr2	18064893	chr2_18063659_18064893	18063659	Mllt10	2498
NR_045539;NM_001252560;NM_001252561;NR_045538	Promoter	chr2	18065977	chr2_18065365_18065977	18065365	Mllt10	2421
NM_001190817;NM_007869	Promoter	chr2	18392810	chr2_18392046_18392810	18392046	Dnajc1	1137
NM_147778	Promoter	chr2	18673272	chr2_18672739_18673272	18672739	Commd3	893
NM_007552	Promoter	chr2	18677541	chr2_18677182_18677541	18677182	Bmi1	567
NM_001001334;NM_147778;NM_007552	Intergenic	chr2	18694713	chr2_18694086_18694713	18694086	Commd3;BC061194;Bmi1	918
NM_008845;NR_024323	Promoter	chr2	18997800	chr2_18997499_18997800	18997499	4930426L09Rik;Pip4k2a	525
NM_027715;NR_033642	Promoter	chr2	19657583	chr2_19657118_19657583	19657118	Gm3230;Otud1	644
NM_001081364;NM_001128084;NR_033225	Promoter	chr2	20967637	chr2_20967149_20967637	20967149	Gm13375;Arhgap21	951
NM_001081364;NM_001128084;NR_033225	Promoter	chr2	20969993	chr2_20968884_20969993	20968884	Gm13375;Arhgap21	2590
NM_001001297;NM_027728;NM_177588	Promoter	chr2	21206037	chr2_21205392_21206037	21205392	Enkur;Thnsl1	730
NM_019501	Promoter	chr2	22896187	chr2_22895309_22896187	22895309	Pdss1	2749
NM_001077193;NM_007380;NM_001077190;NM_145994;NM_001077192	Promoter	chr2	23039883	chr2_23039237_23039883	23039237	Abi1	3203
NM_001102437;NM_001102436;NM_028793;NM_001102438	Promoter	chr2	23069641	chr2_23067778_23069641	23067778	Acbd5	4516
NM_013771;NM_025979	Promoter	chr2	23156994	chr2_23155317_23156994	23155317	Mastl;Yme1l1	7271
NM_013771;NM_025979	Promoter	chr2	23157717	chr2_23157354_23157717	23157354	Mastl;Yme1l1	692
NM_001165997;NM_029773;NM_001165998	Promoter	chr2	23572057	chr2_23571481_23572057	23571481	Spopl	1004
NM_001162485;NR_027876;NM_178408	Promoter	chr2	24935936	chr2_24934385_24935936	24934385	Arrdc1	3619
NM_026021	Promoter	chr2	24949734	chr2_24949201_24949734	24949201	Zmynd19	738
NM_026021	Promoter	chr2	24950666	chr2_24950229_24950666	24950229	Zmynd19	1259
NM_026044	Promoter	chr2	24963183	chr2_24962345_24963183	24962345	Dph7	2959
NM_001031808;NM_146251	Promoter	chr2	24975885	chr2_24974806_24975885	24974806	Mrpl41;Pnpla7	4242
NM_001031808;NM_146251	Promoter	chr2	24976595	chr2_24976018_24976595	24976018	Mrpl41;Pnpla7	1025
NM_025980	Promoter	chr2	25180684	chr2_25180214_25180684	25180214	Nrarp	636
NM_025980	Promoter	chr2	25181716	chr2_25181016_25181716	25181016	Nrarp	1069
NM_146115	Promoter	chr2	25196054	chr2_25195009_25196054	25195009	Tor4a	1965
NM_146115	Promoter	chr2	25196719	chr2_25196279_25196719	25196279	Tor4a	587
NM_021393	Promoter	chr2	25211421	chr2_25210429_25211421	25210429	Nelfb	3444
NM_146116	Promoter	chr2	25223827	chr2_25223355_25223827	25223355	Tubb4b	679
NM_146116	Promoter	chr2	25224289	chr2_25223909_25224289	25223909	Tubb4b	1922
NM_146116;NM_177344;NM_025980;NM_001252542;NM_001252541;NM_146115;NM_023464;NM_146117;NM_001177657;NM_001177656;NM_080854;NM_030055;NM_028961;NM_021393;NM_001082476;NM_001242940;NM_026624;NM_175300;NR_027448;NM_008169;NM_001033410;NM_175286;NM_026415;NM_176834	Intergenic	chr2	25228797	chr2_25228053_25228797	25228053	Tmem210;Grin1os;Ndor1;AA543186;Ssna1;Nelfb;Fam166a;4933433C11Rik;Nrarp;Lrrc26;Anapc2;Tprn;Slc34a3;Tmem203;Rnf208;Tubb4b;Cysrt1;Grin1;Tor4a;Rnf224	1700
NM_176834;NM_026415	Promoter	chr2	25241410	chr2_25240879_25241410	25240879	Cysrt1;Rnf208	1028
NM_001252542;NM_001252541;NM_001082476;NM_177344	Promoter	chr2	25255988	chr2_25254855_25255988	25254855	Tmem203;Ndor1	6464
NM_175286	Promoter	chr2	25262986	chr2_25262004_25262986	25262004	Tprn	5086
NM_175286	Intron	chr2	25267460	chr2_25267113_25267460	25267113	Tprn	489
NM_175300;NM_023464	Promoter	chr2	25272869	chr2_25271540_25272869	25271540	Anapc2;Ssna1	5353
NM_001242940;NM_030055;NM_146117	Promoter	chr2	25291093	chr2_25290281_25291093	25290281	Lrrc26;Grin1os;Tmem210	2164
NR_027448;NM_001029983	Promoter	chr2	25333202	chr2_25332299_25333202	25332299	Man1b1;AA543186	4738
NM_031843	Promoter	chr2	25356788	chr2_25355089_25356788	25355089	Dpp7	3485
NM_001033293	Promoter	chr2	25365767	chr2_25364718_25365767	25364718	Uap1l1	2596
NM_001290407;NM_001081085	Promoter	chr2	25373781	chr2_25371966_25373781	25371966	Sapcd2	3515
NM_008721	Promoter	chr2	25400748	chr2_25400046_25400748	25400046	Npdc1	743
NM_027062;NM_001271777;NM_013908	Promoter	chr2	25502034	chr2_25501437_25502034	25501437	Fbxw5;C8g	693
NM_009422;NM_001290413	Promoter	chr2	25546624	chr2_25546154_25546624	25546154	Traf2	778
NM_021519	Promoter	chr2	25558427	chr2_25557658_25558427	25557658	Edf1	1260
NM_029293	Promoter	chr2	25575020	chr2_25574560_25575020	25574560	Phpt1	3320
NM_029293	Promoter	chr2	25577527	chr2_25577011_25577527	25577011	Phpt1	793
NM_001005424	Promoter	chr2	25580308	chr2_25580032_25580308	25580032	Gm996	491
NM_001024616	Promoter	chr2	25608461	chr2_25607828_25608461	25607828	Rabl6	1047
NM_001276361;NM_001276360;NM_001276359	Promoter	chr2	25982816	chr2_25982049_25982816	25982049	Camsap1	2489
NM_001276361;NM_001276360;NM_001276359	Promoter	chr2	25984091	chr2_25983669_25984091	25983669	Camsap1	1162
NM_026495;NM_001276361;NM_001276360;NM_001037098;NM_175462;NM_133835;NM_001276359;NM_001145403	Intergenic	chr2	25993425	chr2_25992877_25993425	25992877	Kcnt1;Nacc2;Camsap1;Ubac1	812
NM_133835	Promoter	chr2	26021527	chr2_26021141_26021527	26021141	Ubac1	1125
NM_001037098	Promoter	chr2	26091809	chr2_26091383_26091809	26091383	Nacc2	935
NM_026495	Promoter	chr2	26123282	chr2_26122921_26123282	26122921	Nacc2	569
NM_001256521;NM_001256522	Promoter	chr2	26140415	chr2_26139645_26140415	26139645	C330006A16Rik	1360
NM_153410;NM_001199147;NM_001199146	Exon	chr2	26326353	chr2_26325659_26326353	26325659	Gpsm1	991
NM_001139504;NM_026828;NM_001139503	Promoter	chr2	26352286	chr2_26351900_26352286	26351900	Dnlz	1115
NM_172339;NM_001290419	Promoter	chr2	26380690	chr2_26380369_26380690	26380369	Snapc4	1083
NM_001085408;NM_026563;NM_173180;NM_001085407	Promoter	chr2	26389608	chr2_26389224_26389608	26389224	Sdccag3;Pmpca	685
NM_001290437;NM_033134;NR_110957	Promoter	chr2	26409342	chr2_26408628_26409342	26408628	Inpp5e	2183
NM_008714	Promoter	chr2	26503080	chr2_26502419_26503080	26502419	Notch1	1368
NM_008714	Promoter	chr2	26504258	chr2_26503236_26504258	26503236	Notch1	5504
NM_198724;NM_198725;NM_178444	Promoter	chr2	26582471	chr2_26581778_26582471	26581778	Egfl7	1472
NM_001164564	Promoter	chr2	26587363	chr2_26586690_26587363	26586690	Egfl7	2010
NM_026212	Intron	chr2	26600868	chr2_26600574_26600868	26600574	Agpat2	540
NM_026212	Promoter	chr2	26604272	chr2_26603024_26604272	26603024	Agpat2	2802
NR_024068;NR_028571;NR_028572	Promoter	chr2	26639287	chr2_26638597_26639287	26638597	Snora17;Snhg7;Snora43	1828
NR_024068;NR_028571;NR_028572	Promoter	chr2	26640336	chr2_26639645_26640336	26639645	Snora17;Snhg7;Snora43	1478
NM_009298	Promoter	chr2	26902635	chr2_26902255_26902635	26902255	Surf6	1074
NM_011513;NM_001033908;NM_013721	Promoter	chr2	26912167	chr2_26909870_26912167	26909870	Rpl7a;Med22	8435
NM_001271724;NM_013677;NM_013678;NR_073420	Promoter	chr2	26916956	chr2_26915936_26916956	26915936	Surf1;Surf2	2608
NM_011512;NM_198628	Promoter	chr2	26934167	chr2_26933677_26934167	26933677	Stkld1;Surf4	1313
NM_207234	Promoter	chr2	26964726	chr2_26963797_26964726	26963797	Rexo4	2065
NM_001243239;NM_001243240;NM_029862	Promoter	chr2	27010759	chr2_27009989_27010759	27009989	Cacfd1	1299
NM_023336;NM_080848;NM_001113573;NM_001113574;NM_009500;NR_106102	Intergenic	chr2	27443074	chr2_27442463_27443074	27442463	Mir7578;Vav2;Wdr5;Brd3	1690
NM_023336;NM_001113573;NM_001113574	Promoter	chr2	27476193	chr2_27474897_27476193	27474897	Brd3	7399
NM_023336;NM_080848;NM_001113573;NM_001113574;NM_009500;NR_106102	Intergenic	chr2	27505990	chr2_27505414_27505990	27505414	Mir7578;Vav2;Wdr5;Brd3	820
NM_080848	Promoter	chr2	27515235	chr2_27514795_27515235	27514795	Wdr5	988
NM_080848	Promoter	chr2	27516194	chr2_27515324_27516194	27515324	Wdr5	4818
NM_080848	Promoter	chr2	27516982	chr2_27516557_27516982	27516557	Wdr5	769
NM_023336;NR_106102;NM_001113573;NM_001113574;NM_080848	Intergenic	chr2	27540654	chr2_27540149_27540654	27540149	Mir7578;Wdr5;Brd3	548
NM_011305	Promoter	chr2	27678205	chr2_27677560_27678205	27677560	Rxra	1982
NM_001166031;NM_080452	Promoter	chr2	28469341	chr2_28468975_28469341	28468975	Mrps2	542
NM_001033294;NM_172977;NM_001166033	Promoter	chr2	28841035	chr2_28839818_28841035	28839818	Ddx31;Gtf3c4	6793
NM_001166705	Promoter	chr2	29055227	chr2_29054496_29055227	29054496	1700101E01Rik	948
NM_009442	Promoter	chr2	29060836	chr2_29060130_29060836	29060130	Ttf1	1434
NM_198033	Promoter	chr2	29125912	chr2_29125102_29125912	29125102	Setx	3321
NM_026896;NM_001290489	Intron	chr2	29484808	chr2_29484240_29484808	29484240	Med27	786
NM_001039087;NM_054050;NM_001039086	Promoter	chr2	29620341	chr2_29619943_29620341	29619943	Rapgef1	1052
NM_001039087;NM_054050;NM_001039086	Intron	chr2	29663658	chr2_29663253_29663658	29663253	Rapgef1	674
NM_001039087;NM_054050;NM_001039086	Intron	chr2	29737871	chr2_29737486_29737871	29737486	Rapgef1	630
NM_001290496;NM_001290495;NM_026615;NM_145520;NM_054050;NM_001177392;NM_011989;NR_106110;NR_029838;NM_001039087;NM_001039086;NR_110962;NM_178693	Intergenic	chr2	29747901	chr2_29747216_29747901	29747216	Mir219a-2;Mir219b;Trub2;Urm1;Coq4;Rapgef1;Slc27a4;Gm13547	1222
NM_001290496;NM_001290495;NM_026615;NM_145520;NM_054050;NM_001177392;NM_011989;NR_106110;NR_029838;NM_001039087;NM_001039086;NR_110962;NM_178693	Intergenic	chr2	29752124	chr2_29751491_29752124	29751491	Mir219a-2;Mir219b;Trub2;Urm1;Coq4;Rapgef1;Slc27a4;Gm13547	1255
NM_001290496;NM_001290495;NM_145520;NR_110962;NM_178693	Promoter	chr2	29787769	chr2_29787442_29787769	29787442	Coq4;Trub2	795
NM_001290496;NM_001290495;NM_145520;NR_110962;NM_178693	Promoter	chr2	29788899	chr2_29788206_29788899	29788206	Coq4;Trub2	2170
NM_011989	Promoter	chr2	29803303	chr2_29802534_29803303	29802534	Slc27a4	1822
NM_207298	Promoter	chr2	29870243	chr2_29869795_29870243	29869795	Cercam	1075
NM_028923	Promoter	chr2	29935891	chr2_29935421_29935891	29935421	Gle1	897
NM_001076554;NM_001177668;NM_001177667	Intron	chr2	29973792	chr2_29973384_29973792	29973384	Sptan1	521
NM_001008498	Promoter	chr2	30048993	chr2_30048489_30048993	30048489	Wdr34	756
NM_001008498	Promoter	chr2	30049717	chr2_30049257_30049717	30049257	Wdr34	533
NM_023871	Promoter	chr2	30063531	chr2_30062084_30063531	30062084	Set	5061
NM_001204875	Promoter	chr2	30066901	chr2_30065892_30066901	30065892	Set	2752
NM_153805	Promoter	chr2	30077997	chr2_30077120_30077997	30077120	Pkn3	3107
NM_153805	Promoter	chr2	30079093	chr2_30078703_30079093	30078703	Pkn3	627
NM_025428;NM_001037762	Promoter	chr2	30092586	chr2_30092014_30092586	30092014	Zdhhc12	777
NM_146252	Promoter	chr2	30134097	chr2_30133326_30134097	30133326	Tbc1d13	1975
NM_007931	Promoter	chr2	30172547	chr2_30171161_30172547	30171161	Endog	3126
NM_172660	Promoter	chr2	30176844	chr2_30176472_30176844	30176472	D2Wsu81e	671
NM_172660	Promoter	chr2	30178621	chr2_30177946_30178621	30177946	D2Wsu81e	2009
NM_172404	Exon	chr2	30185570	chr2_30185241_30185570	30185241	Ccbl1	532
NM_172404	Exon	chr2	30186747	chr2_30186005_30186747	30186005	Ccbl1	1073
NM_177648;NM_198304	Promoter	chr2	30287132	chr2_30285649_30287132	30285649	Dolk;Nup188	9451
NM_001289709;NM_139302;NM_001289710	Promoter	chr2	30359264	chr2_30358844_30359264	30358844	Sh3glb2	630
NM_001242407;NM_175392	Promoter	chr2	30364328	chr2_30363828_30364328	30363828	Fam73b	1283
NM_001290509;NR_110963;NM_001290508;NM_020329	Promoter	chr2	30392735	chr2_30392042_30392735	30392042	Dolpp1	1944
NM_001290509;NR_110963;NM_001290508;NM_020329	Promoter	chr2	30393526	chr2_30393018_30393526	30393018	Dolpp1	813
NM_138748;NM_007760	Promoter	chr2	30416867	chr2_30415047_30416867	30415047	Crat;Ppp2r4	5138
NM_138748;NM_175392;NM_001242407;NM_030244;NM_001290509;NM_020329;NR_110963;NM_001290508;NM_007760	Intergenic	chr2	30470424	chr2_30470045_30470424	30470045	Dolpp1;Crat;Fam73b;Ier5l;Ppp2r4	581
NM_030244	Promoter	chr2	30474619	chr2_30473618_30474619	30473618	Ier5l	2798
NR_037272;NM_170592;NM_198000;NR_028486;NR_028487	Intergenic	chr2	30718518	chr2_30718131_30718518	30718131	1700001O22Rik;Ntmt1;Mir3089	581
NM_170592;NM_198000;NR_028486;NR_028487;NM_009116;NR_037272;NM_133346	Intergenic	chr2	30758552	chr2_30757711_30758552	30757711	Prrx2;1700001O22Rik;Asb6;Ntmt1;Mir3089	1302
NM_170592;NM_198000;NR_028486;NR_028487;NM_009116;NR_037272;NM_133346	Intergenic	chr2	30759100	chr2_30758703_30759100	30758703	Prrx2;1700001O22Rik;Asb6;Ntmt1;Mir3089	617
NM_170592;NM_198000;NR_028486;NR_028487;NM_009116;NR_037272;NM_133346	Intergenic	chr2	30772099	chr2_30771735_30772099	30771735	Prrx2;1700001O22Rik;Asb6;Ntmt1;Mir3089	671
NM_198000;NR_028486;NR_028487	Promoter	chr2	30801517	chr2_30800373_30801517	30800373	1700001O22Rik	1572
NM_170592	Promoter	chr2	30808892	chr2_30807648_30808892	30807648	Ntmt1	5769
NM_133346	Promoter	chr2	30828336	chr2_30827314_30828336	30827314	Asb6	3256
NM_009116	Promoter	chr2	30845905	chr2_30845452_30845905	30845452	Prrx2	462
NM_144884	Promoter	chr2	30968105	chr2_30966901_30968105	30966901	Tor1a	5342
NM_144885;NM_028846	Promoter	chr2	30982434	chr2_30981660_30982434	30981660	BC005624;Usp20	4511
NM_019406;NM_001177648;NM_001177649;NM_001038700	Promoter	chr2	31141426	chr2_31141001_31141426	31141001	Fnbp1	899
NM_019406;NM_001177648;NM_001177649;NM_001038700	Promoter	chr2	31142079	chr2_31141580_31142079	31141580	Fnbp1	2033
NM_178760	Intron	chr2	31164395	chr2_31163615_31164395	31163615	Gpr107	1401
NM_019681	Promoter	chr2	31246034	chr2_31245358_31246034	31245358	Ncs1	1131
NM_019681	Promoter	chr2	31247001	chr2_31246282_31247001	31246282	Ncs1	2064
NM_007494;NR_002687	Promoter	chr2	31471320	chr2_31469850_31471320	31469850	Gm5424;Ass1	6229
NM_175511	Intron	chr2	32079118	chr2_32078730_32079118	32078730	Fam78a	574
NM_175511	Promoter	chr2	32082505	chr2_32082121_32082505	32082121	Fam78a	592
NM_175511	Promoter	chr2	32084001	chr2_32083465_32084001	32083465	Fam78a	1138
NM_175511	Promoter	chr2	32084688	chr2_32084292_32084688	32084292	Fam78a	1128
NM_145145;NM_145521;NM_172661;NR_106135;NM_175511;NM_001159634;NM_172268	Intergenic	chr2	32138262	chr2_32137662_32138262	32137662	Ppapdc3;Prrc2b;Fam78a;Mir7674;Pomt1;Nup214	839
NM_172661;NM_001159634	Promoter	chr2	32153451	chr2_32152977_32153451	32152977	Prrc2b	785
NM_172661;NM_001159634	Intron	chr2	32167466	chr2_32167114_32167466	32167114	Prrc2b	571
NM_172661;NM_001159634	Intron	chr2	32170132	chr2_32169747_32170132	32169747	Prrc2b	637
NM_172661;NM_001159634	Intron	chr2	32175734	chr2_32175282_32175734	32175282	Prrc2b	1345
NM_145145	Promoter	chr2	32237300	chr2_32236687_32237300	32236687	Pomt1	622
NM_011675	Promoter	chr2	32260140	chr2_32259454_32260140	32259454	Uck1	2027
NM_021515	Promoter	chr2	32631565	chr2_32631002_32631565	32631002	Ak1	1001
NM_001146348;NM_007932;NM_001146350	Promoter	chr2	32647315	chr2_32646660_32647315	32646660	Eng	1664
NM_001146348;NM_007932;NM_001146350	Promoter	chr2	32647993	chr2_32647592_32647993	32647592	Eng	656
NR_039536;NM_130860;NR_037217	Promoter	chr2	32712858	chr2_32712353_32712858	32712353	Cdk9;Mir2861;Mir3960	2105
NR_045485;NM_152800	Promoter	chr2	32757643	chr2_32757276_32757643	32757276	Tor2a	692
NM_146119	Promoter	chr2	32876911	chr2_32876194_32876911	32876194	Fam129b	1587
NM_146119	Promoter	chr2	32878239	chr2_32877438_32878239	32877438	Fam129b	1303
NR_002898;NM_009076;NM_199302	Promoter	chr2	32963803	chr2_32963140_32963803	32963140	Snora65;Rpl12;Lrsam1	1031
NM_011923	Promoter	chr2	33217158	chr2_33216707_33217158	33216707	Angptl2	551
NM_001276332;NM_001085507	Promoter	chr2	33431810	chr2_33431370_33431810	33431370	Zbtb34	884
NM_001025594;NM_027947	Promoter	chr2	33468191	chr2_33467575_33468191	33467575	Zbtb43	1462
NM_016768;NM_001290576	Promoter	chr2	34371006	chr2_34370692_34371006	34370692	Pbx3	535
NM_016768;NM_001290576	Promoter	chr2	34371494	chr2_34371108_34371494	34371108	Pbx3	943
NM_016768;NM_001290576	Promoter	chr2	34373035	chr2_34372501_34373035	34372501	Pbx3	1366
NM_177345;NM_001290625;NM_001290626	Promoter	chr2	34407311	chr2_34406752_34407311	34406752	Mapkap1	1827
NM_177345;NM_025709;NM_001290625;NM_001290626	Intergenic	chr2	34642499	chr2_34641834_34642499	34641834	Mapkap1;Gapvd1	724
NM_025709	Promoter	chr2	34754681	chr2_34754161_34754681	34754161	Gapvd1	1110
NM_022310;NM_001163434	Promoter	chr2	34772615	chr2_34771395_34772615	34771395	Hspa5	8786
NM_145522	Promoter	chr2	34800122	chr2_34799437_34800122	34799437	Rabepk	2773
NM_145522	Promoter	chr2	34803229	chr2_34801848_34803229	34801848	Rabepk	4598
NM_013890;NM_001164770;NM_001164769;NM_001164768;NM_001164772	Promoter	chr2	34825814	chr2_34825294_34825814	34825294	Fbxw2	585
NM_013890;NM_001164770;NM_001164769;NM_001164772	Promoter	chr2	34826821	chr2_34825979_34826821	34825979	Fbxw2	2355
NM_080554	Promoter	chr2	34871660	chr2_34870340_34871660	34870340	Psmd5	2831
NM_009421	Intron	chr2	34945214	chr2_34944670_34945214	34944670	Traf1	859
NM_010406;NM_030000;NM_001243103;NM_001243102;NM_001290635;NM_178885;NM_012018	Intergenic	chr2	35066973	chr2_35066636_35066973	35066636	AI182371;Hc;Cntrl	820
NM_010406;NM_030000;NM_001243103;NM_001243102;NM_001290635;NM_178885;NM_012018	Intergenic	chr2	35067959	chr2_35067321_35067959	35067321	AI182371;Hc;Cntrl	1010
NM_030000;NM_001290635	Promoter	chr2	35132441	chr2_35132156_35132441	35132156	Cntrl	489
NM_026697	Promoter	chr2	35200629	chr2_35199944_35200629	35199944	Rab14	1913
NM_001145821;NM_010283	Intron	chr2	35445101	chr2_35444710_35445101	35444710	Ggta1	617
NM_001145821;NM_010283	Promoter	chr2	35462374	chr2_35461793_35462374	35461793	Ggta1	1746
NM_001290637	Promoter	chr2	35582784	chr2_35582078_35582784	35582078	Dab2ip	1698
NM_001290637;NM_001114125	Intron	chr2	35611021	chr2_35610611_35611021	35610611	Dab2ip	794
NM_001290637;NM_001114125	Intron	chr2	35612887	chr2_35612183_35612887	35612183	Dab2ip	1075
NM_001290641;NM_001290637;NM_001114124;NM_001114125	Intron	chr2	35662061	chr2_35661681_35662061	35661681	Dab2ip	595
NM_001290640;NM_001001602	Promoter	chr2	35692297	chr2_35691749_35692297	35691749	Dab2ip	1314
NM_029309;NM_026703	Promoter	chr2	36049457	chr2_36048879_36049457	36048879	Morn5;Ndufa8	2241
NM_008969	Promoter	chr2	36230676	chr2_36230055_36230676	36230055	Ptgs1	643
NM_001290642;NM_001100591	Promoter	chr2	37422317	chr2_37421980_37422317	37421980	Rc3h2	562
NM_001290642;NM_001100591	Promoter	chr2	37422714	chr2_37422394_37422714	37422394	Rc3h2	887
NM_001290642;NM_001100591	Promoter	chr2	37423073	chr2_37422787_37423073	37422787	Rc3h2	506
NM_146253	Promoter	chr2	37431405	chr2_37430503_37431405	37430503	Zbtb6	1822
NM_146121;NM_199025	Promoter	chr2	37442819	chr2_37442440_37442819	37442440	Rabgap1;Zbtb26	644
NM_009261;NM_001163566;NM_146122	Intergenic	chr2	37702692	chr2_37702165_37702692	37702165	Strbp;Dennd1a;Crb2	1352
NM_009261;NM_001163566;NM_146122	Intergenic	chr2	37704136	chr2_37703626_37704136	37703626	Strbp;Dennd1a;Crb2	1231
NM_146122	Intron	chr2	37829540	chr2_37829240_37829540	37829240	Dennd1a	571
NM_011187	Promoter	chr2	38643903	chr2_38643450_38643903	38643450	Psmb7	762
NM_139051;NM_001159548;NM_010264;NM_001159549;NM_011187	Intergenic	chr2	38689470	chr2_38689109_38689470	38689109	Psmb7;Nr6a1;Nr5a1	605
NM_010264	Promoter	chr2	38925729	chr2_38925159_38925729	38925159	Nr6a1	642
NM_025592	Promoter	chr2	39003882	chr2_39003567_39003882	39003567	Rpl35	550
NM_028809;NM_025592	Promoter	chr2	39005662	chr2_39004162_39005662	39004162	Arpc5l;Rpl35	5800
NM_028809	Promoter	chr2	39008933	chr2_39007770_39008933	39007770	Arpc5l	4064
NM_001290649;NM_029793;NR_110968	Promoter	chr2	39065540	chr2_39064874_39065540	39064874	Golga1	1340
NM_178778	Promoter	chr2	39190934	chr2_39190102_39190934	39190102	Scai	2570
NM_024209	Promoter	chr2	39225400	chr2_39225376_39225400	39225376	Ppp6c	4394
NM_001177313;NM_011958;NR_033442;NM_029924	Promoter	chr2	48949445	chr2_48948720_48949445	48948720	Mbd5;Orc4	2920
NM_172663	Promoter	chr2	49451214	chr2_49450868_49451214	49450868	Epc2	580
NM_172663	Promoter	chr2	49452956	chr2_49452248_49452956	49452248	Epc2	1353
NR_033304;NM_177139	Promoter	chr2	50067023	chr2_50066057_50067023	50066057	Lypd6	1487
NR_040362;NR_040361;NM_133839	Promoter	chr2	50296759	chr2_50296048_50296759	50296048	Gm13483;Mmadhc	2401
NM_028810	Promoter	chr2	51147701	chr2_51146664_51147701	51146664	Rnd3	2019
NM_028810	Promoter	chr2	51148552	chr2_51148185_51148552	51148185	Rnd3	867
NM_175238	Promoter	chr2	52072699	chr2_52071895_52072699	52071895	Rif1	1761
NM_019667	Promoter	chr2	52742927	chr2_52741521_52742927	52741521	Stam2	5722
NM_172409	Promoter	chr2	52859182	chr2_52857761_52859182	52857761	Fmnl2	3006
NM_018785;NM_022989	Promoter	chr2	53191692	chr2_53190657_53191692	53190657	Arl6ip6;Prpf40a	4226
NM_018785;NM_022989	Promoter	chr2	53192811	chr2_53191759_53192811	53191759	Arl6ip6;Prpf40a	3315
NM_013613	Promoter	chr2	57115186	chr2_57114482_57115186	57114482	Nr4a2	1269
NR_040356;NR_040633	Promoter	chr2	57182143	chr2_57181822_57182143	57181822	BB557941;4930555B11Rik	546
NM_001145820;NM_010274	Promoter	chr2	57238960	chr2_57237692_57238960	57237692	Gpd2	5364
NM_001289660;NM_007394;NM_001110205;NM_001110204	Promoter	chr2	58566755	chr2_58566300_58566755	58566300	Upp2;Acvr1	1066
NM_175464;NM_026361	Promoter	chr2	59161791	chr2_59161227_59161791	59161227	Pkp4	2153
NM_029723;NM_001290659;NM_198294	Intergenic	chr2	59600240	chr2_59599743_59600240	59599743	Tanc1;Dapl1	511
NM_198294	Promoter	chr2	59612659	chr2_59612157_59612659	59612157	Tanc1	994
NM_198294	Promoter	chr2	59613556	chr2_59613176_59613556	59613176	Tanc1	589
NM_001159636;NM_028118	Promoter	chr2	59882569	chr2_59882218_59882569	59882218	Wdsub1	556
NM_001001182	Intron	chr2	60050046	chr2_60049332_60050046	60049332	Baz2b	1537
NM_001001182	Intron	chr2	60050871	chr2_60050370_60050871	60050370	Baz2b	508
NM_001001182	Intron	chr2	60088996	chr2_60088393_60088996	60088393	Baz2b	1072
NM_020575	Promoter	chr2	60210626	chr2_60210185_60210626	60210185	March7	1107
NM_020575	Promoter	chr2	60211327	chr2_60211009_60211327	60211009	March7	531
NM_001141932;NM_001141931	Promoter	chr2	60881411	chr2_60880779_60881411	60880779	Rbms1	1699
NM_001164072;NM_001164071	Promoter	chr2	61593595	chr2_61593040_61593595	61593040	Tank	1513
NM_021526	Promoter	chr2	61712383	chr2_61711532_61712383	61711532	Psmd14	1220
NM_001159543;NM_010074	Promoter	chr2	62410763	chr2_62410369_62410763	62410369	Dpp4	527
NM_001159543;NM_010074	Promoter	chr2	62412323	chr2_62411223_62412323	62411223	Dpp4	4345
NM_145523	Promoter	chr2	62664609	chr2_62664265_62664609	62664265	Gca	1489
NM_027225;NM_177025	Promoter	chr2	65238325	chr2_65237888_65238325	65237888	Cobll1	765
NM_001290665	Promoter	chr2	65931996	chr2_65931703_65931996	65931703	Csrnp3	576
NM_015736	Promoter	chr2	66124466	chr2_66124124_66124466	66124124	Galnt3	593
NM_016866	Intron	chr2	68298644	chr2_68298150_68298644	68298150	Stk39	714
NM_016866	Promoter	chr2	68472300	chr2_68471769_68472300	68471769	Stk39	561
NM_172856	Promoter	chr2	68862642	chr2_68861483_68862642	68861483	Cers6	2478
NM_001199124;NM_025565;NM_001199123	Promoter	chr2	69206338	chr2_69205657_69206338	69205657	Spc25	1855
NM_001081088	Promoter	chr2	69586108	chr2_69585349_69586108	69585349	Lrp2	1409
NM_028284	Promoter	chr2	69647427	chr2_69646938_69647427	69646938	Bbs5	640
NM_177244	Promoter	chr2	69713542	chr2_69712857_69713542	69712857	Fastkd1	2817
NM_001081086	Promoter	chr2	69723812	chr2_69722569_69723812	69722569	Ppig	2193
NM_001077684;NM_028521	Promoter	chr2	69789670	chr2_69789139_69789670	69789139	Ccdc173;Phospho2	811
NM_177784	Promoter	chr2	69823096	chr2_69822494_69823096	69822494	Klhl23	698
NM_001110145;NM_009278	Promoter	chr2	69861852	chr2_69861495_69861852	69861495	Ssb	1251
NM_001081548;NM_177783	Promoter	chr2	69898292	chr2_69897838_69898292	69897838	Ubr3	787
NR_027343;NM_027352	Promoter	chr2	70662026	chr2_70661610_70662026	70661610	Gorasp2	846
NR_027343;NM_027352	Exon	chr2	70690846	chr2_70690474_70690846	70690474	Gorasp2	724
NM_172664	Promoter	chr2	70825425	chr2_70824719_70825425	70824719	Tlk1	1454
NM_001198874;NM_001198875;NM_001198876;NM_001198877;NM_001198872;NM_001198873;NM_001198878;NM_010064	Promoter	chr2	71212193	chr2_71211594_71212193	71211594	Dync1i2	1042
NM_172436	Promoter	chr2	71367842	chr2_71367196_71367842	71367196	Slc25a12	1364
NM_026115	Promoter	chr2	71389995	chr2_71389331_71389995	71389331	Hat1	2008
NM_025633	Intron	chr2	71489620	chr2_71489342_71489620	71489342	Metap1d	489
NM_010053	Promoter	chr2	71529285	chr2_71528919_71529285	71528919	Dlx1	593
NR_037979	Promoter	chr2	71719301	chr2_71718947_71719301	71718947	Gm1631	612
NM_008397;NR_037979;NM_001277970	Intergenic	chr2	71745527	chr2_71744887_71745527	71744887	Gm1631;Itga6	1294
NM_008397;NR_037979;NM_001277970	Intergenic	chr2	71751889	chr2_71751612_71751889	71751612	Gm1631;Itga6	465
NM_008397;NM_001277970	Promoter	chr2	71788178	chr2_71787133_71788178	71787133	Itga6	2635
NM_001164791;NM_023057;NM_178084	Promoter	chr2	72286345	chr2_72286025_72286345	72286025	Zak	549
NM_025866	Promoter	chr2	72476343	chr2_72475865_72476343	72475865	Cdca7	1099
NM_025866	Promoter	chr2	72477394	chr2_72476917_72477394	72476917	Cdca7	1110
NM_001018042;NR_045269;NM_001098425	Promoter	chr2	72979376	chr2_72979045_72979376	72979045	Sp3;Sp3os	1293
NM_001018042;NR_045269;NM_001098425	Promoter	chr2	72981055	chr2_72980358_72981055	72980358	Sp3;Sp3os	2496
NR_045269;NM_001018042;NM_001098425;NM_030091;NM_025942	Intergenic	chr2	73038679	chr2_73038305_73038679	73038305	Sp3;Ola1;Sp3os	602
NM_025942;NM_030091	Promoter	chr2	73214756	chr2_73213659_73214756	73213659	Ola1	2177
NM_001005343	Promoter	chr2	73274689	chr2_73273581_73274689	73273581	Sp9	1736
NM_029022;NM_025854	Promoter	chr2	73312834	chr2_73312009_73312834	73312009	Scrn3;Cir1	2279
NM_001276444;NM_001276443;NM_001190297	Promoter	chr2	73386582	chr2_73386218_73386582	73386218	Gpr155	560
NM_001289723	Promoter	chr2	73485718	chr2_73484809_73485718	73484809	Wipf1	1808
NM_153138	Promoter	chr2	73529626	chr2_73528649_73529626	73528649	Wipf1	2447
NM_007389;NM_029716;NM_001289723;NM_001166603;NR_040623;NM_001166604;NM_153138;NM_175752;NM_001113246	Intergenic	chr2	73560655	chr2_73559838_73560655	73559838	Chn1os3;Wipf1;Chn1;Chrna1	1281
NM_007389;NM_029716;NM_001289723;NM_001166603;NR_040623;NM_001166604;NM_153138;NM_175752;NM_001113246	Intergenic	chr2	73562386	chr2_73562069_73562386	73562069	Chn1os3;Wipf1;Chn1;Chrna1	518
NM_001113246;NM_001166603	Promoter	chr2	73775833	chr2_73775268_73775833	73775268	Chn1	2081
NM_001025093;NM_009715;NM_001284369;NM_001284376;NM_001284374;NM_001284373;NM_001284372;NM_001284371;NM_001284370	Promoter	chr2	73893422	chr2_73891859_73893422	73891859	Atf2	4506
NM_175015	Promoter	chr2	73910822	chr2_73910362_73910822	73910362	Atp5g3	630
NM_001110209;NM_027133	Intergenic	chr2	74506953	chr2_74506239_74506953	74506239	Lnp	759
NM_001110209;NM_027133	Promoter	chr2	74579131	chr2_74577990_74579131	74577990	Lnp	2968
NM_016804	Promoter	chr2	74826006	chr2_74825528_74826006	74825528	Mtx2	797
NM_053263;NR_033513;NM_146130;NM_198090;NM_010902	Intergenic	chr2	75633258	chr2_75632677_75633258	75632677	Hnrnpa3;Nfe2l2;Gm6793	897
NM_053263;NR_033513;NM_146130;NM_198090	Promoter	chr2	75659856	chr2_75657865_75659856	75657865	Hnrnpa3;Gm6793	4512
NM_010902	Promoter	chr2	75705293	chr2_75703523_75705293	75703523	Nfe2l2	8431
NM_172666	Promoter	chr2	75832718	chr2_75831748_75832718	75831748	Agps	1623
NM_028235	Promoter	chr2	75938846	chr2_75937971_75938846	75937971	Ttc30b	1589
NM_030188	Promoter	chr2	75981731	chr2_75981128_75981731	75981128	Ttc30a1	882
NM_153405	Promoter	chr2	76370747	chr2_76369949_76370747	76369949	Rbm45	2570
NM_145525;NM_001290734;NM_001290733	Promoter	chr2	76406445	chr2_76405834_76406445	76405834	Osbpl6	883
NM_145525;NM_001290734;NM_001290733	Promoter	chr2	76407463	chr2_76406534_76407463	76406534	Osbpl6	2563
NM_145525;NM_001290734;NM_001290733	Intron	chr2	76442361	chr2_76441946_76442361	76441946	Osbpl6	651
NM_011871;NM_001080711	Promoter	chr2	76648221	chr2_76647679_76648221	76647679	Prkra;Dfnb59	812
NM_001025576	Promoter	chr2	77170380	chr2_77169518_77170380	77169518	Ccdc141	1232
NM_175465	Promoter	chr2	77280304	chr2_77279934_77280304	77279934	Sestd1	711
NM_001290740;NM_172667;NM_030560	Promoter	chr2	77945930	chr2_77945597_77945930	77945597	Cwc22	519
NM_080558	Promoter	chr2	79636095	chr2_79635536_79636095	79635536	Ssfa2	1967
NM_026934	Promoter	chr2	83644638	chr2_83644246_83644638	83644246	Zc3h15	638
NM_001033166;NM_001037279	Promoter	chr2	84670478	chr2_84670048_84670478	84670048	2700094K13Rik	1140
NM_025868;NM_001290751;NM_025885	Promoter	chr2	84678784	chr2_84678441_84678784	84678441	Med19;Tmx2	633
NM_144887	Promoter	chr2	84716064	chr2_84715337_84716064	84715337	Zdhhc5	1573
NM_133840	Promoter	chr2	84727818	chr2_84727164_84727818	84727164	Clp1	663
NM_025885;NM_001085448;NM_001085449;NM_001083809;NM_133840;NM_024497;NM_001290751;NM_013899;NM_144887;NM_001033166;NM_001081349;NM_001085453;NM_007615;NM_001085450;NM_019949;NR_029544;NM_024230;NM_001037279;NM_025868;NM_001145100;NM_001005342;NM_009776	Intergenic	chr2	84744698	chr2_84744074_84744698	84744074	Ypel4;2700094K13Rik;Zdhhc5;Timm10;Clp1;Mir130a;Ube2l6;Serping1;Btbd18;Ctnnd1;Tmx2;Med19;Smtnl1;Slc43a1	705
NM_019949	Promoter	chr2	84799198	chr2_84798691_84799198	84798691	Ube2l6	602
NM_019949	Exon	chr2	84810253	chr2_84809718_84810253	84809718	Ube2l6	585
NM_013899	Promoter	chr2	84828022	chr2_84826983_84828022	84826983	Timm10	3240
NM_024497;NM_001081349;NM_001083809	Promoter	chr2	84839819	chr2_84839349_84839819	84839349	Slc43a1	1207
NM_024497;NM_001081349;NM_001083809	Promoter	chr2	84840625	chr2_84839894_84840625	84839894	Slc43a1	1990
NM_199223	Exon	chr2	84872396	chr2_84871839_84872396	84871839	Rtn4rl2	757
NM_182990;NM_145526;NM_001136081	Promoter	chr2	85037920	chr2_85037484_85037920	85037484	Ssrp1;P2rx3	1949
NM_008982	Promoter	chr2	90579915	chr2_90579511_90579915	90579511	Ptprj	754
NM_019758	Promoter	chr2	90847552	chr2_90846677_90847552	90846677	Mtch2	1802
NM_026161	Promoter	chr2	90885962	chr2_90885586_90885962	90885586	C1qtnf4	608
NM_026161	Exon	chr2	90889546	chr2_90889145_90889546	90889145	C1qtnf4	648
NM_025576	Promoter	chr2	90918289	chr2_90916975_90918289	90916975	Ptpmt1	3963
NM_198683;NM_001244903;NM_017368;NM_001244891	Promoter	chr2	90941240	chr2_90940659_90941240	90940659	Celf1	2814
NM_008948	Promoter	chr2	91054854	chr2_91053711_91054854	91053711	Psmc3	4655
NM_001290765;NR_110981;NM_026721	Promoter	chr2	91070896	chr2_91070271_91070896	91070271	Slc39a13	878
NM_011355	Exon	chr2	91113503	chr2_91113193_91113503	91113193	Spi1	473
NM_145527;NM_001177719	Promoter	chr2	91183300	chr2_91182919_91183300	91182919	Madd	1656
NM_001177730;NM_013839	Promoter	chr2	91195342	chr2_91195075_91195342	91195075	Nr1h3	509
NM_007387	Promoter	chr2	91202930	chr2_91202345_91202930	91202345	Acp2	2231
NR_015464;NM_028119	Promoter	chr2	91237003	chr2_91236281_91237003	91236281	Ddb2;A330069E16Rik	1669
NM_030880;NM_028733;NM_001289677;NM_001289678	Promoter	chr2	91257089	chr2_91256819_91257089	91256819	Pacsin3	466
NM_028733;NM_030880;NM_001289677;NM_001289678	Intron	chr2	91261020	chr2_91260568_91261020	91260568	Pacsin3	591
NM_001166024;NM_023854	Promoter	chr2	91266226	chr2_91265020_91266226	91265020	Arfgap2	1787
NM_172668;NM_001145857	Promoter	chr2	91458324	chr2_91457678_91458324	91457678	Lrp4	1570
NM_001145902;NR_027373;NR_027371;NR_027372;NM_001033451	Promoter	chr2	91649522	chr2_91649225_91649522	91649225	Zfp408;Arhgap1	505
NM_001145902;NR_027373;NR_027371;NR_027372;NM_001033451	Promoter	chr2	91650491	chr2_91649733_91650491	91649733	Zfp408;Arhgap1	1674
NM_178724;NM_145528	Promoter	chr2	91711445	chr2_91709763_91711445	91709763	Harbi1;Atg13	7465
NM_172669;NM_001080754	Promoter	chr2	91730855	chr2_91729961_91730855	91729961	Ambra1	3791
NM_010784;NM_001012336;NM_001012335;NM_001291483;NM_001291482;NM_001291481	Promoter	chr2	91931779	chr2_91931049_91931779	91931049	Mdk	1772
NM_172669;NR_105965;NM_001166597;NM_001080754;NM_010784;NM_138306;NM_001012336;NM_001012335;NM_011957;NM_007699;NM_001291483;NM_001291482;NM_001291481	Intergenic	chr2	91976557	chr2_91975564_91976557	91975564	Dgkz;Mdk;Ambra1;Chrm4;Mir6999;Creb3l1	1878
NM_011957	Exon	chr2	91995568	chr2_91995242_91995568	91995242	Creb3l1	584
NM_011957	Intron	chr2	92008827	chr2_92008400_92008827	92008400	Creb3l1	608
NM_138306;NM_011957	Intergenic	chr2	92060353	chr2_92059733_92060353	92059733	Dgkz;Creb3l1	790
NM_172670;NM_001290775;NM_001166633;NM_001290774;NM_001290773	Promoter	chr2	92370629	chr2_92370203_92370629	92370203	Gyltl1b	612
NM_172670;NM_001290775;NM_001166633;NM_001290774;NM_001290773	Promoter	chr2	92371532	chr2_92371139_92371532	92371139	Gyltl1b	628
NR_028114;NM_145122	Promoter	chr2	92376048	chr2_92375094_92376048	92375094	Pex16	3106
NM_011162	Promoter	chr2	92401060	chr2_92400524_92401060	92400524	Mapk8ip1	575
NM_145832;NR_106081;NR_106080;NM_211358;NR_040621;NM_023850;NM_009963	Intergenic	chr2	92529533	chr2_92528947_92529533	92528947	D930015M05Rik;Mir7222;Mir7221;Cry2;Chst1;Slc35c1	805
NM_001025246	Promoter	chr2	93187937	chr2_93187358_93187937	93187358	Trp53i11	613
NM_183180	Promoter	chr2	93334348	chr2_93333699_93334348	93333699	Tspan18	700
NM_001271430;NM_001271431;NM_001271432;NM_001136055;NM_007656;NM_001271461	Promoter	chr2	93463213	chr2_93462532_93463213	93462532	Cd82	1366
NM_010163	Promoter	chr2	93822577	chr2_93822091_93822577	93822091	Ext2	1053
NM_026944	Promoter	chr2	94010869	chr2_94010460_94010869	94010460	Alkbh3	838
NR_027831;NM_183106	Promoter	chr2	94406979	chr2_94406107_94406979	94406107	Ttc17;2810002D19Rik	3263
NM_007466	Promoter	chr2	94437347	chr2_94436957_94437347	94436957	Api5	529
NM_007466	Promoter	chr2	94438264	chr2_94437492_94438264	94437492	Api5	2134
NM_009424	Promoter	chr2	101678971	chr2_101678400_101678971	101678400	Traf6	1502
NM_001077514	Promoter	chr2	102660018	chr2_102659263_102660018	102659263	Slc1a2	793
NM_175094;NM_019735	Promoter	chr2	103073959	chr2_103073081_103073959	103073081	Pdhx;Apip	2697
NM_009804	Promoter	chr2	103485190	chr2_103484379_103485190	103484379	Cat	2217
NM_178890	Promoter	chr2	103566891	chr2_103566307_103566891	103566307	Abtb2	1462
NM_153126	Promoter	chr2	103761501	chr2_103761013_103761501	103761013	Nat10	756
NM_001111289;NM_016739;NM_001111292;NM_001111291;NM_001111290	Promoter	chr2	103797083	chr2_103795832_103797083	103795832	Caprin1	3868
NM_001111289;NM_016739;NM_001111292;NM_001111291;NM_001111290	Promoter	chr2	103797932	chr2_103797313_103797932	103797313	Caprin1	1718
NM_008505;NM_001142335;NM_001142336	Promoter	chr2	103969923	chr2_103969570_103969923	103969570	Lmo2	763
NM_001145824;NM_010434	Promoter	chr2	104493471	chr2_104493151_104493471	104493151	Hipk3	880
NR_040323;NR_040322	Promoter	chr2	104557034	chr2_104556508_104557034	104556508	4930500J02Rik	536
NM_177253;NR_040323;NM_145529;NR_040322;NM_001037326;NM_177190;NM_001145824;NM_010434	Intergenic	chr2	104580305	chr2_104580045_104580305	104580045	Hipk3;Tcp11l1;Cstf3;4930500J02Rik	467
NM_177253;NM_145529;NM_001037326	Promoter	chr2	104591384	chr2_104590371_104591384	104590371	Cstf3	2249
NM_177190	Promoter	chr2	104712823	chr2_104712167_104712823	104712167	Tcp11l1	1206
NM_178695	Promoter	chr2	104849853	chr2_104849462_104849853	104849462	Prrg4	516
NM_177600	Promoter	chr2	104886551	chr2_104886041_104886551	104886041	Ccdc73	1220
NM_145380	Promoter	chr2	105017103	chr2_105016592_105017103	105016592	Eif3m	2396
NM_009037	Promoter	chr2	105397115	chr2_105396596_105397115	105396596	Rcn1	536
NM_009037	Promoter	chr2	105399272	chr2_105398605_105399272	105398605	Rcn1	1517
NM_028260;NM_023876	Promoter	chr2	105905073	chr2_105904426_105905073	105904426	Immp1l;Elp4	1407
NM_139303;NM_029790	Promoter	chr2	109281483	chr2_109280600_109281483	109280600	Kif18a;Mettl15	3116
NM_011699	Promoter	chr2	109891546	chr2_109890557_109891546	109890557	Lin7c	2824
NM_172671	Promoter	chr2	109918030	chr2_109917521_109918030	109917521	Lgr4	1590
NM_172671	Promoter	chr2	109918426	chr2_109918154_109918426	109918154	Lgr4	685
NM_172671	Promoter	chr2	109919333	chr2_109918874_109919333	109918874	Lgr4	682
NM_025403	Promoter	chr2	112262484	chr2_112261969_112262484	112261969	Nop10	618
NM_026519	Promoter	chr2	112368217	chr2_112367741_112368217	112367741	Emc4	698
NM_001285459	Promoter	chr2	113441167	chr2_113440633_113441167	113440633	Fmn1	539
NM_011824	Promoter	chr2	113758699	chr2_113758272_113758699	113758272	Grem1	618
NM_009702;NM_001290788	Promoter	chr2	114174925	chr2_114174446_114174925	114174446	Aqr	614
NM_025675	Promoter	chr2	114655071	chr2_114654711_114655071	114654711	Dph6	567
NM_207264;NM_001145898	Promoter	chr2	115581810	chr2_115581321_115581810	115581321	BC052040	1188
NM_001159570;NM_001159569;NM_001159568;NM_010825;NM_001136072;NM_001159567	Promoter	chr2	116063520	chr2_116063090_116063520	116063090	Meis2	751
NM_001159570;NM_001159569;NM_001159568;NM_010825;NM_001136072;NM_001159567	Promoter	chr2	116066989	chr2_116066335_116066989	116066335	Meis2	1030
NM_026620	Promoter	chr2	117250089	chr2_117249666_117250089	117249666	Fam98b	873
NM_026620	Promoter	chr2	117250532	chr2_117250159_117250532	117250159	Fam98b	548
NM_011246	Promoter	chr2	117343204	chr2_117342487_117343204	117342487	Rasgrp1	1496
NM_201367	Promoter	chr2	118374012	chr2_118373651_118374012	118373651	Gpr176	680
NM_001177806;NM_013719	Promoter	chr2	118389207	chr2_118388554_118389207	118388554	Eif2ak4	1354
NM_009273	Promoter	chr2	118479825	chr2_118479450_118479825	118479450	Srp14	552
NM_138313	Promoter	chr2	118549408	chr2_118548834_118549408	118548834	Bmf	987
NM_001033254	Intron	chr2	118670600	chr2_118670252_118670600	118670252	Pak6	555
NM_001145854	Promoter	chr2	118677361	chr2_118676773_118677361	118676773	Pak6	711
NM_001081971	Promoter	chr2	118703045	chr2_118702284_118703045	118702284	Ankrd63	770
NM_001301269;NR_030716	Promoter	chr2	118746817	chr2_118746192_118746817	118746192	5430417L22Rik	657
NM_026412	Promoter	chr2	118814768	chr2_118814140_118814768	118814140	Knstrn	1079
NM_026412	Intron	chr2	118818626	chr2_118818177_118818626	118818177	Knstrn	591
NM_028117;NM_019826;NM_026412;NM_001045523	Intergenic	chr2	118896769	chr2_118896279_118896769	118896279	Knstrn;Ivd;Bahd1;Chst14	513
NM_173450	Promoter	chr2	119035264	chr2_119034741_119035264	119034741	Rpusd2	1963
NM_029617	Promoter	chr2	119047688	chr2_119046695_119047688	119046695	Casc5	4581
NM_011234	Promoter	chr2	119113401	chr2_119112763_119113401	119112763	Rad51	1776
NM_001033136	Promoter	chr2	119156770	chr2_119156337_119156770	119156337	Rmdn3	554
NM_139139;NM_028054;NM_001164827	Promoter	chr2	119209049	chr2_119208135_119209049	119208135	Dnajc17;Zfyve19	2599
NM_016907	Promoter	chr2	119238434	chr2_119236533_119238434	119236533	Spint1	4745
NM_145530	Promoter	chr2	119271212	chr2_119270639_119271212	119270639	Rhov	604
NM_172269	Promoter	chr2	119288822	chr2_119288532_119288822	119288532	Vps18	804
NM_026929	Promoter	chr2	119351661	chr2_119350837_119351661	119350837	Chac1	2570
NM_026574	Promoter	chr2	119478360	chr2_119477681_119478360	119477681	Ino80	3103
NM_019769;NM_172857	Promoter	chr2	119547685	chr2_119546960_119547685	119546960	Chp1;Exd1	2530
NR_027832;NR_015473	Promoter	chr2	119594897	chr2_119594264_119594897	119594264	1700020I14Rik	1471
NM_133851;NM_001042652;NM_001042653	Promoter	chr2	119618945	chr2_119617824_119618945	119617824	Nusap1;Oip5	8086
NM_030112	Promoter	chr2	119674918	chr2_119674526_119674918	119674526	Rtf1	935
NM_030112	Promoter	chr2	119675921	chr2_119675021_119675921	119675021	Rtf1	4469
NM_146125	Promoter	chr2	119743198	chr2_119742706_119743198	119742706	Itpka	1565
NM_206942;NM_206941;NM_203345;NM_008523	Promoter	chr2	119759342	chr2_119758551_119759342	119758551	Ltk	1287
NM_177294;NM_001163701	Promoter	chr2	119787495	chr2_119787154_119787495	119787154	Rpap1	662
NM_177294;NM_001163701	Promoter	chr2	119788215	chr2_119787758_119788215	119787758	Rpap1	1127
NM_001290800;NM_019392	Promoter	chr2	119800508	chr2_119799715_119800508	119799715	Tyro3	1579
NM_001164274;NM_013720	Promoter	chr2	119897227	chr2_119896858_119897227	119896858	Mga	968
NM_011941	Promoter	chr2	119972879	chr2_119972446_119972879	119972446	Mapkbp1	1348
NM_011941;NR_106125;NR_104353;NM_145378;NM_001114637;NM_177845;NM_133838	Intergenic	chr2	120079692	chr2_120079440_120079692	120079440	Ehd4;Jmjd7;Jmjd7-pla2g4b;Mapkbp1;Mir7665;Pla2g4b;Pla2g4e	470
NM_133838	Promoter	chr2	120154722	chr2_120153996_120154722	120153996	Ehd4	3764
NR_027618;NM_178851;NM_147153	Promoter	chr2	120353143	chr2_120352491_120353143	120352491	Vps39	2706
NM_011743	Promoter	chr2	120563696	chr2_120563229_120563696	120563229	Zfp106	1249
NM_026891	Promoter	chr2	120731623	chr2_120730874_120731623	120730874	Cdan1	1088
NM_026891	Promoter	chr2	120732192	chr2_120731821_120732192	120731821	Cdan1	1090
NM_001024856;NM_001024857;NR_038349;NM_080788;NR_038350	Promoter	chr2	120851180	chr2_120849474_120851180	120849474	Ttbk2;AV039307	4621
NM_009461	Promoter	chr2	120970517	chr2_120970072_120970517	120970072	Ubr1	1253
NM_009461	Promoter	chr2	120970990	chr2_120970625_120970990	120970625	Ubr1	600
NM_175285	Promoter	chr2	120977739	chr2_120977022_120977739	120977022	Tmem62	1747
NM_177846;NM_001290812;NM_001290811;NM_029475	Promoter	chr2	121140667	chr2_121139694_121140667	121139694	Lcmt2;Adal	4196
NM_153387;NR_077245;NM_001290824;NM_001290820;NR_110985;NM_001290819	Promoter	chr2	121171666	chr2_121170727_121171666	121170727	Tubgcp4;Zscan29	1900
NM_153075;NM_145973;NR_110986;NM_080459;NM_001290830;NM_001025371;NM_178795;NM_007952;NM_009897;NM_001290837;NM_001173506;NM_011354;NM_032393;NM_013735	Intergenic	chr2	121355226	chr2_121354725_121355226	121354725	Map1a;Serf2;Serinc4;Ckmt1;Pdia3;Trp53bp1;Catsper2;Ell3;Ppip5k1;Strc	1286
NM_153075;NM_007952	Promoter	chr2	121413758	chr2_121413079_121413758	121413079	Pdia3;Catsper2	1957
NM_153075;NM_007952	Promoter	chr2	121414364	chr2_121413859_121414364	121413859	Pdia3;Catsper2	3382
NM_172673	Promoter	chr2	121807669	chr2_121806484_121807669	121806484	Frmd5	4287
NM_144545;NM_001256055	Promoter	chr2	122029096	chr2_122028569_122029096	122028569	Eif3j2;Eif3j1	3196
NM_145531	Promoter	chr2	122118592	chr2_122117741_122118592	122117741	Spg11	2794
NM_001013829	Promoter	chr2	122368779	chr2_122368172_122368779	122368172	Shf	1295
NM_001013829	Promoter	chr2	122370683	chr2_122370180_122370683	122370180	Shf	1676
NM_001099297;NM_172980;NM_177610;NM_001013829;NR_027919;NM_145395;NM_025777	Intergenic	chr2	122376364	chr2_122375592_122376364	122375592	Duoxa1;Duoxa2;Duox1;Duox2;Slc28a2;Shf;Bambi-ps1	1366
NM_001033256	Promoter	chr2	122631262	chr2_122630668_122631262	122630668	Spata5l1	1510
NM_001162417;NM_010852;NM_001162418	Promoter	chr2	125124056	chr2_125123662_125124056	125123662	Myef2	586
NM_023595;NM_001159646	Promoter	chr2	125247753	chr2_125247446_125247753	125247446	Dut	723
NM_007993	Promoter	chr2	125506269	chr2_125505421_125506269	125505421	Fbn1	1805
NM_001081091	Promoter	chr2	125625000	chr2_125624851_125625000	125624851	Cep152	726
NM_001285507;NM_175154;NM_009939;NM_001285512;NM_001285513	Promoter	chr2	125859033	chr2_125858482_125859033	125858482	Cops2;Galk2	1071
NM_011978	Promoter	chr2	126553299	chr2_126552510_126553299	126552510	Slc27a2	1142
NR_073183;NM_010249;NM_207669;NM_001271470;NM_001271469;NM_001271468;NM_001271492;NM_001271467	Promoter	chr2	126676118	chr2_126675155_126676118	126675155	Gabpb1	3664
NM_019729;NM_001252580	Promoter	chr2	126707458	chr2_126706949_126707458	126706949	Usp8	841
NM_029163	Exon	chr2	126769973	chr2_126769570_126769973	126769570	Usp50	760
NM_029163	Exon	chr2	126780856	chr2_126780048_126780856	126780048	Usp50	917
NM_021450;NM_001164325	Promoter	chr2	126875856	chr2_126875429_126875856	126875429	Trpm7	1161
NM_021450;NM_001164325	Promoter	chr2	126876318	chr2_126875986_126876318	126875986	Trpm7	636
NM_023220	Promoter	chr2	126933322	chr2_126933058_126933322	126933058	Sppl2a	699
NM_144818	Promoter	chr2	127134566	chr2_127133422_127134566	127133422	Ncaph	2698
NM_001163528;NM_001163527	Promoter	chr2	127143224	chr2_127142688_127143224	127142688	Itpripl1	616
NM_001163528;NM_175145;NM_139308;NM_026678;NM_144818;NM_198630;NM_001163527;NM_177214;NM_025296	Intergenic	chr2	127182948	chr2_127182673_127182948	127182673	Snrnp200;1810024B03Rik;Itpripl1;Tmem127;Ciao1;Ncaph;Blvra;Stard7	905
NM_177214;NM_198630	Promoter	chr2	127209109	chr2_127207960_127209109	127207960	Snrnp200;1810024B03Rik	3655
NM_175145;NM_025296	Promoter	chr2	127248034	chr2_127247473_127248034	127247473	Ciao1;Tmem127	1835
NM_175145;NM_025296	Promoter	chr2	127248952	chr2_127248385_127248952	127248385	Ciao1;Tmem127	1381
NM_139308	Promoter	chr2	127270727	chr2_127269787_127270727	127269787	Stard7	5549
NM_009633	Promoter	chr2	127363072	chr2_127362576_127363072	127362576	Adra2b	715
NM_029629	Intron	chr2	127438092	chr2_127437731_127438092	127437731	Fahd2a	593
NM_029629	Promoter	chr2	127444567	chr2_127444103_127444567	127444103	Fahd2a	735
NM_001111331	Promoter	chr2	127483207	chr2_127482102_127483207	127482102	Kcnip3	2704
NM_001111029;NM_028141	Promoter	chr2	127584752	chr2_127584311_127584752	127584311	Zfp661	645
NM_001111029;NM_029963;NM_028141	Promoter	chr2	127587984	chr2_127586925_127587984	127586925	Mrps5;Zfp661	2981
NM_001111029;NM_029963;NM_010762;NM_001291005;NM_145532;NM_138750;NM_019789;NM_001171187;NR_110989;NM_178047;NM_028141	Intergenic	chr2	127610620	chr2_127610158_127610620	127610158	Zfp661;Mrps5;Mall;Prom2;Kcnip3;Mal	659
NM_009772;NM_001113179	Promoter	chr2	127831879	chr2_127831553_127831879	127831553	Bub1	868
NM_001291012;NM_001291013;NM_016902;NM_001113179;NM_028765;NM_009772;NR_015476	Intergenic	chr2	127839484	chr2_127838977_127839484	127838977	1500011K16Rik;Nphp1;Bub1;Acoxl	710
NM_001284410;NM_009754;NM_001291016;NM_207680;NM_207681	Promoter	chr2	128126299	chr2_128125669_128126299	128125669	Bcl2l11	1737
NM_001284410;NM_009754;NM_001291016;NM_207680;NM_207681	Promoter	chr2	128128523	chr2_128126688_128128523	128126688	Bcl2l11	4803
NM_008569	Promoter	chr2	128687477	chr2_128687160_128687477	128687160	Anapc1	577
NM_008587	Promoter	chr2	128699694	chr2_128699284_128699694	128699284	Mertk	626
NM_028248	Promoter	chr2	128817967	chr2_128817503_128817967	128817503	Tmem87b	669
NM_028248	Promoter	chr2	128818982	chr2_128818269_128818982	128818269	Tmem87b	2490
NM_024237	Promoter	chr2	128864582	chr2_128863955_128864582	128863955	Fbln7	1018
NM_020594	Promoter	chr2	128944011	chr2_128943612_128944011	128943612	Zc3h8	631
NM_178404	Promoter	chr2	128967853	chr2_128967061_128967853	128967061	Zc3h6	1295
NM_009086;NM_178404;NM_027192;NM_025395	Intergenic	chr2	129062470	chr2_129062210_129062470	129062210	Chchd5;Polr1b;Ttl;Zc3h6	479
NM_027192	Promoter	chr2	129065891	chr2_129065504_129065891	129065504	Ttl	687
NM_025395	Promoter	chr2	129130206	chr2_129129705_129130206	129129705	Chchd5	1473
NM_015747;NM_001159593	Promoter	chr2	129199025	chr2_129197955_129199025	129197955	Slc20a1	4888
NR_045838	Intron	chr2	129227080	chr2_129226049_129227080	129226049	A730036I17Rik	1296
NR_045264;NR_045838;NM_015747;NM_001159593;NM_010554;NR_040371;NM_181589	Intergenic	chr2	129248042	chr2_129246967_129248042	129246967	Slc20a1;A730036I17Rik;Gm14023;Il1a;AI847159;Ckap2l	1600
NR_040371;NM_181589	Promoter	chr2	129297322	chr2_129296816_129297322	129296816	Gm14023;Ckap2l	1364
NR_040371;NM_181589	Promoter	chr2	129297980	chr2_129297620_129297980	129297620	Gm14023;Ckap2l	585
NM_001291022;NM_001291019;NM_007547;NM_001291021;NM_001291020;NM_001177647	Promoter	chr2	129593083	chr2_129592407_129593083	129592407	Sirpa	2059
NM_001291022;NM_001291019;NM_007547;NM_001291021;NM_001291020;NM_001177647	Promoter	chr2	129594222	chr2_129593222_129594222	129593222	Sirpa	3329
NR_029452;NM_001038635;NM_183262	Promoter	chr2	129801305	chr2_129799901_129801305	129799901	4932416H05Rik;Stk35	2759
NM_009225	Promoter	chr2	130179122	chr2_130178452_130179122	130178452	Snrpb	1777
NM_009225	Promoter	chr2	130179594	chr2_130179333_130179594	130179333	Snrpb	477
NM_024193;NR_028547	Promoter	chr2	130274816	chr2_130273888_130274816	130273888	Nop56;Snord110	5072
NM_130884	Promoter	chr2	130284556	chr2_130283500_130284556	130283500	Idh3b	2205
NM_001110513	Promoter	chr2	130296195	chr2_130295871_130296195	130295871	Ebf4	763
NM_178762;NM_030559;NM_001114541	Promoter	chr2	130424841	chr2_130423881_130424841	130423881	Vps16;Pced1a	1931
NR_040348;NM_207207	Promoter	chr2	130564381	chr2_130563393_130564381	130563393	4930473A02Rik;Mrps26	3216
NM_011025	Promoter	chr2	130576855	chr2_130576251_130576855	130576251	Oxt	662
NM_001255994;NM_001146084;NM_080562;NM_001255993;NM_198176	Promoter	chr2	130630197	chr2_130629400_130630197	130629400	Ubox5;Fastkd5	2341
NM_029832	Promoter	chr2	130664692	chr2_130664138_130664692	130664138	Ddrgk1	1543
NM_025922	Promoter	chr2	130667694	chr2_130667311_130667694	130667311	Itpa	704
NM_001081162	Exon	chr2	130686007	chr2_130685605_130686007	130685605	Slc4a11	898
NM_001081162	Promoter	chr2	130696649	chr2_130696279_130696649	130696279	Slc4a11	479
NM_001081162	Promoter	chr2	130697761	chr2_130696926_130697761	130696926	Slc4a11	1606
NM_029432	Promoter	chr2	130840131	chr2_130839330_130840131	130839330	4930402H24Rik	1840
NR_015523;NM_009730	Promoter	chr2	130907182	chr2_130905950_130907182	130905950	A730017L22Rik;Atrn	3816
NR_105969;NM_001271001;NM_001136063;NM_001271002;NM_020014	Promoter	chr2	131041342	chr2_131040879_131041342	131040879	Mir6973b;Gfra4	710
NM_026091	Promoter	chr2	131160480	chr2_131160020_131160480	131160020	1700037H04Rik	619
NM_007682	Promoter	chr2	131179751	chr2_131179321_131179751	131179321	Cenpb	634
NM_001111075;NM_023117	Promoter	chr2	131187690	chr2_131186967_131187690	131186967	Cdc25b	1448
NR_110992;NM_027129;NM_001291032;NM_001291031	Promoter	chr2	131210430	chr2_131210031_131210430	131210031	Ap5s1	916
NM_001206385;NM_144888;NM_001206382;NM_001206383	Promoter	chr2	131234538	chr2_131233542_131234538	131233542	Mavs	2274
NM_153501	Promoter	chr2	131263088	chr2_131262214_131263088	131262214	Pank2	3011
NM_178607	Promoter	chr2	131353473	chr2_131353034_131353473	131353034	Rnf24	826
NM_145533;NM_001177833;NM_001177837;NM_001177836;NM_001177835;NM_001177834;NM_001177840;NM_001177838;NM_001177839	Promoter	chr2	131492694	chr2_131491484_131492694	131491484	Smox	3366
NM_013460	Promoter	chr2	131561861	chr2_131561507_131561861	131561507	Adra1d	518
NM_013460	Promoter	chr2	131562550	chr2_131562193_131562550	131562193	Adra1d	625
NM_175445	Promoter	chr2	132029926	chr2_132028968_132029926	132028968	Rassf2	2652
NM_018824	Promoter	chr2	132144829	chr2_132144489_132144829	132144489	Slc23a2	706
NM_027478;NM_001141971	Promoter	chr2	132248242	chr2_132247519_132248242	132247519	Tmem230	2467
NM_011045	Promoter	chr2	132253417	chr2_132251738_132253417	132251738	Pcna	6906
NM_138651;NM_001291040	Promoter	chr2	132264497	chr2_132262945_132264497	132262945	Cds2	4970
NM_028802;NM_027096;NM_001042672;NM_001291050;NM_001291051;NM_001291052	Promoter	chr2	132577852	chr2_132577296_132577852	132577296	Gpcpd1	998
NM_001291054;NM_175113;NM_025676	Promoter	chr2	132816306	chr2_132815479_132816306	132815479	Trmt6;Mcm8	3222
NM_025646;NM_001024385	Promoter	chr2	132846919	chr2_132846558_132846919	132846558	Crls1	568
NM_019677;NM_001145830;NR_015544	Intergenic	chr2	135560497	chr2_135559960_135560497	135559960	Plcb1;9630028H03Rik	560
NM_013829;NR_015544	Intergenic	chr2	135659113	chr2_135658562_135659113	135658562	Plcb4;9630028H03Rik	1522
NM_001286983;NM_021527;NM_001286981;NM_001141946;NM_028201;NM_028834	Promoter	chr2	136892438	chr2_136892022_136892438	136892022	Slx4ip;Mkks	597
NM_013822	Promoter	chr2	137117489	chr2_137117230_137117489	137117230	Jag1	472
NM_001025431	Promoter	chr2	138256954	chr2_138256290_138256954	138256290	Btbd3	1333
NM_001289611;NM_175225;NM_001159640;NM_001159641;NR_110350;NR_110351;NR_110352	Promoter	chr2	140066907	chr2_140066184_140066907	140066184	Tasp1	1485
NM_027093;NM_001081090	Promoter	chr2	140170137	chr2_140169629_140170137	140169629	Ndufaf5;Esf1	766
NM_027093;NM_001081090	Promoter	chr2	140170998	chr2_140170280_140170998	140170280	Ndufaf5;Esf1	2341
NM_178382;NM_001172160	Promoter	chr2	140671622	chr2_140671144_140671622	140671144	Flrt3	722
NM_021335	Promoter	chr2	143063580	chr2_143063040_143063580	143063040	Snrpb2	2215
NM_019771	Promoter	chr2	143915876	chr2_143914829_143915876	143914829	Dstn	2685
NM_001289631;NM_028984;NM_024225;NM_001289630;NM_001199188	Promoter	chr2	144270460	chr2_144270144_144270460	144270144	Mgme1;Snx5	731
NM_001289631;NM_028984;NM_024225;NM_001289630;NM_001199188	Promoter	chr2	144271277	chr2_144270526_144271277	144270526	Mgme1;Snx5	1789
NM_026924;NM_152947	Promoter	chr2	144332142	chr2_144331459_144332142	144331459	Ovol2	1572
NM_001166640;NM_001164813;NM_181417	Promoter	chr2	144369721	chr2_144368993_144369721	144368993	Pet117;Csrp2bp	1194
NM_172859;NM_029763	Promoter	chr2	144527994	chr2_144527583_144527994	144527583	Polr3f;Dzank1	624
NM_015754	Promoter	chr2	144550815	chr2_144550578_144550815	144550578	Rbbp9	921
NM_001252543;NM_019787;NM_001252545;NM_001252544	Promoter	chr2	144556712	chr2_144556114_144556712	144556114	Sec23b	2796
NR_033220;NM_053195	Intergenic	chr2	145676128	chr2_145675583_145676128	145675583	Slc24a3;BC039771	858
NM_001141965;NM_026425	Promoter	chr2	145903700	chr2_145903271_145903700	145903271	Naa20	783
NM_175280;NM_025820	Promoter	chr2	145935042	chr2_145934317_145935042	145934317	Crnkl1;4930529M08Rik	1287
NM_001033348	Promoter	chr2	146512311	chr2_146511679_146512311	146511679	Ralgapa2	1350
	Intergenic	chr2	146671345	chr2_146670983_146671345	146670983		547
NM_001033298	Promoter	chr2	146856101	chr2_146855483_146856101	146855483	Kiz	1056
NM_011917	Promoter	chr2	147013903	chr2_147013200_147013903	147013200	Xrn2	4552
NR_040330;NM_008780	Promoter	chr2	147365678	chr2_147365236_147365678	147365236	AI646519;Pax1	612
NM_019761;NM_001110159	Promoter	chr2	148672940	chr2_148672456_148672940	148672456	Nxt1	1201
NM_028986	Promoter	chr2	148681719	chr2_148680795_148681719	148680795	Gzf1	4322
NM_019632	Promoter	chr2	148732425	chr2_148732024_148732425	148732024	Napb	1426
NM_009976	Promoter	chr2	148875505	chr2_148874130_148875505	148874130	Cst3	4545
NM_001085521	Promoter	chr2	149831206	chr2_149830451_149831206	149830451	Syndig1	1001
NM_001145863	Promoter	chr2	150182183	chr2_150181738_150182183	150181738	Gm14139	702
NM_001142411	Promoter	chr2	150218375	chr2_150218001_150218375	150218001	Zfp937	1093
NM_027017	Exon	chr2	150311578	chr2_150311114_150311578	150311114	3300002I08Rik	504
NM_027017	Promoter	chr2	150362872	chr2_150362486_150362872	150362486	3300002I08Rik	992
NM_001177550	Intron	chr2	150412664	chr2_150412049_150412664	150412049	Zfp442	1452
NM_054068	Promoter	chr2	150688853	chr2_150688366_150688853	150688366	Vsx1	525
NM_024465	Promoter	chr2	150905045	chr2_150904221_150905045	150904221	Abhd12	2737
NM_001163476;NM_027014	Promoter	chr2	150910095	chr2_150909471_150910095	150909471	Gins1	841
NM_008019	Promoter	chr2	151543026	chr2_151542290_151543026	151542290	Fkbp1a	1568
NM_198214;NM_001291076;NM_001291077	Promoter	chr2	151632766	chr2_151632139_151632766	151632139	Snph	904
NM_212446	Promoter	chr2	151741274	chr2_151740531_151741274	151740531	Psmf1	2084
NM_001160410	Exon	chr2	152093827	chr2_152093376_152093827	152093376	Scrt2	1023
NM_019705;NM_001083921	Promoter	chr2	152332400	chr2_152331898_152332400	152331898	Rbck1	2337
NR_033505;NM_175093	Promoter	chr2	152344142	chr2_152343807_152344142	152343807	Gm14164;Trib3	551
NM_011438	Promoter	chr2	152396907	chr2_152396516_152396907	152396516	Sox12	1492
NM_011438	Promoter	chr2	152399415	chr2_152398480_152399415	152398480	Sox12	1766
NM_175126	Promoter	chr2	152412784	chr2_152412392_152412784	152412392	Zcchc3	494
NM_001289738;NM_175126;NR_110367;NR_110368;NM_177656	Promoter	chr2	152415100	chr2_152414367_152415100	152414367	Zcchc3;6820408C15Rik	1943
NM_025543	Promoter	chr2	152687211	chr2_152686356_152687211	152686356	Mcts2	1770
NM_025543	Promoter	chr2	152687677	chr2_152687339_152687677	152687339	Mcts2	609
NM_001159551;NM_010376	Intron	chr2	152694042	chr2_152693450_152694042	152693450	H13	616
NM_001159551;NM_010376	Intron	chr2	152696215	chr2_152695785_152696215	152695785	H13	700
NM_001159551;NM_010376	Exon	chr2	152707384	chr2_152707022_152707384	152707022	H13	792
NM_001159551;NM_010376	Exon	chr2	152707842	chr2_152707491_152707842	152707491	H13	516
NM_001289716;NM_001159551;NM_001159552;NM_001159553;NM_001289739;NM_010495;NM_010376;NM_025543;NM_001289717;NM_009743;NM_053091;NM_009047	Intergenic	chr2	152724628	chr2_152723786_152724628	152723786	Bcl2l1;Mcts2;Rem1;H13;Id1;Cox4i2	1495
NM_001289716;NM_001289717;NM_009743;NM_001289739	Promoter	chr2	152831235	chr2_152830693_152831235	152830693	Bcl2l1	829
NM_001289716;NM_001289717;NM_009743;NM_001289739	Promoter	chr2	152831751	chr2_152831387_152831751	152831387	Bcl2l1	1033
NM_001141977;NM_001141976;NM_001141975;NM_028109;NM_001141978	Promoter	chr2	152848434	chr2_152848033_152848434	152848033	Tpx2	1169
NM_178939	Promoter	chr2	153015362	chr2_153014772_153015362	153014772	Pdrg1	1150
NM_001172117;NM_010407	Promoter	chr2	153107613	chr2_153107257_153107613	153107257	Hck	564
NM_133847	Promoter	chr2	153162406	chr2_153161205_153162406	153161205	Tm9sf4	2551
NM_133847	Intron	chr2	153164471	chr2_153163928_153164471	153163928	Tm9sf4	580
NM_198617	Promoter	chr2	153226058	chr2_153225677_153226058	153225677	Tspyl3	602
NM_018807;NM_080463	Promoter	chr2	153240216	chr2_153239729_153240216	153239729	Plagl2;Pofut1	504
NM_018807;NM_080463	Promoter	chr2	153241317	chr2_153240611_153241317	153240611	Plagl2;Pofut1	2774
NR_040318;NM_001039939	Promoter	chr2	153346955	chr2_153346507_153346955	153346507	Asxl1;2500004C02Rik	1421
NM_001001986	Promoter	chr2	153445612	chr2_153445013_153445612	153445013	Nol4l	1781
NM_001134300	Intron	chr2	153521068	chr2_153520588_153521068	153520588	Nol4l	906
NM_001134300	Promoter	chr2	153527614	chr2_153526971_153527614	153526971	Nol4l	735
NM_001134300	Promoter	chr2	153528750	chr2_153528479_153528750	153528479	Nol4l	472
NM_001134300	Promoter	chr2	153529844	chr2_153529485_153529844	153529485	Nol4l	615
NM_001271746;NM_001271747;NM_001271744;NM_001271745;NM_001003961;NM_001003960;NM_001003963;NM_001134300;NM_133850;NM_001195390;NM_010068;NM_001122997	Intergenic	chr2	153592761	chr2_153592189_153592761	153592189	Dnmt3b;Commd7;Nol4l	1164
NM_001271746;NM_001271747;NM_001271744;NM_001271745;NM_001003961;NM_001003960;NM_001003963;NM_010068;NM_001122997	Promoter	chr2	153650218	chr2_153649884_153650218	153649884	Dnmt3b	548
NM_007896	Promoter	chr2	153741487	chr2_153741240_153741487	153741240	Mapre1	481
NM_007896	Promoter	chr2	153742166	chr2_153741589_153742166	153741589	Mapre1	1577
NM_025876	Promoter	chr2	154372752	chr2_154372297_154372752	154372297	Cdk5rap1	1037
NM_009228	Promoter	chr2	154408225	chr2_154407161_154408225	154407161	Snta1	1868
NM_009228	Promoter	chr2	154408673	chr2_154408306_154408673	154408306	Snta1	491
NM_001285446;NM_172860;NM_025876;NM_009228;NM_009823;NM_001025574	Intergenic	chr2	154420383	chr2_154419574_154420383	154419574	Bpifb9b;Snta1;Cdk5rap1;Cbfa2t2	1940
NM_025876;NM_001285446;NM_009228;NM_009823;NM_172860	Intergenic	chr2	154421441	chr2_154420761_154421441	154420761	Snta1;Cdk5rap1;Cbfa2t2	1860
NM_025876;NM_001285446;NM_009228;NM_009823;NM_172860	Intergenic	chr2	154427949	chr2_154427586_154427949	154427586	Snta1;Cdk5rap1;Cbfa2t2	881
NM_001285446;NM_009823;NM_172860	Promoter	chr2	154437266	chr2_154436464_154437266	154436464	Cbfa2t2	3202
NM_001171640	Promoter	chr2	154552917	chr2_154552253_154552917	154552253	Actl10	1770
NM_021546	Promoter	chr2	154558822	chr2_154558009_154558822	154558009	Necab3	4500
NM_021534	Promoter	chr2	154603809	chr2_154603299_154603809	154603299	Pxmp4	2449
NM_199304	Promoter	chr2	154614289	chr2_154613978_154614289	154613978	Zfp341	472
NM_029362	Promoter	chr2	154657429	chr2_154657072_154657429	154657072	Chmp4b	676
NM_029362	Intron	chr2	154678156	chr2_154677334_154678156	154677334	Chmp4b	852
NM_001139512;NM_001139513;NM_001139511;NM_023130	Promoter	chr2	154791044	chr2_154790604_154791044	154790604	Raly	1154
NM_026030	Promoter	chr2	154892959	chr2_154892092_154892959	154892092	Eif2s2	2650
NM_016661	Promoter	chr2	155074415	chr2_155073781_155074415	155073781	Ahcy	915
NM_001243712;NM_008395	Promoter	chr2	155133924	chr2_155133243_155133924	155133243	Itch	1936
NR_046364;NM_025735	Promoter	chr2	155277427	chr2_155276932_155277427	155276932	Map1lc3a	753
NR_030475;NM_001004721	Promoter	chr2	155357591	chr2_155356835_155357591	155356835	Mir695;Pigu	1982
NM_178111	Promoter	chr2	155382601	chr2_155382133_155382601	155382133	Trp53inp2	602
NM_178111;NR_040613;NM_001291111;NM_019825;NM_019811;NM_144786;NM_001242558;NM_008180	Intergenic	chr2	155472915	chr2_155472520_155472915	155472520	Gss;Ncoa6;Acss2;Trp53inp2;Ggt7;Acss2os	532
NM_008180;NM_001291111	Promoter	chr2	155592700	chr2_155592269_155592700	155592269	Gss	585
NM_001085378	Promoter	chr2	155614288	chr2_155612714_155614288	155612714	Myh7b	3026
NM_001085378	Exon	chr2	155630929	chr2_155630403_155630929	155630403	Myh7b	732
NM_001163452;NM_019828	Promoter	chr2	155692468	chr2_155691739_155692468	155691739	Trpc4ap	1391
NR_015528	Promoter	chr2	155819566	chr2_155818986_155819566	155818986	BC029722	799
NM_010579	Promoter	chr2	155826776	chr2_155826116_155826776	155826116	Eif6	728
NM_018888;NR_024487	Promoter	chr2	155930274	chr2_155929675_155930274	155929675	Uqcc1	1203
NM_177217;NM_001130000;NM_008383;NM_001129999	Promoter	chr2	155956929	chr2_155956126_155956929	155956126	Cep250	3063
NM_025946;NM_001164217;NM_001164216;NM_010911	Promoter	chr2	156145055	chr2_156144626_156145055	156144626	Nfs1;Romo1	485
NM_001291115;NM_001291114;NM_133242	Promoter	chr2	156179985	chr2_156179399_156179985	156179399	Rbm39	1354
NM_001291115;NM_001291114;NM_133242	Promoter	chr2	156180598	chr2_156180180_156180598	156180180	Rbm39	988
NM_172674	Exon	chr2	156304891	chr2_156304484_156304891	156304484	Phf20	571
NM_027585;NM_020255	Promoter	chr2	156312693	chr2_156312310_156312693	156312310	Scand1;Cnbd2	814
NM_027585	Intron	chr2	156345210	chr2_156344876_156345210	156344876	Cnbd2	572
NR_024329	Promoter	chr2	156392993	chr2_156392655_156392993	156392655	2900097C17Rik	570
NM_013510;NM_001291120;NM_001291121;NM_001291122;NM_001291123	Promoter	chr2	156421559	chr2_156421103_156421559	156421103	Epb4.1l1	776
NM_013510;NM_001006664;NM_001291120;NM_001291121;NM_001291122;NM_001291123;NM_146128;NM_026661;NM_001277186;NM_001277187;NR_040372;NM_001164818	Intergenic	chr2	156603590	chr2_156603112_156603590	156603112	Gm14169;Aar2;Epb4.1l1;Dlgap4	668
NM_001277186;NM_146128;NM_001277187	Intron	chr2	156643652	chr2_156643313_156643652	156643313	Dlgap4	546
NM_001042488;NR_040505;NM_001042487	Promoter	chr2	156721299	chr2_156720617_156721299	156720617	4930405A21Rik;Dlgap4	712
NM_001277186;NM_146128;NM_001042488;NM_001042487;NM_001277187	Intron	chr2	156730615	chr2_156730307_156730615	156730307	Dlgap4	774
NM_173396;NM_001042488;NR_027914;NM_026124;NM_001291124;NM_029983;NM_172118;NM_001042487;NM_146128;NM_001277186;NM_001277187;NR_040505;NR_015591	Intergenic	chr2	156807162	chr2_156806703_156807162	156806703	5430405H02Rik;4930405A21Rik;Sla2;1110008F13Rik;Dlgap4;Tgif2;Myl9	468
NM_001291124;NM_173396	Promoter	chr2	156840364	chr2_156839351_156840364	156839351	Tgif2	2643
NM_001291124;NM_173396	Promoter	chr2	156842764	chr2_156841744_156842764	156841744	Tgif2	2924
NR_027914;NR_015591;NM_026124	Promoter	chr2	156863666	chr2_156862549_156863666	156862549	1110008F13Rik;5430405H02Rik	4030
NR_027914;NR_015591;NM_026124	Promoter	chr2	156864333	chr2_156863740_156864333	156863740	1110008F13Rik;5430405H02Rik	768
NM_013865;NM_180956	Promoter	chr2	156992101	chr2_156991619_156992101	156991619	Ndrg3	805
NM_025853	Promoter	chr2	157007955	chr2_157006583_157007955	157006583	Dsn1	2144
NM_001164663	Exon	chr2	157027537	chr2_157026862_157027537	157026862	Soga1	684
NM_001164663	Intron	chr2	157058925	chr2_157058584_157058925	157058584	Soga1	652
NM_001164663	Intron	chr2	157059657	chr2_157059279_157059657	157059279	Soga1	763
NM_001164663	Promoter	chr2	157078989	chr2_157078255_157078989	157078255	Soga1	1595
NM_001164663	Promoter	chr2	157079897	chr2_157079439_157079897	157079439	Soga1	663
NM_019642;NM_001039557	Promoter	chr2	157279946	chr2_157278978_157279946	157278978	Rpn2;Mroh8	7085
NM_026968	Promoter	chr2	157368198	chr2_157367804_157368198	157367804	Manbal	841
NM_019642;NM_001025395;NM_026968;NM_010285;NM_009271	Intergenic	chr2	157420011	chr2_157419597_157420011	157419597	Manbal;Src;Rpn2;Ghrh	467
NM_019642;NM_001025395;NM_026968;NM_010285;NM_009271	Intergenic	chr2	157420881	chr2_157420217_157420881	157420217	Manbal;Src;Rpn2;Ghrh	3448
NM_001025395;NM_009271	Promoter	chr2	157425584	chr2_157425247_157425584	157425247	Src	566
NM_016916	Promoter	chr2	157566000	chr2_157565902_157566000	157565902	Blcap	715
NM_025680	Promoter	chr2	157737788	chr2_157737431_157737788	157737431	Ctnnbl1	778
NM_027434;NM_025680;NM_001291136;NM_198627;NM_001291134;NM_001291135;NM_029282	Intergenic	chr2	157968523	chr2_157968077_157968523	157968077	Rprd1b;Vstm2l;Tti1;Ctnnbl1	580
NM_001291136;NM_001291135;NM_001291134;NM_027434	Promoter	chr2	158029152	chr2_158027855_158029152	158027855	Rprd1b	6940
NR_015463;NR_027887	Promoter	chr2	158361832	chr2_158360854_158361832	158360854	9430008C03Rik	3823
NM_175692	Promoter	chr2	158376859	chr2_158375585_158376859	158375585	Snhg11	3923
NM_001291137;NM_001291138	Promoter	chr2	158410818	chr2_158410285_158410818	158410285	Ralgapb	1197
NM_175419	Promoter	chr2	158625719	chr2_158624882_158625719	158624882	Actr5	1856
NM_027975	Promoter	chr2	158768508	chr2_158767843_158768508	158767843	Fam83d	1381
NM_145742;NM_001291144	Promoter	chr2	158795480	chr2_158794576_158795480	158794576	Dhx35	2803
NM_009408	Intron	chr2	160653803	chr2_160653400_160653803	160653400	Top1	483
NM_009408	Intron	chr2	160654601	chr2_160654143_160654601	160654143	Top1	693
NM_009408	Intron	chr2	160655891	chr2_160655383_160655891	160655383	Top1	1210
NM_021280	Promoter	chr2	160731256	chr2_160730605_160731256	160730605	Plcg1	743
NM_021280	Promoter	chr2	160732334	chr2_160731914_160732334	160731914	Plcg1	849
NM_173368	Promoter	chr2	161109372	chr2_161108763_161109372	161108763	Chd6	3604
NM_001291151;NM_001291150;NR_033569;NM_021464;NM_001291149	Promoter	chr2	162660800	chr2_162660123_162660800	162660123	Ptprt;9430021M05Rik	727
NM_026499	Promoter	chr2	162931220	chr2_162930910_162931220	162930910	Srsf6	526
NM_026499	Promoter	chr2	162931842	chr2_162931469_162931842	162931469	Srsf6	863
NM_026499	Promoter	chr2	162932539	chr2_162932234_162932539	162932234	Srsf6	1680
NM_001081338	Promoter	chr2	162943791	chr2_162943041_162943791	162943041	L3mbtl1	966
NM_172150	Promoter	chr2	163017191	chr2_163016595_163017191	163016595	Ift52	604
NM_172150	Promoter	chr2	163017898	chr2_163017532_163017898	163017532	Ift52	680
NM_172150	Promoter	chr2	163018593	chr2_163018080_163018593	163018080	Ift52	515
NM_008652	Promoter	chr2	163052136	chr2_163051583_163052136	163051583	Mybl2	836
NM_008652	Promoter	chr2	163055792	chr2_163054209_163055792	163054209	Mybl2	6426
NM_008652	Promoter	chr2	163056612	chr2_163055940_163056612	163055940	Mybl2	1964
NM_008652	Promoter	chr2	163057358	chr2_163056861_163057358	163056861	Mybl2	838
NM_008652	Intron	chr2	163058299	chr2_163057743_163058299	163057743	Mybl2	580
NM_008652	Exon	chr2	163059958	chr2_163059032_163059958	163059032	Mybl2	2376
NM_008652	Exon	chr2	163061955	chr2_163061368_163061955	163061368	Mybl2	768
NM_026630	Promoter	chr2	163088178	chr2_163087771_163088178	163087771	Gtsf1l	801
NM_026630	Promoter	chr2	163089963	chr2_163089393_163089963	163089393	Gtsf1l	986
NM_025699	Promoter	chr2	163420018	chr2_163418826_163420018	163418826	Oser1	4724
NR_028122;NM_173397	Promoter	chr2	163472753	chr2_163472129_163472753	163472129	Fitm2;2310001K24Rik	1317
NM_173397;NM_001205076;NM_008261;NM_001099331;NR_028122;NM_144891;NM_021566;NR_027970;NM_025699	Intergenic	chr2	163482237	chr2_163481851_163482237	163481851	R3hdml;Hnf4aos;Hnf4a;Jph2;Fitm2;Gdap1l1;Oser1;2310001K24Rik	783
NM_012032;NR_028113	Promoter	chr2	163644500	chr2_163643903_163644500	163643903	0610039K10Rik;Serinc3	1223
NM_001277096;NM_001039390;NM_001164055;NM_001039391;NM_001164053	Promoter	chr2	163659015	chr2_163658273_163659015	163658273	Pkig	956
NM_001277096;NM_001039390;NM_001164055;NM_001039391;NM_001164053	Promoter	chr2	163659661	chr2_163659121_163659661	163659121	Pkig	743
NM_007398;NM_001272052	Intron	chr2	163729547	chr2_163729204_163729547	163729204	Ada	501
NM_018753	Promoter	chr2	163995672	chr2_163995075_163995672	163995075	Ywhab	1200
NM_001291155;NM_025996	Promoter	chr2	164071525	chr2_164070504_164071525	164070504	Tomm34	4631
NM_021420	Promoter	chr2	164074569	chr2_164074140_164074569	164074140	Stk4	2556
NM_011521	Promoter	chr2	164443173	chr2_164442511_164443173	164442511	Sdc4	2651
NM_025575	Promoter	chr2	164461438	chr2_164460732_164461438	164460732	Sys1	922
NM_026323;NM_001177401;NM_026797;NM_001033240;NM_001276431;NM_133779;NM_029325;NM_001276432;NM_001012725;NM_025575;NM_001177848;NM_001271575;NM_001080550;NM_001048229;NM_001048228;NM_001048227;NM_001012723;NM_011521	Intergenic	chr2	164534900	chr2_164534230_164534900	164534230	Dbndd2;Spint3;Eppin;Sdc4;Wfdc6b;Wfdc16;Sys1;Trp53tg5;Wfdc8;Pigt;Wfdc6a;Wfdc2	679
NM_026323	Promoter	chr2	164562628	chr2_164562240_164562628	164562240	Wfdc2	566
NM_026323	Promoter	chr2	164563981	chr2_164563639_164563981	164563639	Wfdc2	757
NM_026785	Promoter	chr2	164771085	chr2_164769292_164771085	164769292	Ube2c	5890
NM_133924	Promoter	chr2	164786181	chr2_164785646_164786181	164785646	Snx21	625
NM_178375;NM_133240	Promoter	chr2	164806241	chr2_164804553_164806241	164804553	Acot8;Zswim3	5550
NM_028028	Promoter	chr2	164823735	chr2_164823107_164823735	164823107	Zswim1	963
NM_001082974;NM_008906;NM_001038492	Promoter	chr2	164833354	chr2_164832318_164833354	164832318	Ctsa;Neurl2	1889
NM_001082974;NM_008906;NM_001038492	Promoter	chr2	164834608	chr2_164833782_164834608	164833782	Ctsa;Neurl2	1298
NM_011125	Promoter	chr2	164857249	chr2_164856407_164857249	164856407	Pltp	1815
NM_011125	Promoter	chr2	164859753	chr2_164859304_164859753	164859304	Pltp	665
NM_146129	Promoter	chr2	164880428	chr2_164878732_164880428	164878732	Pcif1	5104
NM_146129	Exon	chr2	164888664	chr2_164888401_164888664	164888401	Pcif1	497
NM_199027	Promoter	chr2	164912268	chr2_164910737_164912268	164910737	Zfp335	5135
NM_144892	Promoter	chr2	165034959	chr2_165034534_165034959	165034534	Ncoa5	1385
NM_174988	Exon	chr2	165143101	chr2_165142298_165143101	165142298	Cdh22	986
NM_207706;NM_080287	Promoter	chr2	165327063	chr2_165326126_165327063	165326126	Elmo2	2257
NM_001271962;NM_001271963	Intron	chr2	165644174	chr2_165643460_165644174	165643460	Eya2	900
NM_001291158;NM_001252585;NM_027230;NM_001281926;NM_001252584	Exon	chr2	165808568	chr2_165807820_165808568	165807820	Zmynd8	2395
NM_001252584;NM_001252585;NM_027230;NM_001281926;NM_001291158	Intron	chr2	165811652	chr2_165811113_165811652	165811113	Zmynd8	970
NM_001252587;NM_027230;NM_001252578;NM_001252579;NM_008679;NM_001252584;NM_001281926;NM_028072	Intergenic	chr2	165981951	chr2_165981358_165981951	165981358	Ncoa3;Zmynd8;Sulf2	742
NM_001252587;NM_027230;NM_001252578;NM_001252579;NM_008679;NM_001252584;NM_028072	Intergenic	chr2	165982871	chr2_165982368_165982871	165982368	Ncoa3;Zmynd8;Sulf2	861
NM_008679	Promoter	chr2	165992853	chr2_165992268_165992853	165992268	Ncoa3	1908
NM_008679	Promoter	chr2	165993740	chr2_165993178_165993740	165993178	Ncoa3	1865
NM_028072;NM_001252578;NM_001252579	Promoter	chr2	166154935	chr2_166153996_166154935	166153996	Sulf2	2296
NR_033467;NM_028072;NM_001252578;NM_001252579	Intergenic	chr2	166194802	chr2_166194450_166194802	166194450	Sulf2;Gm11468	540
NR_033467;NM_028072;NM_001252578;NM_001252579	Intergenic	chr2	166197004	chr2_166196515_166197004	166196515	Sulf2;Gm11468	896
NR_033467	Intron	chr2	166290912	chr2_166290611_166290912	166290611	Gm11468	733
NM_177782	Promoter	chr2	166713575	chr2_166713132_166713575	166713132	Prex1	640
NM_023815;NM_001085495;NR_105783;NM_177782	Intergenic	chr2	166746605	chr2_166746228_166746605	166746228	Trp53rk;Mir6364;Arfgef2;Prex1	505
NM_023565	Promoter	chr2	166906493	chr2_166905695_166906493	166905695	Cse1l	4471
NM_001291160;NM_001109906;NM_011490;NM_001109905	Promoter	chr2	166996290	chr2_166995643_166996290	166995643	Stau1	2668
NM_001291160;NM_001109906;NM_011490;NM_001109905	Promoter	chr2	166996729	chr2_166996415_166996729	166996415	Stau1	624
NM_153065	Promoter	chr2	167016075	chr2_167014993_167016075	167014993	Ddx27	3027
NM_001081005;NM_001033196	Promoter	chr2	167062193	chr2_167061699_167062193	167061699	1500012F01Rik;Znfx1	617
NM_001081005;NR_028540;NM_001033196	Promoter	chr2	167063289	chr2_167063031_167063289	167063031	1500012F01Rik;Znfx1;Snord12	474
NM_001081005;NR_028540;NM_001033196	Promoter	chr2	167063923	chr2_167063380_167063923	167063380	1500012F01Rik;Znfx1;Snord12	1351
NM_001081005;NR_028540;NM_001033196	Promoter	chr2	167065103	chr2_167064645_167065103	167064645	1500012F01Rik;Znfx1;Snord12	784
NM_008420	Exon	chr2	167102621	chr2_167102203_167102621	167102203	Kcnb1	705
NM_019835	Promoter	chr2	167348976	chr2_167348282_167348976	167348282	B4galt5	874
NM_178371;NM_148929	Promoter	chr2	167423467	chr2_167423034_167423467	167423034	Slc9a8	985
NM_178371;NM_148929	Promoter	chr2	167424708	chr2_167423821_167424708	167423821	Slc9a8	1111
NM_030743;NM_170756	Promoter	chr2	167492420	chr2_167492041_167492420	167492041	Spata2;Rnf114	589
NM_030743;NM_170756	Promoter	chr2	167493468	chr2_167492688_167493468	167492688	Spata2;Rnf114	1180
NM_145538	Promoter	chr2	167661444	chr2_167660787_167661444	167660787	Tmem189	683
NR_015500;NM_001287739;NR_110334;NM_001287738;NM_009883	Intergenic	chr2	167778630	chr2_167778333_167778630	167778333	A530013C23Rik;Cebpb	485
NM_021409	Promoter	chr2	168081103	chr2_168080706_168081103	168080706	Pard6b	797
NM_021409	Exon	chr2	168098761	chr2_168098303_168098761	168098303	Pard6b	712
NR_040327;NM_009628;NM_010072;NM_021409	Intergenic	chr2	168118452	chr2_168117902_168118452	168117902	E130018N17Rik;Pard6b;Dpm1;Adnp	588
NM_009628	Promoter	chr2	168205787	chr2_168205427_168205787	168205427	Adnp	2070
NM_010072;NM_001160330	Promoter	chr2	168231849	chr2_168231117_168231849	168231117	Mocs3;Dpm1	1331
NM_010072;NM_001160330;NM_001081134	Intergenic	chr2	168311690	chr2_168311289_168311690	168311289	Mocs3;Kcng1;Dpm1	717
NM_001289446;NM_015731	Promoter	chr2	168742557	chr2_168742045_168742557	168742045	Atp9a	1401
NM_201396;NM_175303;NM_201395	Promoter	chr2	168766228	chr2_168764993_168766228	168764993	Sall4	3218
NM_201396;NM_175303;NM_201395;NM_009564	Intergenic	chr2	168847862	chr2_168847384_168847862	168847384	Sall4;Zfp64	524
NM_009564	Promoter	chr2	168954384	chr2_168954155_168954384	168954155	Zfp64	640
NM_009564	Promoter	chr2	168955295	chr2_168954658_168955295	168954658	Zfp64	1414
NM_009564	Promoter	chr2	168956938	chr2_168956186_168956938	168956186	Zfp64	1362
NR_040326;NM_009564	Intergenic	chr2	168961237	chr2_168960977_168961237	168960977	Zfp64;1700017J07Rik	483
NR_040326;NM_009564	Intergenic	chr2	169007163	chr2_169005614_169007163	169005614	Zfp64;1700017J07Rik	2783
NM_080455	Intergenic	chr2	169915527	chr2_169915035_169915527	169915035	Tshz2	1240
NM_001033299	Promoter	chr2	170133171	chr2_170132849_170133171	170132849	Zfp217	541
NM_001159683	Promoter	chr2	170142897	chr2_170142492_170142897	170142492	Zfp217	475
NR_040367;NM_001110152;NM_001199902	Promoter	chr2	170511463	chr2_170511163_170511463	170511163	Gm16796;Pfdn4	530
NR_040367;NM_001110152;NM_001199902	Promoter	chr2	170512110	chr2_170511875_170512110	170511875	Gm16796;Pfdn4	857
NM_001163686;NM_029761	Intron	chr2	170876295	chr2_170875740_170876295	170875740	Dok5	862
NM_025912	Promoter	chr2	172345817	chr2_172345510_172345817	172345510	Fam210b	775
NM_011497;NM_001291185	Exon	chr2	172363662	chr2_172363226_172363662	172363226	Aurka	829
NM_011497;NM_024199;NM_001291185	Promoter	chr2	172369846	chr2_172369278_172369846	172369278	Cstf1;Aurka	810
NM_011497;NM_024199;NM_001291185	Promoter	chr2	172371548	chr2_172369934_172371548	172369934	Cstf1;Aurka	5890
NM_025542	Promoter	chr2	172440808	chr2_172440322_172440808	172440322	Rtfdc1	715
NM_001159696;NM_009335	Promoter	chr2	172551343	chr2_172550863_172551343	172550863	Tfap2c	951
NM_007557	Intergenic	chr2	172857269	chr2_172856738_172857269	172856738	Bmp7	1285
NM_007557	Promoter	chr2	172940616	chr2_172940018_172940616	172940018	Bmp7	706
NM_175112	Promoter	chr2	173000420	chr2_172999812_173000420	172999812	Rae1	1025
NM_175112	Promoter	chr2	173001646	chr2_173000505_173001646	173000505	Rae1	2682
NM_019547	Promoter	chr2	173022923	chr2_173022246_173022923	173022246	Rbm38	1081
NM_022995	Intron	chr2	173239312	chr2_173238813_173239312	173238813	Pmepa1	697
NM_022995	Promoter	chr2	173275894	chr2_173275126_173275894	173275126	Pmepa1	1424
NM_022995	Intergenic	chr2	173343798	chr2_173343261_173343798	173343261	Pmepa1	963
NR_027957;NM_024436	Promoter	chr2	173660199	chr2_173659163_173660199	173659163	Rab22a;Ppp4r1l-ps	3722
NM_001102424;NM_001102425;NM_001102423;NM_172675	Promoter	chr2	174075504	chr2_174074590_174075504	174074590	Stx16	1092
NR_002846	Promoter	chr2	174295078	chr2_174294273_174295078	174294273	Nespas	1139
NM_010309;NM_201617;NM_001077507;NR_002846;NM_201618	Promoter	chr2	174295842	chr2_174295300_174295842	174295300	Nespas;Gnas	2392
NM_201616;NM_001077510	Promoter	chr2	174330965	chr2_174330570_174330965	174330570	Gnas	817
NM_025983	Promoter	chr2	174464435	chr2_174463558_174464435	174463558	Atp5e	2429
NM_025531	Promoter	chr2	174472571	chr2_174472199_174472571	174472199	Slmo2	500
NM_009867	Promoter	chr2	179442880	chr2_179442509_179442880	179442509	Cdh4	597
NM_009867	Promoter	chr2	179444032	chr2_179443220_179444032	179443220	Cdh4	1068
NM_177727	Promoter	chr2	180025600	chr2_180025265_180025600	180025265	Lsm14b	1446
NR_102309;NM_133849	Promoter	chr2	180104471	chr2_180104095_180104471	180104095	Hrh3	685
NM_144500	Promoter	chr2	180120037	chr2_180119320_180120037	180119320	Osbpl2	1482
NM_019822	Promoter	chr2	180171900	chr2_180171579_180171900	180171579	Adrm1	686
NM_001081171	Promoter	chr2	180226260	chr2_180225217_180226260	180225217	Lama5	2155
NR_105972;NM_144500;NM_025587;NM_001081171;NM_145851;NM_173031;NM_019822;NR_045877;NM_008093;NR_037274	Intergenic	chr2	180235548	chr2_180234852_180235548	180234852	Gata5;Lama5;Rps21;Gata5os;Mir3091;Mir7005;Osbpl2;Cables2;Adrm1;Rbbp8nl	1237
NR_105972;NM_144500;NM_025587;NM_001081171;NM_145851;NM_173031;NM_019822;NR_045877;NM_008093;NR_037274	Intergenic	chr2	180236408	chr2_180235850_180236408	180235850	Gata5;Lama5;Rps21;Gata5os;Mir3091;Mir7005;Osbpl2;Cables2;Adrm1;Rbbp8nl	567
NM_025587;NR_037274	Promoter	chr2	180257881	chr2_180256462_180257881	180256462	Mir3091;Rps21	4131
NM_145851	Promoter	chr2	180273403	chr2_180272690_180273403	180272690	Cables2	1555
NM_145851	Promoter	chr2	180274067	chr2_180273584_180274067	180273584	Cables2	1215
NM_031373	Promoter	chr2	180590157	chr2_180589463_180590157	180589463	Ogfr	1602
NM_175551	Exon	chr2	180661423	chr2_180660887_180661423	180660887	Dido1	584
NM_001291433;NM_175551;NM_011805	Promoter	chr2	180702048	chr2_180701490_180702048	180701490	Dido1	1211
NM_001291432;NM_029607;NM_001289652;NM_001289651;NM_177852	Promoter	chr2	180710642	chr2_180708923_180710642	180708923	Gid8;Dido1	4969
NM_183161	Promoter	chr2	180726187	chr2_180725276_180726187	180725276	Slc17a9	3726
NM_183161	Promoter	chr2	180727242	chr2_180726834_180727242	180726834	Slc17a9	1668
NM_173761	Promoter	chr2	180920710	chr2_180920214_180920710	180920214	Ythdf1	1200
NM_173761	Promoter	chr2	180921162	chr2_180920908_180921162	180920908	Ythdf1	484
NM_001141933;NM_021426	Promoter	chr2	180953810	chr2_180953491_180953810	180953491	Nkain4	602
NM_001141933;NM_021426	Promoter	chr2	180954364	chr2_180953918_180954364	180953918	Nkain4	678
NM_001177709;NM_001177708;NM_145760;NM_001177707;NM_001177706;NM_001177710	Promoter	chr2	180967968	chr2_180966916_180967968	180966916	Arfgap1	2249
NM_001006680;NM_001006669;NM_001006668;NM_001003824;NM_001003825;NM_010611;NM_001006676;NM_001006677;NM_001006674;NM_001006675;NM_001006678;NM_001006679	Promoter	chr2	181134662	chr2_181134159_181134662	181134159	Kcnq2	637
NM_025598	Promoter	chr2	181188891	chr2_181188000_181188891	181188000	Ppdpf	5361
NM_001001882;NM_001166665;NM_001166666;NM_001166667;NM_001166668;NR_030710	Promoter	chr2	181319965	chr2_181319625_181319965	181319625	Rtel1	560
NM_001165995;NM_001165992;NM_001165991;NM_029702;NM_001048148;NR_028585;NM_144894	Promoter	chr2	181365759	chr2_181364484_181365759	181364484	Zgpat;Arfrp1	2649
NM_028125	Promoter	chr2	181460075	chr2_181459807_181460075	181459807	Zbtb46	497
NM_025482;NM_001291197;NM_001291201;NM_001291200;NM_001291203;NM_001291202;NR_111899;NM_001291204	Promoter	chr2	181497925	chr2_181496847_181497925	181496847	Tpd52l2	5212
NM_001271584;NM_001271585;NR_073369;NM_016775	Promoter	chr2	181521012	chr2_181519951_181521012	181519951	Dnajc5	3416
NR_027290;NM_026765	Promoter	chr2	181582242	chr2_181581237_181582242	181581237	Uckl1;Uckl1os	2319
NM_001164597	Promoter	chr2	181592224	chr2_181591873_181592224	181591873	Znf512b	747
NM_001164597	Promoter	chr2	181593259	chr2_181592758_181593259	181592758	Znf512b	997
NM_133701;NM_172676	Promoter	chr2	181599455	chr2_181598552_181599455	181598552	Samd10;Prpf6	4282
NM_133701;NM_172676	Promoter	chr2	181601622	chr2_181600825_181601622	181600825	Samd10;Prpf6	4404
NM_133701	Promoter	chr2	181602102	chr2_181601747_181602102	181601747	Prpf6	576
NM_025901	Promoter	chr2	181864313	chr2_181863907_181864313	181863907	Polr3k	665
NM_025901	Promoter	chr2	181865219	chr2_181864806_181865219	181864806	Polr3k	605
NM_025434	Promoter	chr3	8923912	chr3_8923148_8923912	8923148	Mrps28	1809
NM_001025263;NM_009412;NM_001025264	Promoter	chr3	9004539	chr3_9004159_9004539	9004159	Tpd52	490
NM_001025262;NM_001025263;NM_001025261;NM_001025264;NM_025434;NM_009412;NR_040597	Intergenic	chr3	9008838	chr3_9008462_9008838	9008462	Tpd52;4930539M17Rik;Mrps28	631
NM_133218	Intron	chr3	9606925	chr3_9606124_9606925	9606124	Zfp704	1006
NM_053182;NM_001195031;NM_133218	Intergenic	chr3	9615170	chr3_9614799_9615170	9614799	Pag1;Zfp704	487
NM_053182;NM_001195031	Promoter	chr3	9833705	chr3_9833396_9833705	9833396	Pag1	568
NM_010634;NM_001272098;NM_001272097	Promoter	chr3	10012700	chr3_10012037_10012700	10012037	Fabp5	1441
NM_018864	Promoter	chr3	10331506	chr3_10331043_10331506	10331043	Impa1	518
NM_025512	Promoter	chr3	10351367	chr3_10350945_10351367	10350945	Zfand1	3469
NM_025519	Promoter	chr3	10367402	chr3_10366924_10367402	10366924	Chmp4c	1011
NM_025519	Promoter	chr3	10368496	chr3_10368149_10368496	10368149	Chmp4c	537
NM_028915;NM_001163580;NM_001163579	Promoter	chr3	14534281	chr3_14533903_14534281	14533903	Lrrcc1	1082
NM_007892	Promoter	chr3	14579221	chr3_14578614_14579221	14578614	E2f5	1843
NM_001099674	Promoter	chr3	14611704	chr3_14610736_14611704	14610736	1810022K09Rik	2515
NM_024495	Promoter	chr3	14642060	chr3_14641697_14642060	14641697	Car13	796
NM_001145919;NM_172677;NR_027375	Promoter	chr3	16183643	chr3_16182849_16183643	16182849	Ythdf3	1479
NM_021560	Promoter	chr3	18054859	chr3_18054498_18054859	18054498	Bhlhe22	618
NM_021560	Promoter	chr3	18055605	chr3_18055183_18055605	18055183	Bhlhe22	720
NM_007825	Promoter	chr3	18243982	chr3_18243571_18243982	18243571	Cyp7b1	563
NM_028840	Promoter	chr3	19163307	chr3_19162600_19163307	19162600	Armc1	1324
NM_001253391;NM_001253390;NM_026182;NR_045575	Promoter	chr3	19188760	chr3_19187497_19188760	19187497	Mtfr1	2981
NM_008802;NM_001122759	Intron	chr3	19229539	chr3_19228948_19229539	19228948	Pde7a	840
NM_001122759	Promoter	chr3	19311062	chr3_19310601_19311062	19310601	Pde7a	699
NM_001081281;NM_025489;NM_001163537;NM_001163536;NM_205769	Intergenic	chr3	19628515	chr3_19627922_19628515	19627922	Dnajc5b;Trim55;Crh	1005
NR_027985	Promoter	chr3	19895645	chr3_19894705_19895645	19894705	4632415L05Rik	2085
NM_080634;NM_001146324;NM_001146323	Promoter	chr3	20035348	chr3_20034989_20035348	20034989	Hps3	797
NR_105046;NR_105047;NM_009210	Promoter	chr3	20058064	chr3_20057274_20058064	20057274	Hltf	1473
	Intergenic	chr3	21936918	chr3_21936244_21936918	21936244		1195
NM_030732	Intron	chr3	22156668	chr3_22156344_22156668	22156344	Tbl1xr1	765
NM_001177626;NM_007900;NM_001177625;NR_040548	Promoter	chr3	27153606	chr3_27153123_27153606	27153123	1700125G22Rik;Ect2	603
NM_173182	Promoter	chr3	27711076	chr3_27710585_27711076	27710585	Fndc3b	837
NM_001164056	Promoter	chr3	27938667	chr3_27938288_27938667	27938288	Pld1	640
NM_026517	Promoter	chr3	28805993	chr3_28805223_28805993	28805223	Rpl22l1	844
NM_021442;NM_001289622;NM_001289623;NM_001289621;NM_026668;NM_027941;NM_030557;NM_001290510;NM_029690	Intergenic	chr3	30595745	chr3_30595283_30595745	30595283	Mecom;Lrriq4;Lrrc34;Mynn;Actrt3	778
NM_030557;NM_029690;NM_001289622;NM_001289623;NM_001289621	Promoter	chr3	30603238	chr3_30602255_30603238	30602255	Mynn;Actrt3	3948
NM_027016	Promoter	chr3	30794478	chr3_30792759_30794478	30792759	Sec62	4187
NM_153421;NM_001165956;NM_001165955;NM_001165954	Promoter	chr3	30969481	chr3_30968487_30969481	30968487	Phc3	3153
NM_001039090;NM_011386;NM_001271772	Promoter	chr3	31095947	chr3_31095507_31095947	31095507	Skil	1257
NM_009517	Exon	chr3	32341550	chr3_32341016_32341550	32341016	Zmat3	1017
NR_027966;NM_009517	Promoter	chr3	32366381	chr3_32364886_32366381	32364886	Zmat3;4930429B21Rik	4615
NM_144519;NM_001161818	Promoter	chr3	32511435	chr3_32510433_32511435	32510433	Zfp639	1901
NM_024200	Intron	chr3	32532439	chr3_32532112_32532439	32532112	Mfn1	568
NM_025316;NM_029017;NM_019673;NM_013531;NM_024200	Intergenic	chr3	32648990	chr3_32648492_32648990	32648492	Ndufb5;Gnb4;Mfn1;Mrpl47;Actl6a	584
NM_019673	Promoter	chr3	32709427	chr3_32708359_32709427	32708359	Actl6a	4983
NM_025316;NM_029017	Promoter	chr3	32737206	chr3_32736058_32737206	32736058	Ndufb5;Mrpl47	5413
NM_001013024	Promoter	chr3	32818210	chr3_32817461_32818210	32817461	Usp13	2272
NM_027619;NM_001290500;NM_025978;NM_001290502	Promoter	chr3	33800359	chr3_33799968_33800359	33799968	Ttc14	643
NM_026222	Promoter	chr3	33844276	chr3_33843811_33844276	33843811	Ccdc39	698
NM_001113189;NM_001113188;NM_008053	Promoter	chr3	34020007	chr3_34019472_34020007	34019472	Fxr1	951
NM_001113189;NM_001113188;NM_008053	Promoter	chr3	34020362	chr3_34020095_34020362	34020095	Fxr1	686
NM_001113189;NM_001113188;NM_008053	Promoter	chr3	34021030	chr3_34020711_34021030	34020711	Fxr1	538
NM_026332;NM_001286973;NM_001286972;NM_001026211	Promoter	chr3	34081632	chr3_34080903_34081632	34080903	Dnajc19	3721
NM_011443	Promoter	chr3	34649679	chr3_34648789_34649679	34648789	Sox2	3052
NM_011443	Promoter	chr3	34650708	chr3_34649834_34650708	34649834	Sox2	2330
NM_011443	Promoter	chr3	34651384	chr3_34650845_34651384	34650845	Sox2	5247
NR_015580	Intron	chr3	34664474	chr3_34663857_34664474	34663857	Sox2ot	709
NM_011443;NR_035433;NR_110488;NR_038348;NR_015580;NR_038347	Intergenic	chr3	34688436	chr3_34688028_34688436	34688028	Mir1897;Sox2;Peril;Sox2ot;Gm3143	633
NM_029570	Promoter	chr3	35754432	chr3_35754044_35754432	35754044	Atp11b	726
NM_033623;NM_001205362;NM_001205361	Promoter	chr3	35931758	chr3_35931364_35931758	35931364	Dcun1d1	546
NM_001205362;NM_001205361	Promoter	chr3	35933891	chr3_35933252_35933891	35933252	Dcun1d1	707
NM_001101478	Promoter	chr3	36151629	chr3_36151029_36151629	36151029	D3Ertd254e	3011
NM_019393	Promoter	chr3	36553188	chr3_36552865_36553188	36552865	Exosc9	544
NM_009828	Promoter	chr3	36571767	chr3_36571377_36571767	36571377	Ccna2	1232
NM_009828	Promoter	chr3	36572286	chr3_36571864_36572286	36571864	Ccna2	950
NM_172679	Promoter	chr3	36863496	chr3_36863081_36863496	36863081	4932438A13Rik	561
NM_145825;NM_001008502;NM_001255992	Promoter	chr3	37312541	chr3_37312216_37312541	37312216	Cetn4;Bbs12	549
NM_001163511;NM_001291044;NM_021343;NM_153561	Promoter	chr3	37419578	chr3_37418963_37419578	37418963	Spata5;Nudt6	1140
NM_001163511;NM_001291044;NM_021343;NM_153561	Promoter	chr3	37420241	chr3_37419842_37420241	37419842	Spata5;Nudt6	695
NM_001163511;NM_001291044;NM_021343;NM_153561	Promoter	chr3	37421286	chr3_37420376_37421286	37420376	Spata5;Nudt6	2906
NM_001163511;NM_021343	Intron	chr3	37481681	chr3_37481302_37481681	37481302	Spata5	477
NM_011896	Promoter	chr3	37640293	chr3_37639775_37640293	37639775	Spry1	737
NM_011896	Promoter	chr3	37641350	chr3_37640911_37641350	37640911	Spry1	713
NM_198657	Promoter	chr3	37724509	chr3_37724156_37724509	37724156	Gm5148	529
NM_001167883	Promoter	chr3	38484479	chr3_38484082_38484479	38484082	Ankrd50	699
NM_011495;NM_173169;NR_045576	Promoter	chr3	40800775	chr3_40800089_40800775	40800089	Plk4	1640
NR_038067;NM_028140	Promoter	chr3	40847549	chr3_40846642_40847549	40846642	Mfsd8;Gm2011	1787
NM_026622	Promoter	chr3	40895134	chr3_40893612_40895134	40893612	3110057O12Rik	4791
NM_001040399	Promoter	chr3	40949492	chr3_40949176_40949492	40949176	Larp1b	519
NM_001040399	Promoter	chr3	40951144	chr3_40950839_40951144	40950839	Larp1b	485
NM_027558	Promoter	chr3	41083961	chr3_41083417_41083961	41083417	Pgrmc2	887
NM_001130184	Promoter	chr3	41556692	chr3_41555640_41556692	41555640	Jade1	6067
NM_001130184	Promoter	chr3	41557257	chr3_41556773_41557257	41556773	Jade1	806
NM_001130184	Promoter	chr3	41557857	chr3_41557548_41557857	41557548	Jade1	700
NM_009834	Promoter	chr3	51225503	chr3_51224393_51225503	51224393	Ccrn4l	2534
NM_001291059;NM_023502	Promoter	chr3	51340203	chr3_51339884_51340203	51339884	Elf2	533
NM_001291059;NM_023502	Promoter	chr3	51342292	chr3_51341648_51342292	51341648	Elf2	932
NM_001291059;NM_001291063;NM_001291062;NM_025523;NM_023502;NM_053089;NR_073429;NR_028121;NM_026358	Intergenic	chr3	51357785	chr3_51357430_51357785	51357430	Naa15;Ndufc1;Elf2;Mgarp;4930577N17Rik	693
NM_001291059;NM_001291063;NM_001291062;NM_025523;NM_023502;NM_053089;NR_073429;NR_028121;NM_026358	Intergenic	chr3	51359517	chr3_51358602_51359517	51358602	Naa15;Ndufc1;Elf2;Mgarp;4930577N17Rik	2739
NM_025523	Promoter	chr3	51409254	chr3_51408332_51409254	51408332	Ndufc1	2209
NM_053089	Promoter	chr3	51415994	chr3_51415278_51415994	51415278	Naa15	2195
NM_053089	Promoter	chr3	51417052	chr3_51416393_51417052	51416393	Naa15	1235
NM_016858	Promoter	chr3	51484958	chr3_51483676_51484958	51483676	Rab33b	4331
NM_080793;NR_033624	Promoter	chr3	51561169	chr3_51559976_51561169	51559976	5031434O11Rik;Setd7	2652
NM_001004176	Promoter	chr3	52103367	chr3_52102676_52103367	52102676	Maml3	1197
NM_019739	Promoter	chr3	52268064	chr3_52267796_52268064	52267796	Foxo1	484
NM_019739	Promoter	chr3	52268873	chr3_52268373_52268873	52268373	Foxo1	666
NM_019739	Promoter	chr3	52270750	chr3_52269181_52270750	52269181	Foxo1	3108
NM_019739	Intron	chr3	52274516	chr3_52274004_52274516	52274004	Foxo1	775
NM_019739	Intergenic	chr3	52401732	chr3_52401280_52401732	52401280	Foxo1	481
NM_172501;NM_173382	Promoter	chr3	53463491	chr3_53462811_53463491	53462811	Nhlrc3;Proser1	952
NM_172501;NM_173382	Promoter	chr3	53464251	chr3_53463707_53464251	53463707	Nhlrc3;Proser1	557
NM_172862	Promoter	chr3	53657542	chr3_53657169_53657542	53657169	Frem2	678
NM_026435	Promoter	chr3	53864084	chr3_53863497_53864084	53863497	Ufm1	1186
NM_019995	Promoter	chr3	54693288	chr3_54692387_54693288	54692387	Supt20	1660
NM_027148;NM_025442;NM_001163570	Promoter	chr3	54735510	chr3_54734544_54735510	54734544	Exosc8;Alg5	3641
NM_027148;NM_025442;NM_001163570	Promoter	chr3	54736649	chr3_54736017_54736649	54736017	Exosc8;Alg5	854
NM_019483	Promoter	chr3	54755998	chr3_54755536_54755998	54755536	Smad9	792
NM_133231	Promoter	chr3	54808555	chr3_54807747_54808555	54807747	Rfxap	1790
NR_040593;NM_007628	Promoter	chr3	55055587	chr3_55055117_55055587	55055117	4931419H13Rik;Ccna1	639
NM_001144988;NM_001144987;NM_144895	Promoter	chr3	55112531	chr3_55112094_55112531	55112094	Spg20	1334
NM_133784;NM_001168281	Promoter	chr3	57576954	chr3_57576269_57576954	57576269	Wwtr1	739
NM_175095	Promoter	chr3	57651712	chr3_57651297_57651712	57651297	Commd2	1045
NM_011883;NM_001113413	Promoter	chr3	57736408	chr3_57735564_57736408	57735564	Rnf13	5176
NM_019410	Promoter	chr3	57848117	chr3_57847838_57848117	57847838	Pfn2	478
NM_001081229	Promoter	chr3	58415882	chr3_58415365_58415882	58415365	Tsc22d2	783
NM_001081229	Promoter	chr3	58416984	chr3_58416582_58416984	58416582	Tsc22d2	678
NM_001005509;NM_030685	Promoter	chr3	58526572	chr3_58525324_58526572	58525324	Serp1;Eif2a	5575
NM_001040396	Promoter	chr3	58577011	chr3_58576682_58577011	58576682	Selt	739
NM_001040396	Promoter	chr3	58577389	chr3_58577147_58577389	58577147	Selt	638
NM_028712	Promoter	chr3	61364446	chr3_61363988_61364446	61363988	Rap2b	1200
NM_001081295	Promoter	chr3	62339309	chr3_62338885_62339309	62338885	Arhgef26	1414
NM_008604;NM_001289462;NM_001289463	Promoter	chr3	63296001	chr3_63295225_63296001	63295225	Mme	1732
NM_177856	Promoter	chr3	63929434	chr3_63928950_63929434	63928950	E130311K13Rik	750
NM_001289450;NM_010597	Intron	chr3	65196265	chr3_65195824_65196265	65195824	Kcnab1	841
NM_026155	Promoter	chr3	65392769	chr3_65391985_65392769	65391985	Ssr3	1499
NR_027955;NM_178892	Promoter	chr3	65529155	chr3_65528534_65529155	65528534	4931440P22Rik;Tiparp	1392
NR_106200	Promoter	chr3	65659838	chr3_65658811_65659838	65658811	Mir8120	2064
NM_001166659;NM_001037923	Intron	chr3	65670515	chr3_65670056_65670515	65670056	Lekr1	646
NM_019937	Promoter	chr3	65958626	chr3_65957390_65958626	65957390	Ccnl1	3275
NM_025822	Promoter	chr3	66986305	chr3_66985860_66986305	66985860	Rsrc1	1280
NM_138591	Promoter	chr3	67430482	chr3_67430098_67430482	67430098	Gfm1	627
NM_016753	Promoter	chr3	67463465	chr3_67463063_67463465	67463063	Lxn	541
NM_016753	Promoter	chr3	67464153	chr3_67463732_67464153	67463732	Lxn	1100
NM_001282044	Promoter	chr3	68493255	chr3_68492733_68493255	68492733	Schip1	777
NM_001282044	Promoter	chr3	68495149	chr3_68493400_68495149	68493400	Schip1	6384
NM_001282044;NM_001113420;NM_001113421;NM_001282045;NM_001113419	Intron	chr3	68512155	chr3_68511701_68512155	68511701	Schip1;Gm21949	513
NM_001282044;NM_001113420;NM_001113421;NM_001282045;NM_001113419	Intron	chr3	68535495	chr3_68535028_68535495	68535028	Schip1;Gm21949	770
NM_001282044;NM_001113420;NM_001113421;NM_001282045;NM_001113419	Intron	chr3	68565687	chr3_68565158_68565687	68565158	Schip1;Gm21949	1632
NM_026641;NM_133786	Promoter	chr3	69006837	chr3_69004330_69006837	69004330	Smc4;Ift80	11801
NM_025863	Promoter	chr3	69044648	chr3_69043979_69044648	69043979	Trim59	2156
NM_025863	Promoter	chr3	69045467	chr3_69044900_69045467	69044900	Trim59	1797
NM_008467	Promoter	chr3	69126646	chr3_69126196_69126646	69126196	Kpna4	692
NM_008467	Promoter	chr3	69127491	chr3_69126781_69127491	69126781	Kpna4	1440
NM_178726	Promoter	chr3	69316742	chr3_69316138_69316742	69316138	Ppm1l	2433
NM_178726	Promoter	chr3	69317231	chr3_69316815_69317231	69316815	Ppm1l	1105
NM_178726	Promoter	chr3	69318761	chr3_69318457_69318761	69318457	Ppm1l	533
NM_020026	Promoter	chr3	69598696	chr3_69597870_69598696	69597870	B3galnt1	1640
NM_133787	Promoter	chr3	69722933	chr3_69722232_69722933	69722232	Nmd3	1688
NM_009250;NM_019745	Intergenic	chr3	75466533	chr3_75466286_75466533	75466286	Pdcd10;Serpini1	489
NM_009250;NM_019745	Promoter	chr3	75556785	chr3_75556024_75556785	75556024	Pdcd10;Serpini1	1825
NR_040539	Intron	chr3	75651544	chr3_75651029_75651544	75651029	2410007B07Rik	931
NR_040539	Promoter	chr3	75655142	chr3_75654897_75655142	75654897	2410007B07Rik	1105
NR_040539	Promoter	chr3	75655789	chr3_75655307_75655789	75655307	2410007B07Rik	2020
NR_045502;NM_001142953	Intergenic	chr3	79286636	chr3_79285993_79286636	79285993	4921511C10Rik;Gm17359	1311
NM_001162999	Promoter	chr3	79567661	chr3_79567224_79567661	79567224	Fnip2	1019
NM_029482;NM_025794	Promoter	chr3	79629834	chr3_79628713_79629834	79628713	4930579G24Rik;Etfdh	2217
NM_001281969;NM_010298	Promoter	chr3	80914151	chr3_80913782_80914151	80913782	Glrb	648
NM_172681	Promoter	chr3	84040169	chr3_84039653_84040169	84039653	D930015E06Rik	1413
NM_001271728;NM_030706;NM_001271725;NM_001271726;NM_001271727	Exon	chr3	84191325	chr3_84190848_84191325	84190848	Trim2	937
NM_001081093;NM_001033301;NM_001205355;NM_001293801;NR_040752;NM_001271726	Intergenic	chr3	84399421	chr3_84398618_84399421	84398618	Arfip1;Trim2;4930565D16Rik;Fhdc1	848
NM_001081093;NM_001293801	Promoter	chr3	84582902	chr3_84581961_84582902	84581961	Arfip1	2999
NM_177260	Intron	chr3	84698187	chr3_84697817_84698187	84697817	Tmem154	602
NM_001177773	Promoter	chr3	84815716	chr3_84813846_84815716	84813846	Fbxw7	8097
NM_144896	Promoter	chr3	85574496	chr3_85574122_85574496	85574122	Pet112	659
NM_001001650;NM_177130	Intergenic	chr3	85971098	chr3_85970831_85971098	85970831	Glt28d2;Prss48	482
NR_004417;NM_016959;NR_004418	Promoter	chr3	86141283	chr3_86140688_86141283	86140688	Snord73a;Rps3a1;Rnu73b	826
NM_016959;NR_004418	Promoter	chr3	86142543	chr3_86141402_86142543	86141402	Rps3a1;Rnu73b	2745
NM_001077687;NM_030695;NM_001077688	Promoter	chr3	86224091	chr3_86223772_86224091	86223772	Lrba	628
NM_001077687;NM_030695;NM_001077688	Promoter	chr3	86225039	chr3_86224168_86225039	86224168	Lrba	3196
NM_001195500;NM_027539;NM_001195497;NM_001195496;NM_001195499;NM_001195498	Intron	chr3	86863537	chr3_86863134_86863537	86863134	Dclk2	714
NM_001195500;NM_027539;NM_001195497;NM_001195496;NM_001195499;NM_001195498	Intron	chr3	86885017	chr3_86884513_86885017	86884513	Dclk2	516
NM_001195500;NM_027539;NM_001195497;NM_001195496;NM_001195499;NM_001195498	Promoter	chr3	86920975	chr3_86919138_86920975	86919138	Dclk2	5362
NM_130867;NM_001170985	Intron	chr3	87150350	chr3_87149972_87150350	87149972	Kirrel	537
NM_130867;NM_001170985	Promoter	chr3	87174646	chr3_87173979_87174646	87173979	Kirrel	1656
NM_001083318;NM_012051;NM_001286844	Promoter	chr3	87526170	chr3_87525296_87526170	87525296	Etv3	1422
NM_033573	Promoter	chr3	87885086	chr3_87884620_87885086	87884620	Prcc	2241
NM_033573	Promoter	chr3	87885974	chr3_87885189_87885974	87885189	Prcc	4094
NM_008231	Promoter	chr3	87906541	chr3_87905841_87906541	87905841	Hdgf	3001
NM_008231	Promoter	chr3	87907486	chr3_87906781_87907486	87906781	Hdgf	1746
NM_008231	Intron	chr3	87910279	chr3_87909759_87910279	87909759	Hdgf	535
NM_008231	Intron	chr3	87911073	chr3_87910736_87911073	87910736	Hdgf	1021
NM_177663;NM_153562	Promoter	chr3	87930714	chr3_87929906_87930714	87929906	Isg20l2;Rrnad1	2154
NM_016701	Promoter	chr3	87971841	chr3_87970782_87971841	87970782	Nes	1671
NM_016701	Intron	chr3	87974384	chr3_87973631_87974384	87973631	Nes	1345
NM_022031	Exon	chr3	88022949	chr3_88022499_88022949	88022499	Hapln2	708
NM_001110809;NM_025663;NM_001286857	Promoter	chr3	88043537	chr3_88043016_88043537	88043016	Gpatch4	1042
NM_001033484	Promoter	chr3	88082972	chr3_88082326_88082972	88082326	Iqgap3	759
NM_001033484;NR_029817;NM_025663;NR_045997;NM_172526;NM_001286857;NM_001110809;NM_133665;NM_144897;NR_037276	Intergenic	chr3	88139288	chr3_88138775_88139288	88138775	Apoa1bp;Mir9-1;Mef2d;Ttc24;Gpatch4;Mir3093;1700113A16Rik;Iqgap3	715
NM_133665	Promoter	chr3	88142467	chr3_88141981_88142467	88141981	Mef2d	551
NM_133665	Promoter	chr3	88144152	chr3_88142739_88144152	88142739	Mef2d	4265
NM_021375;NM_001033484;NM_029801;NM_133665;NM_009836;NR_029817;NR_045997;NR_037276	Intergenic	chr3	88200906	chr3_88200581_88200906	88200581	Cct3;Rhbg;Mir9-1;Tsacc;Mef2d;Mir3093;1700113A16Rik;Iqgap3	552
NM_009836;NM_029801	Promoter	chr3	88297965	chr3_88296604_88297965	88296604	Cct3;Tsacc	6893
NM_178246;NM_024246	Promoter	chr3	88336526	chr3_88335900_88336526	88335900	Smg5;Tmem79	3403
NM_178246;NM_024246	Promoter	chr3	88337190	chr3_88336725_88337190	88336725	Smg5;Tmem79	615
NM_001037939;NM_001163491;NM_001032298;NR_105978;NM_029801;NM_001145876;NM_020003;NM_001163489;NM_024246;NM_178696;NM_001281795;NM_198410;NM_009836;NM_178246;NM_031368;NM_025928;NM_001145877;NM_007541;NM_013658;NM_001163490	Intergenic	chr3	88373226	chr3_88372801_88373226	88372801	Smg5;Slc25a44;Pmf1;Bglap;0610031J06Rik;Cct3;Paqr6;Tmem79;Bglap2;Tsacc;Mir7011;Bglap3;Sema4a	566
NM_025928	Promoter	chr3	88410403	chr3_88409878_88410403	88409878	Pmf1	1047
NM_178696;NM_001281795;NM_001145876;NM_001145877	Promoter	chr3	88425277	chr3_88424943_88425277	88424943	Slc25a44	523
NM_001163490;NM_001163489;NM_013658;NM_001163491	Exon	chr3	88437036	chr3_88436591_88437036	88436591	Sema4a	624
NM_019390	Promoter	chr3	88493553	chr3_88492991_88493553	88492991	Lmna	930
NM_033526;NM_001163490;NM_001163491;NM_025448;NM_031248;NM_001029890;NR_105978;NM_001145876;NM_001145877;NM_001163489;NR_035434;NM_178696;NM_019390;NM_001281795;NM_001002011;NM_025928;NM_001111102;NM_013658;NM_016899	Intergenic	chr3	88510428	chr3_88509556_88510428	88509556	Mir1905;Slc25a44;Rab25;Pmf1;Ubqln4;Ssr2;Mir7011;Sema4a;Lmna;Lamtor2;Mex3a	1507
NM_001029890	Promoter	chr3	88531220	chr3_88530505_88531220	88530505	Mex3a	1334
NR_035434	Promoter	chr3	88537020	chr3_88536238_88537020	88536238	Mir1905	1575
NM_033526;NM_031248	Promoter	chr3	88553592	chr3_88552471_88553592	88552471	Ubqln4;Lamtor2	4976
NM_033526;NM_031248	Promoter	chr3	88554526	chr3_88553838_88554526	88553838	Ubqln4;Lamtor2	2722
NM_033526;NM_031248	Promoter	chr3	88555701	chr3_88555121_88555701	88555121	Ubqln4;Lamtor2	696
NM_033526	Exon	chr3	88569268	chr3_88568770_88569268	88568770	Ubqln4	932
NM_008487;NM_025448;NM_031248;NM_001029890;NM_016899;NM_181817;NR_035434;NM_033526;NM_019390;NM_001002011;NM_001198913;NM_001198912;NM_001198911;NM_001111102	Intergenic	chr3	88570414	chr3_88569756_88570414	88569756	Mir1905;Rab25;Arhgef2;Rxfp4;Ubqln4;Ssr2;Lmna;Lamtor2;Mex3a	984
NM_008487;NM_025448;NM_031248;NM_001029890;NM_016899;NM_181817;NR_035434;NM_033526;NM_019390;NM_001002011;NM_001198913;NM_001198912;NM_001198911;NM_001111102	Intergenic	chr3	88572198	chr3_88571683_88572198	88571683	Mir1905;Rab25;Arhgef2;Rxfp4;Ubqln4;Ssr2;Lmna;Lamtor2;Mex3a	1003
NM_025448	Promoter	chr3	88580456	chr3_88579603_88580456	88579603	Ssr2	3082
NM_028814	Promoter	chr3	88686532	chr3_88685438_88686532	88685438	2810403A07Rik	3191
NM_001242372;NM_027389	Intron	chr3	88898760	chr3_88898364_88898760	88898364	Gon4l	620
NM_144898	Promoter	chr3	88914797	chr3_88913089_88914797	88913089	Msto1	2199
NM_022994;NM_001164533	Promoter	chr3	88950254	chr3_88949332_88950254	88949332	Dap3	2677
NM_022994;NM_001164533	Promoter	chr3	88951223	chr3_88950631_88951223	88950631	Dap3	2892
NM_001083808	Promoter	chr3	89090474	chr3_89090020_89090474	89090020	Rusc1	602
NM_028188;NM_001083807	Promoter	chr3	89093417	chr3_89093030_89093417	89093030	Rusc1	635
NM_001253751;NM_134469	Promoter	chr3	89101973	chr3_89101405_89101973	89101405	Fdps	2242
NM_008227	Promoter	chr3	89160309	chr3_89159870_89160309	89159870	Hcn3	960
NM_001163432;NM_007712	Promoter	chr3	89165477	chr3_89165069_89165477	89165069	Clk2	600
NM_011886	Promoter	chr3	89178457	chr3_89177423_89178457	89177423	Scamp3	2108
NM_001014995	Promoter	chr3	89183341	chr3_89182847_89183341	89182847	Fam189b	718
NM_013691;NM_013604;NM_001161824	Promoter	chr3	89214093	chr3_89213481_89214093	89213481	Thbs3;Mtx1	3206
NM_013605;NR_030579	Promoter	chr3	89227566	chr3_89227247_89227566	89227247	Muc1;Mir92b	588
NM_026767	Promoter	chr3	89266832	chr3_89266467_89266832	89266467	Dpm3	887
NM_010107;NM_001162425	Promoter	chr3	89280908	chr3_89280294_89280908	89280294	Efna1	949
NM_009614;NM_001037722	Promoter	chr3	89349982	chr3_89349551_89349982	89349551	Adam15	1227
NM_009614;NM_001037722	Promoter	chr3	89350890	chr3_89350063_89350890	89350063	Adam15	1157
NM_029974	Promoter	chr3	89365671	chr3_89364858_89365671	89364858	Dcst1	965
NR_040404;NR_040403;NM_009565	Promoter	chr3	89392565	chr3_89391893_89392565	89391893	Gm15417;Zbtb7b	681
NR_040404;NR_040403;NM_009565	Promoter	chr3	89393161	chr3_89392813_89393161	89392813	Gm15417;Zbtb7b	558
NR_040404;NR_040403;NM_009565	Promoter	chr3	89394156	chr3_89393717_89394156	89393717	Gm15417;Zbtb7b	789
NM_177041	Promoter	chr3	89412377	chr3_89411682_89412377	89411682	Flad1	1505
NM_016904;NM_011368;NM_001113331	Promoter	chr3	89419626	chr3_89419109_89419626	89419109	Cks1b;Shc1	1120
NM_001113331	Promoter	chr3	89421857	chr3_89421369_89421857	89421369	Shc1	591
NM_146131	Promoter	chr3	89437036	chr3_89436720_89437036	89436720	Pbxip1	534
NM_001038587	Promoter	chr3	89715900	chr3_89715099_89715900	89715099	Adar	3316
NM_009602;NM_019655;NM_001038587;NM_172530;NM_027315;NM_001146296;NM_010559	Intergenic	chr3	89789316	chr3_89788961_89789316	89788961	Ube2q1;Adar;Chrnb2;She;Il6ra	472
NM_009602;NM_019655;NM_001038587;NM_172530;NM_027315;NM_001146296;NM_010559	Intergenic	chr3	89791738	chr3_89791346_89791738	89791346	Ube2q1;Adar;Chrnb2;She;Il6ra	660
NM_172530	Promoter	chr3	89832498	chr3_89831709_89832498	89831709	She	981
NM_001081182	Intron	chr3	89956264	chr3_89955885_89956264	89955885	Atp8b2	737
NM_001081182	Intron	chr3	89960751	chr3_89960203_89960751	89960203	Atp8b2	1184
NM_001081182	Promoter	chr3	89964028	chr3_89963300_89964028	89963300	Atp8b2	1126
NM_011826;NM_001282032;NR_045749	Promoter	chr3	89999279	chr3_89998222_89999279	89998222	Gm19710;Hax1	1714
NM_001165984;NM_001165985;NM_001165986;NM_001165987;NM_027500;NM_001165983;NM_001165988;NM_028475;NM_153489;NM_025762;NM_001287086;NM_001287087	Promoter	chr3	90052087	chr3_90051391_90052087	90051391	Ubap2l;4933434E20Rik	985
NM_001165984;NM_001165985;NM_001165986;NM_001165987;NM_027500;NM_001165983;NM_001165988;NM_028475;NM_153489;NM_025762;NM_001287086;NM_001287087	Promoter	chr3	90052603	chr3_90052168_90052603	90052168	Ubap2l;4933434E20Rik	889
NM_001271764;NM_001293749;NM_001253740;NM_001253738	Promoter	chr3	90080254	chr3_90079187_90080254	90079187	Tpm3	6741
NM_001271764;NM_001293749;NM_001253740;NM_001253738	Promoter	chr3	90081510	chr3_90080971_90081510	90080971	Tpm3	760
NR_033727;NM_001293741;NM_001190258;NM_027015	Promoter	chr3	90213825	chr3_90213267_90213825	90213267	Rps27rt;Rab13;Rps27	1293
NM_026677	Promoter	chr3	90221572	chr3_90221247_90221572	90221247	Rab13	551
NM_206924	Promoter	chr3	90232401	chr3_90231626_90232401	90231626	Jtb	2610
NM_030080	Exon	chr3	90239003	chr3_90238571_90239003	90238571	Creb3l4	637
NM_013901	Promoter	chr3	90249164	chr3_90248217_90249164	90248217	Slc39a1	2081
NM_028881	Promoter	chr3	90254868	chr3_90254257_90254868	90254257	Crtc2	1669
NM_201407	Promoter	chr3	90266050	chr3_90265663_90266050	90265663	Dennd4b	845
NM_201407;NM_139304;NM_026677;NM_206924;NR_105979;NM_145540;NM_178876;NM_030080;NR_033727;NM_001293741;NM_001190258;NM_028881;NM_029937;NM_011988;NM_027015;NM_013901	Intergenic	chr3	90293252	chr3_90292192_90293252	90292192	Ints3;Rps27;Nup210l;Rps27rt;Crtc2;Dennd4b;Creb3l4;Mir7012;Gatad2b;Slc39a1;Rab13;Slc27a3;Jtb	3262
NM_201407;NM_139304;NM_026677;NM_206924;NR_105979;NM_145540;NM_178876;NM_030080;NR_033727;NM_001293741;NM_001190258;NM_028881;NM_029937;NM_011988;NM_027015;NM_013901	Intergenic	chr3	90294278	chr3_90293752_90294278	90293752	Ints3;Rps27;Nup210l;Rps27rt;Crtc2;Dennd4b;Creb3l4;Mir7012;Gatad2b;Slc39a1;Rab13;Slc27a3;Jtb	1426
NM_011988	Promoter	chr3	90388358	chr3_90388002_90388358	90388002	Slc27a3	492
NM_011988	Promoter	chr3	90389723	chr3_90389017_90389723	90389017	Slc27a3	1152
NM_145540;NM_178876	Promoter	chr3	90433500	chr3_90433136_90433500	90433136	Ints3	1117
NM_025393;NM_139304;NM_011988;NM_133854;NM_011309;NM_023215;NM_001163525;NM_001163526;NM_001293777;NM_001293776;NM_145540;NM_178876;NM_001293780;NM_026374;NM_008727;NM_001293781;NM_001293782;NM_009113;NM_001293779;NM_001293778	Intergenic	chr3	90438328	chr3_90437881_90438328	90437881	Ints3;Npr1;Chtop;Gatad2b;S100a13;Ilf2;S100a1;S100a14;Slc27a3;Snapin	661
NM_008727	Exon	chr3	90451862	chr3_90450890_90451862	90450890	Npr1	1971
NM_008727	Exon	chr3	90455035	chr3_90454623_90455035	90454623	Npr1	656
NM_008727	Promoter	chr3	90465572	chr3_90464799_90465572	90464799	Npr1	1016
NM_026374	Promoter	chr3	90476779	chr3_90475861_90476779	90475861	Ilf2	2739
NM_133854	Promoter	chr3	90490711	chr3_90490364_90490711	90490364	Snapin	564
NM_001293777;NM_001293776;NM_023215;NM_001293779;NM_001293778;NM_001293782;NM_001293780;NM_001293781	Promoter	chr3	90509685	chr3_90509025_90509685	90509025	Chtop	3384
NM_011309;NM_009113	Promoter	chr3	90514874	chr3_90514175_90514874	90514175	S100a13;S100a1	1682
NM_001163098	Promoter	chr3	93444331	chr3_93443411_93444331	93443411	Tchh	1109
NM_009112	Promoter	chr3	93554942	chr3_93554629_93554942	93554629	S100a10	672
NM_009112	Promoter	chr3	93555590	chr3_93555326_93555590	93555326	S100a10	687
NM_001136117	Promoter	chr3	94363777	chr3_94363350_94363777	94363350	C2cd4d	802
NM_030116	Promoter	chr3	94443900	chr3_94443256_94443900	94443256	Mrpl9	1465
NM_001293728;NM_011656	Promoter	chr3	94658300	chr3_94658172_94658300	94658172	Tuft1	3473
NM_001293728;NM_172683;NM_019414;NM_001037711;NM_001293727;NR_033629;NM_001165948;NM_011656	Intergenic	chr3	94757600	chr3_94757569_94757600	94757569	Pogz;BC021767;Selenbp2;Tuft1;Cgn	953
NM_008945	Promoter	chr3	94886715	chr3_94886038_94886715	94886038	Psmb4	942
NM_001293715;NM_175356;NM_001293716	Promoter	chr3	94975048	chr3_94974668_94975048	94974668	Pi4kb	1538
NM_030074	Promoter	chr3	95015233	chr3_95014373_95015233	95014373	Zfp687	3344
NM_030074	Promoter	chr3	95016770	chr3_95015357_95016770	95015357	Zfp687	5395
NM_008951;NM_001282017	Promoter	chr3	95043079	chr3_95042575_95043079	95042575	Psmd4	777
NM_009336	Promoter	chr3	95111562	chr3_95110557_95111562	95110557	Vps72	5600
NM_027013;NM_001163573;NM_153121	Promoter	chr3	95134057	chr3_95133433_95134057	95133433	Lysmd1;Scnm1	2433
NM_027013;NM_001163573;NM_153121	Promoter	chr3	95135255	chr3_95134970_95135255	95134970	Lysmd1;Scnm1	504
NR_073549;NM_001272024;NR_073551;NR_073550	Promoter	chr3	95160095	chr3_95159461_95160095	95159461	Sema6c	675
NR_073549;NM_001272024;NR_073551;NM_011351;NR_073550	Exon	chr3	95174060	chr3_95173343_95174060	95173343	Sema6c	884
NM_172512;NR_108026;NM_029885	Promoter	chr3	95218453	chr3_95217387_95218453	95217387	Gabpb2;Gm16740	3027
NM_172395;NM_019914;NM_001038708	Promoter	chr3	95229052	chr3_95228009_95229052	95228009	Mllt11;Cdc42se1	2658
NM_172395;NM_019914;NM_001038708	Promoter	chr3	95229828	chr3_95229455_95229828	95229455	Mllt11;Cdc42se1	509
NM_199475;NM_173347;NM_133858	Promoter	chr3	95282071	chr3_95281555_95282071	95281555	Fam63a;Prune	686
NM_199475;NM_173347;NM_133858	Promoter	chr3	95282976	chr3_95282651_95282976	95282651	Fam63a;Prune	534
NM_199475;NM_173347;NM_133858	Promoter	chr3	95283508	chr3_95283071_95283508	95283071	Fam63a;Prune	1146
NM_133858;NM_199475	Intron	chr3	95289727	chr3_95289396_95289727	95289396	Fam63a	550
NM_029789	Promoter	chr3	95316036	chr3_95314533_95316036	95314533	Cers2	4199
NM_029789	Promoter	chr3	95317924	chr3_95317562_95317924	95317562	Cers2	853
NR_033637	Promoter	chr3	95428188	chr3_95427350_95428188	95427350	Gm4349	1335
NM_001037737;NM_009709	Promoter	chr3	95434951	chr3_95434382_95434951	95434382	Arnt	1805
NM_001026212;NM_019561	Promoter	chr3	95625496	chr3_95625259_95625496	95625259	Ensa	466
NM_001026212;NM_021281;NM_008562;NM_001267695;NM_026489;NM_001252653;NM_001289537;NM_001289534;NM_019561;NM_001289532;NM_027931;NM_007899;NM_144899;NM_001177669;NM_001177670;NM_146133;NM_001163618;NM_001163619;NR_105981;NM_001163617	Intergenic	chr3	95652554	chr3_95652081_95652554	95652081	Hormad1;Adamtsl4;Golph3l;Ecm1;Mir7014;Tars2;Ensa;Ctss;Mcl1	765
NM_001026212;NM_021281;NM_008562;NM_001267695;NM_026489;NM_001252653;NM_001289537;NM_001289534;NM_019561;NM_001289532;NM_027931;NM_007899;NM_144899;NM_001177669;NM_001177670;NM_146133;NM_001163618;NM_001163619;NR_105981;NM_001163617	Intergenic	chr3	95654035	chr3_95653595_95654035	95653595	Hormad1;Adamtsl4;Golph3l;Ecm1;Mir7014;Tars2;Ensa;Ctss;Mcl1	592
NM_008562	Promoter	chr3	95658755	chr3_95658257_95658755	95658257	Mcl1	1216
NM_008562	Promoter	chr3	95659651	chr3_95659005_95659651	95659005	Mcl1	1411
NM_008562	Promoter	chr3	95660719	chr3_95660344_95660719	95660344	Mcl1	565
NM_001026212;NM_008562;NM_027931;NM_026489;NM_001252653;NM_001289537;NM_001289534;NM_019561;NM_001289532;NM_001081293;NM_007899;NM_144899;NM_001177669;NM_001177670;NM_146133;NM_001163618;NM_001163619;NR_105981;NM_001163617	Intergenic	chr3	95663722	chr3_95663305_95663722	95663305	Tars2;Adamtsl4;Golph3l;Ecm1;Mir7014;Rprd2;Ensa;Hormad1;Mcl1	580
NM_144899	Exon	chr3	95677412	chr3_95676500_95677412	95676500	Adamtsl4	1240
NM_144899	Exon	chr3	95677879	chr3_95677578_95677879	95677578	Adamtsl4	501
NM_001026212;NM_008562;NM_027931;NM_001252653;NR_105981;NM_019561;NM_001081293;NM_007899;NM_144899;NM_001177669;NM_001177670;NM_146133;NM_001163618;NM_001163619;NM_001163617	Intergenic	chr3	95700748	chr3_95700501_95700748	95700501	Tars2;Adamtsl4;Golph3l;Ecm1;Mir7014;Ensa;Rprd2;Mcl1	462
NM_001163618;NM_001163619;NM_001163617;NM_027931	Promoter	chr3	95754845	chr3_95754343_95754845	95754343	Tars2	1233
NM_001081293	Promoter	chr3	95818997	chr3_95818146_95818997	95818146	Rprd2	2281
NM_001081293	Promoter	chr3	95819864	chr3_95819329_95819864	95819329	Rprd2	1951
NM_001253758;NM_001253757;NM_023210	Promoter	chr3	95928832	chr3_95928480_95928832	95928480	Anp32e	476
NM_001033302;NM_001253758;NM_078479;NM_023320;NR_040446;NM_011797;NM_153513;NM_001253757;NM_023210;NM_013841;NM_146104;NM_027541;NR_045872;NM_146134	Intergenic	chr3	95951235	chr3_95950843_95951235	95950843	Vps45;Aph1a;Gm9054;Ciart;Mrps21;Anp32e;BC028528;Prpf3;Plekho1;Car14;C920021L13Rik	1111
NM_001033302;NM_001253758;NM_078479;NM_023320;NR_040446;NM_011797;NM_153513;NM_001253757;NM_023210;NM_013841;NM_146104;NM_027541;NR_045872;NM_146134	Intergenic	chr3	95951595	chr3_95951345_95951595	95951345	Vps45;Aph1a;Gm9054;Ciart;Mrps21;Anp32e;BC028528;Prpf3;Plekho1;Car14;C920021L13Rik	471
NM_001025614;NM_001025613	Promoter	chr3	96105487	chr3_96104968_96105487	96104968	Otud7b	993
NM_181409	Exon	chr3	96168292	chr3_96167843_96168292	96167843	Mtmr11	733
NM_023719;NM_001009935	Promoter	chr3	96558301	chr3_96557834_96558301	96557834	Txnip	551
NM_011069;NM_001162388;NM_001081053;NM_001009935;NM_001293701;NM_001024851;NR_003619;NM_001081139;NM_025875;NM_027241;NM_001162387;NR_027844;NR_027845;NM_023719;NM_001163170;NM_001102407;NM_027126;NR_040409	Intergenic	chr3	96576917	chr3_96576493_96576917	96576493	Rbm8a;6330549D23Rik;Gm15441;Hfe2;Ankrd34a;Lix1l;Polr3gl;Ankrd35;Itga10;Pex11b;Txnip	861
NM_027241;NM_001024851;NM_001293701	Promoter	chr3	96594553	chr3_96593983_96594553	96593983	Ankrd34a;Polr3gl	736
NR_027845;NR_027844;NM_011069;NM_001162388;NM_001162387	Promoter	chr3	96636235	chr3_96634893_96636235	96634893	Pex11b	2749
NM_001081139	Promoter	chr3	96670815	chr3_96670325_96670815	96670325	Ankrd35	721
NM_001165949;NM_018812;NM_146135	Promoter	chr3	96696746	chr3_96696160_96696746	96696160	Pias3	2907
NM_001165949;NM_018812;NM_146135	Promoter	chr3	96697398	chr3_96696817_96697398	96696817	Pias3	656
NM_001165949;NM_018812;NM_146135	Promoter	chr3	96697990	chr3_96697548_96697990	96697548	Pias3	550
NR_105813	Intron	chr3	97394960	chr3_97394608_97394960	97394608	Mir378c	612
NM_182997	Promoter	chr3	97658666	chr3_97658112_97658666	97658112	Prkab2	658
NM_178080;NR_110360	Promoter	chr3	97768544	chr3_97767393_97768544	97767393	Pde4dip	1921
NM_011342	Promoter	chr3	97901621	chr3_97901185_97901621	97901185	Sec22b	876
NM_010928	Promoter	chr3	98014054	chr3_98013473_98014054	98013473	Notch2	955
NM_016966	Promoter	chr3	98339761	chr3_98339371_98339761	98339371	Phgdh	571
NM_172863	Promoter	chr3	98382583	chr3_98382222_98382583	98382222	Zfp697	825
NM_172863	Exon	chr3	98427936	chr3_98427610_98427936	98427610	Zfp697	551
NM_172863	Exon	chr3	98428632	chr3_98428213_98428632	98428213	Zfp697	667
NM_009323;NM_027462;NR_105852	Intergenic	chr3	99248691	chr3_99248441_99248691	99248441	Mir6481;Wars2;Tbx15	492
NM_001142952	Promoter	chr3	100488986	chr3_100488265_100488986	100488265	Fam46c	894
NM_001142952	Promoter	chr3	100489904	chr3_100489376_100489904	100489376	Fam46c	779
NM_001013026	Promoter	chr3	100970079	chr3_100969766_100970079	100969766	Ttf2	526
NM_011197	Intergenic	chr3	101162098	chr3_101161760_101162098	101161760	Ptgfrn	580
NM_144900;NM_207205	Intergenic	chr3	101551742	chr3_101551425_101551742	101551425	Atp1a1;Igsf3	525
NM_144900	Promoter	chr3	101604392	chr3_101603913_101604392	101603913	Atp1a1	483
NM_144900	Promoter	chr3	101605042	chr3_101604716_101605042	101604716	Atp1a1	722
NM_001165951;NM_177545;NM_009814	Intergenic	chr3	102152495	chr3_102152144_102152495	102152144	Vangl1;Casq2	565
NM_001165951;NM_177545;NM_009814	Intergenic	chr3	102153113	chr3_102152703_102153113	102152703	Vangl1;Casq2	504
NM_025679	Promoter	chr3	102996004	chr3_102995627_102996004	102995627	Sike1	839
NM_144901;NM_001161854	Promoter	chr3	103021016	chr3_103020243_103021016	103020243	Csde1	3180
NM_144901;NM_001161854	Promoter	chr3	103021980	chr3_103021325_103021980	103021325	Csde1	1162
NM_010937	Promoter	chr3	103059280	chr3_103058715_103059280	103058715	Nras	586
NM_001033303;NM_026602;NM_025679;NM_144901;NM_001161854;NR_106164;NM_010937;NM_177857	Intergenic	chr3	103103594	chr3_103102442_103103594	103102442	Dennd2c;Csde1;Sike1;Ampd1;Nras;Bcas2;Mir3473f	2439
NM_026602	Promoter	chr3	103172307	chr3_103171376_103172307	103171376	Bcas2	2609
NM_001079830;NM_053170	Promoter	chr3	103279589	chr3_103278841_103279589	103278841	Trim33	1560
NM_010432;NM_001301306;NM_001301304;NR_125731	Promoter	chr3	103791091	chr3_103790680_103791091	103790680	Hipk1	821
NM_010432;NM_001301306;NM_001301304;NR_125731	Promoter	chr3	103791645	chr3_103791252_103791645	103791252	Hipk1	758
NM_133865;NM_026193;NM_001025312;NM_001163553;NM_001163552	Promoter	chr3	103810038	chr3_103809562_103810038	103809562	Ap4b1;Dclre1b	1988
NM_001142960	Intron	chr3	103840587	chr3_103840081_103840587	103840081	Bcl2l15	929
NM_133853;NM_001159354	Promoter	chr3	104220902	chr3_104220430_104220902	104220430	Magi3	1383
NM_009196	Promoter	chr3	104639780	chr3_104638230_104639780	104638230	Slc16a1	2455
NM_007484;NM_001291859	Promoter	chr3	104789745	chr3_104788802_104789745	104788802	Rhoc	1474
NM_001163441;NM_001163440;NM_008619	Promoter	chr3	104818243	chr3_104817100_104818243	104817100	Mov10	3396
NM_001253702;NM_001253703;NM_009797;NR_045578;NM_153091	Promoter	chr3	104864858	chr3_104863835_104864858	104863835	St7l;Capza1	4357
NM_017397	Promoter	chr3	105687742	chr3_105686601_105687742	105686601	Ddx20	2801
NM_001163356;NM_175398	Promoter	chr3	105705336	chr3_105704981_105705336	105704981	Fam212b	576
NM_009725;NM_027432	Promoter	chr3	105958689	chr3_105958219_105958689	105958219	Wdr77;Atp5f1	924
NM_009725;NM_027432	Promoter	chr3	105960073	chr3_105958771_105960073	105958771	Wdr77;Atp5f1	7299
NM_009725;NM_027432	Promoter	chr3	105960910	chr3_105960624_105960910	105960624	Wdr77;Atp5f1	499
NM_001286986;NM_001286987;NM_133869;NM_001025582;NM_026013;NM_001293694	Promoter	chr3	106548363	chr3_106547267_106548363	106547267	Dram2;Cept1	4043
NM_001045807	Promoter	chr3	107333850	chr3_107333029_107333850	107333029	Rbm15	1740
NM_145922	Promoter	chr3	107460386	chr3_107459028_107460386	107459028	Kcnc4	2211
NM_153563	Promoter	chr3	107631501	chr3_107630908_107631501	107630908	Strip1	1418
NM_145542	Promoter	chr3	107696256	chr3_107695660_107696256	107695660	Ahcyl1	1041
NM_010306	Promoter	chr3	108146162	chr3_108145684_108146162	108145684	Gnai3	1055
NM_001081320;NM_028061	Promoter	chr3	108200950	chr3_108200331_108200950	108200331	Cyb561d1	1335
NM_011967	Promoter	chr3	108257357	chr3_108256893_108257357	108256893	Psma5	1312
NM_001190161;NR_040560;NM_019976	Promoter	chr3	108385660	chr3_108385095_108385660	108385095	Psrc1;Gm12522	764
NM_001204979;NM_011319	Promoter	chr3	108445214	chr3_108444748_108445214	108444748	Sars	1479
NM_025444	Promoter	chr3	108572307	chr3_108571628_108572307	108571628	Taf13	1110
NM_181400	Promoter	chr3	108592244	chr3_108591238_108592244	108591238	Wdr47	3989
NM_145543;NM_001177770;NM_001177771	Promoter	chr3	108654523	chr3_108653828_108654523	108653828	Clcc1	1584
NM_011504	Promoter	chr3	108840525	chr3_108840187_108840525	108840187	Stxbp3a	865
NM_025845	Promoter	chr3	108912288	chr3_108910584_108912288	108910584	Prpf38b	4600
NR_024139;NM_178891	Promoter	chr3	110250942	chr3_110249730_110250942	110249730	Prmt6	2549
NM_007901	Promoter	chr3	115716140	chr3_115715757_115716140	115715757	S1pr1	591
NR_015487;NM_027193;NR_027894;NR_027895	Promoter	chr3	115888146	chr3_115887691_115888146	115887691	Dph5;A930005H10Rik	1806
NM_021388;NM_001163515;NM_023214;NM_001163514	Promoter	chr3	116007932	chr3_116007377_116007932	116007377	Slc30a7;Extl2	940
NM_001080818;NM_001173553	Promoter	chr3	116424045	chr3_116423600_116424045	116423600	Cdc14a	641
NM_025517	Promoter	chr3	116507670	chr3_116507325_116507670	116507325	Rtca	1290
NM_010022	Promoter	chr3	116513525	chr3_116513013_116513525	116513013	Dbt	1347
NM_010022	Intron	chr3	116541119	chr3_116540560_116541119	116540560	Dbt	688
NM_001289571;NM_001289568;NM_028349	Promoter	chr3	116594824	chr3_116594430_116594824	116594430	Sass6	604
NM_001289571;NM_001289568;NM_028349	Promoter	chr3	116595738	chr3_116594953_116595738	116594953	Sass6	2655
NM_008246	Promoter	chr3	116662687	chr3_116662119_116662687	116662119	Hiat1	1799
NM_144902	Promoter	chr3	116712066	chr3_116711647_116712066	116711647	Slc35a3	1146
NM_144902	Promoter	chr3	116712910	chr3_116712294_116712910	116712294	Slc35a3	1194
NM_001081326	Promoter	chr3	116808763	chr3_116807959_116808763	116807959	Agl	2490
NM_001113478;NM_009146	Promoter	chr3	116859893	chr3_116859574_116859893	116859574	Frrs1	579
NM_029425	Promoter	chr3	117575637	chr3_117574989_117575637	117574989	Lppr5	723
NM_019550	Promoter	chr3	119783052	chr3_119782652_119783052	119782652	Ptbp2	465
NM_028456;NM_025637	Promoter	chr3	121171576	chr3_121171071_121171576	121171071	Rwdd3	588
NM_024178	Promoter	chr3	121292437	chr3_121291224_121292437	121291224	Alg14	3567
NM_028044	Promoter	chr3	121426339	chr3_121425640_121426339	121425640	Cnn3	1022
NM_028044	Promoter	chr3	121426852	chr3_121426482_121426852	121426482	Cnn3	930
NM_028044	Promoter	chr3	121427993	chr3_121427560_121427993	121427560	Cnn3	1389
NM_145394	Promoter	chr3	121532661	chr3_121532312_121532661	121532312	Slc44a3	548
NR_036458;NM_145394;NR_036456;NR_036457	Intergenic	chr3	121559165	chr3_121558820_121559165	121558820	Slc44a3;A730020M07Rik	564
NR_036458;NM_145394;NR_036456;NR_036457	Intergenic	chr3	121560169	chr3_121559577_121560169	121559577	Slc44a3;A730020M07Rik	871
NM_008991;NR_036456;NR_036457;NR_036458;NM_001033814;NM_010171	Intergenic	chr3	121741444	chr3_121740717_121741444	121740717	Abcd3;4930432M17Rik;A730020M07Rik;F3	1389
NM_008991	Promoter	chr3	121815003	chr3_121814448_121815003	121814448	Abcd3	679
NM_172525	Intron	chr3	121968164	chr3_121967830_121968164	121967830	Arhgap29	730
NM_008129	Promoter	chr3	122246360	chr3_122245525_122246360	122245525	Gclm	1824
NR_030439	Promoter	chr3	122293656	chr3_122293222_122293656	122293222	Mir760	1024
NM_013867	Promoter	chr3	122420588	chr3_122419902_122420588	122419902	Bcar3	2604
NM_001114665;NM_153118	Promoter	chr3	122619767	chr3_122619524_122619767	122619524	Fnbp1l	464
NM_001114665;NM_153118	Promoter	chr3	122620988	chr3_122620610_122620988	122620610	Fnbp1l	592
NM_001114665;NM_013867;NM_153422;NM_153118;NR_106117	Intergenic	chr3	122629974	chr3_122629643_122629974	122629643	Mir7657;Pde5a;Bcar3;Fnbp1l	593
NM_153422	Promoter	chr3	122730288	chr3_122729738_122730288	122729738	Pde5a	1443
NM_024461;NR_046036	Promoter	chr3	122924777	chr3_122924420_122924777	122924420	4933405D12Rik;1810037I17Rik	844
NM_133857	Promoter	chr3	122984438	chr3_122983862_122984438	122983862	Usp53	1037
NM_027135	Promoter	chr3	123268092	chr3_123267479_123268092	123267479	Sec24d	2348
NM_201638	Promoter	chr3	123386134	chr3_123385731_123386134	123385731	Mettl14	1261
NM_008939	Promoter	chr3	123447495	chr3_123446671_123447495	123446671	Prss12	1054
NR_028574;NR_028573	Promoter	chr3	123509098	chr3_123507947_123509098	123507947	Snora24;Snhg8	2803
NM_023813;NM_001293663;NM_001293665;NM_001293664;NM_001293666;NM_001025439;NM_001025438	Promoter	chr3	126596571	chr3_126596054_126596571	126596054	Camk2d	967
NM_023813;NM_001293663;NM_001293665;NM_001293664;NM_001293666;NM_001025439;NM_001025438	Promoter	chr3	126597913	chr3_126596670_126597913	126596670	Camk2d	3585
NM_138593;NM_197997	Promoter	chr3	127553454	chr3_127552931_127553454	127552931	Zgrf1;Larp7	1964
NM_009718	Promoter	chr3	127633603	chr3_127633147_127633603	127633147	Neurog2	465
NM_009718	Promoter	chr3	127634567	chr3_127633807_127634567	127633807	Neurog2	988
NM_145964	Promoter	chr3	127835817	chr3_127835488_127835817	127835488	Ap1ar	647
NR_040552	Intron	chr3	127940100	chr3_127939478_127940100	127939478	9830132P13Rik	631
NM_001287048;NM_001042502	Promoter	chr3	129215099	chr3_129213991_129215099	129213991	Pitx2	2444
NM_001286942;NM_001287048;NM_011098;NM_001042504;NM_001042502	Exon	chr3	129218876	chr3_129218447_129218876	129218447	Pitx2	743
NM_130450	Promoter	chr3	129533659	chr3_129532883_129533659	129532883	Elovl6	1386
NM_130450	Promoter	chr3	129534263	chr3_129533936_129534263	129533936	Elovl6	765
NM_026578	Promoter	chr3	129830480	chr3_129829943_129830480	129829943	Gar1	585
NM_026578	Promoter	chr3	129831453	chr3_129831042_129831453	129831042	Gar1	750
NR_104611;NM_001286948;NM_183423;NM_023196	Promoter	chr3	129878967	chr3_129878685_129878967	129878685	Pla2g12a	517
NM_009811	Promoter	chr3	129901825	chr3_129901442_129901825	129901442	Casp6	604
NM_207209	Promoter	chr3	130060341	chr3_130059770_130060341	130059770	Sec24b	1122
NM_025509	Promoter	chr3	130709405	chr3_130708633_130709405	130708633	Ostc	1571
NM_001287581;NM_026724;NM_001005859;NM_001199350	Promoter	chr3	130730377	chr3_130729523_130730377	130729523	Rpl34-ps1;Rpl34	3177
NM_001276402;NM_001276403;NM_010703	Intergenic	chr3	131085277	chr3_131084808_131085277	131084808	Lef1	674
NM_001276402;NM_001276403;NM_010703	Promoter	chr3	131112052	chr3_131111253_131112052	131111253	Lef1	1138
NM_008212	Intron	chr3	131248282	chr3_131247773_131248282	131247773	Hadh	693
NM_008212	Promoter	chr3	131272119	chr3_131271338_131272119	131271338	Hadh	2302
NM_027816	Promoter	chr3	131303172	chr3_131302634_131303172	131302634	Cyp2u1	598
NM_011863;NM_001289479;NM_001289478;NM_001289477	Intergenic	chr3	131490145	chr3_131489732_131490145	131489732	Papss1	796
NM_011863;NM_001289479;NM_001289478;NM_001289477	Intergenic	chr3	131491074	chr3_131490289_131491074	131490289	Papss1	1740
NM_011863;NM_001289479;NM_001289478;NM_001289477	Promoter	chr3	131565028	chr3_131564468_131565028	131564468	Papss1	1019
NM_173032;NM_007926;NM_001163455	Promoter	chr3	132684560	chr3_132683628_132684560	132683628	Tbck;Aimp1	3827
NM_026231;NM_027927	Promoter	chr3	133091975	chr3_133091531_133091975	133091531	Ints12;Gstcd	1800
NM_001293641;NM_146141	Promoter	chr3	133310899	chr3_133310415_133310899	133310415	Ppa2	1051
NM_001040400	Promoter	chr3	133544409	chr3_133543827_133544409	133543827	Tet2	1696
NM_173762	Promoter	chr3	135213224	chr3_135212617_135213224	135212617	Cenpe	1210
NR_030689;NM_025356	Promoter	chr3	135438491	chr3_135437743_135438491	135437743	Ube2d3;4930539J05Rik	1191
NR_030689;NM_025356	Promoter	chr3	135440078	chr3_135439048_135440078	135439048	Ube2d3;4930539J05Rik	2938
NM_008689	Intron	chr3	135585979	chr3_135585541_135585979	135585541	Nfkb1	658
NM_008689	Promoter	chr3	135690999	chr3_135690687_135690999	135690687	Nfkb1	496
NM_008913;NM_001293622	Promoter	chr3	136670930	chr3_136669231_136670930	136669231	Ppp3ca	5789
NM_030143	Promoter	chr3	137623837	chr3_137623363_137623837	137623363	Ddit4l	574
NM_016750	Promoter	chr3	137864875	chr3_137863923_137864875	137863923	H2afz	1842
NM_016750;NM_001033155	Promoter	chr3	137865801	chr3_137865164_137865801	137865164	H2afz;Dnajb14	874
NM_175389;NM_001163457	Promoter	chr3	138143792	chr3_138143302_138143792	138143302	Mttp;Trmt10a	969
NM_007410	Promoter	chr3	138443731	chr3_138442710_138443731	138442710	Adh5	1993
NM_175224	Promoter	chr3	138489492	chr3_138488750_138489492	138488750	Metap1	1728
NM_007917;NR_035481	Promoter	chr3	138528362	chr3_138528000_138528362	138528000	Eif4e;Mir1956	636
NM_019571;NR_121195	Promoter	chr3	138742252	chr3_138741544_138742252	138741544	Tspan5	1470
NM_001040690;NM_145544;NM_001286759	Promoter	chr3	139075130	chr3_139074604_139075130	139074604	Rap1gds1	784
NM_019809;NM_019808;NM_001190852;NM_001190853;NM_001190856;NM_001190854;NM_001190855	Promoter	chr3	142394933	chr3_142394461_142394933	142394461	Pdlim5	770
NM_019809;NM_019808;NM_001190852;NM_001190853;NM_001190856;NM_001190854;NM_001190855	Promoter	chr3	142395906	chr3_142395272_142395906	142395272	Pdlim5	1825
NM_178654	Promoter	chr3	142881345	chr3_142881058_142881345	142881058	Pkn2	936
NM_010723;NM_001161769;NM_001161770	Promoter	chr3	144204967	chr3_144204435_144204967	144204435	Lmo4	828
NM_053102;NM_011828	Promoter	chr3	144569114	chr3_144568676_144569114	144568676	Hs2st1;Sep15	639
NM_053102;NM_011828	Promoter	chr3	144569642	chr3_144569232_144569642	144569232	Hs2st1;Sep15	589
NM_053102;NM_011828	Promoter	chr3	144571348	chr3_144570304_144571348	144570304	Hs2st1;Sep15	3066
NM_001282037;NM_019464;NM_001282042	Promoter	chr3	144719885	chr3_144719255_144719885	144719255	Sh3glb1	2341
NM_009899	Intron	chr3	144738849	chr3_144738400_144738849	144738400	Clca1	1243
NM_001081094	Promoter	chr3	145576683	chr3_145576177_145576683	145576177	Znhit6	1403
NM_010516;NM_001081094	Intergenic	chr3	145653340	chr3_145653019_145653340	145653019	Cyr61;Znhit6	524
NM_026993	Intron	chr3	145873647	chr3_145873083_145873647	145873083	Ddah1	1165
NM_009740	Promoter	chr3	145924894	chr3_145923916_145924894	145923916	Bcl10	3185
NM_001166064	Promoter	chr3	145987815	chr3_145987416_145987815	145987416	Syde2	594
NM_001166064	Promoter	chr3	145989171	chr3_145988752_145989171	145988752	Syde2	1058
NM_001253768;NM_138744;NM_001253770;NM_001253769	Promoter	chr3	146405506	chr3_146404713_146405506	146404713	Ssx2ip	1687
NM_010318;NM_027617	Promoter	chr3	146499749	chr3_146499416_146499749	146499416	Spata1;Gng5	572
NM_010318;NM_027617	Promoter	chr3	146500512	chr3_146500118_146500512	146500118	Spata1;Gng5	996
NM_027332;NM_027371	Promoter	chr3	146521014	chr3_146520601_146521014	146520601	Rpf1	585
NM_011100	Promoter	chr3	146813540	chr3_146812161_146813540	146812161	Prkacb	3918
NM_001081298	Intergenic	chr3	148989634	chr3_148988710_148989634	148988710	Lphn2	2095
NM_016867	Promoter	chr3	152166551	chr3_152165389_152166551	152165389	Gipc2	3467
NM_027287;NM_057172	Promoter	chr3	152211230	chr3_152210041_152211230	152210041	Fubp1;Dnajb4	5307
[truncated: 10,234 more rows]
