# Supplementary material for: Allele-specific differential regulation of monoallelically expressed autosomal genes in the cardiac lineage
Source: Nat Commun. 2022 Oct 10;13:5984. doi: 10.1038/s41467-022-33722-x (PMC9550772; doi:10.1038/s41467-022-33722-x)
Supplement: Supplementary file 13 — Source Data [file 41467_2022_33722_MOESM13_ESM.zip › Source Data 50.csv]

accession	annotation	chrom	end	id	start	symbol	totalSignal
NR_033530;NM_025300;NM_001177658	Promoter	chr1	4785787	chr1_4785276_4785787	4785276	Mrpl15	633
NM_001159751;NM_001177658;NM_025300;NR_033530;NM_001159750;NM_008866;NM_011541	Intergenic	chr1	4802874	chr1_4802593_4802874	4802593	Lypla1;Mrpl15;Tcea1	498
NM_001159751;NM_001177658;NM_025300;NR_033530;NM_001159750;NM_008866;NM_011541	Intergenic	chr1	4803335	chr1_4803119_4803335	4803119	Lypla1;Mrpl15;Tcea1	419
NM_008866	Intron	chr1	4842550	chr1_4842116_4842550	4842116	Lypla1	936
NM_021374;NM_001290372;NM_001159751;NM_001177658;NM_025300;NR_033530;NM_001177795;NM_001159750;NM_008866;NM_011541	Intergenic	chr1	4852245	chr1_4851871_4852245	4851871	Lypla1;Rgs20;Mrpl15;Tcea1	697
NM_011541;NM_001159750;NM_001159751	Promoter	chr1	4856208	chr1_4855410_4856208	4855410	Tcea1	2693
NM_011541;NM_001159750;NM_001159751	Promoter	chr1	4857098	chr1_4856836_4857098	4856836	Tcea1	463
NM_011541;NM_001159750;NM_001159751	Promoter	chr1	4857997	chr1_4857579_4857997	4857579	Tcea1	974
NM_133826	Intergenic	chr1	5261886	chr1_5261492_5261886	5261492	Atp6v1h	1009
NM_009826	Promoter	chr1	6214475	chr1_6214071_6214475	6214071	Rb1cc1	610
NM_183028	Promoter	chr1	7088856	chr1_7088309_7088856	7088309	Pcmtd1	752
	Intergenic	chr1	7312621	chr1_7312354_7312621	7312354		421
	Intergenic	chr1	7397899	chr1_7397659_7397899	7397659		449
NM_001290390;NM_001290392;NM_001290393;NM_027671	Intron	chr1	8582197	chr1_8581658_8582197	8581658	Sntg1	1469
NM_021511;NR_027664;NM_175236	Promoter	chr1	9545687	chr1_9545035_9545687	9545035	Rrs1;Adhfe1	722
NM_026493;NM_013715;NR_102282;NM_001277101	Promoter	chr1	10038211	chr1_10037563_10038211	10037563	Cspp1;Cops5	1780
NM_026493;NM_013715;NR_102282;NM_001277101	Promoter	chr1	10040037	chr1_10039805_10040037	10039805	Cspp1;Cops5	430
NR_030645	Intergenic	chr1	10880676	chr1_10880013_10880676	10880013	Mir467e	1215
NM_001033636;NM_029525	Intron	chr1	11278554	chr1_11277815_11278554	11277815	Prex2	931
NM_001160370;NM_001160371;NM_029525;NM_001160369;NM_177173;NM_001033636	Intergenic	chr1	11395934	chr1_11395205_11395934	11395205	Prex2;A830018L16Rik	957
NM_001160370;NM_001160371;NM_001160369;NM_177173	Promoter	chr1	11414516	chr1_11413733_11414516	11413733	A830018L16Rik	996
NM_001160370;NM_001160371;NM_001160369;NM_177173	Intron	chr1	11467424	chr1_11466930_11467424	11466930	A830018L16Rik	913
NM_001160370;NM_001160371;NM_001160369;NM_177173	Intron	chr1	11493370	chr1_11493067_11493370	11493067	A830018L16Rik	1113
NM_177173;NM_001160369	Intron	chr1	11691100	chr1_11690754_11691100	11690754	A830018L16Rik	481
NM_001198566;NM_001198565;NM_172294	Intron	chr1	12745191	chr1_12744743_12745191	12744743	Sulf1	457
NM_172841	Intergenic	chr1	12997861	chr1_12997429_12997861	12997429	Slco5a1	856
NM_172841;NM_001081209	Intergenic	chr1	13016308	chr1_13016021_13016308	13016021	Slco5a1;Prdm14	481
NM_172841;NM_008678;NM_001081209;NM_001077695	Intergenic	chr1	13072638	chr1_13072331_13072638	13072331	Ncoa2;Slco5a1;Prdm14	433
NM_172841;NM_008678;NM_001081209;NM_001077695	Intergenic	chr1	13085479	chr1_13085102_13085479	13085102	Ncoa2;Slco5a1;Prdm14	688
NM_008678;NM_001077695;NM_001081209	Intergenic	chr1	13093734	chr1_13093470_13093734	13093470	Ncoa2;Prdm14	451
NM_001081209	Promoter	chr1	13127705	chr1_13127370_13127705	13127370	Prdm14	732
NM_145381	Promoter	chr1	13660692	chr1_13660248_13660692	13660248	Lactb2	1308
NM_001252192;NM_010164	Intron	chr1	14291774	chr1_14291311_14291774	14291311	Eya1	778
	Intergenic	chr1	14631817	chr1_14631478_14631817	14631478		641
NM_010827	Intergenic	chr1	14743539	chr1_14743210_14743539	14743210	Msc	543
NM_001286628;NM_009352	Promoter	chr1	15806021	chr1_15805180_15806021	15805180	Terf1	1949
NM_026456;NR_037998	Promoter	chr1	16657224	chr1_16656808_16657224	16656808	Tceb1;D030040B21Rik	859
NM_020604	Intergenic	chr1	16926333	chr1_16925927_16926333	16925927	Jph1	462
NM_010267	Intergenic	chr1	17250477	chr1_17250190_17250477	17250190	Gdap1	505
NM_010267	Intergenic	chr1	17251215	chr1_17250625_17251215	17250625	Gdap1	595
NM_153179	Intron	chr1	20447073	chr1_20446740_20447073	20446740	Pkhd1	474
NR_029902;NM_008563;NM_010552;NR_029593;NM_145856	Intergenic	chr1	20744182	chr1_20743816_20744182	20743816	Mcm3;Mir206;Il17f;Mir133b;Il17a	533
NM_008563;NM_027974;NM_028829;NM_145856;NR_040492	Intergenic	chr1	20868336	chr1_20867843_20868336	20867843	Paqr8;Il17f;6720483E21Rik;Mcm3;Efhc1	805
NM_028829;NR_040492	Promoter	chr1	20891380	chr1_20891018_20891380	20891018	Paqr8;6720483E21Rik	556
NM_028829	Intron	chr1	20912866	chr1_20912537_20912866	20912537	Paqr8	569
NM_010356;NM_001077353;NM_001288617	Intron	chr1	21256232	chr1_21255774_21256232	21255774	Gsta3	948
NM_010356;NM_001077353;NM_001288617	Intron	chr1	21260738	chr1_21260463_21260738	21260463	Gsta3	464
NM_001012624;NM_001012625;NM_053270;NM_183018;NM_001012623	Intergenic	chr1	22467312	chr1_22466720_22467312	22466720	Rims1	1896
NM_001276764	Intron	chr1	33945398	chr1_33945090_33945398	33945090	Dst	559
NM_001276764;NM_134448;NM_133833	Intron	chr1	34038988	chr1_34038499_34038988	34038499	Dst	544
NM_001276764;NM_134448;NM_133833	Intron	chr1	34056541	chr1_34056179_34056541	34056179	Dst	531
NM_001276764;NM_134448;NM_133833	Intron	chr1	34066752	chr1_34066542_34066752	34066542	Dst	418
NM_001276764;NM_134448;NM_133833	Intron	chr1	34067969	chr1_34067619_34067969	34067619	Dst	584
NM_001276764;NM_134448;NM_133833	Intron	chr1	34073886	chr1_34073597_34073886	34073597	Dst	966
NM_001276764;NM_134448;NM_133833	Intron	chr1	34075198	chr1_34074458_34075198	34074458	Dst	1172
NM_001276764;NM_134448;NM_133833	Intron	chr1	34104159	chr1_34103230_34104159	34103230	Dst	1465
NM_001276764;NM_134448;NM_133833	Intron	chr1	34105168	chr1_34104871_34105168	34104871	Dst	524
NM_001276764;NM_134448;NM_133833	Intron	chr1	34107696	chr1_34106826_34107696	34106826	Dst	1339
NM_001276764;NM_134448;NM_133833	Intron	chr1	34108984	chr1_34108304_34108984	34108304	Dst	867
NR_105861	Promoter	chr1	34117099	chr1_34116409_34117099	34116409	Mir6896	856
NM_001276764;NM_134448;NM_133833	Intron	chr1	34206537	chr1_34206171_34206537	34206171	Dst	443
NM_001276764;NM_134448;NM_133833	Intergenic	chr1	34324392	chr1_34323931_34324392	34323931	Dst	470
NM_213727	Promoter	chr1	34580129	chr1_34579752_34580129	34579752	Amer3	561
	Intergenic	chr1	35842044	chr1_35841813_35842044	35841813		443
	Intergenic	chr1	35884498	chr1_35884034_35884498	35884034		624
	Intergenic	chr1	35940129	chr1_35939729_35940129	35939729		489
	Intergenic	chr1	35945228	chr1_35944372_35945228	35944372		1811
	Intergenic	chr1	35962547	chr1_35962233_35962547	35962233		506
NM_015818	Intergenic	chr1	36003922	chr1_36003525_36003922	36003525	Hs6st1	932
NM_015818	Intergenic	chr1	36014128	chr1_36013359_36014128	36013359	Hs6st1	2562
NM_015818	Intergenic	chr1	36015647	chr1_36015174_36015647	36015174	Hs6st1	1178
NM_015818	Intergenic	chr1	36017461	chr1_36017125_36017461	36017125	Hs6st1	431
NM_015818	Intergenic	chr1	36017888	chr1_36017506_36017888	36017506	Hs6st1	547
NM_015818	Intergenic	chr1	36018499	chr1_36018127_36018499	36018127	Hs6st1	433
NR_105862;NM_015818;NM_198899	Intergenic	chr1	36052273	chr1_36052039_36052273	36052039	Mir6897;Hs6st1;Uggt1	449
NR_105862;NM_015818;NM_198899	Intergenic	chr1	36062550	chr1_36060464_36062550	36060464	Mir6897;Hs6st1;Uggt1	5928
NR_105862;NM_015818;NM_198899	Intergenic	chr1	36063549	chr1_36063081_36063549	36063081	Mir6897;Hs6st1;Uggt1	848
NR_105862;NM_015818;NM_198899	Intergenic	chr1	36064989	chr1_36064686_36064989	36064686	Mir6897;Hs6st1;Uggt1	522
NM_015818	Intron	chr1	36075711	chr1_36075377_36075711	36075377	Hs6st1	521
NM_015818	Intron	chr1	36088757	chr1_36088468_36088757	36088468	Hs6st1	480
NM_015818	Intron	chr1	36096138	chr1_36095629_36096138	36095629	Hs6st1	654
NM_198899	Intron	chr1	36240480	chr1_36240029_36240480	36240029	Uggt1	1401
NM_027957	Promoter	chr1	36593137	chr1_36592523_36593137	36592523	Fam178b	666
NM_001126046;NM_201365	Intron	chr1	36612836	chr1_36612598_36612836	36612598	Fam178b	444
NM_146107	Promoter	chr1	36710047	chr1_36709585_36710047	36709585	Actr1b	710
NM_018872	Exon	chr1	36804601	chr1_36804245_36804601	36804245	Tmem131	511
NM_018872	Intron	chr1	36805457	chr1_36805112_36805457	36805112	Tmem131	520
NM_018872	Intron	chr1	36831606	chr1_36830874_36831606	36830874	Tmem131	1743
NM_018872	Intergenic	chr1	36983868	chr1_36983466_36983868	36983466	Tmem131	546
NM_018872	Intergenic	chr1	36986153	chr1_36985725_36986153	36985725	Tmem131	437
NM_018872	Intergenic	chr1	36987260	chr1_36986746_36987260	36986746	Tmem131	942
NM_018872	Intergenic	chr1	36997012	chr1_36996649_36997012	36996649	Tmem131	500
NM_001282010;NM_009918	Intergenic	chr1	37141261	chr1_37140966_37141261	37140966	Cnga3	477
NM_001282010;NM_009918	Intergenic	chr1	37187306	chr1_37186925_37187306	37186925	Cnga3	544
NM_018775	Intron	chr1	39461152	chr1_39460696_39461152	39460696	Tbc1d8	536
NM_028043	Promoter	chr1	39535977	chr1_39535515_39535977	39535515	Cnot11	730
NM_008696;NM_001252201;NM_001252202;NM_001252200	Intron	chr1	39915791	chr1_39915436_39915791	39915436	Map4k4	561
NM_023514	Intron	chr1	42865317	chr1_42864959_42865317	42864959	Mrps9	558
NM_001013025;NM_133818	Promoter	chr1	43099027	chr1_43098457_43099027	43098457	Tgfbrap1;AI597479	1066
NM_010879	Intron	chr1	43503741	chr1_43503417_43503741	43503417	Nck2	647
NM_172653	Promoter	chr1	46853789	chr1_46853476_46853789	46853476	Slc39a10	465
	Intergenic	chr1	47016615	chr1_47016130_47016615	47016130		588
NM_028696	Promoter	chr1	51478858	chr1_51478335_51478858	51478335	Nabp1	833
	Intergenic	chr1	51624783	chr1_51624501_51624783	51624501		535
NM_001161817;NM_001290982;NM_010863	Intergenic	chr1	51742866	chr1_51742549_51742866	51742549	Myo1b	554
NM_001161817;NM_001290982;NM_010863	Intron	chr1	51852772	chr1_51852478_51852772	51852478	Myo1b	459
NM_144953	Promoter	chr1	52953617	chr1_52952377_52953617	52952377	1700019D03Rik	1850
NM_144953	Promoter	chr1	52955337	chr1_52955123_52955337	52955123	1700019D03Rik	426
NM_145517;NM_153556	Promoter	chr1	53297364	chr1_53296744_53297364	53296744	Pms1;Ormdl1	1273
NM_001001883;NM_133810;NM_001252070	Intergenic	chr1	53746404	chr1_53746016_53746404	53746016	Stk17b;Hecw2;Dnah7a	494
NM_001001883;NM_133810;NM_001252070;NR_106149	Intergenic	chr1	53749915	chr1_53749595_53749915	53749595	Stk17b;Mir7681;Hecw2;Dnah7a	481
NM_001001883;NM_133810;NM_001252070;NR_106149	Intergenic	chr1	53750913	chr1_53750679_53750913	53750679	Stk17b;Mir7681;Hecw2;Dnah7a	450
NM_030025	Promoter	chr1	54251257	chr1_54250779_54251257	54250779	Ccdc150	691
NM_001163314	Intron	chr1	54485687	chr1_54485143_54485687	54485143	Pgap1	970
NM_001163314	Promoter	chr1	54557663	chr1_54557221_54557663	54557221	Pgap1	760
NM_001081433;NM_001163314	Intergenic	chr1	54583851	chr1_54583583_54583851	54583583	Pgap1;Ankrd44	461
NM_001081433;NM_001163314	Intergenic	chr1	54585654	chr1_54585174_54585654	54585174	Pgap1;Ankrd44	681
NM_031179	Promoter	chr1	55029572	chr1_55029258_55029572	55029258	Sf3b1	508
NM_031179	Promoter	chr1	55030297	chr1_55029841_55030297	55029841	Sf3b1	998
NM_010477;NM_008303	Promoter	chr1	55086226	chr1_55085747_55086226	55085747	Hspd1;Hspe1	554
NM_010477;NM_008303	Promoter	chr1	55088637	chr1_55087318_55088637	55087318	Hspd1;Hspe1	2116
NM_010477;NM_031179;NM_008303;NM_026424;NM_028713;NM_001039710;NM_025283	Intergenic	chr1	55107344	chr1_55106569_55107344	55106569	Hspd1;Sf3b1;Coq10b;Rftn2;Hspe1;Mob4	1030
NM_010477;NM_031179;NM_008303;NM_026424;NM_028713;NM_001039710;NM_025283	Intergenic	chr1	55108881	chr1_55107945_55108881	55107945	Hspd1;Sf3b1;Coq10b;Rftn2;Hspe1;Mob4	1272
NM_010477;NM_031179;NM_008303;NM_026424;NM_028713;NM_001039710;NM_025283	Intergenic	chr1	55109928	chr1_55109009_55109928	55109009	Hspd1;Sf3b1;Coq10b;Rftn2;Hspe1;Mob4	1279
NM_139146	Intron	chr1	56951576	chr1_56951334_56951576	56951334	Satb2	464
NM_001081181;NM_028546;NR_004860;NR_037999;NM_001037742;NM_001114102	Intergenic	chr1	57477142	chr1_57476589_57477142	57476589	Tyw5;4930558J18Rik;9430016H08Rik;1700066M21Rik	819
NM_001177867	Intron	chr1	57989613	chr1_57989021_57989613	57989021	Sgol2	2104
NM_199007	Promoter	chr1	57996468	chr1_57996019_57996468	57996019	Sgol2	689
NM_001008419	Intron	chr1	58367218	chr1_58366859_58367218	58366859	Aox2	450
NM_025824	Promoter	chr1	58393111	chr1_58392541_58393111	58392541	Bzw1	1244
NM_001042634;NR_027853;NR_027854	Promoter	chr1	58424113	chr1_58423678_58424113	58423678	Clk1	659
NM_001285826;NM_027374;NM_027351;NM_022988;NM_001285827	Promoter	chr1	58445939	chr1_58445605_58445939	58445605	Ppil3;Nif3l1	454
NM_009805;NM_207653;NM_001293804;NM_001289704	Promoter	chr1	58711863	chr1_58711420_58711863	58711420	Cflar	570
NM_001289704;NM_009805;NM_207653;NM_001293805;NM_001293804;NM_001277926;NM_009812;NM_175370;NM_001080126	Intergenic	chr1	58769630	chr1_58769327_58769630	58769327	Cflar;Als2cr12;Casp8	512
NM_172656;NM_172406	Promoter	chr1	58974371	chr1_58974061_58974371	58974061	Trak2;Stradb	560
NM_001037812;NM_001033449	Intron	chr1	59111632	chr1_59111342_59111632	59111342	Tmem237	526
NM_001033373	Intergenic	chr1	59376585	chr1_59376142_59376585	59376142	Cdk15	446
NM_001033373;NM_008057	Intergenic	chr1	59400421	chr1_59400094_59400421	59400094	Fzd7;Cdk15	427
NM_008057	Promoter	chr1	59482676	chr1_59482311_59482676	59482311	Fzd7	603
NM_018868	Promoter	chr1	59685233	chr1_59684925_59685233	59684925	Nop58	745
NM_018868	Intron	chr1	59697204	chr1_59696978_59697204	59696978	Nop58	435
NM_018868	Intron	chr1	59698027	chr1_59697627_59698027	59697627	Nop58	2787
NR_028521;NM_001013771;NM_018868;NM_009460;NR_028554;NM_007561	Intergenic	chr1	59729488	chr1_59729162_59729488	59729162	Nop58;Sumo1;Snord70;Bmpr2;Gm973;Snord11	520
NM_001037725	Promoter	chr1	59913096	chr1_59912759_59913096	59912759	Fam117b	567
NM_001037725	Intron	chr1	59942522	chr1_59942133_59942522	59942133	Fam117b	500
NM_027407	Promoter	chr1	60043528	chr1_60043247_60043528	60043247	Ica1l	520
NM_173444	Promoter	chr1	60180569	chr1_60180231_60180569	60180231	Nbeal1	560
NM_030013	Promoter	chr1	60343607	chr1_60343188_60343607	60343188	Cyp20a1	681
NM_001198571;NM_001198570;NM_198127	Promoter	chr1	60409431	chr1_60409057_60409431	60409057	Abi2	906
NM_001045513	Intron	chr1	60540556	chr1_60540242_60540556	60540242	Raph1	524
NM_001045513	Promoter	chr1	60567584	chr1_60567267_60567584	60567267	Raph1	770
NM_001281976;NM_007642;NM_009843	Intergenic	chr1	60853965	chr1_60852182_60853965	60852182	Ctla4;Cd28	3349
NM_001281976;NM_007642;NM_009843	Intergenic	chr1	60856305	chr1_60855896_60856305	60855896	Ctla4;Cd28	764
NM_001281976;NM_007642;NM_009843	Intergenic	chr1	60857841	chr1_60857495_60857841	60857495	Ctla4;Cd28	597
NR_040483	Intergenic	chr1	61419307	chr1_61419037_61419307	61419037	9530026F06Rik	699
NM_001114609;NM_001081436	Intron	chr1	63108100	chr1_63107776_63108100	63107776	Ino80d	465
NM_001114609;NM_001081436	Intron	chr1	63110901	chr1_63110539_63110901	63110539	Ino80d	594
NM_001114609;NM_001081436;NR_045915;NR_045914	Promoter	chr1	63117407	chr1_63116721_63117407	63116721	Ino80d;Ino80dos	789
NR_045915;NR_045914	Intron	chr1	63118782	chr1_63118196_63118782	63118196	Ino80dos	1054
NR_045915;NR_045914	Intron	chr1	63119264	chr1_63118888_63119264	63118888	Ino80dos	567
NR_045915;NR_045914	Intron	chr1	63134861	chr1_63134480_63134861	63134480	Ino80dos	503
NR_045915;NR_045914	Intron	chr1	63139124	chr1_63138366_63139124	63138366	Ino80dos	1043
NR_045915;NR_045914	Intron	chr1	63140045	chr1_63139645_63140045	63139645	Ino80dos	823
NR_045915;NR_045914	Intron	chr1	63140393	chr1_63140112_63140393	63140112	Ino80dos	462
NR_045915;NR_045914	Exon	chr1	63156981	chr1_63156594_63156981	63156594	Ino80dos	540
NM_001285936;NM_001285937	Promoter	chr1	63200493	chr1_63200141_63200493	63200141	Zdbf2	605
NM_001285936;NM_001285937	Intron	chr1	63247374	chr1_63247130_63247374	63247130	Zdbf2	453
NM_033563	Promoter	chr1	64122271	chr1_64121722_64122271	64121722	Klf7	642
NM_133828;NM_009952;NM_001037726	Promoter	chr1	64533028	chr1_64532482_64533028	64532482	Creb1	550
NM_144761;NM_001285882;NM_001082573;NM_001285881;NM_001039493;NM_175293;NM_007774;NM_007775;NM_007776;NM_007777;NM_027582	Intergenic	chr1	65038125	chr1_65037642_65038125	65037642	Akr1cl;D630023F18Rik;Plekhm3;Cryga;Crygb;Crygc;Crygd;Cryge	968
NM_144761;NM_001285882;NM_001082573;NM_001285881;NM_001039493;NM_175293;NM_007774;NM_007775;NM_007776;NM_007777;NM_027582	Intergenic	chr1	65039409	chr1_65038932_65039409	65038932	Akr1cl;D630023F18Rik;Plekhm3;Cryga;Crygb;Crygc;Crygd;Cryge	540
NM_001285882;NM_175293;NM_001285881	Intron	chr1	65111524	chr1_65110838_65111524	65110838	D630023F18Rik	693
NM_025683	Promoter	chr1	66700748	chr1_66700271_66700748	66700271	Rpe	517
NM_025683	Promoter	chr1	66701449	chr1_66701134_66701449	66701134	Rpe	539
NM_007525	Intron	chr1	71035947	chr1_71035658_71035947	71035658	Bard1	470
NM_007525	Promoter	chr1	71103130	chr1_71102487_71103130	71102487	Bard1	1124
NM_026195	Promoter	chr1	71557521	chr1_71556704_71557521	71556704	Atic	1472
NM_026195	Intron	chr1	71566252	chr1_71565797_71566252	71565797	Atic	650
NM_001276413;NM_001276412;NM_001276411;NM_001276410;NM_001276408;NM_001276409;NM_010233	Intron	chr1	71636050	chr1_71635521_71636050	71635521	Fn1	942
NM_001276413;NM_001276412;NM_001276411;NM_001276410;NM_001276408;NM_001276409;NM_010233	Exon	chr1	71642099	chr1_71641854_71642099	71641854	Fn1	455
NM_001276413;NM_001276412;NM_001276411;NM_001276410;NM_001276408;NM_001276409;NM_010233	Exon	chr1	71643415	chr1_71643045_71643415	71643045	Fn1	1344
NR_040308;NM_001276413;NM_001276412;NM_001276411;NM_001276410;NM_001276408;NM_001276409;NM_010233	Promoter	chr1	71653211	chr1_71652830_71653211	71652830	Apol7d;Fn1	752
NR_040308;NM_001276413;NM_001276412;NM_001276411;NM_001276410;NM_026195;NM_001276408;NM_001276409;NM_010233	Intergenic	chr1	71672653	chr1_71672163_71672653	71672163	Atic;Apol7d;Fn1	514
NR_040308;NM_001276413;NM_001276412;NM_001276411;NM_001276410;NM_026195;NM_001276408;NM_001276409;NM_010233	Intergenic	chr1	71673852	chr1_71673356_71673852	71673356	Atic;Apol7d;Fn1	1489
NR_040308;NM_001276413;NM_001276412;NM_001276411;NM_001276410;NM_026195;NM_001276408;NM_001276409;NM_010233	Intergenic	chr1	71674582	chr1_71674330_71674582	71674330	Atic;Apol7d;Fn1	422
NM_001005423	Intron	chr1	72207631	chr1_72207143_72207631	72207143	Mreg	494
NM_001005423	Promoter	chr1	72214841	chr1_72214248_72214841	72214248	Mreg	1113
NM_023523;NM_175564;NM_001005423;NM_009533	Intergenic	chr1	72215622	chr1_72215194_72215622	72215194	Tmem169;Pecr;Xrcc5;Mreg	776
NM_023523;NM_175564;NM_001005423;NM_009533	Intergenic	chr1	72242350	chr1_72242020_72242350	72242020	Tmem169;Pecr;Xrcc5;Mreg	548
NM_023523;NM_175564;NM_001005423;NM_009533	Intergenic	chr1	72244200	chr1_72243780_72244200	72243780	Tmem169;Pecr;Xrcc5;Mreg	510
NM_176980;NM_009084;NM_008342;NM_010518	Intergenic	chr1	72791275	chr1_72790874_72791275	72790874	Ankar;Igfbp2;Rpl37a;Igfbp5	598
NM_176980;NM_009084;NM_008342;NM_010518	Intergenic	chr1	72793298	chr1_72792943_72793298	72792943	Ankar;Igfbp2;Rpl37a;Igfbp5	1092
NM_176980;NM_009084;NM_008342;NM_010518	Intergenic	chr1	72797307	chr1_72797033_72797307	72797033	Ankar;Igfbp2;Rpl37a;Igfbp5	434
NM_009084;NM_010518;NM_008342	Intergenic	chr1	72806510	chr1_72806237_72806510	72806237	Igfbp2;Rpl37a;Igfbp5	726
NM_008342	Intron	chr1	72828182	chr1_72827842_72828182	72827842	Igfbp2	683
NM_010518;NR_038002;NR_038001;NM_009407	Intergenic	chr1	72963443	chr1_72963214_72963443	72963214	Tnp1;1700027A15Rik;Igfbp5	441
NR_045311	Intron	chr1	73664076	chr1_73663556_73664076	73663556	6030407O03Rik	1104
NM_027884;NM_001289895	Intron	chr1	73933399	chr1_73933054_73933399	73933054	Tns1	527
NM_027884;NM_001289895	Intron	chr1	74010114	chr1_74009772_74010114	74009772	Tns1	524
NM_027884;NM_001289895	Intron	chr1	74111837	chr1_74111489_74111837	74111489	Tns1	485
NM_025580;NM_001170641;NM_174985;NM_001289895;NM_027154;NM_029711;NM_146110;NM_178241;NM_001034060;NM_027884;NM_001039509;NM_009909;NM_001190444	Intergenic	chr1	74209152	chr1_74208561_74209152	74208561	Arpc2;Rufy4;Cxcr2;Cxcr1;Pnkd;Aamp;Gpbar1;Tns1;Tmbim1	602
NM_029711	Promoter	chr1	74237140	chr1_74236757_74237140	74236757	Arpc2	629
NM_029711	Intron	chr1	74258956	chr1_74258562_74258956	74258562	Arpc2	559
NM_029711	Intron	chr1	74265024	chr1_74264511_74265024	74264511	Arpc2	684
NM_027154;NM_001039509	Intron	chr1	74296312	chr1_74295992_74296312	74295992	Pnkd;Tmbim1	469
NM_001039509	Intron	chr1	74308692	chr1_74308255_74308692	74308255	Pnkd	695
NM_001039509	Intron	chr1	74310476	chr1_74310046_74310476	74310046	Pnkd	840
NM_153088;NM_025580;NR_029743;NM_027154;NM_001039509;NM_009509;NM_001033345;NM_176972;NM_013612;NM_019999	Intergenic	chr1	74387278	chr1_74386699_74387278	74386699	Slc11a1;Mir26b;Vil1;Catip;Pnkd;Ctdsp1;Tmbim1;Usp37	1079
NM_153088;NR_029743;NM_027154;NM_001039509;NM_009509;NM_001033345;NM_176972;NM_013612;NM_019999	Intergenic	chr1	74398020	chr1_74397435_74398020	74397435	Slc11a1;Mir26b;Vil1;Catip;Pnkd;Ctdsp1;Tmbim1;Usp37	920
NM_009509	Intron	chr1	74430194	chr1_74429789_74430194	74429789	Vil1	540
NM_021383	Promoter	chr1	74506296	chr1_74506068_74506296	74506068	Rqcd1	446
NM_009447;NM_001243091	Promoter	chr1	75221963	chr1_75221518_75221963	75221518	Tuba4a;A630095N17Rik	891
NM_008985	Exon	chr1	75247570	chr1_75247206_75247570	75247206	Ptprn	565
NM_016878;NM_001110831	Promoter	chr1	75317857	chr1_75317408_75317857	75317408	Dnpep	783
NM_010564;NM_133708;NM_009208;NM_183022;NM_177056;NM_001085370;NM_027886;NM_007463;NM_001001566;NM_001001565;NM_178884	Intergenic	chr1	75512081	chr1_75511386_75512081	75511386	Inha;Slc4a3;Asic4;Gmppa;Obsl1;Tmem198;Speg;Chpf;Stk11ip	1552
NM_027886	Intron	chr1	75530907	chr1_75530511_75530907	75530511	Stk11ip	681
NM_007936	Intron	chr1	77462439	chr1_77462189_77462439	77462189	Epha4	451
NR_102757;NM_001278075;NM_011811;NR_102758	Intron	chr1	78484514	chr1_78483906_78484514	78483906	Farsb	628
NR_102757;NM_001278075;NM_011811;NR_102758	Promoter	chr1	78489125	chr1_78488888_78489125	78488888	Farsb	425
NM_001136226;NM_028817;NM_001136222;NM_001001981;NM_026713;NM_001033606	Intergenic	chr1	78594738	chr1_78594266_78594738	78594266	Acsl3;Utp14b;Mogat1	473
NM_001136226;NM_028817;NM_001136222;NM_001001981;NM_026713;NM_001033606	Intergenic	chr1	78601132	chr1_78600894_78601132	78600894	Acsl3;Utp14b;Mogat1	463
NM_001136226;NM_028817;NM_001136222;NM_001001981;NM_026713;NM_001033606	Intergenic	chr1	78601964	chr1_78601670_78601964	78601670	Acsl3;Utp14b;Mogat1	912
NM_001136226;NM_028817;NM_001136222;NM_001001981;NM_026713;NM_001033606	Intergenic	chr1	78602549	chr1_78602056_78602549	78602056	Acsl3;Utp14b;Mogat1	855
NM_001001981;NM_001033606;NM_001136226;NM_028817;NM_001136222	Promoter	chr1	78658926	chr1_78658631_78658926	78658631	Acsl3;Utp14b	428
NM_001033606;NM_028817;NM_001136222	Intron	chr1	78672833	chr1_78672444_78672833	78672444	Acsl3	450
NM_001033606;NM_028817;NM_001136222	Intron	chr1	78676252	chr1_78675784_78676252	78675784	Acsl3	472
NM_029777;NM_001122685	Intron	chr1	82364546	chr1_82364112_82364546	82364112	Rhbdd1	463
NM_029409	Intron	chr1	82734452	chr1_82734106_82734452	82734106	Mff	532
NM_007734;NM_010472;NM_025453;NM_029409	Intergenic	chr1	82820601	chr1_82820136_82820601	82820136	Col4a3;Tm4sf20;Mff;Agfg1	1180
NM_152915;NM_001003948	Intergenic	chr1	84333317	chr1_84332956_84333317	84332956	Pid1;Dner	685
NM_025386;NM_133975	Promoter	chr1	84839671	chr1_84839367_84839671	84839367	Trip12;Fbxo36	428
NM_025386	Intron	chr1	84859963	chr1_84859504_84859963	84859504	Fbxo36	468
NM_025386	Intron	chr1	84861239	chr1_84860410_84861239	84860410	Fbxo36	1811
NM_025386	Intron	chr1	84863006	chr1_84862556_84863006	84862556	Fbxo36	1003
NM_025386	Intron	chr1	84867282	chr1_84866834_84867282	84866834	Fbxo36	1162
NM_025386	Intron	chr1	84869169	chr1_84868790_84869169	84868790	Fbxo36	492
NM_025386	Intron	chr1	84889638	chr1_84889278_84889638	84889278	Fbxo36	561
NM_025386	Intron	chr1	84891237	chr1_84890505_84891237	84890505	Fbxo36	1003
NM_025386	Intron	chr1	84893124	chr1_84892827_84893124	84892827	Fbxo36	430
NR_106172	Promoter	chr1	85751806	chr1_85751407_85751806	85751407	Mir8096	501
NR_106172	Promoter	chr1	85752532	chr1_85751917_85752532	85751917	Mir8096	794
NM_027357	Promoter	chr1	86064880	chr1_86064368_86064880	86064368	Psmd1	715
NR_028478	Promoter	chr1	86349486	chr1_86349110_86349486	86349110	Snora75	457
NM_010880;NR_015507	Promoter	chr1	86359624	chr1_86359017_86359624	86359017	Ncl;C130036L24Rik	1524
NM_010880;NR_015507;NM_008972;NM_027966;NM_010341;NR_028478;NR_002851;NR_106184	Intergenic	chr1	86443013	chr1_86442653_86443013	86442653	Nmur1;Ptma;1700019O17Rik;Mir3535;Ncl;C130036L24Rik;Snora75;Snord82	530
NM_027966;NM_008801;NM_010341;NR_015507;NM_008972	Intergenic	chr1	86465238	chr1_86464956_86465238	86464956	Pde6d;Nmur1;1700019O17Rik;C130036L24Rik;Ptma	418
NM_027966;NM_008801;NM_010341;NR_015507;NM_008972	Intergenic	chr1	86467580	chr1_86467274_86467580	86467274	Pde6d;Nmur1;1700019O17Rik;C130036L24Rik;Ptma	605
NM_027966;NM_008801;NM_010341;NM_008972	Intergenic	chr1	86472808	chr1_86472407_86472808	86472407	Nmur1;1700019O17Rik;Pde6d;Ptma	1518
NM_027966;NM_008801;NM_010341;NM_008972	Intergenic	chr1	86473948	chr1_86473412_86473948	86473412	Nmur1;1700019O17Rik;Pde6d;Ptma	539
NM_027966;NM_008801;NM_010341;NM_008972	Intergenic	chr1	86477759	chr1_86477448_86477759	86477448	Nmur1;1700019O17Rik;Pde6d;Ptma	497
NM_027966;NM_008801;NM_010341;NM_008972	Intergenic	chr1	86478251	chr1_86477832_86478251	86477832	Nmur1;1700019O17Rik;Pde6d;Ptma	515
NM_027966;NM_008801;NM_010341;NM_172974;NM_008972	Intergenic	chr1	86488184	chr1_86487143_86488184	86487143	Cops7b;Nmur1;1700019O17Rik;Pde6d;Ptma	2584
NM_027966;NM_008801;NM_172974;NM_008972	Intergenic	chr1	86489094	chr1_86488743_86489094	86488743	Cops7b;1700019O17Rik;Pde6d;Ptma	752
NM_027966;NM_008801;NM_172974;NM_008972	Intergenic	chr1	86490275	chr1_86489614_86490275	86489614	Cops7b;1700019O17Rik;Pde6d;Ptma	1635
NM_027966;NM_008801;NM_172974;NM_008972	Intergenic	chr1	86492995	chr1_86491926_86492995	86491926	Cops7b;1700019O17Rik;Pde6d;Ptma	2823
NM_027966;NM_008801;NM_172974;NM_008972	Intergenic	chr1	86494293	chr1_86493850_86494293	86493850	Cops7b;1700019O17Rik;Pde6d;Ptma	447
NM_027966;NM_008801;NM_172974;NM_008972	Intergenic	chr1	86496942	chr1_86496658_86496942	86496658	Cops7b;1700019O17Rik;Pde6d;Ptma	504
NM_027966;NM_008801;NM_172974;NM_008972	Intergenic	chr1	86498208	chr1_86497578_86498208	86497578	Cops7b;1700019O17Rik;Pde6d;Ptma	1189
NM_027966;NM_008801;NM_172974;NM_008972	Intergenic	chr1	86501569	chr1_86500960_86501569	86500960	Cops7b;1700019O17Rik;Pde6d;Ptma	858
NM_027966;NM_008801;NM_172974;NM_008972	Intergenic	chr1	86502164	chr1_86501820_86502164	86501820	Cops7b;1700019O17Rik;Pde6d;Ptma	544
NM_027966;NM_008801;NM_172974;NM_008972	Intergenic	chr1	86502969	chr1_86502342_86502969	86502342	Cops7b;1700019O17Rik;Pde6d;Ptma	690
NM_027966;NM_008801;NM_172974;NM_008972	Intergenic	chr1	86503505	chr1_86503176_86503505	86503176	Cops7b;1700019O17Rik;Pde6d;Ptma	450
NM_027966;NM_008801;NM_172974;NM_008972	Intergenic	chr1	86504492	chr1_86503778_86504492	86503778	Cops7b;1700019O17Rik;Pde6d;Ptma	1144
NM_008972	Promoter	chr1	86525701	chr1_86524994_86525701	86524994	Ptma	1862
NM_008972	Promoter	chr1	86526423	chr1_86525870_86526423	86525870	Ptma	1177
NM_008972	Promoter	chr1	86528046	chr1_86527715_86528046	86527715	Ptma	620
NM_008972;NM_008801;NM_172974	Intergenic	chr1	86532208	chr1_86531852_86532208	86531852	Cops7b;Pde6d;Ptma	556
NM_153530;NM_001172157	Intron	chr1	86754158	chr1_86753687_86754158	86753687	Dis3l2	635
NM_027084;NM_028889;NM_009604;NM_001039169;NM_021600;NM_007433;NM_007432;NM_001081082;NM_001277925;NM_021306;NM_023314;NM_001039170	Intergenic	chr1	87177378	chr1_87176927_87177378	87176927	Prss56;Efhd1;Akp3;Eif4e2;Chrng;Chrnd;Ecel1;Alpi;Alppl2	546
NM_021600	Promoter	chr1	87188809	chr1_87188301_87188809	87188301	Chrnd	566
NM_023314	Intron	chr1	87229718	chr1_87229468_87229718	87229468	Eif4e2	472
NM_023314	Intron	chr1	87233372	chr1_87233010_87233372	87233010	Eif4e2	628
NM_001110193;NM_001110192;NM_010566;NR_122078	Intron	chr1	87676192	chr1_87675952_87676192	87675952	Inpp5d	476
NM_029846;NM_001205392;NM_001205391	Exon	chr1	87766445	chr1_87765998_87766445	87765998	Atg16l1	577
NM_177305;NM_008132;NR_037971	Intergenic	chr1	88605874	chr1_88605606_88605874	88605606	Arl4c;Glrp1;Gm19589	485
NM_177305;NR_037971	Intergenic	chr1	88613041	chr1_88612743_88613041	88612743	Gm19589;Arl4c	450
NR_040493	Intergenic	chr1	88807422	chr1_88806860_88807422	88806860	2410088K16Rik	1187
NR_040471	Intron	chr1	89021529	chr1_89021152_89021529	89021152	1700067G17Rik	650
NR_040471	Exon	chr1	89022265	chr1_89021990_89022265	89021990	1700067G17Rik	482
NR_040471;NM_133816	Intergenic	chr1	89026164	chr1_89025469_89026164	89025469	Sh3bp4;1700067G17Rik	926
NR_040471;NM_133816	Intergenic	chr1	89028419	chr1_89028089_89028419	89028089	Sh3bp4;1700067G17Rik	576
NR_040471;NM_133816	Intergenic	chr1	89031951	chr1_89031564_89031951	89031564	Sh3bp4;1700067G17Rik	628
NM_133816	Intron	chr1	89089773	chr1_89089316_89089773	89089316	Sh3bp4	461
NM_133816	Intron	chr1	89090784	chr1_89090421_89090784	89090421	Sh3bp4	578
NM_133816	Intron	chr1	89092265	chr1_89091714_89092265	89091714	Sh3bp4	1018
NM_133816	Intron	chr1	89094644	chr1_89094039_89094644	89094039	Sh3bp4	844
NM_133816	Intron	chr1	89095992	chr1_89095545_89095992	89095545	Sh3bp4	579
NM_133816	Intron	chr1	89131762	chr1_89131382_89131762	89131382	Sh3bp4	705
NM_133816	Intergenic	chr1	89187557	chr1_89187157_89187557	89187157	Sh3bp4	580
NM_178119;NM_001037136	Intron	chr1	89512366	chr1_89512051_89512366	89512051	Agap1	490
NM_178119;NM_001037136	Intron	chr1	89514175	chr1_89513930_89514175	89513930	Agap1	478
NM_029122	Intron	chr1	90055406	chr1_90055036_90055406	90055036	Iqca	458
NM_001271607;NM_007722	Promoter	chr1	90203102	chr1_90202844_90203102	90202844	Ackr3	493
	Intergenic	chr1	90498634	chr1_90498362_90498634	90498362		488
NM_133805	Intergenic	chr1	90519672	chr1_90519413_90519672	90519413	Cops8	452
NM_133805	Intergenic	chr1	90525157	chr1_90524666_90525157	90524666	Cops8	911
NM_133805	Intergenic	chr1	90528310	chr1_90527895_90528310	90527895	Cops8	497
NM_133805	Intergenic	chr1	90628843	chr1_90628547_90628843	90628547	Cops8	477
NM_053015;NM_001159725;NM_008998;NM_001101647;NM_001243008;NM_001243009	Intergenic	chr1	90886067	chr1_90885560_90886067	90885560	Col6a3;Prlh;Rab17;Mlph	642
NM_001111312;NM_008515;NM_001111311	Intron	chr1	91077822	chr1_91077379_91077822	91077379	Lrrfip1	594
NM_001039126;NM_023046	Promoter	chr1	91540673	chr1_91540360_91540673	91540360	Asb1	517
NM_023046;NM_001039126	Exon	chr1	91547196	chr1_91546765_91547196	91546765	Asb1	617
	Intergenic	chr1	92318412	chr1_92318171_92318412	92318171		461
NM_024197	Intergenic	chr1	92349024	chr1_92348740_92349024	92348740	Ndufa10	466
NM_016696	Intron	chr1	92855626	chr1_92855257_92855626	92855257	Gpc1	441
NM_011796	Promoter	chr1	92934754	chr1_92934399_92934754	92934399	Capn10	578
NM_010891;NM_133808;NM_001159719;NM_001159718;NM_001159717	Promoter	chr1	93479317	chr1_93478804_93479317	93478804	Hdlbp;Sept2	1101
NM_025920;NM_016778;NM_145519;NM_021537;NM_174874	Intergenic	chr1	93674112	chr1_93673654_93674112	93673654	Thap4;Stk25;Bok;Farp2;Atg4b	581
NM_025920	Exon	chr1	93706289	chr1_93705539_93706289	93705539	Thap4	2121
NM_025920	Intron	chr1	93727642	chr1_93726768_93727642	93726768	Thap4	883
NM_025920	Intron	chr1	93746108	chr1_93745823_93746108	93745823	Thap4	509
NM_025920;NM_174874	Promoter	chr1	93752536	chr1_93752289_93752536	93752289	Atg4b;Thap4	474
NM_025920;NM_174874	Promoter	chr1	93755535	chr1_93754892_93755535	93754892	Atg4b;Thap4	1322
NM_174874	Exon	chr1	93784691	chr1_93784125_93784691	93784125	Atg4b	568
NM_178882	Promoter	chr1	93825588	chr1_93825172_93825588	93825172	D2hgdh	917
NM_172658;NR_040478	Intergenic	chr1	96733899	chr1_96733559_96733899	96733559	4930533P14Rik;Slco4c1	520
NM_172658	Intron	chr1	96843500	chr1_96843167_96843500	96843167	Slco4c1	561
NM_172658;NR_120500	Intergenic	chr1	96876216	chr1_96875963_96876216	96875963	Slco4c1;Slco6b1	422
NM_001122676;NM_001122675	Promoter	chr1	105990586	chr1_105990190_105990586	105990190	Zcchc2	621
NM_133821	Intron	chr1	106277926	chr1_106277583_106277926	106277583	Phlpp1	560
NM_027534	Promoter	chr1	106759708	chr1_106759280_106759708	106759280	Kdsr	1366
NR_102306;NR_102307	Intergenic	chr1	107976501	chr1_107976176_107976501	107976176	D830032E09Rik	578
	Intergenic	chr1	110774975	chr1_110774696_110774975	110774696		424
	Intergenic	chr1	113958758	chr1_113958411_113958758	113958411		473
	Intergenic	chr1	113964771	chr1_113964240_113964771	113964240		788
	Intergenic	chr1	117458598	chr1_117458048_117458598	117458048		805
NM_001293300;NM_001293301;NM_029709	Intron	chr1	118399262	chr1_118398892_118399262	118398892	Clasp1	525
NR_027901	Promoter	chr1	118459462	chr1_118459181_118459462	118459181	2900060B14Rik	694
NM_023755	Promoter	chr1	118627029	chr1_118625948_118627029	118625948	Tfcp2l1	1441
NM_023755	Promoter	chr1	118628301	chr1_118627945_118628301	118627945	Tfcp2l1	571
NM_023755	Intron	chr1	118634103	chr1_118633720_118634103	118633720	Tfcp2l1	432
NM_023755	Intron	chr1	118641797	chr1_118641286_118641797	118641286	Tfcp2l1	614
NM_023755	Intron	chr1	118643799	chr1_118642629_118643799	118642629	Tfcp2l1	2529
NM_023755	Intron	chr1	118646115	chr1_118645707_118646115	118645707	Tfcp2l1	1024
NM_023755	Intron	chr1	118648755	chr1_118647822_118648755	118647822	Tfcp2l1	3166
NM_023755	Intron	chr1	118650602	chr1_118650017_118650602	118650017	Tfcp2l1	669
NM_023755	Exon	chr1	118654188	chr1_118653764_118654188	118653764	Tfcp2l1	434
NM_023755	Intron	chr1	118663181	chr1_118662644_118663181	118662644	Tfcp2l1	546
NM_001081125	Intergenic	chr1	119075641	chr1_119075089_119075641	119075089	Gli2	2042
NM_001081125	Intergenic	chr1	119076318	chr1_119076014_119076318	119076014	Gli2	497
NM_001081125	Intergenic	chr1	119077220	chr1_119076922_119077220	119076922	Gli2	489
NM_001081125	Intergenic	chr1	119078228	chr1_119077840_119078228	119077840	Gli2	658
NM_001037999;NM_007830;NM_028439;NM_001012322;NM_001172074;NM_019432	Intergenic	chr1	120112692	chr1_120112215_120112692	120112215	Sctr;Dbi;Tmem37;3110009E18Rik	540
NM_001172074;NM_028439;NM_001037999;NM_007830	Promoter	chr1	120120691	chr1_120120125_120120691	120120125	Dbi;3110009E18Rik	617
NM_001085409;NM_001172074;NM_028439;NM_133186	Intergenic	chr1	120225449	chr1_120225015_120225449	120225015	3110009E18Rik;Steap3	443
NM_001025156;NM_029955	Exon	chr1	121456338	chr1_121455409_121456338	121455409	Ccdc93	1855
NM_001025156;NM_029955	Intron	chr1	121460463	chr1_121460110_121460463	121460110	Ccdc93	560
NM_001025156;NM_029955	Intron	chr1	121461376	chr1_121461074_121461376	121461074	Ccdc93	602
NM_001025156;NM_029955	Exon	chr1	121463304	chr1_121462950_121463304	121462950	Ccdc93	499
	Intergenic	chr1	121955199	chr1_121954761_121955199	121954761		447
	Intergenic	chr1	122574466	chr1_122574045_122574466	122574045		430
	Intergenic	chr1	122608405	chr1_122607988_122608405	122607988		442
NM_001205386;NM_001205385;NM_023735	Promoter	chr1	125435649	chr1_125435277_125435649	125435277	Actr3	651
NM_027677	Intron	chr1	125710327	chr1_125709947_125710327	125709947	Gpr39	435
NM_145128	Promoter	chr1	127205554	chr1_127205192_127205554	127205192	Mgat5	610
NM_145128	Intron	chr1	127239155	chr1_127238706_127239155	127238706	Mgat5	555
NR_045298;NM_028399	Promoter	chr1	127774200	chr1_127773889_127774200	127773889	Ccnt2;2900009J06Rik	713
NM_001285945;NM_027678	Intron	chr1	128002698	chr1_128002233_128002698	128002233	Zranb3	935
NM_010016	Promoter	chr1	130462586	chr1_130462267_130462586	130462267	Cd55	556
NM_001136070;NM_010709	Promoter	chr1	131153472	chr1_131153095_131153472	131153095	Eif2d	510
NM_001136070;NM_010709	Exon	chr1	131161513	chr1_131160932_131161513	131160932	Eif2d	872
NM_001081011	Intron	chr1	131498547	chr1_131498086_131498547	131498086	Srgap2	470
NM_175382;NM_001081011	Promoter	chr1	131528242	chr1_131527022_131528242	131527022	Fam72a;Srgap2	1984
NM_177243;NM_178079;NM_145509;NM_007799	Intergenic	chr1	131726413	chr1_131725966_131726413	131725966	Slc26a9;5430435G22Rik;Ctse;Pm20d1	668
NM_178079	Exon	chr1	131817125	chr1_131816746_131817125	131816746	Pm20d1	510
NM_173865	Promoter	chr1	131827612	chr1_131827366_131827612	131827366	Slc41a1	475
NM_145977;NM_001177628;NM_001145804;NM_175294;NM_173865;NM_178079;NM_144875	Intergenic	chr1	131884454	chr1_131883989_131884454	131883989	Slc41a1;Rab29;Pm20d1;Slc45a3;Nucks1	474
NM_145977;NM_001177628;NM_001145804;NM_175294;NM_173865;NM_178079;NM_144875	Intergenic	chr1	131885814	chr1_131885325_131885814	131885325	Slc41a1;Rab29;Pm20d1;Slc45a3;Nucks1	693
NM_145977;NM_001177628;NM_001145804;NM_175294;NM_173865;NM_178079;NM_144875	Intergenic	chr1	131891058	chr1_131890399_131891058	131890399	Slc41a1;Rab29;Pm20d1;Slc45a3;Nucks1	966
NM_145977;NM_001177628;NM_001145804;NM_175294;NM_173865;NM_178079;NM_144875	Intergenic	chr1	131891698	chr1_131891294_131891698	131891294	Slc41a1;Rab29;Pm20d1;Slc45a3;Nucks1	535
NM_144810;NM_001033250;NM_001195025;NR_029777;NM_178874;NM_028778	Intergenic	chr1	132264557	chr1_132264063_132264557	132264063	Tmcc2;Mir135b;Nuak2;Klhdc8a;Lemd1	1000
NM_144810;NM_001033250;NM_001195025;NR_029777;NM_178874;NM_028778	Intergenic	chr1	132266172	chr1_132264713_132266172	132264713	Tmcc2;Mir135b;Nuak2;Klhdc8a;Lemd1	3098
NM_144810;NM_001033250;NM_001195025;NR_029777;NM_178874;NM_028778	Intergenic	chr1	132277334	chr1_132276994_132277334	132276994	Tmcc2;Mir135b;Nuak2;Klhdc8a;Lemd1	560
NM_144810;NM_001033250;NM_001195025;NR_029777;NM_178874;NM_028778	Intergenic	chr1	132284309	chr1_132283889_132284309	132283889	Tmcc2;Mir135b;Nuak2;Klhdc8a;Lemd1	478
NM_178874	Intron	chr1	132375310	chr1_132374996_132375310	132374996	Tmcc2	526
NM_001160318;NM_177129;NM_172517;NM_172516;NM_001160316;NM_029025;NM_001160317;NM_178874;NM_182716	Intergenic	chr1	132471955	chr1_132471047_132471955	132471047	Dstyk;Rbbp5;Cntn2;Tmem81;Nfasc;Tmcc2	2065
NM_001160318;NM_177129;NM_172517;NM_172516;NM_001160316;NM_029025;NM_001160317;NM_178874;NM_182716	Intergenic	chr1	132473628	chr1_132473203_132473628	132473203	Dstyk;Rbbp5;Cntn2;Tmem81;Nfasc;Tmcc2	434
NM_001099276;NM_008575;NM_010732	Intergenic	chr1	132980782	chr1_132980511_132980782	132980511	Pik3c2b;Mdm4;Lrrn2	485
NM_008575	Exon	chr1	133019856	chr1_133019184_133019856	133019184	Mdm4	1303
NM_008575	Intron	chr1	133020844	chr1_133020372_133020844	133020372	Mdm4	481
NM_001099276	Intron	chr1	133077049	chr1_133076705_133077049	133076705	Pik3c2b	560
NM_001099276;NM_133819;NM_008575	Intergenic	chr1	133121607	chr1_133121249_133121607	133121249	Pik3c2b;Ppp1r15b;Mdm4	421
NM_133819	Promoter	chr1	133131849	chr1_133131625_133131849	133131625	Ppp1r15b	425
NM_182930;NM_175443;NM_001160268;NM_178260;NM_026680;NR_037984;NM_031193;NM_031192;NM_011439	Intergenic	chr1	133345935	chr1_133345580_133345935	133345580	Kiss1;Gm19461;Sox13;Golt1a;Ren1;Plekha6;Ren2;Etnk2	523
NM_182930;NM_175443;NM_001160268;NM_178260;NM_026680;NR_037984;NM_031193;NM_031192;NM_011439	Intergenic	chr1	133346369	chr1_133346013_133346369	133346013	Kiss1;Gm19461;Sox13;Golt1a;Ren1;Plekha6;Ren2;Etnk2	568
NM_182930;NM_175443;NM_001160268;NM_178260;NM_026680;NR_037984;NM_031193;NM_031192;NM_011439	Intergenic	chr1	133347806	chr1_133347140_133347806	133347140	Kiss1;Gm19461;Sox13;Golt1a;Ren1;Plekha6;Ren2;Etnk2	890
NM_011439	Intergenic	chr1	133494034	chr1_133493172_133494034	133493172	Sox13	2030
NM_144530;NM_001276767	Promoter	chr1	133664330	chr1_133663608_133664330	133663608	Zc3h11a	1032
NM_001166552;NM_001167949;NM_213616;NM_172842;NM_001159649;NR_105868;NM_144530;NM_001276767;NM_009227	Intergenic	chr1	133667784	chr1_133667513_133667784	133667513	Zc3h11a;Zbed6;Lax1;Snrpe;Atp2b4;Mir6903	425
NM_001166552;NM_001167949;NM_213616;NM_172842;NM_001159649;NR_105868;NM_144530;NM_001276767;NM_009227	Intergenic	chr1	133670340	chr1_133669988_133670340	133669988	Zc3h11a;Zbed6;Lax1;Snrpe;Atp2b4;Mir6903	836
NM_001159649;NM_172842	Promoter	chr1	133691593	chr1_133691192_133691593	133691192	Lax1	594
NM_001166552;NM_001167949;NM_213616;NM_172842;NM_001159649;NR_105868;NM_144530;NM_001276767;NM_009227	Intergenic	chr1	133695530	chr1_133693584_133695530	133693584	Zc3h11a;Zbed6;Lax1;Snrpe;Atp2b4;Mir6903	6573
NM_001166552;NM_001167949;NM_213616;NM_172842;NM_001159649;NR_105868;NM_144530;NM_001276767;NM_009227	Intergenic	chr1	133697034	chr1_133695926_133697034	133695926	Zc3h11a;Zbed6;Lax1;Snrpe;Atp2b4;Mir6903	2236
NM_054077;NM_001160420;NM_054076;NM_001160422;NM_001160421	Intergenic	chr1	133858380	chr1_133857555_133858380	133857555	Prelp;Optc	1043
NM_027979;NM_001284525;NM_021355;NM_001284524;NM_007570	Intergenic	chr1	134061492	chr1_134061255_134061492	134061255	Chit1;Btg2;Fmod	439
NM_007695	Exon	chr1	134189795	chr1_134189176_134189795	134189176	Chil1	639
NM_001008533;NM_001039510;NM_001144855;NM_016749;NM_001291930;NM_001042485;NM_001291928;NM_001282945;NM_007695;NM_020588;NM_031189	Intergenic	chr1	134270615	chr1_134270262_134270615	134270262	Chil1;Mybph;Adora1;Tmem183a;Ppfia4;Myog	538
NM_001008533;NM_001039510;NM_001144855;NM_016749;NM_001291930;NM_001042485;NM_001291928;NM_001282945;NM_007695;NM_020588;NM_031189	Intergenic	chr1	134271078	chr1_134270735_134271078	134270735	Chil1;Mybph;Adora1;Tmem183a;Ppfia4;Myog	499
NM_028057;NM_001144855;NM_028320;NM_001042485;NM_020588;NM_173771;NM_031189	Intergenic	chr1	134345084	chr1_134344421_134345084	134344421	Ppfia4;Cyb5r1;Adipor1;Tmem183a;4933406M09Rik;Myog	940
NM_028057	Promoter	chr1	134406475	chr1_134406028_134406475	134406028	Cyb5r1	462
NM_145510	Promoter	chr1	134492552	chr1_134492045_134492552	134492045	Rabif	728
NM_145510	Promoter	chr1	134495167	chr1_134494772_134495167	134494772	Rabif	994
NM_145510	Intron	chr1	134498982	chr1_134498439_134498982	134498439	Rabif	568
NM_001291015;NM_153128;NM_028320;NM_152895;NM_145510;NM_001145300	Intergenic	chr1	134529801	chr1_134529535_134529801	134529535	Mgat4e;Klhl12;Rabif;Kdm5b;Adipor1	453
NM_001145300;NM_152895;NM_145510;NM_001291015;NM_153128	Intergenic	chr1	134534460	chr1_134534058_134534460	134534058	Mgat4e;Klhl12;Kdm5b;Rabif	444
NM_001145300;NM_152895;NM_145510;NM_001291015;NM_153128	Intergenic	chr1	134536187	chr1_134534790_134536187	134534790	Mgat4e;Klhl12;Kdm5b;Rabif	3447
NM_001145300;NM_001291015	Exon	chr1	134541733	chr1_134541402_134541733	134541402	Mgat4e	548
NM_001291015;NM_153128;NM_009307;NM_152895;NM_145510;NM_001145300	Intergenic	chr1	134555695	chr1_134555289_134555695	134555289	Mgat4e;Klhl12;Syt2;Kdm5b;Rabif	597
NM_001291015;NM_153128;NM_009307;NM_152895;NM_145510;NM_001145300	Intergenic	chr1	134556814	chr1_134556554_134556814	134556554	Mgat4e;Klhl12;Syt2;Kdm5b;Rabif	688
NM_152895	Intron	chr1	134570908	chr1_134570129_134570908	134570129	Kdm5b	1329
NM_152895	Intron	chr1	134582350	chr1_134582081_134582350	134582081	Kdm5b	446
NM_152895	Intron	chr1	134590186	chr1_134589837_134590186	134589837	Kdm5b	533
NM_001081307	Promoter	chr1	134955219	chr1_134954962_134955219	134954962	Ppp1r12b	473
NM_177081;NM_001033409;NM_001163131;NM_026823;NM_134438;NM_145417;NM_007921;NM_007955;NM_001159624	Intergenic	chr1	135172592	chr1_135172268_135172592	135172268	Ptprv;Lgr6;Gpr37l1;Arl8a;Rnpep;Elf3;Ptpn7	554
NM_177081;NM_001033409;NM_001163131;NM_026823;NM_134438;NM_145417;NM_007921;NM_007955;NM_001159624	Intergenic	chr1	135183932	chr1_135182954_135183932	135182954	Ptprv;Lgr6;Gpr37l1;Arl8a;Rnpep;Elf3;Ptpn7	1307
NM_177081;NM_001033409;NM_001163131;NM_026823;NM_134438;NM_145417;NM_007921;NM_007955;NM_001159624	Intergenic	chr1	135184707	chr1_135184145_135184707	135184145	Ptprv;Lgr6;Gpr37l1;Arl8a;Rnpep;Elf3;Ptpn7	1273
NM_177081;NM_001033409;NM_001163131;NM_026823;NM_134438;NM_145417;NM_007921;NM_007955;NM_001159624	Intergenic	chr1	135185806	chr1_135185446_135185806	135185446	Ptprv;Lgr6;Gpr37l1;Arl8a;Rnpep;Elf3;Ptpn7	836
NM_177081;NM_001033409;NM_001163131;NM_026823;NM_134438;NM_145417;NM_007921;NM_007955;NM_001159624	Intergenic	chr1	135186428	chr1_135186194_135186428	135186194	Ptprv;Lgr6;Gpr37l1;Arl8a;Rnpep;Elf3;Ptpn7	442
NM_177081;NM_001033409;NM_001163131;NM_026823;NM_134438;NM_145417;NM_007921;NM_007955;NM_001159624	Intergenic	chr1	135190482	chr1_135190065_135190482	135190065	Ptprv;Lgr6;Gpr37l1;Arl8a;Rnpep;Elf3;Ptpn7	612
NM_177081;NM_001033409;NM_001163131;NM_026823;NM_134438;NM_145417;NM_007921;NM_007955;NM_001159624	Intergenic	chr1	135196128	chr1_135195779_135196128	135195779	Ptprv;Lgr6;Gpr37l1;Arl8a;Rnpep;Elf3;Ptpn7	529
NM_177081;NM_001033409;NM_001163131;NM_026823;NM_134438;NM_145417;NM_007921;NM_007955;NM_001159624	Intergenic	chr1	135199753	chr1_135198493_135199753	135198493	Ptprv;Lgr6;Gpr37l1;Arl8a;Rnpep;Elf3;Ptpn7	2809
NM_177081;NM_001163131;NM_026823;NM_134438;NM_011590;NM_145417;NM_007921;NM_007955;NM_001159624	Intergenic	chr1	135218386	chr1_135217805_135218386	135217805	Ptprv;Timm17a;Gpr37l1;Arl8a;Rnpep;Elf3;Ptpn7	830
NM_001163131;NM_001159624;NM_134438;NM_011590;NM_145417;NM_026823;NM_007921;NM_053106	Intergenic	chr1	135248983	chr1_135248573_135248983	135248573	Gpr37l1;Timm17a;Arl8a;Rnpep;Elf3;Lmod1	668
NM_001163131;NM_001159624;NM_134438;NM_011590;NM_145417;NM_026823;NM_007921;NM_053106	Intergenic	chr1	135250742	chr1_135250530_135250742	135250530	Gpr37l1;Timm17a;Arl8a;Rnpep;Elf3;Lmod1	419
NM_175259;NM_001163131;NM_001159624;NM_011590;NM_145417;NM_153774;NM_007921;NM_053106	Intergenic	chr1	135300554	chr1_135300102_135300554	135300102	Timm17a;Shisa4;Rnpep;Ipo9;Elf3;Lmod1	496
NM_173437	Intron	chr1	135540556	chr1_135540299_135540556	135540299	Nav1	507
NM_173437	Intergenic	chr1	135588377	chr1_135588080_135588377	135588080	Nav1	487
NM_173437	Intergenic	chr1	135589187	chr1_135588906_135589187	135588906	Nav1	534
NM_173437	Intergenic	chr1	135616577	chr1_135615874_135616577	135615874	Nav1	716
NM_173437	Intergenic	chr1	135621667	chr1_135621129_135621667	135621129	Nav1	576
NM_173437;NM_007791	Intergenic	chr1	135632700	chr1_135632141_135632700	135632141	Nav1;Csrp1	764
NM_173437;NM_007791	Intergenic	chr1	135656400	chr1_135656106_135656400	135656106	Nav1;Csrp1	519
NM_173437;NM_007791	Intergenic	chr1	135659994	chr1_135659647_135659994	135659647	Nav1;Csrp1	572
NM_173437;NM_013750;NM_007791	Intergenic	chr1	135675649	chr1_135675293_135675649	135675293	Nav1;Csrp1;Phlda3	737
NM_173437;NM_013750;NM_007791	Intergenic	chr1	135676123	chr1_135675766_135676123	135675766	Nav1;Csrp1;Phlda3	486
NM_001130179;NM_001130181;NM_019645;NM_011619;NM_001130180;NM_013750;NM_001130177;NM_001130176;NM_133664;NM_001130174;NM_001130178;NM_001130175;NM_007791;NM_001112702;NM_021467	Intergenic	chr1	135796228	chr1_135795934_135796228	135795934	Tnnt2;Lad1;Pkp1;Tnni1;Csrp1;Phlda3	481
NM_001130179;NM_001130181;NM_019645;NM_011619;NM_001130180;NM_013750;NM_001130177;NM_001130176;NM_133664;NM_001130174;NM_001130178;NM_001130175;NM_007791;NM_001112702;NM_021467	Intergenic	chr1	135812392	chr1_135812098_135812392	135812098	Tnnt2;Lad1;Pkp1;Tnni1;Csrp1;Phlda3	476
NM_026500	Intron	chr1	136427821	chr1_136427339_136427821	136427339	Ddx59	484
NM_001287179	Promoter	chr1	136466563	chr1_136466222_136466563	136466222	Kif14	440
NM_001287179	Exon	chr1	136521476	chr1_136521097_136521476	136521097	Kif14	446
NM_001287179;NM_001160251;NM_177643	Intergenic	chr1	136576669	chr1_136576272_136576669	136576272	Kif14;Zfp281	478
NR_045324;NM_001287179;NM_001160251;NM_177643;NR_045325	Intergenic	chr1	136589213	chr1_136588926_136589213	136588926	Kif14;Gm19705;Zfp281	507
NR_045324;NR_045325;NM_001160251;NM_177643;NR_037986	Intergenic	chr1	136676727	chr1_136676392_136676727	136676392	Gm16880;Gm19705;Zfp281	426
NR_037986	Promoter	chr1	136696530	chr1_136695881_136696530	136695881	Gm16880	1220
NR_037986	Intron	chr1	136707526	chr1_136706671_136707526	136706671	Gm16880	1197
NM_001159769	Promoter	chr1	136953319	chr1_136952372_136953319	136952372	Nr5a2	1173
NM_030676;NM_001159769	Intergenic	chr1	136980250	chr1_136979857_136980250	136979857	Nr5a2	630
NM_172643;NM_015780;NR_040455;NM_009791;NM_031164	Intergenic	chr1	139495102	chr1_139494695_139495102	139494695	F13b;Zbtb41;Cfhr1;4933436E23Rik;Aspm	1134
NM_031164	Promoter	chr1	139500152	chr1_139499578_139500152	139499578	F13b	616
	Intergenic	chr1	141853392	chr1_141853078_141853392	141853078		456
	Intergenic	chr1	146323394	chr1_146322965_146323394	146322965		793
NM_001077237;NM_145511;NM_133780	Promoter	chr1	150393102	chr1_150392803_150393102	150392803	BC003331;Tpr	480
NM_001039511;NM_054102;NM_001039512;NM_025819	Intergenic	chr1	151305253	chr1_151304956_151305253	151304956	Ivns1abp;Swt1	428
NM_011277	Promoter	chr1	151501365	chr1_151501047_151501365	151501047	Rnf2	502
NM_022018	Promoter	chr1	151571748	chr1_151571499_151571748	151571499	Fam129a	456
NM_001160257;NM_001160256;NM_001005507;NM_001081197;NM_010877;NM_026369	Intergenic	chr1	152794018	chr1_152793598_152794018	152793598	Ncf2;Smg7;Arpc5;Apobec4	812
NM_001160257;NM_175460;NM_010877;NM_001160256;NM_001005507	Intergenic	chr1	152916023	chr1_152915518_152916023	152915518	Nmnat2;Ncf2;Smg7	756
NM_001160257;NM_175460;NM_010877;NM_001160256;NM_001005507	Intergenic	chr1	152917284	chr1_152916941_152917284	152916941	Nmnat2;Ncf2;Smg7	965
NM_001160257;NM_175460;NM_010877;NM_001160256;NM_001005507	Intergenic	chr1	152918195	chr1_152917750_152918195	152917750	Nmnat2;Ncf2;Smg7	559
NM_175460	Promoter	chr1	152955844	chr1_152955532_152955844	152955532	Nmnat2	623
NM_175460	Intron	chr1	153009948	chr1_153009430_153009948	153009430	Nmnat2	2004
NM_175460	Intron	chr1	153011200	chr1_153010551_153011200	153010551	Nmnat2	964
NM_175460	Intron	chr1	153031546	chr1_153030971_153031546	153030971	Nmnat2	681
NM_175460	Intron	chr1	153033272	chr1_153032859_153033272	153032859	Nmnat2	652
NM_175460	Intron	chr1	153034108	chr1_153033882_153034108	153033882	Nmnat2	435
NM_175460	Intron	chr1	153083662	chr1_153083373_153083662	153083373	Nmnat2	546
NM_175460	Intron	chr1	153091497	chr1_153091147_153091497	153091147	Nmnat2	447
NM_175460	Intron	chr1	153109296	chr1_153108897_153109296	153108897	Nmnat2	606
NM_175460;NM_008485;NM_010683	Intergenic	chr1	153211475	chr1_153211117_153211475	153211117	Nmnat2;Lamc2;Lamc1	537
NM_010683	Promoter	chr1	153333594	chr1_153333217_153333594	153333217	Lamc1	542
NR_033736;NM_001033162;NM_028749;NM_007842	Intergenic	chr1	153493457	chr1_153493070_153493457	153493070	E330020D12Rik;Shcbp1l;Npl;Dhx9	528
NM_026380;NR_046171;NM_011882;NM_011267;NM_001243223	Intergenic	chr1	153705672	chr1_153705367_153705672	153705367	Rgs16;Rgsl1;C230024C17Rik;Rgs8;Rnasel	461
	Intergenic	chr1	154096629	chr1_154096252_154096629	154096252		467
NM_008209;NM_010500	Intergenic	chr1	155056462	chr1_155056106_155056462	155056106	Ier5;Mr1	466
NM_001039184	Promoter	chr1	155973844	chr1_155973393_155973844	155973393	Cep350	562
NM_172843;NM_144791;NM_001160182;NM_001160019;NM_001160018;NM_001160180	Promoter	chr1	156036428	chr1_156036111_156036428	156036111	Tor1aip2;Tor1aip1	511
NM_001136104;NM_009595	Intron	chr1	156616081	chr1_156615802_156616081	156615802	Abl2	538
NM_023141	Intron	chr1	156660657	chr1_156660067_156660657	156660067	Tor3a	798
NM_009786	Promoter	chr1	160213396	chr1_160212994_160213396	160212994	Cacybp	770
NM_007453	Intergenic	chr1	161271638	chr1_161271354_161271638	161271354	Prdx6	427
NM_009452;NM_007453	Intergenic	chr1	161325927	chr1_161325421_161325927	161325421	Prdx6;Tnfsf4	796
NM_178883	Promoter	chr1	163404149	chr1_163403708_163404149	163403708	Gorab	1319
NM_010629	Promoter	chr1	163779939	chr1_163779490_163779939	163779490	Kifap3	581
NM_201364;NM_001286003;NM_001286002;NM_001164059;NM_011347;NM_011346;NM_028776;NM_011345;NM_027279	Intergenic	chr1	164020241	chr1_164019825_164020241	164019825	Sell;Sele;Scyl3;Mettl18;BC055324;Selp	463
NM_201364;NM_001286003;NM_001286002;NM_001164059;NM_011347;NM_011346;NM_028776;NM_011345;NM_027279	Intergenic	chr1	164021069	chr1_164020642_164021069	164020642	Sell;Sele;Scyl3;Mettl18;BC055324;Selp	524
NM_201364;NM_001286003;NM_001286002;NM_001164059;NM_011347;NM_011346;NM_028776;NM_011345;NM_027279	Intergenic	chr1	164021578	chr1_164021178_164021578	164021178	Sell;Sele;Scyl3;Mettl18;BC055324;Selp	627
NM_001276455;NM_054087	Promoter	chr1	164248986	chr1_164248566_164248986	164248566	Slc19a2	468
NM_001293313;NM_138314	Intron	chr1	164377228	chr1_164376809_164377228	164376809	Nme7	561
NM_009721	Promoter	chr1	164458466	chr1_164458020_164458466	164458020	Atp1b1	697
NM_009721	Promoter	chr1	164459161	chr1_164458641_164459161	164458641	Atp1b1	521
NM_009721;NM_001293313;NM_138314	Intergenic	chr1	164471123	chr1_164470833_164471123	164470833	Nme7;Atp1b1	479
NM_009721;NM_001293313;NM_138314	Intergenic	chr1	164493486	chr1_164492831_164493486	164492831	Nme7;Atp1b1	1230
NM_009721;NM_001293313;NM_138314	Intergenic	chr1	164494437	chr1_164493999_164494437	164493999	Nme7;Atp1b1	468
NM_009721;NM_001293313;NM_138314	Intergenic	chr1	164495045	chr1_164494613_164495045	164494613	Nme7;Atp1b1	655
NM_009721;NM_001293313;NM_138314	Intergenic	chr1	164503696	chr1_164503213_164503696	164503213	Nme7;Atp1b1	512
NM_028759;NM_027430	Promoter	chr1	165461358	chr1_165461019_165461358	165461019	Mpc2;Dcaf6	649
NM_001001880;NM_001083897	Intron	chr1	165616400	chr1_165615968_165616400	165615968	Mpzl1	725
NM_001001880;NM_001038846;NM_173029;NM_001083897;NM_178593	Intergenic	chr1	165642919	chr1_165642594_165642919	165642594	Rcsd1;Adcy10;Mpzl1	552
NM_001038846;NM_178593	Intron	chr1	165654012	chr1_165653448_165654012	165653448	Rcsd1	612
NM_198934;NM_011137;NM_198933;NM_198932	Exon	chr1	165911764	chr1_165911408_165911764	165911408	Pou2f1	519
NM_011137;NM_198932	Promoter	chr1	166002000	chr1_166001609_166002000	166001609	Pou2f1	939
NM_011137;NM_198932	Promoter	chr1	166003309	chr1_166002960_166003309	166002960	Pou2f1	882
NM_001033344;NM_001160049	Promoter	chr1	166125559	chr1_166124558_166125559	166124558	Dusp27	2016
NM_001033344;NM_001160049	Promoter	chr1	166127364	chr1_166127010_166127364	166127010	Dusp27	901
NM_001033344;NM_001160049;NM_021610	Promoter	chr1	166130931	chr1_166130363_166130931	166130363	Gpa33;Dusp27	705
NM_021610	Promoter	chr1	166132869	chr1_166132436_166132869	166132436	Gpa33	587
NM_021610	Intron	chr1	166138696	chr1_166137907_166138696	166137907	Gpa33	1100
NM_030724	Intron	chr1	167274637	chr1_167274302_167274637	167274302	Uck2	638
NM_030724	Intron	chr1	167280979	chr1_167280334_167280979	167280334	Uck2	685
NM_001039483	Promoter	chr1	167308706	chr1_167308345_167308706	167308345	Tmco1	567
NM_027528;NM_001109985	Intron	chr1	170522234	chr1_170521760_170522234	170521760	Nos1ap	528
NM_145141;NM_001077189;NM_001160215;NM_001081304;NR_027666;NM_010187;NM_001029984;NM_023173	Intergenic	chr1	170871781	chr1_170871127_170871781	170871127	Fcrla;Fcrlb;Atf6;Fcgr2b;Dusp12	1173
NM_008911	Promoter	chr1	171281601	chr1_171281058_171281601	171281058	Ppox	552
NM_001159525;NM_010916;NM_009938;NM_033509;NM_021607;NM_030710;NM_023041	Intergenic	chr1	172043093	chr1_172042665_172043093	172042665	Copa;Ncstn;Pex19;Nhlh1;Slamf6;Vangl2	633
NM_009813	Promoter	chr1	172218752	chr1_172218401_172218752	172218401	Casq1	622
NM_010098	Promoter	chr1	175692983	chr1_175692633_175692983	175692633	Opn3	471
NM_012012	Promoter	chr1	175880846	chr1_175880495_175880846	175880495	Exo1	518
NM_001099637	Intergenic	chr1	176645222	chr1_176644917_176645222	176644917	Cep170	426
NM_029756	Promoter	chr1	176814275	chr1_176813889_176814275	176813889	Sdccag8	612
NM_027077	Promoter	chr1	177728009	chr1_177727744_177728009	177727744	1700016C15Rik	479
NM_016805;NM_024282;NM_025511	Intergenic	chr1	178283967	chr1_178283435_178283967	178283435	Cox20;Desi2;Hnrnpu	895
NM_016805	Promoter	chr1	178338061	chr1_178337053_178338061	178337053	Hnrnpu	1140
NM_026626	Promoter	chr1	178406355	chr1_178405922_178406355	178405922	Efcab2	639
NM_027188	Intron	chr1	179267394	chr1_179267136_179267394	179267136	Smyd3	477
NM_027188	Intron	chr1	179278443	chr1_179278080_179278443	179278080	Smyd3	504
NM_027188	Intron	chr1	179369627	chr1_179369115_179369627	179369115	Smyd3	1018
NM_027188	Intron	chr1	179372525	chr1_179372087_179372525	179372087	Smyd3	549
NM_001033285	Intron	chr1	180030138	chr1_180029859_180030138	180029859	Cdc42bpa	501
NM_001128605	Promoter	chr1	180256255	chr1_180255724_180256255	180255724	Psen2	910
NM_001081175;NM_023341;NM_001128605;NM_001163290;NR_003623;NM_011183	Intergenic	chr1	180284156	chr1_180283765_180284156	180283765	Psen2;Itpkb;Adck3;Gm5069	650
NM_007415;NM_001103182;NM_013729;NR_120498;NR_105869	Intergenic	chr1	180607520	chr1_180607276_180607520	180607276	Mir6904;Mixl1;Parp1;Lin9	452
NM_133225;NM_145943;NM_013729;NR_120498;NM_001103182;NM_008210	Intergenic	chr1	180778255	chr1_180777478_180778255	180777478	Acbd3;Sde2;Mixl1;H3f3a;Lin9	936
NM_008210	Promoter	chr1	180814637	chr1_180814197_180814637	180814197	H3f3a	567
NM_145943	Promoter	chr1	180851485	chr1_180850993_180851485	180850993	Sde2	690
NM_133705;NM_177099;NM_145943;NM_144794;NM_008210;NM_010094	Intergenic	chr1	180875142	chr1_180874885_180875142	180874885	Sde2;Tmem63a;Lefty2;Lefty1;H3f3a;Pycr2	443
NM_133705;NM_177099;NM_145943;NM_144794;NM_008210;NM_010094	Intergenic	chr1	180888881	chr1_180888094_180888881	180888094	Sde2;Tmem63a;Lefty2;Lefty1;H3f3a;Pycr2	2024
NM_133705;NM_177099;NM_145943;NM_144794;NM_008210;NM_010094	Intergenic	chr1	180889463	chr1_180888952_180889463	180888952	Sde2;Tmem63a;Lefty2;Lefty1;H3f3a;Pycr2	4374
NM_177099	Promoter	chr1	180893621	chr1_180893233_180893621	180893233	Lefty2	817
NM_133705;NM_177099;NM_145943;NM_144794;NM_010145;NM_010094	Intergenic	chr1	180925470	chr1_180924645_180925470	180924645	Sde2;Tmem63a;Ephx1;Lefty2;Lefty1;Pycr2	2223
NM_133705;NM_177099;NM_145943;NM_144794;NM_010145;NM_010094	Intergenic	chr1	180925989	chr1_180925627_180925989	180925627	Sde2;Tmem63a;Ephx1;Lefty2;Lefty1;Pycr2	720
NM_010094	Promoter	chr1	180933919	chr1_180933234_180933919	180933234	Lefty1	1491
NM_133705;NM_177099;NM_144794;NM_010145;NM_010094;NM_001033819	Intergenic	chr1	180980895	chr1_180980524_180980895	180980524	Tmem63a;Ephx1;9130409I23Rik;Lefty2;Lefty1;Pycr2	619
NM_133705;NM_177099;NM_144794;NM_010145;NM_010094;NM_001033819	Intergenic	chr1	180981816	chr1_180981453_180981816	180981453	Tmem63a;Ephx1;9130409I23Rik;Lefty2;Lefty1;Pycr2	745
NM_207280;NM_001160212;NM_001160211;NM_028408	Intergenic	chr1	181543510	chr1_181543002_181543510	181543002	Cnih3;Ccdc121	586
NM_010135;NM_001083121;NM_008680;NM_001083120	Promoter	chr1	182019735	chr1_182019300_182019735	182019300	Enah	444
NM_012058;NM_010135;NM_001083121;NM_008680;NM_001083120	Intergenic	chr1	182028813	chr1_182028452_182028813	182028452	Enah;Srp9	699
NM_012058;NM_010135;NM_001083121;NM_008680;NM_001083120	Intergenic	chr1	182030737	chr1_182030425_182030737	182030425	Enah;Srp9	844
NM_022019;NM_028516	Intergenic	chr1	184020818	chr1_184020356_184020818	184020356	1700056E22Rik;Dusp10	543
NM_022019	Intron	chr1	184052449	chr1_184052202_184052449	184052202	Dusp10	470
NR_035502	Promoter	chr1	184824870	chr1_184824490_184824870	184824490	Mir1981	485
NM_133684	Intron	chr1	184836803	chr1_184836463_184836803	184836463	Marc2	747
NM_001290273;NM_133684;NM_145515;NM_178692;NR_035502	Intergenic	chr1	184863470	chr1_184862950_184863470	184862950	C130074G19Rik;Mir1981;Marc1;Marc2;Mark1	529
NM_178692	Promoter	chr1	184883243	chr1_184882655_184883243	184882655	C130074G19Rik	597
NM_145515	Intron	chr1	184963683	chr1_184963457_184963683	184963457	Mark1	440
NM_001163754	Intergenic	chr1	185105884	chr1_185105219_185105884	185105219	Rab3gap2	1043
NM_001163754	Intergenic	chr1	185106641	chr1_185106311_185106641	185106311	Rab3gap2	434
NR_035529;NR_034044;NM_001163754	Intergenic	chr1	185156196	chr1_185155774_185156196	185155774	Snora36b;Rab3gap2;Mir664	475
NM_029735	Promoter	chr1	185363250	chr1_185362839_185363250	185362839	Eprs	447
NM_029735;NR_033600;NR_038006;NR_040305;NM_001033286;NR_030555	Intergenic	chr1	185479670	chr1_185479274_185479670	185479274	Slc30a10;Mir297c;Gm2061;Eprs;5033404E19Rik;9630028B13Rik	600
	Intergenic	chr1	186514033	chr1_186513437_186514033	186513437		605
NM_008976;NM_001081363	Intergenic	chr1	189692721	chr1_189692347_189692721	189692347	Cenpf;Ptpn14	593
NM_001081259;NR_027298	Promoter	chr1	191026679	chr1_191026308_191026679	191026308	A230020J21Rik;Mfsd7b	597
NM_144880	Promoter	chr1	191397757	chr1_191397314_191397757	191397314	Ppp2r5a	702
NM_029766;NM_178632	Promoter	chr1	191576084	chr1_191575261_191576084	191575261	Ints7;Dtl	1574
NM_029766;NM_172266;NM_001134829;NM_178632	Intergenic	chr1	191625777	chr1_191625327_191625777	191625327	Lpgat1;Ints7;Dtl	501
NR_029592	Intergenic	chr1	193514458	chr1_193514142_193514458	193514142	Mir205	573
NM_146114;NM_001110214;NM_175683;NM_008579	Promoter	chr2	3424397	chr2_3423871_3424397	3423871	Meig1;Dclre1c	892
NM_001177843;NM_172475	Exon	chr2	4529925	chr2_4529403_4529925	4529403	Frmd4a	531
NM_001177843;NM_172475	Intron	chr2	4550441	chr2_4550130_4550441	4550130	Frmd4a	584
NM_001177843;NM_001177844;NM_172475	Intron	chr2	4575517	chr2_4574867_4575517	4574867	Frmd4a	1689
NM_010726	Intron	chr2	4924090	chr2_4923749_4924090	4923749	Phyh	495
NM_028804;NM_027290;NM_181848	Intergenic	chr2	5094126	chr2_5093674_5094126	5093674	Ccdc3;Optn;Mcm10	670
NM_001290376;NM_001290374;NM_177343;NM_001290375	Intron	chr2	5356839	chr2_5356559_5356839	5356559	Camk1d	509
NM_133837	Intron	chr2	5812873	chr2_5812503_5812873	5812503	Cdc123	672
NM_001081132	Promoter	chr2	5951887	chr2_5951637_5951887	5951637	Upf2	471
NR_033471;NM_001081132;NM_001159657;NR_033470;NM_144883	Intergenic	chr2	6060974	chr2_6060650_6060974	6060650	Proser2;Gm10857;Upf2	542
NM_001080548	Intron	chr2	6345280	chr2_6344705_6345280	6344705	Usp6nl	783
NM_001080548;NM_181399	Intron	chr2	6359134	chr2_6358872_6359134	6358872	Usp6nl	468
NM_001080548;NM_181399	Intron	chr2	6403810	chr2_6403573_6403810	6403573	Usp6nl	440
NM_001177758	Intron	chr2	11535926	chr2_11535630_11535926	11535630	Pfkfb3	524
NM_001177758	Intron	chr2	11544458	chr2_11544216_11544458	11544216	Pfkfb3	439
NM_001177758	Intron	chr2	11547157	chr2_11545593_11547157	11545593	Pfkfb3	2704
NR_038162;NM_011484	Promoter	chr2	14074376	chr2_14073803_14074376	14073803	Stam;Stamos	1215
NM_001165941;NM_001165943;NM_029466	Promoter	chr2	15055254	chr2_15054848_15055254	15054848	Arl5b;Nsun6	873
NM_029466	Intron	chr2	15064156	chr2_15063706_15064156	15063706	Arl5b	583
NM_026162	Intergenic	chr2	16812428	chr2_16812041_16812428	16812041	Plxdc2	609
NR_028376;NR_028377;NM_026627;NR_028378	Intergenic	chr2	17940835	chr2_17940252_17940835	17940252	Gm17762;H2afb1;A930004D18Rik	848
NR_028376;NR_028377;NM_026627;NR_028378	Intergenic	chr2	17943268	chr2_17942739_17943268	17942739	Gm17762;H2afb1;A930004D18Rik	531
NR_045538;NR_028378;NR_028376;NR_028377;NM_001252561;NR_106115;NR_045539;NM_028317;NM_001252560;NM_026627;NM_010804	Intergenic	chr2	17971743	chr2_17971396_17971743	17971396	Gm17762;Skida1;Mir7655;H2afb1;Mllt10;A930004D18Rik	450
NR_045538;NR_028378;NR_028376;NR_028377;NM_001252561;NR_106115;NR_045539;NM_028317;NM_001252560;NM_026627;NM_010804	Intergenic	chr2	17972252	chr2_17971914_17972252	17971914	Gm17762;Skida1;Mir7655;H2afb1;Mllt10;A930004D18Rik	564
NR_045538;NR_028378;NR_028376;NR_028377;NM_001252561;NR_106115;NR_045539;NM_028317;NM_001252560;NM_026627;NM_010804	Intergenic	chr2	17974865	chr2_17974530_17974865	17974530	Gm17762;Skida1;Mir7655;H2afb1;Mllt10;A930004D18Rik	540
NR_045538;NR_028378;NR_028376;NR_028377;NM_001252561;NR_106115;NR_045539;NM_028317;NM_001252560;NM_026627;NM_010804	Intergenic	chr2	17976791	chr2_17976332_17976791	17976332	Gm17762;Skida1;Mir7655;H2afb1;Mllt10;A930004D18Rik	533
NR_045538;NR_028378;NR_028376;NR_028377;NM_001252561;NR_106115;NR_045539;NM_028317;NM_001252560;NM_026627;NM_010804	Intergenic	chr2	17987380	chr2_17986503_17987380	17986503	Gm17762;Skida1;Mir7655;H2afb1;Mllt10;A930004D18Rik	2014
NR_045538;NR_028378;NR_028376;NR_028377;NM_001252561;NR_106115;NR_045539;NM_028317;NM_001252560;NM_026627;NM_010804	Intergenic	chr2	17988413	chr2_17988119_17988413	17988119	Gm17762;Skida1;Mir7655;H2afb1;Mllt10;A930004D18Rik	520
NR_028378	Promoter	chr2	18028004	chr2_18027687_18028004	18027687	Gm17762	560
NR_028378	Promoter	chr2	18028890	chr2_18028467_18028890	18028467	Gm17762	1016
NR_045538;NR_028378;NR_028376;NR_028377;NM_001252561;NR_106115;NR_045539;NM_028317;NM_001252560;NM_026627;NM_010804	Intergenic	chr2	18040908	chr2_18040368_18040908	18040368	Gm17762;Skida1;Mir7655;H2afb1;Mllt10;A930004D18Rik	670
NR_106115;NM_010804	Promoter	chr2	18057812	chr2_18057501_18057812	18057501	Mir7655;Mllt10	493
NR_045539;NM_001252560;NM_001252561;NM_010804;NR_045538	Intron	chr2	18087509	chr2_18087023_18087509	18087023	Mllt10	722
NM_029619;NM_018809;NM_027600	Intergenic	chr2	19432187	chr2_19431696_19432187	19431696	Ptf1a;4921504E06Rik;Msrb2	500
NM_001081006	Intron	chr2	20494251	chr2_20493889_20494251	20493889	Etl4	570
NM_178059;NM_029895	Promoter	chr2	20510260	chr2_20510041_20510260	20510041	Etl4	423
NM_001177631;NM_001177630	Promoter	chr2	20520063	chr2_20519475_20520063	20519475	Etl4	942
NM_001177631;NM_001177630;NM_029895;NM_001081006;NM_178059	Intron	chr2	20580582	chr2_20580165_20580582	20580165	Etl4	467
NM_001177631;NM_001177630;NM_029895;NM_001081006;NM_178059	Intron	chr2	20584110	chr2_20583687_20584110	20583687	Etl4	702
NM_001177631;NM_001177630;NM_029895;NM_001081006;NM_178059	Intron	chr2	20642225	chr2_20641821_20642225	20641821	Etl4	695
NM_001177631;NM_001177630;NM_029895;NM_001081006;NM_178059	Intron	chr2	20653343	chr2_20652924_20653343	20652924	Etl4	485
NM_001177631;NM_001177630;NM_029895;NM_001081006;NM_178059	Intron	chr2	20655435	chr2_20654829_20655435	20654829	Etl4	1226
NM_001177631;NM_001177630;NM_029895;NM_001081006;NM_178059	Intron	chr2	20660169	chr2_20659759_20660169	20659759	Etl4	419
NM_001177631;NM_001177630;NM_029895;NM_001081006;NM_178059	Intron	chr2	20665496	chr2_20665108_20665496	20665108	Etl4	584
NM_001177631;NM_001177630;NM_029895;NM_001081006;NM_178059	Intron	chr2	20667597	chr2_20667187_20667597	20667187	Etl4	1047
NM_001177631;NM_001177630;NM_029895;NM_001081006;NM_178059	Intron	chr2	20668433	chr2_20668034_20668433	20668034	Etl4	725
NM_001177631;NM_001177630;NM_029895;NM_001081006;NM_178059	Intron	chr2	20670354	chr2_20668931_20670354	20668931	Etl4	3758
NM_001177631;NM_001177630;NM_029895;NM_001081006;NM_178059	Intron	chr2	20673434	chr2_20672859_20673434	20672859	Etl4	987
NM_001177631;NM_001177630;NM_029895;NM_001081006;NM_178059	Intron	chr2	20724718	chr2_20724287_20724718	20724287	Etl4	607
NM_001177631;NM_001177630;NM_029895;NM_001081006;NM_178059	Intron	chr2	20764057	chr2_20763703_20764057	20763703	Etl4	674
NM_001177631;NM_001177630;NM_029895;NM_001081006;NM_178059	Intron	chr2	20776323	chr2_20775727_20776323	20775727	Etl4	962
NM_001081364;NM_001177631;NM_001177630;NM_029895;NM_001081006;NM_178059;NM_001128084	Intergenic	chr2	20843147	chr2_20842783_20843147	20842783	Arhgap21;Etl4	487
NM_001081364;NM_001128084	Intron	chr2	20945598	chr2_20945030_20945598	20945030	Arhgap21	651
NM_008078	Promoter	chr2	22622637	chr2_22622195_22622637	22622195	Gad2	471
NM_019501	Promoter	chr2	22895800	chr2_22895584_22895800	22895584	Pdss1	427
NM_013771;NM_025979	Promoter	chr2	23156438	chr2_23156073_23156438	23156073	Mastl;Yme1l1	917
NM_001162485;NR_027876;NM_178408	Promoter	chr2	24935810	chr2_24935340_24935810	24935340	Arrdc1	746
NM_026021	Exon	chr2	24953566	chr2_24953169_24953566	24953169	Zmynd19	714
NM_146115	Promoter	chr2	25194644	chr2_25194293_25194644	25194293	Tor4a	472
NM_146115	Promoter	chr2	25196997	chr2_25196704_25196997	25196704	Tor4a	533
NM_146116	Promoter	chr2	25224369	chr2_25224051_25224369	25224051	Tubb4b	545
NR_027448;NM_001029983	Promoter	chr2	25332771	chr2_25332274_25332771	25332274	Man1b1;AA543186	747
NM_001177367;NM_001177366;NM_001029983;NM_001081085;NM_023464;NM_146117;NM_001177657;NM_009849;NM_030055;NM_001289453;NM_001289455;NM_001289454;NM_001289456;NM_001242940;NR_037270;NM_007379;NM_001033293;NM_031843;NM_175300;NM_013524;NM_008169;NM_008721;NM_001177656;NM_027085;NM_175286;NR_027448;NM_001290407;NM_153557	Intergenic	chr2	25360480	chr2_25359941_25360480	25359941	Fut7;Grin1os;AA543186;Entpd2;Ssna1;Tprn;Sapcd2;BC029214;Man1b1;Lrrc26;Npdc1;Tmem210;Uap1l1;Clic3;Abca2;Grin1;Anapc2;Mir3087;Dpp7	578
NM_029293	Promoter	chr2	25575025	chr2_25574634_25575025	25574634	Phpt1	1305
NM_001256521;NM_001256522;NM_026495;NM_001276361;NM_001276360;NM_001037098;NM_133835;NM_001276359	Intergenic	chr2	26055226	chr2_26054904_26055226	26054904	Nacc2;Camsap1;C330006A16Rik;Ubac1	534
NM_001037098;NM_026495	Exon	chr2	26055927	chr2_26055635_26055927	26055635	Nacc2	534
NM_001037098;NM_026495	Exon	chr2	26056672	chr2_26056355_26056672	26056355	Nacc2	522
NM_001037098;NM_026495	Intron	chr2	26073256	chr2_26072746_26073256	26072746	Nacc2	531
NM_001037098;NM_026495	Intron	chr2	26089220	chr2_26088776_26089220	26088776	Nacc2	532
NM_001256521;NM_001256522	Promoter	chr2	26140209	chr2_26139874_26140209	26139874	C330006A16Rik	498
NM_008714	Exon	chr2	26458424	chr2_26458111_26458424	26458111	Notch1	513
NM_008714	Exon	chr2	26459082	chr2_26458719_26459082	26458719	Notch1	591
NM_008714	Promoter	chr2	26504615	chr2_26503924_26504615	26503924	Notch1	1034
NM_008714	Promoter	chr2	26506105	chr2_26505544_26506105	26505544	Notch1	616
NM_026212;NR_105962;NM_001164564;NM_153125;NR_029541;NM_198724;NM_198725;NM_008714;NR_106155;NM_178444	Intergenic	chr2	26514242	chr2_26513981_26514242	26513981	Mir6996;Notch1;Egfl7;Mir126a;Mir126b;Agpat2;Sec16a	463
NM_198724;NM_198725;NM_178444	Promoter	chr2	26582035	chr2_26581532_26582035	26581532	Egfl7	522
NM_001164564	Promoter	chr2	26587374	chr2_26586945_26587374	26586945	Egfl7	817
NM_026212	Intron	chr2	26601812	chr2_26601556_26601812	26601556	Agpat2	491
NM_026212	Promoter	chr2	26604818	chr2_26604422_26604818	26604422	Agpat2	697
NM_026212;NM_019833;NR_028572;NR_028571;NM_010695;NR_029541;NM_198724;NM_001164564;NR_024068;NM_178444;NR_106155;NM_198725	Intergenic	chr2	26608041	chr2_26607607_26608041	26607607	Lcn4;Snora43;Fam69b;Snora17;Snhg7;Egfl7;Mir126a;Mir126b;Agpat2	585
NM_026212;NM_019833;NR_028572;NR_028571;NM_010695;NR_029541;NM_198724;NM_001164564;NR_024068;NM_178444;NR_106155;NM_198725	Intergenic	chr2	26609491	chr2_26609117_26609491	26609117	Lcn4;Snora43;Fam69b;Snora17;Snhg7;Egfl7;Mir126a;Mir126b;Agpat2	564
NM_026212;NM_019833;NR_028572;NR_028571;NM_010695;NR_029541;NM_198724;NM_001164564;NR_024068;NM_178444;NR_106155;NM_198725	Intergenic	chr2	26611261	chr2_26610870_26611261	26610870	Lcn4;Snora43;Fam69b;Snora17;Snhg7;Egfl7;Mir126a;Mir126b;Agpat2	668
NM_026212;NM_019833;NR_028572;NR_028571;NM_010695;NR_029541;NM_198724;NM_001164564;NR_024068;NM_178444;NR_106155;NM_198725	Intergenic	chr2	26613048	chr2_26612512_26613048	26612512	Lcn4;Snora43;Fam69b;Snora17;Snhg7;Egfl7;Mir126a;Mir126b;Agpat2	763
NR_028572	Promoter	chr2	26635651	chr2_26635244_26635651	26635244	Snora43	637
NR_028572	Promoter	chr2	26636383	chr2_26636038_26636383	26636038	Snora43	551
NR_024068;NR_028571;NR_028572	Promoter	chr2	26640283	chr2_26640001_26640283	26640001	Snora17;Snhg7;Snora43	511
NM_001271724;NM_013677;NM_013678;NR_073420	Promoter	chr2	26916339	chr2_26915969_26916339	26915969	Surf1;Surf2	419
NM_011512	Intron	chr2	26928207	chr2_26927775_26928207	26927775	Surf4	580
NM_207234	Promoter	chr2	26965106	chr2_26964668_26965106	26964668	Rexo4	472
NM_009500	Intron	chr2	27387389	chr2_27386936_27387389	27386936	Vav2	561
NM_009500	Intron	chr2	27411784	chr2_27411272_27411784	27411272	Vav2	543
NM_023336;NM_001113573;NM_001113574	Promoter	chr2	27475414	chr2_27474860_27475414	27474860	Brd3	568
NM_023336;NM_080848;NM_001113573;NM_001113574;NM_009500;NR_106102	Intergenic	chr2	27506079	chr2_27505570_27506079	27505570	Mir7578;Vav2;Wdr5;Brd3	1416
NM_080848	Promoter	chr2	27515117	chr2_27514478_27515117	27514478	Wdr5	785
NM_080848	Promoter	chr2	27516079	chr2_27515716_27516079	27515716	Wdr5	475
NM_080848	Intron	chr2	27531179	chr2_27530813_27531179	27530813	Wdr5	600
NM_001038613;NM_019498	Intron	chr2	28215330	chr2_28214995_28215330	28214995	Olfm1	597
NM_139197	Exon	chr2	28505313	chr2_28504982_28505313	28504982	Gbgt1	549
NM_027040;NM_001290484;NM_001005420;NM_148928;NM_139197;NM_080452;NM_009058;NM_009885;NM_001166031;NM_001145836;NM_001145834;NM_001145835	Intergenic	chr2	28506674	chr2_28506195_28506674	28506195	Gbgt1;Ralgds;Cel;Mrps2;Ppp1r26;Gtf3c5;1700007K13Rik	488
NM_001145834;NM_009058	Intron	chr2	28526037	chr2_28525371_28526037	28525371	Ralgds	691
NM_001033294;NM_172977;NM_001166033	Promoter	chr2	28840671	chr2_28840280_28840671	28840280	Ddx31;Gtf3c4	677
NM_009442	Exon	chr2	29066130	chr2_29065869_29066130	29065869	Ttf1	462
NM_009442	Exon	chr2	29067181	chr2_29066662_29067181	29066662	Ttf1	575
NM_009442	Exon	chr2	29074394	chr2_29073992_29074394	29073992	Ttf1	474
NM_133501;NM_133500;NM_009442;NM_001166705;NM_198033	Intergenic	chr2	29121346	chr2_29121046_29121346	29121046	1700101E01Rik;Setx;Ntng2;Ttf1	493
NM_198033	Intron	chr2	29142331	chr2_29142110_29142331	29142110	Setx	431
NM_198033	Intron	chr2	29142868	chr2_29142379_29142868	29142379	Setx	706
NM_198033	Intron	chr2	29171957	chr2_29171490_29171957	29171490	Setx	573
NM_026896;NM_001290489;NM_029615	Intron	chr2	29457784	chr2_29457043_29457784	29457043	Med27	1217
NM_026896;NM_001290489;NM_029615	Intron	chr2	29461411	chr2_29461044_29461411	29461044	Med27	780
NM_026896;NM_001290489	Intron	chr2	29502772	chr2_29502540_29502772	29502540	Med27	450
NM_001039087;NM_054050;NM_001039086	Intron	chr2	29629964	chr2_29629551_29629964	29629551	Rapgef1	518
NM_001039087;NM_054050;NM_001039086	Intron	chr2	29631155	chr2_29630463_29631155	29630463	Rapgef1	1364
NM_001039087;NM_054050;NM_001039086	Intron	chr2	29631733	chr2_29631348_29631733	29631348	Rapgef1	495
NM_001039087;NM_054050;NM_001039086	Intron	chr2	29634756	chr2_29634381_29634756	29634381	Rapgef1	446
NM_001039087;NM_054050;NM_001039086	Intron	chr2	29639567	chr2_29638571_29639567	29638571	Rapgef1	2303
NM_001039087;NM_054050;NM_001039086	Intron	chr2	29643969	chr2_29643327_29643969	29643327	Rapgef1	1269
NM_001039087;NM_054050;NM_001039086	Intron	chr2	29644974	chr2_29644627_29644974	29644627	Rapgef1	760
NM_001039087;NM_054050;NM_001039086	Intron	chr2	29716965	chr2_29716537_29716965	29716537	Rapgef1	680
NM_001039087;NM_054050;NM_001039086	Exon	chr2	29733195	chr2_29732459_29733195	29732459	Rapgef1	1947
NM_001039087;NM_054050;NM_001039086	Exon	chr2	29738596	chr2_29738126_29738596	29738126	Rapgef1	797
NM_001290496;NM_001290495;NM_026615;NM_145520;NM_054050;NM_001177392;NM_011989;NM_001039087;NM_001039086;NR_110962;NM_178693	Intergenic	chr2	29744331	chr2_29743981_29744331	29743981	Trub2;Urm1;Coq4;Rapgef1;Slc27a4;Gm13547	551
NM_001290496;NM_001290495;NM_026615;NM_145520;NM_054050;NM_001177392;NM_011989;NM_001039087;NM_001039086;NR_110962;NM_178693	Intergenic	chr2	29745085	chr2_29744733_29745085	29744733	Trub2;Urm1;Coq4;Rapgef1;Slc27a4;Gm13547	469
NM_001290496;NM_001290495;NM_026615;NM_145520;NM_054050;NM_001177392;NM_011989;NR_106110;NR_029838;NM_001039087;NM_001039086;NR_110962;NM_178693	Intergenic	chr2	29747789	chr2_29747166_29747789	29747166	Mir219a-2;Mir219b;Trub2;Urm1;Coq4;Rapgef1;Slc27a4;Gm13547	632
NM_001290496;NM_001290495;NM_145520;NR_110962	Intron	chr2	29784826	chr2_29784465_29784826	29784465	Trub2	672
NM_001290496;NM_001290495;NM_145520;NR_110962;NM_178693	Promoter	chr2	29787760	chr2_29787448_29787760	29787448	Coq4;Trub2	458
NM_001290496;NM_001290495;NM_026615;NM_145520;NM_054050;NM_001113213;NM_001113214;NM_001177392;NM_011989;NR_106110;NR_029838;NM_207298;NM_001039087;NM_001039086;NM_001177659;NM_001177661;NM_013615;NR_110962;NM_178693	Intergenic	chr2	29819504	chr2_29818846_29819504	29818846	Odf2;Mir219a-2;Mir219b;Trub2;Urm1;Cercam;Coq4;Rapgef1;Slc27a4;Gm13547	667
NM_001290496;NM_001290495;NM_026615;NM_145520;NM_054050;NM_001113213;NM_001113214;NM_001177392;NM_011989;NR_106110;NR_029838;NM_207298;NM_001039087;NM_001039086;NM_001177659;NM_001177661;NM_013615;NR_110962;NM_178693	Intergenic	chr2	29820757	chr2_29820464_29820757	29820464	Odf2;Mir219a-2;Mir219b;Trub2;Urm1;Cercam;Coq4;Rapgef1;Slc27a4;Gm13547	455
NM_001008498	Promoter	chr2	30050099	chr2_30049698_30050099	30049698	Wdr34	626
NM_001204875	Promoter	chr2	30066922	chr2_30066458_30066922	30066458	Set	634
NM_153805	Promoter	chr2	30077681	chr2_30077316_30077681	30077316	Pkn3	664
NM_146252	Promoter	chr2	30134008	chr2_30133740_30134008	30133740	Tbc1d13	490
NM_146252	Promoter	chr2	30135856	chr2_30135528_30135856	30135528	Tbc1d13	427
NM_146252	Intron	chr2	30138616	chr2_30138351_30138616	30138351	Tbc1d13	458
NM_146252	Intron	chr2	30145455	chr2_30145105_30145455	30145105	Tbc1d13	513
NM_146252	Exon	chr2	30152328	chr2_30151809_30152328	30151809	Tbc1d13	617
NM_172660	Promoter	chr2	30178347	chr2_30178039_30178347	30178039	D2Wsu81e	516
NM_172404	Exon	chr2	30186589	chr2_30186238_30186589	30186238	Ccbl1	507
NM_172404	Intron	chr2	30194743	chr2_30194252_30194743	30194252	Ccbl1	593
NM_001252568;NM_172267;NM_001252571;NM_001252570;NM_001281829	Promoter	chr2	30265045	chr2_30264788_30265045	30264788	Phyhd1	462
NM_198304	Exon	chr2	30317092	chr2_30316345_30317092	30316345	Nup188	1110
NM_198304	Exon	chr2	30336997	chr2_30336561_30336997	30336561	Nup188	663
NM_001289709;NM_139302;NM_001289710	Intron	chr2	30353190	chr2_30352821_30353190	30352821	Sh3glb2	526
NM_001290509;NR_110963;NM_001290508;NM_020329	Promoter	chr2	30392611	chr2_30392004_30392611	30392004	Dolpp1	1036
NM_138748	Intron	chr2	30445981	chr2_30445574_30445981	30445574	Ppp2r4	547
NM_138748;NM_175392;NM_001242407;NM_030244;NM_001290509;NM_020329;NR_110963;NM_001290508;NM_007760	Intergenic	chr2	30482235	chr2_30481675_30482235	30481675	Dolpp1;Crat;Fam73b;Ier5l;Ppp2r4	650
NR_037272;NM_170592;NM_198000;NR_028486;NR_028487	Intergenic	chr2	30712681	chr2_30712363_30712681	30712363	1700001O22Rik;Ntmt1;Mir3089	533
NM_170592;NM_198000;NR_028486;NR_028487;NM_009116;NR_037272;NM_133346	Intergenic	chr2	30757659	chr2_30756920_30757659	30756920	Prrx2;1700001O22Rik;Asb6;Ntmt1;Mir3089	1278
NM_170592;NM_198000;NR_028486;NR_028487;NM_009116;NR_037272;NM_133346	Intergenic	chr2	30759065	chr2_30758779_30759065	30758779	Prrx2;1700001O22Rik;Asb6;Ntmt1;Mir3089	499
NM_170592;NM_198000;NR_028486;NR_028487;NM_009116;NR_037272;NM_133346	Intergenic	chr2	30760315	chr2_30759329_30760315	30759329	Prrx2;1700001O22Rik;Asb6;Ntmt1;Mir3089	2214
NM_170592;NM_198000;NR_028486;NR_028487;NM_009116;NR_037272;NM_133346	Intergenic	chr2	30779015	chr2_30778652_30779015	30778652	Prrx2;1700001O22Rik;Asb6;Ntmt1;Mir3089	537
NM_170592;NM_198000;NR_028486;NR_028487;NM_009116;NR_037272;NM_133346	Intergenic	chr2	30785219	chr2_30784880_30785219	30784880	Prrx2;1700001O22Rik;Asb6;Ntmt1;Mir3089	510
NM_022415;NM_170592;NM_198000;NR_028486;NR_028487;NM_009116;NR_037272;NM_133346	Intergenic	chr2	30794963	chr2_30794426_30794963	30794426	Asb6;Ntmt1;Mir3089;1700001O22Rik;Ptges;Prrx2	582
NM_170592	Promoter	chr2	30808275	chr2_30807689_30808275	30807689	Ntmt1	910
NM_170592	Promoter	chr2	30808883	chr2_30808334_30808883	30808334	Ntmt1	558
NM_022415;NM_133673;NM_001177650;NM_144884;NM_001177648;NM_001177649;NM_009116;NM_144885;NM_028846;NM_001038700	Intergenic	chr2	30938918	chr2_30938648_30938918	30938648	Fnbp1;BC005624;Tor1a;Tor1b;Ptges;Prrx2;Usp20	450
NM_144885;NM_028846	Promoter	chr2	30982347	chr2_30981987_30982347	30981987	BC005624;Usp20	1112
NM_001177650;NM_019406;NM_001177648;NM_001177649;NM_001038700	Intron	chr2	31069679	chr2_31069357_31069679	31069357	Fnbp1	802
NM_019406;NM_001177648;NM_001177649;NM_001038700	Intron	chr2	31127675	chr2_31127180_31127675	31127180	Fnbp1	735
NM_019406;NM_001177648;NM_001177649;NM_001038700	Intron	chr2	31131577	chr2_31131096_31131577	31131096	Fnbp1	829
NM_019406;NM_001177648;NM_001177649;NM_001038700	Intron	chr2	31132913	chr2_31132564_31132913	31132564	Fnbp1	626
NM_019406;NM_001177648;NM_001177649;NM_001038700	Intron	chr2	31135888	chr2_31135504_31135888	31135504	Fnbp1	592
NM_019406;NM_001177648;NM_001177649;NM_001038700	Promoter	chr2	31142738	chr2_31142052_31142738	31142052	Fnbp1	1216
NM_178760	Intron	chr2	31162014	chr2_31161668_31162014	31161668	Gpr107	437
NM_178760	Intron	chr2	31164617	chr2_31163404_31164617	31163404	Gpr107	4891
NM_178760	Intron	chr2	31165712	chr2_31165476_31165712	31165476	Gpr107	438
NM_178760	Intron	chr2	31172619	chr2_31172153_31172619	31172153	Gpr107	613
NM_178760	Exon	chr2	31178143	chr2_31177871_31178143	31177871	Gpr107	473
NM_178760	Intron	chr2	31186740	chr2_31186445_31186740	31186445	Gpr107	467
NM_178760	Exon	chr2	31188968	chr2_31188615_31188968	31188615	Gpr107	554
NM_178760	Intron	chr2	31206150	chr2_31205636_31206150	31205636	Gpr107	555
NM_172661;NM_001159634	Promoter	chr2	32153469	chr2_32152952_32153469	32152952	Prrc2b	1110
NM_172661;NM_001159634	Intron	chr2	32163289	chr2_32162894_32163289	32162894	Prrc2b	910
NM_172661;NM_001159634	Intron	chr2	32167449	chr2_32167169_32167449	32167169	Prrc2b	489
NM_172661;NM_001159634	Intron	chr2	32169299	chr2_32169019_32169299	32169019	Prrc2b	671
NM_172661;NM_001159634	Intron	chr2	32170144	chr2_32169808_32170144	32169808	Prrc2b	564
NM_172661;NM_001159634	Intron	chr2	32175905	chr2_32174920_32175905	32174920	Prrc2b	2904
NM_172661;NM_001159634	Exon	chr2	32183030	chr2_32182433_32183030	32182433	Prrc2b	867
NM_172661;NM_001159634	Exon	chr2	32226608	chr2_32226250_32226608	32226250	Prrc2b	817
NR_045535;NM_178595;NM_001252547;NM_130860;NM_177384;NM_001146348;NM_001290567;NR_110347;NM_021515;NR_039536;NM_016973;NM_001290564;NR_037217;NM_001289547;NR_028273;NM_027529;NR_106168;NM_013781;NR_045485;NM_001025310;NM_001025311;NM_025619;NM_009295;NM_152800;NM_001290563;NM_007932;NM_001290566;NM_001289549;NM_001289548;NM_001198791;NM_001198790;NM_001113569;NM_001198792;NM_001146350;NM_010236	Intergenic	chr2	32703102	chr2_32702709_32703102	32702709	Ptrh1;1700019L03Rik;Eng;6330409D20Rik;Ak1;Sh2d3c;Mir3960;Stxbp1;Ttc16;Fpgs;Cdk9;St6galnac6;Snord14a;Mir2861;Tor2a;Mir8093	527
NM_146119	Intron	chr2	32907827	chr2_32907214_32907827	32907214	Fam129b	627
NM_175211;NM_001025594;NM_001290570;NM_001290572;NM_027947;NM_001276332;NM_001085507	Intergenic	chr2	33438385	chr2_33437892_33438385	33437892	Zbtb43;Ralgps1;Zbtb34	583
NM_175184	Intron	chr2	33879474	chr2_33879061_33879474	33879061	Mvb12b	573
NM_022310;NM_001163434	Promoter	chr2	34771765	chr2_34771380_34771765	34771380	Hspa5	603
NM_080554	Intron	chr2	34855198	chr2_34854812_34855198	34854812	Psmd5	572
NM_080554	Promoter	chr2	34871734	chr2_34871097_34871734	34871097	Psmd5	956
NM_009421	Intron	chr2	34946567	chr2_34946084_34946567	34946084	Traf1	535
NM_026697	Promoter	chr2	35200636	chr2_35200247_35200636	35200247	Rab14	605
NM_001290637;NM_001114125	Intron	chr2	35595431	chr2_35595042_35595431	35595042	Dab2ip	593
NM_001290637;NM_001114125	Intron	chr2	35595950	chr2_35595510_35595950	35595510	Dab2ip	449
NM_001290637;NM_001114125	Intron	chr2	35613707	chr2_35613173_35613707	35613173	Dab2ip	805
NM_001290641;NM_001290637;NM_001114124;NM_001114125	Intron	chr2	35646131	chr2_35645863_35646131	35645863	Dab2ip	493
NM_001290641;NM_001290637;NM_001114124;NM_001114125	Intron	chr2	35680726	chr2_35680413_35680726	35680413	Dab2ip	998
NM_001290640;NM_001001602	Promoter	chr2	35690557	chr2_35690086_35690557	35690086	Dab2ip	613
NM_001001602;NM_001290637;NM_001290640;NM_001290641;NM_001290639;NM_001114124;NM_001114125	Intron	chr2	35700947	chr2_35700614_35700947	35700614	Dab2ip	492
NM_001001602;NM_001290637;NM_001290640;NM_001290641;NM_001290639;NM_001114124;NM_001114125	Intron	chr2	35702167	chr2_35701762_35702167	35701762	Dab2ip	751
NM_001290637;NM_001001602;NM_001290640;NM_001290641;NM_001290639;NM_001114124;NM_001114125	Intron	chr2	35714726	chr2_35714286_35714726	35714286	Dab2ip	778
NM_001290642;NM_001100591	Promoter	chr2	37423235	chr2_37422800_37423235	37422800	Rc3h2	745
NM_001163566	Exon	chr2	37787473	chr2_37786661_37787473	37786661	Crb2	889
NM_146122	Intron	chr2	37970563	chr2_37970215_37970563	37970215	Dennd1a	558
NM_139051;NM_021606;NM_001159548;NM_010264;NM_001159631;NM_001159549;NM_011187	Intergenic	chr2	38683174	chr2_38682703_38683174	38682703	Nek6;Psmb7;Nr6a1;Nr5a1	655
NM_139051;NM_001159548;NM_010264;NM_001159549;NM_011187	Intergenic	chr2	38719421	chr2_38719097_38719421	38719097	Psmb7;Nr6a1;Nr5a1	625
NR_029904	Promoter	chr2	38855619	chr2_38855377_38855619	38855377	Mir181b-2	450
NM_025592	Promoter	chr2	39005448	chr2_39005156_39005448	39005156	Rpl35	495
NM_028809	Promoter	chr2	39008091	chr2_39007850_39008091	39007850	Arpc5l	453
NM_001290649;NM_029793;NR_110968	Promoter	chr2	39065508	chr2_39065123_39065508	39065123	Golga1	705
NM_178778	Promoter	chr2	39190739	chr2_39190472_39190739	39190472	Scai	467
	Intergenic	chr2	43341167	chr2_43340721_43341167	43340721		500
NM_001177313;NM_011958;NR_033442;NM_029924	Promoter	chr2	48949353	chr2_48948996_48949353	48948996	Mbd5;Orc4	534
NM_028810	Intergenic	chr2	51041756	chr2_51041412_51041756	51041412	Rnd3	428
NM_028810	Intergenic	chr2	51050174	chr2_51049743_51050174	51049743	Rnd3	867
NM_028810	Intron	chr2	51136534	chr2_51136162_51136534	51136162	Rnd3	525
NM_028810;NR_040636	Intergenic	chr2	51176587	chr2_51176101_51176587	51176101	Rnd3;Gm13497	570
	Intergenic	chr2	51448576	chr2_51448211_51448576	51448211		490
	Intergenic	chr2	51467579	chr2_51467197_51467579	51467197		972
NM_175238	Promoter	chr2	52070382	chr2_52069948_52070382	52069948	Rif1	492
NM_175238	Promoter	chr2	52072694	chr2_52071942_52072694	52071942	Rif1	1256
NM_175238	Promoter	chr2	52073409	chr2_52073076_52073409	52073076	Rif1	515
NM_182994	Intron	chr2	52413909	chr2_52413538_52413909	52413538	Arl5a	499
NM_172409	Intron	chr2	52958467	chr2_52958160_52958467	52958160	Fmnl2	467
NM_172409	Intron	chr2	52959412	chr2_52959172_52959412	52959172	Fmnl2	471
NM_018785;NM_022989	Promoter	chr2	53192062	chr2_53191759_53192062	53191759	Arl6ip6;Prpf40a	711
NM_001145820;NM_010274	Promoter	chr2	57238740	chr2_57237705_57238740	57237705	Gpd2	1629
NM_001289660	Intron	chr2	58627164	chr2_58626682_58627164	58626682	Upp2	614
NM_175464;NM_026361	Intron	chr2	59232120	chr2_59230945_59232120	59230945	Pkp4	3684
NM_175464;NM_026361	Intron	chr2	59352064	chr2_59351753_59352064	59351753	Pkp4	452
NR_040510	Exon	chr2	59383597	chr2_59382913_59383597	59382913	5330411J11Rik	1047
NR_040510	Promoter	chr2	59385175	chr2_59384906_59385175	59384906	5330411J11Rik	449
NM_198294	Promoter	chr2	59612273	chr2_59611658_59612273	59611658	Tanc1	874
NM_198294	Intron	chr2	59627837	chr2_59627402_59627837	59627402	Tanc1	569
NM_198294	Intron	chr2	59629112	chr2_59628779_59629112	59628779	Tanc1	789
NM_198294	Intron	chr2	59630955	chr2_59630588_59630955	59630588	Tanc1	609
NM_198294	Intron	chr2	59631636	chr2_59631289_59631636	59631289	Tanc1	540
NM_198294	Intron	chr2	59634213	chr2_59633859_59634213	59633859	Tanc1	1110
NM_198294	Intron	chr2	59637604	chr2_59637334_59637604	59637334	Tanc1	450
NM_198294	Intron	chr2	59639915	chr2_59639526_59639915	59639526	Tanc1	527
NM_198294;NM_001290659	Intron	chr2	59739019	chr2_59738534_59739019	59738534	Tanc1	593
NM_001001182	Intron	chr2	60020153	chr2_60019694_60020153	60019694	Baz2b	563
NM_001001182	Intron	chr2	60021469	chr2_60021022_60021469	60021022	Baz2b	639
NM_001001182	Intron	chr2	60049931	chr2_60049483_60049931	60049483	Baz2b	486
NR_046065	Promoter	chr2	60412109	chr2_60411754_60412109	60411754	Gm13580	883
NM_001141932;NM_001141931;NM_020296	Intron	chr2	60871014	chr2_60870573_60871014	60870573	Rbms1	470
NM_001141932;NM_001141931	Promoter	chr2	60881101	chr2_60880825_60881101	60880825	Rbms1	480
NM_021526	Promoter	chr2	61712097	chr2_61711756_61712097	61711756	Psmd14	848
NM_001159543;NM_010074	Promoter	chr2	62412221	chr2_62411651_62412221	62411651	Dpp4	776
NR_105755;NM_018732;NM_177074	Intergenic	chr2	65415261	chr2_65414864_65415261	65414864	Slc38a11;Mir6337;Scn3a	877
NR_105755;NM_018732;NM_177074	Intergenic	chr2	65430864	chr2_65430521_65430864	65430521	Slc38a11;Mir6337;Scn3a	549
NR_105755;NM_018732;NM_177074	Intergenic	chr2	65434338	chr2_65434108_65434338	65434108	Slc38a11;Mir6337;Scn3a	444
NR_105755;NM_018732;NM_177074	Intergenic	chr2	65436887	chr2_65436370_65436887	65436370	Slc38a11;Mir6337;Scn3a	952
NR_105755;NM_018732;NM_177074	Intergenic	chr2	65449350	chr2_65449038_65449350	65449038	Slc38a11;Mir6337;Scn3a	444
NM_172856	Promoter	chr2	68862267	chr2_68861859_68862267	68861859	Cers6	936
NM_172856	Intron	chr2	68870046	chr2_68869648_68870046	68869648	Cers6	596
NM_177244	Promoter	chr2	69713602	chr2_69713312_69713602	69713312	Fastkd1	491
NM_172436	Intron	chr2	71349055	chr2_71348777_71349055	71348777	Slc25a12	460
NM_172436	Intron	chr2	71349997	chr2_71349564_71349997	71349564	Slc25a12	1018
NM_172436	Intron	chr2	71354013	chr2_71353713_71354013	71353713	Slc25a12	470
NM_172436	Intron	chr2	71354507	chr2_71354204_71354507	71354204	Slc25a12	471
NM_172436	Promoter	chr2	71367519	chr2_71367284_71367519	71367284	Slc25a12	457
NM_026115	Intron	chr2	71397205	chr2_71396695_71397205	71396695	Hat1	936
NM_025633	Promoter	chr2	71453622	chr2_71453304_71453622	71453304	Metap1d	555
NR_037979	Intergenic	chr2	71655363	chr2_71655016_71655363	71655016	Gm1631	545
NM_008397;NR_037979;NM_001277970	Intergenic	chr2	71704193	chr2_71703797_71704193	71703797	Gm1631;Itga6	958
NM_008397;NR_037979;NM_001277970	Intergenic	chr2	71744710	chr2_71744385_71744710	71744385	Gm1631;Itga6	532
NM_008397;NR_037979;NM_001277970	Intergenic	chr2	71745527	chr2_71745273_71745527	71745273	Gm1631;Itga6	452
NM_008397;NM_001277970	Intron	chr2	71805363	chr2_71805139_71805363	71805139	Itga6	433
NM_008397;NM_001277970	Intron	chr2	71812179	chr2_71811723_71812179	71811723	Itga6	682
NM_001204167;NM_001204165;NM_019688	Intron	chr2	72035811	chr2_72035493_72035811	72035493	Rapgef4	587
NM_025866	Promoter	chr2	72476240	chr2_72475949_72476240	72475949	Cdca7	506
NM_001164791;NM_023057;NM_025866	Intergenic	chr2	72503291	chr2_72502860_72503291	72502860	Zak;Cdca7	440
NM_001018042;NR_045269;NM_001098425	Promoter	chr2	72979291	chr2_72978974_72979291	72978974	Sp3;Sp3os	778
NR_045269;NM_001018042;NM_001098425;NM_025942	Intergenic	chr2	72996240	chr2_72995633_72996240	72995633	Sp3;Ola1;Sp3os	845
NR_045269;NM_001018042;NM_001098425;NM_025942	Intergenic	chr2	73024325	chr2_73023720_73024325	73023720	Sp3;Ola1;Sp3os	1334
NR_045269;NM_001018042;NM_001098425;NM_030091;NM_025942	Intergenic	chr2	73038621	chr2_73038043_73038621	73038043	Sp3;Ola1;Sp3os	910
NM_001025093;NM_009715;NM_001284369;NM_001284376;NM_001284374;NM_001284373;NM_001284372;NM_001284371;NM_001284370	Promoter	chr2	73892338	chr2_73891859_73892338	73891859	Atf2	510
NM_053263;NR_033513;NM_146130;NM_198090;NM_010902	Intergenic	chr2	75632205	chr2_75631867_75632205	75631867	Hnrnpa3;Nfe2l2;Gm6793	748
NM_053263;NR_033513;NM_146130;NM_198090;NM_010902	Intergenic	chr2	75633950	chr2_75633513_75633950	75633513	Hnrnpa3;Nfe2l2;Gm6793	440
NM_053263;NR_033513;NM_146130;NM_198090;NM_010902	Intergenic	chr2	75634302	chr2_75634010_75634302	75634010	Hnrnpa3;Nfe2l2;Gm6793	510
NM_053263;NR_033513;NM_146130;NM_198090	Promoter	chr2	75659330	chr2_75658938_75659330	75658938	Hnrnpa3;Gm6793	888
NM_010902	Intron	chr2	75683460	chr2_75682860_75683460	75682860	Nfe2l2	1162
NM_010902	Intron	chr2	75686376	chr2_75686026_75686376	75686026	Nfe2l2	487
NM_053263;NM_010902;NM_172666;NR_033513;NM_146130;NM_198090	Intergenic	chr2	75752282	chr2_75751938_75752282	75751938	Hnrnpa3;Nfe2l2;Agps;Gm6793	490
NM_172666	Intron	chr2	75869790	chr2_75869425_75869790	75869425	Agps	681
NM_172666	Intron	chr2	75872692	chr2_75872294_75872692	75872294	Agps	517
NM_172666	Intron	chr2	75874386	chr2_75873849_75874386	75873849	Agps	2220
NM_145525;NM_001290734;NM_001290733	Intron	chr2	76476347	chr2_76475929_76476347	76475929	Osbpl6	483
NM_001025576	Intron	chr2	77116548	chr2_77116142_77116548	77116142	Ccdc141	474
NM_175465	Intergenic	chr2	77289847	chr2_77289410_77289847	77289410	Sestd1	446
NM_001113399;NM_001113400;NM_178723;NM_175465	Intergenic	chr2	77337060	chr2_77336721_77337060	77336721	Sestd1;Zfp385b	591
NM_177843	Intron	chr2	78282411	chr2_78281834_78282411	78281834	Gm14461	748
NM_144887	Promoter	chr2	84716062	chr2_84715337_84716062	84715337	Zdhhc5	1472
NM_024230	Exon	chr2	84816151	chr2_84815894_84816151	84815894	Smtnl1	461
NM_026688	Intron	chr2	90896467	chr2_90896052_90896467	90896052	Ndufs3	558
NM_025576	Promoter	chr2	90918195	chr2_90917815_90918195	90917815	Ptpmt1	428
NM_145527;NM_001177719	Promoter	chr2	91183277	chr2_91182990_91183277	91182990	Madd	654
NM_001166024;NM_023854	Exon	chr2	91275004	chr2_91274458_91275004	91274458	Arfgap2	550
NR_027373;NR_027372;NR_027371;NM_001033451;NM_001145902;NM_145528;NM_029437;NM_001165989;NM_146124;NM_010168;NM_001080754;NM_172669;NM_178724;NR_028553	Intergenic	chr2	91673917	chr2_91673448_91673917	91673448	Harbi1;Zfp408;Ambra1;F2;Snord67;Atg13;Arhgap1;Ckap5	642
NM_007699	Exon	chr2	91928653	chr2_91928221_91928653	91928221	Chrm4	811
NM_001109691;NM_138755	Intron	chr2	92202899	chr2_92202530_92202899	92202530	Phf21a	559
NR_028114;NM_145122	Promoter	chr2	92375506	chr2_92375129_92375506	92375129	Pex16	606
NM_009963	Exon	chr2	92424559	chr2_92424017_92424559	92424017	Cry2	576
NM_009963;NR_040621	Intron	chr2	92425154	chr2_92424840_92425154	92424840	D930015M05Rik;Cry2	578
NM_009963;NR_040621	Intron	chr2	92429990	chr2_92429749_92429990	92429749	D930015M05Rik;Cry2	450
NR_028114;NM_145832;NR_105966;NM_172670;NM_211358;NM_001166633;NM_145122;NR_040621;NM_183112;NM_001290774;NM_001290775;NM_011162;NM_001290773;NM_001202445;NM_009963;NM_001202446	Intergenic	chr2	92469324	chr2_92469078_92469324	92469078	1700029I15Rik;Cry2;Mir7000;D930015M05Rik;Slc35c1;Mapk8ip1;Gyltl1b;Pex16	452
NR_040529	Promoter	chr2	93404714	chr2_93404245_93404714	93404245	Gm13807	682
NM_001271430;NM_001271431;NM_001271432;NM_001136055;NM_007656;NM_001271461	Promoter	chr2	93462917	chr2_93462532_93462917	93462532	Cd82	851
NM_001033452;NM_183220;NM_026944;NM_001145034;NR_045827;NM_001290782	Intergenic	chr2	93928470	chr2_93928114_93928470	93928114	4921507L20Rik;Alkbh3;Gm13889;Accs;Accsl	460
NM_001145034	Promoter	chr2	93955655	chr2_93955323_93955655	93955323	Gm13889	504
NM_019657	Intron	chr2	94040657	chr2_94040245_94040657	94040245	Hsd17b12	465
NR_027831;NM_183106	Promoter	chr2	94408230	chr2_94407857_94408230	94407857	Ttc17;2810002D19Rik	584
	Intergenic	chr2	99151239	chr2_99150839_99151239	99150839		424
NM_026592	Promoter	chr2	101629042	chr2_101628753_101629042	101628753	B230118H07Rik	485
NM_007914;NR_040332	Intergenic	chr2	103311195	chr2_103310947_103311195	103310947	Ehf;A930006I01Rik	478
NM_009804	Intron	chr2	103480811	chr2_103480410_103480811	103480410	Cat	526
NM_178890	Promoter	chr2	103566597	chr2_103566139_103566597	103566139	Abtb2	873
NM_153126	Promoter	chr2	103761371	chr2_103760907_103761371	103760907	Nat10	547
NM_001111289;NM_016739;NM_001111292;NM_001111291;NM_001111290	Promoter	chr2	103796691	chr2_103796459_103796691	103796459	Caprin1	449
NM_001111289;NM_016739;NM_001111292;NM_001111291;NM_001111290	Promoter	chr2	103797714	chr2_103797366_103797714	103797366	Caprin1	571
NM_177253;NM_145529;NM_001037326	Promoter	chr2	104589870	chr2_104589309_104589870	104589309	Cstf3	968
NM_001123327	Promoter	chr2	104816188	chr2_104815797_104816188	104815797	Qser1	634
NM_145380	Promoter	chr2	105017103	chr2_105016815_105017103	105016815	Eif3m	504
NM_001025102	Promoter	chr2	106974350	chr2_106974046_106974350	106974046	Arl14ep	716
	Intergenic	chr2	107515908	chr2_107515598_107515908	107515598		467
NM_139303	Promoter	chr2	109281529	chr2_109281206_109281529	109281206	Kif18a	706
NM_139303	Intron	chr2	109312519	chr2_109312259_109312519	109312259	Kif18a	694
NM_024254	Promoter	chr2	112379437	chr2_112379178_112379437	112379178	Katnbl1	491
NM_010230;NM_001285458	Promoter	chr2	113327659	chr2_113327358_113327659	113327358	Fmn1	535
NM_025675	Promoter	chr2	114655138	chr2_114654629_114655138	114654629	Dph6	549
NM_001159570;NM_001159569;NM_001159568;NM_010825;NM_001136072;NM_001159567	Intron	chr2	116020608	chr2_116020232_116020608	116020232	Meis2	447
NM_001177806;NM_013719	Promoter	chr2	118388886	chr2_118388435_118388886	118388435	Eif2ak4	761
NM_028117;NM_019826;NM_026412;NM_001045523;NM_170593	Intergenic	chr2	118883580	chr2_118883293_118883580	118883293	Knstrn;Ivd;Disp2;Bahd1;Chst14	471
NM_026574	Intron	chr2	119464367	chr2_119463901_119464367	119463901	Ino80	778
NM_026574	Intron	chr2	119466247	chr2_119465882_119466247	119465882	Ino80	542
NM_026574	Promoter	chr2	119478085	chr2_119477721_119478085	119477721	Ino80	670
NR_027832;NR_015473	Promoter	chr2	119594790	chr2_119594354_119594790	119594354	1700020I14Rik	597
NM_133851;NM_001042652;NM_001042653	Promoter	chr2	119618960	chr2_119617780_119618960	119617780	Nusap1;Oip5	1784
NM_030112	Intron	chr2	119707963	chr2_119707619_119707963	119707619	Rtf1	569
NM_146125	Promoter	chr2	119741554	chr2_119741156_119741554	119741156	Itpka	821
NM_177294;NM_001290800;NM_019392;NM_001163701;NM_203345;NM_206942;NM_001164274;NM_013720;NM_206941;NM_146125;NM_008523	Intergenic	chr2	119847239	chr2_119846887_119847239	119846887	Itpka;Ltk;Mga;Tyro3;Rpap1	448
NM_177294;NM_001290800;NM_019392;NM_001163701;NM_203345;NM_206942;NM_001164274;NM_013720;NM_206941;NM_008523	Intergenic	chr2	119855764	chr2_119855502_119855764	119855502	Ltk;Mga;Tyro3;Rpap1	466
NM_177294;NM_001290800;NM_019392;NM_001163701;NM_203345;NM_206942;NM_001164274;NM_013720;NM_206941;NM_008523	Intergenic	chr2	119856202	chr2_119855953_119856202	119855953	Ltk;Mga;Tyro3;Rpap1	458
NM_177294;NM_001290800;NM_019392;NM_001163701;NM_203345;NM_206942;NM_001164274;NM_013720;NM_206941;NM_008523	Intergenic	chr2	119857491	chr2_119857104_119857491	119857104	Ltk;Mga;Tyro3;Rpap1	1939
NM_177294;NM_001290800;NM_019392;NM_001163701;NM_203345;NM_206942;NM_001164274;NM_013720;NM_206941;NM_008523	Intergenic	chr2	119858717	chr2_119857922_119858717	119857922	Ltk;Mga;Tyro3;Rpap1	1476
NM_011941;NM_177294;NM_001290800;NM_019392;NM_001163701;NM_001164274;NM_013720	Intergenic	chr2	119885205	chr2_119884636_119885205	119884636	Mga;Mapkbp1;Tyro3;Rpap1	578
NM_001164274;NM_013720	Promoter	chr2	119898511	chr2_119898172_119898511	119898172	Mga	911
NM_173734;NM_178851;NM_001110496;NM_001110497;NM_001024137;NM_147153;NM_001024145;NR_027618;NM_177845	Intergenic	chr2	120296382	chr2_120296015_120296382	120296015	Vps39;Tmem87a;Pla2g4f;Pla2g4e;Pla2g4d	468
NR_027618;NM_178851;NM_147153	Intron	chr2	120330670	chr2_120330242_120330670	120330242	Vps39	585
NM_026891	Promoter	chr2	120732075	chr2_120731657_120732075	120731657	Cdan1	663
NM_172673	Promoter	chr2	121807146	chr2_121806736_121807146	121806736	Frmd5	619
NM_145531	Promoter	chr2	122118375	chr2_122118141_122118375	122118141	Spg11	460
NM_001013829	Intron	chr2	122360807	chr2_122360519_122360807	122360519	Shf	440
NR_073183;NM_010249;NM_207669;NM_001271470;NM_001271469;NM_001271468;NM_001271492;NM_001271467	Promoter	chr2	126675626	chr2_126675301_126675626	126675301	Gabpb1	475
NM_144818	Promoter	chr2	127134419	chr2_127134016_127134419	127134016	Ncaph	949
NM_001163528;NM_175145;NM_139308;NM_026678;NM_144818;NM_198630;NM_001163527;NM_177214;NM_025296	Intergenic	chr2	127182946	chr2_127182716_127182946	127182716	Snrnp200;1810024B03Rik;Itpripl1;Tmem127;Ciao1;Ncaph;Blvra;Stard7	439
NM_177214	Exon	chr2	127229986	chr2_127229463_127229986	127229463	Snrnp200	616
NM_001081089	Exon	chr2	127433665	chr2_127433347_127433665	127433347	Gpat2	533
NM_029629	Promoter	chr2	127444856	chr2_127444311_127444856	127444311	Fahd2a	606
NM_029963	Promoter	chr2	127587822	chr2_127587227_127587822	127587227	Mrps5	1148
NM_029963	Exon	chr2	127604533	chr2_127603981_127604533	127603981	Mrps5	1032
NM_001111029;NM_029963;NM_010762;NM_001291005;NM_145532;NM_138750;NM_019789;NM_001171187;NR_110989;NM_178047;NM_028141	Intergenic	chr2	127605791	chr2_127605118_127605791	127605118	Zfp661;Mrps5;Mall;Prom2;Kcnip3;Mal	2205
NM_001171187;NM_010762	Exon	chr2	127634234	chr2_127633698_127634234	127633698	Mal	587
NM_001291012;NM_001291013;NM_016902;NM_001113179;NM_028765;NM_009772;NR_015476	Intergenic	chr2	127839820	chr2_127839183_127839820	127839183	1500011K16Rik;Nphp1;Bub1;Acoxl	726
NM_001291016;NM_207680;NM_207681;NR_028589;NM_009754;NM_028765;NM_001284410	Intergenic	chr2	128211979	chr2_128211661_128211979	128211661	Bcl2l11;Acoxl;Gm14005	515
NM_028248	Intron	chr2	128843592	chr2_128843280_128843592	128843280	Tmem87b	492
NM_024237	Intron	chr2	128872903	chr2_128872223_128872903	128872223	Fbln7	739
NM_009086	Intron	chr2	129111247	chr2_129110858_129111247	129110858	Polr1b	432
NM_015747;NM_001159593	Promoter	chr2	129199032	chr2_129198303_129199032	129198303	Slc20a1	929
NM_015747	Intron	chr2	129207195	chr2_129206901_129207195	129206901	Slc20a1	465
NM_015747	Exon	chr2	129207989	chr2_129207569_129207989	129207569	Slc20a1	429
NR_045264;NR_045838;NM_015747;NM_001159593;NM_010554;NR_040371;NM_181589	Intergenic	chr2	129241345	chr2_129240980_129241345	129240980	Slc20a1;A730036I17Rik;Gm14023;Il1a;AI847159;Ckap2l	559
NR_045264;NR_045838;NM_015747;NM_001159593;NM_010554;NR_040371;NM_181589	Intergenic	chr2	129242638	chr2_129242421_129242638	129242421	Slc20a1;A730036I17Rik;Gm14023;Il1a;AI847159;Ckap2l	427
NR_045264;NR_045838;NM_015747;NM_001159593;NM_010554;NR_040371;NM_181589	Intergenic	chr2	129243474	chr2_129242978_129243474	129242978	Slc20a1;A730036I17Rik;Gm14023;Il1a;AI847159;Ckap2l	512
NR_045264;NR_045838;NM_015747;NM_001159593;NM_010554;NR_040371;NM_181589	Intergenic	chr2	129245212	chr2_129244576_129245212	129244576	Slc20a1;A730036I17Rik;Gm14023;Il1a;AI847159;Ckap2l	1144
NR_045264;NR_045838;NM_015747;NM_001159593;NM_010554;NR_040371;NM_181589	Intergenic	chr2	129246633	chr2_129246252_129246633	129246252	Slc20a1;A730036I17Rik;Gm14023;Il1a;AI847159;Ckap2l	787
NR_045264;NR_045838;NM_015747;NM_001159593;NM_010554;NR_040371;NM_181589	Intergenic	chr2	129247666	chr2_129247142_129247666	129247142	Slc20a1;A730036I17Rik;Gm14023;Il1a;AI847159;Ckap2l	907
NR_045264;NR_045838;NM_015747;NM_001159593;NM_010554;NR_040371;NM_181589	Intergenic	chr2	129248416	chr2_129248157_129248416	129248157	Slc20a1;A730036I17Rik;Gm14023;Il1a;AI847159;Ckap2l	454
NR_040371;NM_181589	Promoter	chr2	129297645	chr2_129297314_129297645	129297314	Gm14023;Ckap2l	628
NM_001291022;NM_018863;NM_001291019;NM_001286502;NM_007547;NM_001291021;NM_001291020;NM_001177647;NM_177653	Intergenic	chr2	129588059	chr2_129587617_129588059	129587617	F830045P16Rik;Pdyn;Sirpa	739
NR_029452;NM_001038635;NM_183262	Promoter	chr2	129800232	chr2_129799768_129800232	129799768	4932416H05Rik;Stk35	599
NM_001038635;NM_183262	Intron	chr2	129822683	chr2_129822241_129822683	129822241	Stk35	446
NM_130884;NR_028528;NM_138655;NM_001110513;NM_024193;NR_028547	Intergenic	chr2	130289608	chr2_130289234_130289608	130289234	Idh3b;Tmc2;Nop56;Snord57;Ebf4;Snord110	792
NM_029832	Promoter	chr2	130664629	chr2_130664319_130664629	130664319	Ddrgk1	619
NM_001081162	Promoter	chr2	130697999	chr2_130697632_130697999	130697632	Slc4a11	503
NM_029432	Promoter	chr2	130840556	chr2_130840220_130840556	130840220	4930402H24Rik	548
NM_001206385;NM_144888;NM_001206382;NM_001206383	Promoter	chr2	131234491	chr2_131233904_131234491	131233904	Mavs	1136
NR_029381	Intron	chr2	131831527	chr2_131831284_131831527	131831284	5330413P13Rik	469
NR_029381	Promoter	chr2	131848048	chr2_131847513_131848048	131847513	5330413P13Rik	1409
NM_001291039;NM_018824;NM_001291040;NM_011045;NM_027478;NM_001141971;NM_138651	Intergenic	chr2	132235159	chr2_132234810_132235159	132234810	Pcna;Cds2;Slc23a2;Tmem230	497
NM_001291039;NM_018824;NM_001291040;NM_011045;NM_027478;NM_001141971;NM_138651	Intergenic	chr2	132235938	chr2_132235601_132235938	132235601	Pcna;Cds2;Slc23a2;Tmem230	471
NM_011045	Promoter	chr2	132253280	chr2_132252726_132253280	132252726	Pcna	1187
NM_138651;NM_001291040	Promoter	chr2	132263594	chr2_132263244_132263594	132263244	Cds2	549
NM_138651;NM_001291039	Exon	chr2	132306789	chr2_132306308_132306789	132306308	Cds2	522
NM_028802;NM_027096;NM_001042672;NM_001291050;NM_001291051;NM_001291052	Promoter	chr2	132577877	chr2_132577470_132577877	132577470	Gpcpd1	558
NM_177303	Promoter	chr2	132881617	chr2_132881296_132881617	132881296	Lrrn4	433
NM_019677;NM_001145830;NR_015544	Intergenic	chr2	135560438	chr2_135559996_135560438	135559996	Plcb1;9630028H03Rik	807
NM_013829;NR_015544	Intergenic	chr2	135647174	chr2_135646816_135647174	135646816	Plcb4;9630028H03Rik	468
NM_013829;NR_015544	Intergenic	chr2	135658751	chr2_135658505_135658751	135658505	Plcb4;9630028H03Rik	458
NM_013829;NR_015544	Intergenic	chr2	135659241	chr2_135658880_135659241	135658880	Plcb4;9630028H03Rik	579
NM_001081133	Intron	chr2	142854372	chr2_142853974_142854372	142853974	Kif16b	595
NM_001081133	Intron	chr2	142876074	chr2_142875779_142876074	142875779	Kif16b	432
NM_021335	Promoter	chr2	143063665	chr2_143063201_143063665	143063201	Snrpb2	587
NM_133626;NM_001291061;NM_024281;NM_008792;NM_009751;NM_019771	Intergenic	chr2	143909786	chr2_143909506_143909786	143909506	Pcsk2;Dstn;Rrbp1;Bfsp1	487
NM_019771	Promoter	chr2	143915922	chr2_143915438_143915922	143915438	Dstn	563
NM_024281	Intron	chr2	143979273	chr2_143978854_143979273	143978854	Rrbp1	648
NM_024281	Intron	chr2	143981210	chr2_143980773_143981210	143980773	Rrbp1	451
NM_001289631;NM_028984;NM_024225;NM_001289630;NM_001199188	Promoter	chr2	144271160	chr2_144270694_144271160	144270694	Mgme1;Snx5	1275
NM_026924;NM_152947	Promoter	chr2	144331556	chr2_144331136_144331556	144331136	Ovol2	561
NM_001166640;NM_181417	Intron	chr2	144382229	chr2_144381952_144382229	144381952	Csrp2bp	549
NM_001141965;NM_026425	Promoter	chr2	145903630	chr2_145903286_145903630	145903286	Naa20	550
NM_001033348	Promoter	chr2	146512449	chr2_146512027_146512449	146512027	Ralgapa2	740
NR_040502	Intergenic	chr2	146630718	chr2_146630129_146630718	146630129	4933406D12Rik	1072
NM_011917	Promoter	chr2	147013318	chr2_147013200_147013318	147013200	Xrn2	1312
NR_030769	Intron	chr2	147292880	chr2_147292414_147292880	147292414	Nkx2-2os	1050
NM_001110159;NM_019761;NM_019632;NM_030059;NM_028986;NM_177655	Intergenic	chr2	148678022	chr2_148677729_148678022	148677729	Cst11;Cstl1;Nxt1;Gzf1;Napb	475
NM_028986	Promoter	chr2	148681692	chr2_148681083_148681692	148681083	Gzf1	1480
NM_009976	Promoter	chr2	148875495	chr2_148874889_148875495	148874889	Cst3	1202
NM_001085521	Promoter	chr2	149831244	chr2_149830708_149831244	149830708	Syndig1	578
NM_001085521	Intron	chr2	149983260	chr2_149982860_149983260	149982860	Syndig1	2305
NM_001085521	Intron	chr2	149984325	chr2_149983969_149984325	149983969	Syndig1	476
NM_027017	Promoter	chr2	150361671	chr2_150361429_150361671	150361429	3300002I08Rik	459
NM_080575	Exon	chr2	150638443	chr2_150637817_150638443	150637817	Acss1	953
NM_153781	Intron	chr2	150793172	chr2_150792752_150793172	150792752	Pygb	534
NM_198326;NM_001291074	Exon	chr2	151509663	chr2_151509130_151509663	151509130	Nsfl1c	539
NM_001276400;NM_001160363;NM_001040689;NM_212446	Intergenic	chr2	151757615	chr2_151757203_151757615	151757203	Psmf1;Tmem74b;Rad21l;Rspo4	625
NM_019705;NM_001083921	Exon	chr2	152316990	chr2_152316555_152316990	152316555	Rbck1	446
NM_019705;NM_001083921	Promoter	chr2	152332388	chr2_152331988_152332388	152331988	Rbck1	424
NM_011438	Promoter	chr2	152398859	chr2_152398468_152398859	152398468	Sox12	634
NM_001159551;NM_010376	Intron	chr2	152696899	chr2_152696075_152696899	152696075	H13	1274
NM_001159551;NM_010376	Exon	chr2	152700533	chr2_152699945_152700533	152699945	H13	616
NM_001159551;NM_010376	Exon	chr2	152708200	chr2_152707393_152708200	152707393	H13	1090
NM_001289739	Intron	chr2	152768108	chr2_152767790_152768108	152767790	Bcl2l1	527
NM_001289716;NM_001289739;NM_009743;NM_001289717	Intron	chr2	152786683	chr2_152786165_152786683	152786165	Bcl2l1	585
NM_001289716;NM_001289739;NM_009743;NM_001289717	Intron	chr2	152792890	chr2_152792559_152792890	152792559	Bcl2l1	737
NM_001289716;NM_001289739;NM_009743;NM_001289717	Intron	chr2	152794553	chr2_152794191_152794553	152794191	Bcl2l1	752
NM_001289716;NM_001289739;NM_009743;NM_001289717	Intron	chr2	152817667	chr2_152817235_152817667	152817235	Bcl2l1	441
NM_001289716;NM_001289739;NM_009743;NM_001289717	Intron	chr2	152820457	chr2_152820072_152820457	152820072	Bcl2l1	701
NM_001289716;NM_001289717;NM_009743;NM_001289739	Promoter	chr2	152831733	chr2_152831435_152831733	152831435	Bcl2l1	734
NM_133847	Promoter	chr2	153162396	chr2_153161948_153162396	153161948	Tm9sf4	700
NM_001134300	Intron	chr2	153524397	chr2_153523979_153524397	153523979	Nol4l	465
NM_001271746;NM_001271747;NM_001271744;NM_001271745;NM_001003961;NM_001003960;NM_001003963;NM_001134300;NM_133850;NM_001195390;NM_010068;NM_001122997	Intergenic	chr2	153586224	chr2_153585860_153586224	153585860	Dnmt3b;Commd7;Nol4l	525
NM_001271746;NM_001271747;NM_001271744;NM_001271745;NM_001003961;NM_001003960;NM_001003963;NM_001134300;NM_133850;NM_001195390;NM_010068;NM_001122997	Intergenic	chr2	153587013	chr2_153586778_153587013	153586778	Dnmt3b;Commd7;Nol4l	442
NM_001271746;NM_001271747;NM_001271744;NM_001271745;NM_001003961;NM_001003960;NM_001003963;NM_001134300;NM_133850;NM_001195390;NM_010068;NM_001122997	Intergenic	chr2	153611454	chr2_153610861_153611454	153610861	Dnmt3b;Commd7;Nol4l	1057
NM_007896	Promoter	chr2	153742336	chr2_153741698_153742336	153741698	Mapre1	683
NM_025876	Exon	chr2	154336140	chr2_154335595_154336140	154335595	Cdk5rap1	1095
NM_001285446;NM_172860;NM_025876;NM_009228;NM_009823;NM_001025574	Intergenic	chr2	154417520	chr2_154417083_154417520	154417083	Bpifb9b;Snta1;Cdk5rap1;Cbfa2t2	446
NM_025876;NM_001285446;NM_009228;NM_009823;NM_172860	Intergenic	chr2	154421672	chr2_154420955_154421672	154420955	Snta1;Cdk5rap1;Cbfa2t2	1012
NM_025876;NM_001285446;NM_009228;NM_009823;NM_172860	Intergenic	chr2	154428585	chr2_154427367_154428585	154427367	Snta1;Cdk5rap1;Cbfa2t2	3446
NM_025876;NM_001285446;NM_009228;NM_009823;NM_172860	Intergenic	chr2	154432110	chr2_154431844_154432110	154431844	Snta1;Cdk5rap1;Cbfa2t2	466
NM_001285446;NM_009823;NM_172860	Promoter	chr2	154437005	chr2_154436660_154437005	154436660	Cbfa2t2	766
NM_199304	Promoter	chr2	154614064	chr2_154613664_154614064	154613664	Zfp341	793
NM_029362	Intron	chr2	154677732	chr2_154677299_154677732	154677299	Chmp4b	434
NM_026030	Promoter	chr2	154892881	chr2_154892495_154892881	154892495	Eif2s2	609
NR_040634;NM_001243712;NM_015770;NM_016661;NM_008395	Intergenic	chr2	155082891	chr2_155082536_155082891	155082536	a;Ahcy;Itch;2310005A03Rik	572
NM_001243712;NM_008395	Promoter	chr2	155133894	chr2_155133372_155133894	155133372	Itch	685
NM_144786	Exon	chr2	155506681	chr2_155506391_155506681	155506391	Ggt7	528
NM_008180;NM_001291111	Intron	chr2	155590046	chr2_155589689_155590046	155589689	Gss	500
NM_008180;NM_001291111	Promoter	chr2	155591111	chr2_155590637_155591111	155590637	Gss	508
NM_008180;NM_001291111	Promoter	chr2	155593007	chr2_155592719_155593007	155592719	Gss	508
NM_008180;NM_001291111	Promoter	chr2	155595620	chr2_155595215_155595620	155595215	Gss	545
NM_001085378	Promoter	chr2	155613605	chr2_155613113_155613605	155613113	Myh7b	709
NM_001085378	Promoter	chr2	155614056	chr2_155613662_155614056	155613662	Myh7b	467
NM_027788	Promoter	chr2	155834010	chr2_155833416_155834010	155833416	Fam83c	603
NM_018888;NR_024487	Intron	chr2	155902046	chr2_155901389_155902046	155901389	Uqcc1	691
NM_177217;NM_001130000;NM_008383;NM_001129999	Promoter	chr2	155956514	chr2_155956214_155956514	155956214	Cep250	1096
NM_177217;NM_001130000;NM_008383;NM_001129999	Promoter	chr2	155956789	chr2_155956561_155956789	155956561	Cep250	637
NM_029397;NM_170598;NM_170588;NM_170590	Promoter	chr2	156111964	chr2_156111722_156111964	156111722	Rbm12;Cpne1	439
NM_001291115;NM_001291114;NM_133242	Promoter	chr2	156179971	chr2_156179577_156179971	156179577	Rbm39	854
NM_001277186;NM_146128;NM_001277187	Intron	chr2	156644345	chr2_156644070_156644345	156644070	Dlgap4	678
NM_001277186;NM_146128;NM_001277187	Intron	chr2	156691365	chr2_156690969_156691365	156690969	Dlgap4	946
NM_001277186;NM_146128;NM_001042488;NM_001042487;NM_001277187	Intron	chr2	156725860	chr2_156725524_156725860	156725524	Dlgap4	460
NM_001277186;NM_146128;NM_001042488;NM_001042487;NM_001277187	Intron	chr2	156726694	chr2_156726253_156726694	156726253	Dlgap4	1496
NM_001277186;NM_146128;NM_001042488;NM_001042487;NM_001277187	Intron	chr2	156730369	chr2_156729979_156730369	156729979	Dlgap4	1394
NM_001277186;NM_146128;NM_001042488;NM_001042487;NM_001277187	Intron	chr2	156731238	chr2_156730680_156731238	156730680	Dlgap4	935
NM_173396;NM_001042488;NR_027914;NM_026124;NM_001291124;NM_029983;NM_172118;NM_001042487;NM_146128;NM_001277186;NM_001277187;NR_040505;NR_015591	Intergenic	chr2	156820443	chr2_156819829_156820443	156819829	5430405H02Rik;4930405A21Rik;Sla2;1110008F13Rik;Dlgap4;Tgif2;Myl9	668
NM_001291124;NM_173396	Promoter	chr2	156842756	chr2_156842182_156842756	156842182	Tgif2	678
NM_001291124;NM_173396	Intron	chr2	156848039	chr2_156847759_156848039	156847759	Tgif2	472
NM_019642	Exon	chr2	157316473	chr2_157315942_157316473	157315942	Rpn2	920
NM_026968	Intron	chr2	157376920	chr2_157376434_157376920	157376434	Manbal	980
NM_026968	Intron	chr2	157377485	chr2_157377131_157377485	157377131	Manbal	1299
NM_026968	Intron	chr2	157389994	chr2_157389493_157389994	157389493	Manbal	825
NM_026968	Exon	chr2	157396111	chr2_157395586_157396111	157395586	Manbal	957
NM_019642;NM_001025395;NM_026968;NM_010285;NM_009271	Intergenic	chr2	157415875	chr2_157415567_157415875	157415567	Manbal;Src;Rpn2;Ghrh	519
NM_019642;NM_001025395;NM_026968;NM_010285;NM_009271	Intergenic	chr2	157416758	chr2_157415953_157416758	157415953	Manbal;Src;Rpn2;Ghrh	1232
NM_019642;NM_001025395;NM_026968;NM_010285;NM_009271	Intergenic	chr2	157420870	chr2_157420217_157420870	157420217	Manbal;Src;Rpn2;Ghrh	759
NM_001025395;NM_009271	Intron	chr2	157434121	chr2_157433554_157434121	157433554	Src	601
NM_001025395;NM_009271	Intron	chr2	157434551	chr2_157434193_157434551	157434193	Src	508
NM_001025395;NM_009271	Exon	chr2	157455789	chr2_157455413_157455789	157455413	Src	495
NM_025680	Intron	chr2	157841402	chr2_157841044_157841402	157841044	Ctnnbl1	806
NM_001291136;NM_001291135;NM_001291134;NM_027434	Promoter	chr2	158028976	chr2_158028366_158028976	158028366	Rprd1b	619
NR_040609	Intron	chr2	158080333	chr2_158079669_158080333	158079669	2010009K17Rik	1200
NM_009373;NM_001291136;NM_001291135;NM_001291134;NR_106156;NR_040609;NR_036606;NM_177657;NM_001131021;NM_027434	Intergenic	chr2	158154605	chr2_158153896_158154605	158153896	Tgm2;2010009K17Rik;1700060C20Rik;Rprd1b;Mir7685;D630003M21Rik	1371
NR_015463;NR_027887	Promoter	chr2	158361572	chr2_158361255_158361572	158361255	9430008C03Rik	523
NM_001145015	Intron	chr2	158519056	chr2_158518608_158519056	158518608	Arhgap40	469
NM_001291138;NM_001291137;NM_175419;NR_040358;NR_040359;NM_009508;NR_037312;NM_145635;NM_001145015	Intergenic	chr2	158561373	chr2_158561024_158561373	158561024	Gm14204;Arhgap40;Ralgapb;Slc32a1;Adig;Actr5;Mir3474	553
NM_153089;NM_001159662	Intron	chr2	158715287	chr2_158714792_158715287	158714792	Ppp1r16b	560
NM_027975	Intron	chr2	158773299	chr2_158772927_158773299	158772927	Fam83d	543
NM_145742;NM_001291144	Promoter	chr2	158795402	chr2_158794891_158795402	158794891	Dhx35	1092
NM_145742;NM_001291144	Intron	chr2	158801117	chr2_158800703_158801117	158800703	Dhx35	423
	Intergenic	chr2	160517308	chr2_160517070_160517308	160517070		445
NM_009408	Intron	chr2	160656493	chr2_160656170_160656493	160656170	Top1	509
NM_021280	Intron	chr2	160747636	chr2_160747022_160747636	160747022	Plcg1	1131
NM_172150	Intron	chr2	163032369	chr2_163031333_163032369	163031333	Ift52	3621
NM_008652	Promoter	chr2	163052694	chr2_163051559_163052694	163051559	Mybl2	4554
NM_008652	Promoter	chr2	163053752	chr2_163053130_163053752	163053130	Mybl2	686
NM_008652	Promoter	chr2	163055194	chr2_163054812_163055194	163054812	Mybl2	464
NM_008652	Promoter	chr2	163055604	chr2_163055266_163055604	163055266	Mybl2	559
NM_008652	Exon	chr2	163060121	chr2_163059347_163060121	163059347	Mybl2	1316
NM_008652	Exon	chr2	163061920	chr2_163061281_163061920	163061281	Mybl2	708
NR_105970	Promoter	chr2	163065780	chr2_163065454_163065780	163065454	Mir7003	524
NM_008652	Exon	chr2	163073323	chr2_163072810_163073323	163072810	Mybl2	628
NM_008652	Exon	chr2	163075093	chr2_163074126_163075093	163074126	Mybl2	1498
NM_008652	Exon	chr2	163076034	chr2_163075257_163076034	163075257	Mybl2	904
NM_008652	Exon	chr2	163077932	chr2_163077500_163077932	163077500	Mybl2	609
NM_008652	Exon	chr2	163083216	chr2_163082883_163083216	163082883	Mybl2	464
NM_008652	Exon	chr2	163084380	chr2_163083772_163084380	163083772	Mybl2	754
NM_026630	Promoter	chr2	163089963	chr2_163089653_163089963	163089653	Gtsf1l	674
NM_025699	Promoter	chr2	163419276	chr2_163418893_163419276	163418893	Oser1	581
NM_025699	Promoter	chr2	163420018	chr2_163419585_163420018	163419585	Oser1	525
NM_026323;NM_001177401;NM_026797;NM_001033240;NM_001276431;NM_133779;NM_029325;NM_001276432;NM_001012725;NM_025575;NM_001177848;NM_001271575;NM_001080550;NM_001048229;NM_001048228;NM_001048227;NM_011521	Intergenic	chr2	164516473	chr2_164516118_164516473	164516118	Dbndd2;Spint3;Eppin;Sdc4;Wfdc6b;Sys1;Trp53tg5;Wfdc8;Pigt;Wfdc6a;Wfdc2	776
NM_133763	Intron	chr2	164761686	chr2_164761175_164761686	164761175	Dnttip1	633
NM_029370	Promoter	chr2	164827689	chr2_164827047_164827689	164827047	Spata25	700
NM_029370	Promoter	chr2	164828067	chr2_164827738_164828067	164827738	Spata25	538
NM_029370	Promoter	chr2	164828480	chr2_164828217_164828480	164828217	Spata25	508
NM_029370	Promoter	chr2	164829795	chr2_164829542_164829795	164829542	Spata25	465
NM_011125	Promoter	chr2	164858437	chr2_164858158_164858437	164858158	Pltp	440
NM_146129;NM_026785;NM_133924;NM_009394;NM_028028;NM_133763;NM_001038492;NM_013599;NM_178375;NM_199027;NM_008906;NM_133240;NM_001082974;NM_029370;NM_011125	Intergenic	chr2	164867341	chr2_164867010_164867341	164867010	Dnttip1;Tnnc2;Ctsa;Ube2c;Mmp9;Spata25;Neurl2;Pltp;Zswim1;Acot8;Zswim3;Snx21;Pcif1;Zfp335	694
NM_146129;NM_026785;NM_133924;NM_009394;NM_028028;NM_133763;NM_001038492;NM_013599;NM_178375;NM_199027;NM_008906;NM_133240;NM_001082974;NM_029370;NM_011125	Intergenic	chr2	164867752	chr2_164867497_164867752	164867497	Dnttip1;Tnnc2;Ctsa;Ube2c;Mmp9;Spata25;Neurl2;Pltp;Zswim1;Acot8;Zswim3;Snx21;Pcif1;Zfp335	487
NM_146129	Promoter	chr2	164879007	chr2_164878739_164879007	164878739	Pcif1	494
NM_146129	Promoter	chr2	164879707	chr2_164879404_164879707	164879404	Pcif1	605
NM_001252584;NM_001252585;NM_027230;NM_001281926;NM_001291158	Exon	chr2	165794671	chr2_165794204_165794671	165794204	Zmynd8	510
NM_001291158;NM_001252585;NM_027230;NM_001281926;NM_001252584	Exon	chr2	165808497	chr2_165807479_165808497	165807479	Zmynd8	2110
NM_001252584;NM_001252585;NM_027230;NM_001281926;NM_001291158	Intron	chr2	165810299	chr2_165809145_165810299	165809145	Zmynd8	1289
NM_001252584;NM_001252585;NM_027230;NM_001281926;NM_001291158	Intron	chr2	165819625	chr2_165819350_165819625	165819350	Zmynd8	458
NM_001252584;NM_001252585;NM_027230;NM_001281926;NM_001291158	Intron	chr2	165825330	chr2_165825001_165825330	165825001	Zmynd8	560
NM_001252587;NM_001252585;NM_001252584;NM_001291158;NM_027230;NM_001281926	Intron	chr2	165831136	chr2_165830700_165831136	165830700	Zmynd8	501
NM_001252587;NM_001252585;NM_001252584;NM_001291158;NM_027230;NM_001281926	Intron	chr2	165831805	chr2_165831489_165831805	165831489	Zmynd8	677
NM_001252587;NM_001252584;NM_001291158;NM_008679;NM_027230;NM_001281926	Intergenic	chr2	165962628	chr2_165961914_165962628	165961914	Ncoa3;Zmynd8	922
NM_001252587;NM_001252584;NM_001291158;NM_008679;NM_027230;NM_001281926	Intergenic	chr2	165967466	chr2_165967041_165967466	165967041	Ncoa3;Zmynd8	481
NM_001252587;NM_001252584;NM_001291158;NM_008679;NM_027230;NM_001281926	Intergenic	chr2	165970118	chr2_165968808_165970118	165968808	Ncoa3;Zmynd8	3679
NM_001252587;NM_001252584;NM_001252578;NM_008679;NM_001252579;NM_001291158;NM_027230;NM_001281926;NM_028072	Intergenic	chr2	165977500	chr2_165977162_165977500	165977162	Ncoa3;Zmynd8;Sulf2	726
NM_001252587;NM_001252584;NM_001252578;NM_008679;NM_001252579;NM_001291158;NM_027230;NM_001281926;NM_028072	Intergenic	chr2	165978354	chr2_165977924_165978354	165977924	Ncoa3;Zmynd8;Sulf2	540
NM_001252587;NM_027230;NM_001252578;NM_001252579;NM_008679;NM_001252584;NM_001281926;NM_028072	Intergenic	chr2	165978966	chr2_165978707_165978966	165978707	Ncoa3;Zmynd8;Sulf2	468
NM_001252587;NM_027230;NM_001252578;NM_001252579;NM_008679;NM_001252584;NM_001281926;NM_028072	Intergenic	chr2	165979379	chr2_165979108_165979379	165979108	Ncoa3;Zmynd8;Sulf2	435
NM_001252587;NM_027230;NM_001252578;NM_001252579;NM_008679;NM_001252584;NM_001281926;NM_028072	Intergenic	chr2	165981367	chr2_165981059_165981367	165981059	Ncoa3;Zmynd8;Sulf2	468
NM_001252587;NM_027230;NM_001252578;NM_001252579;NM_008679;NM_001252584;NM_001281926;NM_028072	Intergenic	chr2	165981897	chr2_165981680_165981897	165981680	Ncoa3;Zmynd8;Sulf2	429
NM_001252587;NM_027230;NM_001252578;NM_001252579;NM_008679;NM_001252584;NM_001281926;NM_028072	Intergenic	chr2	165982488	chr2_165981980_165982488	165981980	Ncoa3;Zmynd8;Sulf2	580
NM_008679	Promoter	chr2	165992989	chr2_165992568_165992989	165992568	Ncoa3	670
NM_008679	Intron	chr2	165999315	chr2_165998950_165999315	165998950	Ncoa3	507
NM_028072;NM_001252578;NM_001252579	Promoter	chr2	166153746	chr2_166153239_166153746	166153239	Sulf2	568
NM_028072;NM_001252578;NM_001252579	Promoter	chr2	166154407	chr2_166154133_166154407	166154133	Sulf2	420
NM_028072;NM_001252578;NM_001252579	Promoter	chr2	166157874	chr2_166156983_166157874	166156983	Sulf2	3819
NM_008679;NM_028072;NM_001252578;NM_001252579	Intergenic	chr2	166163117	chr2_166162671_166163117	166162671	Ncoa3;Sulf2	506
NR_033467;NM_028072;NM_001252578;NM_001252579	Intergenic	chr2	166194531	chr2_166194231_166194531	166194231	Sulf2;Gm11468	829
NR_033467	Intergenic	chr2	166266684	chr2_166266200_166266684	166266200	Gm11468	865
NM_023815;NM_001085495;NR_105783;NM_177782	Intergenic	chr2	166768071	chr2_166767543_166768071	166767543	Trp53rk;Mir6364;Arfgef2;Prex1	693
NM_023565	Promoter	chr2	166906332	chr2_166905958_166906332	166905958	Cse1l	781
NM_001291160;NM_001109906;NM_011490;NM_001109905	Promoter	chr2	166996270	chr2_166995938_166996270	166995938	Stau1	561
NR_028540	Promoter	chr2	167067306	chr2_167066910_167067306	167066910	Snord12	537
NM_008420	Intron	chr2	167121490	chr2_167120605_167121490	167120605	Kcnb1	1656
NM_019835	Promoter	chr2	167349564	chr2_167349326_167349564	167349326	B4galt5	632
NM_178371;NM_148929	Promoter	chr2	167423467	chr2_167423091_167423467	167423091	Slc9a8	629
NM_178371;NM_148929	Exon	chr2	167424634	chr2_167424290_167424634	167424290	Slc9a8	846
NR_015500;NM_030743;NM_023230;NM_145538;NM_001287738;NM_001287739;NM_011427;NR_110334;NM_009883	Intergenic	chr2	167604675	chr2_167604329_167604675	167604329	A530013C23Rik;Cebpb;Rnf114;Ube2v1;Tmem189;Snai1	475
NM_001080708	Intron	chr2	168002889	chr2_168002566_168002889	168002566	Fam65c	553
NR_040327;NM_009628;NM_001160330;NM_001081134;NM_010072	Intergenic	chr2	168234345	chr2_168233708_168234345	168233708	Mocs3;Kcng1;E130018N17Rik;Adnp;Dpm1	737
NM_001291173;NM_001291171;NM_001291170;NM_001291177;NM_001291176;NM_001291175;NM_001291174;NM_010899;NM_001291169;NM_001291178;NM_001291168;NM_001136073	Intron	chr2	168517770	chr2_168517390_168517770	168517390	Nfatc2	494
NM_001289446;NM_001289445;NM_015731	Intron	chr2	168696796	chr2_168696175_168696796	168696175	Atp9a	817
NR_040326;NM_009564	Intergenic	chr2	168960321	chr2_168960077_168960321	168960077	Zfp64;1700017J07Rik	446
NR_040326;NM_009564	Intergenic	chr2	168962414	chr2_168962032_168962414	168962032	Zfp64;1700017J07Rik	918
NR_040326;NM_009564	Intergenic	chr2	169006796	chr2_169006361_169006796	169006361	Zfp64;1700017J07Rik	592
NM_080455	Intergenic	chr2	169939525	chr2_169939056_169939525	169939056	Tshz2	876
NM_001159683	Intron	chr2	170136277	chr2_170135899_170136277	170135899	Zfp217	445
NM_001159683	Promoter	chr2	170142993	chr2_170142660_170142993	170142660	Zfp217	560
NM_001033299;NM_001159683	Intergenic	chr2	170192732	chr2_170192457_170192732	170192457	Zfp217	448
NM_001033299;NM_001159683	Intergenic	chr2	170193097	chr2_170192788_170193097	170192788	Zfp217	461
NM_001033299;NM_001159683	Intergenic	chr2	170202192	chr2_170201860_170202192	170201860	Zfp217	734
	Intergenic	chr2	171232253	chr2_171231201_171232253	171231201		1881
NR_040509	Intergenic	chr2	171879855	chr2_171879279_171879855	171879279	1700028P15Rik	874
NM_008561	Intergenic	chr2	172155339	chr2_172154866_172155339	172154866	Mc3r	578
NM_025542	Promoter	chr2	172441068	chr2_172440738_172441068	172440738	Rtfdc1	534
NM_029608;NM_001276422;NM_001276423;NM_025542;NM_001080820;NM_001039560;NM_001159696;NM_009335	Intergenic	chr2	172514785	chr2_172514552_172514785	172514552	Fam209;Rtfdc1;Tfap2c;Gcnt7;Cass4	452
NM_029608;NM_001276422;NM_001276423;NM_025542;NM_001080820;NM_001039560;NM_001159696;NM_009335	Intergenic	chr2	172517290	chr2_172515939_172517290	172515939	Fam209;Rtfdc1;Tfap2c;Gcnt7;Cass4	2179
NM_029608;NM_001276422;NM_001276423;NM_025542;NM_001080820;NM_001039560;NM_001159696;NM_009335	Intergenic	chr2	172518227	chr2_172517638_172518227	172517638	Fam209;Rtfdc1;Tfap2c;Gcnt7;Cass4	645
NM_029608;NM_001276422;NM_001276423;NM_025542;NM_001080820;NM_001039560;NM_001159696;NM_009335	Intergenic	chr2	172520677	chr2_172520013_172520677	172520013	Fam209;Rtfdc1;Tfap2c;Gcnt7;Cass4	1163
NM_001159696;NM_029608;NM_025542;NM_009335	Intergenic	chr2	172568467	chr2_172567602_172568467	172567602	Fam209;Rtfdc1;Tfap2c	1291
NM_001159696;NM_029608;NM_025542;NM_009335	Intergenic	chr2	172569019	chr2_172568536_172569019	172568536	Fam209;Rtfdc1;Tfap2c	602
NM_001159696;NM_009335	Intergenic	chr2	172576577	chr2_172576058_172576577	172576058	Tfap2c	622
NM_001159696;NM_009335	Intergenic	chr2	172577317	chr2_172576720_172577317	172576720	Tfap2c	1174
NM_001159696;NM_009335	Intergenic	chr2	172584015	chr2_172583676_172584015	172583676	Tfap2c	498
NM_001159696;NM_009335	Intergenic	chr2	172586446	chr2_172586042_172586446	172586042	Tfap2c	495
NM_001159696;NM_009335	Intergenic	chr2	172595962	chr2_172595737_172595962	172595737	Tfap2c	439
NM_007557	Intergenic	chr2	172865666	chr2_172865160_172865666	172865160	Bmp7	531
NM_007557	Intron	chr2	172871820	chr2_172871346_172871820	172871346	Bmp7	1302
NM_007557	Exon	chr2	172873326	chr2_172871874_172873326	172871874	Bmp7	1645
NM_007557	Intron	chr2	172926861	chr2_172926546_172926861	172926546	Bmp7	539
NM_175112	Promoter	chr2	173000441	chr2_173000039_173000441	173000039	Rae1	719
NM_012046;NM_001083960;NM_019547;NM_175112;NM_001081387;NR_040321;NM_001083959	Intergenic	chr2	173045298	chr2_173044920_173045298	173044920	Ctcflos;Spo11;Ctcfl;Rae1;Rbm38	564
NM_012046;NM_001083960;NM_019547;NM_175112;NM_001081387;NR_040321;NM_001083959	Intergenic	chr2	173048539	chr2_173048126_173048539	173048126	Ctcflos;Spo11;Ctcfl;Rae1;Rbm38	984
NM_022995	Intron	chr2	173237260	chr2_173236777_173237260	173236777	Pmepa1	492
NM_022995	Intron	chr2	173238603	chr2_173238031_173238603	173238031	Pmepa1	827
NM_022995	Intron	chr2	173246869	chr2_173246516_173246869	173246516	Pmepa1	455
NR_027957;NM_024436	Promoter	chr2	173660057	chr2_173659721_173660057	173659721	Rab22a;Ppp4r1l-ps	781
NR_029649;NM_019690;NM_022000;NM_001077507;NR_002846;NR_029646;NM_010309;NR_003258;NM_201618;NM_201617;NM_201616;NR_040530;NM_001077510	Intergenic	chr2	174273646	chr2_174273015_174273646	174273015	Nespas;Gm10714;Mir298;Mir296;Gnas	778
NM_022325;NM_020580	Exon	chr2	174427689	chr2_174427277_174427689	174427277	Ctsz;Nelfcd	621
NM_009867	Intron	chr2	179541014	chr2_179540460_179541014	179540460	Cdh4	1025
NM_009867	Intron	chr2	179542634	chr2_179542146_179542634	179542146	Cdh4	1090
NR_102309;NM_133849	Promoter	chr2	180104853	chr2_180104543_180104853	180104543	Hrh3	536
NM_001081171	Exon	chr2	180206986	chr2_180206485_180206986	180206485	Lama5	609
NM_001081171	Promoter	chr2	180227567	chr2_180227124_180227567	180227124	Lama5	540
NR_105972;NM_144500;NM_025587;NM_001081171;NM_145851;NM_173031;NM_019822;NR_045877;NM_008093;NR_037274	Intergenic	chr2	180236419	chr2_180236040_180236419	180236040	Gata5;Lama5;Rps21;Gata5os;Mir3091;Mir7005;Osbpl2;Cables2;Adrm1;Rbbp8nl	597
NR_105972;NM_144500;NM_025587;NM_001081171;NM_145851;NM_173031;NM_019822;NR_045877;NM_008093;NR_037274	Intergenic	chr2	180238885	chr2_180238390_180238885	180238390	Gata5;Lama5;Rps21;Gata5os;Mir3091;Mir7005;Osbpl2;Cables2;Adrm1;Rbbp8nl	547
NM_025587;NR_037274	Promoter	chr2	180257590	chr2_180256609_180257590	180256609	Mir3091;Rps21	2218
NM_145851;NR_045331;NM_025587;NM_001081171;NM_173031;NR_029528;NR_045877;NR_029901;NR_040745;NM_008093;NR_037274	Intergenic	chr2	180317475	chr2_180316758_180317475	180316758	Cables2;Lama5;Rps21;Gata5os;Mir133a-2;Mir1a-1;Gm6307;B230312C02Rik;Mir3091;Gata5;Rbbp8nl	1268
NM_001291433;NM_175551;NM_011805	Promoter	chr2	180701867	chr2_180701641_180701867	180701641	Dido1	427
NM_001291432;NM_001289652;NM_001289651;NM_177852	Promoter	chr2	180709378	chr2_180709101_180709378	180709101	Gid8;Dido1	525
NM_001291432;NM_001289652;NM_001289651;NM_177852	Promoter	chr2	180709819	chr2_180709500_180709819	180709500	Gid8;Dido1	579
NM_183161	Promoter	chr2	180727115	chr2_180726516_180727115	180726516	Slc17a9	1357
NM_183161	Promoter	chr2	180727813	chr2_180727529_180727813	180727529	Slc17a9	451
NM_183161	Exon	chr2	180741894	chr2_180741411_180741894	180741411	Slc17a9	592
NM_001141933;NM_021426	Promoter	chr2	180954189	chr2_180953780_180954189	180953780	Nkain4	515
NM_001177709;NM_001177708;NM_145760;NM_001177707;NM_001177706;NM_001177710	Promoter	chr2	180967627	chr2_180967140_180967627	180967140	Arfgap1	820
NM_028518	Promoter	chr2	180985175	chr2_180984644_180985175	180984644	Col20a1	574
NM_025598	Promoter	chr2	181189144	chr2_181188653_181189144	181188653	Ppdpf	756
NM_001271584;NM_001271585;NR_073369;NM_016775	Promoter	chr2	181520489	chr2_181520206_181520489	181520206	Dnajc5	885
NM_008371	Intergenic	chr3	7683109	chr3_7682454_7683109	7682454	Il7	689
NR_040587	Intergenic	chr3	7965401	chr3_7965135_7965401	7965135	1700010I02Rik	422
NR_040587	Intergenic	chr3	8000123	chr3_7999773_8000123	7999773	1700010I02Rik	556
NR_040587	Intergenic	chr3	8001376	chr3_8000985_8001376	8000985	1700010I02Rik	459
NR_040587	Intergenic	chr3	8006791	chr3_8006365_8006791	8006365	1700010I02Rik	673
NM_025434	Promoter	chr3	8924034	chr3_8923447_8924034	8923447	Mrps28	1503
NM_177660	Intergenic	chr3	9244758	chr3_9244367_9244758	9244367	Zbtb10	498
NM_133218	Intron	chr3	9444303	chr3_9444068_9444303	9444068	Zfp704	442
NM_133218	Intron	chr3	9600219	chr3_9599811_9600219	9599811	Zfp704	782
NM_133218	Intron	chr3	9606142	chr3_9605608_9606142	9605608	Zfp704	751
NM_053182;NM_001195031;NM_133218	Intergenic	chr3	9640230	chr3_9639834_9640230	9639834	Pag1;Zfp704	645
NM_010634;NM_001272098;NM_001272097	Promoter	chr3	10012463	chr3_10012142_10012463	10012142	Fabp5	529
NM_018864;NM_029310;NM_024406;NM_001010834;NM_025519;NM_025512	Intergenic	chr3	10304930	chr3_10304491_10304930	10304491	Fabp12;Slc10a5;Chmp4c;Impa1;Fabp4;Zfand1	540
NM_025512	Promoter	chr3	10351343	chr3_10351049_10351343	10351049	Zfand1	812
NM_018864;NM_001127191;NM_029310;NM_029068;NM_001010834;NM_025519;NM_025512	Intergenic	chr3	10360342	chr3_10359855_10360342	10359855	Snx16;Fabp12;Slc10a5;Chmp4c;Impa1;Zfand1	724
NM_018864;NM_001127191;NM_029310;NM_029068;NM_001010834;NM_025519;NM_025512	Intergenic	chr3	10362779	chr3_10361544_10362779	10361544	Snx16;Fabp12;Slc10a5;Chmp4c;Impa1;Zfand1	2120
NM_025519	Intron	chr3	10377640	chr3_10377059_10377640	10377059	Chmp4c	881
	Intergenic	chr3	11211274	chr3_11210801_11211274	11210801		544
	Intergenic	chr3	11213502	chr3_11212869_11213502	11212869		888
	Intergenic	chr3	11214287	chr3_11213929_11214287	11213929		541
NM_001099674	Promoter	chr3	14611482	chr3_14611091_14611482	14611091	1810022K09Rik	531
NR_040549;NR_040550	Intron	chr3	15000012	chr3_14999564_15000012	14999564	A930001A20Rik	509
NR_040549;NR_040550	Intergenic	chr3	15056004	chr3_15055706_15056004	15055706	A930001A20Rik	705
NM_001145919;NM_172677;NR_027375	Promoter	chr3	16183402	chr3_16182980_16183402	16182980	Ythdf3	678
	Intergenic	chr3	18624386	chr3_18624120_18624386	18624120		484
NM_008802;NM_001122759	Intron	chr3	19235200	chr3_19234846_19235200	19234846	Pde7a	559
NR_105046;NR_105047;NM_009210	Promoter	chr3	20057788	chr3_20057475_20057788	20057475	Hltf	542
NM_030732	Intergenic	chr3	22024486	chr3_22024155_22024486	22024155	Tbl1xr1	421
NM_030732	Promoter	chr3	22074897	chr3_22074502_22074897	22074502	Tbl1xr1	661
NM_030732	Intron	chr3	22106412	chr3_22106178_22106412	22106178	Tbl1xr1	440
NM_030732	Intron	chr3	22114538	chr3_22114149_22114538	22114149	Tbl1xr1	711
NM_030732	Intron	chr3	22122275	chr3_22121805_22122275	22121805	Tbl1xr1	1386
NM_030732	Intron	chr3	22156878	chr3_22156112_22156878	22156112	Tbl1xr1	3921
NM_030732	Intron	chr3	22168398	chr3_22168097_22168398	22168097	Tbl1xr1	451
NM_030732	Intron	chr3	22172718	chr3_22172498_22172718	22172498	Tbl1xr1	425
NM_030732;NR_004439	Intergenic	chr3	22298085	chr3_22297762_22298085	22297762	Rprl2;Tbl1xr1	561
NM_173182	Intron	chr3	27527621	chr3_27527191_27527621	27527191	Fndc3b	466
NM_173182	Intron	chr3	27657796	chr3_27657036_27657796	27657036	Fndc3b	1212
NM_177586;NM_031197;NM_026517;NM_001033479	Intergenic	chr3	28816392	chr3_28815889_28816392	28815889	Rpl22l1;Gm1527;Eif5a2;Slc2a2	668
NM_001289622;NM_001289623;NM_001289621;NR_028060;NM_026668;NM_027941;NM_030557;NM_029489;NM_001290510;NM_029690;NM_027016	Intergenic	chr3	30696231	chr3_30695839_30696231	30695839	Lrrc34;Sec62;Actrt3;Samd7;Mynn;Lrriq4	516
NM_001289622;NM_001289623;NM_026668;NR_028060;NM_001289621;NM_027941;NM_030557;NM_029489;NM_001290510;NM_027016	Intergenic	chr3	30700390	chr3_30699870_30700390	30699870	Lrriq4;Samd7;Lrrc34;Sec62;Mynn	548
NM_026668;NR_028060;NM_027941;NM_029489;NM_001290510;NM_027016	Intergenic	chr3	30722408	chr3_30721953_30722408	30721953	Lrriq4;Samd7;Lrrc34;Sec62	469
NM_027016	Promoter	chr3	30793484	chr3_30792830_30793484	30792830	Sec62	891
NM_008857	Intron	chr3	31001787	chr3_31001305_31001787	31001305	Prkci	729
NM_008857	Intron	chr3	31003709	chr3_31003170_31003709	31003170	Prkci	588
NM_025316;NM_029017;NM_019673;NM_013531	Intergenic	chr3	32705588	chr3_32705312_32705588	32705312	Gnb4;Ndufb5;Mrpl47;Actl6a	462
NM_019673	Promoter	chr3	32708980	chr3_32708412_32708980	32708412	Actl6a	1127
NM_019673	Intron	chr3	32726361	chr3_32725796_32726361	32725796	Actl6a	847
NM_025316;NM_029017	Promoter	chr3	32736845	chr3_32736436_32736845	32736436	Ndufb5;Mrpl47	715
NM_025316;NM_001013024;NM_019673;NM_029017	Intergenic	chr3	32752246	chr3_32751825_32752246	32751825	Usp13;Ndufb5;Mrpl47;Actl6a	468
NM_025316;NM_001013024;NM_019673;NM_029017	Intergenic	chr3	32758815	chr3_32758388_32758815	32758388	Usp13;Ndufb5;Mrpl47;Actl6a	492
NM_025316;NM_001013024;NM_019673;NM_029017	Intergenic	chr3	32763067	chr3_32762514_32763067	32762514	Usp13;Ndufb5;Mrpl47;Actl6a	708
NM_027619;NM_001290500;NM_025978;NM_001290502	Promoter	chr3	33800496	chr3_33799736_33800496	33799736	Ttc14	969
NM_001113189;NM_001113188;NM_026332;NM_001286973;NM_001286972;NM_008053;NM_001026211	Intergenic	chr3	33989671	chr3_33989064_33989671	33989064	Fxr1;Dnajc19	631
NM_001113189;NM_001113188;NM_026332;NM_001286973;NM_001286972;NM_008053;NM_001026211	Intergenic	chr3	33991354	chr3_33990895_33991354	33990895	Fxr1;Dnajc19	833
NM_001113189;NM_001113188;NM_026332;NM_001286973;NM_001286972;NM_008053;NM_001026211	Intergenic	chr3	34008023	chr3_34007527_34008023	34007527	Fxr1;Dnajc19	1021
NM_001113189;NM_001113188;NM_008053	Intron	chr3	34036243	chr3_34036010_34036243	34036010	Fxr1	454
NM_026332;NM_001286973;NM_001286972;NM_001026211	Promoter	chr3	34081632	chr3_34081397_34081632	34081397	Dnajc19	423
NM_011443	Promoter	chr3	34651209	chr3_34650845_34651209	34650845	Sox2	983
NR_110488;NR_015580;NM_011443;NR_038348;NR_038347	Intergenic	chr3	34744646	chr3_34744281_34744646	34744281	Sox2;Gm3143;Peril;Sox2ot	901
NR_110488;NR_015580;NM_011443;NR_038348;NR_038347	Intergenic	chr3	34746574	chr3_34746133_34746574	34746133	Sox2;Gm3143;Peril;Sox2ot	535
NR_110488;NR_015580;NR_038348;NR_038347	Intergenic	chr3	34756498	chr3_34755991_34756498	34755991	Gm3143;Peril;Sox2ot	538
NR_110488;NR_015580;NR_038348;NR_038347	Intergenic	chr3	34758103	chr3_34757693_34758103	34757693	Gm3143;Peril;Sox2ot	1629
NR_110488;NR_015580;NR_038348;NR_038347	Intergenic	chr3	34760352	chr3_34759369_34760352	34759369	Gm3143;Peril;Sox2ot	2898
NR_110488;NR_015580;NR_038348;NR_038347	Intergenic	chr3	34761342	chr3_34761027_34761342	34761027	Gm3143;Peril;Sox2ot	522
NR_110488;NR_015580;NR_038348;NR_038347	Intergenic	chr3	34763039	chr3_34762677_34763039	34762677	Gm3143;Peril;Sox2ot	459
NR_110488;NR_015580;NR_038348;NR_038347	Intergenic	chr3	34765752	chr3_34765337_34765752	34765337	Gm3143;Peril;Sox2ot	657
NR_110488;NR_015580;NR_038348;NR_038347	Intergenic	chr3	34767045	chr3_34766639_34767045	34766639	Gm3143;Peril;Sox2ot	451
NR_110488	Intron	chr3	34777074	chr3_34776753_34777074	34776753	Peril	550
NR_105799	Intergenic	chr3	34994745	chr3_34994388_34994745	34994388	Mir6378	498
NR_040748;NM_029570	Intergenic	chr3	35723928	chr3_35723568_35723928	35723568	Gm6639;Atp11b	638
NM_029570	Promoter	chr3	35754858	chr3_35754151_35754858	35754151	Atp11b	1106
NM_001205362;NM_001205361	Promoter	chr3	35933626	chr3_35933115_35933626	35933115	Dcun1d1	579
NM_001101478	Promoter	chr3	36151570	chr3_36151029_36151570	36151029	D3Ertd254e	818
NM_027810;NR_105976;NM_028183;NM_009673;NM_019393;NR_040411;NR_040590;NM_009828	Intergenic	chr3	36499667	chr3_36499404_36499667	36499404	Anxa5;1810062G17Rik;Bbs7;Gm11548;Gm11549;Exosc9;Ccna2;Mir7009	436
NM_001163511;NM_001291044;NM_021343;NM_153561	Promoter	chr3	37419584	chr3_37419323_37419584	37419323	Spata5;Nudt6	466
NM_175515;NR_040445	Intergenic	chr3	40442246	chr3_40441776_40442246	40441776	Intu;1700017G19Rik	552
NR_038067;NM_028140	Promoter	chr3	40847036	chr3_40846602_40847036	40846602	Mfsd8;Gm2011	551
NM_026622	Promoter	chr3	40894095	chr3_40893694_40894095	40893694	3110057O12Rik	473
NM_027558	Promoter	chr3	41083910	chr3_41083563_41083910	41083563	Pgrmc2	430
	Intergenic	chr3	41258450	chr3_41257945_41258450	41257945		512
NM_001130186;NR_040385;NM_172303;NM_001130184;NM_001130185	Intergenic	chr3	41497597	chr3_41497136_41497597	41497136	Jade1;C430002E04Rik	667
NM_001130184	Promoter	chr3	41555963	chr3_41555669_41555963	41555669	Jade1	461
NM_172303;NM_001130185	Promoter	chr3	41562225	chr3_41561916_41562225	41561916	Jade1	527
NM_001130186;NM_172303;NM_001130184;NM_001130185	Intron	chr3	41579093	chr3_41578698_41579093	41578698	Jade1	451
NM_001130186;NM_172303;NM_001130184;NM_001130185	Intron	chr3	41595378	chr3_41595010_41595378	41595010	Jade1	418
NM_001130186;NM_172303;NM_001130184;NM_001130185	Intron	chr3	41599951	chr3_41599438_41599951	41599438	Jade1	695
NR_045172	Intergenic	chr3	45247009	chr3_45246706_45247009	45246706	2610316D01Rik	603
NM_009834	Intergenic	chr3	51128368	chr3_51128085_51128368	51128085	Ccrn4l	515
NM_009834	Intergenic	chr3	51129069	chr3_51128673_51129069	51128673	Ccrn4l	694
NM_001291059;NM_001291063;NM_001291062;NM_023502;NM_009834;NR_073429	Intergenic	chr3	51208253	chr3_51207942_51208253	51207942	Elf2;Ccrn4l;4930577N17Rik	422
NM_001291059;NM_001291063;NM_001291062;NM_023502;NM_009834;NR_073429	Intergenic	chr3	51210132	chr3_51209738_51210132	51209738	Elf2;Ccrn4l;4930577N17Rik	690
NM_001291059;NM_001291063;NM_001291062;NM_023502;NM_009834;NR_073429	Intergenic	chr3	51215936	chr3_51215500_51215936	51215500	Elf2;Ccrn4l;4930577N17Rik	515
NM_009834	Promoter	chr3	51225531	chr3_51225152_51225531	51225152	Ccrn4l	580
NM_016858	Promoter	chr3	51484177	chr3_51483676_51484177	51483676	Rab33b	601
NM_080793;NM_174995;NM_001004176;NR_033624;NM_016858	Intergenic	chr3	51591292	chr3_51590367_51591292	51590367	Mgst2;5031434O11Rik;Maml3;Setd7;Rab33b	1589
NM_019739	Intron	chr3	52327790	chr3_52327479_52327790	52327479	Foxo1	447
NM_153156;NM_172501;NM_173382	Intergenic	chr3	53409184	chr3_53408849_53409184	53408849	Nhlrc3;Proser1;Stoml3	586
NM_019995	Promoter	chr3	54693061	chr3_54692822_54693061	54692822	Supt20	460
NM_027148;NM_025442;NM_001163570	Promoter	chr3	54734977	chr3_54734359_54734977	54734359	Exosc8;Alg5	987
NM_027148;NM_025442;NM_001163570	Promoter	chr3	54735449	chr3_54735093_54735449	54735093	Exosc8;Alg5	573
NM_025442	Exon	chr3	54744956	chr3_54744504_54744956	54744504	Alg5	468
NM_177854	Promoter	chr3	54916020	chr3_54915670_54916020	54915670	Sertm1	484
	Intergenic	chr3	56982519	chr3_56982156_56982519	56982156		531
NM_011883;NM_001113413	Promoter	chr3	57736340	chr3_57735466_57736340	57735466	Rnf13	1956
NM_001005509;NM_030685	Promoter	chr3	58525686	chr3_58525314_58525686	58525314	Serp1;Eif2a	615
NM_001005509	Intron	chr3	58556960	chr3_58556723_58556960	58556723	Eif2a	444
NR_037189;NM_177661;NM_001243003	Intergenic	chr3	59880490	chr3_59879944_59880490	59879944	C130079G13Rik;Gm9696;Gm8298	716
NM_008604;NM_001289462;NM_001289463	Promoter	chr3	63294875	chr3_63294521_63294875	63294521	Mme	587
NM_008604;NM_001289462;NM_001289463	Promoter	chr3	63296214	chr3_63295619_63296214	63295619	Mme	1064
NM_001104614;NM_001104592;NM_019918	Intergenic	chr3	64203223	chr3_64202939_64203223	64202939	Vmn2r3;Vmn2r2;Vmn2r1	560
NM_001104614	Intron	chr3	64265281	chr3_64264987_64265281	64264987	Vmn2r3	524
NM_026155	Promoter	chr3	65392651	chr3_65392248_65392651	65392248	Ssr3	662
NR_106200	Promoter	chr3	65659416	chr3_65658725_65659416	65658725	Mir8120	849
NM_145820;NM_019937	Intergenic	chr3	65974810	chr3_65974484_65974810	65974484	Ccnl1;Veph1	845
NM_025822	Intron	chr3	67082358	chr3_67081854_67082358	67081854	Rsrc1	597
NM_001113420;NM_001113421;NM_001282045;NM_001113419	Intron	chr3	68475308	chr3_68474757_68475308	68474757	Schip1;Gm21949	560
NM_001282044	Promoter	chr3	68492213	chr3_68491268_68492213	68491268	Schip1	1894
NM_001282044	Promoter	chr3	68493129	chr3_68492497_68493129	68492497	Schip1	1248
NM_001282044;NM_001113420;NM_001113421;NM_001282045;NM_001113419	Intron	chr3	68535072	chr3_68534673_68535072	68534673	Schip1;Gm21949	946
NM_001282044;NM_001113420;NM_001113421;NM_001282045;NM_001113419	Intron	chr3	68536509	chr3_68535998_68536509	68535998	Schip1;Gm21949	555
NM_001282044;NM_001113420;NM_001113421;NM_001282045;NM_001113419	Intron	chr3	68565832	chr3_68564991_68565832	68564991	Schip1;Gm21949	3626
NM_001282044;NM_001113420;NM_001113421;NM_001282045;NM_001113419	Intron	chr3	68568985	chr3_68568611_68568985	68568611	Schip1;Gm21949	664
NM_026641;NM_133786	Promoter	chr3	69006130	chr3_69005518_69006130	69005518	Smc4;Ift80	1033
NM_025863	Promoter	chr3	69045332	chr3_69045046_69045332	69045046	Trim59	529
NM_008467	Promoter	chr3	69126148	chr3_69125867_69126148	69125867	Kpna4	444
NM_178726	Promoter	chr3	69316789	chr3_69316330_69316789	69316330	Ppm1l	1004
NM_178726	Intron	chr3	69536529	chr3_69536182_69536529	69536182	Ppm1l	455
NM_133787	Promoter	chr3	69722485	chr3_69722012_69722485	69722012	Nmd3	1075
NM_001286959;NM_133787;NM_001164210;NM_133675	Intergenic	chr3	69759017	chr3_69758549_69759017	69758549	Nmd3;Sptssb	749
NR_040539	Exon	chr3	75648869	chr3_75648206_75648869	75648206	2410007B07Rik	2708
NR_040539	Intron	chr3	75650567	chr3_75650172_75650567	75650172	2410007B07Rik	518
NR_040539	Intron	chr3	75650922	chr3_75650636_75650922	75650636	2410007B07Rik	1178
NR_040539	Intron	chr3	75651310	chr3_75651029_75651310	75651029	2410007B07Rik	943
NR_040539	Intron	chr3	75651947	chr3_75651518_75651947	75651518	2410007B07Rik	1552
NR_045502	Intron	chr3	79219390	chr3_79218846_79219390	79218846	4921511C10Rik	599
NM_029482;NM_025794	Promoter	chr3	79629318	chr3_79628975_79629318	79628975	4930579G24Rik;Etfdh	613
NM_019971	Intergenic	chr3	81021637	chr3_81021369_81021637	81021369	Pdgfc	479
NM_019971	Intergenic	chr3	81022135	chr3_81021849_81022135	81021849	Pdgfc	503
NM_019971	Intergenic	chr3	81023493	chr3_81023074_81023493	81023074	Pdgfc	433
NM_019971	Intergenic	chr3	81027755	chr3_81027421_81027755	81027421	Pdgfc	710
NM_019971	Intergenic	chr3	81030875	chr3_81030292_81030875	81030292	Pdgfc	876
NM_019971	Promoter	chr3	81035419	chr3_81035185_81035419	81035185	Pdgfc	439
NM_019971	Promoter	chr3	81037037	chr3_81036696_81037037	81036696	Pdgfc	1307
NM_019971	Intron	chr3	81058610	chr3_81058116_81058610	81058116	Pdgfc	503
NM_019971	Intron	chr3	81101187	chr3_81100638_81101187	81100638	Pdgfc	589
NM_019971	Intron	chr3	81102306	chr3_81101504_81102306	81101504	Pdgfc	2213
NM_019971	Intron	chr3	81102694	chr3_81102453_81102694	81102453	Pdgfc	881
NR_036591	Intergenic	chr3	83586326	chr3_83585961_83586326	83585961	1700028M03Rik	557
NM_172681	Intron	chr3	84023225	chr3_84022785_84023225	84022785	D930015E06Rik	881
NM_001177773	Promoter	chr3	84814657	chr3_84814200_84814657	84814200	Fbxw7	1742
NM_001001650;NM_001082414	Intergenic	chr3	85992212	chr3_85991766_85992212	85991766	Sh3d19;Prss48	890
NM_001001650	Exon	chr3	85994336	chr3_85994024_85994336	85994024	Prss48	585
NM_001001650	Intron	chr3	85995106	chr3_85994786_85995106	85994786	Prss48	469
NM_001077687;NM_030695;NM_001077688	Intron	chr3	86302372	chr3_86302101_86302372	86302101	Lrba	476
NM_001195500;NM_027539;NM_001195497;NM_001195496;NM_001195499;NM_001195498	Intron	chr3	86837916	chr3_86837277_86837916	86837277	Dclk2	670
NM_001195500;NM_027539;NM_001195497;NM_001195496;NM_001195499;NM_001195498	Intron	chr3	86841986	chr3_86841234_86841986	86841234	Dclk2	1363
NM_001195500;NM_027539;NM_001195497;NM_001195496;NM_001195499;NM_001195498	Intron	chr3	86843750	chr3_86843401_86843750	86843401	Dclk2	957
NM_001195500;NM_027539;NM_001195497;NM_001195496;NM_001195499;NM_001195498	Intron	chr3	86845389	chr3_86844992_86845389	86844992	Dclk2	451
NM_001195500;NM_027539;NM_001195497;NM_001195496;NM_001195499;NM_001195498	Intron	chr3	86846098	chr3_86845580_86846098	86845580	Dclk2	789
NM_001195500;NM_027539;NM_001195497;NM_001195496;NM_001195499;NM_001195498	Intron	chr3	86847920	chr3_86847606_86847920	86847606	Dclk2	465
NM_001195500;NM_027539;NM_001195497;NM_001195496;NM_001195499;NM_001195498	Intron	chr3	86863797	chr3_86863424_86863797	86863424	Dclk2	561
NM_001195500;NM_027539;NM_001195497;NM_001195496;NM_001195499;NM_001195498	Intron	chr3	86884913	chr3_86884333_86884913	86884333	Dclk2	1160
NM_001195500;NM_027539;NM_001195497;NM_001195496;NM_001195499;NM_001195498	Promoter	chr3	86920975	chr3_86920547_86920975	86920547	Dclk2	717
NM_130867;NM_001170985	Intron	chr3	87131016	chr3_87130693_87131016	87130693	Kirrel	492
NM_130867;NM_001170985	Intron	chr3	87133865	chr3_87132585_87133865	87132585	Kirrel	1851
NM_130867;NM_001170985	Intron	chr3	87143604	chr3_87143219_87143604	87143219	Kirrel	498
NM_130867;NM_001170985	Intron	chr3	87148216	chr3_87147882_87148216	87147882	Kirrel	489
NM_130867;NM_001170985	Intron	chr3	87150429	chr3_87150054_87150429	87150054	Kirrel	683
NM_130867;NM_001170985	Intron	chr3	87151367	chr3_87150746_87151367	87150746	Kirrel	1377
NM_130867;NM_001170985	Intron	chr3	87152787	chr3_87151549_87152787	87151549	Kirrel	2361
NM_130867;NM_001170985	Intron	chr3	87155447	chr3_87155101_87155447	87155101	Kirrel	557
NM_130867;NM_001170985	Intron	chr3	87164357	chr3_87163813_87164357	87163813	Kirrel	882
NM_030707;NM_130867;NM_001170985	Intergenic	chr3	87193375	chr3_87192730_87193375	87192730	Kirrel;Fcrls	1460
NM_030707;NM_130867;NM_001170985	Intergenic	chr3	87194325	chr3_87193824_87194325	87193824	Kirrel;Fcrls	1022
NM_030707;NM_130867;NM_001170985	Intergenic	chr3	87194784	chr3_87194458_87194784	87194458	Kirrel;Fcrls	564
NM_030707;NM_130867;NM_001170985	Intergenic	chr3	87195960	chr3_87195622_87195960	87195622	Kirrel;Fcrls	538
NM_001083318;NM_183222;NM_012051;NM_001286844;NM_001113238	Intergenic	chr3	87512752	chr3_87512368_87512752	87512368	Etv3;Fcrl5	665
NM_033573	Intron	chr3	87864471	chr3_87864213_87864471	87864213	Prcc	465
NM_001109758;NM_026591;NM_007529;NM_001033124;NM_008231;NM_007759;NM_153562;NM_021309;NM_177663;NM_033573;NM_011832;NM_016701;NM_001025571	Intergenic	chr3	87894200	chr3_87893589_87894200	87893589	Bcan;Mrpl24;Rrnad1;Crabp2;Prcc;Ntrk1;Sh2d2a;Insrr;Isg20l2;Hdgf;Nes	1132
NM_008231	Promoter	chr3	87906213	chr3_87905906_87906213	87905906	Hdgf	544
NM_008231	Intron	chr3	87909515	chr3_87909150_87909515	87909150	Hdgf	693
NM_008231	Intron	chr3	87910278	chr3_87909942_87910278	87909942	Hdgf	549
NM_016701	Promoter	chr3	87971545	chr3_87971009_87971545	87971009	Nes	647
NM_133665	Promoter	chr3	88142295	chr3_88141957_88142295	88141957	Mef2d	1047
NM_133665	Promoter	chr3	88143601	chr3_88143211_88143601	88143211	Mef2d	562
NM_133665	Intron	chr3	88148962	chr3_88148692_88148962	88148692	Mef2d	477
NM_133665	Exon	chr3	88155752	chr3_88155376_88155752	88155376	Mef2d	807
NR_045997	Promoter	chr3	88177989	chr3_88177551_88177989	88177551	1700113A16Rik	546
NM_021375;NM_198410;NM_029801;NM_024246;NM_020003;NM_009836;NM_178246;NM_031368;NR_029817;NR_045997;NR_037276	Intergenic	chr3	88276915	chr3_88276337_88276915	88276337	Smg5;0610031J06Rik;Cct3;Rhbg;Mir9-1;Paqr6;Tmem79;Tsacc;Bglap3;Mir3093;1700113A16Rik	1455
NM_029801	Intron	chr3	88285444	chr3_88284792_88285444	88284792	Tsacc	1291
NM_029801	Intron	chr3	88288897	chr3_88288041_88288897	88288041	Tsacc	1059
NM_178246;NM_024246	Promoter	chr3	88336562	chr3_88336278_88336562	88336278	Smg5;Tmem79	485
NM_178246;NM_024246	Promoter	chr3	88337171	chr3_88336728_88337171	88336728	Smg5;Tmem79	464
NM_025928	Promoter	chr3	88410982	chr3_88410734_88410982	88410734	Pmf1	448
NM_198410;NM_001037939;NM_001163491;NM_001032298;NR_105978;NM_001145876;NM_024246;NM_001163489;NM_001145877;NM_178696;NM_001281795;NM_020003;NM_178246;NM_031368;NM_001002011;NM_001111102;NM_025928;NM_019390;NM_007541;NM_013658;NM_001163490	Intergenic	chr3	88428168	chr3_88427691_88428168	88427691	Smg5;Slc25a44;Pmf1;Bglap;0610031J06Rik;Bglap3;Paqr6;Tmem79;Bglap2;Mir7011;Sema4a;Lmna	615
NM_001037939;NM_001145876;NM_001145877;NR_035434;NM_033526;NM_031248;NM_031368;NM_001163490;NM_001163491;NM_001029890;NM_016899;NM_007541;NM_001281795;NM_013658;NR_105978;NM_001002011;NM_001111102;NM_001032298;NM_001163489;NM_178696;NM_019390;NM_198410;NM_025928	Intergenic	chr3	88467608	chr3_88467297_88467608	88467297	Mir1905;Slc25a44;Rab25;Pmf1;Bglap2;Bglap3;Ubqln4;Paqr6;Bglap;Mir7011;Sema4a;Lmna;Lamtor2;Mex3a	518
NM_001029890	Exon	chr3	88540384	chr3_88540105_88540384	88540105	Mex3a	484
NM_033526;NM_031248	Promoter	chr3	88552983	chr3_88552614_88552983	88552614	Ubqln4;Lamtor2	765
NM_033526;NM_031248	Promoter	chr3	88553647	chr3_88553204_88553647	88553204	Ubqln4;Lamtor2	740
NM_033526;NM_031248	Promoter	chr3	88554432	chr3_88553868_88554432	88553868	Ubqln4;Lamtor2	768
NM_033526	Exon	chr3	88568718	chr3_88568349_88568718	88568349	Ubqln4	818
NM_033526	Exon	chr3	88569865	chr3_88569446_88569865	88569446	Ubqln4	595
NM_008487;NM_025448;NM_031248;NM_001029890;NM_016899;NM_181817;NR_035434;NM_033526;NM_019390;NM_001002011;NM_001198913;NM_001198912;NM_001198911;NM_001111102	Intergenic	chr3	88573288	chr3_88571623_88573288	88571623	Mir1905;Rab25;Arhgef2;Rxfp4;Ubqln4;Ssr2;Lmna;Lamtor2;Mex3a	4311
NM_008487;NM_025448;NM_031248;NM_001029890;NM_016899;NM_181817;NR_035434;NM_033526;NM_019390;NM_001002011;NM_001198913;NM_001198912;NM_001198911;NM_001111102	Intergenic	chr3	88574239	chr3_88573595_88574239	88573595	Mir1905;Rab25;Arhgef2;Rxfp4;Ubqln4;Ssr2;Lmna;Lamtor2;Mex3a	1121
NM_025448	Intron	chr3	88583662	chr3_88583411_88583662	88583411	Ssr2	452
NM_025448	Intron	chr3	88586260	chr3_88585983_88586260	88585983	Ssr2	641
NM_025448	Exon	chr3	88588355	chr3_88587769_88588355	88587769	Ssr2	731
NM_008487;NM_028814;NM_025448;NM_031248;NM_001029890;NM_016899;NM_181817;NR_035434;NM_033526;NM_019390;NM_001002011;NM_001198913;NM_001198912;NM_001198911;NM_001111102	Intergenic	chr3	88590919	chr3_88590605_88590919	88590605	Mir1905;2810403A07Rik;Rab25;Arhgef2;Rxfp4;Ubqln4;Ssr2;Lmna;Lamtor2;Mex3a	523
NM_008487;NM_028814;NM_025448;NM_001029890;NM_016899;NM_181817;NR_035434;NM_033526;NM_031248;NM_001198913;NM_001198912;NM_001198911	Intergenic	chr3	88607482	chr3_88607224_88607482	88607224	Mir1905;2810403A07Rik;Rab25;Arhgef2;Rxfp4;Ubqln4;Ssr2;Lamtor2;Mex3a	462
NM_008487;NM_001198912;NM_001198911;NM_001198913	Exon	chr3	88643995	chr3_88643638_88643995	88643638	Arhgef2	709
NM_028814	Intron	chr3	88692743	chr3_88692312_88692743	88692312	2810403A07Rik	448
NM_001242372;NM_027389	Intron	chr3	88898747	chr3_88898384_88898747	88898384	Gon4l	589
NM_001242372;NM_027389	Exon	chr3	88907943	chr3_88907433_88907943	88907433	Gon4l	579
NM_022994;NM_001164533	Promoter	chr3	88951228	chr3_88950896_88951228	88950896	Dap3	467
NM_016904;NM_025327;NM_020517;NR_040404;NR_040403;NM_010108;NM_029974;NM_010107;NM_009565;NM_001039466;NM_026767;NM_183037;NM_177041;NM_011368;NR_121683;NM_001113331;NM_009057;NM_009614;NM_007910;NM_001037722;NM_001162425;NM_013605	Intergenic	chr3	89327966	chr3_89327622_89327966	89327622	Gm15417;Flad1;Shc1;Zbtb7b;Muc1;Efna4;Efna3;Cks1b;Efna1;Krtcap2;Dcst1;Lenep;Adam15;Trim46;Dpm3;Slc50a1	469
NM_016904;NM_011368	Promoter	chr3	89418334	chr3_89418087_89418334	89418087	Cks1b;Shc1	491
NM_001113331	Promoter	chr3	89421549	chr3_89421192_89421549	89421192	Shc1	572
NM_026784	Promoter	chr3	89456886	chr3_89456661_89456886	89456661	Pmvk	443
NM_026784;NM_027348	Promoter	chr3	89459756	chr3_89459242_89459756	89459242	Pmvk	544
NM_027315	Promoter	chr3	89773405	chr3_89773071_89773405	89773071	Ube2q1	542
NM_009602;NM_019655;NM_001038587;NM_172530;NM_027315;NM_001146296;NM_010559	Intergenic	chr3	89800396	chr3_89799094_89800396	89799094	Ube2q1;Adar;Chrnb2;She;Il6ra	2420
NM_009602;NM_019655;NM_001038587;NM_172530;NM_027315;NM_001146296;NM_010559	Intergenic	chr3	89802206	chr3_89801671_89802206	89801671	Ube2q1;Adar;Chrnb2;She;Il6ra	604
NM_009602;NM_019655;NM_001038587;NM_172530;NM_027315;NM_001146296;NM_010559	Intergenic	chr3	89803833	chr3_89803463_89803833	89803463	Ube2q1;Adar;Chrnb2;She;Il6ra	551
NM_172530;NM_001081182;NM_027315;NM_010559	Intergenic	chr3	89868704	chr3_89868231_89868704	89868231	Ube2q1;Atp8b2;She;Il6ra	1178
NM_001081182	Exon	chr3	89945144	chr3_89944634_89945144	89944634	Atp8b2	563
NM_011826;NM_001282032;NR_045749	Promoter	chr3	89999029	chr3_89998392_89999029	89998392	Gm19710;Hax1	1759
NM_001271764;NM_001293749;NM_001253740;NM_001253738	Promoter	chr3	90077623	chr3_90077281_90077623	90077281	Tpm3	1064
NM_001271764;NM_001293749;NM_001253740;NM_001253738	Promoter	chr3	90079926	chr3_90079079_90079926	90079079	Tpm3	1597
NM_001271764;NM_001293749;NM_001253740;NM_001253738	Promoter	chr3	90081750	chr3_90081302_90081750	90081302	Tpm3	467
NM_001271764;NM_001253740;NM_022314;NM_001253738;NM_001293748;NM_001293749	Intron	chr3	90082418	chr3_90082114_90082418	90082114	Tpm3	457
NM_001271764;NM_001293748	Exon	chr3	90091015	chr3_90090398_90091015	90090398	Tpm3	790
NM_001271764;NM_001293749;NM_001253738;NM_001253740;NM_022314	Intron	chr3	90095141	chr3_90094925_90095141	90094925	Tpm3	423
NM_029937	Promoter	chr3	90102894	chr3_90102407_90102894	90102407	Nup210l	544
NM_029937	Intron	chr3	90149362	chr3_90148969_90149362	90148969	Nup210l	561
NM_029937	Exon	chr3	90151403	chr3_90151005_90151403	90151005	Nup210l	672
NM_029937	Exon	chr3	90210500	chr3_90210164_90210500	90210164	Nup210l	545
NR_033727;NM_001293741;NM_001190258;NM_027015	Promoter	chr3	90213908	chr3_90213405_90213908	90213405	Rps27rt;Rab13;Rps27	520
NM_201407;NM_139304;NM_026677;NM_206924;NR_105979;NM_145540;NM_178876;NM_030080;NR_033727;NM_001293741;NM_001190258;NM_028881;NM_029937;NM_011988;NM_027015;NM_013901	Intergenic	chr3	90293165	chr3_90292809_90293165	90292809	Ints3;Rps27;Nup210l;Rps27rt;Crtc2;Dennd4b;Creb3l4;Mir7012;Gatad2b;Slc39a1;Rab13;Slc27a3;Jtb	465
NM_201407;NM_139304;NM_011988;NM_145540;NM_178876;NM_008727	Intergenic	chr3	90374605	chr3_90374353_90374605	90374353	Gatad2b;Ints3;Slc27a3;Dennd4b;Npr1	431
NM_201407;NM_139304;NM_011988;NM_145540;NM_178876;NM_026374;NM_008727	Intergenic	chr3	90379040	chr3_90378772_90379040	90378772	Ints3;Npr1;Dennd4b;Gatad2b;Slc27a3;Ilf2	509
NM_025393;NM_139304;NM_011988;NM_133854;NM_011309;NM_023215;NM_001163525;NM_001163526;NM_001293777;NM_001293776;NM_145540;NM_178876;NM_001293780;NM_026374;NM_026416;NM_008727;NM_001293781;NM_001293782;NM_009113;NM_001293779;NM_001293778	Intergenic	chr3	90446681	chr3_90446398_90446681	90446398	Ints3;Npr1;Chtop;S100a16;Gatad2b;S100a13;Ilf2;S100a1;S100a14;Slc27a3;Snapin	514
NM_008727	Exon	chr3	90451665	chr3_90450893_90451665	90450893	Npr1	1149
NM_133854	Promoter	chr3	90489066	chr3_90488742_90489066	90488742	Snapin	561
NM_011309;NM_009113	Promoter	chr3	90514028	chr3_90513660_90514028	90513660	S100a13;S100a1	552
NM_011309;NM_009113	Promoter	chr3	90514456	chr3_90514175_90514456	90514175	S100a13;S100a1	497
NM_001293777;NM_001293776;NM_001293779;NM_001293778;NM_011311;NM_011310;NM_011313;NM_011312;NM_001163525;NM_001163526;NM_199422;NM_013650;NM_026374;NM_133854;NM_023215;NM_001293782;NM_009113;NM_001293780;NM_001293781;NM_025393;NM_011309;NM_026416;NM_001195760	Intergenic	chr3	90586240	chr3_90585784_90586240	90585784	S100a6;Chtop;S100a7a;S100a2;S100a8;S100a16;S100a5;S100a4;S100a13;Ilf2;S100a1;S100a14;S100a3;Snapin	565
NM_001163098	Promoter	chr3	93444326	chr3_93443712_93444326	93443712	Tchh	901
NM_009112	Promoter	chr3	93555657	chr3_93555348_93555657	93555348	S100a10	767
NM_030074	Promoter	chr3	95016187	chr3_95015734_95016187	95015734	Zfp687	717
NM_030074;NM_001293715;NM_175356;NM_001293716;NM_027206;NR_106201;NR_105980;NM_009336;NM_001293707;NM_001282017;NM_008847;NM_017395;NM_008951;NM_153121;NM_027013;NM_001163573;NR_106175;NM_016712	Intergenic	chr3	95054848	chr3_95054537_95054848	95054537	Tmod4;Lysmd1;Pi4kb;Zfp687;Rfx5;Pip5k1a;Mir8099-1;Scnm1;Tnfaip8l2;Mir7013;Psmd4;Mir8099-2;Vps72	689
NM_172512;NR_108026;NM_029885	Promoter	chr3	95218204	chr3_95217716_95218204	95217716	Gabpb2;Gm16740	880
NM_001168356;NM_134253	Promoter	chr3	95252021	chr3_95251473_95252021	95251473	Bnipl	557
NM_173347	Exon	chr3	95258084	chr3_95257705_95258084	95257705	Prune	752
NM_133858;NM_199475	Intron	chr3	95286937	chr3_95286605_95286937	95286605	Fam63a	545
NM_133858;NM_199475	Exon	chr3	95294080	chr3_95293654_95294080	95293654	Fam63a	618
NM_133858;NM_199475	Exon	chr3	95295726	chr3_95295276_95295726	95295276	Fam63a	455
NM_001085383;NM_023628	Intron	chr3	95298356	chr3_95297984_95298356	95297984	Anxa9	572
NM_029885;NM_001024841;NM_001163642;NM_023628;NR_108026;NM_019914;NM_029789;NM_172512;NM_199475;NM_134253;NM_001085383;NM_001168356;NM_001038708;NM_172395;NM_018877;NM_001163641;NR_015490;NM_173347;NM_133858	Intergenic	chr3	95311344	chr3_95311066_95311344	95311066	Gabpb2;Bnipl;Cers2;Prune;Anxa9;Gm16740;Cdc42se1;Fam63a;Gm128;Mllt11;Setdb1;4930558C23Rik	711
NM_029789	Promoter	chr3	95318042	chr3_95317625_95318042	95317625	Cers2	673
NM_001037737;NM_009709	Promoter	chr3	95434840	chr3_95434371_95434840	95434371	Arnt	585
NM_001026212;NM_021281;NM_008562;NM_001267695;NM_026489;NM_001252653;NM_001289537;NM_001289534;NM_019561;NM_001289532;NM_027931;NM_007899;NM_144899;NM_001177669;NM_001177670;NM_146133;NM_001163618;NM_001163619;NR_105981;NM_001163617	Intergenic	chr3	95646066	chr3_95645583_95646066	95645583	Hormad1;Adamtsl4;Golph3l;Ecm1;Mir7014;Tars2;Ensa;Ctss;Mcl1	846
NM_001026212;NM_021281;NM_008562;NM_001267695;NM_026489;NM_001252653;NM_001289537;NM_001289534;NM_019561;NM_001289532;NM_027931;NM_007899;NM_144899;NM_001177669;NM_001177670;NM_146133;NM_001163618;NM_001163619;NR_105981;NM_001163617	Intergenic	chr3	95650595	chr3_95650235_95650595	95650235	Hormad1;Adamtsl4;Golph3l;Ecm1;Mir7014;Tars2;Ensa;Ctss;Mcl1	436
NM_001026212;NM_021281;NM_008562;NM_001267695;NM_026489;NM_001252653;NM_001289537;NM_001289534;NM_019561;NM_001289532;NM_027931;NM_007899;NM_144899;NM_001177669;NM_001177670;NM_146133;NM_001163618;NM_001163619;NR_105981;NM_001163617	Intergenic	chr3	95652662	chr3_95652123_95652662	95652123	Hormad1;Adamtsl4;Golph3l;Ecm1;Mir7014;Tars2;Ensa;Ctss;Mcl1	1492
NM_001026212;NM_021281;NM_008562;NM_001267695;NM_026489;NM_001252653;NM_001289537;NM_001289534;NM_019561;NM_001289532;NM_027931;NM_007899;NM_144899;NM_001177669;NM_001177670;NM_146133;NM_001163618;NM_001163619;NR_105981;NM_001163617	Intergenic	chr3	95653906	chr3_95653601_95653906	95653601	Hormad1;Adamtsl4;Golph3l;Ecm1;Mir7014;Tars2;Ensa;Ctss;Mcl1	442
NM_001026212;NM_008562;NM_027931;NM_026489;NM_001252653;NM_001289537;NM_001289534;NM_019561;NM_001289532;NM_001081293;NM_007899;NM_144899;NM_001177669;NM_001177670;NM_146133;NM_001163618;NM_001163619;NR_105981;NM_001163617	Intergenic	chr3	95663984	chr3_95663424_95663984	95663424	Tars2;Adamtsl4;Golph3l;Ecm1;Mir7014;Rprd2;Ensa;Hormad1;Mcl1	1149
NM_001026212;NM_008562;NM_027931;NM_026489;NM_001252653;NM_001289537;NM_001289534;NM_019561;NM_001289532;NM_001081293;NM_007899;NM_144899;NM_001177669;NM_001177670;NM_146133;NM_001163618;NM_001163619;NR_105981;NM_001163617	Intergenic	chr3	95668964	chr3_95668609_95668964	95668609	Tars2;Adamtsl4;Golph3l;Ecm1;Mir7014;Rprd2;Ensa;Hormad1;Mcl1	772
NM_001026212;NM_008562;NM_027931;NM_026489;NM_001252653;NM_001289537;NM_001289534;NM_019561;NM_001289532;NM_001081293;NM_007899;NM_144899;NM_001177669;NM_001177670;NM_146133;NM_001163618;NM_001163619;NR_105981;NM_001163617	Intergenic	chr3	95675416	chr3_95674802_95675416	95674802	Tars2;Adamtsl4;Golph3l;Ecm1;Mir7014;Rprd2;Ensa;Hormad1;Mcl1	1193
NM_144899	Exon	chr3	95677716	chr3_95677458_95677716	95677458	Adamtsl4	465
NM_001026212;NM_008562;NM_027931;NM_001252653;NR_105981;NM_019561;NM_001081293;NM_007899;NM_144899;NM_001177669;NM_001177670;NM_146133;NM_001163618;NM_001163619;NM_001163617	Intergenic	chr3	95702276	chr3_95701925_95702276	95701925	Tars2;Adamtsl4;Golph3l;Ecm1;Mir7014;Ensa;Rprd2;Mcl1	528
NM_001252653;NM_007899	Promoter	chr3	95741085	chr3_95740687_95741085	95740687	Ecm1	590
NM_001081293	Promoter	chr3	95818590	chr3_95818257_95818590	95818257	Rprd2	964
NM_001081293	Promoter	chr3	95819859	chr3_95819585_95819859	95819585	Rprd2	766
NM_011069;NM_001162388;NM_001081053;NM_001009935;NM_001293701;NM_001024851;NR_003619;NM_001081139;NM_025875;NM_027241;NM_001162387;NR_027844;NR_027845;NM_023719;NM_001163170;NM_001102407;NM_027126;NR_040409	Intergenic	chr3	96577067	chr3_96576539_96577067	96576539	Rbm8a;6330549D23Rik;Gm15441;Hfe2;Ankrd34a;Lix1l;Polr3gl;Ankrd35;Itga10;Pex11b;Txnip	1027
NM_001081053	Promoter	chr3	96645659	chr3_96645428_96645659	96645428	Itga10	436
NM_001081139	Exon	chr3	96678442	chr3_96677931_96678442	96677931	Ankrd35	768
NM_019800	Intron	chr3	97167612	chr3_97167007_97167612	97167007	Acp6	620
NM_001161765;NM_026539;NM_010232;NM_001161763	Intergenic	chr3	97538018	chr3_97537735_97538018	97537735	Chd1l;Fmo5	500
NM_001161765;NM_026539;NM_010232;NM_001161763	Intergenic	chr3	97539001	chr3_97538742_97539001	97538742	Chd1l;Fmo5	439
NM_026539	Promoter	chr3	97609951	chr3_97609606_97609951	97609606	Chd1l	513
NM_010928	Intron	chr3	98020795	chr3_98020494_98020795	98020494	Notch2	489
NM_027462	Promoter	chr3	99141364	chr3_99141012_99141364	99141012	Wars2	1081
NM_001013026	Promoter	chr3	100969426	chr3_100969048_100969426	100969048	Ttf2	625
NM_011197	Promoter	chr3	101109892	chr3_101109398_101109892	101109398	Ptgfrn	508
NM_011197	Intergenic	chr3	101163720	chr3_101163248_101163720	101163248	Ptgfrn	604
NM_011197	Intergenic	chr3	101165822	chr3_101165390_101165822	101165390	Ptgfrn	1164
NM_011197	Intergenic	chr3	101167340	chr3_101166865_101167340	101166865	Ptgfrn	479
NM_011197	Intergenic	chr3	101168991	chr3_101168488_101168991	101168488	Ptgfrn	578
NM_013486;NM_207205	Intergenic	chr3	101345030	chr3_101344635_101345030	101344635	Cd2;Igsf3	461
NM_013486;NM_207205	Intergenic	chr3	101348004	chr3_101347635_101348004	101347635	Cd2;Igsf3	425
NM_207205	Intron	chr3	101410862	chr3_101410300_101410862	101410300	Igsf3	963
NM_207205	Intron	chr3	101412144	chr3_101411565_101412144	101411565	Igsf3	810
NM_207205	Intron	chr3	101440627	chr3_101439833_101440627	101439833	Igsf3	1119
NM_207205	Intron	chr3	101441948	chr3_101441556_101441948	101441556	Igsf3	587
NM_207205	Intron	chr3	101447352	chr3_101446962_101447352	101446962	Igsf3	596
NM_144900	Promoter	chr3	101605143	chr3_101604797_101605143	101604797	Atp1a1	551
NM_001165951;NM_177545	Intron	chr3	102159081	chr3_102158729_102159081	102158729	Vangl1	569
NM_144901;NM_001161854	Promoter	chr3	103020638	chr3_103020223_103020638	103020223	Csde1	443
NM_144901;NM_001161854	Promoter	chr3	103021531	chr3_103021150_103021531	103021150	Csde1	738
NM_001033303	Intron	chr3	103082716	chr3_103082475_103082716	103082475	Ampd1	477
NM_001033303	Intron	chr3	103086352	chr3_103085990_103086352	103085990	Ampd1	437
NM_001033303	Exon	chr3	103099282	chr3_103098835_103099282	103098835	Ampd1	624
NM_001033303;NM_026602;NM_025679;NM_144901;NM_001161854;NR_106164;NM_010937;NM_177857	Intergenic	chr3	103103113	chr3_103102411_103103113	103102411	Dennd2c;Csde1;Sike1;Ampd1;Nras;Bcas2;Mir3473f	1964
NM_001033303;NM_026602;NM_010937;NM_144901;NM_001161854;NR_106164;NM_177857	Intergenic	chr3	103108457	chr3_103107401_103108457	103107401	Dennd2c;Csde1;Ampd1;Nras;Bcas2;Mir3473f	1658
NM_177857	Intron	chr3	103139958	chr3_103139602_103139958	103139602	Dennd2c	465
NM_177857	Intron	chr3	103146451	chr3_103145778_103146451	103145778	Dennd2c	1790
NM_026602	Promoter	chr3	103170949	chr3_103170491_103170949	103170491	Bcas2	467
NR_106164	Intron	chr3	103204353	chr3_103203782_103204353	103203782	Mir3473f	966
NR_106164	Intron	chr3	103205435	chr3_103204892_103205435	103204892	Mir3473f	1090
NR_106164	Intron	chr3	103206698	chr3_103206386_103206698	103206386	Mir3473f	496
NR_106164	Intron	chr3	103207885	chr3_103207635_103207885	103207635	Mir3473f	447
NR_106164	Intron	chr3	103209297	chr3_103208486_103209297	103208486	Mir3473f	1280
NR_106164	Intron	chr3	103209875	chr3_103209450_103209875	103209450	Mir3473f	511
NR_106164	Intron	chr3	103215021	chr3_103214590_103215021	103214590	Mir3473f	457
NR_106164	Intron	chr3	103215966	chr3_103215487_103215966	103215487	Mir3473f	1062
NM_001142960	Intron	chr3	103840602	chr3_103839860_103840602	103839860	Bcl2l15	1716
NM_009196	Promoter	chr3	104638571	chr3_104638260_104638571	104638260	Slc16a1	546
NM_001163441;NM_001163440;NM_008619	Intron	chr3	104808044	chr3_104807808_104808044	104807808	Mov10	427
NM_001163441;NM_001163440;NM_008619	Intron	chr3	104812718	chr3_104812386_104812718	104812386	Mov10	654
NM_001163441;NM_001163440;NM_008619	Intron	chr3	104814346	chr3_104813860_104814346	104813860	Mov10	562
NM_001163441;NM_001163440;NM_008619	Intron	chr3	104815663	chr3_104815193_104815663	104815193	Mov10	561
NM_001163441;NM_001163440;NM_008619	Promoter	chr3	104818246	chr3_104817939_104818246	104817939	Mov10	556
NM_009725;NM_027432	Promoter	chr3	105960090	chr3_105959518_105960090	105959518	Wdr77;Atp5f1	641
NM_001045807	Promoter	chr3	107334015	chr3_107333298_107334015	107333298	Rbm15	1378
NM_010359	Intron	chr3	107965363	chr3_107965034_107965363	107965034	Gstm3	568
NM_010359	Promoter	chr3	107969013	chr3_107968732_107969013	107968732	Gstm3	450
NM_177091;NM_001165965	Exon	chr3	108881545	chr3_108881031_108881545	108881031	Fndc7	556
NM_025845	Promoter	chr3	108911429	chr3_108911121_108911429	108911121	Prpf38b	520
	Intergenic	chr3	111406883	chr3_111406476_111406883	111406476		501
	Intergenic	chr3	112240070	chr3_112239704_112240070	112239704		785
NM_008246	Promoter	chr3	116662648	chr3_116662337_116662648	116662337	Hiat1	1218
NM_001081326	Promoter	chr3	116808357	chr3_116807964_116808357	116807964	Agl	926
NM_001113478;NM_009146	Exon	chr3	116866459	chr3_116866040_116866459	116866040	Frrs1	483
NM_170778	Intron	chr3	119095757	chr3_119095280_119095757	119095280	Dpyd	491
NM_024178	Promoter	chr3	121292077	chr3_121291723_121292077	121291723	Alg14	902
NM_024178;NM_145394;NM_028044	Intergenic	chr3	121415509	chr3_121415098_121415509	121415098	Slc44a3;Alg14;Cnn3	553
NM_024178;NM_145394;NM_028044	Intergenic	chr3	121419456	chr3_121419103_121419456	121419103	Slc44a3;Alg14;Cnn3	532
NM_028044	Promoter	chr3	121429265	chr3_121428952_121429265	121428952	Cnn3	497
NM_028044	Intron	chr3	121430765	chr3_121430505_121430765	121430505	Cnn3	471
NM_028044	Intron	chr3	121442720	chr3_121442333_121442720	121442333	Cnn3	459
NM_145394	Intron	chr3	121467998	chr3_121467533_121467998	121467533	Slc44a3	475
NR_036458;NM_145394;NR_036456;NR_036457	Intergenic	chr3	121559475	chr3_121559090_121559475	121559090	Slc44a3;A730020M07Rik	641
NR_036458;NM_145394;NR_036456;NR_036457	Intergenic	chr3	121560476	chr3_121559961_121560476	121559961	Slc44a3;A730020M07Rik	1043
NR_036458;NM_001033814;NM_145394;NR_036456;NR_036457	Intergenic	chr3	121577908	chr3_121577506_121577908	121577506	Slc44a3;A730020M07Rik;4930432M17Rik	926
NR_036458;NM_001033814;NM_145394;NR_036456;NR_036457	Intergenic	chr3	121578873	chr3_121578150_121578873	121578150	Slc44a3;A730020M07Rik;4930432M17Rik	1419
NM_008129	Promoter	chr3	122246208	chr3_122245891_122246208	122245891	Gclm	728
NM_013867	Promoter	chr3	122420184	chr3_122419885_122420184	122419885	Bcar3	511
NM_013867	Intron	chr3	122433849	chr3_122433443_122433849	122433443	Bcar3	938
NM_013867	Intron	chr3	122434405	chr3_122434099_122434405	122434099	Bcar3	510
NM_013867	Intron	chr3	122435507	chr3_122435145_122435507	122435145	Bcar3	542
NM_013867	Intron	chr3	122446129	chr3_122445668_122446129	122445668	Bcar3	556
NM_013867	Intron	chr3	122447047	chr3_122446694_122447047	122446694	Bcar3	508
NM_013867	Intron	chr3	122447815	chr3_122447337_122447815	122447337	Bcar3	772
NM_013867	Intron	chr3	122509522	chr3_122508772_122509522	122508772	Bcar3	788
NM_133857	Intron	chr3	122936737	chr3_122936400_122936737	122936400	Usp53	443
NM_133857	Promoter	chr3	122984470	chr3_122984008_122984470	122984008	Usp53	909
NM_201638	Promoter	chr3	123385993	chr3_123385733_123385993	123385733	Mettl14	741
NR_028574;NR_028573	Promoter	chr3	123508465	chr3_123508000_123508465	123508000	Snora24;Snhg8	1309
NR_030403;NR_030405;NR_030268;NR_029653;NM_138593;NR_030404	Intergenic	chr3	127452107	chr3_127451769_127452107	127451769	Mir367;Larp7;Mir302d;Mir302a;Mir302b;Mir302c	471
NR_030403;NR_030405;NR_030268;NR_029653;NM_138593;NR_030404	Intergenic	chr3	127453449	chr3_127453221_127453449	127453221	Mir367;Larp7;Mir302d;Mir302a;Mir302b;Mir302c	442
NR_030403;NR_030405;NR_030268;NR_029653;NM_197997;NM_138593;NR_030404	Intergenic	chr3	127454463	chr3_127453730_127454463	127453730	Zgrf1;Mir367;Larp7;Mir302d;Mir302a;Mir302b;Mir302c	1282
NM_138593;NM_197997	Promoter	chr3	127553414	chr3_127553078_127553414	127553078	Zgrf1;Larp7	882
NM_145964;NM_145133;NM_027482;NM_027808;NR_040552	Intergenic	chr3	127854375	chr3_127854052_127854375	127854052	Alpk1;5730508B09Rik;Ap1ar;Tifa;9830132P13Rik	557
NR_040552	Intron	chr3	127928155	chr3_127927816_127928155	127927816	9830132P13Rik	577
NM_130450	Promoter	chr3	129533147	chr3_129532910_129533147	129532910	Elovl6	442
NM_130450	Intron	chr3	129550108	chr3_129549421_129550108	129549421	Elovl6	930
NM_001287581;NM_026724;NM_001005859;NM_001199350	Promoter	chr3	130730714	chr3_130729967_130730714	130729967	Rpl34-ps1;Rpl34	1446
NM_001276402;NM_001276403;NM_010703	Intergenic	chr3	131102359	chr3_131102073_131102359	131102073	Lef1	513
NM_008212	Promoter	chr3	131271387	chr3_131271137_131271387	131271137	Hadh	460
NM_173032;NM_007926;NM_001163455	Promoter	chr3	132684795	chr3_132684206_132684795	132684206	Tbck;Aimp1	617
NM_001040400	Intron	chr3	133519092	chr3_133518627_133519092	133518627	Tet2	748
NM_001040400	Intron	chr3	133524817	chr3_133524466_133524817	133524466	Tet2	558
NM_001040400	Intron	chr3	133526367	chr3_133526046_133526367	133526046	Tet2	600
NM_001040400	Promoter	chr3	133543331	chr3_133543098_133543331	133543098	Tet2	447
NR_030689;NM_025356	Promoter	chr3	135439745	chr3_135439358_135439745	135439358	Ube2d3;4930539J05Rik	477
NM_016750;NM_001033155;NM_011932;NM_019920	Intergenic	chr3	137834583	chr3_137834131_137834583	137834131	Dapp1;Lamtor3;H2afz;Dnajb14	687
NM_007410	Promoter	chr3	138443028	chr3_138442607_138443028	138442607	Adh5	678
NM_019571;NR_121195	Intron	chr3	138815801	chr3_138814700_138815801	138814700	Tspan5	2995
NM_019571;NR_121195	Intron	chr3	138817845	chr3_138817352_138817845	138817352	Tspan5	502
NM_019571;NR_121195	Intron	chr3	138819381	chr3_138819015_138819381	138819015	Tspan5	492
NM_001040690;NM_145544;NM_001286759	Intron	chr3	139002855	chr3_139002342_139002855	139002342	Rap1gds1	591
NM_001040690;NM_145544;NM_001286759	Intron	chr3	139037537	chr3_139037179_139037537	139037179	Rap1gds1	593
NM_019809;NM_019808;NM_001190852;NM_001190853;NM_001190856;NM_001190857;NM_001190854;NM_001190855;NM_022554	Intron	chr3	142348948	chr3_142348692_142348948	142348692	Pdlim5	502
NM_019809;NM_019808;NM_001190852;NM_001190853;NM_001190856;NM_001190854;NM_001190855	Promoter	chr3	142395782	chr3_142395319_142395782	142395319	Pdlim5	767
NM_173763;NM_145546;NM_178654;NM_001293560	Intergenic	chr3	142760975	chr3_142760551_142760975	142760551	Gtf2b;Pkn2;Ccbl2	680
NM_178654	Intergenic	chr3	142928040	chr3_142927554_142928040	142927554	Pkn2	546
NM_053102;NM_011828	Promoter	chr3	144570925	chr3_144570226_144570925	144570226	Hs2st1;Sep15	2277
NM_009740	Promoter	chr3	145924412	chr3_145924016_145924412	145924016	Bcl10	720
NM_026993;NM_172864;NM_001166064;NM_025555;NM_009740	Intergenic	chr3	145980664	chr3_145980372_145980664	145980372	Wdr63;2410004B18Rik;Syde2;Ddah1;Bcl10	519
NM_001164198;NM_001164199;NR_045949;NM_029144;NM_011100;NM_009474;NM_001164200;NM_019957	Intergenic	chr3	146714107	chr3_146713748_146714107	146713748	Dnase2b;Gm16325;Prkacb;Uox;4930503B20Rik	713
NM_001081298	Intergenic	chr3	148807112	chr3_148806861_148807112	148806861	Lphn2	441
NM_133871;NM_008966;NM_031367	Intergenic	chr3	151784610	chr3_151784275_151784610	151784275	Ifi44l;Ptgfr;Ifi44	547
NM_174868;NM_001162375	Promoter	chr3	152343034	chr3_152342744_152343034	152342744	Fam73a	485
NM_001081277	Intron	chr3	152477875	chr3_152477616_152477875	152477616	Ak5	508
NM_001081277	Intron	chr3	152484070	chr3_152483723_152484070	152483723	Ak5	499
NM_011372	Intron	chr3	153291871	chr3_153291365_153291871	153291365	St6galnac3	734
NR_028525;NR_028097;NR_028096;NR_028095;NM_001163479;NR_028098;NR_028094;NR_028561;NM_011231;NM_001163478	Promoter	chr3	153913350	chr3_153912697_153913350	153912697	Rabggtb;Snord45b;Snord45c	774
NM_007382	Promoter	chr3	153944740	chr3_153944256_153944740	153944256	Acadm	729
NM_017381	Promoter	chr3	157534517	chr3_157534148_157534517	157534148	Zranb2	452
NM_145953	Intron	chr3	157904369	chr3_157904149_157904369	157904149	Cth	418
NM_145953	Promoter	chr3	157925422	chr3_157924841_157925422	157924841	Cth	792
NM_001013806;NM_026989;NM_001093753;NM_001093752;NM_145953	Intergenic	chr3	157932589	chr3_157932118_157932589	157932118	Srsf11;Cth;Ankrd13c	746
NM_001013806;NM_026989;NM_001093753;NM_001093752;NM_145953	Intergenic	chr3	157934819	chr3_157934551_157934819	157934551	Srsf11;Cth;Ankrd13c	496
NM_026147;NM_019969;NM_020021;NM_010747;NM_001111096	Intergenic	chr4	3819418	chr4_3819070_3819418	3819070	Mos;Lyn;Plag1;Rps20	755
NM_026147;NM_019969;NM_020021;NM_010747;NM_001111096	Intergenic	chr4	3821634	chr4_3821280_3821634	3821280	Mos;Lyn;Plag1;Rps20	451
NR_104355;NR_104354;NR_104357;NR_104356;NM_181391;NM_019969;NM_001190322;NM_001190324;NM_001285804;NM_001190323	Promoter	chr4	3939185	chr4_3938783_3939185	3938783	Plag1;Chchd7	706
NM_007592	Intron	chr4	8150142	chr4_8149826_8150142	8149826	Car8	502
NM_007592	Intron	chr4	8154424	chr4_8153530_8154424	8153530	Car8	1899
NM_007592	Intron	chr4	8159530	chr4_8159122_8159530	8159122	Car8	509
NM_175175;NM_026005	Intergenic	chr4	10932987	chr4_10932013_10932987	10932013	2610301B20Rik;Plekhf2	1475
NM_175175;NM_026005	Intergenic	chr4	10936520	chr4_10935950_10936520	10935950	2610301B20Rik;Plekhf2	579
NM_175175	Promoter	chr4	11008254	chr4_11007761_11008254	11007761	Plekhf2	925
NM_001085493;NM_175175	Intergenic	chr4	11014351	chr4_11014074_11014351	11014074	Ndufaf6;Plekhf2	507
NM_001085493;NM_175175	Intergenic	chr4	11014791	chr4_11014454_11014791	11014454	Ndufaf6;Plekhf2	995
NM_001085493;NM_175175	Intergenic	chr4	11015688	chr4_11015322_11015688	11015322	Ndufaf6;Plekhf2	1012
NM_001085493;NM_175175	Intergenic	chr4	11016770	chr4_11016410_11016770	11016410	Ndufaf6;Plekhf2	474
NR_030455	Promoter	chr4	11135273	chr4_11134900_11135273	11134900	Mir684-2	590
NM_001039556;NM_001256145	Intron	chr4	11564475	chr4_11564158_11564475	11564158	Rad54b	485
NM_001039556;NM_001256145	Intron	chr4	11565343	chr4_11564874_11565343	11564874	Rad54b	766
NM_001256142;NM_019753;NM_001039556;NM_010276;NM_001256145	Intergenic	chr4	11665522	chr4_11665266_11665522	11665266	Cdh17;Gem;Rad54b;Fsbp	457
NM_001033453;NM_001098230;NM_001290391;NM_001290387;NM_001098231;NR_040577	Promoter	chr4	11966913	chr4_11966179_11966913	11966179	1700123M08Rik;Pdp1	843
NM_001111027	Promoter	chr4	13750353	chr4_13750036_13750353	13750036	Runx1t1	448
NM_028264	Promoter	chr4	14864648	chr4_14864273_14864648	14864273	Tmem55a	647
	Intergenic	chr4	18412950	chr4_18412478_18412950	18412478		639
NM_001290422;NM_016746;NM_001290420;NM_001122982	Promoter	chr4	21728137	chr4_21727448_21728137	21727448	Ccnc	850
NM_001290420	Intron	chr4	21754838	chr4_21754477_21754838	21754477	Ccnc	446
NR_028384;NM_025669	Promoter	chr4	21848186	chr4_21847683_21848186	21847683	Pnisr;4930528A17Rik	846
NM_175234	Intergenic	chr4	22048286	chr4_22047839_22048286	22047839	Faxc	456
NR_104379;NR_104378;NM_172988;NR_104380	Intergenic	chr4	22275234	chr4_22274937_22275234	22274937	Fbxl4	459
NM_199467	Promoter	chr4	24496492	chr4_24496122_24496492	24496122	Mms22l	459
NM_001163020;NM_001033531	Exon	chr4	24682241	chr4_24681886_24682241	24681886	Klhl32	470
NM_010243	Intron	chr4	25669806	chr4_25669346_25669806	25669346	Fut9	532
NM_010243	Promoter	chr4	25800022	chr4_25799546_25800022	25799546	Fut9	616
	Intergenic	chr4	26945024	chr4_26944529_26945024	26944529		1213
	Intergenic	chr4	27213559	chr4_27213122_27213559	27213122		446
NM_001122978;NM_011997	Promoter	chr4	32615486	chr4_32615080_32615486	32615080	Casp8ap2	472
NM_175364	Promoter	chr4	32800768	chr4_32800108_32800768	32800108	Lyrm2	779
NM_001012450;NM_001012451;NM_080471	Intron	chr4	32888747	chr4_32888356_32888747	32888356	Ankrd6	547
NM_027491	Promoter	chr4	32985404	chr4_32985055_32985404	32985055	Rragd	508
NM_027491	Intron	chr4	32997627	chr4_32997259_32997627	32997259	Rragd	552
NM_001034867	Promoter	chr4	33189736	chr4_33189266_33189736	33189266	Pm20d2	998
NM_001033225	Promoter	chr4	33248332	chr4_33247499_33248332	33247499	Pnrc1	1039
NM_001033225	Promoter	chr4	33248810	chr4_33248480_33248810	33248480	Pnrc1	542
NM_001034867;NM_177774;NM_001033225;NM_011884;NM_008075	Intergenic	chr4	33263477	chr4_33263115_33263477	33263115	Gabrr1;Rngtt;Srsf12;Pnrc1;Pm20d2	601
NM_001034867;NM_177774;NM_001033225;NM_011884	Intergenic	chr4	33265401	chr4_33264956_33265401	33264956	Rngtt;Srsf12;Pnrc1;Pm20d2	523
NM_013889	Promoter	chr4	34883262	chr4_34882765_34883262	34882765	Zfp292	1157
NM_178061	Intron	chr4	35096978	chr4_35096521_35096978	35096521	Mob3b	514
NM_001081343	Promoter	chr4	35226334	chr4_35225915_35226334	35225915	3110043O21Rik	646
NM_007386	Promoter	chr4	40143342	chr4_40142974_40143342	40142974	Aco1	1764
NM_025545;NR_040644;NM_001025444;NM_001025445	Intergenic	chr4	40585631	chr4_40585372_40585631	40585372	Aptx;4933428C19Rik	466
NM_021535	Promoter	chr4	40757470	chr4_40757227_40757470	40757227	Smu1	423
NM_021535	Promoter	chr4	40757913	chr4_40757555_40757913	40757555	Smu1	894
NM_022305	Intron	chr4	40824014	chr4_40823674_40824014	40823674	B4galt1	439
NM_022305	Intron	chr4	40844603	chr4_40844357_40844603	40844357	B4galt1	441
NM_023739	Exon	chr4	41015613	chr4_41015257_41015613	41015257	Nfx1	471
NM_016689;NM_007473;NM_029814;NM_026275;NM_023739;NM_139236;NM_001290448;NM_001290449;NR_037277	Intergenic	chr4	41065468	chr4_41065121_41065468	41065121	Nfx1;Aqp3;Aqp7;Ube2r2;Nol6;Mir3094;Chmp5	527
NM_016689;NM_007473;NM_026275;NM_023739;NM_139236;NM_001290448;NM_001290449;NR_037277	Intergenic	chr4	41092298	chr4_41091630_41092298	41091630	Nfx1;Aqp3;Aqp7;Ube2r2;Nol6;Mir3094	1283
NM_016689	Exon	chr4	41093507	chr4_41093116_41093507	41093116	Aqp3	610
NM_016689	Promoter	chr4	41098870	chr4_41098538_41098870	41098538	Aqp3	565
NM_026275	Exon	chr4	41192774	chr4_41192443_41192774	41192443	Ube2r2	558
NM_026872	Exon	chr4	41199772	chr4_41199085_41199772	41199085	Ubap2	733
NM_026872	Promoter	chr4	41275050	chr4_41274803_41275050	41274803	Ubap2	467
NM_009503	Promoter	chr4	43000060	chr4_42999551_43000060	42999551	Vcp	1549
NM_023231	Promoter	chr4	43031068	chr4_43030831_43031068	43030831	Stoml2	469
NM_001037709	Intron	chr4	43398332	chr4_43397944_43398332	43397944	Rusc2	670
NM_001037709	Intron	chr4	43400332	chr4_43399746_43400332	43399746	Rusc2	929
NM_001037709	Intron	chr4	43402482	chr4_43402022_43402482	43402022	Rusc2	724
NM_001037709	Intron	chr4	43403475	chr4_43402949_43403475	43402949	Rusc2	535
NM_199057	Promoter	chr4	43406459	chr4_43405971_43406459	43405971	Rusc2	584
NM_199057	Promoter	chr4	43408445	chr4_43407925_43408445	43407925	Rusc2	611
NM_001037709;NM_199057	Exon	chr4	43416841	chr4_43416378_43416841	43416378	Rusc2	496
NM_011571	Promoter	chr4	43442615	chr4_43442295_43442615	43442295	Tesk1	780
NM_011602	Intron	chr4	43559154	chr4_43558670_43559154	43558670	Tln1	561
NM_026871	Promoter	chr4	43656835	chr4_43656592_43656835	43656592	Hint2	435
NM_016678	Exon	chr4	43937574	chr4_43937113_43937574	43937113	Reck	611
NM_027450	Promoter	chr4	43958320	chr4_43957789_43958320	43957789	Glipr2	853
NM_027450	Intron	chr4	43975337	chr4_43975091_43975337	43975091	Glipr2	427
NM_027450	Exon	chr4	43979392	chr4_43978828_43979392	43978828	Glipr2	862
NM_175201;NR_039565;NM_001038993;NM_010790	Intergenic	chr4	44234723	chr4_44234296_44234723	44234296	Melk;Rnf38;Mir5106	747
NM_138590	Promoter	chr4	44757096	chr4_44756694_44757096	44756694	Zcchc7	551
NM_022811;NM_001024142;NM_173399;NM_001163283;NM_001163284;NM_080289;NM_138590;NM_001285800	Intergenic	chr4	44950513	chr4_44949946_44950513	44949946	Fbxo10;Grhpr;Zcchc7;Polr1e;Zbtb5	774
NM_001033306	Intron	chr4	45490182	chr4_45489789_45490182	45489789	Shb	1353
NM_001033306	Intron	chr4	45490691	chr4_45490355_45490691	45490355	Shb	486
NM_001033306	Intron	chr4	45500076	chr4_45499777_45500076	45499777	Shb	502
NM_001033306	Intron	chr4	45507690	chr4_45507278_45507690	45507278	Shb	482
NM_001033306	Intron	chr4	45509581	chr4_45509022_45509581	45509022	Shb	578
NM_018741	Exon	chr4	45810222	chr4_45809821_45810222	45809821	Igfbpl1	531
NM_011728	Intron	chr4	46185550	chr4_46185210_46185550	46185210	Xpa	585
NM_183298;NM_029086;NM_130889;NM_053149	Intergenic	chr4	46370292	chr4_46369636_46370292	46369636	Hemgn;Anp32b;5830415F09Rik;Foxe1	665
NM_029086	Promoter	chr4	46389396	chr4_46389053_46389396	46389053	5830415F09Rik	550
NM_183298;NM_053179;NM_029077;NM_001164804;NM_029086;NM_130889;NM_178893;NM_053149	Intergenic	chr4	46445730	chr4_46445236_46445730	46445236	Trim14;5830415F09Rik;Foxe1;Hemgn;Anp32b;Nans;Coro2a	503
NM_198664	Promoter	chr4	46650921	chr4_46650514_46650921	46650514	Tbc1d2	461
NM_001081141	Exon	chr4	46664784	chr4_46664370_46664784	46664370	Gabbr2	741
NM_024171;NM_019998	Promoter	chr4	47474858	chr4_47474400_47474858	47474400	Alg2;Sec61b	1125
NM_029572	Intron	chr4	48260303	chr4_48259902_48260303	48259902	Erp44	421
NM_021436	Promoter	chr4	48586317	chr4_48585940_48586317	48585940	Tmeff1	825
NM_021436	Intron	chr4	48623258	chr4_48622884_48623258	48622884	Tmeff1	430
NM_021436;NM_026509	Intergenic	chr4	48684138	chr4_48683807_48684138	48683807	Tmeff1;Murc	553
NM_182999;NM_001163263	Promoter	chr4	49632545	chr4_49632021_49632545	49632021	Rnf20	533
	Intergenic	chr4	50620836	chr4_50620442_50620836	50620442		432
NR_040668	Intergenic	chr4	51869099	chr4_51868424_51869099	51868424	C630028M04Rik	951
NM_008017;NR_045175	Promoter	chr4	52439232	chr4_52438953_52439232	52438953	Smc2os;Smc2	643
NM_133891;NM_001159633	Intron	chr4	53454518	chr4_53454258_53454518	53454258	Slc44a1	488
NM_133891;NM_001159633	Intron	chr4	53463079	chr4_53462295_53463079	53462295	Slc44a1	1598
NM_133891;NM_001159633	Intron	chr4	53466830	chr4_53466587_53466830	53466587	Slc44a1	480
NM_133891;NM_001159633	Intron	chr4	53467824	chr4_53467560_53467824	53467560	Slc44a1	442
	Intergenic	chr4	54821364	chr4_54821049_54821364	54821049		544
NM_172867	Intergenic	chr4	55135720	chr4_55135022_55135720	55135022	Zfp462	1855
	Intergenic	chr4	55204524	chr4_55203772_55204524	55203772		1245
	Intergenic	chr4	55205893	chr4_55205385_55205893	55205385		794
	Intergenic	chr4	55207344	chr4_55207033_55207344	55207033		552
	Intergenic	chr4	55208889	chr4_55208354_55208889	55208354		640
NM_009011	Promoter	chr4	55350077	chr4_55349759_55350077	55349759	Rad23b	444
NM_009011;NM_010637;NR_040674	Intergenic	chr4	55452698	chr4_55452330_55452698	55452330	Gm12505;Klf4;Rad23b	690
NM_009011;NM_010637;NR_040674	Intergenic	chr4	55464163	chr4_55463852_55464163	55463852	Gm12505;Klf4;Rad23b	463
NM_009011;NM_010637;NR_040674	Intergenic	chr4	55464801	chr4_55464437_55464801	55464437	Gm12505;Klf4;Rad23b	424
NM_009011;NM_010637;NR_040674	Intergenic	chr4	55471718	chr4_55471487_55471718	55471487	Gm12505;Klf4;Rad23b	437
NM_009011;NM_010637;NR_040674	Intergenic	chr4	55473821	chr4_55473468_55473821	55473468	Gm12505;Klf4;Rad23b	463
NM_009011;NM_010637;NR_040674	Intergenic	chr4	55474965	chr4_55474632_55474965	55474632	Gm12505;Klf4;Rad23b	520
NM_009011;NM_010637;NR_040674	Intergenic	chr4	55478758	chr4_55477127_55478758	55477127	Gm12505;Klf4;Rad23b	4225
NM_009011;NM_010637;NR_040674	Intergenic	chr4	55480719	chr4_55480244_55480719	55480244	Gm12505;Klf4;Rad23b	1223
NM_009011;NM_010637;NR_040674	Intergenic	chr4	55481396	chr4_55480896_55481396	55480896	Gm12505;Klf4;Rad23b	708
NM_026079	Exon	chr4	56755501	chr4_56755252_56755501	56755252	Ikbkap	425
NM_018761	Intron	chr4	56859229	chr4_56858837_56859229	56858837	Ctnnal1	807
NM_175518	Promoter	chr4	56947476	chr4_56947138_56947476	56947138	Tmem245	616
NM_001142965;NM_175518;NM_018761;NR_029789	Intergenic	chr4	56955396	chr4_56955052_56955396	56955052	Frrs1l;Tmem245;Ctnnal1;Mir32	814
NM_019427	Intron	chr4	57125958	chr4_57125649_57125958	57125649	Epb4.1l4b	433
NM_011207;NR_040669;NM_019427	Intergenic	chr4	57153997	chr4_57153472_57153997	57153472	Ptpn3;Epb4.1l4b;Gm12530	645
NM_011207;NR_040669;NM_019427	Intergenic	chr4	57164974	chr4_57164671_57164974	57164671	Ptpn3;Epb4.1l4b;Gm12530	755
NM_011207;NR_040669;NM_019427	Intergenic	chr4	57165402	chr4_57165047_57165402	57165047	Ptpn3;Epb4.1l4b;Gm12530	975
NM_011207;NR_040669;NM_019427	Intergenic	chr4	57167664	chr4_57167324_57167664	57167324	Ptpn3;Epb4.1l4b;Gm12530	424
NM_178727;NM_001035533;NM_001035532;NM_009649	Intergenic	chr4	57834625	chr4_57834147_57834625	57834147	D630039A03Rik;Akap2	1011
NM_178727;NM_001035533;NM_001035532;NM_009649	Intergenic	chr4	57842617	chr4_57841999_57842617	57841999	D630039A03Rik;Akap2	652
NM_011660	Promoter	chr4	57957061	chr4_57956066_57957061	57956066	Txn1	2931
NM_172989;NM_010336	Intron	chr4	58518974	chr4_58518734_58518974	58518734	Lpar1	452
NM_172989;NM_010336	Intron	chr4	58542707	chr4_58542439_58542707	58542439	Lpar1	517
NM_172989;NM_010336	Promoter	chr4	58553458	chr4_58552988_58553458	58552988	Lpar1	619
NM_146920;NM_172381	Intergenic	chr4	58714778	chr4_58714293_58714778	58714293	AI314180;Olfr267	751
NM_146920;NM_172381	Intergenic	chr4	58719437	chr4_58718983_58719437	58718983	AI314180;Olfr267	472
NR_105031	Exon	chr4	59268865	chr4_59268563_59268865	59268563	LOC101055769	501
NM_001163288	Intron	chr4	59373515	chr4_59373261_59373515	59373261	Susd1	456
NM_178164;NM_001163288;NM_144904	Intergenic	chr4	59451817	chr4_59451307_59451817	59451307	Ptbp3;Susd1	575
NM_172468	Promoter	chr4	59806196	chr4_59805836_59806196	59805836	Snx30	570
NM_134257	Intron	chr4	62660715	chr4_62660410_62660715	62660410	Rgs3	473
NM_134257	Intron	chr4	62661456	chr4_62660855_62661456	62660855	Rgs3	1228
NM_134257	Intron	chr4	62673723	chr4_62673411_62673723	62673411	Rgs3	497
NM_028640;NM_001008793;NM_001008792;NM_001008791	Intron	chr4	63437157	chr4_63436598_63437157	63436598	Whrn	634
NM_144905	Promoter	chr4	63558191	chr4_63557822_63558191	63557822	6330416G13Rik	598
NM_021297	Intergenic	chr4	66737880	chr4_66737476_66737880	66737476	Tlr4	464
NM_021297	Intergenic	chr4	66743833	chr4_66743558_66743833	66743558	Tlr4	508
	Intergenic	chr4	67916668	chr4_67916023_67916668	67916023		852
NM_145990	Intron	chr4	70226107	chr4_70225775_70226107	70225775	Cdk5rap2	444
	Intergenic	chr4	71422645	chr4_71422301_71422645	71422301		485
NM_001285530;NM_001285529;NM_011599	Intron	chr4	72123290	chr4_72123072_72123290	72123072	Tle1	434
NR_027923;NM_011599;NM_001285532;NM_001285530;NM_001285531;NM_001285529	Promoter	chr4	72201218	chr4_72200575_72201218	72200575	Tle1;C630043F03Rik	1730
NM_144787	Promoter	chr4	74254698	chr4_74254352_74254698	74254352	Kdm4c	557
NM_144787;NM_001172095	Intron	chr4	74259958	chr4_74259664_74259958	74259664	Kdm4c	506
NM_026821;NM_001282014;NM_001282015;NM_031202	Intergenic	chr4	80875408	chr4_80874876_80875408	80874876	Tyrp1;Lurap1l	636
NM_001286131;NM_008687;NM_001113209;NM_001113210;NM_001286127	Intron	chr4	82384733	chr4_82384362_82384733	82384362	Nfib	635
NM_027238	Intron	chr4	83257568	chr4_83256973_83257568	83256973	Ttc39b	1363
NM_027238	Intron	chr4	83258262	chr4_83257950_83258262	83257950	Ttc39b	516
NM_027238	Intron	chr4	83307067	chr4_83306671_83307067	83306671	Ttc39b	594
NM_027238	Promoter	chr4	83324690	chr4_83324233_83324690	83324233	Ttc39b	507
NM_027238;NM_029949;NR_045450	Intergenic	chr4	83329602	chr4_83328603_83329602	83328603	Snapc3;Ttc39b;Gm11413	1620
NM_027238;NM_029949;NR_045450	Intergenic	chr4	83330459	chr4_83330039_83330459	83330039	Snapc3;Ttc39b;Gm11413	887
NM_001081012	Intron	chr4	83644921	chr4_83644327_83644921	83644327	Ccdc171	595
NM_019535	Promoter	chr4	85205423	chr4_85205153_85205423	85205153	Sh3gl2	669
NM_019535	Intron	chr4	85209101	chr4_85208812_85209101	85208812	Sh3gl2	739
NM_019535	Intron	chr4	85290407	chr4_85289975_85290407	85289975	Sh3gl2	618
NR_028545;NM_184088;NM_173400;NM_178376;NM_007408	Intergenic	chr4	86674524	chr4_86674080_86674524	86674080	Haus6;Plin2;Dennd4c;Rraga;Scarna8	1086
NM_184088;NM_173400;NM_007408	Intergenic	chr4	86710758	chr4_86710355_86710758	86710355	Haus6;Plin2;Dennd4c	422
NM_184088	Promoter	chr4	86748835	chr4_86748507_86748835	86748507	Dennd4c	511
NM_024433	Promoter	chr4	89137870	chr4_89137633_89137870	89137633	Mtap	448
NM_010486;NM_207686;NR_105828	Promoter	chr4	91371838	chr4_91371516_91371838	91371516	Mir6402;Elavl2	524
NM_172695	Promoter	chr4	94603557	chr4_94603220_94603557	94603220	Plaa	566
NM_001290568;NM_026319	Intron	chr4	94633315	chr4_94632840_94633315	94632840	Ift74	492
	Intergenic	chr4	95161225	chr4_95161011_95161225	95161011		421
NM_001081202	Promoter	chr4	98727110	chr4_98726663_98727110	98726663	L1td1	676
NM_172696;NM_001081202;NR_040437;NM_172872;NM_007704;NM_001005787	Intergenic	chr4	98739194	chr4_98738687_98739194	98738687	L1td1;Kank4;Inadl;Kank4os	752
NM_172696;NM_001081202;NR_040437;NM_172872;NM_007704;NM_001005787	Intergenic	chr4	98747964	chr4_98747440_98747964	98747440	L1td1;Kank4;Inadl;Kank4os	641
NM_172872	Intron	chr4	98785004	chr4_98784716_98785004	98784716	Kank4	449
NM_026082;NM_172872;NR_040437;NM_001290636;NM_146144	Intergenic	chr4	98841082	chr4_98840648_98841082	98840648	Usp1;Kank4;Kank4os;Dock7	605
NM_026082;NM_172872;NR_040437;NM_001290636;NM_146144	Intergenic	chr4	98841472	chr4_98841146_98841472	98841146	Usp1;Kank4;Kank4os;Dock7	691
NM_026082;NM_172872;NR_040437;NM_001290636;NM_146144	Intergenic	chr4	98846132	chr4_98844563_98846132	98844563	Usp1;Kank4;Kank4os;Dock7	6018
NM_026082;NM_172872;NR_040437;NM_001290636;NM_146144	Intergenic	chr4	98846881	chr4_98846437_98846881	98846437	Usp1;Kank4;Kank4os;Dock7	532
NM_026082;NM_172872;NR_040437;NM_001290636;NM_146144	Intergenic	chr4	98848086	chr4_98847531_98848086	98847531	Usp1;Kank4;Kank4os;Dock7	564
NM_026082;NM_172872;NR_040437;NM_001290636;NM_146144	Intergenic	chr4	98857392	chr4_98857034_98857392	98857034	Usp1;Kank4;Kank4os;Dock7	659
NM_026082;NM_172872;NR_040437;NM_001290636;NM_146144	Intergenic	chr4	98886948	chr4_98886717_98886948	98886717	Usp1;Kank4os;Kank4;Dock7	428
NM_175029;NM_001145967	Intergenic	chr4	99342872	chr4_99342624_99342872	99342624	Atg4c	465
NM_010425;NM_001081264	Intergenic	chr4	99636304	chr4_99636027_99636304	99636027	Alg6;Foxd3	514
NM_010425;NM_001081264	Intergenic	chr4	99640132	chr4_99639749_99640132	99639749	Alg6;Foxd3	468
NM_010425;NM_001081264;NM_026348	Intergenic	chr4	99671002	chr4_99670471_99671002	99670471	Itgb3bp;Alg6;Foxd3	980
NM_198037	Intron	chr4	100796346	chr4_100795899_100796346	100795899	Cachd1	505
NM_198037	Intron	chr4	100960368	chr4_100959919_100960368	100959919	Cachd1	538
NM_175036	Promoter	chr4	101647595	chr4_101647259_101647595	101647259	Leprot	630
NM_001163494;NM_027612	Intron	chr4	103273547	chr4_103273100_103273547	103273100	4921539E11Rik	681
NR_040673	Intron	chr4	103459325	chr4_103458917_103459325	103458917	Gm12718	553
NM_177259;NM_010014;NR_104385	Intron	chr4	104556642	chr4_104556365_104556642	104556365	Dab1	495
NM_080555	Promoter	chr4	105157981	chr4_105157654_105157981	105157654	Ppap2b	543
NM_080555	Promoter	chr4	105158573	chr4_105158164_105158573	105158164	Ppap2b	620
NM_080555	Exon	chr4	105195074	chr4_105194730_105195074	105194730	Ppap2b	571
NM_080555	Intron	chr4	105195615	chr4_105195119_105195615	105195119	Ppap2b	765
NM_080555	Intron	chr4	105196613	chr4_105196095_105196613	105196095	Ppap2b	782
NM_080555	Intron	chr4	105207622	chr4_105207089_105207622	105207089	Ppap2b	779
NM_080555	Exon	chr4	105209356	chr4_105208991_105209356	105208991	Ppap2b	606
NM_080555	Intron	chr4	105222023	chr4_105221456_105222023	105221456	Ppap2b	661
NM_080555	Intron	chr4	105224029	chr4_105222998_105224029	105222998	Ppap2b	1668
NM_080555	Intron	chr4	105224781	chr4_105224247_105224781	105224247	Ppap2b	658
NM_080555	Intron	chr4	105227116	chr4_105226339_105227116	105226339	Ppap2b	1021
NM_080555	Intergenic	chr4	105275850	chr4_105275426_105275850	105275426	Ppap2b	472
NM_080555	Intergenic	chr4	105276536	chr4_105276296_105276536	105276296	Ppap2b	478
NM_080555	Intergenic	chr4	105277176	chr4_105276703_105277176	105276703	Ppap2b	482
NM_080555	Intergenic	chr4	105278396	chr4_105277992_105278396	105277992	Ppap2b	883
NM_080555	Intergenic	chr4	105283071	chr4_105282750_105283071	105282750	Ppap2b	487
NM_080555	Intergenic	chr4	105284073	chr4_105283726_105284073	105283726	Ppap2b	879
NM_080555	Intergenic	chr4	105292125	chr4_105291827_105292125	105291827	Ppap2b	442
NM_080555	Intergenic	chr4	105299833	chr4_105299331_105299833	105299331	Ppap2b	626
NM_183225	Intergenic	chr4	106245407	chr4_106245121_106245407	106245121	Usp24	443
NM_183225	Intergenic	chr4	106313412	chr4_106312880_106313412	106312880	Usp24	548
NM_183225	Promoter	chr4	106317433	chr4_106317039_106317433	106317039	Usp24	474
NM_028209;NM_001172073	Intron	chr4	106664839	chr4_106664341_106664839	106664341	Ttc4	563
NM_198438;NM_146149;NM_025590;NM_023672	Intergenic	chr4	106839060	chr4_106838758_106839060	106838758	Acot11;Ssbp3;Fam151a	445
NM_198438;NM_146149;NM_025590;NM_023672	Intergenic	chr4	106847952	chr4_106847117_106847952	106847117	Acot11;Ssbp3;Fam151a	1376
NM_198438;NM_146149;NM_025590;NM_023672	Intergenic	chr4	106848800	chr4_106848042_106848800	106848042	Acot11;Ssbp3;Fam151a	2048
NM_198438;NM_025590;NM_023672	Intergenic	chr4	106854948	chr4_106854376_106854948	106854376	Acot11;Ssbp3	829
NM_198438;NM_025590;NM_023672	Intergenic	chr4	106856296	chr4_106856078_106856296	106856078	Acot11;Ssbp3	424
NM_198438;NM_025590;NM_023672	Intergenic	chr4	106857835	chr4_106856757_106857835	106856757	Acot11;Ssbp3	1640
NM_198438;NM_025590;NM_023672	Intergenic	chr4	106858804	chr4_106858348_106858804	106858348	Acot11;Ssbp3	1181
NM_198438;NM_025590;NM_023672	Intergenic	chr4	106860165	chr4_106859671_106860165	106859671	Acot11;Ssbp3	3225
NM_198438;NM_025590;NM_023672	Intergenic	chr4	106863797	chr4_106863439_106863797	106863439	Acot11;Ssbp3	637
NM_198438;NM_025590;NM_023672	Intergenic	chr4	106866575	chr4_106866105_106866575	106866105	Acot11;Ssbp3	818
NM_198438;NM_023672	Intron	chr4	106936995	chr4_106936601_106936995	106936601	Ssbp3	560
NM_025617;NM_029565	Promoter	chr4	107179123	chr4_107178340_107179123	107178340	Tceanc2;Tmem59	1013
NM_145550;NM_001205156	Intron	chr4	107321858	chr4_107321488_107321858	107321488	Yipf1	605
NM_028355	Promoter	chr4	107368029	chr4_107367779_107368029	107367779	Ndc1	455
NR_033496;NM_001080926	Promoter	chr4	107802158	chr4_107801656_107802158	107801656	Lrp8	717
NM_009949	Promoter	chr4	107923647	chr4_107923219_107923647	107923219	Cpt2	651
NM_011327	Intron	chr4	108071740	chr4_108071512_108071740	108071512	Scp2	452
NM_011327	Intron	chr4	108081821	chr4_108081555_108081821	108081555	Scp2	448
NM_001167936	Promoter	chr4	108219452	chr4_108218956_108219452	108218956	Zyg11a	1357
NM_001033634;NM_001254754;NM_001167936;NM_026728	Intergenic	chr4	108221321	chr4_108220909_108221321	108220909	Zyg11b;Zyg11a;Echdc2	536
NM_001033634	Promoter	chr4	108302556	chr4_108302248_108302556	108302248	Zyg11b	521
NM_027250;NM_024198;NM_001099303;NM_001033634	Intergenic	chr4	108319579	chr4_108318911_108319579	108318911	Zyg11b;Coa7;Fam159a;Gpx7	1204
NM_027250	Promoter	chr4	108328509	chr4_108328127_108328509	108328127	Coa7	1238
NM_175472;NM_027250;NM_024198;NM_001099303;NM_001033634	Intergenic	chr4	108362797	chr4_108362469_108362797	108362469	Zyg11b;Coa7;Fam159a;Zcchc11;Gpx7	635
NM_175472;NM_027250;NM_024198;NM_001099303;NM_001033634	Intergenic	chr4	108391186	chr4_108390701_108391186	108390701	Zyg11b;Coa7;Fam159a;Zcchc11;Gpx7	509
NM_172697;NM_011015	Promoter	chr4	108577673	chr4_108577335_108577673	108577335	Prpf38a;Orc1	482
NM_172697;NM_183300;NM_177045;NM_001254730;NM_175472;NM_011015	Intergenic	chr4	108635324	chr4_108634909_108635324	108634909	Zcchc11;Zfyve9;Prpf38a;Orc1;3110021N24Rik;Cc2d1b	678
NM_023537	Intron	chr4	108902542	chr4_108902212_108902542	108902212	Rab3b	532
NM_001134791;NM_023537;NM_146150;NM_133885;NM_173350;NR_040664;NR_030432	Intergenic	chr4	108990231	chr4_108989932_108990231	108989932	Nrd1;Osbpl9;8030443G20Rik;Rab3b;Mir761	451
NM_001134791;NM_173350;NM_133885	Exon	chr4	109072979	chr4_109072423_109072979	109072423	Osbpl9	561
NM_133885	Intron	chr4	109150479	chr4_109150061_109150479	109150061	Osbpl9	427
NM_133885	Promoter	chr4	109202266	chr4_109201934_109202266	109201934	Osbpl9	584
NM_007671;NM_001301368	Promoter	chr4	109667124	chr4_109666856_109667124	109666856	Cdkn2c	479
NM_145551;NM_001100466;NM_001102662;NM_001142775;NM_177818	Intergenic	chr4	111963881	chr4_111963578_111963881	111963578	Skint1;Slc5a9;Skint7;Skint8	423
NR_033617	Intergenic	chr4	114781819	chr4_114781364_114781819	114781364	Gm12830	459
NM_172698	Promoter	chr4	115738113	chr4_115737619_115738113	115737619	Efcab14	919
NM_001039124;NM_029196;NM_001285488;NM_001285487;NM_172698;NM_130865;NM_175308;NM_181040;NM_021461;NM_001025567	Intergenic	chr4	115821569	chr4_115821222_115821569	115821222	Kncn;Atpaf1;Dmbx1;Mknk1;Mob3c;Tex38;Efcab14	433
NM_175308	Promoter	chr4	115828451	chr4_115827918_115828451	115827918	Mob3c	1198
NM_175308	Intron	chr4	115832544	chr4_115832246_115832544	115832246	Mob3c	556
NM_001039124;NM_001285488;NM_001285487;NM_130865;NM_028142;NM_010173;NM_021461;NM_001025567	Intergenic	chr4	115956416	chr4_115956108_115956416	115956108	Kncn;Mknk1;Faah;Dmbx1;Nsun4	452
NM_001099295;NM_153521;NM_029786;NM_133681;NM_026651;NM_181585;NM_026547;NM_009015;NM_001290658;NM_001122958;NM_001122959	Intergenic	chr4	116176919	chr4_116176482_116176919	116176482	Rad54l;Pomgnt1;Lrrc41;Tspan1;Pik3r3;1700042G07Rik;Lurap1	1297
NM_008641;NM_001099295;NM_029786;NM_133681;NM_026651;NM_001042743;NM_181585;NM_026547;NM_009015;NM_001290658;NM_001122958;NM_001122959	Intergenic	chr4	116209367	chr4_116209030_116209367	116209030	Rad54l;Pomgnt1;Mast2;Tspan1;Pik3r3;Lurap1;1700042G07Rik	528
NM_181585	Promoter	chr4	116221578	chr4_116221236_116221578	116221236	Pik3r3	988
NM_146151	Promoter	chr4	116721473	chr4_116721050_116721473	116721050	Tesk2	727
NM_146151	Intron	chr4	116726486	chr4_116726197_116726486	116726197	Tesk2	463
NM_146151	Intron	chr4	116767101	chr4_116766580_116767101	116766580	Tesk2	771
NM_133250;NM_001159581;NM_026654	Promoter	chr4	116806275	chr4_116805911_116806275	116805911	Mutyh;Toe1	585
NM_133250;NM_001159581;NM_026654	Promoter	chr4	116807711	chr4_116807218_116807711	116807218	Mutyh;Toe1	1551
NM_133250;NM_001159581	Exon	chr4	116816471	chr4_116816155_116816471	116816155	Mutyh	506
NM_146256	Promoter	chr4	116821653	chr4_116821322_116821653	116821322	Hpdl	550
NM_175135;NM_001111277	Promoter	chr4	117019689	chr4_117019446_117019689	117019446	Eif2b3	468
NM_008958	Exon	chr4	117110167	chr4_117109931_117110167	117109931	Ptch2	446
NR_024078	Exon	chr4	117120776	chr4_117120415_117120776	117120415	Btbd19	563
NM_175030;NR_024078	Promoter	chr4	117126181	chr4_117125789_117126181	117125789	Btbd19;Tctex1d4	1206
NR_028524	Promoter	chr4	117152854	chr4_117152527_117152854	117152527	Snord38a	583
NM_013807;NM_026837;NM_009098;NM_175135;NM_001111277;NM_175030;NM_001145637;NM_001033774;NM_029589;NR_030704;NM_001285815;NM_001285814;NR_028524;NM_001285816;NR_024078;NM_001285812;NM_008958;NM_001290662;NM_134471	Intergenic	chr4	117159403	chr4_117158974_117159403	117158974	Plk3;Eif2b3;Tmem53;Snord55;Btbd19;Ptch2;Gm1661;Tctex1d4;Snord38a;Kif2c;Rps8	574
NM_025739	Intron	chr4	117283878	chr4_117283571_117283878	117283571	Rnf220	444
NM_025739	Intron	chr4	117323957	chr4_117323649_117323957	117323649	Rnf220	490
NM_025739	Intron	chr4	117367469	chr4_117367252_117367469	117367252	Rnf220	422
NM_025739	Intron	chr4	117369862	chr4_117369532_117369862	117369532	Rnf220	613
NM_025739	Intron	chr4	117373617	chr4_117373280_117373617	117373280	Rnf220	533
NM_001285902;NM_001285899;NM_080469;NM_001285901	Exon	chr4	117674206	chr4_117673971_117674206	117673971	Eri3	438
NM_008135	Intron	chr4	117845240	chr4_117844719_117845240	117844719	Slc6a9	530
NM_001161774;NM_001285521;NM_001285520;NM_009176	Intron	chr4	117995071	chr4_117994745_117995071	117994745	St3gal3	499
NM_001161774;NM_001285521;NM_001285520;NM_009176	Intron	chr4	118015934	chr4_118015612_118015934	118015612	St3gal3	635
NR_106085	Promoter	chr4	118210702	chr4_118210276_118210702	118210276	Mir7226	430
NM_011213	Intron	chr4	118216652	chr4_118216394_118216652	118216394	Ptprf	450
NM_011213	Intron	chr4	118229511	chr4_118228706_118229511	118228706	Ptprf	1477
NM_011213	Intron	chr4	118230036	chr4_118229570_118230036	118229570	Ptprf	741
NM_011213	Intron	chr4	118231261	chr4_118231031_118231261	118231031	Ptprf	459
NM_011213	Promoter	chr4	118289238	chr4_118288905_118289238	118288905	Ptprf	527
NM_198170	Exon	chr4	118386265	chr4_118385696_118386265	118385696	Szt2	591
NM_001122949;NM_010823;NM_001285497;NM_001285496	Intron	chr4	118445108	chr4_118444849_118445108	118444849	Mpl	506
NM_001011870;NM_133892;NM_146399	Intergenic	chr4	119006773	chr4_119006525_119006773	119006525	Olfr1329;Olfr1328;Lao1	450
NM_001011870;NM_133892;NM_146399	Intergenic	chr4	119008637	chr4_119008238_119008637	119008238	Olfr1329;Olfr1328;Lao1	517
NM_001011870;NM_133892;NM_011400;NM_146399	Intergenic	chr4	119010183	chr4_119009936_119010183	119009936	Olfr1329;Olfr1328;Lao1;Slc2a1	451
NM_133892;NM_011400;NM_146399	Intergenic	chr4	119020803	chr4_119020451_119020803	119020451	Olfr1328;Lao1;Slc2a1	435
NM_133892;NM_011400;NM_146399	Intergenic	chr4	119027072	chr4_119026374_119027072	119026374	Olfr1328;Lao1;Slc2a1	1384
NM_133892;NM_011400	Intergenic	chr4	119051528	chr4_119051086_119051528	119051086	Lao1;Slc2a1	451
NM_183140;NM_001145936;NM_001145935;NM_011400	Intergenic	chr4	119070034	chr4_119069658_119070034	119069658	Zfp691;Slc2a1	877
NM_183140;NM_001145936;NM_001145935;NM_011400	Intergenic	chr4	119070866	chr4_119070426_119070866	119070426	Zfp691;Slc2a1	550
NM_183140;NM_001145936;NM_001145935;NM_011400	Intergenic	chr4	119072135	chr4_119071849_119072135	119071849	Zfp691;Slc2a1	692
NM_183140;NM_001145936;NM_001145935;NM_011400	Intergenic	chr4	119074657	chr4_119073856_119074657	119073856	Zfp691;Slc2a1	1563
NM_183140;NM_001145936;NM_001145935;NM_013848;NM_011400	Intergenic	chr4	119081414	chr4_119081154_119081414	119081154	Ermap;Zfp691;Slc2a1	465
NM_001038998;NM_001145936;NM_001145935;NM_029198;NM_183140;NM_024462;NM_013848;NM_011400	Intergenic	chr4	119105887	chr4_119105444_119105887	119105444	Ermap;Ccdc23;4930538K18Rik;Zfp691;Slc2a1	527
NM_011400	Promoter	chr4	119109113	chr4_119108604_119109113	119108604	Slc2a1	601
NM_001038590;NM_153105	Exon	chr4	119260060	chr4_119259604_119260060	119259604	Cldn19	597
NM_001110130;NM_001110129;NM_028677	Promoter	chr4	119319765	chr4_119319452_119319765	119319452	Ppih	554
NM_177572	Intron	chr4	119474516	chr4_119474187_119474516	119474187	Rimkla	517
NM_172699;NM_001290696	Intron	chr4	119592692	chr4_119592355_119592692	119592355	Foxj3	497
NM_008191;NM_008190;NM_001290696;NM_172699;NM_001004178	Intergenic	chr4	119631540	chr4_119630754_119631540	119630754	AA415398;Guca2a;Guca2b;Foxj3	2010
NM_010657;NM_007902	Intergenic	chr4	120152129	chr4_120151772_120152129	120151772	Edn2;Hivep3	492
NM_007902;NM_194060	Intergenic	chr4	120261145	chr4_120260469_120261145	120260469	Edn2;Foxo6	748
NM_013883;NM_001159630	Intron	chr4	120446186	chr4_120445758_120446186	120445758	Scmh1	570
NM_001048168;NM_008692;NM_001277095	Intron	chr4	120801655	chr4_120801310_120801655	120801310	Nfyc	586
NM_007741	Exon	chr4	121042623	chr4_121042371_121042623	121042371	Col9a2	445
NM_007741	Intron	chr4	121043206	chr4_121042839_121043206	121042839	Col9a2	632
NM_007741	Exon	chr4	121044588	chr4_121044127_121044588	121044127	Col9a2	768
NM_029662	Intron	chr4	122947787	chr4_122947325_122947787	122947325	Mfsd2a	586
NM_025873	Intron	chr4	123025357	chr4_123024852_123025357	123024852	Trit1	591
NM_001256019;NM_007558	Promoter	chr4	123343283	chr4_123342962_123343283	123342962	Bmp8a	516
NR_105824	Promoter	chr4	123617839	chr4_123617280_123617839	123617280	Mir6398	979
NR_105824	Promoter	chr4	123618797	chr4_123618281_123618797	123618281	Mir6398	608
NM_001199136;NM_001199137	Intron	chr4	123625898	chr4_123625184_123625898	123625184	Macf1	2335
NM_001199136;NM_001199137	Intron	chr4	123652667	chr4_123652312_123652667	123652312	Macf1	695
NM_001199136;NM_001199137	Intron	chr4	123653803	chr4_123653509_123653803	123653509	Macf1	490
NM_001199136;NM_001199137	Intron	chr4	123655633	chr4_123654827_123655633	123654827	Macf1	1743
NM_001199136;NM_001199137	Intron	chr4	123657036	chr4_123656762_123657036	123656762	Macf1	442
NM_001199136;NM_001199137	Intron	chr4	123659313	chr4_123658956_123659313	123658956	Macf1	558
NR_002445;NM_001030274	Promoter	chr4	123718517	chr4_123717904_123718517	123717904	Ndufs5;BC002163	897
	Intergenic	chr4	124076061	chr4_124075777_124076061	124075777		428
NR_040774	Intergenic	chr4	124353059	chr4_124352342_124353059	124352342	1700057H15Rik	2041
NM_008636	Promoter	chr4	124802491	chr4_124802109_124802491	124802109	Mtf1	628
NM_008636	Exon	chr4	124825522	chr4_124824840_124825522	124824840	Mtf1	1945
NM_008636	Intron	chr4	124826386	chr4_124825881_124826386	124825881	Mtf1	623
NM_008636	Intron	chr4	124832010	chr4_124831568_124832010	124831568	Mtf1	714
NM_008636	Intron	chr4	124843673	chr4_124843258_124843673	124843258	Mtf1	540
NM_027310;NM_001290701	Promoter	chr4	125085463	chr4_125084976_125085463	125084976	Meaf6	787
NM_153159	Promoter	chr4	125128388	chr4_125127998_125128388	125127998	Zc3h12a	734
NM_175246;NM_027310;NM_175223;NM_001290701;NM_153159	Intergenic	chr4	125162439	chr4_125161882_125162439	125161882	Snip1;Dnali1;Meaf6;Zc3h12a	749
NM_001081097	Intron	chr4	125535091	chr4_125534201_125535091	125534201	Grik3	1772
NM_001081097	Intron	chr4	125581817	chr4_125581267_125581817	125581267	Grik3	768
NM_001081097	Intron	chr4	125610282	chr4_125609195_125610282	125609195	Grik3	2364
NM_001081097	Intergenic	chr4	125728793	chr4_125728336_125728793	125728336	Grik3	525
NR_015560	Intergenic	chr4	125878282	chr4_125877858_125878282	125877858	2610028E06Rik	469
NR_015560;NM_001252651;NM_025544;NM_172701;NM_007782;NR_045561	Intergenic	chr4	125992657	chr4_125992167_125992657	125992167	2610028E06Rik;Mrps15;Oscp1;Csf3r	735
NM_028800;NM_001145827	Intron	chr4	126123512	chr4_126123167_126123512	126123167	Stk40	622
NM_028800;NM_001145827	Intron	chr4	126138755	chr4_126138340_126138755	126138340	Stk40	419
NM_146153	Exon	chr4	126178032	chr4_126177498_126178032	126177498	Thrap3	876
NM_144941;NM_001145970	Promoter	chr4	126256584	chr4_126256317_126256584	126256317	Map7d1	454
NM_001145970;NM_153402;NM_153403;NM_199473;NM_133883;NM_011902;NM_144941;NM_013718	Intergenic	chr4	126339767	chr4_126339426_126339767	126339426	Col8a2;Adprhl2;Trappc3;Tekt2;Map7d1;Ago1;Ago3	632
NM_153402	Intron	chr4	126362129	chr4_126361810_126362129	126361810	Ago3	485
NM_153403	Intron	chr4	126465885	chr4_126465179_126465885	126465179	Ago1	872
NM_153403	Promoter	chr4	126466553	chr4_126466150_126466553	126466150	Ago1	620
NM_001035525;NM_001035526	Intron	chr4	126860669	chr4_126860201_126860669	126860201	AU040320	570
NM_001114399	Intron	chr4	126938833	chr4_126938466_126938833	126938466	Zmym4	447
NM_001114399	Intron	chr4	126958358	chr4_126957780_126958358	126957780	Zmym4	1099
NM_001114399	Promoter	chr4	126968815	chr4_126968289_126968815	126968289	Zmym4	808
NM_177462;NR_104366;NM_001285888;NM_001285885;NM_001285887	Promoter	chr4	127077596	chr4_127077081_127077596	127077081	Zmym6	711
NM_001099319	Promoter	chr4	127124861	chr4_127124433_127124861	127124433	Gm12942	538
NM_026670;NR_104366;NM_001285887;NM_001285885;NM_001099319;NM_001285888;NM_198618;NM_177462	Intergenic	chr4	127138860	chr4_127138522_127138860	127138522	Dlgap3;Zmym1;Zmym6;Gm12942	453
NM_198618	Intron	chr4	127227370	chr4_127226986_127227370	127226986	Dlgap3	456
NM_010291;NM_198618;NM_030252;NM_008120;NM_001160012;NM_008126;NM_008127	Intergenic	chr4	127324560	chr4_127323960_127324560	127323960	Smim12;Gja4;Gjb3;Gjb5;Gjb4;Dlgap3	1005
NM_001160012;NM_008126	Promoter	chr4	127331451	chr4_127331141_127331451	127331141	Gjb3	439
NM_010291;NM_030252;NM_008120;NM_001160012;NM_008126;NM_008127	Intergenic	chr4	127342031	chr4_127341721_127342031	127341721	Smim12;Gjb3;Gja4;Gjb4;Gjb5	450
NM_010291;NM_030252;NM_008120;NM_001160012;NM_008126;NM_008127	Intergenic	chr4	127345224	chr4_127344979_127345224	127344979	Smim12;Gjb3;Gja4;Gjb4;Gjb5	444
NM_008120;NM_001160012;NM_010291;NM_008126;NM_008127	Intergenic	chr4	127365688	chr4_127365205_127365688	127365205	Gjb5;Gjb3;Gja4;Gjb4	502
NM_029137;NM_001281955	Intron	chr4	128164089	chr4_128163863_128164089	128163863	Csmd2;Csmd2os	447
NM_001081098	Intron	chr4	128792913	chr4_128792527_128792913	128792527	Zfp362	508
NM_178110;NM_001033966;NM_172875;NM_016895	Intergenic	chr4	128923588	chr4_128923289_128923588	128923289	Ak2;Trim62;Azin2	536
NM_178110;NM_001033966;NM_172875;NM_016895	Intergenic	chr4	128927543	chr4_128927144_128927543	128927144	Ak2;Trim62;Azin2	665
NM_178110;NM_001033966;NM_172875;NM_016895;NM_029219	Intergenic	chr4	128974196	chr4_128973850_128974196	128973850	Ak2;Trim62;Rnf19b;Azin2	553
NM_027402	Promoter	chr4	129136709	chr4_129136328_129136709	129136328	Fndc5	580
NM_029036	Intron	chr4	129162665	chr4_129161906_129162665	129161906	S100pbp	797
NM_134151	Intron	chr4	129195601	chr4_129195132_129195601	129195132	Yars	507
NM_001033189;NM_001285865;NM_001285867	Intron	chr4	129232240	chr4_129230791_129232240	129230791	C77080	3813
NM_001285865	Promoter	chr4	129237375	chr4_129237034_129237375	129237034	C77080	610
NM_001285867	Intron	chr4	129252125	chr4_129251864_129252125	129251864	C77080	437
NM_001285867	Promoter	chr4	129261120	chr4_129260750_129261120	129260750	C77080	473
NM_001285867	Promoter	chr4	129263895	chr4_129263286_129263895	129263286	C77080	1137
NM_009030	Intron	chr4	129316174	chr4_129315902_129316174	129315902	Rbbp4	496
NM_028603	Intron	chr4	129373762	chr4_129373351_129373762	129373351	Zbtb8a	535
NM_028603	Promoter	chr4	129380173	chr4_129379851_129380173	129379851	Zbtb8a	493
NM_133889;NM_080442;NM_001085491;NM_025970;NM_153541;NM_023485;NM_028603;NM_009030	Intergenic	chr4	129394786	chr4_129393824_129394786	129393824	Bsdc1;Tssk3;Rbbp4;Sync;Zbtb8b;Zbtb8a;Fam229a;Zbtb8os	1705
NM_133889;NM_080442;NM_001085491;NM_025970;NM_153541;NM_023485;NM_028603;NM_009030	Intergenic	chr4	129401696	chr4_129400830_129401696	129400830	Bsdc1;Tssk3;Rbbp4;Sync;Zbtb8b;Zbtb8a;Fam229a;Zbtb8os	1303
NM_133889;NM_080442;NM_001085491;NM_025970;NM_153541;NM_028603;NM_009030	Intergenic	chr4	129408978	chr4_129408651_129408978	129408651	Bsdc1;Tssk3;Zbtb8a;Zbtb8b;Rbbp4;Fam229a;Zbtb8os	527
NM_182783;NM_133889;NM_018799;NM_010693;NM_080442;NM_001085491;NM_001162433;NM_001162432;NM_153541;NR_106199;NM_008228;NM_029748;NM_010807	Intergenic	chr4	129504012	chr4_129503417_129504012	129503417	Marcksl1;Hdac1;Bsdc1;Tssk3;Eif3i;Mir8119;Fam167b;Zbtb8b;Fam229a;Tmem234;Lck	890
NM_008228	Promoter	chr4	129544113	chr4_129543898_129544113	129543898	Hdac1	421
NM_008228	Promoter	chr4	129544927	chr4_129544452_129544927	129544452	Hdac1	846
NR_105983	Promoter	chr4	129683357	chr4_129683026_129683357	129683026	Mir7016	428
NM_011317;NR_105983;NM_001164745;NM_008468;NM_008974;NM_199305;NR_045036	Intergenic	chr4	129771730	chr4_129771416_129771730	129771416	Khdrbs1;Kpna6;Mir7016;Tmem39b;Ptp4a2	556
NM_011317;NR_105983;NM_001164745;NM_008974;NM_199305;NR_045036	Intergenic	chr4	129782752	chr4_129782336_129782752	129782336	Khdrbs1;Mir7016;Tmem39b;Ptp4a2	502
NM_199305;NR_045036;NM_001164745;NM_011317;NM_008974	Intergenic	chr4	129795543	chr4_129795231_129795543	129795231	Khdrbs1;Tmem39b;Ptp4a2	452
NM_001164745;NM_008974	Promoter	chr4	129820903	chr4_129820505_129820903	129820505	Ptp4a2	448
NM_001164745;NM_008974	Intron	chr4	129835540	chr4_129835176_129835540	129835176	Ptp4a2	1105
NR_040648;NM_001290714;NR_045190;NM_001290715;NR_040647;NM_028266;NM_001199696;NM_173071	Intergenic	chr4	129970646	chr4_129970234_129970646	129970234	Col16a1;1700003M07Rik;E330017L17Rik;Bai2	439
NM_026441	Promoter	chr4	130107460	chr4_130107031_130107460	130107031	Pef1	680
NM_023476	Promoter	chr4	130177762	chr4_130177328_130177762	130177328	Tinagl1	469
NM_001253386;NM_153160;NM_023476;NM_172702;NM_001168333;NM_001034872;NM_010174	Intergenic	chr4	130251477	chr4_130251196_130251477	130251196	Gm853;Tinagl1;Zcchc17;Fabp3;Serinc2	490
NM_001253386;NM_153160;NM_023476;NM_172702;NM_001168333;NM_001034872;NM_010174	Intergenic	chr4	130251952	chr4_130251618_130251952	130251618	Gm853;Tinagl1;Zcchc17;Fabp3;Serinc2	543
NM_010174	Promoter	chr4	130307587	chr4_130306922_130307587	130306922	Fabp3	776
NM_010174	Promoter	chr4	130310074	chr4_130309728_130310074	130309728	Fabp3	516
NM_153160	Intron	chr4	130328005	chr4_130327556_130328005	130327556	Zcchc17	456
NM_025998	Intergenic	chr4	130520478	chr4_130519671_130520478	130519671	Nkain1	2758
NM_025998	Intergenic	chr4	130522263	chr4_130521481_130522263	130521481	Nkain1	1786
NM_025998	Promoter	chr4	130572906	chr4_130572520_130572906	130572520	Nkain1	437
NM_001159604;NM_001159605;NM_001159606;NM_001159603;NM_025998;NM_030722	Intergenic	chr4	130630671	chr4_130630385_130630671	130630385	Pum1;Nkain1	947
NM_001159604;NM_001159605;NM_001159606;NM_001159603;NM_025998;NM_030722	Intergenic	chr4	130631482	chr4_130631086_130631482	130631086	Pum1;Nkain1	600
NM_001159604;NM_001159605;NM_001159606;NM_001159603;NM_025998;NM_030722	Intergenic	chr4	130635699	chr4_130635264_130635699	130635264	Pum1;Nkain1	532
[truncated: 6,852 more rows]
