# Supplementary material for: Allele-specific differential regulation of monoallelically expressed autosomal genes in the cardiac lineage
Source: Nat Commun. 2022 Oct 10;13:5984. doi: 10.1038/s41467-022-33722-x (PMC9550772; doi:10.1038/s41467-022-33722-x)
Supplement: Supplementary file 13 — Source Data [file 41467_2022_33722_MOESM13_ESM.zip › Source Data 51.csv]

accession	annotation	chrom	end	id	start	symbol	totalSignal
NM_011441;NM_001289464;NM_001289465;NM_001289466;NM_001289467	Exon	chr1	4492359	chr1_4492088_4492359	4492088	Sox17	512
NM_001177658	Exon	chr1	4775989	chr1_4775621_4775989	4775621	Mrpl15	523
NR_033530;NM_025300;NM_001177658	Promoter	chr1	4785781	chr1_4785436_4785781	4785436	Mrpl15	593
NM_001159751;NM_001177658;NM_025300;NR_033530;NM_001159750;NM_008866;NM_011541	Intergenic	chr1	4803333	chr1_4802977_4803333	4802977	Lypla1;Mrpl15;Tcea1	601
NM_008866	Promoter	chr1	4807799	chr1_4807209_4807799	4807209	Lypla1	853
NM_011541;NM_001159750;NM_001159751	Promoter	chr1	4856212	chr1_4855532_4856212	4855532	Tcea1	1241
NM_011541;NM_001159750;NM_001159751	Promoter	chr1	4857098	chr1_4856499_4857098	4856499	Tcea1	731
NM_011541;NM_001159750;NM_001159751	Promoter	chr1	4858047	chr1_4857415_4858047	4857415	Tcea1	1989
NM_133826	Intergenic	chr1	5261879	chr1_5261493_5261879	5261493	Atp6v1h	747
NM_001290390;NM_001290392;NM_001290393;NM_027671	Intron	chr1	8582277	chr1_8581675_8582277	8581675	Sntg1	1713
NM_021511;NR_015470;NR_027664;NM_175236	Intergenic	chr1	9470135	chr1_9469662_9470135	9469662	Rrs1;Adhfe1;2610203C22Rik	706
NR_040462	Intron	chr1	9768769	chr1_9768391_9768769	9768391	1700034P13Rik	608
NR_024067;NR_004410	Promoter	chr1	9944186	chr1_9943905_9944186	9943905	Snord87;Snhg6	463
NM_026493;NM_013715;NR_102282;NM_001277101	Promoter	chr1	10038211	chr1_10037603_10038211	10037603	Cspp1;Cops5	1806
NM_001289497;NM_177834;NM_001102430	Intergenic	chr1	10285611	chr1_10285173_10285611	10285173	Cpa6;Arfgef1	662
NR_030645	Intergenic	chr1	10878316	chr1_10877942_10878316	10877942	Mir467e	532
NM_001160370;NM_001160371;NM_029525;NM_001160369;NM_177173;NM_001033636	Intergenic	chr1	11330492	chr1_11330063_11330492	11330063	Prex2;A830018L16Rik	523
NM_001160370;NM_001160371;NM_001160369;NM_177173	Promoter	chr1	11413688	chr1_11413272_11413688	11413272	A830018L16Rik	511
NM_001198566;NM_001198565;NM_172294	Intron	chr1	12745310	chr1_12744959_12745310	12744959	Sulf1	484
NM_172841;NM_001081209	Intergenic	chr1	13016255	chr1_13015620_13016255	13015620	Slco5a1;Prdm14	1134
NM_172841;NM_008678;NM_001081209;NM_001077695	Intergenic	chr1	13071069	chr1_13070794_13071069	13070794	Ncoa2;Slco5a1;Prdm14	487
NM_172841;NM_008678;NM_001081209;NM_001077695	Intergenic	chr1	13072638	chr1_13072294_13072638	13072294	Ncoa2;Slco5a1;Prdm14	789
NM_172841;NM_008678;NM_001081209;NM_001077695	Intergenic	chr1	13073609	chr1_13073143_13073609	13073143	Ncoa2;Slco5a1;Prdm14	553
NM_172841;NM_008678;NM_001081209;NM_001077695	Intergenic	chr1	13085653	chr1_13085236_13085653	13085236	Ncoa2;Slco5a1;Prdm14	726
NM_008678;NM_001077695;NM_001081209	Intergenic	chr1	13094874	chr1_13094587_13094874	13094587	Ncoa2;Prdm14	478
NM_008678;NM_001077695;NM_001081209	Intergenic	chr1	13095291	chr1_13095016_13095291	13095016	Ncoa2;Prdm14	496
NM_001081209	Exon	chr1	13114428	chr1_13113991_13114428	13113991	Prdm14	880
NM_001081209	Exon	chr1	13119172	chr1_13118703_13119172	13118703	Prdm14	720
NM_001081209	Intron	chr1	13120319	chr1_13119795_13120319	13119795	Prdm14	558
NM_001081209	Promoter	chr1	13126645	chr1_13126322_13126645	13126322	Prdm14	530
NM_001081209	Promoter	chr1	13127707	chr1_13127113_13127707	13127113	Prdm14	603
NM_008678;NM_001077695	Promoter	chr1	13374513	chr1_13373921_13374513	13373921	Ncoa2	601
NM_145381	Promoter	chr1	13660863	chr1_13659911_13660863	13659911	Lactb2	1696
NM_001252192;NM_010164	Intron	chr1	14291872	chr1_14291454_14291872	14291454	Eya1	545
NM_001252192;NM_010164	Intron	chr1	14292754	chr1_14292288_14292754	14292288	Eya1	468
NM_001286628;NM_009352	Promoter	chr1	15806002	chr1_15805295_15806002	15805295	Terf1	928
NM_011291;NM_133832	Promoter	chr1	16104703	chr1_16104258_16104703	16104258	Rpl7;Rdh10	477
	Intergenic	chr1	16825002	chr1_16824408_16825002	16824408		1122
NM_010267	Intergenic	chr1	17251105	chr1_17250594_17251105	17250594	Gdap1	777
NR_029902;NM_008563;NM_010552;NR_029593;NM_145856	Intergenic	chr1	20761993	chr1_20761697_20761993	20761697	Mcm3;Mir206;Il17f;Mir133b;Il17a	490
NM_010356;NM_001077353;NM_001288617	Intron	chr1	21249375	chr1_21249053_21249375	21249053	Gsta3	524
NM_010356;NM_001077353;NM_001288617	Intron	chr1	21254268	chr1_21253974_21254268	21253974	Gsta3	512
NM_053270;NM_183018;NM_001012623	Intron	chr1	22385982	chr1_22385513_22385982	22385513	Rims1	551
NM_001012624;NM_001012625;NM_053270;NM_183018;NM_001012623	Intergenic	chr1	22466966	chr1_22466501_22466966	22466501	Rims1	1018
NM_001012624;NM_001012625;NM_053270;NM_183018;NM_001012623	Intergenic	chr1	22467279	chr1_22467028_22467279	22467028	Rims1	496
NR_002688;NM_011200	Promoter	chr1	30949739	chr1_30949007_30949739	30949007	Gm13363;Ptp4a1	734
NM_008999;NM_001159729	Intron	chr1	33733136	chr1_33732657_33733136	33732657	Rab23	541
NM_001290699;NM_133817	Intron	chr1	33795710	chr1_33795337_33795710	33795337	Zfp451	464
NM_001276764	Intron	chr1	33927654	chr1_33927078_33927654	33927078	Dst	826
NM_001276764	Intron	chr1	33940224	chr1_33939724_33940224	33939724	Dst	578
NM_001276764	Intron	chr1	33945249	chr1_33944827_33945249	33944827	Dst	595
NM_001276764	Intron	chr1	33974580	chr1_33974260_33974580	33974260	Dst	671
NM_001276764	Intron	chr1	33975134	chr1_33974660_33975134	33974660	Dst	1078
NM_001276764;NM_134448;NM_133833	Intron	chr1	34038795	chr1_34038365_34038795	34038365	Dst	615
NM_001276764;NM_134448;NM_133833	Intron	chr1	34073875	chr1_34073630_34073875	34073630	Dst	662
NM_001276764;NM_134448;NM_133833	Intron	chr1	34128563	chr1_34128212_34128563	34128212	Dst	526
NM_027159;NM_178601	Promoter	chr1	34439697	chr1_34439109_34439697	34439109	Ccdc115;Imp4	610
NM_001160235;NM_174997;NM_001160236	Exon	chr1	34818083	chr1_34817550_34818083	34817550	Fam168b	758
NM_001160235;NM_174997;NM_001160236	Intron	chr1	34823584	chr1_34823302_34823584	34823302	Fam168b	492
	Intergenic	chr1	35771020	chr1_35770558_35771020	35770558		501
	Intergenic	chr1	35854931	chr1_35854643_35854931	35854643		533
NM_015818	Intergenic	chr1	36010960	chr1_36010510_36010960	36010510	Hs6st1	782
NM_015818	Intergenic	chr1	36011353	chr1_36011062_36011353	36011062	Hs6st1	503
NM_015818	Intergenic	chr1	36014199	chr1_36013369_36014199	36013369	Hs6st1	3456
NM_015818	Intergenic	chr1	36015692	chr1_36015155_36015692	36015155	Hs6st1	1113
NM_015818	Intergenic	chr1	36019258	chr1_36018919_36019258	36018919	Hs6st1	650
NR_105862;NM_015818;NM_198899	Intergenic	chr1	36050535	chr1_36050002_36050535	36050002	Mir6897;Hs6st1;Uggt1	569
NR_105862;NM_015818;NM_198899	Intergenic	chr1	36055157	chr1_36054693_36055157	36054693	Mir6897;Hs6st1;Uggt1	601
NR_105862;NM_015818;NM_198899	Intergenic	chr1	36059895	chr1_36058725_36059895	36058725	Mir6897;Hs6st1;Uggt1	2047
NR_105862;NM_015818;NM_198899	Intergenic	chr1	36060762	chr1_36060391_36060762	36060391	Mir6897;Hs6st1;Uggt1	914
NR_105862;NM_015818;NM_198899	Intergenic	chr1	36061394	chr1_36060904_36061394	36060904	Mir6897;Hs6st1;Uggt1	1869
NR_105862;NM_015818;NM_198899	Intergenic	chr1	36062133	chr1_36061478_36062133	36061478	Mir6897;Hs6st1;Uggt1	1191
NR_105862;NM_015818;NM_198899	Intergenic	chr1	36062850	chr1_36062210_36062850	36062210	Mir6897;Hs6st1;Uggt1	1730
NR_105862;NM_015818;NM_198899	Intergenic	chr1	36064253	chr1_36063959_36064253	36063959	Mir6897;Hs6st1;Uggt1	551
NM_015818	Exon	chr1	36103672	chr1_36103386_36103672	36103386	Hs6st1	517
NM_153502	Exon	chr1	36532363	chr1_36531640_36532363	36531640	Ankrd23	1132
NM_018872	Intron	chr1	36848578	chr1_36848200_36848578	36848200	Tmem131	463
NM_018872	Intron	chr1	36872051	chr1_36871705_36872051	36871705	Tmem131	468
NM_018872	Intron	chr1	36891723	chr1_36891446_36891723	36891446	Tmem131	484
NM_018872	Intron	chr1	36904779	chr1_36904495_36904779	36904495	Tmem131	525
NM_018872	Intergenic	chr1	36943795	chr1_36943427_36943795	36943427	Tmem131	596
NM_018872	Intergenic	chr1	36944413	chr1_36944024_36944413	36944024	Tmem131	693
NM_018872	Intergenic	chr1	36983868	chr1_36983528_36983868	36983528	Tmem131	560
NM_018872	Intergenic	chr1	36986182	chr1_36985530_36986182	36985530	Tmem131	813
NM_018872	Intergenic	chr1	36986975	chr1_36986662_36986975	36986662	Tmem131	507
NM_018872	Intergenic	chr1	36987695	chr1_36987382_36987695	36987382	Tmem131	521
NM_018872	Intergenic	chr1	36997248	chr1_36996715_36997248	36996715	Tmem131	1033
	Intergenic	chr1	37101052	chr1_37100739_37101052	37100739		612
	Intergenic	chr1	37103691	chr1_37103139_37103691	37103139		822
NM_170597;NR_028555;NM_001033135;NM_018775;NM_028043	Intergenic	chr1	39527650	chr1_39527389_39527650	39527389	Tbc1d8;Rnf149;Cnot11;Creg2;Snord89	492
NM_028043	Promoter	chr1	39536016	chr1_39535515_39536016	39535515	Cnot11	795
NM_029368	Promoter	chr1	44102790	chr1_44102372_44102790	44102372	Tex30	600
NM_144558;NM_023645	Promoter	chr1	44119594	chr1_44119106_44119594	44119106	Kdelc1;Bivm	802
	Intergenic	chr1	44332139	chr1_44331559_44332139	44331559		802
NM_028599	Promoter	chr1	45795767	chr1_45795409_45795767	45795409	Wdr75	560
NM_172653	Promoter	chr1	46853871	chr1_46853352_46853871	46853352	Slc39a10	1238
NM_028696	Promoter	chr1	51478909	chr1_51478491_51478909	51478491	Nabp1	510
NM_001161817;NM_001290982;NM_010863	Promoter	chr1	51915654	chr1_51915252_51915654	51915252	Myo1b	610
NM_144953	Promoter	chr1	52953302	chr1_52952987_52953302	52952987	1700019D03Rik	581
NM_145517;NM_153556	Promoter	chr1	53297067	chr1_53296772_53297067	53296772	Pms1;Ormdl1	505
NM_133728;NM_001290984	Promoter	chr1	53352760	chr1_53352473_53352760	53352473	Asnsd1	540
NM_001001883;NM_133810;NM_001252070;NR_106149	Intergenic	chr1	53751107	chr1_53750684_53751107	53750684	Stk17b;Mir7681;Hecw2;Dnah7a	1050
NM_001001883	Intron	chr1	53852445	chr1_53852024_53852445	53852024	Hecw2	481
NM_001081433;NM_001163314	Intergenic	chr1	54585899	chr1_54585076_54585899	54585076	Pgap1;Ankrd44	1428
NM_001081433	Promoter	chr1	54926377	chr1_54926007_54926377	54926007	Ankrd44	675
NM_031179	Promoter	chr1	55027544	chr1_55027157_55027544	55027157	Sf3b1	601
NM_010477;NM_008303	Promoter	chr1	55088852	chr1_55087931_55088852	55087931	Hspd1;Hspe1	1198
NM_028713	Intron	chr1	55198952	chr1_55198661_55198952	55198661	Rftn2	768
NM_028713	Intron	chr1	55210447	chr1_55210185_55210447	55210185	Rftn2	487
NM_001081181;NR_004860;NM_001037742;NM_001114102	Promoter	chr1	57406957	chr1_57406339_57406957	57406339	Tyw5;9430016H08Rik	717
NM_199007	Promoter	chr1	57996252	chr1_57995842_57996252	57995842	Sgol2	613
NM_025824	Promoter	chr1	58393140	chr1_58392467_58393140	58392467	Bzw1	1148
NM_001042634;NR_027853;NR_027854	Promoter	chr1	58424694	chr1_58424078_58424694	58424078	Clk1	1323
NM_001285826;NM_027374;NM_027351;NM_022988;NM_001285827	Promoter	chr1	58445792	chr1_58445489_58445792	58445489	Ppil3;Nif3l1	535
NM_172406	Intron	chr1	58916582	chr1_58916267_58916582	58916267	Trak2	565
NM_001033373	Intergenic	chr1	59377800	chr1_59377292_59377800	59377292	Cdk15	562
NM_001033373;NM_001013771;NM_008057	Intergenic	chr1	59423495	chr1_59422867_59423495	59422867	Gm973;Fzd7;Cdk15	983
NM_009460	Intron	chr1	59651870	chr1_59651508_59651870	59651508	Sumo1	624
NM_018868	Intron	chr1	59697313	chr1_59697045_59697313	59697045	Nop58	732
NM_018868	Intron	chr1	59698077	chr1_59697641_59698077	59697641	Nop58	1097
NM_001037725	Intron	chr1	59967507	chr1_59967136_59967507	59967136	Fam117b	609
NM_001198571;NM_001198570;NM_198127	Promoter	chr1	60409318	chr1_60408962_60409318	60408962	Abi2	657
NM_001045513	Intron	chr1	60545115	chr1_60544814_60545115	60544814	Raph1	538
NM_007642	Intergenic	chr1	60778103	chr1_60777709_60778103	60777709	Cd28	475
NM_001281976;NM_007642;NM_009843	Intergenic	chr1	60839776	chr1_60839409_60839776	60839409	Ctla4;Cd28	764
NM_001281976;NM_007642;NM_009843	Intergenic	chr1	60851202	chr1_60850814_60851202	60850814	Ctla4;Cd28	932
NM_001281976;NM_007642;NM_009843	Intergenic	chr1	60851499	chr1_60851255_60851499	60851255	Ctla4;Cd28	481
NM_001281976;NM_007642;NM_009843	Intergenic	chr1	60853768	chr1_60852118_60853768	60852118	Ctla4;Cd28	5057
NM_001077405;NM_001077404;NM_001077407;NM_001077406;NM_001077403;NM_010939	Intron	chr1	62737023	chr1_62736637_62737023	62736637	Nrp2	649
NM_001114609;NM_001081436;NR_045915;NR_045914	Promoter	chr1	63113297	chr1_63112881_63113297	63112881	Ino80d;Ino80dos	466
NM_001114609;NM_001081436;NR_045915;NR_045914	Promoter	chr1	63117637	chr1_63116706_63117637	63116706	Ino80d;Ino80dos	1737
NR_045915;NR_045914	Intron	chr1	63137229	chr1_63136881_63137229	63136881	Ino80dos	464
NR_045915;NR_045914	Intron	chr1	63138608	chr1_63138204_63138608	63138204	Ino80dos	696
NR_045915;NR_045914	Intron	chr1	63140046	chr1_63139628_63140046	63139628	Ino80dos	667
NM_001285936;NM_001285937	Intron	chr1	63223096	chr1_63222443_63223096	63222443	Zdbf2	987
NM_033563	Promoter	chr1	64122287	chr1_64121729_64122287	64121729	Klf7	642
NM_001276413;NM_001276412;NM_001276411;NM_001276410;NM_001276408;NM_001276409;NM_010233	Exon	chr1	71615425	chr1_71615164_71615425	71615164	Fn1	459
NM_001276413;NM_001276412;NM_001276411;NM_001276410;NM_001276408;NM_001276409;NM_010233	Intron	chr1	71636050	chr1_71635643_71636050	71635643	Fn1	610
NM_001276413;NM_001276412;NM_001276411;NM_001276410;NM_001276408;NM_001276409;NM_010233	Intron	chr1	71646532	chr1_71646050_71646532	71646050	Fn1	520
NM_001276413;NM_001276412;NM_001276411;NM_001276410;NM_001276408;NM_001276409;NM_010233	Intron	chr1	71648540	chr1_71648223_71648540	71648223	Fn1	477
NM_001276413;NM_001276412;NM_001276411;NM_001276410;NM_001276408;NM_001276409;NM_010233	Promoter	chr1	71650752	chr1_71650337_71650752	71650337	Fn1	553
NR_040308;NM_001276413;NM_001276412;NM_001276411;NM_001276410;NM_026195;NM_001276408;NM_001276409;NM_010233	Intergenic	chr1	71671508	chr1_71670616_71671508	71670616	Atic;Apol7d;Fn1	1145
NR_040308;NM_001276413;NM_001276412;NM_001276411;NM_001276410;NM_026195;NM_001276408;NM_001276409;NM_010233	Intergenic	chr1	71673931	chr1_71673351_71673931	71673351	Atic;Apol7d;Fn1	1519
NM_001005423	Intron	chr1	72195789	chr1_72195504_72195789	72195504	Mreg	475
NM_001005423	Intron	chr1	72205787	chr1_72205000_72205787	72205000	Mreg	1092
NM_023523;NM_175564;NM_001005423;NM_009533	Intergenic	chr1	72226272	chr1_72225947_72226272	72225947	Tmem169;Pecr;Xrcc5;Mreg	996
NM_023523;NM_175564;NM_001005423;NM_009533	Intergenic	chr1	72229535	chr1_72229256_72229535	72229256	Tmem169;Pecr;Xrcc5;Mreg	552
NM_023523;NM_175564;NM_001005423;NM_009533	Intergenic	chr1	72237134	chr1_72236810_72237134	72236810	Tmem169;Pecr;Xrcc5;Mreg	539
NM_023523;NM_175564;NM_001005423;NM_009533	Intergenic	chr1	72242686	chr1_72242229_72242686	72242229	Tmem169;Pecr;Xrcc5;Mreg	505
NM_023523;NM_175564;NM_001005423;NM_009533	Intergenic	chr1	72244208	chr1_72243780_72244208	72243780	Tmem169;Pecr;Xrcc5;Mreg	739
NM_023523;NM_175564;NM_001005423;NM_009533	Intergenic	chr1	72255003	chr1_72254698_72255003	72254698	Tmem169;Pecr;Xrcc5;Mreg	1328
NM_009533	Promoter	chr1	72309999	chr1_72309464_72309999	72309464	Xrcc5	750
NM_009533	Intron	chr1	72378776	chr1_72378535_72378776	72378535	Xrcc5	474
NM_009084	Promoter	chr1	72711672	chr1_72711123_72711672	72711123	Rpl37a	891
NM_009084	Promoter	chr1	72713508	chr1_72712774_72713508	72712774	Rpl37a	888
NM_176980;NM_009084;NM_008342;NM_010518	Intergenic	chr1	72765638	chr1_72765339_72765638	72765339	Ankar;Igfbp2;Rpl37a;Igfbp5	491
NM_176980;NM_009084;NM_008342;NM_010518	Intergenic	chr1	72773198	chr1_72772856_72773198	72772856	Ankar;Igfbp2;Rpl37a;Igfbp5	470
NM_176980;NM_009084;NM_008342;NM_010518	Intergenic	chr1	72791136	chr1_72790308_72791136	72790308	Ankar;Igfbp2;Rpl37a;Igfbp5	1323
NM_176980;NM_009084;NM_008342;NM_010518	Intergenic	chr1	72793626	chr1_72793275_72793626	72793275	Ankar;Igfbp2;Rpl37a;Igfbp5	560
NM_176980;NM_009084;NM_008342;NM_010518	Intergenic	chr1	72797588	chr1_72797021_72797588	72797021	Ankar;Igfbp2;Rpl37a;Igfbp5	1440
NM_009084;NM_010518;NM_008342	Intergenic	chr1	72806413	chr1_72805580_72806413	72805580	Igfbp2;Rpl37a;Igfbp5	960
NM_008342	Promoter	chr1	72824911	chr1_72824560_72824911	72824560	Igfbp2	547
NM_008342	Intron	chr1	72830631	chr1_72830313_72830631	72830313	Igfbp2	493
NM_027884;NM_001289895	Intron	chr1	74031784	chr1_74031325_74031784	74031325	Tns1	592
NM_027884;NM_001289895	Intron	chr1	74083948	chr1_74083539_74083948	74083539	Tns1	549
NM_027884;NM_001289895	Intron	chr1	74091708	chr1_74091304_74091708	74091304	Tns1	529
NM_027884;NM_001289895	Intron	chr1	74093206	chr1_74092674_74093206	74092674	Tns1	569
NM_027884;NM_001289895	Intron	chr1	74095121	chr1_74094508_74095121	74094508	Tns1	827
NM_027884;NM_001289895	Intron	chr1	74103086	chr1_74102566_74103086	74102566	Tns1	1114
NM_027884;NM_001289895	Intron	chr1	74112008	chr1_74111530_74112008	74111530	Tns1	1038
NM_001170641;NM_001289895;NM_029711;NM_178241;NM_001034060;NM_027884;NM_009909	Intergenic	chr1	74162662	chr1_74162347_74162662	74162347	Cxcr2;Tns1;Cxcr1;Rufy4;Arpc2	462
NM_029711	Intron	chr1	74256963	chr1_74256436_74256963	74256436	Arpc2	559
NM_029711	Exon	chr1	74262770	chr1_74262389_74262770	74262389	Arpc2	663
NM_027154;NM_001039509	Intron	chr1	74301014	chr1_74300717_74301014	74300717	Pnkd;Tmbim1	769
NM_027154	Promoter	chr1	74304128	chr1_74303688_74304128	74303688	Tmbim1	643
NM_001039509	Intron	chr1	74310295	chr1_74309809_74310295	74309809	Pnkd	608
NM_019999;NM_001039509	Intron	chr1	74338616	chr1_74338075_74338616	74338075	Pnkd	893
NM_001033345	Exon	chr1	74368355	chr1_74367711_74368355	74367711	Catip	1060
NM_153088;NR_029743;NM_027154;NM_001039509;NM_009509;NM_001033345;NM_176972;NM_013612;NM_019999	Intergenic	chr1	74397700	chr1_74397402_74397700	74397402	Slc11a1;Mir26b;Vil1;Catip;Pnkd;Ctdsp1;Tmbim1;Usp37	470
NM_153088;NR_029743;NM_027154;NM_001039509;NM_009509;NM_001033345;NM_176972;NM_013612;NM_019999	Intergenic	chr1	74398661	chr1_74398362_74398661	74398362	Slc11a1;Mir26b;Vil1;Catip;Pnkd;Ctdsp1;Tmbim1;Usp37	490
NM_021383	Promoter	chr1	74507012	chr1_74506671_74507012	74506671	Rqcd1	574
NM_021383;NM_176972	Intron	chr1	74513989	chr1_74513142_74513989	74513142	Rqcd1;Usp37	1458
NM_024264	Promoter	chr1	74713975	chr1_74713583_74713975	74713583	Cyp27a1	506
NM_009526	Exon	chr1	74784627	chr1_74784190_74784627	74784190	Wnt6	704
NM_001039495;NM_153111;NR_029876;NM_021541;NM_153744;NM_024264;NM_009518;NM_009526;NM_009872	Intergenic	chr1	74825276	chr1_74824815_74825276	74824815	Fev;Ccdc108;Mir375;Wnt10a;Prkag3;Wnt6;Cyp27a1;Cdk5r2;Cryba2	798
NM_026846;NM_001159906;NM_001159905	Promoter	chr1	75169206	chr1_75168669_75169206	75168669	Zfand2b	842
NM_016878;NM_001110831	Promoter	chr1	75317942	chr1_75317271_75317942	75317271	Dnpep	1276
NM_177056	Intron	chr1	75483759	chr1_75483332_75483759	75483332	Tmem198	524
NM_007936	Intron	chr1	77450429	chr1_77449987_77450429	77449987	Epha4	656
NM_007936	Intron	chr1	77452032	chr1_77451576_77452032	77451576	Epha4	865
NM_007936	Intron	chr1	77473807	chr1_77473215_77473807	77473215	Epha4	1438
NM_007936	Promoter	chr1	77515628	chr1_77515232_77515628	77515232	Epha4	601
NM_001004173	Intron	chr1	78400149	chr1_78399842_78400149	78399842	Sgpp2	607
NM_001136226;NM_028817;NM_001136222;NM_001001981;NM_026713;NM_001033606	Intergenic	chr1	78601280	chr1_78600697_78601280	78600697	Acsl3;Utp14b;Mogat1	672
NM_027057;NM_001111279	Intron	chr1	79738396	chr1_79737883_79738396	79737883	Wdfy1	623
NM_025386;NM_133975	Promoter	chr1	84840619	chr1_84840318_84840619	84840318	Trip12;Fbxo36	528
NM_025386	Intron	chr1	84848174	chr1_84847850_84848174	84847850	Fbxo36	659
NM_025386	Intron	chr1	84856785	chr1_84856194_84856785	84856194	Fbxo36	887
NM_025386	Intron	chr1	84860112	chr1_84859724_84860112	84859724	Fbxo36	473
NM_025386	Intron	chr1	84861518	chr1_84860785_84861518	84860785	Fbxo36	1271
NM_025386	Intron	chr1	84862780	chr1_84862391_84862780	84862391	Fbxo36	550
NM_025386	Intron	chr1	84864159	chr1_84863667_84864159	84863667	Fbxo36	497
NM_025386	Intron	chr1	84865545	chr1_84865223_84865545	84865223	Fbxo36	663
NM_025386	Intron	chr1	84869738	chr1_84869446_84869738	84869446	Fbxo36	535
NM_025386	Intron	chr1	84872159	chr1_84871846_84872159	84871846	Fbxo36	665
NM_025386	Intron	chr1	84872545	chr1_84872264_84872545	84872264	Fbxo36	505
NM_025386	Intron	chr1	84889565	chr1_84889201_84889565	84889201	Fbxo36	630
NM_025386	Intron	chr1	84891203	chr1_84890339_84891203	84890339	Fbxo36	1375
NM_027921	Intron	chr1	84915438	chr1_84915124_84915438	84915124	Slc16a14	538
NM_027921	Intron	chr1	84928128	chr1_84927873_84928128	84927873	Slc16a14	495
NM_133781	Promoter	chr1	85794284	chr1_85794006_85794284	85794006	Cab39	488
NM_027357	Promoter	chr1	86064418	chr1_86064058_86064418	86064058	Psmd1	1142
NM_027357;NM_001144992;NM_001144993;NM_027456;NM_008311;NM_030184	Intergenic	chr1	86141569	chr1_86141017_86141569	86141017	Armc9;2810459M11Rik;Psmd1;Htr2b	771
NM_010880;NM_145222;NR_015507;NM_030184;NM_010341;NR_028478;NR_002851;NR_106184;NM_027456	Intergenic	chr1	86310997	chr1_86310729_86310997	86310729	Nmur1;B3gnt7;Mir3535;Ncl;C130036L24Rik;Armc9;Snora75;Snord82	688
NM_010880;NR_015507	Promoter	chr1	86359493	chr1_86359040_86359493	86359040	Ncl;C130036L24Rik	761
NM_010880;NR_015507;NM_008972;NM_027966;NM_010341;NR_028478;NR_002851;NR_106184	Intergenic	chr1	86440635	chr1_86440286_86440635	86440286	Nmur1;Ptma;1700019O17Rik;Mir3535;Ncl;C130036L24Rik;Snora75;Snord82	938
NM_010880;NR_015507;NM_008972;NM_008801;NM_027966;NM_010341;NR_028478;NR_002851;NR_106184	Intergenic	chr1	86443229	chr1_86442892_86443229	86442892	Nmur1;Ptma;1700019O17Rik;Mir3535;Ncl;C130036L24Rik;Pde6d;Snora75;Snord82	589
NM_027966;NM_008801;NM_010341;NM_008972	Intergenic	chr1	86471198	chr1_86470929_86471198	86470929	Nmur1;1700019O17Rik;Pde6d;Ptma	528
NM_027966;NM_008801;NM_010341;NM_008972	Intergenic	chr1	86472951	chr1_86472374_86472951	86472374	Nmur1;1700019O17Rik;Pde6d;Ptma	776
NM_027966;NM_008801;NM_010341;NM_008972	Intergenic	chr1	86482806	chr1_86482376_86482806	86482376	Nmur1;1700019O17Rik;Pde6d;Ptma	641
NM_027966;NM_008801;NM_010341;NM_172974;NM_008972	Intergenic	chr1	86488151	chr1_86487404_86488151	86487404	Cops7b;Nmur1;1700019O17Rik;Pde6d;Ptma	1773
NM_027966;NM_008801;NM_172974;NM_008972	Intergenic	chr1	86489148	chr1_86488743_86489148	86488743	Cops7b;1700019O17Rik;Pde6d;Ptma	886
NM_027966;NM_008801;NM_172974;NM_008972	Intergenic	chr1	86490001	chr1_86489676_86490001	86489676	Cops7b;1700019O17Rik;Pde6d;Ptma	1278
NM_027966;NM_008801;NM_172974;NM_008972	Intergenic	chr1	86491540	chr1_86491220_86491540	86491220	Cops7b;1700019O17Rik;Pde6d;Ptma	534
NM_027966;NM_008801;NM_172974;NM_008972	Intergenic	chr1	86492599	chr1_86492287_86492599	86492287	Cops7b;1700019O17Rik;Pde6d;Ptma	540
NM_027966;NM_008801;NM_172974;NM_008972	Intergenic	chr1	86497530	chr1_86497043_86497530	86497043	Cops7b;1700019O17Rik;Pde6d;Ptma	725
NM_027966;NM_008801;NM_172974;NM_008972	Intergenic	chr1	86501724	chr1_86501143_86501724	86501143	Cops7b;1700019O17Rik;Pde6d;Ptma	1013
NM_027966;NM_008801;NM_172974;NM_008972	Intergenic	chr1	86504095	chr1_86503410_86504095	86503410	Cops7b;1700019O17Rik;Pde6d;Ptma	1349
NM_027966;NM_008801;NM_172974;NM_008972	Intergenic	chr1	86504707	chr1_86504152_86504707	86504152	Cops7b;1700019O17Rik;Pde6d;Ptma	1243
NM_027966;NM_008801;NM_172974;NM_008972	Intergenic	chr1	86521003	chr1_86520444_86521003	86520444	Cops7b;1700019O17Rik;Pde6d;Ptma	566
NM_008972	Promoter	chr1	86524291	chr1_86523960_86524291	86523960	Ptma	487
NM_008972	Promoter	chr1	86526398	chr1_86525422_86526398	86525422	Ptma	2635
NM_008972	Promoter	chr1	86528879	chr1_86527735_86528879	86527735	Ptma	2252
NM_153530;NM_001172157	Intron	chr1	86758502	chr1_86758031_86758502	86758031	Dis3l2	582
NM_027084;NM_028889;NM_009604;NM_001039169;NM_021600;NM_007433;NM_007432;NM_001081082;NM_001277925;NM_021306;NM_023314;NM_001039170	Intergenic	chr1	87174897	chr1_87174595_87174897	87174595	Prss56;Efhd1;Akp3;Eif4e2;Chrng;Chrnd;Ecel1;Alpi;Alppl2	583
NM_023314;NM_001039169;NM_001039170	Intron	chr1	87218454	chr1_87217942_87218454	87217942	Eif4e2	521
NM_023314;NM_001039169;NM_001039170	Intron	chr1	87220220	chr1_87219848_87220220	87219848	Eif4e2	665
NM_023314	Intron	chr1	87230042	chr1_87229358_87230042	87229358	Eif4e2	706
NM_023314	Intron	chr1	87232715	chr1_87232426_87232715	87232426	Eif4e2	462
NM_028473	Promoter	chr1	87471957	chr1_87471503_87471957	87471503	3110079O15Rik	592
NM_029846;NM_001205392;NM_001205391	Intron	chr1	87766741	chr1_87766236_87766741	87766236	Atg16l1	553
NR_037971;NM_134252;NM_008132;NM_029269	Intergenic	chr1	88459474	chr1_88459157_88459474	88459157	Gm19589;Trpm8;Glrp1;Spp2	605
NR_037971;NM_134252;NM_008132;NM_029269	Intergenic	chr1	88462931	chr1_88462480_88462931	88462480	Gm19589;Trpm8;Glrp1;Spp2	806
NR_037971;NM_134252;NM_008132;NM_029269	Intergenic	chr1	88464647	chr1_88464290_88464647	88464290	Gm19589;Trpm8;Glrp1;Spp2	574
NM_177305;NR_037971	Intergenic	chr1	88613125	chr1_88612689_88613125	88612689	Gm19589;Arl4c	534
NR_040493	Promoter	chr1	88757318	chr1_88756893_88757318	88756893	2410088K16Rik	855
NM_177305;NR_040493	Intergenic	chr1	88761193	chr1_88760757_88761193	88760757	2410088K16Rik;Arl4c	705
NM_177305;NR_040493	Intergenic	chr1	88800979	chr1_88800582_88800979	88800582	2410088K16Rik;Arl4c	539
NM_133816	Intergenic	chr1	89189872	chr1_89189451_89189872	89189451	Sh3bp4	590
NM_001271607;NM_007722	Promoter	chr1	90202895	chr1_90202282_90202895	90202282	Ackr3	1176
	Intergenic	chr1	90424735	chr1_90424439_90424735	90424439		500
NM_001039126;NM_023046	Promoter	chr1	91540460	chr1_91540029_91540460	91540029	Asb1	814
NR_105865;NM_147038;NM_001011525;NM_024197;NM_147039	Intergenic	chr1	92432631	chr1_92432030_92432631	92432030	Mir6900;Olfr1415;Ndufa10;Olfr1414;Olfr1416	847
NM_181405	Exon	chr1	92918362	chr1_92917971_92918362	92917971	Rnpepl1	642
NM_010891;NM_133808;NM_001159719;NM_001159718;NM_001159717	Promoter	chr1	93478846	chr1_93478305_93478846	93478305	Hdlbp;Sept2	1458
NM_010891;NM_133808;NM_001159719;NM_001159718;NM_001159717	Promoter	chr1	93479634	chr1_93479222_93479634	93479222	Hdlbp;Sept2	694
NM_025920;NM_016778;NM_145519;NM_021537;NM_174874	Intergenic	chr1	93668364	chr1_93667991_93668364	93667991	Thap4;Stk25;Bok;Farp2;Atg4b	457
NM_001105667;NM_025454;NM_023136	Promoter	chr1	93803878	chr1_93803559_93803878	93803559	Ing5;Dtymk	626
NM_025454	Exon	chr1	93816785	chr1_93816301_93816785	93816301	Ing5	787
	Intergenic	chr1	102263650	chr1_102263226_102263650	102263226		831
	Intergenic	chr1	102265003	chr1_102264453_102265003	102264453		918
NM_173187;NM_029349;NM_013784	Promoter	chr1	105664130	chr1_105663861_105664130	105663861	2310035C23Rik;Pign	487
NM_133821;NM_001122676;NM_001122675;NR_040630	Intergenic	chr1	106126937	chr1_106126614_106126937	106126614	Zcchc2;Gm20753;Phlpp1	550
NM_027534	Promoter	chr1	106759990	chr1_106759147_106759990	106759147	Kdsr	2103
	Intergenic	chr1	117458673	chr1_117458187_117458673	117458187		746
	Intergenic	chr1	117459856	chr1_117459038_117459856	117459038		1810
NM_001293301;NM_026472;NM_001293300;NM_029709;NM_011650	Intergenic	chr1	118337246	chr1_118336814_118337246	118336814	Tsn;Nifk;Clasp1	1268
NM_001293301;NM_026472;NM_001293300;NM_029709;NM_011650	Intergenic	chr1	118338059	chr1_118337422_118338059	118337422	Tsn;Nifk;Clasp1	1084
NM_001293300;NM_001293301;NM_029709	Intron	chr1	118398655	chr1_118398232_118398655	118398232	Clasp1	536
NM_023755	Promoter	chr1	118627029	chr1_118626657_118627029	118626657	Tfcp2l1	577
NM_023755	Intron	chr1	118648602	chr1_118648003_118648602	118648003	Tfcp2l1	1749
NM_023755	Intron	chr1	118650484	chr1_118650176_118650484	118650176	Tfcp2l1	743
NM_023755	Intron	chr1	118651036	chr1_118650550_118651036	118650550	Tfcp2l1	621
NM_023755	Intron	chr1	118651952	chr1_118651368_118651952	118651368	Tfcp2l1	593
NM_001081125	Intron	chr1	118891388	chr1_118890960_118891388	118890960	Gli2	562
NM_001081125	Intron	chr1	118976746	chr1_118976413_118976746	118976413	Gli2	519
NM_001081125	Intron	chr1	118993024	chr1_118992674_118993024	118992674	Gli2	513
NM_001081125	Intron	chr1	119004298	chr1_119004048_119004298	119004048	Gli2	472
NM_001081125	Promoter	chr1	119053936	chr1_119053401_119053936	119053401	Gli2	539
NM_001081125	Intergenic	chr1	119075686	chr1_119075322_119075686	119075322	Gli2	1027
NM_001081125	Intergenic	chr1	119078150	chr1_119077568_119078150	119077568	Gli2	1219
NM_001081125	Intergenic	chr1	119082680	chr1_119082267_119082680	119082267	Gli2	763
NM_001081125	Intergenic	chr1	119113976	chr1_119113577_119113976	119113577	Gli2	551
NM_022327	Intron	chr1	119497920	chr1_119497593_119497920	119497593	Ralb	476
NM_022327	Promoter	chr1	119504779	chr1_119504507_119504779	119504507	Ralb	494
NM_001115074	Intron	chr1	119959834	chr1_119959489_119959834	119959489	Cfap221	558
NM_001025156;NM_029955	Intron	chr1	121464476	chr1_121464086_121464476	121464086	Ccdc93	592
NM_025860;NM_001025156;NM_029955;NM_010483	Intergenic	chr1	121552166	chr1_121551482_121552166	121551482	Htr5b;Ddx18;Ccdc93	950
NM_028787	Promoter	chr1	125560886	chr1_125560360_125560886	125560360	Slc35f5	1543
NM_176957;NM_172484;NM_001081756	Intron	chr1	126150380	chr1_126150033_126150380	126150033	Nckap5	589
NM_178690	Promoter	chr1	127869035	chr1_127868787_127869035	127868787	Rab3gap1	484
NM_001285945;NM_027678	Intron	chr1	128099208	chr1_128098794_128099208	128098794	Zranb3	740
NM_026390	Promoter	chr1	128244669	chr1_128244190_128244669	128244190	Ubxn4	944
NM_145507;NM_177445	Promoter	chr1	128417413	chr1_128416940_128417413	128416940	Dars	1083
NM_010016	Promoter	chr1	130463235	chr1_130462998_130463235	130462998	Cd55	469
NM_008825;NM_001162416;NM_178691;NR_027859	Promoter	chr1	130717207	chr1_130716855_130717207	130716855	Pfkfb2;Yod1	563
NM_145508	Promoter	chr1	131139626	chr1_131139312_131139626	131139312	Dyrk3	529
NM_001136070;NM_010709	Intron	chr1	131161238	chr1_131160804_131161238	131160804	Eif2d	555
NM_175382;NM_001081011	Promoter	chr1	131526873	chr1_131526449_131526873	131526449	Fam72a;Srgap2	677
NM_173865	Promoter	chr1	131828416	chr1_131828030_131828416	131828030	Slc41a1	537
NM_144875	Promoter	chr1	131868174	chr1_131867676_131868174	131867676	Rab29	507
NM_145977;NM_001177628;NM_001145804;NM_175294;NM_173865;NM_178079;NM_144875	Intergenic	chr1	131890568	chr1_131890279_131890568	131890279	Slc41a1;Rab29;Pm20d1;Slc45a3;Nucks1	463
NM_175294;NM_001145804	Promoter	chr1	131911655	chr1_131911379_131911655	131911379	Nucks1	463
NM_175294;NM_001145804	Intron	chr1	131930135	chr1_131929878_131930135	131929878	Nucks1	474
NM_144810;NM_001033250;NM_001195025;NR_029777;NM_178874;NM_028778	Intergenic	chr1	132264913	chr1_132263992_132264913	132263992	Tmcc2;Mir135b;Nuak2;Klhdc8a;Lemd1	1567
NM_144810;NM_001033250;NM_001195025;NR_029777;NM_178874;NM_028778	Intergenic	chr1	132265824	chr1_132265164_132265824	132265164	Tmcc2;Mir135b;Nuak2;Klhdc8a;Lemd1	2488
NM_144810;NM_001033250;NM_001195025;NR_029777;NM_178874;NM_028778	Intergenic	chr1	132269625	chr1_132269317_132269625	132269317	Tmcc2;Mir135b;Nuak2;Klhdc8a;Lemd1	554
NM_144810;NM_001033250;NM_001195025;NR_029777;NM_178874;NM_028778	Intergenic	chr1	132277661	chr1_132276999_132277661	132276999	Tmcc2;Mir135b;Nuak2;Klhdc8a;Lemd1	1143
NM_144810;NM_001033250;NM_001195025;NR_029777;NM_178874;NM_028778	Intergenic	chr1	132282491	chr1_132281706_132282491	132281706	Tmcc2;Mir135b;Nuak2;Klhdc8a;Lemd1	1400
NM_144810;NM_001033250;NM_001195025;NR_029777;NM_178874;NM_028778	Intergenic	chr1	132291878	chr1_132291452_132291878	132291452	Tmcc2;Mir135b;Nuak2;Klhdc8a;Lemd1	669
NM_001160318;NM_177129;NM_172517;NM_172516;NM_001160316;NM_029025;NM_001160317;NM_178874;NM_182716	Intergenic	chr1	132471451	chr1_132471001_132471451	132471001	Dstyk;Rbbp5;Cntn2;Tmem81;Nfasc;Tmcc2	1388
NM_001160318;NM_177129;NM_172517;NM_172516;NM_001160316;NM_029025;NM_001160317;NM_178874;NM_182716	Intergenic	chr1	132472311	chr1_132471620_132472311	132471620	Dstyk;Rbbp5;Cntn2;Tmem81;Nfasc;Tmcc2	1646
NM_001160316;NM_001160318;NM_182716;NM_001160317	Exon	chr1	132602376	chr1_132602091_132602376	132602091	Nfasc	496
NM_008575	Promoter	chr1	133025476	chr1_133025162_133025476	133025162	Mdm4	498
NM_001099276	Intron	chr1	133095849	chr1_133095519_133095849	133095519	Pik3c2b	576
NM_133819	Promoter	chr1	133130290	chr1_133129980_133130290	133129980	Ppp1r15b	489
NM_133819	Promoter	chr1	133131792	chr1_133131120_133131792	133131120	Ppp1r15b	1144
NM_178260	Promoter	chr1	133326474	chr1_133325951_133326474	133325951	Kiss1	635
NM_178260	Promoter	chr1	133327677	chr1_133327165_133327677	133327165	Kiss1	987
NM_182930;NM_175443;NM_001160268;NM_178260;NM_026680;NR_037984;NM_031193;NM_031192;NM_011439	Intergenic	chr1	133341213	chr1_133340785_133341213	133340785	Kiss1;Gm19461;Sox13;Golt1a;Ren1;Plekha6;Ren2;Etnk2	514
NM_182930;NM_175443;NM_001160268;NM_178260;NM_026680;NR_037984;NM_031193;NM_031192;NM_011439	Intergenic	chr1	133344327	chr1_133343796_133344327	133343796	Kiss1;Gm19461;Sox13;Golt1a;Ren1;Plekha6;Ren2;Etnk2	540
NM_182930;NM_175443;NM_001160268;NM_178260;NM_026680;NR_037984;NM_031193;NM_031192;NM_011439	Intergenic	chr1	133347836	chr1_133347112_133347836	133347112	Kiss1;Gm19461;Sox13;Golt1a;Ren1;Plekha6;Ren2;Etnk2	1014
NM_011439	Intergenic	chr1	133491817	chr1_133491344_133491817	133491344	Sox13	596
NM_011439	Intergenic	chr1	133493715	chr1_133492960_133493715	133492960	Sox13	1815
NM_001166552;NM_001167949;NM_213616;NM_172842;NM_001159649;NR_105868;NM_144530;NM_001276767;NM_009227	Intergenic	chr1	133664996	chr1_133664568_133664996	133664568	Zc3h11a;Zbed6;Lax1;Snrpe;Atp2b4;Mir6903	479
NM_001166552;NM_001167949;NM_213616;NM_172842;NM_001159649;NR_105868;NM_144530;NM_001276767;NM_009227	Intergenic	chr1	133669714	chr1_133669476_133669714	133669476	Zc3h11a;Zbed6;Lax1;Snrpe;Atp2b4;Mir6903	466
NM_001166552;NM_001167949;NM_213616;NM_172842;NM_001159649;NR_105868;NM_144530;NM_001276767;NM_009227	Intergenic	chr1	133670460	chr1_133670053_133670460	133670053	Zc3h11a;Zbed6;Lax1;Snrpe;Atp2b4;Mir6903	724
NM_001166552;NM_001167949;NM_213616;NM_172842;NM_001159649;NR_105868;NM_144530;NM_001276767;NM_009227	Intergenic	chr1	133671262	chr1_133670829_133671262	133670829	Zc3h11a;Zbed6;Lax1;Snrpe;Atp2b4;Mir6903	756
NM_001166552;NM_001167949;NM_213616;NM_172842;NM_001159649;NR_105868;NM_144530;NM_001276767;NM_009227	Intergenic	chr1	133672077	chr1_133671742_133672077	133671742	Zc3h11a;Zbed6;Lax1;Snrpe;Atp2b4;Mir6903	681
NM_001166552;NM_001167949;NM_213616;NM_172842;NM_001159649;NR_105868;NM_144530;NM_001276767;NM_009227	Intergenic	chr1	133694030	chr1_133693632_133694030	133693632	Zc3h11a;Zbed6;Lax1;Snrpe;Atp2b4;Mir6903	1548
NM_001166552;NM_001167949;NM_213616;NM_172842;NM_001159649;NR_105868;NM_144530;NM_001276767;NM_009227	Intergenic	chr1	133694960	chr1_133694538_133694960	133694538	Zc3h11a;Zbed6;Lax1;Snrpe;Atp2b4;Mir6903	1438
NM_001166552;NM_001167949;NM_213616;NM_172842;NM_001159649;NR_105868;NM_144530;NM_001276767;NM_009227	Intergenic	chr1	133695417	chr1_133695046_133695417	133695046	Zc3h11a;Zbed6;Lax1;Snrpe;Atp2b4;Mir6903	591
NM_213616;NM_001167949	Intron	chr1	133710896	chr1_133710563_133710896	133710563	Atp2b4	550
NM_213616;NM_001167949	Intron	chr1	133742413	chr1_133741764_133742413	133741764	Atp2b4	1035
NM_213616;NM_001167949	Intron	chr1	133744736	chr1_133744403_133744736	133744403	Atp2b4	532
NM_054077;NM_001160420;NM_054076;NM_001160422;NM_001160421	Intergenic	chr1	133856620	chr1_133856053_133856620	133856053	Prelp;Optc	1402
NM_054077;NM_001160420;NM_054076;NM_001160422;NM_001160421	Intergenic	chr1	133858416	chr1_133857003_133858416	133857003	Prelp;Optc	1790
NM_054077;NM_001160420;NM_054076;NM_001160422;NM_001160421	Intergenic	chr1	133859637	chr1_133859244_133859637	133859244	Prelp;Optc	559
NM_054077;NM_001160420;NM_054076;NM_001160422;NM_001160421	Intergenic	chr1	133860631	chr1_133860102_133860631	133860102	Prelp;Optc	1322
NM_027979;NM_001284525;NM_021355;NM_001284524;NM_007570	Intergenic	chr1	134061612	chr1_134061102_134061612	134061102	Chit1;Btg2;Fmod	1141
NM_001008533;NM_027979;NM_001282945;NM_016749;NM_001039510;NM_021355;NM_001291928;NM_001284524;NM_001284525;NM_007695;NM_001291930;NM_007570	Intergenic	chr1	134104877	chr1_134104470_134104877	134104470	Chil1;Btg2;Adora1;Chit1;Fmod;Mybph	769
NM_007695	Promoter	chr1	134181190	chr1_134180858_134181190	134180858	Chil1	530
NM_028057;NM_001144855;NM_028320;NM_001042485;NM_020588;NM_173771;NM_031189	Intergenic	chr1	134344707	chr1_134344335_134344707	134344335	Ppfia4;Cyb5r1;Adipor1;Tmem183a;4933406M09Rik;Myog	715
NM_145510	Promoter	chr1	134492369	chr1_134491931_134492369	134491931	Rabif	475
NM_145510	Intron	chr1	134501349	chr1_134500941_134501349	134500941	Rabif	568
NM_001291015;NM_153128;NM_028320;NM_152895;NM_145510;NM_001145300	Intergenic	chr1	134526932	chr1_134526479_134526932	134526479	Mgat4e;Klhl12;Rabif;Kdm5b;Adipor1	556
NM_001145300;NM_152895;NM_145510;NM_001291015;NM_153128	Intergenic	chr1	134534407	chr1_134533966_134534407	134533966	Mgat4e;Klhl12;Kdm5b;Rabif	1114
NM_001145300;NM_152895;NM_145510;NM_001291015;NM_153128	Intergenic	chr1	134536527	chr1_134534776_134536527	134534776	Mgat4e;Klhl12;Kdm5b;Rabif	6220
NM_001145300;NM_001291015	Exon	chr1	134541211	chr1_134540831_134541211	134540831	Mgat4e	968
NM_001145300;NM_001291015	Exon	chr1	134542537	chr1_134542118_134542537	134542118	Mgat4e	553
NM_001291015;NM_153128;NM_009307;NM_152895;NM_145510;NM_001145300	Intergenic	chr1	134556015	chr1_134555289_134556015	134555289	Mgat4e;Klhl12;Syt2;Kdm5b;Rabif	1157
NM_152895	Intron	chr1	134564056	chr1_134563729_134564056	134563729	Kdm5b	523
NM_152895	Intron	chr1	134570723	chr1_134570107_134570723	134570107	Kdm5b	1845
NM_152895	Intron	chr1	134571248	chr1_134570902_134571248	134570902	Kdm5b	586
NM_007955	Exon	chr1	135110656	chr1_135110021_135110656	135110021	Ptprv	1042
NM_177081;NM_001033409;NM_001163131;NM_026823;NM_134438;NM_145417;NM_007921;NM_007955;NM_001159624	Intergenic	chr1	135186935	chr1_135186281_135186935	135186281	Ptprv;Lgr6;Gpr37l1;Arl8a;Rnpep;Elf3;Ptpn7	698
NM_177081;NM_001033409;NM_001163131;NM_026823;NM_134438;NM_145417;NM_007921;NM_007955;NM_001159624	Intergenic	chr1	135194985	chr1_135194490_135194985	135194490	Ptprv;Lgr6;Gpr37l1;Arl8a;Rnpep;Elf3;Ptpn7	707
NM_177081;NM_001033409;NM_001163131;NM_026823;NM_134438;NM_145417;NM_007921;NM_007955;NM_001159624	Intergenic	chr1	135198974	chr1_135198397_135198974	135198397	Ptprv;Lgr6;Gpr37l1;Arl8a;Rnpep;Elf3;Ptpn7	1102
NM_177081;NM_001033409;NM_001163131;NM_026823;NM_134438;NM_145417;NM_007921;NM_007955;NM_001159624	Intergenic	chr1	135199743	chr1_135199041_135199743	135199041	Ptprv;Lgr6;Gpr37l1;Arl8a;Rnpep;Elf3;Ptpn7	2701
NM_177081;NM_001033409;NM_001163131;NM_026823;NM_134438;NM_145417;NM_007921;NM_007955;NM_001159624	Intergenic	chr1	135201317	chr1_135200871_135201317	135200871	Ptprv;Lgr6;Gpr37l1;Arl8a;Rnpep;Elf3;Ptpn7	588
NM_177081;NM_001033409;NM_001163131;NM_026823;NM_134438;NM_011590;NM_145417;NM_007921;NM_007955;NM_001159624	Intergenic	chr1	135203484	chr1_135202795_135203484	135202795	Ptprv;Lgr6;Gpr37l1;Arl8a;Rnpep;Timm17a;Elf3;Ptpn7	879
NM_177081;NM_001163131;NM_026823;NM_134438;NM_011590;NM_145417;NM_007921;NM_007955;NM_001159624	Intergenic	chr1	135206942	chr1_135206491_135206942	135206491	Ptprv;Timm17a;Gpr37l1;Arl8a;Rnpep;Elf3;Ptpn7	550
NM_177081;NM_001163131;NM_026823;NM_134438;NM_011590;NM_145417;NM_007921;NM_007955;NM_001159624	Intergenic	chr1	135207314	chr1_135207017_135207314	135207017	Ptprv;Timm17a;Gpr37l1;Arl8a;Rnpep;Elf3;Ptpn7	460
NM_177081;NM_001163131;NM_026823;NM_134438;NM_011590;NM_145417;NM_007921;NM_007955;NM_001159624	Intergenic	chr1	135208087	chr1_135207690_135208087	135207690	Ptprv;Timm17a;Gpr37l1;Arl8a;Rnpep;Elf3;Ptpn7	554
NM_001163131;NM_001159624;NM_134438;NM_011590;NM_145417;NM_026823;NM_007921;NM_053106	Intergenic	chr1	135249446	chr1_135248499_135249446	135248499	Gpr37l1;Timm17a;Arl8a;Rnpep;Elf3;Lmod1	1272
NM_001163131;NM_001159624;NM_134438;NM_011590;NM_145417;NM_026823;NM_007921;NM_053106	Intergenic	chr1	135252216	chr1_135251662_135252216	135251662	Gpr37l1;Timm17a;Arl8a;Rnpep;Elf3;Lmod1	776
NM_173437	Intron	chr1	135542747	chr1_135542216_135542747	135542216	Nav1	604
NM_173437	Intron	chr1	135554118	chr1_135553669_135554118	135553669	Nav1	568
NM_173437;NM_007791	Intergenic	chr1	135632393	chr1_135631888_135632393	135631888	Nav1;Csrp1	639
NM_173437;NM_007791	Intergenic	chr1	135660051	chr1_135659674_135660051	135659674	Nav1;Csrp1	833
NM_173437;NM_013750;NM_007791	Intergenic	chr1	135669169	chr1_135668787_135669169	135668787	Nav1;Csrp1;Phlda3	634
NM_173437;NM_013750;NM_007791	Intergenic	chr1	135676413	chr1_135675889_135676413	135675889	Nav1;Csrp1;Phlda3	1099
NM_014193;NM_001081023	Intron	chr1	136081560	chr1_136081185_136081560	136081185	Cacna1s	594
NM_001287179;NM_001160251;NM_177643	Intergenic	chr1	136567002	chr1_136566426_136567002	136566426	Kif14;Zfp281	756
NM_001287179;NM_001160251;NM_177643	Intergenic	chr1	136570184	chr1_136569888_136570184	136569888	Kif14;Zfp281	504
NR_045324;NR_045325;NM_001160251;NM_177643;NR_037986	Intergenic	chr1	136675650	chr1_136675198_136675650	136675198	Gm16880;Gm19705;Zfp281	917
NR_045324;NR_045325;NM_001160251;NM_177643;NR_037986	Intergenic	chr1	136676593	chr1_136676280_136676593	136676280	Gm16880;Gm19705;Zfp281	554
NR_037986	Promoter	chr1	136696634	chr1_136695877_136696634	136695877	Gm16880	2996
NR_037986	Intron	chr1	136699134	chr1_136698783_136699134	136698783	Gm16880	590
NR_037986	Intron	chr1	136707865	chr1_136707243_136707865	136707243	Gm16880	1429
NM_030676;NM_001159769	Intron	chr1	136949842	chr1_136949509_136949842	136949509	Nr5a2	495
NM_001081226	Promoter	chr1	138856886	chr1_138856567_138856886	138856567	2310009B15Rik	550
NM_001166501;NM_181347	Intron	chr1	139147688	chr1_139147376_139147688	139147376	Dennd1b	468
NM_009791	Promoter	chr1	139455460	chr1_139455198_139455460	139455198	Aspm	501
NM_172643;NM_015780;NR_040455;NM_009791;NM_031164	Intergenic	chr1	139494941	chr1_139494503_139494941	139494503	F13b;Zbtb41;Cfhr1;4933436E23Rik;Aspm	698
	Intergenic	chr1	141853380	chr1_141852829_141853380	141852829		716
NM_145991	Intron	chr1	143665107	chr1_143664659_143665107	143664659	Cdc73	576
NM_145991	Promoter	chr1	143702494	chr1_143702188_143702494	143702188	Cdc73	544
	Intergenic	chr1	146323330	chr1_146323022_146323330	146323022		692
	Intergenic	chr1	149624656	chr1_149624087_149624656	149624087		614
NR_038011	Intergenic	chr1	151112194	chr1_151111874_151112194	151111874	C730036E19Rik	476
NM_001039511;NM_054102;NM_001039512;NM_025819	Intergenic	chr1	151305153	chr1_151304712_151305153	151304712	Ivns1abp;Swt1	655
NM_011277	Promoter	chr1	151500617	chr1_151500376_151500617	151500376	Rnf2	458
NM_197990;NM_001039644	Intergenic	chr1	151879694	chr1_151879341_151879694	151879341	Edem3;1700025G04Rik	570
NM_197990;NM_001039644	Intergenic	chr1	151881585	chr1_151880814_151881585	151880814	Edem3;1700025G04Rik	828
NM_197990;NM_001039644	Intergenic	chr1	151882341	chr1_151881895_151882341	151881895	Edem3;1700025G04Rik	613
NM_197990	Intron	chr1	151962607	chr1_151962206_151962607	151962206	1700025G04Rik	584
NM_016846	Intron	chr1	152574328	chr1_152574010_152574328	152574010	Rgl1	539
NM_010877	Intron	chr1	152830191	chr1_152829829_152830191	152829829	Ncf2	500
NM_001160257;NM_175460;NM_010877;NM_001160256;NM_001005507	Intergenic	chr1	152916023	chr1_152915423_152916023	152915423	Nmnat2;Ncf2;Smg7	682
NM_175460	Intron	chr1	153009987	chr1_153009209_153009987	153009209	Nmnat2	2102
NM_175460	Intron	chr1	153010986	chr1_153010574_153010986	153010574	Nmnat2	470
NM_175460	Intron	chr1	153031620	chr1_153030933_153031620	153030933	Nmnat2	1873
NM_175460	Exon	chr1	153115890	chr1_153115425_153115890	153115425	Nmnat2	743
NM_010683	Promoter	chr1	153333135	chr1_153332713_153333135	153332713	Lamc1	562
NR_033736;NM_001033162;NM_007842;NM_010683	Intergenic	chr1	153377308	chr1_153376951_153377308	153376951	E330020D12Rik;Shcbp1l;Lamc1;Dhx9	473
NM_028749	Exon	chr1	153509521	chr1_153509025_153509521	153509025	Npl	689
NM_028749	Exon	chr1	153535945	chr1_153535656_153535945	153535656	Npl	480
	Intergenic	chr1	154100906	chr1_154100463_154100906	154100463		628
NM_008209;NM_021433;NM_010500	Intergenic	chr1	155059542	chr1_155059213_155059542	155059213	Ier5;Mr1;Stx6	570
NM_172843;NM_144791;NM_001160182;NM_001160019;NM_001160018;NM_001160180	Promoter	chr1	156036483	chr1_156035773_156036483	156035773	Tor1aip2;Tor1aip1	1218
NM_177838	Promoter	chr1	156205089	chr1_156204708_156205089	156204708	Fam163a	655
NM_001136104;NM_009595	Intron	chr1	156616207	chr1_156615849_156616207	156615849	Abl2	650
NM_023141	Intron	chr1	156668912	chr1_156668577_156668912	156668577	Tor3a	550
NM_025474	Promoter	chr1	160195460	chr1_160195006_160195460	160195006	Mrps14	503
NM_009786	Intron	chr1	160205610	chr1_160205248_160205610	160205248	Cacybp	1020
NM_001024952;NM_013862	Intergenic	chr1	160869685	chr1_160869082_160869685	160869082	Rc3h1;Rabgap1l	700
NM_144877	Exon	chr1	162534556	chr1_162534074_162534556	162534074	Mettl13	554
NM_178883	Promoter	chr1	163404053	chr1_163403713_163404053	163403713	Gorab	474
NM_001276455;NM_054087	Promoter	chr1	164249427	chr1_164249041_164249427	164249041	Slc19a2	581
NM_178071;NM_001293313;NM_138314	Intron	chr1	164318918	chr1_164318550_164318918	164318550	Nme7	698
NM_009721	Intron	chr1	164448295	chr1_164447937_164448295	164447937	Atp1b1	581
NM_009721	Promoter	chr1	164458384	chr1_164458116_164458384	164458116	Atp1b1	524
NM_009721	Promoter	chr1	164459403	chr1_164458509_164459403	164458509	Atp1b1	1492
NM_009721;NM_001293313;NM_138314	Intergenic	chr1	164493098	chr1_164492818_164493098	164492818	Nme7;Atp1b1	519
NM_009721;NM_001293313;NM_138314	Intergenic	chr1	164494724	chr1_164494230_164494724	164494230	Nme7;Atp1b1	798
NM_009721;NM_001293313;NM_138314	Intergenic	chr1	164495213	chr1_164494799_164495213	164494799	Nme7;Atp1b1	554
NM_145512;NM_145513;NR_040480;NM_032005	Intergenic	chr1	165132641	chr1_165132379_165132641	165132379	Tbx19;4930568G15Rik;Tiprl;Sft2d2	492
NM_001001880;NM_001083897	Intron	chr1	165615538	chr1_165615081_165615538	165615081	Mpzl1	994
NM_001001880;NM_001083897	Promoter	chr1	165634789	chr1_165634306_165634789	165634306	Mpzl1	627
NM_001001880;NM_001038846;NM_173029;NM_001083897;NM_178593	Intergenic	chr1	165642900	chr1_165642084_165642900	165642084	Rcsd1;Adcy10;Mpzl1	1460
NM_001033344;NM_001160049	Promoter	chr1	166125791	chr1_166124923_166125791	166124923	Dusp27	1916
NM_001039483;NM_030724	Intergenic	chr1	167223510	chr1_167223058_167223510	167223058	Tmco1;Uck2	529
NM_030724	Promoter	chr1	167284545	chr1_167283924_167284545	167283924	Uck2	1201
NM_001039483	Promoter	chr1	167308843	chr1_167308156_167308843	167308156	Tmco1	1126
NM_025569;NM_019993;NM_001039483;NM_030724	Intergenic	chr1	167341728	chr1_167341064_167341728	167341064	Tmco1;Uck2;Aldh9a1;Mgst3	1141
NM_019993	Promoter	chr1	167350268	chr1_167349975_167350268	167349975	Aldh9a1	520
NM_025569	Promoter	chr1	167394078	chr1_167393645_167394078	167393645	Mgst3	458
NM_145141;NM_001077189;NM_001160215;NM_001081304;NR_027666;NM_010187;NM_001029984;NM_023173	Intergenic	chr1	170871781	chr1_170871362_170871781	170871362	Fcrla;Fcrlb;Atf6;Fcgr2b;Dusp12	927
NM_145141;NM_001077189;NM_001160215;NM_001081304;NR_027666;NM_010187;NM_144559;NM_001029984;NM_023173	Intergenic	chr1	170950776	chr1_170950258_170950776	170950258	Fcgr4;Fcrla;Fcrlb;Fcgr2b;Atf6;Dusp12	531
NM_008623;NM_025321	Promoter	chr1	171150671	chr1_171150225_171150671	171150225	Sdhc;Mpz	636
NM_001037170	Promoter	chr1	171221213	chr1_171220749_171221213	171220749	Tomm40l	689
NM_001033039	Promoter	chr1	171360831	chr1_171360431_171360831	171360431	Klhdc9	562
NM_001005508	Promoter	chr1	171387423	chr1_171386932_171387423	171386932	Arhgap30	643
NM_001122680;NM_172647;NM_001005508;NM_009480;NM_001164525;NM_018729;NM_010584;NM_019484;NM_027893	Intergenic	chr1	171471841	chr1_171471407_171471841	171471407	Cd244;Itln1;Arhgap30;Usf1;Alyref2;Pvrl4;Tstd1;F11r	502
NM_010916;NM_033509;NM_021607;NM_030710;NM_001289470;NM_013489	Intergenic	chr1	171972671	chr1_171972346_171972671	171972346	Slamf6;Vangl2;Cd84;Nhlh1;Ncstn	466
NM_001159525;NM_010916;NM_009938;NM_033509;NM_021607;NM_030710;NM_023041	Intergenic	chr1	172042775	chr1_172042475_172042775	172042475	Copa;Ncstn;Pex19;Nhlh1;Slamf6;Vangl2	891
NM_178405	Promoter	chr1	172300595	chr1_172300222_172300595	172300222	Atp1a2	753
NM_008429;NM_001039484;NM_011063;NM_178405;NM_009813;NM_080419;NM_026234;NM_013734	Intergenic	chr1	172301370	chr1_172300848_172301370	172300848	Kcnj10;Igsf8;Kcnj9;Pigm;Atp1a4;Atp1a2;Casq1;Pea15a	859
NM_080419	Promoter	chr1	172310619	chr1_172310027_172310619	172310027	Igsf8	757
NM_010098	Promoter	chr1	175692351	chr1_175692066_175692351	175692066	Opn3	468
NM_016805	Promoter	chr1	178337605	chr1_178336822_178337605	178336822	Hnrnpu	1653
NM_027188	Intron	chr1	179088620	chr1_179088281_179088620	179088281	Smyd3	558
NM_027188	Intron	chr1	179276730	chr1_179276184_179276730	179276184	Smyd3	729
NM_027188	Intron	chr1	179278601	chr1_179278236_179278601	179278236	Smyd3	610
NM_027188	Intron	chr1	179369156	chr1_179368566_179369156	179368566	Smyd3	760
NM_146105	Intron	chr1	179569152	chr1_179568904_179569152	179568904	Cnst	464
NM_146105	Intron	chr1	179569651	chr1_179569199_179569651	179569199	Cnst	743
NM_026375;NM_178653	Intergenic	chr1	179743958	chr1_179743456_179743958	179743456	Sccpdh;Ahctf1	667
NM_001033285	Intron	chr1	180030149	chr1_180029828_180030149	180029828	Cdc42bpa	603
NM_001081175;NM_023341;NM_001128605;NM_001163290;NR_003623;NM_011183	Intergenic	chr1	180284809	chr1_180284432_180284809	180284432	Psen2;Itpkb;Adck3;Gm5069	936
NM_001081175	Intron	chr1	180387798	chr1_180387275_180387798	180387275	Itpkb	725
NM_007415;NM_001103182;NM_013729;NR_120498;NR_105869	Intergenic	chr1	180605912	chr1_180605379_180605912	180605379	Mir6904;Mixl1;Parp1;Lin9	595
NM_008210	Promoter	chr1	180814704	chr1_180814289_180814704	180814289	H3f3a	821
NM_133705;NM_177099;NM_145943;NM_144794;NM_008210;NM_010094	Intergenic	chr1	180889499	chr1_180888189_180889499	180888189	Sde2;Tmem63a;Lefty2;Lefty1;H3f3a;Pycr2	5871
NM_133705;NM_177099;NM_145943;NM_144794;NM_010145;NM_010094	Intergenic	chr1	180925432	chr1_180924774_180925432	180924774	Sde2;Tmem63a;Ephx1;Lefty2;Lefty1;Pycr2	2395
NM_010094	Promoter	chr1	180933842	chr1_180933585_180933842	180933585	Lefty1	464
NM_144794	Exon	chr1	180972817	chr1_180972480_180972817	180972480	Tmem63a	543
NM_133705;NM_177099;NM_144794;NM_010145;NM_010094;NM_001033819	Intergenic	chr1	180980604	chr1_180980321_180980604	180980321	Tmem63a;Ephx1;9130409I23Rik;Lefty2;Lefty1;Pycr2	499
NM_010145	Promoter	chr1	181016192	chr1_181015794_181016192	181015794	Ephx1	508
NM_030131;NM_026171;NM_145514	Intergenic	chr1	181236224	chr1_181235714_181236224	181235714	Wdr26;Nvl;Cnih4	763
NM_133815	Promoter	chr1	181842778	chr1_181842317_181842778	181842317	Lbr	881
NM_001083121;NM_010135;NM_133815;NM_008680;NM_001083120	Intergenic	chr1	181845574	chr1_181844946_181845574	181844946	Enah;Lbr	729
NM_001083121;NM_010135;NM_133815;NM_008680;NM_001083120	Intergenic	chr1	181860831	chr1_181860322_181860831	181860322	Enah;Lbr	808
NM_001083121;NM_010135;NM_133815;NM_008680;NM_001083120	Intergenic	chr1	181865786	chr1_181865509_181865786	181865509	Enah;Lbr	464
NM_001083121;NM_010135;NM_133815;NM_008680;NM_001083120	Intergenic	chr1	181881809	chr1_181881326_181881809	181881326	Enah;Lbr	553
NM_010135;NM_001083121;NM_001083120;NM_008680	Intron	chr1	181949858	chr1_181949469_181949858	181949469	Enah	1435
NM_010135;NM_001083121;NM_001083120;NM_008680	Intron	chr1	181953264	chr1_181952651_181953264	181952651	Enah	1234
NM_012058;NM_010135;NM_001083121;NM_008680;NM_001083120	Intergenic	chr1	182029143	chr1_182028468_182029143	182028468	Enah;Srp9	847
NM_012058;NM_010135;NM_001083121;NM_008680;NM_001083120	Intergenic	chr1	182040950	chr1_182040601_182040950	182040601	Enah;Srp9	565
NM_012058;NM_001166728;NM_010135;NM_001083121;NM_008680;NM_001083120	Intergenic	chr1	182064242	chr1_182063638_182064242	182063638	Vmn1r1;Enah;Srp9	817
NM_012058;NM_001166728;NM_010135;NM_001083121;NM_008680;NM_001083120	Intergenic	chr1	182103919	chr1_182103635_182103919	182103635	Vmn1r1;Enah;Srp9	515
NM_130890;NM_001145806	Intergenic	chr1	182643900	chr1_182643236_182643900	182643236	Capn8	673
NM_130890;NM_001145806;NM_001033547	Intergenic	chr1	182647812	chr1_182647494_182647812	182647494	Ccdc185;Capn8	525
NM_027861;NM_181732	Promoter	chr1	183297341	chr1_183296942_183297341	183296942	Aida;Brox	562
NM_177389;NM_001277957;NM_027861;NM_181732;NM_030175;NM_001277959;NM_001277958;NM_021466	Intergenic	chr1	183380612	chr1_183380227_183380612	183380227	Taf1a;Aida;Hhipl2;Brox;Mia3	467
NM_022019;NM_028516	Promoter	chr1	184033900	chr1_184033451_184033900	184033451	1700056E22Rik;Dusp10	852
NM_133684	Intron	chr1	184827387	chr1_184827015_184827387	184827015	Marc2	779
NM_133684	Intron	chr1	184829784	chr1_184829272_184829784	184829272	Marc2	736
NM_133684	Intron	chr1	184837106	chr1_184836844_184837106	184836844	Marc2	472
NM_133684	Promoter	chr1	184846007	chr1_184845565_184846007	184845565	Marc2	944
NM_178692	Promoter	chr1	184883347	chr1_184882800_184883347	184882800	C130074G19Rik	885
NM_001163754	Intergenic	chr1	185105711	chr1_185104970_185105711	185104970	Rab3gap2	799
NM_011794	Intron	chr1	185336156	chr1_185335525_185336156	185335525	Bpnt1	1058
NM_029735	Promoter	chr1	185363352	chr1_185362592_185363352	185362592	Eprs	1698
NM_029735	Intron	chr1	185422547	chr1_185422191_185422547	185422191	Eprs	555
NR_033600;NR_038006;NR_040305;NM_001033286;NR_030555	Intergenic	chr1	185534065	chr1_185533778_185534065	185533778	Slc30a10;Mir297c;Gm2061;5033404E19Rik;9630028B13Rik	476
NM_033077	Promoter	chr1	186967876	chr1_186967061_186967876	186967061	D1Pas1	1353
NR_037578;NR_037579;NM_021421	Promoter	chr1	190928748	chr1_190928284_190928748	190928284	Angel2	686
NM_026895;NM_001109759;NM_030060;NM_198654;NM_001163421;NM_001163422;NM_007498	Intergenic	chr1	191153321	chr1_191153067_191153321	191153067	Nsl1;Batf3;Atf3;Tatdn3;Fam71a	506
NM_007498	Promoter	chr1	191183389	chr1_191183057_191183389	191183057	Atf3	548
NM_007498	Promoter	chr1	191183897	chr1_191183504_191183897	191183504	Atf3	510
NM_007498	Promoter	chr1	191184965	chr1_191184546_191184965	191184546	Atf3	577
NM_001109759;NM_025424;NM_007498	Intergenic	chr1	191225013	chr1_191224609_191225013	191224609	Nenf;Atf3;Fam71a	517
NM_029766;NM_172266;NM_001134829;NM_178632	Intergenic	chr1	191657889	chr1_191657375_191657889	191657375	Lpgat1;Ints7;Dtl	659
NM_010892	Promoter	chr1	191821681	chr1_191821125_191821681	191821125	Nek2	630
NM_146114;NM_001110214;NM_175683	Intron	chr2	3449987	chr2_3449600_3449987	3449600	Dclre1c	598
NM_025626	Promoter	chr2	3712572	chr2_3712303_3712572	3712303	Fam107b	460
NM_001177843;NM_001177844;NM_172475	Intron	chr2	4574871	chr2_4574465_4574871	4574465	Frmd4a	721
NM_026045	Exon	chr2	4624004	chr2_4623529_4624004	4623529	Prpf18	767
NM_175400;NM_178663;NM_001190400;NM_010726	Intergenic	chr2	4840445	chr2_4839869_4840445	4839869	Bend7;Sephs1;Phyh	902
NM_027290	Exon	chr2	5006555	chr2_5005996_5006555	5005996	Mcm10	592
NM_027290	Promoter	chr2	5015047	chr2_5014567_5015047	5014567	Mcm10	715
NM_133837	Exon	chr2	5798461	chr2_5797796_5798461	5797796	Cdc123	1206
NM_133837	Intron	chr2	5817978	chr2_5817613_5817978	5817613	Cdc123	629
NM_001177758	Intron	chr2	11535895	chr2_11535560_11535895	11535560	Pfkfb3	593
NM_152824	Promoter	chr2	11603260	chr2_11602980_11603260	11602980	Rbm17	967
NM_024185	Intergenic	chr2	12427499	chr2_12427010_12427499	12427010	Fam188a	805
NM_011484	Intron	chr2	14140619	chr2_14140094_14140619	14140094	Stam	541
NM_001165941;NM_001165943;NM_029466	Promoter	chr2	15054743	chr2_15054475_15054743	15054475	Arl5b;Nsun6	474
NR_028376;NM_026627;NR_028378	Intergenic	chr2	17936171	chr2_17935882_17936171	17935882	Gm17762;H2afb1;A930004D18Rik	471
NR_028376;NR_028377;NM_026627;NR_028378	Intergenic	chr2	17940743	chr2_17940231_17940743	17940231	Gm17762;H2afb1;A930004D18Rik	563
NR_045538;NR_028378;NR_028376;NR_028377;NM_001252561;NR_106115;NR_045539;NM_028317;NM_001252560;NM_026627;NM_010804	Intergenic	chr2	17972146	chr2_17971620_17972146	17971620	Gm17762;Skida1;Mir7655;H2afb1;Mllt10;A930004D18Rik	535
NR_045538;NR_028378;NR_028376;NR_028377;NM_001252561;NR_106115;NR_045539;NM_028317;NM_001252560;NM_026627;NM_010804	Intergenic	chr2	17973751	chr2_17973195_17973751	17973195	Gm17762;Skida1;Mir7655;H2afb1;Mllt10;A930004D18Rik	1283
NR_045538;NR_028378;NR_028376;NR_028377;NM_001252561;NR_106115;NR_045539;NM_028317;NM_001252560;NM_026627;NM_010804	Intergenic	chr2	17983164	chr2_17982800_17983164	17982800	Gm17762;Skida1;Mir7655;H2afb1;Mllt10;A930004D18Rik	991
NR_045538;NR_028378;NR_028376;NR_028377;NM_001252561;NR_106115;NR_045539;NM_028317;NM_001252560;NM_026627;NM_010804	Intergenic	chr2	17987181	chr2_17986847_17987181	17986847	Gm17762;Skida1;Mir7655;H2afb1;Mllt10;A930004D18Rik	543
NR_045538;NR_028378;NR_028376;NR_028377;NM_001252561;NR_106115;NR_045539;NM_028317;NM_001252560;NM_026627;NM_010804	Intergenic	chr2	17989344	chr2_17988862_17989344	17988862	Gm17762;Skida1;Mir7655;H2afb1;Mllt10;A930004D18Rik	737
NR_028378	Promoter	chr2	18026903	chr2_18026600_18026903	18026600	Gm17762	482
NR_028378	Promoter	chr2	18027425	chr2_18027098_18027425	18027098	Gm17762	532
NR_028378	Promoter	chr2	18028056	chr2_18027508_18028056	18027508	Gm17762	863
NR_045539;NM_001252560;NM_001252561;NR_045538	Promoter	chr2	18065838	chr2_18065394_18065838	18065394	Mllt10	568
NM_027715;NR_033642	Intergenic	chr2	19692073	chr2_19691532_19692073	19691532	Gm3230;Otud1	684
NM_001081006	Intron	chr2	20493010	chr2_20492364_20493010	20492364	Etl4	702
NM_001081006	Intron	chr2	20496996	chr2_20496582_20496996	20496582	Etl4	512
NM_178059;NM_029895	Promoter	chr2	20508584	chr2_20508316_20508584	20508316	Etl4	704
NM_001177631;NM_001177630;NM_029895;NM_001081006;NM_178059	Intron	chr2	20526770	chr2_20526311_20526770	20526311	Etl4	595
NM_001177631;NM_001177630;NM_029895;NM_001081006;NM_178059	Intron	chr2	20648912	chr2_20648420_20648912	20648420	Etl4	494
NM_001177631;NM_001177630;NM_029895;NM_001081006;NM_178059	Intron	chr2	20651208	chr2_20650844_20651208	20650844	Etl4	578
NM_001177631;NM_001177630;NM_029895;NM_001081006;NM_178059	Intron	chr2	20653615	chr2_20652900_20653615	20652900	Etl4	2108
NM_001177631;NM_001177630;NM_029895;NM_001081006;NM_178059	Intron	chr2	20654376	chr2_20653805_20654376	20653805	Etl4	895
NM_001177631;NM_001177630;NM_029895;NM_001081006;NM_178059	Intron	chr2	20654932	chr2_20654659_20654932	20654659	Etl4	467
NM_001177631;NM_001177630;NM_029895;NM_001081006;NM_178059	Intron	chr2	20655457	chr2_20655187_20655457	20655187	Etl4	726
NM_001177631;NM_001177630;NM_029895;NM_001081006;NM_178059	Intron	chr2	20662538	chr2_20662211_20662538	20662211	Etl4	555
NM_001177631;NM_001177630;NM_029895;NM_001081006;NM_178059	Intron	chr2	20666600	chr2_20666089_20666600	20666089	Etl4	648
NM_001177631;NM_001177630;NM_029895;NM_001081006;NM_178059	Intron	chr2	20668391	chr2_20668056_20668391	20668056	Etl4	573
NM_001177631;NM_001177630;NM_029895;NM_001081006;NM_178059	Intron	chr2	20669354	chr2_20668966_20669354	20668966	Etl4	1101
NM_001177631;NM_001177630;NM_029895;NM_001081006;NM_178059	Intron	chr2	20669925	chr2_20669588_20669925	20669588	Etl4	787
NM_001177631;NM_001177630;NM_029895;NM_001081006;NM_178059	Intron	chr2	20672424	chr2_20671768_20672424	20671768	Etl4	987
NM_001177631;NM_001177630;NM_029895;NM_001081006;NM_178059	Intron	chr2	20673363	chr2_20672903_20673363	20672903	Etl4	709
NM_001177631;NM_001177630;NM_029895;NM_001081006;NM_178059	Intron	chr2	20694014	chr2_20693335_20694014	20693335	Etl4	919
NM_001177631;NM_001177630;NM_029895;NM_001081006;NM_178059	Intron	chr2	20711544	chr2_20710827_20711544	20710827	Etl4	949
NM_001177631;NM_001177630;NM_029895;NM_001081006;NM_178059	Intron	chr2	20726889	chr2_20726538_20726889	20726538	Etl4	581
NM_001001297;NM_027728;NM_177588	Promoter	chr2	21206163	chr2_21205709_21206163	21205709	Enkur;Thnsl1	657
NM_019501	Promoter	chr2	22895867	chr2_22895299_22895867	22895299	Pdss1	755
NM_001102437;NM_001102436;NM_028793;NM_001102438	Promoter	chr2	23068805	chr2_23068177_23068805	23068177	Acbd5	672
NM_080462	Intergenic	chr2	23907440	chr2_23906916_23907440	23906916	Hnmt	604
NM_177611	Promoter	chr2	24385552	chr2_24384903_24385552	24384903	Psd4	1104
NM_001162485;NR_027876;NM_178408	Promoter	chr2	24935197	chr2_24934955_24935197	24934955	Arrdc1	469
NM_146116	Promoter	chr2	25224425	chr2_25223907_25224425	25223907	Tubb4b	745
NM_175300;NM_023464	Promoter	chr2	25272165	chr2_25271479_25272165	25271479	Anapc2;Ssna1	707
NM_001256521;NM_001256522;NM_026495;NM_001276361;NM_001276360;NM_001037098;NM_133835;NM_001276359	Intergenic	chr2	26055531	chr2_26055098_26055531	26055098	Nacc2;Camsap1;C330006A16Rik;Ubac1	699
NM_001256521;NM_001256522	Promoter	chr2	26140157	chr2_26139705_26140157	26139705	C330006A16Rik	566
NM_001256521;NM_001256522;NM_001039653;NM_001037098;NM_153559;NM_010711;NM_026495	Intergenic	chr2	26154478	chr2_26153959_26154478	26153959	Nacc2;Qsox2;Lhx3;C330006A16Rik	674
NM_008714	Exon	chr2	26459125	chr2_26458839_26459125	26458839	Notch1	466
NR_105962	Promoter	chr2	26469596	chr2_26469337_26469596	26469337	Mir6996	473
NM_001164564	Promoter	chr2	26587278	chr2_26586851_26587278	26586851	Egfl7	809
NR_106155	Promoter	chr2	26594263	chr2_26593916_26594263	26593916	Mir126b	575
NM_026212;NM_019833;NR_028572;NR_028571;NM_010695;NR_029541;NM_198724;NM_001164564;NR_024068;NM_178444;NR_106155;NM_198725	Intergenic	chr2	26607631	chr2_26607349_26607631	26607349	Lcn4;Snora43;Fam69b;Snora17;Snhg7;Egfl7;Mir126a;Mir126b;Agpat2	498
NM_026212;NM_019833;NR_028572;NR_028571;NM_010695;NR_029541;NM_198724;NM_001164564;NR_024068;NM_178444;NR_106155;NM_198725	Intergenic	chr2	26610215	chr2_26609855_26610215	26609855	Lcn4;Snora43;Fam69b;Snora17;Snhg7;Egfl7;Mir126a;Mir126b;Agpat2	622
NM_026212;NM_019833;NR_028572;NR_028571;NM_010695;NR_029541;NM_198724;NM_001164564;NR_024068;NM_178444;NR_106155;NM_198725	Intergenic	chr2	26613260	chr2_26612133_26613260	26612133	Lcn4;Snora43;Fam69b;Snora17;Snhg7;Egfl7;Mir126a;Mir126b;Agpat2	2286
NM_019833	Intron	chr2	26634608	chr2_26634242_26634608	26634242	Fam69b	574
NM_001033908;NM_013678;NM_009298;NM_013677;NM_011513;NM_011512;NM_001290444;NM_030718;NM_013721;NM_001271724;NR_073420	Intergenic	chr2	26827059	chr2_26826784_26827059	26826784	Rpl7a;Med22;Abo;Surf1;Surf2;Surf4;Surf6	487
NM_001271724;NM_013677;NM_013678;NR_073420	Promoter	chr2	26916391	chr2_26915648_26916391	26915648	Surf1;Surf2	1046
NM_198628	Exon	chr2	26940316	chr2_26939915_26940316	26939915	Stkld1	502
NM_023336;NM_080848;NM_001113573;NM_001113574;NM_009500;NR_106102	Intergenic	chr2	27504627	chr2_27504022_27504627	27504022	Mir7578;Vav2;Wdr5;Brd3	719
NM_023336;NM_080848;NM_001113573;NM_001113574;NM_009500;NR_106102	Intergenic	chr2	27506072	chr2_27505570_27506072	27505570	Mir7578;Vav2;Wdr5;Brd3	1409
NM_080848	Promoter	chr2	27515098	chr2_27514741_27515098	27514741	Wdr5	592
NM_080848	Promoter	chr2	27515984	chr2_27515656_27515984	27515656	Wdr5	566
NM_023336;NR_106102;NM_001113573;NM_001113574;NM_080848	Intergenic	chr2	27540178	chr2_27539874_27540178	27539874	Mir7578;Wdr5;Brd3	822
NM_023336;NR_106102;NM_001113573;NM_001113574;NM_080848	Intergenic	chr2	27540688	chr2_27540376_27540688	27540376	Mir7578;Wdr5;Brd3	762
NM_001290481;NM_001290482;NM_011305	Intron	chr2	27745935	chr2_27745397_27745935	27745397	Rxra	1001
NM_001145834;NM_009058	Promoter	chr2	28514544	chr2_28513785_28514544	28513785	Ralgds	938
NM_001145834;NM_009058	Intron	chr2	28525947	chr2_28525470_28525947	28525470	Ralgds	545
NM_001290484;NM_001033874;NM_008114;NM_148928;NM_001289576;NM_009058;NM_022887;NM_009885;NM_027283;NM_001145836;NM_001145834;NM_001145835;NM_001160406;NM_001289575	Intergenic	chr2	28626169	chr2_28625806_28626169	28625806	Ak8;Gfi1b;Ralgds;Cel;Gtf3c5;1700026L06Rik;Tsc1	928
NM_001033294;NM_172977;NM_001166033	Promoter	chr2	28840648	chr2_28840034_28840648	28840034	Ddx31;Gtf3c4	622
NM_009442	Promoter	chr2	29060504	chr2_29060195_29060504	29060195	Ttf1	479
NM_009442	Intron	chr2	29077196	chr2_29076659_29077196	29076659	Ttf1	576
NM_133501;NM_133500;NM_009442;NM_001166705;NM_198033	Intergenic	chr2	29121010	chr2_29120666_29121010	29120666	1700101E01Rik;Setx;Ntng2;Ttf1	643
NM_198033	Promoter	chr2	29122928	chr2_29122359_29122928	29122359	Setx	747
NM_198033	Intron	chr2	29142424	chr2_29142105_29142424	29142105	Setx	540
NM_026896;NM_029615	Intron	chr2	29359151	chr2_29358811_29359151	29358811	Med27	491
NM_026896;NM_029615	Intron	chr2	29361833	chr2_29361094_29361833	29361094	Med27	1042
NM_026896;NM_001290489;NM_029615	Intron	chr2	29457750	chr2_29457097_29457750	29457097	Med27	1149
NM_026896;NM_001290489;NM_029615	Intron	chr2	29458745	chr2_29458335_29458745	29458335	Med27	639
NM_026896;NM_001290489	Intron	chr2	29481732	chr2_29481398_29481732	29481398	Med27	584
NM_026896;NM_001290489	Intron	chr2	29484951	chr2_29483970_29484951	29483970	Med27	1661
NM_026896;NM_001290489	Intron	chr2	29498925	chr2_29498560_29498925	29498560	Med27	608
NM_026896;NM_001290489	Intron	chr2	29501763	chr2_29500490_29501763	29500490	Med27	2515
NM_026896;NM_054050;NM_029615;NM_001290489;NR_105753;NM_001039087;NM_001039086	Intergenic	chr2	29529455	chr2_29528844_29529455	29528844	Mir133c;Med27;Rapgef1	620
NM_001039087;NM_054050;NM_001039086	Intron	chr2	29623572	chr2_29623220_29623572	29623220	Rapgef1	582
NM_001039087;NM_054050;NM_001039086	Intron	chr2	29623959	chr2_29623698_29623959	29623698	Rapgef1	491
NM_001039087;NM_054050;NM_001039086	Intron	chr2	29626418	chr2_29626051_29626418	29626051	Rapgef1	604
NM_001039087;NM_054050;NM_001039086	Intron	chr2	29629298	chr2_29628882_29629298	29628882	Rapgef1	678
NM_001039087;NM_054050;NM_001039086	Intron	chr2	29630032	chr2_29629589_29630032	29629589	Rapgef1	628
NM_001039087;NM_054050;NM_001039086	Intron	chr2	29631307	chr2_29630157_29631307	29630157	Rapgef1	2507
NM_001039087;NM_054050;NM_001039086	Intron	chr2	29644180	chr2_29643278_29644180	29643278	Rapgef1	1853
NM_001039087;NM_054050;NM_001039086	Intron	chr2	29644907	chr2_29644498_29644907	29644498	Rapgef1	938
NM_001039087;NM_054050;NM_001039086	Intron	chr2	29691666	chr2_29691216_29691666	29691216	Rapgef1	1113
NM_001039087;NM_054050;NM_001039086	Intron	chr2	29712091	chr2_29711766_29712091	29711766	Rapgef1	893
NM_001039087;NM_054050;NM_001039086	Intron	chr2	29723960	chr2_29722710_29723960	29722710	Rapgef1	1672
NM_001039087;NM_054050;NM_001039086	Intron	chr2	29729488	chr2_29728737_29729488	29728737	Rapgef1	944
NM_001039087;NM_054050;NM_001039086	Exon	chr2	29738327	chr2_29737597_29738327	29737597	Rapgef1	750
NM_001039087;NM_054050;NM_001039086	Exon	chr2	29739181	chr2_29738653_29739181	29738653	Rapgef1	654
NM_001039087;NM_054050;NM_001039086	Exon	chr2	29740275	chr2_29739590_29740275	29739590	Rapgef1	1066
NM_001290496;NM_001290495;NM_026615;NM_145520;NM_054050;NM_001177392;NM_011989;NM_001039087;NM_001039086;NR_110962;NM_178693	Intergenic	chr2	29744201	chr2_29743618_29744201	29743618	Trub2;Urm1;Coq4;Rapgef1;Slc27a4;Gm13547	840
NM_001290496;NM_001290495;NM_026615;NM_145520;NM_054050;NM_001177392;NM_011989;NM_001039087;NM_001039086;NR_110962;NM_178693	Intergenic	chr2	29745206	chr2_29744807_29745206	29744807	Trub2;Urm1;Coq4;Rapgef1;Slc27a4;Gm13547	1040
NM_001290496;NM_001290495;NM_026615;NM_145520;NM_054050;NM_001177392;NM_011989;NR_106110;NR_029838;NM_001039087;NM_001039086;NR_110962;NM_178693	Intergenic	chr2	29751977	chr2_29750802_29751977	29750802	Mir219a-2;Mir219b;Trub2;Urm1;Coq4;Rapgef1;Slc27a4;Gm13547	1562
NM_001290496;NM_001290495;NM_026615;NM_145520;NM_054050;NM_001113213;NM_001113214;NM_001177392;NM_011989;NR_106110;NR_029838;NM_207298;NM_001039087;NM_001039086;NM_001177659;NM_001177661;NM_013615;NR_110962;NM_178693	Intergenic	chr2	29820249	chr2_29819870_29820249	29819870	Odf2;Mir219a-2;Mir219b;Trub2;Urm1;Cercam;Coq4;Rapgef1;Slc27a4;Gm13547	568
NM_001008498	Promoter	chr2	30049211	chr2_30048843_30049211	30048843	Wdr34	806
NM_146252	Promoter	chr2	30134049	chr2_30133344_30134049	30133344	Tbc1d13	1830
NM_146252	Promoter	chr2	30135896	chr2_30135430_30135896	30135430	Tbc1d13	749
NM_146252	Exon	chr2	30147625	chr2_30147191_30147625	30147191	Tbc1d13	681
NM_172404	Exon	chr2	30186459	chr2_30185978_30186459	30185978	Ccbl1	740
NM_177648;NM_198304	Promoter	chr2	30286319	chr2_30285917_30286319	30285917	Dolk;Nup188	637
NM_198304	Exon	chr2	30336894	chr2_30336554_30336894	30336554	Nup188	561
NM_001242407;NM_175392	Exon	chr2	30378105	chr2_30377628_30378105	30377628	Fam73b	592
NM_030244	Promoter	chr2	30474614	chr2_30474273_30474614	30474273	Ier5l	547
NM_170592;NM_198000;NR_028486;NR_028487;NM_009116;NR_037272;NM_133346	Intergenic	chr2	30757659	chr2_30756938_30757659	30756938	Prrx2;1700001O22Rik;Asb6;Ntmt1;Mir3089	946
NM_170592;NM_198000;NR_028486;NR_028487;NM_009116;NR_037272;NM_133346	Intergenic	chr2	30759269	chr2_30758703_30759269	30758703	Prrx2;1700001O22Rik;Asb6;Ntmt1;Mir3089	593
NM_170592;NM_198000;NR_028486;NR_028487;NM_009116;NR_037272;NM_133346	Intergenic	chr2	30760231	chr2_30759864_30760231	30759864	Prrx2;1700001O22Rik;Asb6;Ntmt1;Mir3089	579
NM_022415	Promoter	chr2	30905570	chr2_30905304_30905570	30905304	Ptges	472
NM_022415;NM_028846;NM_170592;NM_133673;NM_144884;NM_009116;NM_144885;NM_133346	Intergenic	chr2	30906583	chr2_30905825_30906583	30905825	Asb6;Ntmt1;BC005624;Tor1a;Tor1b;Ptges;Prrx2;Usp20	1118
NM_022415;NM_133673;NM_001177650;NM_144884;NM_001177648;NM_001177649;NM_009116;NM_144885;NM_028846;NM_001038700	Intergenic	chr2	30943039	chr2_30942583_30943039	30942583	Fnbp1;BC005624;Tor1a;Tor1b;Ptges;Prrx2;Usp20	588
NM_028846	Intron	chr2	31002012	chr2_31001756_31002012	31001756	Usp20	466
NM_028846	Exon	chr2	31018774	chr2_31018332_31018774	31018332	Usp20	494
NM_001177650;NM_019406;NM_001177648;NM_001177649;NM_001038700	Intron	chr2	31066883	chr2_31066284_31066883	31066284	Fnbp1	612
NM_001177650;NM_019406;NM_001177648;NM_001177649;NM_001038700	Intron	chr2	31069195	chr2_31068919_31069195	31068919	Fnbp1	471
NM_019406;NM_001177648;NM_001177649;NM_001038700	Intron	chr2	31125626	chr2_31125235_31125626	31125235	Fnbp1	755
NM_019406;NM_001177648;NM_001177649;NM_001038700	Intron	chr2	31127607	chr2_31126687_31127607	31126687	Fnbp1	1954
NM_019406;NM_001177648;NM_001177649;NM_001038700	Intron	chr2	31128907	chr2_31128044_31128907	31128044	Fnbp1	1232
NM_019406;NM_001177648;NM_001177649;NM_001038700	Intron	chr2	31130367	chr2_31129943_31130367	31129943	Fnbp1	500
NM_178760	Intron	chr2	31162608	chr2_31162109_31162608	31162109	Gpr107	885
NM_178760	Intron	chr2	31164682	chr2_31163134_31164682	31163134	Gpr107	5368
NM_007494;NR_002687	Intergenic	chr2	31454749	chr2_31454461_31454749	31454461	Gm5424;Ass1	526
NM_007494;NR_002687	Intron	chr2	31474065	chr2_31473434_31474065	31473434	Gm5424;Ass1	664
NM_001290548;NM_001033389	Promoter	chr2	31572836	chr2_31572523_31572836	31572523	Fubp3	469
NM_172661;NM_001159634	Promoter	chr2	32153543	chr2_32153172_32153543	32153172	Prrc2b	583
NM_172661;NM_001159634	Intron	chr2	32157164	chr2_32156769_32157164	32156769	Prrc2b	555
NM_172661;NM_001159634	Intron	chr2	32163416	chr2_32162859_32163416	32162859	Prrc2b	1090
NM_172661;NM_001159634	Intron	chr2	32175616	chr2_32174847_32175616	32174847	Prrc2b	2625
NM_001159634	Exon	chr2	32215556	chr2_32214920_32215556	32214920	Prrc2b	807
NM_172661;NM_001159634	Exon	chr2	32217077	chr2_32216545_32217077	32216545	Prrc2b	741
NM_001198792;NM_021515	Promoter	chr2	32629165	chr2_32628768_32629165	32628768	Ak1	698
NM_001146348;NM_007932;NM_001146350	Intron	chr2	32655291	chr2_32654635_32655291	32654635	Eng	713
NM_146119	Intron	chr2	32907580	chr2_32906935_32907580	32906935	Fam129b	831
NM_001290570;NM_175211;NM_001290572;NM_011923	Intron	chr2	33232345	chr2_33231935_33232345	33231935	Ralgps1;Angptl2	646
NM_001276332;NM_001085507	Promoter	chr2	33431870	chr2_33431364_33431870	33431364	Zbtb34	515
NM_175211;NM_001025594;NM_001290570;NM_001290572;NM_027947;NM_001276332;NM_001085507	Intergenic	chr2	33436949	chr2_33436316_33436949	33436316	Zbtb43;Ralgps1;Zbtb34	1213
NM_080554	Promoter	chr2	34871660	chr2_34871103_34871660	34871103	Psmd5	568
NM_028716;NM_010406;NM_030021;NM_080554;NM_009421	Intergenic	chr2	34936125	chr2_34935900_34936125	34935900	Psmd5;Traf1;Cutal;Phf19;Hc	755
NM_009421	Exon	chr2	34944130	chr2_34943557_34944130	34943557	Traf1	668
NM_009421	Exon	chr2	34945689	chr2_34945311_34945689	34945311	Traf1	772
NM_001114125	Intron	chr2	35570208	chr2_35569910_35570208	35569910	Dab2ip	530
NM_001290637;NM_001114125	Intron	chr2	35613633	chr2_35613253_35613633	35613253	Dab2ip	913
NM_001290641;NM_001290637;NM_001114124;NM_001114125	Intron	chr2	35639867	chr2_35639509_35639867	35639509	Dab2ip	631
NM_001290641;NM_001290637;NM_001114124;NM_001114125	Intron	chr2	35679069	chr2_35678758_35679069	35678758	Dab2ip	490
NM_001290641;NM_001290637;NM_001114124;NM_001114125	Intron	chr2	35681686	chr2_35681053_35681686	35681053	Dab2ip	1368
NM_001001602;NM_001290637;NM_001290640;NM_001290641;NM_001290639;NM_001114124;NM_001114125	Intron	chr2	35701525	chr2_35701210_35701525	35701210	Dab2ip	511
NM_001001602;NM_001290637;NM_001290640;NM_001290641;NM_001290639;NM_001114124;NM_001114125	Intron	chr2	35704899	chr2_35704265_35704899	35704265	Dab2ip	955
NM_021606;NM_001159631	Intron	chr2	38546547	chr2_38546122_38546547	38546122	Nek6	659
NM_021606;NM_001159631	Intron	chr2	38579058	chr2_38578617_38579058	38578617	Nek6	497
NM_001289521;NM_172662;NR_039591;NM_015753	Intergenic	chr2	44926965	chr2_44926698_44926965	44926698	Mir5129;Gtdc1;Zeb2	475
NM_001177313;NM_011958;NR_033442;NM_029924	Promoter	chr2	48949383	chr2_48948974_48949383	48948974	Mbd5;Orc4	753
NM_001177313;NM_011958;NR_033442;NM_029924	Promoter	chr2	48950228	chr2_48949858_48950228	48949858	Mbd5;Orc4	603
NM_172663	Promoter	chr2	49451440	chr2_49450996_49451440	49450996	Epc2	595
NM_028810	Intergenic	chr2	51050144	chr2_51049376_51050144	51049376	Rnd3	1573
NM_028810	Intergenic	chr2	51062295	chr2_51061987_51062295	51061987	Rnd3	711
NM_028810	Intergenic	chr2	51073665	chr2_51073377_51073665	51073377	Rnd3	520
NM_028810	Intron	chr2	51140866	chr2_51140364_51140866	51140364	Rnd3	535
NM_009398;NM_019401;NM_030243;NM_175238;NM_001141948;NM_001141949;NM_001141982;NM_001141981	Intergenic	chr2	52001956	chr2_52001257_52001956	52001257	Tnfaip6;Rbm43;Rif1;Nmi	822
NM_175238	Promoter	chr2	52071648	chr2_52071245_52071648	52071245	Rif1	735
NM_175238	Promoter	chr2	52072274	chr2_52071955_52072274	52071955	Rif1	493
NM_175238	Promoter	chr2	52072780	chr2_52072325_52072780	52072325	Rif1	554
NM_172409	Intron	chr2	52895400	chr2_52894956_52895400	52894956	Fmnl2	502
NR_040356;NR_040633	Promoter	chr2	57182130	chr2_57181797_57182130	57181797	BB557941;4930555B11Rik	548
NM_001145820;NM_010274	Promoter	chr2	57238381	chr2_57237705_57238381	57237705	Gpd2	1822
NM_175464;NM_026361	Intron	chr2	59204252	chr2_59203950_59204252	59203950	Pkp4	508
NM_175464;NM_026361	Intron	chr2	59231937	chr2_59231569_59231937	59231569	Pkp4	463
NM_175464;NM_026361	Intron	chr2	59240032	chr2_59239542_59240032	59239542	Pkp4	686
NM_198294;NM_001290659	Intron	chr2	59670848	chr2_59670431_59670848	59670431	Tanc1	819
NM_198294;NM_001290659	Exon	chr2	59699516	chr2_59699238_59699516	59699238	Tanc1	478
NM_198294;NM_001290659	Intron	chr2	59739019	chr2_59738534_59739019	59738534	Tanc1	698
NM_198294;NM_001290659	Intron	chr2	59830786	chr2_59830284_59830786	59830284	Tanc1	688
NM_001001182	Intron	chr2	60085242	chr2_60084948_60085242	60084948	Baz2b	489
NM_001001182	Intron	chr2	60088745	chr2_60088440_60088745	60088440	Baz2b	521
NM_025422;NM_001290660	Intron	chr2	60267946	chr2_60267593_60267946	60267593	Cd302	813
NR_046065	Promoter	chr2	60412152	chr2_60411693_60412152	60411693	Gm13580	545
NM_020296	Intron	chr2	60942229	chr2_60941782_60942229	60941782	Rbms1	546
NM_021526	Promoter	chr2	61712097	chr2_61711761_61712097	61711761	Psmd14	554
NM_001159543;NM_010074	Intron	chr2	62408979	chr2_62408501_62408979	62408501	Dpp4	487
NM_001159543;NM_010074	Promoter	chr2	62412231	chr2_62411886_62412231	62411886	Dpp4	605
NR_105755;NM_018732;NM_177074	Intergenic	chr2	65434370	chr2_65433955_65434370	65433955	Slc38a11;Mir6337;Scn3a	660
NR_105755;NM_018732;NM_177074	Intergenic	chr2	65436979	chr2_65436438_65436979	65436438	Slc38a11;Mir6337;Scn3a	1440
NM_016866	Intron	chr2	68292774	chr2_68292488_68292774	68292488	Stk39	516
NM_016866	Intron	chr2	68298567	chr2_68298074_68298567	68298074	Stk39	514
NM_001289856	Intron	chr2	69214382	chr2_69214017_69214382	69214017	G6pc2	688
NM_172664	Promoter	chr2	70825146	chr2_70824915_70825146	70824915	Tlk1	655
NR_037979	Intergenic	chr2	71656382	chr2_71655894_71656382	71655894	Gm1631	543
NM_008397;NR_037979;NM_001277970	Intergenic	chr2	71704183	chr2_71703746_71704183	71703746	Gm1631;Itga6	780
NR_037979	Promoter	chr2	71720073	chr2_71719378_71720073	71719378	Gm1631	997
NR_037979	Promoter	chr2	71721048	chr2_71720446_71721048	71720446	Gm1631	640
NM_008397;NR_037979;NM_001277970	Intergenic	chr2	71751842	chr2_71751517_71751842	71751517	Gm1631;Itga6	527
NM_008397;NM_001277970	Promoter	chr2	71787773	chr2_71787175_71787773	71787175	Itga6	699
NM_008397;NM_001277970	Intron	chr2	71800998	chr2_71800665_71800998	71800665	Itga6	477
NM_008397;NM_001277970	Intron	chr2	71814355	chr2_71813976_71814355	71813976	Itga6	694
NM_001164791;NM_023057;NM_025866;NM_178084	Intergenic	chr2	72446594	chr2_72446081_72446594	72446081	Zak;Cdca7	529
NM_025866	Promoter	chr2	72476264	chr2_72475916_72476264	72475916	Cdca7	835
NM_001018042;NR_045269;NM_001098425	Promoter	chr2	72980919	chr2_72980557_72980919	72980557	Sp3;Sp3os	637
NR_045269;NM_001018042;NM_001098425;NM_025942	Intergenic	chr2	72996283	chr2_72995802_72996283	72995802	Sp3;Ola1;Sp3os	604
NR_045269;NM_001018042;NM_001098425;NM_025942	Intergenic	chr2	73024414	chr2_73023662_73024414	73023662	Sp3;Ola1;Sp3os	2113
NM_001289723	Promoter	chr2	73485847	chr2_73485082_73485847	73485082	Wipf1	1647
NM_007389;NM_029716;NM_001289723;NM_001166603;NR_040623;NM_001166604;NM_153138;NM_175752;NM_001113246	Intergenic	chr2	73561182	chr2_73560578_73561182	73560578	Chn1os3;Wipf1;Chn1;Chrna1	696
NM_053263;NR_033513;NM_146130;NM_198090;NM_010902	Intergenic	chr2	75637127	chr2_75636663_75637127	75636663	Hnrnpa3;Nfe2l2;Gm6793	1156
NM_053263;NR_033513;NM_146130;NM_198090	Promoter	chr2	75658489	chr2_75657939_75658489	75657939	Hnrnpa3;Gm6793	969
NM_053263;NR_033513;NM_146130;NM_198090	Promoter	chr2	75658992	chr2_75658672_75658992	75658672	Hnrnpa3;Gm6793	595
NM_053263;NR_033513;NM_146130;NM_198090	Promoter	chr2	75659303	chr2_75659048_75659303	75659048	Hnrnpa3;Gm6793	656
NM_053263;NR_033513;NM_146130;NM_198090	Promoter	chr2	75660193	chr2_75659734_75660193	75659734	Hnrnpa3;Gm6793	612
NM_010902	Intron	chr2	75692791	chr2_75692272_75692791	75692272	Nfe2l2	606
NM_010902	Promoter	chr2	75704675	chr2_75703955_75704675	75703955	Nfe2l2	1561
NM_053263;NR_033513;NM_146130;NM_198090;NM_010902	Intergenic	chr2	75707492	chr2_75707186_75707492	75707186	Hnrnpa3;Nfe2l2;Gm6793	530
NM_172666	Intron	chr2	75870077	chr2_75869521_75870077	75869521	Agps	773
NM_172666	Intron	chr2	75874386	chr2_75873953_75874386	75873953	Agps	896
NM_001081033	Intron	chr2	76164441	chr2_76163902_76164441	76163902	Pde11a	579
NM_153405;NM_001290734;NM_001290733;NM_001290735;NM_001081033;NM_009989;NM_145525	Intergenic	chr2	76400702	chr2_76400360_76400702	76400360	Cyct;Pde11a;Osbpl6;Rbm45	506
NM_145525;NM_001290734;NM_001290733	Intron	chr2	76450149	chr2_76449804_76450149	76449804	Osbpl6	686
NM_175465	Intron	chr2	77269697	chr2_77269305_77269697	77269305	Sestd1	615
NM_001113399;NM_001113400;NM_178723;NM_175465	Intergenic	chr2	77335677	chr2_77335301_77335677	77335301	Sestd1;Zfp385b	726
NM_001113399;NM_001113400;NM_178723;NM_175465	Intergenic	chr2	77338267	chr2_77337599_77338267	77337599	Sestd1;Zfp385b	839
NM_025868;NM_001145100;NM_025885;NM_001085448;NM_001085449;NM_001085453;NM_007615;NM_001085450;NM_001290751;NM_001033166;NR_046046;NM_001037279	Intergenic	chr2	84579618	chr2_84579114_84579618	84579114	2700094K13Rik;Gm13710;Btbd18;Ctnnd1;Tmx2;Med19	813
NM_024230	Exon	chr2	84817340	chr2_84816947_84817340	84816947	Smtnl1	611
NM_025576	Promoter	chr2	90918036	chr2_90917481_90918036	90917481	Ptpmt1	650
NM_011355	Intron	chr2	91114232	chr2_91113817_91114232	91113817	Spi1	676
NM_145527;NM_001177719	Promoter	chr2	91183277	chr2_91183017_91183277	91183017	Madd	485
NM_178724;NM_145528	Promoter	chr2	91710557	chr2_91710266_91710557	91710266	Harbi1;Atg13	499
NM_178724;NM_145528	Promoter	chr2	91711231	chr2_91710951_91711231	91710951	Harbi1;Atg13	488
NR_028114;NM_145832;NR_105966;NM_211358;NM_145122;NR_040621;NM_183112;NM_011162;NM_001202446;NM_001202445;NM_009963	Intergenic	chr2	92475345	chr2_92474797_92475345	92474797	D930015M05Rik;Cry2;Mir7000;Pex16;Mapk8ip1;Slc35c1;1700029I15Rik	557
NM_023850	Intron	chr2	92609146	chr2_92608782_92609146	92608782	Chst1	561
NM_019657	Intron	chr2	94041601	chr2_94041287_94041601	94041287	Hsd17b12	727
NM_009804	Intron	chr2	103480879	chr2_103480591_103480879	103480591	Cat	647
NM_178890	Intron	chr2	103669957	chr2_103669083_103669957	103669083	Abtb2	942
NM_001111289;NM_016739;NM_001111292;NM_001111291;NM_001111290	Promoter	chr2	103796067	chr2_103795759_103796067	103795759	Caprin1	657
NM_001111289;NM_016739;NM_001111292;NM_001111291;NM_001111290	Promoter	chr2	103796691	chr2_103796159_103796691	103796159	Caprin1	627
NM_001111289;NM_153126;NM_001111292;NM_001111291;NM_016739;NR_040514;NM_001111290	Intergenic	chr2	103839251	chr2_103838799_103839251	103838799	Caprin1;4930547E08Rik;Nat10	616
NM_145380	Promoter	chr2	105017103	chr2_105016862_105017103	105016862	Eif3m	657
NM_144783;NR_015462;NM_028747;NM_001159638	Intergenic	chr2	105208336	chr2_105207923_105208336	105207923	Them7;Wt1;Wt1os	525
NM_001025102	Promoter	chr2	106974450	chr2_106974135_106974450	106974135	Arl14ep	580
NM_024254	Promoter	chr2	112379468	chr2_112379130_112379468	112379130	Katnbl1	538
NM_028844	Intron	chr2	112498402	chr2_112498150_112498402	112498150	Aven	469
NM_207264;NM_001145898	Intron	chr2	115747956	chr2_115747637_115747956	115747637	BC052040	504
NM_011246	Promoter	chr2	117343425	chr2_117342812_117343425	117342812	Rasgrp1	719
NM_011234	Promoter	chr2	119113269	chr2_119112848_119113269	119112848	Rad51	585
NM_139139;NM_028054;NM_001164827	Promoter	chr2	119208915	chr2_119208602_119208915	119208602	Dnajc17;Zfyve19	526
NM_026574	Intron	chr2	119463595	chr2_119463115_119463595	119463115	Ino80	760
NM_026574	Intron	chr2	119464458	chr2_119463977_119464458	119463977	Ino80	1040
NM_026574	Intron	chr2	119465148	chr2_119464862_119465148	119464862	Ino80	1125
NM_030112	Promoter	chr2	119674986	chr2_119674593_119674986	119674593	Rtf1	662
NM_146125	Promoter	chr2	119742163	chr2_119741806_119742163	119741806	Itpka	536
NM_146125	Exon	chr2	119750498	chr2_119750220_119750498	119750220	Itpka	517
NM_177294;NM_001163701	Promoter	chr2	119790135	chr2_119789717_119790135	119789717	Rpap1	621
NM_001290800;NM_019392	Promoter	chr2	119800203	chr2_119799964_119800203	119799964	Tyro3	460
NM_177294;NM_001290800;NM_019392;NM_001163701;NM_203345;NM_206942;NM_001164274;NM_013720;NM_206941;NM_146125;NM_008523	Intergenic	chr2	119837858	chr2_119837484_119837858	119837484	Itpka;Ltk;Mga;Tyro3;Rpap1	576
NM_177294;NM_001290800;NM_019392;NM_001163701;NM_203345;NM_206942;NM_001164274;NM_013720;NM_206941;NM_146125;NM_008523	Intergenic	chr2	119844121	chr2_119843385_119844121	119843385	Itpka;Ltk;Mga;Tyro3;Rpap1	1004
NM_177294;NM_001290800;NM_019392;NM_001163701;NM_203345;NM_206942;NM_001164274;NM_013720;NM_206941;NM_146125;NM_008523	Intergenic	chr2	119845032	chr2_119844664_119845032	119844664	Itpka;Ltk;Mga;Tyro3;Rpap1	477
NM_177294;NM_001290800;NM_019392;NM_001163701;NM_203345;NM_206942;NM_001164274;NM_013720;NM_206941;NM_008523	Intergenic	chr2	119855698	chr2_119855305_119855698	119855305	Ltk;Mga;Tyro3;Rpap1	844
NM_177294;NM_001290800;NM_019392;NM_001163701;NM_203345;NM_206942;NM_001164274;NM_013720;NM_206941;NM_008523	Intergenic	chr2	119857780	chr2_119857296_119857780	119857296	Ltk;Mga;Tyro3;Rpap1	545
NM_177294;NM_001290800;NM_019392;NM_001163701;NM_203345;NM_206942;NM_001164274;NM_013720;NM_206941;NM_008523	Intergenic	chr2	119858629	chr2_119858020_119858629	119858020	Ltk;Mga;Tyro3;Rpap1	1669
NM_011941;NM_177294;NM_001290800;NM_019392;NM_001163701;NM_001164274;NM_013720	Intergenic	chr2	119873230	chr2_119872348_119873230	119872348	Mga;Mapkbp1;Tyro3;Rpap1	2301
NM_001164274;NM_013720	Promoter	chr2	119898492	chr2_119898181_119898492	119898181	Mga	523
NM_011941	Exon	chr2	120011201	chr2_120010677_120011201	120010677	Mapkbp1	583
NM_026891	Promoter	chr2	120731769	chr2_120731303_120731769	120731303	Cdan1	808
NM_177846;NM_001290812;NM_001290811;NM_029475	Promoter	chr2	121140412	chr2_121139915_121140412	121139915	Lcmt2;Adal	537
NM_001290830;NM_013735	Intron	chr2	121220499	chr2_121220163_121220499	121220163	Trp53bp1	627
NM_153075;NM_007952	Promoter	chr2	121414265	chr2_121413461_121414265	121413461	Pdia3;Catsper2	1016
NM_172673	Promoter	chr2	121807682	chr2_121807204_121807682	121807204	Frmd5	754
NM_145531	Exon	chr2	122108372	chr2_122108042_122108372	122108042	Spg11	478
NM_001013829	Promoter	chr2	122370676	chr2_122370038_122370676	122370038	Shf	1049
NM_001081091	Exon	chr2	125576755	chr2_125576511_125576755	125576511	Cep152	469
NR_073183;NM_010249;NM_207669;NM_001271470;NM_001271469;NM_001271468;NM_001271492;NM_001271467	Promoter	chr2	126676109	chr2_126675547_126676109	126675547	Gabpb1	640
NM_001111029;NM_029963;NM_028141	Promoter	chr2	127587674	chr2_127587175_127587674	127587175	Mrps5;Zfp661	1385
NM_001111029;NM_029963;NM_010762;NM_001291005;NM_145532;NM_138750;NM_019789;NM_001171187;NR_110989;NM_178047;NM_028141	Intergenic	chr2	127605531	chr2_127605244_127605531	127605244	Zfp661;Mrps5;Mall;Prom2;Kcnip3;Mal	777
NM_001111029;NM_029963;NM_010762;NM_001291005;NM_145532;NM_138750;NM_019789;NM_001171187;NR_110989;NM_178047;NM_028141	Intergenic	chr2	127606361	chr2_127605787_127606361	127605787	Zfp661;Mrps5;Mall;Prom2;Kcnip3;Mal	1320
NM_001111029;NM_029963;NM_010762;NM_001291005;NM_145532;NM_138750;NM_019789;NM_001171187;NR_110989;NM_178047;NM_028141	Intergenic	chr2	127608077	chr2_127607591_127608077	127607591	Zfp661;Mrps5;Mall;Prom2;Kcnip3;Mal	696
NM_145532;NM_029963;NM_001291013;NM_010762;NM_016902;NM_001291012;NM_001171187;NR_015476	Intergenic	chr2	127695584	chr2_127695291_127695584	127695291	Mall;1500011K16Rik;Mrps5;Mal;Nphp1	507
NM_001284410;NM_009754;NM_001291016;NM_207680;NM_207681	Promoter	chr2	128128063	chr2_128127632_128128063	128127632	Bcl2l11	465
NM_028248	Promoter	chr2	128818705	chr2_128818318_128818705	128818318	Tmem87b	651
NM_178404	Promoter	chr2	128967934	chr2_128967459_128967934	128967459	Zc3h6	527
NM_027192	Intron	chr2	129086505	chr2_129085791_129086505	129085791	Ttl	1039
NM_025395;NR_045264;NM_009086;NM_027192;NR_045838;NM_015747;NM_001159593	Intergenic	chr2	129148128	chr2_129147869_129148128	129147869	Slc20a1;A730036I17Rik;Chchd5;Polr1b;Ttl;AI847159	482
NM_025395;NR_045264;NM_009086;NM_027192;NR_045838;NM_015747;NM_001159593;NM_181589	Intergenic	chr2	129177254	chr2_129176921_129177254	129176921	Slc20a1;A730036I17Rik;Chchd5;Polr1b;Ttl;AI847159;Ckap2l	548
NM_015747;NM_001159593	Promoter	chr2	129198797	chr2_129198531_129198797	129198531	Slc20a1	468
NM_015747	Intron	chr2	129207209	chr2_129206897_129207209	129206897	Slc20a1	470
NM_015747	Exon	chr2	129208091	chr2_129207724_129208091	129207724	Slc20a1	627
NR_045838	Intron	chr2	129226542	chr2_129226028_129226542	129226028	A730036I17Rik	524
NR_045264;NR_045838;NM_015747;NM_001159593;NM_010554;NR_040371;NM_181589	Intergenic	chr2	129241220	chr2_129240862_129241220	129240862	Slc20a1;A730036I17Rik;Gm14023;Il1a;AI847159;Ckap2l	608
NR_045264;NR_045838;NM_015747;NM_001159593;NM_010554;NR_040371;NM_181589	Intergenic	chr2	129244890	chr2_129244272_129244890	129244272	Slc20a1;A730036I17Rik;Gm14023;Il1a;AI847159;Ckap2l	845
NR_045264;NR_045838;NM_015747;NM_001159593;NM_010554;NR_040371;NM_181589	Intergenic	chr2	129248065	chr2_129246994_129248065	129246994	Slc20a1;A730036I17Rik;Gm14023;Il1a;AI847159;Ckap2l	2560
NM_001291022;NM_018863;NM_001291019;NM_001286502;NM_007547;NM_001291021;NM_001291020;NM_001177647;NM_177653	Intergenic	chr2	129588623	chr2_129587689_129588623	129587689	F830045P16Rik;Pdyn;Sirpa	1459
NR_040348	Intron	chr2	130559177	chr2_130558775_130559177	130558775	4930473A02Rik	567
NR_037281;NM_026091	Intron	chr2	131152705	chr2_131152231_131152705	131152231	Mir3098;1700037H04Rik	547
NM_001206385;NM_144888;NM_001206382;NM_001206383	Promoter	chr2	131234456	chr2_131234060_131234456	131234060	Mavs	881
NR_037281	Intron	chr2	131599925	chr2_131599437_131599925	131599437	Mir3098	566
NM_001166206;NR_029381	Intergenic	chr2	131797259	chr2_131796885_131797259	131796885	Erv3;5330413P13Rik	492
NR_029381	Intron	chr2	131829088	chr2_131828621_131829088	131828621	5330413P13Rik	685
NR_029381	Intron	chr2	131831009	chr2_131830506_131831009	131830506	5330413P13Rik	763
NR_029381	Promoter	chr2	131846830	chr2_131846269_131846830	131846269	5330413P13Rik	1093
NR_029381	Promoter	chr2	131847962	chr2_131847513_131847962	131847513	5330413P13Rik	575
NM_001278259;NM_001278258;NM_011170;NM_001278256	Intron	chr2	131932679	chr2_131932119_131932679	131932119	Prn;Prnp	1036
NM_011045	Promoter	chr2	132253374	chr2_132252680_132253374	132252680	Pcna	2652
NM_138651;NM_001291040	Promoter	chr2	132263620	chr2_132262962_132263620	132262962	Cds2	662
NM_138651;NM_001291040	Intron	chr2	132283067	chr2_132282721_132283067	132282721	Cds2	458
NM_028802;NM_027096;NM_001042672;NM_001291050;NM_001291051;NM_001291052	Promoter	chr2	132577935	chr2_132577480_132577935	132577480	Gpcpd1	874
NM_019677;NM_001145830;NR_015544	Intergenic	chr2	135560503	chr2_135559895_135560503	135559895	Plcb1;9630028H03Rik	687
NM_013829;NR_015544	Intergenic	chr2	135646549	chr2_135646164_135646549	135646164	Plcb4;9630028H03Rik	559
NM_013822	Intron	chr2	137098884	chr2_137098546_137098884	137098546	Jag1	625
NM_013822	Promoter	chr2	137117524	chr2_137117205_137117524	137117205	Jag1	577
NM_001081133	Intron	chr2	142880086	chr2_142879661_142880086	142879661	Kif16b	464
NM_133626;NM_001291061;NM_024281;NM_008792;NM_009751;NM_019771	Intergenic	chr2	143909717	chr2_143909249_143909717	143909249	Pcsk2;Dstn;Rrbp1;Bfsp1	478
NM_019771	Promoter	chr2	143915587	chr2_143915181_143915587	143915181	Dstn	595
NM_028724;NR_033220	Intergenic	chr2	145771386	chr2_145771063_145771386	145771063	BC039771;Rin2	596
NR_040502	Intergenic	chr2	146631699	chr2_146631319_146631699	146631319	4933406D12Rik	602
NM_011917	Promoter	chr2	147013517	chr2_147013200_147013517	147013200	Xrn2	578
NM_028986	Promoter	chr2	148681192	chr2_148680943_148681192	148680943	Gzf1	466
NM_019632	Exon	chr2	148696614	chr2_148696298_148696614	148696298	Napb	574
NM_009976	Promoter	chr2	148874410	chr2_148873966_148874410	148873966	Cst3	801
NM_009976	Promoter	chr2	148875552	chr2_148874891_148875552	148874891	Cst3	1552
NM_024465	Promoter	chr2	150904909	chr2_150904484_150904909	150904484	Abhd12	619
NM_008019	Promoter	chr2	151543289	chr2_151542916_151543289	151542916	Fkbp1a	471
NM_027172;NM_001164820;NM_001289150;NM_001289151;NM_028666;NM_001164819;NM_001160410;NR_035478;NM_029688;NM_146127;NM_009641	Intergenic	chr2	152038807	chr2_152038241_152038807	152038241	Slc52a3;Fam110a;Scrt2;Srxn1;Mir1953;Angpt4	592
NR_033505	Intron	chr2	152350936	chr2_152350650_152350936	152350650	Gm14164	722
NM_001159551;NM_001159552;NM_001159553;NM_010376	Promoter	chr2	152670363	chr2_152669700_152670363	152669700	H13	689
NM_001159551;NM_010376	Intron	chr2	152697215	chr2_152696690_152697215	152696690	H13	845
NM_001289739	Intron	chr2	152771999	chr2_152771561_152771999	152771561	Bcl2l1	756
NM_001289739	Intron	chr2	152773103	chr2_152772211_152773103	152772211	Bcl2l1	1422
NM_001289716;NM_001289739;NM_009743;NM_001289717	Intron	chr2	152793012	chr2_152792599_152793012	152792599	Bcl2l1	834
NM_001289716;NM_001289739;NM_009743;NM_001289717	Intron	chr2	152805637	chr2_152805089_152805637	152805089	Bcl2l1	562
NM_001289716;NM_001289739;NM_009743;NM_001289717	Intron	chr2	152814929	chr2_152814469_152814929	152814469	Bcl2l1	553
NM_001141977;NM_001141976;NM_001141975;NM_028109;NM_001141978	Intron	chr2	152892042	chr2_152891643_152892042	152891643	Tpx2	674
NM_178939	Promoter	chr2	153015509	chr2_153015187_153015509	153015187	Pdrg1	563
NM_133847	Intron	chr2	153186725	chr2_153186291_153186725	153186291	Tm9sf4	616
NM_001134300;NM_001001986	Intron	chr2	153416277	chr2_153415926_153416277	153415926	Nol4l	505
NM_001134300	Intron	chr2	153517637	chr2_153517238_153517637	153517238	Nol4l	586
NM_001134300	Intron	chr2	153520280	chr2_153519860_153520280	153519860	Nol4l	1125
NM_001271746;NM_001271747;NM_001271744;NM_001271745;NM_001003961;NM_001003960;NM_001003963;NM_001134300;NM_133850;NM_001195390;NM_010068;NM_001122997	Intergenic	chr2	153580273	chr2_153579844_153580273	153579844	Dnmt3b;Commd7;Nol4l	596
NM_001271746;NM_001271747;NM_001271744;NM_001271745;NM_001003961;NM_001003960;NM_001003963;NM_001134300;NM_133850;NM_001195390;NM_010068;NM_001122997	Intergenic	chr2	153586952	chr2_153586344_153586952	153586344	Dnmt3b;Commd7;Nol4l	698
NM_001271746;NM_001271747;NM_001271744;NM_001271745;NM_001003961;NM_001003960;NM_001003963;NM_001134300;NM_133850;NM_001195390;NM_010068;NM_001122997	Intergenic	chr2	153604196	chr2_153603866_153604196	153603866	Dnmt3b;Commd7;Nol4l	685
NM_025876	Intron	chr2	154339641	chr2_154339287_154339641	154339287	Cdk5rap1	723
NM_001285446;NM_172860;NM_025876;NM_009228;NM_009823;NM_001025574	Intergenic	chr2	154420352	chr2_154420078_154420352	154420078	Bpifb9b;Snta1;Cdk5rap1;Cbfa2t2	501
NM_025876;NM_001285446;NM_009228;NM_009823;NM_172860	Intergenic	chr2	154428473	chr2_154427278_154428473	154427278	Snta1;Cdk5rap1;Cbfa2t2	4426
NM_001285446;NM_009823;NM_172860	Promoter	chr2	154435015	chr2_154434672_154435015	154434672	Cbfa2t2	725
NM_021534	Promoter	chr2	154604099	chr2_154603410_154604099	154603410	Pxmp4	1975
NM_001139512;NM_001139513;NM_001139511;NM_023130	Promoter	chr2	154790872	chr2_154790557_154790872	154790557	Raly	765
NM_016661	Intron	chr2	155066761	chr2_155066316_155066761	155066316	Ahcy	475
NR_040634;NM_001243712;NM_015770;NM_016661;NM_008395	Intergenic	chr2	155082634	chr2_155082055_155082634	155082055	a;Ahcy;Itch;2310005A03Rik	1038
NM_008180;NM_001291111	Promoter	chr2	155590571	chr2_155590076_155590571	155590076	Gss	578
NM_001085378	Promoter	chr2	155613899	chr2_155613364_155613899	155613364	Myh7b	666
NR_015528	Promoter	chr2	155820180	chr2_155819814_155820180	155819814	BC029722	584
NM_177217;NM_001130000;NM_008383;NM_001129999	Promoter	chr2	155956819	chr2_155956214_155956819	155956214	Cep250	1098
NM_029397;NM_170598;NM_170588;NM_170590	Promoter	chr2	156111566	chr2_156111027_156111566	156111027	Rbm12;Cpne1	644
NM_010911	Exon	chr2	156134636	chr2_156134283_156134636	156134283	Nfs1	635
NM_001291115;NM_001291114;NM_133242	Promoter	chr2	156179844	chr2_156179520_156179844	156179520	Rbm39	573
NM_001291115;NM_001291114;NM_133242	Promoter	chr2	156180855	chr2_156180314_156180855	156180314	Rbm39	814
NM_172674	Exon	chr2	156296772	chr2_156296284_156296772	156296284	Phf20	709
NM_027585;NM_020255	Promoter	chr2	156312494	chr2_156312163_156312494	156312163	Scand1;Cnbd2	586
NM_001277186;NM_146128;NM_001042488;NM_001042487;NM_001277187	Intron	chr2	156730371	chr2_156730034_156730371	156730034	Dlgap4	618
NM_001277186;NM_146128;NM_001042488;NM_001042487;NM_001277187	Intron	chr2	156731299	chr2_156730973_156731299	156730973	Dlgap4	527
NM_001291124;NM_173396	Promoter	chr2	156840131	chr2_156839590_156840131	156839590	Tgif2	1038
NR_027914;NR_015591;NM_026124	Promoter	chr2	156862977	chr2_156862618_156862977	156862618	1110008F13Rik;5430405H02Rik	497
NM_025853	Promoter	chr2	157006977	chr2_157006608_157006977	157006608	Dsn1	491
NM_001164663	Exon	chr2	157031039	chr2_157030743_157031039	157030743	Soga1	500
NM_019642;NM_001039557	Promoter	chr2	157279348	chr2_157278995_157279348	157278995	Rpn2;Mroh8	541
NM_026968	Intron	chr2	157375993	chr2_157375443_157375993	157375443	Manbal	1290
NM_026968	Intron	chr2	157377514	chr2_157377150_157377514	157377150	Manbal	1024
NM_019642;NM_001025395;NM_026968;NM_010285;NM_009271	Intergenic	chr2	157411749	chr2_157411179_157411749	157411179	Manbal;Src;Rpn2;Ghrh	659
NM_019642;NM_001025395;NM_026968;NM_010285;NM_009271	Intergenic	chr2	157420669	chr2_157420303_157420669	157420303	Manbal;Src;Rpn2;Ghrh	753
NM_001025395;NM_009271	Intron	chr2	157434470	chr2_157433927_157434470	157433927	Src	692
NM_001025395;NM_009271	Intron	chr2	157446918	chr2_157446539_157446918	157446539	Src	580
NM_001025395;NM_009271	Intron	chr2	157451947	chr2_157451597_157451947	157451597	Src	557
NM_025680	Intron	chr2	157839926	chr2_157839605_157839926	157839605	Ctnnbl1	616
NM_025680	Intron	chr2	157841307	chr2_157841034_157841307	157841034	Ctnnbl1	691
NM_001291136;NM_001291135;NM_001291134;NM_027434	Promoter	chr2	158029091	chr2_158028201_158029091	158028201	Rprd1b	1572
NM_009373;NM_001291136;NM_001291135;NM_001291134;NR_106156;NR_040609;NR_036606;NM_177657;NM_001131021;NM_027434	Intergenic	chr2	158155353	chr2_158154958_158155353	158154958	Tgm2;2010009K17Rik;1700060C20Rik;Rprd1b;Mir7685;D630003M21Rik	502
NR_015463;NR_027887	Promoter	chr2	158359456	chr2_158358972_158359456	158358972	9430008C03Rik	643
NM_153089;NM_001159662	Intron	chr2	158682993	chr2_158682674_158682993	158682674	Ppp1r16b	843
NM_153089;NM_001159662	Intron	chr2	158741955	chr2_158741353_158741955	158741353	Ppp1r16b	611
NM_027975	Promoter	chr2	158768800	chr2_158768319_158768800	158768319	Fam83d	591
NM_145742;NM_001291144	Promoter	chr2	158795699	chr2_158794393_158795699	158794393	Dhx35	1658
NM_145742;NM_001291144	Intron	chr2	158816320	chr2_158815814_158816320	158815814	Dhx35	560
NM_009408	Intron	chr2	160655891	chr2_160655566_160655891	160655566	Top1	555
NM_173368	Promoter	chr2	161109367	chr2_161108863_161109367	161108863	Chd6	514
NM_172150	Intron	chr2	163032308	chr2_163031697_163032308	163031697	Ift52	3461
NM_172150	Exon	chr2	163036879	chr2_163036497_163036879	163036497	Ift52	598
NM_172150	Intron	chr2	163037560	chr2_163037222_163037560	163037222	Ift52	479
NM_008652	Promoter	chr2	163052373	chr2_163051563_163052373	163051563	Mybl2	2050
NM_008652	Exon	chr2	163060123	chr2_163059575_163060123	163059575	Mybl2	841
NR_105970	Promoter	chr2	163066651	chr2_163066326_163066651	163066326	Mir7003	614
NR_105970	Promoter	chr2	163068293	chr2_163067940_163068293	163067940	Mir7003	596
NR_105970	Promoter	chr2	163069709	chr2_163069392_163069709	163069392	Mir7003	535
NM_008652	Exon	chr2	163074507	chr2_163074048_163074507	163074048	Mybl2	562
NM_008652	Exon	chr2	163075863	chr2_163075502_163075863	163075502	Mybl2	932
NM_008652	Exon	chr2	163083249	chr2_163082360_163083249	163082360	Mybl2	1329
NM_008652	Exon	chr2	163083834	chr2_163083509_163083834	163083509	Mybl2	540
NM_008652;NR_105970;NM_172150;NM_013731;NM_001291152;NM_026630;NM_001291154	Intergenic	chr2	163085432	chr2_163085045_163085432	163085045	Gtsf1l;Mybl2;Ift52;Sgk2;Mir7003	471
NM_021566;NM_001205076	Intron	chr2	163371326	chr2_163370920_163371326	163370920	Jph2	730
NM_025699	Promoter	chr2	163419640	chr2_163419232_163419640	163419232	Oser1	624
NM_026785	Promoter	chr2	164770096	chr2_164769333_164770096	164769333	Ube2c	847
NM_001082974;NM_008906;NM_001038492	Promoter	chr2	164832766	chr2_164832146_164832766	164832146	Ctsa;Neurl2	851
NM_146129;NM_026785;NM_133924;NM_009394;NM_028028;NM_133763;NM_001038492;NM_013599;NM_178375;NM_199027;NM_008906;NM_133240;NM_001082974;NM_029370;NM_011125	Intergenic	chr2	164867331	chr2_164867032_164867331	164867032	Dnttip1;Tnnc2;Ctsa;Ube2c;Mmp9;Spata25;Neurl2;Pltp;Zswim1;Acot8;Zswim3;Snx21;Pcif1;Zfp335	550
NM_144892	Promoter	chr2	165034916	chr2_165034534_165034916	165034534	Ncoa5	894
NR_045544;NM_144893;NM_001252574;NM_001252575;NM_001252573	Intron	chr2	165284070	chr2_165283759_165284070	165283759	Slc35c2	467
NM_054055	Intron	chr2	165463322	chr2_165462763_165463322	165462763	Slc13a3	578
NM_001252584;NM_001252585;NM_027230;NM_001281926;NM_001291158	Intron	chr2	165800129	chr2_165799758_165800129	165799758	Zmynd8	721
NM_001291158;NM_001252585;NM_027230;NM_001281926;NM_001252584	Exon	chr2	165808497	chr2_165807497_165808497	165807497	Zmynd8	1494
NM_001252584;NM_001252585;NM_027230;NM_001281926;NM_001291158	Intron	chr2	165809623	chr2_165809057_165809623	165809057	Zmynd8	761
NM_001252584;NM_001252585;NM_027230;NM_001281926;NM_001291158	Intron	chr2	165810458	chr2_165809795_165810458	165809795	Zmynd8	1082
NM_001252584;NM_001252585;NM_027230;NM_001281926;NM_001291158	Intron	chr2	165811022	chr2_165810662_165811022	165810662	Zmynd8	869
NM_001252584;NM_001252585;NM_027230;NM_001281926;NM_001291158	Intron	chr2	165823586	chr2_165823282_165823586	165823282	Zmynd8	483
NM_001252587;NM_001252585;NM_001252584;NM_001291158;NM_027230;NM_001281926	Intron	chr2	165830260	chr2_165829981_165830260	165829981	Zmynd8	486
NM_001252587;NM_001252585;NM_001252584;NM_001291158;NM_027230;NM_001281926	Intron	chr2	165831157	chr2_165830906_165831157	165830906	Zmynd8	669
NM_001252587;NM_001252584;NM_001291158;NM_008679;NM_027230;NM_001281926	Intergenic	chr2	165962618	chr2_165962042_165962618	165962042	Ncoa3;Zmynd8	634
NM_001252587;NM_001252584;NM_001291158;NM_008679;NM_027230;NM_001281926	Intergenic	chr2	165968492	chr2_165968133_165968492	165968133	Ncoa3;Zmynd8	971
NM_001252587;NM_001252584;NM_001291158;NM_008679;NM_027230;NM_001281926	Intergenic	chr2	165969293	chr2_165968822_165969293	165968822	Ncoa3;Zmynd8	1323
NM_001252587;NM_001252584;NM_001291158;NM_008679;NM_027230;NM_001281926	Intergenic	chr2	165969971	chr2_165969603_165969971	165969603	Ncoa3;Zmynd8	684
NM_001252587;NM_001252584;NM_001291158;NM_008679;NM_027230;NM_001281926	Intergenic	chr2	165970655	chr2_165970187_165970655	165970187	Ncoa3;Zmynd8	479
NM_001252587;NM_001252584;NM_001252578;NM_008679;NM_001252579;NM_001291158;NM_027230;NM_001281926;NM_028072	Intergenic	chr2	165978427	chr2_165977831_165978427	165977831	Ncoa3;Zmynd8;Sulf2	981
NM_001252587;NM_027230;NM_001252578;NM_001252579;NM_008679;NM_001252584;NM_001281926;NM_028072	Intergenic	chr2	165981957	chr2_165981485_165981957	165981485	Ncoa3;Zmynd8;Sulf2	1172
NM_001252587;NM_027230;NM_001252578;NM_001252579;NM_008679;NM_001252584;NM_028072	Intergenic	chr2	165982919	chr2_165982632_165982919	165982632	Ncoa3;Zmynd8;Sulf2	731
NM_008679	Promoter	chr2	165992525	chr2_165992268_165992525	165992268	Ncoa3	489
NM_008679	Promoter	chr2	165993673	chr2_165993236_165993673	165993236	Ncoa3	767
NM_008679	Intron	chr2	166009016	chr2_166008747_166009016	166008747	Ncoa3	465
NM_028072;NM_001252578;NM_001252579	Intron	chr2	166126739	chr2_166126462_166126739	166126462	Sulf2	481
NM_028072;NM_001252578;NM_001252579	Promoter	chr2	166154700	chr2_166154018_166154700	166154018	Sulf2	1094
NM_028072;NM_001252578;NM_001252579	Promoter	chr2	166157828	chr2_166156808_166157828	166156808	Sulf2	2994
NR_015558	Intergenic	chr2	166419134	chr2_166418680_166419134	166418680	5031425F14Rik	726
NR_015558;NM_177782	Intergenic	chr2	166550127	chr2_166549807_166550127	166549807	5031425F14Rik;Prex1	461
NM_023815;NM_001085495;NR_105783;NM_177782	Intergenic	chr2	166746595	chr2_166746040_166746595	166746040	Trp53rk;Mir6364;Arfgef2;Prex1	597
NM_001085495	Intron	chr2	166865465	chr2_166865072_166865465	166865072	Arfgef2	702
NM_023565	Promoter	chr2	166906515	chr2_166906083_166906515	166906083	Cse1l	1313
NM_153065	Promoter	chr2	167015512	chr2_167014993_167015512	167014993	Ddx27	626
NM_001291160;NM_001291162;NM_153065;NR_028540;NM_001081005;NM_008420;NM_001109906;NM_001109905;NM_011490;NM_001033196	Intergenic	chr2	167073771	chr2_167073252_167073771	167073252	Stau1;Ddx27;Snord12;1500012F01Rik;Znfx1;Kcnb1	591
NM_001291160;NM_001291162;NM_153065;NR_028540;NM_001081005;NM_008420;NM_001109906;NM_001109905;NM_011490;NM_001033196	Intergenic	chr2	167079068	chr2_167078724_167079068	167078724	Stau1;Ddx27;Snord12;1500012F01Rik;Znfx1;Kcnb1	564
NM_178371;NM_148929	Intron	chr2	167432220	chr2_167431242_167432220	167431242	Slc9a8	2142
NR_105971	Promoter	chr2	168639754	chr2_168639374_168639754	168639374	Mir7004	592
NM_001289446;NM_001289445;NM_009564;NM_201396;NM_201395;NM_175303;NM_015731	Intergenic	chr2	168825900	chr2_168825482_168825900	168825482	Sall4;Zfp64;Atp9a	895
NR_040326;NM_009564	Intergenic	chr2	168959195	chr2_168958858_168959195	168958858	Zfp64;1700017J07Rik	706
NR_040326;NM_009564	Intergenic	chr2	169007078	chr2_169006351_169007078	169006351	Zfp64;1700017J07Rik	959
NM_001033299;NM_001159683	Intergenic	chr2	170183028	chr2_170182579_170183028	170182579	Zfp217	787
NM_001033299;NM_001159683	Intergenic	chr2	170193015	chr2_170192488_170193015	170192488	Zfp217	759
NM_001033299;NM_001159683	Intergenic	chr2	170201006	chr2_170200720_170201006	170200720	Zfp217	500
NM_001033299;NM_001159683	Intergenic	chr2	170202274	chr2_170201838_170202274	170201838	Zfp217	720
NM_001033299;NM_001159683	Intergenic	chr2	170206047	chr2_170205487_170206047	170205487	Zfp217	956
NM_001033299;NM_001159683	Intergenic	chr2	170207132	chr2_170206544_170207132	170206544	Zfp217	1004
NR_040610;NM_029815;NM_001164369	Intergenic	chr2	170283866	chr2_170283395_170283866	170283395	Bcas1os2;Bcas1	571
NR_040367;NM_001110152;NM_001199902	Promoter	chr2	170512119	chr2_170511641_170512119	170511641	Gm16796;Pfdn4	1170
NM_001163686;NM_029761	Intergenic	chr2	170888627	chr2_170888204_170888627	170888204	Dok5	547
NM_011497;NM_024199;NM_001291185	Promoter	chr2	172370930	chr2_172370474_172370930	172370474	Cstf1;Aurka	1519
NM_024199	Exon	chr2	172380850	chr2_172380169_172380850	172380169	Cstf1	690
NM_001080820;NM_001276422;NM_001276423	Intron	chr2	172399753	chr2_172399381_172399753	172399381	Cass4	591
NM_029608;NM_001276422;NM_001276423;NM_025542;NM_001080820;NM_001039560;NM_001159696;NM_009335	Intergenic	chr2	172516327	chr2_172515956_172516327	172515956	Fam209;Rtfdc1;Tfap2c;Gcnt7;Cass4	510
NM_029608;NM_001276422;NM_001276423;NM_025542;NM_001080820;NM_001039560;NM_001159696;NM_009335	Intergenic	chr2	172520286	chr2_172519813_172520286	172519813	Fam209;Rtfdc1;Tfap2c;Gcnt7;Cass4	506
NM_001159696;NM_029608;NM_025542;NM_009335	Intergenic	chr2	172559214	chr2_172558727_172559214	172558727	Fam209;Rtfdc1;Tfap2c	811
NM_001159696;NM_029608;NM_025542;NM_009335	Intergenic	chr2	172568153	chr2_172567718_172568153	172567718	Fam209;Rtfdc1;Tfap2c	493
NM_001159696;NM_029608;NM_025542;NM_009335	Intergenic	chr2	172568752	chr2_172568336_172568752	172568336	Fam209;Rtfdc1;Tfap2c	589
NM_001159696;NM_009335	Intergenic	chr2	172577347	chr2_172577028_172577347	172577028	Tfap2c	991
NM_001159696;NM_009335	Intergenic	chr2	172590630	chr2_172589984_172590630	172589984	Tfap2c	664
NM_001159696;NM_009335	Intergenic	chr2	172594931	chr2_172594388_172594931	172594388	Tfap2c	925
NM_001159696;NM_009335	Intergenic	chr2	172615501	chr2_172615113_172615501	172615113	Tfap2c	591
	Intergenic	chr2	172682523	chr2_172682174_172682523	172682174		573
NM_007557	Intergenic	chr2	172852915	chr2_172852344_172852915	172852344	Bmp7	590
NM_007557	Intron	chr2	172872117	chr2_172871658_172872117	172871658	Bmp7	1599
NM_022995	Exon	chr2	173234337	chr2_173233806_173234337	173233806	Pmepa1	596
NM_022995	Intron	chr2	173235993	chr2_173235598_173235993	173235598	Pmepa1	585
NM_022995	Intron	chr2	173237092	chr2_173236690_173237092	173236690	Pmepa1	715
NM_022995	Intron	chr2	173238838	chr2_173238054_173238838	173238054	Pmepa1	1513
NM_022995	Intron	chr2	173246869	chr2_173246471_173246869	173246471	Pmepa1	634
NM_022995;NM_001139519;NM_021394	Intergenic	chr2	173302868	chr2_173302298_173302868	173302298	Zbp1;Pmepa1	1094
NR_029649;NM_019690;NM_022000;NM_001077507;NR_002846;NR_029646;NM_010309;NR_003258;NM_201618;NM_201617;NM_201616;NR_040530;NM_001077510	Intergenic	chr2	174274070	chr2_174272835_174274070	174272835	Nespas;Gm10714;Mir298;Mir296;Gnas	1637
NM_025531	Promoter	chr2	174473034	chr2_174472690_174473034	174472690	Slmo2	664
	Intergenic	chr2	178595044	chr2_178594707_178595044	178594707		510
	Intergenic	chr2	178623133	chr2_178622648_178623133	178622648		1754
	Intergenic	chr2	178633532	chr2_178633139_178633532	178633139		542
	Intergenic	chr2	178635196	chr2_178634766_178635196	178634766		561
NM_009867	Intron	chr2	179529088	chr2_179528238_179529088	179528238	Cdh4	889
NM_009867	Intron	chr2	179533453	chr2_179533043_179533453	179533043	Cdh4	695
NM_009867	Intron	chr2	179542461	chr2_179541852_179542461	179541852	Cdh4	801
NM_009867	Intron	chr2	179560224	chr2_179559650_179560224	179559650	Cdh4	730
NM_001081171	Intron	chr2	180218192	chr2_180217565_180218192	180217565	Lama5	728
NM_001081171	Intron	chr2	180220312	chr2_180219810_180220312	180219810	Lama5	1209
NM_001081171	Intron	chr2	180220670	chr2_180220418_180220670	180220418	Lama5	462
NM_001081171	Promoter	chr2	180228507	chr2_180228155_180228507	180228155	Lama5	580
NR_105972;NM_144500;NM_025587;NM_001081171;NM_145851;NM_173031;NM_019822;NR_045877;NM_008093;NR_037274	Intergenic	chr2	180235307	chr2_180234731_180235307	180234731	Gata5;Lama5;Rps21;Gata5os;Mir3091;Mir7005;Osbpl2;Cables2;Adrm1;Rbbp8nl	1167
NR_105972;NM_144500;NM_025587;NM_001081171;NM_145851;NM_173031;NM_019822;NR_045877;NM_008093;NR_037274	Intergenic	chr2	180236900	chr2_180235905_180236900	180235905	Gata5;Lama5;Rps21;Gata5os;Mir3091;Mir7005;Osbpl2;Cables2;Adrm1;Rbbp8nl	1934
NR_105972;NM_144500;NM_025587;NM_001081171;NM_145851;NM_173031;NM_019822;NR_045877;NM_008093;NR_037274	Intergenic	chr2	180238208	chr2_180237756_180238208	180237756	Gata5;Lama5;Rps21;Gata5os;Mir3091;Mir7005;Osbpl2;Cables2;Adrm1;Rbbp8nl	490
NM_145851	Promoter	chr2	180273408	chr2_180272920_180273408	180272920	Cables2	496
NM_001291432;NM_001289652;NM_001289651;NM_177852	Promoter	chr2	180709984	chr2_180709500_180709984	180709500	Gid8;Dido1	988
NM_183161	Promoter	chr2	180727162	chr2_180726612_180727162	180726612	Slc17a9	1810
NM_001291432;NM_001291433;NM_029607;NR_111965;NM_080641;NM_183161;NM_175551;NM_011805;NM_001289652;NM_001289651;NM_177852	Intergenic	chr2	180745522	chr2_180745202_180745522	180745202	Gid8;Slc17a9;Dido1;Bhlhe23	563
NM_025598	Promoter	chr2	181188301	chr2_181188000_181188301	181188000	Ppdpf	1721
NR_030710;NM_001001882;NM_001166665;NM_001166666;NM_001166667	Exon	chr2	181355561	chr2_181355219_181355561	181355219	Rtel1	543
NM_025482;NM_001291197;NM_001291201;NM_001291200;NM_001291203;NM_001291202;NR_111899;NM_001291204	Promoter	chr2	181497708	chr2_181497257_181497708	181497257	Tpd52l2	911
NM_173181	Promoter	chr3	7503719	chr3_7503410_7503719	7503410	Zc2hc1a	545
NM_008371	Intron	chr3	7579729	chr3_7579345_7579729	7579345	Il7	586
NM_008371	Intergenic	chr3	7683272	chr3_7682192_7683272	7682192	Il7	2497
NR_040587	Intergenic	chr3	8004799	chr3_8004437_8004799	8004437	1700010I02Rik	565
NM_025434	Promoter	chr3	8923818	chr3_8923537_8923818	8923537	Mrps28	923
NM_001025262;NM_001025263;NM_001025261;NM_009412;NM_001025264	Intron	chr3	8959144	chr3_8958880_8959144	8958880	Tpd52	459
NM_001025263;NM_009412;NM_001025264	Intron	chr3	8973162	chr3_8972549_8973162	8972549	Tpd52	644
NM_001025263;NM_009412;NM_001025264	Intron	chr3	8989105	chr3_8988613_8989105	8988613	Tpd52	711
NM_001025262;NM_001025263;NM_001025261;NM_001025264;NM_025434;NM_009412;NR_040597	Intergenic	chr3	9007916	chr3_9007564_9007916	9007564	Tpd52;4930539M17Rik;Mrps28	527
NM_001025262;NM_001025263;NM_001025261;NM_001025264;NM_025434;NM_009412;NR_040597	Intergenic	chr3	9009187	chr3_9008421_9009187	9008421	Tpd52;4930539M17Rik;Mrps28	936
NM_001025262;NM_001025263;NM_001025261;NM_001025264;NM_025434;NM_009412;NR_040597	Intergenic	chr3	9020802	chr3_9020273_9020802	9020273	Tpd52;4930539M17Rik;Mrps28	772
NM_133218	Intron	chr3	9465346	chr3_9464882_9465346	9464882	Zfp704	635
NM_133218	Intron	chr3	9520599	chr3_9520119_9520599	9520119	Zfp704	687
NM_133218	Intron	chr3	9585450	chr3_9584932_9585450	9584932	Zfp704	541
NM_133218	Intron	chr3	9598254	chr3_9597821_9598254	9597821	Zfp704	1286
NM_133218	Intron	chr3	9600610	chr3_9600200_9600610	9600200	Zfp704	538
NM_133218	Intron	chr3	9605908	chr3_9605500_9605908	9605500	Zfp704	477
NM_133218	Promoter	chr3	9609118	chr3_9608801_9609118	9608801	Zfp704	629
NM_053182;NM_001195031;NM_133218	Intergenic	chr3	9646841	chr3_9646483_9646841	9646483	Pag1;Zfp704	571
NM_025512	Intron	chr3	10342786	chr3_10342465_10342786	10342465	Zfand1	528
NM_025512	Promoter	chr3	10351333	chr3_10350945_10351333	10350945	Zfand1	770
NM_018864;NM_001127191;NM_029310;NM_029068;NM_001010834;NM_025519;NM_025512	Intergenic	chr3	10362677	chr3_10362116_10362677	10362116	Snx16;Fabp12;Slc10a5;Chmp4c;Impa1;Zfand1	608
	Intergenic	chr3	11213238	chr3_11212215_11213238	11212215		1564
NM_001099674	Promoter	chr3	14611645	chr3_14611186_14611645	14611186	1810022K09Rik	467
NM_028840	Promoter	chr3	19163317	chr3_19162900_19163317	19162900	Armc1	561
NM_001253391;NM_001253390;NM_026182;NR_045575	Promoter	chr3	19188195	chr3_19187638_19188195	19187638	Mtfr1	1496
NM_080634;NM_001146324;NM_001146323	Intron	chr3	20024209	chr3_20023828_20024209	20023828	Hps3	502
	Intergenic	chr3	21936928	chr3_21936134_21936928	21936134		1607
	Intergenic	chr3	21937765	chr3_21937282_21937765	21937282		609
	Intergenic	chr3	21938339	chr3_21937879_21938339	21937879		513
	Intergenic	chr3	21957579	chr3_21957162_21957579	21957162		559
NM_030732	Intergenic	chr3	22038747	chr3_22038418_22038747	22038418	Tbl1xr1	634
NM_030732	Intron	chr3	22142525	chr3_22142172_22142525	22142172	Tbl1xr1	527
NM_030732	Intron	chr3	22156678	chr3_22156066_22156678	22156066	Tbl1xr1	2371
NM_030732	Intron	chr3	22167160	chr3_22166727_22167160	22166727	Tbl1xr1	830
NM_030732	Intron	chr3	22168836	chr3_22168370_22168836	22168370	Tbl1xr1	1077
NM_029150;NM_001177626;NM_001177625;NM_007900;NR_040548	Intergenic	chr3	27063930	chr3_27063653_27063930	27063653	1700125G22Rik;Spata16;Ect2	534
NM_173182	Intron	chr3	27555873	chr3_27555518_27555873	27555518	Fndc3b	618
NM_173182	Intron	chr3	27657520	chr3_27657255_27657520	27657255	Fndc3b	488
NM_001164437;NM_173182	Intergenic	chr3	27807525	chr3_27806980_27807525	27806980	Tmem212;Fndc3b	574
NM_026517	Promoter	chr3	28805695	chr3_28805287_28805695	28805287	Rpl22l1	519
NM_027016	Promoter	chr3	30793968	chr3_30793694_30793968	30793694	Sec62	497
NM_001286995;NM_001286994;NM_001286996;NR_028060;NM_001165954;NM_027965;NM_153421;NM_001134385;NM_001134386;NM_001165956;NM_001165955;NM_029489;NM_027016	Intergenic	chr3	30831268	chr3_30830739_30831268	30830739	Gpr160;Samd7;Phc3;Sec62	596
NM_008857	Promoter	chr3	30996320	chr3_30996043_30996320	30996043	Prkci	496
NM_001039090;NM_011386;NM_001271772	Promoter	chr3	31096102	chr3_31095269_31096102	31095269	Skil	1208
NM_025316;NM_029017;NM_019673;NM_013531;NM_024200	Intergenic	chr3	32677393	chr3_32676844_32677393	32676844	Ndufb5;Gnb4;Mfn1;Mrpl47;Actl6a	557
NM_027619;NM_026222;NM_001290500;NM_025978;NM_001290502	Intergenic	chr3	33904506	chr3_33903963_33904506	33903963	Ttc14;Ccdc39	552
NM_001113189;NM_001113188;NM_026332;NM_001286973;NM_001286972;NM_008053;NM_001026211	Intergenic	chr3	33989880	chr3_33989360_33989880	33989360	Fxr1;Dnajc19	1045
NM_001113189;NM_001113188;NM_026332;NM_001286973;NM_001286972;NM_008053;NM_001026211	Intergenic	chr3	33990610	chr3_33990255_33990610	33990255	Fxr1;Dnajc19	571
NM_011443	Promoter	chr3	34649633	chr3_34648873_34649633	34648873	Sox2	1463
NM_011443	Promoter	chr3	34651348	chr3_34650994_34651348	34650994	Sox2	623
NR_110488;NR_015580;NR_038348;NR_038347	Intergenic	chr3	34758149	chr3_34757595_34758149	34757595	Gm3143;Peril;Sox2ot	1931
NR_110488;NR_015580;NR_038348;NR_038347	Intergenic	chr3	34760317	chr3_34759273_34760317	34759273	Gm3143;Peril;Sox2ot	1649
NR_110488;NR_015580;NR_038348;NR_038347	Intergenic	chr3	34761008	chr3_34760525_34761008	34760525	Gm3143;Peril;Sox2ot	538
NR_110488;NR_015580;NR_038348;NR_038347	Intergenic	chr3	34766612	chr3_34766350_34766612	34766350	Gm3143;Peril;Sox2ot	510
NR_110488;NR_015580;NR_038348;NR_038347	Intergenic	chr3	34768956	chr3_34768646_34768956	34768646	Gm3143;Peril;Sox2ot	513
NR_040748;NM_029570	Intergenic	chr3	35732733	chr3_35732454_35732733	35732454	Gm6639;Atp11b	502
NM_001163511;NM_001291044;NM_021343;NM_153561	Promoter	chr3	37420926	chr3_37420540_37420926	37420540	Spata5;Nudt6	601
NR_038067;NM_028140	Promoter	chr3	40846616	chr3_40846253_40846616	40846253	Mfsd8;Gm2011	538
NM_001130186;NR_040385;NM_172303;NM_001130184;NM_001130185	Intergenic	chr3	41497928	chr3_41497116_41497928	41497116	Jade1;C430002E04Rik	910
NM_001130184	Promoter	chr3	41556195	chr3_41555701_41556195	41555701	Jade1	725
NM_001130186;NM_172303;NM_001130184;NM_001130185	Intron	chr3	41576412	chr3_41576117_41576412	41576117	Jade1	497
NR_045172	Intron	chr3	45305506	chr3_45305216_45305506	45305216	2610316D01Rik	479
NM_009834	Promoter	chr3	51224826	chr3_51224360_51224826	51224360	Ccrn4l	702
NR_028121;NM_026358	Promoter	chr3	51396778	chr3_51396491_51396778	51396491	Mgarp	459
NM_016858	Promoter	chr3	51484260	chr3_51483833_51484260	51483833	Rab33b	862
NM_080793;NM_174995;NM_001004176;NR_033624;NM_016858	Intergenic	chr3	51590459	chr3_51590049_51590459	51590049	Mgst2;5031434O11Rik;Maml3;Setd7;Rab33b	493
NM_080793;NM_174995;NM_001004176;NR_033624;NM_016858	Intergenic	chr3	51590985	chr3_51590667_51590985	51590667	Mgst2;5031434O11Rik;Maml3;Setd7;Rab33b	692
NM_080793;NM_174995;NR_033624;NM_001004176	Intergenic	chr3	51612314	chr3_51612016_51612314	51612016	Mgst2;5031434O11Rik;Maml3;Setd7	484
NM_080793;NM_174995;NR_033624;NM_001004176	Intergenic	chr3	51626759	chr3_51626425_51626759	51626425	Mgst2;5031434O11Rik;Maml3;Setd7	467
NM_174995	Promoter	chr3	51663194	chr3_51662908_51663194	51662908	Mgst2	545
NM_019739	Intergenic	chr3	52401552	chr3_52401235_52401552	52401235	Foxo1	505
NM_172862	Intron	chr3	53555853	chr3_53555548_53555853	53555548	Frem2	476
NM_172862	Intron	chr3	53557855	chr3_53557295_53557855	53557295	Frem2	625
NM_172862	Intron	chr3	53561940	chr3_53561546_53561940	53561546	Frem2	469
NM_027148;NM_025442;NM_001163570	Promoter	chr3	54735371	chr3_54735035_54735371	54735035	Exosc8;Alg5	548
NM_133784;NM_001168281	Promoter	chr3	57576483	chr3_57576104_57576483	57576104	Wwtr1	528
NM_133784;NM_001168281	Promoter	chr3	57577006	chr3_57576597_57577006	57576597	Wwtr1	613
NM_175095;NM_001113413;NM_011883;NM_001033349	Intergenic	chr3	57731986	chr3_57731537_57731986	57731537	Commd2;Ankub1;Rnf13	465
NM_011883;NM_001113413	Promoter	chr3	57736066	chr3_57735763_57736066	57735763	Rnf13	537
NM_001005509	Intron	chr3	58554265	chr3_58553583_58554265	58553583	Eif2a	864
NM_177855	Promoter	chr3	59006116	chr3_59005653_59006116	59005653	Med12l	628
NM_008604;NM_001289462;NM_001289463	Promoter	chr3	63294916	chr3_63294549_63294916	63294549	Mme	578
NM_008604;NM_001289462;NM_001289463	Promoter	chr3	63295616	chr3_63295206_63295616	63295206	Mme	1021
NM_008604;NM_001289462;NM_001289463	Intron	chr3	63315597	chr3_63315108_63315597	63315108	Mme	1207
NR_106200	Promoter	chr3	65659519	chr3_65659216_65659519	65659216	Mir8120	742
NM_001166659;NM_019937	Intergenic	chr3	65864716	chr3_65864416_65864716	65864416	Ccnl1;Lekr1	538
NM_019937	Promoter	chr3	65958305	chr3_65957786_65958305	65957786	Ccnl1	720
NM_145820;NM_019937	Intergenic	chr3	65974740	chr3_65974315_65974740	65974315	Ccnl1;Veph1	480
NM_016753	Promoter	chr3	67464270	chr3_67463736_67464270	67463736	Lxn	782
NM_001113420;NM_001113421;NM_001282045;NM_001113419	Intron	chr3	68478032	chr3_68477654_68478032	68477654	Schip1;Gm21949	544
NM_001282044	Promoter	chr3	68492755	chr3_68491997_68492755	68491997	Schip1	1226
NM_001282044	Promoter	chr3	68493146	chr3_68492801_68493146	68492801	Schip1	1079
NM_001282044	Promoter	chr3	68493878	chr3_68493405_68493878	68493405	Schip1	618
NM_001282044	Promoter	chr3	68494875	chr3_68494505_68494875	68494505	Schip1	687
NM_001282044;NM_001113420;NM_001113421;NM_001282045;NM_001113419	Intron	chr3	68534290	chr3_68533954_68534290	68533954	Schip1;Gm21949	469
NM_001282044;NM_001113420;NM_001113421;NM_001282045;NM_001113419	Intron	chr3	68535291	chr3_68534673_68535291	68534673	Schip1;Gm21949	1702
NM_001282044;NM_001113420;NM_001113421;NM_001282045;NM_001113419	Intron	chr3	68535789	chr3_68535422_68535789	68535422	Schip1;Gm21949	1325
NM_001282044;NM_001113420;NM_001113421;NM_001282045;NM_001113419	Intron	chr3	68536525	chr3_68536146_68536525	68536146	Schip1;Gm21949	1058
NM_001282044;NM_001113420;NM_001113421;NM_001282045;NM_001113419	Intron	chr3	68565900	chr3_68565232_68565900	68565232	Schip1;Gm21949	1774
NM_178726	Promoter	chr3	69316782	chr3_69316234_69316782	69316234	Ppm1l	880
NM_178726	Intron	chr3	69379177	chr3_69378864_69379177	69378864	Ppm1l	512
NM_178726;NM_020026;NM_133787	Intergenic	chr3	69626890	chr3_69626545_69626890	69626545	Ppm1l;Nmd3;B3galnt1	559
NM_178726;NM_020026;NM_133787	Intergenic	chr3	69632506	chr3_69632234_69632506	69632234	Ppm1l;Nmd3;B3galnt1	467
NM_133787	Promoter	chr3	69722467	chr3_69722017_69722467	69722017	Nmd3	929
NR_040539	Intron	chr3	75651474	chr3_75650636_75651474	75650636	2410007B07Rik	2064
NR_040539	Promoter	chr3	75655814	chr3_75655470_75655814	75655470	2410007B07Rik	741
NM_029482;NM_025794	Promoter	chr3	79629202	chr3_79628383_79629202	79628383	4930579G24Rik;Etfdh	1140
NM_019971	Intergenic	chr3	81022128	chr3_81021362_81022128	81021362	Pdgfc	1268
NM_019971	Intron	chr3	81101922	chr3_81101268_81101922	81101268	Pdgfc	1070
NM_019971	Intron	chr3	81150005	chr3_81149668_81150005	81149668	Pdgfc	512
NM_001177773	Promoter	chr3	84814635	chr3_84814262_84814635	84814262	Fbxw7	589
NM_001177773	Intron	chr3	84853493	chr3_84853124_84853493	84853124	Fbxw7	485
NM_144896	Intron	chr3	85634686	chr3_85634165_85634686	85634165	Pet112	553
NM_144896	Intron	chr3	85638796	chr3_85638388_85638796	85638388	Pet112	542
NM_001001650;NM_001082414	Intergenic	chr3	85992386	chr3_85991890_85992386	85991890	Sh3d19;Prss48	586
NM_016959;NR_004418	Promoter	chr3	86142787	chr3_86142252_86142787	86142252	Rps3a1;Rnu73b	650
NM_001077687;NM_030695;NM_001077688	Promoter	chr3	86224605	chr3_86224178_86224605	86224178	Lrba	615
NM_001195500;NM_027539;NM_001195497;NM_001195496;NM_001195499;NM_001195498	Intron	chr3	86842043	chr3_86841188_86842043	86841188	Dclk2	1582
NM_001195500;NM_027539;NM_001195497;NM_001195496;NM_001195499;NM_001195498	Intron	chr3	86878316	chr3_86877782_86878316	86877782	Dclk2	547
NM_001195500;NM_027539;NM_001195497;NM_001195496;NM_001195499;NM_001195498	Intron	chr3	86885167	chr3_86884137_86885167	86884137	Dclk2	2966
NM_001195500;NM_027539;NM_001195497;NM_001195496;NM_001195499;NM_001195498	Intron	chr3	86906669	chr3_86906302_86906669	86906302	Dclk2	476
NM_001195500;NM_027539;NM_001195497;NM_001195496;NM_001195499;NM_001195498	Promoter	chr3	86920870	chr3_86920411_86920870	86920411	Dclk2	772
NM_130867;NM_001170985	Intron	chr3	87092719	chr3_87092450_87092719	87092450	Kirrel	464
NM_130867;NM_001170985	Intron	chr3	87122183	chr3_87121932_87122183	87121932	Kirrel	501
NM_130867;NM_001170985	Intron	chr3	87132395	chr3_87131497_87132395	87131497	Kirrel	1998
NM_130867;NM_001170985	Intron	chr3	87133085	chr3_87132533_87133085	87132533	Kirrel	592
NM_130867;NM_001170985	Intron	chr3	87143604	chr3_87143205_87143604	87143205	Kirrel	525
NM_130867;NM_001170985	Intron	chr3	87152553	chr3_87151965_87152553	87151965	Kirrel	1179
NM_130867;NM_001170985	Intron	chr3	87155482	chr3_87155120_87155482	87155120	Kirrel	468
NM_030707;NM_130867;NM_001170985	Intergenic	chr3	87179360	chr3_87178903_87179360	87178903	Kirrel;Fcrls	522
NM_030707;NM_130867;NM_001170985	Intergenic	chr3	87194283	chr3_87193864_87194283	87193864	Kirrel;Fcrls	1436
NM_030707;NM_130867;NM_001170985	Intergenic	chr3	87195950	chr3_87195382_87195950	87195382	Kirrel;Fcrls	902
NM_001003912	Intron	chr3	87631815	chr3_87631351_87631815	87631351	Arhgef11	483
NM_001109758;NM_026591;NM_007529;NM_001033124;NM_008231;NM_007759;NM_153562;NM_021309;NM_177663;NM_033573;NM_011832;NM_016701;NM_001025571	Intergenic	chr3	87894185	chr3_87893732_87894185	87893732	Bcan;Mrpl24;Rrnad1;Crabp2;Prcc;Ntrk1;Sh2d2a;Insrr;Isg20l2;Hdgf;Nes	476
NM_008231	Promoter	chr3	87909169	chr3_87908638_87909169	87908638	Hdgf	562
NM_008231	Intron	chr3	87911115	chr3_87910516_87911115	87910516	Hdgf	825
NM_001109758;NM_026591;NM_025663;NM_007529;NM_001110809;NM_001286857;NM_008231;NM_007759;NM_022031;NM_153562;NM_021309;NM_177663;NM_033573;NM_016701;NM_001025571	Intergenic	chr3	87945053	chr3_87944528_87945053	87944528	Bcan;Mrpl24;Rrnad1;Crabp2;Prcc;Sh2d2a;Isg20l2;Gpatch4;Hdgf;Nes;Hapln2	810
NM_001033484	Intron	chr3	88099577	chr3_88099042_88099577	88099042	Iqgap3	957
NR_029817;NR_037276	Promoter	chr3	88215999	chr3_88215367_88215999	88215367	Mir3093;Mir9-1	694
NM_021375	Promoter	chr3	88254914	chr3_88254465_88254914	88254465	Rhbg	739
NM_021375;NM_198410;NM_001032298;NM_029801;NM_024246;NM_020003;NM_009836;NM_178246;NM_031368;NR_029817;NR_037276	Intergenic	chr3	88281928	chr3_88281528_88281928	88281528	Smg5;0610031J06Rik;Cct3;Rhbg;Mir9-1;Paqr6;Tmem79;Bglap2;Tsacc;Bglap3;Mir3093	470
NM_029801	Intron	chr3	88285431	chr3_88284955_88285431	88284955	Tsacc	1230
NM_178246;NM_024246	Promoter	chr3	88336520	chr3_88335917_88336520	88335917	Smg5;Tmem79	1325
NM_178246;NM_024246	Promoter	chr3	88336983	chr3_88336698_88336983	88336698	Smg5;Tmem79	558
NM_178246	Intron	chr3	88357264	chr3_88356812_88357264	88356812	Smg5	668
NM_025928	Promoter	chr3	88410241	chr3_88409851_88410241	88409851	Pmf1	523
NM_001163490;NM_001163489;NM_013658;NM_001163491	Exon	chr3	88437053	chr3_88436798_88437053	88436798	Sema4a	472
NM_019390	Promoter	chr3	88493493	chr3_88493157_88493493	88493157	Lmna	466
NM_019390	Promoter	chr3	88496191	chr3_88495742_88496191	88495742	Lmna	552
NM_033526;NM_001163490;NM_001163491;NM_025448;NM_031248;NM_001029890;NR_105978;NM_001145876;NM_001145877;NM_001163489;NR_035434;NM_178696;NM_019390;NM_001281795;NM_001002011;NM_001111102;NM_013658;NM_016899	Intergenic	chr3	88511992	chr3_88511470_88511992	88511470	Mir1905;Slc25a44;Rab25;Ubqln4;Ssr2;Mir7011;Sema4a;Lmna;Lamtor2;Mex3a	588
NM_001029890	Exon	chr3	88540378	chr3_88540038_88540378	88540038	Mex3a	589
NM_033526;NM_031248	Promoter	chr3	88553996	chr3_88553616_88553996	88553616	Ubqln4;Lamtor2	599
NM_033526	Exon	chr3	88568774	chr3_88568270_88568774	88568270	Ubqln4	532
NM_033526	Exon	chr3	88569506	chr3_88568979_88569506	88568979	Ubqln4	568
NM_008487;NM_025448;NM_031248;NM_001029890;NM_016899;NM_181817;NR_035434;NM_033526;NM_019390;NM_001002011;NM_001198913;NM_001198912;NM_001198911;NM_001111102	Intergenic	chr3	88572193	chr3_88571761_88572193	88571761	Mir1905;Rab25;Arhgef2;Rxfp4;Ubqln4;Ssr2;Lmna;Lamtor2;Mex3a	1254
NM_008487;NM_025448;NM_031248;NM_001029890;NM_016899;NM_181817;NR_035434;NM_033526;NM_019390;NM_001002011;NM_001198913;NM_001198912;NM_001198911;NM_001111102	Intergenic	chr3	88573204	chr3_88572838_88573204	88572838	Mir1905;Rab25;Arhgef2;Rxfp4;Ubqln4;Ssr2;Lmna;Lamtor2;Mex3a	492
NM_001242372;NM_027389	Exon	chr3	88908826	chr3_88908194_88908826	88908194	Gon4l	637
NM_013691	Exon	chr3	89218931	chr3_89218542_89218931	89218542	Thbs3	589
NM_009565	Exon	chr3	89381841	chr3_89381395_89381841	89381395	Zbtb7b	535
NM_026869;NM_016904;NM_027348;NM_080466;NM_001293768;NM_177041;NM_026784;NM_001293766;NM_001293767;NM_001293763;NM_146131;NM_011368;NM_001113331	Intergenic	chr3	89504945	chr3_89504456_89504945	89504456	Shc1;Pygo2;Flad1;Pmvk;Cks1b;Kcnn3;Pbxip1	613
NM_080466	Intron	chr3	89529335	chr3_89528947_89529335	89528947	Kcnn3	633
NM_009602;NM_019655;NM_001038587;NM_027315;NM_001146296;NM_080466	Intergenic	chr3	89673713	chr3_89673137_89673713	89673137	Ube2q1;Adar;Chrnb2;Kcnn3	669
NM_009602;NM_019655;NM_001038587;NM_172530;NM_027315;NM_001146296;NM_010559	Intergenic	chr3	89795609	chr3_89795152_89795609	89795152	Ube2q1;Adar;Chrnb2;She;Il6ra	505
NM_009602;NM_019655;NM_001038587;NM_172530;NM_027315;NM_001146296;NM_010559	Intergenic	chr3	89808819	chr3_89808530_89808819	89808530	Ube2q1;Adar;Chrnb2;She;Il6ra	549
NM_009602;NM_172530;NM_001081182;NM_027315;NM_010559	Intergenic	chr3	89863159	chr3_89862900_89863159	89862900	Ube2q1;Atp8b2;Chrnb2;She;Il6ra	484
NM_172530;NM_001081182;NM_027315;NM_010559	Intergenic	chr3	89866107	chr3_89865857_89866107	89865857	Ube2q1;Atp8b2;She;Il6ra	485
NM_172530;NM_001081182;NM_027315;NM_010559	Intergenic	chr3	89868596	chr3_89868259_89868596	89868259	Ube2q1;Atp8b2;She;Il6ra	947
NM_010559	Intron	chr3	89883669	chr3_89883321_89883669	89883321	Il6ra	749
NM_011826;NM_001282032;NR_045749	Promoter	chr3	89998943	chr3_89998327_89998943	89998327	Gm19710;Hax1	916
NM_027500;NM_001287086;NM_001287087;NM_025762	Intron	chr3	90055745	chr3_90055395_90055745	90055395	4933434E20Rik	647
NM_001271764;NM_001293749;NM_001253740;NM_001253738	Promoter	chr3	90080224	chr3_90079337_90080224	90079337	Tpm3	1515
NM_001271764;NM_001253740;NM_022314;NM_001253738;NM_001293748;NM_001293749	Exon	chr3	90086776	chr3_90086062_90086776	90086062	Tpm3	884
NM_001271764;NM_001293749;NM_001253738;NM_001253740;NM_022314	Intron	chr3	90093907	chr3_90093558_90093907	90093558	Tpm3	659
NM_029937	Promoter	chr3	90103110	chr3_90102407_90103110	90102407	Nup210l	1398
NM_029937	Promoter	chr3	90103627	chr3_90103376_90103627	90103376	Nup210l	472
NM_029937	Exon	chr3	90155099	chr3_90154629_90155099	90154629	Nup210l	664
NM_201407;NM_139304;NM_026677;NM_206924;NR_105979;NM_145540;NM_178876;NM_030080;NR_033727;NM_001293741;NM_001190258;NM_028881;NM_029937;NM_011988;NM_027015;NM_013901	Intergenic	chr3	90292638	chr3_90292372_90292638	90292372	Ints3;Rps27;Nup210l;Rps27rt;Crtc2;Dennd4b;Creb3l4;Mir7012;Gatad2b;Slc39a1;Rab13;Slc27a3;Jtb	469
NM_011988	Promoter	chr3	90387599	chr3_90387166_90387599	90387166	Slc27a3	614
NM_011988	Promoter	chr3	90391083	chr3_90390747_90391083	90390747	Slc27a3	479
NM_145540;NM_178876	Intron	chr3	90399931	chr3_90399388_90399931	90399388	Ints3	697
NM_025393;NM_139304;NM_011988;NM_133854;NM_011309;NM_023215;NM_001163525;NM_001163526;NM_001293777;NM_001293776;NM_145540;NM_178876;NM_001293780;NM_026374;NM_026416;NM_008727;NM_001293781;NM_001293782;NM_009113;NM_001293779;NM_001293778	Intergenic	chr3	90447458	chr3_90447099_90447458	90447099	Ints3;Npr1;Chtop;S100a16;Gatad2b;S100a13;Ilf2;S100a1;S100a14;Slc27a3;Snapin	534
NM_001293777;NM_001293776;NM_023215;NM_001293779;NM_001293778;NM_001293782;NM_001293780;NM_001293781	Promoter	chr3	90509685	chr3_90509149_90509685	90509149	Chtop	578
NM_009112	Promoter	chr3	93555554	chr3_93555144_93555554	93555144	S100a10	647
NM_172683;NM_030074;NM_009150;NM_001293715;NM_175356;NM_001293716;NR_105980;NM_017395;NM_008945;NM_001165948	Intergenic	chr3	94918491	chr3_94917891_94918491	94917891	Pi4kb;Zfp687;Selenbp1;Rfx5;Pogz;Mir7013;Psmb4	781
NM_030074	Promoter	chr3	95016557	chr3_95015774_95016557	95015774	Zfp687	1035
NM_009336	Promoter	chr3	95111556	chr3_95111063_95111556	95111063	Vps72	801
NM_009336	Intron	chr3	95115289	chr3_95114804_95115289	95114804	Vps72	529
NM_011351	Promoter	chr3	95164360	chr3_95163875_95164360	95163875	Sema6c	567
NM_019914;NR_108026	Intron	chr3	95223157	chr3_95222797_95223157	95222797	Gm16740;Mllt11	599
NM_001026212;NM_021281;NM_008562;NM_001267695;NM_026489;NM_001252653;NM_001289537;NM_001289534;NM_019561;NM_001289532;NM_027931;NM_007899;NM_144899;NM_001177669;NM_001177670;NM_146133;NM_001163618;NR_105981;NM_001163617	Intergenic	chr3	95643545	chr3_95643152_95643545	95643152	Hormad1;Adamtsl4;Golph3l;Ecm1;Mir7014;Tars2;Ensa;Ctss;Mcl1	605
NM_001026212;NM_021281;NM_008562;NM_001267695;NM_026489;NM_001252653;NM_001289537;NM_001289534;NM_019561;NM_001289532;NM_027931;NM_007899;NM_144899;NM_001177669;NM_001177670;NM_146133;NM_001163618;NM_001163619;NR_105981;NM_001163617	Intergenic	chr3	95645854	chr3_95645428_95645854	95645428	Hormad1;Adamtsl4;Golph3l;Ecm1;Mir7014;Tars2;Ensa;Ctss;Mcl1	1333
NM_001026212;NM_021281;NM_008562;NM_001267695;NM_026489;NM_001252653;NM_001289537;NM_001289534;NM_019561;NM_001289532;NM_027931;NM_007899;NM_144899;NM_001177669;NM_001177670;NM_146133;NM_001163618;NM_001163619;NR_105981;NM_001163617	Intergenic	chr3	95651226	chr3_95650944_95651226	95650944	Hormad1;Adamtsl4;Golph3l;Ecm1;Mir7014;Tars2;Ensa;Ctss;Mcl1	469
NM_001026212;NM_021281;NM_008562;NM_001267695;NM_026489;NM_001252653;NM_001289537;NM_001289534;NM_019561;NM_001289532;NM_027931;NM_007899;NM_144899;NM_001177669;NM_001177670;NM_146133;NM_001163618;NM_001163619;NR_105981;NM_001163617	Intergenic	chr3	95653234	chr3_95652076_95653234	95652076	Hormad1;Adamtsl4;Golph3l;Ecm1;Mir7014;Tars2;Ensa;Ctss;Mcl1	1516
NM_001026212;NM_021281;NM_008562;NM_001267695;NM_026489;NM_001252653;NM_001289537;NM_001289534;NM_019561;NM_001289532;NM_027931;NM_007899;NM_144899;NM_001177669;NM_001177670;NM_146133;NM_001163618;NM_001163619;NR_105981;NM_001163617	Intergenic	chr3	95655665	chr3_95655214_95655665	95655214	Hormad1;Adamtsl4;Golph3l;Ecm1;Mir7014;Tars2;Ensa;Ctss;Mcl1	501
NM_008562	Promoter	chr3	95656247	chr3_95655827_95656247	95655827	Mcl1	536
NM_001026212;NM_008562;NM_027931;NM_026489;NM_001252653;NM_001289537;NM_001289534;NM_019561;NM_001289532;NM_001081293;NM_007899;NM_144899;NM_001177669;NM_001177670;NM_146133;NM_001163618;NM_001163619;NR_105981;NM_001163617	Intergenic	chr3	95663979	chr3_95663713_95663979	95663713	Tars2;Adamtsl4;Golph3l;Ecm1;Mir7014;Rprd2;Ensa;Hormad1;Mcl1	482
NM_001026212;NM_008562;NM_027931;NM_026489;NM_001252653;NM_001289537;NM_001289534;NM_019561;NM_001289532;NM_001081293;NM_007899;NM_144899;NM_001177669;NM_001177670;NM_146133;NM_001163618;NM_001163619;NR_105981;NM_001163617	Intergenic	chr3	95665134	chr3_95664559_95665134	95664559	Tars2;Adamtsl4;Golph3l;Ecm1;Mir7014;Rprd2;Ensa;Hormad1;Mcl1	584
NM_001026212;NM_008562;NM_027931;NM_026489;NM_001252653;NM_001289537;NM_001289534;NM_019561;NM_001289532;NM_001081293;NM_007899;NM_144899;NM_001177669;NM_001177670;NM_146133;NM_001163618;NM_001163619;NR_105981;NM_001163617	Intergenic	chr3	95667265	chr3_95666660_95667265	95666660	Tars2;Adamtsl4;Golph3l;Ecm1;Mir7014;Rprd2;Ensa;Hormad1;Mcl1	903
NM_144899	Exon	chr3	95677608	chr3_95677264_95677608	95677264	Adamtsl4	890
NM_001081293	Promoter	chr3	95819143	chr3_95818770_95819143	95818770	Rprd2	863
NM_001081293	Promoter	chr3	95820378	chr3_95819578_95820378	95819578	Rprd2	1654
NM_001033302;NM_001253758;NM_078479;NM_023320;NR_040446;NM_011797;NM_153513;NM_001253757;NM_023210;NM_013841;NM_146104;NM_027541;NR_045872;NM_146134	Intergenic	chr3	95951595	chr3_95951311_95951595	95951311	Vps45;Aph1a;Gm9054;Ciart;Mrps21;Anp32e;BC028528;Prpf3;Plekho1;Car14;C920021L13Rik	726
NM_011069;NM_001162388;NM_001081053;NM_001009935;NM_001293701;NM_001024851;NR_003619;NM_001081139;NM_025875;NM_027241;NM_001162387;NR_027844;NR_027845;NM_023719;NM_001163170;NM_001102407;NM_027126;NR_040409	Intergenic	chr3	96572934	chr3_96571406_96572934	96571406	Rbm8a;6330549D23Rik;Gm15441;Hfe2;Ankrd34a;Lix1l;Polr3gl;Ankrd35;Itga10;Pex11b;Txnip	2260
NM_011069;NM_001162388;NM_001081053;NM_001009935;NM_001293701;NM_001024851;NR_003619;NM_001081139;NM_025875;NM_027241;NM_001162387;NR_027844;NR_027845;NM_023719;NM_001163170;NM_001102407;NM_027126;NR_040409	Intergenic	chr3	96577026	chr3_96576534_96577026	96576534	Rbm8a;6330549D23Rik;Gm15441;Hfe2;Ankrd34a;Lix1l;Polr3gl;Ankrd35;Itga10;Pex11b;Txnip	1173
NM_001081139	Exon	chr3	96679838	chr3_96679212_96679838	96679212	Ankrd35	871
NM_001081139	Exon	chr3	96683947	chr3_96683422_96683947	96683422	Ankrd35	561
NM_016966	Intron	chr3	98327028	chr3_98326627_98327028	98326627	Phgdh	552
NM_027462	Promoter	chr3	99141415	chr3_99140991_99141415	99140991	Wars2	653
NM_027462	Intron	chr3	99196610	chr3_99196288_99196610	99196288	Wars2	1042
NM_011197	Promoter	chr3	101112636	chr3_101112087_101112636	101112087	Ptgfrn	782
NM_011197	Intergenic	chr3	101162383	chr3_101161996_101162383	101161996	Ptgfrn	540
NM_207205	Intron	chr3	101412086	chr3_101411799_101412086	101411799	Igsf3	506
NM_144900	Intron	chr3	101596993	chr3_101596462_101596993	101596462	Atp1a1	568
NM_144901;NM_001161854	Promoter	chr3	103021025	chr3_103020280_103021025	103020280	Csde1	2252
NM_144901;NM_001161854	Promoter	chr3	103021558	chr3_103021215_103021558	103021215	Csde1	572
NM_001033303	Intron	chr3	103084373	chr3_103083886_103084373	103083886	Ampd1	506
NM_001033303;NM_026602;NM_010937;NM_144901;NM_001161854;NR_106164;NM_177857	Intergenic	chr3	103109629	chr3_103109225_103109629	103109225	Dennd2c;Csde1;Ampd1;Nras;Bcas2;Mir3473f	809
NM_177857	Intron	chr3	103141603	chr3_103141331_103141603	103141331	Dennd2c	458
NM_177857	Intron	chr3	103146379	chr3_103145982_103146379	103145982	Dennd2c	584
NM_001033303;NM_026602;NM_053170;NM_001079830;NR_106164;NM_177857	Intergenic	chr3	103183091	chr3_103182735_103183091	103182735	Trim33;Dennd2c;Ampd1;Bcas2;Mir3473f	587
NR_106164	Intron	chr3	103205464	chr3_103204995_103205464	103204995	Mir3473f	784
NR_106164	Intron	chr3	103207885	chr3_103207598_103207885	103207598	Mir3473f	486
NR_106164	Intron	chr3	103209591	chr3_103208904_103209591	103208904	Mir3473f	1497
NR_106164	Intron	chr3	103210302	chr3_103209641_103210302	103209641	Mir3473f	800
NR_106164	Intron	chr3	103210791	chr3_103210500_103210791	103210500	Mir3473f	498
NR_106164	Intron	chr3	103215021	chr3_103214551_103215021	103214551	Mir3473f	951
NM_001079830;NM_053170	Promoter	chr3	103279610	chr3_103279114_103279610	103279114	Trim33	964
NM_001142960	Intron	chr3	103840922	chr3_103840587_103840922	103840587	Bcl2l15	556
NM_001025067	Intergenic	chr3	104377228	chr3_104376703_104377228	104376703	Lrig2	545
NM_001025067	Intron	chr3	104496633	chr3_104496044_104496633	104496044	Lrig2	1013
NM_027982;NM_001163441;NM_183224;NM_009196;NM_007484;NM_001163440;NM_008619;NM_001291859	Intergenic	chr3	104707709	chr3_104707342_104707709	104707342	Slc16a1;Rhoc;Mov10;Fam19a3;Ppm1j	479
NM_007484;NM_001291859	Promoter	chr3	104791200	chr3_104790755_104791200	104790755	Rhoc	686
NM_007484;NM_001291859	Exon	chr3	104794759	chr3_104794373_104794759	104794373	Rhoc	757
NM_001163441;NM_001163440;NM_008619	Exon	chr3	104795640	chr3_104795316_104795640	104795316	Mov10	603
NM_001163441;NM_001163440;NM_008619	Exon	chr3	104797543	chr3_104796961_104797543	104796961	Mov10	779
NM_001163441;NM_001163440;NM_008619	Intron	chr3	104812022	chr3_104811482_104812022	104811482	Mov10	972
NM_001163441;NM_001163440;NM_008619	Intron	chr3	104815121	chr3_104814619_104815121	104814619	Mov10	660
NM_001163441;NM_001163440;NM_008619	Promoter	chr3	104816504	chr3_104816117_104816504	104816117	Mov10	604
NM_001253702;NM_001253703;NM_009797;NR_045578;NM_153091	Promoter	chr3	104864682	chr3_104864288_104864682	104864288	St7l;Capza1	508
NM_001163356;NM_175398	Exon	chr3	105720307	chr3_105719916_105720307	105719916	Fam212b	474
NM_001293694;NM_133869	Intron	chr3	106524209	chr3_106523868_106524209	106523868	Cept1	597
NM_001045807	Promoter	chr3	107333578	chr3_107333298_107333578	107333298	Rbm15	494
NM_010359	Intron	chr3	107965387	chr3_107964936_107965387	107964936	Gstm3	1124
NM_026672;NM_001289720;NM_010360;NM_026764;NM_001289719;NM_001160411;NM_010358;NM_028779;NM_008183;NR_015459;NM_008141;NM_008184;NM_010359	Intergenic	chr3	107996418	chr3_107995453_107996418	107995453	Gstm3;Gstm1;Gstm2;4933431E20Rik;Gstm4;Gstm5;Gstm6;Gstm7;Ampd2;Gnat2	1851
NM_011967	Exon	chr3	108267896	chr3_108267475_108267896	108267475	Psma5	502
NM_001204979;NM_011319	Exon	chr3	108434313	chr3_108433811_108434313	108433811	Sars	511
NM_001287015;NM_026043;NM_001038696	Promoter	chr3	113630140	chr3_113629818_113630140	113629818	Rnpc3	584
NM_030016	Promoter	chr3	116612140	chr3_116611647_116612140	116611647	Trmt13	514
NM_001081326	Promoter	chr3	116808840	chr3_116808521_116808840	116808521	Agl	492
NM_001113478;NM_009146	Promoter	chr3	116859904	chr3_116859497_116859904	116859497	Frrs1	790
NM_024178;NM_145394;NM_028044	Intergenic	chr3	121419456	chr3_121419109_121419456	121419109	Slc44a3;Alg14;Cnn3	727
NM_024178;NM_145394;NM_028044	Intergenic	chr3	121419905	chr3_121419522_121419905	121419522	Slc44a3;Alg14;Cnn3	712
NM_028044	Promoter	chr3	121426852	chr3_121426498_121426852	121426498	Cnn3	946
NM_028044	Promoter	chr3	121427968	chr3_121427308_121427968	121427308	Cnn3	1416
NM_028044	Promoter	chr3	121429042	chr3_121428695_121429042	121428695	Cnn3	801
NR_036458;NM_145394;NR_036456;NR_036457	Intergenic	chr3	121559193	chr3_121558864_121559193	121558864	Slc44a3;A730020M07Rik	552
NR_036458;NM_145394;NR_036456;NR_036457	Intergenic	chr3	121559960	chr3_121559532_121559960	121559532	Slc44a3;A730020M07Rik	1015
NR_036458;NM_001033814;NM_145394;NR_036456;NR_036457	Intergenic	chr3	121578461	chr3_121577491_121578461	121577491	Slc44a3;A730020M07Rik;4930432M17Rik	1635
NR_036458;NM_001033814;NM_145394;NR_036456;NR_036457	Intergenic	chr3	121589679	chr3_121589191_121589679	121589191	Slc44a3;A730020M07Rik;4930432M17Rik	535
NM_013867	Promoter	chr3	122420418	chr3_122419967_122420418	122419967	Bcar3	1330
NM_013867	Intron	chr3	122433481	chr3_122433182_122433481	122433182	Bcar3	550
NM_133857	Intron	chr3	122937547	chr3_122937020_122937547	122937020	Usp53	939
NM_133857	Promoter	chr3	122984470	chr3_122984080_122984470	122984080	Usp53	1115
NR_028574;NR_028573	Promoter	chr3	123508930	chr3_123508086_123508930	123508086	Snora24;Snhg8	1323
NM_023813;NM_001293663;NM_001293665;NM_001293664;NM_001293666;NM_001025439;NM_001025438	Promoter	chr3	126596853	chr3_126596277_126596853	126596277	Camk2d	577
NM_023813;NM_001293663;NM_001293665;NM_001293664;NM_001293666;NM_001025439;NM_001025438	Intron	chr3	126782314	chr3_126781857_126782314	126781857	Camk2d	534
NR_105029;NR_105030	Promoter	chr3	127162756	chr3_127162210_127162756	127162210	LOC100862268	642
NR_030403;NR_030405;NR_030268;NR_029653;NM_138593;NR_030404	Intergenic	chr3	127452797	chr3_127452428_127452797	127452428	Mir367;Larp7;Mir302d;Mir302a;Mir302b;Mir302c	996
NM_145964;NM_145133;NM_027482;NM_027808;NR_040552	Intergenic	chr3	127842962	chr3_127842316_127842962	127842316	Alpk1;5730508B09Rik;Ap1ar;Tifa;9830132P13Rik	759
NM_145964;NM_145133;NM_027482;NM_027808;NR_040552	Intergenic	chr3	127851880	chr3_127851439_127851880	127851439	Alpk1;5730508B09Rik;Ap1ar;Tifa;9830132P13Rik	729
NR_040552	Intron	chr3	127928116	chr3_127927775_127928116	127927775	9830132P13Rik	497
NM_130450	Intron	chr3	129552558	chr3_129552117_129552558	129552117	Elovl6	885
NM_130450	Intron	chr3	129589198	chr3_129588723_129589198	129588723	Elovl6	908
NR_030689;NM_025356	Promoter	chr3	135438433	chr3_135437935_135438433	135437935	Ube2d3;4930539J05Rik	513
NM_008689	Exon	chr3	135585740	chr3_135585332_135585740	135585332	Nfkb1	527
NM_008913;NM_001293622	Promoter	chr3	136670097	chr3_136669424_136670097	136669424	Ppp3ca	1252
NM_030143	Promoter	chr3	137623917	chr3_137623334_137623917	137623334	Ddit4l	594
NM_016750;NM_001033155	Promoter	chr3	137865634	chr3_137865374_137865634	137865374	H2afz;Dnajb14	479
NM_175389;NM_001163457	Promoter	chr3	138143800	chr3_138143444_138143800	138143444	Mttp;Trmt10a	853
NM_019571;NR_121195	Intron	chr3	138815275	chr3_138814700_138815275	138814700	Tspan5	973
NM_019809;NM_019808;NM_001190852;NM_001190853;NM_001190856;NM_001190857;NM_001190854;NM_001190855;NM_022554	Intron	chr3	142349413	chr3_142348730_142349413	142348730	Pdlim5	856
NM_019809;NM_019808;NM_001190852;NM_001190853;NM_001190856;NM_001190854;NM_001190855	Promoter	chr3	142395906	chr3_142395395_142395906	142395395	Pdlim5	1069
NM_017474;NM_001039222;NM_001033199;NM_139148;NM_207208	Intergenic	chr3	144947547	chr3_144947144_144947547	144947144	Clca3;Clca6;AI747448;Clca4;Gm6289	708
NM_027770	Intron	chr3	145404536	chr3_145404198_145404536	145404198	Col24a1	588
NM_026993	Intron	chr3	145816885	chr3_145816335_145816885	145816335	Ddah1	759
NM_026993	Intron	chr3	145863860	chr3_145863450_145863860	145863450	Ddah1	690
NM_009740	Promoter	chr3	145924899	chr3_145924581_145924899	145924581	Bcl10	801
NM_011100	Promoter	chr3	146813472	chr3_146812716_146813472	146812716	Prkacb	794
	Intergenic	chr3	149085753	chr3_149085456_149085753	149085456		467
NM_027287;NM_057172	Promoter	chr3	152210743	chr3_152210422_152210743	152210422	Fubp1;Dnajb4	569
NM_027287;NM_057172	Promoter	chr3	152211289	chr3_152210894_152211289	152210894	Fubp1;Dnajb4	597
NM_174868;NM_001162375	Intron	chr3	152336357	chr3_152335864_152336357	152335864	Fam73a	759
NM_011372	Intron	chr3	153663224	chr3_153662753_153663224	153662753	St6galnac3	566
NM_001282054;NM_031870	Intron	chr3	153883064	chr3_153882354_153883064	153882354	Msh4	1024
NM_001282054;NM_031870	Exon	chr3	153884301	chr3_153883605_153884301	153883605	Msh4	1449
NM_001282054;NM_031870	Promoter	chr3	153906102	chr3_153905570_153906102	153905570	Msh4	580
NR_028525;NR_028097;NR_028096;NR_028095;NM_001163479;NR_028098;NR_028094;NR_028561;NM_011231;NM_001163478	Promoter	chr3	153913375	chr3_153912721_153913375	153912721	Rabggtb;Snord45b;Snord45c	1287
NM_007382	Intron	chr3	153938472	chr3_153937995_153938472	153937995	Acadm	559
NM_007382	Promoter	chr3	153944747	chr3_153944342_153944747	153944342	Acadm	678
	Intergenic	chr3	157423927	chr3_157423383_157423927	157423383		600
NM_017381	Promoter	chr3	157534662	chr3_157534314_157534662	157534314	Zranb2	588
NM_001013806;NM_026989;NM_001093753;NM_001093752;NM_145953	Intergenic	chr3	157931578	chr3_157931002_157931578	157931002	Srsf11;Cth;Ankrd13c	629
NM_001013806;NM_026989;NM_001093753;NM_001093752;NM_145953	Intergenic	chr3	157933970	chr3_157933587_157933970	157933587	Srsf11;Cth;Ankrd13c	986
NM_001013806	Intron	chr3	157983418	chr3_157983167_157983418	157983167	Ankrd13c	471
NM_026147;NM_020021;NR_028126;NM_010747;NM_001111096	Intergenic	chr4	3798089	chr4_3797636_3798089	3797636	Mos;Lyn;Rps20;6330407A03Rik	468
NM_026147;NM_019969;NM_020021;NM_010747;NM_001111096	Intergenic	chr4	3824173	chr4_3823751_3824173	3823751	Mos;Lyn;Plag1;Rps20	779
NR_104355;NR_104354;NR_104357;NR_104356;NM_181391;NM_019969;NM_001190322;NM_001190324;NM_001285804;NM_001190323	Promoter	chr4	3939360	chr4_3938686_3939360	3938686	Plag1;Chchd7	794
NM_173426	Intron	chr4	5662960	chr4_5662654_5662960	5662654	Fam110b	503
NM_173426	Intron	chr4	5694226	chr4_5693657_5694226	5693657	Fam110b	937
NM_007592	Intergenic	chr4	8110478	chr4_8110129_8110478	8110129	Car8	463
NM_007592	Intron	chr4	8150304	chr4_8149991_8150304	8149991	Car8	545
NM_007592	Intron	chr4	8154992	chr4_8153732_8154992	8153732	Car8	3398
	Intergenic	chr4	10400163	chr4_10399766_10400163	10399766		495
NM_175175	Promoter	chr4	11008147	chr4_11007722_11008147	11007722	Plekhf2	650
NM_001085493;NM_175175	Intergenic	chr4	11014935	chr4_11014524_11014935	11014524	Ndufaf6;Plekhf2	775
NM_001085493;NM_175175	Intergenic	chr4	11015637	chr4_11015123_11015637	11015123	Ndufaf6;Plekhf2	604
NM_178112;NM_001159595;NM_001085493;NM_001037134;NM_009830;NM_001199105;NR_030455;NM_021897;NM_001282943	Intergenic	chr4	11147553	chr4_11147262_11147553	11147262	Ccne2;Ndufaf6;Mir684-2;Ints8;Trp53inp1	491
NM_001199105;NM_021897	Promoter	chr4	11155845	chr4_11155469_11155845	11155469	Trp53inp1	550
NM_001037134;NM_009830;NM_001282943	Promoter	chr4	11191300	chr4_11190526_11191300	11190526	Ccne2	1292
NM_198957;NM_001033453;NM_001098230;NM_001290391;NM_001290387;NM_001098231;NR_040577;NM_177861;NR_110955	Intergenic	chr4	12025902	chr4_12025569_12025902	12025569	1700123M08Rik;Pdp1;Tmem67;Rbm12b2	591
NM_173746;NM_001171801	Promoter	chr4	12907257	chr4_12906820_12907257	12906820	Triqk	795
NM_026172;NR_105826	Promoter	chr4	15945461	chr4_15945115_15945461	15945115	Mir6400;Decr1	582
NM_029840;NM_001080771;NM_016746;NM_152825;NM_001122982;NM_001290422;NM_001290420;NM_001290425	Intergenic	chr4	21724931	chr4_21724583_21724931	21724583	Usp45;Tstd3;Prdm13;Ccnc	606
NR_104379;NR_104378;NM_172988;NR_104380	Promoter	chr4	22358173	chr4_22357782_22358173	22357782	Fbxl4	1092
	Intergenic	chr4	23194184	chr4_23193648_23194184	23193648		550
	Intergenic	chr4	23195015	chr4_23194593_23195015	23194593		576
NM_199467	Promoter	chr4	24496874	chr4_24496234_24496874	24496234	Mms22l	923
NM_010243	Promoter	chr4	25799900	chr4_25799621_25799900	25799621	Fut9	458
NM_172865	Promoter	chr4	26346945	chr4_26346352_26346945	26346352	Manea	1058
	Intergenic	chr4	26944997	chr4_26944671_26944997	26944671		712
NM_001012451	Promoter	chr4	32950849	chr4_32950509_32950849	32950509	Ankrd6	495
NM_001007589	Promoter	chr4	34550887	chr4_34550564_34550887	34550564	Akirin2	525
NM_007386	Promoter	chr4	40143300	chr4_40142974_40143300	40142974	Aco1	982
NM_007386	Promoter	chr4	40143847	chr4_40143555_40143847	40143555	Aco1	531
NR_045265;NM_134097	Promoter	chr4	40269936	chr4_40269523_40269936	40269523	Topors;Toporsos	582
NR_029594;NM_001164671;NM_008298;NM_001164672;NR_077226;NR_077221	Promoter	chr4	40722168	chr4_40721922_40722168	40721922	Gm6297;Dnaja1;Mir207	459
NM_022305	Intron	chr4	40830082	chr4_40829675_40830082	40829675	B4galt1	482
NM_011463;NR_039584;NM_022305;NM_029814;NM_001171739;NM_009736;NM_023739;NM_001290448;NM_001290449	Intergenic	chr4	40891748	chr4_40891250_40891748	40891250	Nfx1;Bag1;Mir5123;B4galt1;Spink4;Chmp5	574
NM_011463;NR_039584;NM_022305;NM_029814;NM_001171739;NM_009736;NM_023739;NM_001290448;NM_001290449;NR_037277	Intergenic	chr4	40898631	chr4_40898206_40898631	40898206	Nfx1;Bag1;Mir5123;B4galt1;Spink4;Mir3094;Chmp5	760
NM_001290448;NM_001290449;NM_023739	Promoter	chr4	40972873	chr4_40972432_40972873	40972432	Nfx1	571
NM_016689;NM_007473;NM_029814;NM_026275;NM_023739;NM_139236;NM_001290448;NM_001290449;NR_037277	Intergenic	chr4	41056035	chr4_41055236_41056035	41055236	Nfx1;Aqp3;Aqp7;Ube2r2;Nol6;Mir3094;Chmp5	983
NM_139236	Exon	chr4	41119135	chr4_41118711_41119135	41118711	Nol6	559
NM_026872	Exon	chr4	41195334	chr4_41194758_41195334	41194758	Ubap2	1023
NM_009503	Promoter	chr4	43000429	chr4_43000056_43000429	43000056	Vcp	549
NM_009503	Promoter	chr4	43003531	chr4_43002998_43003531	43002998	Vcp	542
NM_001037709	Intron	chr4	43402500	chr4_43402083_43402500	43402083	Rusc2	491
NM_199057	Promoter	chr4	43405865	chr4_43405378_43405865	43405378	Rusc2	616
NM_013497;NM_011602	Promoter	chr4	43562647	chr4_43562153_43562647	43562153	Creb3;Tln1	510
NM_016678;NM_027511;NM_019474;NM_019475;NM_019476;NM_019485;NM_019486;NR_033638;NM_019473;NR_040667;NR_033355	Intergenic	chr4	43794883	chr4_43794505_43794883	43794505	Reck;Olfr156;Olfr70;Olfr155;Olfr29-ps1;Olfr159;5430416O09Rik;Olfr71;A630077J23Rik;Hrct1;Olfr157	701
NM_001163283;NM_001163284;NM_173399	Promoter	chr4	45012081	chr4_45011652_45012081	45011652	Zbtb5	913
NM_001033306	Intron	chr4	45427336	chr4_45426463_45427336	45426463	Shb	975
NM_001033306	Intron	chr4	45489934	chr4_45489578_45489934	45489578	Shb	511
NM_001033306	Intron	chr4	45490734	chr4_45490355_45490734	45490355	Shb	896
NM_001033306	Intron	chr4	45499845	chr4_45499295_45499845	45499295	Shb	551
NM_001033306	Intron	chr4	45507719	chr4_45507264_45507719	45507264	Shb	546
NM_001033306	Promoter	chr4	45531275	chr4_45530885_45531275	45530885	Shb	810
NM_183298;NM_029086;NM_130889;NM_053149	Intergenic	chr4	46375452	chr4_46374919_46375452	46374919	Hemgn;Anp32b;5830415F09Rik;Foxe1	590
NM_053179;NM_029077;NM_001164804;NM_029086;NM_130889;NM_178893;NM_053149	Intergenic	chr4	46475268	chr4_46474955_46475268	46474955	Trim14;5830415F09Rik;Hemgn;Anp32b;Nans;Coro2a	813
NM_198664	Intron	chr4	46628260	chr4_46627716_46628260	46627716	Tbc1d2	555
NM_001081141	Intron	chr4	46747773	chr4_46747365_46747773	46747365	Gabbr2	479
NM_024171;NM_019998	Promoter	chr4	47474622	chr4_47474380_47474622	47474380	Alg2;Sec61b	651
NM_024171;NM_019998	Intergenic	chr4	47526114	chr4_47525668_47526114	47525668	Alg2;Sec61b	685
NM_021436	Promoter	chr4	48586317	chr4_48585500_48586317	48585500	Tmeff1	1262
NM_021436;NM_026509	Intergenic	chr4	48687466	chr4_48687093_48687466	48687093	Tmeff1;Murc	648
NM_008017;NR_045175	Promoter	chr4	52439262	chr4_52438902_52439262	52438902	Smc2os;Smc2	575
NM_133891;NM_001159633	Intron	chr4	53446582	chr4_53446243_53446582	53446243	Slc44a1	548
NM_133891;NM_001159633	Intron	chr4	53455265	chr4_53454911_53455265	53454911	Slc44a1	532
NM_133891;NM_001159633	Intron	chr4	53467693	chr4_53467135_53467693	53467135	Slc44a1	567
NM_028053	Intergenic	chr4	53952853	chr4_53952037_53952853	53952037	Tmem38b	1466
NM_172867	Intron	chr4	54980592	chr4_54979992_54980592	54979992	Zfp462	799
NM_172867	Exon	chr4	55051899	chr4_55051010_55051899	55051010	Zfp462	1246
NM_172867	Intergenic	chr4	55135313	chr4_55134925_55135313	55134925	Zfp462	713
	Intergenic	chr4	55204211	chr4_55203592_55204211	55203592		1702
NM_009011;NM_010637;NR_040674	Intergenic	chr4	55471208	chr4_55470727_55471208	55470727	Gm12505;Klf4;Rad23b	485
NM_009011;NM_010637;NR_040674	Intergenic	chr4	55471760	chr4_55471434_55471760	55471434	Gm12505;Klf4;Rad23b	774
NM_009011;NM_010637;NR_040674	Intergenic	chr4	55473149	chr4_55472739_55473149	55472739	Gm12505;Klf4;Rad23b	501
NM_009011;NM_010637;NR_040674	Intergenic	chr4	55474438	chr4_55474168_55474438	55474168	Gm12505;Klf4;Rad23b	470
NM_009011;NM_010637;NR_040674	Intergenic	chr4	55476518	chr4_55475904_55476518	55475904	Gm12505;Klf4;Rad23b	759
NM_009011;NM_010637;NR_040674	Intergenic	chr4	55477432	chr4_55476793_55477432	55476793	Gm12505;Klf4;Rad23b	1907
NM_009011;NM_010637;NR_040674	Intergenic	chr4	55478053	chr4_55477497_55478053	55477497	Gm12505;Klf4;Rad23b	1157
NM_009011;NM_010637;NR_040674	Intergenic	chr4	55478792	chr4_55478169_55478792	55478169	Gm12505;Klf4;Rad23b	1732
NM_009011;NM_010637;NR_040674	Intergenic	chr4	55480678	chr4_55480262_55480678	55480262	Gm12505;Klf4;Rad23b	1566
NM_010637	Promoter	chr4	55531708	chr4_55531287_55531708	55531287	Klf4	458
NM_018761	Intron	chr4	56856833	chr4_56856052_56856833	56856052	Ctnnal1	1631
NM_018761	Intron	chr4	56859281	chr4_56858854_56859281	56858854	Ctnnal1	849
NR_029789	Promoter	chr4	56897029	chr4_56896286_56897029	56896286	Mir32	767
NM_175518	Promoter	chr4	56947172	chr4_56946842_56947172	56946842	Tmem245	563
NM_001142965;NM_175518;NM_018761;NR_029789	Intergenic	chr4	56954010	chr4_56953699_56954010	56953699	Frrs1l;Tmem245;Ctnnal1;Mir32	523
NM_001142965;NM_175518;NM_018761;NR_029789	Intergenic	chr4	56955396	chr4_56955125_56955396	56955125	Frrs1l;Tmem245;Ctnnal1;Mir32	697
NM_001142965;NM_175518;NM_018761;NR_029789	Intergenic	chr4	56956811	chr4_56956046_56956811	56956046	Frrs1l;Tmem245;Ctnnal1;Mir32	1356
NM_011207	Intron	chr4	57201810	chr4_57201391_57201810	57201391	Ptpn3	700
NR_038179;NR_038178	Promoter	chr4	57363023	chr4_57362602_57363023	57362602	1700042G15Rik	506
NM_178727;NM_001035533;NM_001035532;NM_009649	Intergenic	chr4	57842625	chr4_57842063_57842625	57842063	D630039A03Rik;Akap2	573
NM_001035532;NM_009649	Promoter	chr4	57845494	chr4_57845125_57845494	57845125	Akap2	465
NM_011660	Promoter	chr4	57957107	chr4_57956294_57957107	57956294	Txn1	1925
NM_011660	Promoter	chr4	57957985	chr4_57957683_57957985	57957683	Txn1	496
NR_037278	Promoter	chr4	58442559	chr4_58442078_58442559	58442078	Mir3095	715
NM_001290486;NM_172989;NM_010336	Intron	chr4	58457145	chr4_58456694_58457145	58456694	Lpar1	686
NM_172989;NM_010336	Intron	chr4	58523161	chr4_58522689_58523161	58522689	Lpar1	646
NM_172989;NM_010336	Intron	chr4	58539191	chr4_58538707_58539191	58538707	Lpar1	708
NM_172989;NM_010336	Intron	chr4	58546530	chr4_58545897_58546530	58545897	Lpar1	895
NM_172989;NM_010336	Promoter	chr4	58553365	chr4_58552884_58553365	58552884	Lpar1	712
NM_146920;NM_172381	Intergenic	chr4	58711520	chr4_58710873_58711520	58710873	AI314180;Olfr267	902
NM_146920;NM_172381	Intergenic	chr4	58714830	chr4_58714145_58714830	58714145	AI314180;Olfr267	2701
NM_172381	Promoter	chr4	58912939	chr4_58912498_58912939	58912498	AI314180	869
NM_001163288	Intron	chr4	59422976	chr4_59422056_59422976	59422056	Susd1	1338
NM_001163288	Promoter	chr4	59438538	chr4_59438159_59438538	59438159	Susd1	536
NM_178164;NM_001163288;NM_144904	Intergenic	chr4	59451076	chr4_59450804_59451076	59450804	Ptbp3;Susd1	693
NM_024255;NM_001301367	Intron	chr4	59605390	chr4_59605102_59605390	59605102	Hsdl2	521
NM_153158;NM_001015681	Promoter	chr4	59626107	chr4_59625850_59626107	59625850	E130308A19Rik	457
NM_175090;NM_001045528	Promoter	chr4	62360225	chr4_62359838_62360225	62359838	Slc31a1;Fkbp15	659
NM_175090;NM_001045528	Promoter	chr4	62360636	chr4_62360278_62360636	62360278	Slc31a1;Fkbp15	619
NM_139291;NM_027297	Promoter	chr4	62408905	chr4_62408614_62408905	62408614	Cdc26;Prpf4	478
NM_013623;NM_008768;NM_028640;NM_025685;NM_001276371;NM_001008793;NM_001008792;NM_001008791;NM_011016;NM_001045514	Intergenic	chr4	63410791	chr4_63410450_63410791	63410450	Orm1;Orm2;Akna;Orm3;Col27a1;Whrn	558
NM_028640;NM_001008793;NM_001008792;NM_001008791	Intron	chr4	63426810	chr4_63426484_63426810	63426484	Whrn	594
NM_024173	Promoter	chr4	63545234	chr4_63544720_63545234	63544720	Atp6v1g1	665
NM_021297	Intergenic	chr4	66743889	chr4_66743581_66743889	66743581	Tlr4	468
NM_145990	Exon	chr4	70238570	chr4_70238069_70238570	70238069	Cdk5rap2	617
NM_145990	Promoter	chr4	70410902	chr4_70410597_70410902	70410597	Cdk5rap2	533
NM_144787	Promoter	chr4	74252391	chr4_74251974_74252391	74251974	Kdm4c	670
NM_011211	Intron	chr4	76016396	chr4_76016142_76016396	76016142	Ptprd	461
NM_011211	Intron	chr4	77310509	chr4_77309918_77310509	77309918	Ptprd	1096
NR_040659	Intergenic	chr4	82042032	chr4_82041571_82042032	82041571	Gm5860	677
NM_001286131;NM_008687;NM_001113209;NM_001113210;NM_001286127	Intron	chr4	82384824	chr4_82384139_82384824	82384139	Nfib	909
NM_027238	Exon	chr4	83256546	chr4_83256036_83256546	83256036	Ttc39b	530
NM_001290527;NM_027238;NM_029949;NR_045450;NM_133948	Intergenic	chr4	83408873	chr4_83408284_83408873	83408284	Snapc3;Ttc39b;Psip1;Gm11413	594
NM_001290527;NM_133948	Promoter	chr4	83486729	chr4_83486461_83486729	83486461	Psip1	474
NM_172870	Intergenic	chr4	84224686	chr4_84224242_84224686	84224242	Bnc2	499
NM_019535	Promoter	chr4	85206335	chr4_85205689_85206335	85205689	Sh3gl2	1016
NM_019535	Intron	chr4	85318902	chr4_85318590_85318902	85318590	Sh3gl2	478
NM_007408	Promoter	chr4	86668499	chr4_86668061_86668499	86668061	Plin2	592
NR_028545;NM_184088;NM_173400;NM_007408	Intergenic	chr4	86681657	chr4_86681165_86681657	86681165	Haus6;Dennd4c;Plin2;Scarna8	671
NM_184088;NM_173400;NM_007408	Intergenic	chr4	86710389	chr4_86710003_86710389	86710003	Haus6;Plin2;Dennd4c	939
NM_184088;NM_173400;NM_007408	Intergenic	chr4	86710743	chr4_86710462_86710743	86710462	Haus6;Plin2;Dennd4c	707
NM_184088	Promoter	chr4	86749102	chr4_86748431_86749102	86748431	Dennd4c	674
NM_172871	Promoter	chr4	88722489	chr4_88722105_88722489	88722105	Klhl9	595
NM_010591	Promoter	chr4	95051562	chr4_95051184_95051562	95051184	Jun	602
NM_001081202	Promoter	chr4	98726771	chr4_98726242_98726771	98726242	L1td1	954
NM_001081202	Promoter	chr4	98728380	chr4_98727977_98728380	98727977	L1td1	683
NM_172872	Intron	chr4	98782811	chr4_98782378_98782811	98782378	Kank4	582
NM_172872	Intron	chr4	98784035	chr4_98783593_98784035	98783593	Kank4	509
NM_172872	Exon	chr4	98786036	chr4_98785616_98786036	98785616	Kank4	896
NM_172872	Promoter	chr4	98817736	chr4_98817392_98817736	98817392	Kank4	565
NM_026082;NM_172872;NR_040437;NM_001290636;NM_146144	Intergenic	chr4	98842762	chr4_98842448_98842762	98842448	Usp1;Kank4;Kank4os;Dock7	457
NM_026082;NM_172872;NR_040437;NM_001290636;NM_146144	Intergenic	chr4	98845030	chr4_98844153_98845030	98844153	Usp1;Kank4;Kank4os;Dock7	1257
NM_026082;NM_172872;NR_040437;NM_001290636;NM_146144	Intergenic	chr4	98846298	chr4_98845283_98846298	98845283	Usp1;Kank4;Kank4os;Dock7	5332
NM_026082;NM_172872;NR_040437;NM_001290636;NM_146144	Intergenic	chr4	98846880	chr4_98846400_98846880	98846400	Usp1;Kank4;Kank4os;Dock7	811
NM_026082;NM_172872;NR_040437;NM_001290636;NM_146144	Intergenic	chr4	98848062	chr4_98847647_98848062	98847647	Usp1;Kank4;Kank4os;Dock7	501
NM_026082;NM_172872;NR_040437;NM_001290636;NM_146144	Intergenic	chr4	98863678	chr4_98863315_98863678	98863315	Usp1;Kank4;Kank4os;Dock7	570
NM_026082;NM_172872;NR_040437;NM_001290636;NM_146144	Intergenic	chr4	98864436	chr4_98864179_98864436	98864179	Usp1;Kank4;Kank4os;Dock7	458
NM_026082;NM_172872;NR_040437;NM_001290636;NM_146144	Intergenic	chr4	98864985	chr4_98864693_98864985	98864693	Usp1;Kank4;Kank4os;Dock7	491
NM_026082;NM_172872;NM_001290636;NM_146144	Intergenic	chr4	98900476	chr4_98900150_98900476	98900150	Usp1;Kank4;Dock7	538
NM_026082;NM_172872;NM_001290636;NM_146144	Intergenic	chr4	98903837	chr4_98903422_98903837	98903422	Usp1;Kank4;Dock7	583
NM_146144	Promoter	chr4	98923525	chr4_98922868_98923525	98922868	Usp1	956
NM_010425	Intergenic	chr4	99569646	chr4_99569135_99569646	99569135	Foxd3	532
NM_010425;NM_001081264;NM_026348	Intergenic	chr4	99670718	chr4_99670430_99670718	99670430	Itgb3bp;Alg6;Foxd3	464
NM_001081264	Promoter	chr4	99715650	chr4_99715268_99715650	99715268	Alg6	538
NM_198037	Intron	chr4	100886703	chr4_100886192_100886703	100886192	Cachd1	759
NM_146145	Intron	chr4	101186821	chr4_101186355_101186821	101186355	Jak1	567
NR_040640	Intron	chr4	101389136	chr4_101388805_101389136	101388805	0610043K17Rik	635
NR_040640	Intron	chr4	101389756	chr4_101389478_101389756	101389478	0610043K17Rik	495
NM_001085516;NM_001033790;NM_001085520;NM_146146;NM_001122899	Intergenic	chr4	101894000	chr4_101893696_101894000	101893696	B020004J07Rik;Gm12789;Gm12794;Lepr	462
NM_146254;NM_001286223;NM_001286222;NM_001286221;NM_027696	Promoter	chr4	103114376	chr4_103113919_103114376	103113919	Wdr78;Mier1	526
NM_001163494;NR_045887;NM_001286223;NM_001286222;NM_001286221;NM_027612;NM_177732;NM_001039081;NM_027696;NM_025909	Intergenic	chr4	103218369	chr4_103217991_103218369	103217991	4930456L15Rik;Mier1;Slc35d1;4921539E11Rik;Oma1	645
NR_040673	Intron	chr4	103464310	chr4_103463730_103464310	103463730	Gm12718	723
NM_080555	Exon	chr4	105194973	chr4_105194248_105194973	105194248	Ppap2b	1072
NM_080555	Intron	chr4	105195597	chr4_105195135_105195597	105195135	Ppap2b	559
NM_080555	Intron	chr4	105196669	chr4_105196126_105196669	105196126	Ppap2b	893
NM_080555	Intron	chr4	105198541	chr4_105198094_105198541	105198094	Ppap2b	480
NM_080555	Intron	chr4	105204467	chr4_105204064_105204467	105204064	Ppap2b	813
NM_080555	Intron	chr4	105207237	chr4_105206831_105207237	105206831	Ppap2b	865
NM_080555	Intron	chr4	105225564	chr4_105225311_105225564	105225311	Ppap2b	489
NM_080555	Intron	chr4	105227156	chr4_105226505_105227156	105226505	Ppap2b	861
NM_080555	Intergenic	chr4	105277012	chr4_105275728_105277012	105275728	Ppap2b	1759
NM_080555	Intergenic	chr4	105281515	chr4_105281158_105281515	105281158	Ppap2b	685
NM_080555	Intergenic	chr4	105286917	chr4_105286652_105286917	105286652	Ppap2b	486
NM_080555	Intergenic	chr4	105289778	chr4_105289484_105289778	105289484	Ppap2b	460
	Intergenic	chr4	105807724	chr4_105807178_105807724	105807178		555
NM_183225	Promoter	chr4	106316222	chr4_106315685_106316222	106315685	Usp24	622
NM_183225	Promoter	chr4	106317101	chr4_106316363_106317101	106316363	Usp24	1102
NM_028209;NM_001172073	Intron	chr4	106664883	chr4_106664272_106664883	106664272	Ttc4	678
NM_198438;NM_146149;NM_025590;NM_023672	Intergenic	chr4	106848897	chr4_106847792_106848897	106847792	Acot11;Ssbp3;Fam151a	3218
NM_198438;NM_025590;NM_023672	Intergenic	chr4	106855660	chr4_106855267_106855660	106855267	Acot11;Ssbp3	852
NM_198438;NM_025590;NM_023672	Intergenic	chr4	106858649	chr4_106858046_106858649	106858046	Acot11;Ssbp3	1320
NM_198438;NM_025590;NM_023672	Intergenic	chr4	106860194	chr4_106859731_106860194	106859731	Acot11;Ssbp3	1278
NM_025617;NM_029565	Promoter	chr4	107180490	chr4_107180139_107180490	107180139	Tceanc2;Tmem59	544
NM_145550;NM_001205156	Intron	chr4	107333748	chr4_107333210_107333748	107333210	Yipf1	547
NM_145550;NM_001205156	Intron	chr4	107342119	chr4_107341742_107342119	107341742	Yipf1	620
NM_028355;NM_001205156;NM_028394;NM_145550;NM_007860;NM_147221	Intergenic	chr4	107363324	chr4_107362911_107363324	107362911	Yipf1;Hspb11;Glis1;Dio1;Ndc1	675
NM_001282737	Promoter	chr4	107879688	chr4_107879398_107879688	107879398	Magoh	497
NM_001167936	Exon	chr4	108205161	chr4_108204785_108205161	108204785	Zyg11a	510
NM_001167936	Promoter	chr4	108219314	chr4_108219012_108219314	108219012	Zyg11a	491
NM_027250	Promoter	chr4	108328523	chr4_108328067_108328523	108328067	Coa7	1062
NM_172697;NM_183300;NM_177045;NM_001254730;NM_175472;NM_011015	Intergenic	chr4	108635306	chr4_108634789_108635306	108634789	Zcchc11;Zfyve9;Prpf38a;Orc1;3110021N24Rik;Cc2d1b	818
NM_025334;NM_023537;NM_183300;NM_027453;NM_001254730;NM_029571	Intergenic	chr4	108808532	chr4_108808098_108808532	108808098	Zfyve9;Kti12;Txndc12;3110021N24Rik;Rab3b;Btf3l4	530
NM_027453;NM_025334	Promoter	chr4	108833344	chr4_108832974_108833344	108832974	Btf3l4;Txndc12	1063
NM_001134791;NM_173350	Promoter	chr4	109117952	chr4_109117505_109117952	109117505	Osbpl9	618
NM_133885	Promoter	chr4	109202333	chr4_109201921_109202333	109201921	Osbpl9	680
NM_013876;NM_001159964;NM_007943;NM_001145948;NM_153392	Intergenic	chr4	109399769	chr4_109399397_109399769	109399397	Eps15;Ttc39a;Rnf11	460
NM_007671;NM_001301368	Promoter	chr4	109666537	chr4_109666080_109666537	109666080	Cdkn2c	502
NM_007671;NM_001301368	Promoter	chr4	109667100	chr4_109666755_109667100	109666755	Cdkn2c	480
NM_010011;NM_001100181;NM_001100185;NM_201640;NM_001252539;NR_033575;NM_007822;NM_007823	Intergenic	chr4	115558348	chr4_115557881_115558348	115557881	Cyp4a14;Cyp4a10;Cyp4b1;Cyp4b1-ps2;Cyp4a32;Cyp4a31;Cyp4a30b	516
NM_175308	Promoter	chr4	115827708	chr4_115826812_115827708	115826812	Mob3c	1220
NM_010173	Exon	chr4	116004547	chr4_116004056_116004547	116004056	Faah	691
NM_001099295;NM_153521;NM_029786;NM_133681;NM_026651;NM_181585;NM_026547;NM_009015;NM_001290658;NM_001122958;NM_001122959	Intergenic	chr4	116176919	chr4_116176526_116176919	116176526	Rad54l;Pomgnt1;Lrrc41;Tspan1;Pik3r3;1700042G07Rik;Lurap1	509
NR_040442;NM_011034	Promoter	chr4	116686157	chr4_116685531_116686157	116685531	AV051173;Prdx1	1239
NM_146151	Intron	chr4	116725744	chr4_116725496_116725744	116725496	Tesk2	461
NM_146151	Intron	chr4	116782536	chr4_116782188_116782536	116782188	Tesk2	555
NM_133250;NM_001159581;NM_026654	Promoter	chr4	116807726	chr4_116807228_116807726	116807228	Mutyh;Toe1	1746
NM_008958	Exon	chr4	117110013	chr4_117109671_117110013	117109671	Ptch2	578
NM_175030;NR_024078	Promoter	chr4	117125170	chr4_117124562_117125170	117124562	Btbd19;Tctex1d4	1118
NM_175030;NR_024078	Promoter	chr4	117127319	chr4_117126903_117127319	117126903	Btbd19;Tctex1d4	550
NR_028524;NR_030704	Promoter	chr4	117153397	chr4_117153070_117153397	117153070	Snord38a;Snord55	535
NM_025739	Intron	chr4	117298397	chr4_117298020_117298397	117298020	Rnf220	607
NM_025739	Intron	chr4	117368049	chr4_117367220_117368049	117367220	Rnf220	1309
NM_025739	Intron	chr4	117381179	chr4_117380693_117381179	117380693	Rnf220	555
NM_001285902;NM_001285899;NM_080469;NM_001285901	Intron	chr4	117658952	chr4_117658544_117658952	117658544	Eri3	881
NM_001161774;NM_001285521;NM_001285520;NM_009176	Intron	chr4	117956021	chr4_117955708_117956021	117955708	St3gal3	539
NM_001161774;NM_001285521;NM_001285520;NM_009176	Intron	chr4	118037690	chr4_118037331_118037690	118037331	St3gal3	592
NM_001161823;NM_172382	Promoter	chr4	118180216	chr4_118179684_118180216	118179684	Kdm4a	852
NM_011213	Intron	chr4	118229793	chr4_118229015_118229793	118229015	Ptprf	1706
NM_011213	Exon	chr4	118235345	chr4_118234899_118235345	118234899	Ptprf	509
NR_003946;NM_198170;NR_106085;NM_026601;NM_011213	Intergenic	chr4	118304697	chr4_118304214_118304697	118304214	Ptprf;Szt2;Mir7226;Hyi	492
NM_146334;NM_001011870;NM_133892;NM_146399	Intergenic	chr4	118989519	chr4_118989196_118989519	118989196	Olfr1330;Olfr1329;Olfr1328;Lao1	475
NM_183140;NM_001145936;NM_001145935;NM_011400	Intergenic	chr4	119070855	chr4_119070440_119070855	119070440	Zfp691;Slc2a1	483
NM_183140;NM_001145936;NM_001145935;NM_011400	Intergenic	chr4	119072712	chr4_119072205_119072712	119072205	Zfp691;Slc2a1	1046
NM_183140;NM_001145936;NM_001145935;NM_011400	Intergenic	chr4	119074536	chr4_119074099_119074536	119074099	Zfp691;Slc2a1	725
NM_001038998;NM_001145936;NM_001145935;NM_183140;NM_024462;NM_013848;NM_011400	Intergenic	chr4	119096558	chr4_119096044_119096558	119096044	Ermap;Ccdc23;Zfp691;Slc2a1	757
NM_011400	Promoter	chr4	119109162	chr4_119108736_119109162	119108736	Slc2a1	659
NM_011400	Intron	chr4	119116859	chr4_119116510_119116859	119116510	Slc2a1	521
NM_011400	Intron	chr4	119121386	chr4_119120972_119121386	119120972	Slc2a1	733
NM_011400	Intron	chr4	119128475	chr4_119128089_119128475	119128089	Slc2a1	539
NM_011400	Intron	chr4	119131963	chr4_119131497_119131963	119131497	Slc2a1	555
NM_019782;NM_019783;NM_001038998;NM_001012400;NM_001145936;NM_001145935;NM_001286148;NM_029198;NM_001042411;NM_183140;NM_024462;NM_013848;NM_011400	Intergenic	chr4	119141723	chr4_119141213_119141723	119141213	Ccdc23;Zfp691;4930538K18Rik;Slc2a1;Ermap;Lepre1;AU022252	519
NM_001286148;NM_019782;NM_019783;NM_001042411	Exon	chr4	119237007	chr4_119236421_119237007	119236421	Lepre1	840
NM_001286148;NM_019782;NM_019783;NM_001042411	Exon	chr4	119238786	chr4_119238472_119238786	119238472	Lepre1	555
NM_001270435;NM_029286	Promoter	chr4	119415437	chr4_119415102_119415437	119415102	Ccdc30	560
NM_008191;NM_008190;NM_001290696;NM_172699;NM_001004178	Intergenic	chr4	119631470	chr4_119631023_119631470	119631023	AA415398;Guca2a;Guca2b;Foxj3	629
NM_008191;NM_008190;NM_001290696;NM_172699;NM_001004178	Intergenic	chr4	119631981	chr4_119631696_119631981	119631696	AA415398;Guca2a;Guca2b;Foxj3	484
NM_008191;NM_008190;NM_010657	Intergenic	chr4	119734030	chr4_119733715_119734030	119733715	Guca2a;Guca2b;Hivep3	595
NM_010657;NM_007902;NM_194060	Intergenic	chr4	120217192	chr4_120216634_120217192	120216634	Edn2;Foxo6;Hivep3	572
NM_194060	Intron	chr4	120271664	chr4_120271235_120271664	120271235	Foxo6	639
NM_194060	Intron	chr4	120272595	chr4_120272197_120272595	120272197	Foxo6	597
NM_007598;NM_001301067	Promoter	chr4	122886789	chr4_122886226_122886789	122886226	Cap1	886
NM_001301067;NM_007598;NM_029662;NM_025873;NM_008506	Intergenic	chr4	122984141	chr4_122983321_122984141	122983321	Trit1;Mycl;Cap1;Mfsd2a	950
NR_105824	Promoter	chr4	123617472	chr4_123616957_123617472	123616957	Mir6398	524
NM_001199136;NM_001199137	Intron	chr4	123625849	chr4_123625583_123625849	123625583	Macf1	499
NM_001199136;NM_001199137	Intron	chr4	123653944	chr4_123653466_123653944	123653466	Macf1	714
NM_001199136;NM_001199137	Intron	chr4	123655374	chr4_123655025_123655374	123655025	Macf1	478
NM_001199136;NM_001199137	Intron	chr4	123656753	chr4_123656408_123656753	123656408	Macf1	1125
NM_001199136;NM_001199137	Intron	chr4	123667249	chr4_123666858_123667249	123666858	Macf1	600
NM_183163;NM_001030274;NM_023423;NR_002445;NM_001199136;NM_001199137	Intergenic	chr4	123722928	chr4_123722612_123722928	123722612	Macf1;Rhbdl2;Ndufs5;Akirin1;BC002163	533
NM_183163;NM_001030274;NM_023423;NR_002445;NM_001199136;NM_001199137	Intergenic	chr4	123733867	chr4_123733454_123733867	123733454	Macf1;Rhbdl2;Ndufs5;Akirin1;BC002163	592
NM_017475	Exon	chr4	123937288	chr4_123936836_123937288	123936836	Rragc	557
NM_029157;NM_011141;NM_008385;NM_008636;NR_030480;NM_010213;NR_030479;NM_026031	Intergenic	chr4	124710367	chr4_124710068_124710367	124710068	Pou3f1;Mtf1;Mir698;Inpp5b;Utp11l;Fhl3;Sf3a3;Mir697	517
NM_008385	Intron	chr4	124752274	chr4_124751933_124752274	124751933	Inpp5b	504
NM_008636	Promoter	chr4	124802446	chr4_124802058_124802446	124802058	Mtf1	773
NM_008636	Exon	chr4	124820829	chr4_124820437_124820829	124820437	Mtf1	644
NM_008636	Exon	chr4	124825462	chr4_124825174_124825462	124825174	Mtf1	527
NM_008636	Intron	chr4	124832189	chr4_124831608_124832189	124831608	Mtf1	823
NM_001081097	Intergenic	chr4	125729068	chr4_125728401_125729068	125728401	Grik3	979
NR_015560;NM_001252651;NM_025544;NM_172701;NM_007782;NR_045561	Intergenic	chr4	125991375	chr4_125990769_125991375	125990769	2610028E06Rik;Mrps15;Oscp1;Csf3r	1664
NR_015560;NM_001252651;NM_025544;NM_172701;NM_007782;NR_045561	Intergenic	chr4	125992794	chr4_125992364_125992794	125992364	2610028E06Rik;Mrps15;Oscp1;Csf3r	1045
NR_015560;NM_001252651;NM_025544;NM_172701;NM_007782;NR_045561	Intergenic	chr4	125995657	chr4_125995371_125995657	125995371	2610028E06Rik;Mrps15;Oscp1;Csf3r	750
NM_138721;NR_015560;NM_001252651;NM_025544;NM_172701;NM_001163266;NM_007782;NR_045561	Intergenic	chr4	126001804	chr4_126001533_126001804	126001533	2610028E06Rik;Mrps15;Lsm10;Oscp1;Csf3r	653
NM_028800;NM_001145827	Intron	chr4	126138621	chr4_126138077_126138621	126138077	Stk40	558
NM_146153	Intron	chr4	126166662	chr4_126166317_126166662	126166317	Thrap3	464
NM_146153	Promoter	chr4	126202779	chr4_126202368_126202779	126202368	Thrap3	1167
NM_153403	Intron	chr4	126455570	chr4_126455294_126455570	126455294	Ago1	491
NM_153403	Promoter	chr4	126466068	chr4_126465698_126466068	126465698	Ago1	566
NR_106067;NM_153177;NM_175554;NM_153402;NM_153403	Intergenic	chr4	126472541	chr4_126472309_126472541	126472309	Ago4;Mir7119;Ago1;Ago3;Clspn	458
NM_175554	Promoter	chr4	126557276	chr4_126556957_126557276	126556957	Clspn	793
NM_011970	Promoter	chr4	126677793	chr4_126677268_126677793	126677268	Psmb2	622
NM_001035525;NM_001035526;NM_133886	Exon	chr4	126853489	chr4_126853185_126853489	126853185	AU040320	557
NM_001114399	Intron	chr4	126879021	chr4_126878678_126879021	126878678	Zmym4	682
NM_001114399	Intron	chr4	126942513	chr4_126942113_126942513	126942113	Zmym4	566
NM_001114399	Intron	chr4	126943269	chr4_126942804_126943269	126942804	Zmym4	721
NM_026670;NR_104366;NM_001285887;NR_045010;NM_001285885;NM_001285888;NM_023603;NM_001114399;NM_177462	Intergenic	chr4	126982848	chr4_126982490_126982848	126982490	Sfpq;Zmym1;Zmym6;Zmym4	490
NM_026670	Promoter	chr4	127063764	chr4_127063426_127063764	127063426	Zmym1	567
NM_001099319	Promoter	chr4	127124837	chr4_127124487_127124837	127124487	Gm12942	469
NM_198618	Intron	chr4	127199122	chr4_127198749_127199122	127198749	Dlgap3	485
NM_198618	Intron	chr4	127227545	chr4_127227154_127227545	127227154	Dlgap3	519
NM_010291;NM_198618;NM_030252;NM_008120;NM_001160012;NM_008126;NM_008127	Intergenic	chr4	127275214	chr4_127274788_127275214	127274788	Smim12;Gja4;Gjb3;Gjb5;Gjb4;Dlgap3	515
NM_001160012;NM_008126	Promoter	chr4	127328948	chr4_127328524_127328948	127328524	Gjb3	882
NM_001160012;NM_008126	Promoter	chr4	127330615	chr4_127330241_127330615	127330241	Gjb3	586
NM_010291;NM_030252;NM_008120;NM_001160012;NM_008126;NM_008127	Intergenic	chr4	127345797	chr4_127344633_127345797	127344633	Smim12;Gjb3;Gja4;Gjb4;Gjb5	2252
NM_008120;NM_001160012;NM_010291;NM_008126;NM_008127	Intergenic	chr4	127365933	chr4_127365465_127365933	127365465	Gjb5;Gjb3;Gja4;Gjb4	681
NM_029137	Promoter	chr4	128164344	chr4_128163863_128164344	128163863	Csmd2os	850
NM_001290706;NM_001033966;NM_172875;NM_016895;NM_133881;NM_010471;NM_025452;NM_029036;NM_001286083;NM_001286081;NM_027402;NM_029219;NM_001130419	Intergenic	chr4	129051669	chr4_129051243_129051669	129051243	Ak2;Azin2;Hpca;Fndc5;S100pbp;Tmem54;Rnf19b	596
NM_134151	Intron	chr4	129208748	chr4_129208308_129208748	129208308	Yars	732
NM_001285866	Promoter	chr4	129229042	chr4_129228704_129229042	129228704	C77080	624
NM_001033189;NM_001285865;NM_001285867	Intron	chr4	129231890	chr4_129230828_129231890	129230828	C77080	2391
NM_001033189;NM_001285867	Intron	chr4	129242917	chr4_129242574_129242917	129242574	C77080	533
NM_001285867	Intron	chr4	129252093	chr4_129251593_129252093	129251593	C77080	752
NM_001285867	Promoter	chr4	129262113	chr4_129261722_129262113	129261722	C77080	649
NM_001285867	Promoter	chr4	129264015	chr4_129263333_129264015	129263333	C77080	1442
NM_001033189;NM_025970;NM_029036;NM_134151;NM_001285865;NM_001285866;NM_001285867;NM_023485;NM_028603;NM_009030	Intergenic	chr4	129267471	chr4_129266944_129267471	129266944	C77080;Sync;Rbbp4;Yars;S100pbp;Zbtb8os;Zbtb8a	655
NM_028603	Intron	chr4	129373894	chr4_129373291_129373894	129373291	Zbtb8a	1109
NM_133889;NM_080442;NM_001085491;NM_025970;NM_153541;NM_023485;NM_028603;NM_009030	Intergenic	chr4	129401330	chr4_129400846_129401330	129400846	Bsdc1;Tssk3;Rbbp4;Sync;Zbtb8b;Zbtb8a;Fam229a;Zbtb8os	1123
NM_133889;NM_080442;NM_001085491;NM_025970;NM_153541;NM_023485;NM_028603;NM_009030	Intergenic	chr4	129401948	chr4_129401469_129401948	129401469	Bsdc1;Tssk3;Rbbp4;Sync;Zbtb8b;Zbtb8a;Fam229a;Zbtb8os	819
NM_182783;NM_133889;NM_018799;NM_010693;NM_080442;NM_001085491;NM_001162433;NM_001162432;NM_153541;NR_106199;NM_008228;NM_029748;NM_010807	Intergenic	chr4	129503279	chr4_129502914_129503279	129502914	Marcksl1;Hdac1;Bsdc1;Tssk3;Eif3i;Mir8119;Fam167b;Zbtb8b;Fam229a;Tmem234;Lck	698
NM_010807	Promoter	chr4	129513658	chr4_129513240_129513658	129513240	Marcksl1	583
NM_001195730	Exon	chr4	129610750	chr4_129610108_129610750	129610108	Dcdc2b	969
NM_199305;NR_045036;NM_001164745;NM_011317;NM_008974	Intergenic	chr4	129795560	chr4_129795236_129795560	129795236	Khdrbs1;Tmem39b;Ptp4a2	564
NR_045036;NR_045190;NM_001164745;NM_011317;NM_008974	Intergenic	chr4	129811101	chr4_129810705_129811101	129810705	E330017L17Rik;Khdrbs1;Ptp4a2	648
NM_001164745;NM_008974	Promoter	chr4	129820897	chr4_129820646_129820897	129820646	Ptp4a2	630
NM_001290714;NM_001290715;NM_026441;NM_001168333;NM_198959;NM_028266;NM_001163027;NM_023476;NM_001199696;NM_173071	Intergenic	chr4	130102575	chr4_130102192_130102575	130102192	Hcrtr1;Bai2;Tinagl1;Col16a1;Pef1	526
NM_026441	Promoter	chr4	130107827	chr4_130107487_130107827	130107487	Pef1	576
NM_001253386;NM_172702	Promoter	chr4	130275187	chr4_130274658_130275187	130274658	Serinc2	533
NM_001253386;NM_001034872;NM_172702;NM_025645;NM_153160;NM_010174	Intergenic	chr4	130300306	chr4_130299737_130300306	130299737	Gm853;Snrnp40;Zcchc17;Fabp3;Serinc2	782
NM_025998	Intergenic	chr4	130520757	chr4_130519803_130520757	130519803	Nkain1	4238
NM_025998	Intergenic	chr4	130521987	chr4_130521326_130521987	130521326	Nkain1	1346
NM_025998	Intergenic	chr4	130523233	chr4_130522382_130523233	130522382	Nkain1	1017
NM_025998	Intron	chr4	130556683	chr4_130556201_130556683	130556201	Nkain1	541
NM_001159604;NM_001159605;NM_001159606;NM_001159603;NM_025998;NM_030722	Intergenic	chr4	130630652	chr4_130630399_130630652	130630399	Pum1;Nkain1	471
NM_001159604;NM_001159605;NM_001159606;NM_001159603;NM_025998;NM_030722	Intergenic	chr4	130635548	chr4_130634893_130635548	130634893	Pum1;Nkain1	946
NM_001159604;NM_001159605;NM_001159606;NM_001159603;NM_025998;NM_030722	Intergenic	chr4	130638463	chr4_130637656_130638463	130637656	Pum1;Nkain1	1004
NM_001159604;NM_001159605;NM_001159606;NM_001159603;NM_025998;NM_030722	Intergenic	chr4	130639099	chr4_130638717_130639099	130638717	Pum1;Nkain1	1139
NM_001159604;NM_001159605;NM_001159606;NM_001159603;NM_025998;NM_030722	Intergenic	chr4	130640183	chr4_130639828_130640183	130639828	Pum1;Nkain1	797
NM_001159604;NM_001159605;NM_001159606;NM_001159603;NM_025998;NM_030722	Intergenic	chr4	130642778	chr4_130642062_130642778	130642062	Pum1;Nkain1	1917
NM_001159604;NM_001159605;NM_001159606;NM_001159603;NM_025998;NR_028565;NM_030722	Intergenic	chr4	130658187	chr4_130657621_130658187	130657621	Snord85;Pum1;Nkain1	656
NM_001159604;NM_001159605;NM_001159606;NM_030722;NM_001159603	Intron	chr4	130745155	chr4_130744646_130745155	130744646	Pum1	810
NM_010686	Intron	chr4	130921693	chr4_130921095_130921693	130921095	Laptm5	1081
	Intergenic	chr4	131139286	chr4_131138835_131139286	131138835		557
	Intergenic	chr4	131239600	chr4_131239037_131239600	131239037		630
	Intergenic	chr4	131241036	chr4_131240423_131241036	131240423		627
NM_001122992;NM_020273	Promoter	chr4	132260931	chr4_132260533_132260931	132260533	Gmeb1	710
NM_027925	Intron	chr4	132316175	chr4_132315833_132316175	132315833	Trnau1ap	591
NM_001161797;NM_025579;NR_029468;NR_034050;NR_029412;NM_133878;NM_175306;NM_020273;NM_027925;NR_034046;NM_001081651;NR_002865;NM_001122992;NR_003270;NM_001197082;NR_028537	Intergenic	chr4	132351015	chr4_132350669_132351015	132350669	Rcc1;Snora44;Trnau1ap;Rnu11;Snhg12;Snora16a;Taf12;Rab42;Snord99;Snhg3;Gmeb1;Snora61;Phactr4	556
NR_003270	Promoter	chr4	132354157	chr4_132353782_132354157	132353782	Snhg3	596
NM_175306;NM_001161797	Exon	chr4	132360483	chr4_132360223_132360483	132360223	Phactr4	470
NM_144907	Intron	chr4	132503474	chr4_132503238_132503474	132503238	Sesn2	463
NM_001081211;NM_001161797;NM_172400;NM_144907;NM_026039;NM_007512;NM_175306	Intergenic	chr4	132513975	chr4_132513553_132513975	132513553	Phactr4;Dnajc8;Sesn2;Ptafr;Med18;Atpif1	511
NM_172400;NM_007512	Promoter	chr4	132533590	chr4_132533292_132533590	132533292	Atpif1;Dnajc8	534
NM_001081211;NM_172400;NM_210071;NM_211357;NM_007512;NM_010166	Intergenic	chr4	132611671	chr4_132611212_132611671	132611212	Ptafr;Atpif1;Dnajc8;Eya3	468
NM_210071;NM_211357;NM_010166	Promoter	chr4	132639358	chr4_132638911_132639358	132638911	Eya3	835
NM_210071;NM_211357;NM_010166	Intron	chr4	132649652	chr4_132649217_132649652	132649217	Eya3	677
NM_010166	Exon	chr4	132657781	chr4_132657374_132657781	132657374	Eya3	494
NM_210071;NM_211357;NM_010166	Intron	chr4	132709639	chr4_132709175_132709639	132709175	Eya3	611
NM_201368	Promoter	chr4	132734352	chr4_132733932_132734352	132733932	Xkr8	552
NM_133888	Intron	chr4	132735563	chr4_132735219_132735563	132735219	Smpdl3b	537
NM_133888	Intron	chr4	132737614	chr4_132737346_132737614	132737346	Smpdl3b	496
NM_011284	Exon	chr4	132779001	chr4_132778582_132779001	132778582	Rpa2	615
NM_010208	Intron	chr4	132994020	chr4_132993285_132994020	132993285	Fgr	1588
NM_146155	Intron	chr4	133026239	chr4_133025842_133026239	133025842	Ahdc1	674
NM_146155	Intron	chr4	133047943	chr4_133047470_133047943	133047470	Ahdc1	639
NM_146155	Intron	chr4	133069641	chr4_133069379_133069641	133069379	Ahdc1	484
NM_146155	Intron	chr4	133070866	chr4_133070465_133070866	133070465	Ahdc1	682
NM_010208;NM_146155;NM_153423	Intergenic	chr4	133092906	chr4_133092511_133092906	133092511	Ahdc1;Wasf2;Fgr	549
NM_010208;NM_146155;NM_153423	Intergenic	chr4	133095500	chr4_133095164_133095500	133095164	Ahdc1;Wasf2;Fgr	556
NM_146155;NM_153423;NR_105984	Intergenic	chr4	133108641	chr4_133107848_133108641	133107848	Ahdc1;Mir7017;Wasf2	1190
NM_008154;NM_146155;NM_153423;NR_105984	Intergenic	chr4	133115544	chr4_133115054_133115544	133115054	Ahdc1;Gpr3;Mir7017;Wasf2	557
NM_008154;NM_146155;NM_027152;NM_153423;NR_105984	Intergenic	chr4	133121310	chr4_133120950_133121310	133120950	Ahdc1;Gpr3;Mir7017;Wasf2;Cd164l2	585
NM_008154;NM_146155;NM_027152;NM_153423;NR_105984	Intergenic	chr4	133122943	chr4_133122254_133122943	133122254	Ahdc1;Gpr3;Mir7017;Wasf2;Cd164l2	1069
NM_153423	Intron	chr4	133141488	chr4_133141110_133141488	133141110	Wasf2	607
NM_025667;NR_039582;NM_016693;NM_016981;NM_031393;NM_199306;NR_110978	Intergenic	chr4	133352367	chr4_133352083_133352367	133352083	Sytl1;Slc9a1;Wdtc1;Map3k6;Mir5122;Tmem222	528
NM_016981	Intron	chr4	133381524	chr4_133381007_133381524	133381007	Slc9a1	666
NM_010948	Exon	chr4	133535620	chr4_133535319_133535620	133535319	Nudc	621
NM_010948	Intron	chr4	133542982	chr4_133542725_133542982	133542725	Nudc	463
NM_001290742;NM_133884	Promoter	chr4	133584267	chr4_133583673_133584267	133583673	Gpn2	618
NM_018754	Promoter	chr4	133600247	chr4_133598940_133600247	133598940	Sfn	1891
NM_001017968	Exon	chr4	133608746	chr4_133608301_133608746	133608301	Zdhhc18	541
NM_001017968	Intron	chr4	133614622	chr4_133614199_133614622	133614199	Zdhhc18	521
NM_001017968	Intron	chr4	133624104	chr4_133623817_133624104	133623817	Zdhhc18	511
NM_001017968	Intron	chr4	133626288	chr4_133625724_133626288	133625724	Zdhhc18	1186
NM_001017968	Intron	chr4	133626858	chr4_133626533_133626858	133626533	Zdhhc18	578
NR_106086;NM_172876;NM_018754;NM_001080819;NM_133884;NM_001017968;NM_001290742;NM_001145955;NM_178698;NM_001145956	Intergenic	chr4	133660337	chr4_133660061_133660337	133660061	Arid1a;Zdhhc18;Mir7227;Sfn;Gpn2;Pigv;Gpatch3	477
NR_106086;NM_172876;NM_018754;NM_001080819;NM_133884;NM_001017968;NM_001290742;NM_001145955;NM_178698;NM_001145956	Intergenic	chr4	133661242	chr4_133660900_133661242	133660900	Arid1a;Zdhhc18;Mir7227;Sfn;Gpn2;Pigv;Gpatch3	577
NM_001145955;NM_178698;NM_001145956	Promoter	chr4	133673145	chr4_133672724_133673145	133672724	Pigv	817
NM_001080819	Intron	chr4	133730028	chr4_133729709_133730028	133729709	Arid1a	494
NM_001285506;NM_001285505;NM_009097	Intron	chr4	133854087	chr4_133853698_133854087	133853698	Rps6ka1	807
NM_001285506;NM_001285505;NM_009097	Exon	chr4	133864035	chr4_133863702_133864035	133863702	Rps6ka1	537
NM_001285506	Promoter	chr4	133874689	chr4_133874111_133874689	133874111	Rps6ka1	587
NM_001285505;NM_009097	Intron	chr4	133879845	chr4_133878712_133879845	133878712	Rps6ka1	2454
NM_001285505;NM_009097	Intron	chr4	133881808	chr4_133881393_133881808	133881393	Rps6ka1	674
NM_001285505;NM_009097	Promoter	chr4	133887520	chr4_133886971_133887520	133886971	Rps6ka1	955
NM_001285506;NM_001285505;NM_009097;NM_016957;NM_026144	Intergenic	chr4	133897876	chr4_133897391_133897876	133897391	Rps6ka1;Dhdds;Hmgn2	817
NM_001285506;NM_001285505;NM_009097;NM_016957;NM_026144	Intergenic	chr4	133899868	chr4_133899456_133899868	133899456	Rps6ka1;Dhdds;Hmgn2	540
NM_001285506;NM_001285505;NM_009097;NM_016957;NM_026144	Intergenic	chr4	133900830	chr4_133900295_133900830	133900295	Rps6ka1;Dhdds;Hmgn2	1426
NM_001285506;NM_001285505;NM_009097;NM_016957;NM_026144	Intergenic	chr4	133901627	chr4_133901219_133901627	133901219	Rps6ka1;Dhdds;Hmgn2	816
NM_026144;NM_145833;NM_001285506;NM_001285505;NM_009097;NM_016957	Intergenic	chr4	133911112	chr4_133910536_133911112	133910536	Rps6ka1;Dhdds;Hmgn2;Lin28a	1361
NM_001162970	Exon	chr4	134087835	chr4_134087575_134087835	134087575	Aim1l	481
NM_026257;NR_045571	Intron	chr4	134115205	chr4_134114820_134115205	134114820	Ubxn11	604
NM_026257;NR_045571	Exon	chr4	134116419	chr4_134115864_134116419	134115864	Ubxn11	583
NM_026257;NR_045571	Intron	chr4	134117337	chr4_134116540_134117337	134116540	Ubxn11	1233
NM_026257;NR_045571	Intron	chr4	134118343	chr4_134117696_134118343	134117696	Ubxn11	1004
NM_026257;NR_045571	Intron	chr4	134119490	chr4_134118677_134119490	134118677	Ubxn11	1069
NM_026257;NR_045571	Intron	chr4	134120325	chr4_134119578_134120325	134119578	Ubxn11	1814
NM_026257;NR_045571	Intron	chr4	134121755	chr4_134121489_134121755	134121489	Ubxn11	473
NM_080559	Promoter	chr4	134129263	chr4_134128829_134129263	134128829	Sh3bgrl3	896
NM_144527	Promoter	chr4	134187617	chr4_134186815_134187617	134186815	Cep85	1133
NM_019641	Promoter	chr4	134468442	chr4_134467525_134468442	134467525	Stmn1	1660
NM_207237	Promoter	chr4	134704720	chr4_134704320_134704720	134704320	Man1c1	639
NM_026780;NM_023665	Intergenic	chr4	135020127	chr4_135019816_135020127	135019816	Rsrp1;Syf2	500
NM_013885	Promoter	chr4	135273520	chr4_135272976_135273520	135272976	Clic4	829
NM_016799;NM_181047;NM_001243305;NM_145555;NM_001243306;NM_001130477;NM_013885;NM_001168500;NM_001168498	Intergenic	chr4	135288117	chr4_135287750_135288117	135287750	Srrm1;Clic4;Ncmap	557
NM_016799;NM_181047;NM_001243305;NM_145555;NM_001243306;NM_001130477;NM_013885;NM_001168500;NM_001168498	Intergenic	chr4	135300347	chr4_135299746_135300347	135299746	Srrm1;Clic4;Ncmap	612
NM_016799;NM_181047;NM_001243305;NM_145555;NM_001243306;NM_001130477;NM_013885;NM_001168500;NM_001168498	Intergenic	chr4	135302577	chr4_135302216_135302577	135302216	Srrm1;Clic4;Ncmap	831
NM_016799;NM_181047;NM_001243305;NM_145555;NM_001243306;NM_001130477;NM_013885;NM_001168500;NM_001168498	Intergenic	chr4	135309648	chr4_135309033_135309648	135309033	Srrm1;Clic4;Ncmap	1133
NM_016799;NM_181047;NM_001243305;NM_145555;NM_001243306;NM_001130477;NM_013885;NM_001168500;NM_001168498	Intergenic	chr4	135310974	chr4_135310638_135310974	135310638	Srrm1;Clic4;Ncmap	509
NM_016799;NM_022980;NM_181047;NM_001243305;NM_145555;NM_001243306;NM_001130477;NM_013885;NM_001168500;NM_001168498	Intergenic	chr4	135312701	chr4_135312307_135312701	135312307	Srrm1;Clic4;Ncmap;Rcan3	830
NM_016799;NM_022980;NM_181047;NM_001243305;NM_145555;NM_001243306;NM_001130477;NM_013885;NM_001168500;NM_001168498	Intergenic	chr4	135313408	chr4_135313044_135313408	135313044	Srrm1;Clic4;Ncmap;Rcan3	502
NM_001130477;NM_016799	Intron	chr4	135334850	chr4_135334601_135334850	135334601	Srrm1	481
NM_030189	Intron	chr4	135532538	chr4_135532192_135532538	135532192	Stpg1	583
NM_030189;NM_001013756;NM_028995;NR_015613;NR_027909	Intergenic	chr4	135540741	chr4_135540475_135540741	135540475	1700029M20Rik;Stpg1;Nipal3;Grhl3	484
NM_001013756	Intron	chr4	135545618	chr4_135545052_135545618	135545052	Grhl3	985
NM_001013756	Intron	chr4	135547553	chr4_135546978_135547553	135546978	Grhl3	1223
NM_001013756	Intron	chr4	135550974	chr4_135550362_135550974	135550362	Grhl3	699
NM_001013756	Intron	chr4	135555134	chr4_135554709_135555134	135554709	Grhl3	544
NM_001013756	Intron	chr4	135561036	chr4_135560463_135561036	135560463	Grhl3	594
NM_001284196;NM_001284195;NM_011942;NM_024243;NM_008254;NM_009924;NM_001085509;NM_178389;NM_010178;NM_026383;NM_001080387;NM_025411	Intergenic	chr4	135888740	chr4_135888476_135888740	135888476	Myom3;Cnr2;Pithd1;Pnrc2;Hmgcl;Lypla2;Gale;Srsf10;Fuca1	494
NM_025919	Promoter	chr4	136053404	chr4_136053085_136053404	136053085	Rpl11	528
NM_001008232	Intron	chr4	136225921	chr4_136225676_136225921	136225676	Asap3	466
NM_024452	Promoter	chr4	136470015	chr4_136469768_136470015	136469768	Luzp1	457
NM_024452	Intron	chr4	136495463	chr4_136495114_136495463	136495114	Luzp1	481
NM_198248;NM_009777;NM_007574;NM_001290753;NM_007572;NM_010142;NM_007939	Intergenic	chr4	136901849	chr4_136901556_136901849	136901556	Ephb2;Epha8;C1qc;C1qb;C1qa;Zbtb40	507
NM_008305	Promoter	chr4	137470368	chr4_137469829_137470368	137469829	Hspg2	852
NM_008305	Promoter	chr4	137470946	chr4_137470521_137470946	137470521	Hspg2	793
NM_008305	Intron	chr4	137498034	chr4_137497650_137498034	137497650	Hspg2	594
NM_008305	Intron	chr4	137498939	chr4_137498472_137498939	137498472	Hspg2	621
NM_008305	Intron	chr4	137527550	chr4_137526920_137527550	137526920	Hspg2	1466
NM_001081155;NM_001256218;NM_007431;NM_029563;NM_001287172;NM_001287176;NM_130879	Intergenic	chr4	137731272	chr4_137730891_137731272	137730891	Alpl;Usp48;Rap1gap	710
NM_007431	Intron	chr4	137778120	chr4_137776980_137778120	137776980	Alpl	2063
NM_007431	Intron	chr4	137779693	chr4_137779308_137779693	137779308	Alpl	543
NM_001081155;NM_199307;NM_001256218;NM_007431;NM_029563;NM_001287172;NM_001287176	Intergenic	chr4	137801877	chr4_137801255_137801877	137801255	Rap1gap;Ece1;Alpl	1036
NM_010470;NM_001285479;NM_001285478;NM_001285480;NM_001122897;NM_001122896;NM_001285481	Promoter	chr4	138217678	chr4_138217307_138217678	138217307	Hp1bp3	584
NM_146157;NM_001039200;NM_023536;NM_001290810	Promoter	chr4	139353004	chr4_139352515_139353004	139352515	Emc1;Mrto4	678
NM_001160319	Intron	chr4	139487983	chr4_139487431_139487983	139487431	Ubr4	903
NM_183148;NM_001205173;NM_001160319	Intergenic	chr4	139491427	chr4_139490807_139491427	139490807	Iffo2;Ubr4	682
NM_183148;NM_001205173	Intron	chr4	139598156	chr4_139597773_139598156	139597773	Iffo2	805
NM_175438	Promoter	chr4	139623111	chr4_139622767_139623111	139622767	Aldh4a1	1509
NM_173427	Exon	chr4	139964799	chr4_139964538_139964799	139964538	Klhdc7a	466
	Intergenic	chr4	140406190	chr4_140405850_140406190	140405850		597
	Intergenic	chr4	140406761	chr4_140406390_140406761	140406390		1265
	Intergenic	chr4	140407212	chr4_140406898_140407212	140406898		528
NM_001112722;NM_001112723;NM_001290803;NM_172415	Intron	chr4	140635040	chr4_140634668_140635040	140634668	Arhgef10l	497
NM_001112722;NM_001112723;NM_001290803;NM_172415	Intron	chr4	140639465	chr4_140638940_140639465	140638940	Arhgef10l	941
NM_001112722;NM_001112723;NM_001290803;NM_172415	Intron	chr4	140640797	chr4_140640068_140640797	140640068	Arhgef10l	733
NM_001112722;NM_001112723;NM_001290803;NM_172415	Intron	chr4	140642064	chr4_140641592_140642064	140641592	Arhgef10l	557
NM_001112723;NM_172415	Promoter	chr4	140646776	chr4_140646454_140646776	140646454	Arhgef10l	551
NM_011061;NM_011060;NM_153106;NM_001290803;NM_172415;NM_001112722;NM_001112723;NM_173867	Intergenic	chr4	140695623	chr4_140694776_140695623	140694776	Padi3;Rcc2;Padi4;Arhgef10l;Padi6	1152
NM_173867	Promoter	chr4	140699841	chr4_140699447_140699841	140699447	Rcc2	840
NM_173867	Exon	chr4	140708427	chr4_140708002_140708427	140708002	Rcc2	629
NM_173867	Exon	chr4	140712173	chr4_140711496_140712173	140711496	Rcc2	971
NM_011061;NM_011060;NR_045944;NM_153106;NM_001290803;NM_172415;NM_001112722;NM_001112723;NM_173867;NM_011059	Intergenic	chr4	140724892	chr4_140724550_140724892	140724550	Rcc2;Gm13032;Padi1;Padi3;Padi4;Padi6;Arhgef10l	573
NM_023374	Intron	chr4	140968092	chr4_140967770_140968092	140967770	Sdhb	502
NM_172122	Promoter	chr4	141055036	chr4_141054623_141055036	141054623	Crocc	526
NM_172122	Promoter	chr4	141055749	chr4_141055325_141055749	141055325	Crocc	602
NM_001145958	Promoter	chr4	141061231	chr4_141060661_141061231	141060661	Crocc	1433
NM_172518	Intron	chr4	141166179	chr4_141165868_141166179	141165868	Fbxo42	725
NM_172520	Intron	chr4	141248957	chr4_141248485_141248957	141248485	Arhgef19	594
NM_172520	Exon	chr4	141256573	chr4_141256262_141256573	141256262	Arhgef19	525
NM_001081174;NM_172520;NM_010139;NM_172518	Intergenic	chr4	141258463	chr4_141258007_141258463	141258007	Arhgef19;Epha2;Rsg1;Fbxo42	627
NM_001081174;NM_172520;NM_010139;NM_001085513;NM_172518	Intergenic	chr4	141278198	chr4_141277928_141278198	141277928	Arhgef19;Epha2;Fam131c;Rsg1;Fbxo42	484
NM_001081174;NM_172520;NM_010139;NM_001085513;NM_172518	Intergenic	chr4	141279548	chr4_141278985_141279548	141278985	Arhgef19;Epha2;Fam131c;Rsg1;Fbxo42	670
NM_001081174;NM_172520;NM_010139;NM_001085513;NM_172518	Intergenic	chr4	141282398	chr4_141281680_141282398	141281680	Arhgef19;Epha2;Fam131c;Rsg1;Fbxo42	3429
NM_001081174;NM_001146307;NM_172518;NM_024412;NM_172520;NM_001085513;NM_010139	Intergenic	chr4	141284738	chr4_141283902_141284738	141283902	Fam131c;Fbxo42;Arhgef19;Epha2;Rsg1;Clcnka	1498
NM_001081174;NM_001146307;NM_172518;NM_024412;NM_172520;NM_001085513;NM_010139	Intergenic	chr4	141285708	chr4_141285250_141285708	141285250	Fam131c;Fbxo42;Arhgef19;Epha2;Rsg1;Clcnka	834
NM_001081174;NM_001146307;NM_172518;NM_024412;NM_172520;NM_001085513;NM_010139	Intergenic	chr4	141287307	chr4_141286585_141287307	141286585	Fam131c;Fbxo42;Arhgef19;Epha2;Rsg1;Clcnka	2819
NM_001081174;NM_001146307;NM_172518;NM_024412;NM_172520;NM_001085513;NM_010139	Intergenic	chr4	141288735	chr4_141288282_141288735	141288282	Fam131c;Fbxo42;Arhgef19;Epha2;Rsg1;Clcnka	581
NM_001081174;NM_001146307;NM_172518;NM_024412;NM_172520;NM_001085513;NM_010139	Intergenic	chr4	141291611	chr4_141291162_141291611	141291162	Fam131c;Fbxo42;Arhgef19;Epha2;Rsg1;Clcnka	671
NM_010139	Promoter	chr4	141303584	chr4_141302890_141303584	141302890	Epha2	847
NM_024412;NM_001146307	Exon	chr4	141387810	chr4_141387337_141387810	141387337	Clcnka	762
NM_001146307;NM_024412;NM_019763;NM_019701;NM_009541;NM_013868;NM_001085513;NM_001033374	Intergenic	chr4	141441196	chr4_141440797_141441196	141440797	Hspb7;Fam131c;Zbtb17;Spen;Gm694;Clcnka;Clcnkb	804
NR_030695	Promoter	chr4	141547116	chr4_141546852_141547116	141546852	B330016D10Rik	508
NM_001013780;NR_030695;NM_019763;NM_145987;NM_133754;NR_033566;NM_009541;NM_001163256;NM_001033150	Intergenic	chr4	141561528	chr4_141561205_141561528	141561205	Zbtb17;AI507597;Tmem82;B330016D10Rik;Spen;Slc25a34;Plekhm2;Fblim1	478
NM_001013780;NR_030695;NM_019763;NM_145987;NM_133754;NR_033566;NM_009541;NM_001163256;NM_001033150	Intergenic	chr4	141566108	chr4_141565196_141566108	141565196	Zbtb17;AI507597;Tmem82;B330016D10Rik;Spen;Slc25a34;Plekhm2;Fblim1	1354
NM_001013780;NR_030695;NM_019763;NM_145987;NM_133754;NR_033566;NM_009541;NM_001163256;NM_001033150	Intergenic	chr4	141566517	chr4_141566188_141566517	141566188	Zbtb17;AI507597;Tmem82;B330016D10Rik;Spen;Slc25a34;Plekhm2;Fblim1	459
NM_001013780;NR_030695;NM_019763;NM_145987;NM_133754;NR_033566;NM_001163256;NM_001033150	Intergenic	chr4	141568835	chr4_141568426_141568835	141568426	AI507597;Tmem82;B330016D10Rik;Spen;Slc25a34;Plekhm2;Fblim1	566
NM_001013780;NR_030695;NM_019763;NM_145987;NM_133754;NR_033566;NM_001163256;NM_001033150	Intergenic	chr4	141570025	chr4_141569668_141570025	141569668	AI507597;Tmem82;B330016D10Rik;Spen;Slc25a34;Plekhm2;Fblim1	616
NM_001013780;NR_030695;NM_019763;NM_145987;NM_133754;NR_033566;NM_001163256;NM_001033150	Intergenic	chr4	141570676	chr4_141570091_141570676	141570091	AI507597;Tmem82;B330016D10Rik;Spen;Slc25a34;Plekhm2;Fblim1	1753
NM_001013780;NR_030695;NM_019763;NM_145987;NM_133754;NR_033566;NM_001163256;NM_001033150	Intergenic	chr4	141571588	chr4_141570971_141571588	141570971	AI507597;Tmem82;B330016D10Rik;Spen;Slc25a34;Plekhm2;Fblim1	2372
NM_001013780;NR_030695;NM_019763;NM_145987;NM_133754;NR_033566;NM_001163256;NM_001033150	Intergenic	chr4	141573322	chr4_141572857_141573322	141572857	AI507597;Tmem82;B330016D10Rik;Spen;Slc25a34;Plekhm2;Fblim1	707
NM_001013780;NR_030695;NM_019763;NM_145987;NM_133754;NR_033566;NM_001163256;NM_001033150	Intergenic	chr4	141575359	chr4_141574586_141575359	141574586	AI507597;Tmem82;B330016D10Rik;Spen;Slc25a34;Plekhm2;Fblim1	962
NM_001013780;NM_172338;NM_145987;NM_133754;NR_033566;NM_001081408;NM_023544;NM_001017966;NM_001163256;NM_001033150	Intergenic	chr4	141678411	chr4_141677999_141678411	141677999	Ddi2;AI507597;Tmem82;Rsc1a1;Dnajc16;Slc25a34;Plekhm2;Agmat;Fblim1	520
NM_172338	Intron	chr4	141783679	chr4_141783176_141783679	141783176	Dnajc16	552
NM_144531;NR_040672;NM_177868;NM_145402;NR_027137	Intergenic	chr4	142023578	chr4_142023189_142023578	142023189	Fhad1os1;Tmem51;Kazn;Tmem51os1;Fhad1	463
NM_145402	Intron	chr4	142069155	chr4_142068801_142069155	142068801	Tmem51	480
NM_001109685;NM_001109684;NM_144531	Intron	chr4	142167204	chr4_142166818_142167204	142166818	Kazn	694
NM_001109685;NM_001109684;NM_144531	Intron	chr4	142170612	chr4_142170031_142170612	142170031	Kazn	1127
NM_001109685	Intron	chr4	142235526	chr4_142235058_142235526	142235058	Kazn	579
NM_001109685	Promoter	chr4	142239910	chr4_142239499_142239910	142239499	Kazn	507
NM_001290822;NM_010329	Promoter	chr4	143299073	chr4_143298620_143299073	143298620	Pdpn	502
NM_001081355;NM_001162983;NM_001290822;NM_001256380;NM_010329;NM_031377	Intergenic	chr4	143302533	chr4_143302194_143302533	143302194	Lrrc38;Pdpn;Prdm2;Pramel1	491
NM_001085541;NM_001177542;NM_001085418;NM_001115077;NM_029948;NM_001034101	Intergenic	chr4	144313372	chr4_144312842_144313372	144312842	C87977;Pramef12;Gm13119;Pramel5;Gm13128;Gm13125	635
NM_001085541;NM_027056;NM_001085418;NM_001115077;NM_029948;NM_001034101	Intergenic	chr4	144335875	chr4_144335513_144335875	144335513	Pramef12;Gm13119;1700012P22Rik;Pramel5;Gm13128;Gm13125	685
NM_011303;NM_001172424	Promoter	chr4	144894286	chr4_144893855_144894286	144893855	Dhrs3	496
NM_011303;NM_001172424	Intron	chr4	144900133	chr4_144899765_144900133	144899765	Dhrs3	648
NM_011303;NM_001276465;NM_001276502;NM_001172424	Intergenic	chr4	144935051	chr4_144934735_144935051	144934735	Vps13d;Dhrs3	524
NM_011610;NM_009401;NM_001276502;NM_001276465	Intergenic	chr4	145209355	chr4_145208928_145209355	145208928	Vps13d;Tnfrsf1b;Tnfrsf8	670
NM_011610	Exon	chr4	145214637	chr4_145214306_145214637	145214306	Tnfrsf1b	546
NM_011610;NM_009401;NM_001276502;NM_001276465	Intergenic	chr4	145264879	chr4_145264539_145264879	145264539	Vps13d;Tnfrsf1b;Tnfrsf8	555
NM_009401	Intron	chr4	145271968	chr4_145271569_145271968	145271569	Tnfrsf8	512
NM_011610;NM_009401	Intergenic	chr4	145319678	chr4_145319031_145319678	145319031	Tnfrsf8;Tnfrsf1b	651
NM_011610;NM_009401	Intergenic	chr4	145321359	chr4_145320961_145321359	145320961	Tnfrsf8;Tnfrsf1b	670
NM_011929	Intron	chr4	148034383	chr4_148034067_148034383	148034067	Clcn6	572
NM_011929	Intron	chr4	148035764	chr4_148035302_148035764	148035302	Clcn6	668
NR_027809;NM_001161798;NM_011929;NM_010840	Promoter	chr4	148039416	chr4_148038961_148039416	148038961	Mthfr;Clcn6	495
NR_027809;NM_001161798;NM_010840	Exon	chr4	148051504	chr4_148051200_148051504	148051200	Mthfr	513
NM_001301281;NM_009642	Exon	chr4	148082729	chr4_148082216_148082729	148082216	Agtrap	1104
NM_001301281;NM_009642	Exon	chr4	148084024	chr4_148083358_148084024	148083358	Agtrap	926
NM_001301281;NM_009642	Promoter	chr4	148085804	chr4_148085006_148085804	148085006	Agtrap	1979
NM_001163704;NM_001163705;NM_001163706;NM_001163707;NM_015797	Promoter	chr4	148150971	chr4_148150447_148150971	148150447	Fbxo6	531
NM_001163704;NM_001163705;NM_001163706;NM_001163707;NM_015797	Promoter	chr4	148153154	chr4_148152854_148153154	148152854	Fbxo6	494
NR_027864;NM_001008546;NM_001008545;NM_001003899;NM_001003898;NM_145556	Promoter	chr4	148627020	chr4_148626381_148627020	148626381	Tardbp	710
NM_001159344;NM_027195	Intron	chr4	148911020	chr4_148910542_148911020	148910542	Casz1	869
NM_001159344;NM_027195	Intron	chr4	148914008	chr4_148913216_148914008	148913216	Casz1	1207
NM_177672;NM_001284273;NM_001284270	Exon	chr4	149731799	chr4_149731015_149731799	149731015	Tmem201	1570
NM_177672;NM_008840;NR_105990;NM_001164051;NM_001284273;NM_001284270;NM_001164049;NM_001290989;NM_001164050;NM_023051;NM_001164052;NM_001029837;NM_027460	Intergenic	chr4	149743612	chr4_149743111_149743612	149743111	Tmem201;Mir7023;Pik3cd;Clstn1;Slc25a33	1098
NM_027460	Intron	chr4	149765590	chr4_149765280_149765590	149765280	Slc25a33	513
NM_029035;NM_001284273;NM_001284270;NM_177672;NM_001029837;NM_027460	Intergenic	chr4	149799207	chr4_149798823_149799207	149798823	Tmem201;Spsb1;Pik3cd;Slc25a33	541
NM_029035	Intron	chr4	149937532	chr4_149936898_149937532	149936898	Spsb1	1253
NM_029035	Intron	chr4	149938699	chr4_149937941_149938699	149937941	Spsb1	1909
NM_173371;NM_001291004	Intron	chr4	150000115	chr4_149999456_150000115	149999456	H6pd	914
NM_001291004	Promoter	chr4	150002361	chr4_150002055_150002361	150002055	H6pd	551
NM_177366;NM_001291004;NM_173371;NR_029751;NM_029035;NM_019741	Intergenic	chr4	150041038	chr4_150040746_150041038	150040746	Mir34a;Spsb1;Gpr157;Slc2a5;H6pd	495
NM_019741	Intron	chr4	150130850	chr4_150130495_150130850	150130495	Slc2a5	562
NM_001025388;NM_023119	Promoter	chr4	150237584	chr4_150236869_150237584	150236869	Eno1b;Eno1	1289
NM_001025388;NM_001085529;NM_023119;NM_009802;NM_001085492	Intergenic	chr4	150261242	chr4_150260931_150261242	150260931	Slc2a7;Eno1;Eno1b;Car6;Rere	507
NM_001085492	Intron	chr4	150447981	chr4_150447645_150447981	150447645	Rere	794
NM_001085492	Intron	chr4	150488509	chr4_150488203_150488509	150488203	Rere	470
NM_001085492	Intron	chr4	150523976	chr4_150523560_150523976	150523560	Rere	676
NM_001085492	Intron	chr4	150537743	chr4_150537338_150537743	150537338	Rere	516
NM_173774;NM_001085492	Intergenic	chr4	150662190	chr4_150661803_150662190	150661803	Rere;Slc45a1	678
NM_020569	Intron	chr4	150902301	chr4_150901882_150902301	150901882	Park7	615
NM_172704	Intron	chr4	151960145	chr4_151959729_151960145	151959729	Dnajc11	552
NM_001033352	Promoter	chr4	152009355	chr4_152008561_152009355	152008561	Klhl21	872
NM_001146057;NM_133348	Intron	chr4	152195812	chr4_152195210_152195812	152195210	Acot7	606
NM_001099299	Intergenic	chr4	153338482	chr4_153338206_153338482	153338206	Ajap1	530
NR_040670;NM_177673;NM_007859;NM_175287;NM_001163019	Intergenic	chr4	153877029	chr4_153876650_153877029	153876650	BC039966;A430005L14Rik;Dffb;Cep104	599
NM_011642;NM_001126330;NM_001126331	Intron	chr4	154082545	chr4_154082224_154082545	154082224	Trp73	541
NM_001291029;NM_001177995;NM_027504;NM_001291026	Intron	chr4	154427094	chr4_154426742_154427094	154426742	Prdm16	698
NM_172878	Intron	chr4	154864399	chr4_154864006_154864399	154864006	Ttc34	541
NM_011385	Intron	chr4	155173929	chr4_155173067_155173929	155173067	Ski	1251
NM_011385	Intron	chr4	155176966	chr4_155176369_155176966	155176369	Ski	813
NM_011385	Intron	chr4	155191427	chr4_155190951_155191427	155190951	Ski	763
NM_001190445;NR_033802	Promoter	chr4	155250796	chr4_155250262_155250796	155250262	2610002J02Rik	691
NM_001159637;NM_138671	Promoter	chr4	155562115	chr4_155561635_155562115	155561635	Nadk	747
NM_177186	Promoter	chr4	155601867	chr4_155601317_155601867	155601317	Slc35e2	1578
NM_007661;NR_040441	Promoter	chr4	155625095	chr4_155624352_155625095	155624352	Gm16023;Cdk11b	1894
NM_001256107;NM_145124;NM_001256108	Promoter	chr4	155670820	chr4_155670103_155670820	155670103	Mib2	1236
NM_001033394;NR_040441;NM_145124;NM_011985;NM_001256108;NM_001256107;NM_179203;NR_027972;NM_138671;NM_026899;NM_147776;NM_001101506;NM_001159637;NM_007661;NR_027971;NM_177186;NM_178699	Intergenic	chr4	155688140	chr4_155687437_155688140	155687437	Nadk;Gm16023;B930041F14Rik;Atad3a;Tmem240;Cdk11b;Vwa1;Tmem88b;Mib2;Atad3aos;Slc35e2;Mmp23;Ssu72	1129
NM_001033394;NR_040441;NM_145124;NM_011985;NM_001256108;NM_001256107;NM_179203;NR_027972;NM_138671;NM_026899;NM_147776;NM_001101506;NM_001159637;NM_007661;NR_027971;NM_177186;NM_178699	Intergenic	chr4	155689104	chr4_155688645_155689104	155688645	Nadk;Gm16023;B930041F14Rik;Atad3a;Tmem240;Cdk11b;Vwa1;Tmem88b;Mib2;Atad3aos;Slc35e2;Mmp23;Ssu72	697
NM_178699	Promoter	chr4	155693505	chr4_155693110_155693505	155693110	B930041F14Rik	671
NM_178699	Promoter	chr4	155694316	chr4_155693907_155694316	155693907	B930041F14Rik	611
NR_040441;NM_145124;NM_011985;NM_001256108;NM_001256107;NM_179203;NR_027972;NM_026899;NM_147776;NM_001101506;NM_001033394;NM_007661;NR_027971;NM_177186;NM_178699	Intergenic	chr4	155697686	chr4_155697103_155697686	155697103	Gm16023;B930041F14Rik;Atad3a;Tmem240;Cdk11b;Vwa1;Tmem88b;Mib2;Atad3aos;Slc35e2;Mmp23;Ssu72	932
NM_001033394	Promoter	chr4	155784443	chr4_155784119_155784443	155784119	Tmem88b	681
NM_026125	Exon	chr4	155965780	chr4_155965448_155965780	155965448	Fam132a	583
NM_177205;NM_145557	Promoter	chr4	156110213	chr4_156109534_156110213	156109534	9430015G10Rik	919
NM_021604	Intron	chr4	156186340	chr4_156185759_156186340	156185759	Agrn	846
NM_021604	Intron	chr4	156190027	chr4_156188907_156190027	156188907	Agrn	2546
NM_021604	Intron	chr4	156193406	chr4_156192618_156193406	156192618	Agrn	1390
NM_009873	Intergenic	chr5	3294117	chr5_3293785_3294117	3293785	Cdk6	683
NM_001289528;NM_001289527;NM_001003909	Intron	chr5	3797657	chr5_3796861_3797657	3796861	Ankib1	1222
NM_020010	Promoter	chr5	4104572	chr5_4104180_4104572	4104180	Cyp51	636
NM_054098;NM_001098225;NM_001080974;NM_025618	Intergenic	chr5	7988813	chr5_7988499_7988813	7988499	Sri;Steap4;Adam22	533
NM_178766;NM_013726;NM_001289596;NM_001190717;NM_001289595	Promoter	chr5	8423208	chr5_8422788_8423208	8422788	Slc25a40;Dbf4	794
NM_011076	Intron	chr5	8733299	chr5_8733021_8733299	8733021	Abcb1a	716
NM_011076	Intron	chr5	8735765	chr5_8735446_8735765	8735446	Abcb1a	465
NM_011075	Intron	chr5	8849427	chr5_8848926_8849427	8848926	Abcb1b	1132
NM_001110327;NM_011806	Promoter	chr5	9162142	chr5_9161859_9162142	9161859	Dmtf1	507
NM_011348	Intergenic	chr5	13982921	chr5_13982422_13982921	13982422	Sema3e	759
NM_001122661;NM_011995;NM_198666;NR_001584;NM_001110796	Intergenic	chr5	14867090	chr5_14866542_14867090	14866542	Speer8-ps1;Speer4e;Pclo;Gm9758	724
NM_010305	Intergenic	chr5	18453156	chr5_18452660_18453156	18452660	Gnai1	560
	Intergenic	chr5	18565325	chr5_18565043_18565325	18565043		713
	Intergenic	chr5	18688995	chr5_18688550_18688995	18688550		480
	Intergenic	chr5	18799341	chr5_18798652_18799341	18798652		785
NM_015823;NM_001170745;NM_001170746	Intron	chr5	20603920	chr5_20603630_20603920	20603630	Magi2	696
NM_015823;NM_001170745;NM_001170746	Intron	chr5	20604674	chr5_20604070_20604674	20604070	Magi2	860
NM_172992	Intron	chr5	20804355	chr5_20803875_20804355	20803875	Phtf2	708
NM_001080977	Intron	chr5	20939440	chr5_20939047_20939440	20939047	Rsbn1l	571
NM_011203;NM_172992;NM_001080977;NM_177601;NR_030699	Intergenic	chr5	20961963	chr5_20961594_20961963	20961594	Phtf2;A630072M18Rik;Rsbn1l;Ptpn12;Tmem60	532
NM_011203	Promoter	chr5	21056472	chr5_21056189_21056472	21056189	Ptpn12	530
NM_011188;NM_009584	Promoter	chr5	21785149	chr5_21784622_21785149	21784622	Psmc2;Dnajc2	1128
NR_040469;NM_026984	Intergenic	chr5	23401530	chr5_23401213_23401530	23401213	Kmt2e;5031425E22Rik	559
NR_040469;NM_009274;NM_026984	Intergenic	chr5	23411965	chr5_23411456_23411965	23411456	Kmt2e;5031425E22Rik;Srpk2	518
NR_040469;NM_009274;NM_026984	Intergenic	chr5	23416510	chr5_23416058_23416510	23416058	Kmt2e;5031425E22Rik;Srpk2	568
NR_040469;NM_009274;NM_026984	Intergenic	chr5	23418652	chr5_23418284_23418652	23418284	Kmt2e;5031425E22Rik;Srpk2	619
NR_040469;NM_026984	Promoter	chr5	23434004	chr5_23433026_23434004	23433026	Kmt2e;5031425E22Rik	1686
NR_015554;NR_038090	Promoter	chr5	23712868	chr5_23712438_23712868	23712438	AI506816	825
NM_001294162;NM_013569	Exon	chr5	24321879	chr5_24321529_24321879	24321529	Kcnh2	632
NM_153076	Intron	chr5	24752090	chr5_24751436_24752090	24751436	Crygn	1469
NM_145401	Intron	chr5	25010561	chr5_25010151_25010561	25010151	Prkag2	548
NM_001081383;NR_030700	Promoter	chr5	25499535	chr5_25499133_25499535	25499133	Kmt2c;4831440E17Rik	735
NM_001081383;NR_030700;NM_198621;NR_027388	Intergenic	chr5	25526325	chr5_25525751_25526325	25525751	Kmt2c;4831440E17Rik;Cct8l1;1700096K18Rik	1697
NR_027388	Promoter	chr5	25532971	chr5_25532168_25532971	25532168	1700096K18Rik	1482
NM_001081383;NR_030700;NM_198621;NR_027388	Intergenic	chr5	25537303	chr5_25537036_25537303	25537036	Kmt2c;4831440E17Rik;Cct8l1;1700096K18Rik	471
NM_001081383;NR_030700;NM_198621;NR_027388	Intergenic	chr5	25552324	chr5_25551987_25552324	25551987	Kmt2c;4831440E17Rik;Cct8l1;1700096K18Rik	548
NM_020570	Promoter	chr5	25705805	chr5_25705389_25705805	25705389	Xrcc2	549
NM_001004365	Promoter	chr5	25760225	chr5_25759965_25760225	25759965	Actr3b	460
NM_001281527;NM_001177579;NM_001134299;NM_207657	Intergenic	chr5	26187085	chr5_26186656_26187085	26186656	5031410I06Rik;Gm7361;Gm10220;Gm10471	523
NR_029445	Promoter	chr5	26492327	chr5_26492067_26492327	26492067	4930584F24Rik	484
NM_207282;NM_001136060;NM_010075;NM_001198886	Intron	chr5	27350340	chr5_27349915_27350340	27349915	Dpp6	457
NM_207282;NM_001136060;NM_010075;NM_001198886	Intron	chr5	27421177	chr5_27420709_27421177	27420709	Dpp6	529
NM_018878	Promoter	chr5	27792240	chr5_27791426_27792240	27791426	Paxip1	2307
NM_008314;NM_018878;NM_001198886;NM_010075;NM_207282;NM_001136060	Intergenic	chr5	27819504	chr5_27819082_27819504	27819082	Htr5a;Dpp6;Paxip1	863
NM_153526	Promoter	chr5	28071236	chr5_28070691_28071236	28070691	Insig1	597
NM_028234	Intron	chr5	28402658	chr5_28402162_28402658	28402162	Rbm33	498
NR_110371;NM_001289757;NM_021470	Promoter	chr5	29195820	chr5_29195367_29195820	29195367	Rnf32	577
NR_110371;NM_001289757;NM_021470	Promoter	chr5	29196439	chr5_29195926_29196439	29195926	Rnf32	625
NM_020295	Promoter	chr5	29379029	chr5_29378561_29379029	29378561	Lmbr1	655
NM_133907	Promoter	chr5	29569724	chr5_29569098_29569724	29569098	Ube3c	642
NR_028426;NM_001037940;NM_001037941;NM_011847;NM_001127367;NR_105781;NM_133907	Intergenic	chr5	29716841	chr5_29716506_29716841	29716506	Ube3c;Mir6362;Dnajb6;Gm5129	532
NR_028426;NM_001037940;NM_001037941;NM_011847;NM_001127367;NR_105781;NM_133907	Intergenic	chr5	29722695	chr5_29722342_29722695	29722342	Ube3c;Mir6362;Dnajb6;Gm5129	479
NM_001037940;NM_001037941;NM_011847;NR_028426;NM_001127367	Promoter	chr5	29735074	chr5_29734515_29735074	29734515	Dnajb6;Gm5129	611
NM_001037940;NM_001037941;NM_011847;NR_028426;NM_001127367	Promoter	chr5	29736155	chr5_29735500_29736155	29735500	Dnajb6;Gm5129	1183
NM_001037940	Intron	chr5	29771235	chr5_29770916_29771235	29770916	Dnajb6	634
NM_175675	Exon	chr5	30658027	chr5_30657517_30658027	30657517	Slc35f6	626
NR_049199;NR_040427;NM_007681;NM_175675;NM_023047;NM_010608	Intergenic	chr5	30660428	chr5_30660045_30660428	30660045	Mir5625;Dpysl5;Cenpa;Kcnk3;Slc35f6;Gm9899	682
NM_177870;NM_001177622;NM_001177621	Exon	chr5	31037147	chr5_31036421_31037147	31036421	Slc5a6	770
NM_027855;NM_177870;NM_001177622;NM_212470;NM_001177621	Promoter	chr5	31048607	chr5_31048322_31048607	31048322	Atraid;Slc5a6	940
NM_027901	Promoter	chr5	31180242	chr5_31179372_31180242	31179372	Gtf3c2	1245
NM_175311;NM_001177901	Promoter	chr5	31202654	chr5_31202071_31202654	31202071	Zfp513	932
NM_172993;NM_009206;NR_102275;NM_133756;NM_028150;NM_026296	Intergenic	chr5	31489253	chr5_31488942_31489253	31488942	Zfp512;AI839979;4930548H24Rik;Supt7l;Gpn1;Slc4a1ap	502
NM_025796	Promoter	chr5	31614228	chr5_31613921_31614228	31613921	Mrpl33	763
NM_153196	Intron	chr5	31634476	chr5_31633969_31634476	31633969	Rbks	1066
NM_008037	Exon	chr5	32147468	chr5_32146959_32147468	32146959	Fosl2	518
NM_001205132;NM_001205133;NM_009535	Promoter	chr5	32611759	chr5_32611211_32611759	32611211	Yes1	863
NM_194340	Exon	chr5	32792037	chr5_32791427_32792037	32791427	Prr14l	642
NM_001025426;NM_001170567	Intron	chr5	32964432	chr5_32963988_32964432	32963988	Depdc5	591
NM_178390	Intergenic	chr5	33536992	chr5_33534968_33536992	33534968	Fam53a	4979
NM_009193;NM_001289725;NM_001289724	Promoter	chr5	33652684	chr5_33652402_33652684	33652402	Slbp	943
NM_001040435;NM_026698	Promoter	chr5	33658425	chr5_33658143_33658425	33658143	Tacc3;Tmem129	989
NM_019694	Exon	chr5	33742262	chr5_33741888_33742262	33741888	Letm1	575
NM_019694	Promoter	chr5	33783160	chr5_33782739_33783160	33782739	Letm1	546
NM_011278	Promoter	chr5	34336847	chr5_34335714_34336847	34335714	Rnf4	2173
NM_001243123	Promoter	chr5	34369576	chr5_34369201_34369576	34369201	Fam193a	573
NM_001243123	Intron	chr5	34403728	chr5_34403410_34403728	34403410	Fam193a	540
NM_001102444;NM_001024458;NM_013457	Intron	chr5	34582474	chr5_34581902_34582474	34581902	Add1	624
NM_019497;NM_001080743;NM_029278	Promoter	chr5	34660728	chr5_34660202_34660728	34660202	Grk4;Nop14	529
NM_010414	Exon	chr5	34903437	chr5_34902816_34903437	34902816	Htt	746
NM_194344	Intron	chr5	35710668	chr5_35710217_35710668	35710217	Sh3tc1	552
NM_194344	Intron	chr5	35717620	chr5_35717263_35717620	35717263	Sh3tc1	641
NM_194344	Intron	chr5	35723179	chr5_35722908_35723179	35722908	Sh3tc1	497
NM_194344;NM_001042615;NM_030127;NM_001177700;NM_177678;NM_001177699;NM_001177698;NM_001177697;NM_001177696	Intergenic	chr5	35733310	chr5_35732722_35733310	35732722	Sh3tc1;Ablim2;Htra3	605
NM_001177700;NM_177678;NM_001177699;NM_001177698;NM_001177697;NM_001177696	Intron	chr5	35766273	chr5_35766019_35766273	35766019	Ablim2	725
NM_001177700;NM_177678;NM_001177699;NM_001177698;NM_001177697;NM_001177696	Intron	chr5	35769515	chr5_35769251_35769515	35769251	Ablim2	473
NM_001177700;NM_177678;NM_001177699;NM_001177698;NM_001177697;NM_001177696	Intron	chr5	35771909	chr5_35771275_35771909	35771275	Ablim2	1500
NM_001177700;NM_177678;NM_001177699;NM_001177698;NM_001177697;NM_001177696	Intron	chr5	35772754	chr5_35772400_35772754	35772400	Ablim2	696
NM_001177700;NM_177678;NM_001177699;NM_001177698;NM_001177697;NM_001177696	Intron	chr5	35776604	chr5_35776149_35776604	35776149	Ablim2	575
NM_001177700;NM_177678;NM_001177699;NM_001177698;NM_001177697;NM_001177696	Intron	chr5	35786088	chr5_35785703_35786088	35785703	Ablim2	591
NM_001177700;NM_177678;NM_001177699;NM_001177698;NM_001177697;NM_001177696	Intron	chr5	35789988	chr5_35789176_35789988	35789176	Ablim2	879
NM_030889	Intron	chr5	36117075	chr5_36116717_36117075	36116717	Sorcs2	495
NM_133910	Promoter	chr5	36582401	chr5_36582100_36582401	36582100	Tbc1d14	505
NM_172994	Promoter	chr5	36870098	chr5_36869658_36870098	36869658	Ppp2r2c	469
NM_172994	Intron	chr5	36882036	chr5_36881365_36882036	36881365	Ppp2r2c	1240
NM_172994	Intron	chr5	36884947	chr5_36884341_36884947	36884341	Ppp2r2c	761
NM_172994	Intron	chr5	36887192	chr5_36886765_36887192	36886765	Ppp2r2c	1027
NM_172994	Intron	chr5	36902837	chr5_36902576_36902837	36902576	Ppp2r2c	646
NM_172994	Intron	chr5	36905725	chr5_36904644_36905725	36904644	Ppp2r2c	1344
NM_172994	Intron	chr5	36911341	chr5_36911020_36911341	36911020	Ppp2r2c	597
NM_172994	Intron	chr5	36922250	chr5_36921630_36922250	36921630	Ppp2r2c	689
NM_172994	Intron	chr5	36933143	chr5_36932726_36933143	36932726	Ppp2r2c	960
NM_172994	Intron	chr5	36936577	chr5_36936150_36936577	36936150	Ppp2r2c	819
NM_172994	Intron	chr5	36938550	chr5_36937833_36938550	36937833	Ppp2r2c	1177
NM_172994	Intron	chr5	36939738	chr5_36939281_36939738	36939281	Ppp2r2c	722
NM_172994	Exon	chr5	36940468	chr5_36939950_36940468	36939950	Ppp2r2c	1722
NM_172994	Intron	chr5	36942480	chr5_36941936_36942480	36941936	Ppp2r2c	621
NM_178394	Intron	chr5	37080550	chr5_37079829_37080550	37079829	Jakmip1	807
NM_178394	Exon	chr5	37085343	chr5_37084874_37085343	37084874	Jakmip1	803
NM_178394	Intron	chr5	37088506	chr5_37087642_37088506	37087642	Jakmip1	1608
NM_178394	Intron	chr5	37089535	chr5_37088576_37089535	37088576	Jakmip1	1772
NM_029162;NM_025281	Promoter	chr5	38220546	chr5_38220214_38220546	38220214	Zbtb49;Lyar	511
NM_011715;NM_001081144;NM_013748;NM_001177902	Intergenic	chr5	38608096	chr5_38607806_38608096	38607806	Zfp518b;Clnk;Wdr1	505
NM_011715;NM_001081144;NM_013748;NM_001177902	Intergenic	chr5	38655824	chr5_38655489_38655824	38655489	Zfp518b;Clnk;Wdr1	559
NM_001081144;NM_013748;NM_001177902	Intergenic	chr5	38696743	chr5_38696473_38696743	38696473	Zfp518b;Clnk	504
NM_001159963;NM_178729	Promoter	chr5	43782591	chr5_43782265_43782591	43782265	Fbxl5	565
NM_007646	Promoter	chr5	43869487	chr5_43868943_43869487	43868943	Cd38	1125
NM_173764	Intron	chr5	44220665	chr5_44220132_44220665	44220132	Tapt1	602
NM_173764	Promoter	chr5	44227318	chr5_44226880_44227318	44226880	Tapt1	531
NM_024434	Intron	chr5	45502428	chr5_45501911_45502428	45501911	Lap3	655
NM_024213	Promoter	chr5	52834194	chr5_52833789_52834194	52833789	Anapc4	461
NR_040413;NM_011402	Intergenic	chr5	53000718	chr5_53000364_53000718	53000364	Slc34a2;5033403H07Rik	599
NM_001080928	Intergenic	chr5	53468537	chr5_53468094_53468537	53468094	Rbpj	470
NM_009035;NM_001080927;NM_001080928;NM_001277116	Intergenic	chr5	53547090	chr5_53546683_53547090	53546683	Rbpj	478
NM_009035;NM_001080927;NM_001080928;NM_001277116	Intergenic	chr5	53552524	chr5_53552174_53552524	53552174	Rbpj	575
NM_001080928	Promoter	chr5	53556168	chr5_53555230_53556168	53555230	Rbpj	1829
NM_001080928	Intron	chr5	53565017	chr5_53564528_53565017	53564528	Rbpj	560
NM_001080928	Intron	chr5	53575028	chr5_53574762_53575028	53574762	Rbpj	469
NM_001080927;NM_001277116;NR_024201;NM_001080928;NM_009827;NM_009035	Intergenic	chr5	53671867	chr5_53671247_53671867	53671247	Rbpj;Rnu7;Cckar	1753
NM_001080927;NM_001277116;NR_024201;NM_001080928;NM_009827;NM_009035	Intergenic	chr5	53672598	chr5_53672243_53672598	53672243	Rbpj;Rnu7;Cckar	485
	Intergenic	chr5	55792192	chr5_55791685_55792192	55791685		626
NR_045412;NR_045413;NR_045411;NR_045078;NR_040681	Intergenic	chr5	64506760	chr5_64506403_64506760	64506403	Gm3716;1700027F09Rik;C030018K13Rik	549
NR_045078	Promoter	chr5	64611445	chr5_64610971_64611445	64610971	Gm3716	858
NR_045078	Intergenic	chr5	64680288	chr5_64679956_64680288	64679956	Gm3716	537
NM_001276445;NM_011604;NM_030682;NM_008453	Intergenic	chr5	64865032	chr5_64864659_64865032	64864659	Tlr6;Tlr1;Klf3	612
NM_011258	Intron	chr5	65300582	chr5_65300273_65300582	65300273	Rfc1	487
NM_011258	Intron	chr5	65301392	chr5_65300806_65301392	65300806	Rfc1	597
NM_011258	Intron	chr5	65304809	chr5_65304310_65304809	65304310	Rfc1	508
[truncated: 5,787 more rows]
