# Supplementary material for: Allele-specific differential regulation of monoallelically expressed autosomal genes in the cardiac lineage
Source: Nat Commun. 2022 Oct 10;13:5984. doi: 10.1038/s41467-022-33722-x (PMC9550772; doi:10.1038/s41467-022-33722-x)
Supplement: Supplementary file 13 — Source Data [file 41467_2022_33722_MOESM13_ESM.zip › Source Data 52.csv]

accession	annotation	chrom	end	id	start	symbol	totalSignal
NM_011541;NM_001159750;NM_001159751	Promoter	chr1	4857876	chr1_4857415_4857876	4857415	Tcea1	983
	Intergenic	chr1	6961590	chr1_6961286_6961590	6961286		607
	Intergenic	chr1	7397899	chr1_7397682_7397899	7397682		421
NM_001286628;NM_009352	Intron	chr1	15841334	chr1_15840910_15841334	15840910	Terf1	660
NM_001033288	Intron	chr1	15858264	chr1_15857841_15858264	15857841	Sbspon	585
NR_029902;NM_008563;NM_010552;NR_029593;NM_145856	Intergenic	chr1	20744277	chr1_20743911_20744277	20743911	Mcm3;Mir206;Il17f;Mir133b;Il17a	860
NM_028829;NM_008563;NM_145856;NM_010552;NR_040492	Intergenic	chr1	20793263	chr1_20792768_20793263	20792768	Paqr8;Il17f;6720483E21Rik;Mcm3;Il17a	549
NM_028829;NM_008563;NM_145856;NM_010552;NR_040492	Intergenic	chr1	20798147	chr1_20797494_20798147	20797494	Paqr8;Il17f;6720483E21Rik;Mcm3;Il17a	814
NM_028829;NR_040492	Promoter	chr1	20890987	chr1_20890475_20890987	20890475	Paqr8;6720483E21Rik	713
NM_010356;NM_001077353;NM_001288617	Intron	chr1	21262755	chr1_21262328_21262755	21262328	Gsta3	517
NM_001276764;NM_177235	Promoter	chr1	33907773	chr1_33907488_33907773	33907488	Bend6;Dst	504
NR_039562	Promoter	chr1	34433524	chr1_34433015_34433524	34433015	Mir5103	578
NR_105862;NM_015818;NM_198899	Intergenic	chr1	36064703	chr1_36064171_36064703	36064171	Mir6897;Hs6st1;Uggt1	565
NM_015818	Promoter	chr1	36068281	chr1_36067832_36068281	36067832	Hs6st1	751
NM_001126046;NM_027957	Intron	chr1	36580785	chr1_36580479_36580785	36580479	Fam178b	611
NM_026850	Promoter	chr1	38987678	chr1_38987287_38987678	38987287	Pdcl3	663
NM_009418	Intron	chr1	43971357	chr1_43971018_43971357	43971018	Tpp2	550
NM_172653	Promoter	chr1	46853727	chr1_46853264_46853727	46853264	Slc39a10	617
NM_028696	Promoter	chr1	51478813	chr1_51478533_51478813	51478533	Nabp1	504
NM_146108	Promoter	chr1	52844849	chr1_52844541_52844849	52844541	Hibch	591
NM_026424;NM_001039710	Intron	chr1	55058442	chr1_55058017_55058442	55058017	Coq10b	669
NM_028713	Intron	chr1	55191910	chr1_55191214_55191910	55191214	Rftn2	697
NM_018868	Intron	chr1	59699501	chr1_59698901_59699501	59698901	Nop58	617
NM_030013	Promoter	chr1	60343580	chr1_60343142_60343580	60343142	Cyp20a1	566
NR_028558	Promoter	chr1	63180883	chr1_63180618_63180883	63180618	Snora41	458
NM_001039934;NM_008632	Promoter	chr1	66175160	chr1_66174714_66175160	66174714	Map2	604
NM_001276413;NM_001276412;NM_001276411;NM_001276410;NM_001276408;NM_001276409;NM_010233	Exon	chr1	71643538	chr1_71643022_71643538	71643022	Fn1	602
NR_040308;NM_001276413;NM_001276412;NM_001276411;NM_001276410;NM_001276408;NM_001276409;NM_010233	Promoter	chr1	71653395	chr1_71652834_71653395	71652834	Apol7d;Fn1	580
NM_001005423	Intron	chr1	72166746	chr1_72166273_72166746	72166273	Mreg	1031
NM_001005423	Intron	chr1	72199513	chr1_72199004_72199513	72199004	Mreg	528
NM_023523;NM_175564;NM_001005423;NM_009533	Intergenic	chr1	72255151	chr1_72254639_72255151	72254639	Tmem169;Pecr;Xrcc5;Mreg	698
NM_009509	Exon	chr1	74425979	chr1_74425587_74425979	74425587	Vil1	487
NM_009526	Exon	chr1	74784641	chr1_74784162_74784641	74784162	Wnt6	556
NM_026977;NM_001267620;NM_001277992;NM_023732;NM_001003917;NR_051998;NR_051999;NM_009447;NM_194333;NM_011494;NM_001159906;NM_001288612;NM_001288613;NR_102731;NM_026187;NM_001159905;NM_029342;NM_170755;NR_109938;NM_026846;NM_001243091;NM_001243090;NM_029010	Intergenic	chr1	75125299	chr1_75124942_75125299	75124942	Ankzf1;Tuba4a;A630095N17Rik;Cnppd1;Stk16;Slc23a3;Abcb6;Glb1l;Atg9a;Zfand2b;Nhej1;Fam134a	525
NM_009447	Promoter	chr1	75220100	chr1_75219382_75220100	75219382	Tuba4a	877
NM_007936	Exon	chr1	77398875	chr1_77398014_77398875	77398014	Epha4	986
NR_105770;NM_007936	Intergenic	chr1	77567933	chr1_77567573_77567933	77567573	Epha4;Mir6352	719
NM_027057;NM_001111279	Promoter	chr1	79761117	chr1_79760787_79761117	79760787	Wdfy1	452
NM_010880;NM_145222;NR_015507;NM_030184;NM_027966;NM_010341;NR_028478;NR_002851;NR_106184;NM_027456	Intergenic	chr1	86343943	chr1_86343678_86343943	86343678	Nmur1;B3gnt7;1700019O17Rik;Mir3535;Ncl;C130036L24Rik;Armc9;Snora75;Snord82	751
NR_106184;NR_028478	Promoter	chr1	86349685	chr1_86348802_86349685	86348802	Snora75;Mir3535	1147
NM_010880;NR_015507	Promoter	chr1	86359469	chr1_86358958_86359469	86358958	Ncl;C130036L24Rik	976
NM_008972	Promoter	chr1	86526926	chr1_86526639_86526926	86526639	Ptma	511
NM_008972	Promoter	chr1	86528870	chr1_86528472_86528870	86528472	Ptma	526
NM_027084;NM_009604;NM_021600;NM_028889;NM_001039169;NM_146112;NM_001277925;NM_021306;NM_023314;NM_001110212;NM_001039170	Intergenic	chr1	87246415	chr1_87245853_87246415	87245853	Eif4e2;Gigyf2;Efhd1;Prss56;Chrng;Chrnd;Ecel1	581
NR_040471;NM_133816	Intergenic	chr1	89025785	chr1_89025449_89025785	89025449	Sh3bp4;1700067G17Rik	462
NM_026454	Promoter	chr1	91252392	chr1_91252118_91252392	91252118	Ube2f	448
NM_016717	Promoter	chr1	91298373	chr1_91297961_91298373	91297961	Scly	536
NM_010891;NM_133808;NM_001159719;NM_001159718;NM_001159717	Promoter	chr1	93478471	chr1_93477907_93478471	93477907	Hdlbp;Sept2	675
NM_025920	Intron	chr1	93727175	chr1_93726768_93727175	93726768	Thap4	709
NM_001105667;NM_025454;NM_023136	Promoter	chr1	93804623	chr1_93803940_93804623	93803940	Ing5;Dtymk	685
NM_001081125	Intron	chr1	118862831	chr1_118862541_118862831	118862541	Gli2	493
NM_022327	Promoter	chr1	119504763	chr1_119504518_119504763	119504518	Ralb	452
NM_145128	Intron	chr1	127257394	chr1_127257113_127257394	127257113	Mgat5	466
NM_001136070;NM_010709	Exon	chr1	131161687	chr1_131161375_131161687	131161375	Eif2d	544
NM_144810;NM_001033250;NM_001195025;NR_029777;NM_178874;NM_028778	Intergenic	chr1	132293281	chr1_132292807_132293281	132292807	Tmcc2;Mir135b;Nuak2;Klhdc8a;Lemd1	525
NM_182716;NM_001160318;NR_045892;NM_001160317;NM_010732	Intergenic	chr1	132799406	chr1_132798839_132799406	132798839	Nfasc;Gm10538;Lrrn2	576
NM_182930;NM_175443;NM_001160268;NM_178260;NM_026680;NR_037984;NM_031193;NM_031192;NM_011439	Intergenic	chr1	133341035	chr1_133340795_133341035	133340795	Kiss1;Gm19461;Sox13;Golt1a;Ren1;Plekha6;Ren2;Etnk2	472
NM_001166552;NM_001167949;NM_213616;NM_172842;NM_001159649;NR_105868;NM_144530;NM_001276767;NM_009227	Intergenic	chr1	133671232	chr1_133670834_133671232	133670834	Zc3h11a;Zbed6;Lax1;Snrpe;Atp2b4;Mir6903	563
NM_028057;NM_001291015;NM_153128;NM_028320;NM_001042485;NM_145510;NM_001145300;NM_020588;NM_173771	Intergenic	chr1	134451783	chr1_134451184_134451783	134451184	Mgat4e;Klhl12;Cyb5r1;Adipor1;Tmem183a;4933406M09Rik;Rabif	601
NM_152895	Intron	chr1	134597419	chr1_134596829_134597419	134596829	Kdm5b	598
NM_152895	Exon	chr1	134606164	chr1_134605829_134606164	134605829	Kdm5b	545
NM_152895	Exon	chr1	134625647	chr1_134625075_134625647	134625075	Kdm5b	594
	Intergenic	chr1	137646755	chr1_137646470_137646755	137646470		499
NM_010877	Intron	chr1	152831481	chr1_152831146_152831481	152831146	Ncf2	565
NM_001160257;NM_175460;NM_010877;NM_001160256;NM_001005507	Intergenic	chr1	152916117	chr1_152915778_152916117	152915778	Nmnat2;Ncf2;Smg7	559
NR_033736;NM_001033162;NM_007842;NM_010683	Intergenic	chr1	153402952	chr1_153402540_153402952	153402540	E330020D12Rik;Shcbp1l;Lamc1;Dhx9	621
NM_007842	Intron	chr1	153478858	chr1_153478417_153478858	153478417	Dhx9	583
NR_027640;NM_001159965;NM_001159967;NM_001159966;NM_023884;NM_001159968	Intron	chr1	156836053	chr1_156835679_156836053	156835679	Ralgps2	601
NM_028759;NM_027430	Promoter	chr1	165461033	chr1_165460685_165461033	165460685	Mpc2;Dcaf6	566
NM_001039483;NM_030724	Intergenic	chr1	167224220	chr1_167223837_167224220	167223837	Tmco1;Uck2	544
NM_019993	Promoter	chr1	167350716	chr1_167350249_167350716	167350249	Aldh9a1	587
NM_020579	Promoter	chr1	171270723	chr1_171270276_171270723	171270276	B4galt3	747
NM_001033039	Promoter	chr1	171361758	chr1_171361388_171361758	171361388	Klhdc9	687
NM_001012330	Promoter	chr1	177442220	chr1_177441652_177442220	177441652	Zbtb18	816
NM_007415	Promoter	chr1	180569198	chr1_180568823_180569198	180568823	Parp1	610
NM_007415	Intron	chr1	180598185	chr1_180597761_180598185	180597761	Parp1	605
NM_133705;NM_177099;NM_145943;NM_144794;NM_008210;NM_010094	Intergenic	chr1	180888688	chr1_180888189_180888688	180888189	Sde2;Tmem63a;Lefty2;Lefty1;H3f3a;Pycr2	821
NR_035502	Promoter	chr1	184824777	chr1_184824307_184824777	184824307	Mir1981	626
NM_145515	Intron	chr1	184961371	chr1_184960996_184961371	184960996	Mark1	569
NM_198653	Promoter	chr1	185329329	chr1_185329099_185329329	185329099	Iars2	431
NM_029735	Exon	chr1	185427929	chr1_185427583_185427929	185427583	Eprs	534
NR_030555	Intron	chr1	185548672	chr1_185548301_185548672	185548301	Mir297c	554
	Intergenic	chr1	186514128	chr1_186513492_186514128	186513492		642
NM_026041	Exon	chr1	186737788	chr1_186737314_186737788	186737314	Rrp15	533
NM_008976	Intron	chr1	189778864	chr1_189778619_189778864	189778619	Ptpn14	481
NM_029766;NM_178632	Promoter	chr1	191576101	chr1_191575734_191576101	191575734	Ints7;Dtl	610
NM_030063	Promoter	chr2	3336103	chr2_3335673_3336103	3335673	Acbd7	539
NM_025626	Promoter	chr2	3714185	chr2_3713830_3714185	3713830	Fam107b	564
NM_001177843;NM_172475	Intron	chr2	4550665	chr2_4550356_4550665	4550356	Frmd4a	478
NM_001290374;NM_177343;NM_001290375	Promoter	chr2	5715349	chr2_5714995_5715349	5714995	Camk1d	487
NM_001081132	Promoter	chr2	5951887	chr2_5951484_5951887	5951484	Upf2	621
NM_001080548	Intron	chr2	6345881	chr2_6345001_6345881	6345001	Usp6nl	947
NM_029619	Intron	chr2	19393127	chr2_19392672_19393127	19392672	Msrb2	464
NM_027715;NR_033642	Promoter	chr2	19657750	chr2_19657172_19657750	19657172	Gm3230;Otud1	707
NM_019501	Promoter	chr2	22895860	chr2_22895552_22895860	22895552	Pdss1	777
NM_177611	Promoter	chr2	24385552	chr2_24385302_24385552	24385302	Psd4	455
NM_001162485;NR_027876;NM_178408	Promoter	chr2	24935934	chr2_24935284_24935934	24935284	Arrdc1	1180
NM_172204;NM_001163626;NM_021393;NM_025980;NM_028093;NM_020276;NM_146115;NM_146251;NM_001177655;NM_001177654;NM_001039386;NM_001039387	Intergenic	chr2	25108513	chr2_25107960_25108513	25107960	Nelfb;Nrarp;Entpd8;Nsmf;Pnpla7;Noxa1;Tor4a	562
NM_146116	Promoter	chr2	25225294	chr2_25224939_25225294	25224939	Tubb4b	632
NM_009422;NM_001290413	Promoter	chr2	25546391	chr2_25545891_25546391	25545891	Traf2	1073
NM_133835	Exon	chr2	26010758	chr2_26010354_26010758	26010354	Ubac1	533
NM_001256521;NM_001256522;NM_001039653;NM_001037098;NM_153559;NM_010711;NM_026495	Intergenic	chr2	26166913	chr2_26166527_26166913	26166527	Nacc2;Qsox2;Lhx3;C330006A16Rik	619
NM_080848	Promoter	chr2	27516757	chr2_27516522_27516757	27516522	Wdr5	444
NR_029460	Exon	chr2	29245534	chr2_29245244_29245534	29245244	6530402F18Rik	532
NM_026896;NM_001290489;NM_029615	Intron	chr2	29454410	chr2_29454178_29454410	29454178	Med27	462
NM_001039087;NM_054050;NM_001039086	Intron	chr2	29630751	chr2_29630449_29630751	29630449	Rapgef1	464
NM_001076554;NM_001177668;NM_001177667	Exon	chr2	30026384	chr2_30025690_30026384	30025690	Sptan1	824
NM_146252	Exon	chr2	30149425	chr2_30148898_30149425	30148898	Tbc1d13	743
NM_198304	Exon	chr2	30343161	chr2_30342654_30343161	30342654	Nup188	521
NM_138748;NM_175392;NM_001242407;NM_030244;NM_001290509;NM_020329;NR_110963;NM_001290508;NM_007760	Intergenic	chr2	30470482	chr2_30469981_30470482	30469981	Dolpp1;Crat;Fam73b;Ier5l;Ppp2r4	510
NM_170592;NM_198000;NR_028486;NR_028487;NR_037272;NM_133346	Intergenic	chr2	30734061	chr2_30733761_30734061	30733761	1700001O22Rik;Asb6;Ntmt1;Mir3089	496
NM_170592;NM_198000;NR_028486;NR_028487;NM_009116;NR_037272;NM_133346	Intergenic	chr2	30760202	chr2_30759784_30760202	30759784	Prrx2;1700001O22Rik;Asb6;Ntmt1;Mir3089	700
NM_170592	Promoter	chr2	30808134	chr2_30807865_30808134	30807865	Ntmt1	466
NM_144885;NM_028846	Promoter	chr2	30982281	chr2_30981900_30982281	30981900	BC005624;Usp20	432
NM_178760	Intron	chr2	31164000	chr2_31163555_31164000	31163555	Gpr107	744
NM_172661;NM_001159634	Intron	chr2	32175205	chr2_32174837_32175205	32174837	Prrc2b	571
NM_172661;NM_001159634	Intron	chr2	32215828	chr2_32215509_32215828	32215509	Prrc2b	470
NM_198191	Exon	chr2	32580256	chr2_32579825_32580256	32579825	Pip5kl1	650
NM_146119;NM_025619;NM_009076;NM_178595;NM_199302;NM_177384;NM_001290563;NM_009295;NR_002898;NM_001290567;NM_001290566;NM_001290564;NR_028273;NM_001113569	Intergenic	chr2	32871466	chr2_32871118_32871466	32871118	Ptrh1;Lrsam1;Stxbp1;Ttc16;1700019L03Rik;Rpl12;Fam129b;Snora65;Snord14a	479
NM_177345;NM_025709;NM_001290625;NM_001290626	Intergenic	chr2	34644621	chr2_34644240_34644621	34644240	Mapkap1;Gapvd1	620
NM_022310;NM_001163434	Promoter	chr2	34772432	chr2_34771871_34772432	34771871	Hspa5	1054
NM_080554	Promoter	chr2	34871336	chr2_34871003_34871336	34871003	Psmd5	586
NM_025592	Promoter	chr2	39004032	chr2_39003567_39004032	39003567	Rpl35	532
NM_018785;NM_022989	Promoter	chr2	53192146	chr2_53191817_53192146	53191817	Arl6ip6;Prpf40a	542
NM_010274;NM_001145820	Exon	chr2	57357769	chr2_57357455_57357769	57357455	Gpd2	550
NM_198294;NM_001290659	Exon	chr2	59844061	chr2_59843477_59844061	59843477	Tanc1	798
NM_001141932;NM_001141931;NM_020296	Intron	chr2	60871116	chr2_60870686_60871116	60870686	Rbms1	439
NM_018732	Intron	chr2	65555259	chr2_65554806_65555259	65554806	Scn3a	780
NM_001198874;NM_001198875;NM_001198876;NM_001198877;NM_001198872;NM_001198873;NM_001198878;NM_010064	Promoter	chr2	71211945	chr2_71211610_71211945	71211610	Dync1i2	497
NM_001018042;NR_102348;NR_102349;NM_001098425	Intergenic	chr2	72866339	chr2_72865867_72866339	72865867	Sp3;6430710C18Rik	487
NM_025942;NM_030091	Intron	chr2	73165778	chr2_73165220_73165778	73165220	Ola1	567
NM_053263;NR_033513;NM_146130;NM_198090	Promoter	chr2	75659298	chr2_75658705_75659298	75658705	Hnrnpa3;Gm6793	681
NM_010784;NM_001012336;NM_001012335;NM_001291483;NM_001291482;NM_001291481	Promoter	chr2	91931058	chr2_91930588_91931058	91930588	Mdk	573
NR_105966	Promoter	chr2	92389855	chr2_92389380_92389855	92389380	Mir7000	683
NM_009773	Intron	chr2	118640926	chr2_118640625_118640926	118640625	Bub1b	501
NM_019769;NM_172857	Promoter	chr2	119547504	chr2_119547094_119547504	119547094	Chp1;Exd1	641
NM_133851;NM_001042652;NM_001042653	Promoter	chr2	119618541	chr2_119618074_119618541	119618074	Nusap1;Oip5	829
NM_153075;NM_007952	Promoter	chr2	121414270	chr2_121413883_121414270	121413883	Pdia3;Catsper2	665
NM_199022	Intron	chr2	125687820	chr2_125687205_125687820	125687205	Shc4	956
NM_001285507;NM_175154;NM_009939;NM_001285512;NM_001285513	Promoter	chr2	125859052	chr2_125858784_125859052	125858784	Cops2;Galk2	484
NR_073183;NM_010249;NM_207669;NM_001271470;NM_001271469;NM_001271468;NM_001271492;NM_001271467	Promoter	chr2	126675835	chr2_126675456_126675835	126675456	Gabpb1	621
NM_025395;NR_045264;NM_009086;NM_027192;NR_045838;NM_015747;NM_001159593;NM_181589	Intergenic	chr2	129187127	chr2_129186624_129187127	129186624	Slc20a1;A730036I17Rik;Chchd5;Polr1b;Ttl;AI847159;Ckap2l	617
NM_026091	Promoter	chr2	131160480	chr2_131160088_131160480	131160088	1700037H04Rik	488
NM_138651;NM_001291040	Promoter	chr2	132263706	chr2_132263203_132263706	132263203	Cds2	741
NM_013822	Promoter	chr2	137117118	chr2_137116821_137117118	137116821	Jag1	545
NM_027093;NM_001081090	Promoter	chr2	140170571	chr2_140170027_140170571	140170027	Ndufaf5;Esf1	573
NM_019771	Promoter	chr2	143915563	chr2_143914984_143915563	143914984	Dstn	803
NM_019771	Intron	chr2	143926237	chr2_143925902_143926237	143925902	Dstn	570
NM_001166640;NM_181417	Intron	chr2	144382447	chr2_144381984_144382447	144381984	Csrp2bp	554
NM_175280;NM_025820	Promoter	chr2	145935009	chr2_145934526_145935009	145934526	Crnkl1;4930529M08Rik	542
NM_001177550	Intron	chr2	150412654	chr2_150412265_150412654	150412265	Zfp442	552
NM_001271746;NM_001271747;NM_001271744;NM_001271745;NM_001003961;NM_001003960;NM_001003963;NM_001134300;NM_133850;NM_001195390;NM_010068;NM_001122997	Intergenic	chr2	153604332	chr2_153603875_153604332	153603875	Dnmt3b;Commd7;Nol4l	623
NM_199304	Promoter	chr2	154614039	chr2_154613664_154614039	154613664	Zfp341	474
NM_016661	Exon	chr2	155067368	chr2_155066853_155067368	155066853	Ahcy	725
NM_018888;NR_024487	Intron	chr2	155907119	chr2_155906721_155907119	155906721	Uqcc1	607
NM_177217;NM_001130000;NM_008383;NM_001129999	Promoter	chr2	155956796	chr2_155956190_155956796	155956190	Cep250	1081
NM_177217;NM_001130000;NM_008383;NM_001129999	Exon	chr2	155992213	chr2_155991788_155992213	155991788	Cep250	571
NM_001164663	Intron	chr2	157023727	chr2_157023315_157023727	157023315	Soga1	613
NM_001139516;NM_011249	Intron	chr2	157198772	chr2_157198377_157198772	157198377	Rbl1	650
NM_009373;NM_001291136;NM_001291135;NM_001291134;NR_106156;NR_040609;NR_036606;NM_177657;NM_001131021;NM_027434	Intergenic	chr2	158154379	chr2_158153896_158154379	158153896	Tgm2;2010009K17Rik;1700060C20Rik;Rprd1b;Mir7685;D630003M21Rik	674
NM_172150	Intron	chr2	163031987	chr2_163031411_163031987	163031411	Ift52	585
NM_008652	Exon	chr2	163072885	chr2_163072538_163072885	163072538	Mybl2	589
NM_008652	Exon	chr2	163074765	chr2_163074373_163074765	163074373	Mybl2	551
NM_008652	Intron	chr2	163080090	chr2_163079738_163080090	163079738	Mybl2	579
NM_181734;NM_029512	Exon	chr2	163607682	chr2_163607434_163607682	163607434	Ttpal	460
NM_181734;NM_029512	Intron	chr2	163612619	chr2_163612171_163612619	163612171	Ttpal	493
NM_001291155;NM_025996	Intron	chr2	164059898	chr2_164059524_164059898	164059524	Tomm34	570
NM_011611;NR_033448;NM_174988;NM_020333;NM_013599;NM_170704;NM_144892;NR_027852;NM_170702;NM_170703	Intergenic	chr2	165051577	chr2_165051176_165051577	165051176	Ncoa5;1700025C18Rik;Cdh22;Cd40;Slc12a5;Mmp9	594
NM_174988;NM_207706;NM_001252574;NM_001252575;NM_001252573;NR_045544;NM_080287;NM_144893;NM_207705	Intergenic	chr2	165238905	chr2_165238369_165238905	165238369	Cdh22;Slc35c2;Elmo2	545
NM_001271962;NM_001271963	Intron	chr2	165644446	chr2_165643987_165644446	165643987	Eya2	548
NM_001252584;NM_001252585;NM_027230;NM_001281926;NM_001291158	Intron	chr2	165816316	chr2_165815929_165816316	165815929	Zmynd8	456
NM_001252584;NM_001252585;NM_027230;NM_001281926;NM_001291158	Intron	chr2	165820302	chr2_165819965_165820302	165819965	Zmynd8	543
NM_001252584;NM_001252585;NM_027230;NM_001281926;NM_001291158	Intron	chr2	165821260	chr2_165820820_165821260	165820820	Zmynd8	475
NM_001252587;NM_001252584;NM_001291158;NM_008679;NM_027230;NM_001281926	Intergenic	chr2	165969602	chr2_165969303_165969602	165969303	Ncoa3;Zmynd8	482
NM_008679	Intron	chr2	166056636	chr2_166056256_166056636	166056256	Ncoa3	517
NM_008679	Exon	chr2	166070585	chr2_166070021_166070585	166070021	Ncoa3	1083
NM_028072;NM_001252578;NM_001252579	Promoter	chr2	166157789	chr2_166157244_166157789	166157244	Sulf2	572
NM_001033196	Exon	chr2	167060158	chr2_167059862_167060158	167059862	Znfx1	486
NM_001289446;NM_001289445;NM_015731	Intron	chr2	168675752	chr2_168675419_168675752	168675419	Atp9a	540
NM_175112	Promoter	chr2	173000058	chr2_172999812_173000058	172999812	Rae1	463
NM_175112	Promoter	chr2	173000463	chr2_173000150_173000463	173000150	Rae1	559
NM_175112	Intron	chr2	173007966	chr2_173007499_173007966	173007499	Rae1	603
NM_012046;NM_001083960;NM_019547;NM_175112;NM_001081387;NR_040321;NM_011044;NM_001083959	Intergenic	chr2	173057193	chr2_173056883_173057193	173056883	Pck1;Ctcfl;Ctcflos;Spo11;Rae1;Rbm38	465
NM_022995	Intron	chr2	173247889	chr2_173247314_173247889	173247314	Pmepa1	613
	Intergenic	chr2	178690716	chr2_178690365_178690716	178690365		502
NM_026596;NM_009867	Intergenic	chr2	179384006	chr2_179383699_179384006	179383699	4930591A17Rik;Cdh4	537
NM_019822	Promoter	chr2	180171529	chr2_180170829_180171529	180170829	Adrm1	870
NM_001081171	Intron	chr2	180205149	chr2_180204709_180205149	180204709	Lama5	822
NM_025587;NR_037274	Promoter	chr2	180257261	chr2_180256862_180257261	180256862	Mir3091;Rps21	862
NM_025482;NM_001291197;NM_001291201;NM_001291200;NM_001291203;NM_001291202;NR_111899;NM_001291204	Promoter	chr2	181497768	chr2_181497138_181497768	181497138	Tpd52l2	1194
NM_001025262;NM_001025263;NM_001025261;NM_001025264;NM_025434;NM_009412;NR_040597	Intergenic	chr3	9008762	chr3_9008462_9008762	9008462	Tpd52;4930539M17Rik;Mrps28	546
NM_133218	Exon	chr3	9436638	chr3_9436387_9436638	9436387	Zfp704	496
NM_053182;NM_001195031;NM_133218	Intergenic	chr3	9655367	chr3_9654898_9655367	9654898	Pag1;Zfp704	473
NM_025512	Promoter	chr3	10351333	chr3_10351109_10351333	10351109	Zfand1	425
NM_001099674	Promoter	chr3	14611746	chr3_14611365_14611746	14611365	1810022K09Rik	702
NM_024495	Intron	chr3	14659486	chr3_14659000_14659486	14659000	Car13	487
NM_001290510;NM_026668	Exon	chr3	30650722	chr3_30650443_30650722	30650443	Lrriq4	504
NM_001163511;NM_001291044;NM_021343;NM_153561	Promoter	chr3	37420292	chr3_37419916_37420292	37419916	Spata5;Nudt6	906
NM_001130186;NM_172303;NM_001130184;NM_001130185	Intron	chr3	41590431	chr3_41589830_41590431	41589830	Jade1	646
	Intergenic	chr3	42517347	chr3_42517079_42517347	42517079		476
NM_173382	Intron	chr3	53468886	chr3_53468605_53468886	53468605	Proser1	529
NM_133784;NM_001168281	Intron	chr3	57555986	chr3_57555628_57555986	57555628	Wwtr1	482
NM_011883;NM_001113413	Promoter	chr3	57736355	chr3_57735630_57736355	57735630	Rnf13	1083
NM_145820;NM_019937	Intergenic	chr3	65974957	chr3_65974677_65974957	65974677	Ccnl1;Veph1	468
NM_025863	Promoter	chr3	69045314	chr3_69044795_69045314	69044795	Trim59	533
NM_020026	Promoter	chr3	69598564	chr3_69598194_69598564	69598194	B3galnt1	576
NR_040539	Intron	chr3	75652437	chr3_75651957_75652437	75651957	2410007B07Rik	678
NM_001162999	Intron	chr3	79553351	chr3_79553047_79553351	79553047	Fnip2	518
NM_130867;NM_001170985	Intron	chr3	87151170	chr3_87150732_87151170	87150732	Kirrel	745
NM_033573	Intron	chr3	87869437	chr3_87869097_87869437	87869097	Prcc	628
NM_001109758;NM_026591;NM_007529;NM_008231;NM_007759;NM_022031;NM_153562;NM_021309;NM_177663;NM_033573;NM_016701;NM_001025571	Intergenic	chr3	87941700	chr3_87941028_87941700	87941028	Bcan;Mrpl24;Rrnad1;Crabp2;Prcc;Sh2d2a;Isg20l2;Hdgf;Nes;Hapln2	698
NM_033526;NM_001163490;NM_001163491;NM_025448;NM_031248;NM_001029890;NR_105978;NM_001145876;NM_001145877;NM_001163489;NR_035434;NM_178696;NM_019390;NM_001281795;NM_001002011;NM_025928;NM_001111102;NM_013658;NM_016899	Intergenic	chr3	88509944	chr3_88509446_88509944	88509446	Mir1905;Slc25a44;Rab25;Pmf1;Ubqln4;Ssr2;Mir7011;Sema4a;Lmna;Lamtor2;Mex3a	522
NM_022994;NM_001164533	Exon	chr3	88930476	chr3_88930007_88930476	88930007	Dap3	730
NM_001146296;NM_019655	Promoter	chr3	89731126	chr3_89730662_89731126	89730662	Adar	853
NM_001271764;NM_001293749;NM_001253740;NM_001253738	Promoter	chr3	90079931	chr3_90079236_90079931	90079236	Tpm3	1008
NM_001293748	Exon	chr3	90091938	chr3_90091337_90091938	90091337	Tpm3	943
NM_001037711;NM_001293727	Promoter	chr3	94786481	chr3_94786050_94786481	94786050	Cgn	475
NM_001024841;NM_001168356;NM_001272024;NR_073551;NR_106201;NR_073550;NM_008847;NM_029885;NR_106175;NM_011351;NM_019914;NM_009336;NM_134253;NM_027013;NM_001293707;NR_073549;NM_173347;NM_016712;NR_108026;NM_027206;NM_172512;NM_153121;NM_001163573;NM_001038708;NM_172395	Intergenic	chr3	95175659	chr3_95175392_95175659	95175392	Gabpb2;Tmod4;Lysmd1;Bnipl;Tnfaip8l2;Prune;Mir8099-1;Pip5k1a;Gm16740;Sema6c;Cdc42se1;Scnm1;Gm128;Mllt11;Mir8099-2;Vps72	465
NM_001026212;NM_021281;NM_008562;NM_001267695;NM_026489;NM_001252653;NM_001289537;NM_001289534;NM_019561;NM_001289532;NM_027931;NM_007899;NM_144899;NM_001177669;NM_001177670;NM_146133;NM_001163618;NM_001163619;NR_105981;NM_001163617	Intergenic	chr3	95652648	chr3_95652184_95652648	95652184	Hormad1;Adamtsl4;Golph3l;Ecm1;Mir7014;Tars2;Ensa;Ctss;Mcl1	480
NM_001165953;NM_001165952;NM_194343	Promoter	chr3	100922427	chr3_100922104_100922427	100922104	Trim45	478
NM_011197	Intergenic	chr3	101164679	chr3_101164090_101164679	101164090	Ptgfrn	598
NM_001033303;NM_026602;NM_025679;NM_144901;NM_001161854;NR_106164;NM_010937;NM_177857	Intergenic	chr3	103103113	chr3_103102489_103103113	103102489	Dennd2c;Csde1;Sike1;Ampd1;Nras;Bcas2;Mir3473f	1142
NM_177857	Intron	chr3	103147874	chr3_103147243_103147874	103147243	Dennd2c	632
NM_183224;NM_027982	Promoter	chr3	104780089	chr3_104779586_104780089	104779586	Fam19a3;Ppm1j	601
NM_001163333;NM_001163332;NM_030249	Promoter	chr3	105052980	chr3_105052552_105052980	105052552	Cttnbp2nl	543
NM_024178	Promoter	chr3	121292077	chr3_121291693_121292077	121291693	Alg14	1443
NM_008991;NM_001033814;NM_010171	Intergenic	chr3	121758611	chr3_121758374_121758611	121758374	Abcd3;4930432M17Rik;F3	449
NR_040552	Intron	chr3	127939838	chr3_127939327_127939838	127939327	9830132P13Rik	659
NM_198711;NM_001244952;NM_029838	Intron	chr3	130368231	chr3_130367987_130368231	130367987	Col25a1	486
NM_001276402;NM_001276403;NM_010703	Intron	chr3	131156738	chr3_131156028_131156738	131156028	Lef1	827
NM_027816	Promoter	chr3	131303227	chr3_131302757_131303227	131302757	Cyp2u1	679
NM_001293641;NM_146141	Promoter	chr3	133310689	chr3_133310392_133310689	133310392	Ppa2	523
NR_030689;NM_025356	Promoter	chr3	135438433	chr3_135437743_135438433	135437743	Ube2d3;4930539J05Rik	1051
NM_008689	Intron	chr3	135585974	chr3_135585712_135585974	135585712	Nfkb1	472
NM_009740	Promoter	chr3	145924521	chr3_145924016_145924521	145924016	Bcl10	638
NM_001166064	Intron	chr3	146008481	chr3_146007917_146008481	146007917	Syde2	1053
NM_172864	Intron	chr3	146057612	chr3_146057299_146057612	146057299	Wdr63	570
NM_001253768;NM_138744;NM_001253770;NM_001253769	Intron	chr3	146426990	chr3_146426690_146426990	146426690	Ssx2ip	485
NM_007382	Promoter	chr3	153944545	chr3_153944238_153944545	153944238	Acadm	602
NM_001013806;NM_026989;NM_001093753;NM_001093752;NM_145953	Intergenic	chr3	157933767	chr3_157933491_157933767	157933491	Srsf11;Cth;Ankrd13c	507
	Intergenic	chr4	5382784	chr4_5382140_5382784	5382140		653
NM_007592	Intron	chr4	8154890	chr4_8154563_8154890	8154563	Car8	589
NM_001277149	Intron	chr4	8845990	chr4_8845612_8845990	8845612	Chd7	494
NM_023066;NM_001290367;NM_001177855;NM_001177856;NM_001177851;NM_001177850;NM_001177849	Promoter	chr4	9669063	chr4_9668667_9669063	9668667	Asph	916
NR_045185	Intergenic	chr4	10481297	chr4_10480896_10481297	10480896	1700123O12Rik	434
NM_026005	Promoter	chr4	10874499	chr4_10874092_10874499	10874092	2610301B20Rik	679
NM_175175	Promoter	chr4	11008112	chr4_11007812_11008112	11007812	Plekhf2	477
NM_001085493;NM_175175	Intergenic	chr4	11014710	chr4_11014031_11014710	11014031	Ndufaf6;Plekhf2	985
NR_045765;NM_138952	Promoter	chr4	16163669	chr4_16163122_16163669	16163122	Ripk2;A530072M11Rik	666
NM_001033225	Promoter	chr4	33248261	chr4_33247749_33248261	33247749	Pnrc1	609
NM_007386	Promoter	chr4	40143342	chr4_40142984_40143342	40142984	Aco1	505
NR_045265;NM_134097	Promoter	chr4	40269936	chr4_40269519_40269936	40269519	Topors;Toporsos	787
NM_009736;NM_001171739	Intron	chr4	40942808	chr4_40942043_40942808	40942043	Bag1	774
NM_026872	Exon	chr4	41202600	chr4_41202157_41202600	41202157	Ubap2	591
NM_001163283;NM_001163284;NM_173399	Promoter	chr4	45012338	chr4_45011787_45012338	45011787	Zbtb5	560
NM_001033306	Intron	chr4	45507250	chr4_45506888_45507250	45506888	Shb	604
NM_001081141	Intron	chr4	46785645	chr4_46784919_46785645	46784919	Gabbr2	756
NM_024171;NM_019998	Promoter	chr4	47474622	chr4_47474339_47474622	47474339	Alg2;Sec61b	487
NM_010569;NM_029572;NM_001281978;NM_001281977	Promoter	chr4	48279491	chr4_48278921_48279491	48278921	Erp44;Invs	649
NM_010637	Promoter	chr4	55531666	chr4_55531205_55531666	55531205	Klf4	546
NM_011207	Intron	chr4	57275995	chr4_57275763_57275995	57275763	Ptpn3	436
NM_011660;NM_026132;NM_001035533;NM_001035532;NM_009649;NM_178727	Intergenic	chr4	57921081	chr4_57920596_57921081	57920596	Txndc8;Txn1;D630039A03Rik;Akap2	523
NM_011660	Promoter	chr4	57957132	chr4_57956419_57957132	57956419	Txn1	1228
NM_146920;NM_172381	Intergenic	chr4	58714799	chr4_58714451_58714799	58714451	AI314180;Olfr267	535
NM_001290518;NM_025286	Exon	chr4	62297186	chr4_62296702_62297186	62296702	Slc31a2	713
NM_008525;NM_001276446	Exon	chr4	62514205	chr4_62513598_62514205	62513598	Alad	616
NM_028640;NM_001008793;NM_001008792;NM_001008791	Exon	chr4	63415420	chr4_63415004_63415420	63415004	Whrn	570
NR_027923;NM_011599;NM_001285532;NM_001285530;NM_001285531;NM_001285529	Promoter	chr4	72201347	chr4_72201092_72201347	72201092	Tle1;C630043F03Rik	453
NM_001290527;NM_133948	Promoter	chr4	83486711	chr4_83486461_83486711	83486461	Psip1	462
NM_007670	Promoter	chr4	89311042	chr4_89310640_89311042	89310640	Cdkn2b	705
NM_030014;NR_045777;NR_045776	Promoter	chr4	95967447	chr4_95966924_95967447	95966924	Hook1;9530080O11Rik	584
NM_001162980;NR_104376;NM_001285952;NM_001285953	Intron	chr4	104970894	chr4_104970651_104970894	104970651	1700024P16Rik	476
NM_178143	Promoter	chr4	105110530	chr4_105109953_105110530	105109953	Prkaa2	675
NM_198438;NM_146149;NM_025590;NM_023672	Intergenic	chr4	106848039	chr4_106847634_106848039	106847634	Acot11;Ssbp3;Fam151a	582
NM_198438;NM_023672	Intron	chr4	106998160	chr4_106997635_106998160	106997635	Ssbp3	688
NM_025617;NM_029565	Promoter	chr4	107178661	chr4_107178359_107178661	107178359	Tceanc2;Tmem59	534
NM_145550;NM_001205156	Intron	chr4	107354913	chr4_107354365_107354913	107354365	Yipf1	599
NM_028754	Promoter	chr4	107890001	chr4_107889405_107890001	107889405	0610037L13Rik	970
NM_146255	Exon	chr4	108007768	chr4_108007431_108007768	108007431	Slc1a7	670
NM_172697	Intron	chr4	108571047	chr4_108570722_108571047	108570722	Prpf38a	489
NM_001164558;NM_001287388;NM_009185;NM_001003947;NM_011527;NM_025647;NM_026018;NM_001164557	Intergenic	chr4	115079721	chr4_115079474_115079721	115079474	Cmpk1;Stil;Cyp4x1;Tal1;Pdzk1ip1	430
NM_029786;NM_026651;NM_001290658	Intron	chr4	116157827	chr4_116157341_116157827	116157341	Pomgnt1	509
NR_040442;NM_011034	Promoter	chr4	116685980	chr4_116685492_116685980	116685492	AV051173;Prdx1	824
NM_146151;NM_026654	Exon	chr4	116804918	chr4_116804141_116804918	116804141	Toe1;Tesk2	786
NM_133250;NM_001159581	Intron	chr4	116813889	chr4_116813428_116813889	116813428	Mutyh	470
NM_025739	Exon	chr4	117273703	chr4_117273226_117273703	117273226	Rnf220	561
NM_025739	Intron	chr4	117336536	chr4_117336042_117336536	117336042	Rnf220	745
NM_001161774;NM_001285521;NM_001285520;NM_009176	Intron	chr4	117952054	chr4_117951554_117952054	117951554	St3gal3	731
NM_011213	Exon	chr4	118224259	chr4_118223616_118224259	118223616	Ptprf	722
NM_011213	Intron	chr4	118261245	chr4_118260698_118261245	118260698	Ptprf	708
NM_023223	Promoter	chr4	118437639	chr4_118436996_118437639	118436996	Cdc20	832
NM_183140;NM_001145936;NM_001145935;NM_011400	Intergenic	chr4	119072304	chr4_119072069_119072304	119072069	Zfp691;Slc2a1	446
NM_011400	Exon	chr4	119134302	chr4_119133739_119134302	119133739	Slc2a1	1080
NM_001012400	Exon	chr4	119226624	chr4_119226070_119226624	119226070	AU022252	686
NM_010657	Intron	chr4	119938076	chr4_119937440_119938076	119937440	Hivep3	650
NM_001101603;NM_013883;NM_001159630;NM_177570;NM_016748	Intergenic	chr4	120538437	chr4_120538025_120538437	120538025	Ctps;Gm8439;Slfnl1;Scmh1	617
NM_001033791;NM_001144948	Intergenic	chr4	121401177	chr4_121400716_121401177	121400716	Gm12886;Gm12888	551
NM_153402	Exon	chr4	126367753	chr4_126367395_126367753	126367395	Ago3	567
NM_001134733	Exon	chr4	127940569	chr4_127940005_127940569	127940005	CK137956	704
NM_177758	Promoter	chr4	128610336	chr4_128610063_128610336	128610063	Zscan20	456
NM_001033189;NM_025970;NM_029036;NM_134151;NM_001285865;NM_001285866;NM_001285867;NM_023485;NM_028603;NM_009030	Intergenic	chr4	129277061	chr4_129276693_129277061	129276693	C77080;Sync;Rbbp4;Yars;S100pbp;Zbtb8os;Zbtb8a	527
NM_009030;NM_025970	Promoter	chr4	129335998	chr4_129335517_129335998	129335517	Zbtb8os;Rbbp4	1395
NM_025998	Intergenic	chr4	130520793	chr4_130520379_130520793	130520379	Nkain1	979
NM_001159604;NM_001159605;NM_001159606;NM_030722;NM_001159603	Intron	chr4	130776272	chr4_130775747_130776272	130775747	Pum1	751
NM_001159604;NM_001159605;NM_001159606;NM_001159603;NR_028565;NM_030722;NM_011520	Intergenic	chr4	130785308	chr4_130784955_130785308	130784955	Snord85;Pum1;Sdc3	583
	Intergenic	chr4	131482893	chr4_131482236_131482893	131482236		823
NM_020587	Promoter	chr4	131873486	chr4_131873209_131873486	131873209	Srsf4	460
NR_102393	Exon	chr4	131902443	chr4_131902005_131902443	131902005	Gm12992	524
NM_145393	Exon	chr4	132185720	chr4_132185384_132185720	132185384	Ythdf2	423
NR_029412;NR_034046;NR_029468;NR_034050;NR_028537	Promoter	chr4	132310342	chr4_132310025_132310342	132310025	Snora44;Snord99;Snora16a;Snora61;Snhg12	467
NM_201368	Promoter	chr4	132731671	chr4_132730922_132731671	132730922	Xkr8	758
NM_011284	Promoter	chr4	132768538	chr4_132768070_132768538	132768070	Rpa2	472
NM_008154;NM_146155;NM_027152;NM_153423;NR_105984	Intergenic	chr4	133122497	chr4_133122077_133122497	133122077	Ahdc1;Gpr3;Mir7017;Wasf2;Cd164l2	588
NM_001285506;NM_001285505;NM_009097	Intron	chr4	133859475	chr4_133858856_133859475	133858856	Rps6ka1	764
NM_019641	Promoter	chr4	134469113	chr4_134468681_134469113	134468681	Stmn1	496
NM_177733;NM_025919;NM_008321;NM_013736	Intergenic	chr4	136104524	chr4_136104201_136104524	136104201	Tceb3;Rpl11;E2f2;Id3	475
NM_001008232	Promoter	chr4	136206229	chr4_136205918_136206229	136205918	Asap3	581
NM_011542	Intron	chr4	136258340	chr4_136258050_136258340	136258050	Tcea3	516
NM_011542	Intron	chr4	136269603	chr4_136269164_136269603	136269164	Tcea3	548
NM_008309;NM_001285484;NM_001285482;NM_001285483;NM_024452	Intergenic	chr4	136450446	chr4_136449985_136450446	136449985	Htr1d;Luzp1	482
NM_133872;NM_024452;NM_001285484;NM_001285482;NM_001285483;NM_008309	Intergenic	chr4	136457051	chr4_136456681_136457051	136456681	Htr1d;Kdm1a;Luzp1	636
NM_133872;NM_024452;NM_001285484;NM_001285482;NM_001285483;NM_008309	Intergenic	chr4	136463385	chr4_136463039_136463385	136463039	Htr1d;Kdm1a;Luzp1	620
NM_008305	Intron	chr4	137485947	chr4_137485392_137485947	137485392	Hspg2	569
NM_130879	Intron	chr4	137646421	chr4_137645977_137646421	137645977	Usp48	531
NM_007431;NM_001287172;NM_001287176	Intron	chr4	137746191	chr4_137745862_137746191	137745862	Alpl	541
NM_001160319	Exon	chr4	139415769	chr4_139415134_139415769	139415134	Ubr4	977
NM_011039	Intron	chr4	139763909	chr4_139763428_139763909	139763428	Pax7	740
NM_198610	Intron	chr4	140053082	chr4_140052725_140053082	140052725	Igsf21	501
NM_001112722;NM_001112723;NM_001290803;NM_172415	Intergenic	chr4	140450858	chr4_140450134_140450858	140450134	Arhgef10l	789
NM_001112722;NM_001112723;NM_001290803;NM_172415	Intron	chr4	140531227	chr4_140530786_140531227	140530786	Arhgef10l	624
NM_001112722;NM_001112723;NM_001290803;NM_172415	Intron	chr4	140630127	chr4_140629774_140630127	140629774	Arhgef10l	705
NM_011061;NM_153106;NM_001290803;NM_172415;NM_001112722;NM_001112723;NM_173867	Intergenic	chr4	140683659	chr4_140683208_140683659	140683208	Rcc2;Padi4;Arhgef10l;Padi6	549
NM_173867	Exon	chr4	140718935	chr4_140718253_140718935	140718253	Rcc2	765
NM_001145958	Promoter	chr4	141061175	chr4_141060680_141061175	141060680	Crocc	504
NM_001081174;NM_172518;NR_102344;NM_172520;NM_001025608;NR_102343;NM_001277195;NM_010139	Intergenic	chr4	141239465	chr4_141238988_141239465	141238988	Arhgef19;Szrd1;Rsg1;Epha2;Fbxo42	805
NM_019763	Exon	chr4	141479484	chr4_141479144_141479484	141479144	Spen	642
NM_019763	Intron	chr4	141495819	chr4_141495532_141495819	141495532	Spen	446
NM_001013780;NM_172338;NM_145987;NM_133754;NR_033566;NM_001081408;NM_023544;NM_001017966;NM_001163256;NM_001033150	Intergenic	chr4	141672749	chr4_141672093_141672749	141672093	Ddi2;AI507597;Tmem82;Rsc1a1;Dnajc16;Slc25a34;Plekhm2;Agmat;Fblim1	1134
NM_011929	Intron	chr4	148013495	chr4_148013082_148013495	148013082	Clcn6	657
NR_104375;NR_104374;NM_001161852;NM_001161851;NM_173401;NM_176848	Promoter	chr4	148160462	chr4_148160092_148160462	148160092	Fbxo44;Fbxo2	672
NR_027864;NM_001008546;NM_001008545;NM_001003899;NM_001003898;NM_145556	Promoter	chr4	148627099	chr4_148626503_148627099	148626503	Tardbp	1182
NM_027263	Intron	chr4	149133752	chr4_149133287_149133752	149133287	Apitd1	543
NR_105990	Promoter	chr4	149653342	chr4_149653012_149653342	149653012	Mir7023	468
NM_173371	Promoter	chr4	150008542	chr4_150008000_150008542	150008000	H6pd	567
NM_001081557	Intron	chr4	151338220	chr4_151337700_151338220	151337700	Camta1	815
NM_001033352	Promoter	chr4	152009130	chr4_152008820_152009130	152008820	Klhl21	581
NM_011642;NM_001126330;NM_001126331	Intron	chr4	154071476	chr4_154071197_154071476	154071197	Trp73	498
NM_001256107;NM_145124;NM_001256108	Promoter	chr4	155669571	chr4_155669280_155669571	155669280	Mib2	767
NM_145124;NM_179203;NM_001256108;NM_001256107;NM_025570;NM_207678;NM_025338;NM_026899;NM_147776;NM_001101506;NM_024263;NM_010091;NM_031872;NM_001033394;NR_027972;NR_027971;NM_024472;NM_178699	Intergenic	chr4	155766552	chr4_155766220_155766552	155766220	B930041F14Rik;Mrpl20;Atad3a;Aurkaip1;Cptp;Tmem240;Mib2;Vwa1;Tmem88b;Ccnl2;Ssu72;Atad3aos;Mxra8;Tas1r3;Dvl1	524
NM_025338	Promoter	chr4	155831813	chr4_155831177_155831813	155831177	Aurkaip1	1102
NM_024472;NM_028020	Promoter	chr4	155869998	chr4_155869531_155869998	155869531	Cptp;Cpsf3l	468
NM_021303	Exon	chr4	156241770	chr4_156241360_156241770	156241360	Noc2l	632
NM_001098225;NM_001007220;NM_001007221	Promoter	chr5	8368151	chr5_8367818_8368151	8367818	Adam22	567
NM_010305	Promoter	chr5	18360406	chr5_18359851_18360406	18359851	Gnai1	803
NM_011203	Promoter	chr5	21056477	chr5_21056228_21056477	21056228	Ptpn12	712
NM_011959;NR_102315	Promoter	chr5	22550411	chr5_22549981_22550411	22549981	Orc5;6030443J06Rik	532
NM_008713	Exon	chr5	24384061	chr5_24383494_24384061	24383494	Nos3	643
NM_029020;NM_001002897	Promoter	chr5	24394745	chr5_24394296_24394745	24394296	Atg9b;Abcb8	718
NM_153076	Intron	chr5	24752134	chr5_24751631_24752134	24751631	Crygn	556
NM_145401	Intron	chr5	25011201	chr5_25010525_25011201	25010525	Prkag2	912
NM_001081383;NR_030700;NM_198621;NR_027388	Intergenic	chr5	25537247	chr5_25536916_25537247	25536916	Kmt2c;4831440E17Rik;Cct8l1;1700096K18Rik	424
NM_207282;NM_001136060;NM_010075;NM_001198886	Intron	chr5	27421146	chr5_27420816_27421146	27420816	Dpp6	474
NM_153526	Intergenic	chr5	28003125	chr5_28002571_28003125	28002571	Insig1	583
NM_010134	Intron	chr5	28169097	chr5_28168633_28169097	28168633	En2	725
NR_122117;NR_122116;NM_174849;NM_001048192;NM_001294262	Promoter	chr5	30888829	chr5_30888535_30888829	30888535	Agbl5	467
NR_122117;NR_122116;NM_174849;NM_001048192;NM_001294262	Promoter	chr5	30889505	chr5_30889250_30889505	30889250	Agbl5	461
NM_001289523;NM_001289522;NM_023525	Exon	chr5	31078573	chr5_31078147_31078573	31078147	Cad	828
NM_008037;NM_001081407;NM_030072	Intergenic	chr5	32198316	chr5_32197970_32198316	32197970	Plb1;Fosl2	565
NM_194340	Intron	chr5	32794798	chr5_32794398_32794798	32794398	Prr14l	713
NM_011738	Promoter	chr5	33021537	chr5_33021207_33021537	33021207	Ywhah	659
NM_178390	Intergenic	chr5	33537499	chr5_33537002_33537499	33537002	Fam53a	603
NM_009193;NM_001289725;NM_001289724	Promoter	chr5	33653039	chr5_33652788_33653039	33652788	Slbp	456
NM_001040435;NM_026698	Promoter	chr5	33657991	chr5_33657171_33657991	33657171	Tacc3;Tmem129	916
NR_105991	Promoter	chr5	33900644	chr5_33900270_33900644	33900270	Mir7024	509
NM_001289804;NM_181857;NM_146159;NM_001289803	Promoter	chr5	34169624	chr5_34169274_34169624	34169274	Poln;Haus3	589
NM_019497;NM_001080743;NM_029278	Promoter	chr5	34660193	chr5_34659842_34660193	34659842	Grk4;Nop14	568
NM_013587	Promoter	chr5	35104858	chr5_35104483_35104858	35104483	Lrpap1	533
NM_194344	Promoter	chr5	35729763	chr5_35729097_35729763	35729097	Sh3tc1	813
NM_133910	Promoter	chr5	36582412	chr5_36582028_36582412	36582028	Tbc1d14	653
NM_172994	Intron	chr5	36928261	chr5_36927716_36928261	36927716	Ppp2r2c	636
NM_011715	Intron	chr5	38554096	chr5_38553632_38554096	38553632	Wdr1	617
NM_001081144;NM_013748;NM_001177902	Intergenic	chr5	38696907	chr5_38696313_38696907	38696313	Zfp518b;Clnk	904
NM_027295	Promoter	chr5	41708120	chr5_41707747_41708120	41707747	Rab28	809
NM_009763	Promoter	chr5	43819329	chr5_43819067_43819329	43819067	Bst1	482
NM_021416	Exon	chr5	45530123	chr5_45529861_45530123	45529861	Fam184b	464
NM_030265;NM_001199242;NM_001199243;NM_001199244;NM_001199245	Intron	chr5	48415767	chr5_48415343_48415767	48415343	Kcnip4	583
NR_105845;NR_040717;NM_007839;NR_104311;NM_001042620;NR_015537	Intergenic	chr5	52139456	chr5_52138707_52139456	52138707	Mir6417;9230114K14Rik;C130083M11Rik;Dhx15	762
NM_011258	Intron	chr5	65299502	chr5_65299084_65299502	65299084	Rfc1	541
NM_011670	Intron	chr5	66685776	chr5_66685158_66685776	66685158	Uchl1	668
NM_001164806	Exon	chr5	67397705	chr5_67397376_67397705	67397376	Bend4	557
NM_001038015	Promoter	chr5	69592389	chr5_69591992_69592389	69591992	Gnpda2	590
NM_008066	Intron	chr5	71069097	chr5_71068593_71069097	71068593	Gabra2	596
NM_008069;NR_003966;NM_178599;NM_153389	Intergenic	chr5	72156032	chr5_72155603_72156032	72155603	Gabrb1;Commd8;Atp10d	467
NM_028194	Intron	chr5	73139458	chr5_73139091_73139458	73139091	Fryl	703
NM_028194	Intron	chr5	73232897	chr5_73232513_73232897	73232513	Fryl	730
NM_001159888;NM_001159889;NM_001159887;NM_023429	Promoter	chr5	73295397	chr5_73295060_73295397	73295060	Ociad1	649
NM_001286437;NM_026878;NM_001114660;NR_031758;NR_015531;NM_177561	Intergenic	chr5	74127273	chr5_74126795_74127273	74126795	Scfd2;Usp46;Rasl11b;Snora26;Dancr	604
NM_173765	Promoter	chr5	76905836	chr5_76905520_76905836	76905520	Aasdh	563
NM_177872;NM_001081401	Intergenic	chr5	89948317	chr5_89948055_89948317	89948055	Adamts3	522
NR_028088;NM_001033310;NM_001163456	Promoter	chr5	90224105	chr5_90223778_90224105	90223778	Cox18	559
NM_001077265;NM_001077267;NM_001077266;NM_007516	Intergenic	chr5	99906594	chr5_99906262_99906594	99906262	Hnrnpd	515
NM_172882	Intron	chr5	102035885	chr5_102035144_102035885	102035144	Wdfy3	750
NM_011204	Promoter	chr5	103425889	chr5_103425187_103425889	103425187	Ptpn13	921
NM_001005477	Promoter	chr5	106459045	chr5_106458751_106459045	106458751	Barhl2	520
NM_001005477	Intergenic	chr5	106466094	chr5_106465750_106466094	106465750	Barhl2	465
NM_026856	Intergenic	chr5	106589982	chr5_106589577_106589982	106589577	Zfp644	619
NM_026062	Promoter	chr5	107986736	chr5_107986263_107986736	107986263	Fam69a	686
NM_013827;NM_001253878;NM_001253879;NM_001253880;NR_045608;NM_001253877	Intron	chr5	108085956	chr5_108085613_108085956	108085613	Mtf2	590
NM_013827;NM_001253878;NM_001253879;NM_001253880;NR_045608;NM_001253877	Intron	chr5	108093128	chr5_108092836_108093128	108092836	Mtf2	453
NM_028481;NM_013827;NM_001253878;NM_001253879;NM_028876;NM_001253880;NR_045608;NM_001253877	Intergenic	chr5	108113282	chr5_108112779_108113282	108112779	Tmed5;Mtf2;Ccdc18	512
NM_001164735;NM_001104628;NM_016715	Intergenic	chr5	109551741	chr5_109551310_109551741	109551310	Vmn2r17;Crlf2	471
NM_001164735;NM_016715	Intergenic	chr5	109553918	chr5_109553563_109553918	109553563	Crlf2	700
NM_001164735;NM_016715	Promoter	chr5	109557836	chr5_109557414_109557836	109557414	Crlf2	686
NM_145147;NM_207279;NM_001281812	Exon	chr5	110104721	chr5_110104111_110104721	110104111	Gtpbp6;Plcxd1	961
NM_145147;NM_001163996	Promoter	chr5	110110453	chr5_110110032_110110453	110110032	Gtpbp6;Zfp605	569
NM_008993	Intron	chr5	110283032	chr5_110282747_110283032	110282747	Pxmp2	480
NM_153400;NM_001164834;NM_001164833	Promoter	chr5	110343072	chr5_110342470_110343072	110342470	P2rx2	728
NM_153570;NM_027156	Promoter	chr5	110652009	chr5_110651653_110652009	110651653	Noc4l;Ddx51	467
NM_173066;NM_029337	Promoter	chr5	110770189	chr5_110769776_110770189	110769776	Ep400	554
NM_173066;NM_029337	Promoter	chr5	110771091	chr5_110770356_110771091	110770356	Ep400	1827
NM_009469	Exon	chr5	110788643	chr5_110788272_110788643	110788272	Ulk1	561
NM_009469	Intron	chr5	110801517	chr5_110800949_110801517	110800949	Ulk1	865
NM_001010825	Promoter	chr5	113735986	chr5_113735341_113735986	113735341	Ficd	726
NM_198109;NM_011779;NM_010018;NM_001286397;NM_001286396;NM_026805	Intergenic	chr5	113940861	chr5_113940517_113940861	113940517	Coro1c;Svop;Dao;Ssh1	552
NM_133904	Exon	chr5	114249327	chr5_114248519_114249327	114248519	Acacb	871
NM_001164573	Intron	chr5	114350632	chr5_114350175_114350632	114350175	Myo1h	466
NM_054093	Exon	chr5	114412815	chr5_114412253_114412815	114412253	Ube3b	576
NM_029956	Intron	chr5	114434831	chr5_114434479_114434831	114434479	Mmab	505
NM_029992	Intron	chr5	114716783	chr5_114716341_114716783	114716341	Tchp	709
NM_172719	Intron	chr5	115617312	chr5_115616913_115617312	115616913	Gcn1l1	658
NM_031869	Exon	chr5	116015162	chr5_116014572_116015162	116014572	Prkab1	607
NM_001101546	Intron	chr5	116053056	chr5_116052541_116053056	116052541	Tmem233	603
NM_030704	Exon	chr5	116409833	chr5_116409408_116409833	116409408	Hspb8	574
NM_030704;NM_026886;NR_015595	Intergenic	chr5	116433160	chr5_116432693_116433160	116432693	Srrm4os;Srrm4;Hspb8	715
NM_007545	Promoter	chr5	118170300	chr5_118169990_118170300	118169990	Hrk	618
NM_001109902;NM_001081236;NM_172998	Promoter	chr5	118245559	chr5_118245149_118245559	118245149	Rnft2;2410131K14Rik	424
NM_198052;NM_011535	Exon	chr5	119675817	chr5_119675405_119675817	119675405	Tbx3	700
NR_045793	Exon	chr5	120125480	chr5_120125082_120125480	120125082	Gm10390	673
NM_145853	Intron	chr5	120563808	chr5_120563378_120563808	120563378	Tpcn1	503
NM_133908;NM_028041;NM_029096	Promoter	chr5	120613415	chr5_120612635_120613415	120612635	Rita1;Ddx54	1303
NM_008507	Promoter	chr5	121837573	chr5_121837207_121837573	121837207	Sh2b3	718
NM_024216	Exon	chr5	122382431	chr5_122382092_122382431	122382092	Gpn3	542
NR_027838;NM_001110140;NM_009722	Intron	chr5	122462974	chr5_122462586_122462974	122462586	Atp2a2	473
NM_011027;NM_001038845;NM_001038839;NM_001284402;NM_001038887	Exon	chr5	122654566	chr5_122654120_122654566	122654120	P2rx7	500
NM_001038845;NM_021505;NM_001289520;NM_001289519;NM_001199676;NM_001042491;NM_009879;NM_001038839;NM_001284402;NM_001289518;NM_001038887;NM_011027;NM_011026;NM_145358;NM_001289517	Intergenic	chr5	122693079	chr5_122692578_122693079	122692578	Camkk2;Anapc5;P2rx4;P2rx7;Ift81	720
NM_001199676;NM_145358	Intron	chr5	122757274	chr5_122757035_122757274	122757035	Camkk2	453
NM_001289472;NM_011256	Intron	chr5	124177309	chr5_124176920_124177309	124176920	Pitpnm2	539
NM_021430	Exon	chr5	124503667	chr5_124503262_124503667	124503262	Rilpl1	583
NM_001081750;NM_144819	Promoter	chr5	124863139	chr5_124862715_124863139	124862715	Zfp664;Ccdc92	631
NM_001253904;NM_001253905;NM_011424	Intron	chr5	125155187	chr5_125154836_125155187	125154836	Ncor2	570
NM_001253904;NM_001253905;NM_011424	Intron	chr5	125157694	chr5_125157354_125157694	125157354	Ncor2	493
NM_029752	Promoter	chr5	125441540	chr5_125441241_125441540	125441241	Bri3bp	510
NM_030210	Intron	chr5	125485313	chr5_125484895_125485313	125484895	Aacs	582
NM_009391	Promoter	chr5	129020060	chr5_129019632_129020060	129019632	Ran	750
NM_001081388;NM_001286033;NM_001081342;NM_001286034;NM_009391;NM_007941	Intergenic	chr5	129025154	chr5_129024838_129025154	129024838	Ran;Stx2;Gpr133;Rimbp2	566
NM_001081342	Intron	chr5	129156357	chr5_129155838_129156357	129155838	Gpr133	717
NM_001081342	Intergenic	chr5	129270443	chr5_129269946_129270443	129269946	Gpr133	831
NM_010368;NM_011079;NM_026445;NM_133768;NM_009838;NM_024166;NM_026916;NM_027121;NM_001001327;NM_183088;NM_001286382	Intergenic	chr5	129915589	chr5_129915363_129915589	129915363	Sumf2;Chchd2;Zbed5;Vkorc1l1;Nupr1l;Asl;Cct6a;Phkg1;Gusb	437
NM_027121;NM_001001327;NM_001286382	Promoter	chr5	129941860	chr5_129941444_129941860	129941444	Vkorc1l1	937
NM_001080748;NM_001080749;NM_010365;NM_001080746;NM_001080747	Exon	chr5	134238486	chr5_134237969_134238486	134237969	Gtf2i	757
NM_033561	Exon	chr5	134624538	chr5_134624035_134624538	134624035	Eif4h	512
NM_010717	Promoter	chr5	134689104	chr5_134688757_134689104	134688757	Limk1	623
NR_033794;NM_001190437;NM_145215	Promoter	chr5	135009469	chr5_135008904_135009469	135008904	Abhd11	1838
NM_013763	Promoter	chr5	135149633	chr5_135149087_135149633	135149087	Tbl2	2060
NM_011714	Promoter	chr5	135187190	chr5_135186873_135187190	135186873	Baz1b	500
NM_019577;NM_001013412;NM_008898;NM_029659;NM_001289555;NM_001289554;NM_146002;NM_001289556;NM_001289557;NM_172541;NR_106001	Intergenic	chr5	135658189	chr5_135657872_135658189	135657872	Styxl1;Por;Mir7034;Rhbdd2;Tmem120a;Ccl24;Ccl26	570
NM_008617;NM_001289554;NM_001289555;NM_001289556;NM_001289557;NM_029659	Promoter	chr5	135781246	chr5_135780659_135781246	135780659	Styxl1;Mdh2	607
NM_018871	Promoter	chr5	135932640	chr5_135932375_135932640	135932375	Ywhag	456
NM_133914;NM_001039103	Exon	chr5	136102791	chr5_136102271_136102791	136102271	Rasa4	702
NM_198602;NM_001291233;NM_001291238;NM_001291239;NM_009986;NM_001291234;NM_001291240	Intron	chr5	136383732	chr5_136383385_136383732	136383385	Cux1	553
NM_031406	Promoter	chr5	137334182	chr5_137333624_137334182	137333624	Slc12a9	807
NM_027356;NM_001109909;NM_001109910;NM_031405;NM_010144;NM_011741;NM_009599;NM_001159571;NR_106196;NM_011639;NM_001290010;NR_106003;NM_031406	Intergenic	chr5	137337763	chr5_137337441_137337763	137337441	Zan;Ephb4;Mir8116;Srrt;Mir7036;Slc12a9;Trip6;Ache;Ufsp1	587
NM_028753	Promoter	chr5	137502589	chr5_137502143_137502589	137502143	Pop7	1115
NM_146164;NM_001168652;NR_033148	Promoter	chr5	137629398	chr5_137628846_137629398	137628846	Lrch4;Gm20605	931
NM_001005426;NM_144913	Promoter	chr5	137788010	chr5_137787501_137788010	137787501	Zcwpw1;Mepce	510
NM_008568;NM_021392	Promoter	chr5	138171397	chr5_138170957_138171397	138170957	Mcm7;Ap4m1	940
NM_172412;NM_016964	Promoter	chr5	138280456	chr5_138280050_138280456	138280050	Stag3;Gpc2	639
NM_001081265	Promoter	chr5	139150137	chr5_139149678_139150137	139149678	Heatr2	613
NM_010752	Promoter	chr5	140321998	chr5_140321537_140321998	140321537	Mad1l1	697
NM_133916	Exon	chr5	140438415	chr5_140437868_140438415	140437868	Eif3b	562
NM_178398	Exon	chr5	142665730	chr5_142665337_142665730	142665337	Wipi2	618
NM_029048;NM_001045482;NM_021326;NR_040424;NR_040425;NR_040426;NR_040700;NM_080561;NM_001289589;NM_177681;NM_001289590;NM_207110;NM_177880	Intergenic	chr5	143138294	chr5_143137795_143138294	143137795	Spdyb;Zfp12;4930448H16Rik;Rbak;Rbakdn;Rnf216;4933411G11Rik	605
NM_001159321;NM_029048;NM_028379;NR_040700;NM_172726;NR_027874;NM_001289589;NM_177681;NM_001289590;NM_177880;NM_133355;NM_017467	Intergenic	chr5	143294800	chr5_143294448_143294800	143294448	Zfp316;Zdhhc4;Spdyb;Zfp12;0610040B10Rik;4930448H16Rik;E130309D02Rik;Grid2ip;4933411G11Rik	585
NM_010800	Promoter	chr5	144192977	chr5_144192609_144192977	144192609	Bhlha15	735
NM_025833;NR_102374;NR_102373;NR_102372	Promoter	chr5	144358568	chr5_144358162_144358568	144358162	Dmr;Baiap2l1	699
NM_001081431	Promoter	chr5	145280989	chr5_145280576_145280989	145280576	Zscan25	728
NR_045423	Intron	chr5	149525792	chr5_149525390_149525792	149525390	Gm15997	440
NM_013559	Exon	chr5	149620369	chr5_149619819_149620369	149619819	Hsph1	673
NM_001081204	Promoter	chr5	149678999	chr5_149678587_149678999	149678587	B3glct	616
NM_172887	Exon	chr5	150496125	chr5_150495590_150496125	150495590	Fry	544
NM_001081001;NM_009765	Intron	chr5	150563210	chr5_150562674_150563210	150562674	Brca2	605
NM_146258;NM_001163493	Intron	chr5	151140556	chr5_151140198_151140556	151140198	Stard13	714
NM_001191023;NM_010063;NM_001191025;NM_001191026;NM_001191027	Intron	chr6	6006183	chr6_6005726_6006183	6005726	Dync1i1	684
NM_001177572;NM_015829	Exon	chr6	6109352	chr6_6109023_6109352	6109023	Slc25a13	631
NM_008751	Intron	chr6	8957672	chr6_8957237_8957672	8957237	Nxph1	665
NM_023626	Promoter	chr6	21950246	chr6_21949975_21950246	21949975	Ing3	503
NM_153163;NM_001252109;NM_001252108;NM_001252110;NM_001252107;NM_001252106;NM_001252105	Promoter	chr6	23839082	chr6_23838605_23839082	23838605	Cadps2	1059
NM_080847;NM_026614	Promoter	chr6	24527921	chr6_24527330_24527921	24527330	Ndufa5;Asb15	610
NM_184053;NM_001285412;NM_007594	Promoter	chr6	29348163	chr6_29347694_29348163	29347694	Calu	575
NR_029569	Promoter	chr6	30165897	chr6_30165355_30165897	30165355	Mir182	615
NR_038124	Promoter	chr6	30174708	chr6_30174274_30174708	30174274	BB283400	863
NR_029569;NM_009459;NM_001169577;NM_010938;NM_001164230;NR_030713;NM_001169576;NR_029750;NM_001164226;NM_001164227;NR_038124;NM_001164228;NM_001164229	Intergenic	chr6	30205828	chr6_30205461_30205828	30205461	Mir96;Ube2h;BB283400;Mir183;Mir182;Nrf1	495
NM_025363	Promoter	chr6	38535152	chr6_38534302_38535152	38534302	1110001J03Rik	868
NM_177882	Promoter	chr6	47830830	chr6_47830277_47830830	47830277	Zfp786	595
NM_001085417;NM_001085416;NM_001085415;NM_020589	Promoter	chr6	48445163	chr6_48444669_48445163	48444669	Zfp467	603
NM_198102	Intron	chr6	49252218	chr6_49251781_49252218	49251781	Tra2a	446
NM_016806;NM_182650;NR_104468	Exon	chr6	51466434	chr6_51466023_51466434	51466023	Hnrnpa2b1	585
NM_001127349	Intron	chr6	51536119	chr6_51535530_51536119	51535530	Snx10	820
NM_030235	Promoter	chr6	56715175	chr6_56714843_56715175	56714843	Avl9	826
NM_001042451;NM_009221	Intergenic	chr6	60647358	chr6_60647061_60647358	60647061	Snca	492
NM_007958;NM_001253392	Intron	chr6	65106748	chr6_65106700_65106748	65106700	Smarcad1	456
NM_027547	Promoter	chr6	65779566	chr6_65778927_65779566	65778927	Prdm5	671
NM_153778	Promoter	chr6	72235683	chr6_72235315_72235683	72235315	Atoh8	705
NM_153778	Promoter	chr6	72236753	chr6_72236511_72236753	72236511	Atoh8	442
NM_145569;NR_046011	Promoter	chr6	72439922	chr6_72439660_72439922	72439660	4930414L22Rik;Mat2a	519
NM_144917;NM_001253692;NM_026159	Promoter	chr6	72596201	chr6_72595664_72596201	72595664	Elmod3;Retsat	546
NM_009332;NM_001079822	Intron	chr6	72647301	chr6_72646889_72647301	72646889	Tcf7l1	597
NM_028099	Promoter	chr6	85961959	chr6_85961741_85961959	85961741	Dusp11	424
NM_020045;NM_001170591	Intron	chr6	87017497	chr6_87016954_87017497	87016954	Nfu1	613
NM_016906	Exon	chr6	88506146	chr6_88505746_88506146	88505746	Sec61a1	688
NM_030251;NR_045880	Promoter	chr6	88842474	chr6_88841650_88842474	88841650	Abtb1;Gm15612	2037
NM_008564	Exon	chr6	88889804	chr6_88889305_88889804	88889305	Mcm2	632
NM_027406	Promoter	chr6	90551233	chr6_90550737_90551233	90550737	Aldh1l1	711
NM_018815	Promoter	chr6	91117115	chr6_91116825_91117115	91116825	Nup210	500
NM_028766	Intron	chr6	91476995	chr6_91476702_91476995	91476702	Tmem43	499
NR_040525;NM_181590	Intergenic	chr6	100499261	chr6_100498651_100499261	100498651	1700049E22Rik;Shq1	715
NM_198612	Promoter	chr6	100704881	chr6_100704422_100704881	100704422	Gxylt2	516
NR_027009;NR_027008;NR_027010;NM_028385	Promoter	chr6	113076658	chr6_113076205_113076658	113076205	Setd5;Gt(ROSA)26Sor	475
NM_030178;NM_001282126;NM_001282127;NM_001282128	Promoter	chr6	113306785	chr6_113306531_113306785	113306531	Brpf1	473
NM_010957	Promoter	chr6	113327204	chr6_113326787_113327204	113326787	Ogg1	456
NM_172161;NM_001113553	Exon	chr6	113686993	chr6_113686554_113686993	113686554	Irak2	715
NM_001290338	Promoter	chr6	116263881	chr6_116263300_116263881	116263300	Zfand4	751
NM_177684	Promoter	chr6	117841185	chr6_117840841_117841185	117840841	Zfp637	586
NM_001166427	Promoter	chr6	117916846	chr6_117916542_117916846	117916542	Hnrnpf	471
NM_027526;NM_030165;NR_106011	Intergenic	chr6	118049998	chr6_118049681_118049998	118049681	Rasgef1a;Csgalnact2;Mir7044	527
NM_001199083;NM_016718;NM_198703;NM_001199084;NM_001185021;NM_001185020;NR_030487	Intergenic	chr6	120080495	chr6_120079888_120080495	120079888	Ninj2;Wnk1;Mir706	646
NM_001270475	Intron	chr6	121110430	chr6_121110100_121110430	121110100	Mical3	765
NM_010749	Promoter	chr6	122309180	chr6_122308741_122309180	122308741	M6pr	524
NM_027664	Intron	chr6	122469788	chr6_122469391_122469788	122469391	Rimklb	904
NM_008108;NM_028016;NM_001289828;NM_139218;NM_001289831;NM_001289830;NM_011401	Intergenic	chr6	122703266	chr6_122702561_122703266	122702561	Gdf3;Dppa3;Nanog;Slc2a3	769
NM_145130	Intron	chr6	124702948	chr6_124702616_124702948	124702616	Lpcat3	623
NM_013700;NM_013538	Promoter	chr6	124829999	chr6_124829555_124829999	124829555	Cdca3;Usp5	626
NM_001170341;NM_145385	Promoter	chr6	124931075	chr6_124930473_124931075	124930473	Mlf2	858
NM_001039669;NM_178787	Promoter	chr6	125145160	chr6_125144901_125145160	125144901	Iffo1	466
NM_001289726;NM_008084	Promoter	chr6	125164898	chr6_125164488_125164898	125164488	Gapdh	721
NM_201371	Promoter	chr6	127768032	chr6_127767450_127768032	127767450	Prmt8	979
NM_001080979;NM_011567	Intron	chr6	128281265	chr6_128280814_128281265	128280814	Tead4	590
NM_133927	Promoter	chr6	128423423	chr6_128422927_128423423	128422927	Itfg2	564
NM_010219	Exon	chr6	128435271	chr6_128434668_128435271	128434668	Fkbp4	612
NM_001254946;NM_053165;NM_001099918;NM_030599;NM_001159904;NM_008527	Intergenic	chr6	128761327	chr6_128760879_128761327	128760879	Clec2h;Klrb1;BC035044;Klrb1b;Klrb1c	548
NM_177687	Promoter	chr6	134830549	chr6_134830085_134830549	134830085	Crebl2	623
NM_001201390;NM_019426	Intergenic	chr6	136468824	chr6_136468545_136468824	136468545	E330021D16Rik;Atf7ip	504
NM_172733	Intron	chr6	137773301	chr6_137772707_137773301	137772707	Dera	603
NM_001243163;NM_011444;NM_001113559	Intron	chr6	144173524	chr6_144173217_144173524	144173217	Sox5	478
NM_026281	Intron	chr6	146612871	chr6_146612490_146612871	146612490	Tm7sf3	488
NR_028425;NR_029641;NR_029640;NR_029643;NR_029642;NR_029645;NR_029644;NR_106158;NR_030276;NR_106140	Promoter	chr7	3219742	chr7_3219378_3219742	3219378	Mir292b;Mir294;D7Ertd143e;Mir293;Mir292;Mir295;Mir291b;Mir290a;Mir290b;Mir291a	693
NM_133189	Intron	chr7	3348240	chr7_3347731_3348240	3347731	Cacng7	536
NM_027328;NM_001290381;NM_001159714;NM_023524	Promoter	chr7	3630470	chr7_3630070_3630470	3630070	Tfpt;Prpf31	540
NM_146176	Promoter	chr7	3645308	chr7_3644939_3645308	3644939	Cnot3	500
NM_175372;NM_001290409;NM_001290411	Exon	chr7	4431747	chr7_4431324_4431747	4431324	Rdh13	697
NM_024172	Promoter	chr7	4685178	chr7_4684754_4685178	4684754	Hspbp1	511
NM_001289848;NM_001289849;NM_183405;NM_001289850;NR_110411;NM_183406	Promoter	chr7	4752641	chr7_4752081_4752641	4752081	Cox6b2	1043
NM_009081	Promoter	chr7	4794506	chr7_4794122_4794506	4794122	Rpl28	524
NM_001142792;NM_008350;NM_001115018;NM_026158;NM_146177;NM_001101598;NM_001289850;NM_172895;NM_009081;NM_029384;NM_183405;NM_183406;NM_133777;NM_001290291;NM_172737;NM_001003920;NR_110411;NM_030028;NM_001289848;NM_001289849;NM_001290423;NM_177887	Intergenic	chr7	4806191	chr7_4805772_4806191	4805772	Isoc2b;Rpl28;Brsk1;Isoc2a;Il11;Fam71e2;Tmem190;Tmem150b;Tmem238;Cox6b2;Shisa7;Ube2s;Suv420h2	428
NM_133777	Promoter	chr7	4812769	chr7_4812345_4812769	4812345	Ube2s	657
NM_011813;NM_025324;NM_001110328;NM_001110329;NM_001110330	Promoter	chr7	5015173	chr7_5014850_5015173	5014850	Fiz1;Zfp524	538
NM_001013012	Promoter	chr7	6156325	chr7_6156060_6156325	6156060	Zfp787	508
NM_001024928	Promoter	chr7	6284190	chr7_6283940_6284190	6283940	Zfp667	477
NM_001290994;NM_008817;NM_021323	Promoter	chr7	6728729	chr7_6728274_6728729	6728274	Usp29;Peg3	896
NM_026046;NM_001104645;NM_001017955;NM_001104648;NM_022981	Intergenic	chr7	12780709	chr7_12780189_12780709	12780189	Zfp110;Zscan18;Vmn2r56;Vmn2r55;Zfp329	549
NM_177312;NM_001199310;NM_010715;NM_001083188	Promoter	chr7	13279179	chr7_13278183_13279179	13278183	6330408A02Rik;Lig1	2068
NM_009201	Intron	chr7	16784883	chr7_16784359_16784883	16784359	Slc1a5	796
NM_007590	Promoter	chr7	16924664	chr7_16924348_16924664	16924348	Calm3	527
NM_001033314	Exon	chr7	18891172	chr7_18890697_18891172	18890697	Ccdc61	646
NM_145579	Promoter	chr7	18991189	chr7_18990674_18991189	18990674	Mypop	806
NM_027189	Promoter	chr7	19573957	chr7_19573478_19573957	19573478	Gemin7	619
NM_001290457;NM_009046	Promoter	chr7	19628840	chr7_19628517_19628840	19628517	Relb	1308
NM_016871;NM_001109748	Intron	chr7	19712870	chr7_19712267_19712870	19712267	Tomm40	756
NM_020262	Promoter	chr7	24235149	chr7_24234646_24235149	24234646	Zfp109	541
NM_028047	Promoter	chr7	24399905	chr7_24399510_24399905	24399510	Smg9	647
NM_023133	Promoter	chr7	24884692	chr7_24884192_24884692	24884192	Rps19	825
NM_001130151;NM_001130150;NM_001130153;NM_023133;NM_182785;NM_001290469;NR_045096;NR_106013;NM_001130152;NR_106014;NM_010261;NM_007655;NM_027732;NM_008488	Intergenic	chr7	24890972	chr7_24890425_24890972	24890425	Lypd4;Mir7046;Gm5893;Rps19;Arhgef1;Atp1a3;Dmrtc2;Mir7047;Rabac1;Cd79a	600
NM_001110132;NM_183311;NM_008776;NM_207677;NM_001081294;NM_175436;NM_001081375;NM_001110131;NM_001031667;NR_106015;NR_046001;NM_001160400;NM_028219;NM_027882;NM_010155	Intergenic	chr7	25268223	chr7_25267889_25268223	25267889	Cic;Mir7048;Cnfn;9130221H12Rik;Gsk3a;Tmem145;Zfp526;Erf;Megf8;Prr19;Dedd2;Pafah1b3	1314
NM_001110132;NM_183311;NM_008776;NM_207677;NM_001081294;NM_175436;NM_001081375;NM_001110131;NR_073028;NM_001031667;NR_106015;NR_046001;NM_001160400;NM_028219;NR_073027;NM_027882;NM_010155	Intergenic	chr7	25279470	chr7_25279037_25279470	25279037	Cic;Mir7048;Cnfn;9130221H12Rik;4732471J01Rik;Gsk3a;Tmem145;Zfp526;Erf;Megf8;Prr19;Dedd2;Pafah1b3	456
NM_019394	Promoter	chr7	27181867	chr7_27181472_27181867	27181472	Mia	650
NM_010950	Intron	chr7	27262921	chr7_27262558_27262921	27262558	Numbl	446
NM_001122767;NM_175107	Intron	chr7	27580284	chr7_27579934_27580284	27579934	2310022A10Rik	651
NM_013676	Exon	chr7	28319407	chr7_28318916_28319407	28318916	Supt5	935
NM_175021;NM_022024;NM_001290550	Promoter	chr7	28436602	chr7_28436242_28436602	28436242	Gmfg;Samd4b	604
NM_001163702;NM_207238	Promoter	chr7	28693789	chr7_28693049_28693789	28693049	Fbxo27	1143
NM_001110201;NM_029887	Promoter	chr7	29238732	chr7_29238262_29238732	29238262	Yif1b	479
NM_001081028	Intron	chr7	29494663	chr7_29494271_29494663	29494271	Sipa1l3	604
NM_152814	Promoter	chr7	30090569	chr7_30089880_30090569	30089880	Zfp566	698
NM_152814	Promoter	chr7	30091410	chr7_30090860_30091410	30090860	Zfp566	641
NM_011980;NM_001033540	Promoter	chr7	30170684	chr7_30170270_30170684	30170270	Gm5113;Zfp146	423
NM_027259;NM_025548	Promoter	chr7	30232269	chr7_30231551_30232269	30231551	Polr2i;Tbcb	761
NM_001083903;NM_001166173;NM_001166174;NM_009845;NM_194057;NM_183257;NM_172899;NM_027215;NM_001290631;NM_001168510;NM_001168511;NM_001168512;NM_001033316;NM_146187;NM_001033131;NM_008085;NM_001043317;NM_172205;NM_010758;NM_001168509;NM_028618;NR_102722;NR_102723	Intergenic	chr7	30829645	chr7_30828935_30829645	30828935	Cd22;Sbsn;Gapdhs;Krtdap;Tmem147;Hamp2;Dmkn;Mag;Ffar2;Ffar3;Ffar1	1035
NM_032541	Promoter	chr7	30946365	chr7_30945685_30946365	30945685	Hamp	753
NM_026549	Exon	chr7	34187155	chr7_34186414_34187155	34186414	Pdcd2l	750
NM_008155	Intron	chr7	34210870	chr7_34210459_34210870	34210459	Gpi1	626
NM_008155	Exon	chr7	34227296	chr7_34226992_34227296	34226992	Gpi1	514
NM_008155	Promoter	chr7	34228198	chr7_34227889_34228198	34227889	Gpi1	566
NM_025948	Promoter	chr7	34390037	chr7_34389759_34390037	34389759	Lsm14a	539
NM_146188	Intergenic	chr7	34570814	chr7_34570365_34570814	34570365	Kctd15	520
NM_001290316	Exon	chr7	43466531	chr7_43465959_43466531	43465959	Vsig10l	693
NM_145582	Exon	chr7	43675594	chr7_43675261_43675594	43675261	Ctu1	581
NM_025880	Promoter	chr7	44246931	chr7_44246456_44246931	44246456	2410002F23Rik	519
NM_009131	Promoter	chr7	44305698	chr7_44304966_44305698	44304966	Clec11a	3498
NR_106020	Promoter	chr7	44536655	chr7_44536202_44536655	44536202	Mir7053	703
NM_001171024;NM_053074	Intron	chr7	44825778	chr7_44825399_44825778	44825399	Nup62-il4i1;Nup62	567
NM_053074	Exon	chr7	44829568	chr7_44829093_44829568	44829093	Nup62	797
NM_133949	Exon	chr7	44863871	chr7_44863540_44863871	44863540	Ptov1	628
NM_019830;NM_001252477;NR_045521;NR_045266;NM_001252476	Promoter	chr7	44987123	chr7_44986788_44987123	44986788	Gm15545;Prmt1	559
NM_175022	Exon	chr7	45034665	chr7_45034292_45034665	45034292	Prr12	555
NM_001163684;NM_022999;NM_025533	Promoter	chr7	45062756	chr7_45062422_45062756	45062422	Nosip;Prrg2	587
NR_039581;NR_029560;NR_001277;NR_000004;NR_000003;NR_002455;NM_013725	Promoter	chr7	45124831	chr7_45123949_45124831	45123949	Rps11;Snord34;Mir150;Snord33;Snord35b;Snord35a;Mir5121	890
NR_039581;NM_009438;NR_001277;NR_000002;NR_000003;NR_002455;NM_013725	Promoter	chr7	45126748	chr7_45126314_45126748	45126314	Rps11;Snord32a;Snord34;Snord33;Snord35a;Rpl13a;Mir5121	629
NM_001285498;NM_011565;NM_001285500	Exon	chr7	45228773	chr7_45228347_45228773	45228347	Tead2	531
NM_009224	Intron	chr7	45389423	chr7_45389068_45389423	45389068	Snrnp70	591
NR_038166;NR_038165	Promoter	chr7	45578049	chr7_45577559_45578049	45577559	0610005C13Rik	859
NM_018795	Exon	chr7	45997027	chr7_45996602_45997027	45996602	Abcc6	643
NM_026436	Promoter	chr7	47050977	chr7_47050608_47050977	47050608	Tmem86a	625
NM_175272	Promoter	chr7	49246402	chr7_49246133_49246402	49246133	Nav2	521
NM_175272;NM_001111016	Intron	chr7	49581257	chr7_49580831_49581257	49580831	Nav2	669
NM_010418	Promoter	chr7	56050122	chr7_56049712_56050122	56049712	Herc2	724
	Intergenic	chr7	58226374	chr7_58225847_58226374	58225847		586
NM_172310	Promoter	chr7	65645110	chr7_65644828_65645110	65644828	Tarsl2	513
NM_053080	Intergenic	chr7	66491792	chr7_66491312_66491792	66491312	Aldh1a3	534
NM_027413;NR_028143;NM_175124;NR_028144;NM_025905;NM_001168477;NM_001168476;NM_001168475	Promoter	chr7	67645888	chr7_67645397_67645888	67645397	Ttc23;Lrrc28	704
NM_001291221;NM_001291220	Promoter	chr7	78911118	chr7_78910828_78911118	78910828	Isg20	539
NM_145946	Promoter	chr7	79395044	chr7_79394569_79395044	79394569	Fanci	602
NM_001145999;NM_175433;NM_001146000	Intron	chr7	80045321	chr7_80045028_80045321	80045028	Zfp710	535
NM_001145999;NM_001146000;NM_175433	Exon	chr7	80087089	chr7_80086218_80087089	80086218	Zfp710	948
NM_173011	Intron	chr7	80111211	chr7_80110915_80111211	80110915	Idh2	564
NM_001042527;NM_007550	Promoter	chr7	80535126	chr7_80534723_80535126	80534723	Blm	796
NM_054085	Intron	chr7	81094900	chr7_81094547_81094900	81094547	Alpk3	556
NM_021876	Promoter	chr7	89981274	chr7_89980748_89981274	89980748	Eed	1013
NM_026734	Promoter	chr7	90476544	chr7_90476165_90476544	90476165	Tmem126b	711
NM_029078	Promoter	chr7	92670375	chr7_92670038_92670375	92670038	Pcf11	550
NM_001168541;NM_001168540;NM_001024619;NM_001130693;NM_025408;NM_001168539	Intergenic	chr7	98370249	chr7_98369978_98370249	98369978	Acer3;Tsku;Gucy2d	537
NM_011671	Promoter	chr7	100495792	chr7_100495421_100495792	100495421	Ucp2	577
NM_178764	Promoter	chr7	100706606	chr7_100706263_100706606	100706263	Fam168a	630
NM_001081116	Intron	chr7	100909191	chr7_100908717_100909191	100908717	Arhgef17	711
NM_027532;NM_001291348;NM_001291349	Promoter	chr7	101896689	chr7_101896348_101896689	101896348	Anapc15	642
NM_022979;NM_001291358;NM_001287167;NM_001287166;NM_001287165;NM_001287164	Promoter	chr7	102210245	chr7_102209525_102210245	102209525	Pgap2;Nup98	1079
NM_001242364;NM_001242365;NM_001242363;NM_199009	Promoter	chr7	105400528	chr7_105399963_105400528	105399963	Fam160a2	1032
NR_035497	Intron	chr7	107339683	chr7_107339289_107339683	107339289	Mir1970	511
NM_029811;NR_037617;NM_001001326	Exon	chr7	109526283	chr7_109525847_109526283	109525847	St5	446
NM_001040700	Exon	chr7	109712657	chr7_109712265_109712657	109712265	BC051019	520
NM_181517	Promoter	chr7	110019196	chr7_110018841_110019196	110018841	Ipo7	473
NM_026533;NM_011083	Intergenic	chr7	116308647	chr7_116308390_116308647	116308390	Rps13;Pik3c2a	492
NM_026533	Promoter	chr7	116334616	chr7_116334212_116334616	116334212	Rps13	990
NM_019419	Promoter	chr7	118130084	chr7_118129759_118130084	118129759	Arl6ip1	515
NM_001031814	Intron	chr7	118240147	chr7_118239746_118240147	118239746	Smg1	485
NM_001031814;NR_027879	Promoter	chr7	118244133	chr7_118243765_118244133	118243765	Smg1;4930583K01Rik	615
NM_182995	Promoter	chr7	118713032	chr7_118712543_118713032	118712543	Ccp110	964
NM_001195774;NM_022420	Promoter	chr7	118993280	chr7_118992936_118993280	118992936	Gprc5b	529
NM_026140	Intron	chr7	122051651	chr7_122051268_122051651	122051268	Ears2	478
NM_001289842;NM_001289843;NM_001289845;NM_001289844;NM_001081238	Intron	chr7	122113134	chr7_122112558_122113134	122112558	Palb2	985
NM_001289842;NM_001289843;NM_001289845;NM_001289844;NM_001081238	Intron	chr7	122116525	chr7_122115929_122116525	122115929	Palb2	605
NM_001122643;NM_001122642;NM_001122640;NM_144529;NM_001122641	Promoter	chr7	123370281	chr7_123369976_123370281	123369976	Arhgap17	474
NM_145587	Intron	chr7	126287126	chr7_126286461_126287126	126286461	Sbk1	674
NM_023712;NR_045537	Exon	chr7	126373172	chr7_126372812_126373172	126372812	Spns1	593
NM_172745;NM_001163713	Promoter	chr7	126490280	chr7_126489571_126490280	126489571	Tufm	779
NM_146259	Exon	chr7	127868062	chr7_127867520_127868062	127867520	Zfp668	678
NM_001080963	Intergenic	chr7	129413058	chr7_129412705_129413058	129412705	Ppapdc1a	591
NM_001136054;NM_001029895;NM_001271343;NM_013799	Promoter	chr7	130519620	chr7_130519133_130519620	130519133	Ate1	811
NM_021314	Promoter	chr7	130692278	chr7_130691987_130692278	130691987	Tacc2	518
NM_029609	Intron	chr7	132674371	chr7_132673952_132674371	132673952	Lhpp	737
NM_212473;NM_175268	Intron	chr7	132769828	chr7_132769349_132769828	132769349	Fam53b	773
NM_028095	Promoter	chr7	132852987	chr7_132852523_132852987	132852523	Mettl10	533
NM_178115	Promoter	chr7	133637967	chr7_133637157_133637967	133637157	Edrf1	1422
NM_178115	Intron	chr7	133649116	chr7_133648790_133649116	133648790	Edrf1	603
NM_029886	Promoter	chr7	137411034	chr7_137410432_137411034	137410432	9430038I01Rik	888
NR_033611;NM_029886;NM_023140	Intergenic	chr7	137493491	chr7_137493150_137493491	137493150	9430038I01Rik;Gm12669;Glrx3	681
NM_001130443;NM_025886;NR_029793;NM_008284;NM_028050;NM_001130444;NM_019762;NM_153777;NM_023059;NM_001172065;NM_001172064;NM_145135;NM_178381;NM_013782;NM_001172100;NM_001172101;NM_177897;NM_001162924	Intergenic	chr7	141123535	chr7_141123083_141123535	141123083	B4galnt4;Ptdss2;Ano9;Hras;Mir210;Rassf7;Pkp3;Rnh1;Sigirr;Lrrc56;Lmntd2	559
NM_025886;NR_029793;NM_145135;NM_001287171;NM_178381;NR_105048;NM_019762;NM_001114322;NM_001172065;NM_001172064;NM_001172100;NM_001172101;NM_001081118;NM_001162924;NM_028050;NM_016850;NM_011328;NM_153777;NM_023059;NM_001252600;NM_001252601;NM_013782;NM_001130443;NM_008284;NM_001130444;NM_028069	Intergenic	chr7	141189657	chr7_141189147_141189657	141189147	Ptdss2;Irf7;Ano9;Hras;Mir210;Phrf1;Cdhr5;Rassf7;Pkp3;Rnh1;Sigirr;Sct;Lrrc56;Lmntd2	577
NM_025886;NM_028050	Promoter	chr7	141215680	chr7_141215352_141215680	141215352	Lmntd2;Rassf7	543
NM_001081118	Exon	chr7	141262640	chr7_141262268_141262640	141262268	Phrf1	538
NM_145591;NM_011369	Intergenic	chr8	4677848	chr8_4677485_4677848	4677485	Zfp958;Shcbp1	603
NR_106114;NM_176849;NM_010111	Intergenic	chr8	8700838	chr8_8700457_8700838	8700457	Efnb2;Arglu1;Mir7654	761
NM_011919	Promoter	chr8	11555324	chr8_11555014_11555324	11555014	Ing1	553
NM_011919	Promoter	chr8	11556252	chr8_11555766_11556252	11555766	Ing1	616
NM_011919	Promoter	chr8	11558010	chr8_11557585_11558010	11557585	Ing1	766
NM_001167967;NM_133971;NM_001281974;NM_001281975;NR_030781;NR_106097	Promoter	chr8	11636445	chr8_11635352_11636445	11635352	Mir7238;Ankrd10	1569
NM_001159486;NM_001159485;NM_178076	Intron	chr8	12983953	chr8_12983591_12983953	12983591	Mcf2l	455
NM_001291766;NM_001291765;NM_009361;NM_001291768	Exon	chr8	13370880	chr8_13370403_13370880	13370403	Tfdp1	726
NM_001291766;NM_001291765;NM_009361;NM_001291768	Exon	chr8	13372635	chr8_13372099_13372635	13372099	Tfdp1	571
NM_001291766;NM_001291765;NM_009361;NM_001291768	Exon	chr8	13373975	chr8_13373491_13373975	13373491	Tfdp1	618
NM_025924	Promoter	chr8	13786451	chr8_13786021_13786451	13786021	Upf3a	439
NM_001034862;NM_173744;NM_025785;NM_025556	Intergenic	chr8	13986393	chr8_13986012_13986393	13986012	Coprs;Tdrp;Fbxo25;Erich1	541
NM_001034862;NM_173744;NM_172910;NM_025785;NM_001145965	Intergenic	chr8	14014736	chr8_14014341_14014736	14014341	Dlgap2;Tdrp;Erich1;Fbxo25	576
NM_053171	Intron	chr8	17022720	chr8_17022166_17022720	17022166	Csmd1	563
NM_001004140	Promoter	chr8	22185831	chr8_22185494_22185831	22185494	Ckap2	541
NM_011394	Intron	chr8	22486937	chr8_22486609_22486937	22486609	Slc20a2	511
NM_001081149	Intron	chr8	22872001	chr8_22871691_22872001	22871691	Kat6a	502
NM_054044	Promoter	chr8	27086948	chr8_27086370_27086948	27086370	Gpr124	677
NM_001080813;NM_007918;NR_003107;NM_029423;NR_045840;NM_029674;NM_013462	Intergenic	chr8	27242002	chr8_27241600_27242002	27241600	Rab11fip1;Got1l1;4933416M07Rik;Gm9731;Adrb3;Eif4ebp1	598
NM_175136	Promoter	chr8	31112287	chr8_31111854_31112287	31111854	Rnf122	612
NM_025869;NM_001012517;NM_144927;NR_103719;NM_175136;NM_026453;NM_134161;NM_001286422;NM_001199988;NM_001286425;NM_001286424	Intergenic	chr8	31176587	chr8_31176052_31176587	31176052	Mak16;Fut10;Rnf122;Dusp26;Tti2	630
NM_178648	Promoter	chr8	33642174	chr8_33641679_33642174	33641679	Ubxn8	541
NM_009556	Intron	chr8	43303754	chr8_43303397_43303754	43303397	Zfp42	594
NM_009556	Promoter	chr8	43307492	chr8_43306919_43307492	43306919	Zfp42	590
NR_027759;NM_001161516;NM_001161515;NM_178788	Intron	chr8	48126809	chr8_48126260_48126809	48126260	Dctd	558
NM_001205054;NM_001005847	Promoter	chr8	53512049	chr8_53511767_53512049	53511767	Aga	487
NM_146208	Promoter	chr8	53639206	chr8_53638743_53639206	53638743	Neil3	472
	Intergenic	chr8	64403855	chr8_64403563_64403855	64403563		466
NM_001252623;NM_172753	Intron	chr8	68392834	chr8_68392425_68392834	68392425	Csgalnact1	446
NM_153054;NM_008509	Intergenic	chr8	68984826	chr8_68984563_68984826	68984563	Slc18a1;Lpl	483
NR_038043;NM_172491;NR_038044	Intergenic	chr8	69400190	chr8_69399844_69400190	69399844	Gm10033;D130040H23Rik	446
NM_145596;NM_001286450	Promoter	chr8	69996775	chr8_69996119_69996775	69996119	Gatad2a	665
NM_001025587;NM_001025586;NR_104434	Promoter	chr8	70131708	chr8_70131060_70131708	70131060	Nr2c2ap	657
NM_025577	Promoter	chr8	70506405	chr8_70506149_70506405	70506149	2810428I15Rik	425
NM_007924	Promoter	chr8	70539394	chr8_70538674_70539394	70538674	Ell	1676
NM_133772	Promoter	chr8	70609973	chr8_70609534_70609973	70609534	Ssbp4	675
NM_010592;NM_001286944	Promoter	chr8	70698770	chr8_70698447_70698770	70698447	Jund	793
NM_001195253	Promoter	chr8	70718537	chr8_70718045_70718537	70718045	Gm3336	664
NM_008353	Exon	chr8	70817216	chr8_70816803_70817216	70816803	Il12rb1	688
NM_027560	Promoter	chr8	70839575	chr8_70839282_70839575	70839282	Arrdc2	558
NM_026964	Exon	chr8	70869983	chr8_70869503_70869983	70869503	Ccdc124	489
NM_173013	Exon	chr8	70911261	chr8_70910961_70911261	70910961	Map1s	434
NM_032398	Intron	chr8	71505700	chr8_71505358_71505700	71505358	Plvap	529
NM_011977	Promoter	chr8	71569986	chr8_71569593_71569986	71569593	Slc27a1	953
NM_011977	Promoter	chr8	71570377	chr8_71570106_71570377	71570106	Slc27a1	464
NM_001166213	Exon	chr8	71603043	chr8_71602364_71603043	71602364	Fam129c	901
NM_145624	Promoter	chr8	71882336	chr8_71881946_71882336	71881946	Zfp709	617
NM_001136259;NM_011622	Promoter	chr8	75034584	chr8_75033796_75034584	75033796	Tom1	863
NM_001136259;NM_011622	Intron	chr8	75038418	chr8_75037903_75038418	75037903	Tom1	534
NM_027179;NM_134118	Intron	chr8	83588170	chr8_83587654_83588170	83587654	Tecr	572
NM_027179;NM_134118	Promoter	chr8	83594483	chr8_83594021_83594483	83594021	Tecr	689
NM_025788	Exon	chr8	84672887	chr8_84672570_84672887	84672570	Nacc1	548
NM_001081981;NM_001297601;NM_001081982;NM_010906	Intron	chr8	84731107	chr8_84730490_84731107	84730490	Nfix	850
NR_028268;NM_022997;NM_019716;NM_001163791	Promoter	chr8	85299816	chr8_85299265_85299816	85299265	Orc6;Vps35	829
NM_173866	Intron	chr8	85501550	chr8_85501020_85501550	85501020	Gpt2	540
NM_033327	Exon	chr8	87781911	chr8_87781299_87781911	87781299	Zfp423	985
NM_021390;NR_106190	Intergenic	chr8	89015887	chr8_89015432_89015887	89015432	Mir8110;Sall1	464
	Intergenic	chr8	89825737	chr8_89825288_89825737	89825288		667
NR_110452;NM_018826;NR_033641	Promoter	chr8	92356538	chr8_92355955_92356538	92355955	Irx5;Crnde	1286
NM_026385	Promoter	chr8	94696280	chr8_94695839_94696280	94695839	Pllp	581
NM_172914	Promoter	chr8	95534315	chr8_95534068_95534315	95534068	Ccdc113	455
NM_001195006;NM_145602	Promoter	chr8	95704243	chr8_95703721_95704243	95703721	Ndrg4	854
NM_001035123	Promoter	chr8	95713879	chr8_95713510_95713879	95713510	Setd6	516
NM_010325	Intron	chr8	95868755	chr8_95868205_95868755	95868205	Got2	574
NM_027469	Intron	chr8	105747857	chr8_105747468_105747857	105747468	Gfod2	659
NM_024445;NM_145824	Promoter	chr8	105827735	chr8_105827365_105827735	105827365	Tsnaxip1;Ranbp10	634
NM_177150	Promoter	chr8	105851955	chr8_105851531_105851955	105851531	Cenpt	689
NR_106042	Promoter	chr8	105950696	chr8_105950246_105950696	105950246	Mir7074	608
NM_146216	Promoter	chr8	110618837	chr8_110618437_110618837	110618437	Vac14	691
NM_146216	Intron	chr8	110649594	chr8_110649045_110649594	110649045	Vac14	791
NM_009179	Exon	chr8	110970724	chr8_110970334_110970724	110970334	St3gal2	632
NM_028274	Promoter	chr8	111054304	chr8_111053846_111054304	111053846	Exosc6	663
NM_020584;NM_001033321;NM_026693;NM_025781;NM_013925;NM_001286384;NM_019950;NM_001130868;NM_053092	Intergenic	chr8	111959625	chr8_111959203_111959625	111959203	Kars;Gabarapl2;Chst5;Adat1;Terf2ip;Tmem231;Tmem170	687
NM_173015;NM_001048143	Promoter	chr8	113635492	chr8_113635021_113635492	113635021	Mon1b	641
NM_027103	Promoter	chr8	116978739	chr8_116978418_116978739	116978418	1700030J22Rik	560
NM_026758	Promoter	chr8	117802314	chr8_117801616_117802314	117801616	Mphosph6	707
NM_027950	Promoter	chr8	119439706	chr8_119439119_119439706	119439119	Osgin1	660
	Intergenic	chr8	120331607	chr8_120331032_120331607	120331032		696
NM_198671;NM_001145896;NM_001145897	Intron	chr8	120576092	chr8_120575717_120576092	120575717	Gse1	487
NM_010926	Exon	chr8	120658513	chr8_120657956_120658513	120657956	Emc8	710
	Intergenic	chr8	121273615	chr8_121273159_121273615	121273159		558
NM_011404	Intron	chr8	121884516	chr8_121884041_121884516	121884041	Slc7a5	715
NM_001285983;NM_001110100;NM_001285981;NM_016812	Promoter	chr8	121950638	chr8_121950118_121950638	121950118	Banp	1454
NM_009569	Promoter	chr8	122281936	chr8_122281602_122281936	122281602	Zfpm1	538
NM_013914	Promoter	chr8	122461743	chr8_122461269_122461743	122461269	Snai3	536
NM_026014	Exon	chr8	122572254	chr8_122571670_122572254	122571670	Cdt1	995
NM_153176	Intron	chr8	123083053	chr8_123082514_123083053	123082514	Spg7	875
NR_106047	Promoter	chr8	123106799	chr8_123106536_123106799	123106536	Mir7079	485
NM_007876	Promoter	chr8	123187547	chr8_123187038_123187547	123187038	Dpep1	616
NM_001037878;NM_025804;NM_001286362;NM_001286363;NM_001037877	Promoter	chr8	123374395	chr8_123374140_123374395	123374140	Tcf25	459
NR_028260;NM_054070	Promoter	chr8	123478156	chr8_123477535_123478156	123477535	Afg3l1	731
NM_029746	Promoter	chr8	124521198	chr8_124520800_124521198	124520800	Cog2	483
NM_133739	Promoter	chr9	7764090	chr9_7763852_7764090	7763852	Tmem123	455
NR_045754;NM_027823	Intergenic	chr9	9269728	chr9_9269463_9269728	9269463	Gm16833;Arhgap42	469
NM_026665;NM_176836;NR_037622	Promoter	chr9	13827912	chr9_13827473_13827912	13827473	Cep57;Fam76b	459
NM_028935	Promoter	chr9	18473921	chr9_18473494_18473921	18473494	Zfp558	664
NM_011001;NR_033621;NM_172918;NM_001012265	Intergenic	chr9	19694852	chr9_19694575_19694852	19694575	Olfr857;Zfp317;Olfr58;Olfr856-ps1	513
NM_010066;NM_001199433;NM_001199432;NM_001199431	Intron	chr9	20948791	chr9_20948401_20948791	20948401	Dnmt1	679
NM_010493	Promoter	chr9	21015918	chr9_21015467_21015918	21015467	Icam1	484
NR_038081;NM_027911	Promoter	chr9	21089732	chr9_21089387_21089732	21089387	Raver1-fdx1l;Raver1	501
NM_021531;NM_153141	Promoter	chr9	21546793	chr9_21546154_21546793	21546154	Carm1	1499
NM_011417;NM_001174078;NM_001174079	Exon	chr9	21670700	chr9_21670218_21670700	21670218	Smarca4	491
NM_011417;NM_001174078;NM_001174079	Intron	chr9	21690386	chr9_21689965_21690386	21689965	Smarca4	645
NM_001252659;NM_001252658;NM_010700	Intron	chr9	21745340	chr9_21744843_21745340	21744843	Ldlr	838
NM_001080940	Promoter	chr9	21833851	chr9_21833540_21833851	21833540	Gm6484	589
NM_177030	Promoter	chr9	21853083	chr9_21852770_21853083	21852770	Dock6	606
NM_145612	Promoter	chr9	22308292	chr9_22307929_22308292	22307929	Zfp810	432
NM_028390;NR_030448	Intron	chr9	22342050	chr9_22341623_22342050	22341623	Anln;Mir680-2	492
NM_028390	Exon	chr9	22373172	chr9_22372738_22373172	22372738	Anln	520
	Intergenic	chr9	30138099	chr9_30137711_30138099	30137711		549
NM_009691;NM_001080817;NM_001102455;NM_001101597;NM_001102456	Intergenic	chr9	31280248	chr9_31279938_31280248	31279938	Gm7244;Aplp2;Prdm10	505
NM_021339	Intergenic	chr9	35402921	chr9_35402674_35402921	35402674	Cdon	464
NM_021339	Intergenic	chr9	35421442	chr9_35421182_35421442	35421182	Cdon	499
NM_021339	Intergenic	chr9	35422240	chr9_35421860_35422240	35421860	Cdon	442
NM_008408	Promoter	chr9	36767939	chr9_36767405_36767939	36767405	Stt3a	564
NM_001083917;NM_146615;NR_040728;NM_172768;NM_030713;NM_029379;NM_178227;NM_001286614	Intergenic	chr9	40241524	chr9_40241241_40241524	40241241	Olfr986;1700110K17Rik;Zfp202;Gramd1b;Scn3b;Tmem225	467
NM_001083917;NM_146615;NR_040728;NM_172768;NM_030713;NM_178227;NM_001286614	Intergenic	chr9	40254322	chr9_40253957_40254322	40253957	Gramd1b;1700110K17Rik;Scn3b;Zfp202;Olfr986	597
NM_133733	Exon	chr9	40781669	chr9_40781005_40781669	40781005	Clmp	738
NM_178245;NM_001081121;NM_031165;NM_133733	Intergenic	chr9	40796638	chr9_40796200_40796638	40796200	Clmp;Hspa8;Bsx;4931429I11Rik	645
NM_011436	Intron	chr9	41989808	chr9_41989561_41989808	41989561	Sorl1	492
NM_011436	Intron	chr9	42108284	chr9_42107991_42108284	42107991	Sorl1	447
	Intergenic	chr9	43586497	chr9_43585815_43586497	43585815		691
NM_007619	Intron	chr9	44162512	chr9_44162187_44162512	44162187	Cbl	587
NM_022004	Exon	chr9	45396043	chr9_45395389_45396043	45395389	Fxyd6	663
NM_027498	Intron	chr9	46036070	chr9_46035483_46036070	46035483	Sik3	707
NM_198675;NM_023483	Promoter	chr9	50768619	chr9_50768206_50768619	50768206	1110032A03Rik;Fdxacb1	566
NM_001025375;NM_001025376;NM_023191	Intron	chr9	54718813	chr9_54718383_54718813	54718383	Wdr61	462
NM_025812	Intron	chr9	56470455	chr9_56470163_56470455	56470163	Hmg20a	462
NM_028820	Exon	chr9	57253316	chr9_57252681_57253316	57252681	1700017B05Rik	672
NM_011099;NM_001253883	Promoter	chr9	59656446	chr9_59656067_59656446	59656067	Pkm	737
NM_011099;NM_001253883	Intron	chr9	59660191	chr9_59659500_59660191	59659500	Pkm	1141
NM_027838;NM_001172070;NM_001172071;NM_001172069;NM_001172068;NM_173018	Promoter	chr9	59750875	chr9_59750417_59750875	59750417	Myo9a;Senp8	580
NM_172444;NM_001040426	Exon	chr9	59987715	chr9_59987194_59987715	59987194	Thsd4	550
NM_028283	Exon	chr9	60872466	chr9_60871972_60872466	60871972	Uaca	723
NR_045334	Intergenic	chr9	61250216	chr9_61249948_61250216	61249948	B930092H01Rik	434
NM_001083927;NM_001083928;NM_009389	Intron	chr9	61414596	chr9_61414229_61414596	61414229	Tle3	705
NM_028748;NM_024245;NM_018853	Intergenic	chr9	61909471	chr9_61909031_61909471	61909031	Rplp1;Paqr5;Kif23	533
NM_018853	Promoter	chr9	61912879	chr9_61912403_61912879	61912403	Rplp1	865
NM_008542	Promoter	chr9	64022924	chr9_64022666_64022924	64022666	Smad6	501
NM_008542	Promoter	chr9	64023739	chr9_64023346_64023739	64023346	Smad6	696
NM_173385;NM_001290315;NM_008988;NM_020043;NM_011802;NM_177460;NM_001044389	Intergenic	chr9	65208949	chr9_65208453_65208949	65208453	Parp16;Cilp;Igdcc3;Igdcc4;Clpx	634
NM_019727	Exon	chr9	66091150	chr9_66090443_66091150	66090443	Snx1	780
NM_177583	Promoter	chr9	66795861	chr9_66795573_66795861	66795573	Aph1b	745
NM_010890	Intron	chr9	72682327	chr9_72681813_72682327	72681813	Nedd4	523
NM_010890	Exon	chr9	72742016	chr9_72741575_72742016	72741575	Nedd4	520
NM_001114328;NM_028181;NM_001286544;NM_001286545;NM_001286546	Intron	chr9	72996416	chr9_72995992_72996416	72995992	Ccpg1	623
NM_018889	Exon	chr9	73017991	chr9_73017218_73017991	73017218	Pigb	782
NM_172773;NM_026658;NM_173386;NM_010106;NR_125721;NM_001276452;NM_153098	Intergenic	chr9	78524266	chr9_78523748_78524266	78523748	Eef1a1;Cd109;Slc17a5;Mb21d1;Mto1	1047
NM_009945	Promoter	chr9	79759927	chr9_79759481_79759927	79759481	Cox7a2	600
NM_001039546	Promoter	chr9	80165314	chr9_80165040_80165314	80165040	Myo6	534
NM_148941	Promoter	chr9	83806281	chr9_83805829_83806281	83805829	Elovl4	685
NM_001110265;NM_009445;NM_001284272	Promoter	chr9	83834938	chr9_83834587_83834938	83834587	Ttk	574
NM_001039147;NM_011245;NM_007801;NM_001003911;NM_024431	Intergenic	chr9	90084106	chr9_90083745_90084106	90083745	Ctsh;Adamts7;Rasgrf1;Morf4l1	438
NM_177352	Intron	chr9	96125810	chr9_96125195_96125810	96125195	Gk5	811
NM_001161362	Promoter	chr9	101252178	chr9_101251944_101252178	101251944	Ppp2r3a	448
NM_207668;NR_035516;NM_019807	Intergenic	chr9	104379513	chr9_104379020_104379513	104379020	Mir2136;Acpp	573
NM_001253834;NM_001253836;NM_001253831;NM_175025	Intron	chr9	105475446	chr9_105475074_105475446	105475074	Atp2c1	510
NM_001015507	Promoter	chr9	106822634	chr9_106822321_106822634	106822321	Vprbp	532
NM_001291539;NM_001042779	Promoter	chr9	107611700	chr9_107611217_107611700	107611217	Sema3b	492
NM_011349	Exon	chr9	107686064	chr9_107685502_107686064	107685502	Sema3f	674
NM_008160	Promoter	chr9	108339523	chr9_108339243_108339523	108339243	Gpx1	549
NM_053216	Promoter	chr9	108392985	chr9_108392722_108392985	108392722	1700102P08Rik	516
NM_001205330;NM_001205332;NM_008633	Intron	chr9	110038312	chr9_110037916_110038312	110037916	Map4	452
NM_001081043	Promoter	chr9	110407695	chr9_110407300_110407695	110407300	Ptpn23	632
NM_001081043	Promoter	chr9	110408780	chr9_110408250_110408780	110408250	Ptpn23	888
NM_011562	Exon	chr9	110940124	chr9_110939812_110940124	110939812	Tdgf1	497
NM_178624	Promoter	chr9	114026813	chr9_114026542_114026813	114026542	Fbxl2	468
NM_019922	Intron	chr9	114379515	chr9_114379137_114379515	114379137	Crtap	531
NM_001042503	Intron	chr9	114547866	chr9_114547448_114547866	114547448	Trim71	618
NM_009916;NM_153585;NM_001042503	Intergenic	chr9	114584344	chr9_114583984_114584344	114583984	Cnot10;Ccr4;Trim71	887
NM_024222	Promoter	chr9	115310548	chr9_115310119_115310548	115310119	Stt3b	813
NM_010136;NM_001164789	Promoter	chr9	118478929	chr9_118478535_118478929	118478535	Eomes	600
NM_018748	Intron	chr9	118537798	chr9_118537473_118537798	118537473	Golga4	474
NM_011029;NR_002902	Promoter	chr9	120130240	chr9_120129908_120130240	120129908	Snora62;Rpsa	580
NR_002902	Promoter	chr9	120131017	chr9_120130513_120131017	120130513	Snora62	670
NM_175114	Intron	chr9	121419625	chr9_121419273_121419625	121419273	Trak1	703
NM_010918	Promoter	chr9	121719284	chr9_121718788_121719284	121718788	Nktr	505
NM_148925;NM_001110253	Promoter	chr9	123851700	chr9_123851480_123851700	123851480	Fyco1	687
NM_031185	Intron	chr10	4333383	chr10_4332954_4333383	4332954	Akap12	607
NM_175374	Promoter	chr10	5824492	chr10_5824074_5824492	5824074	Mtrf1l	649
NM_172784	Intron	chr10	7611652	chr10_7611019_7611652	7611019	Lrp11	637
NM_172784	Intron	chr10	7619661	chr10_7619376_7619661	7619376	Lrp11	526
NM_177387	Intergenic	chr10	8136691	chr10_8136189_8136691	8136189	Ust	526
NM_026405	Promoter	chr10	10558222	chr10_10557916_10558222	10557916	Rab32	516
	Intergenic	chr10	11801659	chr10_11801169_11801659	11801169		593
NM_011682	Exon	chr10	12726395	chr10_12725944_12726395	12725944	Utrn	698
NM_001163591;NM_001163590;NM_029075	Promoter	chr10	12964573	chr10_12964075_12964573	12964075	Stx11	809
NM_026203	Intron	chr10	20964209	chr10_20963949_20964209	20963949	Ahi1	447
NM_011295;NR_037680;NR_037681	Promoter	chr10	23787184	chr10_23786319_23787184	23786319	Snora33;Snord100;Rps12	1392
NM_018747	Intron	chr10	25198127	chr10_25197658_25198127	25197658	Akap7	590
NM_013511;NM_001199265;NM_018747	Intergenic	chr10	25319710	chr10_25319391_25319710	25319391	Epb4.1l2;Akap7	542
NM_027168	Promoter	chr10	31313749	chr10_31313374_31313749	31313374	Hddc2	867
NM_172508	Promoter	chr10	34207009	chr10_34206507_34207009	34206507	Dse	606
NM_172508;NM_030203;NM_009433;NM_176968	Intergenic	chr10	34234430	chr10_34234059_34234430	34234059	Tspyl4;Dse;Tspyl1;Nt5dc1	628
NM_176968	Promoter	chr10	34418581	chr10_34418285_34418581	34418285	Nt5dc1	485
NM_008229	Promoter	chr10	36974750	chr10_36974017_36974750	36974017	Hdac2	962
	Intergenic	chr10	38059661	chr10_38059215_38059661	38059215		547
NM_026113	Promoter	chr10	40257085	chr10_40256641_40257085	40256641	Gtf3c6	537
NM_026113	Promoter	chr10	40257968	chr10_40257704_40257968	40257704	Gtf3c6	460
NM_001168304;NM_001291816;NM_198164;NM_001291817	Promoter	chr10	40349539	chr10_40348888_40349539	40348888	Cdk19	660
NM_027879;NM_031877	Promoter	chr10	40883820	chr10_40883460_40883820	40883460	Cdc40;Wasf1	597
NM_029132;NM_026643;NM_001243075;NM_001243074	Intron	chr10	41792562	chr10_41792181_41792562	41792181	Cep57l1	589
NM_145743	Promoter	chr10	42478651	chr10_42478360_42478651	42478360	Lace1	699
NM_011156	Promoter	chr10	45066776	chr10_45066438_45066776	45066438	Prep	453
NM_026148	Promoter	chr10	58323262	chr10_58322833_58323262	58322833	Lims1	591
NM_011030;NM_172939;NM_001024911;NM_001024910	Intergenic	chr10	59273773	chr10_59273463_59273773	59273463	P4ha1;Sowahc;Sept10	614
NM_029770;NR_105835;NR_033616	Intergenic	chr10	60868688	chr10_60868191_60868688	60868191	Unc5b;Mir6408;Pldi	547
NM_013753	Intron	chr10	61326283	chr10_61325956_61326283	61325956	Pald1	473
NR_038038;NM_001146100	Promoter	chr10	62340564	chr10_62340214_62340564	62340214	Hk1os;Hk1	869
NM_001253857;NM_027384	Intron	chr10	62865726	chr10_62865438_62865726	62865438	Tet1	442
NM_001253857;NM_027384	Intron	chr10	62873575	chr10_62873343_62873575	62873343	Tet1	453
NM_026201;NM_177372;NM_027425;NM_027384;NM_001253857;NM_175194	Intergenic	chr10	62886321	chr10_62885878_62886321	62885878	Tet1;Ccar1;Dna2;Rufy2;Slc25a16	547
NM_007659	Promoter	chr10	69353369	chr10_69353005_69353369	69353005	Cdk1	630
NM_172549	Promoter	chr10	75764652	chr10_75764391_75764652	75764391	Cabin1	499
NM_030262	Exon	chr10	77265997	chr10_77265480_77265997	77265480	Pofut2	550
NM_026431	Exon	chr10	77985188	chr10_77984808_77985188	77984808	1810043G02Rik	553
NM_173751	Promoter	chr10	78574938	chr10_78574690_78574938	78574690	Ilvbl	482
NM_008226	Exon	chr10	79734865	chr10_79734244_79734865	79734244	Hcn2	622
NM_172551	Exon	chr10	79740031	chr10_79739520_79740031	79739520	Polrmt	738
NM_172551	Exon	chr10	79741265	chr10_79740717_79741265	79740717	Polrmt	605
NR_027505;NM_144528	Promoter	chr10	79767477	chr10_79767132_79767477	79767132	Rnf126	598
NM_031380;NR_038088	Intron	chr10	79780818	chr10_79780270_79780818	79780270	Bc1;Fstl3	824
NM_175450	Promoter	chr10	79960194	chr10_79959837_79960194	79959837	Wdr18	573
NM_001003949	Exon	chr10	79979099	chr10_79978570_79979099	79978570	Tmem259	538
NM_001003949	Promoter	chr10	79985025	chr10_79984662_79985025	79984662	Tmem259	881
NM_007705;NM_027207	Promoter	chr10	80170859	chr10_80170218_80170859	80170218	Cirbp;1600002K03Rik	663
NM_010255	Promoter	chr10	80261413	chr10_80261131_80261413	80261131	Gamt	528
NR_104339;NM_001285435;NR_038088;NR_104340	Intron	chr10	80344763	chr10_80344412_80344763	80344412	Bc1;Adamtsl5	529
NM_013595	Promoter	chr10	80399808	chr10_80399373_80399808	80399373	Mbd3	595
NM_001164149;NM_001164148;NM_001164147;NM_001164150;NM_001164151;NM_001164152;NM_001164153;NM_011548	Intron	chr10	80424655	chr10_80424303_80424655	80424303	Tcf3	623
NM_134002	Promoter	chr10	80622697	chr10_80622215_80622697	80622215	Csnk1g2	1605
NM_172457;NM_027829	Promoter	chr10	80702283	chr10_80701965_80702283	80701965	Mob3a;Izumo4	576
NM_199322	Intron	chr10	80778154	chr10_80777774_80778154	80777774	Dot1l	476
NM_010731	Promoter	chr10	81137543	chr10_81137294_81137543	81137294	Zbtb7a	488
NM_001282096	Promoter	chr10	81285301	chr10_81284724_81285301	81284724	Tjp3	591
NM_001014836	Promoter	chr10	81365355	chr10_81364994_81365355	81364994	4930404N11Rik	593
NM_134009	Promoter	chr10	81496402	chr10_81496078_81496402	81496078	Ncln	782
NM_001163064;NM_001105557	Intergenic	chr10	82178832	chr10_82178416_82178832	82178416	Zfp938;AU041133	473
NM_001042513;NM_001042523;NM_015762;NM_001042514	Intron	chr10	82876660	chr10_82876301_82876660	82876301	Txnrd1	683
NM_001017525;NM_028709	Exon	chr10	85625109	chr10_85624815_85625109	85624815	Btbd11	548
NM_011461	Intron	chr10	88679618	chr10_88679254_88679618	88679254	Spic	533
NM_008682	Promoter	chr10	92722395	chr10_92721818_92722395	92721818	Nedd1	611
NM_146239	Intron	chr10	93188852	chr10_93188454_93188852	93188454	Cdk17	535
NM_018797	Intron	chr10	94819491	chr10_94819194_94819491	94819194	Plxnc1	505
NM_177368;NR_038032	Promoter	chr10	105574170	chr10_105573746_105574170	105573746	Gm15663;Tmtc2	553
NM_207522;NM_025602	Promoter	chr10	105841395	chr10_105841089_105841395	105841089	Ccdc59;Mettl25	456
NM_025780;NM_001033261	Promoter	chr10	115384434	chr10_115384066_115384434	115384066	Thap2;Zfc3h1	554
NR_104123;NM_008337	Intergenic	chr10	118461410	chr10_118461099_118461410	118461099	Ifng;Tmevpg1	493
NM_010441	Promoter	chr10	120476034	chr10_120475640_120476034	120475640	Hmga2	584
NM_010441	Intergenic	chr10	120523429	chr10_120522802_120523429	120522802	Hmga2	1615
NM_001081056	Intron	chr10	121591780	chr10_121591211_121591780	121591211	Xpot	592
NM_177152	Intergenic	chr10	126020197	chr10_126019821_126020197	126019821	Lrig3	686
NM_001113199	Exon	chr10	128040319	chr10_128039680_128040319	128039680	Naca	663
NR_105879	Promoter	chr10	128383344	chr10_128383026_128383344	128383026	Mir6914	510
NM_001253690;NM_001253691;NR_045108;NR_045109;NM_019574	Promoter	chr11	3289255	chr11_3288702_3289255	3288702	Patz1	918
NM_001077661;NR_015577	Promoter	chr11	5762383	chr11_5762073_5762383	5762073	2210015D19Rik;Urgcp	541
NM_173748	Intron	chr11	6161326	chr11_6160933_6161326	6160933	Nudcd3	655
NM_001252288;NM_001252282;NM_001252283;NM_010956;NM_001252287	Promoter	chr11	6291886	chr11_6291596_6291886	6291596	Ogdh	441
NR_034042	Promoter	chr11	6622391	chr11_6622083_6622391	6622083	Snora5c	584
	Intergenic	chr11	7424140	chr11_7423704_7424140	7423704		536
	Intergenic	chr11	10330869	chr11_10330537_10330869	10330537		588
NM_021891;NM_001163360;NM_001163359	Promoter	chr11	11809287	chr11_11808682_11809287	11808682	Fignl1	804
	Intergenic	chr11	13006064	chr11_13005706_13006064	13005706		680
NM_207655;NM_007912	Intergenic	chr11	16697834	chr11_16697297_16697834	16697297	Egfr	538
NM_178909;NM_025443	Promoter	chr11	17211873	chr11_17211288_17211873	17211288	Wdr92;Pno1	601
NM_172260	Intron	chr11	20245036	chr11_20244458_20245036	20244458	Cep68	790
NM_021372	Intergenic	chr11	20476180	chr11_20475772_20476180	20475772	Sertad2	428
NM_016888;NM_144514;NM_001169114	Intergenic	chr11	22833223	chr11_22832966_22833223	22832966	Commd1;B3gnt2	471
NM_001164231;NM_027557	Promoter	chr11	43682720	chr11_43682400_43682720	43682400	Pwwp2a	533
NM_008029	Promoter	chr11	49610375	chr11_49610031_49610375	49610031	Flt4	560
NM_001290769;NM_011018	Promoter	chr11	50213107	chr11_50212524_50213107	50212524	Sqstm1	634
NM_021510	Promoter	chr11	50377241	chr11_50376901_50377241	50376901	Hnrnph1	508
NR_110444	Promoter	chr11	51219821	chr11_51219427_51219821	51219427	5133400J02Rik	505
NM_026631	Exon	chr11	51623270	chr11_51622828_51623270	51622828	Nhp2	469
NM_009331	Exon	chr11	52254194	chr11_52253880_52254194	52253880	Tcf7	551
NR_033332;NM_019687;NM_019723;NM_011396	Intergenic	chr11	53948096	chr11_53947696_53948096	53947696	Slc22a4;Slc22a5;Slc22a21;Gm12216	474
NM_013716	Promoter	chr11	55469674	chr11_55469343_55469674	55469343	G3bp1	536
NR_045686;NR_073164;NM_146018;NM_001271357;NM_001271356	Promoter	chr11	59810260	chr11_59809793_59810260	59809793	Flcn;Gm16062	584
NM_001290013;NM_001290012;NM_001290011;NM_008819;NM_001290014	Intron	chr11	59974849	chr11_59974219_59974849	59974219	Pemt	638
NM_025757;NM_145427	Promoter	chr11	60417199	chr11_60416792_60417199	60416792	Atpaf2;Gid4	427
NM_021354	Exon	chr11	60461452	chr11_60460708_60461452	60460708	Drg2	752
NM_022009	Exon	chr11	60721727	chr11_60721218_60721727	60721218	Flii	588
NM_009171	Promoter	chr11	60811265	chr11_60810834_60811265	60810834	Shmt1	548
NM_001039536	Intron	chr11	62509302	chr11_62508938_62509302	62508938	Pigl	795
NM_001039536	Intron	chr11	62511529	chr11_62511240_62511529	62511240	Pigl	446
NR_028526;NR_028541;NR_028550;NR_030738	Promoter	chr11	62605659	chr11_62605045_62605659	62605045	Snord65;2410006H16Rik;Snord49a;Snord49b	888
NR_028541;NR_028550	Promoter	chr11	62606151	chr11_62605731_62606151	62605731	Snord65;Snord49a	647
NM_023479	Exon	chr11	64999005	chr11_64998562_64999005	64998562	Elac2	544
NR_037222	Promoter	chr11	68990961	chr11_68990220_68990961	68990220	Mir3062	1077
NR_027913;NM_011900;NM_001033433;NR_035455;NM_019871;NM_009235;NM_009601;NM_001291058;NM_026991;NM_013415;NM_030702;NM_023517;NM_029348;NM_011367;NM_011814;NM_144958;NM_010198;NM_011614;NM_001159505;NM_001159503;NM_001291068;NM_001291104;NR_110993;NM_001163571;NM_001159375;NM_001034097	Intergenic	chr11	69704664	chr11_69704204_69704664	69704204	Tnfsf13;Tnfsf12;Sat2;Tnfsf12Tnfsf13;Slc35g3;Chrnb1;Eif4a1;Zbtb4;Atp1b2;Sox15;Cd68;Shbg;Fxr2;Polr2a;Mpdu1;Tmem102;Senp3;Fgf11;G630025P09Rik;Mir1934	792
NM_029231	Promoter	chr11	70410622	chr11_70410213_70410622	70410213	Pelp1	881
NM_025397	Promoter	chr11	70452148	chr11_70451906_70452148	70451906	Med11	448
NM_008876	Promoter	chr11	70540105	chr11_70539760_70540105	70539760	Pld2	566
NM_013625;NR_037610	Promoter	chr11	74724716	chr11_74724410_74724716	74724410	Pafah1b1	536
NR_029546;NR_029794	Promoter	chr11	75173224	chr11_75172803_75173224	75172803	Mir212;Mir132	639
NM_027136	Promoter	chr11	75179142	chr11_75178882_75179142	75178882	Ovca2	442
NM_001012309	Intron	chr11	77047613	chr11_77047246_77047613	77047246	Ccdc55	471
NM_001004144	Exon	chr11	77506886	chr11_77506553_77506886	77506553	Git1	550
NM_001159482;NM_033475	Promoter	chr11	78189891	chr11_78189514_78189891	78189514	Rab34	597
NM_009297;NM_009143	Promoter	chr11	78246071	chr11_78245695_78246071	78245695	Supt6;Sdf2	557
NM_017407	Promoter	chr11	78302000	chr11_78301613_78302000	78301613	Spag5	678
NM_008238;NM_001277290	Intron	chr11	78374711	chr11_78374169_78374711	78374169	Foxn1	632
NM_022411	Promoter	chr11	78422621	chr11_78422137_78422621	78422137	Slc13a2	886
NM_175543	Intron	chr11	79656836	chr11_79656433_79656836	79656433	Rab11fip4	540
NM_029537	Intron	chr11	80818186	chr11_80817862_80818186	80817862	Tmem98	533
NM_001291245;NM_010716;NM_001291247;NM_001291246	Promoter	chr11	82781786	chr11_82781388_82781786	82781388	Lig3	633
NM_027915;NM_001035854	Promoter	chr11	83303134	chr11_83302736_83303134	83302736	Ap2b1	648
NM_025414	Intron	chr11	84898281	chr11_84897812_84898281	84897812	Myo19	567
NM_175563;NM_025377	Promoter	chr11	87109545	chr11_87109018_87109545	87109018	Ska2;Prr11	800
NM_001080933	Intergenic	chr11	89600929	chr11_89600716_89600929	89600716	Ankfn1	421
NM_011505	Intron	chr11	90615929	chr11_90615607_90615929	90615607	Stxbp4	642
NM_011505;NM_199008	Promoter	chr11	90638791	chr11_90638197_90638791	90638197	Cox11;Stxbp4	678
NM_025659;NM_001163464;NM_153104	Exon	chr11	95831647	chr11_95831049_95831647	95831049	Abi3;Phospho1	951
NM_009951	Intron	chr11	95970620	chr11_95970169_95970620	95970169	Igf2bp1	699
NM_009951	Intron	chr11	95981442	chr11_95980831_95981442	95980831	Igf2bp1	1089
NR_037977	Exon	chr11	96261706	chr11_96261472_96261706	96261472	Gm53	670
NM_001130450;NM_008686	Promoter	chr11	96830282	chr11_96829685_96830282	96829685	Nfe2l1	620
NM_008379	Promoter	chr11	97188615	chr11_97188174_97188615	97188174	Kpnb1	1599
NR_045496	Intron	chr11	97611439	chr11_97610798_97611439	97610798	2410003L11Rik	750
NR_105892	Promoter	chr11	97674730	chr11_97674070_97674730	97674070	Mir6927	661
NM_011971	Exon	chr11	97707635	chr11_97706869_97707635	97706869	Psmb3	773
NM_054051;NR_106180	Promoter	chr11	97744671	chr11_97744269_97744671	97744269	Mir8102;Pip4k2b	661
NM_010688	Exon	chr11	97837732	chr11_97837327_97837732	97837327	Lasp1	515
NM_001163608;NM_028199	Intron	chr11	97964142	chr11_97963644_97964142	97963644	Plxdc1	704
NM_011869	Intron	chr11	98708578	chr11_98708093_98708578	98708093	Med24	568
NM_001025779;NM_011799	Promoter	chr11	98908212	chr11_98907780_98908212	98907780	Cdc6	583
NM_011623	Promoter	chr11	99024430	chr11_99024015_99024430	99024015	Top2a	472
NM_011508	Promoter	chr11	100320593	chr11_100320183_100320593	100320183	Eif1	500
NM_010593	Intron	chr11	100385753	chr11_100385312_100385753	100385312	Jup	803
NM_019795	Promoter	chr11	100620161	chr11_100619292_100620161	100619292	Dnajc7	946
NM_012037	Promoter	chr11	101464390	chr11_101464126_101464390	101464126	Vat1	504
NM_001252222;NM_001252223;NM_008676;NM_001252220	Intron	chr11	101565482	chr11_101565135_101565482	101565135	Nbr1	565
NM_144831;NM_001256318;NM_001252222;NM_144830;NM_001252220;NM_001252223;NM_025404;NM_009764;NM_008676;NM_025654	Intergenic	chr11	101641788	chr11_101641458_101641788	101641458	Brca1;Dhx8;Rdm1;Tmem106a;Nbr1;LOC666331;Arl4d	510
NM_001159492	Intron	chr11	102494669	chr11_102494147_102494669	102494147	Gpatch8	738
NM_025988	Exon	chr11	103112800	chr11_103112123_103112800	103112123	Acbd4	902
NM_172567	Promoter	chr11	105126336	chr11_105125757_105126336	105125757	Mettl2	629
NM_011947	Promoter	chr11	106084706	chr11_106084171_106084706	106084171	Map3k3	704
NM_001252448;NM_001252449;NM_028126	Intron	chr11	106189391	chr11_106188974_106189391	106188974	Strada	518
NM_198292	Intron	chr11	106570140	chr11_106569783_106570140	106569783	Tex2	478
NR_027785;NM_015810	Promoter	chr11	106779586	chr11_106779173_106779586	106779173	Polg2	635
NM_001252193;NM_025275	Promoter	chr11	109426090	chr11_109425831_109426090	109425831	Amz2	672
NM_145940	Promoter	chr11	109612188	chr11_109611816_109612188	109611816	Wipi1	583
NM_009217;NM_001042606;NM_027216;NM_138598;NM_001166503;NM_177777;NM_013581	Intergenic	chr11	113589629	chr11_113589056_113589629	113589056	Cog1;Slc39a11;Sstr2;Fam104a;D11Wsu47e	891
NM_001163346;NM_020006	Promoter	chr11	113752280	chr11_113751906_113752280	113751906	Cdc42ep4	455
NM_053273	Promoter	chr11	114672968	chr11_114672523_114672968	114672523	Ttyh2	456
NM_053273	Promoter	chr11	114675951	chr11_114675484_114675951	114675484	Ttyh2	478
NM_001110337;NM_028055;NM_170758;NM_199221;NM_001110338;NM_001034878;NR_037269;NM_001102615;NM_147217;NM_181749	Intergenic	chr11	114833795	chr11_114833400_114833795	114833400	Gpr142;Kif19a;Dnaic2;Cd300lb;Mir466n;Btbd17;Cd300a;Gprc5c	714
NM_130454	Intron	chr11	115916636	chr11_115916122_115916636	115916122	Recql5	624
NM_133663;NM_001005608	Exon	chr11	116006133	chr11_116005466_116006133	116005466	Itgb4	714
NM_001286006;NM_172569	Exon	chr11	116059509	chr11_116059194_116059509	116059194	Unk	625
NM_025367;NM_011451;NM_001172472;NM_001172473	Promoter	chr11	116534717	chr11_116534410_116534717	116534410	Sphk1	566
NM_173755	Exon	chr11	116539748	chr11_116539305_116539748	116539305	Ube2o	573
NM_009180	Intron	chr11	116682958	chr11_116682574_116682958	116682574	St6galnac2	502
NM_178620;NM_011358	Promoter	chr11	116853811	chr11_116853026_116853811	116853026	Mfsd11;Srsf2	1022
NR_035453	Promoter	chr11	119389936	chr11_119389570_119389936	119389570	Mir1932	495
NM_001085498;NR_037225;NR_029767;NM_028898;NM_007377;NM_130862;NM_001198787;NM_001198785;NM_001037755;NM_001037754	Intergenic	chr11	119939647	chr11_119939154_119939647	119939154	Rptor;Mir3065;Aatk;Mir338;Baiap2;Chmp6	595
NM_009734	Exon	chr11	120070817	chr11_120070457_120070817	120070457	Cep131	589
NM_027980	Exon	chr11	120370113	chr11_120369875_120370113	120369875	2310003H01Rik	454
NM_008244;NM_001159328;NM_197995	Promoter	chr11	120467738	chr11_120467249_120467738	120467249	Hgs;Arl16	780
NM_007988	Exon	chr11	120818896	chr11_120818485_120818896	120818485	Fasn	628
NM_001038654;NM_030696;NM_001038653	Promoter	chr11	120948768	chr11_120948367_120948768	120948367	Slc16a3	446
NM_001099628	Promoter	chr12	4915270	chr12_4914999_4915270	4914999	Atad2b	509
NM_007483	Promoter	chr12	8500042	chr12_8499468_8500042	8499468	Rhob	727
NM_008640	Promoter	chr12	8921965	chr12_8921548_8921965	8921548	Laptm4a	696
NM_008709	Promoter	chr12	12942962	chr12_12942557_12942962	12942557	Mycn	716
NM_009072	Promoter	chr12	16894790	chr12_16894434_16894790	16894434	Rock2	862
NM_172574;NM_001161111	Promoter	chr12	17000503	chr12_17000138_17000503	17000138	Pqlc3	556
NM_013614	Intergenic	chr12	17557228	chr12_17556981_17557228	17556981	Odc1	454
	Intergenic	chr12	19646774	chr12_19646531_19646774	19646531		450
NM_178357	Promoter	chr12	24652131	chr12_24651767_24652131	24651767	Klf11	1290
NM_201357	Intron	chr12	28763373	chr12_28762866_28763373	28762866	Tssc1	514
NM_001289503;NM_001289502;NM_178629;NM_001289504	Intron	chr12	36439970	chr12_36439594_36439970	36439594	Ispd	564
	Intergenic	chr12	36901328	chr12_36901071_36901328	36901071		486
NM_172803	Intergenic	chr12	40917627	chr12_40917252_40917627	40917252	Dock4	608
NM_021710	Intron	chr12	51706216	chr12_51705838_51706216	51705838	Ap4s1	602
NM_001033156	Promoter	chr12	59219823	chr12_59219489_59219823	59219489	Fbxo33	972
NM_178912;NM_013902	Promoter	chr12	65074006	chr12_65073652_65074006	65073652	Fancm;Fkbp3	602
NM_001162933	Intergenic	chr12	66231773	chr12_66231483_66231773	66231483	Rpl10l	578
	Intergenic	chr12	68406898	chr12_68406607_68406898	68406607		511
NM_027269;NR_033222	Promoter	chr12	69197924	chr12_69197493_69197924	69197493	Dnaaf2;9330151L19Rik	636
NM_025441	Intron	chr12	69321841	chr12_69321364_69321841	69321364	Nemf	486
NM_178628;NM_201519	Promoter	chr12	69893172	chr12_69892774_69893172	69892774	Map4k5;Atl1	764
NM_011184	Promoter	chr12	70974894	chr12_70974668_70974894	70974668	Psma3	426
NM_001081195;NR_045056;NR_045055	Promoter	chr12	71016197	chr12_71015858_71016197	71015858	Arid4a;3110056K07Rik	443
NM_024205;NM_026038;NM_001205067	Promoter	chr12	72085191	chr12_72084825_72085191	72084825	Jkamp;L3hypdh	612
NM_011382	Promoter	chr12	73111970	chr12_73111509_73111970	73111509	Six4	475
NM_138745	Promoter	chr12	76255751	chr12_76255131_76255751	76255131	Mthfd1	876
NM_181073	Exon	chr12	79055637	chr12_79055163_79055637	79055163	Plekhh1	600
NM_134156	Intron	chr12	80180149	chr12_80179818_80180149	80179818	Actn1	521
NM_001079694;NM_001079695;NM_009159;NR_045057;NM_001242419;NR_033786;NM_178682;NM_001177561;NM_011387	Intergenic	chr12	80885787	chr12_80885409_80885787	80885409	Gm20337;Srsf5;Slc10a1;1700052I22Rik;4933426M11Rik	617
NM_183154	Intron	chr12	83591580	chr12_83591274_83591580	83591274	Zfyve1	504
NM_001163502;NM_001163501	Exon	chr12	84159362	chr12_84158772_84159362	84158772	Elmsan1	683
NM_001163502;NM_001163501	Exon	chr12	84160271	chr12_84159928_84160271	84159928	Elmsan1	591
NM_008992	Exon	chr12	84606471	chr12_84606061_84606471	84606061	Abcd4	516
NM_026775;NM_010234	Intergenic	chr12	85455445	chr12_85455046_85455445	85455046	Fos;Tmed10	952
NM_010234	Intergenic	chr12	85486242	chr12_85485604_85486242	85485604	Fos	689
NM_001081423;NM_021446	Promoter	chr12	85825236	chr12_85824593_85825236	85824593	Ttll5;0610007P14Rik	1009
NM_001199843;NM_029601	Intron	chr12	86129479	chr12_86128871_86129479	86128871	Ift43	617
NM_011934;NM_001159500	Intron	chr12	86482714	chr12_86482210_86482714	86482210	Esrrb	505
NM_011934;NM_001159500	Intron	chr12	86501963	chr12_86501631_86501963	86501631	Esrrb	576
NM_031391;NM_175335	Promoter	chr12	91590460	chr12_91590161_91590460	91590161	Gtf2a1	476
NM_175367	Intron	chr12	91779443	chr12_91778990_91779443	91778990	Ston2	602
NM_183186	Intron	chr12	99341346	chr12_99340975_99341346	99340975	Foxn3	637
NM_183186	Intron	chr12	99392460	chr12_99392079_99392460	99392079	Foxn3	648
NR_045288	Intergenic	chr12	99577874	chr12_99577522_99577874	99577522	1700064M15Rik	547
NM_153587	Promoter	chr12	100725395	chr12_100725046_100725395	100725046	Rps6ka5	584
NM_029705;NM_001167914	Intron	chr12	101955385	chr12_101954984_101955385	101954984	Atxn3	765
NR_036593	Intergenic	chr12	106357359	chr12_106356748_106357359	106356748	1700121N20Rik	666
NR_036593	Intergenic	chr12	106534411	chr12_106534166_106534411	106534166	1700121N20Rik	469
NM_001286343;NR_045973;NM_021399;NM_001079883	Intergenic	chr12	107812739	chr12_107812431_107812739	107812431	4930465M20Rik;Bcl11b	498
NM_009832	Intron	chr12	108196318	chr12_108195907_108196318	108195907	Ccnk	615
NM_001159910	Intron	chr12	108218369	chr12_108217945_108218369	108217945	Ccdc85c	686
NM_009537	Promoter	chr12	108792726	chr12_108792344_108792726	108792344	Yy1	652
NR_045466	Intergenic	chr12	110092954	chr12_110092649_110092954	110092649	3110009F21Rik	609
NR_002866;NR_037204	Promoter	chr12	110276170	chr12_110275717_110276170	110275717	Mir1247;Dio3os	605
NM_001135001	Promoter	chr12	110447073	chr12_110446569_110447073	110446569	Ppp2r5c	1676
NM_012023;NM_001081458;NM_001081457;NM_001135001	Intron	chr12	110547186	chr12_110546687_110547186	110546687	Ppp2r5c	543
NM_030238	Exon	chr12	110638250	chr12_110637251_110638250	110637251	Dync1h1	1190
NM_030238	Exon	chr12	110640878	chr12_110640490_110640878	110640490	Dync1h1	444
NM_027149;NM_025488;NR_033340;NM_010480;NM_030238	Intergenic	chr12	110690187	chr12_110689795_110690187	110689795	Wdr20;Hsp90aa1;1700001K19Rik;B930059L03Rik;Dync1h1	539
NM_173363;NM_178041	Promoter	chr12	111538101	chr12_111537508_111538101	111537508	Eif5	690
NM_021273	Promoter	chr12	111670854	chr12_111670283_111670854	111670283	Ckb	800
NM_028193	Promoter	chr12	113001138	chr12_113000800_113001138	113000800	Brf1	554
NM_134041	Promoter	chr12	113156611	chr12_113156192_113156611	113156192	4930427A07Rik	485
NM_028731	Promoter	chr12	116281160	chr12_116280695_116281160	116280695	Esyt2	683
NM_001166385;NM_009239	Promoter	chr12	118302302	chr12_118301950_118302302	118301950	Sp4	780
NM_172585	Intron	chr13	9142543	chr13_9142179_9142543	9142179	Larp4b	662
NM_010917	Intron	chr13	13447125	chr13_13446524_13447125	13446524	Nid1	622
NM_010282;NM_194262;NM_198122	Promoter	chr13	14064124	chr13_14063777_14064124	14063777	Arid4b;Ggps1	587
NM_138654	Intergenic	chr13	16769992	chr13_16769541_16769992	16769541	Sugct	461
NM_178198;NM_178186;NM_175656	Promoter	chr13	22043652	chr13_22042977_22043652	22042977	Hist1h4i;Hist1h2ag;Hist1h2bj	679
NM_145399	Promoter	chr13	23991746	chr13_23991280_23991746	23991280	Scgn	475
NM_020567	Exon	chr13	24753695	chr13_24753278_24753695	24753278	Gmnn	703
NM_024473	Promoter	chr13	24801119	chr13_24800803_24801119	24800803	BC005537	886
NM_001195617;NM_177577;NM_008156;NM_001013389	Intergenic	chr13	25051854	chr13_25051500_25051854	25051500	Dcdc2a;Mrs2;Gpld1	534
NM_010093;NM_001289920	Intron	chr13	29952138	chr13_29951872_29952138	29951872	E2f3	467
NM_001123386;NM_009881	Intron	chr13	35797945	chr13_35797347_35797945	35797347	Cdyl	840
NM_201358;NM_001039189;NM_024274	Promoter	chr13	36117851	chr13_36117394_36117851	36117394	Fars2;Lyrm4	949
NM_007772	Intron	chr13	42080720	chr13_42080054_42080720	42080054	Hivep1	669
NM_019930;NM_183204;NM_001081059	Intergenic	chr13	43579727	chr13_43579486_43579727	43579486	Rnf182;Ranbp9;Mcur1	481
NR_045489	Intergenic	chr13	44409090	chr13_44408664_44409090	44408664	1700029N11Rik	657
NM_026056	Intron	chr13	46644265	chr13_46644029_46644265	46644029	Cap2	625
NM_011078	Intron	chr13	48824519	chr13_48824163_48824519	48824163	Phf2	553
NM_029279;NM_013660;NM_025415;NM_001281880	Intergenic	chr13	51696415	chr13_51695869_51696415	51695869	Cks2;Sema4d;Secisbp2	591
NM_001146027;NM_001146025;NM_001146026;NM_134064	Promoter	chr13	54688284	chr13_54687871_54688284	54687871	Rnf44	709
NM_016662	Promoter	chr13	55330580	chr13_55330161_55330580	55330161	Mxd3	720
NM_025596;NM_016662;NM_016758;NM_029303;NM_025828;NM_009000;NM_008739;NM_011392;NM_021489	Intergenic	chr13	55339797	chr13_55339453_55339797	55339453	Rgs14;Rab24;Slc34a1;F12;Pfn3;Prelid1;Lman2;Nsd1;Mxd3	713
NM_011938;NM_001286063;NM_001038018;NM_001286065;NM_001286064;NM_001112711;NM_001286066	Promoter	chr13	55445033	chr13_55444515_55445033	55444515	Grk6	520
NM_001159514;NM_001159515;NM_012015;NM_001159513	Intron	chr13	56124937	chr13_56124400_56124937	56124400	H2afy	580
NM_145976;NM_001159514;NM_001159515;NM_001159513;NM_012015;NM_001168615	Intergenic	chr13	56143617	chr13_56142858_56143617	56142858	Tifab;H2afy	1588
NR_046061;NM_008373;NM_177809	Intergenic	chr13	56419749	chr13_56419205_56419749	56419205	Slc25a48;Gm10782;Il9	1236
NM_001284221;NM_023328;NM_001284219	Intron	chr13	59460014	chr13_59459574_59460014	59459574	Agtpbp1	473
NM_030153	Intron	chr13	59592864	chr13_59592547_59592864	59592547	Naa35	721
NM_027307;NM_001035122	Intron	chr13	59647187	chr13_59646806_59647187	59646806	Golm1	610
NM_027307;NM_001035122	Intron	chr13	59667349	chr13_59666880_59667349	59666880	Golm1	568
NM_026921;NR_015349	Promoter	chr13	59769970	chr13_59769570_59769970	59769570	Etohd2;Isca1	646
NM_153538	Intron	chr13	59789045	chr13_59788690_59789045	59788690	Zcchc6	709
NM_009984	Promoter	chr13	64370376	chr13_64369913_64370376	64369913	Ctsl	1058
NM_053180	Promoter	chr13	64432449	chr13_64432209_64432449	64432209	Cdk20	453
NM_053180	Promoter	chr13	64432881	chr13_64432546_64432881	64432546	Cdk20	816
NM_175290;NM_178364;NM_146819	Intergenic	chr13	65240750	chr13_65240488_65240750	65240488	Nlrp4f;Zfp369;Olfr466	502
NM_175290;NM_178364;NM_146819	Intergenic	chr13	65241266	chr13_65240948_65241266	65240948	Nlrp4f;Zfp369;Olfr466	573
NM_001013769;NM_001012325;NM_001001152;NM_001048204;NM_001292066;NM_001256052;NM_001012448;NM_001012449;NM_172392	Intergenic	chr13	67166736	chr13_67166320_67166736	67166320	Zfp455;Rslcan18;Zfp708;Zfp458;Zfp759;Rsl1	728
NM_144837	Promoter	chr13	70638235	chr13_70637809_70638235	70637809	Ice1	653
NM_145376	Exon	chr13	73495163	chr13_73494743_73495163	73494743	Lpcat1	834
NM_001301153;NM_009817	Promoter	chr13	74808784	chr13_74808188_74808784	74808188	Cast	840
	Intergenic	chr13	80114115	chr13_80113797_80114115	80113797		430
NM_001042591	Intergenic	chr13	80806636	chr13_80806358_80806636	80806358	Arrdc3	500
NM_001042591	Promoter	chr13	80886111	chr13_80885618_80886111	80885618	Arrdc3	731
NM_001042591	Intron	chr13	80886448	chr13_80886210_80886448	80886210	Arrdc3	440
NM_001081176	Exon	chr13	81674792	chr13_81674169_81674792	81674169	Polr3g	632
NM_024175	Promoter	chr13	90923382	chr13_90922863_90923382	90922863	Rps23	1135
NM_010829;NM_010049	Promoter	chr13	92355029	chr13_92354666_92355029	92354666	Dhfr;Msh3	775
NR_034043;NM_028106;NM_025630;NM_001081159;NM_198408;NM_007974	Intergenic	chr13	95430380	chr13_95430072_95430380	95430072	Snora47;Zbed3;S100z;Crhbp;Aggf1;F2rl1	612
NM_008255	Exon	chr13	96655281	chr13_96654814_96655281	96654814	Hmgcr	552
NR_110431;NR_110430;NR_110432	Intron	chr13	97485869	chr13_97485432_97485869	97485432	Lincenc1	1020
NR_110431;NR_110430;NR_110432	Intron	chr13	97489905	chr13_97489594_97489905	97489594	Lincenc1	520
NR_110431;NR_110430;NR_110432	Intron	chr13	97492915	chr13_97492127_97492915	97492127	Lincenc1	1132
NR_110431;NR_110430;NR_110432;NR_046157	Intergenic	chr13	97503795	chr13_97503301_97503795	97503301	Lincenc1;Gm5086	816
NM_178716	Intron	chr13	98905395	chr13_98905143_98905395	98905143	Tnpo1	475
NM_001048267;NM_178716;NM_027064;NR_045495	Intergenic	chr13	98976635	chr13_98976319_98976635	98976319	Tnpo1;2310020H05Rik;1700024P04Rik	523
NM_008634	Intron	chr13	99505451	chr13_99505169_99505451	99505169	Map1b	484
NM_021886	Promoter	chr13	100778487	chr13_100778143_100778487	100778143	Cenph	580
NM_029665	Intron	chr13	106926604	chr13_106926127_106926604	106926127	Ipo11	613
NM_001127346;NM_028042	Promoter	chr13	108159149	chr13_108158273_108159149	108158273	Ercc8;Ndufaf2	1120
NM_011945;NM_172593	Intergenic	chr13	111725881	chr13_111725497_111725881	111725497	Mier3;Map3k1	1216
NM_008903;NM_008247	Promoter	chr13	112801121	chr13_112800841_112801121	112800841	Ppap2a	443
NR_045976	Intergenic	chr13	114570363	chr13_114570105_114570363	114570105	4930544M13Rik	478
NM_175538	Promoter	chr13	119756049	chr13_119755366_119756049	119755366	Nim1k	823
NM_134080;NM_001081427	Exon	chr14	7883978	chr14_7883443_7883978	7883443	Flnb	752
NM_134080;NM_001081427	Intron	chr14	7937887	chr14_7937568_7937887	7937568	Flnb	547
NM_025341;NM_134080;NM_001081427;NM_007870	Intergenic	chr14	7954418	chr14_7954108_7954418	7954108	Flnb;Dnase1l3;Abhd6	478
NM_008981	Intron	chr14	11637685	chr14_11637404_11637685	11637404	Ptprg	545
NM_008981	Intron	chr14	12108449	chr14_12107998_12108449	12107998	Ptprg	656
NM_011584	Promoter	chr14	18238613	chr14_18238358_18238613	18238358	Nr1d2	493
NM_008695	Exon	chr14	19778976	chr14_19778479_19778976	19778479	Nid2	666
NM_026209	Promoter	chr14	20083424	chr14_20082743_20083424	20082743	Saysd1	690
NM_011695	Promoter	chr14	21831553	chr14_21831256_21831553	21831256	Vdac2	438
NM_026965	Promoter	chr14	21846426	chr14_21846024_21846426	21846024	Comtd1	652
NM_011297;NM_207635;NM_207634	Intron	chr14	24495009	chr14_24494514_24495009	24494514	Rps24	630
NM_183208	Intergenic	chr14	25397374	chr14_25397119_25397374	25397119	Zmiz1	472
NM_183208	Promoter	chr14	25459144	chr14_25458690_25459144	25458690	Zmiz1	657
NM_001101433	Intron	chr14	25747892	chr14_25747361_25747892	25747361	Zcchc24	1027
NM_013469	Exon	chr14	25869348	chr14_25868873_25869348	25868873	Anxa11	506
NM_134437	Intron	chr14	27072318	chr14_27071738_27072318	27071738	Il17rd	790
NM_134437;NM_001289686	Intergenic	chr14	27114830	chr14_27114538_27114830	27114538	Il17rd;Arhgef3	463
NM_027871;NM_001289686;NM_001289687	Intron	chr14	27347823	chr14_27347501_27347823	27347501	Arhgef3	524
NM_001033668	Exon	chr14	31266400	chr14_31265937_31266400	31265937	Dnah1	509
NM_025907;NM_019975;NM_009937;NM_028932;NM_011894	Intergenic	chr14	31513117	chr14_31512570_31513117	31512570	Hacl1;Sh3bp5;Colq;Mettl6;Eaf1	556
NM_001081221	Exon	chr14	32567775	chr14_32567411_32567775	32567411	Ercc6	648
NM_145928;NM_027464;NM_027717;NM_177816	Intergenic	chr14	40970681	chr14_40970038_40970681	40970038	Fam213a;Dydc2;Tspan14;Sh2d4b	923
NR_045809;NM_146054;NM_025959;NM_019425;NM_019637	Intergenic	chr14	45445558	chr14_45445030_45445558	45445030	Fermt2;4930527F14Rik;Gnpnat1;Styx;Psmc6	537
NM_172600	Promoter	chr14	48446583	chr14_48446088_48446583	48446088	Tmem260	666
NM_146316;NM_146317;NM_146278;NM_001011809;NM_146319	Intergenic	chr14	50062401	chr14_50062026_50062401	50062026	Olfr729;Olfr728;Olfr725;Olfr727;Olfr726	585
NM_020513;NM_020512;NM_001170918;NM_020514	Intergenic	chr14	52542113	chr14_52541855_52542113	52541855	Olfr1507;Olfr1509;Olfr1508	460
	Intergenic	chr14	53563366	chr14_53562908_53563366	53562908		467
NM_026936	Promoter	chr14	54361053	chr14_54360754_54361053	54360754	Oxa1l	555
NM_026936	Exon	chr14	54363920	chr14_54363483_54363920	54363483	Oxa1l	567
NM_145462	Intron	chr14	54546944	chr14_54546469_54546944	54546469	Haus4	688
NM_199470	Exon	chr14	54637849	chr14_54637229_54637849	54637229	Cdh24	678
NR_105913	Promoter	chr14	54645867	chr14_54645090_54645867	54645090	Mir6948	1102
NM_133734;NR_037572;NM_001199009	Promoter	chr14	55560643	chr14_55559974_55560643	55559974	Dcaf11	1271
NM_001029855;NM_194346;NM_011190	Promoter	chr14	55591618	chr14_55591097_55591618	55591097	Psme2;Rnf31	981
NM_027143	Intron	chr14	55893268	chr14_55892764_55893268	55892764	Khnyn	515
NR_040642;NM_027436	Promoter	chr14	60784877	chr14_60784529_60784877	60784529	Mipep	531
NR_028264	Promoter	chr14	61682489	chr14_61682072_61682489	61682072	Dleu2	545
NR_029734;NR_029733;NM_001039105;NR_028264;NM_023233;NM_001164220;NM_206974	Intergenic	chr14	61686446	chr14_61685952_61686446	61685952	Mir16-1;Dleu2;Trim13;Kcnrg;Mir15a	498
NR_045503;NM_008715	Promoter	chr14	62761785	chr14_62761136_62761785	62761136	Ints6;4931440J10Rik	677
NM_001168318	Exon	chr14	65744326	chr14_65743714_65744326	65743714	Scara5	620
NM_001110162;NM_001111028;NM_001285933;NM_134073;NM_175384	Promoter	chr14	67716081	chr14_67715435_67716081	67715435	Cdca2;Kctd9	1537
NM_177780	Promoter	chr14	67935970	chr14_67935238_67935970	67935238	Dock5	763
NM_011506	Promoter	chr14	73552722	chr14_73552324_73552722	73552324	Sucla2	552
NM_009429;NR_045294	Promoter	chr14	75845185	chr14_75844732_75845185	75844732	Gm4285;Tpt1	685
NR_028481;NM_009429	Promoter	chr14	75847886	chr14_75847558_75847886	75847558	Snora31;Tpt1	635
NM_026474	Promoter	chr14	79587694	chr14_79587321_79587694	79587321	Sugt1	606
	Intergenic	chr14	89325799	chr14_89324942_89325799	89324942		1350
NM_175245	Intron	chr14	99039499	chr14_99039175_99039499	99039175	Mzt1	828
NM_177715;NR_039592	Promoter	chr14	102983339	chr14_102982847_102983339	102982847	Kctd12;Mir5130	501
NM_001033242	Promoter	chr14	103070271	chr14_103069656_103070271	103069656	Cln5	624
NM_011821;NM_001079844	Promoter	chr14	116926680	chr14_116926094_116926680	116926094	Gpc6	755
NR_045624;NM_001163675;NM_001163676;NM_001033336	Intergenic	chr14	118473856	chr14_118473280_118473856	118473280	Abcc4;1700044C05Rik	587
NM_145465	Intron	chr14	121300221	chr14_121299626_121300221	121299626	Stk24	796
NM_001243837	Intron	chr15	5024043	chr15_5023641_5024043	5023641	C7	746
NM_177178;NM_013787	Promoter	chr15	9140956	chr15_9140623_9140956	9140623	Lmbrd2;Skp2	550
NM_001166408;NM_030690	Intron	chr15	10707595	chr15_10707300_10707595	10707300	Rai14	485
NR_045064;NR_045063	Intron	chr15	10725244	chr15_10724979_10725244	10724979	4930556M19Rik	515
NM_033074	Promoter	chr15	11400056	chr15_11399600_11400056	11399600	Tars	529
NM_172958	Intron	chr15	12211289	chr15_12211003_12211289	12211003	Mtmr12	478
NM_029998	Intron	chr15	12815252	chr15_12814664_12815252	12814664	6030458C11Rik	748
NM_001166360;NM_026799;NM_029998;NM_001130149	Promoter	chr15	12825068	chr15_12824683_12825068	12824683	Drosha;6030458C11Rik	719
	Intergenic	chr15	17095424	chr15_17094986_17095424	17094986		449
	Intergenic	chr15	19378094	chr15_19377711_19378094	19377711		631
NM_019472	Exon	chr15	25801692	chr15_25801113_25801692	25801113	Myo10	652
NM_177597	Promoter	chr15	26309088	chr15_26308694_26309088	26308694	March11	631
NM_008774	Promoter	chr15	36609696	chr15_36609304_36609696	36609304	Pabpc1	606
NM_001112721;NM_001081359	Intron	chr15	37983039	chr15_37982698_37983039	37982698	Ubr5	476
NM_013692;NM_001289471	Promoter	chr15	38301145	chr15_38300797_38301145	38300797	Klf10	801
NM_022722	Intron	chr15	39781240	chr15_39780674_39781240	39780674	Dpys	788
NM_001037937;NM_181277;NM_145470	Intergenic	chr15	55268149	chr15_55267752_55268149	55267752	Col14a1;Deptor	461
NM_029640;NM_180662;NM_001164641;NM_001164642;NM_001164643;NM_153178;NM_053068	Intergenic	chr15	73095741	chr15_73095369_73095741	73095369	Trappc9;Chrac1;Ago2	583
NM_001081066;NM_001168255;NM_001033219;NM_173365;NM_001166389;NM_001166388;NM_001166390	Intergenic	chr15	73630392	chr15_73629567_73630392	73629567	Dennd3;Slc45a4;Gpr20;Ptp4a3	834
NM_001081961	Promoter	chr15	74749329	chr15_74748885_74749329	74748885	2300005B03Rik	455
NR_108041	Intergenic	chr15	75441783	chr15_75441266_75441783	75441266	9030619P08Rik	526
NM_001285429;NM_178646;NM_023240;NM_029663;NM_001285433;NM_001285432;NM_001285431;NM_001285430;NM_001285434	Promoter	chr15	75909656	chr15_75909191_75909656	75909191	Eef1d;Tigd5	650
NM_001168288;NM_198420	Intron	chr15	76761082	chr15_76760768_76761082	76760768	Arhgap39	627
NM_022410	Exon	chr15	77771870	chr15_77771419_77771870	77771419	Myh9	666
NM_007583	Intron	chr15	78001708	chr15_78001256_78001708	78001256	Cacng2	510
NM_013847	Exon	chr15	79038268	chr15_79037839_79038268	79037839	Gcat	646
NM_145139	Promoter	chr15	79077156	chr15_79076527_79077156	79076527	Eif3l	638
NM_177461	Exon	chr15	79132132	chr15_79131737_79132132	79131737	Micall1	771
NM_001040187;NM_199080;NM_199079	Promoter	chr15	79546638	chr15_79546187_79546638	79546187	Ddx17	764
NM_030255;NM_001160415	Intron	chr15	79905373	chr15_79904828_79905373	79904828	Apobec3	789
NM_144811	Exon	chr15	79924013	chr15_79923320_79924013	79923320	Cbx7	733
NM_144811	Intron	chr15	79927294	chr15_79926789_79927294	79926789	Cbx7	914
NR_028282	Promoter	chr15	80078549	chr15_80077861_80078549	80077861	Snord83b	818
NR_028282	Promoter	chr15	80078934	chr15_80078679_80078934	80078679	Snord83b	489
NM_013762;NR_028282;NR_028281	Promoter	chr15	80081971	chr15_80080974_80081971	80080974	Snord43;Snord83b;Rpl3	1256
NM_001289442	Intron	chr15	80586303	chr15_80585849_80586303	80585849	Grap2	532
NM_009634	Exon	chr15	80967839	chr15_80967362_80967839	80967362	Adsl	926
NM_001146174;NM_011241	Exon	chr15	81721982	chr15_81721596_81721982	81721596	Rangap1	902
NM_017376	Promoter	chr15	81811374	chr15_81810996_81811374	81810996	Tef	612
NM_013836;NM_145474;NM_023623;NM_001114140;NR_003552;NM_029562;NR_033515	Intergenic	chr15	82717580	chr15_82717046_82717580	82717046	Cyp2d13;Cyp2d37-ps;Tcf20;Cyp2d40;Cyp2d34;Cyp2d26	731
NM_023475	Exon	chr15	83114451	chr15_83113789_83114451	83113789	Serhl	913
NM_178869	Intron	chr15	83502715	chr15_83502447_83502715	83502447	Ttll1	481
NM_183017	Intron	chr15	83590248	chr15_83589782_83590248	83589782	Ttll12	683
NM_146061	Promoter	chr15	84680912	chr15_84680403_84680912	84680403	Prr5	651
NM_001164628;NM_001205334;NM_001164627;NM_028455	Intron	chr15	84733456	chr15_84733066_84733456	84733066	Arhgap8	544
NM_001083114;NM_175363;NM_001285863;NM_001285864;NM_146062	Intron	chr15	93421659	chr15_93421226_93421659	93421226	Pphln1	481
NM_001253813;NM_175344	Intron	chr15	95963397	chr15_95963044_95963397	95963044	Ano6	568
NM_001166456;NM_028148;NM_134086;NM_001166458	Intergenic	chr15	96524832	chr15_96524440_96524832	96524440	Slc38a1;Scaf11	425
NM_001289437;NM_133714;NM_001289439;NM_001289440;NM_001289438	Promoter	chr15	98534344	chr15_98534012_98534344	98534012	Kansl2	559
NM_011653	Promoter	chr15	98953640	chr15_98953237_98953640	98953237	Tuba1a	709
NM_009448	Exon	chr15	99034441	chr15_99033802_99034441	99033802	Tuba1c	798
NM_139140	Intron	chr15	99155695	chr15_99155424_99155695	99155424	Spats2	442
NM_009597	Intron	chr15	99678612	chr15_99678235_99678612	99678235	Asic1	879
NM_001113545	Intron	chr15	99835924	chr15_99835457_99835924	99835457	Lima1	490
NM_001113545	Intron	chr15	99865801	chr15_99865388_99865801	99865388	Lima1	631
NM_001113545	Promoter	chr15	99873072	chr15_99872484_99873072	99872484	Lima1	602
NM_001159361	Intron	chr15	100049671	chr15_100049141_100049671	100049141	Dip2b	734
NM_001146161;NM_008732	Exon	chr15	100405694	chr15_100405113_100405694	100405113	Slc11a2	582
NM_001289691;NM_001289690;NM_001289695;NM_001289694	Intron	chr15	102212092	chr15_102211722_102212092	102211722	Zfp740	605
NM_013672	Promoter	chr15	102406212	chr15_102405848_102406212	102405848	Sp1	930
NM_001163643;NM_009582	Exon	chr15	102501897	chr15_102501660_102501897	102501660	Map3k12	441
NR_104427;NM_010447;NM_001039129;NM_001076789;NR_002885;NR_002883	Promoter	chr15	103241978	chr15_103241536_103241978	103241536	Gm5643;Cbx5;Hnrnpa1;Gm10052	511
NM_026508	Promoter	chr16	4077888	chr16_4077634_4077888	4077634	Trap1	502
NM_029657;NM_001252437	Exon	chr16	4913956	chr16_4913614_4913956	4913614	Mgrn1	492
NM_133185	Promoter	chr16	5013711	chr16_5013077_5013711	5013077	Rogdi	1029
NM_025546	Exon	chr16	11193684	chr16_11193257_11193684	11193257	Rsl1d1	552
NM_015769	Intergenic	chr16	13152620	chr16_13152146_13152620	13152146	Ercc4	508
NR_105784;NR_029855;NM_153588;NM_028761;NR_037997;NM_001122667;NR_030549	Intergenic	chr16	13444456	chr16_13443686_13444456	13443686	2310015D24Rik;Parn;Mir193b;Mkl2;Mir6365;Mir365-1	988
NM_011159;NM_008565	Promoter	chr16	15638073	chr16_15637553_15638073	15637553	Mcm4;Prkdc	744
NM_011159	Intron	chr16	15736508	chr16_15736074_15736508	15736074	Prkdc	665
NM_001025947;NM_001276341;NR_075074;NM_001276340;NM_152816	Promoter	chr16	16359461	chr16_16358607_16359461	16358607	Dnm1l	1191
NM_011949;NM_001038663	Promoter	chr16	16983785	chr16_16983095_16983785	16983095	Mapk1	776
NM_144954;NM_001252444;NM_001252445	Intron	chr16	17095995	chr16_17095503_17095995	17095503	Ppil2	580
NM_025808	Promoter	chr16	17509618	chr16_17509226_17509618	17509226	Lztr1	596
NM_001272031;NM_001272030;NM_001272032;NM_001272028;NM_001272029;NM_033474;NM_001111062;NM_001111063;NM_007744	Exon	chr16	18407133	chr16_18406620_18407133	18406620	Comt;Arvcf	522
NR_028403;NM_011672	Intron	chr16	18818551	chr16_18818216_18818551	18818216	Ufd1l	541
NM_010435;NM_010922	Promoter	chr16	18878196	chr16_18877652_18878196	18877652	Mrpl40;Hira	561
NM_010143	Promoter	chr16	21205090	chr16_21204675_21205090	21204675	Ephb3	661
NR_037958	Intron	chr16	21808535	chr16_21808073_21808535	21808073	1300002E11Rik	476
NM_023794	Intron	chr16	22395270	chr16_22395007_22395270	22395007	Etv5	475
NM_023794	Intron	chr16	22399705	chr16_22399466_22399705	22399466	Etv5	467
NM_023125	Exon	chr16	23081583	chr16_23081279_23081583	23081279	Kng1	442
NM_008555;NM_023386	Intergenic	chr16	23572155	chr16_23571860_23572155	23571860	Rtp4;Masp1	544
NR_040374	Promoter	chr16	25058555	chr16_25058122_25058555	25058122	A230028O05Rik	511
NR_040374	Promoter	chr16	25059359	chr16_25059001_25059359	25059001	A230028O05Rik	590
NM_027904;NM_028973	Intergenic	chr16	30204317	chr16_30204005_30204317	30204005	Cpn2;Lrrc15	531
NM_008148	Promoter	chr16	30309739	chr16_30309354_30309739	30309354	Gp5	616
NM_001122683	Promoter	chr16	31429904	chr16_31429626_31429904	31429626	Bdh1	533
NM_001289443	Promoter	chr16	32672809	chr16_32672427_32672809	32672427	Tnk2	471
NM_019827;NR_033221	Promoter	chr16	38088823	chr16_38088510_38088823	38088510	BC031361;Gsk3b	529
NM_022318;NM_001300827;NM_001017429;NM_001081984;NM_134102;NM_007414;NM_009855;NM_172380;NM_024273	Intergenic	chr16	38444543	chr16_38444182_38444543	38444182	Timmdc1;Cd80;Popdc2;Pla1a;Poglut1;Adprh;Cox17	572
NR_040521;NR_040522	Promoter	chr16	42875854	chr16_42875379_42875854	42875379	4932412D23Rik	1380
NM_021495;NM_021497;NM_021496	Intergenic	chr16	46356961	chr16_46356640_46356961	46356640	Pvrl3	537
NM_028680	Promoter	chr16	49699509	chr16_49699100_49699509	49699100	Ift57	566
NM_001033238	Promoter	chr16	52031587	chr16_52031153_52031587	52031153	Cblb	713
NM_027651	Intron	chr16	57280743	chr16_57280440_57280743	57280440	Tmem30c	493
NM_026577	Promoter	chr16	62847089	chr16_62846444_62847089	62846444	Arl13b	1052
NM_173069	Intergenic	chr16	69783350	chr16_69782824_69783350	69782824	Speer2	730
NM_173440	Promoter	chr16	76373833	chr16_76373148_76373833	76373148	Nrip1	693
NM_007520	Promoter	chr16	87700371	chr16_87699894_87700371	87699894	Bach1	765
NM_015755	Intergenic	chr16	90560489	chr16_90560069_90560489	90560069	Hunk	455
NR_028368;NM_026110;NM_001163695;NM_001164483;NM_028905;NM_001045515	Intergenic	chr16	91080810	chr16_91080573_91080810	91080573	Paxbp1;4930404I05Rik;Synj1;4932438H23Rik	470
NM_016967;NM_001110498;NM_010509;NM_016968	Intergenic	chr16	91283082	chr16_91282837_91283082	91282837	Ifnar2;Olig2;Olig1	483
NM_028083	Promoter	chr16	93883820	chr16_93883210_93883820	93883210	Chaf1b	829
NM_007890;NM_001113389	Intron	chr16	94602977	chr16_94602661_94602977	94602661	Dyrk1a	523
NM_001122998;NM_011878	Intron	chr17	3461336	chr17_3460964_3461336	3460964	Tiam2	639
NM_146073	Promoter	chr17	5493003	chr17_5492495_5493003	5492495	Zdhhc14	769
NM_177311;NM_181392;NM_001111017	Promoter	chr17	6079718	chr17_6079417_6079718	6079417	Serac1;Gtf2h5	565
NM_011299	Promoter	chr17	7170034	chr17_7169567_7170034	7169567	Rps6ka2	524
NM_011299	Intron	chr17	7293582	chr17_7293132_7293582	7293132	Rps6ka2	835
NR_030763;NR_045436;NR_045437	Intergenic	chr17	13559086	chr17_13558622_13559086	13558622	Smok4a;2700054A10Rik	473
NM_022311	Intergenic	chr17	13659381	chr17_13658998_13659381	13658998	Tcte2	712
NM_022311;NM_010806	Intergenic	chr17	13684071	chr17_13683671_13684071	13683671	Mllt4;Tcte2	538
NR_045431;NM_007690	Intergenic	chr17	15691536	chr17_15691082_15691536	15691082	Chd1;4933401D09Rik	540
NM_001005358;NM_001163919	Intergenic	chr17	17005188	chr17_17004704_17005188	17004704	Zfp960	709
NM_025934	Intergenic	chr17	17294321	chr17_17294062_17294321	17294062	Riok2	693
NM_175229;NM_027644;NM_027220;NM_001081399;NM_133731;NM_001077421;NM_019910;NM_001077633;NM_013921;NM_001039238;NM_011321;NM_020487;NM_026305	Intergenic	chr17	23924967	chr17_23924440_23924967	23924440	Dcpp1;Dcpp2;Dcpp3;Prss41;Tceb2;Srrm2;Sbp;Prss33;Prss32;Sbpl;Prss30;Prss21;Prss22	528
NM_001163852;NM_001163853	Promoter	chr17	24202841	chr17_24202396_24202841	24202396	Tbc1d24	676
NM_011930	Exon	chr17	25146855	chr17_25146406_25146855	25146406	Clcn7	508
NR_027452;NM_001177609;NM_001177610;NM_011665	Promoter	chr17	25274046	chr17_25273407_25274046	25273407	Ube2i;Gm17801	843
NM_028009;NM_028101;NM_026897;NR_037243;NM_001271436;NM_022422;NM_001165929;NM_019719;NM_145999;NM_029624;NM_026238;NM_001164225;NR_105932;NM_145409;NM_001271434;NM_001271435;NR_045520;NM_001271437;NM_144816;NM_001271433;NM_018857;NM_133719;NM_001163766;NM_001285982;NM_177822;NM_001285984;NM_173741;NM_145410	Intergenic	chr17	25757235	chr17_25756895_25757235	25756895	Lmf1;Mir3082;Rhbdl1;Metrn;Stub1;Jmjd8;Wdr90;Mir6966;Haghl;Ccdc78;Gng13;Wdr24;Mslnl;Narfl;Rpusd1;Chtf18;Fbxl16;Msln;Fam173a;Rhot2	567
NM_019719;NR_037243	Promoter	chr17	25833427	chr17_25833088_25833427	25833088	Stub1;Mir3082	602
NM_001162868;NM_001162869	Promoter	chr17	26069803	chr17_26069305_26069803	26069305	Rab11fip3	553
NM_001081070	Promoter	chr17	26197007	chr17_26196340_26197007	26196340	Pdia2	733
NM_008113;NM_207217;NM_025881;NM_001081069;NR_037905;NR_037906;NM_001206335;NM_009733;NM_028190;NM_001159598;NM_001081070	Intergenic	chr17	26286507	chr17_26286007_26286507	26286007	Itfg3;Axin1;Rgs11;Pdia2;Arhgdig;Luc7l	509
NM_001081656;NM_026170;NM_013642	Intergenic	chr17	26478946	chr17_26478511_26478946	26478511	Neurl1b;Dusp1;Ergic1	558
NM_026170	Intron	chr17	26597122	chr17_26596636_26597122	26596636	Ergic1	495
NM_146075	Promoter	chr17	27205014	chr17_27204418_27205014	27204418	Lemd2	715
NM_011861;NM_011432;NM_001271511;NM_001286744;NM_001033279;NM_001286743;NM_013891;NM_178365;NM_001044719	Intergenic	chr17	27743997	chr17_27743729_27743997	27743729	Snrpc;Spdef;Pacsin1;D17Wsu92e	489
NM_001080769	Intron	chr17	27895197	chr17_27894820_27895197	27894820	Uhrf1bp1	582
NM_001080769	Exon	chr17	27895776	chr17_27895333_27895776	27895333	Uhrf1bp1	675
NM_011145	Intron	chr17	28248131	chr17_28247584_28248131	28247584	Ppard	729
NM_001163820;NR_028297;NR_028296;NM_001163819	Promoter	chr17	28313773	chr17_28313515_28313773	28313515	Fance	469
NM_001098226;NM_011566;NM_001204156	Exon	chr17	28331780	chr17_28331236_28331780	28331236	Tead3	572
NM_134115	Intron	chr17	28983445	chr17_28983049_28983445	28983049	Stk38	460
NM_153166	Promoter	chr17	29236814	chr17_29236309_29236814	29236309	Cpne5	669
NM_001162901;NM_001159538;NM_001162902;NM_008842;NM_013710	Intergenic	chr17	29449513	chr17_29448811_29449513	29448811	Pim1;Tmem217;Fgd2	711
NR_045447	Promoter	chr17	29595985	chr17_29595585_29595985	29595585	Tbc1d22bos	615
NM_130882	Promoter	chr17	32947807	chr17_32947248_32947807	32947248	Cyp4f13	581
NM_011296;NM_019420;NM_172620	Promoter	chr17	33953427	chr17_33952993_33953427	33952993	B3galt4;Vps52;Rps18	469
NM_009926	Promoter	chr17	34037607	chr17_34037278_34037607	34037278	Col11a2	650
NM_013683;NM_001161730;NM_013585	Promoter	chr17	34188004	chr17_34187589_34188004	34187589	Tap1;Psmb9	643
NM_010929	Exon	chr17	34586584	chr17_34586037_34586584	34586037	Notch4	981
NR_028527	Promoter	chr17	34949938	chr17_34949463_34949938	34949463	Snord52	665
NM_001252468;NM_001252469;NM_057171	Intron	chr17	35139738	chr17_35139509_35139738	35139509	Bag6	438
NM_020027;NM_001199044	Promoter	chr17	35165480	chr17_35165126_35165480	35165126	Prrc2a	603
NM_013633	Promoter	chr17	35504196	chr17_35503748_35504196	35503748	Pou5f1	503
NM_001010833	Promoter	chr17	35841709	chr17_35841353_35841709	35841353	Mdc1	480
NM_025649	Promoter	chr17	46152250	chr17_46151740_46152250	46151740	Mad2l1bp	847
NM_001162864	Intron	chr17	46456091	chr17_46455686_46456091	46455686	Ttbk1	484
NM_175168	Exon	chr17	46577187	chr17_46576577_46577187	46576577	Ptk7	734
NM_001100452	Exon	chr17	46814422	chr17_46814011_46814422	46814011	Gltscr1l	458
NM_001097623;NM_172622	Intron	chr17	47305945	chr17_47305457_47305945	47305457	Trerf1	638
NM_001172091;NM_001081635;NM_145489;NM_172622;NM_001146212;NM_001146211;NM_008189;NM_029296;NM_183086;NM_001081636;NM_146079;NM_001097623;NM_022015	Intergenic	chr17	47408688	chr17_47408194_47408688	47408194	Trerf1;Ccnd3;1700001C19Rik;AI661453;Mrps10;Taf8;Guca1a;Guca1b	750
NM_001081636;NM_001081635	Intron	chr17	47511765	chr17_47511400_47511765	47511400	Ccnd3	585
NM_025365;NR_045945;NM_001164729	Promoter	chr17	47689575	chr17_47688841_47689575	47688841	Tomm6;Tomm6os	987
NM_001161722;NM_001161723	Intron	chr17	47772792	chr17_47772317_47772792	47772317	Tfeb	736
NM_207219;NM_001110832;NM_001289491;NM_001289490;NM_010913	Promoter	chr17	48410263	chr17_48409808_48410263	48409808	Nfya;Oard1	955
NM_010913;NM_207219;NM_152823;NM_027292;NM_001289490;NM_001110832;NM_001289491;NM_009694	Intergenic	chr17	48484680	chr17_48484318_48484680	48484318	Apobec2;Nfya;Unc5cl;Oard1;Tspo2	554
NM_024432	Promoter	chr17	56075011	chr17_56074643_56075011	56074643	Ubxn6	594
NM_008233	Promoter	chr17	56079611	chr17_56079100_56079611	56079100	Hdgfrp2	1630
NM_025836	Promoter	chr17	56290839	chr17_56290617_56290839	56290617	Plin3	431
NM_001252455;NM_001252456;NM_011218;NM_001252453	Exon	chr17	56435883	chr17_56435206_56435883	56435206	Ptprs	810
NM_001252456	Promoter	chr17	56462692	chr17_56462223_56462692	56462223	Ptprs	579
NM_001163300	Exon	chr17	56600618	chr17_56600260_56600618	56600260	Safb	692
NM_018730;NM_153152	Promoter	chr17	56612306	chr17_56611989_56612306	56611989	Rpl36;2410015M20Rik	756
NM_175350;NM_028782	Promoter	chr17	56627387	chr17_56627001_56627387	56627001	Catsperd;Lonp1	642
NM_175350	Intron	chr17	56649921	chr17_56649469_56649921	56649469	Catsperd	733
NM_008738	Promoter	chr17	56758724	chr17_56758311_56758724	56758311	Nrtn	624
NM_133801	Exon	chr17	57007812	chr17_57007088_57007812	57007088	Gtf2f1	839
NM_133801	Promoter	chr17	57011797	chr17_57011484_57011797	57011484	Gtf2f1	552
NM_001242390;NM_030084;NM_001242389;NM_001242391;NM_134125	Promoter	chr17	57247970	chr17_57247365_57247970	57247365	Gpr108;Trip10	1270
NM_001037997;NM_008000;NM_001286415	Intron	chr17	64061138	chr17_64060799_64061138	64060799	Fert2	505
NM_001198949;NM_009067	Promoter	chr17	65885428	chr17_65885123_65885428	65885123	Ralbp1	807
NM_172963;NM_001114098;NM_024448;NM_028998	Intergenic	chr17	66464515	chr17_66464231_66464515	66464231	Mtcl1;Rab12;Themis3	503
NM_008480	Promoter	chr17	67697646	chr17_67697094_67697646	67697094	Lama1	880
NM_001128181;NM_001128180;NM_177639;NM_027712	Intron	chr17	70757059	chr17_70756786_70757059	70756786	Dlgap1	497
NM_001164077;NM_001164076;NM_001164075;NM_001164074;NM_001128181;NM_001128180;NM_027712;NM_009372;NM_177639	Intergenic	chr17	70828816	chr17_70828359_70828816	70828359	Dlgap1;Tgif1	626
NM_001146222;NM_001146223;NM_001146224;NM_024428	Intron	chr17	74300576	chr17_74300178_74300576	74300178	Dpy30	496
NM_007566	Intron	chr17	74688862	chr17_74688595_74688862	74688595	Birc6	469
NM_181649;NM_001081179	Promoter	chr17	78835932	chr17_78835702_78835932	78835702	Gpatch11;Heatr5b	436
NM_011163	Promoter	chr17	78881846	chr17_78881275_78881846	78881275	Eif2ak2	587
NM_001195486;NM_001195487;NM_001195485;NM_146083;NR_036615	Promoter	chr17	80206527	chr17_80206142_80206527	80206142	Srsf7	945
NM_009231	Intron	chr17	80404645	chr17_80404176_80404645	80404176	Sos1	577
NM_001290345	Intron	chr17	80608084	chr17_80607621_80608084	80607621	Map4k3	656
NM_001290345	Intron	chr17	80665083	chr17_80664686_80665083	80664686	Map4k3	649
NM_011406;NR_104580;NM_001286684;NM_001112798	Intron	chr17	81529978	chr17_81529662_81529978	81529662	Slc8a1	532
NM_153512;NM_199466;NM_001159529;NM_001286567;NM_009187;NM_001114361;NM_001114362	Intergenic	chr17	83500228	chr17_83499834_83500228	83499834	Kcng3;Eml4;Cox7a2l	498
NM_177606	Intron	chr17	84574022	chr17_84573558_84574022	84573558	Plekhh2	572
NR_027930;NM_011151;NR_027929;NM_001159497;NM_001159496	Promoter	chr17	84957909	chr17_84957207_84957909	84957207	1110020A21Rik;Ppm1b	2269
NM_028576	Intron	chr17	85257478	chr17_85256854_85257478	85256854	Camkmt	633
NM_011380	Promoter	chr17	85690899	chr17_85690533_85690899	85690533	Six2	558
NM_028658;NM_180974	Intergenic	chr17	88498425	chr17_88498070_88498425	88498070	Ppp1r21;Foxn2	480
NM_001024731	Promoter	chr17	94864847	chr17_94864545_94864847	94864545	Gm20939	435
	Intergenic	chr18	8236608	chr18_8236256_8236608	8236256		755
NM_022021;NM_001146287	Intron	chr18	11883842	chr18_11883251_11883842	11883251	Cables1	624
NM_001190371	Intron	chr18	12260896	chr18_12260391_12260896	12260391	Ankrd29	685
NM_008378	Promoter	chr18	12973999	chr18_12973600_12973999	12973600	Impact	547
NM_001161369;NM_009280	Exon	chr18	14651378	chr18_14650824_14651378	14650824	Ss18	594
NM_133195;NM_001146294;NM_001146293;NM_001146292;NM_001174074	Intron	chr18	25647013	chr18_25646781_25647013	25646781	Celf4	462
NM_001083334;NM_011946;NM_009668;NR_045403;NM_133658	Intergenic	chr18	32285246	chr18_32284906_32285246	32284906	Map3k2;Ercc3;Bin1;A830052D11Rik	545
NM_013512	Intergenic	chr18	34093799	chr18_34093112_34093799	34093112	Epb4.1l4a	764
NM_030147;NM_080637;NM_178347;NM_175104;NM_001289606;NM_001289607;NM_009004;NM_177773;NM_010280;NM_009860;NM_001166406;NM_001166407	Intergenic	chr18	34673345	chr18_34672891_34673345	34672891	Nme5;4933408B17Rik;Cdc23;Cdc25c;Brd8;Gfra3;Fam53c;Kif20a	473
NM_010481	Promoter	chr18	34954741	chr18_34954353_34954741	34954353	Hspa9	980
NM_001033168	Exon	chr18	35730818	chr18_35730489_35730818	35730489	1700066B19Rik	486
NM_133687;NM_028261;NM_019912;NM_001033168;NM_001289591;NM_001289592	Intergenic	chr18	35822911	chr18_35822600_35822911	35822600	Ube2d2a;Tmem173;Cxxc5;1700066B19Rik	661
NM_133687;NM_028261;NM_019912;NM_001033168;NM_001289591;NM_001289592	Intergenic	chr18	35823520	chr18_35823155_35823520	35823155	Ube2d2a;Tmem173;Cxxc5;1700066B19Rik	508
NM_133687	Intron	chr18	35844664	chr18_35843977_35844664	35843977	Cxxc5	749
NM_001271544;NM_172830;NM_001271545;NM_001271546;NM_001271547	Exon	chr18	36535372	chr18_36534819_36535372	36534819	Slc4a9	853
NM_175375	Promoter	chr18	36560467	chr18_36559940_36560467	36559940	Ankhd1	1382
NM_173383	Promoter	chr18	36764793	chr18_36764433_36764793	36764433	Dnd1	528
NM_007858	Intron	chr18	37860390	chr18_37860068_37860390	37860068	Diap1	629
NM_175164	Promoter	chr18	38993015	chr18_38992695_38993015	38992695	Arhgap26	542
NM_134137	Exon	chr18	42228140	chr18_42227645_42228140	42227645	Lars	575
NM_001039474;NR_110344;NM_001289526	Intron	chr18	42545677	chr18_42545413_42545677	42545413	Tcerg1	481
NM_178749	Promoter	chr18	43207949	chr18_43207423_43207949	43207423	Stk32a	954
NM_001170960;NM_026854	Promoter	chr18	49755880	chr18_49755386_49755880	49755386	Dtwd2	500
NM_001162989;NM_026099;NM_019996;NR_106160;NM_001127338;NM_010721;NM_138600	Intergenic	chr18	56627261	chr18_56626974_56627261	56626974	Tex43;Phax;Mir1258;Lmnb1;Aldh7a1	455
NM_010721	Promoter	chr18	56709428	chr18_56709013_56709428	56709013	Lmnb1	714
NM_001198984	Exon	chr18	60827384	chr18_60826777_60827384	60826777	Tcof1	734
NM_177828;NM_146087;NR_045419;NR_045420	Intergenic	chr18	61544815	chr18_61544256_61544815	61544256	Arhgef37;Csnk1a1;Gm20748;A530050N04Rik	970
NR_029432;NR_045402;NR_029601;NR_045420;NM_021296;NM_177828;NM_019508;NR_029557;NM_146087;NM_172832	Intergenic	chr18	61627240	chr18_61626810_61627240	61626810	Arhgef37;Il17b;Csnk1a1;Gm20748;Pcyox1l;Mir143;Mir143hg;Grpel2;Mir145a;1500015A07Rik	592
NR_029432;NR_045402;NR_029601;NR_045420;NM_021296;NM_177828;NM_019508;NR_029557;NM_146087;NM_172832	Intergenic	chr18	61628544	chr18_61628153_61628544	61628153	Arhgef37;Il17b;Csnk1a1;Gm20748;Pcyox1l;Mir143;Mir143hg;Grpel2;Mir145a;1500015A07Rik	636
NM_053261	Intron	chr18	67316247	chr18_67315851_67316247	67315851	Impa2	685
NM_001039214	Promoter	chr18	73572579	chr18_73572048_73572579	73572048	Mex3c	736
NM_028868	Promoter	chr18	74216417	chr18_74215910_74216417	74215910	Cxxc1	508
NM_145356	Intron	chr18	76035592	chr18_76035012_76035592	76035012	Zbtb7c	712
NM_027721	Promoter	chr18	77047406	chr18_77047030_77047406	77047030	Katnal2	593
	Intergenic	chr18	81664682	chr18_81664453_81664682	81664453		442
NR_039589	Intergenic	chr18	81927020	chr18_81926627_81927020	81926627	Mir5127	618
NM_198295	Intergenic	chr18	90580067	chr18_90579526_90580067	90579526	Tmx3	683
NR_073190;NM_001161428;NM_001177438;NM_013490;NM_011533;NM_144871;NM_019449;NM_026316;NM_027857;NM_144870;NM_001271496;NM_001167887;NM_001167886;NM_001167885;NM_001167884;NM_001001320;NM_028545;NM_001167889;NM_001167888;NM_001271443;NM_001271444;NM_001167784;NM_016921;NM_001136091	Intergenic	chr19	3895445	chr19_3894869_3895445	3894869	Aldh3b2;Aldh3b1;1700055N04Rik;Tbx10;Chka;Tcirg1;Unc93b1;Ndufs8;Acy3;Suv420h1	766
NM_023131;NR_105952	Promoter	chr19	4626119	chr19_4625454_4626119	4625454	Mir6986;Rce1	690
NM_019869;NM_001290128;NM_001290127	Promoter	chr19	4811736	chr19_4811085_4811736	4811085	Rbm14-rbm4;Rbm14	1417
NM_001033128	Intron	chr19	4896898	chr19_4896649_4896898	4896649	Bbs1	476
NM_133803	Exon	chr19	4915456	chr19_4914925_4915456	4914925	Dpp3	910
NM_025553	Promoter	chr19	4962523	chr19_4962021_4962523	4962021	Mrpl11	908
NM_145495	Promoter	chr19	5050874	chr19_5050517_5050874	5050517	Rin1	568
NM_145495	Exon	chr19	5056819	chr19_5056191_5056819	5056191	Rin1	683
NM_001164352;NM_198616;NM_021474;NM_023781;NM_001253832;NR_027938;NM_001291080;NM_001024560;NM_001256515;NM_001033448;NM_001243307;NM_019935;NM_007687;NM_027877;NM_024176;NR_015545;NM_021438;NM_010235;NM_009985;NM_134149	Intergenic	chr19	5494430	chr19_5494149_5494430	5494149	1700020D05Rik;Efemp2;AI837181;Ovol1;Ap5b1;4930481A15Rik;Fibp;Mus81;Fosl1;Cfl1;Drap1;Snx32;Ccdc85b;Ctsw	515
NM_001199249	Exon	chr19	5605324	chr19_5604831_5605324	5604831	Kat5	677
NM_144868;NM_022012	Promoter	chr19	5689102	chr19_5688843_5689102	5688843	Map3k11;Pcnxl3	437
NM_023912;NM_181452;NM_198634;NM_053252;NM_026169;NR_003513;NM_023166;NM_134154;NM_001114597;NM_001114596;NM_001114595;NM_022012;NR_002847;NM_008520;NM_010609;NM_020491	Intergenic	chr19	5793597	chr19_5793256_5793597	5793256	Neat1;Ehbp1l1;Slc25a45;Kcnk7;Scyl1;Sssca1;Map3k11;Tigd3;Frmd8;Malat1;Ltbp3;Fam89b	480
NR_002847	Promoter	chr19	5803582	chr19_5803163_5803582	5803163	Malat1	623
NM_023912;NM_001291078;NM_198634;NM_026772;NR_003513;NR_002847;NM_134154;NM_026169;NM_011262;NM_008520;NM_001164057;NM_008893	Intergenic	chr19	5850300	chr19_5849846_5850300	5849846	Dpf2;Pola2;Neat1;Slc25a45;Cdc42ep2;Scyl1;Tigd3;Frmd8;Malat1;Ltbp3	661
NM_026169	Exon	chr19	5852562	chr19_5852082_5852562	5852082	Frmd8	690
NM_001081041	Exon	chr19	6072012	chr19_6071476_6072012	6071476	Vps51	760
NM_026410	Exon	chr19	6090269	chr19_6089773_6090269	6089773	Cdca5	818
NM_019722	Promoter	chr19	6141581	chr19_6141214_6141581	6141214	Arl2	628
NM_194348	Exon	chr19	6254591	chr19_6253808_6254591	6253808	Atg2a	909
NM_001033342	Intron	chr19	6312793	chr19_6312201_6312793	6312201	Cdc42bpg	619
NM_020253;NM_001205235;NM_001205234;NM_009203	Intergenic	chr19	6576252	chr19_6575878_6576252	6575878	Slc22a12;Nrxn2	577
NM_007522;NM_001177362;NM_001177361;NM_001177360;NM_207220;NM_001285453	Promoter	chr19	6942127	chr19_6941629_6942127	6941629	Gpr137;Bad	768
NM_008889	Promoter	chr19	6974806	chr19_6974361_6974806	6974361	Ppp1r14b	824
NM_153795	Promoter	chr19	7017865	chr19_7017343_7017865	7017343	Fermt3	892
NM_016737	Promoter	chr19	7040565	chr19_7040214_7040565	7040214	Stip1	457
NM_001161413;NR_002896;NR_004445	Promoter	chr19	8724286	chr19_8723963_8724286	8723963	Slc3a2;Snord22;Snhg1	481
NR_105958;NM_001167799;NM_019829;NM_001177347	Promoter	chr19	8741767	chr19_8741049_8741767	8741049	Stx5a;1700092M07Rik;Mir6992	972
NM_001177798;NM_146092	Exon	chr19	8782651	chr19_8782268_8782651	8782268	Taf6l	664
NM_008144;NM_010316;NM_001136064	Promoter	chr19	8837512	chr19_8837037_8837512	8837037	Gng3;Bscl2	841
NM_026007;NM_009073;NR_105786;NM_001286518;NM_025463;NR_104416;NM_197993;NM_024256;NR_039598;NM_011842;NM_001039959;NM_144872;NM_001293621;NM_001286103;NM_176843;NR_104460;NM_001160356;NM_008060;NM_009643;NR_027866	Intergenic	chr19	8979190	chr19_8978460_8979190	8978460	LOC102308570;Ganab;5730408K05Rik;Ints5;Rom1;Eml3;Ahnak;Mir6367;AI462493;Tut1;Mir5136;1810009A15Rik;Eef1g;B3gat3;Mta2	939
NM_026007;NM_009073;NR_105786;NM_001286518;NM_025463;NR_104416;NM_197993;NM_024256;NR_039598;NM_011842;NM_001039959;NM_144872;NM_001293621;NM_001286103;NM_176843;NR_104460;NM_001160356;NM_008060;NM_009643;NR_027866	Intergenic	chr19	8981010	chr19_8980723_8981010	8980723	LOC102308570;Ganab;5730408K05Rik;Ints5;Rom1;Eml3;Ahnak;Mir6367;AI462493;Tut1;Mir5136;1810009A15Rik;Eef1g;B3gat3;Mta2	507
NM_001039959;NM_001286518;NR_104460	Intron	chr19	9072635	chr19_9072117_9072635	9072117	Ahnak	525
NM_198114	Intron	chr19	10267137	chr19_10266765_10267137	10266765	Dagla	566
NM_173068;NM_018801;NM_173067	Promoter	chr19	10388982	chr19_10388619_10388982	10388619	Syt7	847
NM_021453;NM_181403;NR_045316;NM_001037801;NM_027913;NR_027805;NM_015735;NM_009852;NM_007650	Intergenic	chr19	10717764	chr19_10717486_10717764	10717486	Vps37c;A430093F15Rik;Cd6;Cd5;4930524O05Rik;Vwce;Ddb1;Pga5	458
NM_017375;NM_145497	Promoter	chr19	18631992	chr19_18631656_18631992	18631656	Ostf1;Nmrk1	493
NM_031997;NM_001033759	Promoter	chr19	21778739	chr19_21778351_21778739	21778351	Tmem2	596
NM_009199	Promoter	chr19	28837335	chr19_28836952_28837335	28836952	Slc1a1	693
NM_031156	Exon	chr19	37287213	chr19_37286873_37287213	37286873	Ide	596
NM_008043	Promoter	chr19	41831193	chr19_41830636_41831193	41830636	Frat1	581
NM_029011	Promoter	chr19	42753268	chr19_42752541_42753268	42752541	Pyroxd2	792
NM_010324	Intron	chr19	43504262	chr19_43503813_43504262	43503813	Got1	803
NM_008699	Promoter	chr19	43610106	chr19_43609704_43610106	43609704	Nkx2-3	567
NR_045645;NM_145156	Promoter	chr19	43675498	chr19_43675018_43675498	43675018	Slc25a28;BC037704	792
NM_001081225	Promoter	chr19	44931411	chr19_44931108_44931411	44931108	Fam178a	453
NM_001081214	Exon	chr19	46064946	chr19_46064527_46064946	46064527	Pprc1	440
NR_040418	Promoter	chr19	46351652	chr19_46351282_46351652	46351282	2310034G01Rik	568
NM_001102471;NM_033569	Promoter	chr19	46761781	chr19_46761396_46761781	46761396	Cnnm2	749
NM_133216;NM_001164101;NM_001164100;NR_045320;NM_001277100;NR_105834;NM_013758;NM_001164099	Intergenic	chr19	53058479	chr19_53058184_53058479	53058184	1700054A03Rik;Add3;Xpnpep1;Mir6407	756
NM_001170847	Intron	chr19	53717638	chr19_53717155_53717638	53717155	Rbm20	545
NM_016862;NM_001293686;NM_001293685	Intron	chr19	55589049	chr19_55588595_55589049	55588595	Vti1a	637
NM_025811;NM_018831	Promoter	chr19	56549044	chr19_56548486_56549044	56548486	Nhlrc2;Dclre1a	663
NM_207202;NM_173747;NM_001271491;NM_172472;NM_019582;NM_009305;NR_037581;NM_001105197;NM_001105196;NM_207670;NM_019755;NM_018832;NM_001290455;NM_001290795;NM_001290794;NM_001290624;NM_001271490;NM_138602;NM_001271489;NM_172372;NM_001290792	Intergenic	chrX	7714589	chrX_7714332_7714589	7714332	Prickle3;Wdr45;Ccdc120;Gripap1;Cacna1f;Syp;Praf2;Tfe3;Plp2;Gpkow;Magix	485
NM_001290794;NM_001290795;NM_172372;NM_001290792	Promoter	chrX	7724347	chrX_7723914_7724347	7723914	Wdr45	536
NM_009481;NR_038158	Intergenic	chrX	13048011	chrX_13047716_13048011	13047716	Usp9x;5730405O15Rik	495
NM_025738;NM_001039943;NM_001039941	Intergenic	chrX	16447816	chrX_16447350_16447816	16447350	Cypt1;Cypt8;Cypt7	704
NM_011593;NM_001044384;NM_001294280	Promoter	chrX	20870481	chrX_20869796_20870481	20869796	Timp1	694
NM_013840;NR_027445;NR_027446	Promoter	chrX	20962022	chrX_20961732_20962022	20961732	A230072C01Rik;Uxt	535
	Intergenic	chrX	22674405	chrX_22674147_22674405	22674147		469
NR_034074;NM_027409;NR_110964;NM_001290514	Intergenic	chrX	53465752	chrX_53465047_53465752	53465047	Mospd1;Etd	765
NM_172779	Promoter	chrX	56456005	chrX_56455571_56456005	56455571	Ddx26b	575
NM_152801	Intron	chrX	57303997	chrX_57303605_57303997	57303605	Arhgef6	654
NR_033481;NM_001290424;NM_008031	Promoter	chrX	68678585	chrX_68678107_68678585	68678107	Fmr1;Gm10474	537
NM_007435;NM_012060	Promoter	chrX	73716425	chrX_73715900_73716425	73715900	Bcap31;Abcd1	584
NM_001030307	Promoter	chrX	75096113	chrX_75095586_75096113	75095586	Dkc1	565
NM_028025	Intergenic	chrX	79758573	chrX_79758186_79758573	79758186	Mageb16	528
	Intergenic	chrX	80639498	chrX_80639275_80639498	80639275		433
NM_207633	Promoter	chrX	98938406	chrX_98938159_98938406	98938159	Yipf6	464
NM_001290556;NR_033544;NM_008853;NM_001083110;NM_001290555	Intergenic	chrX	99522502	chrX_99522144_99522502	99522144	Pja1;Gm14812	588
NM_028303;NM_008446	Promoter	chrX	100626117	chrX_100625731_100626117	100625731	Kif4;Pdzd11	609
NM_146235;NM_007709;NM_027181;NR_040285;NM_009094;NM_001276474;NM_001163610;NM_001276473;NM_001276466	Intergenic	chrX	102184512	chrX_102184116_102184512	102184116	Ercc6l;Nhsl2;Gm14858;Rps4x;Cited1;Pin4	481
NM_019768;NR_033324;NM_001168230;NM_001168226;NM_001168227;NM_001168225;NM_001168228;NM_001168229	Promoter	chrX	136741645	chrX_136741383_136741645	136741383	BC065397;Morf4l2	485
NM_001082412	Promoter	chrX	137038375	chrX_137037841_137038375	137037841	Slc25a53	761
NR_037145	Intron	chrX	144338778	chrX_144338449_144338778	144338449	Alg13	697
NM_009428	Intron	chrX	144403696	chrX_144403247_144403696	144403247	Trpc5	540
NM_008312	Intergenic	chrX	147259011	chrX_147258722_147259011	147258722	Htr2c	540
NR_028392;NM_175146;NM_008001;NM_001164578	Exon	chrX	151090060	chrX_151089527_151090060	151089527	Tsr2;Fgd1	543
NR_028392;NM_175146;NM_008001;NM_001271678;NM_001271679;NM_001164578	Intergenic	chrX	151134307	chrX_151133842_151134307	151133842	Wnk3;Tsr2;Fgd1	722
NM_001113354;NM_177201	Promoter	chrX	151521371	chrX_151520756_151521371	151520756	Phf8	652
NM_029836	Promoter	chrX	152342841	chrX_152342407_152342841	152342407	Tspyl2	633
NM_019736	Promoter	chrX	155262823	chrX_155262458_155262823	155262458	Acot9	667
NM_009214	Intron	chrX	157452134	chrX_157451741_157452134	157451741	Sms	435
NM_148945	Promoter	chrX	159255571	chrX_159255223_159255571	159255223	Rps6ka3	627
NM_172783;NM_001177879;NM_001177878	Promoter	chrX	160502402	chrX_160502072_160502402	160502072	Phka2	545
NM_001290378;NM_001290379;NM_026887	Promoter	chrX	163909204	chrX_163908881_163909204	163908881	Ap1s2	716
NM_011081	Promoter	chrX	164420008	chrX_164419498_164420008	164419498	Piga	629
