# Supplementary material for: Allele-specific differential regulation of monoallelically expressed autosomal genes in the cardiac lineage
Source: Nat Commun. 2022 Oct 10;13:5984. doi: 10.1038/s41467-022-33722-x (PMC9550772; doi:10.1038/s41467-022-33722-x)
Supplement: Supplementary file 13 — Source Data [file 41467_2022_33722_MOESM13_ESM.zip › Source Data 53.csv]

accession	annotation	chrom	end	id	start	symbol	totalSignal
NM_011541;NM_001159750	Promoter	chr1	4855785	chr1_4855382_4855785	4855382	Tcea1	600
NM_178399	Exon	chr1	9613553	chr1_9613099_9613553	9613099	3110035E14Rik	584
NM_001198566;NM_001198565	Intron	chr1	12704728	chr1_12704158_12704728	12704158	Sulf1	574
NM_172841;NM_008678;NM_001081209;NM_001077695	Intergenic	chr1	13073574	chr1_13073286_13073574	13073286	Ncoa2;Slco5a1;Prdm14	502
NM_001286628;NM_009352	Promoter	chr1	15805894	chr1_15805544_15805894	15805544	Terf1	599
NM_011291;NM_133832	Promoter	chr1	16104742	chr1_16104433_16104742	16104433	Rpl7;Rdh10	515
NM_010267	Intergenic	chr1	17250983	chr1_17250589_17250983	17250589	Gdap1	617
NM_008563	Exon	chr1	20805539	chr1_20805130_20805539	20805130	Mcm3	558
NM_028829	Intron	chr1	20911155	chr1_20910497_20911155	20910497	Paqr8	676
NM_053270;NM_183018;NM_001012623	Intron	chr1	22347199	chr1_22346854_22347199	22346854	Rims1	531
NM_172124	Promoter	chr1	23762843	chr1_23762409_23762843	23762409	B3gat2	496
NM_001276764;NM_134448	Exon	chr1	34191104	chr1_34190404_34191104	34190404	Dst	846
NM_015818	Intergenic	chr1	35979893	chr1_35979634_35979893	35979634	Hs6st1	497
NM_015818	Intron	chr1	36081236	chr1_36080770_36081236	36080770	Hs6st1	596
NM_198899	Exon	chr1	36160551	chr1_36159901_36160551	36159901	Uggt1	723
NM_145517;NM_153556	Promoter	chr1	53297315	chr1_53296739_53297315	53296739	Pms1;Ormdl1	853
NM_001163314	Promoter	chr1	54557782	chr1_54557309_54557782	54557309	Pgap1	961
NM_021312;NM_001199060;NM_001199061;NM_139150;NM_001285463	Promoter	chr1	60098143	chr1_60097658_60098143	60097658	Wdr12;Carf	717
NM_001077405;NM_001077404;NM_001077407;NM_001077406;NM_001077403;NM_010939	Exon	chr1	62738486	chr1_62738031_62738486	62738031	Nrp2	602
NM_001114609;NM_001081436;NR_045915;NR_045914	Promoter	chr1	63114695	chr1_63114416_63114695	63114416	Ino80d;Ino80dos	465
NR_035484;NR_027824	Intergenic	chr1	63924597	chr1_63924150_63924597	63924150	Gm13749;Mir1958	790
NM_033563	Promoter	chr1	64122189	chr1_64121827_64122189	64121827	Klf7	481
NM_001005423	Intron	chr1	72164818	chr1_72164312_72164818	72164312	Mreg	520
NM_027884;NM_001289895	Intron	chr1	73979716	chr1_73979302_73979716	73979302	Tns1	619
NM_019999	Promoter	chr1	74332548	chr1_74332021_74332548	74332021	Pnkd	673
NM_153088;NR_029743;NM_021383;NM_001039509;NM_009509;NM_001033345;NM_176972;NM_013612;NM_019999	Intergenic	chr1	74406740	chr1_74406379_74406740	74406379	Rqcd1;Slc11a1;Mir26b;Catip;Vil1;Pnkd;Ctdsp1;Usp37	616
NM_021383	Promoter	chr1	74506296	chr1_74505994_74506296	74505994	Rqcd1	761
NM_016878;NM_001110831	Promoter	chr1	75317928	chr1_75317413_75317928	75317413	Dnpep	1166
NR_102757;NM_001278075;NM_011811;NR_102758	Promoter	chr1	78488897	chr1_78488597_78488897	78488597	Farsb	496
NM_008972	Promoter	chr1	86529098	chr1_86528645_86529098	86528645	Ptma	670
NM_027084	Exon	chr1	87186746	chr1_87186381_87186746	87186381	Prss56	589
NM_001271607;NM_007722	Promoter	chr1	90202979	chr1_90202288_90202979	90202288	Ackr3	1584
NM_008515;NM_001111311	Promoter	chr1	91053267	chr1_91052793_91053267	91052793	Lrrfip1	557
NM_023343	Intron	chr1	91380909	chr1_91380001_91380909	91380001	Ilkap	944
NM_175118	Promoter	chr1	92907411	chr1_92906945_92907411	92906945	Dusp28	805
NM_173187;NM_029349;NM_013784	Promoter	chr1	105664630	chr1_105663851_105664630	105663851	2310035C23Rik;Pign	790
NM_001081125	Exon	chr1	118837677	chr1_118837240_118837677	118837240	Gli2	1037
NM_001081125	Intron	chr1	118892047	chr1_118891364_118892047	118891364	Gli2	817
	Intergenic	chr1	120759214	chr1_120758631_120759214	120758631		729
NM_028787	Promoter	chr1	125560886	chr1_125560616_125560886	125560616	Slc35f5	533
NM_001081078	Intron	chr1	128311244	chr1_128310828_128311244	128310828	Lct	578
NM_175382;NM_001081011	Promoter	chr1	131527889	chr1_131527461_131527889	131527461	Fam72a;Srgap2	663
NM_172517	Intron	chr1	132503621	chr1_132503342_132503621	132503342	Rbbp5	476
NM_001099276	Intron	chr1	133084705	chr1_133084168_133084705	133084168	Pik3c2b	554
NM_001099276	Exon	chr1	133092883	chr1_133092302_133092883	133092302	Pik3c2b	624
NM_144530;NM_001276767	Intron	chr1	133643897	chr1_133643371_133643897	133643371	Zc3h11a	573
NM_153128	Exon	chr1	134490683	chr1_134490276_134490683	134490276	Klhl12	541
NM_173437;NM_013750;NM_007791	Intergenic	chr1	135676160	chr1_135675816_135676160	135675816	Nav1;Csrp1;Phlda3	578
NM_001130179;NM_001130181;NM_019645;NM_011619;NM_001130180;NM_013750;NM_001130177;NM_001130176;NM_133664;NM_001130174;NM_001130178;NM_001130175;NM_007791;NM_001112702;NM_021467	Intergenic	chr1	135774988	chr1_135774541_135774988	135774541	Tnnt2;Lad1;Pkp1;Tnni1;Csrp1;Phlda3	770
NR_037986	Intron	chr1	136708063	chr1_136707626_136708063	136707626	Gm16880	946
NM_021605	Intron	chr1	138550949	chr1_138550396_138550949	138550396	Nek7	623
NM_019562;NM_001159866;NM_013835	Promoter	chr1	143777022	chr1_143776681_143777022	143776681	Uchl5;Trove2	590
NM_001039511;NM_054102;NM_001039512;NM_025819	Intergenic	chr1	151291312	chr1_151290922_151291312	151290922	Ivns1abp;Swt1	607
NM_178883	Promoter	chr1	163404022	chr1_163403709_163404022	163403709	Gorab	554
NM_028759;NM_027430	Promoter	chr1	165461033	chr1_165460635_165461033	165460635	Mpc2;Dcaf6	704
NM_025569;NM_019993;NM_001039483;NM_030724	Intergenic	chr1	167289377	chr1_167288996_167289377	167288996	Tmco1;Uck2;Aldh9a1;Mgst3	717
NM_001033039	Promoter	chr1	171360831	chr1_171360531_171360831	171360531	Klhdc9	469
NM_053199	Intron	chr1	173349246	chr1_173348829_173349246	173348829	Cadm3	604
NM_029756	Promoter	chr1	176815034	chr1_176814271_176815034	176814271	Sdccag8	942
NM_133225;NM_145943;NM_013729;NR_120498;NM_001103182;NM_008210	Intergenic	chr1	180769064	chr1_180768675_180769064	180768675	Acbd3;Sde2;Mixl1;H3f3a;Lin9	509
NM_030131;NM_026171;NM_145514	Intergenic	chr1	181231141	chr1_181230481_181231141	181230481	Wdr26;Nvl;Cnih4	727
NM_012058;NM_001166728;NM_010135;NM_001083121;NM_008680;NM_001083120	Intergenic	chr1	182068662	chr1_182067963_182068662	182067963	Vmn1r1;Enah;Srp9	712
NM_144880	Promoter	chr1	191397689	chr1_191397284_191397689	191397284	Ppp2r5a	846
NM_029766;NM_178632	Promoter	chr1	191576380	chr1_191575615_191576380	191575615	Ints7;Dtl	3004
NM_178632	Intron	chr1	191609522	chr1_191608975_191609522	191608975	Ints7	701
NM_181546;NM_001301370;NM_001177794;NM_198247;NR_040468;NM_144881	Intergenic	chr1	192795548	chr1_192795271_192795548	192795271	1700065J18Rik;Hhat;Sertad4;Syt14	527
NM_001013376	Promoter	chr2	3333028	chr2_3332679_3333028	3332679	Rpp38	781
NM_025626	Intron	chr2	3729661	chr2_3729190_3729661	3729190	Fam107b	576
NR_045538;NR_028378;NR_028376;NR_028377;NM_001252561;NR_106115;NR_045539;NM_028317;NM_001252560;NM_026627;NM_010804	Intergenic	chr2	17989330	chr2_17988819_17989330	17988819	Gm17762;Skida1;Mir7655;H2afb1;Mllt10;A930004D18Rik	554
NR_106115;NM_010804	Promoter	chr2	18057430	chr2_18057091_18057430	18057091	Mir7655;Mllt10	504
NM_027715;NR_033642	Promoter	chr2	19657823	chr2_19657400_19657823	19657400	Gm3230;Otud1	687
NM_001177631;NM_001177630;NM_029895;NM_001081006;NM_178059	Intron	chr2	20669635	chr2_20669284_20669635	20669284	Etl4	562
NM_001177631;NM_001177630;NM_029895;NM_001081006;NM_178059	Intron	chr2	20711237	chr2_20710699_20711237	20710699	Etl4	566
NM_013771;NM_025979	Promoter	chr2	23156467	chr2_23155991_23156467	23155991	Mastl;Yme1l1	662
NM_001037098;NM_026495	Exon	chr2	26055644	chr2_26055264_26055644	26055264	Nacc2	486
NM_026212;NR_105962;NR_028572;NR_028571;NM_019833;NR_029541;NM_198724;NM_001164564;NR_024068;NM_008714;NM_178444;NR_106155;NM_198725	Intergenic	chr2	26555858	chr2_26555443_26555858	26555443	Mir6996;Snhg7;Snora43;Fam69b;Snora17;Notch1;Egfl7;Mir126a;Mir126b;Agpat2	625
NM_019833	Intron	chr2	26634083	chr2_26633689_26634083	26633689	Fam69b	573
NM_175427	Intron	chr2	27126039	chr2_27125586_27126039	27125586	Fam163b	462
NM_001290481;NM_001290482;NM_011305	Intron	chr2	27748071	chr2_27747452_27748071	27747452	Rxra	650
NM_198033	Exon	chr2	29146315	chr2_29145998_29146315	29145998	Setx	518
NM_001008498	Promoter	chr2	30046969	chr2_30046669_30046969	30046669	Wdr34	508
NM_144885;NM_028846	Promoter	chr2	30982259	chr2_30981660_30982259	30981660	BC005624;Usp20	831
NM_001177650;NM_001177648;NM_001177649;NM_001038700	Intron	chr2	31034879	chr2_31034256_31034879	31034256	Fnbp1	1091
NM_019681	Exon	chr2	31270805	chr2_31270430_31270805	31270430	Ncs1	538
NM_172661;NM_001159634	Intron	chr2	32175291	chr2_32174798_32175291	32174798	Prrc2b	620
NM_172661;NM_001159634	Exon	chr2	32217598	chr2_32217215_32217598	32217215	Prrc2b	541
NM_010725	Intron	chr2	33593587	chr2_33593163_33593587	33593163	Lmx1b	643
NM_010725	Intron	chr2	33595510	chr2_33595170_33595510	33595170	Lmx1b	543
NM_016768;NM_001290576	Promoter	chr2	34373771	chr2_34373159_34373771	34373159	Pbx3	923
NM_001163566	Promoter	chr2	37776650	chr2_37776236_37776650	37776236	Crb2	616
NM_139051;NM_021606;NM_001159548;NM_010264;NM_001159631;NM_001159549;NM_011187	Intergenic	chr2	38669395	chr2_38668978_38669395	38668978	Nek6;Psmb7;Nr6a1;Nr5a1	604
NM_029687	Exon	chr2	39001454	chr2_39000985_39001454	39000985	Wdr38	798
NM_028809	Promoter	chr2	39008811	chr2_39008387_39008811	39008387	Arpc5l	673
	Intergenic	chr2	45854922	chr2_45854598_45854922	45854598		644
NM_001177313;NM_011958;NR_033442;NM_029924	Promoter	chr2	48949383	chr2_48949024_48949383	48949024	Mbd5;Orc4	566
NM_175238	Exon	chr2	52081842	chr2_52081290_52081842	52081290	Rif1	598
NM_019667	Promoter	chr2	52742238	chr2_52741687_52742238	52741687	Stam2	900
NM_018785;NM_022989	Promoter	chr2	53192165	chr2_53191731_53192165	53191731	Arl6ip6;Prpf40a	712
NM_001199124;NM_025565;NM_001199123	Promoter	chr2	69206306	chr2_69205636_69206306	69205636	Spc25	684
NM_001198874;NM_001198875;NM_001198876;NM_001198877;NM_001198872;NM_001198873;NM_001198878;NM_010064	Promoter	chr2	71212226	chr2_71211662_71212226	71211662	Dync1i2	614
NM_010902	Promoter	chr2	75704702	chr2_75704269_75704702	75704269	Nfe2l2	869
NM_053263;NM_010902;NM_172666;NR_033513;NM_146130;NM_198090	Intergenic	chr2	75752541	chr2_75751961_75752541	75751961	Hnrnpa3;Nfe2l2;Agps;Gm6793	654
NM_001025576	Intron	chr2	77147161	chr2_77146882_77147161	77146882	Ccdc141	494
NM_175465	Intergenic	chr2	77290003	chr2_77289610_77290003	77289610	Sestd1	556
NM_172668	Exon	chr2	91495461	chr2_91495037_91495461	91495037	Lrp4	480
NM_001166597;NM_138306	Exon	chr2	91935477	chr2_91934864_91935477	91934864	Dgkz	647
NM_001271430;NM_001271431;NM_001271432;NM_001136055;NM_007656;NM_001271461	Promoter	chr2	93462924	chr2_93462492_93462924	93462492	Cd82	1012
NM_001290784;NM_178886	Intron	chr2	102026653	chr2_102026188_102026653	102026188	Ldlrad3	720
NM_010230;NM_001285458	Promoter	chr2	113327661	chr2_113327363_113327661	113327363	Fmn1	584
NM_138313;NM_009773;NM_001145854;NM_001033254	Intergenic	chr2	118588618	chr2_118588197_118588618	118588197	Pak6;Bmf;Bub1b	676
NM_133851;NM_001042652	Exon	chr2	119639124	chr2_119638385_119639124	119638385	Nusap1	758
NM_030112;NM_177294;NM_001290800;NM_019392;NM_001163701;NM_203345;NM_206942;NM_001164274;NM_013720;NM_206941;NM_146125;NM_008523	Intergenic	chr2	119821450	chr2_119820880_119821450	119820880	Mga;Rpap1;Itpka;Rtf1;Ltk;Tyro3	629
NM_009735	Promoter	chr2	122147925	chr2_122147655_122147925	122147655	B2m	498
NM_027192	Intron	chr2	129089725	chr2_129089299_129089725	129089299	Ttl	803
NR_040371;NM_181589	Promoter	chr2	129297266	chr2_129296904_129297266	129296904	Gm14023;Ckap2l	592
NR_040348;NM_207207	Promoter	chr2	130563611	chr2_130563315_130563611	130563315	4930473A02Rik;Mrps26	509
NM_026091	Promoter	chr2	131160562	chr2_131160122_131160562	131160122	1700037H04Rik	1557
NM_175445	Intron	chr2	132002709	chr2_132002343_132002709	132002343	Rassf2	596
NM_001291040;NM_138651;NM_001291039	Exon	chr2	132293371	chr2_132292825_132293371	132292825	Cds2	547
NM_133626;NM_001044750;NM_207275;NM_024281;NM_001033778	Intergenic	chr2	144109041	chr2_144108495_144109041	144108495	Rrbp1;Gm5535;Banf2	606
NR_033459	Promoter	chr2	144459584	chr2_144459323_144459584	144459323	Zfp133-ps	489
NM_028986	Promoter	chr2	148681536	chr2_148681177_148681536	148681177	Gzf1	710
NM_009976	Promoter	chr2	148875500	chr2_148874876_148875500	148874876	Cst3	633
NM_027017	Intron	chr2	150338626	chr2_150338344_150338626	150338344	3300002I08Rik	522
NM_001177550	Intron	chr2	150412532	chr2_150412069_150412532	150412069	Zfp442	855
NM_001289739	Intron	chr2	152773693	chr2_152773197_152773693	152773197	Bcl2l1	681
NM_133847	Intron	chr2	153184880	chr2_153184417_153184880	153184417	Tm9sf4	472
NM_001134300	Intron	chr2	153524144	chr2_153523766_153524144	153523766	Nol4l	591
NM_025876;NM_001285446;NM_009228;NM_009823;NM_172860	Intergenic	chr2	154428182	chr2_154427858_154428182	154427858	Snta1;Cdk5rap1;Cbfa2t2	511
NM_199304	Promoter	chr2	154613401	chr2_154612956_154613401	154612956	Zfp341	655
NM_001085378	Promoter	chr2	155613637	chr2_155613316_155613637	155613316	Myh7b	523
NM_177217;NM_001130000;NM_008383;NM_001129999	Exon	chr2	155999332	chr2_155998746_155999332	155998746	Cep250	697
NM_001042488;NM_146128;NM_001277186;NM_001042487;NM_001277187	Intron	chr2	156757375	chr2_156756973_156757375	156756973	Dlgap4	621
NM_145742;NM_001291144	Intron	chr2	158804109	chr2_158803738_158804109	158803738	Dhx35	588
NM_172150	Intron	chr2	163032279	chr2_163031860_163032279	163031860	Ift52	937
NM_008652	Intron	chr2	163076839	chr2_163076261_163076839	163076261	Mybl2	767
NM_001160414;NM_001039501	Promoter	chr2	164656297	chr2_164655760_164656297	164655760	Wfdc9;Wfdc10	575
NM_199027	Exon	chr2	164902353	chr2_164901849_164902353	164901849	Zfp335	708
NM_144892	Promoter	chr2	165034924	chr2_165034544_165034924	165034544	Ncoa5	616
NM_011611;NR_033448;NM_174988;NM_020333;NM_013599;NM_170704;NM_144892;NR_027852;NM_170702;NM_170703	Intergenic	chr2	165049322	chr2_165048875_165049322	165048875	Ncoa5;1700025C18Rik;Cdh22;Cd40;Slc12a5;Mmp9	604
NM_144893;NR_045544;NM_001252574;NM_001252575;NM_001252573	Exon	chr2	165282382	chr2_165282067_165282382	165282067	Slc35c2	629
NM_054055	Intron	chr2	165443777	chr2_165443381_165443777	165443381	Slc13a3	560
NM_001252587;NM_001252585;NM_001252584;NM_001291158;NM_027230;NM_001281926	Intron	chr2	165834583	chr2_165834095_165834583	165834095	Zmynd8	707
NM_001252587;NM_027230;NM_001252578;NM_001252579;NM_008679;NM_001252584;NM_001281926;NM_028072	Intergenic	chr2	165981816	chr2_165981383_165981816	165981383	Ncoa3;Zmynd8;Sulf2	679
NM_008679	Exon	chr2	166052744	chr2_166052187_166052744	166052187	Ncoa3	567
NM_028072;NM_001252578;NM_001252579	Exon	chr2	166079336	chr2_166078850_166079336	166078850	Sulf2	512
NM_028072;NM_001252578;NM_001252579	Intron	chr2	166126584	chr2_166125829_166126584	166125829	Sulf2	857
NM_028072;NM_001252578;NM_001252579	Intron	chr2	166139231	chr2_166138499_166139231	166138499	Sulf2	740
NR_033467;NR_015558	Intergenic	chr2	166395051	chr2_166394773_166395051	166394773	5031425F14Rik;Gm11468	481
NR_015558	Intergenic	chr2	166403362	chr2_166402770_166403362	166402770	5031425F14Rik	596
NR_105783;NM_177782	Intron	chr2	166679441	chr2_166679083_166679441	166679083	Mir6364;Prex1	496
NM_178371;NM_148929	Intron	chr2	167429822	chr2_167429425_167429822	167429425	Slc9a8	719
NM_201396;NM_175303;NM_201395	Intron	chr2	168751133	chr2_168750684_168751133	168750684	Sall4	557
NR_040326	Promoter	chr2	168978406	chr2_168977950_168978406	168977950	1700017J07Rik	576
NR_027825;NM_001199902;NM_029815;NM_001164369;NM_001013369;NM_009996;NR_040367;NM_001110152	Intergenic	chr2	170520832	chr2_170520497_170520832	170520497	Gm16796;Cyp24a1;Pfdn4;4930470P17Rik;Bcas1	594
NM_025912	Promoter	chr2	172345787	chr2_172345249_172345787	172345249	Fam210b	627
NM_007557	Intron	chr2	172872574	chr2_172871958_172872574	172871958	Bmp7	653
NM_022995	Intergenic	chr2	173342098	chr2_173341645_173342098	173341645	Pmepa1	598
NM_025531	Promoter	chr2	174473883	chr2_174473397_174473883	174473397	Slmo2	765
NR_105972	Promoter	chr2	180178598	chr2_180178196_180178598	180178196	Mir7005	616
NM_001081171	Intron	chr2	180219414	chr2_180218933_180219414	180218933	Lama5	617
NM_001081171	Intron	chr2	180220243	chr2_180219681_180220243	180219681	Lama5	692
NR_105972;NM_144500;NM_025587;NM_001081171;NM_145851;NM_173031;NM_019822;NR_045877;NM_008093;NR_037274	Intergenic	chr2	180236774	chr2_180236259_180236774	180236259	Gata5;Lama5;Rps21;Gata5os;Mir3091;Mir7005;Osbpl2;Cables2;Adrm1;Rbbp8nl	582
NM_025587;NR_037274	Promoter	chr2	180260220	chr2_180259609_180260220	180259609	Mir3091;Rps21	728
NM_013920	Intergenic	chr3	3667085	chr3_3666800_3667085	3666800	Hnf4g	466
NM_013920	Intergenic	chr3	3673114	chr3_3672552_3673114	3672552	Hnf4g	702
NM_025434	Promoter	chr3	8923880	chr3_8923472_8923880	8923472	Mrps28	1243
NM_001099674	Promoter	chr3	14611712	chr3_14611395_14611712	14611395	1810022K09Rik	774
NM_021560	Promoter	chr3	18055067	chr3_18054678_18055067	18054678	Bhlhe22	493
	Intergenic	chr3	18624622	chr3_18624110_18624622	18624110		531
NM_001081281;NM_025489;NM_001163537;NM_001163536;NM_205769	Intergenic	chr3	19628789	chr3_19628387_19628789	19628387	Dnajc5b;Trim55;Crh	568
NM_144519;NM_001161818	Promoter	chr3	32510511	chr3_32510195_32510511	32510195	Zfp639	524
NM_019673	Promoter	chr3	32708962	chr3_32708412_32708962	32708412	Actl6a	1345
NM_027619;NM_001290500;NM_025978;NM_001290502	Promoter	chr3	33800231	chr3_33799856_33800231	33799856	Ttc14	541
NM_001113189;NM_001113188;NM_026332;NM_001286973;NM_001286972;NM_008053;NM_001026211	Intergenic	chr3	33990701	chr3_33990410_33990701	33990410	Fxr1;Dnajc19	580
	Intergenic	chr3	34332172	chr3_34331818_34332172	34331818		528
NM_001130186;NM_172303;NM_001130184;NM_001130185	Intron	chr3	41598991	chr3_41598519_41598991	41598519	Jade1	619
NM_027148;NM_025442;NM_001163570	Promoter	chr3	54735372	chr3_54735093_54735372	54735093	Exosc8;Alg5	520
NM_028712	Promoter	chr3	61364441	chr3_61363989_61364441	61363989	Rap2b	789
NM_001166659;NM_001037923	Intron	chr3	65670525	chr3_65669932_65670525	65669932	Lekr1	594
NM_025813	Promoter	chr3	67583028	chr3_67582728_67583028	67582728	Mfsd1	494
NR_040542	Intergenic	chr3	85353967	chr3_85353577_85353967	85353577	1700036G14Rik	616
NM_133665	Exon	chr3	88156726	chr3_88156350_88156726	88156350	Mef2d	554
NM_178246;NM_024246	Promoter	chr3	88336518	chr3_88336262_88336518	88336262	Smg5;Tmem79	490
NM_178246	Exon	chr3	88351402	chr3_88350849_88351402	88350849	Smg5	596
NM_033526;NM_031248	Promoter	chr3	88553614	chr3_88553077_88553614	88553077	Ubqln4;Lamtor2	849
NM_033526	Intron	chr3	88562467	chr3_88562172_88562467	88562172	Ubqln4	497
NM_028188;NM_001083807	Promoter	chr3	89094996	chr3_89094503_89094996	89094503	Rusc1	793
NM_172530;NM_001081182;NM_027315;NM_010559	Intergenic	chr3	89869044	chr3_89868636_89869044	89868636	Ube2q1;Atp8b2;She;Il6ra	537
NM_010559	Promoter	chr3	89913190	chr3_89912813_89913190	89912813	Il6ra	571
NM_001081182	Exon	chr3	89949372	chr3_89948784_89949372	89948784	Atp8b2	597
NM_011313;NM_011312	Promoter	chr3	90610510	chr3_90610102_90610510	90610102	S100a5;S100a6	669
NM_027206	Promoter	chr3	95142867	chr3_95142534_95142867	95142534	Tnfaip8l2	509
NR_001579;NM_001256181;NM_001256180	Intergenic	chr3	96419346	chr3_96419058_96419346	96419058	Terc;BC107364	491
NR_106084	Promoter	chr3	97691620	chr3_97691095_97691620	97691095	Mir7225	529
NM_011197	Intron	chr3	101072114	chr3_101071760_101072114	101071760	Ptgfrn	609
NM_001165940;NM_009432;NM_001165939	Exon	chr3	102777468	chr3_102777013_102777468	102777013	Tshb	494
NM_177857	Exon	chr3	103163111	chr3_103162722_103163111	103162722	Dennd2c	552
NM_001045807	Promoter	chr3	107333605	chr3_107333188_107333605	107333188	Rbm15	648
NM_025444	Promoter	chr3	108570088	chr3_108569674_108570088	108569674	Taf13	564
NR_024139;NM_178891	Promoter	chr3	110251354	chr3_110251021_110251354	110251021	Prmt6	602
NM_001287015;NM_026043;NM_001038696	Promoter	chr3	113630424	chr3_113629828_113630424	113629828	Rnpc3	970
NM_133857	Intron	chr3	122937460	chr3_122936956_122937460	122936956	Usp53	1121
NM_133857	Promoter	chr3	122984438	chr3_122983981_122984438	122983981	Usp53	938
NM_023813;NM_001293663;NM_001293665;NM_001293664;NM_001293666;NM_001025439;NM_001025438	Promoter	chr3	126596795	chr3_126596245_126596795	126596245	Camk2d	750
NM_145964	Exon	chr3	127817012	chr3_127816681_127817012	127816681	Ap1ar	576
NM_130450	Intron	chr3	129595128	chr3_129594742_129595128	129594742	Elovl6	545
NM_008212	Intron	chr3	131252428	chr3_131251715_131252428	131251715	Hadh	776
NM_026231;NM_027927	Promoter	chr3	133091977	chr3_133091484_133091977	133091484	Ints12;Gstcd	640
NM_001040400	Intron	chr3	133533754	chr3_133533389_133533754	133533389	Tet2	543
	Intergenic	chr3	133750517	chr3_133750199_133750517	133750199		628
NR_040592	Intergenic	chr3	136459391	chr3_136458856_136459391	136458856	1700030L20Rik	705
NM_175389;NM_001163457	Promoter	chr3	138143910	chr3_138143394_138143910	138143394	Mttp;Trmt10a	795
NM_019809;NM_019808;NM_001190852;NM_001190853;NM_001190856;NM_001190854;NM_001190855	Promoter	chr3	142395814	chr3_142395472_142395814	142395472	Pdlim5	540
NM_053102;NM_011828	Promoter	chr3	144570706	chr3_144570338_144570706	144570338	Hs2st1;Sep15	661
NM_016867	Intron	chr3	152119194	chr3_152118750_152119194	152118750	Gipc2	543
NM_011372	Intron	chr3	153549915	chr3_153549158_153549915	153549158	St6galnac3	766
NM_007382	Promoter	chr3	153944856	chr3_153944267_153944856	153944267	Acadm	1029
NM_172474;NM_175176;NM_177066;NM_001168358;NM_009968	Intergenic	chr3	154691098	chr3_154690566_154691098	154690566	Erich3;Tnni3k;Cryz;Tyw3	692
NM_023066;NM_001290367;NM_001177855;NM_001177856;NM_001177851;NM_001177850;NM_001177849	Promoter	chr4	9669430	chr4_9669173_9669430	9669173	Asph	488
NM_001039556;NM_001256145	Promoter	chr4	11559193	chr4_11558830_11559193	11558830	Rad54b	571
NM_001243100	Promoter	chr4	14929981	chr4_14929661_14929981	14929661	Gm11837	639
NM_025476	Promoter	chr4	19575595	chr4_19575048_19575595	19575048	Rmdn1	922
NR_028384;NM_025669	Promoter	chr4	21847989	chr4_21847643_21847989	21847643	Pnisr;4930528A17Rik	556
NM_008899	Promoter	chr4	22490359	chr4_22489565_22490359	22489565	Pou3f2	1068
	Intergenic	chr4	32239823	chr4_32239520_32239823	32239520		542
NM_001033225	Promoter	chr4	33248609	chr4_33248273_33248609	33248273	Pnrc1	465
NM_007386	Promoter	chr4	40143352	chr4_40143013_40143352	40143013	Aco1	832
NM_008782	Intron	chr4	44579082	chr4_44578737_44579082	44578737	Pax5	561
NM_001033306	Intron	chr4	45440645	chr4_45440111_45440645	45440111	Shb	712
NM_001033306	Promoter	chr4	45531362	chr4_45530917_45531362	45530917	Shb	477
NM_173033;NM_001033201	Promoter	chr4	46139414	chr4_46138893_46139414	46138893	Tstd2;Ncbp1	585
NM_024171;NM_019998	Promoter	chr4	47474690	chr4_47474339_47474690	47474339	Alg2;Sec61b	580
NM_008017;NR_045175	Promoter	chr4	52439278	chr4_52438995_52439278	52438995	Smc2os;Smc2	467
NM_028053	Promoter	chr4	53826311	chr4_53825924_53826311	53825924	Tmem38b	692
	Intergenic	chr4	55204460	chr4_55203899_55204460	55203899		924
NM_175518	Intron	chr4	56912993	chr4_56912573_56912993	56912573	Tmem245	488
NM_011660	Promoter	chr4	57956428	chr4_57956066_57956428	57956066	Txn1	643
NM_172381	Promoter	chr4	58912888	chr4_58912387_58912888	58912387	AI314180	794
NM_172468	Promoter	chr4	59806201	chr4_59805528_59806201	59805528	Snx30	737
NM_172468	Intron	chr4	59852757	chr4_59852320_59852757	59852320	Snx30	530
NM_184088	Promoter	chr4	86748428	chr4_86748122_86748428	86748122	Dennd4c	489
NM_184088	Intron	chr4	86838419	chr4_86837867_86838419	86837867	Dennd4c	666
NM_026082;NM_172872;NR_040437;NM_001290636;NM_146144	Intergenic	chr4	98845734	chr4_98845416_98845734	98845416	Usp1;Kank4;Kank4os;Dock7	499
NM_175036	Promoter	chr4	101647762	chr4_101647244_101647762	101647244	Leprot	972
NM_178143	Promoter	chr4	105110400	chr4_105109896_105110400	105109896	Prkaa2	676
NM_025617;NM_029565	Promoter	chr4	107178656	chr4_107178359_107178656	107178359	Tceanc2;Tmem59	507
NM_177045	Promoter	chr4	108620297	chr4_108619953_108620297	108619953	Cc2d1b	571
NM_146150	Promoter	chr4	109001267	chr4_109000895_109001267	109000895	Nrd1	684
NM_133885	Promoter	chr4	109202322	chr4_109201921_109202322	109201921	Osbpl9	1200
NR_040442;NM_011034	Promoter	chr4	116685955	chr4_116685502_116685955	116685502	AV051173;Prdx1	1142
NR_028524;NR_030704;NM_009098	Promoter	chr4	117154265	chr4_117153564_117154265	117153564	Snord38a;Snord55;Rps8	844
NM_013807;NM_026837;NM_009098;NM_175135;NM_001111277;NM_175030;NM_001145637;NM_001033774;NM_029589;NR_030704;NM_001285815;NM_001285814;NR_028524;NM_001285816;NR_024078;NM_001285812;NM_008958;NM_001290662;NM_134471	Intergenic	chr4	117159484	chr4_117158969_117159484	117158969	Plk3;Eif2b3;Tmem53;Snord55;Btbd19;Ptch2;Gm1661;Tctex1d4;Snord38a;Kif2c;Rps8	524
NM_026837;NM_029589;NM_001285815;NM_001285814;NM_001285816;NM_001285812	Exon	chr4	117268453	chr4_117268205_117268453	117268205	Tmem53	467
NM_011213	Intron	chr4	118216919	chr4_118216547_118216919	118216547	Ptprf	628
NM_008191;NM_008190;NM_010657	Intergenic	chr4	119734095	chr4_119733746_119734095	119733746	Guca2a;Guca2b;Hivep3	592
NM_010657	Intron	chr4	120033188	chr4_120032882_120033188	120032882	Hivep3	488
NM_017475	Promoter	chr4	123917733	chr4_123917369_123917733	123917369	Rragc	582
NM_029157	Intron	chr4	124719464	chr4_124718946_124719464	124718946	Sf3a3	626
NM_001007573	Promoter	chr4	124861859	chr4_124861316_124861859	124861316	Maneal	566
NM_177573	Exon	chr4	124942816	chr4_124942459_124942816	124942459	9930104L06Rik	670
NM_001290701;NM_175246;NM_175223;NM_153159;NM_027310;NM_145552	Intergenic	chr4	125150646	chr4_125150144_125150646	125150144	Snip1;Gnl2;Meaf6;Zc3h12a;Dnali1	546
NM_001163266;NM_138721	Promoter	chr4	126099619	chr4_126099079_126099619	126099079	Lsm10	701
NM_133883	Promoter	chr4	126322115	chr4_126321349_126322115	126321349	Adprhl2	769
NM_153403	Promoter	chr4	126465959	chr4_126465675_126465959	126465675	Ago1	494
NM_175554	Promoter	chr4	126557283	chr4_126556962_126557283	126556962	Clspn	540
NM_001035525;NM_001035526;NM_133886	Exon	chr4	126841317	chr4_126840962_126841317	126840962	AU040320	621
NM_008120;NM_001160012;NM_010291;NM_008126;NM_008127	Intergenic	chr4	127365622	chr4_127365302_127365622	127365302	Gjb5;Gjb3;Gja4;Gjb4	522
	Intergenic	chr4	127468021	chr4_127467609_127468021	127467609		665
NM_172875	Exon	chr4	128949108	chr4_128948506_128949108	128948506	Azin2	616
NM_001290714;NM_001290715;NM_026441;NM_001168333;NM_198959;NM_028266;NM_001163027;NM_023476;NM_001199696;NM_173071	Intergenic	chr4	130102743	chr4_130102268_130102743	130102268	Hcrtr1;Bai2;Tinagl1;Col16a1;Pef1	543
NM_025998	Intergenic	chr4	130520331	chr4_130519892_130520331	130519892	Nkain1	513
NM_001159604;NM_001159605;NM_001159606;NM_030722;NM_001159603	Intron	chr4	130759618	chr4_130759285_130759618	130759285	Pum1	529
NM_011520	Exon	chr4	130823849	chr4_130823531_130823849	130823531	Sdc3	526
NM_001201367;NR_102394;NR_102393	Promoter	chr4	131920317	chr4_131919801_131920317	131919801	Gm12992;Tmem200b	672
NR_029412;NR_034046;NR_029468;NR_034050;NR_028537	Promoter	chr4	132310309	chr4_132309672_132310309	132309672	Snora44;Snord99;Snora16a;Snora61;Snhg12	646
NR_003270	Promoter	chr4	132354157	chr4_132353717_132354157	132353717	Snhg3	615
NR_003270	Promoter	chr4	132356476	chr4_132356149_132356476	132356149	Snhg3	765
NM_144907	Exon	chr4	132492974	chr4_132492513_132492974	132492513	Sesn2	697
NM_210071;NM_211357;NM_010166	Intron	chr4	132712985	chr4_132712387_132712985	132712387	Eya3	607
NM_146155	Intron	chr4	133056294	chr4_133055778_133056294	133055778	Ahdc1	1155
NM_146155	Intron	chr4	133056658	chr4_133056358_133056658	133056358	Ahdc1	466
NM_001285506;NM_001285505;NM_009097	Exon	chr4	133861869	chr4_133861427_133861869	133861427	Rps6ka1	521
NM_026144;NM_145833;NM_001285506;NM_001285505;NM_009097;NM_016957	Intergenic	chr4	133961121	chr4_133960426_133961121	133960426	Rps6ka1;Dhdds;Hmgn2;Lin28a	699
NM_016957	Promoter	chr4	133968728	chr4_133968084_133968728	133968084	Hmgn2	710
NM_019641	Promoter	chr4	134468842	chr4_134468399_134468842	134468399	Stmn1	643
NM_207237	Promoter	chr4	134705214	chr4_134704409_134705214	134704409	Man1c1	858
NM_027935;NM_011270;NM_026780;NM_023665;NM_025382	Intergenic	chr4	134944267	chr4_134943910_134944267	134943910	Tmem57;Syf2;Rhd;Tmem50a;Rsrp1	607
NM_001013756	Intron	chr4	135563789	chr4_135563447_135563789	135563447	Grhl3	534
NM_001013756;NR_015613;NM_178257;NM_174851;NR_027909	Intergenic	chr4	135643498	chr4_135643001_135643498	135643001	1700029M20Rik;Ifnlr1;Il22ra1;Grhl3	500
NM_001243262	Promoter	chr4	136621182	chr4_136620859_136621182	136620859	Lactbl1	639
NM_001243262	Exon	chr4	136637509	chr4_136636953_136637509	136636953	Lactbl1	667
NM_172703;NM_001256198;NM_001256195	Intron	chr4	138040815	chr4_138040409_138040815	138040409	Eif4g3	626
NM_175438	Promoter	chr4	139623077	chr4_139622835_139623077	139622835	Aldh4a1	471
NM_008812	Promoter	chr4	140907656	chr4_140907120_140907656	140907120	Padi2	585
NM_001145958	Promoter	chr4	141061236	chr4_141060588_141061236	141060588	Crocc	884
NM_010139	Exon	chr4	141319519	chr4_141319072_141319519	141319072	Epha2	746
NM_001013780;NR_030695;NM_019763;NM_145987;NM_133754;NR_033566;NM_009541;NM_001163256;NM_001033150	Intergenic	chr4	141556140	chr4_141555662_141556140	141555662	Zbtb17;AI507597;Tmem82;B330016D10Rik;Spen;Slc25a34;Plekhm2;Fblim1	524
NM_001013780;NR_030695;NM_019763;NM_145987;NM_133754;NR_033566;NM_001163256;NM_001033150	Intergenic	chr4	141570485	chr4_141569801_141570485	141569801	AI507597;Tmem82;B330016D10Rik;Spen;Slc25a34;Plekhm2;Fblim1	900
NM_001109685	Intron	chr4	142235650	chr4_142234855_142235650	142234855	Kazn	911
NM_019781	Intron	chr4	149014329	chr4_149013895_149014329	149013895	Pex14	590
NM_001081274	Promoter	chr4	149166732	chr4_149166269_149166732	149166269	Pgd	755
NM_027460	Promoter	chr4	149774599	chr4_149774318_149774599	149774318	Slc25a33	510
NM_001081557	Intron	chr4	151141858	chr4_151141355_151141858	151141355	Camta1	640
NM_001081557;NM_001195565	Promoter	chr4	151862572	chr4_151862119_151862572	151862119	Camta1	709
NM_172704	Intron	chr4	151964872	chr4_151964477_151964872	151964477	Dnajc11	570
NM_001285999;NR_104381	Exon	chr4	152106721	chr4_152106276_152106721	152106276	Plekhg5	732
NR_037908;NM_133788	Promoter	chr4	152297490	chr4_152297025_152297490	152297025	Icmt	474
NM_011385	Intron	chr4	155185965	chr4_155185529_155185965	155185529	Ski	552
NM_001159637;NM_138671	Promoter	chr4	155564543	chr4_155563691_155564543	155563691	Nadk	952
NM_015783;NR_030671;NM_021604;NM_001008233;NM_177205;NM_172417;NM_001110516;NM_021303;NM_001220499;NM_145557;NM_198305;NR_106118	Intergenic	chr4	156163986	chr4_156163662_156163986	156163662	Mir7658;Klhl17;Plekhn1;Perm1;9430015G10Rik;Agrn;Isg15;Noc2l;Samd11;Rnf223;AW011738	588
	Intergenic	chr5	17057462	chr5_17057018_17057462	17057018		612
NR_037304	Intron	chr5	23914542	chr5_23914120_23914542	23914120	Mir3471-1	711
NM_053090	Promoter	chr5	24030750	chr5_24030370_24030750	24030370	Fam126a	588
NM_139153	Intron	chr5	24484180	chr5_24483761_24484180	24483761	Agap3	750
NM_016736	Promoter	chr5	24685865	chr5_24685468_24685865	24685468	Nub1	1155
NM_153076	Intron	chr5	24752035	chr5_24751576_24752035	24751576	Crygn	469
NM_153526	Promoter	chr5	28071198	chr5_28070691_28071198	28070691	Insig1	594
NM_175651	Intron	chr5	28210342	chr5_28210061_28210342	28210061	Cnpy1	491
NR_105781	Intron	chr5	29799495	chr5_29799116_29799495	29799116	Mir6362	753
NM_001205132;NM_001205133;NM_009535	Intron	chr5	32615218	chr5_32614850_32615218	32614850	Yes1	507
NM_001081101;NM_011320	Intergenic	chr5	33484482	chr5_33483669_33484482	33483669	Nkx1-1;Uvssa	1153
NM_001040435;NM_026698	Promoter	chr5	33658420	chr5_33658154_33658420	33658154	Tacc3;Tmem129	495
NM_011914	Promoter	chr5	33935905	chr5_33935517_33935905	33935517	Nelfa	647
NM_011278	Promoter	chr5	34336133	chr5_34335741_34336133	34335741	Rnf4	572
NM_133910	Promoter	chr5	36582647	chr5_36581985_36582647	36581985	Tbc1d14	1269
NM_178394	Intron	chr5	37088444	chr5_37088148_37088444	37088148	Jakmip1	551
NM_009763;NM_007646;NM_001159963;NM_178729	Intergenic	chr5	43861407	chr5_43860988_43861407	43860988	Cd38;Bst1;Fbxl5	547
NR_111900;NM_001291228;NM_001291227;NM_178804	Promoter	chr5	47985489	chr5_47985160_47985489	47985160	Slit2	599
NM_001080927;NM_001277116;NR_024201;NM_001080928;NM_009827;NM_009035	Intergenic	chr5	53670734	chr5_53670443_53670734	53670443	Rbpj;Rnu7;Cckar	482
NM_008453	Exon	chr5	64822433	chr5_64822164_64822433	64822164	Klf3	518
NM_001164806	Exon	chr5	67396155	chr5_67395867_67396155	67395867	Bend4	558
NM_001164806	Promoter	chr5	67428171	chr5_67427808_67428171	67427808	Bend4	624
NM_025939;NM_172146	Promoter	chr5	76951672	chr5_76951258_76951672	76951258	Paics;Ppat	721
NM_011263	Promoter	chr5	77265989	chr5_77265486_77265989	77265486	Rest	512
NM_001159518;NM_008048	Exon	chr5	77355862	chr5_77355411_77355862	77355411	Igfbp7	495
	Intergenic	chr5	97237355	chr5_97236736_97237355	97236736		672
NM_001033550	Intron	chr5	105450240	chr5_105449643_105450240	105449643	Lrrc8b	752
NM_153569;NM_001282052;NM_001282051	Exon	chr5	108603334	chr5_108602944_108603334	108602944	Gak	655
NM_001164735;NM_001104628;NM_016715	Intergenic	chr5	109551922	chr5_109551354_109551922	109551354	Vmn2r17;Crlf2	1425
NM_001164735;NM_016715	Intergenic	chr5	109553998	chr5_109553514_109553998	109553514	Crlf2	1729
NM_001164735;NM_016715	Promoter	chr5	109556962	chr5_109556589_109556962	109556589	Crlf2	606
NM_001164735;NM_016715	Promoter	chr5	109558663	chr5_109558043_109558663	109558043	Crlf2	887
NR_027964	Intergenic	chr5	109744205	chr5_109743952_109744205	109743952	Gm10416	469
NM_008993;NM_011132	Promoter	chr5	110286328	chr5_110285946_110286328	110285946	Pxmp2;Pole	559
NM_001025561;NM_001025562;NM_019700	Promoter	chr5	110781121	chr5_110780699_110781121	110780699	Pus1	633
NM_009469	Intron	chr5	110807158	chr5_110806430_110807158	110806430	Ulk1	1007
NM_009469	Promoter	chr5	110810264	chr5_110809865_110810264	110809865	Ulk1	831
NM_016926	Exon	chr5	113748078	chr5_113747762_113748078	113747762	Sart3	532
NM_009151	Intron	chr5	113824677	chr5_113824339_113824677	113824339	Selplg	541
NM_175016;NM_011677;NM_001040691	Promoter	chr5	114131139	chr5_114130569_114131139	114130569	Alkbh2;Ung	1211
NM_175403	Promoter	chr5	115158825	chr5_115158572_115158825	115158572	Mlec	468
NM_008629	Intron	chr5	115436861	chr5_115436516_115436861	115436516	Msi1	582
NM_133915;NM_011223	Intron	chr5	115529660	chr5_115529006_115529660	115529006	Pxn	670
NM_178622;NM_001122666	Intron	chr5	117094746	chr5_117094503_117094746	117094503	Suds3	465
NM_018858	Promoter	chr5	117287853	chr5_117287511_117287853	117287511	Pebp1	465
NM_028128	Promoter	chr5	117389517	chr5_117389017_117389517	117389017	Rfc5	662
NM_008499	Exon	chr5	120440152	chr5_120439535_120440152	120439535	Lhx5	742
NM_133908;NM_028041;NM_029096	Promoter	chr5	120613436	chr5_120613030_120613436	120613030	Rita1;Ddx54	685
NM_013832;NM_001281999	Intron	chr5	120659099	chr5_120658581_120659099	120658581	Rasal1	573
NM_013832;NM_145227;NM_145210;NM_028041;NM_145226;NM_001195094;NM_033541;NM_008052;NM_001281999;NR_003507;NM_001083925	Intergenic	chr5	120719162	chr5_120718805_120719162	120718805	Ccdc42b;Dtx1;Ddx54;Oas3;Oas2;Rasal1;Oas1c;Oas1b;Oas1e	479
NM_145211	Promoter	chr5	120908574	chr5_120908270_120908574	120908270	Oas1a	462
NM_181421;NM_010765;NM_172125;NM_172126;NM_026129;NM_172722;NM_001161626;NM_001163470;NM_172275;NM_029912;NM_001161627	Intergenic	chr5	121440567	chr5_121440171_121440567	121440171	Adam1a;Adam1b;Trafd1;Naa25;Erp29;Gm15800;Mapkapk5;Tmem116	624
NM_181421;NM_010765;NM_172125;NM_172126;NM_026129;NM_172722;NM_001161626;NM_001163470;NM_172275;NM_029912;NM_001161627	Intergenic	chr5	121441719	chr5_121441356_121441719	121441356	Adam1a;Adam1b;Trafd1;Naa25;Erp29;Gm15800;Mapkapk5;Tmem116	650
NM_001161627;NM_001161626	Promoter	chr5	121463342	chr5_121462890_121463342	121462890	Tmem116	662
NM_001042489;NM_028752	Promoter	chr5	122207879	chr5_122207335_122207879	122207335	Hvcn1	560
NR_027838;NM_001110140;NM_009722	Exon	chr5	122460303	chr5_122459924_122460303	122459924	Atp2a2	603
NM_021505;NM_001289520;NM_001042491;NM_001289517;NM_001289518;NM_001289519	Exon	chr5	122788659	chr5_122788320_122788659	122788320	Anapc5	554
NM_145070	Exon	chr5	123990084	chr5_123989562_123990084	123989562	Hip1r	538
NM_145070;NM_025671;NR_105999;NM_144509;NM_001289472;NM_177876;NM_011256;NM_019875;NM_001134767	Intergenic	chr5	124047367	chr5_124046873_124047367	124046873	Arl6ip4;Ogfod2;Mir7032;Ccdc62;Vps37b;Pitpnm2;Abcb9;Hip1r	567
NM_025671	Promoter	chr5	124112264	chr5_124111915_124112264	124111915	Ogfod2	1083
NM_028310;NM_001081323;NM_001134717;NM_001277867;NR_102690	Promoter	chr5	124327991	chr5_124327542_124327991	124327542	Mphosph9;2810006K23Rik	817
NM_001081203	Intron	chr5	124411006	chr5_124410592_124411006	124410592	Sbno1	581
NM_021430	Exon	chr5	124515772	chr5_124515143_124515772	124515143	Rilpl1	643
NM_001253904;NM_001253905;NM_011424	Intron	chr5	125104057	chr5_125103395_125104057	125103395	Ncor2	813
NM_001081342	Intergenic	chr5	129271701	chr5_129271237_129271701	129271237	Gpr133	821
NM_008095	Intron	chr5	129747580	chr5_129747321_129747580	129747321	Gbas	478
NM_133900;NM_009838	Promoter	chr5	129787336	chr5_129786873_129787336	129786873	Cct6a;Psph	650
NM_027121;NM_001001327;NM_001286382	Promoter	chr5	129942047	chr5_129941474_129942047	129941474	Vkorc1l1	613
NM_023248	Exon	chr5	130251204	chr5_130250728_130251204	130250728	Sbds	1071
NM_001081469;NM_001081468;NM_001244936;NM_001081466;NM_001081470;NM_001081464;NM_001081465;NM_001081462;NM_001081463;NM_001081467;NM_020331	Intron	chr5	134410436	chr5_134410115_134410436	134410115	Gtf2ird1	579
NM_033561	Intron	chr5	134632137	chr5_134631672_134632137	134631672	Eif4h	688
NM_010717	Promoter	chr5	134689148	chr5_134688772_134689148	134688772	Limk1	612
NM_024479	Intron	chr5	134935764	chr5_134935362_134935764	134935362	Wbscr27	732
NR_033794;NM_001190437;NM_145215	Promoter	chr5	135009688	chr5_135008870_135009688	135008870	Abhd11	2819
NM_013763	Promoter	chr5	135149618	chr5_135149174_135149618	135149174	Tbl2	1466
NM_011714	Promoter	chr5	135187152	chr5_135186850_135187152	135186850	Baz1b	568
NM_146002	Promoter	chr5	135632984	chr5_135632638_135632984	135632638	Rhbdd2	606
NM_008617;NM_001289554;NM_001289555;NM_001289556;NM_001289557;NM_029659	Promoter	chr5	135779050	chr5_135778568_135779050	135778568	Styxl1;Mdh2	696
NM_008617	Exon	chr5	135787846	chr5_135787391_135787846	135787391	Mdh2	609
NM_001256098;NM_018871;NM_001160366;NM_011776;NM_001256097;NM_001256096;NM_013560;NM_023742;NM_021403	Intergenic	chr5	135904118	chr5_135903765_135904118	135903765	Dtx2;Hspb1;Ssc4d;Srrm3;Ywhag;Zp3	826
NM_018871	Intron	chr5	135928514	chr5_135928012_135928514	135928012	Ywhag	778
NM_001256098;NM_018871;NM_001160366;NM_011776;NM_001256097;NM_001256096;NM_013560;NM_023742;NM_021403	Intergenic	chr5	135937655	chr5_135937165_135937655	135937165	Dtx2;Hspb1;Ssc4d;Srrm3;Ywhag;Zp3	582
NM_001256098;NM_018871;NM_001160366;NM_011776;NM_027158;NM_001256097;NM_001256096;NM_175309;NM_013560;NM_023742;NM_021403	Intergenic	chr5	135958290	chr5_135957640_135958290	135957640	Upk3b;Dtx2;Hspb1;Ssc4d;Upk3bl;Srrm3;Ywhag;Zp3	659
NR_030483	Promoter	chr5	136991263	chr5_136990829_136991263	136990829	Mir702	629
NM_001081962	Promoter	chr5	137641564	chr5_137641314_137641564	137641314	Sap25	467
NM_001005426;NM_144913	Promoter	chr5	137786974	chr5_137786397_137786974	137786397	Zcwpw1;Mepce	631
NR_029749;NR_029658;NR_029787	Promoter	chr5	138167733	chr5_138167393_138167733	138167393	Mir106b;Mir93;Mir25	623
NM_001081265	Promoter	chr5	139149991	chr5_139149724_139149991	139149724	Heatr2	477
NR_106004	Promoter	chr5	139770417	chr5_139769780_139770417	139769780	Mir7037	806
NM_175522	Intron	chr5	139957687	chr5_139957155_139957687	139957155	Elfn1	557
NM_010752	Intron	chr5	140134967	chr5_140134568_140134967	140134568	Mad1l1	564
NM_133916	Exon	chr5	140443376	chr5_140442930_140443376	140442930	Eif3b	678
NM_028833	Intron	chr5	140685101	chr5_140684711_140685101	140684711	Iqce	695
NM_175362	Exon	chr5	140889976	chr5_140889468_140889976	140889468	Card11	579
NM_199068;NM_172725	Intergenic	chr5	142367882	chr5_142367426_142367882	142367426	Ap5z1;Foxk1	583
NM_001289588;NM_178702	Exon	chr5	142543709	chr5_142543409_142543709	142543409	Radil	527
NM_001122730;NM_178242	Intron	chr5	142808341	chr5_142807818_142808341	142807818	Tnrc18	717
NM_007984	Intron	chr5	142967004	chr5_142966683_142967004	142966683	Fscn1	518
NM_009007	Intron	chr5	143513435	chr5_143512900_143513435	143512900	Rac1	554
NM_025833;NR_102374;NR_102373;NR_102372	Promoter	chr5	144358215	chr5_144357933_144358215	144357933	Dmr;Baiap2l1	527
NM_178576;NM_001291249;NM_001291248	Intron	chr5	145170482	chr5_145170068_145170482	145170068	Cpsf4	638
NM_001083958;NM_028298	Promoter	chr5	145233945	chr5_145233277_145233945	145233277	Zfp655	677
NM_027872;NM_029920;NM_025624	Intergenic	chr5	147876484	chr5_147876227_147876484	147876227	Mtus2;Pomp;Slc46a3	476
NM_172887	Intron	chr5	150454996	chr5_150454754_150454996	150454754	Fry	482
NM_181595	Intron	chr6	5139005	chr6_5138634_5139005	5138634	Ppp1r9a	738
NM_184053;NM_001285412;NM_007594	Promoter	chr6	29348081	chr6_29347764_29348081	29347764	Calu	538
NM_177204;NM_001037740;NR_104576	Promoter	chr6	29917401	chr6_29917003_29917401	29917003	Strip2	672
NM_009459;NM_001169576	Promoter	chr6	30304619	chr6_30304287_30304619	30304287	Ube2h	562
NM_029742	Intron	chr6	30419260	chr6_30418813_30419260	30418813	Klhdc10	476
NM_178625	Intron	chr6	30493798	chr6_30493438_30493798	30493438	Tmem209	595
NM_028421;NM_028864	Intron	chr6	38344030	chr6_38343718_38344030	38343718	Zc3hav1	466
NM_012042	Intron	chr6	47525377	chr6_47525045_47525377	47525045	Cul1	553
NR_027892;NR_015581;NM_007808	Promoter	chr6	50566614	chr6_50566302_50566614	50566302	5430402O13Rik;Cycs	540
NM_027268	Intron	chr6	54514673	chr6_54514334_54514673	54514334	Scrn1	460
NM_030235	Promoter	chr6	56715170	chr6_56714853_56715170	56714853	Avl9	536
NM_001166719;NM_134167;NM_134170;NM_134169;NM_019499	Intergenic	chr6	66591059	chr6_66590634_66591059	66590634	Vmn1r32;Mad2l1;Vmn1r34;Vmn1r35;Vmn1r33	536
NM_024288	Promoter	chr6	71441096	chr6_71440472_71441096	71440472	Rmnd5a	979
NM_001038695;NM_173001	Promoter	chr6	71633416	chr6_71633047_71633416	71633047	Kdm3a	686
NM_029673;NM_001253689;NM_001253688;NM_001253681;NM_001253687;NM_001253686	Promoter	chr6	71831714	chr6_71831293_71831714	71831293	Immt	737
NM_016794;NM_145569;NM_019802;NM_025607;NM_026696;NM_016872;NR_046011;NM_144916;NM_001080742;NM_138592	Intergenic	chr6	72431520	chr6_72431175_72431520	72431175	Ggcx;Vamp5;Vamp8;Rnf181;Tmem150a;Usp39;4930414L22Rik;Mat2a;0610030E20Rik	491
NM_009332;NM_001079822	Promoter	chr6	72787560	chr6_72787203_72787560	72787203	Tcf7l1	498
NM_013820	Exon	chr6	82738735	chr6_82738198_82738735	82738198	Hk2	546
NM_134157	Promoter	chr6	83744854	chr6_83744372_83744854	83744372	Atp6v1b1	677
NM_146169	Promoter	chr6	83831958	chr6_83831476_83831958	83831476	Paip2b	502
NM_025591	Promoter	chr6	86366177	chr6_86365765_86366177	86365765	Fam136a	557
NM_001243742;NM_001243741;NM_025823;NM_026506;NM_011585;NM_001164079;NM_001164078;NM_011865;NR_040293;NR_040292;NM_146170;NR_037961;NR_037960	Intergenic	chr6	86472450	chr6_86471957_86472450	86471957	C87436;Pcyox1;2310040G24Rik;Tia1;1600020E01Rik;Pcbp1;Snrpg	507
NM_013528	Promoter	chr6	87043206	chr6_87042465_87043206	87042465	Gfpt1	1080
NM_019964;NR_105795;NM_008090;NM_133933;NM_023060	Intergenic	chr6	88189966	chr6_88189716_88189966	88189716	Rpn1;Dnajb8;Gata2;Mir6376;Eefsec	462
NM_030251;NR_045880	Promoter	chr6	88842371	chr6_88841650_88842371	88841650	Abtb1;Gm15612	1509
NM_008564	Intron	chr6	88891088	chr6_88890682_88891088	88890682	Mcm2	694
NM_175017;NR_121596;NR_121594;NR_121595;NR_121593	Intergenic	chr6	89059759	chr6_89059321_89059759	89059321	Gm1965;4933427D06Rik	642
NM_008881;NM_025351;NR_033190;NM_001167736	Intergenic	chr6	89289675	chr6_89289126_89289675	89289126	Plxna1;Chchd6;Gm839	758
NM_023184	Promoter	chr6	90462473	chr6_90461839_90462473	90461839	Klf15	1009
NM_001111106;NM_177233;NM_001081111;NM_011666;NM_175313	Intergenic	chr6	97102488	chr6_97102180_97102488	97102180	Tmf1;Fam19a4;Eogt;Uba3	484
NM_175313	Promoter	chr6	97148848	chr6_97148399_97148848	97148399	Eogt	514
NM_001034029;NM_001033204;NM_010957;NM_030178;NM_001142732;NM_133926;NM_001282128;NM_001170486;NM_001170485;NM_001282126;NM_001282127;NM_170673;NM_001301295;NM_001034031;NM_145826;NM_133932;NM_133923;NM_026849;NM_001205025;NM_026552;NM_178373;NM_026365;NM_001243739	Intergenic	chr6	113362438	chr6_113361916_113362438	113361916	Cpne9;Mtmr14;Ttll3;Camk1;Arpc4;Brpf1;Jagn1;Ogg1;Rpusd3;Il17re;Cidec;Tada3	729
NM_026894;NM_177683	Intergenic	chr6	114969939	chr6_114969338_114969939	114969338	Tamm41;Vgll4	753
NM_001168257;NM_001168256	Promoter	chr6	115762523	chr6_115762136_115762523	115762136	Tmem40	546
NM_001128151	Promoter	chr6	120666027	chr6_120665563_120666027	120665563	Cecr2	938
NM_001081048	Exon	chr6	120786207	chr6_120785796_120786207	120785796	Slc25a18	603
NM_007510	Exon	chr6	120798213	chr6_120797780_120798213	120797780	Atp6v1e1	615
NM_001270475	Intron	chr6	121096225	chr6_121095547_121096225	121095547	Mical3	699
NM_144512;NM_011909;NM_028730;NM_017379;NM_001270475	Intergenic	chr6	121202255	chr6_121201954_121202255	121201954	Slc6a13;Usp18;Mical3;Tuba8;Pex26	516
NM_027664	Intron	chr6	122469754	chr6_122469253_122469754	122469253	Rimklb	972
NM_027664	Promoter	chr6	122487036	chr6_122486621_122487036	122486621	Rimklb	518
NM_021899;NM_028016;NM_001289828;NM_009779;NM_026267;NR_106090;NM_001289831;NM_001289830;NM_011401	Intergenic	chr6	122811388	chr6_122811059_122811388	122811059	Foxj2;Necap1;Mir7231;Slc2a3;C3ar1;Nanog	594
NM_013536;NM_013535;NM_007531;NM_013533;NM_007881;NM_008479;NR_029792;NM_013509;NM_001077705;NM_013539;NM_013538;NM_013700;NM_013588;NM_013534;NR_029554;NM_013530;NM_009415;NM_013545;NM_013488	Intergenic	chr6	124806079	chr6_124805561_124806079	124805561	Grcc10;Phb2;Mir141;Tpi1;Gnb3;Usp5;Cd4;Cdca3;Eno2;Atn1;Leprel2;Emg1;Spsb2;Gpr162;Lrrc23;Mir200c;Lag3;Ptpn6	529
NR_028517;NM_001039669;NM_138747;NM_016845;NM_178787;NM_001145926;NM_001145927;NM_001127340;NM_001289726;NR_106012;NM_175557;NM_001163269;NM_001163268;NM_133345;NM_001252083;NM_008084;NM_175696;NM_145979;NM_146171	Intergenic	chr6	125088978	chr6_125088717_125088978	125088717	Iffo1;Nop2;Pianp;Chd4;Acrbp;Mir7045;Gapdh;Ncapd2;Scarna10;Ing4;Zfp384;Lpar5	467
NM_138747	Promoter	chr6	125131787	chr6_125131084_125131787	125131084	Nop2	843
NM_001289726;NM_008084	Promoter	chr6	125167038	chr6_125166618_125167038	125166618	Gapdh	462
NM_198604	Exon	chr6	125377786	chr6_125377239_125377786	125377239	Plekhg6	711
NM_007657;NM_011324;NM_011609;NM_198604	Intergenic	chr6	125443422	chr6_125442920_125443422	125442920	Plekhg6;Cd9;Scnn1a;Tnfrsf1a	713
NM_007657	Intron	chr6	125467740	chr6_125467382_125467740	125467382	Cd9	572
NM_001080979;NR_077223;NM_011567;NM_175414	Intergenic	chr6	128201249	chr6_128200782_128201249	128200782	Tspan9;9330102E08Rik;Tead4	685
NM_001254946;NM_053165;NM_001099918;NM_030599;NM_001159904;NM_008527	Intergenic	chr6	128761344	chr6_128760879_128761344	128760879	Clec2h;Klrb1;BC035044;Klrb1b;Klrb1c	549
NM_010352;NM_001080553	Promoter	chr6	135253248	chr6_135252570_135253248	135252570	Gsg1	962
NM_019426	Intron	chr6	136543533	chr6_136543286_136543533	136543286	Atf7ip	478
NM_001289680;NM_001289681;NM_001289679;NM_026221;NM_027059;NM_001170433;NM_172734;NM_172309	Intergenic	chr6	146796404	chr6_146796031_146796404	146796031	Smco2;Arntl2;Stk38l;Ppfibp1	584
NM_027059	Intron	chr6	146853858	chr6_146853298_146853858	146853298	Smco2	714
NM_001170433;NM_026221	Intron	chr6	146913525	chr6_146913190_146913525	146913190	Ppfibp1	530
NR_029642;NM_016969;NM_001004153;NR_028425;NR_029641;NR_029640;NR_029643;NR_001583;NR_029645;NR_029644;NM_001093764;NM_001093765;NR_106158;NR_030276;NM_001093766;NR_106140;NM_001033431	Intergenic	chr7	3196545	chr7_3196079_3196545	3196079	Mir292b;Nlrp12;Myadm;Mir294;D7Ertd143e;AU018091;Mir293;Mir292;Speer9-ps1;Mir295;Mir291b;Mir290a;Mir290b;Mir291a	654
NM_146176	Promoter	chr7	3645223	chr7_3644725_3645223	3644725	Cnot3	680
NM_029767	Promoter	chr7	3704874	chr7_3704248_3704874	3704248	Rps9	1536
NM_001289848;NM_001289849;NM_183405;NM_001289850;NR_110411;NM_183406	Promoter	chr7	4752641	chr7_4752230_4752641	4752230	Cox6b2	725
NM_133777	Promoter	chr7	4812814	chr7_4812401_4812814	4812401	Ube2s	560
NM_172737;NM_001290291	Promoter	chr7	4842691	chr7_4842446_4842691	4842446	Shisa7	482
NM_133671;NM_001205231	Exon	chr7	5075699	chr7_5075156_5075699	5075156	U2af2	657
NM_001146024;NM_028316	Promoter	chr7	6172604	chr7_6172094_6172604	6172094	Zfp444	860
NM_177888;NM_001025163;NM_001112805	Promoter	chr7	6363285	chr7_6363004_6363285	6363004	Zfp78	728
NM_001290994;NM_008817;NM_021323	Promoter	chr7	6728432	chr7_6728048_6728432	6728048	Usp29;Peg3	648
NM_001290994;NM_008817;NM_021323	Promoter	chr7	6729655	chr7_6729291_6729655	6729291	Usp29;Peg3	635
NM_001285891;NM_001285892	Intron	chr7	16326757	chr7_16326223_16326757	16326223	Sae1	648
NM_001127324;NM_007948	Promoter	chr7	19345718	chr7_19345011_19345718	19345011	Ercc1	739
NM_199149	Exon	chr7	19534728	chr7_19534113_19534728	19534113	Ppp1r37	624
NM_001290457;NM_009046	Promoter	chr7	19628868	chr7_19628575_19628868	19628575	Relb	461
NM_016871;NM_001109748	Promoter	chr7	19715890	chr7_19715001_19715890	19715001	Tomm40	1069
NM_001031667	Promoter	chr7	25238221	chr7_25237891_25238221	25237891	Gsk3a	834
NM_001110132;NM_183311;NM_008776;NM_207677;NM_001081294;NM_175436;NM_001081375;NM_001110131;NM_001031667;NR_106015;NR_046001;NM_001160400;NM_028219;NM_027882;NM_010155	Intergenic	chr7	25268253	chr7_25267847_25268253	25267847	Cic;Mir7048;Cnfn;9130221H12Rik;Gsk3a;Tmem145;Zfp526;Erf;Megf8;Prr19;Dedd2;Pafah1b3	863
NM_053208	Promoter	chr7	27167451	chr7_27166904_27167451	27166904	Egln2	556
NM_001113549	Promoter	chr7	27331185	chr7_27330762_27331185	27330762	Ltbp4	558
NM_001254951	Promoter	chr7	28014410	chr7_28013877_28014410	28013877	Zfp850	577
NM_027470	Intron	chr7	28578762	chr7_28578151_28578762	28578151	Pak4	667
NM_177301	Promoter	chr7	28810630	chr7_28810308_28810630	28810308	Hnrnpl	523
NM_021895	Intron	chr7	28910224	chr7_28909837_28910224	28909837	Actn4	523
NM_001164658	Promoter	chr7	29212384	chr7_29211594_29212384	29211594	Catsperg1	1328
NM_001082548;NM_011464;NM_026731;NM_028179;NM_029887;NM_001033525;NM_001110201;NM_013874;NM_001081028	Intergenic	chr7	29320158	chr7_29319758_29320158	29319758	Spint2;Dpf1;Kcnk6;Yif1b;2200002D01Rik;Sipa1l3;Ppp1r14a	461
NM_152814	Promoter	chr7	30090882	chr7_30090478_30090882	30090478	Zfp566	526
NM_146186	Promoter	chr7	30280959	chr7_30280473_30280959	30280473	Wdr62	993
NM_029274;NM_170760;NR_106134;NM_026815;NR_036630;NM_025628;NM_019546;NM_001012401;NM_021397;NM_001290573;NR_027849;NR_027848;NM_133693;NM_001289682;NM_026961;NM_145580;NM_183321;NM_025498;NM_001289670;NM_027999;NM_178252;NM_007959;NM_001290569;NM_029377	Intergenic	chr7	30600181	chr7_30599814_30600181	30599814	Hspb6;Kmt2b;Rbm42;Arhgap33os;Igflr1;Haus5;Etv2;Lin37;Prodh2;Pmis2;Upk1a;Mir3569;2200002J24Rik;U2af1l4;Arhgap33;Cox6b1;Psenen;Proser3;Zbtb32	605
NM_025628	Promoter	chr7	30626150	chr7_30625694_30626150	30625694	Cox6b1	582
NM_008155	Intron	chr7	34220343	chr7_34219826_34220343	34219826	Gpi1	603
NM_172741	Intron	chr7	34241619	chr7_34241162_34241619	34241162	4931406P16Rik	835
NM_175140	Intron	chr7	34775872	chr7_34775279_34775872	34775279	Chst8	664
NM_027897	Promoter	chr7	35333957	chr7_35333542_35333957	35333542	Rhpn2	794
NM_007633;NM_011274	Intergenic	chr7	38061938	chr7_38061608_38061938	38061608	Ccne1;Uri1	550
NM_001004139	Promoter	chr7	39518072	chr7_39517767_39518072	39517767	Zfp619	522
NM_001033782	Exon	chr7	41289534	chr7_41289233_41289534	41289233	Gm5592	511
NM_009131	Promoter	chr7	44306192	chr7_44305349_44306192	44305349	Clec11a	1253
NM_008437	Exon	chr7	44585542	chr7_44584928_44585542	44584928	Napsa	643
NM_001253920;NM_001042655;NR_030488;NM_001290695;NM_001290694;NM_026270	Promoter	chr7	44849249	chr7_44848588_44849249	44848588	Akt1s1;Tbc1d17;Mir707	1064
NM_001253920;NM_001042655;NR_030488;NM_001290695;NM_001290694;NM_026270	Promoter	chr7	44850035	chr7_44849474_44850035	44849474	Akt1s1;Tbc1d17;Mir707	1135
NM_007458;NM_001077264	Exon	chr7	44910162	chr7_44909592_44910162	44909592	Ap2a1	579
NM_001252477;NM_019830;NR_045521;NM_001252476	Intron	chr7	44979378	chr7_44978972_44979378	44978972	Prmt1	485
NM_001163684;NM_022999;NM_025533	Promoter	chr7	45062718	chr7_45062349_45062718	45062349	Nosip;Prrg2	606
NR_039581;NR_029560;NR_001277;NR_000004;NR_000003;NR_002455;NM_013725	Promoter	chr7	45124706	chr7_45123898_45124706	45123898	Rps11;Snord34;Mir150;Snord33;Snord35b;Snord35a;Mir5121	1215
NM_029406;NM_145954;NM_001278207;NM_001285904	Promoter	chr7	45154856	chr7_45154188_45154856	45154188	Aldh16a1;Pih1d1	1680
NM_175130;NM_010473	Promoter	chr7	45333218	chr7_45332877_45333218	45332877	Trpm4;Hrc	516
NM_010240	Promoter	chr7	45461248	chr7_45460723_45461248	45460723	Ftl1	548
NR_110987;NM_001290990;NM_001005511	Intron	chr7	45800892	chr7_45800632_45800892	45800632	Lmtk3	663
NM_001013368	Exon	chr7	48875736	chr7_48875304_48875736	48875304	E2f8	622
NM_001256311;NM_021366	Intergenic	chr7	63956705	chr7_63956169_63956705	63956169	Klf13;E030018B13Rik	557
NR_037569	Promoter	chr7	73558725	chr7_73558352_73558725	73558352	1810026B05Rik	599
NM_001162532	Exon	chr7	73776766	chr7_73776452_73776766	73776452	Fam174b	567
NM_008594;NM_001045489	Exon	chr7	79141740	chr7_79141228_79141740	79141228	Mfge8	688
NR_045695	Exon	chr7	80069731	chr7_80069055_80069731	80069055	Gm21057	749
NM_001291275;NM_001291276;NM_001145999;NR_045695;NM_175433;NM_173011;NM_011870;NM_001146000;NM_013659	Intergenic	chr7	80130707	chr7_80130263_80130707	80130263	Idh2;Zfp710;Cib1;Sema4b;Gm21057	771
NM_001291275;NM_001291276;NM_001145999;NM_178752;NR_045695;NM_175433;NM_173011;NM_011870;NM_177765;NM_001146000;NM_013659	Intergenic	chr7	80152464	chr7_80151907_80152464	80151907	Zfp710;Gm21057;Idh2;Cib1;Ttll13;Gdpgp1;Sema4b	882
NM_178070	Intron	chr7	80289298	chr7_80288826_80289298	80288826	Vps33b	692
NM_010194	Exon	chr7	80382768	chr7_80382372_80382768	80382372	Fes	688
NM_175366	Promoter	chr7	82867078	chr7_82866708_82867078	82866708	Mex3b	555
NM_021876	Intron	chr7	89976200	chr7_89975829_89976200	89975829	Eed	605
NM_029078	Promoter	chr7	92670352	chr7_92669994_92670352	92669994	Pcf11	540
	Intergenic	chr7	95480758	chr7_95480380_95480758	95480380		505
NM_201352;NM_001043355;NM_001111043;NM_009825;NM_001111044;NM_010837;NM_001048167;NM_001285776;NR_103487	Intergenic	chr7	99365284	chr7_99364862_99365284	99364862	Serpinh1;Map6;LOC381967;Gdpd5	642
NM_178764	Promoter	chr7	100706724	chr7_100706255_100706724	100706255	Fam168a	603
NM_022979;NM_001291358;NM_001287167;NM_001287166;NM_001287165;NM_001287164	Promoter	chr7	102210240	chr7_102209801_102210240	102209801	Pgap2;Nup98	753
NM_001277183;NM_001277182;NM_001277180;NM_001277179;NM_001277181	Intergenic	chr7	106564271	chr7_106563725_106564271	106563725	Gm1966	560
NM_009516;NM_009302;NM_009281	Intergenic	chr7	110164866	chr7_110164420_110164866	110164420	Zfp143;Wee1;Swap70	763
NM_194464;NM_010826	Intron	chr7	110894070	chr7_110893505_110894070	110893505	Mrvi1	667
NM_173739	Intron	chr7	111760540	chr7_111759866_111760540	111759866	Galnt18	734
NM_009346;NM_001166584	Intron	chr7	112691607	chr7_112691285_112691607	112691285	Tead1	676
NM_001243048;NM_007489	Intron	chr7	113260640	chr7_113260382_113260640	113260382	Arntl	460
NM_007587;NM_001289444;NM_001033954;NM_173767;NM_054084	Intergenic	chr7	114699152	chr7_114698620_114699152	114698620	Calca;Calcb;Insc	541
NM_026533	Promoter	chr7	116331892	chr7_116331351_116331892	116331351	Rps13	604
NM_170669	Exon	chr7	118106837	chr7_118106227_118106837	118106227	Rps15a	619
NM_170669	Intron	chr7	118111647	chr7_118111135_118111647	118111135	Rps15a	623
NM_170669	Intron	chr7	118112730	chr7_118112314_118112730	118112314	Rps15a	541
NM_019419	Promoter	chr7	118130005	chr7_118129651_118130005	118129651	Arl6ip1	465
NM_178414	Exon	chr7	119707491	chr7_119706961_119707491	119706961	Acsm4	601
NM_025298;NM_001164096	Intron	chr7	120925544	chr7_120925214_120925544	120925214	Polr3e	543
NM_001081327;NR_102286	Intergenic	chr7	121539825	chr7_121539438_121539825	121539438	Hs3st2;4933432K03Rik	465
NM_001252072	Promoter	chr7	123983977	chr7_123983518_123983977	123983518	Hs3st4	769
NM_001252072	Intron	chr7	124312572	chr7_124311985_124312572	124311985	Hs3st4	614
NM_183020	Promoter	chr7	126503764	chr7_126503251_126503764	126503251	Atxn2l	931
NM_019674	Promoter	chr7	126792961	chr7_126792639_126792961	126792639	Ppp4c	607
NM_009746;NR_030428	Promoter	chr7	127709169	chr7_127708843_127709169	127708843	Bcl7c;Mir762	491
NM_001136054;NM_001029895;NM_001271343;NM_013799	Promoter	chr7	130519618	chr7_130519117_130519618	130519117	Ate1	669
NM_206856;NM_001004468	Intron	chr7	130602878	chr7_130602512_130602878	130602512	Tacc2	586
NM_212473;NM_175268	Intron	chr7	132730015	chr7_132729659_132730015	132729659	Fam53b	591
NM_212473;NM_175268	Exon	chr7	132759713	chr7_132759277_132759713	132759277	Fam53b	478
NR_033611;NM_023140	Intron	chr7	137442965	chr7_137442709_137442965	137442709	Gm12669;Glrx3	482
NM_027164;NM_001143755	Intron	chr7	139216596	chr7_139215968_139216596	139215968	Lrrc27	726
NM_001127363;NM_183248;NM_183144;NM_001243018;NR_027857	Intergenic	chr7	139591819	chr7_139591433_139591819	139591433	Inpp5a;Nkx6-2;E030019B06Rik	576
NM_009482	Promoter	chr7	139945353	chr7_139944808_139945353	139944808	Utf1	806
NM_001286007;NM_027201;NM_001286011;NM_001286009;NM_133755	Promoter	chr7	140036739	chr7_140036318_140036739	140036318	Tubgcp2;Zfp511	745
NM_199301	Promoter	chr7	140137698	chr7_140137275_140137698	140137275	Mtg1	603
NM_001177804;NM_053194;NM_001127351;NM_022433	Exon	chr7	140864072	chr7_140863486_140864072	140863486	Sirt3;Ric8	638
NM_001177576;NM_001025103;NM_001282076;NM_027797;NM_133191;NM_001252588;NR_034049;NM_009842;NM_021316;NM_001111049;NM_001142681;NM_026522;NR_028142;NM_001111050;NM_172116;NM_025593;NM_001163689;NM_022654;NR_024509;NM_016874;NM_026646;NR_033532;NM_011528;NM_001282072;NM_001282073;NM_025802;NM_001141950;NM_053082;NM_026020	Intergenic	chr7	141406379	chr7_141405890_141406379	141405890	Cd151;Chid1;Taldo1;Tmem80;Deaf1;B230206H07Rik;Pidd1;Slc25a22;Pnpla2;Pddc1;Tspan4;Rplp2;Polr2l;Eps8l2;Snora52;Cracr2b;Cend1	614
NR_034049;NM_026020	Promoter	chr7	141447882	chr7_141447619_141447882	141447619	Rplp2;Snora52	472
NM_028801;NM_023566;NM_010844;NM_023764	Intergenic	chr7	141824198	chr7_141823395_141824198	141823395	Muc5ac;Muc2;Tollip;Muc5b	834
NM_009983	Exon	chr7	142383775	chr7_142382855_142383775	142382855	Ctsd	954
NM_009983	Promoter	chr7	142388011	chr7_142387618_142388011	142387618	Ctsd	546
NM_008554	Promoter	chr7	142969621	chr7_142969250_142969621	142969250	Ascl2	559
NM_001285490;NM_008672;NM_001285489	Promoter	chr7	143549758	chr7_143549376_143549758	143549376	Nap1l4	610
NM_007803;NM_001252572	Exon	chr7	144455086	chr7_144454732_144455086	144454732	Cttn	651
NM_008003;NM_008007;NM_028184;NR_039539;NM_010202;NM_007631	Intergenic	chr7	144871079	chr7_144870633_144871079	144870633	Oraov1;Ccnd1;Fgf4;Fgf3;Fgf15;Mir3962	676
NM_007631;NR_039539	Intergenic	chr7	145030249	chr7_145029553_145030249	145029553	Ccnd1;Mir3962	786
NM_001033378	Intron	chr8	3387465	chr8_3387022_3387465	3387022	A430078G23Rik	715
NM_133962	Intron	chr8	3397524	chr8_3396936_3397524	3396936	Arhgef18	1089
NM_133962	Intron	chr8	3398971	chr8_3398536_3398971	3398536	Arhgef18	681
NM_133962	Intron	chr8	3406783	chr8_3406284_3406783	3406284	Arhgef18	628
NM_133962	Intron	chr8	3440959	chr8_3440728_3440959	3440728	Arhgef18	460
NM_015801;NM_001122818	Promoter	chr8	3517184	chr8_3516841_3517184	3516841	Pnpla6	477
NM_001195244;NM_001163749;NM_026156;NM_001024728;NM_008790;NM_027171;NM_053177;NM_133962;NM_026951;NM_001122818;NM_029598;NM_080461;NM_011503;NM_001129804;NM_015801;NM_001129803	Intergenic	chr8	3547020	chr8_3546752_3547020	3546752	C330021F23Rik;Zfp358;Pet100;Arhgef18;Camsap3;Pcp2;1700019B03Rik;Stxbp2;Mcoln1;Pnpla6;Pex11g;Xab2	478
NM_026156	Exon	chr8	3611900	chr8_3611513_3611900	3611513	Xab2	699
NM_026156	Exon	chr8	3616318	chr8_3615931_3616318	3615931	Xab2	694
NM_001039578	Promoter	chr8	4166317	chr8_4165966_4166317	4165966	Evi5l	876
NM_207203	Promoter	chr8	4217573	chr8_4217235_4217573	4217235	BC068157	1080
NM_001195258	Promoter	chr8	4247000	chr8_4246614_4247000	4246614	Tgfbr3l	709
NM_145591;NM_011369	Intergenic	chr8	4678878	chr8_4677472_4678878	4677472	Zfp958;Shcbp1	3324
NM_009932	Intron	chr8	11434465	chr8_11433947_11434465	11433947	Col4a2	527
NM_001293661;NM_026995;NM_001190357	Exon	chr8	11510275	chr8_11509961_11510275	11509961	Carkd	562
NM_011919	Promoter	chr8	11555958	chr8_11555304_11555958	11555304	Ing1	1090
NM_001167967;NM_133971;NM_001281974;NM_001281975;NR_030781;NR_106097	Promoter	chr8	11635306	chr8_11634687_11635306	11634687	Mir7238;Ankrd10	743
NM_146207;NM_178708	Promoter	chr8	13105555	chr8_13105218_13105555	13105218	Cul4a;Pcid2	829
NM_025768	Intron	chr8	13178469	chr8_13177978_13178469	13177978	Grtp1	593
NM_001291766;NM_001291765;NM_009361;NM_001291768	Intron	chr8	13343652	chr8_13343220_13343652	13343220	Tfdp1	584
NM_001291766;NM_001291765;NM_009361;NM_001291768	Intron	chr8	13365715	chr8_13365445_13365715	13365445	Tfdp1	508
NM_019521	Promoter	chr8	13493795	chr8_13493402_13493795	13493402	Gas6	587
NM_025924	Promoter	chr8	13785952	chr8_13785302_13785952	13785302	Upf3a	1340
NM_001034862;NM_025785;NM_181854;NM_025556;NM_173744	Intergenic	chr8	13947897	chr8_13947281_13947897	13947281	Coprs;Champ1;Tdrp;Fbxo25;Erich1	888
NM_001034862;NM_173744;NM_025785;NM_025556	Intergenic	chr8	13986691	chr8_13986336_13986691	13986336	Coprs;Tdrp;Fbxo25;Erich1	607
NM_172910;NM_001145965	Intron	chr8	14340551	chr8_14340179_14340551	14340179	Dlgap2	465
	Intergenic	chr8	15788839	chr8_15788524_15788839	15788524		511
NM_053171	Intron	chr8	16182904	chr8_16182561_16182904	16182561	Csmd1	510
NM_173189	Promoter	chr8	18595497	chr8_18595158_18595497	18595158	Mcph1	558
NM_001113350;NM_176951;NM_001286469	Intron	chr8	18944027	chr8_18943752_18944027	18943752	Xkr5	512
NR_030254;NM_001277284;NM_001277286;NM_001277281;NM_001277280;NM_031158;NM_018743;NM_024240;NM_001277289;NM_001042484;NR_102385;NM_029002;NM_020585;NR_037293;NM_001282148;NM_001110783;NR_102386	Intergenic	chr8	23163320	chr8_23162907_23163320	23162907	Mir3107;Gins4;Agpat6;Ank1;Mir486;Golga7;Gm15816;Nkx6-3	640
NM_024240	Promoter	chr8	23237716	chr8_23237283_23237716	23237283	Gins4	787
NM_001270996;NM_007404	Intron	chr8	24954437	chr8_24954075_24954437	24954075	Adam9	668
NM_031257	Exon	chr8	25043359	chr8_25042913_25043359	25042913	Plekha2	471
NM_027194;NM_199323;NM_001270996;NM_177089;NM_001081187;NR_106187;NM_007404;NM_031257	Intergenic	chr8	25107636	chr8_25107329_25107636	25107329	Tm2d2;Mir8108;Tacc1;Adam9;Plekha2;Htra4	556
NM_027194;NM_199323;NM_001270996;NM_177089;NM_001081187;NR_106187;NM_007404;NM_031257	Intergenic	chr8	25117284	chr8_25116860_25117284	25116860	Tm2d2;Mir8108;Tacc1;Adam9;Plekha2;Htra4	527
NR_110510;NM_001079908;NM_010206;NM_001079909	Intergenic	chr8	25465828	chr8_25465533_25465828	25465533	LOC102633315;Fgfr1	499
NM_207659;NM_199042;NR_110583;NM_029965	Intergenic	chr8	26153273	chr8_26152851_26153273	26152851	Hook3;Rnf170;1700047A11Rik;Thap1	740
NM_001080813;NM_007918;NR_003107;NM_029423;NR_045840;NM_029674;NM_013462	Intergenic	chr8	27234838	chr8_27234448_27234838	27234448	Rab11fip1;Got1l1;4933416M07Rik;Gm9731;Adrb3;Eif4ebp1	508
NM_001080813;NM_007918;NR_003107;NM_029423;NR_045840;NM_029674;NM_013462	Intergenic	chr8	27241077	chr8_27240692_27241077	27240692	Rab11fip1;Got1l1;4933416M07Rik;Gm9731;Adrb3;Eif4ebp1	705
NM_007918	Promoter	chr8	27260734	chr8_27260278_27260734	27260278	Eif4ebp1	772
NM_007918	Promoter	chr8	27261364	chr8_27260813_27261364	27260813	Eif4ebp1	572
NM_010344	Intron	chr8	33690437	chr8_33689879_33690437	33689879	Gsr	907
NM_019733;NM_001286168;NM_001042674;NM_001042675	Intron	chr8	33833877	chr8_33833460_33833877	33833460	Rbpms	614
NM_019733;NM_001286168;NM_001042674;NM_001042675	Intron	chr8	33852889	chr8_33852504_33852889	33852504	Rbpms	627
NM_019733;NM_001286168;NM_001042674;NM_001042675	Intron	chr8	33869942	chr8_33869418_33869942	33869418	Rbpms	730
NM_019733;NM_001286168;NM_001042674;NM_001042675	Intron	chr8	33878257	chr8_33877787_33878257	33877787	Rbpms	589
NM_019733;NM_001286168;NM_001042674;NM_001042675	Intron	chr8	33903273	chr8_33902971_33903273	33902971	Rbpms	470
NM_019733;NM_001286168;NM_001042674;NM_001042675	Intergenic	chr8	33964417	chr8_33964106_33964417	33964106	Rbpms	566
NM_176933	Promoter	chr8	34807574	chr8_34807243_34807574	34807243	Dusp4	553
	Intergenic	chr8	35102447	chr8_35102000_35102447	35102000		608
	Intergenic	chr8	35159935	chr8_35159550_35159935	35159550		580
NM_177741	Intergenic	chr8	35335098	chr8_35334465_35335098	35334465	Ppp1r3b	720
NM_026067	Intron	chr8	35476212	chr8_35475835_35476212	35475835	Eri1	555
NM_015802	Promoter	chr8	36613911	chr8_36613559_36613911	36613559	Dlc1	840
NR_106126;NM_030110	Promoter	chr8	40307934	chr8_40307329_40307934	40307329	Micu3;Mir7666	628
NM_033560;NM_010086;NM_001040699	Intergenic	chr8	40650650	chr8_40650126_40650650	40650126	Mtmr7;Adam24;Vps37a	1065
NM_009556	Intergenic	chr8	43321203	chr8_43320714_43321203	43320714	Zfp42	712
NM_001081286	Promoter	chr8	44951344	chr8_44950828_44951344	44950828	Fat1	668
NM_001081286	Intron	chr8	44979611	chr8_44979313_44979611	44979313	Fat1	539
NM_007450;NM_207213;NM_025747	Intergenic	chr8	46151887	chr8_46151403_46151887	46151403	Slc25a4;4933411K20Rik;Snx25	717
NM_027973	Intron	chr8	46574439	chr8_46573999_46574439	46573999	Cenpu	741
NM_001284409;NM_009810	Intron	chr8	46633326	chr8_46632912_46633326	46632912	Casp3	499
NM_023503	Promoter	chr8	47675158	chr8_47674577_47675158	47674577	Ing2	1006
NM_133791	Intron	chr8	47867228	chr8_47866886_47867228	47866886	Wwc2	614
NM_001145937;NM_011857	Intron	chr8	48294195	chr8_48293839_48294195	48293839	Tenm3	585
	Intergenic	chr8	48827814	chr8_48827308_48827814	48827308		589
NM_008252	Promoter	chr8	57512142	chr8_57511304_57512142	57511304	Hmgb2	1784
NM_001293769;NM_027756	Promoter	chr8	60632740	chr8_60632400_60632740	60632400	Mfap3l	560
NM_175089;NM_001293638;NM_001293639;NM_001293637	Promoter	chr8	60993528	chr8_60993085_60993528	60993085	Nek1	776
NM_021506	Promoter	chr8	61224861	chr8_61224423_61224861	61224423	Sh3rf1	468
NM_021506	Intron	chr8	61378122	chr8_61377657_61378122	61377657	Sh3rf1	688
NM_025436	Promoter	chr8	64733768	chr8_64733174_64733768	64733174	Msmo1	601
NM_001297554	Intron	chr8	65029575	chr8_65029161_65029575	65029161	Apela	599
NR_038043;NM_172491;NR_038044	Intergenic	chr8	69399922	chr8_69399544_69399922	69399544	Gm10033;D130040H23Rik	623
NM_001177527	Promoter	chr8	69655027	chr8_69654436_69655027	69654436	Zfp964	605
NM_181274;NM_001039965;NM_001039967	Promoter	chr8	69717388	chr8_69716414_69717388	69716414	Zfp869	2277
NM_001113346;NM_145596;NM_001286450	Intron	chr8	69937944	chr8_69937391_69937944	69937391	Gatad2a	662
NM_145596;NM_001286450	Intron	chr8	69978670	chr8_69978393_69978670	69978393	Gatad2a	472
NM_001167939;NM_028993	Exon	chr8	70022526	chr8_70022028_70022526	70022028	Mau2	879
NM_001025587;NM_001025586;NR_104434	Promoter	chr8	70134017	chr8_70133409_70134017	70133409	Nr2c2ap	624
NM_172755;NM_001168290	Exon	chr8	70257955	chr8_70257606_70257955	70257606	Sugp2	494
NM_001024922	Exon	chr8	70297281	chr8_70296679_70297281	70296679	Ddx49	634
NM_001004062	Intron	chr8	70416385	chr8_70415726_70416385	70415726	Crtc1	663
NM_025577	Promoter	chr8	70506361	chr8_70505708_70506361	70505708	2810428I15Rik	695
NM_029366	Intron	chr8	70514710	chr8_70514180_70514710	70514180	Kxd1	621
NM_007924	Promoter	chr8	70539369	chr8_70538582_70539369	70538582	Ell	1531
NM_133772	Exon	chr8	70599197	chr8_70598698_70599197	70598698	Ssbp4	725
NM_133772	Promoter	chr8	70610543	chr8_70610199_70610543	70610199	Ssbp4	480
NM_153074;NM_133772;NM_001195253;NM_010592;NM_023627;NM_001286944;NM_007924;NM_023217;NM_201607;NM_015816;NM_011819	Intergenic	chr8	70644298	chr8_70644039_70644298	70644039	Pde4c;Isyna1;Ell;Lsm4;Pgpep1;Jund;Lrrc25;Gdf15;Gm3336;Ssbp4	467
NM_153074;NM_133772;NM_023065;NM_001195253;NM_008841;NM_183170;NM_010592;NM_023627;NM_001286944;NM_007924;NR_029440;NM_001166399;NM_023217;NM_201607;NM_015816;NM_011819;NM_199308;NM_009001	Intergenic	chr8	70679284	chr8_70678869_70679284	70678869	Mpv17l2;Pde4c;Isyna1;Ell;Lsm4;Pgpep1;Ifi30;Jund;Lrrc25;Mast3;Pik3r2;Rab3a;Gdf15;Gm3336;Ssbp4;2010320M18Rik	573
NM_010592;NM_001286944	Promoter	chr8	70698841	chr8_70698354_70698841	70698354	Jund	2500
NM_001166399;NM_009001	Promoter	chr8	70755060	chr8_70754628_70755060	70754628	Rab3a	717
NM_008841	Exon	chr8	70772133	chr8_70771579_70772133	70771579	Pik3r2	706
NM_199308	Promoter	chr8	70792826	chr8_70792423_70792826	70792423	Mast3	560
NR_106099	Promoter	chr8	70797629	chr8_70797059_70797629	70797059	Mir7240	1293
NM_027560	Promoter	chr8	70839920	chr8_70839314_70839920	70839314	Arrdc2	999
NM_026964;NR_029440;NM_053248;NM_029751;NM_008353;NR_002901;NM_032397;NR_106099;NM_023065;NM_008841;NM_173013;NR_035495;NM_027560;NM_199308;NR_106034	Intergenic	chr8	70866124	chr8_70865726_70866124	70865726	Ccdc124;Mir7067;Kcnn1;Il12rb1;Slc5a5;Rpl18a;Map1s;Ifi30;Mast3;Snora68;Pik3r2;Arrdc2;Mir7240;Mir1969;2010320M18Rik	620
NM_026964	Exon	chr8	70868660	chr8_70867806_70868660	70867806	Ccdc124	872
NM_026964;NM_053248;NM_029751;NM_008353;NR_002901;NM_032397;NR_106099;NM_027560;NM_173013;NR_035495;NM_199308;NR_106034	Intergenic	chr8	70880777	chr8_70880324_70880777	70880324	Ccdc124;Mir7067;Arrdc2;Il12rb1;Rpl18a;Map1s;Mast3;Snora68;Slc5a5;Kcnn1;Mir7240;Mir1969	477
NR_002901;NM_053248;NR_106034	Promoter	chr8	70893798	chr8_70893312_70893798	70893312	Mir7067;Snora68;Slc5a5	790
NM_029751;NR_002901;NR_106034	Promoter	chr8	70897860	chr8_70897351_70897860	70897351	Rpl18a;Mir7067;Snora68	823
NM_001142323;NM_001142322;NM_015742;NM_001163042;NM_029621	Promoter	chr8	71272956	chr8_71272651_71272956	71272651	Myo9b;Haus8	470
NM_001142323;NM_001142322;NM_015742	Intron	chr8	71295114	chr8_71294668_71295114	71294668	Myo9b	504
NM_001100462	Exon	chr8	71554457	chr8_71554056_71554457	71554056	Tmem221	611
NM_011977	Promoter	chr8	71570676	chr8_71570035_71570676	71570035	Slc27a1	1747
NM_011977	Exon	chr8	71585768	chr8_71585392_71585768	71585392	Slc27a1	628
NR_106035	Promoter	chr8	71630214	chr8_71629695_71630214	71629695	Mir6769b	638
NM_001029873	Exon	chr8	71663377	chr8_71662897_71663377	71662897	Unc13a	706
NM_026455	Promoter	chr8	72219775	chr8_72219398_72219775	72219398	Fam32a	639
NM_007456	Promoter	chr8	72240758	chr8_72240019_72240758	72240019	Ap1m1	1089
NM_026455;NM_007456;NM_001289859;NM_001080812;NM_007944;NM_008452;NM_001122832	Intergenic	chr8	72311415	chr8_72311052_72311415	72311052	Cib3;Fam32a;Ap1m1;Klf2;Eps15l1	659
NM_027837;NM_001294278	Intergenic	chr8	74869920	chr8_74869422_74869920	74869422	Isx	507
NM_001136259;NM_011622	Promoter	chr8	75034071	chr8_75033390_75034071	75033390	Tom1	1095
NM_008566	Intron	chr8	75120075	chr8_75119563_75120075	75119563	Mcm5	762
NM_001164235;NM_027944	Intron	chr8	75489472	chr8_75489172_75489472	75489172	1700007B14Rik	499
NM_030113;NR_028125	Promoter	chr8	77517891	chr8_77517095_77517891	77517095	0610038B21Rik;Arhgap10	934
NM_183096	Intron	chr8	78290849	chr8_78290530_78290849	78290530	Ttc29	522
NM_001009981;NM_029736;NM_001282109;NM_001282108;NM_001252089;NR_104094;NM_009033	Promoter	chr8	78509326	chr8_78509008_78509326	78509008	Rbmxl1;Slc10a7	757
NM_001009981;NM_029736;NM_001282109;NM_001282108;NR_104094	Intron	chr8	78625291	chr8_78624950_78625291	78624950	Slc10a7	549
NM_021356;NM_001301298;NM_027554	Intergenic	chr8	80926302	chr8_80925991_80926302	80925991	Usp38;Gab1	488
NM_001297593;NM_001297591;NM_001297596;NM_001024617	Intron	chr8	81893598	chr8_81893078_81893598	81893078	Inpp4b	531
NM_177378	Intron	chr8	83036913	chr8_83036583_83036913	83036583	Rnf150	568
NM_013641	Promoter	chr8	83665088	chr8_83664531_83665088	83664531	Ptger1	658
NM_197982;NR_106188;NM_001163031;NM_177262;NM_001199593;NM_001163030;NM_011925;NM_001163029	Intergenic	chr8	83777255	chr8_83776685_83777255	83776685	Pkn1;Cd97;Mir1668;Ddx39	884
NM_001163030;NM_181039;NM_197982;NR_106188;NM_011925;NM_001163029;NM_001163031	Intergenic	chr8	83814045	chr8_83813496_83814045	83813496	Cd97;Lphn1;Mir1668;Ddx39	612
NM_024184;NM_181039	Intergenic	chr8	83862665	chr8_83861901_83862665	83861901	Lphn1;Asf1b	800
NM_024184	Promoter	chr8	83955353	chr8_83954782_83955353	83954782	Asf1b	1628
NM_024184	Promoter	chr8	83956080	chr8_83955576_83956080	83955576	Asf1b	751
NM_009055	Exon	chr8	84093283	chr8_84092658_84093283	84092658	Rfx1	731
NM_001252059;NM_001252060;NM_007578;NM_001252061	Intron	chr8	84502092	chr8_84501784_84502092	84501784	Cacna1a	507
NM_001252059;NM_001252060;NM_007578;NM_001252061	Intron	chr8	84621698	chr8_84621346_84621698	84621346	Cacna1a	568
NM_008535	Promoter	chr8	84700131	chr8_84699544_84700131	84699544	Lyl1	849
NM_001081982;NM_010906	Intron	chr8	84793919	chr8_84793316_84793919	84793316	Nfix	622
NM_007591	Promoter	chr8	84847175	chr8_84846508_84847175	84846508	Calr	966
NR_106037	Promoter	chr8	84868231	chr8_84867639_84868231	84867639	Mir7069	856
NR_103491	Promoter	chr8	84915762	chr8_84915229_84915762	84915229	LOC100503676	770
NM_001167991;NM_133255	Promoter	chr8	84991022	chr8_84990597_84991022	84990597	Hook2	971
NM_001122843;NM_145390	Intron	chr8	85044183	chr8_85043808_85044183	85043808	Tnpo2	622
NM_001039514	Promoter	chr8	85072410	chr8_85071907_85072410	85071907	Dhps	664
NR_028268;NM_022997;NM_019716;NM_001163791	Promoter	chr8	85299878	chr8_85299542_85299878	85299542	Orc6;Vps35	813
NM_019794;NM_001297612;NR_033144;NM_173866;NM_025722	Intergenic	chr8	85478878	chr8_85478303_85478878	85478303	4921524J17Rik;Dnaja2;Mylk3;Gpt2	578
NM_019794;NM_001081324;NM_173866	Intergenic	chr8	85565054	chr8_85564495_85565054	85564495	Dnaja2;Neto2;Gpt2	644
NR_033430;NR_125722;NM_019626	Promoter	chr8	87473349	chr8_87473090_87473349	87473090	Gm2694;Cbln1	511
NM_029074	Promoter	chr8	88121205	chr8_88120813_88121205	88120813	Cnep1r1	580
NM_021390;NR_106190	Intergenic	chr8	88950038	chr8_88949633_88950038	88949633	Mir8110;Sall1	475
NM_021390;NR_106190	Intergenic	chr8	88953463	chr8_88952948_88953463	88952948	Mir8110;Sall1	536
NM_021390	Exon	chr8	89031829	chr8_89031462_89031829	89031462	Sall1	707
NM_021390	Promoter	chr8	89044448	chr8_89044057_89044448	89044057	Sall1	627
NM_177224	Intergenic	chr8	90825864	chr8_90825518_90825864	90825518	Chd9	549
NM_177224	Promoter	chr8	90828880	chr8_90828482_90828880	90828482	Chd9	487
NR_110452;NM_018826;NR_033641	Promoter	chr8	92356490	chr8_92355955_92356490	92355955	Irx5;Crnde	666
NM_026623;NM_177767;NM_001093757	Promoter	chr8	94037193	chr8_94036777_94037193	94036777	Nudt21;Ogfod1	836
NM_172410	Promoter	chr8	94215078	chr8_94214467_94215078	94214467	Nup93	996
NM_022331	Promoter	chr8	94386773	chr8_94386337_94386773	94386337	Herpud1	519
NM_001033533	Exon	chr8	94913500	chr8_94913213_94913500	94913213	Ccdc102a	563
NM_009974;NM_008187;NM_027640;NM_172914	Intergenic	chr8	95494920	chr8_95494382_95494920	95494382	Prss54;Cfap20;Csnk2a2;Ccdc113	552
NM_001035123	Promoter	chr8	95713818	chr8_95713510_95713818	95713510	Setd6	559
NM_001205226;NM_178078;NM_153164	Intron	chr8	95729779	chr8_95729504_95729779	95729504	Cnot1	480
NR_015574;NM_172758;NR_106041;NM_001205226;NM_178078;NM_010325;NM_153164	Intergenic	chr8	95833240	chr8_95832860_95833240	95832860	Got2;Cnot1;Mir7073;4930513N10Rik;Slc38a7	587
NM_145604	Intron	chr8	105231977	chr8_105231606_105231977	105231606	D230025D16Rik	589
NM_001166394;NM_028888	Promoter	chr8	105289473	chr8_105289085_105289473	105289085	4931428F04Rik	647
NM_177699;NM_001081332	Promoter	chr8	105348022	chr8_105347780_105348022	105347780	Fhod1;Slc9a5	477
NM_008289	Promoter	chr8	105518125	chr8_105517590_105518125	105517590	Hsd11b2	570
NM_027655;NM_001047436;NM_001047435;NM_001033320;NM_019695;NM_001271806;NM_008289;NM_027469;NM_001286345;NM_181322;NM_007427;NM_001012638;NM_198299;NR_035492;NM_001286344;NM_013477;NM_001081241	Intergenic	chr8	105623435	chr8_105622917_105623435	105622917	Enkd1;Gfod2;Fam65a;Acd;Rltpr;Agrp;Mir1966;Pard6a;4933405L10Rik;Atp6v0d1;Hsd11b2;Ctcf	593
NM_027655;NM_198299	Promoter	chr8	105708615	chr8_105708259_105708615	105708259	Enkd1;4933405L10Rik	562
NM_024445;NM_145824	Promoter	chr8	105827747	chr8_105827358_105827747	105827358	Tsnaxip1;Ranbp10	2021
NM_177150	Promoter	chr8	105852007	chr8_105851577_105852007	105851577	Cenpt	594
NM_173432	Intron	chr8	105926250	chr8_105925788_105926250	105925788	Pskh1	622
NM_001253804;NM_009195;NR_045594	Exon	chr8	105960906	chr8_105960387_105960906	105960387	Slc12a4	641
NM_145404	Exon	chr8	106247313	chr8_106246698_106247313	106246698	Prmt7	619
NM_021491	Promoter	chr8	106338521	chr8_106338233_106338521	106338233	Smpd3	495
NM_173037;NR_045470;NM_001037809;NM_009864;NM_007665	Intergenic	chr8	106598276	chr8_106597904_106598276	106597904	Cdh1;Tango6;Cdh3;1110028F18Rik	470
NM_009864	Intron	chr8	106632903	chr8_106632415_106632903	106632415	Cdh1	702
NM_173037	Promoter	chr8	106683807	chr8_106683247_106683807	106683247	Tango6	785
NM_011574	Intron	chr8	106899913	chr8_106899529_106899913	106899529	Cirh1a	597
NM_008706	Promoter	chr8	107403189	chr8_107402400_107403189	107402400	Nqo1	937
NM_026277	Intron	chr8	107416949	chr8_107416473_107416949	107416473	Nob1	603
NM_178380;NM_019938	Intergenic	chr8	109456993	chr8_109456423_109456993	109456423	Dhx38;Pmfbp1	589
NM_146214;NM_001301211;NM_011998;NM_009677;NM_028584;NM_212447;NM_001122594	Intergenic	chr8	109947823	chr8_109947557_109947823	109947557	Phlpp2;Ap1g1;Tat;Marveld3;Chst4	471
NM_146215	Promoter	chr8	110218299	chr8_110217647_110218299	110217647	Cmtr2	880
NM_172916	Exon	chr8	110523513	chr8_110523067_110523513	110523067	Hydin	628
NM_011801	Intron	chr8	111781845	chr8_111781232_111781845	111781232	Cfdp1	622
NM_013925	Exon	chr8	111982936	chr8_111982563_111982936	111982563	Adat1	480
NM_001286384;NM_001130868;NM_053092	Exon	chr8	111996505	chr8_111996089_111996505	111996089	Kars	584
NM_173015;NM_001048143	Promoter	chr8	113635521	chr8_113634996_113635521	113634996	Mon1b	791
NM_028131;NM_026844;NR_046193;NM_027103;NM_177700	Intergenic	chr8	116873900	chr8_116873378_116873900	116873378	Atmin;Cenpn;Cmc2;1700030J22Rik;4930563M20Rik	554
NM_028131;NM_026844	Promoter	chr8	116921908	chr8_116921349_116921908	116921349	Cenpn;Cmc2	1383
NM_028941;NM_001163262	Intron	chr8	117417455	chr8_117417059_117417455	117417059	Cmip	492
NM_026758	Promoter	chr8	117802093	chr8_117801582_117802093	117801582	Mphosph6	1168
NM_019707	Intron	chr8	119301019	chr8_119300714_119301019	119300714	Cdh13	498
NM_019966	Exon	chr8	119401669	chr8_119401408_119401669	119401408	Mlycd	475
NM_001167910;NM_019709	Intron	chr8	119513861	chr8_119513483_119513861	119513483	Mbtps1	724
NM_001167910;NM_019709	Exon	chr8	119531454	chr8_119531058_119531454	119531058	Mbtps1	735
NM_001167910;NM_019709	Intron	chr8	119540404	chr8_119539964_119540404	119539964	Mbtps1	636
NM_026648	Intron	chr8	119596504	chr8_119596196_119596504	119596196	Dnaaf1	486
NM_001167910;NM_021441;NM_029428;NM_026648;NM_026922;NM_019709;NM_175185;NM_025734;NM_023395	Intergenic	chr8	119620660	chr8_119620269_119620660	119620269	Taf1c;Mbtps1;Kcng4;Atp2c2;Wfdc1;Dnaaf1;Hsdl1;Adad2	535
NM_025734	Exon	chr8	119625918	chr8_119625344_119625918	119625344	Kcng4	639
NM_009462	Intron	chr8	119955939	chr8_119955498_119955939	119955498	Usp10	850
NM_198671;NM_001145896;NM_001145897	Exon	chr8	120567109	chr8_120566639_120567109	120566639	Gse1	819
NM_178856	Promoter	chr8	120589717	chr8_120588863_120589717	120588863	Gins2	900
NM_009941;NM_001293559	Exon	chr8	120673514	chr8_120672768_120673514	120672768	Cox4i1	962
NM_133765	Intron	chr8	121573374	chr8_121572983_121573374	121572983	Fbxo31	588
NM_020605	Exon	chr8	121753870	chr8_121753220_121753870	121753220	Jph3	813
NM_145605	Promoter	chr8	121829571	chr8_121829143_121829571	121829143	Klhdc4	876
NM_011404	Exon	chr8	121896568	chr8_121895928_121896568	121895928	Slc7a5	645
NM_001285983;NM_001110100;NM_001285981;NM_016812	Promoter	chr8	121950624	chr8_121950106_121950624	121950106	Banp	1707
NM_001285983;NM_001110100;NM_001285981;NM_016812	Intron	chr8	122004103	chr8_122003825_122004103	122003825	Banp	524
NM_001285983;NM_001110100;NM_001285981;NM_016812	Intergenic	chr8	122110251	chr8_122109729_122110251	122109729	Banp	643
NM_009569	Promoter	chr8	122282070	chr8_122281117_122282070	122281117	Zfpm1	3062
NM_007806;NM_001301284	Promoter	chr8	122433531	chr8_122433103_122433531	122433103	Cyba	472
NM_001037298	Exon	chr8	122498541	chr8_122498137_122498541	122498137	Piezo1	538
NM_026014	Exon	chr8	122572747	chr8_122572284_122572747	122572284	Cdt1	729
NR_037865;NM_001081379	Exon	chr8	122890851	chr8_122890481_122890851	122890481	Ankrd11	462
NM_153176	Exon	chr8	123073917	chr8_123073482_123073917	123073482	Spg7	490
NR_106048;NM_177279;NM_145606;NM_170684;NR_106047;NM_194444;NM_016738;NM_194446;NM_016925;NR_028128;NM_007876;NR_045849;NM_020497;NM_153176;NM_028200;NM_030176;NM_020564	Intergenic	chr8	123178608	chr8_123178294_123178608	123178294	Sult5a1;Cdk10;Vps9d1;Spg7;4933417D19Rik;Mir7080;Zfp276;Cpne7;Mir7079;Dpep1;Spata33;Spata2l;Rpl13;Fanca;Chmp1a;Snord68	530
NM_194444;NM_194446	Exon	chr8	123230340	chr8_123230020_123230340	123230020	Cdk10	537
NM_020497;NM_028200	Promoter	chr8	123257040	chr8_123256542_123257040	123256542	Zfp276;Vps9d1	842
NM_001037878;NM_025804;NM_001286362;NM_001286363;NM_001037877	Promoter	chr8	123375002	chr8_123374452_123375002	123374452	Tcf25	654
NM_028536;NM_009003;NR_040702	Intergenic	chr8	123784020	chr8_123783444_123784020	123783444	6030466F02Rik;Ccsap;Rab4a	667
NM_009003	Promoter	chr8	123807705	chr8_123807332_123807705	123807332	Rab4a	679
NM_009003	Exon	chr8	123835650	chr8_123835289_123835650	123835289	Rab4a	483
NM_172288	Intron	chr8	123905543	chr8_123905114_123905543	123905114	Nup133	510
NM_133966	Intron	chr8	124002861	chr8_124002480_124002861	124002480	Taf5l	470
NM_171824	Intron	chr8	124408452	chr8_124408176_124408452	124408176	Pgbd5	507
NM_023709	Promoter	chr8	124574218	chr8_124573599_124574218	124573599	Capn9	748
NM_145607	Intron	chr8	124712393	chr8_124712069_124712393	124712069	Ttc13	558
NM_016909	Promoter	chr8	125013038	chr8_125012589_125013038	125012589	Tsnax	495
NM_016909	Intron	chr8	125031354	chr8_125030739_125031354	125030739	Tsnax	830
NM_174854;NM_001081337;NM_174853	Intergenic	chr8	125342697	chr8_125342321_125342697	125342321	Disc1;Sipa1l2	498
NM_028908;NR_015535;NM_175561;NM_025636	Intergenic	chr8	125665968	chr8_125665590_125665968	125665590	4930567H12Rik;Map10;Ntpcr;Pcnxl2	506
NM_175561	Exon	chr8	125753978	chr8_125753307_125753978	125753307	Pcnxl2	680
NM_008430	Intron	chr8	125999677	chr8_125999212_125999677	125999212	Kcnk1	474
NM_024214;NM_172762	Intergenic	chr8	126862569	chr8_126862005_126862569	126862005	Rbm34;Tomm20	710
NM_001013580;NM_001013581	Promoter	chr8	127299811	chr8_127299569_127299811	127299569	Pard3	464
NM_010578	Promoter	chr8	128686375	chr8_128685963_128686375	128685963	Itgb1	740
NM_007465	Promoter	chr9	7837399	chr9_7837101_7837399	7837101	Birc2	478
NM_026665;NM_176836;NR_037622	Promoter	chr9	13827696	chr9_13826814_13827696	13826814	Cep57;Fam76b	1579
NM_176976	Promoter	chr9	15357927	chr9_15357398_15357927	15357398	5830418K08Rik	841
NM_001002846;NM_025401;NM_013911;NM_001286529;NM_001286530	Promoter	chr9	20643241	chr9_20642492_20643241	20642492	Ubl5;Fbxl12	983
NM_010066;NM_001199433;NM_001199432;NM_001199431	Intron	chr9	20925289	chr9_20924581_20925289	20924581	Dnmt1	953
NR_038081;NM_027911	Exon	chr9	21081181	chr9_21080502_21081181	21080502	Raver1-fdx1l;Raver1	986
NM_021531;NM_153141	Promoter	chr9	21546598	chr9_21546225_21546598	21546225	Carm1	882
NM_025870	Promoter	chr9	21956182	chr9_21955742_21956182	21955742	Swsap1	587
NM_010487	Promoter	chr9	22054870	chr9_22054492_22054870	22054492	Elavl3	581
NM_023277	Intron	chr9	27135702	chr9_27135257_27135702	27135257	Jam3	660
NM_001080817	Intron	chr9	31344531	chr9_31343951_31344531	31343951	Prdm10	616
NM_021339;NM_023292;NM_020264;NM_029762;NM_013932	Intergenic	chr9	35524281	chr9_35524013_35524281	35524013	Pate4;Cdon;Pus3;Hyls1;Ddx25	498
NM_008408	Promoter	chr9	36767659	chr9_36767347_36767659	36767347	Stt3a	532
NM_183171;NM_148950;NM_008408;NM_007915;NM_001199494;NM_007691;NM_001029838	Intergenic	chr9	36803662	chr9_36803374_36803662	36803374	Ei24;Fez1;Stt3a;Pknox2;Chek1	551
NM_025289	Promoter	chr9	37657366	chr9_37657026_37657366	37657026	Tbrg1	578
NM_178245;NM_001081121;NM_031165;NM_133733	Intergenic	chr9	40798666	chr9_40798411_40798666	40798411	Clmp;Hspa8;Bsx;4931429I11Rik	484
NM_031165	Promoter	chr9	40801386	chr9_40801016_40801386	40801016	Hspa8	498
NM_001110826;NM_181324;NM_007841	Intron	chr9	44608930	chr9_44608560_44608930	44608560	Ddx6	595
NM_023831	Intron	chr9	44788607	chr9_44787992_44788607	44787992	Ift46	668
NM_018770;NM_207676;NM_207675;NM_001025600	Intron	chr9	47703632	chr9_47703287_47703632	47703287	Cadm1	591
NM_175482	Intron	chr9	49025070	chr9_49024696_49025070	49024696	Usp28	486
NM_010875;NM_001081445;NM_001113204	Intron	chr9	49632394	chr9_49632026_49632394	49632026	Ncam1	478
NM_001110351;NR_045886	Promoter	chr9	57073779	chr9_57073100_57073779	57073100	Sin3a;Gm10658	713
NM_022813	Promoter	chr9	57561258	chr9_57560880_57561258	57560880	Scamp2	875
NM_007783	Exon	chr9	57628003	chr9_57627685_57628003	57627685	Csk	529
NM_153799	Intron	chr9	57736332	chr9_57735937_57736332	57735937	Edc3	637
NM_011099;NM_001253883	Exon	chr9	59679482	chr9_59678800_59679482	59678800	Pkm	691
NM_028283	Intron	chr9	60857278	chr9_60856946_60857278	60856946	Uaca	463
NM_018853	Promoter	chr9	61913489	chr9_61913059_61913489	61913059	Rplp1	509
NM_001163758;NM_001163757;NM_172446;NM_001163755;NM_011840	Intergenic	chr9	63132650	chr9_63132172_63132650	63132172	Map2k5;Skor1	508
NM_011840	Intron	chr9	63359325	chr9_63358733_63359325	63358733	Map2k5	676
NM_026507	Intron	chr9	64154618	chr9_64154317_64154618	64154317	Zwilch	504
NM_028030	Intron	chr9	65641120	chr9_65640870_65641120	65640870	Rbpms2	737
NM_172536	Intron	chr9	65787337	chr9_65787001_65787337	65787001	Zfp609	666
NM_010019	Promoter	chr9	66158114	chr9_66157673_66158114	66157673	Dapk2	534
NM_001008238;NM_029784;NM_016787;NR_104093;NM_001039519;NM_001282084;NM_001282083;NM_028087	Intergenic	chr9	70049532	chr9_70049212_70049532	70049212	Fam81a;Gcnt3;Gtf2a2;Bnip2	536
NM_181072	Intron	chr9	70220031	chr9_70219657_70220031	70219657	Myo1e	641
NM_007399	Promoter	chr9	70679218	chr9_70678916_70679218	70678916	Adam10	553
NM_010890	Exon	chr9	72686433	chr9_72685901_72686433	72685901	Nedd4	552
NM_010890	Intron	chr9	72738309	chr9_72737881_72738309	72737881	Nedd4	1025
NM_172773;NM_026658;NM_173386;NM_010106;NM_001191044;NR_125721;NM_001276452;NM_153098	Intergenic	chr9	78520574	chr9_78520335_78520574	78520335	Eef1a1;Cd109;Mto1;Mb21d1;Slc17a5;Ddx43	474
NM_175213	Promoter	chr9	81864159	chr9_81863682_81864159	81863682	Mei4	754
NM_194334	Intron	chr9	90233507	chr9_90233105_90233507	90233105	Tbc1d2b	667
NM_011636	Promoter	chr9	92250599	chr9_92250181_92250599	92250181	Plscr1	915
NM_178667;NM_001184710;NM_001184706;NM_001184711;NM_001184709;NM_001184708;NM_007502	Intergenic	chr9	96325052	chr9_96324617_96325052	96324617	Tfdp2;Atp1b3	789
NM_008624	Intron	chr9	99399137	chr9_99398691_99399137	99398691	Mras	538
NM_010878;NM_001033543	Intergenic	chr9	100446567	chr9_100446117_100446567	100446117	Il20rb;Nck1	562
NM_033314	Promoter	chr9	103008786	chr9_103008387_103008786	103008387	Slco2a1	485
NM_173781	Intron	chr9	103134669	chr9_103134026_103134669	103134026	Rab6b	679
NM_009082	Promoter	chr9	106429525	chr9_106429044_106429525	106429044	Rpl29	584
NM_008138	Intron	chr9	107618253	chr9_107617842_107618253	107617842	Gnai2	707
NM_008138	Intron	chr9	107619360	chr9_107618966_107619360	107618966	Gnai2	586
NM_148930	Intron	chr9	107742013	chr9_107741530_107742013	107741530	Rbm5	484
NM_013785	Intron	chr9	108038691	chr9_108038119_108038691	108038119	Ip6k1	661
NM_010017;NM_001276481;NM_001276493;NM_001276492;NM_001276482;NM_001276485;NM_001276486;NM_001276494	Exon	chr9	108205099	chr9_108204776_108205099	108204776	Dag1	488
NM_145407;NM_027804;NM_001168372;NM_001168373;NM_001168371	Exon	chr9	108499206	chr9_108498706_108499206	108498706	Usp19	945
NM_175266;NM_026810	Promoter	chr9	111271921	chr9_111271499_111271921	111271499	Epm2aip1;Mlh1	706
NM_009916;NM_153585;NM_001042503	Intergenic	chr9	114584345	chr9_114584017_114584345	114584017	Cnot10;Ccr4;Trim71	588
NM_175380	Promoter	chr9	114934509	chr9_114934060_114934509	114934060	Gpd1l	659
NM_001033209;NM_001199568	Promoter	chr9	119357949	chr9_119357453_119357949	119357453	Xylb	740
NM_144557	Intron	chr9	120375609	chr9_120375197_120375609	120375197	Myrip	648
NR_015610	Promoter	chr9	122571836	chr9_122571395_122571836	122571395	9530059O14Rik	664
NM_175374	Promoter	chr10	5824402	chr10_5824011_5824402	5824011	Mtrf1l	1051
NM_008786;NR_030698	Promoter	chr10	7663218	chr10_7662788_7663218	7662788	A630066F11Rik;Pcmt1	600
NM_001163591;NM_001163590;NM_029075	Promoter	chr10	12964565	chr10_12963979_12964565	12963979	Stx11	595
NM_011295;NR_037680;NR_037681	Promoter	chr10	23787230	chr10_23786734_23787230	23786734	Snora33;Snord100;Rps12	500
NM_008229	Promoter	chr10	36974680	chr10_36974231_36974680	36974231	Hdac2	525
NM_183254;NM_001127376;NM_010681;NM_028006	Intergenic	chr10	39114724	chr10_39114432_39114724	39114432	Wisp3;Lama4;Tube1;Fam229b	489
NM_008054;NM_001122893;NM_001122892	Promoter	chr10	39369711	chr10_39369309_39369711	39369309	Fyn	499
NM_133999	Intron	chr10	41197707	chr10_41197193_41197707	41197193	Fig4	789
NM_019740	Promoter	chr10	42274456	chr10_42274059_42274456	42274059	Foxo3	735
NM_053069;NR_035450;NM_007548	Intergenic	chr10	44432452	chr10_44431759_44432452	44431759	Mir1929;Prdm1;Atg5	776
	Intergenic	chr10	46777304	chr10_46777020_46777304	46777020		508
NM_010349;NM_001111268	Promoter	chr10	49788670	chr10_49788249_49788670	49788249	Grik2	591
NM_178675	Intron	chr10	52877162	chr10_52876799_52877162	52876799	Slc35f1	565
NM_010288	Intergenic	chr10	56406896	chr10_56406584_56406896	56406584	Gja1	502
NM_001146124;NM_001146121;NM_001146120;NM_001146123;NM_001146122;NM_011179	Intron	chr10	60293322	chr10_60293061_60293322	60293061	Psap	468
NM_029770	Intron	chr10	60828683	chr10_60828244_60828683	60828244	Unc5b	494
NM_013611	Promoter	chr10	61416300	chr10_61415861_61416300	61415861	Nodal	554
NM_026438	Intron	chr10	61657095	chr10_61656643_61657095	61656643	Ppa1	516
NM_009314;NR_038038;NM_197996;NR_106122;NM_010438;NM_001146100	Intergenic	chr10	62242484	chr10_62241995_62242484	62241995	Mir7662;Hk1os;Hk1;Tspan15;Tacr2	897
NR_038038;NM_001146100	Promoter	chr10	62340505	chr10_62339985_62340505	62339985	Hk1os;Hk1	751
NM_026201	Promoter	chr10	62792484	chr10_62792070_62792484	62792070	Ccar1	637
NM_177372	Promoter	chr10	62946928	chr10_62946646_62946928	62946646	Dna2	502
NM_026101;NM_030114	Promoter	chr10	63244416	chr10_63244003_63244416	63244003	Herc4	630
NM_001005419	Promoter	chr10	67549155	chr10_67548808_67549155	67548808	Ado	537
NM_178621	Promoter	chr10	70600175	chr10_70599773_70600175	70599773	Phyhipl	676
NM_026095;NM_175133	Promoter	chr10	75517354	chr10_75516923_75517354	75516923	Gucd1;Snrpd3	960
NR_040580;NM_008787;NM_029816;NM_001081419;NM_001282992;NM_009115	Intergenic	chr10	76350191	chr10_76349793_76350191	76349793	Dip2a;2610028H24Rik;1700094J05Rik;Pcnt;S100b	538
NM_001284200;NM_001284199;NM_001284198	Promoter	chr10	78055685	chr10_78055346_78055685	78055346	Dnmt3l	478
NM_173751	Promoter	chr10	78575018	chr10_78574421_78575018	78574421	Ilvbl	1162
NM_009809	Promoter	chr10	78718631	chr10_78718197_78718631	78718197	Casp14	642
NM_148934	Promoter	chr10	79670598	chr10_79670234_79670598	79670234	Tpgs1	611
NR_038088	Intron	chr10	79835254	chr10_79834894_79835254	79834894	Bc1	582
NM_001163276;NM_198107	Promoter	chr10	79908627	chr10_79908277_79908627	79908277	Med16	659
NM_001003949	Promoter	chr10	79985286	chr10_79984257_79985286	79984257	Tmem259	1977
NR_038088	Intron	chr10	80190953	chr10_80190349_80190953	80190349	Bc1	613
NR_038088	Intron	chr10	80336968	chr10_80336538_80336968	80336538	Bc1	588
NM_025852	Exon	chr10	80543453	chr10_80542982_80543453	80542982	Rexo1	504
NM_001100606;NM_019575	Promoter	chr10	80603274	chr10_80602781_80603274	80602781	Scamp4;Adat3	917
NM_134002	Promoter	chr10	80622692	chr10_80622031_80622692	80622031	Csnk1g2	835
NM_172457;NM_027829	Promoter	chr10	80702328	chr10_80701945_80702328	80701945	Mob3a;Izumo4	1280
NM_007460	Intron	chr10	80711506	chr10_80710915_80711506	80710915	Ap3d1	597
NR_035503;NM_001301034;NR_027656;NM_008753	Promoter	chr10	80828073	chr10_80827757_80828073	80827757	Oaz1-ps;Mir1982;Oaz1	550
NM_024499	Exon	chr10	81048392	chr10_81048094_81048392	81048094	Sgta	488
NM_024499	Promoter	chr10	81060449	chr10_81060184_81060449	81060184	Sgta	477
NM_023138;NR_049186;NR_049187	Promoter	chr10	81106274	chr10_81105959_81106274	81105959	Map2k2;Mir5615-1;Mir5615-2	563
NM_010731	Promoter	chr10	81137674	chr10_81137355_81137674	81137355	Zbtb7a	533
NM_001042513;NM_001042523;NM_015762;NM_001042514	Intron	chr10	82894842	chr10_82894436_82894842	82894436	Txnrd1	705
NM_146008	Promoter	chr10	84577493	chr10_84577023_84577493	84577023	Tcp11l2	595
NM_028709	Intron	chr10	85539788	chr10_85539284_85539788	85539284	Btbd11	560
NM_011631	Intron	chr10	86697526	chr10_86697178_86697526	86697178	Hsp90b1	589
NM_008777	Intergenic	chr10	87625175	chr10_87624796_87625175	87624796	Pah	699
NM_007569	Promoter	chr10	96617059	chr10_96616697_96617059	96616697	Btg1	569
NR_045358	Intergenic	chr10	97004787	chr10_97004394_97004787	97004394	4930556N09Rik	490
NM_207522;NM_025602	Intergenic	chr10	105754022	chr10_105753630_105754022	105753630	Ccdc59;Mettl25	647
NM_024454	Exon	chr10	115295002	chr10_115294538_115295002	115294538	Rab21	524
NM_001013391	Intergenic	chr10	117393569	chr10_117393215_117393569	117393215	Cpsf6	580
NM_080446	Promoter	chr10	120114852	chr10_120114405_120114852	120114405	Helb	591
NM_010441	Intergenic	chr10	120553256	chr10_120552683_120553256	120552683	Hmga2	732
NM_138956	Intron	chr10	121420558	chr10_121420212_121420558	121420212	Rassf3	664
NM_019786;NM_001081056;NM_138956	Intergenic	chr10	121507836	chr10_121507297_121507836	121507297	Rassf3;Xpot;Tbk1	567
NM_009870	Exon	chr10	127066992	chr10_127066559_127066992	127066559	Cdk4	741
NM_198035	Exon	chr10	127745010	chr10_127744723_127745010	127744723	Zbtb39	482
NM_019766	Intron	chr10	128071529	chr10_128071137_128071529	128071137	Ptges3	622
NM_013765	Promoter	chr10	128626447	chr10_128626039_128626447	128626039	Rps26	657
NM_177411	Promoter	chr10	128696304	chr10_128696007_128696304	128696007	Rab5b	533
NM_173053	Promoter	chr11	3370915	chr11_3370347_3370915	3370347	Limk2	667
NM_022889	Promoter	chr11	3963972	chr11_3963453_3963972	3963453	Pes1	784
NM_026175	Exon	chr11	4176283	chr11_4175493_4176283	4175493	Sf3a1	932
NM_145216	Promoter	chr11	5058555	chr11_5058115_5058555	5058115	Rasl10a	653
NM_001283062;NM_007968;NM_001283061;NM_001283063	Exon	chr11	5083497	chr11_5082998_5083497	5082998	Ewsr1	540
NM_008894	Exon	chr11	5874315	chr11_5873994_5874315	5873994	Pold2	524
NM_010292	Intron	chr11	5945509	chr11_5945037_5945509	5945037	Gck	481
NM_010956;NM_001252288;NM_001005867;NM_011221;NM_029938;NM_001252282;NM_001252283;NM_008907;NM_028601;NM_001252287	Intergenic	chr11	6389032	chr11_6388510_6389032	6388510	Zmiz2;Ogdh;H2afv;Ppia;Purb	731
NM_001083587	Intron	chr11	8569609	chr11_8569242_8569609	8569242	Tns3	557
NM_001083587	Intron	chr11	8653157	chr11_8652665_8653157	8652665	Tns3	501
NM_021891;NM_001163360;NM_001163359	Promoter	chr11	11809343	chr11_11808909_11809343	11808909	Fignl1	671
	Intergenic	chr11	19812476	chr11_19811940_19812476	19811940		961
NM_146243;NM_033523	Intergenic	chr11	20060142	chr11_20059513_20060142	20059513	Actr2;Spred2	637
NM_146243	Promoter	chr11	20113293	chr11_20113023_20113293	20113023	Actr2	499
NM_172260	Promoter	chr11	20249898	chr11_20249198_20249898	20249198	Cep68	790
NM_021372	Promoter	chr11	20542623	chr11_20542255_20542623	20542255	Sertad2	703
NM_016888;NM_144514;NM_001169114	Intergenic	chr11	22833477	chr11_22832966_22833477	22832966	Commd1;B3gnt2	548
NM_001110133;NM_026105	Promoter	chr11	23520413	chr11_23519968_23520413	23519968	1700093K21Rik	647
NM_133767;NM_001282119;NM_001282120;NM_001282118	Intron	chr11	29544852	chr11_29544471_29544852	29544471	Mtif2	548
NM_028504;NM_001163521;NM_001033865;NM_024277	Promoter	chr11	29548295	chr11_29547864_29548295	29547864	1700034F02Rik;Rps27a	1229
NM_001271347;NM_001271349;NM_001271348;NM_134015	Promoter	chr11	32642713	chr11_32642441_32642713	32642441	Fbxw11	516
NM_025936	Intron	chr11	35824374	chr11_35823923_35824374	35823923	Rars	599
NM_001290697;NM_026023;NM_013552	Promoter	chr11	40733929	chr11_40733597_40733929	40733597	Hmmr;Nudcd2	580
NM_026979;NM_001131054;NM_148673;NR_029558;NM_013917;NM_198936	Intergenic	chr11	43407764	chr11_43407234_43407764	43407234	C1qtnf2;Pttg1;Mir146;Slu7	539
NM_198936;NM_148673	Exon	chr11	43441765	chr11_43441097_43441765	43441097	Slu7	856
	Intergenic	chr11	44235816	chr11_44235501_44235816	44235501		490
NM_001163671;NM_001163672;NM_016961;NM_207692	Promoter	chr11	49847109	chr11_49846223_49847109	49846223	Mapk9	1365
	Intergenic	chr11	52580461	chr11_52579938_52580461	52579938		600
NM_025352;NM_008110	Promoter	chr11	53431639	chr11_53430966_53431639	53430966	Gdf9;Uqcrq	1023
NM_178626	Intron	chr11	54739214	chr11_54738793_54739214	54738793	Cdc42se2	596
NM_001271456;NM_021327;NM_001271455;NM_001199275;NM_001199276	Exon	chr11	54920955	chr11_54920550_54920955	54920550	Tnip1	791
NM_144521;NM_178417;NM_001205068;NM_139298;NM_178659;NR_037992;NM_009522;NM_001045521	Intergenic	chr11	59384910	chr11_59384584_59384910	59384584	Wnt3a;Jmjd4;Snap47;Zfp867;Wnt9a;Prss38	539
NM_172941;NM_145827;NM_001291014;NM_144521;NM_178417;NM_001205068;NM_178659;NR_037992;NM_001130529;NR_015585;NM_001045521	Intergenic	chr11	59459500	chr11_59459031_59459500	59459031	Jmjd4;4933439C10Rik;Nlrp3;Snap47;Zfp867;Zkscan17;Prss38	632
NM_001159404;NM_001159405;NM_008502	Intron	chr11	60703616	chr11_60703038_60703616	60703038	Llgl1	621
NM_175491;NM_001085440;NM_009410	Promoter	chr11	60777619	chr11_60777289_60777619	60777289	Smcr8;Top3a	536
NR_028526;NR_028541;NR_028550;NR_030738	Promoter	chr11	62604038	chr11_62603546_62604038	62603546	Snord65;2410006H16Rik;Snord49a;Snord49b	768
NM_001013256;NM_001281464;NM_001143790;NM_001281465	Promoter	chr11	69016586	chr11_69016128_69016586	69016128	Ctc1	467
NM_033041	Promoter	chr11	69118613	chr11_69118271_69118613	69118271	Hes7	460
NM_008192	Promoter	chr11	69235701	chr11_69235349_69235701	69235349	Gucy2e	616
NM_001017426	Exon	chr11	69401582	chr11_69401003_69401582	69401003	Kdm6b	649
NM_011640;NM_001127233	Promoter	chr11	69582648	chr11_69582288_69582648	69582288	Trp53	543
NM_009235	Promoter	chr11	69657815	chr11_69657390_69657815	69657390	Sox15	669
NM_001291058;NR_110993	Promoter	chr11	69666473	chr11_69666033_69666473	69666033	Cd68	846
NM_001291068	Promoter	chr11	69759121	chr11_69758765_69759121	69758765	Polr2a	619
NR_029758	Promoter	chr11	70012012	chr11_70011602_70012012	70011602	Mir324	535
NM_172371	Promoter	chr11	70221122	chr11_70220750_70221122	70220750	Slc16a13	609
NM_029231	Promoter	chr11	70410653	chr11_70410216_70410653	70410216	Pelp1	669
NM_001136062;NM_001276285;NM_007933;NM_011072	Promoter	chr11	70654710	chr11_70654141_70654710	70654141	Pfn1;Eno3	578
NM_001252413;NM_001252415;NM_001252414;NR_075087;NM_027186;NM_001083331;NM_001276406;NM_172394	Promoter	chr11	70970665	chr11_70970148_70970665	70970148	Nup88;Rpain	801
NM_001045536	Intron	chr11	72920685	chr11_72920260_72920685	72920260	Zzef1	572
NM_001081158	Exon	chr11	74667365	chr11_74667000_74667365	74667000	Cluh	470
NM_013625;NR_037610	Promoter	chr11	74724758	chr11_74724462_74724758	74724462	Pafah1b1	526
NM_010813	Promoter	chr11	74830849	chr11_74830453_74830849	74830453	Mnt	620
NR_029546;NR_029794	Promoter	chr11	75173134	chr11_75172770_75173134	75172770	Mir212;Mir132	687
NR_030711;NR_029739	Promoter	chr11	75462010	chr11_75461658_75462010	75461658	Mir22;Mir22hg	586
NM_001024920;NM_026185	Promoter	chr11	77513856	chr11_77513475_77513856	77513475	Abhd15;Trp53i13	685
NM_001024205;NM_144825;NM_009965	Intergenic	chr11	77654051	chr11_77653537_77654051	77653537	Cryba1;Nufip2;Taok1	709
NM_080849;NM_026708;NR_106113;NM_001291235;NM_001291236;NM_001291237	Promoter	chr11	78178340	chr11_78178086_78178340	78178086	Mir7653;Tlcd1;Nek8	478
NM_009657	Promoter	chr11	78323342	chr11_78323027_78323342	78323027	Aldoc	475
NM_013571	Promoter	chr11	79146524	chr11_79146012_79146524	79146012	Ksr1	647
NM_175543	Intron	chr11	79649184	chr11_79648777_79649184	79648777	Rab11fip4	624
NM_001163018;NM_199196	Promoter	chr11	79993003	chr11_79992672_79993003	79992672	Suz12	564
NM_001277106;NM_018776	Promoter	chr11	80081232	chr11_80080740_80081232	80080740	Crlf3	501
NM_001163355;NM_001163354;NM_021536	Promoter	chr11	80209617	chr11_80209118_80209617	80209118	Rhot1	648
NM_001164569;NM_001007465;NM_026097;NM_001164570;NM_001164571	Intron	chr11	82809309	chr11_82808656_82809309	82808656	Rffl	687
NR_106195;NM_025377	Intron	chr11	87118987	chr11_87118630_87118987	87118630	Ska2;Mir8115	538
NM_001195003;NM_177619;NM_001195004	Promoter	chr11	95310415	chr11_95309774_95310415	95309774	Kat7	1467
NM_009951	Exon	chr11	95970683	chr11_95970243_95970683	95970243	Igf2bp1	650
NM_001177899;NM_001177898;NM_001033186	Intron	chr11	96713843	chr11_96713441_96713843	96713441	Skap1	655
NM_007622	Intron	chr11	96792488	chr11_96792123_96792488	96792123	Cbx1	583
NM_001130450;NM_008686	Promoter	chr11	96829949	chr11_96829590_96829949	96829590	Nfe2l1	618
NM_001130450;NM_008686	Promoter	chr11	96830489	chr11_96830110_96830489	96830110	Nfe2l1	876
NM_019877	Promoter	chr11	96847510	chr11_96847191_96847510	96847191	Copz2	623
NM_175332	Promoter	chr11	97630221	chr11_97629465_97630221	97629465	E130012A19Rik	860
NM_054051;NR_106180	Promoter	chr11	97745129	chr11_97744799_97745129	97744799	Mir8102;Pip4k2b	599
NM_028156	Promoter	chr11	97775803	chr11_97775477_97775803	97775477	1700001P01Rik	548
NM_028156	Promoter	chr11	97777322	chr11_97776871_97777322	97776871	1700001P01Rik	574
NM_001080925;NM_011869;NM_138660;NM_197940;NM_028722;NM_009439;NM_009971;NM_145434;NR_033551;NM_178060	Intergenic	chr11	98792842	chr11_98792277_98792842	98792277	Msl1;Gm12359;Med24;Psmd3;Thra;Casc3;Rapgefl1;Wipf2;Nr1d1;Csf3	730
NM_001025779;NM_011799	Promoter	chr11	98908212	chr11_98907732_98908212	98907732	Cdc6	861
NM_001025779;NM_011799	Intron	chr11	98917430	chr11_98917095_98917430	98917095	Cdc6	566
NM_011508	Promoter	chr11	100320837	chr11_100320566_100320837	100320566	Eif1	468
NM_011508	Promoter	chr11	100321355	chr11_100320958_100321355	100320958	Eif1	634
NM_028918	Intron	chr11	100569172	chr11_100568810_100569172	100568810	Ttc25	570
NM_213660;NM_011486;NM_213659	Promoter	chr11	100939739	chr11_100939338_100939739	100939338	Stat3	580
NM_172566;NM_026865	Promoter	chr11	101425493	chr11_101425039_101425493	101425039	Ptges3l;Rundc1	600
NM_008676;NM_001252222;NM_009764;NM_001252220;NM_001252223	Promoter	chr11	101552643	chr11_101552203_101552643	101552203	Brca1;Nbr1	974
NM_001044383;NM_011551	Exon	chr11	102309506	chr11_102309084_102309506	102309084	Ubtf	565
NM_001098837;NM_001098836;NM_148953;NM_011551;NM_010412;NM_016759;NM_001077696;NM_001252347;NM_026542;NM_001284249;NM_001284248;NR_105895;NM_153544;NR_106179;NM_001284250;NM_028076;NM_001044383;NM_011403	Intergenic	chr11	102329004	chr11_102328432_102329004	102328432	BC030867;Hdac5;Asb16;Tmub2;Slc25a39;Ubtf;Mir8101;Slc4a1;Mir6930;Rundc3a;Atxn7l3	986
NM_001098837;NM_001098836;NM_010575;NM_148953;NM_011551;NM_016759;NM_001159492;NM_199200;NM_026542;NM_001252347;NM_001044383;NR_105895;NM_008175;NM_028076;NM_011403	Intergenic	chr11	102376328	chr11_102376001_102376328	102376001	Fam171a2;Asb16;Tmub2;Slc25a39;Ubtf;Rundc3a;Slc4a1;Gpatch8;Itga2b;Grn;Mir6930;Atxn7l3	585
NM_152813;NM_025988;NM_138753;NM_001130516;NM_027658;NM_026551;NM_008707;NM_001130515;NR_105896	Intergenic	chr11	103067092	chr11_103066717_103067092	103066717	Hexim2;Dcakd;Hexim1;Plcd3;Nmt1;Acbd4;Mir6931	598
NM_133715;NM_001205236	Exon	chr11	103338682	chr11_103338345_103338682	103338345	Arhgap27	669
NM_001285455;NM_001285454;NM_001038609;NM_001285456;NM_010838	Exon	chr11	104329779	chr11_104329469_104329779	104329469	Mapt	496
NM_172568;NM_001039242	Intergenic	chr11	105462446	chr11_105462057_105462446	105462057	March10	674
NM_177088;NM_007840;NM_001166685	Promoter	chr11	106789296	chr11_106788889_106789296	106788889	Ddx5;Cep95	886
NM_145823;NM_001161329;NM_176850;NM_133702	Intergenic	chr11	107151887	chr11_107151496_107151887	107151496	Bptf;Nol11;Pitpnc1	648
NM_145940	Intron	chr11	109601681	chr11_109601300_109601681	109601300	Wipi1	727
NM_013851;NM_001162428;NM_027038;NR_045909	Intergenic	chr11	109887248	chr11_109886964_109887248	109886964	1700012B07Rik;1700023C21Rik;Abca8b	770
NM_138598;NM_177777	Promoter	chr11	113684654	chr11_113684095_113684654	113684095	D11Wsu47e;Fam104a	561
NM_177777	Intron	chr11	113689962	chr11_113689560_113689962	113689560	D11Wsu47e	533
NM_053273	Exon	chr11	114690896	chr11_114689987_114690896	114689987	Ttyh2	1253
NM_001110337;NM_147217;NM_001110338	Promoter	chr11	114852331	chr11_114851855_114852331	114851855	Gprc5c	618
NM_021411	Promoter	chr11	115154187	chr11_115153768_115154187	115153768	Rab37	748
NM_007997	Promoter	chr11	115277607	chr11_115276945_115277607	115276945	Fdxr	1144
NM_029557;NM_001162998;NM_133663;NR_049194;NM_001005608;NM_028014;NM_080643;NM_183259;NM_001252532;NM_145438;NM_130454;NM_020483	Intergenic	chr11	115891734	chr11_115891405_115891734	115891405	Recql5;Llgl2;Mir5621;Smim5;Itgb4;Caskin2;Tsen54;Sap30bp;2310067B10Rik;Smim6	614
NM_130454;NM_183259	Intron	chr11	115904324	chr11_115903951_115904324	115903951	Recql5;Smim5	590
NM_172571	Exon	chr11	116143081	chr11_116142702_116143081	116142702	Fbf1	578
NM_198022	Promoter	chr11	117654528	chr11_117654193_117654528	117654193	Tnrc6c	642
NM_001195088;NM_001195089;NM_001195090;NM_181856	Exon	chr11	117792415	chr11_117792127_117792415	117792127	Tmc8	499
NM_001039168;NM_001285437;NM_001024931;NM_001285436;NM_001039167	Intron	chr11	118776189	chr11_118775873_118776189	118775873	Rbfox3	553
NM_130886;NM_018822;NM_177394;NM_001164636;NR_035453;NM_178743	Intergenic	chr11	119406995	chr11_119406386_119406995	119406386	Slc26a11;Sgsh;Mir1932;Endov;Card14	623
NM_130886;NM_018822;NM_177394;NM_001164636;NR_035453;NM_178743	Intergenic	chr11	119436261	chr11_119435847_119436261	119435847	Slc26a11;Sgsh;Mir1932;Endov;Card14	484
NM_028898	Intron	chr11	119883179	chr11_119882684_119883179	119882684	Rptor	630
NM_001085498	Intron	chr11	119917905	chr11_119917135_119917905	119917135	Chmp6	934
NM_009734	Exon	chr11	120070582	chr11_120070170_120070582	120070170	Cep131	613
NM_198423	Exon	chr11	120283358	chr11_120282714_120283358	120282714	Bahcc1	648
NM_199469;NM_001195023	Promoter	chr11	120435215	chr11_120434797_120435215	120434797	Nploc4	748
NM_007988	Exon	chr11	120809596	chr11_120809159_120809596	120809159	Fasn	711
NM_007988	Exon	chr11	120819135	chr11_120818730_120819135	120818730	Fasn	592
NM_027745	Intron	chr11	120850507	chr11_120850248_120850507	120850248	Ccdc57	462
NM_027745	Intron	chr11	120851831	chr11_120851360_120851831	120851360	Ccdc57	736
NM_028602	Promoter	chr11	121146047	chr11_121145401_121146047	121145401	Tex19.1	966
NM_026272	Promoter	chr11	121237332	chr11_121236803_121237332	121236803	Narf	558
NR_015551	Promoter	chr12	3235524	chr12_3235265_3235524	3235265	Rab10os	465
NR_015551	Intron	chr12	3239089	chr12_3238495_3239089	3238495	Rab10os	620
NM_145441	Intron	chr12	4888387	chr12_4887890_4888387	4887890	Ubxn2a	511
NM_145441	Intron	chr12	4898579	chr12_4898066_4898579	4898066	Ubxn2a	520
NM_007483	Promoter	chr12	8500090	chr12_8499648_8500090	8499648	Rhob	668
NM_029758;NM_001146119	Intergenic	chr12	12177849	chr12_12177485_12177849	12177485	Fam49a	684
NM_172950;NM_001130412;NM_015763	Exon	chr12	16545024	chr12_16544345_16545024	16544345	Lpin1	746
NR_015521	Promoter	chr12	20816257	chr12_20815822_20816257	20815822	1700030C10Rik	727
NM_001135192;NM_001004364;NM_001098168	Intron	chr12	21137237	chr12_21136720_21137237	21136720	Asap2	658
	Intergenic	chr12	22746229	chr12_22745724_22746229	22745724		585
	Intergenic	chr12	29290933	chr12_29290361_29290933	29290361		793
NM_021330;NM_013709;NM_001289480;NR_110343;NM_001110239	Promoter	chr12	30912105	chr12_30911709_30912105	30911709	Sh3yl1;Acp1	568
NM_153198;NM_177993	Promoter	chr12	31950851	chr12_31950504_31950851	31950504	Hbp1	505
NM_025359	Promoter	chr12	36042708	chr12_36042244_36042708	36042244	Tspan13	665
NM_146033	Intron	chr12	36195675	chr12_36195294_36195675	36195294	Ankmy2	652
NR_035459;NR_045157;NM_013562	Promoter	chr12	40223284	chr12_40223019_40223284	40223019	Mir1938;Gm7008;Ifrd1	502
NM_013780	Intron	chr12	53471328	chr12_53471045_53471328	53471045	Npas3	487
NM_009147;NM_008891;NM_001165253;NM_001165254;NM_177321;NM_146034;NM_030057;NM_025656	Intergenic	chr12	59084003	chr12_59083487_59084003	59083487	Sec23a;Gemin2;Pnn;Ctage5;Trappc6b;Mia2	552
NM_001033156;NM_001165253;NM_001165254;NM_146034	Intergenic	chr12	59252920	chr12_59252484_59252920	59252484	Ctage5;Fbxo33	476
NM_178912;NM_013902	Promoter	chr12	65074019	chr12_65073458_65074019	65073458	Fancm;Fkbp3	1107
NM_178912	Exon	chr12	65106959	chr12_65106651_65106959	65106651	Fancm	528
NM_009093	Promoter	chr12	69157506	chr12_69157190_69157506	69157190	Rps29	568
NM_001081195;NR_045056;NR_045055	Promoter	chr12	71016278	chr12_71015746_71016278	71015746	Arid4a;3110056K07Rik	767
NM_001081195	Intron	chr12	71030563	chr12_71030132_71030563	71030132	Arid4a	605
NM_024205;NM_026038;NM_001205067	Promoter	chr12	72086256	chr12_72085669_72086256	72085669	Jkamp;L3hypdh	1218
NM_025522	Promoter	chr12	72665017	chr12_72664570_72665017	72664570	Dhrs7	631
NM_008856	Promoter	chr12	73584523	chr12_73584189_73584523	73584189	Prkch	475
NM_138745	Promoter	chr12	76257378	chr12_76256918_76257378	76256918	Mthfd1	750
NM_001172104;NM_028356;NM_178744	Promoter	chr12	76369432	chr12_76369098_76369432	76369098	Zbtb1;Zbtb25	521
NR_046044	Promoter	chr12	76549524	chr12_76549142_76549524	76549142	AI463170	533
NM_181073	Exon	chr12	79064348	chr12_79063633_79064348	79063633	Plekhh1	719
NM_001008550	Intron	chr12	79248701	chr12_79248167_79248701	79248167	Zfyve26	792
NM_001008550	Exon	chr12	79280224	chr12_79279852_79280224	79279852	Zfyve26	561
NM_001081421	Promoter	chr12	80519783	chr12_80519087_80519783	80519087	Galnt16	933
NM_001242419;NM_178682	Promoter	chr12	80790512	chr12_80790110_80790512	80790110	4933426M11Rik	695
NM_008943	Promoter	chr12	83689008	chr12_83688603_83689008	83688603	Psen1	540
NM_130887;NM_001205343	Exon	chr12	83777706	chr12_83777157_83777706	83777157	Papln	559
NM_010234	Promoter	chr12	85474009	chr12_85473516_85474009	85473516	Fos	785
NM_011934;NM_001159500	Intron	chr12	86509149	chr12_86508737_86509149	86508737	Esrrb	772
NM_031391;NM_175335	Promoter	chr12	91590468	chr12_91590182_91590468	91590182	Gtf2a1	541
NM_001289572;NM_001289573;NM_178914;NM_001289574	Promoter	chr12	98628579	chr12_98628091_98628579	98628091	Spata7	599
NM_001081191	Promoter	chr12	98901606	chr12_98901118_98901606	98901118	Eml5	786
NM_153587	Promoter	chr12	100725463	chr12_100725082_100725463	100725082	Rps6ka5	1134
NM_026681	Intron	chr12	101008674	chr12_101008391_101008674	101008391	Ccdc88c	487
NM_172584	Intron	chr12	102634780	chr12_102634265_102634780	102634265	Itpk1	797
	Intergenic	chr12	106185809	chr12_106185287_106185809	106185287		652
NM_001159910;NM_001044380;NM_010010;NM_001286346;NM_009832	Intergenic	chr12	108281682	chr12_108281199_108281682	108281199	Hhipl1;Eml1;Cyp46a1;Ccdc85c;Ccnk	859
NR_030427;NR_030425;NR_028261;NR_027651;NR_027652;NR_029550;NM_001190704;NM_001190705;NR_035419;NM_001190703;NR_003633;NR_002848;NR_033813;NR_029770;NR_029951;NR_030260;NR_029953;NR_029952;NR_030438;NR_029918;NR_035526;NR_030573;NR_049184;NR_037232;NR_037231;NR_037230;NR_029542;NM_010052;NR_029765;NM_184109	Intergenic	chr12	109527937	chr12_109527364_109527937	109527364	Rtl1;Mir493;Meg3;Mir3544;Rian;Mir433;Mir432;Mir431;Mir370;Mir434;Mir770;Mir3070a;Mir3070b;Mir337;Mir127;Mir136;6430411K18Rik;Mir665;Mir1188;Mir3071;Mir673;Mir341;Dlk1;Mir540	665
NR_030438	Promoter	chr12	109572775	chr12_109572390_109572775	109572390	Mir673	647
NR_030425;NR_049184;NR_030260;NR_029765	Promoter	chr12	109583864	chr12_109583389_109583864	109583389	Mir540;Mir3544;Mir665;Mir337	567
NR_002848;NM_184109;NR_037232;NR_029953;NR_029952;NR_029542;NR_029550;NR_035526	Promoter	chr12	109593748	chr12_109593251_109593748	109593251	Mir433;Mir432;Mir434;Mir3071;Rtl1;6430411K18Rik;Mir136;Mir127	1065
NM_001135001	Promoter	chr12	110446562	chr12_110446217_110446562	110446217	Ppp2r5c	557
NM_012023;NM_001081458;NM_001081457;NM_001135001	Intron	chr12	110492065	chr12_110491496_110492065	110491496	Ppp2r5c	629
NR_033340	Promoter	chr12	110592371	chr12_110591756_110592371	110591756	B930059L03Rik	775
NM_030238	Exon	chr12	110640956	chr12_110640515_110640956	110640515	Dync1h1	591
NM_001081057;NM_175336;NM_026048;NM_001289510;NM_027223	Promoter	chr12	110889623	chr12_110889200_110889623	110889200	Tecpr2;Cinp	623
NM_173363;NM_178041;NR_033168	Promoter	chr12	111539428	chr12_111538929_111539428	111538929	Snora28;Eif5	591
NM_177374;NM_001025363;NM_001025358;NM_001025359;NR_045295;NM_008450;NM_001025361;NM_026511;NM_001025362;NM_021273;NM_001025360;NM_001163388;NM_001081959;NM_022801;NM_001099793;NM_001099792;NM_027404;NM_021516	Intergenic	chr12	111668749	chr12_111668492_111668749	111668492	Bag5;Ckb;Trmt61a;Apopt1;Mark3;Klc1;2810029C07Rik	464
NM_026752	Intron	chr12	111821286	chr12_111820498_111821286	111820498	Zfyve21	797
NM_001004066;NM_001286214;NM_019565	Promoter	chr12	116047990	chr12_116047646_116047990	116047646	Zfp386	632
NM_146039	Intron	chr12	116235811	chr12_116235532_116235811	116235532	Wdr60	462
NM_028731	Promoter	chr12	116281138	chr12_116280791_116281138	116280791	Esyt2	590
NR_044987;NM_011215	Intron	chr12	117261644	chr12_117261287_117261644	117261287	Ptprn2;Gm5441	559
NR_045170	Promoter	chr13	12188379	chr13_12188004_12188379	12188004	Gm10336	587
NM_133643	Exon	chr13	12473938	chr13_12473606_12473938	12473606	Edaradd	521
NM_080288	Intergenic	chr13	20041460	chr13_20041152_20041460	20041152	Elmo1	537
NM_001205322;NR_039552;NM_001163530;NM_011164;NM_008864	Intergenic	chr13	27014808	chr13_27014456_27014808	27014456	Prl;Mir3970;Prl3d1	461
NM_001163239;NM_001163242;NM_001163241;NM_020282	Promoter	chr13	33965041	chr13_33964482_33965041	33964482	Nqo2	614
NM_023716	Promoter	chr13	34130501	chr13_34130087_34130501	34130087	Tubb2b	1004
NM_145938	Promoter	chr13	35906346	chr13_35906069_35906346	35906069	Rpp40	473
NM_201358	Intron	chr13	36091178	chr13_36090680_36091178	36090680	Lyrm4	880
NM_026382;NM_007556	Intergenic	chr13	38302069	chr13_38301735_38302069	38301735	Bmp6;Snrnp48	604
NM_001122948;NM_011547	Exon	chr13	40723319	chr13_40723066_40723319	40723066	Tfap2a	480
NM_019930;NM_183204;NM_001081059	Intergenic	chr13	43531526	chr13_43531215_43531526	43531215	Rnf182;Ranbp9;Mcur1	520
NM_001199305;NM_001199304;NM_009124	Intergenic	chr13	46011364	chr13_46011018_46011364	46011018	Atxn1	676
NM_172015	Intron	chr13	49718844	chr13_49718451_49718844	49718451	Iars	463
NM_172015	Exon	chr13	49733874	chr13_49733453_49733874	49733453	Iars	634
NM_011462;NM_029173;NR_029463;NM_001283030;NM_146043;NM_001283028;NM_001283029	Intergenic	chr13	51074787	chr13_51074428_51074787	51074428	Nxnl2;Spin1;9430083A17Rik	517
NM_011462;NM_029173;NR_029463;NM_001283030;NM_146043;NM_001283028;NM_001283029	Intergenic	chr13	51079216	chr13_51078917_51079216	51078917	Nxnl2;Spin1;9430083A17Rik	539
NM_011462;NM_029173;NR_029463;NM_001283030;NM_146043;NM_001283028;NM_001283029	Intergenic	chr13	51095288	chr13_51094965_51095288	51094965	Nxnl2;Spin1;9430083A17Rik	586
NM_011462;NM_029173;NR_029463;NM_001283030;NM_146043;NM_001283028;NM_001283029	Intergenic	chr13	51194306	chr13_51193797_51194306	51193797	Nxnl2;Spin1;9430083A17Rik	594
NM_013846	Intron	chr13	53260636	chr13_53260203_53260636	53260203	Ror2	658
NM_178397;NM_033610;NM_001146025;NM_001146026;NM_001146027;NR_027395;NM_019968;NR_027396;NM_025933;NM_012014;NM_028870;NM_134064;NM_178605;NM_001033364	Intergenic	chr13	54670724	chr13_54670403_54670724	54670403	Rnf44;Nop16;Higd2a;Cdhr2;Faf2;Gprin1;Arl10;Sncb;Cltb	480
NR_027395;NR_027396	Promoter	chr13	54694621	chr13_54694327_54694621	54694327	Rnf44	517
NM_001033364	Intron	chr13	54707597	chr13_54707124_54707597	54707124	Cdhr2	492
NM_001177371;NM_001177372;NM_019813	Exon	chr13	55482957	chr13_55482470_55482957	55482470	Dbn1	725
NM_019832	Intron	chr13	58254366	chr13_58254053_58254366	58254053	Gkap1	513
NM_001168248;NM_001301344;NM_001301345;NM_001301343;NM_001301340;NM_001301341;NR_031761;NM_025279;NM_028904	Promoter	chr13	58402531	chr13_58401879_58402531	58401879	Hnrnpk;Rmi1	876
NM_001042673;NM_001282942;NM_007985	Promoter	chr13	63431246	chr13_63430820_63431246	63430820	Fancc	638
NM_175290;NM_178364;NM_146819	Intergenic	chr13	65241015	chr13_65240616_65241015	65240616	Nlrp4f;Zfp369;Olfr466	610
NM_011390	Exon	chr13	73785512	chr13_73785011_73785512	73785011	Slc12a7	564
NM_146231	Promoter	chr13	74494230	chr13_74493903_74494230	74493903	Zfp825	572
NM_001042591	Promoter	chr13	80886149	chr13_80885651_80886149	80885651	Arrdc3	967
NR_015587	Promoter	chr13	80963287	chr13_80962882_80963287	80962882	9330111N05Rik	583
NM_028372;NM_001081176	Promoter	chr13	81711503	chr13_81711092_81711503	81711092	Polr3g;Mblac2	692
NM_007684	Promoter	chr13	81783695	chr13_81783170_81783695	81783170	Cetn3	764
NM_010829;NM_010049	Promoter	chr13	92355067	chr13_92354715_92355067	92354715	Dhfr;Msh3	640
NM_172591	Promoter	chr13	98815784	chr13_98815378_98815784	98815378	Fcho2	1023
NM_001048267	Promoter	chr13	98893519	chr13_98893120_98893519	98893120	Tnpo1	665
NM_172301	Promoter	chr13	100787121	chr13_100786691_100787121	100786691	Ccnb1	762
NM_001077495	Promoter	chr13	101768184	chr13_101767656_101768184	101767656	Pik3r1	537
NM_175171	Intron	chr13	102899103	chr13_102898591_102899103	102898591	Mast4	599
NM_029447;NM_144838	Promoter	chr13	104109604	chr13_104109302_104109604	104109302	Sgtb;Nln	539
NM_011945;NM_172593	Intergenic	chr13	111719884	chr13_111719421_111719884	111719421	Mier3;Map3k1	541
NM_011945	Exon	chr13	111756279	chr13_111755931_111756279	111755931	Map3k1	607
NM_008903;NM_008247;NM_028151;NM_178746	Intergenic	chr13	112771146	chr13_112770790_112771146	112770790	Skiv2l2;Slc38a9;Ppap2a	583
NM_025341	Exon	chr14	8055684	chr14_8055343_8055684	8055343	Abhd6	663
NM_024221	Promoter	chr14	8173621	chr14_8172941_8173621	8172941	Pdhb	793
NM_008981	Intergenic	chr14	11482393	chr14_11481884_11482393	11481884	Ptprg	517
NM_011584	Promoter	chr14	18239127	chr14_18238802_18239127	18238802	Nr1d2	642
NM_001243041;NM_134079;NM_001205241;NM_017479	Intergenic	chr14	21486280	chr14_21485800_21486280	21485800	Kat6b;Adk	551
NM_001205241;NM_017479	Promoter	chr14	21500830	chr14_21500488_21500830	21500488	Kat6b	471
NM_001007268;NM_001013826;NM_001205241;NM_013849;NM_026283;NM_017479	Intergenic	chr14	21729442	chr14_21729011_21729442	21729011	Kat6b;Dupd1;Samd8;Dusp13	548
NM_001253373;NM_001253358;NM_001253378;NM_001253377;NM_001253376;NM_001253375;NM_001253374;NM_001253359;NM_001253372;NM_001253371;NM_001253370;NM_010610;NM_001253368;NM_001253369;NM_001253364;NM_001253365;NM_001253366;NM_001253367;NM_001253360;NM_001253361;NM_001253362;NM_001253363	Intron	chr14	23997581	chr14_23997291_23997581	23997291	Kcnma1	473
NM_013469	Intron	chr14	25869715	chr14_25869220_25869715	25869220	Anxa11	618
NM_134437	Intron	chr14	27072487	chr14_27072035_27072487	27072035	Il17rd	502
NM_001114879;NM_028945	Promoter	chr14	27428926	chr14_27428480_27428926	27428480	Fam208a	651
NM_001081130;NM_001034037;NM_011960	Intergenic	chr14	32305082	chr14_32304825_32305082	32304825	Parg;1700024G13Rik;Ogdhl	464
NM_153800	Intron	chr14	33331829	chr14_33331364_33331829	33331364	Arhgap22	476
NM_008978	Promoter	chr14	33589507	chr14_33589163_33589507	33589163	Ptpn20	647
NM_008978	Intergenic	chr14	33723078	chr14_33722743_33723078	33722743	Ptpn20	606
NM_176845;NM_001042719;NM_001039106;NM_001284399;NR_039593	Promoter	chr14	45658593	chr14_45658143_45658593	45658143	Ddhd1;Mir5131	644
NM_007554	Intron	chr14	46387832	chr14_46387367_46387832	46387367	Bmp4	625
NR_029384	Intron	chr14	48721087	chr14_48720653_48721087	48720653	Otx2os1	686
NM_001081430	Promoter	chr14	49172158	chr14_49171688_49172158	49171688	Naa30	608
NM_016884;NM_001170984;NM_001170982;NM_001170983;NM_001170981	Promoter	chr14	52104465	chr14_52104092_52104465	52104092	Hnrnpc	907
NM_145462	Promoter	chr14	54554353	chr14_54553969_54554353	54553969	Haus4	564
NM_001039198	Intron	chr14	55086753	chr14_55086384_55086753	55086384	Zfhx2	500
NM_007798	Promoter	chr14	63124513	chr14_63124062_63124513	63124062	Ctsb	545
NM_010191	Exon	chr14	63164947	chr14_63164396_63164947	63164396	Fdft1	571
NM_010191	Promoter	chr14	63178525	chr14_63177932_63178525	63177932	Fdft1	619
NM_010191;NM_008092;NM_201610	Intergenic	chr14	63256367	chr14_63256073_63256367	63256073	Gata4;Fdft1;Neil2	525
NM_021458;NM_018788	Intergenic	chr14	65149860	chr14_65149512_65149860	65149512	Extl3;Fzd3	516
NM_001110162;NM_001111028;NM_001285933;NM_134073;NM_175384	Promoter	chr14	67716441	chr14_67715721_67716441	67715721	Cdca2;Kctd9	1538
NM_172527	Exon	chr14	73525290	chr14_73524942_73525290	73524942	Nudt15	630
	Intergenic	chr14	99510916	chr14_99510342_99510916	99510342		696
NR_028091	Promoter	chr15	5119996	chr15_5119238_5119996	5119238	Snord72	845
NM_026213;NR_028091;NM_026069;NM_001163138;NM_001243837;NM_001013367	Intergenic	chr15	5122326	chr15_5121851_5122326	5121851	Ttc33;Rpl37;Prkaa1;Snord72;C7;Card6	590
NM_001040395;NM_001085410;NM_001286253;NM_001286255	Intron	chr15	9093956	chr15_9093430_9093956	9093430	Nadk2	545
NM_026396;NM_011232;NM_001289448;NM_001289447	Promoter	chr15	10485991	chr15_10485681_10485991	10485681	Brix1;Rad1	563
NM_001166408;NM_030690	Intron	chr15	10688074	chr15_10687536_10688074	10687536	Rai14	758
NM_172958	Intron	chr15	12247196	chr15_12246545_12247196	12246545	Mtmr12	730
NM_007666	Exon	chr15	13051841	chr15_13051318_13051841	13051318	Cdh6	883
NM_019472	Intron	chr15	25774130	chr15_25773761_25774130	25773761	Myo10	626
NM_019472	Exon	chr15	25781466	chr15_25780999_25781466	25780999	Myo10	526
NM_019472	Exon	chr15	25800579	chr15_25799978_25800579	25799978	Myo10	610
NM_019472	Intron	chr15	25809663	chr15_25809217_25809663	25809217	Myo10	626
NM_001013792	Promoter	chr15	27631303	chr15_27630804_27631303	27630804	Otulin	909
NM_008304	Promoter	chr15	32920988	chr15_32920495_32920988	32920495	Sdc2	567
NM_008774	Promoter	chr15	36609696	chr15_36609226_36609696	36609226	Pabpc1	1089
NM_026496	Intron	chr15	37238860	chr15_37238567_37238860	37238567	Grhl2	522
NM_001102458;NR_105916;NM_018745;NR_045757	Intergenic	chr15	38451527	chr15_38451118_38451527	38451118	Mir6951;Azin1;2310043O21Rik	658
NM_001256056	Intergenic	chr15	40165144	chr15_40164661_40165144	40164661	9330182O14Rik	540
NM_175009;NM_001113554;NM_026149	Promoter	chr15	44428036	chr15_44427587_44428036	44427587	Eny2;Nudcd1	786
NM_145470	Intron	chr15	55122240	chr15_55121673_55122240	55121673	Deptor	803
NM_001037937;NM_145470	Intron	chr15	55249534	chr15_55249055_55249534	55249055	Deptor	648
NM_001037937;NM_181277;NM_145470	Intergenic	chr15	55280739	chr15_55280379_55280739	55280379	Col14a1;Deptor	672
NM_027435	Intron	chr15	58105253	chr15_58104924_58105253	58104924	Atad2	654
NM_027435	Intron	chr15	58128949	chr15_58128385_58128949	58128385	Atad2	649
NM_029734	Promoter	chr15	58141815	chr15_58141541_58141815	58141541	Wdyhv1	507
NM_029734	Exon	chr15	58153871	chr15_58153289_58153871	58153289	Wdyhv1	613
NM_175212	Promoter	chr15	58824287	chr15_58823728_58824287	58823728	Tmem65	811
NM_144549	Promoter	chr15	59648703	chr15_59648271_59648703	59648271	Trib1	991
NM_001285429;NM_030199;NM_026960;NM_194350;NM_029663;NM_178646;NM_023240;NM_172121;NM_001285433;NM_025412;NM_031201;NM_001282443;NM_001285432;NM_001285431;NM_001285430;NM_172607;NM_001285434	Intergenic	chr15	75844940	chr15_75844590_75844940	75844590	Pycrl;Tsta3;Zc3h3;Gsdmd;Zfp623;Naprt;Tigd5;Mafa;Mroh6;Eef1d	514
NM_001282443	Promoter	chr15	75890558	chr15_75890184_75890558	75890184	Mroh6	612
NM_172607	Promoter	chr15	75894866	chr15_75894215_75894866	75894215	Naprt	667
NM_201385;NM_201394;NM_001163549;NM_201387;NM_001163542;NM_001163540;NM_201386;NM_201392;NM_201393;NM_201390;NM_201391;NM_011117;NM_001164203;NM_201389;NM_201388	Exon	chr15	76175215	chr15_76174709_76175215	76174709	Plec	725
NM_183091	Promoter	chr15	76639953	chr15_76639622_76639953	76639622	Tonsl	537
NM_012053	Promoter	chr15	76906525	chr15_76905744_76906525	76905744	Rpl8	875
NM_001204153;NM_001204152;NM_009218;NM_027902;NM_028195;NM_028331;NM_009008;NM_008368	Intergenic	chr15	78555211	chr15_78554821_78555211	78554821	Il2rb;Rac2;C1qtnf6;Tmprss6;Sstr3;Cyth4	643
NM_008595	Exon	chr15	78756922	chr15_78756344_78756922	78756344	Mfng	647
NM_130859	Promoter	chr15	78803618	chr15_78803163_78803618	78803163	Card10	491
NM_001253819;NM_172608;NM_001253817;NM_001253820	Intron	chr15	79397848	chr15_79397362_79397848	79397362	Tmem184b	717
NM_028792	Exon	chr15	79677552	chr15_79677126_79677552	79677126	Josd1	634
NM_001160415;NM_030255	Exon	chr15	79907371	chr15_79907037_79907371	79907037	Apobec3	511
NM_144811;NR_030675;NM_030255;NM_001160415;NM_011057;NR_106072	Intergenic	chr15	79954197	chr15_79953684_79954197	79953684	Apobec3;Cbx7;D730005E14Rik;Pdgfb;Mir7213	682
NR_028282	Promoter	chr15	80079499	chr15_80079081_80079499	80079081	Snord83b	718
NM_013762;NR_028282;NR_028281	Promoter	chr15	80081606	chr15_80080673_80081606	80080673	Snord43;Snord83b;Rpl3	1694
NM_009303;NM_207708	Promoter	chr15	80091894	chr15_80091346_80091894	80091346	Syngr1	862
NM_009303;NM_207708	Intron	chr15	80103557	chr15_80103025_80103557	80103025	Syngr1	926
NM_009634	Promoter	chr15	80948535	chr15_80948190_80948535	80948190	Adsl	554
NM_009634	Exon	chr15	80960415	chr15_80959862_80960415	80959862	Adsl	602
NM_177310;NM_133726	Promoter	chr15	81400346	chr15_81399705_81400346	81399705	St13;Xpnpep3	1092
NM_001081016	Exon	chr15	81793331	chr15_81792912_81793331	81792912	Zc3h7b	534
NM_017376	Promoter	chr15	81811341	chr15_81811003_81811341	81811003	Tef	1341
NM_030229;NM_026737;NM_080633;NM_010247;NM_145473;NM_001282041;NM_001282040;NM_001166475;NM_011482;NM_025503;NM_134095;NM_013872	Intergenic	chr15	81965422	chr15_81965057_81965422	81965057	Csdc2;1700029P11Rik;Pmm1;Desi1;4930407I10Rik;Nhp2l1;Phf5a;Aco2;Polr3h;Xrcc6	491
NM_023475	Intron	chr15	83115215	chr15_83114655_83115215	83114655	Serhl	681
NM_183017	Exon	chr15	83582299	chr15_83581983_83582299	83581983	Ttll12	517
NM_027306;NM_001033274	Intergenic	chr15	88618467	chr15_88617940_88618467	88617940	Zdhhc25;Brd1	710
NR_105923	Promoter	chr15	89188071	chr15_89187606_89188071	89187606	Mir6958	474
NM_001033441;NR_106106	Promoter	chr15	90224625	chr15_90224270_90224625	90224270	Mir7648;Alg10b	568
NM_207243	Intron	chr15	91864518	chr15_91864136_91864518	91864136	Muc19	511
NM_008971	Promoter	chr15	94589929	chr15_94589555_94589929	94589555	Twf1	600
NM_001166456;NM_134086;NM_001166458	Intron	chr15	96597252	chr15_96596702_96597252	96596702	Slc38a1	681
NM_144851	Intron	chr15	98083018	chr15_98082583_98083018	98082583	Senp1	498
NM_172612	Exon	chr15	98670726	chr15_98670241_98670726	98670241	Rnd1	715
NM_011653	Promoter	chr15	98953670	chr15_98953272_98953670	98953272	Tuba1a	692
NR_045991	Promoter	chr15	98988816	chr15_98988353_98988816	98988353	4930578M01Rik	635
NM_011711	Exon	chr15	99317740	chr15_99317309_99317740	99317309	Fmnl3	673
NM_009597	Intron	chr15	99678601	chr15_99678269_99678601	99678269	Asic1	476
NM_001113545	Promoter	chr15	99875216	chr15_99874492_99875216	99874492	Lima1	1191
NR_037311;NM_001159361;NM_001024526;NM_001284522;NM_001284523;NM_001284521;NM_001080948;NR_028124	Intergenic	chr15	100032829	chr15_100032461_100032829	100032461	Mir3473a;2310068J16Rik;Larp4;Dip2b	486
NM_001159361;NM_172819	Exon	chr15	100215180	chr15_100214862_100215180	100214862	Dip2b	460
NM_145625	Exon	chr15	102095587	chr15_102094940_102095587	102094940	Eif4b	710
NM_013672	Promoter	chr15	102406058	chr15_102405601_102406058	102405601	Sp1	603
NM_146065	Promoter	chr15	102625963	chr15_102625522_102625963	102625522	Atf7	567
NM_027885	Intron	chr15	103159297	chr15_103158911_103159297	103158911	Smug1	532
NM_001161791;NM_008762;NM_001081217;NM_001161790;NM_019453;NM_148924	Intergenic	chr16	3758437	chr16_3757950_3758437	3757950	Olfr15;Mefv;Zfp263;Zfp174	651
NM_001081280	Exon	chr16	3965053	chr16_3964803_3965053	3964803	Nlrc3	485
NM_177472	Exon	chr16	3985866	chr16_3985586_3985866	3985586	Slx4	484
NM_026508	Promoter	chr16	4078007	chr16_4077533_4078007	4077533	Trap1	722
NM_030205	Intron	chr16	4659613	chr16_4659220_4659613	4659220	Coro7	559
NM_027446	Exon	chr16	5248862	chr16_5248495_5248862	5248495	Fam86	594
NM_027446	Intron	chr16	5250454	chr16_5250075_5250454	5250075	Fam86	670
NM_027446	Promoter	chr16	5254870	chr16_5254533_5254870	5254533	Fam86	619
NM_001081400;NM_001003918;NM_025821	Intergenic	chr16	8770286	chr16_8769743_8770286	8769743	Usp7;1810013L24Rik;Carhsp1	639
NM_001081400	Promoter	chr16	8830341	chr16_8830062_8830341	8830062	1810013L24Rik	465
NM_001081400	Intergenic	chr16	8864489	chr16_8863949_8864489	8863949	1810013L24Rik	691
	Intergenic	chr16	9253321	chr16_9253033_9253321	9253033		506
NM_009223	Promoter	chr16	11066515	chr16_11066123_11066515	11066123	Snn	554
NM_028964	Intron	chr16	11360040	chr16_11359371_11360040	11359371	Snx29	678
NM_008576	Exon	chr16	14420266	chr16_14419752_14420266	14419752	Abcc1	557
NM_010435;NM_010922	Promoter	chr16	18876575	chr16_18876241_18876575	18876241	Mrpl40;Hira	543
NM_013790	Exon	chr16	20392564	chr16_20392206_20392564	20392206	Abcc5	927
NM_010143	Promoter	chr16	21204554	chr16_21204192_21204554	21204192	Ephb3	642
NM_010143	Promoter	chr16	21205279	chr16_21204711_21205279	21204711	Ephb3	873
NM_010143	Intron	chr16	21211667	chr16_21211084_21211667	21211084	Ephb3	626
NM_001001881	Promoter	chr16	21694299	chr16_21693767_21694299	21693767	2510009E07Rik	823
NM_023737	Promoter	chr16	21788260	chr16_21787930_21788260	21787930	Ehhadh	531
NM_133752;NM_001199177	Intergenic	chr16	29658171	chr16_29657618_29658171	29657618	Opa1	562
NM_175111	Intron	chr16	35815904	chr16_35815384_35815904	35815384	Hspbap1	678
NM_019827;NR_033221	Promoter	chr16	38089190	chr16_38088497_38089190	38088497	BC031361;Gsk3b	773
NR_040521;NR_040522	Promoter	chr16	42875826	chr16_42875439_42875826	42875439	4932412D23Rik	961
NM_010816	Intron	chr16	48475554	chr16_48475149_48475554	48475149	Morc1	486
NM_028815	Exon	chr16	55905222	chr16_55904799_55905222	55904799	Cep97	574
NM_001159366;NM_001159365;NM_001159364;NM_028815	Promoter	chr16	55934845	chr16_55934508_55934845	55934508	Cep97	545
NM_001024622;NM_025483;NM_173026;NM_029092;NM_001003972;NM_001003973;NM_001003971;NM_024218;NR_027965	Intergenic	chr16	56071585	chr16_56071100_56071585	56071100	Zbtb11;2310061J03Rik;Senp7;Rpl24;Pcnp;Trmt10c	504
NM_138599	Promoter	chr16	57121661	chr16_57121324_57121661	57121324	Tomm70a	784
NM_001040397;NM_026254;NM_027651;NM_025599	Intergenic	chr16	57300205	chr16_57299800_57300205	57299800	Tbc1d23;Tmem30c;Filip1l;Cmss1	633
NM_007757	Promoter	chr16	58670932	chr16_58670400_58670932	58670400	Cpox	639
NM_001145977;NM_178721	Promoter	chr16	67621257	chr16_67620980_67621257	67620980	Cadm2	522
NM_028803	Promoter	chr16	70314324	chr16_70313900_70314324	70313900	Gbe1	658
NR_033476	Promoter	chr16	90144273	chr16_90143792_90144273	90143792	Gm10789	893
NM_011434	Promoter	chr16	90221029	chr16_90220591_90221029	90220591	Sod1	576
NM_011434;NM_015755;NM_178923	Intergenic	chr16	90310525	chr16_90309708_90310525	90309708	Scaf4;Hunk;Sod1	940
NM_133679;NM_010587;NM_001110276;NM_026994;NM_001110275	Promoter	chr16	91729099	chr16_91728632_91729099	91728632	Itsn1;Cryzl1	654
NM_010587;NM_080456;NM_017391;NM_138597	Intergenic	chr16	91976982	chr16_91976694_91976982	91976694	Itsn1;Mrps6;Slc5a3;Atp5o	481
NM_080456;NM_017391	Intergenic	chr16	92144278	chr16_92143761_92144278	92143761	Mrps6;Slc5a3	526
NM_029740	Promoter	chr16	92479004	chr16_92478723_92479004	92478723	2410124H12Rik	527
NM_028083;NM_026700;NM_001045529;NM_027293	Intergenic	chr16	93816563	chr16_93816165_93816563	93816165	Morc3;Dopey2;Chaf1b	467
NM_019500	Promoter	chr16	94011371	chr16_94010874_94011371	94010874	Cldn14	588
NM_011809	Intergenic	chr16	95656738	chr16_95656291_95656738	95656291	Ets2	533
NM_011809;NR_040484;NR_040485	Intergenic	chr16	95770223	chr16_95769839_95770223	95769839	Ets2;1600002D24Rik	604
NM_019537	Promoter	chr16	95991000	chr16_95990672_95991000	95990672	Psmg1	641
NM_001103179;NM_145125	Intron	chr16	96049485	chr16_96049163_96049485	96049163	Brwd1	500
NM_201230;NM_001197046	Promoter	chr17	8165483	chr17_8165064_8165483	8165064	Fgfr1op	986
NM_001290707;NM_011866	Intron	chr17	8976300	chr17_8975818_8976300	8975818	Pde10a	496
NR_077238;NR_037588;NM_027032;NM_001159516;NM_001159517;NR_045461;NR_077237;NR_077239;NM_021881	Intergenic	chr17	10366763	chr17_10366235_10366763	10366235	Qk;Pacrg;B930003M22Rik;1700110C19Rik;A230009B12Rik	648
NM_001034866	Intron	chr17	12896605	chr17_12896257_12896605	12896257	Pnldc1	672
NM_013686;NM_001290712;NM_026310	Promoter	chr17	12916432	chr17_12916156_12916432	12916156	Mrpl18;Tcp1	660
NM_009338	Promoter	chr17	12960791	chr17_12960353_12960791	12960353	Acat2	704
NM_172827	Promoter	chr17	17625331	chr17_17624674_17625331	17624674	Lnpep	965
NM_001002008	Promoter	chr17	21567253	chr17_21566910_21567253	21566910	Zfp948	587
NM_172935	Promoter	chr17	24163719	chr17_24163044_24163719	24163044	Amdhd2	684
NM_009070;NR_033554;NM_001080127;NM_001080128	Promoter	chr17	24414948	chr17_24414577_24414948	24414577	D330041H03Rik;Rnps1	550
NM_025718	Promoter	chr17	24445158	chr17_24444601_24445158	24444601	Dnase1l2	667
NM_027937	Promoter	chr17	24490054	chr17_24489455_24490054	24489455	Caskin1	608
NM_153792;NM_001172114;NM_001172113;NR_045289	Promoter	chr17	24528059	chr17_24527618_24528059	24527618	Rab26os;Traf7	554
NM_177375	Promoter	chr17	24533751	chr17_24533473_24533751	24533473	Rab26	470
NM_001290736;NM_001197024	Intron	chr17	25212216	chr17_25211642_25212216	25211642	Unkl	900
NM_011665;NM_001177609;NM_001177610	Intron	chr17	25263099	chr17_25262745_25263099	25262745	Ube2i	660
NM_001159598;NM_009733	Promoter	chr17	26138726	chr17_26138311_26138726	26138311	Axin1	556
NM_029870	Promoter	chr17	26715901	chr17_26715588_26715901	26715588	Crebrf	555
NM_001005916	Promoter	chr17	26973420	chr17_26973063_26973420	26973063	Zbtb9	572
NM_080553	Exon	chr17	27107864	chr17_27107466_27107864	27107466	Itpr3	603
NR_106142;NM_080553;NM_173027;NM_026063;NM_146075	Intergenic	chr17	27179373	chr17_27178834_27179373	27178834	Itpr3;Mir7677;Ip6k3;Lemd2;Uqcc2	683
NM_001013385;NM_001291045	Intron	chr17	27466861	chr17_27466515_27466861	27466515	Grm4	575
NM_001080769	Exon	chr17	27893735	chr17_27893304_27893735	27893304	Uhrf1bp1	613
NM_181413;NM_001286041;NM_001286040	Exon	chr17	28061926	chr17_28061459_28061926	28061459	Anks1	486
NM_001163820;NR_028297;NR_028296;NM_001163819	Promoter	chr17	28313845	chr17_28313532_28313845	28313532	Fance	544
NM_011287	Promoter	chr17	28331041	chr17_28330500_28331041	28330500	Rpl10a	587
NR_036469	Intron	chr17	29069870	chr17_29069458_29069870	29069458	Trp53cor1	593
NM_007669	Promoter	chr17	29094284	chr17_29093775_29094284	29093775	Cdkn1a	671
NM_198647;NR_045447	Intron	chr17	29584456	chr17_29583866_29584456	29583866	Tbc1d22b;Tbc1d22bos	599
NM_028791	Promoter	chr17	29660960	chr17_29660552_29660960	29660552	Cmtr1	595
NM_001081160	Exon	chr17	29842140	chr17_29841628_29842140	29841628	Mdga1	748
NM_009593;NM_011575;NM_177465;NM_009363	Intergenic	chr17	31048329	chr17_31047969_31048329	31047969	Abcg1;Umodl1;Tff2;Tff3	483
NM_053214	Intron	chr17	33565306	chr17_33564790_33565306	33564790	Myo1f	627
NM_001195298	Promoter	chr17	33891015	chr17_33890694_33891015	33890694	Kifc1	569
NM_009059	Promoter	chr17	33929941	chr17_33929513_33929941	33929513	Rgl2	714
NM_019420	Promoter	chr17	33952862	chr17_33952555_33952862	33952555	B3galt4	540
NM_009926	Exon	chr17	34054028	chr17_34053484_34054028	34053484	Col11a2	699
NM_010238;NM_001204973;NR_037970	Promoter	chr17	34120155	chr17_34119504_34120155	34119504	Brd2	1193
NM_010386	Exon	chr17	34135874	chr17_34135523_34135874	34135523	H2-DMa	525
NR_001462	Promoter	chr17	35062085	chr17_35061713_35062085	35061713	G6bos	556
NM_001252468;NM_001252469;NM_057171	Exon	chr17	35140921	chr17_35140404_35140921	35140404	Bag6	656
NM_001252457;NM_019693;NR_105941	Promoter	chr17	35241739	chr17_35241412_35241739	35241412	Mir6975;Ddx39b	776
NM_001252452	Promoter	chr17	35509783	chr17_35509308_35509783	35509308	Pou5f1	484
NM_001198833;NM_001244654;NM_175137;NM_172962;NM_001008424;NM_175148;NM_010364;NM_001163194;NM_001198831;NM_007584;NM_001033366	Intergenic	chr17	35652684	chr17_35652332_35652684	35652332	2300002M23Rik;Dpcr1;Ddr1;Gtf2h4;Vars2;Cdsn;Sfta2;Gm9573	630
NM_013854	Exon	chr17	35957392	chr17_35956957_35957392	35956957	Abcf1	642
NM_009847	Intergenic	chr17	42885483	chr17_42885160_42885483	42885160	Cd2ap	588
NM_152810	Intron	chr17	45398339	chr17_45398070_45398339	45398070	Cdc5l	504
NM_152810	Promoter	chr17	45433835	chr17_45433340_45433835	45433340	Cdc5l	519
NM_028662	Promoter	chr17	45567477	chr17_45566554_45567477	45566554	Slc35b2	1440
NM_028164;NM_198167;NM_026732	Intergenic	chr17	45767736	chr17_45767238_45767736	45767238	1600014C23Rik;Tmem63b;Mrpl14	719
NM_028751;NM_001252475;NM_001252474;NM_001252473	Exon	chr17	46260544	chr17_46260025_46260544	46260025	Tjap1	607
NM_144856	Exon	chr17	46434059	chr17_46433758_46434059	46433758	Slc22a7	534
NM_029296	Intron	chr17	47429168	chr17_47428769_47429168	47428769	1700001C19Rik	465
NM_198421	Intron	chr17	47662025	chr17_47661692_47662025	47661692	Usp49	586
NM_001161723	Promoter	chr17	47740682	chr17_47740235_47740682	47740235	Tfeb	591
NM_207219;NM_001110832;NM_001289491;NM_001289490;NM_010913	Promoter	chr17	48410105	chr17_48409664_48410105	48409664	Nfya;Oard1	617
NM_027452	Promoter	chr17	48932096	chr17_48931583_48932096	48931583	Lrfn2	760
NM_181397	Intron	chr17	50000918	chr17_50000506_50000918	50000506	Rftn1	598
NM_028232	Promoter	chr17	53690177	chr17_53689354_53690177	53689354	Sgol1	1505
NM_026530	Promoter	chr17	56010837	chr17_56010411_56010837	56010411	Mpnd	557
NM_013733	Promoter	chr17	56040619	chr17_56040014_56040619	56040014	Chaf1a	643
NM_024432	Promoter	chr17	56075048	chr17_56074730_56075048	56074730	Ubxn6	611
NM_008233	Promoter	chr17	56079601	chr17_56078922_56079601	56078922	Hdgfrp2	2536
NM_172624;NR_029827;NM_025836;NM_174989;NM_172132;NM_025566;NM_001111080;NM_010192;NM_080837;NM_029799;NM_010931;NM_001111079;NM_001111078	Intergenic	chr17	56267094	chr17_56266637_56267094	56266637	Ticam1;Tnfaip8l1;Arrdc5;Uhrf1;Dpp9;Kdm4b;Mir7b;D17Wsu104e;Plin3;Fem1a	537
NM_001111078;NM_001111080;NM_001111079;NM_010931	Exon	chr17	56320914	chr17_56320466_56320914	56320466	Uhrf1	567
NM_018730;NM_153152	Promoter	chr17	56612497	chr17_56611984_56612497	56611984	Rpl36;2410015M20Rik	737
NM_028782	Exon	chr17	56620458	chr17_56620030_56620458	56620030	Lonp1	670
NM_175350;NM_028782	Promoter	chr17	56627286	chr17_56626967_56627286	56626967	Catsperd;Lonp1	847
NM_001166474;NM_027244;NM_178926	Promoter	chr17	56717486	chr17_56717065_56717486	56717065	Vmac;Ndufa11	877
NM_009056;NM_027787	Intron	chr17	56812390	chr17_56811982_56812390	56811982	Rfx2	614
NM_030141	Promoter	chr17	56878019	chr17_56877571_56878019	56877571	1700061G19Rik	561
NM_022328	Exon	chr17	56899985	chr17_56899347_56899985	56899347	Mllt1	698
NM_008954;NM_027372;NM_025538	Promoter	chr17	56997657	chr17_56997220_56997657	56997220	Alkbh7;Pspn	714
NM_001242390;NM_030084;NM_001242389;NM_001242391;NM_134125	Promoter	chr17	57248523	chr17_57248093_57248523	57248093	Gpr108;Trip10	801
NM_001037997;NM_008000;NM_001286415	Intron	chr17	64109269	chr17_64108746_64109269	64108746	Fert2	581
NM_001278415;NM_028388	Promoter	chr17	66102096	chr17_66101598_66102096	66101598	Ndufv2	771
NM_008984	Intron	chr17	67011328	chr17_67010694_67011328	67010694	Ptprm	704
NM_008480	Promoter	chr17	67697565	chr17_67697233_67697565	67697233	Lama1	533
NM_172964	Promoter	chr17	68004300	chr17_68003885_68004300	68003885	Arhgap28	742
NM_178050;NM_019717;NM_001286647;NM_144802	Intergenic	chr17	79982203	chr17_79981918_79982203	79981918	Atl2;Hnrnpll	484
NM_176963	Intron	chr17	80175089	chr17_80174722_80175089	80174722	Galm	562
NR_027930;NM_011151;NR_027929;NM_001159497;NM_001159496	Promoter	chr17	84957847	chr17_84957269_84957847	84957269	1110020A21Rik;Ppm1b	971
NM_176808;NM_139295	Exon	chr17	87257177	chr17_87256755_87257177	87256755	Mcfd2	765
NM_020252;NM_177284	Intron	chr17	90788263	chr17_90787679_90788263	90787679	Nrxn1	598
NM_001024731	Promoter	chr17	94867106	chr17_94866654_94867106	94866654	Gm20939	514
NM_153153	Intergenic	chr18	5012529	chr18_5012104_5012529	5012104	Svil	490
NM_007935	Promoter	chr18	6516603	chr18_6516180_6516603	6516180	Epc1	664
NM_021522;NM_001038589	Promoter	chr18	10029908	chr18_10029619_10029908	10029619	Usp14	493
NM_008378	Intron	chr18	12986981	chr18_12986527_12986981	12986527	Impact	663
NM_001033445	Intron	chr18	21229870	chr18_21229522_21229870	21229522	Garem	590
	Intergenic	chr18	26266527	chr18_26266249_26266527	26266249		550
NR_038152;NR_038151	Promoter	chr18	33796441	chr18_33796017_33796441	33796017	2410004N09Rik	844
NM_013512	Intergenic	chr18	34028579	chr18_34028315_34028579	34028315	Epb4.1l4a	485
NM_007462;NR_040534	Intergenic	chr18	34132664	chr18_34132243_34132664	34132243	Apc;Gm10548	578
NM_030147;NM_001289606;NM_001289607;NM_009004;NM_001166406;NM_001166407	Promoter	chr18	34624983	chr18_34624612_34624983	34624612	Brd8;Kif20a	633
NM_011397	Promoter	chr18	35624804	chr18_35624478_35624804	35624478	Slc23a1	651
NM_133687	Intron	chr18	35837988	chr18_35837342_35837988	35837342	Cxxc5	655
NM_001267796;NM_001081365;NM_008989;NM_001167891	Intergenic	chr18	36254550	chr18_36253988_36254550	36253988	Igip;Cystm1;Pura;Nrg2	578
NM_175375	Promoter	chr18	36560467	chr18_36559940_36560467	36559940	Ankhd1	749
NM_053129	Promoter	chr18	37308497	chr18_37308126_37308497	37308126	Pcdhb4	575
NR_033452;NM_172626	Promoter	chr18	42275637	chr18_42275084_42275637	42275084	Rbm27;Gm4013	589
NM_001039474;NR_110344;NM_001289526	Promoter	chr18	42511431	chr18_42511086_42511431	42511086	Tcerg1	638
NR_045400	Intergenic	chr18	54580080	chr18_54579588_54580080	54579588	9330117O12Rik	638
NM_177115;NM_010721	Intergenic	chr18	56695184	chr18_56694850_56695184	56694850	Lmnb1;March3	527
NM_177115;NM_010721	Intergenic	chr18	56758021	chr18_56757542_56758021	56757542	Lmnb1;March3	583
NM_177115	Promoter	chr18	56926054	chr18_56925528_56926054	56925528	March3	574
NM_021296	Intron	chr18	61717226	chr18_61716882_61717226	61716882	Grpel2	544
NM_026473	Promoter	chr18	67390666	chr18_67390318_67390666	67390318	Tubb6	563
NM_027130	Exon	chr18	67423145	chr18_67422546_67423145	67422546	Afg3l2	630
NM_145494	Promoter	chr18	73815794	chr18_73815423_73815794	73815423	Me2	862
NM_001042660	Intron	chr18	75373298	chr18_75372806_75373298	75372806	Smad7	695
NM_201354	Intron	chr18	75465890	chr18_75465428_75465890	75465428	Ctif	684
NM_027721	Intron	chr18	77038632	chr18_77038060_77038632	77038060	Katnal2	796
NM_001164167;NM_029826;NM_001039201;NM_001164170;NM_001039202;NM_001164169;NM_001164168;NM_027721;NM_008602	Intergenic	chr18	77059635	chr18_77059136_77059635	77059136	Pias2;Katnal2;Hdhd2	523
NM_172834	Intron	chr18	77301696	chr18_77301253_77301696	77301253	Loxhd1	665
NM_025969	Promoter	chr18	84952013	chr18_84951597_84952013	84951597	Timm21	623
NM_198295	Promoter	chr18	90510555	chr18_90510191_90510555	90510191	Tmx3	817
NM_198295	Intergenic	chr18	90580067	chr18_90579629_90580067	90579629	Tmx3	500
NM_013490;NR_073190;NM_001271496	Promoter	chr19	3852175	chr19_3851573_3852175	3851573	Chka	806
NM_011778	Promoter	chr19	4151390	chr19_4150909_4151390	4150909	Coro1b	569
NM_023131;NR_105952	Promoter	chr19	4625940	chr19_4625454_4625940	4625454	Mir6986;Rce1	590
NM_019869;NM_001290128;NM_001290127	Promoter	chr19	4811726	chr19_4811085_4811726	4811085	Rbm14-rbm4;Rbm14	1604
NM_025553	Promoter	chr19	4962616	chr19_4962021_4962616	4962021	Mrpl11	839
NM_153129	Promoter	chr19	5272755	chr19_5272231_5272755	5272231	Pacs1	727
NM_011793;NM_001286608;NM_027236;NM_001038231;NR_104482	Promoter	chr19	5367725	chr19_5366706_5367725	5366706	Eif1ad;Banf1	1412
NM_144868	Exon	chr19	5684767	chr19_5684283_5684767	5684283	Pcnxl3	651
NM_023912	Intron	chr19	5764006	chr19_5763642_5764006	5763642	Scyl1	573
NM_023912;NM_001291078;NM_001114595;NM_198634;NM_053252;NM_026169;NR_003513;NR_002847;NM_134154;NM_001114597;NM_001114596;NM_181452;NM_011262;NM_008520;NM_023166;NM_020491	Intergenic	chr19	5810678	chr19_5810283_5810678	5810283	Neat1;Dpf2;Ltbp3;Slc25a45;Scyl1;Sssca1;Tigd3;Frmd8;Malat1;Ehbp1l1;Fam89b	863
NM_001164057;NM_008893	Exon	chr19	5950916	chr19_5950377_5950916	5950377	Pola2	648
NM_001160239;NM_001190436;NM_026246;NM_007990	Promoter	chr19	6057571	chr19_6057314_6057571	6057314	Mrpl49;Fau	467
NM_026410;NM_024231	Promoter	chr19	6085903	chr19_6085654_6085903	6085654	Zfpl1;Cdca5	474
NM_133678	Promoter	chr19	6118993	chr19_6118537_6118993	6118537	Sac3d1	886
NM_026912	Promoter	chr19	6128309	chr19_6128016_6128309	6128016	Snx15	526
NM_001166368;NM_008020	Promoter	chr19	6980146	chr19_6979882_6980146	6979882	Fkbp2	520
NM_027643	Intron	chr19	7229645	chr19_7229243_7229645	7229243	Naa40	599
NM_001033139;NM_027643;NM_054048;NM_134147;NM_001080390;NM_134150;NM_001080388;NM_001080389;NM_007750;NM_007928	Intergenic	chr19	7258083	chr19_7257642_7258083	7257642	Cox8a;Naa40;Rcor2;Mark2;AI846148;Macrod1;Otub1	646
NR_004445	Promoter	chr19	8727429	chr19_8727004_8727429	8727004	Snord22	542
NR_073181;NM_010239;NM_016692;NM_011913;NM_144538	Intergenic	chr19	9937044	chr19_9936655_9937044	9936655	Incenp;Best1;Fth1;Rab3il1	569
NR_105959	Promoter	chr19	10192940	chr19_10192444_10192940	10192444	Mir6993	703
NM_173068;NM_018801;NM_173067	Intron	chr19	10441846	chr19_10441584_10441846	10441584	Syt7	464
NM_145496	Exon	chr19	10593299	chr19_10592912_10593299	10592912	Dak	622
NM_010821	Exon	chr19	12465066	chr19_12464762_12465066	12464762	Mpeg1	520
NM_011600	Promoter	chr19	14598507	chr19_14598176_14598507	14598176	Tle4	617
NM_011600	Intergenic	chr19	14656241	chr19_14655906_14656241	14655906	Tle4	590
NM_198019	Exon	chr19	15956134	chr19_15955825_15956134	15955825	Cep78	615
NM_017375	Intron	chr19	18603361	chr19_18602737_18603361	18602737	Ostf1	999
NM_177341;NM_001035239;NM_001035241;NM_001035240;NM_001035243;NM_001035242	Intron	chr19	22553356	chr19_22553036_22553356	22553036	Trpm3	532
NM_025950	Intron	chr19	29008495	chr19_29008044_29008495	29008044	Cdc37l1	667
NM_138595	Promoter	chr19	30175510	chr19_30175166_30175510	30175166	Gldc	586
NM_183046	Intron	chr19	34973675	chr19_34973078_34973675	34973078	Kif20b	606
NM_028760;NM_001164362;NM_028293	Promoter	chr19	38055193	chr19_38054494_38055193	38054494	Cep55	983
NM_177603	Promoter	chr19	41848390	chr19_41848019_41848390	41848019	Frat2	597
NM_199447	Intron	chr19	41866565	chr19_41866302_41866565	41866302	Rrp12	498
NM_199447	Exon	chr19	41885735	chr19_41885230_41885735	41885230	Rrp12	521
NM_001164531;NM_177319	Exon	chr19	42190809	chr19_42190327_42190809	42190327	Zfyve27	726
NR_045645;NM_145156	Promoter	chr19	43675481	chr19_43675012_43675481	43675012	Slc25a28;BC037704	815
NM_001286465;NM_001037758;NM_001286466;NM_009771	Intron	chr19	45528421	chr19_45527837_45528421	45527837	Btrc	639
NM_198296	Intron	chr19	45994594	chr19_45994204_45994594	45994204	9130011E15Rik	865
NM_001164365	Promoter	chr19	46968083	chr19_46967849_46968083	46967849	Nt5c2	463
NM_001164363;NM_146100	Promoter	chr19	47015279	chr19_47014917_47015279	47014917	Ina;Nt5c2	639
NM_009289;NM_001290825;NM_007732;NM_027559;NM_026377;NM_001164639	Intergenic	chr19	47696451	chr19_47695988_47696451	47695988	Sfr1;Col17a1;Wdr96;Slk	552
NM_027559	Intron	chr19	47790509	chr19_47790207_47790509	47790207	Wdr96	603
NM_010847;NM_001008543	Promoter	chr19	53330299	chr19_53329734_53330299	53329734	Mxi1	812
NM_001085390	Promoter	chr19	53531264	chr19_53530866_53531264	53530866	Dusp5	733
NR_003518	Intergenic	chrUn_JH584304	32697	chrUn_JH584304_31969_32697	31969	Pisd-ps3	1401
NR_003518	Intergenic	chrUn_JH584304	34083	chrUn_JH584304_33804_34083	33804	Pisd-ps3	490
