# Supplementary material for: Allele-specific differential regulation of monoallelically expressed autosomal genes in the cardiac lineage
Source: Nat Commun. 2022 Oct 10;13:5984. doi: 10.1038/s41467-022-33722-x (PMC9550772; doi:10.1038/s41467-022-33722-x)
Supplement: Supplementary file 13 — Source Data [file 41467_2022_33722_MOESM13_ESM.zip › Source Data 54.csv]

accession	annotation	chrom	end	id	start	symbol	totalSignal
NR_105767;NM_008719	Intergenic	chr1	39123417	chr1_39122988_39123417	39122988	Mir6349;Npas2	592
NM_016878;NM_001110831	Promoter	chr1	75317867	chr1_75317430_75317867	75317430	Dnpep	869
NM_028057;NM_001291015;NM_153128;NM_028320;NM_001042485;NM_145510;NM_001145300;NM_020588;NM_173771	Intergenic	chr1	134445631	chr1_134445257_134445631	134445257	Mgat4e;Klhl12;Cyb5r1;Adipor1;Tmem183a;4933406M09Rik;Rabif	605
NM_001291015;NM_153128;NM_009307;NM_152895;NM_145510;NM_001145300	Intergenic	chr1	134556984	chr1_134556564_134556984	134556564	Mgat4e;Klhl12;Syt2;Kdm5b;Rabif	665
NM_030676;NM_001159769	Intergenic	chr1	137003386	chr1_137003061_137003386	137003061	Nr5a2	539
NM_172843;NM_144791;NM_001160182;NM_001160019;NM_001160018;NM_001160180	Promoter	chr1	156036428	chr1_156036095_156036428	156036095	Tor1aip2;Tor1aip1	488
NM_026375	Promoter	chr1	179803713	chr1_179803378_179803713	179803378	Ahctf1	563
NR_003623;NM_001128605;NM_011183;NM_001081175	Intergenic	chr1	180313949	chr1_180313711_180313949	180313711	Psen2;Itpkb;Gm5069	466
NM_029293	Promoter	chr2	25574958	chr2_25574636_25574958	25574636	Phpt1	581
NM_001139504;NM_026828;NM_001139503	Promoter	chr2	26352162	chr2_26351900_26352162	26351900	Dnlz	718
NM_026212;NM_019833;NR_028572;NR_028571;NM_010695;NR_029541;NM_198724;NM_001164564;NR_024068;NM_178444;NR_106155;NM_198725	Intergenic	chr2	26611104	chr2_26610784_26611104	26610784	Lcn4;Snora43;Fam69b;Snora17;Snhg7;Egfl7;Mir126a;Mir126b;Agpat2	534
NM_001290481;NM_001290482	Promoter	chr2	27710673	chr2_27710430_27710673	27710430	Rxra	448
NM_001145834;NM_009058	Promoter	chr2	28514330	chr2_28514032_28514330	28514032	Ralgds	576
NM_001289709;NM_139302;NM_001289710	Intron	chr2	30349747	chr2_30349136_30349747	30349136	Sh3glb2	755
NM_170592	Promoter	chr2	30808134	chr2_30807556_30808134	30807556	Ntmt1	818
NM_178760	Intron	chr2	31163915	chr2_31163524_31163915	31163524	Gpr107	879
NM_172409	Intron	chr2	52967462	chr2_52966888_52967462	52966888	Fmnl2	583
NM_010902	Promoter	chr2	75704546	chr2_75704110_75704546	75704110	Nfe2l2	664
NM_153405	Promoter	chr2	76370648	chr2_76370319_76370648	76370319	Rbm45	445
NM_011941;NM_177294;NM_001290800;NM_019392;NM_001163701;NM_001164274;NM_013720	Intergenic	chr2	119873408	chr2_119872791_119873408	119872791	Mga;Mapkbp1;Tyro3;Rpap1	690
NM_011045	Promoter	chr2	132252982	chr2_132252577_132252982	132252577	Pcna	548
NM_028986	Promoter	chr2	148681546	chr2_148681158_148681546	148681158	Gzf1	739
NM_029362	Intron	chr2	154677933	chr2_154677302_154677933	154677302	Chmp4b	669
NM_019811	Promoter	chr2	155518291	chr2_155517831_155518291	155517831	Acss2	662
NM_178375;NM_133240	Promoter	chr2	164805449	chr2_164805137_164805449	164805137	Acot8;Zswim3	506
NM_001081092;NM_009867;NR_033782	Intergenic	chr2	179907996	chr2_179907655_179907996	179907655	Taf4a;Cdh4;4921531C22Rik	552
NM_001165995;NM_001165992;NM_001165991;NM_029702;NM_001048148;NR_028585;NM_144894	Promoter	chr2	181365190	chr2_181364747_181365190	181364747	Zgpat;Arfrp1	652
NM_019673	Promoter	chr3	32708941	chr3_32708431_32708941	32708431	Actl6a	633
NM_026641;NM_133786	Promoter	chr3	69004888	chr3_69004591_69004888	69004591	Smc4;Ift80	439
NM_001142953	Intron	chr3	79400774	chr3_79400358_79400774	79400358	Gm17359	618
NR_030579	Promoter	chr3	89225483	chr3_89224738_89225483	89224738	Mir92b	807
NM_001026212;NM_008562;NM_027931;NM_026489;NM_001252653;NM_001289537;NM_001289534;NM_019561;NM_001289532;NM_001081293;NM_007899;NM_144899;NM_001177669;NM_001177670;NM_146133;NM_001163618;NM_001163619;NR_105981;NM_001163617	Intergenic	chr3	95664583	chr3_95664298_95664583	95664298	Tars2;Adamtsl4;Golph3l;Ecm1;Mir7014;Rprd2;Ensa;Hormad1;Mcl1	493
NM_178594	Intron	chr3	100834399	chr3_100834030_100834399	100834030	Vtcn1	605
NM_001142960	Intron	chr3	103840592	chr3_103840081_103840592	103840081	Bcl2l15	703
NM_001004177;NM_017392	Intron	chr3	108408575	chr3_108407988_108408575	108407988	Celsr2	642
NM_138593;NM_197997	Promoter	chr3	127553408	chr3_127552982_127553408	127552982	Zgrf1;Larp7	694
NM_019809;NM_019808;NM_001190852;NM_001190853;NM_001190856;NM_001190857;NM_001190854;NM_001190855;NM_022554	Intron	chr3	142368848	chr3_142368592_142368848	142368592	Pdlim5	461
NM_007382	Promoter	chr3	153944840	chr3_153944492_153944840	153944492	Acadm	595
	Intergenic	chr4	20894283	chr4_20893978_20894283	20893978		502
NM_026194	Promoter	chr4	25281800	chr4_25281511_25281800	25281511	Ufl1	504
NM_027491	Intron	chr4	32987738	chr4_32987502_32987738	32987502	Rragd	457
NM_011571	Promoter	chr4	43443041	chr4_43442771_43443041	43442771	Tesk1	472
NM_011660	Promoter	chr4	57956816	chr4_57956537_57956816	57956537	Txn1	512
NM_025617;NM_029565	Promoter	chr4	107178661	chr4_107178359_107178661	107178359	Tceanc2;Tmem59	523
NM_010657	Intron	chr4	120121425	chr4_120121083_120121425	120121083	Hivep3	573
NM_001301067;NM_007598;NM_029662;NM_025873;NM_008506	Intergenic	chr4	122985580	chr4_122985324_122985580	122985324	Trit1;Mycl;Cap1;Mfsd2a	463
NM_025998	Intergenic	chr4	130520757	chr4_130520413_130520757	130520413	Nkain1	662
NM_026257;NR_045571	Intron	chr4	134114954	chr4_134114515_134114954	134114515	Ubxn11	583
NM_025919	Promoter	chr4	136052432	chr4_136052115_136052432	136052115	Rpl11	531
NM_007431;NM_199307;NM_001287172;NM_001287176	Intergenic	chr4	137836150	chr4_137835878_137836150	137835878	Ece1;Alpl	469
NM_198610	Intron	chr4	140239984	chr4_140239543_140239984	140239543	Igsf21	443
NR_027864;NM_001008546;NM_001008545;NM_001003899;NM_001003898;NM_145556	Promoter	chr4	148627028	chr4_148626615_148627028	148626615	Tardbp	573
NM_001081557;NM_001195565	Promoter	chr4	151862467	chr4_151862119_151862467	151862119	Camta1	586
NM_001163722;NM_001163721	Promoter	chr4	154026363	chr4_154025768_154026363	154025768	Smim1	813
NM_053090	Promoter	chr5	24030750	chr5_24030424_24030750	24030424	Fam126a	811
NM_145401	Intron	chr5	25010905	chr5_25010514_25010905	25010514	Prkag2	689
NM_020295	Promoter	chr5	29377965	chr5_29377505_29377965	29377505	Lmbr1	1026
NM_001170454;NM_025725	Promoter	chr5	36484964	chr5_36484511_36484964	36484511	Tada2b;Ccdc96	549
NM_011716;NM_178394;NM_172994	Intergenic	chr5	37047537	chr5_37047284_37047537	37047284	Jakmip1;Wfs1;Ppp2r2c	504
NM_153798;NM_019836	Promoter	chr5	77310497	chr5_77310153_77310497	77310153	Polr2b;Noa1	484
NM_001164735;NM_016715	Intergenic	chr5	109553945	chr5_109553399_109553945	109553399	Crlf2	946
NM_001142642	Promoter	chr5	110448965	chr5_110448603_110448965	110448603	Fbrsl1	642
NM_173066;NM_029337	Promoter	chr5	110771025	chr5_110770660_110771025	110770660	Ep400	795
NM_001267622	Intron	chr5	111033644	chr5_111033047_111033644	111033047	Ttc28	606
NM_009419	Promoter	chr5	112276642	chr5_112276361_112276642	112276361	Tpst2	467
NM_028901	Intron	chr5	112849109	chr5_112848787_112849109	112848787	Myo18b	548
NM_177292	Intron	chr5	113580859	chr5_113580466_113580859	113580466	Wscd2	639
NM_001109902;NM_001081236;NM_172998	Promoter	chr5	118245348	chr5_118244855_118245348	118244855	Rnft2;2410131K14Rik	552
NM_133908;NM_028041;NM_029096	Promoter	chr5	120613364	chr5_120612547_120613364	120612547	Rita1;Ddx54	1157
NM_008507	Promoter	chr5	121837757	chr5_121837239_121837757	121837239	Sh2b3	580
NM_025671	Promoter	chr5	124112232	chr5_124111979_124112232	124111979	Ogfod2	451
NM_001190352	Intron	chr5	125589764	chr5_125589286_125589764	125589286	Tmem132b	550
NM_013763	Promoter	chr5	135149490	chr5_135149082_135149490	135149082	Tbl2	945
NM_031406	Promoter	chr5	137334037	chr5_137333651_137334037	137333651	Slc12a9	702
NM_172412;NM_016964	Promoter	chr5	138280737	chr5_138280078_138280737	138280078	Stag3;Gpc2	1280
NM_028469	Promoter	chr5	139460913	chr5_139460554_139460913	139460554	3110082I17Rik	629
NM_010752	Intron	chr5	140263971	chr5_140263647_140263971	140263647	Mad1l1	528
NM_010886	Promoter	chr6	11907737	chr6_11907303_11907737	11907303	Ndufa4	642
NM_009459;NM_001169576	Intron	chr6	30272991	chr6_30272756_30272991	30272756	Ube2h	440
NM_198102;NM_023670	Intergenic	chr6	49218045	chr6_49217607_49218045	49217607	Igf2bp3;Tra2a	666
NM_173406;NM_001168277	Intron	chr6	52863500	chr6_52863052_52863500	52863052	Jazf1	453
NM_030251;NR_045880	Promoter	chr6	88842494	chr6_88842009_88842494	88842009	Abtb1;Gm15612	555
NM_133937	Promoter	chr6	113604648	chr6_113604286_113604648	113604286	Brk1	706
NM_001270475	Intron	chr6	120955064	chr6_120954602_120955064	120954602	Mical3	586
NM_024168;NM_029934;NM_001164204;NM_001164205	Promoter	chr7	3693056	chr7_3692728_3693056	3692728	Tsen34;Mboat7	575
NM_001289848;NM_001289849;NM_183405;NM_001289850;NR_110411;NM_183406	Promoter	chr7	4752622	chr7_4752216_4752622	4752216	Cox6b2	1480
NM_001024928	Promoter	chr7	6286447	chr7_6286142_6286447	6286142	Zfp667	511
NM_177888;NM_001025163;NM_001112805	Promoter	chr7	6363349	chr7_6362536_6363349	6362536	Zfp78	1051
NM_026046;NM_001104645;NM_001017955;NM_001104648;NM_022981	Intergenic	chr7	12780671	chr7_12780317_12780671	12780317	Zfp110;Zscan18;Vmn2r56;Vmn2r55;Zfp329	466
NM_029809	Promoter	chr7	12927045	chr7_12926825_12927045	12926825	2310014L17Rik	436
NM_177312;NM_001199310;NM_010715;NM_001083188	Promoter	chr7	13278825	chr7_13278419_13278825	13278419	6330408A02Rik;Lig1	660
NM_001290457;NM_009046	Promoter	chr7	19628893	chr7_19628563_19628893	19628563	Relb	1057
NM_001130151;NM_001130150;NM_001130153;NM_023133;NM_182785;NM_001290469;NR_045096;NR_106013;NM_001130152;NR_106014;NM_010261;NM_007655;NM_027732;NM_008488	Intergenic	chr7	24890567	chr7_24890169_24890567	24890169	Lypd4;Mir7046;Gm5893;Rps19;Arhgef1;Atp1a3;Dmrtc2;Mir7047;Rabac1;Cd79a	490
NM_144923;NM_001199236;NM_019412;NM_133210;NM_001199235;NM_001199234;NM_032610;NM_175107;NM_018820;NM_001122767;NM_198048;NM_011116;NM_001290525;NM_001033315	Intergenic	chr7	27491498	chr7_27491174_27491498	27491174	Sertad1;Sertad3;Pld3;Hipk4;Blvrb;Sptbn4;Prx;2310022A10Rik	543
NM_001164658	Promoter	chr7	29211814	chr7_29211509_29211814	29211509	Catsperg1	521
NM_029274;NM_001083903;NR_106134;NM_001166173;NM_001166174;NM_026815;NM_133693;NM_025628;NM_172899;NM_027215;NM_021397;NM_001290631;NM_001290573;NR_027849;NR_027848;NM_018731;NM_026961;NM_008085;NM_172205;NM_027999;NM_001290627;NM_028618;NM_007959	Intergenic	chr7	30678924	chr7_30678658_30678924	30678658	Kmt2b;Rbm42;Etv2;Atp4a;Tmem147;2200002J24Rik;Haus5;Pmis2;Upk1a;Gapdhs;Mir3569;Dmkn;Cox6b1;Zbtb32;Sbsn	448
NM_016682;NM_008155;NM_026549;NM_172741	Intergenic	chr7	34234064	chr7_34233579_34234064	34233579	Pdcd2l;Uba2;4931406P16Rik;Gpi1	795
NM_145633	Exon	chr7	35633003	chr7_35632439_35633003	35632439	Ankrd27	577
NM_028166;NM_001085385	Intron	chr7	38191816	chr7_38191299_38191816	38191299	1600014C10Rik	670
NM_009131	Promoter	chr7	44305667	chr7_44305020_44305667	44305020	Clec11a	1693
NM_001034115	Intron	chr7	44336665	chr7_44336247_44336665	44336247	Shank1	590
NR_039581;NR_001277;NR_000004;NR_000002;NR_000003;NR_002455;NM_013725	Promoter	chr7	45125048	chr7_45124580_45125048	45124580	Rps11;Snord32a;Snord34;Snord33;Snord35b;Snord35a;Mir5121	491
NR_039581;NM_009438;NR_001277;NR_000002;NR_000003;NR_002455;NM_013725	Promoter	chr7	45126605	chr7_45126245_45126605	45126245	Rps11;Snord32a;Snord34;Snord33;Snord35a;Rpl13a;Mir5121	665
NM_145963	Promoter	chr7	45823938	chr7_45823686_45823938	45823686	Kcnj14	448
NM_001146052;NM_001146049;NM_001146050;NM_001146053;NM_016865	Promoter	chr7	49759500	chr7_49759118_49759500	49759118	Htatip2	946
NM_080443;NM_152815;NR_034030;NR_003961;NM_001191001	Promoter	chr7	66690184	chr7_66689748_66690184	66689748	Lins;Asb7	499
NM_011068;NM_001113471;NM_029835;NM_019799;NM_001037927;NM_010626;NM_001291222;NM_175640	Intergenic	chr7	79654965	chr7_79654418_79654965	79654418	Ticrr;Rhcg;Kif7;Pex11a;Wdr93;Plin1	602
NM_175105;NM_011035;NM_023671;NM_001081267	Intergenic	chr7	97788900	chr7_97788444_97788900	97788444	Clns1a;Aqp11;Rsf1;Pak1	709
NM_001011536	Promoter	chr7	102856726	chr7_102856375_102856726	102856375	Olfr566	589
NM_026533;NM_011083	Intergenic	chr7	116302084	chr7_116301827_116302084	116301827	Rps13;Pik3c2a	504
NM_026533	Promoter	chr7	116334634	chr7_116334216_116334634	116334216	Rps13	630
NM_178641	Intron	chr7	128686700	chr7_128686412_128686700	128686412	Inpp5f	470
NM_029886	Promoter	chr7	137411072	chr7_137410532_137411072	137410532	9430038I01Rik	709
NM_001286007;NM_027201;NM_001286011;NM_001286009;NM_133755	Promoter	chr7	140037135	chr7_140036471_140037135	140036471	Tubgcp2;Zfp511	686
NM_025378;NM_011875;NM_053194;NM_133946;NM_001177804;NM_022433;NM_001127351;NM_053088;NM_145387;NM_001033632;NM_030694;NR_015583;NM_007751;NM_001112715;NM_177897;NM_026820	Intergenic	chr7	140963965	chr7_140963220_140963965	140963220	Sirt3;Ifitm2;Ifitm1;Nlrp6;Ifitm5;Ric8;BC024386;Athl1;Psmd13;B4galnt4;Ifitm6;Ifitm3;Cox8b	754
NM_009983	Promoter	chr7	142388001	chr7_142387623_142388001	142387623	Ctsd	963
NM_025924	Promoter	chr8	13785892	chr8_13785573_13785892	13785573	Upf3a	523
NR_110510;NM_173012;NM_001079908;NM_010206;NM_001079909	Intergenic	chr8	25479068	chr8_25478711_25479068	25478711	Letm2;LOC102633315;Fgfr1	452
NM_001081286	Intergenic	chr8	44937385	chr8_44937117_44937385	44937117	Fat1	505
NM_001039562	Promoter	chr8	46000499	chr8_45999867_46000499	45999867	Ankrd37	641
NM_007981	Promoter	chr8	46470965	chr8_46470730_46470965	46470730	Acsl1	433
NM_009136;NM_144731;NM_008252;NM_021788;NM_001167981	Intergenic	chr8	57522432	chr8_57522074_57522432	57522074	Hmgb2;Galnt7;Sap30;Scrg1	480
NM_198101	Exon	chr8	69814697	chr8_69814338_69814697	69814338	Gmip	468
NM_018827	Intron	chr8	70503251	chr8_70502864_70503251	70502864	Crlf1	608
NM_007924	Promoter	chr8	70539371	chr8_70538907_70539371	70538907	Ell	882
NM_010592;NM_001286944	Promoter	chr8	70698941	chr8_70698427_70698941	70698427	Jund	2360
NR_028268;NM_022997;NM_019716;NM_001163791	Promoter	chr8	85299834	chr8_85299542_85299834	85299542	Orc6;Vps35	756
NM_001205226;NM_178078;NM_153164	Intron	chr8	95734807	chr8_95734450_95734807	95734450	Cnot1	438
NR_015574;NM_001205226;NM_178078;NM_153164	Promoter	chr8	95807883	chr8_95807366_95807883	95807366	Cnot1;4930513N10Rik	673
NM_001037841;NR_045642;NR_104433;NM_029295;NM_021028;NM_001286383	Promoter	chr8	104251275	chr8_104250798_104251275	104250798	Cklf;Tk2	825
NM_024445;NM_145824	Promoter	chr8	105827717	chr8_105827431_105827717	105827431	Tsnaxip1;Ranbp10	743
NM_009179	Promoter	chr8	110920587	chr8_110920149_110920587	110920149	St3gal2	453
NM_001167910;NM_021441;NM_029428;NM_026648;NM_026922;NM_019709;NM_175185;NM_025734;NM_023395	Intergenic	chr8	119621556	chr8_119621189_119621556	119621189	Taf1c;Mbtps1;Kcng4;Atp2c2;Wfdc1;Dnaaf1;Hsdl1;Adad2	623
NM_026922	Intron	chr8	119744075	chr8_119743759_119744075	119743759	Atp2c2	501
	Intergenic	chr8	120337347	chr8_120336902_120337347	120336902		502
	Intergenic	chr8	120356698	chr8_120356298_120356698	120356298		796
NM_178856	Promoter	chr8	120589470	chr8_120589136_120589470	120589136	Gins2	633
	Intergenic	chr8	121273955	chr8_121273436_121273955	121273436		529
NM_001285983;NM_001110100;NM_001285981;NM_016812	Promoter	chr8	121950532	chr8_121950101_121950532	121950101	Banp	919
NM_009569	Promoter	chr8	122281942	chr8_122281577_122281942	122281577	Zfpm1	842
NM_021531;NM_153141	Promoter	chr9	21546680	chr9_21546148_21546680	21546148	Carm1	1535
NM_177030	Promoter	chr9	21852672	chr9_21852279_21852672	21852279	Dock6	889
NM_181419	Promoter	chr9	22259959	chr9_22259676_22259959	22259676	Zfp599	471
NM_027030	Promoter	chr9	35174478	chr9_35174191_35174478	35174191	Dcps	502
NM_133733	Intron	chr9	40782053	chr9_40781748_40782053	40781748	Clmp	519
NM_031165	Promoter	chr9	40801491	chr9_40801046_40801491	40801046	Hspa8	706
NM_175481	Intron	chr9	42858440	chr9_42858111_42858440	42858111	Grik4	634
NM_001033498;NM_027838;NM_011099;NR_038074;NR_038075;NM_001172070;NM_001172071;NM_175235;NM_001253883;NM_001205239;NM_001172069;NM_001172068;NM_173018;NM_029922	Intergenic	chr9	59681067	chr9_59680737_59681067	59680737	Senp8;Celf6;Parp6;Gramd2;Myo9a;Pkm	563
NM_019663	Promoter	chr9	62981252	chr9_62980999_62981252	62980999	Pias1	476
NM_177583	Promoter	chr9	66796159	chr9_66795571_66796159	66795571	Aph1b	689
NM_026674	Promoter	chr9	66835342	chr9_66834972_66835342	66834972	Aph1c	581
NM_001081242	Intron	chr9	67545319	chr9_67544935_67545319	67544935	Tln2	649
NM_172460;NM_028721	Promoter	chr9	104002567	chr9_104002175_104002567	104002175	Nphp3	598
NM_153459	Promoter	chr9	106367795	chr9_106367461_106367795	106367461	Dusp7	570
NM_011678	Exon	chr9	108385257	chr9_108384661_108385257	108384661	Usp4	961
NM_133978;NM_001252479	Promoter	chr9	114781623	chr9_114781099_114781623	114781099	Cmtm7	567
NM_001286508;NM_001048146;NM_013727;NM_001286507	Promoter	chr9	118040517	chr9_118040280_118040517	118040280	Azi2	434
NM_144793	Promoter	chr9	120110633	chr9_120110370_120110633	120110370	Slc25a38	451
NM_009048;NM_001111065	Promoter	chr10	18056229	chr10_18055879_18056229	18055879	Reps1	584
NM_011240	Promoter	chr10	58447076	chr10_58446786_58447076	58446786	Ranbp2	462
NM_010438;NM_001146100	Intron	chr10	62312014	chr10_62311716_62312014	62311716	Hk1	490
NR_026944;NM_030262	Promoter	chr10	77259170	chr10_77258820_77259170	77258820	Gm10941;Pofut2	610
NR_021486;NM_001024837;NR_027377;NM_130895;NR_004429	Promoter	chr10	77418548	chr10_77418239_77418548	77418239	Gm17769;Adarb1	515
NR_027505;NM_144528	Promoter	chr10	79767775	chr10_79767104_79767775	79767104	Rnf126	966
NM_010255	Promoter	chr10	80261423	chr10_80261124_80261423	80261124	Gamt	735
NM_134002	Promoter	chr10	80622692	chr10_80622076_80622692	80622076	Csnk1g2	834
NM_172457;NM_027829	Promoter	chr10	80702639	chr10_80702224_80702639	80702224	Mob3a;Izumo4	742
NR_106141	Promoter	chr10	81414261	chr10_81413794_81414261	81413794	Mir1191b	670
NM_146009;NM_001110013;NM_001033332	Promoter	chr10	100487842	chr10_100487591_100487842	100487591	Tmtc3;Cep290	437
NM_027914	Promoter	chr10	111298967	chr10_111298665_111298967	111298665	Bbs10	512
NM_028608;NM_178610;NR_046029	Intergenic	chr10	111899483	chr10_111899048_111899483	111899048	Gm20758;Krr1;Glipr1	626
NM_026570	Promoter	chr10	117224144	chr10_117223854_117224144	117223854	Yeats4	486
NM_001081056	Exon	chr10	121607582	chr10_121607285_121607582	121607285	Xpot	530
NR_002321;NM_001159288;NR_002322;NR_110490	Promoter	chr11	3649476	chr11_3649173_3649476	3649173	Morc2a;Tug1	530
NM_030228;NM_144560;NM_001190406;NM_001190408	Promoter	chr11	5065707	chr11_5065317_5065707	5065317	Gas2l1	684
NM_001077661;NR_015577	Promoter	chr11	5762506	chr11_5762139_5762506	5762139	2210015D19Rik;Urgcp	685
NM_017401	Promoter	chr11	5840745	chr11_5840147_5840745	5840147	Polm	612
NM_009622	Intron	chr11	7152331	chr11_7151665_7152331	7151665	Adcy1	722
NM_026576	Promoter	chr11	17953855	chr11_17953635_17953855	17953635	Etaa1	438
NM_145377	Promoter	chr11	48816635	chr11_48816393_48816635	48816393	Trim41	474
NM_001048061;NM_010448	Promoter	chr11	51607286	chr11_51606900_51607286	51606900	Hnrnpab	669
NM_001004143	Promoter	chr11	61175456	chr11_61175060_61175456	61175060	Usp22	837
NM_007437	Promoter	chr11	61267166	chr11_61266831_61267166	61266831	Aldh3a2	589
NM_001291058;NR_110993	Promoter	chr11	69666780	chr11_69666275_69666780	69666275	Cd68	668
NM_029231	Promoter	chr11	70410503	chr11_70410176_70410503	70410176	Pelp1	583
NR_030711;NR_029739	Promoter	chr11	75461685	chr11_75461327_75461685	75461327	Mir22;Mir22hg	541
NM_001029938	Promoter	chr11	75510806	chr11_75510413_75510806	75510413	Rilp	603
NM_001277106;NM_018776	Promoter	chr11	80081007	chr11_80080705_80081007	80080705	Crlf3	692
NM_138681;NM_001166642;NM_001166643	Promoter	chr11	85353089	chr11_85352734_85353089	85352734	Bcas3	553
NM_008379	Promoter	chr11	97188605	chr11_97188161_97188605	97188161	Kpnb1	685
NM_009545;NM_001163308;NM_001163307	Exon	chr11	97690710	chr11_97690303_97690710	97690303	Pcgf2	463
NM_001081435	Promoter	chr11	97884457	chr11_97884128_97884457	97884128	Fbxo47	795
NM_001025779;NM_011799	Promoter	chr11	98907989	chr11_98907721_98907989	98907721	Cdc6	482
NM_011623	Intron	chr11	99008388	chr11_99007994_99008388	99007994	Top2a	492
NM_144830	Exon	chr11	101590683	chr11_101590432_101590683	101590432	Tmem106a	452
NM_001033434	Intron	chr11	103565083	chr11_103564780_103565083	103564780	Gm884	535
NM_172568	Intron	chr11	105366698	chr11_105366083_105366698	105366083	March10	649
NM_011947	Promoter	chr11	106084208	chr11_106083839_106084208	106083839	Map3k3	695
NM_001029842;NM_028710;NM_134038	Promoter	chr11	109473689	chr11_109473462_109473689	109473462	Arsg;Slc16a6	446
NR_015556	Intron	chr11	113104100	chr11_113103453_113104100	113103453	2610035D17Rik	670
NM_130454	Intron	chr11	115908283	chr11_115908005_115908283	115908005	Recql5	502
NM_001009573	Promoter	chr11	116079461	chr11_116078883_116079461	116078883	Unc13d	587
NM_172948;NM_033398;NM_178620;NM_011358;NM_028865;NM_026280	Intergenic	chr11	116906446	chr11_116906129_116906446	116906129	Mfsd11;Jmjd6;Srsf2;Mettl23;Mgat5b;Mxra7	509
NM_001167746	Exon	chr11	118041481	chr11_118041089_118041481	118041089	Dnah17	559
NM_021440;NM_011150;NM_001112699;NM_011594;NM_011180;NM_001033528;NM_001112700	Intergenic	chr11	118299093	chr11_118298665_118299093	118298665	Cyth1;Lgals3bp;BC100451;Timp2;Usp36	573
NM_145373	Promoter	chr11	121080664	chr11_121080202_121080664	121080202	Sectm1a	611
NM_178664	Promoter	chr11	121673368	chr11_121672800_121673368	121672800	B3gntl1	646
NM_008640	Promoter	chr12	8921917	chr12_8921615_8921917	8921615	Laptm4a	482
NR_045860	Intron	chr12	11053250	chr12_11052883_11053250	11052883	7420701I03Rik	498
NM_016677	Intron	chr12	17739092	chr12_17738546_17739092	17738546	Hpcal1	701
NM_178357	Promoter	chr12	24652263	chr12_24651868_24652263	24651868	Klf11	630
NM_025456	Promoter	chr12	54696154	chr12_54695497_54696154	54695497	Eapp	1077
NR_039597;NM_153804	Promoter	chr12	76533774	chr12_76533552_76533774	76533552	Mir5135;Plekhg3	435
NM_153804	Exon	chr12	76573525	chr12_76573123_76573525	76573123	Plekhg3	748
NM_001079694;NM_001079695;NM_001146217;NM_009159;NR_045057;NM_022316;NR_033786;NM_001177561;NM_011387	Intergenic	chr12	81019664	chr12_81019326_81019664	81019326	Gm20337;Srsf5;Slc10a1;1700052I22Rik;Smoc1	538
NM_001033776;NM_001168589;NM_001168588	Exon	chr12	84648800	chr12_84648461_84648800	84648461	Vrtn	583
NM_001205053;NM_001205052;NM_030887	Intron	chr12	85618073	chr12_85617747_85618073	85617747	Jdp2	536
NM_145836;NM_144524;NM_001195767	Intergenic	chr12	86801985	chr12_86801560_86801985	86801560	Lrrc74;Irf2bpl;Angel1	662
NM_172500;NM_001042699;NR_003145;NM_028419;NR_037229;NM_013775;NR_028576;NM_013776;NM_013773	Intergenic	chr12	105087529	chr12_105087065_105087529	105087065	Mir3069;Tcl1b1;Snhg10;Glrx5;Scarna13;Tcl1b2;Syne3;Tcl1b5	704
NM_010010	Promoter	chr12	108334353	chr12_108333725_108334353	108333725	Cyp46a1	808
NR_033340	Promoter	chr12	110591953	chr12_110591369_110591953	110591369	B930059L03Rik	751
NM_025488	Exon	chr12	110668751	chr12_110668369_110668751	110668369	1700001K19Rik	632
NM_001025358;NM_001025359;NM_001025363;NM_001025362;NM_001025361;NM_001025360;NM_001081959;NM_008450	Intron	chr12	111769535	chr12_111769214_111769535	111769214	Klc1	589
NM_001024602	Promoter	chr12	112723201	chr12_112722772_112723201	112722772	Cep170b	633
NM_028193	Promoter	chr12	113001200	chr12_113000857_113001200	113000857	Brf1	432
NM_033268	Intron	chr13	12298254	chr13_12297944_12298254	12297944	Actn2	566
NM_138654;NM_025479	Promoter	chr13	17695365	chr13_17694915_17695365	17694915	Mplkip;Sugct	818
NM_181754	Intergenic	chr13	19919154	chr13_19918805_19919154	19918805	Gpr141	599
NM_145938	Promoter	chr13	35906346	chr13_35906071_35906346	35906071	Rpp40	487
NR_027893;NM_016709	Intergenic	chr13	52771673	chr13_52771441_52771673	52771441	Auh;BB123696	447
NM_001256065	Promoter	chr13	62785871	chr13_62785295_62785871	62785295	Gm5141	854
NM_175283;NM_145354	Promoter	chr13	69611998	chr13_69611463_69611998	69611463	Srd5a1;Nsun2	1087
NR_110431;NR_110430;NR_110432;NR_046157	Intergenic	chr13	97506041	chr13_97505775_97506041	97505775	Lincenc1;Gm5086	482
NM_011695	Promoter	chr14	21831553	chr14_21831309_21831553	21831309	Vdac2	439
NM_176845;NM_001042719;NM_001039106;NM_001284399	Intron	chr14	45597985	chr14_45597447_45597985	45597447	Ddhd1	545
NM_023773	Promoter	chr14	56668732	chr14_56668292_56668732	56668292	Mphosph8	514
NM_011892;NM_001164155;NM_013869;NM_172809	Intergenic	chr14	61135052	chr14_61134651_61135052	61134651	Sgcg;Sacs;Tnfrsf19	693
NM_001110162;NM_001111028;NM_001285933;NM_134073;NM_175384	Promoter	chr14	67716044	chr14_67715442_67716044	67715442	Cdca2;Kctd9	634
NM_021434	Promoter	chr14	118136471	chr14_118135879_118136471	118135879	Gpr180	611
NM_134074	Promoter	chr14	121798680	chr14_121798236_121798680	121798236	Dock9	686
NM_178748;NM_001289496;NM_001113386;NM_013584;NM_001289498	Intergenic	chr15	7119209	chr15_7118653_7119209	7118653	Egflam;Lifr	646
NM_148938	Promoter	chr15	8709126	chr15_8708784_8709126	8708784	Slc1a3	608
NR_045093;NM_145470	Promoter	chr15	55112879	chr15_55112393_55112879	55112393	Gm9920;Deptor	726
NM_175212	Promoter	chr15	58824096	chr15_58823550_58824096	58823550	Tmem65	917
NM_025340;NM_001164607;NM_001164608;NM_026859	Promoter	chr15	76351309	chr15_76350909_76351309	76350909	Maf1;Sharpin	632
NM_022410	Promoter	chr15	77842234	chr15_77841861_77842234	77841861	Myh9	611
NM_144849;NM_027231;NM_001045558;NM_145139;NM_008837;NM_020516;NR_029470;NM_011437;NM_177461;NM_138581	Intergenic	chr15	79154419	chr15_79153833_79154419	79153833	Slc16a8;Eif3l;Ankrd54;Micall1;Pick1;Sox10;Polr2f;1700088E04Rik;Gm10863	644
NM_029374;NM_027669	Exon	chr16	4992204	chr16_4991834_4992204	4991834	Sept12	733
NM_027446	Promoter	chr16	5254810	chr16_5254533_5254810	5254533	Fam86	505
	Intergenic	chr16	7797824	chr16_7797343_7797824	7797343		755
NR_105785;NM_022982;NR_015575;NM_033324;NM_172151;NR_035467;NM_001081000;NM_138583;NM_001080999;NM_001195205;NR_027843;NM_011239	Intergenic	chr16	18220264	chr16_18219803_18220264	18219803	Dgcr8;4933432I09Rik;Zdhhc8;Rtn4r;Trmt2a;Tango2;Mir6366;Mir1306;Ranbp1	627
NR_027488;NM_029457	Promoter	chr16	22009684	chr16_22009400_22009684	22009400	Senp2	497
NM_183029	Intron	chr16	22140077	chr16_22139668_22140077	22139668	Igf2bp2	606
NR_040374	Promoter	chr16	25059305	chr16_25058975_25059305	25058975	A230028O05Rik	638
NM_021495;NM_021497;NM_021496	Intergenic	chr16	46593249	chr16_46592905_46593249	46592905	Pvrl3	526
	Intergenic	chr16	53781797	chr16_53781240_53781797	53781240		566
NM_007890;NM_001113389;NM_001025584;NM_010606	Intergenic	chr16	94699416	chr16_94698859_94699416	94698859	Dyrk1a;Kcnj6	595
NM_022311;NM_010806	Intergenic	chr17	13683197	chr17_13682624_13683197	13682624	Mllt4;Tcte2	633
NR_105931	Promoter	chr17	25243513	chr17_25243047_25243513	25243047	Mir3547	521
NM_027544;NM_001251881	Intron	chr17	27034633	chr17_27034033_27034633	27034033	Ggnbp1	780
NM_207219;NM_001110832;NM_001289491;NM_001289490;NM_010913	Promoter	chr17	48410074	chr17_48409695_48410074	48409695	Nfya;Oard1	868
NM_139138;NM_145490;NR_108021;NM_026530;NM_001159523;NM_146249;NM_183178;NM_015766;NM_028381;NM_009168;NM_013664;NM_145934;NM_001252471;NM_144546;NR_102313	Intergenic	chr17	55932203	chr17_55931949_55932203	55931949	Fsd1;Mpnd;Gm16712;Ccdc94;Emr4;Ebi3;Zfp119b;Stap2;Zfp119a;Shd;Sh3gl1;Zfp959	434
NM_008233	Promoter	chr17	56079682	chr17_56078983_56079682	56078983	Hdgfrp2	2316
NM_153152	Promoter	chr17	56610159	chr17_56609667_56610159	56609667	2410015M20Rik	707
NM_018730;NM_153152	Promoter	chr17	56612338	chr17_56612006_56612338	56612006	Rpl36;2410015M20Rik	740
NM_001166474;NM_027244;NM_178926	Promoter	chr17	56717715	chr17_56717017_56717715	56717017	Vmac;Ndufa11	1042
NM_172963;NM_001114098;NM_024448;NM_028998	Intergenic	chr17	66480373	chr17_66480120_66480373	66480120	Mtcl1;Rab12;Themis3	486
NM_009187;NM_001159529	Promoter	chr17	83514625	chr17_83514059_83514625	83514059	Cox7a2l	597
NM_010830	Promoter	chr17	87975675	chr17_87975301_87975675	87975301	Msh6	633
NM_178722	Promoter	chr18	5334751	chr18_5334200_5334751	5334200	Zfp438	560
NM_021522;NM_001038589	Promoter	chr18	10030148	chr18_10029813_10030148	10029813	Usp14	720
NM_001033445	Promoter	chr18	21300488	chr18_21300048_21300488	21300048	Garem	675
NM_007462;NR_040534	Intergenic	chr18	34132516	chr18_34132207_34132516	34132207	Apc;Gm10548	450
NM_172834	Promoter	chr18	77281754	chr18_77281400_77281754	77281400	Loxhd1	613
NM_178670;NM_007505;NM_013831;NR_027978;NM_146089	Intergenic	chr18	77755845	chr18_77755593_77755845	77755593	4930465K10Rik;Pstpip2;Atp5a1;8030462N17Rik;Haus1	469
NM_027857	Promoter	chr19	3988920	chr19_3988323_3988920	3988323	Acy3	870
NM_001110791;NM_011750;NR_122118	Promoter	chr19	6363853	chr19_6363483_6363853	6363483	Sf1	570
NM_001166368;NM_008020	Promoter	chr19	6980267	chr19_6979961_6980267	6979961	Fkbp2	521
NM_173068;NM_018801;NM_173067	Promoter	chr19	10389213	chr19_10388973_10389213	10388973	Syt7	470
NR_045645;NM_145156	Promoter	chr19	43675460	chr19_43675048_43675460	43675048	Slc25a28;BC037704	757
NM_176958	Promoter	chr19	44562701	chr19_44562328_44562701	44562328	Hif1an	587
NM_001081225	Promoter	chr19	44931621	chr19_44931039_44931621	44931039	Fam178a	735
NR_003632	Promoter	chrX	8096933	chrX_8096635_8096933	8096635	Gm6787	517
NR_001463;NR_001570	Promoter	chrX	103482358	chrX_103482045_103482358	103482045	Xist	462
NM_029541	Promoter	chrX	136033110	chrX_136032825_136033110	136032825	Arxes1	505
NM_029836	Promoter	chrX	152342800	chrX_152342516_152342800	152342516	Tspyl2	515
