# Supplementary material for: Allele-specific differential regulation of monoallelically expressed autosomal genes in the cardiac lineage
Source: Nat Commun. 2022 Oct 10;13:5984. doi: 10.1038/s41467-022-33722-x (PMC9550772; doi:10.1038/s41467-022-33722-x)
Supplement: Supplementary file 13 — Source Data [file 41467_2022_33722_MOESM13_ESM.zip › Source Data 55.csv]

accession	annotation	chrom	end	id	start	symbol	totalSignal
NM_018872	Intergenic	chr1	36983788	chr1_36983437_36983788	36983437	Tmem131	571
NM_016878;NM_001110831	Promoter	chr1	75317867	chr1_75317341_75317867	75317341	Dnpep	1309
NM_027357	Promoter	chr1	86064701	chr1_86064360_86064701	86064360	Psmd1	595
NM_177081;NM_001033409;NM_001163131;NM_026823;NM_134438;NM_145417;NM_007921;NM_007955;NM_001159624	Intergenic	chr1	135199822	chr1_135199114_135199822	135199114	Ptprv;Lgr6;Gpr37l1;Arl8a;Rnpep;Elf3;Ptpn7	1009
NM_001163131;NM_001159624;NM_134438;NM_011590;NM_145417;NM_026823;NM_007921;NM_053106	Intergenic	chr1	135249160	chr1_135248609_135249160	135248609	Gpr37l1;Timm17a;Arl8a;Rnpep;Elf3;Lmod1	791
NR_037986	Intron	chr1	136708066	chr1_136707626_136708066	136707626	Gm16880	669
	Intergenic	chr1	149624562	chr1_149624308_149624562	149624308		477
NM_022312	Intron	chr1	159546315	chr1_159545699_159546315	159545699	Tnr	625
NM_008210;NM_013729;NM_145943;NM_133225	Intergenic	chr1	180792506	chr1_180792152_180792506	180792152	Acbd3;Sde2;Mixl1;H3f3a	676
NM_133684	Promoter	chr1	184846135	chr1_184845592_184846135	184845592	Marc2	620
NM_172475	Intron	chr2	4222329	chr2_4221966_4222329	4221966	Frmd4a	493
NM_001162485;NR_027876;NM_178408	Promoter	chr2	24935689	chr2_24935335_24935689	24935335	Arrdc1	1329
NM_001031808;NM_146251	Promoter	chr2	24976007	chr2_24975629_24976007	24975629	Mrpl41;Pnpla7	648
NM_146116	Promoter	chr2	25225265	chr2_25224939_25225265	25224939	Tubb4b	580
NM_029293	Promoter	chr2	25575030	chr2_25574681_25575030	25574681	Phpt1	573
NM_026212;NR_105962;NR_028572;NR_028571;NM_019833;NR_029541;NM_198724;NM_001164564;NR_024068;NM_008714;NM_178444;NR_106155;NM_198725	Intergenic	chr2	26566687	chr2_26566298_26566687	26566298	Mir6996;Snhg7;Snora43;Fam69b;Snora17;Notch1;Egfl7;Mir126a;Mir126b;Agpat2	805
NM_144885;NM_028846	Promoter	chr2	30982219	chr2_30981681_30982219	30981681	BC005624;Usp20	631
NM_022310;NM_001163434	Promoter	chr2	34772101	chr2_34771625_34772101	34771625	Hspa5	775
NM_009398;NM_019401;NM_030243;NM_175238;NM_001141948;NM_001141949;NM_001141982;NM_001141981	Intergenic	chr2	52020944	chr2_52020548_52020944	52020548	Tnfaip6;Rbm43;Rif1;Nmi	636
NM_025942;NM_030091	Promoter	chr2	73214440	chr2_73213828_73214440	73213828	Ola1	661
NM_001276444;NM_001276443;NM_001190297	Promoter	chr2	73386917	chr2_73386561_73386917	73386561	Gpr155	567
NM_001109690;NM_001109691;NM_138755	Exon	chr2	92331017	chr2_92330365_92331017	92330365	Phf21a	656
NM_001291054;NM_175113;NM_025676	Promoter	chr2	132816133	chr2_132815703_132816133	132815703	Trmt6;Mcm8	587
NM_026968	Intron	chr2	157376720	chr2_157376461_157376720	157376461	Manbal	482
NM_145851	Promoter	chr2	180274221	chr2_180273707_180274221	180273707	Cables2	705
NM_033623;NM_001205362;NM_001205361;NM_178418;NR_029456;NM_029570;NM_023644	Intergenic	chr3	35940250	chr3_35939916_35940250	35939916	Ccdc144b;Dcun1d1;Atp11b;Mccc1;Mccc1os	542
NM_001082484;NM_029721;NM_177250;NM_016901;NM_001289620;NM_001289613;NM_030116;NM_001289616;NM_001293734;NM_011281;NM_028307;NM_172434;NR_110353;NM_025506;NR_121656	Intergenic	chr3	94494070	chr3_94493724_94494070	94493724	Tdrkh;Lingo4;Celf3;Rorc;Oaz3;Riiad1;Snx27;Mrpl9	561
NM_008951;NM_001282017	Promoter	chr3	95043164	chr3_95042702_95043164	95042702	Psmd4	599
NR_024139;NM_178891	Promoter	chr3	110251408	chr3_110251021_110251408	110251021	Prmt6	720
	Intergenic	chr4	21167753	chr4_21167407_21167753	21167407		532
NR_028384;NM_025669	Promoter	chr4	21847941	chr4_21847638_21847941	21847638	Pnisr;4930528A17Rik	579
NM_007386	Promoter	chr4	40143549	chr4_40142974_40143549	40142974	Aco1	640
NM_009503	Promoter	chr4	43000694	chr4_43000217_43000694	43000217	Vcp	486
NM_019485	Exon	chr4	43695504	chr4_43695247_43695504	43695247	Olfr70	466
NR_027923;NM_011599;NM_001285532;NM_001285530;NM_001285531;NM_001285529	Promoter	chr4	72201097	chr4_72200672_72201097	72200672	Tle1;C630043F03Rik	571
	Intergenic	chr4	84028774	chr4_84028131_84028774	84028131		659
NM_019535	Promoter	chr4	85206157	chr4_85205825_85206157	85205825	Sh3gl2	556
NM_027250	Promoter	chr4	108328469	chr4_108328036_108328469	108328036	Coa7	699
NM_019782;NM_019783;NM_001038998;NM_001012400;NM_001145936;NM_001145935;NM_001286148;NM_029198;NM_001042411;NM_183140;NM_024462;NM_013848;NM_011400	Intergenic	chr4	119141508	chr4_119141208_119141508	119141208	Ccdc23;Zfp691;4930538K18Rik;Slc2a1;Ermap;Lepre1;AU022252	468
NM_008385	Exon	chr4	124751904	chr4_124751586_124751904	124751586	Inpp5b	491
NM_153403	Promoter	chr4	126466574	chr4_126466137_126466574	126466137	Ago1	769
	Intergenic	chr4	127597707	chr4_127597229_127597707	127597229		675
NM_001080819	Promoter	chr4	133754892	chr4_133754426_133754892	133754426	Arid1a	601
NM_001162970	Exon	chr4	134081134	chr4_134080558_134081134	134080558	Aim1l	609
NM_019641	Promoter	chr4	134468656	chr4_134468211_134468656	134468211	Stmn1	575
NM_016799;NM_022980;NM_181047;NM_001243305;NM_145555;NM_001243306;NM_001130477;NM_013885;NM_001168500;NM_001168498	Intergenic	chr4	135313316	chr4_135312969_135313316	135312969	Srrm1;Clic4;Ncmap;Rcan3	563
NM_133872	Intron	chr4	136567261	chr4_136566824_136567261	136566824	Kdm1a	571
NM_172520	Intron	chr4	141248552	chr4_141248178_141248552	141248178	Arhgef19	596
NM_001163722;NM_001163721	Promoter	chr4	154026586	chr4_154026128_154026586	154026128	Smim1	669
NM_011659	Promoter	chr4	156013735	chr4_156013347_156013735	156013347	Tnfrsf4	556
NR_037304	Intron	chr5	23826820	chr5_23826430_23826820	23826430	Mir3471-1	583
NM_001161800;NM_026448;NR_037304	Intron	chr5	24124536	chr5_24124218_24124536	24124218	Klhl7;Mir3471-1	538
NM_153076	Intron	chr5	24752022	chr5_24751336_24752022	24751336	Crygn	743
NM_001081383;NR_030700	Promoter	chr5	25499687	chr5_25499133_25499687	25499133	Kmt2c;4831440E17Rik	1165
NM_007635	Promoter	chr5	93267538	chr5_93266968_93267538	93266968	Ccng2	575
NM_001164735;NM_001104628;NM_016715	Intergenic	chr5	109553381	chr5_109553001_109553381	109553001	Vmn2r17;Crlf2	717
NM_001164735;NM_016715	Intergenic	chr5	109553928	chr5_109553604_109553928	109553604	Crlf2	1135
NM_173066;NM_029337	Promoter	chr5	110771043	chr5_110770523_110771043	110770523	Ep400	530
NM_011677;NM_001040691	Promoter	chr5	114131161	chr5_114130785_114131161	114130785	Ung	890
	Intergenic	chr5	116791151	chr5_116790702_116791151	116790702		507
NM_008507	Promoter	chr5	121837310	chr5_121836911_121837310	121836911	Sh2b3	576
NM_019875	Intron	chr5	124085060	chr5_124084759_124085060	124084759	Abcb9	479
NM_019875	Promoter	chr5	124096146	chr5_124095885_124096146	124095885	Abcb9	482
NM_025671	Promoter	chr5	124112286	chr5_124112012_124112286	124112012	Ogfod2	489
NM_144509;NM_025671	Promoter	chr5	124114923	chr5_124114586_124114923	124114586	Arl6ip4;Ogfod2	550
NR_033794;NM_001190437;NM_145215	Promoter	chr5	135009678	chr5_135009269_135009678	135009269	Abhd11	621
NM_013763	Promoter	chr5	135149472	chr5_135149087_135149472	135149087	Tbl2	693
NM_001039103;NM_001291233;NM_178751;NM_001291239;NM_001291234;NM_018825;NM_001291240;NM_001291238;NM_025774;NM_198602;NM_011293;NM_133914;NM_027891;NM_009986;NM_028070;NR_106002	Intergenic	chr5	136180025	chr5_136179557_136180025	136179557	Orai2;Prkrip1;Lrwd1;Mir7035;Cux1;Sh2b2;Rasa4;Alkbh4;Polr2j	658
NM_031406	Promoter	chr5	137334077	chr5_137333612_137334077	137333612	Slc12a9	729
NM_146257	Promoter	chr5	142701715	chr5_142701340_142701715	142701340	Slc29a4	698
NM_001033312	Promoter	chr5	142895202	chr5_142894814_142895202	142894814	Fbxl18	979
NM_007984	Promoter	chr5	142960879	chr5_142960151_142960879	142960151	Fscn1	747
NM_025833;NR_102374;NR_102373;NR_102372	Promoter	chr5	144358588	chr5_144358176_144358588	144358176	Dmr;Baiap2l1	644
NM_010886	Promoter	chr6	11907783	chr6_11907456_11907783	11907456	Ndufa4	528
NR_038124	Promoter	chr6	30174646	chr6_30174341_30174646	30174341	BB283400	609
NM_019499	Promoter	chr6	66535149	chr6_66534898_66535149	66534898	Mad2l1	489
	Intergenic	chr6	73608671	chr6_73608327_73608671	73608327		542
NM_030251;NR_045880	Promoter	chr6	88842371	chr6_88842030_88842371	88842030	Abtb1;Gm15612	762
NR_027009;NR_027008;NR_027010;NM_028385	Promoter	chr6	113076435	chr6_113076079_113076435	113076079	Setd5;Gt(ROSA)26Sor	824
NM_011236;NM_001166383;NM_001166382;NM_001166381	Promoter	chr6	119903085	chr6_119902717_119903085	119902717	Rad52	692
NM_010749	Promoter	chr6	122309089	chr6_122308528_122309089	122308528	M6pr	604
NR_029792;NM_013545;NM_007531;NM_013533;NM_007881;NM_013538;NM_013536;NM_013509;NM_013535;NM_013539;NM_145130;NM_013700;NM_013588;NM_013534;NR_029554;NM_013530;NM_009415;NM_001077705;NM_013488	Intergenic	chr6	124792939	chr6_124792480_124792939	124792480	Grcc10;Phb2;Mir141;Tpi1;Gnb3;Usp5;Cd4;Cdca3;Eno2;Atn1;Lpcat3;Emg1;Spsb2;Gpr162;Lrrc23;Mir200c;Ptpn6;Leprel2	783
NM_022657	Exon	chr6	127080242	chr6_127079919_127080242	127079919	Fgf23	570
NM_009875	Promoter	chr6	134920636	chr6_134920315_134920636	134920315	Cdkn1b	563
NM_025315	Promoter	chr6	146642829	chr6_146642518_146642829	146642518	Med21	520
NM_001170433;NM_026221	Intron	chr6	146913429	chr6_146913031_146913429	146913031	Ppfibp1	541
NM_001033431	Intron	chr7	3223687	chr7_3223286_3223687	3223286	Nlrp12	485
NM_177888;NM_001025163;NM_001112805	Promoter	chr7	6362691	chr7_6362411_6362691	6362411	Zfp78	478
NM_177888;NM_001025163;NM_001112805	Promoter	chr7	6363319	chr7_6363009_6363319	6363009	Zfp78	520
NM_001290994;NM_008817;NM_021323	Promoter	chr7	6728339	chr7_6728011_6728339	6728011	Usp29;Peg3	547
NM_026046;NM_001104645;NM_001017955;NM_001104648;NM_022981	Intergenic	chr7	12780724	chr7_12780208_12780724	12780208	Zfp110;Zscan18;Vmn2r56;Vmn2r55;Zfp329	527
NM_001290457;NM_009046	Promoter	chr7	19628852	chr7_19628563_19628852	19628563	Relb	525
NM_153112	Promoter	chr7	24481995	chr7_24481631_24481995	24481631	Cadm4	645
NM_023154;NM_001033205	Promoter	chr7	24586063	chr7_24585689_24586063	24585689	Zfp575;Ethe1	569
NM_023133	Promoter	chr7	24884032	chr7_24883721_24884032	24883721	Rps19	532
NM_001130151;NM_001130150;NM_001130153;NM_023133;NM_182785;NM_001290469;NR_045096;NR_106013;NM_001130152;NR_106014;NM_010261;NM_007655;NM_027732;NM_008488	Intergenic	chr7	24890994	chr7_24890641_24890994	24890641	Lypd4;Mir7046;Gm5893;Rps19;Arhgef1;Atp1a3;Dmrtc2;Mir7047;Rabac1;Cd79a	616
NM_001168506;NM_175477	Promoter	chr7	25077627	chr7_25076855_25077627	25076855	Zfp574	915
NM_001164658	Promoter	chr7	29212024	chr7_29211519_29212024	29211519	Catsperg1	1095
NM_001290802;NM_001290804;NM_007645	Promoter	chr7	45239207	chr7_45238878_45239207	45238878	Cd37	553
NM_175130	Exon	chr7	45318419	chr7_45317955_45318419	45317955	Trpm4	490
NM_001033962;NM_173010;NM_011668	Promoter	chr7	59229038	chr7_59228785_59229038	59228785	Ube3a	488
NM_080443;NM_152815;NR_034030;NR_003961;NM_001191001	Promoter	chr7	66690272	chr7_66689762_66690272	66689762	Lins;Asb7	709
NM_145946	Promoter	chr7	79394978	chr7_79394576_79394978	79394576	Fanci	590
NM_001039039	Promoter	chr7	97332587	chr7_97332281_97332587	97332281	Kctd21	545
NM_001164258	Intron	chr7	99913029	chr7_99912555_99913029	99912555	Xrra1	585
NM_011671	Promoter	chr7	100495837	chr7_100495142_100495837	100495142	Ucp2	704
NM_027532;NM_001291348;NM_001291349	Promoter	chr7	101896689	chr7_101896294_101896689	101896294	Anapc15	609
NM_001031814;NR_027879	Promoter	chr7	118244133	chr7_118243724_118244133	118243724	Smg1;4930583K01Rik	612
NM_080638;NM_030240	Promoter	chr7	127017366	chr7_127017092_127017366	127017092	Mvp;Pagr1a	475
NM_177362	Promoter	chr7	127244480	chr7_127244120_127244480	127244120	Zfp771	485
NM_023203	Promoter	chr7	127260890	chr7_127260355_127260890	127260355	Dctpp1	573
NM_025886;NM_028050	Promoter	chr7	141216195	chr7_141215797_141216195	141215797	Lmntd2;Rassf7	713
NM_009377	Exon	chr7	142895326	chr7_142894829_142895326	142894829	Th	872
NM_133962	Intron	chr8	3435582	chr8_3435076_3435582	3435076	Arhgef18	545
NM_145591	Promoter	chr8	4613426	chr8_4612852_4613426	4612852	Zfp958	908
NM_010111	Promoter	chr8	8661237	chr8_8660864_8661237	8660864	Efnb2	497
NM_009931;NM_009932	Promoter	chr8	11313921	chr8_11313574_11313921	11313574	Col4a2;Col4a1	467
NM_019521	Promoter	chr8	13494163	chr8_13493893_13494163	13493893	Gas6	477
NR_035426	Intron	chr8	39814346	chr8_39813816_39814346	39813816	Mir669e	577
NR_027759;NM_001161516;NM_001161515;NM_178788;NM_133791	Intergenic	chr8	48076168	chr8_48075793_48076168	48075793	Wwc2;Dctd	558
NM_175089;NM_001293638;NM_001293639;NM_001293637	Promoter	chr8	60993839	chr8_60993103_60993839	60993103	Nek1	754
NM_001293791;NM_027590;NM_001293792	Promoter	chr8	68794593	chr8_68794249_68794593	68794249	Ints10	571
NR_038043;NR_038044	Promoter	chr8	69395488	chr8_69395218_69395488	69395218	Gm10033	500
NM_001007570	Promoter	chr8	70212925	chr8_70212364_70212925	70212364	Slc25a42	643
NM_172755;NM_133972;NM_001168290	Promoter	chr8	70234474	chr8_70234156_70234474	70234156	Armc6;Sugp2	812
NM_178771;NM_001122830	Promoter	chr8	70477575	chr8_70476725_70477575	70476725	Klhl26	1563
NM_007924	Promoter	chr8	70539414	chr8_70538860_70539414	70538860	Ell	1026
NM_010592;NM_001286944	Promoter	chr8	70698841	chr8_70698364_70698841	70698364	Jund	1706
NM_001166399;NM_009001	Promoter	chr8	70755110	chr8_70754566_70755110	70754566	Rab3a	1030
NM_199308	Promoter	chr8	70792908	chr8_70792464_70792908	70792464	Mast3	920
NR_106099	Promoter	chr8	70797629	chr8_70797053_70797629	70797053	Mir7240	703
NM_026964	Exon	chr8	70870092	chr8_70869728_70870092	70869728	Ccdc124	727
NM_026964	Promoter	chr8	70873780	chr8_70873480_70873780	70873480	Ccdc124	504
NM_145598	Exon	chr8	71561968	chr8_71561613_71561968	71561613	Nxnl1	540
NM_011977	Promoter	chr8	71569950	chr8_71569593_71569950	71569593	Slc27a1	823
NM_197982;NR_106188;NM_001163031;NM_177262;NM_001199593;NM_001163030;NM_011925;NM_001163029	Intergenic	chr8	83776609	chr8_83776314_83776609	83776314	Pkn1;Cd97;Mir1668;Ddx39	482
NM_029045;NM_145970;NM_001163752	Promoter	chr8	84148324	chr8_84147980_84148324	84147980	4930432K21Rik;Cc2d1a	814
NM_026760;NM_019652	Promoter	chr8	85025263	chr8_85024996_85025263	85024996	Asna1;2310036O22Rik	487
NR_110581;NM_026791;NR_110582;NR_106038	Promoter	chr8	85060434	chr8_85059983_85060434	85059983	Fbxw9;A230103J11Rik;Mir7070	637
NR_028268;NM_022997;NM_019716;NM_001163791	Promoter	chr8	85299834	chr8_85299542_85299834	85299542	Orc6;Vps35	768
NM_001128170;NM_001128171;NM_001276279;NM_173369;NM_145857	Intergenic	chr8	88755659	chr8_88755133_88755659	88755133	Cyld;Nod2	652
NM_173431;NM_011936	Promoter	chr8	91313652	chr8_91313264_91313652	91313264	Rpgrip1l;Fto	602
NM_026116	Promoter	chr8	94098449	chr8_94097902_94098449	94097902	Bbs2	556
NM_172410;NM_026116;NM_008630;NM_008631;NM_013603;NM_013602	Intergenic	chr8	94183665	chr8_94183381_94183665	94183381	Bbs2;Mt2;Mt3;Mt1;Nup93;Mt4	491
	Intergenic	chr8	96278329	chr8_96277991_96278329	96277991		511
NM_021028;NR_045642	Intron	chr8	104244049	chr8_104243610_104244049	104243610	Tk2	466
NM_024445;NM_145824	Promoter	chr8	105827749	chr8_105827320_105827749	105827320	Tsnaxip1;Ranbp10	556
NM_177150	Promoter	chr8	105852036	chr8_105851634_105852036	105851634	Cenpt	621
NM_020046	Promoter	chr8	109608481	chr8_109608189_109608481	109608189	Dhodh	499
NM_146215	Promoter	chr8	110218081	chr8_110217730_110218081	110217730	Cmtr2	604
NM_172916	Intron	chr8	110522358	chr8_110521686_110522358	110521686	Hydin	681
NM_028941;NM_001163262	Intron	chr8	117383689	chr8_117383230_117383689	117383230	Cmip	711
NM_024219	Promoter	chr8	119344714	chr8_119344349_119344714	119344349	Hsbp1	630
NM_178856	Promoter	chr8	120589465	chr8_120589172_120589465	120589172	Gins2	751
NM_001285983;NM_001110100;NM_001285981;NM_016812	Promoter	chr8	121950683	chr8_121950084_121950683	121950084	Banp	1996
NM_009569	Promoter	chr8	122282046	chr8_122281454_122282046	122281454	Zfpm1	1417
NM_001029994;NM_001029993	Intron	chr8	122405849	chr8_122405546_122405849	122405546	Zc3h18	476
NM_138656;NR_028354;NR_045696	Promoter	chr8	122443929	chr8_122443652_122443929	122443652	Mvd;9330133O14Rik	528
NM_139272	Exon	chr8	124324187	chr8_124323865_124324187	124323865	Galnt2	580
NM_145154	Promoter	chr9	20878711	chr9_20878311_20878711	20878311	Angptl6	604
NM_021531;NM_153141	Promoter	chr9	21546620	chr9_21546212_21546620	21546212	Carm1	1410
NR_045886;NM_019651;NM_028820;NR_102289;NM_028347;NM_001014398;NM_001110351;NM_001110350;NM_025417;NR_033784;NM_011378;NM_028636	Intergenic	chr9	57163009	chr9_57162577_57163009	57162577	Man2c1os;Trcg1;Man2c1;1700017B05Rik;1700041C23Rik;Commd4;Ptpn9;Neil1;Gm10658;Sin3a	612
NM_001033498;NM_027838;NM_011099;NR_038074;NR_038075;NM_001172070;NM_001172071;NM_175235;NM_001253883;NM_001205239;NM_001172069;NM_001172068;NM_173018;NM_029922	Intergenic	chr9	59680588	chr9_59680170_59680588	59680170	Senp8;Celf6;Parp6;Gramd2;Myo9a;Pkm	634
NM_011149	Promoter	chr9	66060459	chr9_66060099_66060459	66060099	Ppib	514
NM_026674	Promoter	chr9	66835210	chr9_66834892_66835210	66834892	Aph1c	480
NM_001039546	Promoter	chr9	80164907	chr9_80164620_80164907	80164620	Myo6	510
NM_175213	Intron	chr9	82005179	chr9_82004872_82005179	82004872	Mei4	597
NM_011562	Promoter	chr9	110948198	chr9_110947876_110948198	110947876	Tdgf1	513
NM_175374	Promoter	chr10	5824514	chr10_5823936_5824514	5823936	Mtrf1l	869
NM_026203;NM_001177776;NM_010848;NM_001198914	Intergenic	chr10	21102048	chr10_21101664_21102048	21101664	Myb;Ahi1	565
NM_028732;NM_001159572	Promoter	chr10	60347160	chr10_60346892_60347160	60346892	4632428N05Rik	502
NM_001272092;NM_001272091;NM_001272090;NM_027912;NR_073587	Promoter	chr10	61695816	chr10_61695330_61695816	61695330	Tysnd1	824
NM_007731	Intron	chr10	61950356	chr10_61949897_61950356	61949897	Col13a1	550
NM_026085	Exon	chr10	63057949	chr10_63057573_63057949	63057573	Pbld2	589
NM_175329	Promoter	chr10	75937436	chr10_75937013_75937436	75937013	Chchd10	631
NM_173751	Promoter	chr10	78575012	chr10_78574690_78575012	78574690	Ilvbl	589
NR_027505;NM_144528	Promoter	chr10	79767477	chr10_79767132_79767477	79767132	Rnf126	817
NM_031380;NR_038088	Intron	chr10	79780902	chr10_79780544_79780902	79780544	Bc1;Fstl3	579
NM_001003949	Promoter	chr10	79984945	chr10_79984686_79984945	79984686	Tmem259	490
NM_134002	Promoter	chr10	80622692	chr10_80622145_80622692	80622145	Csnk1g2	2587
NM_028709	Intron	chr10	85539793	chr10_85539134_85539793	85539134	Btbd11	668
NM_175331	Promoter	chr10	86778898	chr10_86778595_86778898	86778595	Nt5dc3	537
NM_001285785;NM_146011	Promoter	chr10	127322796	chr10_127322249_127322796	127322249	Arhgap9	595
NM_028022	Promoter	chr11	4220887	chr11_4220580_4220887	4220580	Gatsl3	523
NM_029938	Promoter	chr11	6444730	chr11_6444264_6444730	6444264	H2afv	473
	Intergenic	chr11	8812117	chr11_8811824_8812117	8811824		491
NM_009288	Exon	chr11	32588815	chr11_32588536_32588815	32588536	Stk10	495
NM_212484	Promoter	chr11	49713154	chr11_49712804_49713154	49712804	Cnot6	673
NM_025352;NM_008110	Promoter	chr11	53431614	chr11_53430992_53431614	53430992	Gdf9;Uqcrq	999
NM_001205068;NR_037992;NM_178659;NM_144521	Promoter	chr11	59450571	chr11_59450057_59450571	59450057	Snap47;Jmjd4	518
NM_001290012;NM_001290011	Promoter	chr11	60046602	chr11_60046308_60046602	60046308	Pemt	530
NM_009497;NM_001159519;NM_011786;NM_001159367;NM_033041;NM_025838;NM_028005;NM_011065;NM_011496;NM_028336;NM_009659;NM_001143790;NM_001013256;NM_001281464;NM_001281465;NM_009661	Intergenic	chr11	69095632	chr11_69095173_69095632	69095173	Vamp2;Alox8;Aloxe3;Ctc1;Per1;2310047M10Rik;Aurkb;Tmem107;Alox12b;Pfas;Hes7	603
NM_001004144	Intron	chr11	77498458	chr11_77498171_77498458	77498171	Git1	479
NM_018854;NM_001159392;NM_009395	Promoter	chr11	78536428	chr11_78535918_78536428	78535918	Ift20;Tnfaip1	532
NM_172133	Promoter	chr11	80154341	chr11_80153957_80154341	80153957	Adap2	616
NM_008379	Promoter	chr11	97188629	chr11_97188225_97188629	97188225	Kpnb1	651
NM_008626	Promoter	chr11	105293008	chr11_105292680_105293008	105292680	Mrc2	497
NM_025400;NM_001033393	Promoter	chr11	115187732	chr11_115187400_115187732	115187400	Nat9;Tmem104	567
NM_011180;NM_001112699	Promoter	chr11	118248711	chr11_118248248_118248711	118248248	Cyth1	714
NM_178664	Promoter	chr11	121673298	chr11_121672862_121673298	121672862	B3gntl1	576
NM_001146198	Promoter	chr12	56534113	chr12_56533583_56534113	56533583	Nkx2-1	587
NM_027117;NM_007481;NM_178253;NM_025441	Intergenic	chr12	69361854	chr12_69361587_69361854	69361587	Nemf;Klhdc2;Arf6;Klhdc1	678
NM_016800	Promoter	chr12	79172654	chr12_79172172_79172654	79172172	Vti1b	626
NM_146244	Exon	chr12	85140562	chr12_85140188_85140562	85140188	Rps6kl1	689
NM_183186	Intron	chr12	99343367	chr12_99342795_99343367	99342795	Foxn3	581
NM_001135001	Promoter	chr12	110446945	chr12_110446604_110446945	110446604	Ppp2r5c	665
NM_173363;NM_178041	Promoter	chr12	111538247	chr12_111537741_111538247	111537741	Eif5	532
	Intergenic	chr12	112296659	chr12_112296398_112296659	112296398		480
NM_145131	Promoter	chr13	6548471	chr13_6547933_6548471	6547933	Pitrm1	594
NM_011584	Promoter	chr14	18239182	chr14_18238630_18239182	18238630	Nr1d2	1046
NM_009796	Promoter	chr14	31336936	chr14_31336537_31336936	31336537	Capn7	524
NM_001024604	Promoter	chr14	31831194	chr14_31830778_31831194	31830778	Ankrd28	509
NM_199470;NR_105913	Promoter	chr14	54641341	chr14_54640737_54641341	54640737	Mir6948;Cdh24	613
NM_001033272	Promoter	chr14	60634659	chr14_60634354_60634659	60634354	Spata13	516
NM_001110162;NM_001111028;NM_001285933;NM_134073;NM_175384	Promoter	chr14	67715972	chr14_67715475_67715972	67715475	Cdca2;Kctd9	516
	Intergenic	chr14	88233258	chr14_88232945_88233258	88232945		515
NM_026002	Promoter	chr15	34083025	chr15_34082443_34083025	34082443	Mtdh	751
NM_199476	Promoter	chr15	37961566	chr15_37961270_37961566	37961270	Rrm2b	673
NM_022410	Intron	chr15	77821872	chr15_77821443_77821872	77821443	Myh9	523
NM_027902	Intron	chr15	78454011	chr15_78453657_78454011	78453657	Tmprss6	554
NM_144811;NR_030675;NM_030255;NM_001160415;NM_011057;NR_106072	Intergenic	chr15	79971274	chr15_79970717_79971274	79970717	Apobec3;Cbx7;D730005E14Rik;Pdgfb;Mir7213	619
NM_001164320	Exon	chr15	81694206	chr15_81693775_81694206	81693775	Chadl	800
NM_181412	Promoter	chr15	88751418	chr15_88751108_88751418	88751108	Zbed4	558
NM_009223	Promoter	chr16	11066377	chr16_11065990_11066377	11065990	Snn	531
NR_110380;NM_022982;NM_016983;NM_001289813;NM_001289814;NM_011172;NM_010047	Intergenic	chr16	18036893	chr16_18036464_18036893	18036464	Prodh;Dgcr6;Rtn4r;Vpreb2	882
NR_040374	Promoter	chr16	25059428	chr16_25059000_25059428	25059000	A230028O05Rik	754
NR_040521;NR_040522	Promoter	chr16	42875773	chr16_42875418_42875773	42875418	4932412D23Rik	619
NM_010508	Promoter	chr16	91485136	chr16_91484834_91485136	91484834	Ifnar1	514
NM_013843	Promoter	chr17	21489183	chr17_21488845_21489183	21488845	Zfp53	758
NM_001008425;NM_181821	Promoter	chr17	23673919	chr17_23673550_23673919	23673550	Thoc6;Hcfc1r1	682
NR_036469;NM_001111099;NM_013663;NR_036613;NM_001002786;NM_007669;NM_153166	Intergenic	chr17	29120830	chr17_29120448_29120830	29120448	Cdkn1a;Cpne5;Trp53cor1;Srsf3;Rab44	532
NM_010238;NR_037970	Promoter	chr17	34119844	chr17_34119478_34119844	34119478	Brd2	585
NM_022015	Promoter	chr17	47502307	chr17_47502051_47502307	47502051	Taf8	474
NM_028767;NM_029689;NM_001110825;NM_001110824	Intergenic	chr17	47956871	chr17_47956600_47956871	47956600	1700122O11Rik;Foxp4	510
NM_207219;NM_001110832;NM_001289491;NM_001289490;NM_010913	Promoter	chr17	48410105	chr17_48409812_48410105	48409812	Nfya;Oard1	647
NM_008233	Promoter	chr17	56079682	chr17_56078917_56079682	56078917	Hdgfrp2	2714
NM_011218	Exon	chr17	56425708	chr17_56425368_56425708	56425368	Ptprs	574
NM_018730;NM_153152	Promoter	chr17	56612284	chr17_56612026_56612284	56612026	Rpl36;2410015M20Rik	690
NM_133685;NM_001289486;NM_153519;NM_001008973;NM_001289485;NM_013933;NM_001146002	Intergenic	chr17	65573877	chr17_65573500_65573877	65573500	Txndc2;Rab31;Vapa;Tmem232	477
NM_172963;NM_001114098	Intron	chr17	66364321	chr17_66363924_66364321	66363924	Mtcl1	571
NM_172964	Promoter	chr17	68004292	chr17_68003885_68004292	68003885	Arhgap28	657
NR_104382;NM_026180;NM_001286005;NM_028233	Intergenic	chr17	84799344	chr17_84798912_84799344	84798912	Abcg8;Lrpprc	502
NR_027930;NM_011151;NR_027929;NM_001159497;NM_001159496	Promoter	chr17	84957974	chr17_84957631_84957974	84957631	1110020A21Rik;Ppm1b	635
NM_028658;NM_180974	Intergenic	chr17	88511383	chr17_88510975_88511383	88510975	Ppp1r21;Foxn2	583
NM_021522;NM_001038589	Promoter	chr18	10030153	chr18_10029819_10030153	10029819	Usp14	568
NM_001083334;NM_001048207;NM_009668	Intergenic	chr18	32485710	chr18_32485194_32485710	32485194	Gypc;Bin1	839
NM_007913	Promoter	chr18	34863076	chr18_34862724_34863076	34862724	Egr1	817
NM_027721	Intron	chr18	77038324	chr18_77038008_77038324	77038008	Katnal2	526
NM_026373	Promoter	chr19	4097263	chr19_4096636_4097263	4096636	Cdk2ap2	889
NM_007687;NM_027877	Promoter	chr19	5488364	chr19_5487923_5488364	5487923	Mus81;Cfl1	539
NM_019722	Promoter	chr19	6141581	chr19_6140971_6141581	6140971	Arl2	662
NM_001110791;NM_011750;NR_122118	Promoter	chr19	6363883	chr19_6363468_6363883	6363468	Sf1	675
NM_001166368;NM_008020	Promoter	chr19	6980223	chr19_6979835_6980223	6979835	Fkbp2	512
NM_001033139	Intron	chr19	7369629	chr19_7369282_7369629	7369282	AI846148	520
NR_029778	Promoter	chr19	29134647	chr19_29134314_29134647	29134314	Mir101b	547
NR_045645;NM_145156	Promoter	chr19	43675455	chr19_43675089_43675455	43675089	Slc25a28;BC037704	792
NM_008852	Promoter	chr19	46148164	chr19_46147833_46148164	46147833	Pitx3	514
NM_008018;NM_001164717	Intron	chr19	47293936	chr19_47293609_47293936	47293609	Sh3pxd2a	611
