# Supplementary material for: Allele-specific differential regulation of monoallelically expressed autosomal genes in the cardiac lineage
Source: Nat Commun. 2022 Oct 10;13:5984. doi: 10.1038/s41467-022-33722-x (PMC9550772; doi:10.1038/s41467-022-33722-x)
Supplement: Supplementary file 13 — Source Data [file 41467_2022_33722_MOESM13_ESM.zip › Source Data 56.csv]

accession	annotation	chrom	end	id	start	symbol	totalSignal
NM_001289497;NM_177834	Intron	chr1	10444620	chr1_10444304_10444620	10444304	Cpa6	627
NR_030645;NM_029525	Intergenic	chr1	10934075	chr1_10933652_10934075	10933652	Mir467e;Prex2	610
NM_001012624;NM_001012625;NM_053270;NM_183018;NM_001012623	Intergenic	chr1	22467288	chr1_22466878_22467288	22466878	Rims1	580
NM_001276764;NM_134448;NM_133833	Intron	chr1	34071591	chr1_34071135_34071591	34071135	Dst	640
NM_001276764;NM_134448;NM_133833	Intron	chr1	34104180	chr1_34103594_34104180	34103594	Dst	593
NM_007685	Promoter	chr1	34537422	chr1_34536905_34537422	34536905	Cfc1	842
	Intergenic	chr1	35940198	chr1_35939927_35940198	35939927		538
NM_001290814	Intron	chr1	38345945	chr1_38345624_38345945	38345624	Aff3	641
NM_026850	Intron	chr1	38992556	chr1_38992217_38992556	38992217	Pdcl3	995
NM_172653	Promoter	chr1	46853717	chr1_46853222_46853717	46853222	Slc39a10	709
	Intergenic	chr1	47320773	chr1_47320251_47320773	47320251		1169
NM_001161817;NM_001290982;NM_010863	Promoter	chr1	51915953	chr1_51915481_51915953	51915481	Myo1b	729
NM_001081433	Intron	chr1	54901570	chr1_54901005_54901570	54901005	Ankrd44	681
NR_027630;NM_001159864;NM_001159865	Promoter	chr1	57970153	chr1_57969686_57970153	57969686	Kctd18	800
NM_025824	Promoter	chr1	58393140	chr1_58392782_58393140	58392782	Bzw1	648
NM_001033373	Intergenic	chr1	59376690	chr1_59376261_59376690	59376261	Cdk15	740
NM_001033373;NM_008057	Intergenic	chr1	59392730	chr1_59392415_59392730	59392415	Fzd7;Cdk15	626
NM_001013771	Intron	chr1	59623480	chr1_59623088_59623480	59623088	Gm973	668
NM_030013	Promoter	chr1	60343814	chr1_60343243_60343814	60343243	Cyp20a1	669
NM_033563	Intergenic	chr1	64215681	chr1_64215271_64215681	64215271	Klf7	1295
NM_001285882;NM_175293;NM_001285881	Intron	chr1	65120072	chr1_65119748_65120072	65119748	D630023F18Rik	646
NM_139270	Intron	chr1	65316085	chr1_65315833_65316085	65315833	Pth2r	502
NM_007525	Promoter	chr1	71102964	chr1_71102469_71102964	71102469	Bard1	737
NR_040308;NM_001276413;NM_001276412;NM_001276411;NM_001276410;NM_026195;NM_001276408;NM_001276409;NM_010233	Intergenic	chr1	71673842	chr1_71673363_71673842	71673363	Atic;Apol7d;Fn1	566
NM_023523;NM_175564;NM_001005423;NM_009533	Intergenic	chr1	72244376	chr1_72243884_72244376	72243884	Tmem169;Pecr;Xrcc5;Mreg	669
NM_023523;NM_175564;NM_001005423;NM_009533	Intergenic	chr1	72255141	chr1_72254760_72255141	72254760	Tmem169;Pecr;Xrcc5;Mreg	616
NM_027884;NM_001289895	Exon	chr1	73913867	chr1_73913512_73913867	73913512	Tns1	706
NM_001170641;NM_001034060	Intron	chr1	74132574	chr1_74132128_74132574	74132128	Rufy4	756
NM_021383	Promoter	chr1	74506310	chr1_74505603_74506310	74505603	Rqcd1	716
NM_001039495;NM_153111;NR_029876;NM_021541;NM_153744;NM_024264;NM_009518;NM_009526;NM_009872	Intergenic	chr1	74825105	chr1_74824662_74825105	74824662	Fev;Ccdc108;Mir375;Wnt10a;Prkag3;Wnt6;Cyp27a1;Cdk5r2;Cryba2	1212
NM_007936	Intron	chr1	77411885	chr1_77411459_77411885	77411459	Epha4	843
NM_173425	Exon	chr1	80200571	chr1_80200249_80200571	80200249	Fam124b	634
NM_029777	Promoter	chr1	82316696	chr1_82316302_82316696	82316302	Rhbdd1	553
NM_007734;NM_010472;NM_025453;NM_029409	Intergenic	chr1	82791025	chr1_82790494_82791025	82790494	Col4a3;Tm4sf20;Mff;Agfg1	885
NM_007734;NM_010472;NM_025453;NM_029409	Intergenic	chr1	82804175	chr1_82803761_82804175	82803761	Col4a3;Tm4sf20;Mff;Agfg1	646
NM_152915	Intron	chr1	84661913	chr1_84661490_84661913	84661490	Dner	649
NM_008972	Promoter	chr1	86525911	chr1_86524953_86525911	86524953	Ptma	983
NM_008972;NM_008801;NM_172974	Intergenic	chr1	86532285	chr1_86531469_86532285	86531469	Cops7b;Pde6d;Ptma	1004
NM_008801	Promoter	chr1	86582861	chr1_86582548_86582861	86582548	Pde6d	564
NM_001271607;NM_007722	Promoter	chr1	90202638	chr1_90202287_90202638	90202287	Ackr3	536
NM_010891;NM_133808;NM_001159719;NM_001159718;NM_001159717	Promoter	chr1	93478372	chr1_93477915_93478372	93477915	Hdlbp;Sept2	667
NM_008798;NM_173772;NM_001039219	Intergenic	chr1	94080770	chr1_94080398_94080770	94080398	Neu4;Gm6086;Pdcd1	739
	Intergenic	chr1	101801420	chr1_101801101_101801420	101801101		628
NM_001081386	Intron	chr1	110953801	chr1_110953189_110953801	110953189	Cdh19	646
NM_001081125	Intron	chr1	118912404	chr1_118911966_118912404	118911966	Gli2	868
NM_001012322	Intron	chr1	120052515	chr1_120052044_120052515	120052044	Sctr	638
NM_001085409;NM_207233;NM_133186	Intergenic	chr1	120364876	chr1_120364500_120364876	120364500	Steap3;C1ql2	639
	Intergenic	chr1	122359236	chr1_122358881_122359236	122358881		709
NM_009911	Intergenic	chr1	128541858	chr1_128541591_128541858	128541591	Cxcr4	533
NM_172485	Intron	chr1	129837877	chr1_129837594_129837877	129837594	Thsd7b	564
NM_001160318;NM_177129;NM_172517;NM_172516;NM_001160316;NM_029025;NM_001160317;NM_178874;NM_182716	Intergenic	chr1	132471955	chr1_132471465_132471955	132471465	Dstyk;Rbbp5;Cntn2;Tmem81;Nfasc;Tmcc2	751
NM_027979;NM_001284525;NM_021355;NM_001284524;NM_007570	Intergenic	chr1	134061444	chr1_134061022_134061444	134061022	Chit1;Btg2;Fmod	756
NM_172643;NM_015780;NR_040455;NM_009791;NM_031164	Intergenic	chr1	139495208	chr1_139494746_139495208	139494746	F13b;Zbtb41;Cfhr1;4933436E23Rik;Aspm	889
NR_038011	Promoter	chr1	151136837	chr1_151136498_151136837	151136498	C730036E19Rik	672
NM_175460	Intron	chr1	153016972	chr1_153016644_153016972	153016644	Nmnat2	655
NM_001204908	Intergenic	chr1	154118435	chr1_154117747_154118435	154117747	Zfp648	697
NM_172843;NM_144791;NM_001160181;NM_001160180;NM_001160019;NM_001160018;NM_001160182;NM_177838;NM_001039184;NM_022329	Intergenic	chr1	156073666	chr1_156073209_156073666	156073209	Tor1aip2;Tor1aip1;Fam163a;Cep350	539
NM_207583	Intron	chr1	158303748	chr1_158303188_158303748	158303188	Brinp2	647
NM_001085376	Exon	chr1	158712687	chr1_158712358_158712687	158712358	Pappa2	656
NM_001039483;NM_030724	Intergenic	chr1	167212433	chr1_167212103_167212433	167212103	Tmco1;Uck2	539
NM_177068	Intron	chr1	170674682	chr1_170674269_170674682	170674269	Olfml2b	822
NM_029453	Exon	chr1	175729160	chr1_175728758_175729160	175728758	Wdr64	795
NM_012012	Promoter	chr1	175881201	chr1_175880577_175881201	175880577	Exo1	708
NM_029756	Promoter	chr1	176815084	chr1_176814766_176815084	176814766	Sdccag8	901
NM_146105;NM_008249	Promoter	chr1	179546712	chr1_179546406_179546712	179546406	Tfb2m;Cnst	532
NM_001081175;NM_023341;NM_001128605;NM_001163290;NR_003623;NM_011183	Intergenic	chr1	180268679	chr1_180268301_180268679	180268301	Psen2;Itpkb;Adck3;Gm5069	595
NM_133705;NM_177099;NM_145943;NM_144794;NM_010145;NM_010094	Intergenic	chr1	180920845	chr1_180920379_180920845	180920379	Sde2;Tmem63a;Ephx1;Lefty2;Lefty1;Pycr2	931
NM_010094	Promoter	chr1	180933868	chr1_180933388_180933868	180933388	Lefty1	797
NM_001160212;NM_001160211;NM_028408	Intron	chr1	181389663	chr1_181389319_181389663	181389319	Cnih3	687
NM_173378;NM_009794;NM_001145806;NM_130890	Intergenic	chr1	182521095	chr1_182520658_182521095	182520658	Capn2;Trp53bp2;Capn8	872
NM_001033547	Promoter	chr1	182749091	chr1_182748625_182749091	182748625	Ccdc185	527
NR_040305;NM_001033286	Promoter	chr1	185455469	chr1_185455113_185455469	185455113	Slc30a10;Gm2061	711
NR_030555	Intron	chr1	185692427	chr1_185691910_185692427	185691910	Mir297c	526
NM_178775	Intron	chr1	190878448	chr1_190877967_190878448	190877967	Rps6kc1	734
NR_030669;NM_009579	Promoter	chr1	191905987	chr1_191905688_191905987	191905688	1700034H15Rik;Slc30a1	478
NM_144881	Intron	chr1	192752846	chr1_192752531_192752846	192752531	Hhat	629
NM_172471	Intron	chr2	10247395	chr2_10246979_10247395	10246979	Itih5	688
NM_001001309	Intron	chr2	12152160	chr2_12151770_12152160	12151770	Itga8	778
NM_027715;NR_033642	Intergenic	chr2	19726677	chr2_19726303_19726677	19726303	Gm3230;Otud1	743
NM_001177631;NM_001177630;NM_029895;NM_001081006;NM_178059	Intron	chr2	20665278	chr2_20664879_20665278	20664879	Etl4	442
NM_019501	Promoter	chr2	22895884	chr2_22895531_22895884	22895531	Pdss1	569
NM_001256521;NM_001256522;NM_026495;NM_001276361;NM_001276360;NM_001037098;NM_133835;NM_001276359	Intergenic	chr2	26055495	chr2_26055098_26055495	26055098	Nacc2;Camsap1;C330006A16Rik;Ubac1	627
NM_001008498	Exon	chr2	30032466	chr2_30032182_30032466	30032182	Wdr34	494
NM_001252568;NM_172267;NM_001281829;NM_001252570;NM_001252571	Exon	chr2	30281054	chr2_30280733_30281054	30280733	Phyhd1	634
NM_198304	Intron	chr2	30320211	chr2_30319842_30320211	30319842	Nup188	732
NM_138748;NM_175392;NM_001242407;NM_030244;NM_001290509;NM_020329;NR_110963;NM_001290508;NM_007760	Intergenic	chr2	30463201	chr2_30462893_30463201	30462893	Dolpp1;Crat;Fam73b;Ier5l;Ppp2r4	612
NM_144885;NM_028846	Promoter	chr2	30982244	chr2_30981915_30982244	30981915	BC005624;Usp20	806
NM_007494;NR_002687	Intergenic	chr2	31450136	chr2_31449677_31450136	31449677	Gm5424;Ass1	680
NM_007494;NR_002687	Intergenic	chr2	31454039	chr2_31453716_31454039	31453716	Gm5424;Ass1	604
NM_007494;NR_002687	Promoter	chr2	31470183	chr2_31469814_31470183	31469814	Gm5424;Ass1	1000
NM_007494;NR_002687	Intron	chr2	31479767	chr2_31479053_31479767	31479053	Gm5424;Ass1	890
NM_022310;NM_001163434	Promoter	chr2	34771778	chr2_34771462_34771778	34771462	Hspa5	571
NM_029774	Promoter	chr2	35979218	chr2_35978738_35979218	35978738	Ttll11	516
NM_029309;NM_026703	Promoter	chr2	36049380	chr2_36049014_36049380	36049014	Morn5;Ndufa8	572
NM_001163566;NM_146122	Intergenic	chr2	37761040	chr2_37760415_37761040	37760415	Dennd1a;Crb2	805
NM_001163566;NM_146122	Intergenic	chr2	37772269	chr2_37771661_37772269	37771661	Dennd1a;Crb2	632
NM_178778	Promoter	chr2	39191011	chr2_39190568_39191011	39190568	Scai	635
NM_029924	Intron	chr2	49033480	chr2_49033021_49033480	49033021	Mbd5	468
NM_010889	Promoter	chr2	52340109	chr2_52339709_52340109	52339709	Neb	793
	Intergenic	chr2	53734795	chr2_53734450_53734795	53734450		685
NM_020296;NR_045335	Intergenic	chr2	61045753	chr2_61045160_61045753	61045160	Gm13582;Rbms1	647
NM_001164072;NM_001164071;NM_011529	Intergenic	chr2	61528263	chr2_61527991_61528263	61527991	Tank	493
NM_001159543;NM_010074	Promoter	chr2	62411423	chr2_62410990_62411423	62410990	Dpp4	660
NM_010902	Promoter	chr2	75704546	chr2_75704129_75704546	75704129	Nfe2l2	809
NM_172666	Intron	chr2	75874369	chr2_75873900_75874369	75873900	Agps	650
NM_009454	Promoter	chr2	78868533	chr2_78868169_78868533	78868169	Ube2e3	724
NM_011957	Exon	chr2	91995429	chr2_91994989_91995429	91994989	Creb3l1	741
NM_001177536	Intron	chr2	93042249	chr2_93042036_93042249	93042036	Prdm11	424
NM_001271430;NM_001271431;NM_001271432;NM_001136055;NM_007656;NM_001271461	Promoter	chr2	93463010	chr2_93462532_93463010	93462532	Cd82	719
	Intergenic	chr2	98008476	chr2_98007853_98008476	98007853		631
NM_175094;NM_019735	Promoter	chr2	103073702	chr2_103073233_103073702	103073233	Pdhx;Apip	669
NM_001111060;NM_007652	Intron	chr2	104099146	chr2_104098737_104099146	104098737	Cd59a	621
	Intergenic	chr2	109489907	chr2_109489453_109489907	109489453		463
NM_177652	Exon	chr2	112678500	chr2_112677780_112678500	112677780	Ryr3	983
NM_009773	Intron	chr2	118637442	chr2_118637055_118637442	118637055	Bub1b	653
NM_170593	Intron	chr2	118785609	chr2_118785235_118785609	118785235	Disp2	747
NM_026251	Intron	chr2	122156043	chr2_122155463_122156043	122155463	Patl2	589
NM_146126	Promoter	chr2	122235207	chr2_122234811_122235207	122234811	Sord	629
NM_001099297	Intron	chr2	122320681	chr2_122320348_122320681	122320348	Duox1	660
NR_027919	Promoter	chr2	122468186	chr2_122467627_122468186	122467627	Bambi-ps1	1121
NM_023595;NM_001159646	Promoter	chr2	125248572	chr2_125248165_125248572	125248165	Dut	604
NM_024237	Intron	chr2	128875951	chr2_128875551_128875951	128875551	Fbln7	795
NR_040348;NM_207207	Promoter	chr2	130564066	chr2_130563371_130564066	130563371	4930473A02Rik;Mrps26	704
NM_029832	Promoter	chr2	130664651	chr2_130664211_130664651	130664211	Ddrgk1	743
NR_037281	Intron	chr2	131225389	chr2_131224975_131225389	131224975	Mir3098	824
NM_001278259;NM_001278258	Intron	chr2	131939926	chr2_131939696_131939926	131939696	Prn	444
NM_011045	Promoter	chr2	132253252	chr2_132252736_132253252	132252736	Pcna	934
	Intergenic	chr2	134076870	chr2_134076556_134076870	134076556		621
NM_019677;NM_001145830;NR_015544	Intergenic	chr2	135553693	chr2_135553011_135553693	135553011	Plcb1;9630028H03Rik	886
	Intergenic	chr2	137335568	chr2_137335261_137335568	137335261		613
	Intergenic	chr2	138437904	chr2_138437565_138437904	138437565		673
NM_021335;NM_020595	Intergenic	chr2	143090341	chr2_143089961_143090341	143089961	Otor;Snrpb2	756
NR_040502;NM_001033348	Intergenic	chr2	146549818	chr2_146549192_146549818	146549192	Ralgapa2;4933406D12Rik	788
NM_019761;NM_001110159	Promoter	chr2	148672546	chr2_148672174_148672546	148672174	Nxt1	588
NM_001085521	Intron	chr2	149983445	chr2_149982986_149983445	149982986	Syndig1	501
NM_207204	Intron	chr2	150976323	chr2_150975998_150976323	150975998	Ninl	649
NM_024196	Exon	chr2	152312013	chr2_152311651_152312013	152311651	Tbc1d20	716
NM_019705;NM_001083921	Intron	chr2	152322018	chr2_152321673_152322018	152321673	Rbck1	533
NM_001289738;NM_175126;NR_110367;NR_110368;NM_177656	Promoter	chr2	152415428	chr2_152414932_152415428	152414932	Zcchc3;6820408C15Rik	685
NM_001271746;NM_001271747;NM_001271744;NM_001271745;NM_001003961;NM_001003960;NM_001003963;NM_001134300;NM_133850;NM_001195390;NM_010068;NM_001122997	Intergenic	chr2	153590247	chr2_153589916_153590247	153589916	Dnmt3b;Commd7;Nol4l	657
NM_021546	Promoter	chr2	154558842	chr2_154558407_154558842	154558407	Necab3	638
NM_019811	Promoter	chr2	155518297	chr2_155517824_155518297	155517824	Acss2	852
NM_001136556	Exon	chr2	156039168	chr2_156038642_156039168	156038642	Fer1l4	792
NM_001042488;NM_146128;NM_001277186;NM_001042487;NM_001277187	Intron	chr2	156747513	chr2_156747098_156747513	156747098	Dlgap4	784
NM_001139516;NM_011249	Intron	chr2	157179248	chr2_157178672_157179248	157178672	Rbl1	798
NM_009373;NM_001291136;NM_001291135;NM_001291134;NR_106156;NR_040609;NR_036606;NM_177657;NM_001131021;NM_177850;NM_027434	Intergenic	chr2	158176116	chr2_158175790_158176116	158175790	Tgm2;2010009K17Rik;Bpi;1700060C20Rik;Rprd1b;Mir7685;D630003M21Rik	645
NM_008652;NR_105970;NM_001098799;NM_026630	Intergenic	chr2	163151891	chr2_163151553_163151891	163151553	Mir7003;Mybl2;Gtsf1l;Tox2	675
NM_025699	Promoter	chr2	163419594	chr2_163419191_163419594	163419191	Oser1	666
NM_001291155;NM_025996	Promoter	chr2	164071525	chr2_164070911_164071525	164070911	Tomm34	663
NM_009394	Promoter	chr2	164778440	chr2_164778113_164778440	164778113	Tnnc2	650
NM_008679;NM_028072;NM_001252578;NM_001252579	Intergenic	chr2	166169925	chr2_166169476_166169925	166169476	Ncoa3;Sulf2	682
NM_177782	Promoter	chr2	166713413	chr2_166712948_166713413	166712948	Prex1	723
NM_175631	Intergenic	chr2	172107360	chr2_172107041_172107360	172107041	Cbln4	637
NM_001159696;NM_009335	Intergenic	chr2	172577317	chr2_172576942_172577317	172576942	Tfap2c	678
NM_009867	Intron	chr2	179542634	chr2_179542054_179542634	179542054	Cdh4	584
NR_105973	Promoter	chr2	181588360	chr2_181587972_181588360	181587972	Mir7006	775
	Intergenic	chr3	7759799	chr3_7759490_7759799	7759490		617
NM_025434	Promoter	chr3	8923937	chr3_8923525_8923937	8923525	Mrps28	1220
NM_007606;NR_040550;NM_009801;NR_040549	Intergenic	chr3	14944681	chr3_14944048_14944681	14944048	Car2;Car3;A930001A20Rik	642
	Intergenic	chr3	17113729	chr3_17113421_17113729	17113421		615
	Intergenic	chr3	17284314	chr3_17283936_17284314	17283936		637
	Intergenic	chr3	18723553	chr3_18723193_18723553	18723193		659
	Intergenic	chr3	18757984	chr3_18757626_18757984	18757626		709
NM_001081281;NM_025489;NM_001163537;NM_001163536;NM_205769	Intergenic	chr3	19629315	chr3_19628811_19629315	19628811	Dnajc5b;Trim55;Crh	776
NM_144519;NM_001161818	Promoter	chr3	32510794	chr3_32510287_32510794	32510287	Zfp639	829
NM_019673	Promoter	chr3	32708881	chr3_32708381_32708881	32708381	Actl6a	635
NM_001113189;NM_001113188;NM_008053	Intron	chr3	34035862	chr3_34035405_34035862	34035405	Fxr1	514
	Intergenic	chr3	38670622	chr3_38670106_38670622	38670106		568
NM_027558	Promoter	chr3	41083687	chr3_41083306_41083687	41083306	Pgrmc2	901
	Intergenic	chr3	44840164	chr3_44839671_44840164	44839671		544
NM_001004176	Intron	chr3	51988674	chr3_51987916_51988674	51987916	Maml3	767
NM_019739	Intergenic	chr3	52401981	chr3_52401521_52401981	52401521	Foxo1	467
NR_038079	Promoter	chr3	52741380	chr3_52741004_52741380	52741004	Gm2447	751
NR_110781;NR_110780	Promoter	chr3	55144596	chr3_55144019_55144596	55144019	Ccdc169	586
NM_011883;NM_001113413	Promoter	chr3	57736088	chr3_57735529_57736088	57735529	Rnf13	1149
NM_010597	Intergenic	chr3	65057567	chr3_65057328_65057567	65057328	Kcnab1	711
NM_138591;NM_001164763;NM_025813	Intergenic	chr3	67566281	chr3_67565729_67566281	67565729	Mfsd1;Gfm1;Rarres1	609
NM_001282044;NM_001113420;NM_001113421;NM_001282045;NM_001113419	Intron	chr3	68565825	chr3_68565147_68565825	68565147	Schip1;Gm21949	859
	Intergenic	chr3	77584496	chr3_77584003_77584496	77584003		611
NR_045502	Intron	chr3	79219453	chr3_79218846_79219453	79218846	4921511C10Rik	636
NM_029482;NM_025794	Promoter	chr3	79629202	chr3_79628834_79629202	79628834	4930579G24Rik;Etfdh	429
NM_001077687;NM_030695;NM_001077688	Intron	chr3	86357828	chr3_86357609_86357828	86357609	Lrba	436
NM_001033484	Exon	chr3	88112767	chr3_88112387_88112767	88112387	Iqgap3	754
NM_029801	Intron	chr3	88291000	chr3_88290666_88291000	88290666	Tsacc	477
NM_009836;NM_029801	Promoter	chr3	88297773	chr3_88297468_88297773	88297468	Cct3;Tsacc	606
NM_178246;NM_024246	Promoter	chr3	88336512	chr3_88336297_88336512	88336297	Smg5;Tmem79	421
NM_033526;NM_001163490;NM_001163491;NM_025448;NM_031248;NM_001029890;NR_105978;NM_001145876;NM_001145877;NM_001163489;NR_035434;NM_178696;NM_019390;NM_001281795;NM_001002011;NM_025928;NM_001111102;NM_013658;NM_016899	Intergenic	chr3	88510067	chr3_88509715_88510067	88509715	Mir1905;Slc25a44;Rab25;Pmf1;Ubqln4;Ssr2;Mir7011;Sema4a;Lmna;Lamtor2;Mex3a	588
NM_025327;NM_001077411;NM_008094;NM_134469;NM_001039466;NM_013691;NM_010107;NM_011886;NM_013631;NM_001099779;NR_030579;NM_001163432;NM_001014995;NM_001253751;NM_026767;NM_183037;NM_007712;NR_121683;NM_009057;NM_001161824;NR_122037;NM_001162425;NM_008227;NM_013605;NM_013604	Intergenic	chr3	89196666	chr3_89196234_89196666	89196234	Fdps;Mir92b;Scamp3;Pklr;Fam189b;Hcn3;Gba;Thbs3;Efna1;Krtcap2;Mtx1;Trim46;Clk2;Dpm3;Muc1;Slc50a1	652
NM_001293777;NM_001293776;NM_023215;NM_001293779;NM_001293778;NM_001293782;NM_001293780;NM_001293781	Promoter	chr3	90509959	chr3_90509560_90509959	90509560	Chtop	668
NM_001136117;NM_177250;NM_016901;NM_029431;NM_030116;NM_001293734;NM_011281;NM_028307;NM_025416;NM_025506;NR_121656	Intergenic	chr3	94366842	chr3_94366569_94366842	94366569	Them5;Them4;C2cd4d;Rorc;Tdrkh;Riiad1;Oaz3;Lingo4;Mrpl9	544
NM_172683;NM_030074;NM_009150;NM_001293715;NM_175356;NM_001293716;NR_105980;NM_017395;NM_008945;NM_001165948	Intergenic	chr3	94918713	chr3_94918091_94918713	94918091	Pi4kb;Zfp687;Selenbp1;Rfx5;Pogz;Mir7013;Psmb4	683
NM_001026212;NM_021281;NM_008562;NM_001267695;NM_026489;NM_001252653;NM_001289537;NM_001289534;NM_019561;NM_001289532;NM_027931;NM_007899;NM_144899;NM_001177669;NM_001177670;NM_146133;NM_001163618;NM_001163619;NR_105981;NM_001163617	Intergenic	chr3	95645854	chr3_95645573_95645854	95645573	Hormad1;Adamtsl4;Golph3l;Ecm1;Mir7014;Tars2;Ensa;Ctss;Mcl1	670
NM_001026212;NM_008562;NM_027931;NM_001252653;NR_105981;NM_019561;NM_001081293;NM_007899;NM_144899;NM_001177669;NM_001177670;NM_146133;NM_001163618;NM_001163619;NM_001163617	Intergenic	chr3	95698568	chr3_95698100_95698568	95698100	Tars2;Adamtsl4;Golph3l;Ecm1;Mir7014;Ensa;Rprd2;Mcl1	554
NM_011069;NM_001162388;NM_001081053;NM_001009935;NM_001293701;NM_001024851;NR_003619;NM_001081139;NM_025875;NM_027241;NM_001162387;NR_027844;NR_027845;NM_023719;NM_001163170;NM_001102407;NM_027126;NR_040409	Intergenic	chr3	96575909	chr3_96575035_96575909	96575035	Rbm8a;6330549D23Rik;Gm15441;Hfe2;Ankrd34a;Lix1l;Polr3gl;Ankrd35;Itga10;Pex11b;Txnip	901
NM_172863	Exon	chr3	98427706	chr3_98427235_98427706	98427235	Zfp697	821
NR_040543;NM_001142952	Intergenic	chr3	100417931	chr3_100417588_100417931	100417588	4930406D18Rik;Fam46c	679
NM_026602	Promoter	chr3	103171987	chr3_103171612_103171987	103171612	Bcas2	606
NM_133853;NM_001159354	Promoter	chr3	104220769	chr3_104220453_104220769	104220453	Magi3	464
	Intergenic	chr3	105244388	chr3_105244027_105244388	105244027		587
NM_026672;NM_001289720;NM_010360;NM_026764;NM_001289719;NM_001160411;NM_010358;NM_028779;NM_008183;NR_015459;NM_008141;NM_008184;NM_010359	Intergenic	chr3	107996406	chr3_107995936_107996406	107995936	Gstm3;Gstm1;Gstm2;4933431E20Rik;Gstm4;Gstm5;Gstm6;Gstm7;Ampd2;Gnat2	559
NM_026198	Promoter	chr3	108562863	chr3_108562411_108562863	108562411	Tmem167b	480
NM_181400	Promoter	chr3	108591683	chr3_108591271_108591683	108591271	Wdr47	724
NM_021388;NM_011693;NM_001163515;NM_023214;NM_001163514	Intergenic	chr3	116049038	chr3_116048494_116049038	116048494	Slc30a7;Extl2;Vcam1	594
NM_145394	Promoter	chr3	121532537	chr3_121531965_121532537	121531965	Slc44a3	579
NM_172525	Intron	chr3	122012037	chr3_122011606_122012037	122011606	Arhgap29	858
NM_133857	Promoter	chr3	122984513	chr3_122984092_122984513	122984092	Usp53	691
NM_023813;NM_001293663;NM_001293665;NM_001293664;NM_001293666;NM_001025439;NM_001025438	Promoter	chr3	126596834	chr3_126596349_126596834	126596349	Camk2d	612
NR_030403;NR_030405;NR_030268;NR_029653;NM_027808;NM_197997;NM_009718;NM_138593;NR_030404	Intergenic	chr3	127640020	chr3_127639777_127640020	127639777	Alpk1;Zgrf1;Mir367;Larp7;Mir302d;Mir302a;Mir302b;Mir302c;Neurog2	421
NM_001286942;NM_011098;NM_001042504	Exon	chr3	129204225	chr3_129203820_129204225	129203820	Pitx2	651
NM_198711;NM_207209;NM_001244952;NM_029838	Intergenic	chr3	130111250	chr3_130110919_130111250	130110919	Col25a1;Sec24b	658
	Intergenic	chr3	131768937	chr3_131768576_131768937	131768576		717
NM_053102;NM_011828	Promoter	chr3	144570704	chr3_144570321_144570704	144570321	Hs2st1;Sep15	996
NM_011372	Intron	chr3	153208558	chr3_153208246_153208558	153208246	St6galnac3	620
NM_177066	Intron	chr3	155034565	chr3_155034191_155034565	155034191	Tnni3k	744
	Intergenic	chr3	156113363	chr3_156112892_156113363	156112892		552
NM_001172092;NM_001172093;NM_029523	Intergenic	chr3	159489829	chr3_159489258_159489829	159489258	Depdc1a	1059
NM_007592	Intergenic	chr4	8114786	chr4_8114447_8114786	8114447	Car8	523
NM_178112;NM_001159595;NM_001085493;NM_001037134;NM_009830;NM_001199105;NR_030455;NM_021897;NM_001282943	Intergenic	chr4	11147321	chr4_11146974_11147321	11146974	Ccne2;Ndufaf6;Mir684-2;Ints8;Trp53inp1	689
	Intergenic	chr4	12301428	chr4_12301204_12301428	12301204		446
	Intergenic	chr4	22780525	chr4_22780198_22780525	22780198		650
NM_010243	Intron	chr4	25747903	chr4_25747663_25747903	25747663	Fut9	478
NM_001081392	Intron	chr4	32681074	chr4_32680842_32681074	32680842	Mdn1	457
	Intergenic	chr4	34385381	chr4_34385168_34385381	34385168		424
NM_007386	Promoter	chr4	40143342	chr4_40143013_40143342	40143013	Aco1	824
NM_007386	Intron	chr4	40151343	chr4_40150926_40151343	40150926	Aco1	590
NM_020035	Promoter	chr4	43025973	chr4_43025534_43025973	43025534	Pigo	755
NM_026871	Promoter	chr4	43656825	chr4_43656467_43656825	43656467	Hint2	599
NM_001081141;NM_198664;NM_001164804;NM_178893	Intergenic	chr4	46662690	chr4_46662469_46662690	46662469	Gabbr2;Coro2a;Tbc1d2	440
NM_001142965	Intron	chr4	56986644	chr4_56986302_56986644	56986302	Frrs1l	472
NM_013623;NM_008768;NM_028640;NM_025685;NM_001276371;NM_001008793;NM_001008792;NM_001008791;NM_011016;NM_001045514	Intergenic	chr4	63410728	chr4_63410274_63410728	63410274	Orm1;Orm2;Akna;Orm3;Col27a1;Whrn	682
NM_029324;NM_144905;NM_028640;NM_001276371;NM_024173;NM_001008793;NM_001008792;NM_001008791;NR_028583;NR_028584	Intergenic	chr4	63522232	chr4_63521825_63522232	63521825	Gm11213;1700018C11Rik;Whrn;Atp6v1g1;6330416G13Rik	511
NM_010820	Intergenic	chr4	81249297	chr4_81249073_81249297	81249073	Mpdz	446
NM_001286131;NM_008687;NM_001113209;NM_001113210;NM_001286127	Intron	chr4	82374156	chr4_82373830_82374156	82373830	Nfib	646
NM_027238	Intron	chr4	83257790	chr4_83256978_83257790	83256978	Ttc39b	814
NM_027238;NM_029949;NR_045450	Intergenic	chr4	83330287	chr4_83329799_83330287	83329799	Snapc3;Ttc39b;Gm11413	693
	Intergenic	chr4	84131243	chr4_84130899_84131243	84130899		683
NM_172870	Intergenic	chr4	84218782	chr4_84218399_84218782	84218399	Bnc2	762
NM_029967	Intron	chr4	86310385	chr4_86310139_86310385	86310139	Adamtsl1	490
NM_001081184	Intron	chr4	88291781	chr4_88291467_88291781	88291467	Focad	616
	Intergenic	chr4	92288269	chr4_92288014_92288269	92288014		439
	Intergenic	chr4	95159452	chr4_95159146_95159452	95159146		611
NM_026082;NM_172872;NR_040437;NM_001290636;NM_146144	Intergenic	chr4	98846288	chr4_98845808_98846288	98845808	Usp1;Kank4;Kank4os;Dock7	689
NM_028132	Promoter	chr4	99927146	chr4_99926898_99927146	99926898	Pgm2	492
NM_183024	Intron	chr4	101089362	chr4_101089057_101089362	101089057	Raver2	459
NM_153565	Intron	chr4	106446412	chr4_106445934_106446412	106445934	Pcsk9	950
NM_027250	Exon	chr4	108338813	chr4_108337879_108338813	108337879	Coa7	994
NM_001085549	Intron	chr4	114529200	chr4_114528828_114529200	114528828	Trabd2b	733
NR_033617	Intergenic	chr4	114738543	chr4_114738076_114738543	114738076	Gm12830	476
NM_181585	Promoter	chr4	116221631	chr4_116221213_116221631	116221213	Pik3r3	682
NR_029450;NM_146151;NM_001081475;NM_016777;NM_025962;NM_001037916;NM_029868;NR_040442;NM_011034;NM_021473;NM_001284229;NM_026714	Intergenic	chr4	116682886	chr4_116682556_116682886	116682556	C530005A16Rik;Nasp;Gpbp1l1;Akr1a1;Ccdc163;Prdx1;AV051173;Ccdc17;Mmachc;Tesk2	656
NR_003946;NM_198170;NR_106085;NM_026601;NM_011213	Intergenic	chr4	118306226	chr4_118305840_118306226	118305840	Ptprf;Szt2;Mir7226;Hyi	607
NM_011732	Promoter	chr4	119294922	chr4_119294458_119294922	119294458	Ybx1	822
NM_001270435;NM_029286	Intron	chr4	119403562	chr4_119403181_119403562	119403181	Ccdc30	515
NM_133716;NM_001277095;NR_105851;NR_029602;NM_182929;NM_001160043;NM_001005788;NM_008692;NM_028457;NM_001048168	Intergenic	chr4	120870757	chr4_120870385_120870757	120870385	Mir30e;Smap2;Mir30f;Exo5;Nfyc;Zfp69;Rims3	634
NM_001256019;NM_007558	Intron	chr4	123317681	chr4_123317364_123317681	123317364	Bmp8a	522
	Intergenic	chr4	124317720	chr4_124317311_124317720	124317311		580
	Intergenic	chr4	124341353	chr4_124340944_124341353	124340944		740
	Intergenic	chr4	125355239	chr4_125354663_125355239	125354663		585
NR_015560	Intron	chr4	125895359	chr4_125894854_125895359	125894854	2610028E06Rik	580
NM_146153	Promoter	chr4	126202944	chr4_126202427_126202944	126202427	Thrap3	816
NM_178110;NM_001033966;NM_172875;NM_016895	Intergenic	chr4	128919617	chr4_128919229_128919617	128919229	Ak2;Trim62;Azin2	665
NM_023485	Promoter	chr4	129288587	chr4_129288251_129288587	129288251	Sync	665
NM_198959;NM_001163027	Promoter	chr4	130140774	chr4_130140252_130140774	130140252	Hcrtr1	639
NM_001128607;NM_183428	Promoter	chr4	132074715	chr4_132074407_132074715	132074407	Epb4.1	529
NM_001128607	Promoter	chr4	132075485	chr4_132074852_132075485	132074852	Epb4.1	1151
NM_001122992;NM_020273	Intron	chr4	132254791	chr4_132254485_132254791	132254485	Gmeb1	571
NM_144907	Intron	chr4	132505949	chr4_132505498_132505949	132505498	Sesn2	673
NM_201368	Promoter	chr4	132732166	chr4_132731663_132732166	132731663	Xkr8	603
NM_133888	Intron	chr4	132737772	chr4_132737325_132737772	132737325	Smpdl3b	647
NM_011270	Exon	chr4	134885006	chr4_134884611_134885006	134884611	Rhd	777
NM_001284196;NM_001284195;NM_024243;NM_009924;NM_001085509;NM_178257;NM_010178;NM_026383;NM_001080387	Intergenic	chr4	135824411	chr4_135824079_135824411	135824079	Myom3;Cnr2;Pnrc2;Srsf10;Il22ra1;Fuca1	660
NM_011542	Promoter	chr4	136246699	chr4_136246233_136246699	136246233	Tcea3	485
NM_198248	Intron	chr4	136984641	chr4_136983862_136984641	136983862	Zbtb40	788
NM_001160319	Intron	chr4	139475814	chr4_139475411_139475814	139475411	Ubr4	802
	Intergenic	chr4	140386609	chr4_140386279_140386609	140386279		655
NM_001164366;NM_025383;NM_001025608;NM_001161799;NM_008546;NM_172518;NM_172122;NM_029097;NR_102343;NM_001145958;NM_177867;NM_023374;NR_102344;NM_001277195	Intergenic	chr4	141065315	chr4_141064682_141065315	141064682	Spata21;Necap2;Atp13a2;Fbxo42;Crocc;Szrd1;Mfap2;Sdhb	969
NM_177867	Promoter	chr4	141089175	chr4_141088533_141089175	141088533	Spata21	678
NM_001109685	Promoter	chr4	142239582	chr4_142239185_142239582	142239185	Kazn	497
	Intergenic	chr4	142932645	chr4_142932278_142932645	142932278		1084
NM_023119;NM_001025388;NM_001085529;NM_009802;NM_019741;NM_001085492	Intergenic	chr4	150213270	chr4_150212727_150213270	150212727	Rere;Slc2a7;Slc2a5;Car6;Eno1;Eno1b	638
NM_001025388;NM_023119	Exon	chr4	150248082	chr4_150247670_150248082	150247670	Eno1b;Eno1	816
NM_001081557;NM_001195565	Promoter	chr4	151862550	chr4_151862030_151862550	151862030	Camta1	1371
NM_001033352	Promoter	chr4	152009254	chr4_152008826_152009254	152008826	Klhl21	654
NM_029216;NM_001081376	Intron	chr4	152352935	chr4_152352511_152352935	152352511	Chd5	843
NM_177186	Promoter	chr4	155602218	chr4_155601929_155602218	155601929	Slc35e2	477
NM_024263	Promoter	chr4	155841764	chr4_155840932_155841764	155840932	Mxra8	843
	Intergenic	chr5	10190666	chr5_10190357_10190666	10190357		617
	Intergenic	chr5	12873511	chr5_12872979_12873511	12872979		1184
NM_027609	Intergenic	chr5	17381191	chr5_17380881_17381191	17380881	Speer4f	615
NM_001170746	Intron	chr5	19815749	chr5_19815286_19815749	19815286	Magi2	472
NM_011203	Promoter	chr5	21056489	chr5_21056238_21056489	21056238	Ptpn12	485
NM_029990;NM_001081231;NR_027362	Intergenic	chr5	22702100	chr5_22701858_22702100	22701858	A930003O13Rik;Lhfpl3	482
NR_040469;NM_026984	Promoter	chr5	23433985	chr5_23433483_23433985	23433483	Kmt2e;5031425E22Rik	725
NM_026449	Intron	chr5	25218619	chr5_25218050_25218619	25218050	Galntl5	684
NM_021290	Promoter	chr5	31139200	chr5_31138707_31139200	31138707	Ucn	760
NM_177298;NM_001205132;NM_001205133;NM_194340;NM_009535	Intergenic	chr5	32714318	chr5_32713607_32714318	32713607	Pisd;Prr14l;Yes1	950
NM_001081101	Promoter	chr5	33378492	chr5_33378225_33378492	33378225	Uvssa	467
NM_178390	Intergenic	chr5	33536458	chr5_33535815_33536458	33535815	Fam53a	1054
NM_010414	Exon	chr5	34905443	chr5_34904816_34905443	34904816	Htt	636
NM_133910	Promoter	chr5	36582479	chr5_36582064_36582479	36582064	Tbc1d14	1428
NM_025951;NM_028744	Intron	chr5	52755729	chr5_52755310_52755729	52755310	Pi4k2b	428
	Intergenic	chr5	61601461	chr5_61600940_61601461	61600940		606
	Intergenic	chr5	63240644	chr5_63240401_63240644	63240401		481
NM_019636	Intron	chr5	64192985	chr5_64192641_64192985	64192641	Tbc1d1	683
NM_008453	Intergenic	chr5	64733031	chr5_64732614_64733031	64732614	Klf3	833
NM_001001980	Intron	chr5	66911701	chr5_66911321_66911701	66911321	Limch1	756
NM_001164806	Promoter	chr5	67426648	chr5_67426250_67426648	67426250	Bend4	792
NR_045866;NM_028850	Intergenic	chr5	74940000	chr5_74939602_74940000	74939602	Gm6116;Chic2	792
NM_172712	Promoter	chr5	86173089	chr5_86172540_86173089	86172540	Uba6	759
NM_001252661	Intron	chr5	90589735	chr5_90589329_90589735	90589329	5830473C10Rik	632
NR_073442;NR_028429;NM_001271797;NM_026557	Intergenic	chr5	91879281	chr5_91879041_91879281	91879041	Rchy1;Thap6	478
NR_073442;NR_028429;NM_001271797;NM_026557	Promoter	chr5	91963158	chr5_91962552_91963158	91962552	Rchy1;Thap6	689
NM_001285514;NM_018866;NM_178854;NM_001285511;NM_144910	Intergenic	chr5	96051985	chr5_96051551_96051985	96051551	Cxcl13;Cnot6l	488
NM_175473;NM_053158;NM_001039084	Intergenic	chr5	96306289	chr5_96306004_96306289	96306004	Fras1;Mrpl1	568
NM_144955	Promoter	chr5	101665722	chr5_101665108_101665722	101665108	Nkx6-1	767
NM_007756	Intron	chr5	108526161	chr5_108525735_108526161	108525735	Cplx1	703
NM_001164735;NM_001104628;NM_016715	Intergenic	chr5	109551740	chr5_109551281_109551740	109551281	Vmn2r17;Crlf2	620
NM_001164735;NM_001104628;NM_016715	Intergenic	chr5	109553820	chr5_109553103_109553820	109553103	Vmn2r17;Crlf2	726
NM_001164735;NM_016715	Promoter	chr5	109558186	chr5_109557446_109558186	109557446	Crlf2	1159
NR_027964;NR_040366	Intergenic	chr5	109866618	chr5_109866354_109866618	109866354	Gm15446;Gm10416	470
NM_173066;NM_029337	Promoter	chr5	110771091	chr5_110770625_110771091	110770625	Ep400	826
NM_009419	Promoter	chr5	112276652	chr5_112276289_112276652	112276289	Tpst2	707
NM_001253917;NM_001253916;NM_019982	Intron	chr5	112433197	chr5_112432886_112433197	112432886	Sez6l	618
NM_011779	Intron	chr5	113873817	chr5_113873392_113873817	113873392	Coro1c	641
NM_175016;NM_001040691	Promoter	chr5	114128160	chr5_114127868_114128160	114127868	Alkbh2;Ung	504
NM_011677;NM_001040691	Promoter	chr5	114131130	chr5_114130785_114131130	114130785	Ung	652
NM_016698;NM_175352;NM_175403;NM_007383;NM_026398;NM_019682;NM_013879;NM_026504;NM_001271591;NM_001271590	Intergenic	chr5	115205569	chr5_115205348_115205569	115205348	Acads;Rnf10;Unc119b;Mlec;Cabp1;Pop5;Gm13826;Coq5;Dynll1	440
NM_028128	Exon	chr5	117382487	chr5_117382150_117382487	117382150	Rfc5	670
NM_028762	Intergenic	chr5	120244586	chr5_120244164_120244586	120244164	Rbm19	644
NM_001005866;NM_001003953	Intron	chr5	122951767	chr5_122951376_122951767	122951376	Kdm2b	774
NM_145070;NM_025671;NR_105999;NM_144509;NM_001289472;NM_177876;NM_011256;NM_019875;NM_001134767	Intergenic	chr5	124052506	chr5_124052204_124052506	124052204	Arl6ip4;Ogfod2;Mir7032;Ccdc62;Vps37b;Pitpnm2;Abcb9;Hip1r	547
NM_181045;NM_021371	Intron	chr5	130688037	chr5_130687667_130688037	130687667	Caln1	736
NM_145218	Intron	chr5	130921365	chr5_130920886_130921365	130920886	Wbscr17	488
NM_001081469;NM_001081468;NM_001244936;NM_001081466;NM_001081470;NM_001081464;NM_001081465;NM_001081462;NM_001081463;NM_001081467;NM_020331	Intron	chr5	134438926	chr5_134438382_134438926	134438382	Gtf2ird1	797
NR_033794;NM_001190437;NM_145215	Promoter	chr5	135009555	chr5_135008795_135009555	135008795	Abhd11	989
NM_001160366	Intron	chr5	135962868	chr5_135962576_135962868	135962576	Ssc4d	461
NM_198602;NM_001291233;NM_001291238;NM_001291239;NM_009986;NM_001291234;NM_001291240	Intron	chr5	136399427	chr5_136398836_136399427	136398836	Cux1	608
NR_015555	Intron	chr5	136929653	chr5_136929207_136929653	136929207	4933404O12Rik	455
NM_031406	Promoter	chr5	137334449	chr5_137334102_137334449	137334102	Slc12a9	689
NM_001254762;NM_030037	Promoter	chr5	137601184	chr5_137600799_137601184	137600799	Mospd3	685
NM_001038703	Promoter	chr5	139390796	chr5_139390245_139390796	139390245	Gpr146	754
NM_175362	Intron	chr5	140879866	chr5_140879624_140879866	140879624	Card11	482
NM_001289588;NM_178702	Intron	chr5	142499634	chr5_142499111_142499634	142499111	Radil	1328
NM_029048;NM_001045482;NM_021326;NR_040424;NR_040425;NR_040426;NM_080561;NM_207110;NM_177880	Intergenic	chr5	143122776	chr5_143122412_143122776	143122412	Rbakdn;Rbak;Rnf216;Spdyb;4933411G11Rik	551
NM_177380;NM_007818	Intergenic	chr5	145821608	chr5_145821014_145821608	145821014	Cyp3a11;Cyp3a44	603
NM_008178;NR_038157;NM_009087;NM_181730;NM_080795	Intergenic	chr5	147155540	chr5_147154888_147155540	147154888	Polr1d;Gsx1;Lnx2;2210019I11Rik	661
NM_029440;NM_013559;NM_001081204	Intergenic	chr5	149649408	chr5_149649002_149649408	149649002	Hsph1;Wdr95;B3glct	704
NM_172887	Intergenic	chr5	150233506	chr5_150233041_150233506	150233041	Fry	474
NM_001177572;NM_015829	Intergenic	chr6	6279816	chr6_6279319_6279816	6279319	Slc25a13	619
NM_009311	Intergenic	chr6	7568043	chr6_7567346_7568043	7567346	Tac1	706
NM_001252266;NM_010492	Intron	chr6	8661571	chr6_8661076_8661571	8661076	Ica1	889
NM_010886	Promoter	chr6	11907805	chr6_11907445_11907805	11907445	Ndufa4	563
NM_028990	Promoter	chr6	13608551	chr6_13608164_13608551	13608164	Tmem168	597
NM_175088	Intergenic	chr6	15715588	chr6_15715191_15715588	15715191	Mdfic	625
NM_021050	Intron	chr6	18295621	chr6_18294869_18295621	18294869	Cftr	1227
NM_175750	Intron	chr6	32474400	chr6_32474034_32474400	32474034	Plxna4	731
NM_007563	Promoter	chr6	34476650	chr6_34476194_34476650	34476194	Bpgm	646
NM_001164411;NM_001164413;NM_001164412;NM_001164414;NM_016877	Promoter	chr6	35133816	chr6_35133479_35133816	35133479	Cnot4	664
NR_015589;NM_203491	Intergenic	chr6	36299258	chr6_36298932_36299258	36298932	9330158H04Rik;Chrm2	651
NM_178661	Promoter	chr6	37442404	chr6_37441962_37442404	37441962	Creb3l2	474
NM_007610	Promoter	chr6	42264947	chr6_42264672_42264947	42264672	Casp2	540
NM_029930	Promoter	chr6	42693108	chr6_42692802_42693108	42692802	Fam115a	527
NM_001146689;NM_007971	Promoter	chr6	47595449	chr6_47595007_47595449	47595007	Ezh2	829
NM_173428	Exon	chr6	48493560	chr6_48493193_48493560	48493193	Sspo	625
NM_001003685	Promoter	chr6	55376676	chr6_55376291_55376676	55376291	Ghrhr	763
NM_030235	Promoter	chr6	56715170	chr6_56714858_56715170	56714858	Avl9	617
NM_183183	Promoter	chr6	59428512	chr6_59428174_59428512	59428174	Gprin3	668
NM_001163507;NM_027613	Intergenic	chr6	61047955	chr6_61047528_61047955	61047528	Mmrn1	667
NM_001164316;NM_183310	Intron	chr6	61840321	chr6_61839941_61840321	61839941	Ccser1	602
NM_007958;NM_001253392;NM_019455	Intergenic	chr6	65157722	chr6_65157057_65157722	65157057	Smarcad1;Hpgds	674
NM_019499	Promoter	chr6	66535832	chr6_66535082_66535832	66535082	Mad2l1	1019
	Intergenic	chr6	67945511	chr6_67945137_67945511	67945137		528
NM_001166067	Intron	chr6	83256734	chr6_83256263_83256734	83256263	Slc4a5	937
NM_019542;NM_001164187;NM_008717;NM_001166371;NM_029245;NM_009357;NM_146169	Intergenic	chr6	83867364	chr6_83867074_83867364	83867074	Ankrd53;Tex261;Paip2b;Nagk;Zfml	447
NM_013471	Intron	chr6	86775055	chr6_86774592_86775055	86774592	Anxa4	472
NR_104483;NM_021381;NM_001170489;NM_001037727;NM_024251;NM_175476;NM_001286610	Intergenic	chr6	87545801	chr6_87545434_87545801	87545434	Prokr1;Aplf;Arhgap25	729
NM_011844;NM_001166249;NM_001278671;NM_001166250;NM_001166251	Intergenic	chr6	88648220	chr6_88647769_88648220	88647769	Mgll;Kbtbd12	599
NM_001134384	Intergenic	chr6	90887218	chr6_90886913_90887218	90886913	Iqsec1	609
NM_018815	Intron	chr6	91103826	chr6_91103231_91103826	91103231	Nup210	614
NM_009320	Promoter	chr6	91684038	chr6_91683664_91684038	91683664	Slc6a6	567
NM_001286788;NM_001286784;NM_010367;NM_001286785;NM_001286786;NM_001083321;NM_001083320;NM_001029850;NR_104594	Intron	chr6	93839942	chr6_93839677_93839942	93839677	Magi1	528
NM_008377	Promoter	chr6	94700196	chr6_94699653_94700196	94699653	Lrig1	579
NM_008377;NR_035483	Intergenic	chr6	94729500	chr6_94729185_94729500	94729185	Mir1957a;Lrig1	628
NM_182808	Intergenic	chr6	96062126	chr6_96061788_96062126	96061788	Fam19a1	669
NM_177233	Intron	chr6	97046517	chr6_97046070_97046517	97046070	Fam19a4	518
NM_145148	Exon	chr6	97396815	chr6_97396185_97396815	97396185	Frmd4b	756
NM_019743	Intergenic	chr6	100349043	chr6_100348519_100349043	100348519	Rybp	625
NM_019743	Intergenic	chr6	100365811	chr6_100365244_100365811	100365244	Rybp	733
NR_040525;NM_181590	Intergenic	chr6	100499160	chr6_100498679_100499160	100498679	1700049E22Rik;Shq1	907
NR_040525;NM_181590	Intergenic	chr6	100502707	chr6_100502282_100502707	100502282	1700049E22Rik;Shq1	846
NM_027526;NM_030165;NR_106011	Intergenic	chr6	118039902	chr6_118039517_118039902	118039517	Rasgef1a;Csgalnact2;Mir7044	734
NM_027526	Promoter	chr6	118066740	chr6_118066281_118066740	118066281	Rasgef1a	765
NM_197985	Promoter	chr6	119417641	chr6_119417301_119417641	119417301	Adipor2	679
NR_045733;NM_001128151;NM_144815	Intergenic	chr6	120600273	chr6_120599939_120600273	120599939	Cecr2;Cecr5;1700072O05Rik	996
NM_008108;NM_028016;NM_001289828;NM_139218;NM_001289831;NM_001289830;NM_011401	Intergenic	chr6	122703027	chr6_122702664_122703027	122702664	Gdf3;Dppa3;Nanog;Slc2a3	1069
NM_028016;NM_001289828;NM_139218;NM_001289831;NM_001289830;NM_011401	Intergenic	chr6	122715848	chr6_122715513_122715848	122715513	Slc2a3;Dppa3;Nanog	532
NM_001039669;NM_178787	Exon	chr6	125161196	chr6_125160682_125161196	125160682	Iffo1	536
NM_001039669;NM_178787;NM_001289726;NM_008084	Exon	chr6	125162028	chr6_125161294_125162028	125161294	Iffo1;Gapdh	738
NR_045480	Intergenic	chr6	126335353	chr6_126334969_126335353	126334969	Gm10415	717
NR_028592;NR_028593	Intron	chr6	128466778	chr6_128466445_128466778	128466445	Gm10069	661
NM_011733;NM_139117;NM_001244628	Intergenic	chr6	131447683	chr6_131447435_131447683	131447435	5430401F13Rik;Ybx3	494
NM_007961	Intron	chr6	134194169	chr6_134193768_134194169	134193768	Etv6	792
NR_037956;NM_001109914;NR_029441;NR_037955;NM_001167699;NM_001167696;NM_001167697;NM_001167694;NM_001167695;NR_074084;NM_001167700;NM_008157;NM_009875;NR_072990;NM_026360	Intergenic	chr6	134961828	chr6_134961442_134961828	134961442	Cdkn1b;Ddx47;1190002F15Rik;2810454H06Rik;Gpr19;Apold1	768
NR_037956;NM_001109914;NR_037955;NM_001205396;NM_053118;NM_181444;NM_013546;NM_026360	Intergenic	chr6	135040852	chr6_135040281_135040852	135040281	Ddx47;1190002F15Rik;Hebp1;Gprc5d;Gprc5a;Apold1	1088
NM_011499	Promoter	chr6	137735622	chr6_137735231_137735622	137735231	Strap	778
	Intergenic	chr6	139025540	chr6_139025265_139025540	139025265		548
	Intergenic	chr6	139128020	chr6_139127601_139128020	139127601		617
NR_027803	Intergenic	chr6	143326195	chr6_143325745_143326195	143325745	D6Ertd474e	896
NM_001243163;NM_011444;NM_001113559	Intergenic	chr6	144273766	chr6_144273334_144273766	144273334	Sox5	699
	Intergenic	chr6	144540423	chr6_144540006_144540423	144540006		620
NM_007532	Promoter	chr6	145076775	chr6_145076425_145076775	145076425	Bcat1	637
NM_177222;NM_133688;NM_001163628	Promoter	chr6	145211709	chr6_145211033_145211709	145211033	Casc1;Lyrm5	685
NM_026218;NM_138757	Promoter	chr6	146578238	chr6_146577552_146578238	146577552	Fgfr1op2;Asun	914
NM_001301351;NM_019643;NM_181541;NM_177192	Intergenic	chr6	148956124	chr6_148955811_148956124	148955811	Caprin2;Fam60a;Dennd5b	564
NM_024168;NM_029934;NM_001164204;NM_001164205	Promoter	chr7	3693877	chr7_3693535_3693877	3693535	Tsen34;Mboat7	525
NM_001168572;NM_001003920	Intron	chr7	4702755	chr7_4702367_4702755	4702367	Brsk1	596
NM_001289848;NM_001289849;NM_183405;NM_001289850;NR_110411;NM_183406	Promoter	chr7	4752215	chr7_4751733_4752215	4751733	Cox6b2	760
NM_026900	Promoter	chr7	5051906	chr7_5051457_5051906	5051457	Zfp580	743
NR_003622;NM_207543;NM_177690;NM_030739;NM_001081405	Intergenic	chr7	5424438	chr7_5424039_5424438	5424039	Gm5065;Vmn1r59;Vmn2r28;Vmn1r58;Nlrp2	644
NM_001290994;NM_008817;NM_021323	Promoter	chr7	6728578	chr7_6727940_6728578	6727940	Usp29;Peg3	1314
NM_020572;NM_001080965;NM_001080966	Intron	chr7	6999522	chr7_6999112_6999522	6999112	Aurkc	720
NM_001290453;NM_001290452;NM_145819	Exon	chr7	13043535	chr7_13042993_13043535	13042993	Mzf1	1231
NM_001173550;NM_133234;NM_198631;NM_001285892;NM_001285932;NM_001136471;NM_001285931;NM_172297;NM_007577;NM_019748;NM_001146005;NM_001285891;NM_176912;NM_001136270;NM_027883	Intergenic	chr7	16302008	chr7_16301655_16302008	16301655	Dhx34;Zc3h4;C5ar2;Sae1;C5ar1;Bbc3;Ccdc9;Inafm1	701
NM_175315;NR_003247;NM_011927;NM_172739;NM_198613	Intergenic	chr7	16661148	chr7_16660813_16661148	16660813	Ceacam15;Ceacam9;Ap2s1;Ceacam-ps1;Arhgap35	669
NM_207525	Promoter	chr7	19227738	chr7_19227325_19227738	19227325	Opa3	822
NM_207525	Promoter	chr7	19228764	chr7_19228306_19228764	19228306	Opa3	852
NM_008990;NM_001159724	Intron	chr7	19742702	chr7_19742358_19742702	19742358	Pvrl2	686
NM_028047	Promoter	chr7	24399905	chr7_24399595_24399905	24399595	Smg9	568
NM_001168506;NM_175477	Promoter	chr7	25077275	chr7_25076935_25077275	25076935	Zfp574	543
NM_144922;NM_178089	Promoter	chr7	25755651	chr7_25755333_25755651	25755333	Hnrnpul1	631
NM_144923;NM_032610	Promoter	chr7	27448309	chr7_27447800_27448309	27447800	Blvrb;Sptbn4	810
NM_001163702;NM_207238	Promoter	chr7	28693927	chr7_28693576_28693927	28693576	Fbxo27	500
NM_001110201;NM_029887	Intron	chr7	29241713	chr7_29241402_29241713	29241402	Yif1b	617
NM_152814	Promoter	chr7	30091009	chr7_30090588_30091009	30090588	Zfp566	662
NM_011980;NM_001033540	Promoter	chr7	30170047	chr7_30169517_30170047	30169517	Gm5113;Zfp146	727
NM_008155;NM_025948;NM_172741	Intergenic	chr7	34326060	chr7_34325452_34326060	34325452	4931406P16Rik;Lsm14a;Gpi1	617
NM_008820	Intron	chr7	34973544	chr7_34973049_34973544	34973049	Pepd	504
NM_027897	Promoter	chr7	35334178	chr7_35333863_35334178	35333863	Rhpn2	533
	Intergenic	chr7	39896285	chr7_39896006_39896285	39896006		557
NM_023363	Promoter	chr7	41633746	chr7_41633030_41633746	41633030	Zfp788	1062
NM_001008427	Exon	chr7	42660380	chr7_42660023_42660380	42660023	Gm5595	534
NM_009131	Promoter	chr7	44305502	chr7_44305133_44305502	44305133	Clec11a	590
NM_029317	Promoter	chr7	44708606	chr7_44708194_44708606	44708194	Izumo2	748
NM_019830;NM_001252477;NR_045521;NM_001252476	Exon	chr7	44983594	chr7_44983263_44983594	44983263	Prmt1	657
NM_029406;NM_145954;NM_001278207;NM_001285904	Promoter	chr7	45154617	chr7_45154263_45154617	45154263	Aldh16a1;Pih1d1	591
NR_038166;NR_038165	Promoter	chr7	45578146	chr7_45577141_45578146	45577141	0610005C13Rik	1871
NM_028031;NM_001111016;NM_001198841;NM_001013368;NM_013808	Intergenic	chr7	48922927	chr7_48922553_48922927	48922553	Csrp3;Nav2;Zdhhc13;E2f8	700
NM_001115087	Promoter	chr7	51861949	chr7_51861318_51861949	51861318	Fancf	632
NM_146190;NM_178706;NM_011370;NM_001164662;NM_001164661	Intergenic	chr7	55750132	chr7_55749735_55750132	55749735	Cyfip1;Siglech;Tubgcp5	457
	Intergenic	chr7	58226131	chr7_58225623_58226131	58225623		546
NM_130880	Intron	chr7	63479986	chr7_63479598_63479986	63479598	Otud7a	771
NM_021366	Promoter	chr7	63939041	chr7_63938663_63939041	63938663	Klf13	716
NM_018752;NR_105844;NR_029805;NM_001039104	Intergenic	chr7	64151047	chr7_64150494_64151047	64150494	Mir6416;Mir211;Trpm1	610
NM_026483;NM_028626	Promoter	chr7	64392735	chr7_64392006_64392735	64392006	Mphosph10;Mcee	1008
NM_080443;NM_152815;NR_034030;NR_003961;NM_001191001	Promoter	chr7	66690235	chr7_66689841_66690235	66689841	Lins;Asb7	628
NR_040341;NM_001013811;NR_040340	Promoter	chr7	68276281	chr7_68275972_68276281	68275972	Fam169b;Gm16157	593
NR_045940	Intergenic	chr7	69428184	chr7_69427771_69428184	69427771	4930402F11Rik	618
	Intergenic	chr7	70605344	chr7_70604852_70605344	70604852		665
NR_040325;NR_040324	Intron	chr7	73355692	chr7_73355079_73355692	73355079	A730056A06Rik	798
NR_037569	Promoter	chr7	73558705	chr7_73558299_73558705	73558299	1810026B05Rik	647
NM_001113527;NM_001291221;NM_001291220;NM_020583	Intron	chr7	78918701	chr7_78918285_78918701	78918285	Isg20	670
NM_145946	Promoter	chr7	79392551	chr7_79391988_79392551	79391988	Fanci	625
NM_009092	Promoter	chr7	81345716	chr7_81345320_81345716	81345320	Rps17	636
NM_172904	Intron	chr7	81551074	chr7_81550709_81551074	81550709	Fsd2	725
NM_011983;NM_026077;NM_025997;NM_001164086;NM_001164087;NM_146193	Intergenic	chr7	81754909	chr7_81754521_81754909	81754521	Fam103a1;3110040N11Rik;Homer2;Btbd1	770
NM_001143834;NM_001081414	Intron	chr7	87847064	chr7_87846697_87847064	87846697	Grm5	457
NM_029494;NR_015510	Promoter	chr7	92741997	chr7_92741570_92741997	92741570	4632427E13Rik;Rab30	687
NM_021427	Promoter	chr7	93080445	chr7_93079961_93080445	93079961	Fam181b	819
NM_011858	Intron	chr7	96592344	chr7_96591838_96592344	96591838	Tenm4	545
NM_177696	Intron	chr7	97967857	chr7_97967516_97967857	97967516	Gdpd4	680
NM_177231;NM_178220	Intron	chr7	99556319	chr7_99556036_99556319	99556036	Arrb1	489
NM_020024	Promoter	chr7	105746691	chr7_105746327_105746691	105746327	Taf10	724
NR_035497	Intron	chr7	107554333	chr7_107554017_107554333	107554017	Mir1970	627
NM_029811;NR_037617;NM_001001326	Intron	chr7	109603274	chr7_109602893_109603274	109602893	St5	758
NM_133758;NM_177249	Intron	chr7	112040784	chr7_112040472_112040784	112040472	Usp47	617
NM_001243048;NM_007489	Intron	chr7	113262350	chr7_113261626_113262350	113261626	Arntl	805
NM_001243048;NM_007489	Exon	chr7	113301935	chr7_113301543_113301935	113301543	Arntl	778
NM_011055	Intron	chr7	114479337	chr7_114478995_114479337	114478995	Pde3b	443
NM_001031814	Intron	chr7	118170608	chr7_118170198_118170608	118170198	Smg1	581
NM_009940;NM_001033380;NM_138649;NM_172476	Intergenic	chr7	118478139	chr7_118477513_118478139	118477513	Coq7;Tmc7;Itpripl2;Syt17	749
NM_145585;NM_178414;NM_016870;NM_001177977;NM_054094;NM_212441;NM_212442;NM_001177978;NM_146197	Intergenic	chr7	119676928	chr7_119676616_119676928	119676616	Acsm1;Thumpd1;Acsm3;Acsm2;Acsm4	540
NM_001289842;NM_001289843;NM_028177;NM_021608;NM_026140;NM_001289844;NM_001289845;NM_001081238;NM_027363;NM_012016;NM_138589;NM_011121	Intergenic	chr7	122155712	chr7_122155367_122155712	122155367	Ndufab1;Ears2;Plk1;Palb2;Chp2;Ubfd1;Ern2;Dctn5	686
NM_029842	Intron	chr7	125451874	chr7_125451400_125451874	125451400	Kdm8	935
NM_029842	Exon	chr7	125462650	chr7_125462042_125462650	125462042	Kdm8	659
NM_001008700	Exon	chr7	125578491	chr7_125578091_125578491	125578091	Il4ra	575
NM_145587;NM_010900;NM_010689;NR_045537;NM_023712;NM_009844;NR_106025	Intergenic	chr7	126325748	chr7_126325343_126325748	126325343	Mir7058;Spns1;Nfatc2ip;Lat;Sbk1;Cd19	660
NM_010900	Intron	chr7	126393130	chr7_126392406_126393130	126392406	Nfatc2ip	876
NM_009259;NM_177362;NM_016754;NM_144522;NR_030674;NM_027353;NR_110337;NM_009266;NM_008400;NM_023203;NM_001037810;NM_001285907;NM_001285906;NM_001285905;NM_017461;NM_001253872;NM_001253873;NM_001253874;NM_146201	Intergenic	chr7	127225960	chr7_127225549_127225960	127225549	Cd2bp2;Zfp553;Gm4532;Sephs2;Itgal;Dctpp1;Mylpf;Spn;Zfp771;Sept1;Tbc1d10b	686
NM_009980	Intron	chr7	133090960	chr7_133090576_133090960	133090576	Ctbp2	761
	Intergenic	chr7	133281605	chr7_133281138_133281605	133281138		695
NM_025392;NM_009479	Promoter	chr7	133709276	chr7_133708860_133709276	133708860	Bccip;Uros	491
NM_001033420	Intron	chr7	134809397	chr7_134809067_134809397	134809067	Dock1	653
NM_008598	Promoter	chr7	136895036	chr7_136894627_136895036	136894627	Mgmt	555
NM_008598	Intron	chr7	137088092	chr7_137087698_137088092	137087698	Mgmt	524
NM_029886	Promoter	chr7	137411101	chr7_137410237_137411101	137410237	9430038I01Rik	1170
NM_001081118	Promoter	chr7	141229002	chr7_141228405_141229002	141228405	Phrf1	869
NM_008434	Intron	chr7	143392722	chr7_143392380_143392722	143392380	Kcnq1	678
NM_001285490;NM_008672;NM_001285489	Promoter	chr7	143549149	chr7_143548561_143549149	143548561	Nap1l4	822
NM_010175	Promoter	chr7	144582048	chr7_144581687_144582048	144581687	Fadd	696
NM_026972;NR_104430;NM_001037800;NM_001287211;NM_130904;NM_130903	Intergenic	chr8	3977736	chr8_3977245_3977736	3977245	Cd209b;Cd209c;Cd209d	799
NM_001039578	Promoter	chr8	4166280	chr8_4165920_4166280	4165920	Evi5l	835
NM_207203	Promoter	chr8	4217540	chr8_4217215_4217540	4217215	BC068157	583
NM_026058	Promoter	chr8	4493058	chr8_4492569_4493058	4492569	Cers4	579
NR_106114;NM_176849;NM_010111	Intergenic	chr8	8720482	chr8_8720071_8720482	8720071	Efnb2;Arglu1;Mir7654	817
NM_001167967;NM_133971;NM_001281974;NM_001281975;NR_030781;NR_106097	Promoter	chr8	11636387	chr8_11635870_11636387	11635870	Mir7238;Ankrd10	799
NM_172750	Promoter	chr8	13254314	chr8_13253995_13254314	13253995	Adprhl1	440
NM_025924	Promoter	chr8	13785881	chr8_13785534_13785881	13785534	Upf3a	605
NM_001034862;NM_173744;NM_172910;NM_025785;NM_001145965	Intergenic	chr8	14018290	chr8_14017766_14018290	14017766	Dlgap2;Tdrp;Erich1;Fbxo25	533
NM_053171	Intron	chr8	17053421	chr8_17053071_17053421	17053071	Csmd1	693
NM_028102	Promoter	chr8	25754466	chr8_25754012_25754466	25754012	Ddhd2	826
NM_054044	Exon	chr8	27121107	chr8_27120712_27121107	27120712	Gpr124	667
NM_153135	Intergenic	chr8	29289613	chr8_29289250_29289613	29289250	Unc5d	703
NM_001122822;NM_152821;NM_001098233;NR_033589;NM_011721	Intergenic	chr8	33443827	chr8_33443484_33443827	33443484	Wrn;Purg;Hmgb1-rs17	424
NM_001081150	Promoter	chr8	36250019	chr8_36249417_36250019	36249417	Lonrf1	769
NM_138668;NM_001033148	Promoter	chr8	45975504	chr8_45975114_45975504	45975114	Ufsp2;1700029J07Rik	638
NM_009810;NM_001001184;NM_008391;NM_027973;NM_001284409;NR_045750	Intergenic	chr8	46669612	chr8_46669286_46669612	46669286	Gm16675;Cenpu;Casp3;Primpol;Irf2	648
NM_133791	Intron	chr8	47979692	chr8_47979228_47979692	47979228	Wwc2	705
NM_001145937;NM_011857	Intron	chr8	48380152	chr8_48379809_48380152	48379809	Tenm3	682
NM_001145937;NM_011857	Intron	chr8	48555848	chr8_48555414_48555848	48555414	Tenm3	926
NM_009506	Promoter	chr8	54077180	chr8_54076609_54077180	54076609	Vegfc	881
NM_009506	Intergenic	chr8	54218621	chr8_54218224_54218621	54218224	Vegfc	789
	Intergenic	chr8	59400245	chr8_59399907_59400245	59399907		667
NM_028299	Intron	chr8	60898867	chr8_60898514_60898867	60898514	2700029M09Rik	701
NM_009390	Intergenic	chr8	64217465	chr8_64217102_64217465	64217102	Tll1	583
NM_175188;NM_001293784;NM_001166372	Intergenic	chr8	65519911	chr8_65519692_65519911	65519692	March1	434
NM_028182	Intron	chr8	68279305	chr8_68279029_68279305	68279029	Sh2d4a	514
NM_172754;NM_001045553	Promoter	chr8	69625628	chr8_69625267_69625628	69625267	Zfp868	562
NM_010592;NM_001286944	Promoter	chr8	70698913	chr8_70698387_70698913	70698387	Jund	953
NM_199308	Exon	chr8	70783581	chr8_70783232_70783581	70783232	Mast3	502
NM_001145780;NM_025917	Promoter	chr8	71367517	chr8_71366876_71367517	71366876	Use1	684
NM_028617	Promoter	chr8	71543257	chr8_71542682_71543257	71542682	Mvb12a	886
NM_028500;NM_029782;NM_007456;NM_001289859;NM_007944;NM_008452;NM_001122832	Intergenic	chr8	72334397	chr8_72334033_72334397	72334033	Ap1m1;Calr3;Klf2;Eps15l1	727
NR_028268;NM_022997;NM_019716;NM_001163791	Promoter	chr8	85299976	chr8_85299553_85299976	85299553	Orc6;Vps35	597
NR_040697	Intergenic	chr8	87106226	chr8_87105834_87106226	87105834	Gm10637	634
	Intergenic	chr8	91980058	chr8_91979457_91980058	91979457		610
NR_110452;NM_018826;NR_033641	Promoter	chr8	92356419	chr8_92355982_92356419	92355982	Irx5;Crnde	658
NM_145602;NR_106041;NM_001195006;NM_001205226;NM_178078;NM_030198;NM_001035123;NM_153164	Intergenic	chr8	95678596	chr8_95678171_95678596	95678171	Mir7073;Gins3;Cnot1;Ndrg4;Setd6	612
NM_025558	Intron	chr8	107173387	chr8_107173006_107173387	107173006	Cyb5b	634
NM_008706	Promoter	chr8	107403553	chr8_107403180_107403553	107403180	Nqo1	579
NR_110476	Promoter	chr8	113515158	chr8_113514848_113515158	113514848	4930571O06Rik	838
NM_173015;NM_001048143	Promoter	chr8	113635560	chr8_113634916_113635560	113634916	Mon1b	690
NM_028131;NM_026844	Promoter	chr8	116921727	chr8_116921481_116921727	116921481	Cenpn;Cmc2	448
NM_019707	Intron	chr8	118821713	chr8_118821338_118821713	118821338	Cdh13	745
NM_019966	Intron	chr8	119401398	chr8_119400973_119401398	119400973	Mlycd	849
NM_001285983;NM_001110100;NM_001285981;NM_016812	Promoter	chr8	121950548	chr8_121950125_121950548	121950125	Banp	712
NM_009569	Intergenic	chr8	122226886	chr8_122226392_122226886	122226392	Zfpm1	503
NM_009569	Promoter	chr8	122281805	chr8_122281165_122281805	122281165	Zfpm1	821
NM_026014	Promoter	chr8	122567781	chr8_122567493_122567781	122567493	Cdt1	425
NR_037865;NM_001081379;NR_045268;NR_106048;NM_170684;NR_106047;NM_016738;NR_028128;NM_153176;NM_020564	Intergenic	chr8	123045575	chr8_123045188_123045575	123045188	Sult5a1;Spg7;2810013P06Rik;Cpne7;Mir7079;Mir7080;Rpl13;Snord68;Ankrd11	552
NM_054046;NM_001253783;NM_001281803;NM_001253784	Promoter	chr8	123443188	chr8_123442898_123443188	123442898	Def8	519
NM_171824	Promoter	chr8	124433676	chr8_124433255_124433676	124433255	Pgbd5	626
NM_145607;NM_026855	Promoter	chr8	124721401	chr8_124720820_124721401	124720820	Arv1;Ttc13	716
NM_145607;NM_026855;NM_025615;NM_198632;NM_001081120;NM_010322	Intergenic	chr8	124785062	chr8_124784707_124785062	124784707	Ttc13;Gnpat;Fam89a;2810004N23Rik;Arv1;Trim67	706
NM_174854;NM_001081337;NM_174853	Intergenic	chr8	125337207	chr8_125336832_125337207	125336832	Disc1;Sipa1l2	453
NM_001159907	Intron	chr8	126445237	chr8_126444549_126445237	126444549	Gm17296	697
NR_037297	Intergenic	chr8	126750040	chr8_126749650_126750040	126749650	Mir3110	774
	Intergenic	chr9	5167550	chr9_5167056_5167550	5167056		498
NM_026665;NM_176836;NR_037622	Promoter	chr9	13827925	chr9_13827051_13827925	13827051	Cep57;Fam76b	2100
NM_001080814	Intron	chr9	16346194	chr9_16345644_16346194	16345644	Fat3	575
NM_021531;NM_153141	Promoter	chr9	21546834	chr9_21546144_21546834	21546144	Carm1	1215
NM_026282	Promoter	chr9	21762662	chr9_21762260_21762662	21762260	Spc24	499
NM_177030	Exon	chr9	21817459	chr9_21816894_21817459	21816894	Dock6	770
NM_013906;NM_172765;NM_011176;NM_001024139;NM_001115130	Intergenic	chr9	31012935	chr9_31012553_31012935	31012553	Zbtb44;St14;Adamts15;Adamts8	819
NM_021339;NM_023292;NM_020264;NM_029762;NM_013932	Intergenic	chr9	35540322	chr9_35539952_35540322	35539952	Pate4;Cdon;Pus3;Hyls1;Ddx25	735
NM_029762	Promoter	chr9	35570195	chr9_35569679_35570195	35569679	Hyls1	777
NM_001029838;NM_148950	Intron	chr9	37133647	chr9_37133194_37133647	37133194	Pknox2	609
NM_011139	Intron	chr9	43188702	chr9_43188101_43188702	43188101	Pou2f3	638
NM_198092	Promoter	chr9	44066783	chr9_44066443_44066783	44066443	Usp2	599
NM_153537;NM_030256;NM_007551;NM_181324;NM_021481;NM_001277851;NM_001277847;NM_001110826;NM_007841	Intergenic	chr9	44599508	chr9_44599024_44599508	44599024	Bcl9l;Ddx6;Phldb1;Cxcr5;Treh	617
NM_153537;NM_145985;NM_181324;NM_021481;NM_001277851;NM_001277847;NM_001110826;NM_007841	Intergenic	chr9	44652079	chr9_44651738_44652079	44651738	Treh;Ddx6;Arcn1;Phldb1	673
NM_001013373	Promoter	chr9	45319405	chr9_45319003_45319405	45319003	Tmprss13	465
NM_001081270;NR_040720;NM_008348;NR_040732;NR_106054;NM_022004;NR_028499;NM_007503;NM_001013373;NM_001198971;NM_052823	Intergenic	chr9	45350361	chr9_45349441_45350361	45349441	Fxyd6;4833428L15Rik;BC049352;Il10ra;Mir7086;Tmprss13;Fxyd2;Dscaml1;1700003G13Rik	1728
NM_175562	Promoter	chr9	53706255	chr9_53705855_53706255	53705855	Rab39	635
NM_172771	Intron	chr9	54482019	chr9_54481634_54482019	54481634	Dmxl2	484
NM_027397	Promoter	chr9	55543107	chr9_55542522_55543107	55542522	Isl2	714
NM_172924	Intron	chr9	56218379	chr9_56218127_56218379	56218127	Peak1	477
NM_172924;NM_025812	Promoter	chr9	56418128	chr9_56417707_56418128	56417707	Hmg20a;Peak1	703
NM_198673;NM_175483;NM_139001	Intergenic	chr9	56830625	chr9_56830117_56830625	56830117	Snx33;Cspg4;Odf3l1	528
NM_175273;NM_133982;NM_022813;NM_025837;NM_027895;NM_146223;NM_176831;NM_020270;NM_199222;NM_001166364;NM_007747	Intergenic	chr9	57510889	chr9_57510183_57510889	57510183	Ppcdc;Scamp5;Scamp2;Cox5a;Ulk3;Rpp25;Mpi;Cplx3;Lman1l;Fam219b	736
NM_022813	Promoter	chr9	57561210	chr9_57560869_57561210	57560869	Scamp2	544
NM_001161535;NM_001161540;NM_001161537;NM_001161536;NR_040727;NM_001161541;NM_028854;NR_105806;NM_001161539;NM_001161538;NR_028146;NM_178087;NM_010729;NM_008884;NM_026942;NR_033522;NM_177193	Intergenic	chr9	58274193	chr9_58273508_58274193	58273508	Loxl1;1700072B07Rik;1600029O15Rik;Stoml1;Tbc1d21;Pml;Mir6385;Islr2	688
NM_001161535;NM_001161540;NM_001161537;NM_001161536;NR_040727;NM_001161541;NM_028854;NR_105806;NM_001161539;NM_001161538;NR_028146;NM_178087;NM_010729;NM_008884;NM_026942;NR_033522;NM_177193	Intergenic	chr9	58274728	chr9_58274301_58274728	58274301	Loxl1;1700072B07Rik;1600029O15Rik;Stoml1;Tbc1d21;Pml;Mir6385;Islr2	518
NM_001033498;NM_027838;NM_011099;NR_038074;NR_038075;NM_001172070;NM_001172071;NM_175235;NM_001253883;NM_001205239;NM_001172069;NM_001172068;NM_173018;NM_029922	Intergenic	chr9	59680192	chr9_59679828_59680192	59679828	Senp8;Celf6;Parp6;Gramd2;Myo9a;Pkm	607
NM_018853	Intergenic	chr9	61816634	chr9_61816104_61816634	61816104	Rplp1	633
NM_024245;NM_018853	Intergenic	chr9	61825898	chr9_61825304_61825898	61825304	Rplp1;Kif23	730
NM_028748;NM_024245;NM_018853	Intergenic	chr9	61911542	chr9_61910749_61911542	61910749	Rplp1;Paqr5;Kif23	802
NR_039595;NM_025721;NR_040769	Intergenic	chr9	62199523	chr9_62199218_62199523	62199218	A730043L09Rik;Spesp1;Mir5133	609
NM_177583	Promoter	chr9	66795977	chr9_66795575_66795977	66795575	Aph1b	645
NM_173731	Promoter	chr9	76015496	chr9_76014968_76015496	76014968	Hmgcll1	660
NM_027150;NR_040378;NM_001146048;NM_172528	Intergenic	chr9	77428618	chr9_77428181_77428618	77428181	5730403I07Rik;Mlip;Lrrc1	446
NM_026658;NM_173386;NM_001111286;NM_001191044;NM_026480;NM_001122660;NM_025274;NM_008182;NR_125721;NM_205822;NM_001164523	Intergenic	chr9	78371755	chr9_78371348_78371755	78371348	Ddx43;Gm10639;Omt2b;Gsta2;Dppa5a;Omt2a;Mto1;Ooep;Mb21d1	749
NM_172773;NM_026658;NM_173386;NM_010106;NM_001191044;NR_125721;NM_001276452;NM_153098	Intergenic	chr9	78520584	chr9_78520335_78520584	78520335	Eef1a1;Cd109;Mto1;Mb21d1;Slc17a5;Ddx43	672
NM_172773;NM_026658;NM_173386;NM_010106;NM_001191044;NR_125721;NM_001276452;NM_153098	Intergenic	chr9	78523452	chr9_78522980_78523452	78522980	Eef1a1;Cd109;Mto1;Mb21d1;Slc17a5;Ddx43	707
NM_001163061;NM_001142943	Promoter	chr9	88549829	chr9_88549513_88549829	88549513	Zfp949	631
NM_026447;NM_198931	Promoter	chr9	106199735	chr9_106199301_106199735	106199301	Ppm1m	650
NM_007567	Exon	chr9	108105729	chr9_108105148_108105729	108105148	Bsn	799
NR_029577;NR_029947;NM_026378	Promoter	chr9	108570891	chr9_108569977_108570891	108569977	Mir191;Dalrd3;Mir425	923
NM_028944;NM_020520;NM_175143;NM_011830;NM_023247;NM_011790;NR_029577;NM_031392;NM_008924;NM_026378;NM_001114119;NR_029947	Intergenic	chr9	108656360	chr9_108655769_108656360	108655769	P4htm;Mir191;Dalrd3;Arih2;Mir425;Qrich1;Impdh2;Prkar2a;Slc25a20;Ndufaf3;Wdr6	967
NR_033215;NM_009921;NR_106057;NM_018757;NM_001205330;NM_007658;NM_008633;NM_001205331;NM_001205332;NM_183136	Intergenic	chr9	109910493	chr9_109910104_109910493	109910104	Nme6;Mir7089;Map4;Cdc25a;Camp;3000002C10Rik;Spink8	550
NM_026012	Promoter	chr9	110627007	chr9_110626609_110627007	110626609	Nradd	518
NM_027294	Intron	chr9	114808695	chr9_114808326_114808695	114808326	Cmtm8	734
NM_178660;NM_001172122;NM_001172123;NM_001172121;NM_001172126;NM_001172124	Intron	chr9	117172673	chr9_117172242_117172673	117172242	Rbms3	448
NR_033503;NM_001166644	Promoter	chr9	121759754	chr9_121759366_121759754	121759366	Zfp651;E530011L22Rik	704
NM_007956	Intron	chr10	4940270	chr10_4939922_4940270	4939922	Esr1	691
NM_029975	Intergenic	chr10	7444046	chr10_7443708_7444046	7443708	Ulbp1	667
NM_177387	Intergenic	chr10	8115079	chr10_8114824_8115079	8114824	Ust	491
NM_011682	Exon	chr10	12385525	chr10_12385091_12385525	12385091	Utrn	714
NM_001195065;NM_001195066	Intron	chr10	13330212	chr10_13329905_13330212	13329905	Phactr2	613
NM_010437	Promoter	chr10	13965650	chr10_13965069_13965650	13965069	Hivep2	784
	Intergenic	chr10	16110836	chr10_16110336_16110836	16110336		595
NM_173390	Promoter	chr10	18407136	chr10_18406821_18407136	18406821	Nhsl1	527
NM_001163592;NM_173390	Intron	chr10	18506228	chr10_18505831_18506228	18505831	Nhsl1	462
NM_001166402;NM_009397	Intergenic	chr10	19024961	chr10_19024566_19024961	19024566	Tnfaip3	785
NM_153787;NM_001025392;NM_001025393	Promoter	chr10	20312316	chr10_20312030_20312316	20312030	Bclaf1	463
NM_001161845;NM_001161847;NM_053264;NM_001161850;NM_001161849;NM_001161848;NM_011361	Intergenic	chr10	22000997	chr10_22000493_22000997	22000493	4930444G20Rik;Sgk1	684
NM_183116	Intron	chr10	23810268	chr10_23809743_23810268	23809743	Slc18b1	539
NM_176837	Intron	chr10	26804528	chr10_26804207_26804528	26804207	Arhgap18	640
NM_001146349	Intron	chr10	31571604	chr10_31571251_31571604	31571251	Rnf217	705
NM_010237;NM_001159544	Intron	chr10	34590824	chr10_34590565_34590824	34590565	Frk	515
	Intergenic	chr10	35771198	chr10_35770713_35771198	35770713		494
NM_019740	Intergenic	chr10	42143042	chr10_42142673_42143042	42142673	Foxo3	460
NM_024286	Intron	chr10	45313387	chr10_45313024_45313387	45313024	Popdc3	725
	Intergenic	chr10	46098051	chr10_46097658_46098051	46097658		514
NM_198007	Promoter	chr10	50592975	chr10_50592591_50592975	50592591	Ascc3	888
NM_011282	Intron	chr10	52185118	chr10_52184795_52185118	52184795	Ros1	639
NM_008297	Intron	chr10	57492374	chr10_57492022_57492374	57492022	Hsf2	569
NM_009163	Promoter	chr10	61147713	chr10_61147257_61147713	61147257	Sgpl1	649
NM_013753	Promoter	chr10	61383690	chr10_61383102_61383690	61383102	Pald1	652
NM_027251	Promoter	chr10	62111256	chr10_62110692_62111256	62110692	2010107G23Rik	598
NM_010438;NM_001146100	Exon	chr10	62270252	chr10_62269697_62270252	62269697	Hk1	564
NM_001081346	Promoter	chr10	67980147	chr10_67979557_67980147	67979557	Rtkn2	1141
NM_177794	Intergenic	chr10	68795383	chr10_68795075_68795383	68795075	Tmem26	612
NM_025807	Intron	chr10	70270275	chr10_70269933_70270275	70269933	Slc16a9	679
NR_038041;NM_025807	Intergenic	chr10	70294260	chr10_70293828_70294260	70293828	Slc16a9;2310015B20Rik	623
NM_025807	Intergenic	chr10	70340424	chr10_70339895_70340424	70339895	Slc16a9	860
NM_172549	Intron	chr10	75649597	chr10_75649307_75649597	75649307	Cabin1	510
NM_133994;NM_010361;NM_172549;NM_010027;NM_029472;NM_010798;NM_008185	Intergenic	chr10	75767406	chr10_75766928_75767406	75766928	Gstt4;Gstt3;Gstt2;Gstt1;Ddt;Mif;Cabin1	728
NM_001199271;NM_009929;NR_045882;NM_001109991;NM_031196;NM_021568	Intergenic	chr10	77026978	chr10_77026653_77026978	77026653	Col18a1;Pcbp3;Gm10787;Slc19a1	649
NR_026944;NM_030262	Promoter	chr10	77259592	chr10_77259295_77259592	77259295	Gm10941;Pofut2	528
NR_027505;NM_144528	Promoter	chr10	79767517	chr10_79767137_79767517	79767137	Rnf126	705
NM_001288625;NM_007880;NM_001288626	Promoter	chr10	79926962	chr10_79926537_79926962	79926537	Arid3a	560
NM_008162;NM_001037741	Promoter	chr10	80052518	chr10_80052136_80052518	80052136	Gpx4	557
NM_010301	Promoter	chr10	81543298	chr10_81542660_81543298	81542660	Gna11	647
NM_172552;NR_037190;NM_011561	Promoter	chr10	82629799	chr10_82629538_82629799	82629538	Tdg;Gm9855	469
NM_177388;NM_026579	Intergenic	chr10	83346543	chr10_83345931_83346543	83345931	D10Wsu102e;Slc41a2	640
NM_146008	Promoter	chr10	84576581	chr10_84576194_84576581	84576194	Tcp11l2	648
NM_028709	Intron	chr10	85539965	chr10_85539138_85539965	85539138	Btbd11	1081
NM_021320	Intron	chr10	93688848	chr10_93688308_93688848	93688308	Ntn4	660
NR_045339;NR_045338;NM_007706;NM_001168657;NM_001168656;NM_001168655	Promoter	chr10	95417493	chr10_95416925_95417493	95416925	5730420D15Rik;Socs2	720
NM_001205098	Intron	chr10	101865599	chr10_101865201_101865599	101865201	Mgat4c	788
NM_177368	Intron	chr10	105470949	chr10_105470500_105470949	105470500	Tmtc2	524
NM_001177567	Intron	chr10	107875759	chr10_107875493_107875759	107875493	Otogl	530
NM_172554	Promoter	chr10	111010467	chr10_111010248_111010467	111010248	Zdhhc17	428
NM_146241	Intron	chr10	114727107	chr10_114726612_114727107	114726612	Trhde	673
NM_138956	Promoter	chr10	121476911	chr10_121476502_121476911	121476502	Rassf3	630
NM_001081056	Promoter	chr10	121626470	chr10_121626066_121626470	121626066	Xpot	723
NM_001110218;NR_106182;NM_176919	Promoter	chr10	122679053	chr10_122678738_122679053	122678738	Mir8104;Ppm1h	612
NM_001110218;NM_176919	Intron	chr10	122871872	chr10_122871537_122871872	122871537	Ppm1h	669
NM_153395;NM_001163025;NM_001163024	Intron	chr10	123019215	chr10_123018884_123019215	123018884	Mon2	657
	Intergenic	chr10	125598240	chr10_125597587_125598240	125597587		662
NM_008512	Intron	chr10	127583095	chr10_127582681_127583095	127582681	Lrp1	827
NM_001252327;NM_001252326;NM_133992	Exon	chr10	128309512	chr10_128309169_128309512	128309169	Pan2	682
NM_028092;NM_001136237;NM_028051	Promoter	chr10	128399030	chr10_128398664_128399030	128398664	Slc39a5	727
NM_001077661;NM_023816;NM_026080;NM_001146309;NM_001146308;NM_178623;NR_015577;NM_013810	Intergenic	chr11	5700062	chr11_5699746_5700062	5699746	Dbnl;Ankrd36;Urgcp;Mrps24;2210015D19Rik	522
NM_009622	Intron	chr11	7147948	chr11_7147483_7147948	7147483	Adcy1	774
	Intergenic	chr11	7424001	chr11_7423704_7424001	7423704		496
NM_033523	Intergenic	chr11	19914246	chr11_19913875_19914246	19913875	Spred2	582
NM_008996	Promoter	chr11	20201405	chr11_20200919_20201405	20200919	Rab1	681
NM_018861;NM_172260;NM_008996	Intergenic	chr11	20285431	chr11_20285091_20285431	20285091	Rab1;Slc1a4;Cep68	678
NM_139297;NM_001290634	Promoter	chr11	21371522	chr11_21370911_21371522	21370911	Ugp2	733
NM_025923;NM_001277273;NR_102382	Promoter	chr11	26387477	chr11_26387197_26387477	26387197	Fancl	477
NM_013917;NM_001131054	Promoter	chr11	43426229	chr11_43425532_43426229	43425532	Pttg1	900
NM_001284380;NM_001284381	Intergenic	chr11	43950127	chr11_43949759_43950127	43949759	Adra1b	729
NM_001290709;NM_001290710;NM_001290711;NM_007897	Intron	chr11	44709701	chr11_44709165_44709701	44709165	Ebf1	555
NM_010583;NM_001281965;NM_001281967;NM_001281966;NM_001281968;NR_105955	Intron	chr11	46385105	chr11_46384577_46385105	46384577	Mir6989;Itk	537
NM_001290769;NM_011018	Promoter	chr11	50211082	chr11_50210551_50211082	50210551	Sqstm1	567
NM_001110499;NM_001110500;NM_007597	Promoter	chr11	50326032	chr11_50325615_50326032	50325615	Canx	494
NM_021510	Promoter	chr11	50378285	chr11_50377704_50378285	50377704	Hnrnph1	823
NM_011543;NM_011694;NM_009331;NM_207253;NM_153117	Intergenic	chr11	52301471	chr11_52300971_52301471	52300971	Tcf7;Vdac1;9530068E07Rik;Olfr1371;Skp1a	509
NM_021283;NR_027491;NM_008355;NM_009012;NM_010558;NM_001290805;NM_001290806;NM_008443	Intergenic	chr11	53647373	chr11_53646991_53647373	53646991	Il4;Il13;Il5;Rad50;Kif3a	753
NM_009242;NM_153139;NM_001290817;NM_001029988	Intergenic	chr11	55324228	chr11_55323840_55324228	55323840	Fat2;Sparc;Slc36a1	458
NM_009242;NR_028480;NM_001290817;NM_009720;NM_013716;NM_001029988	Intergenic	chr11	55394127	chr11_55393757_55394127	55393757	Fat2;Sparc;G3bp1;Atox1;Gm12238	472
NM_013716	Promoter	chr11	55469635	chr11_55469228_55469635	55469228	G3bp1	641
NM_153079	Intergenic	chr11	56093271	chr11_56092855_56093271	56092855	Nmur2	622
NM_001168507;NM_173453	Exon	chr11	60864847	chr11_60864574_60864847	60864574	Tmem11	520
NM_011664	Promoter	chr11	62551087	chr11_62550621_62551087	62550621	Ubb	721
NM_178379;NM_018805	Intergenic	chr11	63957365	chr11_63956573_63957365	63956573	Cox10;Hs3st3b1	1067
NM_028336;NM_025838	Promoter	chr11	69070751	chr11_69070337_69070751	69070337	Tmem107	728
NR_027827;NM_001024206;NM_001017426;NM_172560;NM_010599;NM_030083;NM_025915;NM_001045525;NM_146019;NM_001081330	Intergenic	chr11	69418078	chr11_69417331_69418078	69417331	Dnah2;Cyb5d1;Chd3os;Naa38;Tmem88;Trappc1;Chd3;Kcnab3;Cntrob;Kdm6b	833
NM_001081330	Promoter	chr11	69547003	chr11_69546630_69547003	69546630	Dnah2	745
NM_030702;NM_001163571	Promoter	chr11	69682063	chr11_69681445_69682063	69681445	Senp3	817
NM_007888;NM_001291127	Promoter	chr11	70000394	chr11_69999940_70000394	69999940	Dvl2;Phf23	529
NM_145099	Intron	chr11	73276029	chr11_73275686_73276029	73275686	Trpv3	544
NM_001011863;NM_146709;NM_146711;NM_146707;NM_011002;NM_207622	Intergenic	chr11	74263975	chr11_74263497_74263975	74263497	Olfr59;Olfr406;Olfr403;Olfr43;Olfr411;Olfr410	502
NM_001013784	Exon	chr11	74638580	chr11_74638069_74638580	74638069	E130309D14Rik	684
NM_001081158	Promoter	chr11	74649451	chr11_74649130_74649451	74649130	Cluh	521
NM_001081158	Intron	chr11	74653728	chr11_74653241_74653728	74653241	Cluh	640
NM_001029938	Promoter	chr11	75510789	chr11_75510278_75510789	75510278	Rilp	1271
NM_174852	Intron	chr11	78014831	chr11_78014206_78014831	78014206	Phf12	726
NR_037682;NM_080849;NM_026708;NR_106113;NM_001291235;NM_001291236;NM_001291237	Promoter	chr11	78179131	chr11_78178729_78179131	78178729	Mir7653;Snord42a;Tlcd1;Nek8	773
NM_133706	Promoter	chr11	78550769	chr11_78550320_78550769	78550320	Tmem97	748
NM_001164569;NM_001007465;NM_001164570;NM_001164571	Intron	chr11	82857544	chr11_82857069_82857544	82857069	Rffl	825
NM_172798;NM_011536	Intron	chr11	85901182	chr11_85900555_85901182	85900555	Tbx4	636
NM_173374;NM_001078167	Promoter	chr11	88047605	chr11_88047183_88047605	88047183	Srsf1	675
NM_008704	Promoter	chr11	93968446	chr11_93968114_93968446	93968114	Nme1	644
NM_177752	Exon	chr11	94651183	chr11_94650659_94651183	94650659	Eme1	1041
NM_025287;NM_130858;NM_033217	Intergenic	chr11	95536809	chr11_95536499_95536809	95536499	Spop;Nxph3;Ngfr	616
NR_045780;NM_033217;NM_130858;NM_008831	Intergenic	chr11	95601414	chr11_95601108_95601414	95601108	Nxph3;Phb;Ngfr;Zfp652os	607
NM_009951	Intron	chr11	95981415	chr11_95980840_95981415	95980840	Igf2bp1	1158
NM_139311	Promoter	chr11	97662476	chr11_97662041_97662476	97662041	Mllt6	635
NM_001109626;NM_001109628;NM_026952	Promoter	chr11	98203106	chr11_98202801_98203106	98202801	Cdk12	490
NM_025524	Promoter	chr11	99551215	chr11_99550909_99551215	99550909	Krtap3-3	608
NM_212483	Promoter	chr11	100272377	chr11_100272062_100272377	100272062	Krt42	497
NM_001199296;NM_134037	Promoter	chr11	100528434	chr11_100528139_100528434	100528139	Acly	498
NM_019584;NM_175638;NM_011192;NM_144829;NM_026562;NM_019444;NM_026618;NM_026776;NM_001284414;NM_001284412;NM_009675;NM_001284411;NM_008061;NM_007970;NM_178932	Intergenic	chr11	101308082	chr11_101307616_101308082	101307616	Cntd1;Aoc3;Aoc2;Becn1;Vps25;Aarsd1;G6pc;Psme3;Coa3;Ramp2;Ezh1;Wnk4	523
NM_016896	Intron	chr11	103234170	chr11_103233706_103234170	103233706	Map3k14	923
NM_183034	Promoter	chr11	103412776	chr11_103412412_103412776	103412412	Plekhm1	561
NM_015732	Intergenic	chr11	109007466	chr11_109007235_109007466	109007235	Axin2	460
NM_001252193;NM_025275	Promoter	chr11	109426074	chr11_109425711_109426074	109425711	Amz2	519
NM_012030	Promoter	chr11	115164075	chr11_115163326_115164075	115163326	Slc9a3r1	800
NM_133663;NM_001005608	Exon	chr11	116007972	chr11_116007672_116007972	116007672	Itgb4	545
NM_178620	Exon	chr11	116864576	chr11_116863684_116864576	116863684	Mfsd11	1028
NM_001113486;NM_001113487	Intron	chr11	117274110	chr11_117273692_117274110	117273692	Sept9	593
NM_198022	Promoter	chr11	117654454	chr11_117653810_117654454	117653810	Tnrc6c	722
NM_001085535;NM_027919;NM_027827;NM_001012273;NM_133757;NM_009387;NM_001271729;NM_007707;NM_009689;NR_105898	Intergenic	chr11	117920140	chr11_117919632_117920140	117919632	Tha1;Socs3;Birc5;Pgs1;Afmid;Tk1;Tmem235;Mir6933	517
NM_001024931;NM_001039168;NM_001285438;NM_001285437;NM_001285436;NM_001039167	Intron	chr11	118544485	chr11_118544001_118544485	118544001	Rbfox3	963
NM_018822;NM_178743	Promoter	chr11	119355774	chr11_119355318_119355774	119355318	Slc26a11;Sgsh	473
NM_008244;NM_001159328	Exon	chr11	120478545	chr11_120478209_120478545	120478209	Hgs	666
NM_008640	Promoter	chr12	8922059	chr12_8921523_8922059	8921523	Laptm4a	792
NM_029758;NM_001146119	Intergenic	chr12	12177394	chr12_12176958_12177394	12176958	Fam49a	577
	Intergenic	chr12	19175829	chr12_19175297_19175829	19175297		1026
NM_001083341;NM_026037	Intron	chr12	24838204	chr12_24837677_24838204	24837677	Mboat2	634
	Intergenic	chr12	27933720	chr12_27933227_27933720	27933227		766
NM_172049	Promoter	chr12	30585076	chr12_30584668_30585076	30584668	Tmem18	815
NM_172049	Intergenic	chr12	30621399	chr12_30621015_30621399	30621015	Tmem18	764
NM_153198;NM_177993	Promoter	chr12	31950803	chr12_31950285_31950803	31950285	Hbp1	762
NR_044986;NM_198710;NM_021524;NR_045032;NM_013635	Intergenic	chr12	32878386	chr12_32877837_32878386	32877837	4933406C10Rik;Sypl;Nampt;Gdap10	1019
NR_015602;NM_028139	Promoter	chr12	33147644	chr12_33147143_33147644	33147143	F730043M19Rik;Atxn7l1	698
NM_013464	Intergenic	chr12	35538396	chr12_35537910_35538396	35537910	Ahr	495
NM_025359	Promoter	chr12	36042676	chr12_36042251_36042676	36042251	Tspan13	753
NM_178767	Intron	chr12	37430396	chr12_37429782_37430396	37429782	Agmo	720
NM_001037756	Intergenic	chr12	55928140	chr12_55927765_55928140	55927765	Brms1l	745
NM_008701	Promoter	chr12	56615051	chr12_56614524_56615051	56614524	Nkx2-9	844
NM_001033156	Promoter	chr12	59220146	chr12_59219539_59220146	59219539	Fbxo33	870
NM_178912;NM_013902	Promoter	chr12	65074264	chr12_65073681_65074264	65073681	Fancm;Fkbp3	592
NM_001162933;NM_001193266;NM_207010	Intergenic	chr12	66368489	chr12_66368076_66368489	66368076	Rpl10l;Mdga2	642
NM_009093	Promoter	chr12	69159785	chr12_69159262_69159785	69159262	Rps29	576
NM_027269;NR_033222	Promoter	chr12	69197546	chr12_69196750_69197546	69196750	Dnaaf2;9330151L19Rik	1232
NM_178744	Exon	chr12	76385243	chr12_76384768_76385243	76384768	Zbtb1	551
NM_013675	Exon	chr12	76598140	chr12_76597654_76598140	76597654	Sptb	935
	Intergenic	chr12	77662292	chr12_77661848_77662292	77661848		616
NM_025292;NM_001033149;NM_027213;NM_020330	Intergenic	chr12	81610708	chr12_81610437_81610708	81610437	Med6;Ttc9;Synj2bp;Adam21	482
NM_001033149	Intron	chr12	81635390	chr12_81634998_81635390	81634998	Ttc9	779
NM_029880;NM_001252626;NM_001252625	Promoter	chr12	84285309	chr12_84284931_84285309	84284931	Ptgr2	604
NM_001081423;NM_021446	Promoter	chr12	85824921	chr12_85824582_85824921	85824582	Ttll5;0610007P14Rik	564
NM_001081423	Intron	chr12	85993697	chr12_85993314_85993697	85993314	Ttll5	604
NM_027405;NM_011934;NM_001159500	Intergenic	chr12	86330637	chr12_86330082_86330637	86330082	Gpatch2l;Esrrb	676
NM_011934;NM_001159500	Intergenic	chr12	86525101	chr12_86524733_86525101	86524733	Esrrb	559
NM_183186	Intron	chr12	99300576	chr12_99300189_99300576	99300189	Foxn3	592
NM_026681	Intron	chr12	101009367	chr12_101008741_101009367	101008741	Ccdc88c	627
NM_001082976	Promoter	chr12	101718541	chr12_101718084_101718541	101718084	Tc2n	823
NM_025666;NM_172806;NM_172584;NM_001142937;NM_022323;NM_177140;NM_001142938;NR_035457;NM_001142939	Intergenic	chr12	102714419	chr12_102713971_102714419	102713971	Itpk1;AK010878;Moap1;Tmem251;Gm20604;Btbd7;Ubr7;Mir1936	701
NM_011458;NM_009252;NM_009253;NM_010351	Intergenic	chr12	104444132	chr12_104443711_104444132	104443711	Gsc;Serpina3k;Serpina3m;Serpina3n	451
NM_001289468;NR_110341;NR_110340;NR_110339;NM_009337	Promoter	chr12	105223298	chr12_105222878_105223298	105222878	Tcl1	807
NM_177602	Intron	chr12	108920213	chr12_108919770_108920213	108919770	Wdr25	693
	Intergenic	chr12	109957727	chr12_109957461_109957727	109957461		530
NM_001135001	Promoter	chr12	110447016	chr12_110446249_110447016	110446249	Ppp2r5c	800
NR_033340	Promoter	chr12	110591586	chr12_110591152_110591586	110591152	B930059L03Rik	679
NM_011973	Intron	chr12	110837792	chr12_110837324_110837792	110837324	Mok	482
NR_036598	Promoter	chr12	110992010	chr12_110991457_110992010	110991457	6030440G07Rik	562
NM_001163388	Intron	chr12	111741699	chr12_111741278_111741699	111741278	Apopt1	838
NM_001127685;NR_029464;NM_029056;NM_011625;NM_027360	Intergenic	chr12	111939189	chr12_111938751_111939189	111938751	Tdrd9;Rd3l;5033406O09Rik;Ppp1r13b;2010107E04Rik	573
NM_029056	Intron	chr12	111989445	chr12_111989111_111989445	111989111	Tdrd9	667
NM_001165894;NM_009652	Promoter	chr12	112672342	chr12_112672114_112672342	112672114	Akt1	446
NM_011215	Promoter	chr12	116486702	chr12_116486281_116486702	116486281	Ptprn2	841
NM_177082;NM_029961	Intergenic	chr12	118855326	chr12_118854987_118855326	118854987	Sp8;Abcb5	483
	Intergenic	chr12	119774112	chr12_119773485_119774112	119773485		750
NM_008112;NM_134063;NR_045363;NR_015522	Intergenic	chr13	3532371	chr13_3531723_3532371	3531723	2810429I04Rik;Gdi2;Fam208b;1700024F13Rik	797
NM_030611	Intergenic	chr13	4397097	chr13_4396730_4397097	4396730	Akr1c6	730
	Intergenic	chr13	11320639	chr13_11320261_11320639	11320261		751
NM_024270	Intron	chr13	19372563	chr13_19372245_19372563	19372245	Stard3nl	516
NM_153072	Promoter	chr13	30947850	chr13_30947436_30947850	30947436	Hus1b	823
NM_010225	Intergenic	chr13	31704119	chr13_31703727_31704119	31703727	Foxf2	779
NM_001101430;NM_001110515	Promoter	chr13	34162933	chr13_34162556_34162933	34162556	Psmg4	749
	Intergenic	chr13	37647551	chr13_37647239_37647551	37647239		620
NM_001177868;NM_001039188;NR_033615;NM_026830	Intergenic	chr13	37774065	chr13_37773711_37774065	37773711	Rreb1	707
NM_025380;NM_139063;NM_001289598;NM_001289599;NM_007556;NM_145367	Intergenic	chr13	38567695	chr13_38567359_38567695	38567359	Bmp6;Bloc1s5;Txndc5;Eef1e1	670
NR_027893;NM_001198977;NM_011518	Intergenic	chr13	52687300	chr13_52686851_52687300	52686851	Syk;BB123696	892
NM_013846	Intergenic	chr13	53106544	chr13_53106301_53106544	53106301	Ror2	484
NM_008011	Exon	chr13	55167309	chr13_55167023_55167309	55167023	Fgfr4	549
NM_001114087;NR_104287;NM_001114088;NM_026131	Promoter	chr13	55511645	chr13_55511269_55511645	55511269	Pdlim7	665
NM_029872	Promoter	chr13	58129370	chr13_58128931_58129370	58128931	Hnrnpa0	640
NM_001168248;NM_001301344;NM_001301345;NM_001301343;NM_001301340;NM_001301341;NR_031761;NM_025279;NM_028904	Promoter	chr13	58402479	chr13_58402173_58402479	58402173	Hnrnpk;Rmi1	513
NM_001013608;NM_023507	Intergenic	chr13	63762276	chr13_63761958_63762276	63761958	Ercc6l2	635
NM_175290;NM_178364;NM_146819	Intergenic	chr13	65218479	chr13_65218015_65218479	65218015	Nlrp4f;Zfp369;Olfr466	515
NM_175290;NM_178364;NM_146819	Intergenic	chr13	65241396	chr13_65240969_65241396	65240969	Nlrp4f;Zfp369;Olfr466	820
NM_175283;NM_145354	Promoter	chr13	69612035	chr13_69611576_69612035	69611576	Srd5a1;Nsun2	937
NR_036596	Intergenic	chr13	70325537	chr13_70325189_70325537	70325189	4930520P13Rik	692
	Intergenic	chr13	73092933	chr13_73092507_73092933	73092507		746
NM_001042591	Promoter	chr13	80886002	chr13_80885701_80886002	80885701	Arrdc3	505
	Intergenic	chr13	82092702	chr13_82092360_82092702	82092360		548
NM_025770	Intron	chr13	91176759	chr13_91176380_91176759	91176380	Atg10	628
NM_025770	Intergenic	chr13	91248172	chr13_91247876_91248172	91247876	Atg10	590
NR_045161	Intron	chr13	91372423	chr13_91372083_91372423	91372083	A830009L08Rik	536
NM_010829;NM_010049	Promoter	chr13	92355079	chr13_92354636_92355079	92354636	Dhfr;Msh3	1055
NM_011582	Promoter	chr13	92796097	chr13_92795682_92796097	92795682	Thbs4	1153
NM_009680;NM_029153;NR_045619	Intergenic	chr13	94312971	chr13_94312218_94312971	94312218	Ap3b1;Gm9776;Scamp1	777
NM_026173;NM_001042714	Intergenic	chr13	96375002	chr13_96374740_96375002	96374740	Ankdd1b;Poc5	451
NR_110431;NR_110430;NR_110432;NR_046157	Intergenic	chr13	97505374	chr13_97505068_97505374	97505068	Lincenc1;Gm5086	576
NM_029665	Intron	chr13	106906294	chr13_106905986_106906294	106905986	Ipo11	482
NM_001145779;NM_008442;NR_015471	Intergenic	chr13	107071195	chr13_107070859_107071195	107070859	Kif2a;3830408C21Rik	671
NM_001127346;NM_028042	Promoter	chr13	108158596	chr13_108158252_108158596	108158252	Ercc8;Ndufaf2	588
NM_008903;NM_008247;NM_028151;NM_178746	Intergenic	chr13	112771187	chr13_112770496_112771187	112770496	Skiv2l2;Slc38a9;Ppap2a	729
NR_045836;NM_172595;NM_010887	Intergenic	chr13	114191014	chr13_114190659_114191014	114190659	Ndufs4;Arl15;A430090L17Rik	533
NM_010887	Intergenic	chr13	114286012	chr13_114285625_114286012	114285625	Ndufs4	770
NM_010210	Intron	chr14	11039823	chr14_11039437_11039823	11039437	Fhit	559
NM_008981	Intergenic	chr14	11530707	chr14_11530263_11530707	11530263	Ptprg	453
NM_147027;NM_008369	Intergenic	chr14	14309749	chr14_14308919_14309749	14308919	Olfr31;Il3ra	871
NM_011584	Promoter	chr14	18239788	chr14_18239148_18239788	18239148	Nr1d2	757
NM_001243041;NM_134079;NM_001205241;NM_017479	Intergenic	chr14	21472143	chr14_21471754_21472143	21471754	Kat6b;Adk	594
NM_011695	Promoter	chr14	21831184	chr14_21830648_21831184	21830648	Vdac2	567
NM_001163513;NM_027726;NM_001033214	Intergenic	chr14	24255417	chr14_24255199_24255417	24255199	Dlg5;E330034G19Rik	434
NM_032008	Promoter	chr14	26535329	chr14_26535032_26535329	26535032	Slmap	537
NM_134437	Intron	chr14	27096825	chr14_27096375_27096825	27096375	Il17rd	782
NM_001284319;NM_001047433;NM_019744;NM_172254;NM_145460;NM_011960;NR_104303;NM_020597;NR_104304;NR_104305;NM_001033988;NM_016897;NM_001284346;NM_030166	Intergenic	chr14	32122920	chr14_32122487_32122920	32122487	Parg;Oxnad1;Dph3;Ncoa4;Galnt15;Msmb;Timm23	773
NM_153800	Intron	chr14	33337027	chr14_33336512_33337027	33336512	Arhgap22	524
NM_153800;NM_016700	Intergenic	chr14	33371058	chr14_33370613_33371058	33370613	Arhgap22;Mapk8	779
NM_183209;NM_008919;NM_176931;NM_029389;NM_001251843;NM_013473;NM_181529;NM_001281845	Intergenic	chr14	34189078	chr14_34188391_34189078	34188391	Npy4r;Gprin2;Anxa8;Fam35a;A630023A22Rik;Syt15	696
NM_001039072;NM_001039073;NM_001039071;NM_001039076;NM_001039074;NM_001039075;NM_011918	Promoter	chr14	34587700	chr14_34587150_34587700	34587150	Ldb3	825
NM_027045;NM_028407;NM_146245;NM_021340;NM_173418;NM_130878	Intergenic	chr14	37001020	chr14_37000514_37001020	37000514	Ccser2;Lrit2;Rgr;Lrit1;Cdhr1	1008
NM_023134;NM_133653;NM_010775;NM_009160	Intergenic	chr14	41202636	chr14_41202170_41202636	41202170	Sftpd;Mbl1;Mat1a;Sftpa1	926
NM_146054;NM_025959;NM_019425;NM_019637	Intergenic	chr14	45439770	chr14_45439394_45439770	45439394	Fermt2;Gnpnat1;Styx;Psmc6	666
NR_030607	Promoter	chr14	54978232	chr14_54977856_54978232	54977856	Mir208b	538
NM_025682	Promoter	chr14	56778674	chr14_56778275_56778674	56778275	Pspc1	651
NM_030004	Intergenic	chr14	57249995	chr14_57249759_57249995	57249759	Cryl1	470
NM_173419;NM_026001;NM_001204340;NM_172810	Intergenic	chr14	62328849	chr14_62328369_62328849	62328369	Dleu7;Gucy1b2;Rnaseh2b	891
NM_001195674	Intron	chr14	65625087	chr14_65624173_65625087	65624173	Nuggc	3340
NM_001195674	Intron	chr14	65627294	chr14_65626687_65627294	65626687	Nuggc	1117
NM_001195674	Intron	chr14	65628566	chr14_65627380_65628566	65627380	Nuggc	2609
NM_001195674	Intron	chr14	65630242	chr14_65629783_65630242	65629783	Nuggc	693
NM_001276387;NM_028032;NM_001205188;NM_010095	Intergenic	chr14	67146489	chr14_67146150_67146489	67146150	Ppp2r2a;Ebf2	676
NM_001110162;NM_001111028;NM_001285933;NM_134073;NM_175384	Promoter	chr14	67716076	chr14_67715192_67716076	67715192	Cdca2;Kctd9	1417
NM_021543;NM_001042726;NR_033535;NR_030436	Intergenic	chr14	79836535	chr14_79836229_79836535	79836229	Pcdh8;Gm10845;Mir759	478
	Intergenic	chr14	95198740	chr14_95198244_95198740	95198244		561
NM_175245	Intron	chr14	99039587	chr14_99039246_99039587	99039246	Mzt1	645
NM_011897	Intergenic	chr14	105859811	chr14_105859156_105859811	105859156	Spry2	934
NM_199065	Intergenic	chr14	108992440	chr14_108992231_108992440	108992231	Slitrk1	621
NM_001033336;NM_001160097;NM_001160096;NM_001160098;NM_001163675;NM_001163676;NM_023878	Intergenic	chr14	118753987	chr14_118753633_118753987	118753633	Abcc4;Cldn10	706
NM_029519	Promoter	chr14	120478345	chr14_120477459_120478345	120477459	Rap2a	1042
NM_134082	Intron	chr14	121217323	chr14_121217085_121217323	121217085	Farp1	438
NM_010201;NM_207667	Intron	chr14	124033901	chr14_124033404_124033901	124033404	Fgf14	803
NM_001286370;NM_010284;NM_001048178	Intergenic	chr15	3677579	chr15_3677267_3677579	3677267	Ghr	616
NM_033074	Exon	chr15	11389752	chr15_11389449_11389752	11389449	Tars	605
NM_026799;NM_001130149	Intron	chr15	12925862	chr15_12925433_12925862	12925433	Drosha	694
NM_001008420	Intron	chr15	21568949	chr15_21568448_21568949	21568448	Cdh12	769
NM_019472	Intron	chr15	25770485	chr15_25769709_25770485	25769709	Myo10	785
	Intergenic	chr15	28885153	chr15_28884534_28885153	28884534		720
NM_146057	Promoter	chr15	31225057	chr15_31224403_31225057	31224403	Dap	663
NM_008304	Intron	chr15	32987964	chr15_32987602_32987964	32987602	Sdc2	473
NM_013692;NM_001289471	Intergenic	chr15	38384825	chr15_38384392_38384825	38384392	Klf10	725
NM_175503	Intergenic	chr15	52134964	chr15_52134746_52134964	52134746	Aard	434
	Intergenic	chr15	52891597	chr15_52891247_52891597	52891247		692
NM_144800;NM_001146180	Intron	chr15	58976984	chr15_58976678_58976984	58976678	Mtss1	607
NM_144549	Promoter	chr15	59648739	chr15_59648143_59648739	59648143	Trib1	886
NM_001033365;NM_001166390;NM_001166389;NM_008975;NM_001166388	Intergenic	chr15	73846342	chr15_73846001_73846342	73846001	Mroh5;Ptp4a3	1017
	Intergenic	chr15	74226081	chr15_74225463_74226081	74225463		651
NM_201387;NM_001164203;NM_201388;NM_201386	Promoter	chr15	76210866	chr15_76210627_76210866	76210627	Plec	476
NM_001289899;NM_013767;NM_001289898	Intron	chr15	79436675	chr15_79436324_79436675	79436324	Csnk1e	614
NM_134090	Intron	chr15	79523363	chr15_79522954_79523363	79522954	Kdelr3	814
NR_106072	Promoter	chr15	79996954	chr15_79996346_79996954	79996346	Mir7213	835
NR_028282	Promoter	chr15	80077254	chr15_80076773_80077254	80076773	Snord83b	668
NM_001146174;NM_017376;NM_001289712;NR_110362;NM_145993;NM_001289711;NM_153484;NM_177821;NM_001164320;NM_001081016;NM_011241	Intergenic	chr15	81742060	chr15_81741740_81742060	81741740	Zc3h7b;Rangap1;Tef;Chadl;L3mbtl2;Ep300	633
NM_017376	Promoter	chr15	81811387	chr15_81811017_81811387	81811017	Tef	853
NR_029727;NR_040433;NM_009528;NR_029729;NM_001163634;NM_001163633;NR_110483	Intergenic	chr15	85635260	chr15_85634794_85635260	85634794	Mirlet7bhg;AU022754;Mirlet7b;Mirlet7c-2;Wnt7b	475
NM_027805;NM_026813	Intron	chr15	89255311	chr15_89254981_89255311	89254981	Ppp6r2	656
NM_001289437;NM_133714;NM_001289439;NM_001289440;NM_001289438	Promoter	chr15	98534310	chr15_98534037_98534310	98534037	Kansl2	665
NM_011653	Promoter	chr15	98953633	chr15_98953050_98953633	98953050	Tuba1a	713
NM_013672	Promoter	chr15	102406312	chr15_102405601_102406312	102405601	Sp1	1491
NM_001135112;NM_023646	Intron	chr16	4704404	chr16_4703869_4704404	4703869	Dnaja3	544
NM_011159;NM_008565	Promoter	chr16	15637973	chr16_15637572_15637973	15637572	Mcm4;Prkdc	672
NM_011159	Intron	chr16	15758063	chr16_15757700_15758063	15757700	Prkdc	554
NM_139234;NM_139232	Promoter	chr16	16560147	chr16_16559583_16560147	16559583	Fgd4	858
NM_001285894;NM_001285893	Promoter	chr16	21423697	chr16_21423229_21423697	21423229	Vps8	727
NR_037958	Intron	chr16	21807711	chr16_21807369_21807711	21807369	1300002E11Rik	680
NM_001164613;NM_001164612;NM_172613	Intron	chr16	29485377	chr16_29485004_29485377	29485004	Atp13a4	742
NR_045878;NR_033631;NR_037689	Intergenic	chr16	29946637	chr16_29946262_29946637	29946262	9030404E10Rik;Gm1968;4632428C04Rik	470
NM_027904;NM_028973	Intergenic	chr16	30187554	chr16_30187054_30187554	30187054	Cpn2;Lrrc15	535
NM_172614;NM_178069;NM_177632	Intergenic	chr16	30604326	chr16_30603998_30604326	30603998	Tmem44;Lsg1;Fam43a	655
NM_013900	Intron	chr16	31890487	chr16_31890166_31890487	31890166	Mfi2	638
NM_001110147;NM_016788;NM_001289443	Intron	chr16	32677638	chr16_32677370_32677638	32677370	Tnk2	534
NM_178378	Exon	chr16	33019626	chr16_33019221_33019626	33019221	Iqcg	434
NM_013661	Intron	chr16	35626076	chr16_35625573_35626076	35625573	Sema5b	923
NR_040521;NR_040522	Promoter	chr16	42875816	chr16_42875444_42875816	42875444	4932412D23Rik	719
NM_001033238	Promoter	chr16	52031592	chr16_52031120_52031592	52031120	Cblb	742
NM_026254	Intron	chr16	57219164	chr16_57218560_57219164	57218560	Tbc1d23	613
NM_007739	Intergenic	chr16	57774141	chr16_57773815_57774141	57773815	Col8a1	647
NM_001145977;NM_178721	Intron	chr16	67455349	chr16_67454996_67455349	67454996	Cadm2	705
NM_015755	Intergenic	chr16	90536097	chr16_90535759_90536097	90535759	Hunk	675
NM_028905;NM_001163695	Intron	chr16	91058029	chr16_91057696_91058029	91057696	4932438H23Rik	658
NM_001110498;NM_008349;NM_010509;NM_010508;NM_008338;NR_077219	Intergenic	chr16	91470495	chr16_91470185_91470495	91470185	Ifnar2;A930006K02Rik;Ifnar1;Ifngr2;Il10rb	619
NR_040494	Intron	chr16	93399260	chr16_93398663_93399260	93398663	1700029J03Rik	606
NM_028083	Intron	chr16	93893683	chr16_93892977_93893683	93892977	Chaf1b	851
NM_139145;NM_011377;NM_019500	Intergenic	chr16	94072952	chr16_94072591_94072952	94072591	Sim2;Hlcs;Cldn14	530
NM_010606;NM_001025584;NM_001025585	Intron	chr16	94885274	chr16_94884818_94885274	94884818	Kcnj6	908
NM_011809;NR_040484;NR_040485	Intergenic	chr16	95767340	chr16_95766943_95767340	95766943	Ets2;1600002D24Rik	778
NM_001122998;NM_011878	Intron	chr17	3415690	chr17_3415406_3415690	3415406	Tiam2	481
NM_001085355	Intron	chr17	5078506	chr17_5078127_5078506	5078127	Arid1b	753
NM_146073	Intron	chr17	5661329	chr17_5660881_5661329	5660881	Zdhhc14	563
NM_025664	Intron	chr17	5904165	chr17_5903807_5904165	5903807	Snx9	691
NM_016694	Intron	chr17	11665840	chr17_11665619_11665840	11665619	Park2	440
NM_010515	Promoter	chr17	12770303	chr17_12769658_12770303	12769658	Igf2r	832
NM_175173	Intergenic	chr17	14818435	chr17_14817968_14818435	14817968	Wdr27	972
NM_172827	Promoter	chr17	17625390	chr17_17624692_17625390	17624692	Lnpep	1069
NM_001102581;NM_001104547	Intergenic	chr17	18519591	chr17_18519266_18519591	18519266	Vmn2r96;Vmn2r95	645
NM_175440;NM_011062;NM_001080773;NM_001286662;NM_001077421;NM_001077633;NM_027008;NM_013921;NM_001039238;NM_011321;NM_133731	Intergenic	chr17	23985567	chr17_23985215_23985567	23985215	Dcpp2;Dcpp3;Kctd5;Prss27;Sbpl;Sbp;Prss30;Prss22;Pdpk1	699
NM_019988;NM_001252465;NM_001252464;NM_001252463	Promoter	chr17	24479318	chr17_24478812_24479318	24478812	Mlst8	594
NM_027937	Intron	chr17	24495589	chr17_24495283_24495589	24495283	Caskin1	608
NM_153792;NM_001172114;NM_001172113;NR_045289	Promoter	chr17	24530449	chr17_24529757_24530449	24529757	Rab26os;Traf7	1072
NM_027141;NM_001163751;NM_001163750;NM_011956	Promoter	chr17	24887107	chr17_24886593_24887107	24886593	Nubp2;Spsb3	676
NR_045520;NM_011425;NM_011447;NM_029624;NM_001163691;NR_045176;NM_027951;NM_001191008;NM_021415	Intergenic	chr17	25512384	chr17_25511842_25512384	25511842	Cacna1h;Lmf1;2810468N07Rik;Tekt4;Sox8;Sstr5	797
NM_019719;NR_037243	Promoter	chr17	25833446	chr17_25833078_25833446	25833078	Stub1;Mir3082	660
NM_001206335;NM_207217	Exon	chr17	26213884	chr17_26213235_26213884	26213235	Itfg3	727
NR_106075;NM_146075;NM_173027;NR_106073	Intergenic	chr17	27241365	chr17_27240870_27241365	27240870	Mir7216;Ip6k3;Lemd2;Mir7214	535
NM_001013385;NM_001291045;NR_106076;NR_106077;NR_106075;NR_106073	Intergenic	chr17	27386370	chr17_27385808_27386370	27385808	Grm4;Mir7218;Mir7217;Mir7216;Mir7214	787
NM_001286744;NM_011861;NM_178365;NM_001286743	Exon	chr17	27708115	chr17_27707806_27708115	27707806	Pacsin1	564
NM_011145	Promoter	chr17	28230989	chr17_28230577_28230989	28230577	Ppard	823
NM_001163741;NM_028791;NM_026782;NM_001081160	Intergenic	chr17	29768897	chr17_29768329_29768897	29768329	Cmtr1;Ccdc167;Mdga1	885
NM_001286630;NM_020508;NM_001163734;NM_028244;NM_008716;NR_027316;NM_001033163;NM_028902	Intergenic	chr17	32099982	chr17_32099472_32099982	32099472	Ephx3;Rrp1b;Notch3;Hsf2bp;Brd4;Pdxk-ps	664
NM_134127	Exon	chr17	32703005	chr17_32702369_32703005	32702369	Cyp4f15	786
NM_001024950	Promoter	chr17	33089748	chr17_33089276_33089748	33089276	Zfp563	539
NM_023202;NR_103516;NM_016844;NR_103514;NR_103515	Promoter	chr17	33824543	chr17_33824290_33824543	33824290	Ndufa7;Rps28	468
NM_011530	Promoter	chr17	34202934	chr17_34202205_34202934	34202205	Tap2	743
NM_001163379;NM_019403	Promoter	chr17	34604321	chr17_34603821_34604321	34603821	Rnf5;Agpat1	597
NM_152922	Promoter	chr17	34616262	chr17_34615924_34616262	34615924	Egfl8	675
NM_001163770;NM_019442;NM_033613	Promoter	chr17	34836995	chr17_34836644_34836995	34836644	Dxo;Stk19	701
NM_175148	Promoter	chr17	35568028	chr17_35567583_35568028	35567583	2300002M23Rik	788
NM_028164;NM_026732;NM_001013767;NM_198167	Intergenic	chr17	45743430	chr17_45743087_45743430	45743087	1600014C23Rik;Tmem63b;Mrpl14;Capn11	681
NM_001100452	Exon	chr17	46808482	chr17_46808049_46808482	46808049	Gltscr1l	762
NM_027452	Promoter	chr17	48932058	chr17_48931379_48932058	48931379	Lrfn2	890
NR_037255;NR_046166;NR_037257;NR_037251;NR_037250;NR_037253;NR_037259;NR_037268;NR_035408;NR_037264;NR_037266;NR_037260;NR_037262	Intron	chr17	51442324	chr17_51441873_51442324	51441873	Mir669a-4;Mir669a-7;Mir669a-12;Mir669a-10;Mir669a-11;Mir669p-1;Mir669a-5;Mir669a-6;Mir669p-2;Mir669a-1;C330011F03Rik;Mir669a-8;Mir669a-9	478
NM_028232	Promoter	chr17	53689830	chr17_53689367_53689830	53689367	Sgol1	1491
NM_010192	Exon	chr17	56261511	chr17_56260975_56261511	56260975	Fem1a	576
NR_105943	Promoter	chr17	56418680	chr17_56418417_56418680	56418417	Mir6977	494
NM_018730;NM_153152	Promoter	chr17	56612499	chr17_56611993_56612499	56611993	Rpl36;2410015M20Rik	548
NM_001166474;NM_027244;NM_178926	Promoter	chr17	56717324	chr17_56717064_56717324	56717064	Vmac;Ndufa11	503
NM_009056;NM_030141;NM_001195673;NM_027787;NM_008738;NM_001039114;NM_022328;NM_144858	Intergenic	chr17	56840924	chr17_56840529_56840924	56840529	Mllt1;Rfx2;Acsbg2;1700061G19Rik;Dus3l;Prr22;Nrtn	579
NM_010613	Promoter	chr17	57032194	chr17_57031823_57032194	57031823	Khsrp	693
NM_001025309;NM_144859	Promoter	chr17	64332016	chr17_64331600_64332016	64331600	Pja2	722
NM_001278415;NM_028388	Promoter	chr17	66104134	chr17_66103756_66104134	66103756	Ndufv2	593
NM_007566;NM_144798;NM_016962;NM_026417;NM_001033367;NM_001162870;NM_001252478	Intergenic	chr17	74473435	chr17_74472981_74473435	74472981	Nlrc4;Birc6;Slc30a6;Yipf4;Spast	856
NM_015800	Intron	chr17	78261612	chr17_78261273_78261612	78261273	Crim1	672
NM_029239;NM_001171004	Promoter	chr17	79021269	chr17_79020891_79021269	79020891	Prkd3	866
NM_026514	Intron	chr17	79346303	chr17_79345652_79346303	79345652	Cdc42ep3	663
NM_134117	Intergenic	chr17	83199078	chr17_83198714_83199078	83198714	Pkdcc	721
NR_027930;NM_011151;NR_027929;NM_001159497;NM_001159496	Promoter	chr17	84957786	chr17_84957267_84957786	84957267	1110020A21Rik;Ppm1b	1169
NM_009205	Intron	chr17	85059059	chr17_85058738_85059059	85058738	Slc3a1	529
NM_001163624;NM_001163623;NM_001163622;NM_145984;NM_028576	Promoter	chr17	85091086	chr17_85090544_85091086	85090544	Camkmt;Prepl	797
	Intergenic	chr17	85870006	chr17_85868928_85870006	85868928		1096
NM_176808;NM_139295	Promoter	chr17	87264761	chr17_87264414_87264761	87264414	Mcfd2	568
NM_007589;NM_029298	Intergenic	chr17	87520103	chr17_87519678_87520103	87519678	1700011E24Rik;Calm2	434
NM_001039692;NM_029277	Intergenic	chr18	5990173	chr18_5989591_5990173	5989591	Arhgap12	1002
NM_001081287;NM_001161620	Intron	chr18	7584143	chr18_7583752_7584143	7583752	Mpp7	730
NM_001083628	Intron	chr18	10462118	chr18_10461662_10462118	10461662	Greb1l	654
NM_001081222	Intron	chr18	10602291	chr18_10601912_10602291	10601912	Esco1	750
NM_178801;NR_110356;NM_001289666;NM_001289667	Intron	chr18	12019445	chr18_12018925_12019445	12018925	Tmem241	559
NM_010680	Intron	chr18	12519486	chr18_12519150_12519486	12519150	Lama3	667
NM_008378	Promoter	chr18	12973893	chr18_12973162_12973893	12973162	Impact	801
	Intergenic	chr18	16180228	chr18_16179975_16180228	16179975		456
NM_007664	Intron	chr18	16661465	chr18_16660793_16661465	16660793	Cdh2	691
	Intergenic	chr18	19344235	chr18_19343930_19344235	19343930		609
NM_181564	Intron	chr18	20452745	chr18_20452426_20452745	20452426	Dsg4	634
NM_001033445	Promoter	chr18	21301159	chr18_21300637_21301159	21300637	Garem	531
NM_007462;NR_040534	Intergenic	chr18	34188691	chr18_34188290_34188691	34188290	Apc;Gm10548	474
NM_030147;NM_001289606;NM_001289607;NM_009004;NM_001166406;NM_001166407	Promoter	chr18	34625375	chr18_34624595_34625375	34624595	Brd8;Kif20a	840
NM_029669;NM_028261;NM_019912;NM_001033141;NM_001033168;NM_133687;NM_001289591;NM_001289592;NM_029485;NM_027733	Intergenic	chr18	35757923	chr18_35757520_35757923	35757520	Ecscr;1700066B19Rik;Spata24;Cxxc5;Ube2d2a;Tmem173;Dnajc18	641
NM_175375	Promoter	chr18	36560467	chr18_36559644_36560467	36559644	Ankhd1	2191
NM_033591	Promoter	chr18	37725980	chr18_37725639_37725980	37725639	Pcdhga8	620
NR_015475	Exon	chr18	38239716	chr18_38239398_38239716	38239398	1700086O06Rik	632
NM_011033	Intergenic	chr18	39679456	chr18_39678808_39679456	39678808	Pabpc2	657
	Intergenic	chr18	39970699	chr18_39970316_39970699	39970316		579
NM_029942	Intron	chr18	41934346	chr18_41934024_41934346	41934024	Prelid2	640
NR_040342	Intron	chr18	45715308	chr18_45714989_45715308	45714989	A330093E20Rik	631
	Intergenic	chr18	50436421	chr18_50436070_50436421	50436070		695
NM_001001979	Intergenic	chr18	57084439	chr18_57084185_57084439	57084185	Megf10	507
NM_008313;NM_007420	Intergenic	chr18	62269845	chr18_62269630_62269845	62269630	Adrb2;Htr4	428
NM_172833	Promoter	chr18	65431216	chr18_65430932_65431216	65430932	Malt1	544
NR_040461;NM_177137	Intergenic	chr18	67000497	chr18_67000124_67000497	67000124	Gnal;Gm19784	738
NM_172630	Intron	chr18	67242470	chr18_67241912_67242470	67241912	Mppe1	676
NM_194355;NM_176832	Intron	chr18	67498184	chr18_67497640_67498184	67497640	Spire1	836
NM_194355	Promoter	chr18	67554786	chr18_67554476_67554786	67554476	Spire1	548
NR_038051;NR_105780	Intergenic	chr18	69013673	chr18_69013335_69013673	69013335	4930546C10Rik;Mir145b	668
NM_201600;NM_028948;NM_013594;NR_029424	Intergenic	chr18	74374946	chr18_74374098_74374946	74374098	Myo5b;Mbd1;Ccdc11	863
NM_201600	Intron	chr18	74618960	chr18_74618601_74618960	74618601	Myo5b	714
NR_028552;NM_001002239	Promoter	chr18	75000963	chr18_75000542_75000963	75000542	Rpl17;Snord58b	733
NM_145356	Intron	chr18	75902104	chr18_75901710_75902104	75901710	Zbtb7c	628
NM_010754;NM_001252481	Intergenic	chr18	76398856	chr18_76398392_76398856	76398392	Smad2	1100
NM_001177464;NM_183033	Intergenic	chr18	83071414	chr18_83071179_83071414	83071179	Zfp516	468
NM_016933	Promoter	chr19	4154717	chr19_4154408_4154717	4154408	Ptprcap	613
NM_001001984	Promoter	chr19	4398228	chr19_4397489_4398228	4397489	Kdm2a	848
NM_019869;NM_001290128;NM_001290127	Promoter	chr19	4811189	chr19_4810809_4811189	4810809	Rbm14-rbm4;Rbm14	738
NM_016892;NM_027476;NM_133803;NM_001033128;NM_021287;NM_207268;NM_025717;NM_001168517;NM_019869;NM_001290128;NM_001168516;NM_013456;NM_001290123;NM_001290122;NM_019861;NM_001290124;NM_001290127;NM_001290125;NM_009032	Intergenic	chr19	4817506	chr19_4816940_4817506	4816940	Actn3;Rbm4;Bbs1;Ccdc87;Ccs;Rbm4b;Ctsf;Rbm14;Rbm14-rbm4;Dpp3;Zdhhc24;Sptbn2	697
NM_001001885	Exon	chr19	5080829	chr19_5080201_5080829	5080201	Tmem151a	740
NM_023912;NM_001291078;NM_198634;NM_026772;NR_003513;NR_002847;NM_134154;NM_026169;NM_011262;NM_008520;NM_001164057;NM_008893	Intergenic	chr19	5849671	chr19_5849356_5849671	5849356	Dpf2;Pola2;Neat1;Slc25a45;Cdc42ep2;Scyl1;Tigd3;Frmd8;Malat1;Ltbp3	530
NM_019722	Promoter	chr19	6141292	chr19_6140872_6141292	6140872	Arl2	675
NM_001291787;NM_010119;NM_011224;NM_011750;NM_020253;NM_008583;NM_001205234;NR_117093;NM_001168488;NM_001168489;NM_001033342;NM_001168490;NM_001110791;NM_001205235;NM_009006;NM_011242;NR_122118	Intergenic	chr19	6379590	chr19_6379277_6379590	6379277	Rasgrp2;Map4k2;Ehd1;Men1;Sf1;Cdc42bpg;Nrxn2;Pygm	593
NM_011842	Promoter	chr19	8942517	chr19_8941963_8942517	8941963	Mta2	589
NM_001039959;NM_001286518;NR_104460	Intron	chr19	9047841	chr19_9047480_9047841	9047480	Ahnak	665
NM_146094	Promoter	chr19	10182890	chr19_10182525_10182890	10182525	Fads1	441
NR_027805;NM_001037801;NM_134142;NM_133804;NM_023044;NM_181403;NM_009852;NM_007650	Intergenic	chr19	10788539	chr19_10788158_10788539	10788158	Tmem109;Vps37c;A430093F15Rik;Cd5;Cd6;Slc15a3;Tmem132a	757
NM_023529	Promoter	chr19	10973928	chr19_10973406_10973928	10973406	Ms4a10	676
	Intergenic	chr19	14864198	chr19_14863710_14864198	14863710		805
NM_153417	Exon	chr19	18853713	chr19_18853319_18853713	18853319	Trpm6	782
NM_177341;NM_001035239;NR_035423;NM_001035241;NM_001035240;NM_001035243;NM_001035242;NM_010638	Intergenic	chr19	23088076	chr19_23087483_23088076	23087483	Mir1192;Klf9;Trpm3	1031
NM_144873;NM_138595;NM_010776	Intergenic	chr19	30185605	chr19_30185298_30185605	30185298	Gldc;Uhrf2;Mbl2	610
NM_001146342;NM_001167818	Promoter	chr19	33392246	chr19_33391732_33392246	33391732	Rnls	523
NM_001080706	Exon	chr19	37014090	chr19_37013442_37014090	37013442	Btaf1	699
NM_001034963;NM_001034962;NM_001034964;NM_178362;NM_009166	Intron	chr19	40303609	chr19_40303149_40303609	40303149	Sorbs1	762
NM_009166;NM_178362	Intron	chr19	40500628	chr19_40500282_40500628	40500282	Sorbs1	688
NR_045645;NM_145156	Promoter	chr19	43675666	chr19_43675145_43675666	43675145	Slc25a28;BC037704	851
NM_010697;NM_001113408	Exon	chr19	46034843	chr19_46034511_46034843	46034511	Ldb1	658
NM_133216;NM_001164101;NM_001164100;NR_045320;NM_001277100;NR_105834;NM_013758;NM_001164099	Intergenic	chr19	53058855	chr19_53058289_53058855	53058289	1700054A03Rik;Add3;Xpnpep1;Mir6407	663
NM_133216;NM_001164101;NM_001164100;NR_045320;NM_001277100;NR_105834;NM_013758;NM_001164099	Intergenic	chr19	53065140	chr19_53064668_53065140	53064668	1700054A03Rik;Add3;Xpnpep1;Mir6407	611
NM_001008542;NM_010847;NR_028427;NM_172429;NM_001008543	Intergenic	chr19	53421484	chr19_53420993_53421484	53420993	Smndc1;Mxi1;5830416P10Rik	500
NM_001195338;NM_019658;NM_001195348;NM_001168505	Promoter	chr19	53944636	chr19_53944115_53944636	53944115	Bbip1;Shoc2	922
NM_001142918;NM_001142920;NM_009333;NM_001142921;NM_001142919;NM_001142923;NM_001142922	Intron	chr19	55807571	chr19_55806652_55807571	55806652	Tcf7l2	992
NM_146101	Exon	chr19	56298104	chr19_56297784_56298104	56297784	Habp2	638
NM_207202;NM_173747;NM_001271491;NM_172472;NM_019582;NM_009305;NR_037581;NM_001105197;NM_001105196;NM_207670;NM_019755;NM_018832;NM_001290455;NM_001290795;NM_001290794;NM_001290624;NM_001271490;NM_138602;NM_001271489;NM_172372;NM_001290792	Intergenic	chrX	7714545	chrX_7714277_7714545	7714277	Prickle3;Wdr45;Ccdc120;Gripap1;Cacna1f;Syp;Praf2;Tfe3;Plp2;Gpkow;Magix	484
NR_003632	Promoter	chrX	8096852	chrX_8096578_8096852	8096578	Gm6787	513
NM_013680;NM_009703;NM_001294280;NR_049190;NM_011593;NM_001044384;NM_008823;NM_007922;NM_001159645;NM_001110780	Intergenic	chrX	20844920	chrX_20844565_20844920	20844565	Mir5617;Timp1;Elk1;Araf;Cfp;Syn1	706
NM_001040089	Promoter	chrX	37580478	chrX_37580132_37580478	37580132	Rhox3f	605
NM_016697	Promoter	chrX	52614491	chrX_52613964_52614491	52613964	Gpc3	721
NM_027409;NR_110964;NM_001290514	Intron	chrX	53363008	chrX_53362618_53363008	53362618	Mospd1	423
	Intergenic	chrX	62098264	chrX_62097848_62098264	62097848		831
	Intergenic	chrX	69099120	chrX_69098869_69099120	69098869		461
NM_001293625;NM_001293624;NM_008253;NM_001293623	Promoter	chrX	71554400	chrX_71554023_71554400	71554023	Hmgb3	753
NM_017369	Exon	chrX	72271017	chrX_72270334_72271017	72270334	Gabre	788
NM_153169	Promoter	chrX	73064141	chrX_73063802_73064141	73063802	Pnma3	671
NM_019587;NM_009279;NM_001290540;NM_019684;NM_001029868;NM_012060;NM_001166480;NM_008478;NM_007435;NM_008323	Intergenic	chrX	73791516	chrX_73790870_73791516	73790870	Bcap31;Plxnb3;Idh3g;Pdzd4;Ssr4;L1cam;Abcd1;Srpk3	811
NM_008478	Promoter	chrX	73879954	chrX_73879520_73879954	73879520	L1cam	863
NM_001030307	Promoter	chrX	75096470	chrX_75095853_75096470	75095853	Dkc1	681
NM_011768;NM_001039059;NR_106133;NM_001044386;NM_012010;NM_001039061;NM_001039060;NM_153165	Intergenic	chrX	94178297	chrX_94177866_94178297	94177866	Zfx;Klhl15;Mir7673;Eif2s3x	713
NM_178753;NM_001033329;NM_001290385;NM_001290384	Intergenic	chrX	94991298	chrX_94990991_94991298	94990991	Spin4;Arhgef9	531
NM_152822	Promoter	chrX	95957035	chrX_95956670_95957035	95956670	Las1l	434
NM_027382	Intron	chrX	102302980	chrX_102302671_102302980	102302671	Hdac8	543
NM_008671	Intergenic	chrX	103129884	chrX_103129382_103129884	103129382	Nap1l2	952
NM_026081;NM_001004359	Exon	chrX	135796172	chrX_135795771_135796172	135795771	Gprasp1	658
NM_007957	Promoter	chrX	137119178	chrX_137118928_137119178	137118928	Esx1	499
NM_175326	Promoter	chrX	139478435	chrX_139478080_139478435	139478080	D330045A20Rik	705
NR_037145;NM_026247	Promoter	chrX	144318888	chrX_144318273_144318888	144318273	Alg13	723
NM_001113354;NM_177201	Promoter	chrX	151521180	chrX_151520698_151521180	151520698	Phf8	672
NM_001256259;NM_029199	Intergenic	chrX	154439428	chrX_154439115_154439428	154439115	Samt4;4930524N10Rik	621
NM_019736;NM_016764	Intergenic	chrX	155388429	chrX_155388083_155388429	155388083	Prdx4;Acot9	429
NM_001093750	Intergenic	chrX	155540401	chrX_155539828_155540401	155539828	Ptchd1	587
	Intergenic	chrX	158716724	chrX_158716440_158716724	158716440		566
NM_001290776;NM_001290777;NM_178935;NM_001290778	Promoter	chrX	162829734	chrX_162829274_162829734	162829274	Txlng	836
