# Supplementary material for: Allele-specific differential regulation of monoallelically expressed autosomal genes in the cardiac lineage
Source: Nat Commun. 2022 Oct 10;13:5984. doi: 10.1038/s41467-022-33722-x (PMC9550772; doi:10.1038/s41467-022-33722-x)
Supplement: Supplementary file 13 — Source Data [file 41467_2022_33722_MOESM13_ESM.zip › Source Data 57.csv]

accession	annotation	chrom	end	id	start	symbol	totalSignal
	Intergenic	chr1	7398020	chr1_7397656_7398020	7397656		528
NM_001198566;NM_001198565;NM_172294	Intron	chr1	12744997	chr1_12744652_12744997	12744652	Sulf1	483
NM_008678;NM_001077695	Promoter	chr1	13372904	chr1_13372470_13372904	13372470	Ncoa2	597
NM_020604	Intergenic	chr1	16903813	chr1_16903507_16903813	16903507	Jph1	607
	Intergenic	chr1	31851386	chr1_31851065_31851386	31851065		638
NR_105862;NM_015818;NM_198899	Intergenic	chr1	36065484	chr1_36065087_36065484	36065087	Mir6897;Hs6st1;Uggt1	662
NM_001126047	Promoter	chr1	36558901	chr1_36558504_36558901	36558504	Sema4c	789
NM_172653	Promoter	chr1	46853999	chr1_46853638_46853999	46853638	Slc39a10	591
NM_028696	Promoter	chr1	51478658	chr1_51478307_51478658	51478307	Nabp1	566
NM_001161817;NM_001290982;NM_010863	Intergenic	chr1	51708543	chr1_51707764_51708543	51707764	Myo1b	829
NM_001114663	Intergenic	chr1	55760249	chr1_55759889_55760249	55759889	Plcl1	571
NM_021312;NM_001199060;NM_001199061;NM_139150;NM_001285463	Promoter	chr1	60098670	chr1_60098268_60098670	60098268	Wdr12;Carf	761
NM_001281976;NM_007642;NM_009843	Intergenic	chr1	60829918	chr1_60829478_60829918	60829478	Ctla4;Cd28	796
NM_001081050	Intergenic	chr1	61609704	chr1_61609346_61609704	61609346	Pard3b	714
NM_001081050	Intron	chr1	61998337	chr1_61998012_61998337	61998012	Pard3b	649
NM_001114609;NM_001081436	Exon	chr1	63053531	chr1_63052907_63053531	63052907	Ino80d	638
NM_033563	Promoter	chr1	64122309	chr1_64121835_64122309	64121835	Klf7	686
	Intergenic	chr1	65800521	chr1_65800093_65800521	65800093		521
NM_025683	Promoter	chr1	66700148	chr1_66699492_66700148	66699492	Rpe	677
	Intergenic	chr1	71771795	chr1_71771273_71771795	71771273		531
NM_023523;NM_175564;NM_001005423;NM_009533	Intergenic	chr1	72255585	chr1_72255236_72255585	72255236	Tmem169;Pecr;Xrcc5;Mreg	693
NM_027884;NM_001289895	Intron	chr1	74111824	chr1_74111435_74111824	74111435	Tns1	700
NM_021383	Promoter	chr1	74506566	chr1_74505976_74506566	74505976	Rqcd1	906
NM_021383;NM_176972	Intron	chr1	74515260	chr1_74514803_74515260	74514803	Rqcd1;Usp37	503
	Intergenic	chr1	76179609	chr1_76179257_76179609	76179257		699
NM_010472;NM_025453;NM_029409	Intergenic	chr1	82827162	chr1_82826898_82827162	82826898	Tm4sf20;Mff;Agfg1	505
NM_145222	Promoter	chr1	86303480	chr1_86302788_86303480	86302788	B3gnt7	724
NM_010880;NR_015507	Promoter	chr1	86360020	chr1_86359386_86360020	86359386	Ncl;C130036L24Rik	743
NR_037971;NM_134252;NM_008132;NM_029269	Intergenic	chr1	88460006	chr1_88459507_88460006	88459507	Gm19589;Trpm8;Glrp1;Spp2	1190
NM_177305;NR_040493	Intergenic	chr1	88705980	chr1_88705579_88705980	88705579	2410088K16Rik;Arl4c	628
NM_178119;NM_001037136	Intron	chr1	89553027	chr1_89552416_89553027	89552416	Agap1	625
NM_001039126;NM_023046	Promoter	chr1	91540374	chr1_91539928_91540374	91539928	Asb1	873
	Intergenic	chr1	95883970	chr1_95883609_95883970	95883609		716
	Intergenic	chr1	98958249	chr1_98957897_98958249	98957897		699
	Intergenic	chr1	102412244	chr1_102411914_102412244	102411914		643
NM_172852;NM_198680;NM_009126;NM_201376	Intergenic	chr1	107059500	chr1_107059166_107059500	107059166	Serpinb13;Serpinb3d;Serpinb3b;Serpinb3a	667
NM_028787	Promoter	chr1	125560881	chr1_125560611_125560881	125560611	Slc35f5	535
NM_175382;NM_001081011	Promoter	chr1	131527741	chr1_131527054_131527741	131527054	Fam72a;Srgap2	1435
NM_008795	Intron	chr1	132127973	chr1_132127514_132127973	132127514	Cdk18	615
NM_001033250	Intron	chr1	132200992	chr1_132200624_132200992	132200624	Lemd1	556
NM_008575	Promoter	chr1	133025418	chr1_133024949_133025418	133024949	Mdm4	615
NM_182930;NM_175443;NM_001160268;NM_178260;NM_026680;NR_037984;NM_031193;NM_031192;NM_011439	Intergenic	chr1	133340868	chr1_133340477_133340868	133340477	Kiss1;Gm19461;Sox13;Golt1a;Ren1;Plekha6;Ren2;Etnk2	701
NM_011439	Intron	chr1	133398684	chr1_133397958_133398684	133397958	Sox13	735
NM_001008533;NM_001039510;NM_001282945;NM_001291928;NM_001291930	Promoter	chr1	134235202	chr1_134234691_134235202	134234691	Adora1	705
NM_173437;NM_007791	Intergenic	chr1	135639196	chr1_135638792_135639196	135638792	Nav1;Csrp1	716
NM_001039511;NM_054102;NM_001039512	Intergenic	chr1	151251381	chr1_151250942_151251381	151250942	Ivns1abp	874
NM_175460	Intron	chr1	153048195	chr1_153047727_153048195	153047727	Nmnat2	612
NM_001033162	Promoter	chr1	153425942	chr1_153425072_153425942	153425072	Shcbp1l	879
NM_172843;NM_144791;NM_001160182;NM_001160019;NM_001160018;NM_001160180	Promoter	chr1	156036107	chr1_156035686_156036107	156035686	Tor1aip2;Tor1aip1	1166
NM_177838	Intron	chr1	156111735	chr1_156111347_156111735	156111347	Fam163a	775
NM_011931;NR_028518;NR_039543	Intergenic	chr1	159407795	chr1_159407339_159407795	159407339	Scarna3a;Rfwd2;Mir1843b	579
NM_201364;NM_001286003;NM_001286002;NM_001164059;NM_011347;NM_011346;NM_028776;NM_011345;NM_027279	Intergenic	chr1	164021079	chr1_164020630_164021079	164020630	Sell;Sele;Scyl3;Mettl18;BC055324;Selp	641
NM_001293313;NM_138314	Intron	chr1	164377233	chr1_164376833_164377233	164376833	Nme7	634
NR_040480;NM_032005	Intergenic	chr1	165039161	chr1_165038840_165039161	165038840	Tbx19;4930568G15Rik	635
NM_028759;NM_027430	Promoter	chr1	165461093	chr1_165460538_165461093	165460538	Mpc2;Dcaf6	1344
NM_001039483;NM_030724	Intergenic	chr1	167223894	chr1_167223390_167223894	167223390	Tmco1;Uck2	571
NM_033509	Intron	chr1	172018083	chr1_172017695_172018083	172017695	Vangl2	536
NM_010098	Promoter	chr1	175692653	chr1_175692193_175692653	175692193	Opn3	720
NM_176916;NM_001195816;NM_001290692;NM_012012	Intergenic	chr1	175927715	chr1_175927189_175927715	175927189	Pld5;Exo1;Becn2	542
NR_037994	Intergenic	chr1	177620963	chr1_177620533_177620963	177620533	2310043L19Rik	804
NM_001163290;NM_023341	Intron	chr1	180177076	chr1_180176586_180177076	180176586	Adck3	602
NM_001081227	Intron	chr1	180468276	chr1_180467863_180468276	180467863	6330403A02Rik	821
NM_133705;NM_177099;NM_145943;NM_144794;NM_008210;NM_010094	Intergenic	chr1	180889310	chr1_180888803_180889310	180888803	Sde2;Tmem63a;Lefty2;Lefty1;H3f3a;Pycr2	971
	Intergenic	chr1	183563043	chr1_183562678_183563043	183562678		574
NM_022019;NM_028516	Promoter	chr1	184034614	chr1_184033934_184034614	184033934	1700056E22Rik;Dusp10	797
NR_040305	Exon	chr1	185448315	chr1_185447782_185448315	185447782	Gm2061	542
	Intergenic	chr1	186515551	chr1_186515212_186515551	186515212		677
NM_172650;NM_021408	Intergenic	chr1	189027189	chr1_189026628_189027189	189026628	Kctd3;Ush2a	592
NM_001281848	Intron	chr1	189348622	chr1_189348250_189348622	189348250	Kcnk2	742
NM_029766;NM_144880;NM_178632	Intergenic	chr1	191495404	chr1_191495103_191495404	191495103	Ints7;Ppp2r5a;Dtl	591
NM_001038607;NM_010600	Exon	chr1	192419229	chr1_192418904_192419229	192418904	Kcnh1	637
NM_181546;NM_001301370;NM_001177794;NM_198247;NR_040468;NM_144881	Intergenic	chr1	192832933	chr1_192832514_192832933	192832514	1700065J18Rik;Hhat;Sertad4;Syt14	832
NM_181848	Intron	chr2	5038137	chr2_5037696_5038137	5037696	Optn	1016
NM_133837;NM_001290376;NM_001290374;NM_177343;NM_001290375	Intergenic	chr2	5735621	chr2_5735074_5735621	5735074	Cdc123;Camk1d	556
NR_033471;NM_001081132;NM_001159657;NR_033470;NM_144883	Intergenic	chr2	6061015	chr2_6060605_6061015	6060605	Proser2;Gm10857;Upf2	712
	Intergenic	chr2	10955628	chr2_10955201_10955628	10955201		578
NM_008859	Intergenic	chr2	11120718	chr2_11120133_11120718	11120133	Prkcq	717
NM_133232;NM_001177752;NM_001177753;NM_001177756;NM_001177757;NM_001177754;NM_001177755	Promoter	chr2	11501971	chr2_11501517_11501971	11501517	Pfkfb3	793
NM_026162	Promoter	chr2	16357925	chr2_16357414_16357925	16357414	Plxdc2	515
NM_028757	Promoter	chr2	17731527	chr2_17731213_17731527	17731213	Nebl	535
NM_001001297;NM_027728;NM_177588	Intergenic	chr2	21169841	chr2_21169483_21169841	21169483	Enkur;Thnsl1	706
NM_029293	Promoter	chr2	25575030	chr2_25574634_25575030	25574634	Phpt1	959
NM_001276361;NM_001276360;NM_001276359	Promoter	chr2	25984184	chr2_25983630_25984184	25983630	Camsap1	942
NM_001037098;NM_026495	Exon	chr2	26055591	chr2_26055274_26055591	26055274	Nacc2	523
NM_019833	Exon	chr2	26635060	chr2_26634728_26635060	26634728	Fam69b	504
NM_023336;NM_001113573;NM_001113574	Promoter	chr2	27476251	chr2_27475862_27476251	27475862	Brd3	606
NM_001145834;NM_009058	Promoter	chr2	28514129	chr2_28513767_28514129	28513767	Ralgds	993
NM_001145834;NM_009058	Promoter	chr2	28515914	chr2_28515588_28515914	28515588	Ralgds	650
NM_026896;NM_001290489	Intron	chr2	29501603	chr2_29501240_29501603	29501240	Med27	643
NM_001290496;NM_001290495;NM_026615;NM_145520;NM_054050;NM_001177392;NM_011989;NR_106110;NR_029838;NM_001039087;NM_001039086;NR_110962;NM_178693	Intergenic	chr2	29751982	chr2_29751499_29751982	29751499	Mir219a-2;Mir219b;Trub2;Urm1;Coq4;Rapgef1;Slc27a4;Gm13547	718
NM_025428;NM_001252568;NM_001037762;NM_001252570;NM_172267;NM_172660;NR_028299;NM_172404;NM_177725;NM_001252571;NM_178694;NM_146252;NM_001290503;NM_007931;NM_001281829;NM_153805	Intergenic	chr2	30184019	chr2_30183544_30184019	30183544	Lrrc8a;D2Wsu81e;Zdhhc12;Phyhd1;Zer1;Pkn3;Endog;1700084E18Rik;Tbc1d13;Ccbl1	705
NM_133346	Promoter	chr2	30828491	chr2_30828019_30828491	30828019	Asb6	691
NM_001285428;NM_146123;NM_001037099;NM_001285426;NM_001285427	Intron	chr2	52472620	chr2_52472277_52472620	52472277	Cacnb4	681
NM_001285428;NM_146123;NM_001037099;NM_001285426;NM_001285427	Intron	chr2	52510229	chr2_52509921_52510229	52509921	Cacnb4	514
NM_001159543;NM_010074	Promoter	chr2	62412330	chr2_62411582_62412330	62411582	Dpp4	820
NR_045269;NM_001018042;NM_001098425;NM_030091;NM_025942	Intergenic	chr2	73047876	chr2_73047383_73047876	73047383	Sp3;Ola1;Sp3os	556
NM_001025093;NM_001166603;NM_001284369;NM_009715;NM_001113246;NM_001284376;NM_001284374;NM_001284373;NM_001284372;NM_001284371;NM_001284370	Intergenic	chr2	73794783	chr2_73794223_73794783	73794223	Chn1;Atf2	734
NM_001113399;NR_040368;NM_001113400;NM_178723	Intergenic	chr2	77387159	chr2_77386729_77387159	77386729	Gm13944;Zfp385b	856
NM_010168	Promoter	chr2	91636210	chr2_91635746_91636210	91635746	F2	689
NM_001145902;NR_027373;NR_027371;NR_027372;NM_001033451	Promoter	chr2	91650012	chr2_91649360_91650012	91649360	Zfp408;Arhgap1	664
NM_001109690;NM_001109691;NR_035480;NM_138755	Intergenic	chr2	92144294	chr2_92143989_92144294	92143989	Mir1955;Phf21a	539
NM_001145034	Promoter	chr2	93955470	chr2_93954884_93955470	93954884	Gm13889	816
NM_183106	Intron	chr2	94304522	chr2_94303884_94304522	94303884	Ttc17	737
NM_133851;NM_001042652;NM_001042653	Promoter	chr2	119618943	chr2_119618596_119618943	119618596	Nusap1;Oip5	586
NM_011941;NM_177294;NM_001290800;NM_019392;NM_001163701;NM_001164274;NM_013720	Intergenic	chr2	119873276	chr2_119872497_119873276	119872497	Mga;Mapkbp1;Tyro3;Rpap1	1127
NM_172673	Intron	chr2	121643344	chr2_121642797_121643344	121642797	Frmd5	551
NM_145531	Promoter	chr2	122118534	chr2_122118046_122118534	122118046	Spg11	777
	Intergenic	chr2	123730522	chr2_123730132_123730522	123730132		775
NM_001162417;NM_010852;NM_175034;NM_001162418	Intergenic	chr2	125006198	chr2_125005870_125006198	125005870	Slc24a5;Myef2	654
NM_175550	Promoter	chr2	127007173	chr2_127006849_127007173	127006849	Ap4e1	638
NM_139308	Promoter	chr2	127270158	chr2_127269690_127270158	127269690	Stard7	1036
NM_025395;NR_045264;NM_009086;NM_027192;NR_045838;NM_015747;NM_001159593	Intergenic	chr2	129167281	chr2_129167039_129167281	129167039	Slc20a1;A730036I17Rik;Chchd5;Polr1b;Ttl;AI847159	478
NR_029452;NM_001038635;NM_183262	Promoter	chr2	129800836	chr2_129800350_129800836	129800350	4932416H05Rik;Stk35	688
NM_001255994;NM_080562;NM_001255993	Intron	chr2	130593823	chr2_130593475_130593823	130593475	Ubox5	692
NM_001081162	Exon	chr2	130691712	chr2_130691354_130691712	130691354	Slc4a11	580
NR_029381	Intron	chr2	131831129	chr2_131830626_131831129	131830626	5330413P13Rik	512
NM_019677;NM_001145830;NR_015544	Intergenic	chr2	135556940	chr2_135556342_135556940	135556342	Plcb1;9630028H03Rik	692
NM_001013802	Intron	chr2	140606100	chr2_140605820_140606100	140605820	Macrod2	558
NM_026924;NM_152947	Promoter	chr2	144331857	chr2_144331362_144331857	144331362	Ovol2	1081
NM_001085521	Intron	chr2	149854501	chr2_149854184_149854501	149854184	Syndig1	632
NM_153781	Exon	chr2	150801752	chr2_150801306_150801752	150801306	Pygb	805
NM_198214;NM_001291076;NM_001291077	Intron	chr2	151607437	chr2_151607019_151607437	151607019	Snph	624
NM_010407;NM_198617;NM_133847;NM_018807;NM_080463;NM_001172117;NM_008444	Intergenic	chr2	153215332	chr2_153214952_153215332	153214952	Tspyl3;Tm9sf4;Plagl2;Hck;Kif3b;Pofut1	488
NM_001039939	Intron	chr2	153350983	chr2_153350509_153350983	153350509	Asxl1	714
NM_025876;NM_001285446;NM_009228;NM_009823;NM_172860	Intergenic	chr2	154428683	chr2_154427983_154428683	154427983	Snta1;Cdk5rap1;Cbfa2t2	749
NM_001285446;NM_009823;NM_172860	Promoter	chr2	154437061	chr2_154436464_154437061	154436464	Cbfa2t2	639
NM_177217;NM_001130000;NM_008383;NM_001129999	Promoter	chr2	155956684	chr2_155956238_155956684	155956238	Cep250	787
NR_106156	Promoter	chr2	158242889	chr2_158242624_158242889	158242624	Mir7685	528
NM_145742;NM_001291144	Promoter	chr2	158795087	chr2_158794177_158795087	158794177	Dhx35	919
NM_001291151;NM_001291150;NM_021464;NM_001291149	Intron	chr2	161713602	chr2_161713104_161713602	161713104	Ptprt	568
NM_026785;NM_001040055;NM_133924;NM_009394;NM_028028;NM_133763;NM_001038492;NM_178375;NM_030058;NM_133240;NM_027961;NM_001012704;NM_001082974;NM_029370;NM_008906;NM_011125	Intergenic	chr2	164776985	chr2_164776383_164776985	164776383	Dnttip1;Wfdc13;Acot8;Spint4;Spint5;Ctsa;Ube2c;Spata25;Neurl2;Pltp;Zswim1;Tnnc2;Zswim3;Wfdc3;Snx21	665
NM_178375;NM_133240	Promoter	chr2	164805449	chr2_164805117_164805449	164805117	Acot8;Zswim3	602
NM_028072;NM_001252578;NM_001252579	Promoter	chr2	166157536	chr2_166157124_166157536	166157124	Sulf2	488
NR_033467;NM_028072;NM_001252578;NM_001252579	Intergenic	chr2	166186714	chr2_166186193_166186714	166186193	Sulf2;Gm11468	590
NM_023815;NM_001085495;NR_105783;NM_177782	Intergenic	chr2	166753817	chr2_166753483_166753817	166753483	Trp53rk;Mir6364;Arfgef2;Prex1	659
NM_001163686;NM_029761	Intron	chr2	170876269	chr2_170875821_170876269	170875821	Dok5	890
NM_008561	Intergenic	chr2	172222349	chr2_172221888_172222349	172221888	Mc3r	662
NM_025542	Promoter	chr2	172442242	chr2_172441808_172442242	172441808	Rtfdc1	601
NM_144500	Promoter	chr2	180119262	chr2_180118625_180119262	180118625	Osbpl2	988
NM_025434	Promoter	chr3	8923884	chr3_8923526_8923884	8923526	Mrps28	612
NM_001081281;NM_025489;NM_001163537;NM_001163536;NM_205769	Intergenic	chr3	19628821	chr3_19628375_19628821	19628375	Dnajc5b;Trim55;Crh	799
NR_028060;NM_029489	Exon	chr3	30766606	chr3_30765860_30766606	30765860	Samd7	755
	Intergenic	chr3	31427153	chr3_31426838_31427153	31426838		626
NM_019673	Promoter	chr3	32708999	chr3_32708634_32708999	32708634	Actl6a	660
NM_025316;NM_001013024;NM_019673;NM_029017	Intergenic	chr3	32765786	chr3_32765416_32765786	32765416	Usp13;Ndufb5;Mrpl47;Actl6a	682
NM_001163511;NM_001291044;NM_021343;NM_153561	Promoter	chr3	37420241	chr3_37419900_37420241	37419900	Spata5;Nudt6	677
	Intergenic	chr3	45878630	chr3_45878305_45878630	45878305		646
NR_028121;NM_026358	Promoter	chr3	51396822	chr3_51396491_51396822	51396491	Mgarp	661
NM_080793;NM_053089;NR_033624;NM_016858	Intergenic	chr3	51512638	chr3_51512293_51512638	51512293	Naa15;5031434O11Rik;Setd7;Rab33b	685
NM_001282044;NM_001113420;NM_001113421;NM_001282045;NM_001113419	Intron	chr3	68534981	chr3_68534638_68534981	68534638	Schip1;Gm21949	647
NM_009738	Intron	chr3	73697143	chr3_73696889_73697143	73696889	Bche	507
NM_178673;NM_001253719	Intergenic	chr3	76753642	chr3_76753046_76753642	76753046	Fstl5	605
NM_001099624	Exon	chr3	79083807	chr3_79083390_79083807	79083390	Rapgef2	830
NR_004417;NM_016959;NM_001001650;NM_001082414;NR_004418	Intergenic	chr3	86063849	chr3_86063510_86063849	86063510	Sh3d19;Snord73a;Rps3a1;Rnu73b;Prss48	676
NM_008487;NM_025448;NM_031248;NM_001029890;NM_016899;NM_181817;NR_035434;NM_033526;NM_019390;NM_001002011;NM_001198913;NM_001198912;NM_001198911;NM_001111102	Intergenic	chr3	88572198	chr3_88571751_88572198	88571751	Mir1905;Rab25;Arhgef2;Rxfp4;Ubqln4;Ssr2;Lmna;Lamtor2;Mex3a	640
NM_007910	Exon	chr3	89334278	chr3_89333833_89334278	89333833	Efna4	613
NR_073549;NM_001272024;NR_073551;NM_011351;NR_073550	Exon	chr3	95173932	chr3_95173401_95173932	95173401	Sema6c	557
NM_172512;NR_108026;NM_029885	Promoter	chr3	95218059	chr3_95217401_95218059	95217401	Gabpb2;Gm16740	929
NM_001081293	Promoter	chr3	95820079	chr3_95819458_95820079	95819458	Rprd2	919
NM_011197	Intergenic	chr3	101165656	chr3_101165131_101165656	101165131	Ptgfrn	694
NM_001142960	Intron	chr3	103840577	chr3_103840081_103840577	103840081	Bcl2l15	560
NM_008979;NR_104070	Exon	chr3	103889008	chr3_103888707_103889008	103888707	Ptpn22	598
NM_133857	Intron	chr3	122936873	chr3_122936505_122936873	122936505	Usp53	496
NM_130450	Intron	chr3	129546424	chr3_129546113_129546424	129546113	Elovl6	524
NM_010113	Exon	chr3	129716765	chr3_129716370_129716765	129716370	Egf	707
NM_011863;NM_001289479;NM_001289478;NM_001289477	Intergenic	chr3	131490828	chr3_131490289_131490828	131490289	Papss1	568
NM_011863;NM_001289479;NM_001289478;NM_001289477	Intron	chr3	131570227	chr3_131569696_131570227	131569696	Papss1	642
NM_175389;NM_001163457	Promoter	chr3	138143819	chr3_138143442_138143819	138143442	Mttp;Trmt10a	643
NM_053102;NM_011828	Promoter	chr3	144570742	chr3_144570338_144570742	144570338	Hs2st1;Sep15	649
	Intergenic	chr3	147122048	chr3_147121625_147122048	147121625		477
NM_001282054;NM_031870	Promoter	chr3	153906014	chr3_153905353_153906014	153905353	Msh4	688
NM_028938	Intron	chr3	155135586	chr3_155135131_155135586	155135131	Lrriq3	726
NM_010747;NM_001111096	Intron	chr4	3776195	chr4_3775885_3776195	3775885	Lyn	616
NM_173426	Intergenic	chr4	5832120	chr4_5831746_5832120	5831746	Fam110b	747
NM_023066;NM_001290367;NR_030693;NM_001177855;NM_001177854;NM_001177856;NM_001177851;NM_001177850;NM_001177853;NM_001177852;NM_133723;NM_001177849	Intergenic	chr4	9712444	chr4_9711953_9712444	9711953	Asph;4930412C18Rik	601
NR_045185	Intron	chr4	10749887	chr4_10749206_10749887	10749206	1700123O12Rik	765
NM_178112;NM_001159595;NM_001085493;NM_001037134;NM_009830;NM_001199105;NR_030455;NM_021897;NM_001282943	Intergenic	chr4	11110900	chr4_11110509_11110900	11110509	Ccne2;Ndufaf6;Mir684-2;Ints8;Trp53inp1	781
NR_040577	Intron	chr4	11986966	chr4_11986605_11986966	11986605	1700123M08Rik	619
NM_026742	Promoter	chr4	24898436	chr4_24898098_24898436	24898098	Ndufaf4	675
NM_007386	Promoter	chr4	40143327	chr4_40143012_40143327	40143012	Aco1	1131
NM_007386	Intron	chr4	40195201	chr4_40194822_40195201	40194822	Aco1	757
NM_001033306	Promoter	chr4	45531281	chr4_45530973_45531281	45530973	Shb	522
NM_021436;NM_026509	Intergenic	chr4	48688402	chr4_48688050_48688402	48688050	Tmeff1;Murc	703
NM_008017;NR_045175	Promoter	chr4	52439201	chr4_52438866_52439201	52438866	Smc2os;Smc2	530
NM_133891;NM_001159633	Promoter	chr4	53440275	chr4_53439994_53440275	53439994	Slc44a1	466
NM_028640;NM_001008793;NM_001008792;NM_001008791;NM_001276371	Intron	chr4	63483692	chr4_63483279_63483692	63483279	Whrn	596
NM_145990	Intron	chr4	70386654	chr4_70386275_70386654	70386275	Cdk5rap2	664
NM_001285530;NM_001285529;NM_011599	Exon	chr4	72138656	chr4_72138344_72138656	72138344	Tle1	623
	Intergenic	chr4	80340763	chr4_80340411_80340763	80340411		700
NR_033610	Promoter	chr4	90360407	chr4_90360070_90360407	90360070	Gm12633	666
NM_198438;NM_146149;NM_025590;NM_023672	Intergenic	chr4	106848405	chr4_106848043_106848405	106848043	Acot11;Ssbp3;Fam151a	481
NM_028355	Promoter	chr4	107368198	chr4_107367732_107368198	107367732	Ndc1	708
NR_033496;NM_001080926	Intron	chr4	107830877	chr4_107830492_107830877	107830492	Lrp8	534
NR_033496;NM_001080926	Exon	chr4	107861383	chr4_107860978_107861383	107860978	Lrp8	785
NM_001254754;NM_026728	Intron	chr4	108176103	chr4_108175633_108176103	108175633	Echdc2	751
NM_177406;NM_001100183;NM_001003947	Intergenic	chr4	115224369	chr4_115223958_115224369	115223958	Cyp4a29;Cyp4x1;Cyp4a12a	497
NM_175308	Promoter	chr4	115828500	chr4_115828010_115828500	115828010	Mob3c	916
NM_181585	Promoter	chr4	116221545	chr4_116221088_116221545	116221088	Pik3r3	761
NM_001284193;NM_009711;NM_001284191;NM_001284192	Exon	chr4	117927104	chr4_117926572_117927104	117926572	Artn	688
NM_011400	Promoter	chr4	119109191	chr4_119108748_119109191	119108748	Slc2a1	667
	Intergenic	chr4	124247600	chr4_124247214_124247600	124247214		543
NM_008636	Intron	chr4	124833478	chr4_124833158_124833478	124833158	Mtf1	598
NM_025998	Intergenic	chr4	130520478	chr4_130519803_130520478	130519803	Nkain1	2133
NM_011214;NM_001083119	Intron	chr4	131795707	chr4_131795119_131795707	131795119	Ptpru	597
NM_027925	Intron	chr4	132320128	chr4_132319696_132320128	132319696	Trnau1ap	745
NM_172400	Intron	chr4	132547802	chr4_132547411_132547802	132547411	Dnajc8	716
NM_146155	Intron	chr4	133050033	chr4_133049723_133050033	133049723	Ahdc1	619
NM_031393	Exon	chr4	133257801	chr4_133257334_133257801	133257334	Sytl1	927
NR_106086;NM_172876;NM_018754;NM_001080819;NM_133884;NM_001017968;NM_001290742;NM_001145955;NM_178698;NM_001145956	Intergenic	chr4	133660308	chr4_133659991_133660308	133659991	Arid1a;Zdhhc18;Mir7227;Sfn;Gpn2;Pigv;Gpatch3	518
NM_026144;NM_145833;NM_001285506;NM_001285505;NM_009097;NM_016957	Intergenic	chr4	133911102	chr4_133910680_133911102	133910680	Rps6ka1;Dhdds;Hmgn2;Lin28a	750
NM_016799;NM_181047;NM_001243305;NM_145555;NM_001243306;NM_001130477;NM_013885;NM_001168500;NM_001168498	Intergenic	chr4	135292986	chr4_135292668_135292986	135292668	Srrm1;Clic4;Ncmap	545
NM_001277121;NM_001277122;NM_001277123;NM_028871	Promoter	chr4	136310951	chr4_136310549_136310951	136310549	Hnrnpr	940
NM_007431	Intron	chr4	137791847	chr4_137791399_137791847	137791399	Alpl	633
	Intergenic	chr4	140406185	chr4_140405816_140406185	140405816		579
NM_001081174;NM_172520;NM_010139;NM_172518	Intergenic	chr4	141260513	chr4_141260154_141260513	141260154	Arhgef19;Epha2;Rsg1;Fbxo42	594
NM_001081174;NM_172520;NM_010139;NM_001085513;NM_172518	Intergenic	chr4	141282700	chr4_141282236_141282700	141282236	Arhgef19;Epha2;Fam131c;Rsg1;Fbxo42	667
NM_001081174;NM_001146307;NM_172518;NM_024412;NM_172520;NM_001085513;NM_010139	Intergenic	chr4	141285566	chr4_141285255_141285566	141285255	Fam131c;Fbxo42;Arhgef19;Epha2;Rsg1;Clcnka	548
NM_001013780;NR_030695;NM_019763;NM_145987;NM_133754;NR_033566;NM_001163256;NM_001033150	Intergenic	chr4	141570676	chr4_141570125_141570676	141570125	AI507597;Tmem82;B330016D10Rik;Spen;Slc25a34;Plekhm2;Fblim1	1031
NM_025994	Promoter	chr4	141875252	chr4_141874885_141875252	141874885	Efhd2	571
NM_001290822;NM_010329	Intron	chr4	143286618	chr4_143286245_143286618	143286245	Pdpn	515
NR_027864;NM_001008546;NM_001008545;NM_001003899;NM_001003898;NM_145556	Promoter	chr4	148627089	chr4_148626783_148627089	148626783	Tardbp	556
NM_022022	Intron	chr4	149376258	chr4_149376005_149376258	149376005	Ube4b	466
NM_173371	Promoter	chr4	150008975	chr4_150008563_150008975	150008563	H6pd	631
NM_001081557;NM_001195565	Promoter	chr4	151862513	chr4_151862030_151862513	151862030	Camta1	1096
NM_001285999;NR_104381	Exon	chr4	152108156	chr4_152107442_152108156	152107442	Plekhg5	1091
NM_020010	Promoter	chr5	4104858	chr5_4104426_4104858	4104426	Cyp51	1339
NM_011074;NM_021457	Intergenic	chr5	4766967	chr5_4766609_4766967	4766609	Fzd1;Cdk14	712
	Intergenic	chr5	6451179	chr5_6450477_6451179	6450477		711
	Intergenic	chr5	12995287	chr5_12994758_12995287	12994758		547
NM_001110845;NM_001110844;NM_001110846;NM_001110843;NM_009784	Intron	chr5	15945360	chr5_15945022_15945360	15945022	Cacna2d1	671
NM_001170746	Intron	chr5	19606825	chr5_19606343_19606825	19606343	Magi2	608
NM_011203;NM_172992;NM_001080977;NM_177601;NR_030699	Intergenic	chr5	20964691	chr5_20964343_20964691	20964343	Phtf2;A630072M18Rik;Rsbn1l;Ptpn12;Tmem60	593
NM_029990;NM_001081231	Intron	chr5	22787626	chr5_22786896_22787626	22786896	Lhfpl3	800
NM_029990;NM_001081231	Intron	chr5	23015547	chr5_23015212_23015547	23015212	Lhfpl3	666
NM_145401	Intron	chr5	24915613	chr5_24915270_24915613	24915270	Prkag2	680
NM_001004365	Promoter	chr5	25760631	chr5_25760244_25760631	25760244	Actr3b	602
NR_015562	Intergenic	chr5	28767805	chr5_28767327_28767805	28767327	9530036O11Rik	782
NM_001037940	Intron	chr5	29777472	chr5_29777199_29777472	29777199	Dnajb6	544
NR_122117;NR_122116;NM_174849;NM_001048192;NM_001294262	Promoter	chr5	30888865	chr5_30888165_30888865	30888165	Agbl5	810
NM_001289523;NM_001289522;NM_023525	Exon	chr5	31060674	chr5_31060035_31060674	31060035	Cad	808
NM_008037;NM_001081407;NM_030072	Intergenic	chr5	32197635	chr5_32197286_32197635	32197286	Plb1;Fosl2	693
NM_177298;NM_001205132;NM_001205133;NM_194340;NM_009535	Intergenic	chr5	32714418	chr5_32713645_32714418	32713645	Pisd;Prr14l;Yes1	954
NM_178390	Intergenic	chr5	33536086	chr5_33535648_33536086	33535648	Fam53a	553
NM_011893	Promoter	chr5	34526407	chr5_34526049_34526407	34526049	Sh3bp2	708
NM_001177700;NM_177678;NM_001177699;NM_001177698;NM_001177697;NM_001177696	Intron	chr5	35771603	chr5_35771066_35771603	35771066	Ablim2	546
NM_001113364;NM_133910;NM_001113362	Intron	chr5	36511526	chr5_36511054_36511526	36511054	Tbc1d14	692
NM_001289536;NM_001289535;NM_026959	Intron	chr5	38086724	chr5_38086477_38086724	38086477	Stx18	488
NM_013748	Intron	chr5	38773420	chr5_38773083_38773420	38773083	Clnk	512
NM_013748	Intergenic	chr5	38969282	chr5_38968925_38969282	38968925	Clnk	707
NR_028417	Exon	chr5	43190706	chr5_43190312_43190706	43190312	Gm7854	782
NM_024236	Promoter	chr5	45450249	chr5_45449916_45450249	45449916	Qdpr	570
NM_009035;NM_001080927;NM_001277116	Promoter	chr5	53590433	chr5_53589686_53590433	53589686	Rbpj	917
NM_001080927;NM_001277116;NR_024201;NM_001080928;NM_009827;NM_009035	Intergenic	chr5	53671775	chr5_53671465_53671775	53671465	Rbpj;Rnu7;Cckar	586
	Intergenic	chr5	54760667	chr5_54760271_54760667	54760271		790
	Intergenic	chr5	56455266	chr5_56454971_56455266	56454971		507
NM_001289514;NM_019636	Intron	chr5	64247298	chr5_64246971_64247298	64246971	Tbc1d1	648
NM_026667;NM_175174;NM_153391	Intergenic	chr5	65102620	chr5_65102265_65102620	65102265	Fam114a1;Wdr19;Klhl5	540
NM_001201415;NM_001201414;NM_009686;NM_001201413	Intron	chr5	66486298	chr5_66485989_66486298	66485989	Apbb2	617
NR_003966;NM_153389	Promoter	chr5	72203844	chr5_72202959_72203844	72202959	Atp10d	1128
NM_001083316;NR_105992;NM_011058	Intergenic	chr5	75270153	chr5_75269819_75270153	75269819	Pdgfra;Mir7025	994
	Intergenic	chr5	82215702	chr5_82215387_82215702	82215387		624
NM_175270;NM_001077596;NM_001077595;NM_015756	Intergenic	chr5	92986820	chr5_92986519_92986820	92986519	Shroom3;Sowahb	597
NM_007635	Promoter	chr5	93267618	chr5_93267272_93267618	93267272	Ccng2	553
	Intergenic	chr5	93457992	chr5_93457423_93457992	93457423		770
NM_001024614;NM_010203;NM_001277268	Intergenic	chr5	98303111	chr5_98302694_98303111	98302694	Fgf5;1700007G11Rik	583
NM_026421;NM_182841;NM_001163035;NM_016690;NM_001077265;NM_001077267;NM_001077266;NR_045993;NM_007516;NR_027990	Intergenic	chr5	100073610	chr5_100073181_100073610	100073181	Tmem150cos;Tmem150c;Enoph1;Hnrnpd;Hnrnpdl	849
NM_173370	Exon	chr5	101810311	chr5_101809755_101810311	101809755	Cds1	558
NM_026109;NM_172997;NM_174870;NM_028223;NM_001163532;NM_001163531;NM_001282051;NM_001282052;NM_001104620;NM_001164259;NM_054071;NM_199011;NR_040691;NM_153569;NM_008325	Intergenic	chr5	108709879	chr5_108709141_108709879	108709141	1700047L14Rik;Fgfrl1;Dgkq;Slc26a1;Gak;Vmn2r8;Tmem175;Idua;Tmed11	876
NM_001164735;NM_001104628;NM_016715	Intergenic	chr5	109551922	chr5_109551424_109551922	109551424	Vmn2r17;Crlf2	533
NM_001164735;NM_001104628;NM_016715	Intergenic	chr5	109553272	chr5_109552989_109553272	109552989	Vmn2r17;Crlf2	509
NM_001164735;NM_016715	Promoter	chr5	109556501	chr5_109556156_109556501	109556156	Crlf2	616
	Intergenic	chr5	109683111	chr5_109682802_109683111	109682802		566
	Intergenic	chr5	109690982	chr5_109690602_109690982	109690602		694
NM_009469	Promoter	chr5	110810264	chr5_110809958_110810264	110809958	Ulk1	556
NR_015546	Intergenic	chr5	111561703	chr5_111561384_111561703	111561384	C130026L21Rik	634
NM_172718;NM_001162965;NM_001254731;NR_027934;NR_027936	Intron	chr5	113271318	chr5_113271014_113271318	113271014	Sgsm1	526
NM_001010825	Promoter	chr5	113736663	chr5_113736205_113736663	113736205	Ficd	1073
NM_019682	Promoter	chr5	115301917	chr5_115301115_115301917	115301115	Dynll1	891
NM_007475;NR_105996;NM_001167691;NM_011223;NM_011107;NM_172719;NM_133915;NM_008629;NM_133760	Intergenic	chr5	115492313	chr5_115491682_115492313	115491682	Mir7029;Sirt4;Msi1;Rplp0;Gcn1l1;Pxn;Pla2g1b	678
NM_001109902;NM_001081236;NM_172998	Intergenic	chr5	118301341	chr5_118301037_118301341	118301037	Rnft2;2410131K14Rik	606
NM_198052;NM_011535	Intron	chr5	119680293	chr5_119679835_119680293	119679835	Tbx3	905
NM_008052	Intron	chr5	120692151	chr5_120691798_120692151	120691798	Dtx1	636
NM_026129;NM_029912	Promoter	chr5	121452462	chr5_121452128_121452462	121452128	Erp29;Tmem116	614
NM_001134767	Promoter	chr5	123930982	chr5_123930539_123930982	123930539	Ccdc62	502
NM_028310;NM_001081323;NM_001134717;NM_001277867;NR_102690	Promoter	chr5	124328174	chr5_124327635_124328174	124327635	Mphosph9;2810006K23Rik	575
NM_030259	Intron	chr5	124473414	chr5_124473063_124473414	124473063	Rilpl2	698
NM_175432	Intron	chr5	127354730	chr5_127354356_127354730	127354356	Tmem132c	743
NM_001081388	Intron	chr5	128770943	chr5_128770543_128770943	128770543	Rimbp2	616
NM_010368;NM_011079;NM_026445;NM_133768;NM_009838;NM_024166;NM_026916;NM_027121;NM_001001327;NM_183088;NM_001286382	Intergenic	chr5	129915143	chr5_129914763_129915143	129914763	Sumf2;Chchd2;Zbed5;Vkorc1l1;Nupr1l;Asl;Cct6a;Phkg1;Gusb	756
NM_030719	Intergenic	chr5	134007289	chr5_134006702_134007289	134006702	Gatsl2	1311
NM_024479	Exon	chr5	134942004	chr5_134941341_134942004	134941341	Wbscr27	926
NM_011714	Promoter	chr5	135187165	chr5_135186850_135187165	135186850	Baz1b	572
NM_011293	Promoter	chr5	136116967	chr5_136116491_136116967	136116491	Polr2j	710
NM_031406	Promoter	chr5	137333958	chr5_137333619_137333958	137333619	Slc12a9	596
NM_028753	Promoter	chr5	137502999	chr5_137502620_137502999	137502620	Pop7	993
NM_001256115;NM_001256116;NM_001256117;NM_001256118;NM_024451	Exon	chr5	139238006	chr5_139237673_139238006	139237673	Sun1	661
NM_030258;NM_028469	Intron	chr5	139385686	chr5_139385092_139385686	139385092	Gpr146;3110082I17Rik	598
NM_174850	Intron	chr5	139727535	chr5_139727197_139727535	139727197	Micall2	668
NM_080561;NM_207110	Intron	chr5	142994055	chr5_142993629_142994055	142993629	Rnf216	581
NM_025833;NR_102374;NM_016789;NR_102373;NR_102372	Intergenic	chr5	144458164	chr5_144457796_144458164	144457796	Baiap2l1;Dmr;Nptx2	587
NM_145155	Intron	chr5	146388005	chr5_146387612_146388005	146387612	Wasf3	606
NM_008178	Promoter	chr5	147188793	chr5_147188465_147188793	147188465	Gsx1	652
NM_027872	Promoter	chr5	147893408	chr5_147892937_147893408	147892937	Slc46a3	649
NM_029920	Intron	chr5	148248980	chr5_148248675_148248980	148248675	Mtus2	609
NM_153572	Intron	chr5	148886387	chr5_148886019_148886387	148886019	Katnal1	735
NR_040429;NM_010439;NR_015478;NR_040686;NR_102383;NR_102384	Intergenic	chr5	149031738	chr5_149031196_149031738	149031196	5930430L01Rik;8430423G03Rik;Hmgb1;5730422E09Rik;Gm15408	823
NM_175310	Intergenic	chr5	150842654	chr5_150842156_150842654	150842156	Pds5b	507
NR_045700;NR_045699	Intergenic	chr5	151299432	chr5_151299112_151299432	151299112	1700028E10Rik	639
NM_024260;NM_001167751;NM_178899;NM_010156;NM_001167750	Intergenic	chr6	3422182	chr6_3421796_3422182	3421796	Hepacam2;Samd9l;Ccdc132	535
NR_015388	Intron	chr6	6860574	chr6_6860094_6860574	6860094	Dlx6os1	708
NM_012055	Intergenic	chr6	7674416	chr6_7673816_7674416	7673816	Asns	646
NM_133925;NM_008493;NR_029567	Intergenic	chr6	29029506	chr6_29029150_29029506	29029150	Mir129-1;Lep;Rbm28	673
NM_133925;NM_001190461;NM_023516;NM_001289663;NM_207258;NM_001289664;NM_001289665;NM_001101443;NM_001101486;NM_011829	Intergenic	chr6	29247605	chr6_29247224_29247605	29247224	Prrt4;Impdh1;Hilpda;Fam71f1;Fam71f2;Rbm28	591
NM_001289663;NM_207258;NM_001289664;NM_001289665	Intron	chr6	29329720	chr6_29329126_29329720	29329126	Fam71f1	652
NM_001252382;NM_012057	Promoter	chr6	29528514	chr6_29528128_29528514	29528128	Irf5	767
NM_197986	Intron	chr6	34870253	chr6_34869856_34870253	34869856	Tmem140	1134
NM_194061;NM_172467;NM_028421;NM_153600;NM_028864	Intergenic	chr6	38302774	chr6_38302337_38302774	38302337	Zc3hav1l;Ttc26;Zc3hav1;D630045J12Rik	709
NM_022413;NM_053243;NM_007680;NM_009430;NM_001103153;NM_001146351	Intergenic	chr6	41535887	chr6_41535341_41535887	41535341	Prss1;Ephb6;Prss2;Gm10334;Trpv6	653
NM_018769	Promoter	chr6	50263524	chr6_50262901_50263524	50262901	Dfna5	959
NM_001025568;NM_011054;NM_001159960;NM_001159955;NM_001159956;NM_001159957;NM_001159952;NM_001159953	Intron	chr6	56348784	chr6_56348325_56348784	56348325	Pde1c	513
NM_030235	Promoter	chr6	56715480	chr6_56714927_56715480	56714927	Avl9	562
NM_134168;NM_001166719;NM_134166;NM_134167;NM_134165;NM_001166720	Intergenic	chr6	66721342	chr6_66720787_66721342	66720787	Vmn1r34;Vmn1r35;Vmn1r36;Vmn1r37;Vmn1r38;Vmn1r39	713
NM_010121	Intron	chr6	70895783	chr6_70895372_70895783	70895372	Eif2ak3	817
NM_001134743	Intergenic	chr6	80880675	chr6_80880299_80880675	80880299	Lrrtm4	487
	Intergenic	chr6	81411917	chr6_81411493_81411917	81411493		665
NM_001113481;NM_013820;NM_033079;NM_011350;NR_040520	Intergenic	chr6	82865964	chr6_82865457_82865964	82865457	Hk2;2310069B03Rik;Sema4f;M1ap	516
NR_002871;NR_075095;NR_002873;NR_075094	Intron	chr6	83708212	chr6_83707849_83708212	83707849	Vax2os	602
NM_009357	Promoter	chr6	83776202	chr6_83775859_83776202	83775859	Tex261	551
NM_001077694;NM_021469	Intron	chr6	84061304	chr6_84061041_84061304	84061041	Dysf	471
NM_025665;NM_011865;NM_026414;NM_010751;NR_037961;NR_037960;NM_011818	Intergenic	chr6	86613480	chr6_86613171_86613480	86613171	Pcbp1;Gmcl1;Snrnp27;1600020E01Rik;Asprv1;Mxd1	617
NM_001040106;NM_011818;NM_013471;NR_028298;NM_177762	Intergenic	chr6	86806594	chr6_86806184_86806594	86806184	Aak1;Gmcl1;Anxa4;2610306M01Rik	599
NM_030251;NR_045880	Promoter	chr6	88842395	chr6_88842043_88842395	88842043	Abtb1;Gm15612	703
NM_173775;NM_027868;NM_023184;NM_027406	Intergenic	chr6	90515487	chr6_90514874_90515487	90514874	Aldh1l1;Slc41a3;Ccdc37;Klf15	744
NM_001134384	Intron	chr6	90737540	chr6_90736883_90737540	90736883	Iqsec1	730
NM_009527	Promoter	chr6	91410965	chr6_91410219_91410965	91410219	Wnt7a	755
	Intergenic	chr6	98660626	chr6_98659965_98660626	98659965		670
NM_181590;NM_198612	Intergenic	chr6	100679455	chr6_100678741_100679455	100678741	Shq1;Gxylt2	723
NM_010585	Intron	chr6	108358264	chr6_108357717_108358264	108357717	Itpr1	670
NR_027009;NR_027008;NR_027010;NM_028385	Promoter	chr6	113076815	chr6_113076106_113076815	113076106	Setd5;Gt(ROSA)26Sor	731
NM_172890	Intron	chr6	114241818	chr6_114241497_114241818	114241497	Slc6a11	641
NM_026376	Promoter	chr6	115994489	chr6_115993669_115994489	115993669	Plxnd1	986
NM_021704;NM_001012477;NM_013655	Promoter	chr6	117167675	chr6_117167074_117167675	117167074	Cxcl12	637
NR_045731	Intron	chr6	117688714	chr6_117688048_117688714	117688048	1700030F04Rik	863
NM_001166431;NM_033648;NM_001166427;NM_001173372;NM_177684;NM_001166430;NM_133834;NM_001001792;NM_008616;NM_001166429;NM_001166428;NM_001166432	Intergenic	chr6	117880004	chr6_117879549_117880004	117879549	Zfp239;Zfp637;Fxyd4;Hnrnpf	782
NM_027526	Promoter	chr6	118066625	chr6_118065992_118066625	118065992	Rasgef1a	1654
NM_021899	Intron	chr6	122838571	chr6_122838238_122838571	122838238	Foxj2	661
NM_001039669;NM_178787	Exon	chr6	125161714	chr6_125160748_125161714	125160748	Iffo1	1276
NM_177003	Promoter	chr6	127107261	chr6_127106814_127107261	127106814	9630033F20Rik	699
NR_037956;NM_001109914;NR_037955;NM_001205396;NM_053118;NM_181444;NM_013546;NM_026360	Intergenic	chr6	135040592	chr6_135040103_135040592	135040103	Ddx47;1190002F15Rik;Hebp1;Gprc5d;Gprc5a;Apold1	1220
	Intergenic	chr6	135564116	chr6_135563685_135564116	135563685		523
NM_001142734;NM_001201390	Intergenic	chr6	136357700	chr6_136357096_136357700	136357096	E330021D16Rik;Gm8994	613
NM_177688	Promoter	chr6	136808370	chr6_136807811_136808370	136807811	H2afj	665
NM_001128090	Intergenic	chr6	139467310	chr6_139466915_139467310	139466915	Rergl	775
NM_054066	Intron	chr6	140018638	chr6_140018125_140018638	140018125	Plcz1	522
NM_029250	Promoter	chr6	143166138	chr6_143165802_143166138	143165802	Etnk1	533
NR_027803	Intergenic	chr6	143374313	chr6_143373910_143374313	143373910	D6Ertd474e	614
NM_007532	Intron	chr6	145061789	chr6_145061234_145061789	145061234	Bcat1	703
NM_177222;NM_021284;NR_045598;NM_133688;NM_001163628	Intergenic	chr6	145277137	chr6_145276416_145277137	145276416	Casc1;Gm15706;Lyrm5;Kras	730
NM_027760;NM_024469;NM_001271768	Intergenic	chr6	145758247	chr6_145757923_145758247	145757923	Rassf8;Bhlhe41	569
NM_026218;NM_138757	Promoter	chr6	146577974	chr6_146577540_146577974	146577540	Fgfr1op2;Asun	901
NR_029642;NM_016969;NM_001004153;NR_028425;NR_029641;NR_029640;NR_029643;NR_001583;NR_029645;NR_029644;NM_001093764;NM_001093765;NR_106158;NR_030276;NM_001093766;NR_106140;NM_001033431	Intergenic	chr7	3201620	chr7_3201149_3201620	3201149	Mir292b;Nlrp12;Myadm;Mir294;D7Ertd143e;AU018091;Mir293;Mir292;Speer9-ps1;Mir295;Mir291b;Mir290a;Mir290b;Mir291a	587
NR_028425;NR_029641;NR_029640;NR_029643;NR_029642;NR_029645;NR_029644;NR_106158;NR_030276;NR_106140	Promoter	chr7	3221132	chr7_3220826_3221132	3220826	Mir292b;Mir294;D7Ertd143e;Mir293;Mir292;Mir295;Mir291b;Mir290a;Mir290b;Mir291a	496
NM_133190	Exon	chr7	3411519	chr7_3410900_3411519	3410900	Cacng8	932
NM_021324;NM_001109765;NM_001001454	Exon	chr7	4125001	chr7_4124725_4125001	4124725	Ttyh1	494
NM_026146;NM_001290416	Exon	chr7	4474177	chr7_4473900_4474177	4473900	Eps8l1	510
NM_133777	Promoter	chr7	4812769	chr7_4812414_4812769	4812414	Ube2s	643
NM_001146024;NM_028316	Promoter	chr7	6172440	chr7_6171634_6172440	6171634	Zfp444	1353
NM_001290994;NM_008817;NM_021323	Promoter	chr7	6728446	chr7_6727875_6728446	6727875	Usp29;Peg3	1596
NM_175558;NM_001168561;NM_001168562	Promoter	chr7	12978106	chr7_12977730_12978106	12977730	Zfp446	652
NM_001285891;NM_001285892	Intron	chr7	16326771	chr7_16325795_16326771	16325795	Sae1	1338
NM_054064;NM_054059;NM_007676	Intergenic	chr7	17167955	chr7_17167641_17167955	17167641	Psg16;Psg29;Ceacam3	626
NM_207525	Promoter	chr7	19228834	chr7_19228306_19228834	19228306	Opa3	1157
NM_001290457;NM_009046	Promoter	chr7	19629059	chr7_19628548_19629059	19628548	Relb	640
NM_001110009;NM_001109748;NM_001159724;NM_008990;NM_016871;NM_023224;NM_016680;NM_007385;NM_007469;NM_001290457;NM_009046;NM_020486;NM_001161844;NM_019649;NM_001277944;NM_009696	Intergenic	chr7	19687303	chr7_19686745_19687303	19686745	Cblc;Apoe;Bcam;Pvrl2;Apoc4;Tomm40;Apoc2;Clptm1;Apoc1;Relb;Clasrp	569
NM_008990;NM_001159724;NM_027514;NM_033601;NM_001161844;NM_023224;NM_001270489;NM_001033419;NM_177036;NM_020486	Intergenic	chr7	19832161	chr7_19831771_19832161	19831771	Cblc;Gm19345;Bcam;Pvr;Pvrl2;Ceacam19;Ceacam16;Bcl3	774
NM_028047	Promoter	chr7	24399958	chr7_24399462_24399958	24399462	Smg9	820
NR_110958;NM_175142;NM_146183;NM_001290461	Promoter	chr7	24506928	chr7_24506607_24506928	24506607	Zfp428	522
NM_153134	Exon	chr7	24534657	chr7_24534307_24534657	24534307	Irgq	696
NM_001031667	Promoter	chr7	25238466	chr7_25237865_25238466	25237865	Gsk3a	771
NM_144922;NM_178089	Promoter	chr7	25755237	chr7_25754871_25755237	25754871	Hnrnpul1	710
NM_028775	Intron	chr7	25807350	chr7_25806971_25807350	25806971	Cyp2s1	744
NM_001190975;NM_144922;NM_001190974;NM_009465;NM_009999;NM_178089;NM_028775	Intergenic	chr7	25844559	chr7_25844218_25844559	25844218	Cyp2s1;Cyp2b10;Axl;Hnrnpul1	681
NM_001113549	Promoter	chr7	27331218	chr7_27330762_27331218	27330762	Ltbp4	722
NM_001199235;NM_001199234;NM_032610;NM_001199236	Exon	chr7	27361679	chr7_27361414_27361679	27361414	Sptbn4	466
NM_144923;NM_032610	Promoter	chr7	27448303	chr7_27447976_27448303	27447976	Blvrb;Sptbn4	549
NM_007991	Promoter	chr7	28170211	chr7_28169746_28170211	28169746	Fbl	503
NM_001163702;NM_207238	Promoter	chr7	28694148	chr7_28693694_28694148	28693694	Fbxo27	660
NM_001081028	Intron	chr7	29382460	chr7_29382055_29382460	29382055	Sipa1l3	610
NM_001081028	Intron	chr7	29439322	chr7_29438963_29439322	29438963	Sipa1l3	717
NM_001081028	Intron	chr7	29446301	chr7_29445600_29446301	29445600	Sipa1l3	1170
NM_146188	Intergenic	chr7	34570719	chr7_34570350_34570719	34570350	Kctd15	612
	Intergenic	chr7	36316277	chr7_36315951_36316277	36315951		647
NM_001008427	Intron	chr7	42680179	chr7_42679714_42680179	42679714	Gm5595	500
NM_010915;NM_025880;NM_001034115;NM_027049;NM_001195034;NM_016663;NM_010639;NM_009131;NM_001114116;NR_029436;NM_008456;NR_028533;NR_028534	Intergenic	chr7	44303105	chr7_44302871_44303105	44302871	Acpt;2410002F23Rik;Klk1b5;Klk1b4;Syt3;Clec11a;Klk1;1700008O03Rik;1700028J19Rik;Snord88a;Snord88c;Shank1	467
NM_019830;NM_001252477;NR_045521;NR_045266;NM_001252476	Promoter	chr7	44985990	chr7_44985679_44985990	44985679	Gm15545;Prmt1	526
NR_039581;NR_001277;NR_000004;NR_000003;NR_002455;NM_013725	Promoter	chr7	45124860	chr7_45124472_45124860	45124472	Rps11;Snord34;Snord33;Snord35b;Snord35a;Mir5121	1221
NM_182993	Exon	chr7	45170697	chr7_45170405_45170697	45170405	Slc17a7	539
NM_001290802;NM_001290804;NM_007645	Promoter	chr7	45241297	chr7_45240587_45241297	45240587	Cd37	740
NM_018795	Exon	chr7	46018938	chr7_46018612_46018938	46018612	Abcc6	651
NR_027704;NM_001160345	Promoter	chr7	52005943	chr7_52005401_52005943	52005401	Svip	672
NM_001256311;NM_021366	Intergenic	chr7	63957046	chr7_63956476_63957046	63956476	Klf13;E030018B13Rik	647
NM_183087	Intron	chr7	64809725	chr7_64809064_64809725	64809064	Fam189a1	825
NM_011048;NM_001291184	Promoter	chr7	65862978	chr7_65862361_65862978	65862361	Pcsk6	712
	Intergenic	chr7	71471049	chr7_71470698_71471049	71470698		684
NM_029332;NM_182782;NM_001122780;NM_029652	Intergenic	chr7	75778460	chr7_75778098_75778460	75778098	Klhl25;Akap13	609
NM_001199224	Intron	chr7	76859709	chr7_76859348_76859709	76859348	Agbl1	720
NR_040312;NR_040313;NM_029835;NR_040311;NM_019799;NR_040314;NR_029818	Intergenic	chr7	79569058	chr7_79568628_79569058	79568628	Rhcg;Ticrr;AI854517;Mir9-3	859
NM_001145999;NM_175433;NM_001146000	Promoter	chr7	80025211	chr7_80024830_80025211	80024830	Zfp710	619
NM_178752	Exon	chr7	80239269	chr7_80238845_80239269	80238845	Gdpgp1	587
NM_173863	Exon	chr7	80587622	chr7_80587316_80587622	80587316	Crtc3	611
NM_010551	Intron	chr7	83695870	chr7_83695272_83695870	83695272	Il16	607
NM_030728;NM_030705;NM_029335;NM_023403	Intergenic	chr7	83887347	chr7_83886903_83887347	83886903	Mesdc1;Mesdc2;1700026D08Rik;Cemip	695
NM_023403	Promoter	chr7	83892494	chr7_83891976_83892494	83891976	Mesdc2	794
NM_001105186;NM_001105187	Intergenic	chr7	85891071	chr7_85890793_85891071	85890793	Vmn2r74;Vmn2r73	498
NM_181407	Intron	chr7	89773594	chr7_89773084_89773594	89773084	Me3	797
NM_021876	Promoter	chr7	89981274	chr7_89980764_89981274	89980764	Eed	968
NM_025408	Promoter	chr7	98309559	chr7_98309250_98309559	98309250	Acer3	821
NM_201352;NM_012052;NR_002172;NR_002173;NR_029760;NM_177231;NM_028145;NM_178220	Intergenic	chr7	99500327	chr7_99499914_99500327	99499914	Klhl35;Gdpd5;Rps3;Arrb1;Snord15b;Mir326;Snord15a	623
NM_022979;NM_001291358;NM_001287167;NM_001287166;NM_001287165;NM_001287164	Promoter	chr7	102210384	chr7_102209912_102210384	102209912	Pgap2;Nup98	551
NM_001242364;NM_001242365;NM_001242363;NM_199009	Promoter	chr7	105400485	chr7_105399590_105400485	105399590	Fam160a2	2117
NM_001285873;NM_018880;NM_001285870;NM_001285871	Intron	chr7	105616049	chr7_105615634_105616049	105615634	Trim3	824
NR_035497	Intron	chr7	107339889	chr7_107339401_107339889	107339401	Mir1970	780
NR_035497;NM_172907	Intron	chr7	107573233	chr7_107572724_107573233	107572724	Olfml1;Mir1970	731
NR_015573	Promoter	chr7	111122463	chr7_111121975_111122463	111121975	1700012D14Rik	790
NM_001166585;NM_009346;NM_001166584	Intron	chr7	112876694	chr7_112876302_112876694	112876302	Tead1	611
NM_001122643;NM_001122642;NM_001122640;NM_144529;NM_001122641	Promoter	chr7	123370298	chr7_123369866_123370298	123369866	Arhgap17	551
NM_001252072	Intron	chr7	124346313	chr7_124345916_124346313	124345916	Hs3st4	793
NM_029842	Promoter	chr7	125445108	chr7_125444588_125445108	125444588	Kdm8	1046
NM_001301283;NM_001301282;NM_007795	Promoter	chr7	127712786	chr7_127712445_127712786	127712445	Ctf1	673
NM_001082960;NM_008401	Exon	chr7	128080390	chr7_128080002_128080390	128080002	Itgam	561
NM_001080963	Intergenic	chr7	129240458	chr7_129240091_129240458	129240091	Ppapdc1a	729
NM_173410;NM_018867	Intergenic	chr7	132014422	chr7_132013852_132014422	132013852	Cpxm2;Gpr26	754
NM_001033420	Intron	chr7	134877557	chr7_134877206_134877557	134877206	Dock1	697
NM_001162540;NM_001127363;NM_027164;NM_001098636;NM_001143755;NM_183144;NM_001033206	Intergenic	chr7	139306182	chr7_139305838_139306182	139305838	Lrrc27;Stk32c;Pwwp2b;Inpp5a	563
NM_001130443;NM_025886;NR_029793;NM_008284;NM_028050;NM_001130444;NM_019762;NM_153777;NM_023059;NM_001172065;NM_001172064;NM_145135;NM_178381;NM_013782;NM_001172100;NM_001172101;NM_177897;NM_001162924	Intergenic	chr7	141123617	chr7_141123215_141123617	141123215	B4galnt4;Ptdss2;Ano9;Hras;Mir210;Rassf7;Pkp3;Rnh1;Sigirr;Lrrc56;Lmntd2	634
NM_001025103	Promoter	chr7	141458969	chr7_141458575_141458969	141458575	Cracr2b	787
NM_001285490;NM_008672;NM_001285489	Promoter	chr7	143549360	chr7_143548718_143549360	143548718	Nap1l4	688
NM_007631	Promoter	chr7	144941638	chr7_144941346_144941638	144941346	Ccnd1	523
NM_146206;NM_145379;NR_033626;NM_203490	Intergenic	chr7	145251029	chr7_145250317_145251029	145250317	Mrgprd;Mrgprf;Tpcn2;1810010D01Rik	735
NM_010568	Intron	chr8	3221667	chr8_3221154_3221667	3221154	Insr	715
NM_001163749;NM_027171	Intron	chr8	3598647	chr8_3598225_3598647	3598225	Camsap3	1177
NM_001039578	Promoter	chr8	4166221	chr8_4165915_4166221	4165915	Evi5l	597
NM_207203	Promoter	chr8	4217540	chr8_4217266_4217540	4217266	BC068157	501
NM_026058	Intron	chr8	4523288	chr8_4522960_4523288	4522960	Cers4	651
NM_145591;NM_011369	Intergenic	chr8	4677921	chr8_4677484_4677921	4677484	Zfp958;Shcbp1	1100
	Intergenic	chr8	6383378	chr8_6383112_6383378	6383112		530
NM_010111	Promoter	chr8	8660771	chr8_8660411_8660771	8660411	Efnb2	578
	Intergenic	chr8	8861816	chr8_8861066_8861816	8861066		787
NM_001081397	Intron	chr8	10471070	chr8_10470674_10471070	10470674	Myo16	788
NR_040705;NR_030715;NR_102285;NR_046017;NM_001081212	Intergenic	chr8	10921826	chr8_10921536_10921826	10921536	9530052E02Rik;4833411C07Rik;3930402G23Rik;Irs2;B930025P03Rik	495
NR_046017;NM_001081212	Promoter	chr8	11009352	chr8_11008820_11009352	11008820	9530052E02Rik;Irs2	654
NM_011227	Promoter	chr8	11476184	chr8_11475856_11476184	11475856	Rab20	523
NM_024248	Exon	chr8	11530759	chr8_11530024_11530759	11530024	Cars2	841
NM_001167967;NM_133971;NM_001281974;NM_001281975;NR_030781;NR_106097	Promoter	chr8	11636387	chr8_11635928_11636387	11635928	Mir7238;Ankrd10	1192
NM_001113518;NM_001113517;NM_017402	Exon	chr8	11810984	chr8_11810255_11810984	11810255	Arhgef7	772
NM_001113518;NM_017402	Exon	chr8	11833412	chr8_11832909_11833412	11832909	Arhgef7	618
NM_029326;NM_001113518;NM_001113517;NM_017402	Intergenic	chr8	11919446	chr8_11919092_11919446	11919092	Arhgef7;Tex29	655
NR_033546;NM_198031;NM_024279	Intergenic	chr8	12608606	chr8_12607910_12608606	12607910	Gm15348;Spaca7;Tubgcp3	715
NM_009025	Promoter	chr8	13677704	chr8_13677232_13677704	13677232	Rasa3	845
NM_027276	Promoter	chr8	13757960	chr8_13757406_13757960	13757406	Cdc16	579
NM_025924	Promoter	chr8	13786586	chr8_13785967_13786586	13785967	Upf3a	1053
NM_012000	Promoter	chr8	14889676	chr8_14889203_14889676	14889203	Cln8	720
NM_026931	Intergenic	chr8	24419952	chr8_24419394_24419952	24419394	1810011O10Rik	705
NM_145949	Intron	chr8	24560142	chr8_24559499_24560142	24559499	Ido2	654
NR_110510;NM_173012;NM_001079908;NM_010206;NM_001079909	Intergenic	chr8	25492477	chr8_25491887_25492477	25491887	Letm2;LOC102633315;Fgfr1	599
NM_001001735	Promoter	chr8	25602793	chr8_25602162_25602793	25602162	Whsc1l1	1024
NM_207659	Intron	chr8	26064079	chr8_26063646_26064079	26063646	Hook3	535
NM_173212;NM_007918;NM_001013609;NR_003107;NM_029674;NM_027454;NM_013462	Intergenic	chr8	27289975	chr8_27289473_27289975	27289473	Got1l1;Gm9731;Tex24;Adrb3;Eif4ebp1;Chrnb3	752
	Intergenic	chr8	28290512	chr8_28290164_28290512	28290164		939
	Intergenic	chr8	28365993	chr8_28365619_28365993	28365619		742
NR_046039	Intergenic	chr8	32119752	chr8_32119309_32119752	32119309	Gm8179	771
	Intergenic	chr8	32388707	chr8_32388379_32388707	32388379		655
NM_001177589	Promoter	chr8	32951844	chr8_32951497_32951844	32951497	Gm3985	689
NM_019733;NM_001286168;NM_001042674;NM_001042675	Intron	chr8	33845300	chr8_33844671_33845300	33844671	Rbpms	753
NR_040706	Intergenic	chr8	34670487	chr8_34670019_34670487	34670019	B930018H19Rik	712
	Intergenic	chr8	35223637	chr8_35223241_35223637	35223241		789
NM_177741;NM_026067	Intergenic	chr8	35422527	chr8_35422176_35422527	35422176	Ppp1r3b;Eri1	823
NR_040376;NM_001081279;NM_026067	Intergenic	chr8	35558375	chr8_35558075_35558375	35558075	Gm16793;Mfhas1;Eri1	496
NM_001081150	Intron	chr8	36237802	chr8_36237229_36237802	36237229	Lonrf1	616
NR_035426;NR_044988	Intergenic	chr8	39406568	chr8_39405878_39406568	39405878	Mir669e;Gm6213	699
NR_045497	Intron	chr8	41891142	chr8_41890694_41891142	41890694	2810404M03Rik	960
NM_009556	Exon	chr8	43295977	chr8_43295348_43295977	43295348	Zfp42	654
	Intergenic	chr8	43882124	chr8_43881645_43882124	43881645		607
NM_001081286	Promoter	chr8	44950920	chr8_44950600_44950920	44950600	Fat1	639
NM_001039562	Promoter	chr8	45999947	chr8_45999429_45999947	45999429	Ankrd37	776
NM_007981	Promoter	chr8	46471281	chr8_46470627_46471281	46470627	Acsl1	663
NM_001114311;NM_175162;NM_001286376	Intergenic	chr8	47374852	chr8_47374424_47374852	47374424	Stox2	852
NM_001111318;NM_133791;NM_172407;NM_023503;NM_029383	Intergenic	chr8	47751434	chr8_47751025_47751434	47751025	Cldn22;Cdkn2aip;Wwc2;Ing2;Cldn24	555
NR_027759;NM_001161516;NM_001161515;NM_178788;NM_133791	Intergenic	chr8	48014645	chr8_48014092_48014645	48014092	Wwc2;Dctd	822
	Intergenic	chr8	52343784	chr8_52343204_52343784	52343204		589
NM_001205054;NM_001005847	Promoter	chr8	53511975	chr8_53511685_53511975	53511685	Aga	558
NM_001293783	Intron	chr8	61965178	chr8_61964879_61965178	61964879	Ddx60	557
NR_033217	Intron	chr8	65113525	chr8_65113194_65113525	65113194	BC030870	658
NM_016708	Promoter	chr8	66689020	chr8_66688492_66689020	66688492	Npy5r	843
NM_028182	Promoter	chr8	68277514	chr8_68276887_68277514	68276887	Sh2d4a	1009
NM_181274;NM_001039965;NM_001039967	Promoter	chr8	69717439	chr8_69716481_69717439	69716481	Zfp869	1182
NM_026818	Exon	chr8	69883372	chr8_69882753_69883372	69882753	Cilp2	722
NM_181540;NM_001293795	Intron	chr8	70077252	chr8_70076688_70077252	70076688	Tm6sf2	789
NM_001145552	Exon	chr8	70145033	chr8_70144454_70145033	70144454	2310045N01Rik	622
NM_001045484;NM_008578	Exon	chr8	70166952	chr8_70166511_70166952	70166511	Mef2b	708
NM_178771;NM_001122830	Promoter	chr8	70477328	chr8_70476994_70477328	70476994	Klhl26	617
NM_153074;NM_133772;NM_001195253;NM_010592;NM_023627;NM_001286944;NM_007924;NM_023217;NM_201607;NM_015816;NM_011819	Intergenic	chr8	70645590	chr8_70645227_70645590	70645227	Pde4c;Isyna1;Ell;Lsm4;Pgpep1;Jund;Lrrc25;Gdf15;Gm3336;Ssbp4	618
NM_010592;NM_001286944	Promoter	chr8	70698915	chr8_70698364_70698915	70698364	Jund	1570
NM_153074;NM_023065;NM_001195253;NM_008841;NM_183170;NM_008353;NM_010592;NM_001286944;NR_106099;NR_029440;NM_001166399;NM_023217;NM_201607;NM_015816;NM_011819;NM_199308;NM_009001	Intergenic	chr8	70709417	chr8_70708834_70709417	70708834	Mpv17l2;Pgpep1;Lsm4;Jund;Ifi30;Gm3336;Il12rb1;Lrrc25;Mast3;Pik3r2;Rab3a;Gdf15;Pde4c;Mir7240;2010320M18Rik	813
NM_008841	Exon	chr8	70770127	chr8_70769593_70770127	70769593	Pik3r2	742
NM_008353	Exon	chr8	70820829	chr8_70820444_70820829	70820444	Il12rb1	696
NR_002901;NM_053248;NR_106034	Promoter	chr8	70894619	chr8_70894275_70894619	70894275	Mir7067;Snora68;Slc5a5	683
NM_001142323;NM_001142322;NM_015742;NM_001163042;NM_029621	Promoter	chr8	71272779	chr8_71272114_71272779	71272114	Myo9b;Haus8	853
NM_172756	Promoter	chr8	71406608	chr8_71406037_71406608	71406037	Ankle1	613
NM_032398	Intron	chr8	71500088	chr8_71499668_71500088	71499668	Plvap	661
NM_011977	Promoter	chr8	71569957	chr8_71569616_71569957	71569616	Slc27a1	545
NM_011977	Promoter	chr8	71570590	chr8_71570005_71570590	71570005	Slc27a1	1343
NM_001166213	Exon	chr8	71603835	chr8_71603214_71603835	71603214	Fam129c	754
NM_001029873	Promoter	chr8	71671284	chr8_71670886_71671284	71670886	Unc13a	789
NM_023126	Intron	chr8	72168086	chr8_72167754_72168086	72167754	Rab8a	622
NM_009188	Exon	chr8	72757576	chr8_72756925_72757576	72756925	Sin3b	969
NM_010442;NM_001136259;NM_011622;NM_008566;NM_029182	Intergenic	chr8	75168184	chr8_75167630_75168184	75167630	Tom1;Mcm5;Hmox1;Rasd2	597
NM_177378	Intron	chr8	82968015	chr8_82967654_82968015	82967654	Rnf150	716
NM_027758;NM_001111304;NM_177378	Intergenic	chr8	83102767	chr8_83102390_83102767	83102390	Tbc1d9;Rnf150	750
NM_025843	Promoter	chr8	83566207	chr8_83565613_83566207	83565613	Ndufb7	679
NM_027179;NM_134118	Promoter	chr8	83594482	chr8_83594082_83594482	83594082	Tecr	723
NM_018771;NM_134118;NM_027179;NM_177262;NM_025843;NM_146270;NM_001199593;NM_013641;NM_018808	Intergenic	chr8	83600525	chr8_83600091_83600525	83600091	Olfr370;Ndufb7;Dnajb1;Ptger1;Tecr;Pkn1;Gipc1	621
NM_197982	Promoter	chr8	83715568	chr8_83714955_83715568	83714955	Ddx39	784
NM_024184;NM_008854;NM_181039	Intergenic	chr8	83874950	chr8_83874282_83874950	83874282	Lphn1;Prkaca;Asf1b	709
NM_009055	Promoter	chr8	84066671	chr8_84066265_84066671	84066265	Rfx1	616
NM_009055	Intron	chr8	84075534	chr8_84074881_84075534	84074881	Rfx1	758
NM_026350;NM_001294281	Intron	chr8	84264290	chr8_84263955_84264290	84263955	Ccdc130	669
NM_001297601;NM_010499;NM_010906;NM_001164560;NM_198020;NM_001081981;NM_001252060;NM_001081982;NM_007578;NM_001252061;NM_001252059;NM_025788;NM_001164559;NM_008535	Intergenic	chr8	84657115	chr8_84656576_84657115	84656576	Nacc1;Lyl1;Cacna1a;Ier2;Trmt1;Nfix	1008
NM_001168244;NM_027954;NM_001168246;NR_031759	Promoter	chr8	84872667	chr8_84872201_84872667	84872201	Syce2	689
NM_010635	Promoter	chr8	84903510	chr8_84902948_84903510	84902948	Klf1	1515
NM_001167991;NM_133255	Exon	chr8	84998470	chr8_84998141_84998470	84998141	Hook2	586
NR_028268;NM_022997;NM_019716;NM_001163791	Promoter	chr8	85299878	chr8_85299542_85299878	85299542	Orc6;Vps35	635
NM_173866	Promoter	chr8	85492913	chr8_85492542_85492913	85492542	Gpt2	664
NM_177224	Intron	chr8	91021212	chr8_91020845_91021212	91020845	Chd9	733
NR_110452;NM_018826;NR_033641	Promoter	chr8	92356387	chr8_92355937_92356387	92355937	Irx5;Crnde	682
NM_172914	Promoter	chr8	95532489	chr8_95531935_95532489	95531935	Ccdc113	563
NM_145602;NR_106041;NM_001195006;NM_001205226;NM_178078;NM_030198;NM_001035123;NM_153164	Intergenic	chr8	95676783	chr8_95676326_95676783	95676326	Mir7073;Gins3;Cnot1;Ndrg4;Setd6	473
	Intergenic	chr8	96311864	chr8_96311529_96311864	96311529		669
NM_001285913;NM_001285914;NM_007667;NM_001039154	Intron	chr8	99293765	chr8_99293412_99293765	99293412	Cdh8	566
NM_198171	Promoter	chr8	104829836	chr8_104829459_104829836	104829459	Ces2b	577
NM_015821;NM_001033161	Promoter	chr8	105264704	chr8_105264117_105264704	105264117	Fbxl8;Tradd	731
NM_001166394;NM_028888	Promoter	chr8	105290274	chr8_105289829_105290274	105289829	4931428F04Rik	885
NM_026481	Exon	chr8	105467613	chr8_105467025_105467613	105467025	Tppp3	828
NM_001047436;NM_001033320;NM_001271806;NM_008289;NM_181322;NM_007427;NM_001012638;NR_035492;NM_001286344;NM_013477;NM_001081241	Intergenic	chr8	105601510	chr8_105600915_105601510	105600915	Fam65a;Acd;Rltpr;Agrp;Mir1966;Pard6a;Atp6v0d1;Hsd11b2;Ctcf	612
NM_024445;NM_145824	Promoter	chr8	105827802	chr8_105827456_105827802	105827456	Tsnaxip1;Ranbp10	688
NM_001037809;NM_011764;NM_007665	Intergenic	chr8	106443276	chr8_106442950_106443276	106442950	Cdh3;Zfp90	646
NM_001037809;NM_011764;NM_007665	Intergenic	chr8	106451808	chr8_106451510_106451808	106451510	Cdh3;Zfp90	506
NR_045470;NM_001037809;NM_009864;NM_007665	Intergenic	chr8	106573403	chr8_106572993_106573403	106572993	Cdh1;Cdh3;1110028F18Rik	544
NM_025558	Promoter	chr8	107150664	chr8_107150182_107150664	107150182	Cyb5b	807
NM_026277	Promoter	chr8	107425169	chr8_107424763_107425169	107424763	Nob1	774
NR_029553;NM_025830;NM_010817	Intergenic	chr8	107572990	chr8_107572660_107572990	107572660	Psmd7;Mir140;Wwp2	484
NM_010817	Promoter	chr8	107588724	chr8_107588145_107588724	107588145	Psmd7	652
NM_007496	Intron	chr8	108723598	chr8_108723265_108723598	108723265	Zfhx3	510
NM_007586;NM_172916;NM_146215	Intergenic	chr8	110250322	chr8_110249863_110250322	110249863	Cmtr2;Calb2;Hydin	665
NM_011742;NM_001037665	Intron	chr8	111663442	chr8_111663120_111663442	111663120	Zfp1	643
NM_001198839;NM_009954	Intron	chr8	111720689	chr8_111720380_111720689	111720380	Bcar1	617
NM_026693	Intron	chr8	111943973	chr8_111943716_111943973	111943716	Gabarapl2	490
	Intergenic	chr8	112218708	chr8_112218132_112218708	112218132		803
NR_110476	Promoter	chr8	113515158	chr8_113514788_113515158	113514788	4930571O06Rik	670
NM_173015;NM_001048143	Promoter	chr8	113635829	chr8_113635500_113635829	113635500	Mon1b	569
NM_172466	Intron	chr8	113744510	chr8_113744064_113744510	113744064	Adamts18	606
NM_019573	Promoter	chr8	114440502	chr8_114439908_114440502	114439908	Wwox	648
NM_029441	Intron	chr8	116674717	chr8_116674144_116674717	116674144	Cdyl2	628
NM_026572	Promoter	chr8	116993737	chr8_116993291_116993737	116993291	Gcsh	974
NM_029686	Intron	chr8	117067627	chr8_117067189_117067627	117067189	Pkd1l2	867
NM_019707	Intron	chr8	119080386	chr8_119080064_119080386	119080064	Cdh13	643
NM_026648	Intron	chr8	119581473	chr8_119581099_119581473	119581099	Dnaaf1	747
NM_198671	Intron	chr8	120518986	chr8_120518495_120518986	120518495	Gse1	857
	Intergenic	chr8	121240718	chr8_121240408_121240718	121240408		619
NM_080855	Intron	chr8	121641321	chr8_121640864_121641321	121640864	Zcchc14	634
NM_001285983;NM_001110100;NM_001285981;NM_016812	Promoter	chr8	121950450	chr8_121950015_121950450	121950015	Banp	639
NM_001110100;NM_016812;NM_001285981;NM_001285983	Intergenic	chr8	122087626	chr8_122087295_122087626	122087295	Banp	563
NM_009569	Promoter	chr8	122281546	chr8_122281160_122281546	122281160	Zfpm1	987
NM_009698	Promoter	chr8	122575578	chr8_122574978_122575578	122574978	Aprt	750
NR_105821;NM_144932;NM_177289;NM_001007462;NM_009824;NM_001109873	Intergenic	chr8	122721446	chr8_122720993_122721446	122720993	Mir6396;Acsf3;Cbfa2t3;Pabpn1l	813
NR_045849;NM_030176	Promoter	chr8	123235288	chr8_123234763_123235288	123234763	4933417D19Rik;Spata2l	651
NM_172287	Exon	chr8	123367172	chr8_123366762_123367172	123366762	Spire2	796
NM_139272	Intergenic	chr8	124219964	chr8_124219622_124219964	124219622	Galnt2	674
NM_171824;NM_029746	Intergenic	chr8	124449180	chr8_124448803_124449180	124448803	Cog2;Pgbd5	658
NM_171824;NM_007428;NM_023709;NM_029746	Intergenic	chr8	124476191	chr8_124475839_124476191	124475839	Cog2;Pgbd5;Capn9;Agt	699
NM_053207	Intron	chr8	124919232	chr8_124918832_124919232	124918832	Egln1	561
NM_016909;NM_198103;NM_001111141;NM_053207;NM_174854;NM_010322;NM_174853	Intergenic	chr8	124969729	chr8_124969423_124969729	124969423	Egln1;Tsnax;Sprtn;Exoc8;Disc1;Gnpat	611
NM_001081337	Intron	chr8	125478836	chr8_125478267_125478836	125478267	Sipa1l2	933
NM_001081337	Intron	chr8	125479553	chr8_125479105_125479553	125479105	Sipa1l2	606
NM_028908;NR_015535;NM_025636	Intergenic	chr8	125649381	chr8_125648941_125649381	125648941	4930567H12Rik;Map10;Ntpcr	683
NM_001159907	Promoter	chr8	126474907	chr8_126474303_126474907	126474303	Gm17296	609
NM_001164598	Promoter	chr8	126594517	chr8_126594074_126594517	126594074	Irf2bp2	782
NM_001164598	Intergenic	chr8	126615118	chr8_126614743_126615118	126614743	Irf2bp2	748
	Intergenic	chr8	128099520	chr8_128099177_128099520	128099177		535
NM_008737	Intron	chr8	128363171	chr8_128362800_128363171	128362800	Nrp1	736
NM_010578	Promoter	chr8	128686325	chr8_128685741_128686325	128685741	Itgb1	687
NM_001033322	Intergenic	chr9	3989350	chr9_3988645_3989350	3988645	Gucy1a2	714
	Intergenic	chr9	11441643	chr9_11441146_11441643	11441146		684
	Intergenic	chr9	16919208	chr9_16918720_16919208	16918720		583
NM_016679;NM_001110306;NM_001110307;NM_001110305	Promoter	chr9	21239365	chr9_21238811_21239365	21238811	Keap1	902
NM_153583	Intron	chr9	21270612	chr9_21269873_21270612	21269873	Atg4d	748
NM_021531;NM_153141	Promoter	chr9	21546639	chr9_21546138_21546639	21546138	Carm1	1031
NM_018739	Exon	chr9	22449803	chr9_22449320_22449803	22449320	Rp9	1209
NM_009691;NM_001102455;NM_001102456	Promoter	chr9	31211955	chr9_31211345_31211955	31211345	Aplp2	702
NM_172766	Promoter	chr9	31386106	chr9_31385453_31386106	31385453	Nfrkb	662
NM_172767;NM_001011864;NM_146810;NM_146440;NM_146375;NM_146785;NM_146784;NM_146786;NM_001011523;NM_001145957	Intergenic	chr9	38644237	chr9_38643889_38644237	38643889	Olfr916;Olfr917;Olfr914;Olfr915;Olfr912;Olfr913;Vwa5a;Olfr918;Olfr919	566
NM_173038	Intron	chr9	42421612	chr9_42421039_42421612	42421039	Tbcel	731
NM_198673;NM_139001	Intergenic	chr9	56796969	chr9_56796620_56796969	56796620	Cspg4;Odf3l1	565
NM_008684;NM_001042752	Promoter	chr9	59037341	chr9_59037032_59037341	59037032	Neo1	617
NM_011099;NM_001253883	Intron	chr9	59660231	chr9_59659664_59660231	59659664	Pkm	569
	Intergenic	chr9	61668812	chr9_61668464_61668812	61668464		488
	Intergenic	chr9	61776843	chr9_61776406_61776843	61776406		691
NM_172522;NM_001134399	Intron	chr9	64587349	chr9_64586824_64587349	64586824	Megf11	750
NM_017382	Promoter	chr9	64738063	chr9_64737693_64738063	64737693	Rab11a	905
NM_175206	Promoter	chr9	66512936	chr9_66512179_66512936	66512179	Fbxl22	1311
NM_177583	Promoter	chr9	66795790	chr9_66795487_66795790	66795487	Aph1b	554
NM_177184;NM_001081314;NM_001163143;NR_106100;NR_106101	Intergenic	chr9	67784746	chr9_67784482_67784746	67784482	C2cd4a;C2cd4b;Vps13c;Mir7241;Mir7242	526
NR_040765	Intergenic	chr9	69873786	chr9_69873458_69873786	69873458	B230323A14Rik	655
NM_001033208;NM_026599	Intergenic	chr9	71615653	chr9_71614990_71615653	71614990	Cgnl1;Myzap	672
NM_026658;NM_173386;NM_205822;NM_001243092;NM_001191044;NM_026480;NM_001122660;NM_025274;NM_008182;NR_125721;NM_001111286;NM_001164523	Intergenic	chr9	78364618	chr9_78364308_78364618	78364308	Mb21d1;Ddx43;Gm10639;Omt2b;Gsta2;Dppa5a;Omt2a;Mto1;Ooep;Gm3776	515
NM_001081243	Intron	chr9	79831974	chr9_79831649_79831974	79831649	Filip1	649
NM_177208;NM_027394	Promoter	chr9	86467667	chr9_86467150_86467667	86467150	Ube2cbp;Dopey1	790
	Intergenic	chr9	88180493	chr9_88180112_88180493	88180112		761
NR_040721	Promoter	chr9	88525675	chr9_88525165_88525675	88525165	Snhg5	855
NR_040770	Intron	chr9	92761881	chr9_92761363_92761881	92761363	4933400C23Rik	642
NM_177352	Promoter	chr9	96119678	chr9_96119260_96119678	96119260	Gk5	954
NM_173447;NM_001168296	Intron	chr9	102126198	chr9_102125851_102126198	102125851	Ephb1	690
NM_173781	Promoter	chr9	103111785	chr9_103111180_103111785	103111180	Rab6b	614
NM_207668;NR_035516;NM_019807	Intergenic	chr9	104429003	chr9_104428741_104429003	104428741	Mir2136;Acpp	523
NM_001286498;NM_001081654;NM_011573;NR_104459	Promoter	chr9	106687820	chr9_106687470_106687820	106687470	Tex264	831
NM_020520	Promoter	chr9	108662068	chr9_108661646_108662068	108661646	Slc25a20	572
NM_080437	Exon	chr9	108833005	chr9_108832587_108833005	108832587	Celsr3	751
NR_033215;NM_018757	Promoter	chr9	109832815	chr9_109832467_109832815	109832467	Nme6;3000002C10Rik	908
NM_001205330;NM_001205331;NM_001205332;NM_008633	Promoter	chr9	109931746	chr9_109931160_109931746	109931160	Map4	710
NM_011562	Promoter	chr9	110947790	chr9_110947514_110947790	110947514	Tdgf1	484
NM_001164659;NM_172928	Intergenic	chr9	111407282	chr9_111407036_111407282	111407036	Trank1;Dclk3	490
NM_001177619;NM_001177617;NM_001177623;NM_001177616	Intron	chr9	112213953	chr9_112213545_112213953	112213545	Arpp21	646
NM_133710	Intron	chr9	118949040	chr9_118948714_118949040	118948714	Ctdspl	648
NM_153287	Intron	chr9	119982000	chr9_119981621_119982000	119981621	Csrnp1	550
NM_007720;NR_002902;NM_011029;NM_009987;NM_144793;NM_008614;NM_001039364;NM_001039365	Intergenic	chr9	120134205	chr9_120133875_120134205	120133875	Cx3cr1;Rpsa;Ccr8;Mobp;Slc25a38;Snora62	655
NM_144557;NM_008614;NM_001039364;NM_001039365	Intergenic	chr9	120235219	chr9_120234884_120235219	120234884	Mobp;Myrip	620
NM_177589	Intron	chr9	121061141	chr9_121060793_121061141	121060793	Ulk4	694
NM_028384	Promoter	chr9	121837265	chr9_121836850_121837265	121836850	Ccdc13	826
NM_025343	Intron	chr10	4416027	chr10_4415608_4416027	4415608	Rmnd1	564
NM_001079686	Intron	chr10	5077907	chr10_5077555_5077907	5077555	Syne1	623
NM_175374	Promoter	chr10	5824326	chr10_5823673_5824326	5823673	Mtrf1l	930
	Intergenic	chr10	10106354	chr10_10105959_10106354	10105959		778
NM_010167	Intron	chr10	23142971	chr10_23142469_23142971	23142469	Eya4	651
NM_029881;NR_045349;NR_030449	Intergenic	chr10	25909807	chr10_25909500_25909807	25909500	Tmem200a;4930401C15Rik;Mir680-3	613
NM_009413	Intron	chr10	31430197	chr10_31429736_31430197	31429736	Tpd52l1	546
NM_008538	Promoter	chr10	37141480	chr10_37141091_37141480	37141091	Marcks	700
NM_027879;NM_031877	Promoter	chr10	40883330	chr10_40883083_40883330	40883083	Cdc40;Wasf1	477
NM_019740	Intron	chr10	42213813	chr10_42213474_42213813	42213474	Foxo3	669
	Intergenic	chr10	47662099	chr10_47661670_47662099	47661670		665
NM_010100	Intron	chr10	58628042	chr10_58627587_58628042	58627587	Edar	683
NM_023530	Intron	chr10	59406889	chr10_59406366_59406889	59406366	Pla2g12b	530
NM_001291443;NM_001291442;NM_144822	Intron	chr10	59809131	chr10_59808436_59809131	59808436	Micu1	704
NM_029770	Intron	chr10	60814690	chr10_60814200_60814690	60814200	Unc5b	955
NM_013611	Promoter	chr10	61416544	chr10_61415874_61416544	61415874	Nodal	1456
NM_028197	Promoter	chr10	62578934	chr10_62578595_62578934	62578595	2510003E04Rik	573
NM_001079824;NM_026085	Promoter	chr10	63024222	chr10_63023941_63024222	63023941	Pbld2;Hnrnph3	484
	Intergenic	chr10	66366497	chr10_66366192_66366497	66366192		609
	Intergenic	chr10	66883232	chr10_66882514_66883232	66882514		723
	Intergenic	chr10	67728121	chr10_67727291_67728121	67727291		838
NM_023598	Intron	chr10	68137025	chr10_68136700_68137025	68136700	Arid5b	545
NR_026944;NM_030262;NR_004429;NR_021486;NM_001024837;NM_130895	Intergenic	chr10	77274127	chr10_77273796_77274127	77273796	Gm10941;Pofut2;Adarb1	657
NR_027505;NM_144528	Promoter	chr10	79767552	chr10_79767183_79767552	79767183	Rnf126	577
NM_031380;NR_038088	Intron	chr10	79780857	chr10_79780443_79780857	79780443	Bc1;Fstl3	583
NM_010255	Promoter	chr10	80261437	chr10_80261136_80261437	80261136	Gamt	507
NM_013595	Promoter	chr10	80399372	chr10_80398885_80399372	80398885	Mbd3	835
NM_134002;NM_026094;NM_078477;NM_019575;NM_145421;NM_001100606;NM_025852;NM_001159591;NM_139226;NM_021462;NR_105877;NM_145361	Intergenic	chr10	80566907	chr10_80566547_80566907	80566547	Abhd17a;Scamp4;Klf16;Onecut3;Adat3;Atp8b3;Mknk2;Rexo1;Mir6912;Csnk1g2;Btbd2	617
NM_001146687;NM_001282095;NM_008844;NM_001293647;NM_001293646;NM_013769	Promoter	chr10	81291547	chr10_81291039_81291547	81291039	Pip5k1c;Tjp3	608
NM_176954	Intron	chr10	81465441	chr10_81465039_81465441	81465039	Celf5	704
NM_153195	Promoter	chr10	86022350	chr10_86021900_86022350	86021900	Fbxo7	660
NM_008517	Promoter	chr10	93453310	chr10_93453036_93453310	93453036	Lta4h	527
NM_001206851;NM_183199;NM_019648;NM_021320	Intergenic	chr10	93826259	chr10_93825903_93826259	93825903	Usp44;Metap2;Ntn4	711
NM_009950	Intron	chr10	95190880	chr10_95190434_95190880	95190434	Cradd	679
NR_045339;NR_045338;NM_007706;NM_001168657;NM_001168656;NM_001168655	Promoter	chr10	95417353	chr10_95416789_95417353	95416789	5730420D15Rik;Socs2	975
NR_039547	Intergenic	chr10	97372616	chr10_97372291_97372616	97372291	Mir3966	644
NM_008524	Promoter	chr10	97563408	chr10_97563141_97563408	97563141	Lum	720
	Intergenic	chr10	106279009	chr10_106278647_106279009	106278647		629
NM_080446	Promoter	chr10	120113263	chr10_120112692_120113263	120112692	Helb	580
NM_011915	Intron	chr10	121040516	chr10_121039947_121040516	121039947	Wif1	578
NM_025537;NM_009635;NM_001113470;NM_026858;NM_001159559;NM_010009;NR_030259;NM_025982;NR_040660;NM_010792;NM_001205036;NM_146012;NR_029803;NM_009870;NM_001033262	Intergenic	chr10	126972249	chr10_126971897_126972249	126971897	Xrcc6bp1;Tsfm;Mettl1;Avil;Tspan31;Cdk4;Cyp27b1;LOC100504608;Mir26a-2;Mir546;LOC100504703;March9;Ctdsp2	527
NM_010009	Promoter	chr10	127050391	chr10_127049761_127050391	127049761	Cyp27b1	681
NM_009040	Exon	chr10	127811407	chr10_127811047_127811407	127811047	Rdh16	566
NM_001081040	Promoter	chr10	128371754	chr10_128371336_128371754	128371336	Coq10a	702
NM_011843	Promoter	chr10	128525863	chr10_128525566_128525863	128525566	Esyt1	521
NM_134006;NM_007653;NM_028873;NM_008398;NM_001042580;NM_025364;NM_027853;NM_015740;NM_010272;NM_146861;NM_024180;NM_001282966;NM_178066	Intergenic	chr10	128901649	chr10_128901361_128901649	128901361	Olfr9;Cd63;Bloc1s1;Rdh5;Itga7;Dnajc14;Sarnp;Mettl7b;Tmem198b;Ormdl2;Gdf11	505
NM_001284427;NM_001284429;NM_001284428;NM_001159284;NM_013870	Intron	chr11	3535903	chr11_3535509_3535903	3535509	Smtn	688
NM_152818	Exon	chr11	3715062	chr11_3714397_3715062	3714397	Osbp2	712
NM_173745;NM_026150	Promoter	chr11	3895130	chr11_3894789_3895130	3894789	Dusp18;4921536K21Rik	574
NM_022889	Promoter	chr11	3964003	chr11_3963666_3964003	3963666	Pes1	668
NM_016922;NM_001177703	Promoter	chr11	3984369	chr11_3983852_3984369	3983852	Gal3st1	872
NM_023816	Intron	chr11	5601238	chr11_5600843_5601238	5600843	Ankrd36	593
NM_001077661;NM_023816;NM_018870;NM_026080;NM_001146309;NM_001146308;NM_178623;NR_015577;NM_013810	Intergenic	chr11	5702675	chr11_5702262_5702675	5702262	Dbnl;Mrps24;2210015D19Rik;Ankrd36;Pgam2;Urgcp	663
NM_134011;NM_001130457	Promoter	chr11	6626347	chr11_6626011_6626347	6626011	Tbrg4	556
	Intergenic	chr11	7535037	chr11_7534557_7535037	7534557		528
	Intergenic	chr11	7775508	chr11_7775234_7775508	7775234		547
NM_001083587	Exon	chr11	8434294	chr11_8433820_8434294	8433820	Tns3	851
NM_021891;NM_001163360;NM_001163359	Promoter	chr11	11809369	chr11_11808767_11809369	11808767	Fignl1	892
NM_033523	Intron	chr11	19987506	chr11_19987156_19987506	19987156	Spred2	695
NM_172260	Intron	chr11	20231689	chr11_20231183_20231689	20231183	Cep68	530
NM_018861	Promoter	chr11	20333290	chr11_20332808_20333290	20332808	Slc1a4	664
NM_021372	Intergenic	chr11	20466886	chr11_20466093_20466886	20466093	Sertad2	889
NM_001252515;NM_011023;NM_153078	Intergenic	chr11	22004840	chr11_22004439_22004840	22004439	Ehbp1;Otx1	762
NM_023651;NM_001033654;NM_028956;NM_028304	Promoter	chr11	23666481	chr11_23665747_23666481	23665747	Pus10;Pex13	1285
	Intergenic	chr11	27222489	chr11_27222151_27222489	27222151		642
NM_028504;NM_001163521;NM_001033865;NM_024277	Promoter	chr11	29548254	chr11_29547859_29548254	29547859	1700034F02Rik;Rps27a	641
NM_194054;NM_194052;NM_194053;NM_194051	Promoter	chr11	29694023	chr11_29693571_29694023	29693571	Rtn4	629
NM_181569;NR_104306;NM_001284360;NM_001284359	Exon	chr11	32236876	chr11_32236431_32236876	32236431	Nprl3	682
NM_011856;NM_001290702	Intron	chr11	36322962	chr11_36322649_36322962	36322649	Tenm2	555
NM_198936;NM_148673	Intron	chr11	43440048	chr11_43439679_43440048	43439679	Slu7	734
NM_001290709;NM_001290710;NM_001290711;NM_007897	Intron	chr11	44811860	chr11_44811554_44811860	44811554	Ebf1	610
NM_175643;NM_001277305	Exon	chr11	50787322	chr11_50786686_50787322	50786686	Adamts2	645
	Intergenic	chr11	52512524	chr11_52512108_52512524	52512108		687
NM_025352;NM_008110	Promoter	chr11	53431195	chr11_53430794_53431195	53430794	Gdf9;Uqcrq	792
NM_019417;NM_011031;NM_001136076;NM_009969;NM_010556;NR_045506	Intergenic	chr11	54168060	chr11_54167614_54168060	54167614	Pdlim4;P4ha2;4933405E24Rik;Il3;Csf2	887
NM_007476;NM_001270791;NM_080454;NM_001130408;NM_024210;NM_001159410;NM_173785;NM_175452;NM_199152;NM_008193;NM_026035;NM_001171512;NM_009522;NR_037964	Intergenic	chr11	59150035	chr11_59149709_59150035	59149709	Obscn;2610507I01Rik;Wnt3a;Arf1;Gjc2;Mrpl55;Iba57;Guk1;2310033P09Rik	646
NM_177229;NM_001039536	Promoter	chr11	62457236	chr11_62456644_62457236	62456644	Pigl;Ncor1	603
NM_001039536	Exon	chr11	62512210	chr11_62511670_62512210	62511670	Pigl	1077
NM_175260	Promoter	chr11	68692054	chr11_68691452_68692054	68691452	Myh10	833
NM_001017426	Exon	chr11	69401938	chr11_69401124_69401938	69401124	Kdm6b	1023
NM_007440;NM_026757;NM_001177606;NR_029581;NM_145137;NM_153081;NR_106178;NM_010796;NM_001177601;NM_001204252;NM_001177603;NM_007493;NM_007528;NR_030444;NM_001177607;NM_145758;NM_172371;NM_173742	Intergenic	chr11	70179677	chr11_70179359_70179677	70179359	Clec10a;Mir497;Mgl2;Mir195a;Asgr2;Slc16a11;Mir497b;Slc16a13;Bcl6b;0610010K14Rik;Rnasek;Alox12	635
NM_029231	Promoter	chr11	70410711	chr11_70410196_70410711	70410196	Pelp1	538
NM_010813	Promoter	chr11	74830869	chr11_74830478_74830869	74830478	Mnt	927
NM_198894;NM_198895;NM_001291186;NM_198018	Intron	chr11	76458093	chr11_76457833_76458093	76457833	Abr	518
NM_080849;NM_026708;NR_106113;NM_001291235;NM_001291236;NM_001291237	Promoter	chr11	78178325	chr11_78178023_78178325	78178023	Mir7653;Tlcd1;Nek8	832
NR_045873	Exon	chr11	79031086	chr11_79030752_79031086	79030752	Gm11201	667
NM_013571;NM_001042565;NM_019653	Intergenic	chr11	79199590	chr11_79199076_79199590	79199076	Ksr1;Wsb1	675
NR_028329;NM_025825;NM_028589;NM_016910	Intergenic	chr11	85248578	chr11_85247895_85248578	85247895	D630032N06Rik;Ppm1d;1700125H20Rik;Appbp2	790
NM_175563;NM_025377	Promoter	chr11	87109299	chr11_87108898_87109299	87108898	Ska2;Prr11	684
NM_026178	Promoter	chr11	90249635	chr11_90249001_90249635	90249001	Mmd	648
NM_028296	Intron	chr11	93371190	chr11_93370684_93371190	93370684	Car10	581
NM_025659;NM_001163464	Exon	chr11	95833329	chr11_95832385_95833329	95832385	Abi3	953
NR_029562;NM_019877	Promoter	chr11	96851153	chr11_96850795_96851153	96850795	Copz2;Mir152	494
NM_008379	Promoter	chr11	97188424	chr11_97188085_97188424	97188085	Kpnb1	589
NM_010663;NM_016958;NM_008470;NM_010593;NM_010257;NM_010404;NM_177981;NM_212483;NM_011508	Intergenic	chr11	100296729	chr11_100296350_100296729	100296350	Hap1;Eif1;Krt42;Krt17;Krt16;Jup;Krt14;Gast	754
NM_001199296;NM_134037	Promoter	chr11	100528599	chr11_100528139_100528599	100528139	Acly	656
NM_001098837;NM_001098836;NM_010575;NM_148953;NM_011551;NM_016759;NM_199200;NM_026542;NM_001252347;NM_001044383;NR_105895;NM_008175;NM_028076;NM_011403	Intergenic	chr11	102373558	chr11_102372684_102373558	102372684	Fam171a2;Asb16;Tmub2;Slc25a39;Ubtf;Rundc3a;Slc4a1;Itga2b;Grn;Mir6930;Atxn7l3	883
NM_016759;NM_001252347	Promoter	chr11	102394206	chr11_102393700_102394206	102393700	Rundc3a	589
NM_001285455;NM_001285454;NM_001285456;NM_001038609;NM_010838	Intron	chr11	104289487	chr11_104288907_104289487	104288907	Mapt	867
NM_025894	Promoter	chr11	107479776	chr11_107479442_107479776	107479442	Psmd12	871
NR_015556	Intron	chr11	113196612	chr11_113196295_113196612	113196295	2610035D17Rik	633
NM_001166503;NM_027216	Intron	chr11	113407600	chr11_113407265_113407600	113407265	Slc39a11	648
NM_172800	Intron	chr11	113830476	chr11_113830132_113830476	113830132	Sdk2	683
NM_001172475;NM_011451;NR_033223;NM_001172472;NM_001172473;NM_001167680;NM_172572;NM_025367;NM_176902;NM_173755;NM_027258;NM_001033267;NR_003376;NM_026364;NM_009591	Intergenic	chr11	116501004	chr11_116500677_116501004	116500677	Sphk1;Prpsap1;Gm7367;Ube2o;Qrich2;Rhbdf2;Aanat;Rnf157;Ubald2	653
NM_017380;NM_001113486;NM_001113487;NM_001113488	Intergenic	chr11	117442419	chr11_117442045_117442419	117442045	Sept9	740
NM_198022	Intron	chr11	117729789	chr11_117729328_117729789	117729328	Tnrc6c	569
NM_001024931;NM_001039168;NM_001285438;NM_001285437;NM_001285436;NM_001039167	Intron	chr11	118723028	chr11_118722660_118723028	118722660	Rbfox3	574
NM_178743	Exon	chr11	119377737	chr11_119377345_119377737	119377345	Slc26a11	778
NM_001164636;NM_177394	Exon	chr11	119507273	chr11_119506957_119507273	119506957	Endov	496
NM_026751;NM_001204820	Promoter	chr11	120648454	chr11_120647996_120648454	120647996	Myadml2	911
NM_177802;NM_001038660;NM_021429;NM_007483	Intergenic	chr12	8429374	chr12_8428913_8429374	8428913	Rhob;Slc7a15;Hs1bp3	921
NM_029321	Intergenic	chr12	9129217	chr12_9128882_9129217	9128882	Ttc32	581
NR_045488;NM_011859	Intergenic	chr12	9484584	chr12_9484037_9484584	9484037	1700022H16Rik;Osr1	556
	Intergenic	chr12	21543587	chr12_21543199_21543587	21543199		677
	Intergenic	chr12	27923664	chr12_27923334_27923664	27923334		659
NM_181395	Intron	chr12	29993867	chr12_29993514_29993867	29993514	Pxdn	701
NM_172951	Intron	chr12	30196751	chr12_30196409_30196751	30196409	Sntg2	680
NM_172951	Intron	chr12	30314758	chr12_30314084_30314758	30314084	Sntg2	826
NM_008482;NR_102715;NM_007861	Intergenic	chr12	31250395	chr12_31250088_31250395	31250088	Lamb1;6030469F06Rik;Dld	612
NM_207531;NM_011783	Intergenic	chr12	35897304	chr12_35896845_35897304	35896845	Agr2;Agr3	468
NM_007487;NM_001146196;NM_001039515;NM_009132	Intergenic	chr12	39998362	chr12_39997873_39998362	39997873	Scin;Arl4a	941
NM_007487;NM_001039515	Promoter	chr12	40037994	chr12_40037407_40037994	40037407	Arl4a	597
NR_035459;NR_045157;NM_013562	Promoter	chr12	40223319	chr12_40223009_40223319	40223009	Mir1938;Gm7008;Ifrd1	561
	Intergenic	chr12	43920770	chr12_43920249_43920770	43920249		639
NM_021710	Intron	chr12	51721691	chr12_51721359_51721691	51721359	Ap4s1	658
NR_033689;NR_108033	Intergenic	chr12	54332231	chr12_54331825_54332231	54331825	Gm7550;1700104L18Rik	606
NM_001037756	Promoter	chr12	55836761	chr12_55836308_55836761	55836308	Brms1l	1114
	Intergenic	chr12	62707570	chr12_62707141_62707570	62707141		604
NM_001163271	Intergenic	chr12	64431988	chr12_64431594_64431988	64431594	Fscb	784
NM_025707;NM_177805	Promoter	chr12	64966230	chr12_64965815_64966230	64965815	Klhl28;Fam179b	723
NM_001286452;NM_001205067;NM_026102;NM_026038;NM_024205;NM_181752;NM_172464	Intergenic	chr12	71993190	chr12_71992944_71993190	71992944	Gpr135;Daam1;Jkamp;L3hypdh	488
NM_001037717;NM_029580	Promoter	chr12	73287366	chr12_73286760_73287366	73286760	Trmt5;Slc38a6	685
NM_001177503	Exon	chr12	80721983	chr12_80721270_80721983	80721270	Plekhd1	755
NM_001289430;NM_001289431;NM_173735;NM_001289432;NM_001289429	Intron	chr12	86959058	chr12_86958689_86959058	86958689	Cipc	574
NM_134044;NM_146036;NM_001142581;NM_001142580	Promoter	chr12	87266276	chr12_87265796_87266276	87265796	Ahsa1;Vipas39	647
	Intergenic	chr12	92718559	chr12_92718172_92718559	92718172		763
NM_029911	Intron	chr12	98481642	chr12_98481076_98481642	98481076	Kcnk10	678
NM_001033213	Intron	chr12	100441208	chr12_100440879_100441208	100440879	Ttc7b	649
NM_016856	Promoter	chr12	101976331	chr12_101975605_101976331	101975605	Cpsf2	1136
NM_025666;NM_172806;NM_172584;NM_001142937;NM_022323;NM_177140;NM_001142938;NR_035457;NM_001142939	Intergenic	chr12	102731013	chr12_102730690_102731013	102730690	Itpk1;AK010878;Moap1;Tmem251;Gm20604;Btbd7;Ubr7;Mir1936	641
NM_172500;NR_003145;NM_028419;NR_037229;NM_013775;NR_028576;NM_013776;NM_013773;NM_013772	Intergenic	chr12	105099822	chr12_105099221_105099822	105099221	Mir3069;Tcl1b1;Snhg10;Glrx5;Scarna13;Tcl1b2;Tcl1b3;Syne3;Tcl1b5	610
NM_030187	Intron	chr12	105720440	chr12_105720133_105720440	105720133	Ak7	571
NM_001029843;NM_011705;NM_001029844	Intergenic	chr12	106095364	chr12_106094808_106095364	106094808	Vrk1	576
	Intergenic	chr12	106968096	chr12_106967659_106968096	106967659		552
NM_172119;NR_002866;NM_001135001;NR_037204	Intergenic	chr12	110350651	chr12_110350297_110350651	110350297	Dio3;Ppp2r5c;Mir1247;Dio3os	511
NM_001135001	Promoter	chr12	110447039	chr12_110446580_110447039	110446580	Ppp2r5c	1071
NM_027149;NM_025488;NM_010480;NM_030238	Intergenic	chr12	110704039	chr12_110703354_110704039	110703354	Hsp90aa1;1700001K19Rik;Wdr20;Dync1h1	699
NM_001081057;NM_175336;NR_036598;NM_198023;NM_001289510;NM_175207	Intergenic	chr12	110991795	chr12_110991443_110991795	110991443	Tecpr2;6030440G07Rik;Ankrd9;Rcor1	577
NM_173363;NM_178041	Promoter	chr12	111538297	chr12_111537928_111538297	111537928	Eif5	612
NM_001025358;NM_001025359;NM_001025363;NM_001025362;NM_001025361;NM_001025360;NM_001081959;NM_008450	Exon	chr12	111772896	chr12_111772335_111772896	111772335	Klc1	570
NM_001097621	Promoter	chr12	112146459	chr12_112146182_112146459	112146182	Kif26a	503
NM_146039;NM_009511;NM_028731	Intergenic	chr12	116199430	chr12_116198861_116199430	116198861	Wdr60;Vipr2;Esyt2	578
NM_011215	Intron	chr12	117154652	chr12_117153994_117154652	117153994	Ptprn2	693
NR_045891	Promoter	chr13	5858181	chr13_5857408_5858181	5857408	1700016G22Rik	787
NM_001289530;NR_110345;NM_052977	Intron	chr13	8720967	chr13_8720691_8720967	8720691	Adarb2	548
NM_033268	Promoter	chr13	12341149	chr13_12340921_12341149	12340921	Actn2	678
NM_181852	Intergenic	chr13	13220628	chr13_13220326_13220628	13220326	Prl2c5	512
NM_178640	Promoter	chr13	13954413	chr13_13954004_13954413	13954004	B3galnt2	650
NM_080288;NM_198093	Intron	chr13	20497739	chr13_20497360_20497739	20497360	Elmo1	749
NM_001290380;NM_178189;NM_023422	Promoter	chr13	23684579	chr13_23684223_23684579	23684223	Hist1h2ac;Hist1h2bc	635
NM_001045535;NM_001300892;NM_001076790	Intergenic	chr13	33744204	chr13_33743862_33744204	33743862	Serpinb6d;Serpinb6e	576
NM_023716	Promoter	chr13	34130889	chr13_34130283_34130889	34130283	Tubb2b	680
NM_153789	Intergenic	chr13	45307515	chr13_45306870_45307515	45306870	Mylip	924
NM_175749	Intron	chr13	46716556	chr13_46716204_46716556	46716204	Nup153	548
NM_016785;NM_172262	Promoter	chr13	47044111	chr13_47043515_47044111	47043515	Kdm1b;Tpmt	885
NR_030647;NR_030453;NM_175401;NM_001033400	Intergenic	chr13	50511207	chr13_50510731_50511207	50510731	Gm806;Mir683-2;Fbxw17;Mir683-1	513
NM_001024474	Promoter	chr13	52531692	chr13_52531334_52531692	52531334	Diras2	712
NM_001024474;NM_001198977;NR_046069;NM_011518	Intergenic	chr13	52565632	chr13_52565240_52565632	52565240	Syk;Gm2848;Diras2	778
NM_009269	Promoter	chr13	53377835	chr13_53377461_53377835	53377461	Sptlc1	899
NM_001252648;NM_178397;NM_001146025;NM_001146026;NM_001146027;NM_133797;NM_134064;NR_027395;NM_001252645;NM_001252646;NM_001252647;NM_025933;NM_028870;NM_019968;NM_178605;NR_027396;NM_001033364;NM_176987	Intergenic	chr13	54615087	chr13_54614549_54615087	54614549	Faf2;Simc1;Higd2a;Cdhr2;Cltb;4833439L19Rik;Rnf44;Arl10;Nop16	545
NM_001146027;NM_001146025;NM_001146026;NM_134064	Promoter	chr13	54688222	chr13_54687836_54688222	54687836	Rnf44	634
NR_027395;NR_027396	Promoter	chr13	54694562	chr13_54693963_54694562	54693963	Rnf44	614
NM_016662	Promoter	chr13	55327516	chr13_55327175_55327516	55327175	Mxd3	484
NM_009369;NM_178674;NM_010702	Intergenic	chr13	56601558	chr13_56601048_56601558	56601048	Tgfbi;Lect2;Fbxl21	548
NM_012035	Intron	chr13	56868862	chr13_56868501_56868862	56868501	Trpc7	718
NM_026921;NR_015349	Promoter	chr13	59769851	chr13_59769294_59769851	59769294	Etohd2;Isca1	794
	Intergenic	chr13	60380397	chr13_60380072_60380397	60380072		586
NM_001289924;NM_001289926	Intron	chr13	63039800	chr13_63039483_63039800	63039483	2010111I01Rik	630
NM_133680;NM_001083901	Promoter	chr13	65113153	chr13_65112574_65113153	65112574	Hiatl1	588
NR_045293;NR_033306;NM_010888;NM_053163;NM_018885	Intergenic	chr13	73252238	chr13_73251872_73252238	73251872	Mrpl36;Irx4;D630045M09Rik;Ndufs6	731
NM_001040692;NM_027780;NM_028186;NM_001136087;NM_011390;NM_001168644;NM_001168645;NM_001168646;NM_028878;NM_001168643	Intergenic	chr13	73759723	chr13_73759404_73759723	73759404	Slc12a7;Slc6a19;Slc6a18;Slc6a19os;Nkd2	563
NM_011390	Intron	chr13	73783086	chr13_73782747_73783086	73782747	Slc12a7	567
NM_182839	Intron	chr13	74027238	chr13_74026871_74027238	74026871	Tppp	733
NM_001042591	Promoter	chr13	80886002	chr13_80885492_80886002	80885492	Arrdc3	611
NM_010829;NM_010049	Promoter	chr13	92355061	chr13_92354689_92355061	92354689	Dhfr;Msh3	970
NM_011582	Intron	chr13	92785948	chr13_92785571_92785948	92785571	Thbs4	746
NM_007974	Promoter	chr13	95525480	chr13_95524858_95525480	95524858	F2rl1	658
NM_027711	Promoter	chr13	95892288	chr13_95891809_95892288	95891809	Iqgap2	957
NM_175171	Intergenic	chr13	103400553	chr13_103400226_103400553	103400226	Mast4	649
NM_145456;NR_045900;NR_029759	Intergenic	chr13	107711421	chr13_107710844_107711421	107710844	1700006H21Rik;Zswim6;Mir325	627
	Intergenic	chr13	112085785	chr13_112085472_112085785	112085472		501
NM_001081062	Promoter	chr13	112989686	chr13_112989344_112989686	112989344	Ccno	682
NM_172595	Promoter	chr13	113794454	chr13_113793960_113794454	113793960	Arl15	669
NM_010408	Intron	chr13	117918692	chr13_117918372_117918692	117918372	Hcn1	634
NM_010210	Intron	chr14	9952848	chr14_9952577_9952848	9952577	Fhit	538
	Intergenic	chr14	11378278	chr14_11377959_11378278	11377959		632
NM_144839	Intron	chr14	18880157	chr14_18879680_18880157	18879680	Ube2e2	599
NM_021542;NM_029006;NM_026341	Intergenic	chr14	20217491	chr14_20217039_20217491	20217039	Kcnk16;Kcnk5;Nudt13	601
NM_001243041;NM_134079;NM_001205241;NM_017479	Intergenic	chr14	21474656	chr14_21474338_21474656	21474338	Kat6b;Adk	630
NM_026965;NM_026283;NM_011695	Intergenic	chr14	21854101	chr14_21853752_21854101	21853752	Vdac2;Comtd1;Samd8	697
NM_028275	Intron	chr14	22157857	chr14_22157292_22157857	22157292	1700112E06Rik	574
NM_028275	Intron	chr14	22232302	chr14_22231939_22232302	22231939	1700112E06Rik	718
NM_001033214	Intron	chr14	24306635	chr14_24305942_24306635	24305942	E330034G19Rik	1031
	Intergenic	chr14	25338966	chr14_25338506_25338966	25338506		593
NM_013469	Intron	chr14	25869329	chr14_25868970_25869329	25868970	Anxa11	714
NM_022656	Intron	chr14	31195423	chr14_31195045_31195423	31195045	Nisch	481
NM_020597	Promoter	chr14	32141491	chr14_32141004_32141491	32141004	Msmb	489
NM_176845;NM_001042719;NM_001039106;NM_001284399	Intron	chr14	45654732	chr14_45654136_45654732	45654136	Ddhd1	605
NR_002142;NM_009632	Promoter	chr14	50807786	chr14_50807471_50807786	50807471	Parp2;Rpph1	489
NM_016884;NM_001170984;NM_001170982;NM_001170983;NM_001170981	Promoter	chr14	52104646	chr14_52104042_52104646	52104042	Hnrnpc	618
NM_001039198	Intron	chr14	55086270	chr14_55086001_55086270	55086001	Zfhx2	510
NM_007455	Exon	chr14	55103543	chr14_55103162_55103543	55103162	Ap1g2	758
NM_170591	Promoter	chr14	60251868	chr14_60251552_60251868	60251552	Nupl1	783
NM_144843;NM_170591;NR_030458	Intergenic	chr14	60256136	chr14_60255851_60256136	60255851	Mtmr6;Mir719;Nupl1	568
NM_026119	Promoter	chr14	73510839	chr14_73510291_73510839	73510291	Med4	589
NR_015485	Intergenic	chr14	76720965	chr14_76720541_76720965	76720541	1700108F19Rik	558
NM_001040395;NM_001085410;NM_001286253;NM_001286255	Intron	chr15	9087338	chr15_9086886_9087338	9086886	Nadk2	560
NM_177123	Intron	chr15	9696230	chr15_9695925_9696230	9695925	Spef2	609
NM_001081064	Intron	chr15	12381644	chr15_12381292_12381644	12381292	Pdzd2	703
NM_001081064	Intron	chr15	12550140	chr15_12549649_12550140	12549649	Pdzd2	755
NM_001166360;NM_026799;NM_029998;NM_001130149	Intergenic	chr15	12739955	chr15_12739532_12739955	12739532	Drosha;6030458C11Rik	695
NM_019472	Intron	chr15	25768466	chr15_25768087_25768466	25768087	Myo10	531
NM_001081302	Intron	chr15	27757399	chr15_27756992_27757399	27756992	Trio	813
NM_133365	Intron	chr15	28227832	chr15_28227117_28227832	28227117	Dnah5	775
	Intergenic	chr15	32033352	chr15_32033070_32033352	32033070		512
NM_013923	Intron	chr15	36261874	chr15_36261571_36261874	36261571	Rnf19a	524
NM_001253805;NM_001253807;NM_011740	Promoter	chr15	36792992	chr15_36792502_36792992	36792502	Ywhaz	678
NM_001253805;NM_011740;NM_001253806;NM_001253807	Intergenic	chr15	36885264	chr15_36884811_36885264	36884811	Ywhaz	900
NM_172402;NM_198606	Promoter	chr15	39112828	chr15_39112075_39112828	39112075	Dcaf13;Slc25a32	762
NM_022722	Intron	chr15	39778806	chr15_39778226_39778806	39778226	Dpys	778
NM_011766	Intergenic	chr15	41187953	chr15_41187597_41187953	41187597	Zfpm2	707
	Intergenic	chr15	46964572	chr15_46964053_46964572	46964053		528
NM_001042438;NM_009572	Promoter	chr15	58076792	chr15_58076242_58076792	58076242	Zhx1	1142
	Intergenic	chr15	59197925	chr15_59197503_59197925	59197503		1257
	Intergenic	chr15	65174686	chr15_65174249_65174686	65174249		869
NM_027174	Intron	chr15	71827268	chr15_71826807_71827268	71826807	Col22a1	626
	Intergenic	chr15	74387918	chr15_74387560_74387918	74387560		489
NM_001285429;NM_023240;NM_029663;NM_001285433;NM_001285432;NM_001285431;NM_001285430;NM_001285434	Intron	chr15	75900187	chr15_75899844_75900187	75899844	Eef1d	685
NR_106072	Promoter	chr15	79996711	chr15_79996346_79996711	79996346	Mir7213	724
NM_011057	Promoter	chr15	80013327	chr15_80012915_80013327	80012915	Pdgfb	646
NM_001159509	Promoter	chr15	83465037	chr15_83464785_83465037	83464785	Pacsin2	477
NM_029946	Intron	chr15	83993081	chr15_83992548_83993081	83992548	Efcab6	542
NM_016714	Promoter	chr15	84923667	chr15_84923360_84923667	84923360	Nup50	520
	Intergenic	chr15	88106899	chr15_88106529_88106899	88106529		660
NR_028315;NM_024189;NM_001033275	Intergenic	chr15	93224395	chr15_93224028_93224395	93224028	Gxylt1;Yaf2	729
NM_175251	Promoter	chr15	96285967	chr15_96285541_96285967	96285541	Arid2	547
NM_001166456;NM_134086;NM_001166458	Intergenic	chr15	96570890	chr15_96570417_96570890	96570417	Slc38a1	586
	Intergenic	chr15	96828712	chr15_96828332_96828712	96828332		750
NM_021279	Promoter	chr15	98789401	chr15_98789020_98789401	98789020	Wnt1	760
NM_011653	Promoter	chr15	98953639	chr15_98953050_98953639	98953050	Tuba1a	713
NM_183256	Promoter	chr15	99725046	chr15_99724511_99725046	99724511	Cox14	674
NM_145625	Intron	chr15	102079652	chr15_102079227_102079652	102079227	Eif4b	703
NM_001014976	Exon	chr15	102305130	chr15_102304739_102305130	102304739	Espl1	771
NM_013672	Promoter	chr15	102406040	chr15_102405627_102406040	102405627	Sp1	975
NM_019817	Intron	chr15	103298312	chr15_103298005_103298312	103298005	Copz1	613
NR_003628;NR_040572;NR_040570;NR_040571;NM_001025432;NM_009624;NM_001291910	Intergenic	chr16	4240168	chr16_4239670_4240168	4239670	Gm5766;4930455F16Rik;Adcy9;Crebbp	572
NM_172961;NM_001170978	Intron	chr16	8561671	chr16_8561280_8561671	8561280	Abat	631
	Intergenic	chr16	9150044	chr16_9149418_9150044	9149418		1213
	Intergenic	chr16	9425177	chr16_9424727_9425177	9424727		896
NM_007929	Exon	chr16	10282699	chr16_10282172_10282699	10282172	Emp2	788
NM_001174086;NM_028277	Intron	chr16	12088782	chr16_12087977_12088782	12087977	Shisa9	814
NM_011159;NM_008565	Promoter	chr16	15637886	chr16_15637481_15637886	15637481	Mcm4;Prkdc	972
NM_146068	Promoter	chr16	16146831	chr16_16146568_16146831	16146568	Spidr	480
NM_138583	Intron	chr16	18309082	chr16_18308778_18309082	18308778	Tango2	607
NM_009186;NM_023794	Intergenic	chr16	22313274	chr16_22312897_22313274	22312897	Etv5;Tra2b	550
NR_040374	Promoter	chr16	25059364	chr16_25059011_25059364	25059011	A230028O05Rik	635
NM_027904;NM_028973	Intergenic	chr16	30193083	chr16_30192608_30193083	30192608	Cpn2;Lrrc15	782
NM_177357;NM_001164268	Exon	chr16	34332193	chr16_34331764_34332193	34331764	Kalrn	853
	Intergenic	chr16	40120650	chr16_40120353_40120650	40120353		592
NM_001285805	Intron	chr16	43149210	chr16_43148509_43149210	43148509	Zbtb20	738
NM_007877;NM_029128;NM_027801	Intergenic	chr16	43859130	chr16_43858700_43859130	43858700	Qtrtd1;2610015P09Rik;Drd3	685
NM_027801	Intron	chr16	43926949	chr16_43926368_43926949	43926368	2610015P09Rik	759
NM_028108;NM_007508	Promoter	chr16	44139332	chr16_44139051_44139332	44139051	Naa50;Atp6v1a	467
NM_145389	Promoter	chr16	45654110	chr16_45653701_45654110	45653701	BC016579	632
NM_009655	Intron	chr16	52355972	chr16_52355728_52355972	52355728	Alcam	480
NM_007938	Intron	chr16	60238142	chr16_60237794_60238142	60237794	Epha6	688
NM_007938	Intron	chr16	60368591	chr16_60368242_60368591	60368242	Epha6	692
	Intergenic	chr16	66503495	chr16_66503091_66503495	66503091		593
	Intergenic	chr16	73244246	chr16_73243938_73244246	73243938		611
NM_007471;NM_001198823;NM_001198826;NM_001198825;NM_001198824	Intron	chr16	85136266	chr16_85135644_85136266	85135644	App	647
	Intergenic	chr16	86024579	chr16_86024173_86024579	86024173		677
NM_029252	Promoter	chr16	92318964	chr16_92318336_92318964	92318336	4930563D23Rik	637
NM_001085355	Intron	chr17	5081962	chr17_5081437_5081962	5081437	Arid1b	611
NR_045290;NM_011395;NM_011948;NM_008877	Intergenic	chr17	12328351	chr17_12327984_12328351	12327984	Plg;4732491K20Rik;Map3k4;Slc22a3	589
NR_029536;NR_029539;NM_008042;NM_001162909;NM_013521;NM_008039;NR_029730;NM_008215	Intergenic	chr17	17910431	chr17_17910091_17910431	17910091	Spaca6;Mirlet7e;Fpr1;Fpr2;Fpr3;Mir99b;Mir125a;Has1	487
NR_027452;NM_001177609;NM_001177610;NM_011665	Promoter	chr17	25273984	chr17_25273630_25273984	25273630	Ube2i;Gm17801	639
NM_001162869	Exon	chr17	26012299	chr17_26011928_26012299	26011928	Rab11fip3	626
NM_001081656	Intergenic	chr17	26391672	chr17_26391351_26391672	26391351	Neurl1b	576
NM_026170	Intron	chr17	26624287	chr17_26623917_26624287	26623917	Ergic1	739
NM_001281491	Exon	chr17	26965074	chr17_26964440_26965074	26964440	Syngap1	815
NM_001004366	Intron	chr17	28150778	chr17_28150385_28150778	28150385	Scube3	665
NM_016795;NM_011951;NM_001168513;NM_025469;NM_001168508;NM_026571;NM_001034871;NM_001290320;NM_026290;NR_105935;NM_001168514	Intergenic	chr17	28629347	chr17_28628998_28629347	28628998	Mir6969;Clpsl2;Clps;Mapk14;Slc26a8;Lhfpl5;Armc12;Srpk1	689
NM_011950;NM_153390;NM_001081315;NM_172450;NM_025888;NM_001034885;NR_045457	Intergenic	chr17	28853399	chr17_28853106_28853399	28853106	4930539E08Rik;Brpf3;Pxt1;Pnpla1;Mapk13;Kctd20;1700030A11Rik	580
NM_019420	Promoter	chr17	33949349	chr17_33948977_33949349	33948977	B3galt4	670
NR_028527;NR_015536;NR_027943	Promoter	chr17	34950301	chr17_34949892_34950301	34949892	Snord52;1110038B12Rik	619
NM_033444	Promoter	chr17	35050410	chr17_35049666_35050410	35049666	Clic1	1042
NM_144857	Promoter	chr17	46674876	chr17_46674229_46674876	46674229	Rrp36	751
NM_001081636;NM_001081635	Intron	chr17	47525396	chr17_47525101_47525396	47525101	Ccnd3	487
NM_001109973;NM_001161722;NM_001161723;NM_001276390;NM_001276391;NM_025973;NM_011549;NM_010783;NM_028767;NM_001110825;NM_001110824	Intergenic	chr17	47813950	chr17_47813633_47813950	47813633	Mdfi;Pgc;Foxp4;Tfeb	633
NM_008233	Promoter	chr17	56079450	chr17_56079105_56079450	56079105	Hdgfrp2	522
NM_011218;NM_001252455;NM_028782;NM_001252456;NM_001252453;NM_001163300;NM_011483;NM_001029979;NM_153152;NM_018730	Intergenic	chr17	56520837	chr17_56520441_56520837	56520441	Znrf4;Lonp1;Ptprs;Rpl36;Safb;Safb2;2410015M20Rik	536
NM_018730;NM_153152	Promoter	chr17	56612787	chr17_56612018_56612787	56612018	Rpl36;2410015M20Rik	1034
NM_028782	Exon	chr17	56616963	chr17_56616283_56616963	56616283	Lonp1	689
NM_175350;NM_028782	Promoter	chr17	56627305	chr17_56626869_56627305	56626869	Catsperd;Lonp1	975
NM_001166474;NM_027244;NM_178926	Promoter	chr17	56717519	chr17_56717021_56717519	56717021	Vmac;Ndufa11	758
NM_001278415;NM_028388	Promoter	chr17	66101678	chr17_66101137_66101678	66101137	Ndufv2	681
NM_172964	Promoter	chr17	68004268	chr17_68003924_68004268	68003924	Arhgap28	586
NM_007439	Intron	chr17	71916202	chr17_71915847_71916202	71915847	Alk	706
NM_015800	Intron	chr17	78215376	chr17_78215051_78215376	78215051	Crim1	646
NM_001159498;NM_011151;NM_001159497;NM_001159496	Intron	chr17	84993097	chr17_84992646_84993097	84992646	Ppm1b	892
NM_001159498;NM_001159497	Intron	chr17	85020310	chr17_85019846_85020310	85019846	Ppm1b	744
NM_030133	Intergenic	chr17	85913588	chr17_85913178_85913588	85913178	Srbd1	811
NM_145491	Intron	chr17	86983776	chr17_86983433_86983776	86983433	Rhoq	684
NM_001190356	Intergenic	chr17	88202500	chr17_88201960_88202500	88201960	Gm4832	611
NM_013523	Intergenic	chr17	89210755	chr17_89210068_89210755	89210068	Fshr	696
NM_176917;NR_024720	Promoter	chr17	94749953	chr17_94749599_94749953	94749599	Mettl4;2700099C18Rik	563
NM_001024731	Promoter	chr17	94864776	chr17_94864506_94864776	94864506	Gm20939	719
NM_153153	Intergenic	chr18	5012482	chr18_5012099_5012482	5012099	Svil	621
NM_011546	Intergenic	chr18	5820300	chr18_5819732_5820300	5819732	Zeb1	708
NM_001039692;NM_029277	Promoter	chr18	6136660	chr18_6136004_6136660	6136004	Arhgap12	686
NM_001081287;NM_001161620	Promoter	chr18	7626820	chr18_7626571_7626820	7626571	Mpp7	468
	Intergenic	chr18	15273966	chr18_15273274_15273966	15273274		701
NM_007664	Promoter	chr18	16807336	chr18_16806890_16807336	16806890	Cdh2	740
NM_013504;NM_001291804	Promoter	chr18	20114847	chr18_20114539_20114847	20114539	Dsc1	524
NM_026779;NM_175276;NM_021448;NM_139143;NM_001289655;NM_001289654	Intergenic	chr18	24644956	chr18_24644574_24644956	24644574	Fhod3;Mocos;Elp2;Slc39a6	505
NM_001289655;NM_001289654;NM_175276	Intron	chr18	24815033	chr18_24814641_24815033	24814641	Fhod3	779
NM_001289655;NM_001289654;NM_175276	Intron	chr18	24942363	chr18_24941817_24942363	24941817	Fhod3	751
NM_133195;NM_001146294;NM_001146293;NM_001146292;NM_001174074	Intron	chr18	25482920	chr18_25482558_25482920	25482558	Celf4	723
	Intergenic	chr18	26844260	chr18_26843891_26844260	26843891		734
NM_032394	Intron	chr18	31985947	chr18_31985640_31985947	31985640	Myo7b	610
NM_010481	Promoter	chr18	34954718	chr18_34954290_34954718	34954290	Hspa9	964
NM_133687;NM_028261;NM_019912;NM_001033168;NM_001289591;NM_001289592	Intergenic	chr18	35823208	chr18_35822549_35823208	35822549	Ube2d2a;Tmem173;Cxxc5;1700066B19Rik	702
	Intergenic	chr18	49076226	chr18_49075903_49076226	49075903		642
	Intergenic	chr18	49371118	chr18_49370763_49371118	49370763		576
NM_001170960;NM_026854	Promoter	chr18	49755654	chr18_49755338_49755654	49755338	Dtwd2	581
NM_008908	Promoter	chr18	53418086	chr18_53417416_53418086	53417416	Ppic	758
NM_175751	Intergenic	chr18	55013780	chr18_55013424_55013780	55013424	Zfp608	711
NM_001162989;NM_019996;NM_010721;NM_026099;NM_177115	Intergenic	chr18	56676592	chr18_56676115_56676592	56676115	Tex43;Lmnb1;March3;Phax	591
NM_177115	Exon	chr18	56762385	chr18_56761999_56762385	56761999	March3	764
NR_045401;NM_001109975;NM_177340;NM_133363;NM_008306;NM_026302;NM_025776	Intergenic	chr18	60649022	chr18_60648617_60649022	60648617	Synpo;Ndst1;Rbm22;G630071F17Rik;Myoz3;Dctn4	750
NM_008306	Promoter	chr18	60712534	chr18_60712170_60712534	60712170	Ndst1	521
NM_201353	Exon	chr18	60996807	chr18_60996352_60996807	60996352	Slc6a7	521
NM_172833	Promoter	chr18	65431448	chr18_65430893_65431448	65430893	Malt1	815
NM_177028;NM_025468;NM_175012	Intergenic	chr18	65792299	chr18_65791908_65792299	65791908	Sec11c;Oacyl;Grp	623
	Intergenic	chr18	69147833	chr18_69147219_69147833	69147219		623
	Intergenic	chr18	70910590	chr18_70910299_70910590	70910299		580
NM_007831	Intron	chr18	71722174	chr18_71721463_71722174	71721463	Dcc	720
NR_045394;NM_027727;NM_201354;NM_001042660;NR_045393	Intergenic	chr18	75345154	chr18_75344620_75345154	75344620	Ctif;Dym;2010010A06Rik;Smad7	548
NM_201354	Intron	chr18	75450273	chr18_75449718_75450273	75449718	Ctif	617
NM_013831;NM_001195633	Intergenic	chr18	77933748	chr18_77933392_77933748	77933392	Pstpip2;Epg5	707
	Intergenic	chr18	86180593	chr18_86180006_86180593	86180006		596
NM_018821	Intergenic	chr18	88772401	chr18_88771596_88772401	88771596	Socs6	814
NR_029720;NR_029830	Promoter	chr19	6265729	chr19_6265364_6265729	6265364	Mir192;Mir194-2	729
NM_001110791;NM_011750;NR_122118	Promoter	chr19	6363863	chr19_6363483_6363863	6363483	Sf1	503
NM_011224	Exon	chr19	6390199	chr19_6389723_6390199	6389723	Pygm	882
NM_020253;NM_001205235;NM_001205234;NM_009203	Intergenic	chr19	6619286	chr19_6618743_6619286	6618743	Slc22a12;Nrxn2	647
NM_020566	Promoter	chr19	6992499	chr19_6991916_6992499	6991916	Dnajc4	1103
NM_134147	Intron	chr19	7137303	chr19_7136961_7137303	7136961	Macrod1	564
NM_133759;NM_001098237	Promoter	chr19	8802781	chr19_8802423_8802781	8802423	Zbtb3	639
NM_001081196;NM_027412	Promoter	chr19	8820304	chr19_8819821_8820304	8819821	Hnrnpul2;Ttc9c	587
NM_026007	Promoter	chr19	8967471	chr19_8966974_8967471	8966974	Eef1g	635
NM_009643	Exon	chr19	9011859	chr19_9011205_9011859	9011205	Ahnak	924
NM_001033481;NM_001271614;NM_001271615;NM_144538;NR_105959;NM_019699;NM_146094;NM_026919;NM_021890;NM_001163431;NM_007999	Intergenic	chr19	10129529	chr19_10128998_10129529	10128998	Rab3il1;Mir6993;Tmem258;Fen1;Fads1;Fads3;Fads2;Myrf	620
NR_027805	Intron	chr19	10775844	chr19_10775398_10775844	10775398	A430093F15Rik	890
NM_053009;NR_024093;NM_134152	Promoter	chr19	12796601	chr19_12796168_12796601	12796168	Zfp91Cntf;Lpxn;Zfp91	1616
	Intergenic	chr19	18457790	chr19_18457450_18457790	18457450		676
NM_017375	Intron	chr19	18608183	chr19_18607594_18608183	18607594	Ostf1	598
NM_177034	Intron	chr19	23931019	chr19_23930702_23931019	23930702	Apba1	629
NM_008846;NM_183160;NM_175013	Intergenic	chr19	24583992	chr19_24583476_24583992	24583476	Pip5k1b;Tmem252;Pgm5	665
NM_028785;NM_181404	Intergenic	chr19	25208956	chr19_25208655_25208956	25208655	Dock8;Kank1	506
NM_001146342;NM_001167818	Intron	chr19	33281439	chr19_33281093_33281439	33281093	Rnls	688
NM_008245;NM_031156;NM_010615;NR_040299;NR_040298	Intergenic	chr19	37358846	chr19_37358422_37358846	37358422	Ide;4931408D14Rik;Hhex;Kif11	664
NM_010003;NM_001024719	Intergenic	chr19	39573054	chr19_39572494_39573054	39572494	Cyp2c39;Cyp2c67	592
NM_145501	Exon	chr19	42100757	chr19_42100196_42100757	42100196	Pi4k2a	707
NM_183195	Promoter	chr19	42146976	chr19_42146245_42146976	42146245	Marveld1	740
NR_045645;NM_145156	Promoter	chr19	43675498	chr19_43675089_43675498	43675089	Slc25a28;BC037704	719
NM_001033343	Exon	chr19	44525663	chr19_44525233_44525663	44525233	Sec31b	855
NM_001081225	Promoter	chr19	44931533	chr19_44931199_44931533	44931199	Fam178a	667
NM_001286465;NM_001037758;NM_001286466;NM_009771	Intron	chr19	45448319	chr19_45447994_45448319	45447994	Btrc	579
NM_198296;NR_045307;NM_001276358;NM_001166361;NM_023799;NM_001166363;NM_001166362;NM_010205;NM_030716;NM_145704;NM_008723;NM_145703	Intergenic	chr19	45790817	chr19_45790401_45790817	45790401	4933429K18Rik;Fgf8;9130011E15Rik;Mgea5;Kcnip2;Npm3	745
NM_198296	Intron	chr19	45994272	chr19_45993967_45994272	45993967	9130011E15Rik	563
NM_016860;NM_015752;NM_001025391	Promoter	chr19	46395559	chr19_46395155_46395559	46395155	Actr1a;Sufu	669
NM_008018;NM_001164717	Intron	chr19	47327262	chr19_47326913_47327262	47326913	Sh3pxd2a	694
NM_008018;NM_001164717	Intron	chr19	47450618	chr19_47450250_47450618	47450250	Sh3pxd2a	734
NM_175360	Promoter	chr19	47537377	chr19_47536691_47537377	47536691	Obfc1	708
NM_025696	Intron	chr19	48442589	chr19_48442241_48442589	48442241	Sorcs3	686
NM_008733	Exon	chr19	56374428	chr19_56374113_56374428	56374113	Nrap	494
NM_181415	Intron	chr19	57670168	chr19_57669826_57670168	57669826	Atrnl1	683
NR_003518	Intergenic	chrUn_JH584304	34406	chrUn_JH584304_33889_34406	33889	Pisd-ps3	1214
NR_003518	Exon	chrUn_JH584304	55254	chrUn_JH584304_54719_55254	54719	Pisd-ps3	1338
NR_003518	Exon	chrUn_JH584304	55709	chrUn_JH584304_55338_55709	55338	Pisd-ps3	921
