# Supplementary material for: Allele-specific differential regulation of monoallelically expressed autosomal genes in the cardiac lineage
Source: Nat Commun. 2022 Oct 10;13:5984. doi: 10.1038/s41467-022-33722-x (PMC9550772; doi:10.1038/s41467-022-33722-x)
Supplement: Supplementary file 13 — Source Data [file 41467_2022_33722_MOESM13_ESM.zip › Source Data 1.txt]

Gene	File1B	File1C	File2B	File2C	File3B	File3C
ENSMUSG00000033813	39	0	18	0	60	0
ENSMUSG00000061024	72	0	58	0	75	0
ENSMUSG00000098234	54	0	59	0	35	0
ENSMUSG00000067851	9	0	35	0	58	0
ENSMUSG00000025930	8	0	17	0	6	0
ENSMUSG00000043760	20	0	10	0	12	0
ENSMUSG00000025934	79	0	68	0	60	0
ENSMUSG00000041670	35	0	36	0	37	0
ENSMUSG00000026158	8	0	18	0	18	0
ENSMUSG00000026156	6	0	14	0	7	0
ENSMUSG00000026154	23	0	10	0	14	0
ENSMUSG00000117310	9	0	27	0	16	0
ENSMUSG00000026134	63	0	39	0	107	0
ENSMUSG00000042111	34	0	54	0	75	0
ENSMUSG00000101711	39	0	49	0	45	0
ENSMUSG00000037503	12	0	10	0	8	0
ENSMUSG00000026123	7	0	8	0	11	0
ENSMUSG00000103708	7	0	10	0	12	0
ENSMUSG00000104523	14	0	30	0	29	0
ENSMUSG00000010453	28	0	37	0	43	0
ENSMUSG00000001143	14	0	27	0	4	0
ENSMUSG00000061518	594	0	714	0	753	0
ENSMUSG00000037351	86	0	144	0	114	0
ENSMUSG00000026112	149	0	205	0	223	0
ENSMUSG00000026078	37	0	24	0	38	0
ENSMUSG00000070939	12	0	15	0	8	0
ENSMUSG00000026049	12	0	22	0	79	0
ENSMUSG00000101104	8	0	15	0	14	0
ENSMUSG00000025995	393	0	561	0	499	0
ENSMUSG00000025986	56	0	61	0	43	0
ENSMUSG00000002881	19	0	44	0	37	0
ENSMUSG00000043015	22	0	17	0	24	0
ENSMUSG00000043629	71	0	68	0	72	0
ENSMUSG00000100679	19	0	21	0	17	0
ENSMUSG00000026095	10	0	3	0	20	0
ENSMUSG00000026094	7	0	6	0	22	0
ENSMUSG00000041303	104	0	175	0	187	0
ENSMUSG00000025981	55	0	68	0	34	0
ENSMUSG00000025980	56	0	87	0	64	0
ENSMUSG00000073676	642	0	595	0	770	0
ENSMUSG00000046994	17	0	7	0	11	0
ENSMUSG00000038323	10	0	10	0	24	0
ENSMUSG00000048495	20	0	2	0	27	0
ENSMUSG00000025971	10	0	15	0	5	0
ENSMUSG00000026039	311	0	279	0	320	0
ENSMUSG00000026032	37	0	105	0	82	0
ENSMUSG00000038079	5	0	7	0	22	0
ENSMUSG00000026020	90	0	93	0	74	0
ENSMUSG00000086730	26	0	11	0	6	0
ENSMUSG00000025962	35	0	52	0	59	0
ENSMUSG00000025956	13	0	25	0	14	0
ENSMUSG00000070871	12	0	21	0	23	0
ENSMUSG00000067299	20	0	24	0	14	0
ENSMUSG00000025950	7	0	18	0	15	0
ENSMUSG00000026003	10	0	45	0	25	0
ENSMUSG00000026000	58	0	56	0	52	0
ENSMUSG00000039354	2	0	42	0	12	0
ENSMUSG00000039323	109	0	74	0	85	0
ENSMUSG00000006304	56	0	70	0	129	0
ENSMUSG00000026172	30	0	48	0	36	0
ENSMUSG00000026201	43	0	90	0	43	0
ENSMUSG00000026202	33	0	32	0	9	0
ENSMUSG00000026209	126	0	190	0	169	0
ENSMUSG00000033021	28	0	30	0	31	0
ENSMUSG00000026213	37	0	35	0	31	0
ENSMUSG00000032883	28	0	30	0	39	0
ENSMUSG00000079470	2	0	24	0	19	0
ENSMUSG00000026248	59	0	99	0	63	0
ENSMUSG00000026142	7	0	8	0	24	0
ENSMUSG00000026150	78	0	55	0	60	0
ENSMUSG00000026223	26	0	25	0	56	0
ENSMUSG00000094638	57	0	101	0	77	0
ENSMUSG00000026234	686	0	1012	0	833	0
ENSMUSG00000026238	217	0	180	0	137	0
ENSMUSG00000026240	7	0	39	0	23	0
ENSMUSG00000026254	71	0	72	0	68	0
ENSMUSG00000026289	99	0	105	0	61	0
ENSMUSG00000070738	13	0	26	0	8	0
ENSMUSG00000036206	29	0	44	0	21	0
ENSMUSG00000034486	12	0	11	0	26	0
ENSMUSG00000034432	228	0	234	0	162	0
ENSMUSG00000034343	60	0	52	0	39	0
ENSMUSG00000026309	97	0	114	0	112	0
ENSMUSG00000026311	18	0	24	0	27	0
ENSMUSG00000026260	439	0	428	0	415	0
ENSMUSG00000026269	46	0	92	0	64	0
ENSMUSG00000026270	13	0	17	0	31	0
ENSMUSG00000026276	237	0	223	0	481	0
ENSMUSG00000026278	22	0	24	0	30	0
ENSMUSG00000026281	287	0	246	0	243	0
ENSMUSG00000026283	43	0	56	0	30	0
ENSMUSG00000073609	9	0	26	0	10	0
ENSMUSG00000051185	16	0	3	0	14	0
ENSMUSG00000040693	38	0	0	0	17	0
ENSMUSG00000026333	5	0	9	0	17	0
ENSMUSG00000038866	18	0	19	0	29	0
ENSMUSG00000009907	29	0	28	0	50	0
ENSMUSG00000026377	166	0	216	0	210	0
ENSMUSG00000026380	1900	0	2102	0	1602	0
ENSMUSG00000036975	72	0	52	0	43	0
ENSMUSG00000050777	17	0	27	0	9	0
ENSMUSG00000026385	664	0	654	0	575	0
ENSMUSG00000026389	46	0	24	0	27	0
ENSMUSG00000003721	20	0	24	0	42	0
ENSMUSG00000001674	71	0	105	0	66	0
ENSMUSG00000026341	13	0	22	0	28	0
ENSMUSG00000026356	11	0	12	0	47	0
ENSMUSG00000026399	75	0	68	0	77	0
ENSMUSG00000016526	21	0	37	0	72	0
ENSMUSG00000026433	33	0	26	0	23	0
ENSMUSG00000026437	27	0	34	0	25	0
ENSMUSG00000042046	13	0	16	0	11	0
ENSMUSG00000026439	138	0	159	0	186	0
ENSMUSG00000026447	23	0	10	0	10	0
ENSMUSG00000046062	13	0	13	0	7	0
ENSMUSG00000098306	12	0	8	0	10	0
ENSMUSG00000116158	11	0	8	0	9	0
ENSMUSG00000090553	930	0	1056	0	975	0
ENSMUSG00000020423	16	0	33	0	10	0
ENSMUSG00000026429	61	0	77	0	122	0
ENSMUSG00000026426	14	0	17	0	3	0
ENSMUSG00000003051	108	0	85	0	139	0
ENSMUSG00000041926	128	0	140	0	108	0
ENSMUSG00000041801	11	0	6	0	12	0
ENSMUSG00000041782	8	0	17	0	5	0
ENSMUSG00000026411	83	0	95	0	62	0
ENSMUSG00000041570	43	0	38	0	23	0
ENSMUSG00000097113	11	0	19	0	8	0
ENSMUSG00000033952	72	0	126	0	102	0
ENSMUSG00000102740	11	0	5	0	38	0
ENSMUSG00000018196	26	0	12	0	27	0
ENSMUSG00000018199	26	0	11	0	39	0
ENSMUSG00000018189	152	0	139	0	240	0
ENSMUSG00000006010	17	0	5	0	9	0
ENSMUSG00000006005	254	0	378	0	398	0
ENSMUSG00000052748	379	0	329	0	359	0
ENSMUSG00000053286	27	0	30	0	28	0
ENSMUSG00000026484	42	0	81	0	117	0
ENSMUSG00000008475	203	0	199	0	275	0
ENSMUSG00000042772	36	0	41	0	30	0
ENSMUSG00000042699	47	0	63	0	63	0
ENSMUSG00000026473	38	0	28	0	40	0
ENSMUSG00000026470	16	0	26	0	8	0
ENSMUSG00000026469	28	0	42	0	23	0
ENSMUSG00000026466	15	0	4	0	14	0
ENSMUSG00000050565	151	0	114	0	120	0
ENSMUSG00000033557	34	0	56	0	43	0
ENSMUSG00000102961	17	0	45	0	49	0
ENSMUSG00000103808	7	0	8	0	16	0
ENSMUSG00000014226	229	0	195	0	495	0
ENSMUSG00000053332	175	0	159	0	136	0
ENSMUSG00000026705	10	0	21	0	17	0
ENSMUSG00000026701	49	0	72	0	70	0
ENSMUSG00000026694	26	0	17	0	19	0
ENSMUSG00000040225	128	0	161	0	262	0
ENSMUSG00000026585	36	0	60	0	46	0
ENSMUSG00000026584	54	0	35	0	42	0
ENSMUSG00000041406	84	0	107	0	88	0
ENSMUSG00000026576	34	0	61	0	69	0
ENSMUSG00000040843	10	0	10	0	18	0
ENSMUSG00000026566	230	0	291	0	231	0
ENSMUSG00000040713	21	0	67	0	49	0
ENSMUSG00000026564	60	0	155	0	49	0
ENSMUSG00000000544	107	0	114	0	36	0
ENSMUSG00000026688	8	0	8	0	20	0
ENSMUSG00000026683	56	0	77	0	81	0
ENSMUSG00000026670	42	0	45	0	42	0
ENSMUSG00000026659	92	0	80	0	78	0
ENSMUSG00000059498	11	0	10	0	8	0
ENSMUSG00000058076	84	0	59	0	115	0
ENSMUSG00000053483	22	0	27	0	9	0
ENSMUSG00000062963	62	0	73	0	46	0
ENSMUSG00000038235	75	0	42	0	60	0
ENSMUSG00000038034	17	0	20	0	9	0
ENSMUSG00000026547	60	0	42	0	52	0
ENSMUSG00000026526	207	0	248	0	267	0
ENSMUSG00000039748	188	0	261	0	192	0
ENSMUSG00000078184	45	0	59	0	52	0
ENSMUSG00000019699	13	0	21	0	19	0
ENSMUSG00000015961	109	0	144	0	153	0
ENSMUSG00000026502	39	0	30	0	46	0
ENSMUSG00000026500	29	0	24	0	53	0
ENSMUSG00000039630	218	0	247	0	398	0
ENSMUSG00000026495	11	0	9	0	10	0
ENSMUSG00000026491	32	0	20	0	66	0
ENSMUSG00000026496	317	0	318	0	348	0
ENSMUSG00000066652	195	0	206	0	228	0
ENSMUSG00000026520	295	0	207	0	194	0
ENSMUSG00000038793	102	0	155	0	129	0
ENSMUSG00000038733	44	0	69	0	61	0
ENSMUSG00000103317	10	0	11	0	9	0
ENSMUSG00000026511	96	0	158	0	158	0
ENSMUSG00000038633	365	0	397	0	447	0
ENSMUSG00000047539	46	0	66	0	49	0
ENSMUSG00000026510	12	0	13	0	12	0
ENSMUSG00000042901	26	0	25	0	57	0
ENSMUSG00000056050	28	0	96	0	86	0
ENSMUSG00000072258	11	0	18	0	13	0
ENSMUSG00000073481	388	0	389	0	280	0
ENSMUSG00000039349	33	0	18	0	15	0
ENSMUSG00000026618	66	0	89	0	126	0
ENSMUSG00000026617	37	0	24	0	26	0
ENSMUSG00000001305	62	0	50	0	55	0
ENSMUSG00000039210	22	0	20	0	12	0
ENSMUSG00000104394	11	0	21	0	20	0
ENSMUSG00000026608	76	0	76	0	81	0
ENSMUSG00000104435	157	0	242	0	140	0
ENSMUSG00000026603	136	0	211	0	173	0
ENSMUSG00000026632	17	0	31	0	9	0
ENSMUSG00000062510	27	0	44	0	29	0
ENSMUSG00000026627	15	0	22	0	10	0
ENSMUSG00000037474	182	0	209	0	226	0
ENSMUSG00000026622	35	0	58	0	42	0
ENSMUSG00000037434	17	0	35	0	29	0
ENSMUSG00000016200	8	0	17	0	15	0
ENSMUSG00000016181	11	0	12	0	6	0
ENSMUSG00000026638	35	0	37	0	24	0
ENSMUSG00000079144	29	0	25	0	13	0
ENSMUSG00000025781	443	0	551	0	416	0
ENSMUSG00000037262	27	0	17	0	37	0
ENSMUSG00000086748	26	0	32	0	26	0
ENSMUSG00000058594	30	0	34	0	48	0
ENSMUSG00000026727	36	0	28	0	37	0
ENSMUSG00000026723	26	0	17	0	20	0
ENSMUSG00000026728	319	0	351	0	409	0
ENSMUSG00000026737	16	0	15	0	20	0
ENSMUSG00000023094	26	0	35	0	16	0
ENSMUSG00000048550	10	0	11	0	18	0
ENSMUSG00000026771	77	0	63	0	59	0
ENSMUSG00000036850	50	0	40	0	33	0
ENSMUSG00000036752	111	0	149	0	86	0
ENSMUSG00000115018	36	0	46	0	25	0
ENSMUSG00000048707	50	0	18	0	32	0
ENSMUSG00000026966	82	0	95	0	40	0
ENSMUSG00000026955	33	0	28	0	34	0
ENSMUSG00000087679	16	0	19	0	18	0
ENSMUSG00000075467	24	0	37	0	15	0
ENSMUSG00000085543	13	0	19	0	18	0
ENSMUSG00000026921	33	0	26	0	35	0
ENSMUSG00000062647	276	0	285	0	310	0
ENSMUSG00000014873	48	0	56	0	32	0
ENSMUSG00000014867	91	0	102	0	64	0
ENSMUSG00000009621	18	0	23	0	25	0
ENSMUSG00000026917	205	0	265	0	203	0
ENSMUSG00000015846	16	0	17	0	17	0
ENSMUSG00000026833	7	0	20	0	19	0
ENSMUSG00000035772	94	0	88	0	113	0
ENSMUSG00000063611	9	0	24	0	21	0
ENSMUSG00000026816	32	0	13	0	20	0
ENSMUSG00000035666	121	0	118	0	119	0
ENSMUSG00000026806	35	0	33	0	39	0
ENSMUSG00000059316	9	0	19	0	14	0
ENSMUSG00000015337	23	0	27	0	47	0
ENSMUSG00000075419	14	0	16	0	10	0
ENSMUSG00000026860	22	0	32	0	14	0
ENSMUSG00000026857	57	0	62	0	58	0
ENSMUSG00000039483	51	0	40	0	30	0
ENSMUSG00000050737	32	0	64	0	32	0
ENSMUSG00000026848	19	0	29	0	28	0
ENSMUSG00000026851	4	0	20	0	20	0
ENSMUSG00000076441	11	0	15	0	9	0
ENSMUSG00000086216	20	0	13	0	5	0
ENSMUSG00000009555	31	0	35	0	21	0
ENSMUSG00000053746	24	0	19	0	1	0
ENSMUSG00000038900	128	0	164	0	133	0
ENSMUSG00000038831	6	0	14	0	12	0
ENSMUSG00000038718	15	0	6	0	11	0
ENSMUSG00000038696	26	0	13	0	10	0
ENSMUSG00000026878	50	0	36	0	59	0
ENSMUSG00000026883	38	0	36	0	17	0
ENSMUSG00000026895	46	0	77	0	59	0
ENSMUSG00000026889	28	0	9	0	25	0
ENSMUSG00000026887	31	0	52	0	27	0
ENSMUSG00000009030	18	0	27	0	87	0
ENSMUSG00000026750	202	0	170	0	160	0
ENSMUSG00000062997	22	0	26	0	20	0
ENSMUSG00000026755	17	0	9	0	14	0
ENSMUSG00000026766	149	0	193	0	192	0
ENSMUSG00000017144	3	0	29	0	13	0
ENSMUSG00000036249	9	0	18	0	25	0
ENSMUSG00000026950	6	0	14	0	14	0
ENSMUSG00000036093	18	0	26	0	62	0
ENSMUSG00000026960	28	0	50	0	80	0
ENSMUSG00000026827	129	0	161	0	213	0
ENSMUSG00000087455	23	0	13	0	23	0
ENSMUSG00000026980	66	0	78	0	104	0
ENSMUSG00000087283	28	0	25	0	11	0
ENSMUSG00000026970	53	0	59	0	74	0
ENSMUSG00000026893	38	0	56	0	47	0
ENSMUSG00000027035	32	0	20	0	56	0
ENSMUSG00000005233	44	0	106	0	110	0
ENSMUSG00000051730	64	0	42	0	130	0
ENSMUSG00000089902	19	0	18	0	21	0
ENSMUSG00000075304	11	0	30	0	26	0
ENSMUSG00000041997	72	0	96	0	79	0
ENSMUSG00000041966	121	0	152	0	137	0
ENSMUSG00000041921	22	0	11	0	12	0
ENSMUSG00000064263	57	0	31	0	25	0
ENSMUSG00000006494	99	0	50	0	87	0
ENSMUSG00000055612	49	0	108	0	77	0
ENSMUSG00000008226	6	0	24	0	10	0
ENSMUSG00000018770	377	0	470	0	414	0
ENSMUSG00000059005	145	0	128	0	233	0
ENSMUSG00000015839	65	0	112	0	54	0
ENSMUSG00000075271	12	0	15	0	7	0
ENSMUSG00000056436	19	0	15	0	64	0
ENSMUSG00000002731	9	0	20	0	20	0
ENSMUSG00000042272	5	0	12	0	10	0
ENSMUSG00000027014	45	0	34	0	45	0
ENSMUSG00000027011	15	0	5	0	11	0
ENSMUSG00000027006	77	0	75	0	120	0
ENSMUSG00000027002	70	0	88	0	85	0
ENSMUSG00000026999	92	0	115	0	98	0
ENSMUSG00000027091	23	0	20	0	14	0
ENSMUSG00000027082	8	0	17	0	15	0
ENSMUSG00000027080	7	0	47	0	9	0
ENSMUSG00000027079	43	0	51	0	71	0
ENSMUSG00000027077	3	0	24	0	34	0
ENSMUSG00000027067	89	0	78	0	87	0
ENSMUSG00000008200	9	0	6	0	11	0
ENSMUSG00000005505	30	0	51	0	35	0
ENSMUSG00000002104	10	0	19	0	13	0
ENSMUSG00000002102	348	0	411	0	351	0
ENSMUSG00000040591	17	0	11	0	12	0
ENSMUSG00000068735	6	0	14	0	7	0
ENSMUSG00000027195	36	0	26	0	55	0
ENSMUSG00000027193	302	0	363	0	324	0
ENSMUSG00000027165	11	0	20	0	36	0
ENSMUSG00000027164	13	0	20	0	30	0
ENSMUSG00000027189	18	0	42	0	9	0
ENSMUSG00000010911	73	0	67	0	60	0
ENSMUSG00000027187	311	0	335	0	638	0
ENSMUSG00000027184	71	0	120	0	109	0
ENSMUSG00000086454	445	0	427	0	345	0
ENSMUSG00000027173	125	0	107	0	79	0
ENSMUSG00000027170	82	0	105	0	43	0
ENSMUSG00000005973	38	0	51	0	73	0
ENSMUSG00000027166	14	0	28	0	20	0
ENSMUSG00000016386	15	0	16	0	11	0
ENSMUSG00000027122	22	0	6	0	25	0
ENSMUSG00000027115	71	0	90	0	115	0
ENSMUSG00000050199	21	0	8	0	29	0
ENSMUSG00000027160	27	0	22	0	13	0
ENSMUSG00000027132	7	0	9	0	18	0
ENSMUSG00000055943	22	0	25	0	11	0
ENSMUSG00000003604	41	0	43	0	36	0
ENSMUSG00000041219	24	0	29	0	37	0
ENSMUSG00000057147	119	0	114	0	167	0
ENSMUSG00000027351	3	0	19	0	13	0
ENSMUSG00000027349	11	0	10	0	19	0
ENSMUSG00000027347	28	0	18	0	27	0
ENSMUSG00000009549	192	0	261	0	176	0
ENSMUSG00000040084	171	0	205	0	183	0
ENSMUSG00000027331	72	0	85	0	65	0
ENSMUSG00000027332	79	0	94	0	71	0
ENSMUSG00000027315	15	0	27	0	17	0
ENSMUSG00000014077	45	0	17	0	32	0
ENSMUSG00000072980	24	0	59	0	34	0
ENSMUSG00000034032	179	0	214	0	185	0
ENSMUSG00000098789	91	0	158	0	87	0
ENSMUSG00000027286	12	0	10	0	11	0
ENSMUSG00000023572	44	0	47	0	74	0
ENSMUSG00000027263	65	0	51	0	86	0
ENSMUSG00000027242	16	0	3	0	19	0
ENSMUSG00000060802	13	0	26	0	59	0
ENSMUSG00000033213	25	0	21	0	27	0
ENSMUSG00000005802	26	0	8	0	21	0
ENSMUSG00000005804	44	0	41	0	50	0
ENSMUSG00000035183	26	0	14	0	25	0
ENSMUSG00000027201	7	0	11	0	40	0
ENSMUSG00000027203	570	0	709	0	600	0
ENSMUSG00000027366	32	0	46	0	23	0
ENSMUSG00000001999	52	0	39	0	16	0
ENSMUSG00000003662	75	0	86	0	80	0
ENSMUSG00000027367	58	0	81	0	55	0
ENSMUSG00000034800	5	0	7	0	24	0
ENSMUSG00000027374	134	0	132	0	98	0
ENSMUSG00000027379	156	0	142	0	149	0
ENSMUSG00000027381	3	0	25	0	15	0
ENSMUSG00000027387	25	0	44	0	26	0
ENSMUSG00000037938	19	0	14	0	16	0
ENSMUSG00000085485	41	0	51	0	28	0
ENSMUSG00000048327	94	0	80	0	103	0
ENSMUSG00000027404	363	0	486	0	412	0
ENSMUSG00000027406	355	0	359	0	298	0
ENSMUSG00000027408	19	0	16	0	16	0
ENSMUSG00000079043	16	0	21	0	18	0
ENSMUSG00000068267	11	0	25	0	22	0
ENSMUSG00000027330	36	0	37	0	23	0
ENSMUSG00000037514	48	0	65	0	110	0
ENSMUSG00000048911	16	0	19	0	39	0
ENSMUSG00000086329	9	0	5	0	21	0
ENSMUSG00000027333	20	0	4	0	10	0
ENSMUSG00000027341	16	0	9	0	17	0
ENSMUSG00000027342	566	0	694	0	761	0
ENSMUSG00000027346	7	0	8	0	19	0
ENSMUSG00000044991	22	0	33	0	20	0
ENSMUSG00000037376	71	0	111	0	138	0
ENSMUSG00000027353	43	0	54	0	109	0
ENSMUSG00000027357	61	0	98	0	82	0
ENSMUSG00000043110	12	0	18	0	17	0
ENSMUSG00000084762	42	0	49	0	26	0
ENSMUSG00000027274	9	0	31	0	22	0
ENSMUSG00000027281	12	0	12	0	9	0
ENSMUSG00000027276	24	0	33	0	25	0
ENSMUSG00000039033	9	0	8	0	20	0
ENSMUSG00000045624	86	0	82	0	104	0
ENSMUSG00000027384	22	0	21	0	19	0
ENSMUSG00000068205	9	0	22	0	25	0
ENSMUSG00000038844	8	0	7	0	15	0
ENSMUSG00000008333	83	0	123	0	85	0
ENSMUSG00000027422	71	0	77	0	64	0
ENSMUSG00000027423	20	0	5	0	7	0
ENSMUSG00000027424	32	0	36	0	37	0
ENSMUSG00000027427	52	0	44	0	27	0
ENSMUSG00000027428	72	0	63	0	102	0
ENSMUSG00000027429	110	0	120	0	62	0
ENSMUSG00000027430	18	0	25	0	14	0
ENSMUSG00000002728	33	0	91	0	69	0
ENSMUSG00000001767	29	0	20	0	28	0
ENSMUSG00000027433	194	0	146	0	246	0
ENSMUSG00000036992	100	0	101	0	89	0
ENSMUSG00000027438	21	0	13	0	22	0
ENSMUSG00000027447	211	0	265	0	157	0
ENSMUSG00000095315	15	0	34	0	18	0
ENSMUSG00000027452	16	0	27	0	14	0
ENSMUSG00000033068	26	0	49	0	35	0
ENSMUSG00000068115	25	0	36	0	37	0
ENSMUSG00000027455	24	0	18	0	12	0
ENSMUSG00000032966	190	0	124	0	198	0
ENSMUSG00000027456	13	0	8	0	6	0
ENSMUSG00000032869	42	0	42	0	31	0
ENSMUSG00000027465	23	0	44	0	41	0
ENSMUSG00000032715	31	0	20	0	28	0
ENSMUSG00000074682	66	0	73	0	109	0
ENSMUSG00000042814	25	0	76	0	48	0
ENSMUSG00000027472	41	0	46	0	66	0
ENSMUSG00000042548	89	0	119	0	104	0
ENSMUSG00000027479	291	0	259	0	383	0
ENSMUSG00000027488	22	0	30	0	18	0
ENSMUSG00000027490	43	0	56	0	44	0
ENSMUSG00000074656	127	0	115	0	211	0
ENSMUSG00000027597	107	0	204	0	125	0
ENSMUSG00000047459	206	0	221	0	199	0
ENSMUSG00000027602	16	0	21	0	12	0
ENSMUSG00000038383	18	0	22	0	9	0
ENSMUSG00000027610	38	0	33	0	18	0
ENSMUSG00000038324	48	0	36	0	22	0
ENSMUSG00000005881	45	0	75	0	72	0
ENSMUSG00000038116	33	0	45	0	65	0
ENSMUSG00000102869	8	0	17	0	17	0
ENSMUSG00000027624	39	0	47	0	48	0
ENSMUSG00000062175	52	0	76	0	59	0
ENSMUSG00000027637	307	0	330	0	288	0
ENSMUSG00000027636	293	0	364	0	249	0
ENSMUSG00000027639	46	0	26	0	44	0
ENSMUSG00000063019	45	0	40	0	50	0
ENSMUSG00000027646	16	0	8	0	10	0
ENSMUSG00000027650	141	0	201	0	170	0
ENSMUSG00000037820	25	0	20	0	13	0
ENSMUSG00000027652	16	0	21	0	19	0
ENSMUSG00000037761	11	0	18	0	8	0
ENSMUSG00000027655	34	0	13	0	14	0
ENSMUSG00000070544	63	0	45	0	87	0
ENSMUSG00000016933	8	0	18	0	25	0
ENSMUSG00000017858	109	0	146	0	126	0
ENSMUSG00000017861	374	0	399	0	318	0
ENSMUSG00000070708	39	0	58	0	44	0
ENSMUSG00000048486	31	0	16	0	11	0
ENSMUSG00000035268	18	0	35	0	34	0
ENSMUSG00000018326	485	0	597	0	570	0
ENSMUSG00000018322	79	0	83	0	85	0
ENSMUSG00000018209	41	0	67	0	70	0
ENSMUSG00000017009	41	0	21	0	29	0
ENSMUSG00000017721	15	0	10	0	6	0
ENSMUSG00000017723	335	0	380	0	363	0
ENSMUSG00000017307	28	0	30	0	21	0
ENSMUSG00000017764	229	0	232	0	224	0
ENSMUSG00000017767	59	0	100	0	93	0
ENSMUSG00000017760	36	0	33	0	31	0
ENSMUSG00000017754	24	0	12	0	20	0
ENSMUSG00000017664	11	0	16	0	29	0
ENSMUSG00000017670	26	0	59	0	67	0
ENSMUSG00000039725	25	0	20	0	7	0
ENSMUSG00000027678	78	0	140	0	100	0
ENSMUSG00000006800	94	0	108	0	76	0
ENSMUSG00000017999	243	0	229	0	180	0
ENSMUSG00000039501	63	0	62	0	44	0
ENSMUSG00000074578	121	0	109	0	137	0
ENSMUSG00000017929	134	0	127	0	96	0
ENSMUSG00000027551	25	0	31	0	40	0
ENSMUSG00000052056	7	0	10	0	21	0
ENSMUSG00000052033	36	0	29	0	15	0
ENSMUSG00000027498	82	0	101	0	67	0
ENSMUSG00000027502	110	0	150	0	146	0
ENSMUSG00000028640	38	0	53	0	60	0
ENSMUSG00000008999	26	0	14	0	18	0
ENSMUSG00000038400	27	0	48	0	47	0
ENSMUSG00000027519	14	0	37	0	35	0
ENSMUSG00000027522	12	0	10	0	5	0
ENSMUSG00000039263	31	0	60	0	49	0
ENSMUSG00000016253	124	0	116	0	67	0
ENSMUSG00000016256	20	0	32	0	30	0
ENSMUSG00000016252	113	0	98	0	82	0
ENSMUSG00000016257	111	0	102	0	133	0
ENSMUSG00000039138	37	0	61	0	19	0
ENSMUSG00000039117	17	0	11	0	29	0
ENSMUSG00000039108	21	0	24	0	41	0
ENSMUSG00000039050	15	0	24	0	16	0
ENSMUSG00000015647	20	0	53	0	49	0
ENSMUSG00000039001	210	0	197	0	151	0
ENSMUSG00000038990	36	0	58	0	41	0
ENSMUSG00000027569	19	0	20	0	6	0
ENSMUSG00000049401	34	0	60	0	37	0
ENSMUSG00000038914	39	0	30	0	87	0
ENSMUSG00000027573	37	0	30	0	39	0
ENSMUSG00000023393	13	0	5	0	14	0
ENSMUSG00000038848	56	0	43	0	33	0
ENSMUSG00000016344	87	0	87	0	54	0
ENSMUSG00000038685	10	0	26	0	22	0
ENSMUSG00000038671	26	0	26	0	27	0
ENSMUSG00000000827	348	0	477	0	359	0
ENSMUSG00000002458	6	0	16	0	15	0
ENSMUSG00000038628	60	0	123	0	83	0
ENSMUSG00000027533	63	0	66	0	52	0
ENSMUSG00000027531	158	0	226	0	223	0
ENSMUSG00000027534	37	0	12	0	51	0
ENSMUSG00000027552	41	0	75	0	83	0
ENSMUSG00000078784	36	0	26	0	14	0
ENSMUSG00000027555	14	0	30	0	27	0
ENSMUSG00000027562	18	0	8	0	20	0
ENSMUSG00000027599	179	0	137	0	198	0
ENSMUSG00000019528	17	0	15	0	31	0
ENSMUSG00000027698	20	0	31	0	24	0
ENSMUSG00000027703	10	0	21	0	24	0
ENSMUSG00000074653	16	0	25	0	20	0
ENSMUSG00000056900	32	0	21	0	33	0
ENSMUSG00000027677	30	0	20	0	32	0
ENSMUSG00000074637	68	0	86	0	246	0
ENSMUSG00000105055	48	0	68	0	82	0
ENSMUSG00000033883	40	0	46	0	39	0
ENSMUSG00000027715	288	0	258	0	322	0
ENSMUSG00000051444	21	0	13	0	8	0
ENSMUSG00000060798	8	0	15	0	18	0
ENSMUSG00000049940	31	0	21	0	24	0
ENSMUSG00000097639	7	0	17	0	36	0
ENSMUSG00000106223	5	0	28	0	23	0
ENSMUSG00000037152	280	0	277	0	391	0
ENSMUSG00000027742	7	0	16	0	16	0
ENSMUSG00000037016	22	0	10	0	26	0
ENSMUSG00000036615	43	0	32	0	37	0
ENSMUSG00000036580	12	0	4	0	20	0
ENSMUSG00000027794	27	0	27	0	41	0
ENSMUSG00000027803	127	0	149	0	184	0
ENSMUSG00000036513	174	0	194	0	136	0
ENSMUSG00000075700	316	0	274	0	353	0
ENSMUSG00000048581	6	0	10	0	10	0
ENSMUSG00000027828	119	0	96	0	178	0
ENSMUSG00000034640	83	0	39	0	50	0
ENSMUSG00000027829	78	0	129	0	65	0
ENSMUSG00000047557	22	0	30	0	27	0
ENSMUSG00000027775	329	0	333	0	234	0
ENSMUSG00000027787	76	0	43	0	59	0
ENSMUSG00000099370	8	0	14	0	5	0
ENSMUSG00000027804	240	0	250	0	416	0
ENSMUSG00000027809	36	0	29	0	16	0
ENSMUSG00000027811	50	0	60	0	43	0
ENSMUSG00000033900	9	0	16	0	8	0
ENSMUSG00000033767	37	0	56	0	60	0
ENSMUSG00000028085	15	0	31	0	23	0
ENSMUSG00000028081	1185	0	1470	0	1202	0
ENSMUSG00000028076	39	0	28	0	48	0
ENSMUSG00000004897	547	0	701	0	626	0
ENSMUSG00000048039	50	0	23	0	82	0
ENSMUSG00000096935	17	0	31	0	13	0
ENSMUSG00000074489	10	0	10	0	10	0
ENSMUSG00000028066	121	0	149	0	93	0
ENSMUSG00000050144	27	0	24	0	14	0
ENSMUSG00000028062	42	0	55	0	53	0
ENSMUSG00000008604	298	0	339	0	266	0
ENSMUSG00000068922	130	0	170	0	121	0
ENSMUSG00000105204	48	0	50	0	36	0
ENSMUSG00000059743	69	0	59	0	62	0
ENSMUSG00000028049	65	0	49	0	82	0
ENSMUSG00000028048	27	0	21	0	19	0
ENSMUSG00000042747	85	0	92	0	81	0
ENSMUSG00000027953	25	0	31	0	46	0
ENSMUSG00000028044	362	0	285	0	327	0
ENSMUSG00000027952	73	0	40	0	69	0
ENSMUSG00000027940	202	0	202	0	207	0
ENSMUSG00000027937	125	0	146	0	136	0
ENSMUSG00000052310	156	0	161	0	154	0
ENSMUSG00000001016	193	0	202	0	212	0
ENSMUSG00000001018	65	0	124	0	110	0
ENSMUSG00000044080	33	0	57	0	54	0
ENSMUSG00000027907	57	0	79	0	86	0
ENSMUSG00000041959	127	0	162	0	103	0
ENSMUSG00000028145	10	0	22	0	11	0
ENSMUSG00000028136	103	0	127	0	142	0
ENSMUSG00000005968	10	0	23	0	42	0
ENSMUSG00000068876	7	0	16	0	15	0
ENSMUSG00000015697	58	0	61	0	64	0
ENSMUSG00000015748	18	0	24	0	17	0
ENSMUSG00000015749	116	0	182	0	160	0
ENSMUSG00000028102	37	0	40	0	63	0
ENSMUSG00000038354	108	0	139	0	110	0
ENSMUSG00000028093	24	0	26	0	16	0
ENSMUSG00000028089	122	0	106	0	99	0
ENSMUSG00000038205	34	0	55	0	53	0
ENSMUSG00000038170	42	0	15	0	43	0
ENSMUSG00000027879	102	0	137	0	108	0
ENSMUSG00000027878	11	0	26	0	12	0
ENSMUSG00000053398	48	0	47	0	35	0
ENSMUSG00000004233	7	0	21	0	22	0
ENSMUSG00000027865	19	0	16	0	18	0
ENSMUSG00000033222	143	0	139	0	149	0
ENSMUSG00000042035	56	0	65	0	65	0
ENSMUSG00000027860	53	0	42	0	71	0
ENSMUSG00000005687	121	0	170	0	255	0
ENSMUSG00000027845	50	0	47	0	32	0
ENSMUSG00000032952	26	0	10	0	21	0
ENSMUSG00000105053	18	0	9	0	16	0
ENSMUSG00000032913	27	0	30	0	27	0
ENSMUSG00000032902	41	0	47	0	55	0
ENSMUSG00000105655	21	0	12	0	15	0
ENSMUSG00000027905	221	0	384	0	306	0
ENSMUSG00000000563	703	0	772	0	897	0
ENSMUSG00000105852	79	0	104	0	43	0
ENSMUSG00000040774	32	0	18	0	32	0
ENSMUSG00000056260	12	0	4	0	16	0
ENSMUSG00000087260	224	0	252	0	247	0
ENSMUSG00000014601	9	0	33	0	11	0
ENSMUSG00000004038	35	0	46	0	28	0
ENSMUSG00000040562	73	0	51	0	58	0
ENSMUSG00000058135	44	0	40	0	62	0
ENSMUSG00000000001	39	0	65	0	115	0
ENSMUSG00000068749	721	0	693	0	606	0
ENSMUSG00000068744	123	0	123	0	114	0
ENSMUSG00000068732	15	0	27	0	7	0
ENSMUSG00000027883	29	0	36	0	20	0
ENSMUSG00000049300	6	0	6	0	15	0
ENSMUSG00000027981	8	0	26	0	12	0
ENSMUSG00000033554	10	0	38	0	41	0
ENSMUSG00000054414	28	0	34	0	35	0
ENSMUSG00000000339	215	0	231	0	225	0
ENSMUSG00000097737	222	0	268	0	249	0
ENSMUSG00000089911	54	0	71	0	60	0
ENSMUSG00000105339	21	0	15	0	24	0
ENSMUSG00000039887	9	0	16	0	22	0
ENSMUSG00000105813	37	0	69	0	30	0
ENSMUSG00000028127	205	0	303	0	205	0
ENSMUSG00000028124	67	0	46	0	147	0
ENSMUSG00000057359	7	0	18	0	22	0
ENSMUSG00000039756	254	0	322	0	227	0
ENSMUSG00000054091	161	0	183	0	160	0
ENSMUSG00000028114	40	0	31	0	33	0
ENSMUSG00000104960	44	0	18	0	36	0
ENSMUSG00000074238	6	0	12	0	17	0
ENSMUSG00000027999	70	0	40	0	49	0
ENSMUSG00000027997	24	0	19	0	51	0
ENSMUSG00000001052	78	0	78	0	95	0
ENSMUSG00000041084	250	0	239	0	300	0
ENSMUSG00000062006	601	0	631	0	533	0
ENSMUSG00000027984	33	0	35	0	11	0
ENSMUSG00000028032	9	0	15	0	19	0
ENSMUSG00000028029	51	0	37	0	37	0
ENSMUSG00000040998	7	0	7	0	15	0
ENSMUSG00000040943	102	0	122	0	137	0
ENSMUSG00000045328	195	0	232	0	178	0
ENSMUSG00000028164	110	0	61	0	59	0
ENSMUSG00000028163	16	0	28	0	18	0
ENSMUSG00000037894	7	0	19	0	21	0
ENSMUSG00000074212	24	0	18	0	30	0
ENSMUSG00000091512	45	0	49	0	68	0
ENSMUSG00000004127	50	0	60	0	57	0
ENSMUSG00000005813	136	0	110	0	136	0
ENSMUSG00000028149	30	0	24	0	18	0
ENSMUSG00000104724	22	0	11	0	19	0
ENSMUSG00000028273	49	0	55	0	62	0
ENSMUSG00000028271	19	0	14	0	14	0
ENSMUSG00000004591	70	0	84	0	85	0
ENSMUSG00000037062	27	0	42	0	62	0
ENSMUSG00000074182	90	0	84	0	94	0
ENSMUSG00000028194	332	0	413	0	275	0
ENSMUSG00000036873	15	0	13	0	28	0
ENSMUSG00000036863	17	0	27	0	58	0
ENSMUSG00000068523	466	0	492	0	567	0
ENSMUSG00000028187	55	0	63	0	68	0
ENSMUSG00000005034	24	0	33	0	40	0
ENSMUSG00000028184	28	0	21	0	19	0
ENSMUSG00000025437	37	0	29	0	38	0
ENSMUSG00000104548	19	0	17	0	51	0
ENSMUSG00000039068	42	0	53	0	63	0
ENSMUSG00000039047	52	0	65	0	51	0
ENSMUSG00000038975	306	0	314	0	333	0
ENSMUSG00000062908	110	0	94	0	115	0
ENSMUSG00000053870	14	0	7	0	24	0
ENSMUSG00000028180	30	0	42	0	115	0
ENSMUSG00000039988	91	0	89	0	80	0
ENSMUSG00000055436	133	0	83	0	261	0
ENSMUSG00000063052	44	0	54	0	91	0
ENSMUSG00000059482	22	0	8	0	35	0
ENSMUSG00000049969	138	0	187	0	173	0
ENSMUSG00000050323	18	0	44	0	22	0
ENSMUSG00000043252	28	0	10	0	46	0
ENSMUSG00000028223	9	0	18	0	14	0
ENSMUSG00000041135	9	0	12	0	14	0
ENSMUSG00000073988	17	0	45	0	47	0
ENSMUSG00000028251	55	0	55	0	133	0
ENSMUSG00000028261	59	0	53	0	95	0
ENSMUSG00000040359	20	0	22	0	52	0
ENSMUSG00000055373	20	0	12	0	96	0
ENSMUSG00000045854	31	0	22	0	12	0
ENSMUSG00000028274	23	0	21	0	43	0
ENSMUSG00000028300	38	0	27	0	28	0
ENSMUSG00000028407	58	0	44	0	72	0
ENSMUSG00000071014	210	0	209	0	195	0
ENSMUSG00000028409	169	0	210	0	172	0
ENSMUSG00000028413	31	0	48	0	41	0
ENSMUSG00000028430	32	0	19	0	16	0
ENSMUSG00000028447	87	0	122	0	93	0
ENSMUSG00000097681	29	0	19	0	19	0
ENSMUSG00000028461	23	0	9	0	10	0
ENSMUSG00000051517	57	0	80	0	64	0
ENSMUSG00000028467	19	0	19	0	18	0
ENSMUSG00000028468	14	0	13	0	9	0
ENSMUSG00000028470	45	0	89	0	69	0
ENSMUSG00000043633	48	0	59	0	37	0
ENSMUSG00000028480	87	0	98	0	103	0
ENSMUSG00000035649	41	0	70	0	47	0
ENSMUSG00000035637	29	0	33	0	26	0
ENSMUSG00000078713	100	0	119	0	92	0
ENSMUSG00000035601	17	0	38	0	48	0
ENSMUSG00000028334	32	0	84	0	72	0
ENSMUSG00000039774	17	0	23	0	24	0
ENSMUSG00000053317	18	0	17	0	15	0
ENSMUSG00000028343	46	0	45	0	33	0
ENSMUSG00000028345	47	0	129	0	85	0
ENSMUSG00000039693	10	0	17	0	17	0
ENSMUSG00000028347	71	0	47	0	82	0
ENSMUSG00000044018	71	0	47	0	51	0
ENSMUSG00000028309	33	0	26	0	64	0
ENSMUSG00000015247	36	0	19	0	11	0
ENSMUSG00000054752	51	0	46	0	79	0
ENSMUSG00000003032	236	0	302	0	276	0
ENSMUSG00000070972	10	0	18	0	9	0
ENSMUSG00000028382	62	0	92	0	90	0
ENSMUSG00000028383	8	0	20	0	9	0
ENSMUSG00000028385	40	0	20	0	37	0
ENSMUSG00000066152	11	0	18	0	9	0
ENSMUSG00000028391	23	0	30	0	16	0
ENSMUSG00000028394	112	0	99	0	77	0
ENSMUSG00000039105	103	0	82	0	90	0
ENSMUSG00000045917	29	0	14	0	15	0
ENSMUSG00000051675	23	0	37	0	37	0
ENSMUSG00000008305	23	0	12	0	13	0
ENSMUSG00000028398	23	0	34	0	13	0
ENSMUSG00000008575	31	0	15	0	16	0
ENSMUSG00000028483	16	0	14	0	34	0
ENSMUSG00000038070	32	0	7	0	20	0
ENSMUSG00000028488	48	0	61	0	58	0
ENSMUSG00000038047	87	0	56	0	87	0
ENSMUSG00000028495	8	0	13	0	14	0
ENSMUSG00000038007	31	0	48	0	38	0
ENSMUSG00000028497	27	0	21	0	24	0
ENSMUSG00000070923	25	0	28	0	31	0
ENSMUSG00000062937	97	0	131	0	63	0
ENSMUSG00000008489	6	0	7	0	16	0
ENSMUSG00000028578	4	0	13	0	15	0
ENSMUSG00000028576	67	0	60	0	63	0
ENSMUSG00000006386	7	0	17	0	9	0
ENSMUSG00000062627	30	0	19	0	45	0
ENSMUSG00000028572	17	0	25	0	17	0
ENSMUSG00000085843	8	0	26	0	12	0
ENSMUSG00000028556	69	0	61	0	61	0
ENSMUSG00000087332	6	0	24	0	6	0
ENSMUSG00000073792	38	0	62	0	77	0
ENSMUSG00000028549	4	0	12	0	13	0
ENSMUSG00000025791	170	0	167	0	196	0
ENSMUSG00000028532	11	0	41	0	32	0
ENSMUSG00000028530	27	0	49	0	56	0
ENSMUSG00000028527	272	0	206	0	271	0
ENSMUSG00000035212	82	0	82	0	73	0
ENSMUSG00000028521	8	0	16	0	7	0
ENSMUSG00000035069	12	0	17	0	29	0
ENSMUSG00000028519	13	0	12	0	8	0
ENSMUSG00000028518	30	0	38	0	42	0
ENSMUSG00000028517	23	0	27	0	65	0
ENSMUSG00000085023	14	0	59	0	38	0
ENSMUSG00000043572	20	0	7	0	5	0
ENSMUSG00000025413	90	0	102	0	69	0
ENSMUSG00000061887	23	0	42	0	22	0
ENSMUSG00000028622	77	0	83	0	76	0
ENSMUSG00000028618	142	0	110	0	103	0
ENSMUSG00000028614	142	0	110	0	141	0
ENSMUSG00000028609	35	0	40	0	43	0
ENSMUSG00000028608	96	0	123	0	60	0
ENSMUSG00000028607	25	0	72	0	80	0
ENSMUSG00000034645	39	0	30	0	10	0
ENSMUSG00000028597	56	0	54	0	56	0
ENSMUSG00000028587	40	0	52	0	36	0
ENSMUSG00000091985	38	0	15	0	23	0
ENSMUSG00000034557	17	0	14	0	28	0
ENSMUSG00000028568	24	0	24	0	32	0
ENSMUSG00000073775	9	0	25	0	31	0
ENSMUSG00000003411	9	0	11	0	21	0
ENSMUSG00000028559	12	0	15	0	11	0
ENSMUSG00000028552	18	0	21	0	34	0
ENSMUSG00000028557	14	0	17	0	12	0
ENSMUSG00000010517	145	0	175	0	186	0
ENSMUSG00000034401	10	0	9	0	17	0
ENSMUSG00000028718	17	0	43	0	30	0
ENSMUSG00000028710	16	0	33	0	43	0
ENSMUSG00000028708	16	0	37	0	8	0
ENSMUSG00000028702	64	0	67	0	118	0
ENSMUSG00000028700	22	0	29	0	24	0
ENSMUSG00000028690	28	0	20	0	45	0
ENSMUSG00000028688	40	0	25	0	25	0
ENSMUSG00000028687	34	0	45	0	32	0
ENSMUSG00000073771	16	0	23	0	7	0
ENSMUSG00000047675	1334	0	1436	0	1562	0
ENSMUSG00000033379	44	0	30	0	38	0
ENSMUSG00000028540	13	0	27	0	8	0
ENSMUSG00000006398	277	0	337	0	294	0
ENSMUSG00000028729	139	0	188	0	118	0
ENSMUSG00000028645	49	0	87	0	63	0
ENSMUSG00000028641	141	0	118	0	92	0
ENSMUSG00000028639	475	0	565	0	529	0
ENSMUSG00000060288	28	0	51	0	39	0
ENSMUSG00000028636	14	0	22	0	6	0
ENSMUSG00000032998	8	0	10	0	24	0
ENSMUSG00000028629	9	0	19	0	21	0
ENSMUSG00000028626	37	0	66	0	35	0
ENSMUSG00000049878	80	0	84	0	59	0
ENSMUSG00000028657	25	0	30	0	18	0
ENSMUSG00000028656	6	0	11	0	8	0
ENSMUSG00000028654	10	0	13	0	11	0
ENSMUSG00000028651	18	0	12	0	8	0
ENSMUSG00000028648	81	0	76	0	31	0
ENSMUSG00000028647	10	0	32	0	23	0
ENSMUSG00000028646	53	0	40	0	56	0
ENSMUSG00000028907	140	0	131	0	91	0
ENSMUSG00000028889	35	0	11	0	62	0
ENSMUSG00000028873	349	0	350	0	299	0
ENSMUSG00000044730	16	0	10	0	9	0
ENSMUSG00000050213	118	0	139	0	77	0
ENSMUSG00000028863	41	0	43	0	50	0
ENSMUSG00000028861	63	0	55	0	34	0
ENSMUSG00000050188	13	0	27	0	17	0
ENSMUSG00000042608	41	0	47	0	47	0
ENSMUSG00000050212	24	0	52	0	40	0
ENSMUSG00000043962	75	0	88	0	54	0
ENSMUSG00000042558	16	0	24	0	15	0
ENSMUSG00000041530	32	0	53	0	29	0
ENSMUSG00000042489	40	0	45	0	24	0
ENSMUSG00000028837	225	0	192	0	224	0
ENSMUSG00000028833	10	0	13	0	14	0
ENSMUSG00000070737	33	0	56	0	29	0
ENSMUSG00000042380	14	0	33	0	13	0
ENSMUSG00000042367	213	0	342	0	195	0
ENSMUSG00000046623	11	0	9	0	20	0
ENSMUSG00000042357	12	0	9	0	19	0
ENSMUSG00000061894	10	0	18	0	9	0
ENSMUSG00000085085	12	0	4	0	13	0
ENSMUSG00000028793	19	0	43	0	42	0
ENSMUSG00000028811	206	0	218	0	169	0
ENSMUSG00000096944	42	0	55	0	154	0
ENSMUSG00000028807	27	0	32	0	21	0
ENSMUSG00000028798	135	0	230	0	133	0
ENSMUSG00000040795	9	0	31	0	17	0
ENSMUSG00000028790	14	0	47	0	48	0
ENSMUSG00000028788	92	0	91	0	122	0
ENSMUSG00000028779	44	0	31	0	39	0
ENSMUSG00000028776	23	0	26	0	28	0
ENSMUSG00000028773	21	0	20	0	14	0
ENSMUSG00000028772	21	0	20	0	37	0
ENSMUSG00000074088	67	0	63	0	80	0
ENSMUSG00000028581	43	0	36	0	37	0
ENSMUSG00000028911	72	0	149	0	110	0
ENSMUSG00000085667	92	0	152	0	108	0
ENSMUSG00000028899	37	0	34	0	60	0
ENSMUSG00000086290	194	0	172	0	164	0
ENSMUSG00000028898	15	0	15	0	10	0
ENSMUSG00000028896	34	0	42	0	51	0
ENSMUSG00000085241	252	0	242	0	274	0
ENSMUSG00000091021	248	0	263	0	469	0
ENSMUSG00000066043	17	0	21	0	27	0
ENSMUSG00000028893	12	0	36	0	10	0
ENSMUSG00000054428	1248	0	1459	0	1242	0
ENSMUSG00000087352	175	0	226	0	184	0
ENSMUSG00000037752	19	0	41	0	12	0
ENSMUSG00000028879	64	0	85	0	88	0
ENSMUSG00000028857	68	0	56	0	56	0
ENSMUSG00000037622	51	0	44	0	51	0
ENSMUSG00000028851	102	0	124	0	88	0
ENSMUSG00000028848	63	0	43	0	36	0
ENSMUSG00000043257	9	0	8	0	19	0
ENSMUSG00000007880	7	0	31	0	17	0
ENSMUSG00000012117	22	0	19	0	13	0
ENSMUSG00000012126	43	0	72	0	45	0
ENSMUSG00000028843	144	0	177	0	130	0
ENSMUSG00000028840	116	0	95	0	85	0
ENSMUSG00000086322	100	0	116	0	66	0
ENSMUSG00000050890	5	0	12	0	15	0
ENSMUSG00000028836	35	0	3	0	9	0
ENSMUSG00000028832	330	0	341	0	351	0
ENSMUSG00000046671	73	0	62	0	48	0
ENSMUSG00000028822	54	0	98	0	125	0
ENSMUSG00000037266	50	0	98	0	102	0
ENSMUSG00000028821	83	0	59	0	36	0
ENSMUSG00000043924	41	0	60	0	34	0
ENSMUSG00000059713	51	0	62	0	50	0
ENSMUSG00000037188	34	0	33	0	29	0
ENSMUSG00000028673	28	0	38	0	19	0
ENSMUSG00000028668	14	0	17	0	7	0
ENSMUSG00000059291	11	0	26	0	15	0
ENSMUSG00000018983	10	0	27	0	16	0
ENSMUSG00000066037	36	0	29	0	19	0
ENSMUSG00000060862	11	0	18	0	15	0
ENSMUSG00000006699	304	0	258	0	652	0
ENSMUSG00000028763	72	0	115	0	58	0
ENSMUSG00000028766	123	0	174	0	137	0
ENSMUSG00000028757	51	0	34	0	22	0
ENSMUSG00000041143	12	0	10	0	7	0
ENSMUSG00000050608	19	0	35	0	23	0
ENSMUSG00000028743	35	0	81	0	62	0
ENSMUSG00000097731	116	0	124	0	121	0
ENSMUSG00000028737	46	0	26	0	47	0
ENSMUSG00000025330	8	0	14	0	6	0
ENSMUSG00000040715	7	0	26	0	9	0
ENSMUSG00000028914	8	0	29	0	41	0
ENSMUSG00000058579	12	0	12	0	7	0
ENSMUSG00000040659	50	0	54	0	55	0
ENSMUSG00000040616	24	0	50	0	22	0
ENSMUSG00000057637	18	0	29	0	24	0
ENSMUSG00000028583	34	0	52	0	52	0
ENSMUSG00000046862	31	0	26	0	12	0
ENSMUSG00000028591	108	0	117	0	103	0
ENSMUSG00000028599	10	0	18	0	28	0
ENSMUSG00000070605	10	0	10	0	8	0
ENSMUSG00000056300	129	0	124	0	172	0
ENSMUSG00000093594	20	0	19	0	33	0
ENSMUSG00000029022	35	0	41	0	40	0
ENSMUSG00000029007	222	0	267	0	119	0
ENSMUSG00000029003	19	0	18	0	25	0
ENSMUSG00000055401	129	0	167	0	107	0
ENSMUSG00000017264	47	0	79	0	59	0
ENSMUSG00000006442	59	0	61	0	65	0
ENSMUSG00000041459	180	0	214	0	175	0
ENSMUSG00000028974	47	0	17	0	31	0
ENSMUSG00000028992	13	0	16	0	13	0
ENSMUSG00000028990	25	0	15	0	38	0
ENSMUSG00000028988	34	0	58	0	43	0
ENSMUSG00000086949	27	0	18	0	13	0
ENSMUSG00000028982	25	0	32	0	37	0
ENSMUSG00000063524	1481	0	1676	0	1332	0
ENSMUSG00000028964	387	0	563	0	395	0
ENSMUSG00000014592	10	0	23	0	14	0
ENSMUSG00000028955	287	0	359	0	324	0
ENSMUSG00000039759	9	0	18	0	8	0
ENSMUSG00000028952	11	0	36	0	7	0
ENSMUSG00000028948	232	0	255	0	215	0
ENSMUSG00000039662	21	0	25	0	34	0
ENSMUSG00000028936	594	0	715	0	696	0
ENSMUSG00000047613	108	0	146	0	98	0
ENSMUSG00000039523	10	0	36	0	11	0
ENSMUSG00000029028	193	0	236	0	192	0
ENSMUSG00000078350	195	0	249	0	189	0
ENSMUSG00000029029	35	0	58	0	40	0
ENSMUSG00000029030	173	0	197	0	216	0
ENSMUSG00000086810	13	0	6	0	11	0
ENSMUSG00000029047	24	0	32	0	29	0
ENSMUSG00000029053	32	0	18	0	26	0
ENSMUSG00000096221	18	0	31	0	23	0
ENSMUSG00000029066	372	0	333	0	373	0
ENSMUSG00000029068	78	0	92	0	149	0
ENSMUSG00000065990	196	0	275	0	200	0
ENSMUSG00000029073	14	0	17	0	25	0
ENSMUSG00000050796	30	0	33	0	21	0
ENSMUSG00000041936	214	0	181	0	235	0
ENSMUSG00000095567	486	0	521	0	347	0
ENSMUSG00000096351	340	0	461	0	332	0
ENSMUSG00000040570	15	0	8	0	25	0
ENSMUSG00000040584	54	0	82	0	73	0
ENSMUSG00000104535	47	0	16	0	22	0
ENSMUSG00000057614	35	0	59	0	44	0
ENSMUSG00000047221	50	0	58	0	47	0
ENSMUSG00000044968	28	0	32	0	42	0
ENSMUSG00000097180	28	0	33	0	21	0
ENSMUSG00000028995	21	0	27	0	42	0
ENSMUSG00000028973	23	0	46	0	16	0
ENSMUSG00000028945	9	0	10	0	12	0
ENSMUSG00000056367	27	0	39	0	15	0
ENSMUSG00000045294	85	0	82	0	135	0
ENSMUSG00000044681	15	0	32	0	27	0
ENSMUSG00000010721	34	0	45	0	46	0
ENSMUSG00000045302	39	0	93	0	49	0
ENSMUSG00000029147	92	0	102	0	99	0
ENSMUSG00000106717	15	0	7	0	7	0
ENSMUSG00000029148	81	0	55	0	57	0
ENSMUSG00000052139	93	0	179	0	99	0
ENSMUSG00000106894	6	0	9	0	13	0
ENSMUSG00000014932	27	0	46	0	46	0
ENSMUSG00000037355	13	0	7	0	10	0
ENSMUSG00000059866	16	0	34	0	16	0
ENSMUSG00000029103	266	0	328	0	240	0
ENSMUSG00000029097	45	0	46	0	26	0
ENSMUSG00000036553	9	0	29	0	9	0
ENSMUSG00000029198	122	0	205	0	144	0
ENSMUSG00000060708	24	0	21	0	12	0
ENSMUSG00000055302	493	0	542	0	546	0
ENSMUSG00000039474	26	0	25	0	27	0
ENSMUSG00000063646	41	0	34	0	48	0
ENSMUSG00000117286	25	0	10	0	17	0
ENSMUSG00000050248	10	0	15	0	19	0
ENSMUSG00000067367	31	0	42	0	46	0
ENSMUSG00000067365	34	0	44	0	31	0
ENSMUSG00000046572	37	0	37	0	46	0
ENSMUSG00000039753	21	0	30	0	39	0
ENSMUSG00000029084	29	0	17	0	17	0
ENSMUSG00000015806	271	0	294	0	210	0
ENSMUSG00000105255	18	0	16	0	15	0
ENSMUSG00000029089	5	0	14	0	23	0
ENSMUSG00000029090	26	0	41	0	76	0
ENSMUSG00000106648	8	0	30	0	5	0
ENSMUSG00000029169	18	0	28	0	64	0
ENSMUSG00000029176	37	0	63	0	48	0
ENSMUSG00000061461	254	0	286	0	155	0
ENSMUSG00000039178	28	0	2	0	23	0
ENSMUSG00000039156	13	0	9	0	12	0
ENSMUSG00000029171	93	0	44	0	92	0
ENSMUSG00000029178	78	0	58	0	68	0
ENSMUSG00000070780	26	0	3	0	9	0
ENSMUSG00000106732	10	0	8	0	14	0
ENSMUSG00000107091	16	0	7	0	24	0
ENSMUSG00000029223	38	0	72	0	28	0
ENSMUSG00000092060	9	0	22	0	36	0
ENSMUSG00000037685	37	0	30	0	28	0
ENSMUSG00000029208	71	0	75	0	119	0
ENSMUSG00000029209	44	0	57	0	73	0
ENSMUSG00000049387	8	0	10	0	8	0
ENSMUSG00000029213	41	0	61	0	99	0
ENSMUSG00000051674	26	0	21	0	19	0
ENSMUSG00000054814	77	0	120	0	108	0
ENSMUSG00000029229	29	0	28	0	37	0
ENSMUSG00000005672	112	0	149	0	91	0
ENSMUSG00000029247	1339	0	1531	0	1655	0
ENSMUSG00000036323	285	0	245	0	257	0
ENSMUSG00000036285	47	0	51	0	60	0
ENSMUSG00000029250	242	0	306	0	242	0
ENSMUSG00000036256	9	0	8	0	12	0
ENSMUSG00000035898	76	0	63	0	156	0
ENSMUSG00000035540	48	0	39	0	31	0
ENSMUSG00000029397	38	0	63	0	75	0
ENSMUSG00000029405	107	0	113	0	317	0
ENSMUSG00000029415	73	0	96	0	108	0
ENSMUSG00000034826	49	0	54	0	64	0
ENSMUSG00000029426	21	0	27	0	37	0
ENSMUSG00000029381	23	0	10	0	12	0
ENSMUSG00000063015	15	0	5	0	60	0
ENSMUSG00000029486	131	0	112	0	75	0
ENSMUSG00000029326	180	0	165	0	200	0
ENSMUSG00000097772	24	0	36	0	57	0
ENSMUSG00000035310	18	0	7	0	16	0
ENSMUSG00000035297	201	0	211	0	169	0
ENSMUSG00000029319	83	0	139	0	122	0
ENSMUSG00000035266	22	0	10	0	21	0
ENSMUSG00000104761	39	0	55	0	57	0
ENSMUSG00000035234	39	0	21	0	34	0
ENSMUSG00000029314	29	0	9	0	16	0
ENSMUSG00000029313	39	0	22	0	14	0
ENSMUSG00000029312	4	0	11	0	14	0
ENSMUSG00000029304	2057	0	1799	0	2785	0
ENSMUSG00000105954	67	0	53	0	51	0
ENSMUSG00000029283	73	0	71	0	75	0
ENSMUSG00000011831	23	0	13	0	82	0
ENSMUSG00000058558	281	0	270	0	195	0
ENSMUSG00000063406	228	0	192	0	229	0
ENSMUSG00000050856	110	0	124	0	83	0
ENSMUSG00000033623	41	0	63	0	87	0
ENSMUSG00000013495	54	0	33	0	52	0
ENSMUSG00000072762	18	0	12	0	15	0
ENSMUSG00000109771	11	0	24	0	28	0
ENSMUSG00000064247	73	0	75	0	51	0
ENSMUSG00000023284	15	0	10	0	11	0
ENSMUSG00000014668	16	0	13	0	24	0
ENSMUSG00000029499	13	0	35	0	33	0
ENSMUSG00000043323	163	0	175	0	106	0
ENSMUSG00000029504	91	0	109	0	102	0
ENSMUSG00000043510	29	0	22	0	19	0
ENSMUSG00000050017	91	0	103	0	140	0
ENSMUSG00000104559	82	0	51	0	57	0
ENSMUSG00000029344	17	0	29	0	31	0
ENSMUSG00000029345	33	0	34	0	27	0
ENSMUSG00000042190	14	0	9	0	16	0
ENSMUSG00000053334	8	0	11	0	6	0
ENSMUSG00000090458	164	0	224	0	134	0
ENSMUSG00000044339	24	0	31	0	46	0
ENSMUSG00000042010	66	0	56	0	45	0
ENSMUSG00000029577	91	0	122	0	108	0
ENSMUSG00000029575	27	0	14	0	13	0
ENSMUSG00000041870	18	0	16	0	4	0
ENSMUSG00000072694	81	0	130	0	62	0
ENSMUSG00000029545	58	0	42	0	39	0
ENSMUSG00000048578	248	0	328	0	196	0
ENSMUSG00000060152	156	0	190	0	136	0
ENSMUSG00000029538	35	0	45	0	57	0
ENSMUSG00000029535	46	0	41	0	22	0
ENSMUSG00000041697	306	0	320	0	293	0
ENSMUSG00000029522	227	0	255	0	106	0
ENSMUSG00000067274	3183	0	3897	0	2978	0
ENSMUSG00000029518	41	0	44	0	41	0
ENSMUSG00000041548	157	0	189	0	168	0
ENSMUSG00000086219	44	0	76	0	40	0
ENSMUSG00000063919	7	0	21	0	19	0
ENSMUSG00000066900	99	0	131	0	112	0
ENSMUSG00000029364	49	0	79	0	79	0
ENSMUSG00000029363	183	0	194	0	208	0
ENSMUSG00000029359	25	0	46	0	30	0
ENSMUSG00000029360	26	0	17	0	22	0
ENSMUSG00000032840	52	0	39	0	30	0
ENSMUSG00000029594	68	0	87	0	45	0
ENSMUSG00000029599	79	0	54	0	41	0
ENSMUSG00000107191	51	0	52	0	24	0
ENSMUSG00000029602	12	0	5	0	23	0
ENSMUSG00000029603	23	0	5	0	28	0
ENSMUSG00000001166	9	0	10	0	8	0
ENSMUSG00000066861	12	0	14	0	15	0
ENSMUSG00000029614	89	0	99	0	99	0
ENSMUSG00000042594	18	0	21	0	21	0
ENSMUSG00000064267	5	0	11	0	17	0
ENSMUSG00000029462	152	0	169	0	199	0
ENSMUSG00000029466	16	0	15	0	10	0
ENSMUSG00000029467	93	0	110	0	158	0
ENSMUSG00000029469	5	0	10	0	10	0
ENSMUSG00000029474	28	0	4	0	70	0
ENSMUSG00000054434	5	0	23	0	11	0
ENSMUSG00000029440	16	0	34	0	39	0
ENSMUSG00000029414	104	0	100	0	183	0
ENSMUSG00000000915	13	0	21	0	18	0
ENSMUSG00000029404	9	0	20	0	14	0
ENSMUSG00000047635	6	0	9	0	11	0
ENSMUSG00000029388	70	0	134	0	75	0
ENSMUSG00000029387	24	0	25	0	20	0
ENSMUSG00000038023	41	0	27	0	23	0
ENSMUSG00000037979	10	0	9	0	6	0
ENSMUSG00000079215	31	0	34	0	29	0
ENSMUSG00000008348	96	0	77	0	47	0
ENSMUSG00000072612	12	0	14	0	5	0
ENSMUSG00000037905	39	0	44	0	74	0
ENSMUSG00000049971	37	0	58	0	56	0
ENSMUSG00000029430	77	0	106	0	70	0
ENSMUSG00000029436	11	0	33	0	19	0
ENSMUSG00000034211	223	0	303	0	160	0
ENSMUSG00000025538	17	0	59	0	12	0
ENSMUSG00000070493	1374	0	1411	0	1557	0
ENSMUSG00000025532	11	0	27	0	9	0
ENSMUSG00000025340	8	0	8	0	10	0
ENSMUSG00000056310	79	0	57	0	62	0
ENSMUSG00000029673	44	0	43	0	49	0
ENSMUSG00000061979	29	0	18	0	13	0
ENSMUSG00000023104	214	0	283	0	167	0
ENSMUSG00000040532	44	0	28	0	31	0
ENSMUSG00000005374	32	0	32	0	27	0
ENSMUSG00000029681	35	0	14	0	29	0
ENSMUSG00000040013	80	0	86	0	91	0
ENSMUSG00000039886	22	0	36	0	39	0
ENSMUSG00000039771	68	0	70	0	77	0
ENSMUSG00000029703	104	0	118	0	102	0
ENSMUSG00000039754	12	0	25	0	21	0
ENSMUSG00000007987	9	0	13	0	5	0
ENSMUSG00000004849	33	0	29	0	21	0
ENSMUSG00000023348	28	0	34	0	24	0
ENSMUSG00000029714	19	0	10	0	5	0
ENSMUSG00000037221	19	0	31	0	21	0
ENSMUSG00000093445	35	0	59	0	29	0
ENSMUSG00000029723	76	0	93	0	72	0
ENSMUSG00000029725	6	0	12	0	7	0
ENSMUSG00000037017	40	0	70	0	51	0
ENSMUSG00000019494	63	0	64	0	55	0
ENSMUSG00000019518	46	0	58	0	52	0
ENSMUSG00000036980	60	0	84	0	60	0
ENSMUSG00000036968	26	0	15	0	22	0
ENSMUSG00000036898	39	0	87	0	88	0
ENSMUSG00000058291	49	0	56	0	66	0
ENSMUSG00000025856	158	0	225	0	112	0
ENSMUSG00000025858	72	0	130	0	79	0
ENSMUSG00000053553	38	0	32	0	46	0
ENSMUSG00000053581	18	0	33	0	25	0
ENSMUSG00000029551	30	0	22	0	30	0
ENSMUSG00000029554	38	0	57	0	44	0
ENSMUSG00000029557	37	0	41	0	40	0
ENSMUSG00000056076	273	0	392	0	259	0
ENSMUSG00000000148	25	0	30	0	43	0
ENSMUSG00000039623	10	0	10	0	14	0
ENSMUSG00000050822	10	0	10	0	16	0
ENSMUSG00000001844	82	0	60	0	55	0
ENSMUSG00000079111	53	0	58	0	59	0
ENSMUSG00000039206	59	0	61	0	58	0
ENSMUSG00000001847	178	0	191	0	262	0
ENSMUSG00000118332	26	0	22	0	25	0
ENSMUSG00000051306	11	0	16	0	11	0
ENSMUSG00000029610	48	0	74	0	38	0
ENSMUSG00000079109	25	0	5	0	30	0
ENSMUSG00000066621	20	0	33	0	26	0
ENSMUSG00000047843	23	0	29	0	34	0
ENSMUSG00000038722	115	0	104	0	75	0
ENSMUSG00000038690	157	0	286	0	182	0
ENSMUSG00000055991	61	0	66	0	70	0
ENSMUSG00000007812	28	0	51	0	66	0
ENSMUSG00000029635	19	0	7	0	31	0
ENSMUSG00000029636	10	0	15	0	25	0
ENSMUSG00000016510	110	0	161	0	82	0
ENSMUSG00000029642	119	0	140	0	120	0
ENSMUSG00000029647	66	0	73	0	77	0
ENSMUSG00000029649	191	0	276	0	320	0
ENSMUSG00000001687	44	0	47	0	82	0
ENSMUSG00000066551	83	0	92	0	83	0
ENSMUSG00000041264	12	0	59	0	11	0
ENSMUSG00000051950	129	0	93	0	67	0
ENSMUSG00000033970	67	0	49	0	80	0
ENSMUSG00000012483	149	0	177	0	158	0
ENSMUSG00000029632	746	0	868	0	813	0
ENSMUSG00000052419	93	0	124	0	132	0
ENSMUSG00000044155	21	0	19	0	40	0
ENSMUSG00000029695	14	0	13	0	32	0
ENSMUSG00000023089	268	0	295	0	210	0
ENSMUSG00000043421	18	0	28	0	52	0
ENSMUSG00000029767	281	0	385	0	367	0
ENSMUSG00000004285	189	0	204	0	230	0
ENSMUSG00000059022	11	0	10	0	8	0
ENSMUSG00000029775	14	0	32	0	19	0
ENSMUSG00000029790	5	0	17	0	37	0
ENSMUSG00000051855	16	0	8	0	12	0
ENSMUSG00000053768	95	0	110	0	109	0
ENSMUSG00000001642	188	0	256	0	158	0
ENSMUSG00000061758	24	0	27	0	28	0
ENSMUSG00000038871	22	0	47	0	36	0
ENSMUSG00000073155	131	0	111	0	121	0
ENSMUSG00000029840	200	0	211	0	261	0
ENSMUSG00000042599	11	0	8	0	9	0
ENSMUSG00000086582	33	0	26	0	23	0
ENSMUSG00000029911	339	0	448	0	419	0
ENSMUSG00000039419	7	0	11	0	9	0
ENSMUSG00000025823	26	0	10	0	4	0
ENSMUSG00000057691	17	0	42	0	46	0
ENSMUSG00000039347	16	0	36	0	21	0
ENSMUSG00000007216	34	0	21	0	30	0
ENSMUSG00000029817	122	0	191	0	117	0
ENSMUSG00000050786	9	0	4	0	20	0
ENSMUSG00000004980	961	0	837	0	2031	0
ENSMUSG00000085412	25	0	21	0	15	0
ENSMUSG00000004535	127	0	170	0	194	0
ENSMUSG00000019124	26	0	35	0	14	0
ENSMUSG00000005225	30	0	23	0	36	0
ENSMUSG00000002797	23	0	19	0	16	0
ENSMUSG00000029777	547	0	576	0	567	0
ENSMUSG00000029780	27	0	20	0	27	0
ENSMUSG00000049232	7	0	12	0	19	0
ENSMUSG00000029910	163	0	171	0	314	0
ENSMUSG00000053604	17	0	16	0	9	0
ENSMUSG00000031668	9	0	12	0	9	0
ENSMUSG00000002222	62	0	79	0	74	0
ENSMUSG00000053470	84	0	89	0	87	0
ENSMUSG00000108466	11	0	17	0	7	0
ENSMUSG00000049553	90	0	132	0	109	0
ENSMUSG00000056305	83	0	60	0	54	0
ENSMUSG00000058706	24	0	26	0	41	0
ENSMUSG00000055850	169	0	180	0	192	0
ENSMUSG00000053460	19	0	19	0	20	0
ENSMUSG00000053907	150	0	142	0	119	0
ENSMUSG00000108591	77	0	65	0	45	0
ENSMUSG00000056429	128	0	133	0	169	0
ENSMUSG00000107610	20	0	20	0	17	0
ENSMUSG00000052738	37	0	19	0	22	0
ENSMUSG00000096887	111	0	168	0	97	0
ENSMUSG00000035125	26	0	51	0	33	0
ENSMUSG00000000628	338	0	373	0	360	0
ENSMUSG00000030041	10	0	20	0	4	0
ENSMUSG00000000693	40	0	65	0	31	0
ENSMUSG00000079511	74	0	100	0	68	0
ENSMUSG00000030037	74	0	100	0	67	0
ENSMUSG00000030036	15	0	5	0	19	0
ENSMUSG00000030035	28	0	36	0	27	0
ENSMUSG00000030032	28	0	25	0	16	0
ENSMUSG00000043131	169	0	175	0	200	0
ENSMUSG00000045160	12	0	20	0	34	0
ENSMUSG00000085794	13	0	16	0	13	0
ENSMUSG00000045896	71	0	87	0	94	0
ENSMUSG00000054226	27	0	48	0	34	0
ENSMUSG00000030002	25	0	15	0	42	0
ENSMUSG00000097048	49	0	88	0	36	0
ENSMUSG00000001157	9	0	30	0	33	0
ENSMUSG00000029993	84	0	94	0	98	0
ENSMUSG00000029992	31	0	28	0	45	0
ENSMUSG00000030051	15	0	6	0	12	0
ENSMUSG00000030056	58	0	81	0	81	0
ENSMUSG00000044927	29	0	25	0	8	0
ENSMUSG00000079477	231	0	221	0	250	0
ENSMUSG00000030062	57	0	72	0	48	0
ENSMUSG00000030082	80	0	153	0	117	0
ENSMUSG00000107659	50	0	66	0	32	0
ENSMUSG00000030083	73	0	74	0	55	0
ENSMUSG00000030084	63	0	45	0	59	0
ENSMUSG00000030086	16	0	31	0	16	0
ENSMUSG00000000811	24	0	26	0	17	0
ENSMUSG00000034430	27	0	46	0	53	0
ENSMUSG00000030087	20	0	23	0	16	0
ENSMUSG00000030088	39	0	45	0	45	0
ENSMUSG00000030089	17	0	25	0	18	0
ENSMUSG00000034312	14	0	26	0	23	0
ENSMUSG00000034245	16	0	22	0	16	0
ENSMUSG00000030095	75	0	57	0	61	0
ENSMUSG00000030094	30	0	42	0	25	0
ENSMUSG00000034192	189	0	262	0	221	0
ENSMUSG00000108584	87	0	140	0	96	0
ENSMUSG00000034083	29	0	25	0	39	0
ENSMUSG00000014551	124	0	155	0	127	0
ENSMUSG00000014550	104	0	71	0	59	0
ENSMUSG00000048636	14	0	19	0	25	0
ENSMUSG00000045100	13	0	13	0	6	0
ENSMUSG00000061838	163	0	256	0	303	0
ENSMUSG00000030059	29	0	27	0	19	0
ENSMUSG00000030061	133	0	152	0	191	0
ENSMUSG00000052144	16	0	12	0	35	0
ENSMUSG00000013736	135	0	169	0	194	0
ENSMUSG00000005362	82	0	118	0	105	0
ENSMUSG00000030101	27	0	32	0	44	0
ENSMUSG00000030103	51	0	52	0	43	0
ENSMUSG00000030105	175	0	152	0	172	0
ENSMUSG00000030104	36	0	25	0	24	0
ENSMUSG00000034269	23	0	40	0	24	0
ENSMUSG00000030271	9	0	15	0	8	0
ENSMUSG00000030284	30	0	47	0	26	0
ENSMUSG00000033940	241	0	256	0	204	0
ENSMUSG00000030316	34	0	42	0	46	0
ENSMUSG00000000439	113	0	181	0	138	0
ENSMUSG00000000441	91	0	144	0	115	0
ENSMUSG00000030322	19	0	29	0	34	0
ENSMUSG00000107577	60	0	54	0	84	0
ENSMUSG00000042129	9	0	16	0	18	0
ENSMUSG00000042097	29	0	16	0	47	0
ENSMUSG00000042079	109	0	93	0	716	0
ENSMUSG00000107608	15	0	19	0	3	0
ENSMUSG00000007827	48	0	66	0	72	0
ENSMUSG00000030168	243	0	284	0	335	0
ENSMUSG00000030166	32	0	39	0	30	0
ENSMUSG00000002897	23	0	22	0	3	0
ENSMUSG00000004446	146	0	152	0	162	0
ENSMUSG00000067825	10	0	13	0	8	0
ENSMUSG00000030111	24	0	20	0	29	0
ENSMUSG00000007458	21	0	10	0	13	0
ENSMUSG00000040669	223	0	248	0	202	0
ENSMUSG00000012396	478	0	480	0	1196	0
ENSMUSG00000030327	103	0	86	0	123	0
ENSMUSG00000005069	8	0	38	0	18	0
ENSMUSG00000004264	136	0	114	0	93	0
ENSMUSG00000087327	21	0	17	0	13	0
ENSMUSG00000023505	136	0	187	0	142	0
ENSMUSG00000030122	59	0	60	0	46	0
ENSMUSG00000038252	116	0	149	0	141	0
ENSMUSG00000067702	195	0	262	0	141	0
ENSMUSG00000030342	87	0	117	0	127	0
ENSMUSG00000001930	28	0	15	0	21	0
ENSMUSG00000030346	25	0	22	0	27	0
ENSMUSG00000038028	223	0	258	0	164	0
ENSMUSG00000030350	21	0	17	0	21	0
ENSMUSG00000030352	12	0	8	0	7	0
ENSMUSG00000030353	14	0	34	0	23	0
ENSMUSG00000097253	10	0	6	0	14	0
ENSMUSG00000030359	20	0	23	0	19	0
ENSMUSG00000030161	20	0	19	0	13	0
ENSMUSG00000030189	76	0	142	0	322	0
ENSMUSG00000030200	32	0	35	0	40	0
ENSMUSG00000032641	60	0	52	0	64	0
ENSMUSG00000030204	81	0	98	0	59	0
ENSMUSG00000046733	12	0	7	0	22	0
ENSMUSG00000030207	20	0	21	0	18	0
ENSMUSG00000060032	38	0	32	0	44	0
ENSMUSG00000030216	214	0	267	0	299	0
ENSMUSG00000030222	5	0	8	0	35	0
ENSMUSG00000030225	45	0	45	0	56	0
ENSMUSG00000041671	68	0	92	0	84	0
ENSMUSG00000030246	143	0	140	0	90	0
ENSMUSG00000030282	155	0	168	0	140	0
ENSMUSG00000030275	136	0	139	0	193	0
ENSMUSG00000030268	1367	0	1325	0	1429	0
ENSMUSG00000040370	15	0	20	0	19	0
ENSMUSG00000030265	67	0	109	0	129	0
ENSMUSG00000067338	23	0	16	0	8	0
ENSMUSG00000040242	104	0	124	0	102	0
ENSMUSG00000040234	111	0	133	0	174	0
ENSMUSG00000030291	197	0	178	0	248	0
ENSMUSG00000001630	61	0	55	0	50	0
ENSMUSG00000040102	14	0	15	0	16	0
ENSMUSG00000030301	10	0	14	0	9	0
ENSMUSG00000030304	43	0	32	0	54	0
ENSMUSG00000032712	180	0	247	0	209	0
ENSMUSG00000003452	7	0	24	0	5	0
ENSMUSG00000035458	7	0	11	0	7	0
ENSMUSG00000063802	95	0	69	0	51	0
ENSMUSG00000051811	24	0	29	0	45	0
ENSMUSG00000030431	6	0	10	0	9	0
ENSMUSG00000061374	264	0	341	0	240	0
ENSMUSG00000030435	335	0	333	0	307	0
ENSMUSG00000053367	24	0	29	0	19	0
ENSMUSG00000055150	7	0	9	0	10	0
ENSMUSG00000070837	104	0	82	0	54	0
ENSMUSG00000034538	14	0	6	0	9	0
ENSMUSG00000070822	34	0	59	0	45	0
ENSMUSG00000005575	16	0	20	0	7	0
ENSMUSG00000117853	37	0	61	0	47	0
ENSMUSG00000041571	49	0	56	0	28	0
ENSMUSG00000006019	17	0	5	0	8	0
ENSMUSG00000091811	15	0	15	0	7	0
ENSMUSG00000008036	69	0	39	0	37	0
ENSMUSG00000003099	14	0	9	0	7	0
ENSMUSG00000074358	22	0	20	0	4	0
ENSMUSG00000030410	47	0	55	0	43	0
ENSMUSG00000040824	18	0	9	0	6	0
ENSMUSG00000002992	7	0	8	0	12	0
ENSMUSG00000109350	7	0	8	0	12	0
ENSMUSG00000040564	121	0	106	0	66	0
ENSMUSG00000053175	12	0	7	0	22	0
ENSMUSG00000087598	14	0	8	0	11	0
ENSMUSG00000002210	25	0	14	0	22	0
ENSMUSG00000064264	61	0	43	0	35	0
ENSMUSG00000054169	26	0	28	0	30	0
ENSMUSG00000040952	1530	0	1595	0	1258	0
ENSMUSG00000003380	71	0	69	0	52	0
ENSMUSG00000057177	18	0	13	0	7	0
ENSMUSG00000090330	6	0	9	0	12	0
ENSMUSG00000005447	33	0	86	0	63	0
ENSMUSG00000060376	31	0	28	0	12	0
ENSMUSG00000061286	52	0	49	0	47	0
ENSMUSG00000040650	113	0	120	0	59	0
ENSMUSG00000089661	6	0	10	0	9	0
ENSMUSG00000078786	37	0	45	0	50	0
ENSMUSG00000089832	9	0	23	0	14	0
ENSMUSG00000040466	106	0	135	0	114	0
ENSMUSG00000008384	15	0	19	0	17	0
ENSMUSG00000078779	16	0	28	0	18	0
ENSMUSG00000096916	33	0	55	0	58	0
ENSMUSG00000030603	238	0	334	0	235	0
ENSMUSG00000070705	5	0	15	0	9	0
ENSMUSG00000003438	129	0	150	0	109	0
ENSMUSG00000003437	41	0	73	0	66	0
ENSMUSG00000030602	22	0	50	0	34	0
ENSMUSG00000037463	11	0	18	0	17	0
ENSMUSG00000053898	60	0	113	0	84	0
ENSMUSG00000053565	408	0	444	0	347	0
ENSMUSG00000074227	32	0	16	0	14	0
ENSMUSG00000047473	16	0	13	0	9	0
ENSMUSG00000049421	125	0	124	0	152	0
ENSMUSG00000001794	1135	0	1334	0	1111	0
ENSMUSG00000042831	60	0	72	0	59	0
ENSMUSG00000019737	22	0	40	0	26	0
ENSMUSG00000074211	28	0	43	0	25	0
ENSMUSG00000006651	35	0	12	0	28	0
ENSMUSG00000006649	27	0	20	0	18	0
ENSMUSG00000087009	11	0	11	0	19	0
ENSMUSG00000036854	12	0	11	0	7	0
ENSMUSG00000036845	27	0	36	0	12	0
ENSMUSG00000078765	39	0	24	0	23	0
ENSMUSG00000109378	39	0	24	0	27	0
ENSMUSG00000036733	25	0	42	0	19	0
ENSMUSG00000094365	42	0	52	0	29	0
ENSMUSG00000078762	47	0	31	0	30	0
ENSMUSG00000006315	32	0	73	0	25	0
ENSMUSG00000074199	15	0	28	0	57	0
ENSMUSG00000019429	10	0	21	0	19	0
ENSMUSG00000036459	39	0	39	0	31	0
ENSMUSG00000085105	68	0	37	0	59	0
ENSMUSG00000066568	146	0	192	0	272	0
ENSMUSG00000063931	96	0	149	0	98	0
ENSMUSG00000063808	10	0	14	0	6	0
ENSMUSG00000034875	238	0	202	0	243	0
ENSMUSG00000030417	114	0	92	0	95	0
ENSMUSG00000096990	26	0	29	0	46	0
ENSMUSG00000002068	263	0	317	0	235	0
ENSMUSG00000074170	42	0	47	0	31	0
ENSMUSG00000030423	75	0	126	0	101	0
ENSMUSG00000056383	18	0	35	0	58	0
ENSMUSG00000074166	16	0	11	0	11	0
ENSMUSG00000090744	38	0	57	0	48	0
ENSMUSG00000092335	27	0	47	0	21	0
ENSMUSG00000012640	23	0	24	0	57	0
ENSMUSG00000004610	70	0	84	0	50	0
ENSMUSG00000107482	69	0	80	0	48	0
ENSMUSG00000038888	20	0	23	0	19	0
ENSMUSG00000030693	21	0	17	0	10	0
ENSMUSG00000045411	31	0	29	0	12	0
ENSMUSG00000008140	171	0	220	0	184	0
ENSMUSG00000038644	37	0	57	0	47	0
ENSMUSG00000060601	35	0	28	0	24	0
ENSMUSG00000002205	74	0	101	0	71	0
ENSMUSG00000038502	20	0	45	0	9	0
ENSMUSG00000019539	9	0	14	0	10	0
ENSMUSG00000110279	620	0	732	0	611	0
ENSMUSG00000007833	24	0	30	0	17	0
ENSMUSG00000003423	37	0	96	0	24	0
ENSMUSG00000030796	130	0	138	0	141	0
ENSMUSG00000050708	3672	0	4278	0	3784	0
ENSMUSG00000110350	1125	0	1165	0	908	0
ENSMUSG00000003873	44	0	48	0	27	0
ENSMUSG00000030825	181	0	195	0	227	0
ENSMUSG00000109644	9	0	24	0	5	0
ENSMUSG00000030826	107	0	121	0	78	0
ENSMUSG00000044562	19	0	80	0	51	0
ENSMUSG00000110357	8	0	24	0	9	0
ENSMUSG00000053801	96	0	179	0	160	0
ENSMUSG00000030839	19	0	9	0	11	0
ENSMUSG00000040026	22	0	10	0	14	0
ENSMUSG00000049516	6	0	12	0	13	0
ENSMUSG00000030471	17	0	29	0	5	0
ENSMUSG00000046179	14	0	14	0	30	0
ENSMUSG00000039745	10	0	24	0	19	0
ENSMUSG00000097864	15	0	8	0	8	0
ENSMUSG00000092118	8	0	11	0	19	0
ENSMUSG00000102252	34	0	29	0	36	0
ENSMUSG00000070526	13	0	5	0	21	0
ENSMUSG00000052040	23	0	13	0	33	0
ENSMUSG00000030521	65	0	81	0	106	0
ENSMUSG00000033429	8	0	13	0	34	0
ENSMUSG00000070520	6	0	8	0	17	0
ENSMUSG00000078681	53	0	70	0	48	0
ENSMUSG00000030512	182	0	196	0	186	0
ENSMUSG00000075701	42	0	44	0	16	0
ENSMUSG00000032640	23	0	23	0	22	0
ENSMUSG00000015134	16	0	16	0	11	0
ENSMUSG00000042659	47	0	56	0	34	0
ENSMUSG00000055652	22	0	44	0	38	0
ENSMUSG00000030610	10	0	18	0	14	0
ENSMUSG00000030605	389	0	389	0	342	0
ENSMUSG00000039194	25	0	21	0	17	0
ENSMUSG00000025726	122	0	102	0	88	0
ENSMUSG00000061787	55	0	92	0	56	0
ENSMUSG00000045795	27	0	39	0	39	0
ENSMUSG00000025813	33	0	84	0	73	0
ENSMUSG00000109194	18	0	30	0	28	0
ENSMUSG00000038646	9	0	13	0	63	0
ENSMUSG00000025103	37	0	62	0	70	0
ENSMUSG00000070462	13	0	13	0	23	0
ENSMUSG00000038459	28	0	44	0	28	0
ENSMUSG00000015709	12	0	6	0	10	0
ENSMUSG00000030629	56	0	79	0	89	0
ENSMUSG00000030560	33	0	28	0	63	0
ENSMUSG00000030559	9	0	27	0	41	0
ENSMUSG00000039428	17	0	22	0	26	0
ENSMUSG00000030619	18	0	11	0	8	0
ENSMUSG00000039361	52	0	39	0	64	0
ENSMUSG00000030614	60	0	64	0	74	0
ENSMUSG00000041328	18	0	31	0	30	0
ENSMUSG00000085560	29	0	20	0	14	0
ENSMUSG00000018995	19	0	15	0	11	0
ENSMUSG00000035704	43	0	65	0	51	0
ENSMUSG00000030647	299	0	356	0	456	0
ENSMUSG00000025439	152	0	193	0	118	0
ENSMUSG00000030774	55	0	51	0	50	0
ENSMUSG00000030753	18	0	30	0	52	0
ENSMUSG00000052396	31	0	54	0	33	0
ENSMUSG00000070436	29	0	52	0	48	0
ENSMUSG00000030744	5402	0	6540	0	5305	0
ENSMUSG00000035239	10	0	11	0	9	0
ENSMUSG00000035227	128	0	160	0	109	0
ENSMUSG00000058761	7	0	11	0	9	0
ENSMUSG00000030726	103	0	213	0	139	0
ENSMUSG00000030725	46	0	55	0	60	0
ENSMUSG00000044881	66	0	83	0	72	0
ENSMUSG00000030704	56	0	61	0	98	0
ENSMUSG00000029461	20	0	28	0	42	0
ENSMUSG00000047767	42	0	49	0	20	0
ENSMUSG00000032812	16	0	19	0	19	0
ENSMUSG00000063550	158	0	102	0	77	0
ENSMUSG00000030990	24	0	68	0	56	0
ENSMUSG00000030978	595	0	655	0	647	0
ENSMUSG00000072244	334	0	460	0	466	0
ENSMUSG00000044465	39	0	35	0	39	0
ENSMUSG00000030897	5	0	11	0	10	0
ENSMUSG00000036989	4	0	12	0	12	0
ENSMUSG00000030894	107	0	93	0	134	0
ENSMUSG00000030879	707	0	754	0	689	0
ENSMUSG00000036528	11	0	10	0	7	0
ENSMUSG00000031029	579	0	611	0	582	0
ENSMUSG00000031027	63	0	62	0	58	0
ENSMUSG00000046364	93	0	128	0	118	0
ENSMUSG00000031016	54	0	61	0	63	0
ENSMUSG00000031015	55	0	50	0	52	0
ENSMUSG00000038371	25	0	19	0	23	0
ENSMUSG00000005686	27	0	18	0	24	0
ENSMUSG00000030788	19	0	10	0	45	0
ENSMUSG00000005609	18	0	41	0	34	0
ENSMUSG00000005610	200	0	261	0	189	0
ENSMUSG00000059263	51	0	17	0	36	0
ENSMUSG00000030770	18	0	13	0	6	0
ENSMUSG00000038187	12	0	18	0	16	0
ENSMUSG00000030759	33	0	30	0	59	0
ENSMUSG00000030754	101	0	87	0	67	0
ENSMUSG00000030751	708	0	858	0	764	0
ENSMUSG00000030663	69	0	76	0	66	0
ENSMUSG00000090862	48	0	46	0	41	0
ENSMUSG00000108738	22	0	23	0	38	0
ENSMUSG00000030652	141	0	133	0	147	0
ENSMUSG00000042246	85	0	49	0	76	0
ENSMUSG00000109284	3	0	28	0	14	0
ENSMUSG00000033917	16	0	55	0	33	0
ENSMUSG00000030942	79	0	79	0	93	0
ENSMUSG00000030924	13	0	15	0	12	0
ENSMUSG00000030922	19	0	6	0	6	0
ENSMUSG00000030887	93	0	128	0	256	0
ENSMUSG00000046096	10	0	22	0	26	0
ENSMUSG00000030878	58	0	29	0	71	0
ENSMUSG00000030876	10	0	11	0	9	0
ENSMUSG00000063317	28	0	14	0	11	0
ENSMUSG00000044702	12	0	6	0	11	0
ENSMUSG00000030868	108	0	79	0	68	0
ENSMUSG00000030867	33	0	44	0	40	0
ENSMUSG00000030779	104	0	123	0	124	0
ENSMUSG00000030766	85	0	96	0	97	0
ENSMUSG00000030763	187	0	274	0	209	0
ENSMUSG00000030750	169	0	209	0	206	0
ENSMUSG00000030741	30	0	51	0	33	0
ENSMUSG00000030722	53	0	63	0	109	0
ENSMUSG00000030727	133	0	150	0	112	0
ENSMUSG00000030738	339	0	426	0	310	0
ENSMUSG00000030720	28	0	31	0	23	0
ENSMUSG00000030717	20	0	32	0	32	0
ENSMUSG00000059772	49	0	58	0	44	0
ENSMUSG00000047721	33	0	23	0	36	0
ENSMUSG00000063065	28	0	34	0	31	0
ENSMUSG00000042606	126	0	128	0	140	0
ENSMUSG00000059981	6	0	17	0	7	0
ENSMUSG00000030682	46	0	87	0	39	0
ENSMUSG00000030681	33	0	30	0	45	0
ENSMUSG00000092534	10	0	10	0	6	0
ENSMUSG00000030680	41	0	44	0	22	0
ENSMUSG00000107068	41	0	44	0	22	0
ENSMUSG00000030677	24	0	40	0	33	0
ENSMUSG00000045165	17	0	44	0	30	0
ENSMUSG00000030672	386	0	437	0	328	0
ENSMUSG00000000486	200	0	262	0	225	0
ENSMUSG00000045598	80	0	126	0	81	0
ENSMUSG00000054716	13	0	21	0	4	0
ENSMUSG00000049091	59	0	60	0	61	0
ENSMUSG00000108806	26	0	19	0	10	0
ENSMUSG00000054381	8	0	13	0	13	0
ENSMUSG00000030793	73	0	54	0	95	0
ENSMUSG00000055319	58	0	68	0	66	0
ENSMUSG00000108713	19	0	51	0	40	0
ENSMUSG00000042055	74	0	100	0	71	0
ENSMUSG00000030850	33	0	61	0	42	0
ENSMUSG00000040331	621	0	740	0	708	0
ENSMUSG00000006205	133	0	101	0	59	0
ENSMUSG00000063179	54	0	34	0	43	0
ENSMUSG00000030861	10	0	7	0	18	0
ENSMUSG00000066979	211	0	177	0	165	0
ENSMUSG00000030934	208	0	209	0	281	0
ENSMUSG00000048528	39	0	37	0	28	0
ENSMUSG00000030956	20	0	35	0	33	0
ENSMUSG00000030960	7	0	22	0	20	0
ENSMUSG00000030965	34	0	38	0	74	0
ENSMUSG00000030979	20	0	18	0	19	0
ENSMUSG00000030983	79	0	150	0	105	0
ENSMUSG00000030986	127	0	162	0	167	0
ENSMUSG00000031004	203	0	293	0	215	0
ENSMUSG00000054612	20	0	29	0	8	0
ENSMUSG00000040139	17	0	32	0	49	0
ENSMUSG00000031068	225	0	238	0	231	0
ENSMUSG00000041775	17	0	35	0	5	0
ENSMUSG00000041769	106	0	49	0	99	0
ENSMUSG00000078566	51	0	52	0	148	0
ENSMUSG00000109881	68	0	33	0	114	0
ENSMUSG00000025477	22	0	28	0	17	0
ENSMUSG00000025465	133	0	142	0	157	0
ENSMUSG00000025464	27	0	52	0	38	0
ENSMUSG00000039018	38	0	38	0	52	0
ENSMUSG00000025480	20	0	14	0	16	0
ENSMUSG00000025484	93	0	88	0	72	0
ENSMUSG00000025487	76	0	94	0	81	0
ENSMUSG00000062031	30	0	37	0	13	0
ENSMUSG00000025499	128	0	124	0	75	0
ENSMUSG00000051007	14	0	20	0	20	0
ENSMUSG00000025507	52	0	85	0	56	0
ENSMUSG00000025508	24	0	15	0	16	0
ENSMUSG00000025509	41	0	24	0	13	0
ENSMUSG00000002957	96	0	142	0	105	0
ENSMUSG00000110040	11	0	35	0	11	0
ENSMUSG00000007891	161	0	178	0	142	0
ENSMUSG00000000031	8	0	12	0	14	0
ENSMUSG00000000244	21	0	28	0	33	0
ENSMUSG00000037706	93	0	120	0	135	0
ENSMUSG00000045752	34	0	45	0	39	0
ENSMUSG00000031090	16	0	8	0	12	0
ENSMUSG00000058454	66	0	97	0	102	0
ENSMUSG00000050917	284	0	304	0	204	0
ENSMUSG00000031072	47	0	98	0	58	0
ENSMUSG00000070348	49	0	147	0	110	0
ENSMUSG00000040459	104	0	174	0	199	0
ENSMUSG00000049717	10	0	24	0	19	0
ENSMUSG00000040396	17	0	24	0	28	0
ENSMUSG00000038894	21	0	18	0	42	0
ENSMUSG00000031458	69	0	31	0	44	0
ENSMUSG00000051978	23	0	41	0	50	0
ENSMUSG00000031479	45	0	65	0	63	0
ENSMUSG00000031533	44	0	53	0	48	0
ENSMUSG00000008892	294	0	380	0	285	0
ENSMUSG00000031545	20	0	22	0	16	0
ENSMUSG00000031548	256	0	277	0	245	0
ENSMUSG00000031556	44	0	32	0	32	0
ENSMUSG00000086289	74	0	75	0	117	0
ENSMUSG00000031570	12	0	3	0	18	0
ENSMUSG00000013878	23	0	36	0	10	0
ENSMUSG00000037214	21	0	30	0	30	0
ENSMUSG00000031488	14	0	14	0	10	0
ENSMUSG00000031490	1386	0	1749	0	1323	0
ENSMUSG00000031577	56	0	91	0	66	0
ENSMUSG00000031578	195	0	259	0	167	0
ENSMUSG00000009628	34	0	30	0	47	0
ENSMUSG00000031513	20	0	14	0	18	0
ENSMUSG00000031532	105	0	80	0	82	0
ENSMUSG00000046794	12	0	4	0	22	0
ENSMUSG00000031527	92	0	60	0	87	0
ENSMUSG00000039633	15	0	13	0	31	0
ENSMUSG00000039431	34	0	34	0	33	0
ENSMUSG00000031590	6	0	9	0	15	0
ENSMUSG00000091490	106	0	128	0	150	0
ENSMUSG00000051176	217	0	230	0	377	0
ENSMUSG00000031634	43	0	22	0	36	0
ENSMUSG00000031633	151	0	104	0	263	0
ENSMUSG00000031628	34	0	43	0	44	0
ENSMUSG00000031568	21	0	12	0	17	0
ENSMUSG00000031521	20	0	30	0	19	0
ENSMUSG00000039396	7	0	11	0	17	0
ENSMUSG00000031520	13	0	23	0	18	0
ENSMUSG00000054408	60	0	112	0	91	0
ENSMUSG00000031608	6	0	6	0	41	0
ENSMUSG00000031641	49	0	44	0	33	0
ENSMUSG00000025521	133	0	170	0	138	0
ENSMUSG00000079042	57	0	56	0	88	0
ENSMUSG00000031864	33	0	50	0	34	0
ENSMUSG00000015568	27	0	23	0	21	0
ENSMUSG00000006273	121	0	88	0	169	0
ENSMUSG00000059897	7	0	11	0	28	0
ENSMUSG00000079038	8	0	7	0	23	0
ENSMUSG00000060427	17	0	16	0	14	0
ENSMUSG00000054648	86	0	82	0	95	0
ENSMUSG00000036199	296	0	328	0	303	0
ENSMUSG00000011306	33	0	49	0	25	0
ENSMUSG00000002343	21	0	20	0	9	0
ENSMUSG00000057788	29	0	15	0	17	0
ENSMUSG00000055681	151	0	139	0	139	0
ENSMUSG00000058833	12	0	26	0	5	0
ENSMUSG00000090137	7	0	16	0	8	0
ENSMUSG00000019139	245	0	235	0	155	0
ENSMUSG00000045128	197	0	227	0	153	0
ENSMUSG00000019261	94	0	67	0	62	0
ENSMUSG00000035439	54	0	62	0	63	0
ENSMUSG00000031820	73	0	102	0	53	0
ENSMUSG00000046295	46	0	33	0	25	0
ENSMUSG00000034880	108	0	116	0	87	0
ENSMUSG00000074247	42	0	46	0	31	0
ENSMUSG00000046718	4	0	10	0	13	0
ENSMUSG00000031805	20	0	16	0	31	0
ENSMUSG00000052446	159	0	167	0	167	0
ENSMUSG00000003039	94	0	90	0	108	0
ENSMUSG00000003033	95	0	58	0	47	0
ENSMUSG00000034518	29	0	19	0	17	0
ENSMUSG00000005413	36	0	43	0	43	0
ENSMUSG00000005410	430	0	559	0	367	0
ENSMUSG00000037148	13	0	19	0	6	0
ENSMUSG00000031617	33	0	32	0	24	0
ENSMUSG00000031684	9	0	31	0	29	0
ENSMUSG00000031683	263	0	223	0	199	0
ENSMUSG00000031681	26	0	26	0	25	0
ENSMUSG00000031714	231	0	285	0	231	0
ENSMUSG00000038250	31	0	48	0	42	0
ENSMUSG00000031711	118	0	113	0	113	0
ENSMUSG00000035151	19	0	7	0	7	0
ENSMUSG00000063253	30	0	18	0	54	0
ENSMUSG00000031708	135	0	144	0	126	0
ENSMUSG00000002885	37	0	47	0	31	0
ENSMUSG00000005470	86	0	78	0	61	0
ENSMUSG00000079003	22	0	53	0	19	0
ENSMUSG00000074217	14	0	12	0	12	0
ENSMUSG00000047986	30	0	10	0	17	0
ENSMUSG00000004996	9	0	22	0	13	0
ENSMUSG00000053560	57	0	42	0	59	0
ENSMUSG00000001909	132	0	143	0	93	0
ENSMUSG00000003809	83	0	68	0	87	0
ENSMUSG00000052926	133	0	145	0	88	0
ENSMUSG00000052837	27	0	29	0	19	0
ENSMUSG00000005142	25	0	49	0	40	0
ENSMUSG00000031696	247	0	250	0	550	0
ENSMUSG00000031697	289	0	280	0	227	0
ENSMUSG00000031700	30	0	39	0	13	0
ENSMUSG00000097248	11	0	32	0	33	0
ENSMUSG00000036810	37	0	42	0	58	0
ENSMUSG00000031657	52	0	79	0	71	0
ENSMUSG00000031660	36	0	56	0	26	0
ENSMUSG00000031665	40	0	43	0	43	0
ENSMUSG00000031666	17	0	12	0	18	0
ENSMUSG00000109727	13	0	13	0	12	0
ENSMUSG00000031740	12	0	25	0	11	0
ENSMUSG00000033009	69	0	60	0	82	0
ENSMUSG00000031762	200	0	177	0	159	0
ENSMUSG00000031765	1346	0	1353	0	1118	0
ENSMUSG00000032939	105	0	146	0	145	0
ENSMUSG00000031774	99	0	110	0	51	0
ENSMUSG00000050079	11	0	23	0	34	0
ENSMUSG00000031776	20	0	43	0	33	0
ENSMUSG00000046707	72	0	88	0	113	0
ENSMUSG00000031671	35	0	46	0	53	0
ENSMUSG00000036534	9	0	8	0	11	0
ENSMUSG00000031672	367	0	427	0	311	0
ENSMUSG00000035824	15	0	12	0	22	0
ENSMUSG00000054400	29	0	30	0	33	0
ENSMUSG00000035770	51	0	28	0	66	0
ENSMUSG00000048371	46	0	67	0	73	0
ENSMUSG00000031879	88	0	92	0	103	0
ENSMUSG00000014859	35	0	51	0	41	0
ENSMUSG00000014778	6	0	14	0	13	0
ENSMUSG00000013160	20	0	50	0	13	0
ENSMUSG00000005698	8	0	21	0	31	0
ENSMUSG00000005699	23	0	15	0	4	0
ENSMUSG00000031901	9	0	10	0	24	0
ENSMUSG00000045538	13	0	16	0	6	0
ENSMUSG00000033106	30	0	22	0	24	0
ENSMUSG00000000303	365	0	432	0	553	0
ENSMUSG00000031913	29	0	28	0	21	0
ENSMUSG00000078931	34	0	67	0	64	0
ENSMUSG00000031916	48	0	88	0	96	0
ENSMUSG00000031921	60	0	54	0	43	0
ENSMUSG00000031924	173	0	217	0	220	0
ENSMUSG00000039067	159	0	190	0	153	0
ENSMUSG00000037993	16	0	40	0	17	0
ENSMUSG00000078143	13	0	31	0	46	0
ENSMUSG00000033658	41	0	55	0	79	0
ENSMUSG00000031960	359	0	435	0	331	0
ENSMUSG00000055835	15	0	19	0	28	0
ENSMUSG00000031955	30	0	50	0	45	0
ENSMUSG00000031954	160	0	278	0	241	0
ENSMUSG00000031950	161	0	233	0	267	0
ENSMUSG00000033430	52	0	74	0	69	0
ENSMUSG00000031758	16	0	19	0	24	0
ENSMUSG00000047388	103	0	79	0	85	0
ENSMUSG00000034424	926	0	1172	0	880	0
ENSMUSG00000034416	14	0	28	0	17	0
ENSMUSG00000034390	22	0	14	0	12	0
ENSMUSG00000034330	113	0	72	0	118	0
ENSMUSG00000031839	175	0	202	0	143	0
ENSMUSG00000074064	14	0	10	0	20	0
ENSMUSG00000034189	29	0	43	0	22	0
ENSMUSG00000031831	28	0	47	0	17	0
ENSMUSG00000031832	25	0	41	0	31	0
ENSMUSG00000031826	355	0	509	0	405	0
ENSMUSG00000097919	13	0	49	0	29	0
ENSMUSG00000031816	28	0	23	0	7	0
ENSMUSG00000031812	447	0	469	0	417	0
ENSMUSG00000061410	6	0	7	0	16	0
ENSMUSG00000025316	25	0	13	0	27	0
ENSMUSG00000006519	38	0	24	0	17	0
ENSMUSG00000006517	17	0	26	0	19	0
ENSMUSG00000014470	6	0	10	0	11	0
ENSMUSG00000006589	587	0	558	0	437	0
ENSMUSG00000015013	116	0	195	0	130	0
ENSMUSG00000110440	4	0	14	0	11	0
ENSMUSG00000000740	280	0	232	0	238	0
ENSMUSG00000000743	124	0	183	0	104	0
ENSMUSG00000062380	8	0	35	0	11	0
ENSMUSG00000001482	96	0	100	0	87	0
ENSMUSG00000031967	92	0	166	0	126	0
ENSMUSG00000110547	24	0	24	0	40	0
ENSMUSG00000038697	68	0	46	0	69	0
ENSMUSG00000037300	23	0	27	0	34	0
ENSMUSG00000031982	14	0	9	0	13	0
ENSMUSG00000031985	138	0	160	0	159	0
ENSMUSG00000074030	25	0	32	0	29	0
ENSMUSG00000031986	30	0	24	0	11	0
ENSMUSG00000031987	42	0	12	0	22	0
ENSMUSG00000056820	31	0	51	0	49	0
ENSMUSG00000031851	33	0	20	0	26	0
ENSMUSG00000033998	47	0	51	0	46	0
ENSMUSG00000051671	29	0	35	0	50	0
ENSMUSG00000090290	16	0	19	0	28	0
ENSMUSG00000051495	9	0	12	0	30	0
ENSMUSG00000093904	110	0	126	0	146	0
ENSMUSG00000033931	35	0	44	0	27	0
ENSMUSG00000025809	79	0	93	0	130	0
ENSMUSG00000071302	21	0	33	0	14	0
ENSMUSG00000110605	4	0	24	0	15	0
ENSMUSG00000057367	22	0	31	0	55	0
ENSMUSG00000031922	105	0	97	0	164	0
ENSMUSG00000031934	10	0	15	0	13	0
ENSMUSG00000051118	72	0	72	0	80	0
ENSMUSG00000045519	20	0	15	0	9	0
ENSMUSG00000004100	52	0	42	0	26	0
ENSMUSG00000010205	40	0	67	0	31	0
ENSMUSG00000097439	55	0	50	0	35	0
ENSMUSG00000003308	100	0	93	0	79	0
ENSMUSG00000096472	34	0	49	0	46	0
ENSMUSG00000002825	41	0	108	0	80	0
ENSMUSG00000032180	40	0	41	0	20	0
ENSMUSG00000032182	105	0	187	0	98	0
ENSMUSG00000040883	18	0	20	0	7	0
ENSMUSG00000001348	79	0	46	0	65	0
ENSMUSG00000035443	72	0	98	0	73	0
ENSMUSG00000031988	40	0	41	0	31	0
ENSMUSG00000031993	3	0	12	0	19	0
ENSMUSG00000039048	3	0	15	0	12	0
ENSMUSG00000032044	53	0	92	0	39	0
ENSMUSG00000032103	39	0	43	0	87	0
ENSMUSG00000050555	30	0	41	0	37	0
ENSMUSG00000062762	75	0	82	0	105	0
ENSMUSG00000035934	3	0	11	0	23	0
ENSMUSG00000011114	424	0	425	0	345	0
ENSMUSG00000040111	26	0	20	0	7	0
ENSMUSG00000015656	1408	0	1693	0	1041	0
ENSMUSG00000032018	28	0	58	0	68	0
ENSMUSG00000053128	15	0	14	0	14	0
ENSMUSG00000111632	14	0	5	0	11	0
ENSMUSG00000049932	227	0	222	0	116	0
ENSMUSG00000032126	176	0	208	0	106	0
ENSMUSG00000043923	11	0	22	0	25	0
ENSMUSG00000032097	13	0	13	0	14	0
ENSMUSG00000038717	5	0	13	0	10	0
ENSMUSG00000110899	59	0	59	0	186	0
ENSMUSG00000066705	70	0	51	0	50	0
ENSMUSG00000032078	107	0	153	0	99	0
ENSMUSG00000032077	20	0	2	0	18	0
ENSMUSG00000032271	22	0	8	0	21	0
ENSMUSG00000032264	89	0	85	0	54	0
ENSMUSG00000032068	39	0	37	0	24	0
ENSMUSG00000037845	19	0	11	0	37	0
ENSMUSG00000037112	16	0	24	0	14	0
ENSMUSG00000032051	33	0	38	0	40	0
ENSMUSG00000053289	144	0	141	0	158	0
ENSMUSG00000055069	4	0	16	0	12	0
ENSMUSG00000042195	82	0	89	0	112	0
ENSMUSG00000032279	199	0	226	0	274	0
ENSMUSG00000061559	113	0	124	0	126	0
ENSMUSG00000032291	5	0	18	0	23	0
ENSMUSG00000032301	89	0	140	0	160	0
ENSMUSG00000032309	23	0	25	0	37	0
ENSMUSG00000032311	19	0	11	0	17	0
ENSMUSG00000032314	79	0	101	0	82	0
ENSMUSG00000034007	10	0	11	0	23	0
ENSMUSG00000032320	51	0	46	0	68	0
ENSMUSG00000032288	90	0	135	0	125	0
ENSMUSG00000055334	61	0	55	0	20	0
ENSMUSG00000032295	12	0	35	0	41	0
ENSMUSG00000032299	109	0	73	0	52	0
ENSMUSG00000032300	16	0	52	0	22	0
ENSMUSG00000000088	709	0	804	0	645	0
ENSMUSG00000055720	66	0	85	0	34	0
ENSMUSG00000097651	45	0	0	0	12	0
ENSMUSG00000032336	150	0	147	0	190	0
ENSMUSG00000074269	74	0	50	0	52	0
ENSMUSG00000025232	148	0	134	0	80	0
ENSMUSG00000074259	15	0	17	0	10	0
ENSMUSG00000051705	24	0	30	0	23	0
ENSMUSG00000034485	24	0	21	0	17	0
ENSMUSG00000007892	1679	0	1675	0	1376	0
ENSMUSG00000058444	22	0	7	0	18	0
ENSMUSG00000032399	2052	0	2367	0	2570	0
ENSMUSG00000032397	701	0	632	0	1009	0
ENSMUSG00000034263	26	0	30	0	11	0
ENSMUSG00000033629	127	0	103	0	125	0
ENSMUSG00000041837	25	0	19	0	49	0
ENSMUSG00000032388	66	0	70	0	86	0
ENSMUSG00000039452	232	0	263	0	195	0
ENSMUSG00000032381	33	0	48	0	24	0
ENSMUSG00000036943	6	0	11	0	13	0
ENSMUSG00000036781	1273	0	1356	0	1182	0
ENSMUSG00000032370	15	0	14	0	14	0
ENSMUSG00000032366	94	0	69	0	109	0
ENSMUSG00000032231	6	0	8	0	19	0
ENSMUSG00000011958	42	0	41	0	37	0
ENSMUSG00000032224	28	0	11	0	33	0
ENSMUSG00000032218	245	0	325	0	423	0
ENSMUSG00000013584	7	0	19	0	13	0
ENSMUSG00000032199	260	0	297	0	342	0
ENSMUSG00000032221	49	0	59	0	24	0
ENSMUSG00000090626	58	0	37	0	21	0
ENSMUSG00000092622	51	0	53	0	33	0
ENSMUSG00000092310	45	0	45	0	26	0
ENSMUSG00000032215	79	0	68	0	119	0
ENSMUSG00000007656	62	0	79	0	77	0
ENSMUSG00000032184	8	0	9	0	8	0
ENSMUSG00000032350	64	0	61	0	79	0
ENSMUSG00000032349	83	0	79	0	114	0
ENSMUSG00000032348	1496	0	1789	0	1319	0
ENSMUSG00000060461	2816	0	3246	0	2339	0
ENSMUSG00000032342	54	0	53	0	57	0
ENSMUSG00000032330	865	0	920	0	754	0
ENSMUSG00000032328	8	0	6	0	30	0
ENSMUSG00000033577	24	0	18	0	23	0
ENSMUSG00000032261	36	0	20	0	14	0
ENSMUSG00000038379	73	0	82	0	104	0
ENSMUSG00000032263	21	0	42	0	37	0
[truncated: 1,530 more rows]
