# Supplementary material for: Allele-specific differential regulation of monoallelically expressed autosomal genes in the cardiac lineage
Source: Nat Commun. 2022 Oct 10;13:5984. doi: 10.1038/s41467-022-33722-x (PMC9550772; doi:10.1038/s41467-022-33722-x)
Supplement: Supplementary file 13 — Source Data [file 41467_2022_33722_MOESM13_ESM.zip › Source Data 2.txt]

Gene	File1B	File1C	File2B	File2C	File3B	File3C
ENSMUSG00000067795	0	127	0	173	0	174
ENSMUSG00000097744	0	4	0	11	0	14
ENSMUSG00000102336	0	24	0	33	0	13
ENSMUSG00000037447	0	54	0	26	0	49
ENSMUSG00000037432	0	6	0	1	0	1
ENSMUSG00000091844	0	33	0	35	0	74
ENSMUSG00000079554	0	2	0	4	0	1
ENSMUSG00000087561	0	4	0	2	0	9
ENSMUSG00000055567	0	13	0	6	0	50
ENSMUSG00000103756	0	16	0	3	0	4
ENSMUSG00000039342	0	2	0	4	0	1
ENSMUSG00000079465	0	11	0	10	0	22
ENSMUSG00000102481	0	78	0	132	0	77
ENSMUSG00000081984	0	10	0	7	0	8
ENSMUSG00000100850	0	8	0	4	0	0
ENSMUSG00000034353	0	20	0	43	0	43
ENSMUSG00000102782	0	6	0	0	0	2
ENSMUSG00000103999	0	0	0	9	0	2
ENSMUSG00000102856	0	6	0	4	0	0
ENSMUSG00000103844	0	1	0	11	0	4
ENSMUSG00000033849	0	19	0	8	0	32
ENSMUSG00000006007	0	19	0	28	0	8
ENSMUSG00000102990	0	3	0	0	0	6
ENSMUSG00000042708	0	4	0	6	0	0
ENSMUSG00000026580	0	86	0	75	0	114
ENSMUSG00000086593	0	25	0	26	0	38
ENSMUSG00000026579	0	14	0	23	0	8
ENSMUSG00000056569	0	2	0	4	0	4
ENSMUSG00000005677	0	9	0	6	0	4
ENSMUSG00000005674	0	15	0	21	0	12
ENSMUSG00000026527	0	9	0	5	0	9
ENSMUSG00000053963	0	14	0	16	0	13
ENSMUSG00000104210	0	224	0	256	0	307
ENSMUSG00000038768	0	14	0	5	0	5
ENSMUSG00000103100	0	399	0	365	0	580
ENSMUSG00000103114	0	9	0	5	0	18
ENSMUSG00000097325	0	7	0	2	0	9
ENSMUSG00000102704	0	2	0	2	0	3
ENSMUSG00000006469	0	18	0	13	0	19
ENSMUSG00000036731	0	4	0	0	0	6
ENSMUSG00000058740	0	3	0	1	0	4
ENSMUSG00000009614	0	2	0	6	0	1
ENSMUSG00000044320	0	6	0	3	0	6
ENSMUSG00000046854	0	9	0	7	0	3
ENSMUSG00000059013	0	9	0	3	0	4
ENSMUSG00000026792	0	8	0	13	0	16
ENSMUSG00000107535	0	84	0	81	0	67
ENSMUSG00000026904	0	0	0	4	0	5
ENSMUSG00000026896	0	6	0	7	0	6
ENSMUSG00000103233	0	2	0	5	0	11
ENSMUSG00000041762	0	15	0	12	0	17
ENSMUSG00000027004	0	96	0	117	0	89
ENSMUSG00000086598	0	29	0	52	0	58
ENSMUSG00000076437	0	3	0	6	0	1
ENSMUSG00000070794	0	3	0	5	0	8
ENSMUSG00000084756	0	3	0	2	0	2
ENSMUSG00000092201	0	3	0	2	0	5
ENSMUSG00000045838	0	14	0	20	0	15
ENSMUSG00000033498	0	16	0	17	0	13
ENSMUSG00000068452	0	5	0	5	0	2
ENSMUSG00000027202	0	60	0	73	0	36
ENSMUSG00000027376	0	4	0	4	0	3
ENSMUSG00000079051	0	3	0	4	0	1
ENSMUSG00000060332	0	10	0	8	0	14
ENSMUSG00000053552	0	4	0	4	0	4
ENSMUSG00000027318	0	27	0	23	0	26
ENSMUSG00000027420	0	29	0	28	0	13
ENSMUSG00000037259	0	11	0	35	0	5
ENSMUSG00000074837	0	5	0	8	0	3
ENSMUSG00000009876	0	4	0	4	0	5
ENSMUSG00000042631	0	2	0	10	0	5
ENSMUSG00000082079	0	18	0	10	0	14
ENSMUSG00000067996	0	3	0	6	0	3
ENSMUSG00000087254	0	6	0	4	0	5
ENSMUSG00000027605	0	0	0	7	0	3
ENSMUSG00000013338	0	121	0	139	0	167
ENSMUSG00000038180	0	10	0	4	0	3
ENSMUSG00000102323	0	5	0	16	0	5
ENSMUSG00000052922	0	2	0	4	0	6
ENSMUSG00000035576	0	18	0	16	0	12
ENSMUSG00000046840	0	5	0	2	0	8
ENSMUSG00000054582	0	2	0	2	0	9
ENSMUSG00000017000	0	5	0	8	0	14
ENSMUSG00000016995	0	3	0	14	0	13
ENSMUSG00000078940	0	5	0	13	0	4
ENSMUSG00000085151	0	48	0	82	0	62
ENSMUSG00000017969	0	4	0	4	0	2
ENSMUSG00000086970	0	5	0	3	0	3
ENSMUSG00000078869	0	14	0	7	0	11
ENSMUSG00000027570	0	11	0	11	0	6
ENSMUSG00000085428	0	3	0	1	0	3
ENSMUSG00000058921	0	23	0	17	0	34
ENSMUSG00000105022	0	22	0	26	0	7
ENSMUSG00000089746	0	34	0	38	0	48
ENSMUSG00000041842	0	1	0	1	0	20
ENSMUSG00000004892	0	3	0	3	0	5
ENSMUSG00000042672	0	10	0	6	0	4
ENSMUSG00000109293	0	1	0	4	0	2
ENSMUSG00000000794	0	5	0	11	0	6
ENSMUSG00000105350	0	1	0	4	0	4
ENSMUSG00000108689	0	14	0	10	0	9
ENSMUSG00000028137	0	2	0	5	0	5
ENSMUSG00000028104	0	23	0	48	0	26
ENSMUSG00000049288	0	7	0	4	0	5
ENSMUSG00000105004	0	78	0	46	0	24
ENSMUSG00000062410	0	12	0	23	0	75
ENSMUSG00000027867	0	4	0	2	0	1
ENSMUSG00000070385	0	12	0	6	0	18
ENSMUSG00000000562	0	3	0	3	0	8
ENSMUSG00000070368	0	0	0	3	0	7
ENSMUSG00000048997	0	13	0	20	0	11
ENSMUSG00000027887	0	414	0	485	0	380
ENSMUSG00000040412	0	6	0	6	0	10
ENSMUSG00000105992	0	2	0	3	0	1
ENSMUSG00000074248	0	19	0	16	0	10
ENSMUSG00000106120	0	4	0	4	0	4
ENSMUSG00000093865	0	0	0	4	0	6
ENSMUSG00000028012	0	17	0	8	0	6
ENSMUSG00000104859	0	4	0	9	0	3
ENSMUSG00000090066	0	43	0	52	0	29
ENSMUSG00000074206	0	19	0	18	0	16
ENSMUSG00000028270	0	6	0	8	0	1
ENSMUSG00000028186	0	19	0	26	0	7
ENSMUSG00000105698	0	38	0	38	0	23
ENSMUSG00000003282	0	2	0	5	0	3
ENSMUSG00000056494	0	119	0	138	0	198
ENSMUSG00000036052	0	9	0	6	0	5
ENSMUSG00000087142	0	2	0	3	0	1
ENSMUSG00000085569	0	54	0	40	0	30
ENSMUSG00000047636	0	5	0	0	0	4
ENSMUSG00000034785	0	41	0	25	0	20
ENSMUSG00000059027	0	1	0	2	0	5
ENSMUSG00000028707	0	6	0	8	0	3
ENSMUSG00000028642	0	6	0	4	0	9
ENSMUSG00000028655	0	4	0	2	0	1
ENSMUSG00000032744	0	3	0	8	0	2
ENSMUSG00000086275	0	3	0	10	0	12
ENSMUSG00000028795	0	10	0	3	0	0
ENSMUSG00000023433	0	3	0	12	0	13
ENSMUSG00000041399	0	9	0	2	0	0
ENSMUSG00000087045	0	37	0	34	0	28
ENSMUSG00000097168	0	26	0	36	0	44
ENSMUSG00000028989	0	35	0	39	0	44
ENSMUSG00000028976	0	219	0	204	0	172
ENSMUSG00000029055	0	5	0	4	0	14
ENSMUSG00000073682	0	19	0	25	0	21
ENSMUSG00000042116	0	7	0	20	0	6
ENSMUSG00000073680	0	183	0	197	0	212
ENSMUSG00000073679	0	0	0	12	0	5
ENSMUSG00000029072	0	15	0	15	0	9
ENSMUSG00000110404	0	17	0	8	0	8
ENSMUSG00000086528	0	15	0	8	0	6
ENSMUSG00000042476	0	1	0	4	0	14
ENSMUSG00000028962	0	3	0	8	0	0
ENSMUSG00000038199	0	9	0	10	0	6
ENSMUSG00000097673	0	54	0	71	0	27
ENSMUSG00000038676	0	64	0	62	0	117
ENSMUSG00000106896	0	26	0	113	0	72
ENSMUSG00000054252	0	57	0	78	0	84
ENSMUSG00000049530	0	15	0	23	0	16
ENSMUSG00000097825	0	10	0	14	0	22
ENSMUSG00000104665	0	2	0	6	0	15
ENSMUSG00000104986	0	13	0	14	0	18
ENSMUSG00000097216	0	2	0	2	0	7
ENSMUSG00000105601	0	0	0	1	0	9
ENSMUSG00000029158	0	2	0	3	0	8
ENSMUSG00000029212	0	3	0	3	0	6
ENSMUSG00000054892	0	6	0	11	0	0
ENSMUSG00000029219	0	13	0	3	0	2
ENSMUSG00000072852	0	5	0	11	0	7
ENSMUSG00000096035	0	104	0	131	0	271
ENSMUSG00000107374	0	2	0	0	0	7
ENSMUSG00000029320	0	22	0	24	0	13
ENSMUSG00000029491	0	21	0	18	0	33
ENSMUSG00000029490	0	34	0	22	0	28
ENSMUSG00000104720	0	4	0	5	0	10
ENSMUSG00000104970	0	6	0	0	0	7
ENSMUSG00000097767	0	3	0	4	0	5
ENSMUSG00000097986	0	14	0	2	0	5
ENSMUSG00000029343	0	3	0	9	0	4
ENSMUSG00000106623	0	58	0	110	0	98
ENSMUSG00000042078	0	6	0	4	0	13
ENSMUSG00000061288	0	9	0	3	0	1
ENSMUSG00000106991	0	28	0	20	0	20
ENSMUSG00000066867	0	7	0	4	0	8
ENSMUSG00000062438	0	3	0	7	0	10
ENSMUSG00000106110	0	8	0	1	0	3
ENSMUSG00000089729	0	8	0	2	0	12
ENSMUSG00000029437	0	2	0	5	0	2
ENSMUSG00000105382	0	147	0	139	0	109
ENSMUSG00000034324	0	17	0	23	0	20
ENSMUSG00000034219	0	12	0	6	0	6
ENSMUSG00000034118	0	9	0	2	0	1
ENSMUSG00000034110	0	21	0	28	0	24
ENSMUSG00000106802	0	7	0	9	0	6
ENSMUSG00000106691	0	529	0	544	0	485
ENSMUSG00000042985	0	2	0	1	0	3
ENSMUSG00000039747	0	0	0	5	0	3
ENSMUSG00000075598	0	28	0	17	0	16
ENSMUSG00000106198	0	5	0	3	0	2
ENSMUSG00000105594	0	155	0	154	0	198
ENSMUSG00000045345	0	89	0	179	0	125
ENSMUSG00000029607	0	11	0	5	0	8
ENSMUSG00000061707	0	6	0	4	0	8
ENSMUSG00000029671	0	3	0	3	0	4
ENSMUSG00000068699	0	86	0	74	0	75
ENSMUSG00000038836	0	12	0	12	0	28
ENSMUSG00000037159	0	78	0	74	0	86
ENSMUSG00000108062	0	32	0	61	0	76
ENSMUSG00000108080	0	2	0	0	0	6
ENSMUSG00000056370	0	3	0	2	0	3
ENSMUSG00000101404	0	41	0	59	0	25
ENSMUSG00000009145	0	12	0	12	0	5
ENSMUSG00000006269	0	40	0	43	0	46
ENSMUSG00000085589	0	20	0	12	0	14
ENSMUSG00000100174	0	1	0	2	0	7
ENSMUSG00000107798	0	7	0	4	0	4
ENSMUSG00000015053	0	10	0	5	0	9
ENSMUSG00000107732	0	10	0	7	0	7
ENSMUSG00000034456	0	4	0	7	0	2
ENSMUSG00000107605	0	10	0	3	0	0
ENSMUSG00000005364	0	52	0	40	0	48
ENSMUSG00000051046	0	4	0	11	0	0
ENSMUSG00000040552	0	99	0	105	0	108
ENSMUSG00000079343	0	61	0	64	0	34
ENSMUSG00000003031	0	10	0	14	0	4
ENSMUSG00000107702	0	5	0	9	0	9
ENSMUSG00000064330	0	5	0	0	0	7
ENSMUSG00000041681	0	13	0	23	0	3
ENSMUSG00000107420	0	5	0	6	0	9
ENSMUSG00000040163	0	27	0	30	0	29
ENSMUSG00000107985	0	7	0	1	0	3
ENSMUSG00000043017	0	143	0	141	0	124
ENSMUSG00000041117	0	0	0	4	0	8
ENSMUSG00000066760	0	11	0	4	0	8
ENSMUSG00000040866	0	5	0	11	0	4
ENSMUSG00000108854	0	6	0	3	0	1
ENSMUSG00000054793	0	2	0	4	0	1
ENSMUSG00000040583	0	2	0	2	0	2
ENSMUSG00000078787	0	15	0	15	0	5
ENSMUSG00000037239	0	53	0	57	0	56
ENSMUSG00000109105	0	5	0	9	0	0
ENSMUSG00000100512	0	2	0	8	0	3
ENSMUSG00000036882	0	4	0	3	0	11
ENSMUSG00000109102	0	3	0	6	0	4
ENSMUSG00000005553	0	18	0	25	0	23
ENSMUSG00000030492	0	7	0	3	0	6
ENSMUSG00000104150	0	4	0	3	0	3
ENSMUSG00000093639	0	13	0	13	0	13
ENSMUSG00000038704	0	141	0	198	0	151
ENSMUSG00000008193	0	31	0	33	0	33
ENSMUSG00000059891	0	48	0	46	0	29
ENSMUSG00000110206	0	26	0	28	0	21
ENSMUSG00000003863	0	8	0	3	0	6
ENSMUSG00000038201	0	8	0	9	0	6
ENSMUSG00000070564	0	5	0	1	0	1
ENSMUSG00000062044	0	32	0	37	0	31
ENSMUSG00000040046	0	4	0	4	0	2
ENSMUSG00000108385	0	1	0	1	0	5
ENSMUSG00000108318	0	3	0	12	0	4
ENSMUSG00000108436	0	25	0	13	0	18
ENSMUSG00000038663	0	10	0	9	0	5
ENSMUSG00000097789	0	4	0	6	0	13
ENSMUSG00000090362	0	12	0	3	0	7
ENSMUSG00000030616	0	28	0	24	0	34
ENSMUSG00000051727	0	2	0	13	0	18
ENSMUSG00000073907	0	5	0	4	0	0
ENSMUSG00000030882	0	3	0	6	0	7
ENSMUSG00000060503	0	0	0	22	0	12
ENSMUSG00000066240	0	4	0	3	0	10
ENSMUSG00000109001	0	3	0	2	0	1
ENSMUSG00000058420	0	45	0	38	0	60
ENSMUSG00000030650	0	1	0	2	0	6
ENSMUSG00000052273	0	2	0	3	0	4
ENSMUSG00000030703	0	11	0	24	0	14
ENSMUSG00000030699	0	2	0	3	0	4
ENSMUSG00000095334	0	3	0	6	0	6
ENSMUSG00000030678	0	5	0	13	0	4
ENSMUSG00000051457	0	2	0	3	0	2
ENSMUSG00000030815	0	1	0	4	0	5
ENSMUSG00000042308	0	29	0	13	0	23
ENSMUSG00000030806	0	57	0	50	0	38
ENSMUSG00000108940	0	7	0	8	0	5
ENSMUSG00000040298	0	5	0	5	0	8
ENSMUSG00000006204	0	6	0	3	0	4
ENSMUSG00000030976	0	3	0	4	0	6
ENSMUSG00000101546	0	4	0	12	0	5
ENSMUSG00000025482	0	2	0	1	0	5
ENSMUSG00000031098	0	1	0	6	0	1
ENSMUSG00000031097	0	2	0	4	0	2
ENSMUSG00000018819	0	4	0	5	0	5
ENSMUSG00000108934	0	0	0	9	0	6
ENSMUSG00000109009	0	189	0	179	0	234
ENSMUSG00000040467	0	14	0	11	0	61
ENSMUSG00000099825	0	17	0	27	0	22
ENSMUSG00000110129	0	7	0	5	0	8
ENSMUSG00000109679	0	11	0	5	0	27
ENSMUSG00000109603	0	7	0	5	0	0
ENSMUSG00000109674	0	4	0	0	0	4
ENSMUSG00000071113	0	1	0	2	0	4
ENSMUSG00000071103	0	1	0	5	0	3
ENSMUSG00000110362	0	1	0	2	0	9
ENSMUSG00000031610	0	17	0	23	0	25
ENSMUSG00000071089	0	127	0	92	0	142
ENSMUSG00000085109	0	1	0	3	0	6
ENSMUSG00000089995	0	3	0	1	0	3
ENSMUSG00000091764	0	40	0	47	0	68
ENSMUSG00000002341	0	0	0	5	0	4
ENSMUSG00000031842	0	0	0	6	0	9
ENSMUSG00000110575	0	2	0	2	0	3
ENSMUSG00000034829	0	8	0	9	0	3
ENSMUSG00000061561	0	4	0	9	0	0
ENSMUSG00000046881	0	7	0	11	0	22
ENSMUSG00000109583	0	0	0	7	0	6
ENSMUSG00000110388	0	0	0	6	0	7
ENSMUSG00000103593	0	2	0	4	0	8
ENSMUSG00000110377	0	3	0	5	0	4
ENSMUSG00000110233	0	2	0	3	0	8
ENSMUSG00000110504	0	1	0	1	0	6
ENSMUSG00000031790	0	1	0	0	0	12
ENSMUSG00000110598	0	2	0	5	0	2
ENSMUSG00000074127	0	5	0	5	0	1
ENSMUSG00000031876	0	4	0	2	0	3
ENSMUSG00000110630	0	26	0	6	0	69
ENSMUSG00000052616	0	5	0	3	0	4
ENSMUSG00000060560	0	1	0	3	0	4
ENSMUSG00000102593	0	3	0	3	0	36
ENSMUSG00000031902	0	11	0	34	0	27
ENSMUSG00000102271	0	9	0	1	0	9
ENSMUSG00000031727	0	1	0	2	0	6
ENSMUSG00000069895	0	1	0	4	0	6
ENSMUSG00000085068	0	12	0	25	0	31
ENSMUSG00000031845	0	8	0	9	0	2
ENSMUSG00000034224	0	4	0	8	0	10
ENSMUSG00000019278	0	2	0	2	0	7
ENSMUSG00000033594	0	13	0	5	0	2
ENSMUSG00000074037	0	2	0	3	0	1
ENSMUSG00000110684	0	8	0	1	0	4
ENSMUSG00000031981	0	2	0	4	0	2
ENSMUSG00000036913	0	8	0	9	0	18
ENSMUSG00000031853	0	40	0	36	0	93
ENSMUSG00000086016	0	1	0	7	0	4
ENSMUSG00000097155	0	6	0	5	0	0
ENSMUSG00000039632	0	20	0	36	0	25
ENSMUSG00000111424	0	18	0	12	0	23
ENSMUSG00000110774	0	23	0	17	0	15
ENSMUSG00000032101	0	35	0	34	0	27
ENSMUSG00000097617	0	8	0	14	0	8
ENSMUSG00000111312	0	6	0	5	0	3
ENSMUSG00000111378	0	6	0	4	0	0
ENSMUSG00000032087	0	4	0	7	0	7
ENSMUSG00000032079	0	5	0	19	0	0
ENSMUSG00000000167	0	5	0	3	0	0
ENSMUSG00000111836	0	7	0	10	0	3
ENSMUSG00000034584	0	6	0	1	0	9
ENSMUSG00000032285	0	4	0	10	0	5
ENSMUSG00000051243	0	19	0	13	0	5
ENSMUSG00000111193	0	187	0	194	0	176
ENSMUSG00000032246	0	6	0	0	0	3
ENSMUSG00000042254	0	2	0	2	0	3
ENSMUSG00000074232	0	7	0	5	0	1
ENSMUSG00000032238	0	8	0	17	0	18
ENSMUSG00000104273	0	5	0	5	0	6
ENSMUSG00000092192	0	2	0	2	0	9
ENSMUSG00000097021	0	18	0	5	0	22
ENSMUSG00000110895	0	28	0	37	0	55
ENSMUSG00000066463	0	2	0	4	0	3
ENSMUSG00000032332	0	10	0	8	0	16
ENSMUSG00000032359	0	4	0	9	0	11
ENSMUSG00000095654	0	1	0	3	0	5
ENSMUSG00000103755	0	41	0	37	0	30
ENSMUSG00000097777	0	11	0	0	0	12
ENSMUSG00000032572	0	5	0	0	0	3
ENSMUSG00000032591	0	25	0	27	0	41
ENSMUSG00000050641	0	3	0	3	0	3
ENSMUSG00000025650	0	21	0	8	0	20
ENSMUSG00000049699	0	3	0	4	0	7
ENSMUSG00000049555	0	71	0	52	0	85
ENSMUSG00000111094	0	3	0	5	0	4
ENSMUSG00000111445	0	307	0	318	0	455
ENSMUSG00000094985	0	9	0	6	0	15
ENSMUSG00000063488	0	7	0	3	0	10
ENSMUSG00000071392	0	7	0	12	0	6
ENSMUSG00000069713	0	29	0	52	0	28
ENSMUSG00000111055	0	30	0	17	0	17
ENSMUSG00000102632	0	85	0	57	0	58
ENSMUSG00000091415	0	10	0	10	0	9
ENSMUSG00000112731	0	2	0	3	0	2
ENSMUSG00000112634	0	8	0	6	0	3
ENSMUSG00000112347	0	8	0	2	0	5
ENSMUSG00000112120	0	11	0	14	0	6
ENSMUSG00000112028	0	2	0	1	0	3
ENSMUSG00000093732	0	3	0	1	0	3
ENSMUSG00000112143	0	10	0	10	0	10
ENSMUSG00000000290	0	67	0	53	0	60
ENSMUSG00000009292	0	3	0	4	0	2
ENSMUSG00000020312	0	66	0	93	0	67
ENSMUSG00000035773	0	2	0	5	0	2
ENSMUSG00000003070	0	16	0	19	0	16
ENSMUSG00000043822	0	228	0	190	0	173
ENSMUSG00000003341	0	13	0	7	0	7
ENSMUSG00000075558	0	92	0	110	0	158
ENSMUSG00000085779	0	25	0	34	0	23
ENSMUSG00000034958	0	5	0	7	0	7
ENSMUSG00000034872	0	7	0	7	0	5
ENSMUSG00000044199	0	7	0	5	0	3
ENSMUSG00000044581	0	18	0	20	0	19
ENSMUSG00000034591	0	2	0	3	0	1
ENSMUSG00000112666	0	24	0	35	0	14
ENSMUSG00000112744	0	17	0	13	0	18
ENSMUSG00000097766	0	2	0	4	0	1
ENSMUSG00000112599	0	9	0	3	0	7
ENSMUSG00000112722	0	11	0	9	0	6
ENSMUSG00000031294	0	19	0	19	0	14
ENSMUSG00000025422	0	0	0	5	0	4
ENSMUSG00000091511	0	5	0	1	0	2
ENSMUSG00000075702	0	4	0	1	0	2
ENSMUSG00000020473	0	119	0	93	0	59
ENSMUSG00000020279	0	70	0	75	0	73
ENSMUSG00000051062	0	1	0	7	0	1
ENSMUSG00000020401	0	36	0	19	0	63
ENSMUSG00000040283	0	3	0	5	0	18
ENSMUSG00000063564	0	65	0	60	0	31
ENSMUSG00000052563	0	7	0	12	0	14
ENSMUSG00000084980	0	7	0	3	0	3
ENSMUSG00000037001	0	30	0	28	0	37
ENSMUSG00000087654	0	8	0	9	0	10
ENSMUSG00000042678	0	5	0	3	0	4
ENSMUSG00000042377	0	15	0	15	0	29
ENSMUSG00000046490	0	8	0	7	0	6
ENSMUSG00000005202	0	161	0	149	0	119
ENSMUSG00000018750	0	2	0	5	0	1
ENSMUSG00000042826	0	2	0	4	0	3
ENSMUSG00000046731	0	6	0	0	0	2
ENSMUSG00000018566	0	75	0	89	0	70
ENSMUSG00000000318	0	14	0	20	0	6
ENSMUSG00000018924	0	7	0	3	0	3
ENSMUSG00000014609	0	8	0	10	0	3
ENSMUSG00000057135	0	4	0	2	0	2
ENSMUSG00000020783	0	4	0	2	0	5
ENSMUSG00000038188	0	7	0	3	0	1
ENSMUSG00000044243	0	0	0	6	0	7
ENSMUSG00000020838	0	4	0	3	0	1
ENSMUSG00000037907	0	2	0	5	0	7
ENSMUSG00000018925	0	9	0	9	0	4
ENSMUSG00000069792	0	1	0	2	0	5
ENSMUSG00000087338	0	6	0	0	0	5
ENSMUSG00000000278	0	57	0	81	0	65
ENSMUSG00000045075	0	11	0	7	0	1
ENSMUSG00000013418	0	26	0	11	0	13
ENSMUSG00000049604	0	7	0	9	0	14
ENSMUSG00000051617	0	17	0	33	0	23
ENSMUSG00000078650	0	0	0	4	0	6
ENSMUSG00000006574	0	15	0	28	0	28
ENSMUSG00000040838	0	10	0	7	0	19
ENSMUSG00000020690	0	0	0	1	0	8
ENSMUSG00000050201	0	1	0	2	0	3
ENSMUSG00000045288	0	4	0	1	0	4
ENSMUSG00000018862	0	9	0	6	0	6
ENSMUSG00000020736	0	4	0	9	0	2
ENSMUSG00000075420	0	10	0	0	0	1
ENSMUSG00000020758	0	9	0	10	0	0
ENSMUSG00000097800	0	44	0	59	0	63
ENSMUSG00000070331	0	4	0	2	0	1
ENSMUSG00000056032	0	250	0	235	0	593
ENSMUSG00000017713	0	13	0	19	0	21
ENSMUSG00000025380	0	16	0	30	0	30
ENSMUSG00000025386	0	7	0	5	0	13
ENSMUSG00000084983	0	40	0	44	0	32
ENSMUSG00000097627	0	25	0	48	0	26
ENSMUSG00000036655	0	3	0	3	0	7
ENSMUSG00000001225	0	43	0	21	0	32
ENSMUSG00000020581	0	2	0	3	0	3
ENSMUSG00000021010	0	6	0	0	0	4
ENSMUSG00000085539	0	5	0	5	0	6
ENSMUSG00000113584	0	3	0	2	0	2
ENSMUSG00000112545	0	57	0	64	0	93
ENSMUSG00000097575	0	7	0	7	0	7
ENSMUSG00000004791	0	4	0	3	0	2
ENSMUSG00000045064	0	7	0	9	0	6
ENSMUSG00000021032	0	3	0	6	0	0
ENSMUSG00000020963	0	2	0	1	0	3
ENSMUSG00000045404	0	5	0	4	0	0
ENSMUSG00000096751	0	4	0	11	0	4
ENSMUSG00000079013	0	8	0	2	0	5
ENSMUSG00000113704	0	3	0	14	0	2
ENSMUSG00000085925	0	3	0	6	0	5
ENSMUSG00000113581	0	9	0	3	0	0
ENSMUSG00000006711	0	4	0	1	0	8
ENSMUSG00000113515	0	5	0	5	0	15
ENSMUSG00000114555	0	0	0	15	0	1
ENSMUSG00000114647	0	12	0	13	0	9
ENSMUSG00000044566	0	5	0	3	0	2
ENSMUSG00000114767	0	3	0	0	0	11
ENSMUSG00000103373	0	5	0	2	0	4
ENSMUSG00000021478	0	15	0	13	0	16
ENSMUSG00000069227	0	10	0	6	0	4
ENSMUSG00000025876	0	2	0	8	0	10
ENSMUSG00000025877	0	4	0	5	0	2
ENSMUSG00000021492	0	36	0	18	0	19
ENSMUSG00000114526	0	4	0	2	0	6
ENSMUSG00000091311	0	6	0	4	0	1
ENSMUSG00000043986	0	25	0	11	0	19
ENSMUSG00000051054	0	4	0	3	0	2
ENSMUSG00000113665	0	0	0	8	0	8
ENSMUSG00000074824	0	4	0	7	0	5
ENSMUSG00000021609	0	44	0	43	0	57
ENSMUSG00000036123	0	4	0	1	0	5
ENSMUSG00000097292	0	17	0	7	0	3
ENSMUSG00000047419	0	1	0	4	0	3
ENSMUSG00000021640	0	10	0	5	0	6
ENSMUSG00000114206	0	6	0	3	0	4
ENSMUSG00000114253	0	3	0	1	0	4
ENSMUSG00000114424	0	22	0	4	0	19
ENSMUSG00000115210	0	1	0	9	0	2
ENSMUSG00000115813	0	8	0	4	0	4
ENSMUSG00000115691	0	7	0	4	0	3
ENSMUSG00000115007	0	20	0	34	0	18
ENSMUSG00000115690	0	10	0	5	0	2
ENSMUSG00000015759	0	16	0	26	0	28
ENSMUSG00000114977	0	140	0	147	0	161
ENSMUSG00000090799	0	119	0	95	0	120
ENSMUSG00000035960	0	32	0	26	0	15
ENSMUSG00000022176	0	331	0	437	0	358
ENSMUSG00000072423	0	7	0	1	0	1
ENSMUSG00000089682	0	2	0	4	0	8
ENSMUSG00000053093	0	4	0	5	0	7
ENSMUSG00000022212	0	34	0	11	0	14
ENSMUSG00000040632	0	84	0	96	0	118
ENSMUSG00000053588	0	4	0	2	0	5
ENSMUSG00000115222	0	3	0	4	0	1
ENSMUSG00000007591	0	22	0	18	0	24
ENSMUSG00000115656	0	6	0	10	0	9
ENSMUSG00000035095	0	6	0	11	0	6
ENSMUSG00000022096	0	5	0	11	0	21
ENSMUSG00000045211	0	4	0	1	0	2
ENSMUSG00000034997	0	61	0	46	0	38
ENSMUSG00000021999	0	19	0	24	0	25
ENSMUSG00000046523	0	12	0	6	0	5
ENSMUSG00000022129	0	4	0	2	0	4
ENSMUSG00000091119	0	6	0	1	0	3
ENSMUSG00000087532	0	11	0	8	0	15
ENSMUSG00000103047	0	5	0	5	0	14
ENSMUSG00000022235	0	12	0	16	0	12
ENSMUSG00000115428	0	2	0	4	0	4
ENSMUSG00000048230	0	11	0	20	0	9
ENSMUSG00000053749	0	0	0	9	0	8
ENSMUSG00000022371	0	33	0	34	0	26
ENSMUSG00000115118	0	126	0	160	0	164
ENSMUSG00000047728	0	9	0	32	0	1
ENSMUSG00000046761	0	6	0	7	0	0
ENSMUSG00000044361	0	14	0	9	0	13
ENSMUSG00000071724	0	5	0	4	0	2
ENSMUSG00000071713	0	18	0	13	0	31
ENSMUSG00000116262	0	8	0	10	0	9
ENSMUSG00000115971	0	13	0	20	0	14
ENSMUSG00000022383	0	3	0	0	0	11
ENSMUSG00000022623	0	8	0	6	0	1
ENSMUSG00000086602	0	3	0	5	0	2
ENSMUSG00000032987	0	109	0	176	0	128
ENSMUSG00000108728	0	3	0	10	0	4
ENSMUSG00000054855	0	22	0	22	0	23
ENSMUSG00000022997	0	3	0	5	0	4
ENSMUSG00000001076	0	5	0	5	0	13
ENSMUSG00000091604	0	2	0	1	0	3
ENSMUSG00000045350	0	44	0	71	0	90
ENSMUSG00000116366	0	14	0	8	0	21
ENSMUSG00000116504	0	1	0	9	0	1
ENSMUSG00000037003	0	6	0	8	0	9
ENSMUSG00000060284	0	4	0	9	0	3
ENSMUSG00000097003	0	25	0	22	0	11
ENSMUSG00000096215	0	41	0	24	0	20
ENSMUSG00000022768	0	48	0	33	0	25
ENSMUSG00000036292	0	29	0	40	0	44
ENSMUSG00000022661	0	78	0	99	0	88
ENSMUSG00000035258	0	2	0	2	0	4
ENSMUSG00000116643	0	0	0	6	0	6
ENSMUSG00000116959	0	63	0	66	0	65
ENSMUSG00000116849	0	2	0	6	0	10
ENSMUSG00000022969	0	2	0	0	0	7
ENSMUSG00000117232	0	6	0	3	0	2
ENSMUSG00000096255	0	0	0	3	0	6
ENSMUSG00000041831	0	155	0	154	0	183
ENSMUSG00000090069	0	1	0	4	0	2
ENSMUSG00000046991	0	9	0	21	0	20
ENSMUSG00000097759	0	1	0	4	0	5
ENSMUSG00000043782	0	9	0	6	0	21
ENSMUSG00000023909	0	2	0	10	0	1
ENSMUSG00000040680	0	5	0	12	0	2
ENSMUSG00000007021	0	61	0	72	0	45
ENSMUSG00000002500	0	8	0	11	0	4
ENSMUSG00000059562	0	4	0	19	0	10
ENSMUSG00000024184	0	30	0	17	0	30
ENSMUSG00000067629	0	2	0	18	0	4
ENSMUSG00000116657	0	37	0	14	0	44
ENSMUSG00000117145	0	5	0	2	0	1
ENSMUSG00000117080	0	46	0	44	0	54
ENSMUSG00000117592	0	8	0	4	0	1
ENSMUSG00000117575	0	2	0	5	0	1
ENSMUSG00000104159	0	0	0	5	0	4
ENSMUSG00000015451	0	3	0	4	0	3
ENSMUSG00000007035	0	62	0	68	0	58
ENSMUSG00000024387	0	6	0	6	0	1
ENSMUSG00000067235	0	2	0	8	0	0
ENSMUSG00000079492	0	5	0	6	0	1
ENSMUSG00000036492	0	22	0	26	0	25
ENSMUSG00000096847	0	1102	0	1408	0	915
ENSMUSG00000097390	0	6	0	2	0	3
ENSMUSG00000015599	0	2	0	2	0	2
ENSMUSG00000117172	0	23	0	26	0	18
ENSMUSG00000045019	0	74	0	90	0	74
ENSMUSG00000117245	0	21	0	15	0	9
ENSMUSG00000117003	0	6	0	10	0	0
ENSMUSG00000039193	0	6	0	2	0	15
ENSMUSG00000097546	0	3	0	5	0	6
ENSMUSG00000117415	0	16	0	18	0	17
ENSMUSG00000117351	0	2	0	1	0	6
ENSMUSG00000117653	0	5	0	0	0	5
ENSMUSG00000042942	0	37	0	54	0	36
ENSMUSG00000117494	0	3	0	2	0	3
ENSMUSG00000061808	0	6	0	4	0	7
ENSMUSG00000038128	0	0	0	2	0	12
ENSMUSG00000051439	0	6	0	16	0	14
ENSMUSG00000014294	0	24	0	12	0	34
ENSMUSG00000104225	0	8	0	7	0	14
ENSMUSG00000056130	0	18	0	13	0	29
ENSMUSG00000001700	0	26	0	21	0	23
ENSMUSG00000024518	0	38	0	43	0	47
ENSMUSG00000036941	0	1	0	1	0	12
ENSMUSG00000053846	0	15	0	24	0	16
ENSMUSG00000118373	0	131	0	165	0	82
ENSMUSG00000118249	0	6	0	1	0	4
ENSMUSG00000045826	0	15	0	19	0	12
ENSMUSG00000049303	0	5	0	3	0	0
ENSMUSG00000024873	0	13	0	6	0	11
ENSMUSG00000047733	0	2	0	1	0	3
ENSMUSG00000056612	0	7	0	2	0	2
ENSMUSG00000116166	0	6	0	5	0	8
ENSMUSG00000024664	0	48	0	84	0	71
ENSMUSG00000079415	0	5	0	5	0	6
ENSMUSG00000039097	0	0	0	0	0	13
ENSMUSG00000097740	0	6	0	5	0	1
ENSMUSG00000042532	0	12	0	12	0	8
ENSMUSG00000118000	0	5	0	9	0	11
ENSMUSG00000025197	0	0	0	12	0	5
ENSMUSG00000071497	0	12	0	15	0	12
