# Supplementary material for: Allele-specific differential regulation of monoallelically expressed autosomal genes in the cardiac lineage
Source: Nat Commun. 2022 Oct 10;13:5984. doi: 10.1038/s41467-022-33722-x (PMC9550772; doi:10.1038/s41467-022-33722-x)
Supplement: Supplementary file 13 — Source Data [file 41467_2022_33722_MOESM13_ESM.zip › Source Data 3.txt]

Gene	File1B	File1C	File2B	File2C	File3B	File3C
ENSMUSG00000054493	7	0	19	0	10	0
ENSMUSG00000089914	3	0	5	0	10	0
ENSMUSG00000104523	41	0	70	0	46	0
ENSMUSG00000061518	10	0	4	0	2	0
ENSMUSG00000047343	6	0	15	0	7	0
ENSMUSG00000101104	5	0	12	0	13	0
ENSMUSG00000025995	9	0	17	0	8	0
ENSMUSG00000002881	1	0	6	0	5	0
ENSMUSG00000043629	9	0	3	0	3	0
ENSMUSG00000025980	4	0	9	0	2	0
ENSMUSG00000026019	19	0	19	0	3	0
ENSMUSG00000026011	37	0	24	0	37	0
ENSMUSG00000025962	7	0	3	0	7	0
ENSMUSG00000026003	11	0	15	0	3	0
ENSMUSG00000026000	2	0	8	0	12	0
ENSMUSG00000039372	10	0	0	0	6	0
ENSMUSG00000046330	11	0	7	0	5	0
ENSMUSG00000101503	10	0	11	0	10	0
ENSMUSG00000026200	3	0	5	0	14	0
ENSMUSG00000026150	4	0	5	0	7	0
ENSMUSG00000026254	2	0	18	0	4	0
ENSMUSG00000026260	16	0	4	0	20	0
ENSMUSG00000026281	5	0	3	0	9	0
ENSMUSG00000097648	70	0	115	0	73	0
ENSMUSG00000001674	21	0	17	0	8	0
ENSMUSG00000026399	17	0	0	0	10	0
ENSMUSG00000026409	8	0	9	0	6	0
ENSMUSG00000042046	23	0	10	0	1	0
ENSMUSG00000097680	256	0	225	0	224	0
ENSMUSG00000026413	7	0	10	0	0	0
ENSMUSG00000097113	21	0	14	0	12	0
ENSMUSG00000018199	1	0	8	0	11	0
ENSMUSG00000053286	18	0	7	0	10	0
ENSMUSG00000026484	7	0	18	0	18	0
ENSMUSG00000042684	23	0	5	0	17	0
ENSMUSG00000026701	15	0	5	0	2	0
ENSMUSG00000026584	15	0	10	0	2	0
ENSMUSG00000026576	12	0	14	0	11	0
ENSMUSG00000026566	7	0	18	0	7	0
ENSMUSG00000026564	17	0	19	0	13	0
ENSMUSG00000000544	16	0	6	0	0	0
ENSMUSG00000026670	3	0	2	0	7	0
ENSMUSG00000038421	29	0	43	0	35	0
ENSMUSG00000058076	3	0	3	0	6	0
ENSMUSG00000038235	8	0	10	0	0	0
ENSMUSG00000039748	12	0	17	0	19	0
ENSMUSG00000015961	6	0	0	0	11	0
ENSMUSG00000026500	40	0	90	0	64	0
ENSMUSG00000010609	11	0	2	0	5	0
ENSMUSG00000038733	20	0	38	0	16	0
ENSMUSG00000042901	5	0	2	0	7	0
ENSMUSG00000056050	7	0	6	0	4	0
ENSMUSG00000001305	5	0	6	0	20	0
ENSMUSG00000026605	9	0	8	0	15	0
ENSMUSG00000026603	4	0	14	0	9	0
ENSMUSG00000066595	4	0	2	0	8	0
ENSMUSG00000026627	7	0	4	0	11	0
ENSMUSG00000037474	3	0	8	0	8	0
ENSMUSG00000079144	37	0	36	0	25	0
ENSMUSG00000037318	8	0	19	0	2	0
ENSMUSG00000016481	1	0	3	0	12	0
ENSMUSG00000026728	6	0	3	0	6	0
ENSMUSG00000086418	4	0	5	0	10	0
ENSMUSG00000085206	10	0	15	0	12	0
ENSMUSG00000052403	13	0	7	0	0	0
ENSMUSG00000026857	0	0	9	0	11	0
ENSMUSG00000086216	10	0	20	0	35	0
ENSMUSG00000035295	15	0	11	0	11	0
ENSMUSG00000017144	6	0	12	0	21	0
ENSMUSG00000051730	16	0	16	0	29	0
ENSMUSG00000084946	20	0	17	0	34	0
ENSMUSG00000064263	15	0	25	0	4	0
ENSMUSG00000008226	3	0	0	0	18	0
ENSMUSG00000015839	14	0	21	0	35	0
ENSMUSG00000027007	3	0	3	0	5	0
ENSMUSG00000027077	15	0	8	0	14	0
ENSMUSG00000008200	5	0	3	0	8	0
ENSMUSG00000005505	43	0	85	0	64	0
ENSMUSG00000027187	8	0	6	0	2	0
ENSMUSG00000068686	8	0	13	0	0	0
ENSMUSG00000027170	8	0	7	0	13	0
ENSMUSG00000027122	7	0	7	0	3	0
ENSMUSG00000027115	11	0	11	0	20	0
ENSMUSG00000086186	16	0	19	0	5	0
ENSMUSG00000055943	1	0	6	0	12	0
ENSMUSG00000009549	9	0	3	0	2	0
ENSMUSG00000027315	2	0	3	0	6	0
ENSMUSG00000027296	7	0	4	0	4	0
ENSMUSG00000087458	12	0	14	0	16	0
ENSMUSG00000027263	6	0	27	0	3	0
ENSMUSG00000035183	10	0	5	0	12	0
ENSMUSG00000027203	27	0	7	0	13	0
ENSMUSG00000027379	3	0	4	0	4	0
ENSMUSG00000027381	15	0	1	0	12	0
ENSMUSG00000056738	4	0	5	0	3	0
ENSMUSG00000085485	19	0	28	0	20	0
ENSMUSG00000027404	8	0	3	0	8	0
ENSMUSG00000086329	11	0	17	0	18	0
ENSMUSG00000037376	4	0	13	0	12	0
ENSMUSG00000086575	4	0	5	0	12	0
ENSMUSG00000084762	18	0	7	0	9	0
ENSMUSG00000015932	42	0	31	0	49	0
ENSMUSG00000027422	50	0	33	0	10	0
ENSMUSG00000027423	3	0	10	0	10	0
ENSMUSG00000027425	16	0	12	0	15	0
ENSMUSG00000027429	9	0	13	0	13	0
ENSMUSG00000027433	10	0	6	0	9	0
ENSMUSG00000032869	9	0	10	0	3	0
ENSMUSG00000032680	13	0	7	0	0	0
ENSMUSG00000059842	22	0	3	0	6	0
ENSMUSG00000027610	9	0	5	0	9	0
ENSMUSG00000027655	7	0	8	0	2	0
ENSMUSG00000084919	7	0	12	0	4	0
ENSMUSG00000017858	8	0	21	0	19	0
ENSMUSG00000017861	41	0	44	0	26	0
ENSMUSG00000017307	14	0	14	0	6	0
ENSMUSG00000017767	43	0	52	0	65	0
ENSMUSG00000039849	4	0	10	0	4	0
ENSMUSG00000039501	20	0	27	0	18	0
ENSMUSG00000074578	32	0	37	0	23	0
ENSMUSG00000089739	5	0	13	0	18	0
ENSMUSG00000074569	4	0	2	0	6	0
ENSMUSG00000027509	13	0	10	0	19	0
ENSMUSG00000038400	17	0	2	0	7	0
ENSMUSG00000086537	3	0	9	0	11	0
ENSMUSG00000016256	11	0	8	0	2	0
ENSMUSG00000038914	21	0	19	0	23	0
ENSMUSG00000074653	27	0	13	0	32	0
ENSMUSG00000105153	1	0	6	0	8	0
ENSMUSG00000106519	5	0	5	0	7	0
ENSMUSG00000027752	4	0	14	0	9	0
ENSMUSG00000027775	3	0	2	0	9	0
ENSMUSG00000027804	2	0	5	0	8	0
ENSMUSG00000028081	31	0	23	0	15	0
ENSMUSG00000048039	14	0	3	0	1	0
ENSMUSG00000028066	4	0	18	0	10	0
ENSMUSG00000027950	14	0	8	0	12	0
ENSMUSG00000027942	2	0	7	0	12	0
ENSMUSG00000027937	5	0	1	0	6	0
ENSMUSG00000001016	4	0	4	0	6	0
ENSMUSG00000042312	4	0	3	0	3	0
ENSMUSG00000005968	3	0	1	0	12	0
ENSMUSG00000087660	2	0	1	0	21	0
ENSMUSG00000015749	3	0	8	0	6	0
ENSMUSG00000106447	41	0	39	0	64	0
ENSMUSG00000090441	48	0	27	0	44	0
ENSMUSG00000027879	7	0	3	0	5	0
ENSMUSG00000084997	8	0	11	0	16	0
ENSMUSG00000105053	18	0	4	0	9	0
ENSMUSG00000058388	3	0	4	0	8	0
ENSMUSG00000032902	6	0	11	0	4	0
ENSMUSG00000000563	11	0	4	0	7	0
ENSMUSG00000068749	2	0	11	0	6	0
ENSMUSG00000105339	15	0	14	0	23	0
ENSMUSG00000028127	15	0	14	0	13	0
ENSMUSG00000057359	285	0	309	0	357	0
ENSMUSG00000028159	6	0	0	0	11	0
ENSMUSG00000028271	7	0	9	0	15	0
ENSMUSG00000036863	1	0	16	0	16	0
ENSMUSG00000028037	14	0	13	0	13	0
ENSMUSG00000005493	7	0	3	0	6	0
ENSMUSG00000038975	16	0	9	0	20	0
ENSMUSG00000055436	12	0	7	0	10	0
ENSMUSG00000003282	10	0	3	0	5	0
ENSMUSG00000086103	4	0	8	0	2	0
ENSMUSG00000071014	2	0	2	0	12	0
ENSMUSG00000073889	90	0	145	0	120	0
ENSMUSG00000028480	8	0	11	0	11	0
ENSMUSG00000039813	2	0	16	0	2	0
ENSMUSG00000028348	8	0	8	0	4	0
ENSMUSG00000048706	3	0	4	0	3	0
ENSMUSG00000028403	15	0	1	0	10	0
ENSMUSG00000028495	6	0	9	0	12	0
ENSMUSG00000028497	4	0	7	0	9	0
ENSMUSG00000028560	10	0	8	0	10	0
ENSMUSG00000025791	2	0	7	0	15	0
ENSMUSG00000028718	11	0	16	0	10	0
ENSMUSG00000085408	5	0	11	0	37	0
ENSMUSG00000028688	18	0	44	0	53	0
ENSMUSG00000086876	9	0	0	0	8	0
ENSMUSG00000085278	34	0	60	0	38	0
ENSMUSG00000085505	35	0	37	0	49	0
ENSMUSG00000085875	22	0	39	0	75	0
ENSMUSG00000028861	5	0	5	0	13	0
ENSMUSG00000041530	9	0	7	0	3	0
ENSMUSG00000028837	8	0	11	0	11	0
ENSMUSG00000078552	31	0	34	0	42	0
ENSMUSG00000028772	12	0	10	0	0	0
ENSMUSG00000074088	23	0	34	0	8	0
ENSMUSG00000087449	2	0	16	0	17	0
ENSMUSG00000085241	60	0	59	0	64	0
ENSMUSG00000087352	99	0	116	0	117	0
ENSMUSG00000046671	2	0	19	0	14	0
ENSMUSG00000059713	10	0	2	0	9	0
ENSMUSG00000037188	4	0	6	0	4	0
ENSMUSG00000085714	2	0	16	0	5	0
ENSMUSG00000059291	13	0	32	0	21	0
ENSMUSG00000066037	18	0	10	0	8	0
ENSMUSG00000098155	9	0	3	0	3	0
ENSMUSG00000028758	19	0	11	0	6	0
ENSMUSG00000094439	48	0	32	0	34	0
ENSMUSG00000028599	6	0	3	0	2	0
ENSMUSG00000056300	20	0	4	0	20	0
ENSMUSG00000086046	129	0	135	0	166	0
ENSMUSG00000044496	15	0	7	0	15	0
ENSMUSG00000029007	9	0	11	0	0	0
ENSMUSG00000017264	5	0	12	0	6	0
ENSMUSG00000028979	10	0	17	0	1	0
ENSMUSG00000063524	3	0	8	0	9	0
ENSMUSG00000028964	5	0	11	0	15	0
ENSMUSG00000028950	2	0	13	0	3	0
ENSMUSG00000028936	13	0	25	0	23	0
ENSMUSG00000095567	17	0	2	0	11	0
ENSMUSG00000003974	9	0	2	0	2	0
ENSMUSG00000086446	7	0	10	0	12	0
ENSMUSG00000029177	10	0	5	0	5	0
ENSMUSG00000037313	11	0	7	0	26	0
ENSMUSG00000051246	2	0	1	0	11	0
ENSMUSG00000029103	12	0	10	0	4	0
ENSMUSG00000046572	8	0	0	0	9	0
ENSMUSG00000029128	7	0	10	0	7	0
ENSMUSG00000105255	18	0	9	0	16	0
ENSMUSG00000106464	0	0	9	0	9	0
ENSMUSG00000029171	4	0	5	0	9	0
ENSMUSG00000050010	28	0	25	0	22	0
ENSMUSG00000029229	6	0	3	0	12	0
ENSMUSG00000029247	29	0	9	0	12	0
ENSMUSG00000036323	6	0	7	0	6	0
ENSMUSG00000029250	13	0	17	0	7	0
ENSMUSG00000035851	18	0	8	0	3	0
ENSMUSG00000006262	21	0	8	0	20	0
ENSMUSG00000106698	13	0	8	0	15	0
ENSMUSG00000055725	25	0	12	0	13	0
ENSMUSG00000029326	25	0	0	0	7	0
ENSMUSG00000097772	21	0	23	0	42	0
ENSMUSG00000035234	3	0	3	0	12	0
ENSMUSG00000029304	4	0	9	0	18	0
ENSMUSG00000029290	4	0	4	0	4	0
ENSMUSG00000029283	0	0	6	0	13	0
ENSMUSG00000033623	10	0	10	0	7	0
ENSMUSG00000033434	3	0	10	0	2	0
ENSMUSG00000029346	8	0	3	0	12	0
ENSMUSG00000090458	4	0	8	0	6	0
ENSMUSG00000041870	9	0	9	0	15	0
ENSMUSG00000029536	7	0	13	0	16	0
ENSMUSG00000043913	17	0	4	0	1	0
ENSMUSG00000086219	16	0	10	0	21	0
ENSMUSG00000029360	10	0	3	0	14	0
ENSMUSG00000032840	3	0	2	0	6	0
ENSMUSG00000018604	2	0	2	0	9	0
ENSMUSG00000042594	4	0	3	0	4	0
ENSMUSG00000029449	19	0	15	0	32	0
ENSMUSG00000086753	86	0	89	0	58	0
ENSMUSG00000106082	21	0	23	0	39	0
ENSMUSG00000040731	8	0	9	0	10	0
ENSMUSG00000004849	4	0	7	0	5	0
ENSMUSG00000037017	4	0	5	0	10	0
ENSMUSG00000036898	0	0	9	0	8	0
ENSMUSG00000098140	25	0	19	0	28	0
ENSMUSG00000050022	6	0	6	0	7	0
ENSMUSG00000104633	18	0	3	0	19	0
ENSMUSG00000059991	6	0	5	0	2	0
ENSMUSG00000038690	4	0	12	0	2	0
ENSMUSG00000055991	12	0	17	0	7	0
ENSMUSG00000016503	5	0	3	0	25	0
ENSMUSG00000054622	12	0	1	0	5	0
ENSMUSG00000029708	13	0	3	0	9	0
ENSMUSG00000107640	28	0	24	0	26	0
ENSMUSG00000029817	27	0	27	0	56	0
ENSMUSG00000004980	33	0	88	0	25	0
ENSMUSG00000037826	0	0	8	0	10	0
ENSMUSG00000029919	11	0	8	0	13	0
ENSMUSG00000053012	6	0	1	0	5	0
ENSMUSG00000002222	9	0	6	0	2	0
ENSMUSG00000053907	9	0	25	0	10	0
ENSMUSG00000092386	29	0	17	0	47	0
ENSMUSG00000035125	3	0	12	0	6	0
ENSMUSG00000035104	10	0	1	0	3	0
ENSMUSG00000045160	6	0	11	0	5	0
ENSMUSG00000097763	141	0	147	0	135	0
ENSMUSG00000097816	31	0	44	0	48	0
ENSMUSG00000089781	21	0	55	0	38	0
ENSMUSG00000013736	46	0	75	0	71	0
ENSMUSG00000005362	146	0	129	0	135	0
ENSMUSG00000030104	11	0	6	0	3	0
ENSMUSG00000107937	18	0	13	0	12	0
ENSMUSG00000030316	8	0	40	0	16	0
ENSMUSG00000057841	36	0	58	0	42	0
ENSMUSG00000108030	9	0	15	0	11	0
ENSMUSG00000025702	26	0	0	0	9	0
ENSMUSG00000042097	13	0	5	0	8	0
ENSMUSG00000058979	16	0	19	0	21	0
ENSMUSG00000040669	13	0	3	0	6	0
ENSMUSG00000012396	6	0	7	0	10	0
ENSMUSG00000038271	5	0	8	0	7	0
ENSMUSG00000030337	3	0	21	0	13	0
ENSMUSG00000038028	7	0	8	0	6	0
ENSMUSG00000030359	0	0	13	0	12	0
ENSMUSG00000030189	12	0	21	0	12	0
ENSMUSG00000030275	14	0	13	0	18	0
ENSMUSG00000107802	144	0	112	0	207	0
ENSMUSG00000040234	10	0	19	0	6	0
ENSMUSG00000110221	2	0	8	0	2	0
ENSMUSG00000096002	2	0	12	0	2	0
ENSMUSG00000040714	18	0	12	0	8	0
ENSMUSG00000095538	5	0	7	0	2	0
ENSMUSG00000037563	18	0	7	0	12	0
ENSMUSG00000063623	2	0	2	0	11	0
ENSMUSG00000097660	7	0	8	0	4	0
ENSMUSG00000002068	9	0	1	0	7	0
ENSMUSG00000090744	2	0	3	0	10	0
ENSMUSG00000004610	3	0	23	0	12	0
ENSMUSG00000107482	8	0	27	0	14	0
ENSMUSG00000055102	3	0	4	0	9	0
ENSMUSG00000101166	32	0	14	0	16	0
ENSMUSG00000074129	19	0	24	0	40	0
ENSMUSG00000030796	3	0	14	0	12	0
ENSMUSG00000050708	3	0	5	0	7	0
ENSMUSG00000030826	10	0	4	0	4	0
ENSMUSG00000063229	9	0	5	0	4	0
ENSMUSG00000097864	6	0	3	0	4	0
ENSMUSG00000100826	53	0	48	0	58	0
ENSMUSG00000000948	33	0	34	0	45	0
ENSMUSG00000102252	1	0	7	0	5	0
ENSMUSG00000030521	2	0	6	0	8	0
ENSMUSG00000078681	12	0	6	0	25	0
ENSMUSG00000108563	65	0	86	0	48	0
ENSMUSG00000039176	58	0	64	0	51	0
ENSMUSG00000038886	7	0	9	0	3	0
ENSMUSG00000061787	14	0	10	0	18	0
ENSMUSG00000097277	7	0	4	0	1	0
ENSMUSG00000025102	3	0	3	0	10	0
ENSMUSG00000109485	36	0	21	0	46	0
ENSMUSG00000025103	7	0	5	0	10	0
ENSMUSG00000001741	2	0	5	0	4	0
ENSMUSG00000051451	9	0	10	0	21	0
ENSMUSG00000098066	1	0	6	0	11	0
ENSMUSG00000041328	3	0	12	0	15	0
ENSMUSG00000030647	5	0	4	0	4	0
ENSMUSG00000074003	4	0	1	0	7	0
ENSMUSG00000058761	18	0	26	0	43	0
ENSMUSG00000072244	9	0	9	0	18	0
ENSMUSG00000056144	10	0	8	0	16	0
ENSMUSG00000057215	6	0	5	0	9	0
ENSMUSG00000031029	3	0	7	0	3	0
ENSMUSG00000030788	16	0	19	0	10	0
ENSMUSG00000110424	20	0	13	0	11	0
ENSMUSG00000030754	10	0	9	0	8	0
ENSMUSG00000030751	4	0	3	0	5	0
ENSMUSG00000042246	10	0	9	0	7	0
ENSMUSG00000048787	3	0	14	0	10	0
ENSMUSG00000030876	10	0	5	0	3	0
ENSMUSG00000035004	5	0	7	0	1	0
ENSMUSG00000030869	6	0	38	0	1	0
ENSMUSG00000044702	11	0	14	0	16	0
ENSMUSG00000086942	67	0	89	0	95	0
ENSMUSG00000108617	7	0	16	0	5	0
ENSMUSG00000030672	5	0	6	0	2	0
ENSMUSG00000000486	14	0	18	0	21	0
ENSMUSG00000030811	11	0	15	0	2	0
ENSMUSG00000042055	12	0	13	0	3	0
ENSMUSG00000006205	37	0	44	0	10	0
ENSMUSG00000063179	1	0	14	0	6	0
ENSMUSG00000030960	5	0	10	0	9	0
ENSMUSG00000031068	17	0	8	0	13	0
ENSMUSG00000041769	40	0	23	0	35	0
ENSMUSG00000078566	6	0	5	0	4	0
ENSMUSG00000109881	8	0	10	0	20	0
ENSMUSG00000025465	1	0	11	0	6	0
ENSMUSG00000086844	5	0	4	0	2	0
ENSMUSG00000025508	8	0	3	0	4	0
ENSMUSG00000110040	156	0	138	0	131	0
ENSMUSG00000031072	9	0	25	0	20	0
ENSMUSG00000031577	93	0	123	0	101	0
ENSMUSG00000031590	11	0	5	0	4	0
ENSMUSG00000091490	11	0	20	0	23	0
ENSMUSG00000025521	10	0	22	0	8	0
ENSMUSG00000060427	3	0	5	0	6	0
ENSMUSG00000011306	6	0	19	0	10	0
ENSMUSG00000057788	6	0	10	0	8	0
ENSMUSG00000031820	5	0	26	0	11	0
ENSMUSG00000110593	12	0	1	0	12	0
ENSMUSG00000001910	22	0	10	0	3	0
ENSMUSG00000003809	18	0	19	0	12	0
ENSMUSG00000087026	44	0	32	0	30	0
ENSMUSG00000005150	4	0	5	0	8	0
ENSMUSG00000036810	7	0	5	0	6	0
ENSMUSG00000110089	6	0	7	0	6	0
ENSMUSG00000031754	3	0	6	0	4	0
ENSMUSG00000031781	13	0	8	0	7	0
ENSMUSG00000031672	5	0	4	0	4	0
ENSMUSG00000035770	29	0	0	0	6	0
ENSMUSG00000014856	23	0	20	0	12	0
ENSMUSG00000017765	3	0	10	0	5	0
ENSMUSG00000031901	23	0	6	0	13	0
ENSMUSG00000033106	10	0	9	0	4	0
ENSMUSG00000078931	21	0	40	0	39	0
ENSMUSG00000031924	15	0	2	0	24	0
ENSMUSG00000078143	36	0	57	0	48	0
ENSMUSG00000091041	12	0	0	0	15	0
ENSMUSG00000031949	13	0	31	0	15	0
ENSMUSG00000031948	1	0	8	0	5	0
ENSMUSG00000031809	6	0	4	0	5	0
ENSMUSG00000015027	31	0	34	0	32	0
ENSMUSG00000031967	16	0	6	0	21	0
ENSMUSG00000031970	7	0	24	0	11	0
ENSMUSG00000038697	2	0	12	0	5	0
ENSMUSG00000031976	7	0	6	0	6	0
ENSMUSG00000031982	8	0	14	0	7	0
ENSMUSG00000110698	41	0	27	0	51	0
ENSMUSG00000051671	9	0	17	0	14	0
ENSMUSG00000097060	14	0	7	0	8	0
ENSMUSG00000025809	6	0	8	0	7	0
ENSMUSG00000097439	45	0	44	0	39	0
ENSMUSG00000003308	16	0	15	0	10	0
ENSMUSG00000032103	7	0	5	0	5	0
ENSMUSG00000062762	5	0	8	0	1	0
ENSMUSG00000011114	7	0	4	0	7	0
ENSMUSG00000040541	5	0	2	0	7	0
ENSMUSG00000110740	45	0	64	0	61	0
ENSMUSG00000009927	18	0	13	0	11	0
ENSMUSG00000032309	8	0	2	0	15	0
ENSMUSG00000097651	5	0	5	0	3	0
ENSMUSG00000007892	8	0	7	0	7	0
ENSMUSG00000032254	4	0	7	0	9	0
ENSMUSG00000032399	16	0	9	0	5	0
ENSMUSG00000086228	10	0	5	0	10	0
ENSMUSG00000040204	15	0	6	0	8	0
ENSMUSG00000036781	4	0	3	0	4	0
ENSMUSG00000007908	18	0	0	0	3	0
ENSMUSG00000032350	18	0	18	0	19	0
ENSMUSG00000111610	10	0	8	0	0	0
ENSMUSG00000060461	8	0	11	0	6	0
ENSMUSG00000056919	8	0	17	0	1	0
ENSMUSG00000097195	6	0	3	0	6	0
ENSMUSG00000062270	4	0	4	0	6	0
ENSMUSG00000037410	7	0	6	0	5	0
ENSMUSG00000032412	4	0	8	0	2	0
ENSMUSG00000100281	10	0	24	0	9	0
ENSMUSG00000111044	116	0	160	0	130	0
ENSMUSG00000032567	7	0	8	0	2	0
ENSMUSG00000032571	14	0	11	0	7	0
ENSMUSG00000099879	2	0	9	0	6	0
ENSMUSG00000032577	13	0	0	0	18	0
ENSMUSG00000097099	29	0	37	0	49	0
ENSMUSG00000089935	5	0	13	0	6	0
ENSMUSG00000032562	11	0	14	0	5	0
ENSMUSG00000104208	16	0	15	0	8	0
ENSMUSG00000025646	3	0	9	0	5	0
ENSMUSG00000032478	4	0	8	0	2	0
ENSMUSG00000032494	3	0	6	0	7	0
ENSMUSG00000032498	3	0	5	0	7	0
ENSMUSG00000032434	5	0	3	0	4	0
ENSMUSG00000032436	38	0	23	0	29	0
ENSMUSG00000052724	11	0	2	0	1	0
ENSMUSG00000032518	7	0	1	0	4	0
ENSMUSG00000111371	8	0	6	0	5	0
ENSMUSG00000091661	0	0	10	0	9	0
ENSMUSG00000025241	6	0	6	0	4	0
ENSMUSG00000019773	15	0	4	0	4	0
ENSMUSG00000112089	15	0	5	0	7	0
ENSMUSG00000111447	5	0	4	0	2	0
ENSMUSG00000097107	3	0	4	0	3	0
ENSMUSG00000075232	6	0	6	0	9	0
ENSMUSG00000019822	7	0	7	0	5	0
ENSMUSG00000019797	24	0	8	0	13	0
ENSMUSG00000019942	9	0	6	0	1	0
ENSMUSG00000060733	34	0	24	0	11	0
ENSMUSG00000019923	38	0	28	0	59	0
ENSMUSG00000085456	16	0	19	0	7	0
ENSMUSG00000000901	29	0	36	0	26	0
ENSMUSG00000086241	147	0	163	0	115	0
ENSMUSG00000063457	12	0	19	0	5	0
ENSMUSG00000085111	21	0	27	0	17	0
ENSMUSG00000084899	260	0	343	0	257	0
ENSMUSG00000035383	10	0	8	0	6	0
ENSMUSG00000020056	18	0	2	0	0	0
ENSMUSG00000087429	17	0	28	0	39	0
ENSMUSG00000004356	17	0	25	0	29	0
ENSMUSG00000061904	7	0	4	0	4	0
ENSMUSG00000015889	12	0	11	0	4	0
ENSMUSG00000112261	6	0	13	0	3	0
ENSMUSG00000074781	12	0	4	0	7	0
ENSMUSG00000020029	27	0	15	0	8	0
ENSMUSG00000020185	3	0	14	0	23	0
ENSMUSG00000056888	53	0	50	0	63	0
ENSMUSG00000055531	28	0	21	0	28	0
ENSMUSG00000020225	19	0	2	0	7	0
ENSMUSG00000053684	10	0	14	0	15	0
ENSMUSG00000020124	9	0	12	0	28	0
ENSMUSG00000025408	16	0	14	0	6	0
ENSMUSG00000025393	17	0	14	0	12	0
ENSMUSG00000020460	3	0	2	0	7	0
ENSMUSG00000101872	6	0	5	0	14	0
ENSMUSG00000043999	7	0	4	0	1	0
ENSMUSG00000057113	2	0	8	0	14	0
ENSMUSG00000020328	9	0	3	0	4	0
ENSMUSG00000020326	12	0	13	0	21	0
ENSMUSG00000020436	7	0	4	0	2	0
ENSMUSG00000086998	63	0	91	0	67	0
ENSMUSG00000020375	6	0	6	0	1	0
ENSMUSG00000049321	0	0	9	0	8	0
ENSMUSG00000020385	8	0	3	0	8	0
ENSMUSG00000020349	12	0	6	0	10	0
ENSMUSG00000018239	2	0	7	0	16	0
ENSMUSG00000044894	4	0	3	0	7	0
ENSMUSG00000018899	3	0	5	0	5	0
ENSMUSG00000037243	11	0	9	0	10	0
ENSMUSG00000020455	3	0	11	0	8	0
ENSMUSG00000087249	23	0	20	0	16	0
ENSMUSG00000018509	49	0	21	0	20	0
ENSMUSG00000086359	3	0	9	0	1	0
ENSMUSG00000059552	23	0	0	0	3	0
ENSMUSG00000018565	0	0	13	0	5	0
ENSMUSG00000020774	10	0	3	0	3	0
ENSMUSG00000097051	32	0	32	0	53	0
ENSMUSG00000058546	11	0	11	0	16	0
ENSMUSG00000018841	2	0	9	0	2	0
ENSMUSG00000051832	7	0	4	0	2	0
ENSMUSG00000000976	2	0	9	0	8	0
ENSMUSG00000020493	32	0	44	0	12	0
ENSMUSG00000085310	77	0	96	0	157	0
ENSMUSG00000000275	11	0	16	0	17	0
ENSMUSG00000003948	9	0	8	0	13	0
ENSMUSG00000020541	1	0	8	0	6	0
ENSMUSG00000097176	14	0	6	0	15	0
ENSMUSG00000038756	10	0	21	0	12	0
ENSMUSG00000018666	11	0	2	0	6	0
ENSMUSG00000085262	48	0	36	0	42	0
ENSMUSG00000047988	6	0	1	0	5	0
ENSMUSG00000071415	17	0	22	0	6	0
ENSMUSG00000020914	19	0	25	0	45	0
ENSMUSG00000006782	134	0	197	0	158	0
ENSMUSG00000078652	4	0	7	0	4	0
ENSMUSG00000010362	4	0	5	0	6	0
ENSMUSG00000034773	10	0	14	0	12	0
ENSMUSG00000034520	25	0	17	0	13	0
ENSMUSG00000020937	7	0	9	0	3	0
ENSMUSG00000087596	1	0	13	0	10	0
ENSMUSG00000057322	19	0	14	0	3	0
ENSMUSG00000034566	12	0	1	0	3	0
ENSMUSG00000020814	12	0	6	0	3	0
ENSMUSG00000020818	120	0	67	0	70	0
ENSMUSG00000025572	8	0	14	0	2	0
ENSMUSG00000017716	6	0	6	0	7	0
ENSMUSG00000097614	12	0	5	0	32	0
ENSMUSG00000097658	40	0	19	0	17	0
ENSMUSG00000025130	13	0	0	0	4	0
ENSMUSG00000025140	5	0	9	0	16	0
ENSMUSG00000084822	18	0	8	0	3	0
ENSMUSG00000025173	12	0	6	0	8	0
ENSMUSG00000113465	33	0	68	0	21	0
ENSMUSG00000113930	16	0	6	0	1	0
ENSMUSG00000099759	3	0	9	0	9	0
ENSMUSG00000020649	15	0	12	0	16	0
ENSMUSG00000113550	12	0	8	0	9	0
ENSMUSG00000061477	12	0	18	0	13	0
ENSMUSG00000021028	13	0	1	0	2	0
ENSMUSG00000035329	6	0	10	0	8	0
ENSMUSG00000034892	14	0	10	0	17	0
ENSMUSG00000054894	4	0	3	0	4	0
ENSMUSG00000021096	4	0	3	0	4	0
ENSMUSG00000021116	2	0	6	0	6	0
ENSMUSG00000021131	12	0	1	0	7	0
ENSMUSG00000091587	3	0	7	0	6	0
ENSMUSG00000042734	12	0	5	0	0	0
ENSMUSG00000021242	8	0	1	0	5	0
ENSMUSG00000113488	26	0	31	0	8	0
ENSMUSG00000021252	11	0	7	0	2	0
ENSMUSG00000114089	6	0	6	0	4	0
ENSMUSG00000114113	16	0	26	0	15	0
ENSMUSG00000021192	5	0	2	0	8	0
ENSMUSG00000041669	5	0	2	0	7	0
ENSMUSG00000041645	6	0	5	0	3	0
ENSMUSG00000021111	56	0	37	0	49	0
ENSMUSG00000097391	8	0	7	0	2	0
ENSMUSG00000090327	7	0	12	0	10	0
ENSMUSG00000021290	3	0	10	0	9	0
ENSMUSG00000042029	39	0	27	0	28	0
ENSMUSG00000114138	4	0	9	0	10	0
ENSMUSG00000085788	28	0	20	0	43	0
ENSMUSG00000006715	11	0	3	0	13	0
ENSMUSG00000086796	27	0	15	0	35	0
ENSMUSG00000113645	3	0	8	0	14	0
ENSMUSG00000114270	6	0	5	0	3	0
ENSMUSG00000021377	13	0	17	0	12	0
ENSMUSG00000021474	8	0	2	0	2	0
ENSMUSG00000021497	11	0	3	0	4	0
ENSMUSG00000069223	21	0	31	0	33	0
ENSMUSG00000021552	12	0	12	0	21	0
ENSMUSG00000113450	4	0	3	0	3	0
ENSMUSG00000091183	1	0	11	0	2	0
ENSMUSG00000021456	7	0	3	0	4	0
ENSMUSG00000074832	10	0	20	0	24	0
ENSMUSG00000058093	5	0	3	0	3	0
ENSMUSG00000112985	32	0	40	0	40	0
ENSMUSG00000113274	17	0	8	0	28	0
ENSMUSG00000021579	11	0	17	0	16	0
ENSMUSG00000114401	8	0	5	0	22	0
ENSMUSG00000114602	24	0	6	0	1	0
ENSMUSG00000017778	5	0	2	0	8	0
ENSMUSG00000012422	5	0	26	0	16	0
ENSMUSG00000114688	13	0	2	0	9	0
ENSMUSG00000021621	6	0	5	0	7	0
ENSMUSG00000021707	15	0	15	0	16	0
ENSMUSG00000042015	4	0	2	0	7	0
ENSMUSG00000114014	10	0	14	0	19	0
ENSMUSG00000021681	1	0	8	0	6	0
ENSMUSG00000021670	3	0	19	0	1	0
ENSMUSG00000114926	66	0	26	0	51	0
ENSMUSG00000114348	4	0	14	0	8	0
ENSMUSG00000021660	10	0	5	0	10	0
ENSMUSG00000021629	6	0	5	0	19	0
ENSMUSG00000071181	7	0	3	0	3	0
ENSMUSG00000021694	16	0	5	0	11	0
ENSMUSG00000085634	3	0	3	0	10	0
ENSMUSG00000114438	2	0	7	0	20	0
ENSMUSG00000042364	18	0	18	0	11	0
ENSMUSG00000114213	26	0	21	0	27	0
ENSMUSG00000114470	5	0	3	0	4	0
ENSMUSG00000021728	14	0	2	0	5	0
ENSMUSG00000025451	8	0	15	0	6	0
ENSMUSG00000095930	3	0	1	0	11	0
ENSMUSG00000114369	7	0	2	0	20	0
ENSMUSG00000052334	3	0	3	0	6	0
ENSMUSG00000021871	72	0	32	0	40	0
ENSMUSG00000103730	41	0	46	0	36	0
ENSMUSG00000004562	11	0	6	0	5	0
ENSMUSG00000022160	3	0	5	0	12	0
ENSMUSG00000040840	8	0	5	0	2	0
ENSMUSG00000035078	24	0	23	0	23	0
ENSMUSG00000022043	4	0	8	0	2	0
ENSMUSG00000022074	6	0	12	0	1	0
ENSMUSG00000022108	13	0	6	0	0	0
ENSMUSG00000060126	7	0	4	0	2	0
ENSMUSG00000097358	21	0	13	0	9	0
ENSMUSG00000022136	7	0	3	0	5	0
ENSMUSG00000115263	4	0	5	0	11	0
ENSMUSG00000075463	28	0	35	0	32	0
ENSMUSG00000079105	9	0	3	0	9	0
ENSMUSG00000041841	28	0	8	0	18	0
ENSMUSG00000049152	7	0	11	0	5	0
ENSMUSG00000014313	13	0	9	0	21	0
ENSMUSG00000022280	9	0	5	0	19	0
ENSMUSG00000022283	19	0	11	0	7	0
ENSMUSG00000102106	18	0	27	0	18	0
ENSMUSG00000022304	14	0	1	0	1	0
ENSMUSG00000091479	3	0	4	0	25	0
ENSMUSG00000003970	0	0	11	0	10	0
ENSMUSG00000097057	42	0	51	0	31	0
ENSMUSG00000060036	165	0	211	0	193	0
ENSMUSG00000022412	8	0	29	0	18	0
ENSMUSG00000042303	8	0	3	0	4	0
ENSMUSG00000022400	5	0	11	0	5	0
ENSMUSG00000063765	197	0	235	0	161	0
ENSMUSG00000047878	12	0	0	0	10	0
ENSMUSG00000041653	15	0	10	0	17	0
ENSMUSG00000035757	9	0	2	0	3	0
ENSMUSG00000022635	4	0	4	0	6	0
ENSMUSG00000116295	66	0	50	0	62	0
ENSMUSG00000011960	3	0	28	0	19	0
ENSMUSG00000100599	1	0	17	0	3	0
ENSMUSG00000090500	24	0	26	0	37	0
ENSMUSG00000000346	1	0	9	0	8	0
ENSMUSG00000023032	10	0	5	0	1	0
ENSMUSG00000062683	18	0	32	0	30	0
ENSMUSG00000046434	3	0	12	0	7	0
ENSMUSG00000022487	5	0	7	0	3	0
ENSMUSG00000022501	17	0	5	0	6	0
ENSMUSG00000115219	8	0	3	0	9	0
ENSMUSG00000021018	7	0	8	0	2	0
ENSMUSG00000047714	6	0	7	0	5	0
ENSMUSG00000022774	13	0	17	0	9	0
ENSMUSG00000072419	4	0	11	0	9	0
ENSMUSG00000030775	111	0	72	0	77	0
ENSMUSG00000022754	3	0	0	0	16	0
ENSMUSG00000022863	30	0	42	0	64	0
ENSMUSG00000022890	11	0	10	0	7	0
ENSMUSG00000008976	3	0	11	0	1	0
ENSMUSG00000025613	2	0	7	0	16	0
ENSMUSG00000022982	22	0	13	0	16	0
ENSMUSG00000022960	155	0	213	0	209	0
ENSMUSG00000087240	375	0	488	0	432	0
ENSMUSG00000039680	2	0	13	0	16	0
ENSMUSG00000022945	5	0	22	0	8	0
ENSMUSG00000022898	33	0	22	0	10	0
ENSMUSG00000040681	21	0	1	0	9	0
ENSMUSG00000050088	11	0	21	0	21	0
ENSMUSG00000023883	17	0	3	0	16	0
ENSMUSG00000054142	15	0	15	0	42	0
ENSMUSG00000097517	7	0	8	0	5	0
ENSMUSG00000023902	7	0	7	0	8	0
ENSMUSG00000044533	15	0	36	0	28	0
ENSMUSG00000024160	0	0	15	0	8	0
ENSMUSG00000015120	14	0	8	0	6	0
ENSMUSG00000118135	12	0	10	0	11	0
ENSMUSG00000093593	24	0	33	0	34	0
ENSMUSG00000084862	3	0	2	0	9	0
ENSMUSG00000024180	1	0	29	0	8	0
ENSMUSG00000052146	15	0	18	0	31	0
ENSMUSG00000007570	13	0	3	0	9	0
ENSMUSG00000023067	8	0	3	0	5	0
ENSMUSG00000024018	12	0	10	0	6	0
ENSMUSG00000061613	39	0	23	0	30	0
ENSMUSG00000117654	6	0	18	0	13	0
ENSMUSG00000008668	14	0	22	0	17	0
ENSMUSG00000092203	7	0	29	0	16	0
ENSMUSG00000092241	6	0	20	0	31	0
ENSMUSG00000090588	12	0	9	0	0	0
ENSMUSG00000092600	2	0	6	0	4	0
ENSMUSG00000092368	15	0	36	0	18	0
ENSMUSG00000053835	4	0	7	0	4	0
ENSMUSG00000073402	3	0	7	0	3	0
ENSMUSG00000024446	3	0	5	0	4	0
ENSMUSG00000023971	7	0	8	0	10	0
ENSMUSG00000002769	7	0	24	0	12	0
ENSMUSG00000023988	3	0	4	0	6	0
ENSMUSG00000023940	2	0	6	0	3	0
ENSMUSG00000002833	16	0	4	0	7	0
ENSMUSG00000001228	15	0	13	0	27	0
ENSMUSG00000057863	16	0	22	0	15	0
ENSMUSG00000041168	7	0	3	0	3	0
ENSMUSG00000024209	16	0	2	0	5	0
ENSMUSG00000091390	8	0	3	0	2	0
ENSMUSG00000046329	4	0	8	0	3	0
ENSMUSG00000073377	10	0	0	0	12	0
ENSMUSG00000034868	15	0	13	0	29	0
ENSMUSG00000117441	11	0	17	0	21	0
ENSMUSG00000024070	9	0	14	0	13	0
ENSMUSG00000024145	8	0	15	0	34	0
ENSMUSG00000036438	7	0	13	0	13	0
ENSMUSG00000085595	441	0	339	0	494	0
ENSMUSG00000087590	37	0	27	0	22	0
ENSMUSG00000117876	11	0	6	0	27	0
ENSMUSG00000097080	3	0	3	0	4	0
ENSMUSG00000071855	11	0	3	0	6	0
ENSMUSG00000033319	15	0	1	0	2	0
ENSMUSG00000008301	4	0	8	0	8	0
ENSMUSG00000024594	18	0	30	0	47	0
ENSMUSG00000024613	5	0	7	0	3	0
ENSMUSG00000098702	3	0	23	0	10	0
ENSMUSG00000042211	10	0	12	0	4	0
ENSMUSG00000024556	14	0	6	0	27	0
ENSMUSG00000036223	7	0	7	0	10	0
ENSMUSG00000024561	14	0	0	0	5	0
ENSMUSG00000024570	8	0	14	0	3	0
ENSMUSG00000024565	0	0	4	0	13	0
ENSMUSG00000024644	6	0	7	0	12	0
ENSMUSG00000034391	43	0	38	0	47	0
ENSMUSG00000038274	5	0	11	0	9	0
ENSMUSG00000024800	13	0	17	0	8	0
ENSMUSG00000024989	12	0	14	0	17	0
ENSMUSG00000057506	6	0	11	0	0	0
ENSMUSG00000025209	8	0	20	0	7	0
ENSMUSG00000087367	104	0	115	0	187	0
ENSMUSG00000071528	4	0	3	0	10	0
ENSMUSG00000025068	6	0	14	0	3	0
ENSMUSG00000024978	1	0	9	0	5	0
ENSMUSG00000025086	21	0	12	0	18	0
