# Supplementary material for: Allele-specific differential regulation of monoallelically expressed autosomal genes in the cardiac lineage
Source: Nat Commun. 2022 Oct 10;13:5984. doi: 10.1038/s41467-022-33722-x (PMC9550772; doi:10.1038/s41467-022-33722-x)
Supplement: Supplementary file 13 — Source Data [file 41467_2022_33722_MOESM13_ESM.zip › Source Data 4.txt]

Gene	File1B	File1C	File2B	File2C	File3B	File3C
ENSMUSG00000004768	0	8	0	9	0	15
ENSMUSG00000042215	0	21	0	25	0	11
ENSMUSG00000037408	0	65	0	72	0	73
ENSMUSG00000091844	0	27	0	14	0	28
ENSMUSG00000025969	0	1	0	27	0	21
ENSMUSG00000102123	0	85	0	51	0	128
ENSMUSG00000026188	0	20	0	25	0	14
ENSMUSG00000039342	0	318	0	386	0	301
ENSMUSG00000026205	0	18	0	6	0	10
ENSMUSG00000026207	0	64	0	65	0	54
ENSMUSG00000086053	0	21	0	28	0	43
ENSMUSG00000052760	0	31	0	8	0	11
ENSMUSG00000026226	0	23	0	11	0	27
ENSMUSG00000087538	0	740	0	918	0	815
ENSMUSG00000026237	0	19	0	9	0	5
ENSMUSG00000079436	0	30	0	44	0	64
ENSMUSG00000049866	0	16	0	8	0	10
ENSMUSG00000034292	0	11	0	15	0	6
ENSMUSG00000034212	0	12	0	15	0	20
ENSMUSG00000051590	0	15	0	20	0	23
ENSMUSG00000042554	0	7	0	10	0	24
ENSMUSG00000042268	0	15	0	26	0	19
ENSMUSG00000048096	0	75	0	129	0	115
ENSMUSG00000103844	0	19	0	42	0	78
ENSMUSG00000033898	0	6	0	13	0	8
ENSMUSG00000033849	0	11	0	9	0	15
ENSMUSG00000097754	0	29	0	51	0	30
ENSMUSG00000006007	0	6	0	5	0	26
ENSMUSG00000099447	0	47	0	79	0	36
ENSMUSG00000099868	0	30	0	21	0	37
ENSMUSG00000042641	0	47	0	36	0	30
ENSMUSG00000026600	0	15	0	18	0	4
ENSMUSG00000026725	0	294	0	201	0	573
ENSMUSG00000091060	0	44	0	41	0	36
ENSMUSG00000026580	0	12	0	10	0	13
ENSMUSG00000086593	0	62	0	54	0	83
ENSMUSG00000026579	0	34	0	46	0	30
ENSMUSG00000097196	0	9	0	13	0	1
ENSMUSG00000005674	0	6	0	20	0	11
ENSMUSG00000038147	0	33	0	24	0	46
ENSMUSG00000026523	0	226	0	200	0	191
ENSMUSG00000038768	0	21	0	22	0	21
ENSMUSG00000079164	0	2	0	7	0	13
ENSMUSG00000092578	0	33	0	41	0	38
ENSMUSG00000026628	0	109	0	162	0	116
ENSMUSG00000103114	0	23	0	23	0	7
ENSMUSG00000016494	0	6	0	10	0	9
ENSMUSG00000097325	0	24	0	6	0	20
ENSMUSG00000075534	0	6	0	7	0	4
ENSMUSG00000058594	0	9	0	12	0	11
ENSMUSG00000006469	0	14	0	7	0	10
ENSMUSG00000026944	0	8	0	13	0	2
ENSMUSG00000026942	0	24	0	23	0	12
ENSMUSG00000036281	0	19	0	9	0	17
ENSMUSG00000015787	0	10	0	16	0	13
ENSMUSG00000049897	0	11	0	17	0	5
ENSMUSG00000035829	0	3	0	9	0	8
ENSMUSG00000044320	0	142	0	178	0	155
ENSMUSG00000026814	0	13	0	6	0	21
ENSMUSG00000035875	0	5	0	6	0	21
ENSMUSG00000026890	0	19	0	18	0	27
ENSMUSG00000026751	0	31	0	51	0	48
ENSMUSG00000026971	0	54	0	49	0	53
ENSMUSG00000026896	0	23	0	26	0	35
ENSMUSG00000041762	0	12	0	5	0	5
ENSMUSG00000087176	0	9	0	2	0	12
ENSMUSG00000009207	0	7	0	6	0	4
ENSMUSG00000075267	0	15	0	17	0	21
ENSMUSG00000085335	0	27	0	35	0	38
ENSMUSG00000059588	0	30	0	29	0	57
ENSMUSG00000027072	0	108	0	61	0	64
ENSMUSG00000075020	0	13	0	9	0	9
ENSMUSG00000070794	0	129	0	110	0	227
ENSMUSG00000027186	0	15	0	17	0	5
ENSMUSG00000040093	0	4	0	11	0	8
ENSMUSG00000045838	0	40	0	51	0	44
ENSMUSG00000040035	0	62	0	50	0	47
ENSMUSG00000039983	0	15	0	23	0	25
ENSMUSG00000070719	0	37	0	22	0	15
ENSMUSG00000000308	0	8	0	4	0	6
ENSMUSG00000027208	0	4	0	11	0	17
ENSMUSG00000060131	0	8	0	10	0	9
ENSMUSG00000027377	0	148	0	123	0	193
ENSMUSG00000027327	0	20	0	24	0	16
ENSMUSG00000087405	0	286	0	323	0	306
ENSMUSG00000068264	0	31	0	26	0	31
ENSMUSG00000027345	0	11	0	6	0	11
ENSMUSG00000027420	0	474	0	587	0	655
ENSMUSG00000074758	0	78	0	71	0	83
ENSMUSG00000037279	0	21	0	12	0	8
ENSMUSG00000087495	0	26	0	22	0	23
ENSMUSG00000086659	0	139	0	126	0	159
ENSMUSG00000038572	0	36	0	52	0	24
ENSMUSG00000087254	0	7	0	20	0	12
ENSMUSG00000027612	0	23	0	29	0	29
ENSMUSG00000013338	0	110	0	127	0	138
ENSMUSG00000089824	0	6	0	15	0	2
ENSMUSG00000027635	0	20	0	20	0	26
ENSMUSG00000074625	0	16	0	3	0	21
ENSMUSG00000085303	0	43	0	26	0	48
ENSMUSG00000027412	0	7	0	13	0	4
ENSMUSG00000067745	0	10	0	5	0	7
ENSMUSG00000035576	0	92	0	99	0	49
ENSMUSG00000017817	0	26	0	13	0	15
ENSMUSG00000017000	0	20	0	17	0	22
ENSMUSG00000016995	0	19	0	15	0	13
ENSMUSG00000074594	0	18	0	12	0	16
ENSMUSG00000078940	0	123	0	191	0	87
ENSMUSG00000067704	0	26	0	7	0	10
ENSMUSG00000074593	0	14	0	8	0	3
ENSMUSG00000076434	0	18	0	17	0	14
ENSMUSG00000017667	0	9	0	7	0	6
ENSMUSG00000085151	0	38	0	53	0	40
ENSMUSG00000017969	0	8	0	6	0	10
ENSMUSG00000074577	0	7	0	5	0	12
ENSMUSG00000086970	0	10	0	12	0	8
ENSMUSG00000085905	0	7	0	7	0	8
ENSMUSG00000027495	0	24	0	28	0	21
ENSMUSG00000074555	0	43	0	43	0	39
ENSMUSG00000038963	0	18	0	12	0	13
ENSMUSG00000027568	0	17	0	19	0	27
ENSMUSG00000027580	0	13	0	11	0	12
ENSMUSG00000090077	0	25	0	37	0	13
ENSMUSG00000010505	0	6	0	7	0	7
ENSMUSG00000103116	0	18	0	10	0	10
ENSMUSG00000027555	0	39	0	40	0	38
ENSMUSG00000050192	0	17	0	9	0	15
ENSMUSG00000105516	0	8	0	19	0	15
ENSMUSG00000025757	0	22	0	26	0	23
ENSMUSG00000102544	0	13	0	19	0	17
ENSMUSG00000097339	0	33	0	53	0	30
ENSMUSG00000074591	0	27	0	23	0	35
ENSMUSG00000027823	0	18	0	2	0	27
ENSMUSG00000090120	0	66	0	49	0	79
ENSMUSG00000048416	0	30	0	20	0	17
ENSMUSG00000033752	0	52	0	24	0	49
ENSMUSG00000085527	0	9	0	16	0	12
ENSMUSG00000004892	0	11	0	14	0	4
ENSMUSG00000097156	0	25	0	19	0	13
ENSMUSG00000074480	0	436	0	461	0	350
ENSMUSG00000028041	0	6	0	11	0	4
ENSMUSG00000042672	0	551	0	438	0	498
ENSMUSG00000028042	0	29	0	10	0	16
ENSMUSG00000060671	0	18	0	27	0	31
ENSMUSG00000027935	0	20	0	12	0	10
ENSMUSG00000027938	0	9	0	8	0	12
ENSMUSG00000028150	0	123	0	197	0	154
ENSMUSG00000068877	0	11	0	12	0	15
ENSMUSG00000038543	0	162	0	143	0	95
ENSMUSG00000015943	0	23	0	40	0	12
ENSMUSG00000038374	0	20	0	32	0	21
ENSMUSG00000038304	0	5	0	26	0	2
ENSMUSG00000027854	0	24	0	25	0	33
ENSMUSG00000105195	0	185	0	211	0	168
ENSMUSG00000055865	0	22	0	23	0	39
ENSMUSG00000002233	0	6	0	11	0	13
ENSMUSG00000000562	0	981	0	1163	0	1388
ENSMUSG00000046213	0	198	0	205	0	255
ENSMUSG00000004032	0	27	0	18	0	24
ENSMUSG00000085318	0	5	0	8	0	7
ENSMUSG00000068745	0	4	0	15	0	5
ENSMUSG00000028012	0	42	0	46	0	58
ENSMUSG00000028010	0	30	0	18	0	17
ENSMUSG00000019232	0	38	0	43	0	21
ENSMUSG00000049349	0	64	0	78	0	44
ENSMUSG00000074206	0	37	0	13	0	15
ENSMUSG00000028270	0	4	0	19	0	4
ENSMUSG00000042198	0	9	0	12	0	5
ENSMUSG00000059482	0	32	0	51	0	67
ENSMUSG00000043252	0	24	0	28	0	36
ENSMUSG00000073987	0	9	0	5	0	19
ENSMUSG00000028291	0	72	0	88	0	110
ENSMUSG00000040296	0	4	0	25	0	20
ENSMUSG00000028415	0	18	0	19	0	4
ENSMUSG00000028444	0	65	0	66	0	96
ENSMUSG00000028453	0	273	0	282	0	208
ENSMUSG00000087142	0	80	0	63	0	51
ENSMUSG00000028463	0	63	0	71	0	64
ENSMUSG00000038630	0	16	0	16	0	17
ENSMUSG00000086321	0	11	0	8	0	7
ENSMUSG00000087592	0	7	0	5	0	24
ENSMUSG00000085183	0	14	0	11	0	4
ENSMUSG00000044125	0	24	0	12	0	62
ENSMUSG00000035126	0	42	0	29	0	14
ENSMUSG00000028520	0	11	0	5	0	13
ENSMUSG00000047502	0	4	0	7	0	13
ENSMUSG00000047636	0	7	0	21	0	15
ENSMUSG00000034785	0	58	0	27	0	38
ENSMUSG00000073779	0	63	0	78	0	31
ENSMUSG00000028612	0	25	0	72	0	51
ENSMUSG00000008932	0	61	0	43	0	45
ENSMUSG00000086483	0	4	0	8	0	14
ENSMUSG00000085399	0	6	0	12	0	4
ENSMUSG00000046861	0	22	0	7	0	14
ENSMUSG00000045268	0	68	0	82	0	78
ENSMUSG00000091297	0	37	0	19	0	4
ENSMUSG00000032744	0	3	0	17	0	3
ENSMUSG00000042763	0	15	0	8	0	13
ENSMUSG00000028871	0	73	0	112	0	124
ENSMUSG00000085562	0	11	0	18	0	12
ENSMUSG00000042380	0	285	0	372	0	226
ENSMUSG00000028785	0	36	0	42	0	30
ENSMUSG00000001334	0	24	0	19	0	6
ENSMUSG00000048485	0	182	0	136	0	148
ENSMUSG00000047945	0	6	0	5	0	8
ENSMUSG00000040690	0	10	0	11	0	44
ENSMUSG00000023232	0	4	0	11	0	4
ENSMUSG00000085009	0	11	0	4	0	6
ENSMUSG00000087476	0	30	0	22	0	21
ENSMUSG00000087045	0	45	0	47	0	58
ENSMUSG00000028927	0	87	0	108	0	66
ENSMUSG00000028923	0	7	0	4	0	12
ENSMUSG00000040697	0	50	0	53	0	56
ENSMUSG00000067916	0	38	0	52	0	42
ENSMUSG00000078497	0	3	0	18	0	8
ENSMUSG00000028976	0	299	0	265	0	232
ENSMUSG00000028972	0	17	0	41	0	27
ENSMUSG00000054514	0	21	0	38	0	27
ENSMUSG00000029071	0	25	0	32	0	18
ENSMUSG00000029033	0	90	0	95	0	108
ENSMUSG00000029074	0	3	0	7	0	9
ENSMUSG00000058503	0	10	0	10	0	23
ENSMUSG00000007415	0	13	0	14	0	28
ENSMUSG00000053178	0	14	0	6	0	12
ENSMUSG00000086528	0	33	0	20	0	17
ENSMUSG00000028978	0	11	0	17	0	12
ENSMUSG00000086769	0	17	0	21	0	9
ENSMUSG00000028962	0	14	0	18	0	7
ENSMUSG00000038199	0	57	0	51	0	74
ENSMUSG00000039106	0	125	0	89	0	152
ENSMUSG00000097673	0	35	0	51	0	69
ENSMUSG00000053194	0	9	0	9	0	7
ENSMUSG00000029175	0	347	0	359	0	283
ENSMUSG00000029161	0	74	0	86	0	67
ENSMUSG00000006641	0	15	0	19	0	6
ENSMUSG00000038676	0	7	0	6	0	8
ENSMUSG00000054252	0	31	0	39	0	16
ENSMUSG00000107287	0	21	0	16	0	11
ENSMUSG00000029096	0	7	0	10	0	6
ENSMUSG00000097825	0	17	0	11	0	10
ENSMUSG00000106978	0	4	0	7	0	7
ENSMUSG00000097092	0	21	0	19	0	6
ENSMUSG00000063656	0	19	0	7	0	7
ENSMUSG00000100175	0	37	0	29	0	33
ENSMUSG00000029154	0	13	0	17	0	4
ENSMUSG00000072874	0	25	0	30	0	41
ENSMUSG00000091204	0	80	0	98	0	119
ENSMUSG00000072852	0	257	0	298	0	275
ENSMUSG00000029254	0	13	0	10	0	22
ENSMUSG00000061184	0	13	0	7	0	11
ENSMUSG00000054537	0	6	0	28	0	20
ENSMUSG00000089851	0	21	0	21	0	41
ENSMUSG00000104937	0	46	0	29	0	76
ENSMUSG00000105850	0	78	0	51	0	82
ENSMUSG00000104717	0	16	0	13	0	15
ENSMUSG00000029321	0	27	0	6	0	0
ENSMUSG00000079065	0	3	0	10	0	10
ENSMUSG00000033805	0	33	0	14	0	17
ENSMUSG00000097986	0	10	0	3	0	15
ENSMUSG00000029343	0	43	0	48	0	27
ENSMUSG00000054675	0	4	0	7	0	6
ENSMUSG00000001098	0	40	0	39	0	38
ENSMUSG00000029524	0	1269	0	1491	0	1192
ENSMUSG00000029596	0	11	0	8	0	3
ENSMUSG00000029598	0	14	0	2	0	6
ENSMUSG00000066867	0	56	0	42	0	61
ENSMUSG00000042647	0	20	0	6	0	10
ENSMUSG00000089729	0	25	0	18	0	32
ENSMUSG00000066278	0	22	0	11	0	16
ENSMUSG00000029402	0	41	0	60	0	33
ENSMUSG00000105039	0	9	0	10	0	10
ENSMUSG00000051034	0	13	0	15	0	30
ENSMUSG00000034219	0	149	0	152	0	142
ENSMUSG00000034110	0	185	0	182	0	173
ENSMUSG00000042985	0	12	0	18	0	15
ENSMUSG00000097908	0	14	0	17	0	16
ENSMUSG00000090873	0	98	0	73	0	50
ENSMUSG00000075599	0	37	0	35	0	51
ENSMUSG00000079156	0	44	0	41	0	57
ENSMUSG00000075598	0	617	0	728	0	587
ENSMUSG00000029729	0	10	0	13	0	26
ENSMUSG00000029557	0	5	0	13	0	9
ENSMUSG00000029570	0	32	0	8	0	38
ENSMUSG00000039296	0	2	0	17	0	9
ENSMUSG00000039244	0	3	0	11	0	8
ENSMUSG00000106198	0	119	0	118	0	146
ENSMUSG00000029623	0	16	0	7	0	26
ENSMUSG00000061292	0	15	0	4	0	17
ENSMUSG00000106547	0	7	0	14	0	8
ENSMUSG00000029660	0	2	0	6	0	18
ENSMUSG00000106674	0	151	0	167	0	195
ENSMUSG00000032757	0	3	0	10	0	15
ENSMUSG00000029759	0	10	0	4	0	7
ENSMUSG00000029671	0	159	0	193	0	182
ENSMUSG00000068699	0	62	0	66	0	62
ENSMUSG00000047749	0	7	0	26	0	7
ENSMUSG00000079598	0	17	0	19	0	13
ENSMUSG00000037159	0	376	0	481	0	442
ENSMUSG00000107875	0	23	0	34	0	31
ENSMUSG00000029797	0	155	0	116	0	193
ENSMUSG00000108071	0	7	0	16	0	17
ENSMUSG00000005503	0	301	0	302	0	242
ENSMUSG00000038074	0	25	0	12	0	16
ENSMUSG00000105646	0	32	0	11	0	14
ENSMUSG00000052962	0	20	0	25	0	17
ENSMUSG00000056370	0	21	0	18	0	43
ENSMUSG00000052631	0	7	0	11	0	6
ENSMUSG00000056737	0	23	0	20	0	21
ENSMUSG00000101404	0	185	0	210	0	187
ENSMUSG00000009145	0	48	0	47	0	61
ENSMUSG00000006906	0	10	0	8	0	3
ENSMUSG00000006269	0	31	0	22	0	45
ENSMUSG00000048206	0	42	0	16	0	23
ENSMUSG00000055403	0	11	0	12	0	2
ENSMUSG00000107732	0	18	0	11	0	28
ENSMUSG00000048794	0	25	0	27	0	31
ENSMUSG00000030093	0	24	0	47	0	35
ENSMUSG00000107887	0	3	0	8	0	8
ENSMUSG00000005364	0	7	0	11	0	7
ENSMUSG00000030270	0	27	0	34	0	15
ENSMUSG00000030272	0	17	0	22	0	18
ENSMUSG00000051169	0	20	0	25	0	5
ENSMUSG00000107704	0	37	0	32	0	26
ENSMUSG00000107933	0	100	0	150	0	87
ENSMUSG00000030116	0	254	0	264	0	185
ENSMUSG00000040627	0	29	0	29	0	15
ENSMUSG00000046323	0	246	0	213	0	679
ENSMUSG00000008845	0	24	0	32	0	29
ENSMUSG00000079343	0	81	0	75	0	48
ENSMUSG00000004266	0	22	0	25	0	18
ENSMUSG00000023191	0	9	0	16	0	11
ENSMUSG00000023274	0	246	0	227	0	166
ENSMUSG00000067714	0	7	0	30	0	18
ENSMUSG00000000399	0	24	0	38	0	32
ENSMUSG00000033082	0	6	0	14	0	11
ENSMUSG00000107730	0	27	0	62	0	55
ENSMUSG00000107702	0	12	0	1	0	15
ENSMUSG00000041681	0	34	0	27	0	27
ENSMUSG00000030245	0	102	0	67	0	79
ENSMUSG00000030279	0	38	0	8	0	18
ENSMUSG00000030263	0	4312	0	4671	0	3838
ENSMUSG00000084909	0	40	0	26	0	24
ENSMUSG00000019734	0	94	0	152	0	100
ENSMUSG00000108320	0	8	0	9	0	13
ENSMUSG00000034538	0	14	0	10	0	4
ENSMUSG00000033961	0	7	0	7	0	4
ENSMUSG00000074365	0	36	0	20	0	37
ENSMUSG00000041375	0	26	0	22	0	35
ENSMUSG00000008036	0	33	0	41	0	39
ENSMUSG00000052675	0	6	0	18	0	4
ENSMUSG00000002603	0	17	0	21	0	19
ENSMUSG00000040583	0	10	0	15	0	14
ENSMUSG00000061479	0	30	0	13	0	10
ENSMUSG00000020420	0	3	0	22	0	15
ENSMUSG00000003436	0	29	0	31	0	19
ENSMUSG00000037552	0	8	0	5	0	6
ENSMUSG00000003444	0	18	0	13	0	33
ENSMUSG00000047586	0	15	0	32	0	15
ENSMUSG00000045948	0	16	0	6	0	15
ENSMUSG00000053964	0	9	0	3	0	6
ENSMUSG00000037239	0	12	0	22	0	8
ENSMUSG00000046410	0	59	0	49	0	44
ENSMUSG00000030588	0	10	0	18	0	7
ENSMUSG00000046185	0	11	0	7	0	7
ENSMUSG00000100512	0	11	0	15	0	6
ENSMUSG00000013921	0	67	0	78	0	68
ENSMUSG00000005553	0	11	0	16	0	15
ENSMUSG00000060962	0	53	0	99	0	96
ENSMUSG00000001249	0	14	0	3	0	5
ENSMUSG00000056592	0	7	0	5	0	13
ENSMUSG00000030474	0	33	0	43	0	28
ENSMUSG00000047085	0	21	0	24	0	2
ENSMUSG00000038670	0	38	0	63	0	50
ENSMUSG00000038502	0	16	0	20	0	5
ENSMUSG00000059891	0	61	0	65	0	38
ENSMUSG00000007837	0	12	0	20	0	18
ENSMUSG00000110206	0	21	0	21	0	23
ENSMUSG00000030792	0	80	0	66	0	44
ENSMUSG00000003863	0	45	0	64	0	49
ENSMUSG00000038201	0	7	0	8	0	6
ENSMUSG00000110144	0	9	0	5	0	13
ENSMUSG00000030827	0	39	0	24	0	26
ENSMUSG00000055978	0	4	0	13	0	12
ENSMUSG00000040046	0	7	0	18	0	20
ENSMUSG00000030851	0	96	0	96	0	152
ENSMUSG00000030470	0	5	0	21	0	28
ENSMUSG00000100826	0	67	0	53	0	28
ENSMUSG00000039062	0	33	0	88	0	54
ENSMUSG00000097912	0	18	0	20	0	2
ENSMUSG00000038797	0	20	0	3	0	4
ENSMUSG00000108868	0	24	0	6	0	9
ENSMUSG00000070469	0	13	0	11	0	14
ENSMUSG00000109450	0	33	0	33	0	27
ENSMUSG00000097789	0	33	0	41	0	92
ENSMUSG00000044952	0	375	0	382	0	617
ENSMUSG00000109002	0	30	0	16	0	24
ENSMUSG00000030732	0	94	0	87	0	123
ENSMUSG00000032942	0	109	0	125	0	68
ENSMUSG00000044265	0	25	0	36	0	22
ENSMUSG00000044899	0	17	0	12	0	17
ENSMUSG00000047794	0	28	0	10	0	22
ENSMUSG00000048236	0	3	0	35	0	13
ENSMUSG00000066240	0	656	0	798	0	705
ENSMUSG00000033533	0	70	0	123	0	80
ENSMUSG00000047026	0	14	0	11	0	9
ENSMUSG00000052273	0	18	0	17	0	17
ENSMUSG00000108935	0	86	0	81	0	63
ENSMUSG00000030873	0	33	0	25	0	41
ENSMUSG00000030745	0	9	0	28	0	27
ENSMUSG00000030724	0	15	0	8	0	7
ENSMUSG00000030730	0	22	0	24	0	20
ENSMUSG00000030703	0	6	0	6	0	5
ENSMUSG00000042675	0	154	0	161	0	124
ENSMUSG00000030699	0	6	0	9	0	8
ENSMUSG00000030695	0	8	0	27	0	19
ENSMUSG00000093768	0	37	0	16	0	26
ENSMUSG00000046378	0	7	0	3	0	12
ENSMUSG00000108815	0	38	0	25	0	31
ENSMUSG00000030806	0	69	0	80	0	51
ENSMUSG00000030805	0	11	0	26	0	13
ENSMUSG00000030802	0	65	0	75	0	55
ENSMUSG00000040298	0	35	0	28	0	68
ENSMUSG00000030976	0	12	0	7	0	7
ENSMUSG00000041836	0	185	0	233	0	229
ENSMUSG00000025479	0	106	0	87	0	100
ENSMUSG00000025482	0	22	0	19	0	23
ENSMUSG00000025494	0	17	0	25	0	18
ENSMUSG00000031097	0	17	0	43	0	26
ENSMUSG00000018819	0	7	0	9	0	5
ENSMUSG00000000214	0	11	0	6	0	14
ENSMUSG00000009248	0	7	0	11	0	6
ENSMUSG00000101062	0	24	0	32	0	45
ENSMUSG00000000154	0	35	0	39	0	17
ENSMUSG00000085745	0	22	0	21	0	18
ENSMUSG00000109009	0	14	0	12	0	15
ENSMUSG00000040467	0	126	0	114	0	144
ENSMUSG00000045969	0	26	0	17	0	18
ENSMUSG00000031509	0	7	0	10	0	12
ENSMUSG00000031445	0	43	0	79	0	105
ENSMUSG00000026317	0	11	0	9	0	8
ENSMUSG00000031481	0	45	0	75	0	51
ENSMUSG00000031535	0	12	0	16	0	17
ENSMUSG00000031543	0	7	0	2	0	12
ENSMUSG00000037406	0	49	0	89	0	135
ENSMUSG00000071113	0	23	0	13	0	26
ENSMUSG00000070056	0	4	0	14	0	16
ENSMUSG00000110176	0	22	0	9	0	22
ENSMUSG00000039620	0	7	0	1	0	16
ENSMUSG00000031595	0	28	0	39	0	53
ENSMUSG00000085672	0	10	0	10	0	2
ENSMUSG00000071103	0	41	0	49	0	178
ENSMUSG00000031637	0	4	0	13	0	10
ENSMUSG00000110264	0	9	0	6	0	21
ENSMUSG00000031641	0	5	0	10	0	16
ENSMUSG00000089995	0	28	0	8	0	12
ENSMUSG00000031858	0	34	0	35	0	34
ENSMUSG00000007594	0	7	0	12	0	24
ENSMUSG00000002341	0	18	0	21	0	16
ENSMUSG00000031808	0	94	0	125	0	103
ENSMUSG00000061561	0	9	0	15	0	2
ENSMUSG00000046881	0	305	0	322	0	472
ENSMUSG00000042353	0	99	0	85	0	171
ENSMUSG00000019433	0	20	0	7	0	9
ENSMUSG00000048617	0	7	0	4	0	42
ENSMUSG00000041203	0	24	0	13	0	10
ENSMUSG00000031698	0	20	0	25	0	41
ENSMUSG00000031659	0	32	0	28	0	57
ENSMUSG00000031766	0	5	0	15	0	11
ENSMUSG00000031790	0	66	0	47	0	78
ENSMUSG00000036564	0	47	0	41	0	70
ENSMUSG00000031872	0	54	0	55	0	74
ENSMUSG00000074128	0	4	0	14	0	13
ENSMUSG00000074127	0	4	0	17	0	8
ENSMUSG00000031876	0	9	0	22	0	8
ENSMUSG00000038604	0	11	0	26	0	50
ENSMUSG00000035237	0	8	0	7	0	9
ENSMUSG00000031903	0	4	0	6	0	11
ENSMUSG00000054069	0	369	0	365	0	292
ENSMUSG00000003316	0	46	0	41	0	26
ENSMUSG00000033579	0	12	0	12	0	16
ENSMUSG00000031952	0	16	0	50	0	39
ENSMUSG00000031845	0	11	0	24	0	19
ENSMUSG00000031827	0	7	0	7	0	10
ENSMUSG00000031828	0	203	0	265	0	352
ENSMUSG00000109957	0	23	0	45	0	56
ENSMUSG00000110523	0	10	0	14	0	12
ENSMUSG00000110684	0	45	0	29	0	37
ENSMUSG00000031981	0	35	0	46	0	84
ENSMUSG00000031851	0	4	0	7	0	6
ENSMUSG00000031853	0	32	0	28	0	50
ENSMUSG00000110498	0	94	0	143	0	495
ENSMUSG00000056018	0	1269	0	1274	0	1373
ENSMUSG00000078840	0	5	0	8	0	5
ENSMUSG00000025894	0	14	0	21	0	8
ENSMUSG00000053914	0	61	0	88	0	79
ENSMUSG00000031938	0	61	0	76	0	53
ENSMUSG00000051118	0	12	0	15	0	14
ENSMUSG00000079681	0	33	0	47	0	41
ENSMUSG00000097665	0	26	0	55	0	41
ENSMUSG00000039632	0	97	0	121	0	91
ENSMUSG00000013822	0	83	0	88	0	90
ENSMUSG00000031969	0	86	0	56	0	75
ENSMUSG00000032101	0	31	0	33	0	46
ENSMUSG00000098304	0	35	0	35	0	44
ENSMUSG00000032110	0	6	0	6	0	7
ENSMUSG00000032118	0	17	0	17	0	16
ENSMUSG00000037705	0	17	0	38	0	15
ENSMUSG00000110937	0	26	0	20	0	21
ENSMUSG00000032109	0	19	0	39	0	16
ENSMUSG00000032120	0	6	0	9	0	4
ENSMUSG00000032115	0	60	0	102	0	73
ENSMUSG00000038717	0	4	0	8	0	6
ENSMUSG00000032079	0	5	0	5	0	11
ENSMUSG00000039016	0	6	0	21	0	7
ENSMUSG00000111357	0	23	0	36	0	31
ENSMUSG00000037493	0	10	0	10	0	6
ENSMUSG00000050702	0	11	0	9	0	2
ENSMUSG00000037206	0	361	0	440	0	356
ENSMUSG00000032278	0	25	0	18	0	15
ENSMUSG00000041696	0	18	0	17	0	24
ENSMUSG00000050721	0	6	0	9	0	7
ENSMUSG00000092192	0	37	0	69	0	61
ENSMUSG00000066463	0	9	0	5	0	7
ENSMUSG00000032332	0	708	0	643	0	799
ENSMUSG00000034898	0	2	0	14	0	8
ENSMUSG00000032262	0	18	0	10	0	17
ENSMUSG00000032356	0	22	0	8	0	5
ENSMUSG00000032359	0	28	0	28	0	29
ENSMUSG00000095654	0	11	0	14	0	16
ENSMUSG00000046997	0	16	0	3	0	6
ENSMUSG00000102013	0	6	0	6	0	7
ENSMUSG00000085430	0	66	0	49	0	97
ENSMUSG00000020258	0	7	0	5	0	6
ENSMUSG00000053716	0	5	0	9	0	7
ENSMUSG00000010045	0	103	0	113	0	115
ENSMUSG00000010057	0	8	0	4	0	10
ENSMUSG00000010064	0	149	0	94	0	158
ENSMUSG00000032591	0	7	0	8	0	13
ENSMUSG00000050641	0	127	0	132	0	153
ENSMUSG00000032609	0	60	0	49	0	42
ENSMUSG00000052911	0	13	0	10	0	5
ENSMUSG00000006676	0	29	0	22	0	20
ENSMUSG00000023259	0	729	0	863	0	701
ENSMUSG00000025650	0	26	0	37	0	48
ENSMUSG00000032493	0	7	0	15	0	21
ENSMUSG00000044037	0	35	0	36	0	18
ENSMUSG00000064299	0	130	0	123	0	97
ENSMUSG00000038775	0	5	0	8	0	7
ENSMUSG00000111094	0	767	0	710	0	1009
ENSMUSG00000111445	0	252	0	261	0	340
ENSMUSG00000032530	0	46	0	52	0	52
ENSMUSG00000032528	0	37	0	32	0	75
ENSMUSG00000013419	0	64	0	46	0	46
ENSMUSG00000037949	0	42	0	40	0	34
ENSMUSG00000057895	0	38	0	42	0	63
ENSMUSG00000047648	0	23	0	13	0	44
ENSMUSG00000019815	0	25	0	30	0	34
ENSMUSG00000071392	0	24	0	40	0	22
ENSMUSG00000046031	0	2	0	7	0	16
ENSMUSG00000039462	0	3	0	7	0	9
ENSMUSG00000051736	0	9	0	12	0	17
ENSMUSG00000038160	0	10	0	16	0	15
ENSMUSG00000038624	0	296	0	223	0	308
ENSMUSG00000112733	0	1	0	20	0	5
ENSMUSG00000097370	0	15	0	15	0	11
ENSMUSG00000093573	0	37	0	40	0	17
ENSMUSG00000020081	0	12	0	4	0	7
ENSMUSG00000112129	0	6	0	13	0	2
ENSMUSG00000112366	0	133	0	136	0	141
ENSMUSG00000020231	0	32	0	41	0	28
ENSMUSG00000112773	0	48	0	31	0	13
ENSMUSG00000000290	0	340	0	372	0	407
ENSMUSG00000009292	0	173	0	186	0	195
ENSMUSG00000112662	0	18	0	14	0	6
ENSMUSG00000112732	0	11	0	8	0	5
ENSMUSG00000091381	0	7	0	10	0	5
ENSMUSG00000035963	0	21	0	28	0	19
ENSMUSG00000003070	0	331	0	341	0	255
ENSMUSG00000035504	0	69	0	116	0	81
ENSMUSG00000045518	0	18	0	5	0	12
ENSMUSG00000003341	0	17	0	11	0	11
ENSMUSG00000113640	0	17	0	33	0	55
ENSMUSG00000003344	0	172	0	155	0	159
ENSMUSG00000004937	0	22	0	28	0	17
ENSMUSG00000034902	0	127	0	144	0	146
ENSMUSG00000034818	0	12	0	17	0	8
ENSMUSG00000034771	0	4	0	11	0	13
ENSMUSG00000044581	0	26	0	15	0	9
ENSMUSG00000020251	0	115	0	99	0	198
ENSMUSG00000056821	0	31	0	30	0	16
ENSMUSG00000020256	0	48	0	67	0	86
ENSMUSG00000111583	0	43	0	43	0	60
ENSMUSG00000050108	0	43	0	34	0	25
ENSMUSG00000112666	0	79	0	94	0	87
ENSMUSG00000112599	0	51	0	50	0	31
ENSMUSG00000019971	0	11	0	12	0	19
ENSMUSG00000112722	0	72	0	86	0	66
ENSMUSG00000020140	0	28	0	13	0	18
ENSMUSG00000069518	0	1500	0	1591	0	1776
ENSMUSG00000069516	0	4	0	7	0	10
ENSMUSG00000025389	0	69	0	84	0	84
ENSMUSG00000025359	0	70	0	108	0	114
ENSMUSG00000091511	0	12	0	5	0	4
ENSMUSG00000051427	0	17	0	9	0	8
ENSMUSG00000034412	0	8	0	3	0	18
ENSMUSG00000020396	0	10	0	11	0	16
ENSMUSG00000034209	0	7	0	5	0	13
ENSMUSG00000020484	0	14	0	29	0	11
ENSMUSG00000002741	0	15	0	29	0	30
ENSMUSG00000040919	0	12	0	10	0	4
ENSMUSG00000020282	0	26	0	29	0	12
ENSMUSG00000020409	0	3	0	5	0	11
ENSMUSG00000020401	0	9	0	3	0	9
ENSMUSG00000040283	0	9	0	13	0	24
ENSMUSG00000020357	0	15	0	11	0	41
ENSMUSG00000036620	0	39	0	15	0	36
ENSMUSG00000052563	0	6	0	3	0	36
ENSMUSG00000049588	0	714	0	707	0	739
ENSMUSG00000049287	0	111	0	78	0	64
ENSMUSG00000047821	0	35	0	47	0	50
ENSMUSG00000090173	0	23	0	44	0	46
ENSMUSG00000070407	0	31	0	40	0	18
ENSMUSG00000055134	0	29	0	12	0	18
ENSMUSG00000032921	0	25	0	6	0	7
ENSMUSG00000052921	0	20	0	23	0	7
ENSMUSG00000018474	0	7	0	7	0	7
ENSMUSG00000005202	0	225	0	179	0	128
ENSMUSG00000078812	0	15	0	18	0	25
ENSMUSG00000018554	0	18	0	9	0	7
ENSMUSG00000018566	0	15	0	21	0	19
ENSMUSG00000018924	0	16	0	9	0	6
ENSMUSG00000040543	0	14	0	15	0	8
ENSMUSG00000045667	0	68	0	67	0	66
ENSMUSG00000000753	0	15	0	41	0	21
ENSMUSG00000038188	0	6	0	7	0	4
ENSMUSG00000037907	0	51	0	78	0	97
ENSMUSG00000000632	0	17	0	22	0	19
ENSMUSG00000044122	0	45	0	32	0	18
ENSMUSG00000020829	0	84	0	116	0	108
ENSMUSG00000050132	0	116	0	94	0	107
ENSMUSG00000020826	0	11	0	10	0	16
ENSMUSG00000020679	0	186	0	212	0	197
ENSMUSG00000087407	0	31	0	51	0	50
ENSMUSG00000009350	0	46	0	18	0	28
ENSMUSG00000085872	0	38	0	31	0	40
ENSMUSG00000060787	0	48	0	38	0	53
ENSMUSG00000020483	0	19	0	17	0	15
ENSMUSG00000087338	0	30	0	40	0	11
ENSMUSG00000000278	0	268	0	400	0	306
ENSMUSG00000110344	0	8	0	24	0	30
ENSMUSG00000020866	0	7	0	11	0	19
ENSMUSG00000097289	0	191	0	160	0	275
ENSMUSG00000087117	0	29	0	23	0	21
ENSMUSG00000038560	0	9	0	6	0	9
ENSMUSG00000001444	0	19	0	8	0	12
ENSMUSG00000038517	0	15	0	9	0	13
ENSMUSG00000038453	0	155	0	172	0	107
ENSMUSG00000020882	0	26	0	28	0	16
ENSMUSG00000064224	0	28	0	18	0	7
ENSMUSG00000038020	0	119	0	159	0	141
ENSMUSG00000017499	0	366	0	382	0	484
ENSMUSG00000051617	0	84	0	159	0	106
ENSMUSG00000053797	0	65	0	84	0	68
ENSMUSG00000006930	0	10	0	15	0	10
ENSMUSG00000085604	0	19	0	25	0	29
ENSMUSG00000017167	0	191	0	205	0	154
ENSMUSG00000017314	0	55	0	55	0	41
ENSMUSG00000018486	0	133	0	125	0	173
ENSMUSG00000000125	0	34	0	9	0	7
ENSMUSG00000085134	0	15	0	14	0	55
ENSMUSG00000078627	0	12	0	3	0	5
ENSMUSG00000085297	0	68	0	56	0	97
ENSMUSG00000020681	0	88	0	75	0	86
ENSMUSG00000099630	0	35	0	23	0	28
ENSMUSG00000047904	0	12	0	6	0	4
ENSMUSG00000062391	0	10	0	7	0	4
ENSMUSG00000050201	0	98	0	88	0	108
ENSMUSG00000045288	0	48	0	48	0	49
ENSMUSG00000018862	0	32	0	53	0	35
ENSMUSG00000034427	0	10	0	11	0	12
ENSMUSG00000097800	0	23	0	18	0	8
ENSMUSG00000070331	0	7	0	11	0	8
ENSMUSG00000020804	0	23	0	4	0	11
ENSMUSG00000086050	0	15	0	11	0	10
ENSMUSG00000025384	0	49	0	26	0	20
ENSMUSG00000025386	0	22	0	18	0	13
ENSMUSG00000025792	0	20	0	32	0	27
ENSMUSG00000084983	0	14	0	12	0	26
ENSMUSG00000025127	0	32	0	25	0	17
ENSMUSG00000085126	0	22	0	58	0	29
ENSMUSG00000085970	0	10	0	5	0	7
ENSMUSG00000037361	0	13	0	2	0	16
ENSMUSG00000001225	0	31	0	13	0	23
ENSMUSG00000020581	0	40	0	61	0	75
ENSMUSG00000047446	0	19	0	22	0	14
ENSMUSG00000071342	0	32	0	45	0	86
ENSMUSG00000079108	0	3	0	9	0	10
ENSMUSG00000113158	0	3	0	15	0	34
ENSMUSG00000085539	0	125	0	143	0	175
ENSMUSG00000020990	0	21	0	40	0	52
ENSMUSG00000114005	0	4	0	11	0	6
ENSMUSG00000087700	0	6	0	10	0	9
ENSMUSG00000004791	0	80	0	95	0	79
ENSMUSG00000090812	0	14	0	2	0	7
ENSMUSG00000097071	0	79	0	46	0	67
ENSMUSG00000090185	0	180	0	243	0	157
ENSMUSG00000041415	0	11	0	4	0	7
ENSMUSG00000113029	0	326	0	344	0	326
ENSMUSG00000021298	0	54	0	28	0	21
ENSMUSG00000012211	0	12	0	5	0	13
ENSMUSG00000101930	0	7	0	6	0	49
ENSMUSG00000114702	0	27	0	15	0	17
ENSMUSG00000054931	0	6	0	13	0	10
ENSMUSG00000006720	0	7	0	19	0	2
ENSMUSG00000019132	0	27	0	39	0	26
ENSMUSG00000085457	0	18	0	15	0	25
ENSMUSG00000021413	0	9	0	5	0	28
ENSMUSG00000021416	0	58	0	65	0	63
ENSMUSG00000114647	0	53	0	19	0	20
ENSMUSG00000044566	0	24	0	42	0	14
ENSMUSG00000087202	0	43	0	60	0	38
ENSMUSG00000112936	0	4	0	10	0	9
ENSMUSG00000037933	0	9	0	6	0	9
ENSMUSG00000047547	0	2	0	11	0	11
ENSMUSG00000058569	0	27	0	47	0	20
ENSMUSG00000021504	0	19	0	13	0	10
ENSMUSG00000091311	0	8	0	11	0	12
ENSMUSG00000043986	0	9	0	21	0	20
ENSMUSG00000051054	0	7	0	5	0	11
ENSMUSG00000033122	0	17	0	10	0	16
ENSMUSG00000108426	0	7	0	11	0	6
ENSMUSG00000057396	0	29	0	16	0	5
ENSMUSG00000057842	0	13	0	17	0	16
ENSMUSG00000098905	0	9	0	16	0	21
ENSMUSG00000021510	0	8	0	19	0	5
ENSMUSG00000058331	0	5	0	10	0	7
ENSMUSG00000021609	0	120	0	172	0	121
ENSMUSG00000069189	0	14	0	8	0	12
ENSMUSG00000036123	0	85	0	99	0	93
ENSMUSG00000021583	0	26	0	37	0	38
ENSMUSG00000074782	0	12	0	14	0	11
ENSMUSG00000090907	0	9	0	5	0	5
ENSMUSG00000021702	0	20	0	13	0	16
ENSMUSG00000047419	0	12	0	17	0	30
ENSMUSG00000054944	0	8	0	10	0	11
ENSMUSG00000052293	0	16	0	5	0	19
ENSMUSG00000114276	0	23	0	11	0	36
ENSMUSG00000114792	0	7	0	13	0	15
ENSMUSG00000114945	0	44	0	39	0	12
ENSMUSG00000039376	0	25	0	20	0	8
ENSMUSG00000039308	0	6	0	7	0	4
ENSMUSG00000021770	0	7	0	16	0	10
ENSMUSG00000021898	0	37	0	36	0	54
ENSMUSG00000114424	0	6	0	7	0	17
ENSMUSG00000042682	0	8	0	6	0	5
ENSMUSG00000021902	0	100	0	81	0	95
ENSMUSG00000021891	0	13	0	6	0	9
ENSMUSG00000115813	0	9	0	8	0	4
ENSMUSG00000115691	0	36	0	62	0	10
ENSMUSG00000041673	0	7	0	11	0	3
ENSMUSG00000096001	0	10	0	6	0	26
ENSMUSG00000115553	0	31	0	38	0	29
ENSMUSG00000015759	0	104	0	122	0	156
ENSMUSG00000061244	0	28	0	22	0	32
ENSMUSG00000090799	0	16	0	10	0	7
ENSMUSG00000044286	0	11	0	7	0	4
ENSMUSG00000022176	0	66	0	74	0	87
ENSMUSG00000072423	0	11	0	12	0	1
ENSMUSG00000057156	0	22	0	45	0	38
ENSMUSG00000053093	0	39	0	57	0	53
ENSMUSG00000022212	0	42	0	11	0	18
ENSMUSG00000002325	0	10	0	4	0	7
ENSMUSG00000002319	0	58	0	94	0	80
ENSMUSG00000115232	0	60	0	77	0	66
ENSMUSG00000007591	0	7	0	9	0	6
ENSMUSG00000090881	0	7	0	6	0	9
ENSMUSG00000044703	0	4	0	8	0	6
ENSMUSG00000091649	0	45	0	41	0	34
ENSMUSG00000115656	0	52	0	47	0	91
ENSMUSG00000114621	0	6	0	8	0	10
ENSMUSG00000034205	0	1	0	19	0	19
ENSMUSG00000022098	0	7	0	28	0	10
ENSMUSG00000022096	0	27	0	28	0	54
ENSMUSG00000047911	0	11	0	9	0	2
ENSMUSG00000034997	0	128	0	107	0	106
ENSMUSG00000021999	0	53	0	82	0	63
ENSMUSG00000071262	0	25	0	29	0	19
ENSMUSG00000114980	0	101	0	55	0	95
ENSMUSG00000115855	0	65	0	39	0	91
ENSMUSG00000041625	0	24	0	38	0	61
ENSMUSG00000032925	0	7	0	7	0	13
ENSMUSG00000022151	0	17	0	14	0	16
ENSMUSG00000022248	0	108	0	130	0	141
ENSMUSG00000022244	0	21	0	25	0	21
ENSMUSG00000022241	0	27	0	23	0	10
ENSMUSG00000022257	0	8	0	3	0	19
ENSMUSG00000048230	0	73	0	69	0	44
ENSMUSG00000013611	0	5	0	10	0	5
ENSMUSG00000054196	0	12	0	6	0	4
ENSMUSG00000051225	0	228	0	200	0	179
ENSMUSG00000022361	0	140	0	92	0	213
ENSMUSG00000115118	0	44	0	58	0	52
ENSMUSG00000022575	0	13	0	14	0	9
ENSMUSG00000053929	0	12	0	10	0	12
ENSMUSG00000071716	0	4	0	13	0	7
ENSMUSG00000043501	0	11	0	3	0	6
ENSMUSG00000097085	0	15	0	28	0	17
ENSMUSG00000114755	0	199	0	213	0	225
ENSMUSG00000044216	0	5	0	5	0	10
ENSMUSG00000115970	0	54	0	27	0	56
ENSMUSG00000022389	0	102	0	153	0	124
ENSMUSG00000048546	0	4	0	14	0	16
ENSMUSG00000068114	0	36	0	36	0	37
ENSMUSG00000018868	0	4	0	11	0	13
ENSMUSG00000116396	0	22	0	16	0	11
ENSMUSG00000022383	0	54	0	65	0	46
ENSMUSG00000035944	0	16	0	32	0	25
ENSMUSG00000086602	0	16	0	21	0	2
ENSMUSG00000022483	0	27	0	24	0	14
ENSMUSG00000032987	0	17	0	13	0	12
ENSMUSG00000108728	0	58	0	47	0	74
ENSMUSG00000054855	0	71	0	89	0	89
ENSMUSG00000059213	0	37	0	32	0	11
ENSMUSG00000023017	0	27	0	30	0	24
ENSMUSG00000054619	0	46	0	42	0	45
ENSMUSG00000116010	0	18	0	6	0	17
ENSMUSG00000037003	0	24	0	34	0	23
ENSMUSG00000036678	0	7	0	12	0	4
ENSMUSG00000060284	0	95	0	122	0	123
ENSMUSG00000097003	0	58	0	57	0	43
ENSMUSG00000022516	0	27	0	48	0	44
ENSMUSG00000096215	0	6	0	11	0	8
ENSMUSG00000022540	0	12	0	14	0	14
ENSMUSG00000023143	0	8	0	7	0	9
ENSMUSG00000022768	0	31	0	40	0	29
ENSMUSG00000116557	0	11	0	8	0	10
ENSMUSG00000022818	0	43	0	70	0	52
ENSMUSG00000006998	0	13	0	10	0	6
ENSMUSG00000005958	0	10	0	5	0	6
ENSMUSG00000022887	0	11	0	8	0	16
ENSMUSG00000116946	0	39	0	37	0	75
ENSMUSG00000014074	0	3	0	7	0	15
ENSMUSG00000022906	0	11	0	7	0	8
ENSMUSG00000022827	0	6	0	12	0	12
ENSMUSG00000022816	0	39	0	34	0	36
ENSMUSG00000002847	0	15	0	18	0	19
ENSMUSG00000022665	0	12	0	8	0	17
ENSMUSG00000110573	0	17	0	19	0	13
ENSMUSG00000116848	0	9	0	12	0	3
ENSMUSG00000074991	0	67	0	60	0	54
ENSMUSG00000116643	0	7	0	19	0	13
ENSMUSG00000044442	0	6	0	6	0	6
ENSMUSG00000116989	0	28	0	16	0	7
ENSMUSG00000085865	0	28	0	32	0	22
ENSMUSG00000116987	0	35	0	47	0	34
ENSMUSG00000022967	0	10	0	19	0	8
ENSMUSG00000022965	0	36	0	25	0	25
ENSMUSG00000117289	0	104	0	106	0	119
ENSMUSG00000040605	0	8	0	14	0	11
ENSMUSG00000062327	0	166	0	112	0	111
ENSMUSG00000023829	0	30	0	20	0	20
ENSMUSG00000057388	0	60	0	61	0	52
ENSMUSG00000046991	0	6	0	13	0	14
ENSMUSG00000095990	0	16	0	10	0	10
ENSMUSG00000116974	0	40	0	58	0	30
ENSMUSG00000067928	0	7	0	13	0	15
ENSMUSG00000071266	0	13	0	16	0	12
ENSMUSG00000023909	0	12	0	4	0	10
ENSMUSG00000007021	0	15	0	29	0	14
ENSMUSG00000002500	0	24	0	33	0	14
ENSMUSG00000046070	0	224	0	258	0	260
ENSMUSG00000059562	0	9	0	33	0	30
ENSMUSG00000025738	0	40	0	63	0	55
ENSMUSG00000118107	0	29	0	13	0	14
ENSMUSG00000038677	0	34	0	13	0	11
ENSMUSG00000024220	0	25	0	18	0	26
ENSMUSG00000091614	0	5	0	9	0	6
ENSMUSG00000061126	0	19	0	5	0	5
ENSMUSG00000002307	0	10	0	2	0	23
ENSMUSG00000015451	0	4	0	15	0	16
ENSMUSG00000061207	0	62	0	67	0	65
ENSMUSG00000092417	0	15	0	11	0	13
ENSMUSG00000034595	0	57	0	67	0	60
ENSMUSG00000038762	0	31	0	20	0	19
ENSMUSG00000092239	0	103	0	115	0	87
ENSMUSG00000036492	0	25	0	45	0	24
ENSMUSG00000023949	0	1203	0	1274	0	1198
ENSMUSG00000023947	0	63	0	103	0	38
ENSMUSG00000117287	0	18	0	19	0	11
ENSMUSG00000067150	0	148	0	120	0	110
ENSMUSG00000015597	0	3	0	10	0	6
ENSMUSG00000015599	0	79	0	89	0	89
ENSMUSG00000040327	0	10	0	8	0	11
ENSMUSG00000023122	0	21	0	19	0	20
ENSMUSG00000091504	0	11	0	25	0	22
ENSMUSG00000032915	0	12	0	26	0	12
ENSMUSG00000003200	0	112	0	129	0	118
ENSMUSG00000047123	0	13	0	37	0	20
ENSMUSG00000045019	0	170	0	200	0	142
ENSMUSG00000117245	0	91	0	71	0	79
ENSMUSG00000024227	0	14	0	8	0	20
ENSMUSG00000117323	0	9	0	14	0	12
ENSMUSG00000117137	0	5	0	9	0	11
ENSMUSG00000024065	0	143	0	132	0	137
ENSMUSG00000071042	0	24	0	6	0	1
ENSMUSG00000040505	0	13	0	12	0	12
ENSMUSG00000024254	0	12	0	16	0	7
ENSMUSG00000117501	0	62	0	43	0	41
ENSMUSG00000117457	0	31	0	17	0	42
ENSMUSG00000053375	0	11	0	7	0	6
ENSMUSG00000117628	0	21	0	22	0	11
ENSMUSG00000117384	0	10	0	4	0	10
ENSMUSG00000045394	0	4	0	3	0	14
ENSMUSG00000057766	0	9	0	6	0	3
ENSMUSG00000061808	0	34	0	51	0	51
ENSMUSG00000024259	0	38	0	28	0	40
ENSMUSG00000097553	0	27	0	45	0	12
ENSMUSG00000024379	0	25	0	17	0	4
ENSMUSG00000035984	0	5	0	14	0	11
ENSMUSG00000034300	0	25	0	19	0	20
ENSMUSG00000014294	0	31	0	21	0	35
ENSMUSG00000086312	0	7	0	19	0	4
ENSMUSG00000059455	0	53	0	52	0	50
ENSMUSG00000024481	0	197	0	165	0	176
ENSMUSG00000024578	0	10	0	16	0	4
ENSMUSG00000024526	0	313	0	344	0	293
ENSMUSG00000079608	0	8	0	1	0	20
ENSMUSG00000117985	0	52	0	69	0	46
ENSMUSG00000036941	0	10	0	14	0	15
ENSMUSG00000091519	0	118	0	151	0	161
ENSMUSG00000118373	0	8	0	10	0	2
ENSMUSG00000078963	0	6	0	11	0	19
ENSMUSG00000059852	0	7	0	13	0	6
ENSMUSG00000056162	0	12	0	6	0	9
ENSMUSG00000024869	0	7	0	6	0	4
ENSMUSG00000060803	0	175	0	148	0	106
ENSMUSG00000040385	0	17	0	13	0	4
ENSMUSG00000117839	0	10	0	29	0	6
ENSMUSG00000024891	0	51	0	73	0	45
ENSMUSG00000047423	0	41	0	61	0	36
ENSMUSG00000056917	0	38	0	12	0	8
ENSMUSG00000024939	0	26	0	22	0	8
ENSMUSG00000043488	0	162	0	187	0	98
ENSMUSG00000024818	0	9	0	10	0	7
ENSMUSG00000024826	0	19	0	10	0	38
ENSMUSG00000007338	0	408	0	490	0	304
ENSMUSG00000024790	0	17	0	28	0	16
ENSMUSG00000085196	0	11	0	4	0	4
ENSMUSG00000024949	0	89	0	80	0	88
ENSMUSG00000024958	0	6	0	19	0	2
ENSMUSG00000024960	0	17	0	9	0	5
ENSMUSG00000024963	0	12	0	12	0	3
ENSMUSG00000010663	0	317	0	371	0	406
ENSMUSG00000048832	0	12	0	7	0	13
ENSMUSG00000024735	0	16	0	23	0	17
ENSMUSG00000034117	0	215	0	222	0	162
ENSMUSG00000024731	0	29	0	24	0	16
ENSMUSG00000024683	0	38	0	38	0	41
ENSMUSG00000118155	0	3	0	12	0	7
ENSMUSG00000074925	0	7	0	6	0	13
ENSMUSG00000067242	0	17	0	35	0	10
ENSMUSG00000025176	0	19	0	10	0	23
ENSMUSG00000025194	0	22	0	19	0	34
ENSMUSG00000074818	0	20	0	15	0	6
ENSMUSG00000025221	0	12	0	7	0	4
ENSMUSG00000025223	0	48	0	62	0	51
ENSMUSG00000003555	0	39	0	8	0	14
