# Supplementary material for: Allele-specific differential regulation of monoallelically expressed autosomal genes in the cardiac lineage
Source: Nat Commun. 2022 Oct 10;13:5984. doi: 10.1038/s41467-022-33722-x (PMC9550772; doi:10.1038/s41467-022-33722-x)
Supplement: Supplementary file 13 — Source Data [file 41467_2022_33722_MOESM13_ESM.zip › Source Data 5.txt]

Gene	File1B	File1C	File2B	File2C	File3B	File3C
ENSMUSG00000061024	48	0	51	0	40	0
ENSMUSG00000098234	35	0	35	0	34	0
ENSMUSG00000102664	13	0	6	0	12	0
ENSMUSG00000025937	62	0	50	0	51	0
ENSMUSG00000025779	78	0	25	0	19	0
ENSMUSG00000025933	12	0	10	0	11	0
ENSMUSG00000026158	36	0	12	0	21	0
ENSMUSG00000026154	29	0	34	0	14	0
ENSMUSG00000117310	118	0	54	0	58	0
ENSMUSG00000026134	24	0	43	0	33	0
ENSMUSG00000101711	22	0	21	0	21	0
ENSMUSG00000037503	103	0	82	0	90	0
ENSMUSG00000104523	13	0	17	0	23	0
ENSMUSG00000010453	51	0	56	0	73	0
ENSMUSG00000001143	27	0	32	0	23	0
ENSMUSG00000079610	27	0	27	0	11	0
ENSMUSG00000061518	507	0	388	0	415	0
ENSMUSG00000037351	144	0	156	0	113	0
ENSMUSG00000026112	375	0	247	0	233	0
ENSMUSG00000003135	34	0	27	0	30	0
ENSMUSG00000048234	215	0	167	0	150	0
ENSMUSG00000060424	3	0	62	0	55	0
ENSMUSG00000008136	304	0	141	0	77	0
ENSMUSG00000026049	25	0	3	0	15	0
ENSMUSG00000101104	58	0	19	0	17	0
ENSMUSG00000104476	112	0	39	0	29	0
ENSMUSG00000025995	358	0	308	0	323	0
ENSMUSG00000045954	28	0	23	0	13	0
ENSMUSG00000026107	81	0	11	0	22	0
ENSMUSG00000002881	139	0	68	0	51	0
ENSMUSG00000026102	73	0	55	0	44	0
ENSMUSG00000041426	19	0	25	0	30	0
ENSMUSG00000100679	30	0	24	0	49	0
ENSMUSG00000099913	13	0	7	0	14	0
ENSMUSG00000042807	34	0	8	0	15	0
ENSMUSG00000025980	35	0	20	0	60	0
ENSMUSG00000073676	399	0	254	0	280	0
ENSMUSG00000046994	33	0	21	0	19	0
ENSMUSG00000038349	19	0	11	0	13	0
ENSMUSG00000038323	10	0	11	0	29	0
ENSMUSG00000048495	19	0	7	0	10	0
ENSMUSG00000025971	17	0	10	0	21	0
ENSMUSG00000026039	65	0	131	0	144	0
ENSMUSG00000026032	115	0	84	0	149	0
ENSMUSG00000026029	59	0	31	0	12	0
ENSMUSG00000026027	7	0	38	0	13	0
ENSMUSG00000038079	43	0	12	0	16	0
ENSMUSG00000049439	48	0	37	0	29	0
ENSMUSG00000027520	203	0	139	0	184	0
ENSMUSG00000025956	33	0	46	0	35	0
ENSMUSG00000070871	30	0	23	0	30	0
ENSMUSG00000045005	14	0	17	0	5	0
ENSMUSG00000026003	173	0	128	0	130	0
ENSMUSG00000026000	60	0	52	0	81	0
ENSMUSG00000039354	21	0	20	0	18	0
ENSMUSG00000039323	297	0	331	0	248	0
ENSMUSG00000026185	161	0	416	0	290	0
ENSMUSG00000006304	405	0	190	0	136	0
ENSMUSG00000006299	71	0	83	0	71	0
ENSMUSG00000026172	25	0	25	0	27	0
ENSMUSG00000026198	11	0	17	0	16	0
ENSMUSG00000099519	79	0	62	0	53	0
ENSMUSG00000026203	8	0	25	0	9	0
ENSMUSG00000026213	19	0	28	0	15	0
ENSMUSG00000006576	4	0	17	0	19	0
ENSMUSG00000079470	11	0	17	0	9	0
ENSMUSG00000054702	24	0	18	0	21	0
ENSMUSG00000026248	65	0	71	0	69	0
ENSMUSG00000026150	198	0	105	0	128	0
ENSMUSG00000026223	627	0	475	0	336	0
ENSMUSG00000094638	55	0	60	0	74	0
ENSMUSG00000026234	297	0	325	0	400	0
ENSMUSG00000026238	135	0	201	0	265	0
ENSMUSG00000026240	62	0	40	0	52	0
ENSMUSG00000104121	48	0	41	0	22	0
ENSMUSG00000026254	112	0	80	0	80	0
ENSMUSG00000049866	639	0	365	0	367	0
ENSMUSG00000036206	72	0	117	0	77	0
ENSMUSG00000044337	35	0	126	0	72	0
ENSMUSG00000034432	240	0	258	0	170	0
ENSMUSG00000048126	9	0	119	0	36	0
ENSMUSG00000026308	72	0	75	0	57	0
ENSMUSG00000026309	96	0	121	0	122	0
ENSMUSG00000067071	21	0	48	0	72	0
ENSMUSG00000055866	16	0	8	0	14	0
ENSMUSG00000026311	29	0	23	0	21	0
ENSMUSG00000026260	368	0	403	0	363	0
ENSMUSG00000026270	13	0	39	0	12	0
ENSMUSG00000026278	116	0	137	0	120	0
ENSMUSG00000026281	54	0	104	0	93	0
ENSMUSG00000026283	16	0	28	0	27	0
ENSMUSG00000073609	25	0	38	0	25	0
ENSMUSG00000051185	125	0	24	0	37	0
ENSMUSG00000026321	21	0	10	0	12	0
ENSMUSG00000038866	30	0	7	0	15	0
ENSMUSG00000103291	16	0	20	0	13	0
ENSMUSG00000054006	34	0	18	0	42	0
ENSMUSG00000009907	77	0	30	0	52	0
ENSMUSG00000026315	32	0	31	0	15	0
ENSMUSG00000038702	48	0	11	0	13	0
ENSMUSG00000026380	2	0	20	0	39	0
ENSMUSG00000026383	74	0	109	0	106	0
ENSMUSG00000036975	33	0	39	0	45	0
ENSMUSG00000050777	236	0	112	0	66	0
ENSMUSG00000026385	572	0	598	0	559	0
ENSMUSG00000003721	39	0	31	0	40	0
ENSMUSG00000001674	45	0	38	0	78	0
ENSMUSG00000026341	141	0	100	0	85	0
ENSMUSG00000026342	72	0	19	0	25	0
ENSMUSG00000026347	0	0	31	0	26	0
ENSMUSG00000036086	17	0	36	0	13	0
ENSMUSG00000026353	257	0	194	0	232	0
ENSMUSG00000026356	39	0	25	0	23	0
ENSMUSG00000045382	7	0	12	0	10	0
ENSMUSG00000026409	25	0	16	0	17	0
ENSMUSG00000046404	19	0	8	0	7	0
ENSMUSG00000016526	26	0	11	0	19	0
ENSMUSG00000052688	24	0	20	0	6	0
ENSMUSG00000026433	20	0	10	0	41	0
ENSMUSG00000009772	36	0	29	0	46	0
ENSMUSG00000042046	44	0	28	0	28	0
ENSMUSG00000046062	56	0	67	0	81	0
ENSMUSG00000090553	348	0	454	0	585	0
ENSMUSG00000020423	371	0	288	0	191	0
ENSMUSG00000042207	266	0	227	0	222	0
ENSMUSG00000026429	15	0	29	0	28	0
ENSMUSG00000097993	12	0	32	0	36	0
ENSMUSG00000026426	110	0	59	0	76	0
ENSMUSG00000041889	157	0	119	0	94	0
ENSMUSG00000041801	56	0	29	0	57	0
ENSMUSG00000026418	126	0	39	0	31	0
ENSMUSG00000041782	11	0	5	0	21	0
ENSMUSG00000026411	239	0	322	0	282	0
ENSMUSG00000104118	23	0	9	0	16	0
ENSMUSG00000103038	35	0	44	0	32	0
ENSMUSG00000098206	31	0	13	0	11	0
ENSMUSG00000079283	8	0	11	0	10	0
ENSMUSG00000033964	107	0	22	0	55	0
ENSMUSG00000033952	23	0	70	0	130	0
ENSMUSG00000018196	61	0	35	0	35	0
ENSMUSG00000018199	602	0	234	0	293	0
ENSMUSG00000018189	132	0	76	0	109	0
ENSMUSG00000026360	9	0	49	0	71	0
ENSMUSG00000032487	275	0	48	0	22	0
ENSMUSG00000006010	42	0	14	0	22	0
ENSMUSG00000052748	179	0	91	0	113	0
ENSMUSG00000026484	138	0	39	0	82	0
ENSMUSG00000008475	968	0	465	0	409	0
ENSMUSG00000026480	15	0	4	0	15	0
ENSMUSG00000042772	30	0	41	0	63	0
ENSMUSG00000042699	27	0	12	0	19	0
ENSMUSG00000045968	7	0	12	0	12	0
ENSMUSG00000026473	36	0	47	0	62	0
ENSMUSG00000026466	50	0	49	0	47	0
ENSMUSG00000050565	334	0	204	0	232	0
ENSMUSG00000026600	178	0	118	0	95	0
ENSMUSG00000060519	23	0	30	0	23	0
ENSMUSG00000102961	57	0	37	0	24	0
ENSMUSG00000090394	5	0	18	0	16	0
ENSMUSG00000014226	165	0	42	0	57	0
ENSMUSG00000053332	182	0	106	0	95	0
ENSMUSG00000026705	29	0	14	0	9	0
ENSMUSG00000026701	113	0	87	0	62	0
ENSMUSG00000040225	341	0	81	0	150	0
ENSMUSG00000026586	173	0	43	0	40	0
ENSMUSG00000026585	112	0	81	0	62	0
ENSMUSG00000026584	45	0	32	0	38	0
ENSMUSG00000041406	21	0	49	0	44	0
ENSMUSG00000026576	54	0	18	0	13	0
ENSMUSG00000026566	344	0	371	0	357	0
ENSMUSG00000040713	106	0	86	0	72	0
ENSMUSG00000026564	20	0	23	0	29	0
ENSMUSG00000040612	51	0	111	0	78	0
ENSMUSG00000026563	12	0	24	0	20	0
ENSMUSG00000040596	89	0	181	0	129	0
ENSMUSG00000026687	113	0	91	0	98	0
ENSMUSG00000026688	53	0	67	0	57	0
ENSMUSG00000026683	35	0	100	0	115	0
ENSMUSG00000026678	67	0	13	0	15	0
ENSMUSG00000038530	59	0	15	0	16	0
ENSMUSG00000026670	91	0	81	0	82	0
ENSMUSG00000044306	7	0	12	0	13	0
ENSMUSG00000026659	59	0	45	0	77	0
ENSMUSG00000059498	88	0	13	0	20	0
ENSMUSG00000058076	139	0	54	0	40	0
ENSMUSG00000053483	7	0	18	0	17	0
ENSMUSG00000026641	13	0	23	0	8	0
ENSMUSG00000003464	59	0	36	0	65	0
ENSMUSG00000038034	12	0	57	0	54	0
ENSMUSG00000026547	656	0	733	0	546	0
ENSMUSG00000026544	12	0	14	0	13	0
ENSMUSG00000026526	241	0	276	0	224	0
ENSMUSG00000026525	33	0	21	0	15	0
ENSMUSG00000078185	36	0	15	0	14	0
ENSMUSG00000078184	18	0	14	0	20	0
ENSMUSG00000015961	120	0	62	0	93	0
ENSMUSG00000026502	142	0	67	0	110	0
ENSMUSG00000026500	74	0	40	0	41	0
ENSMUSG00000039630	313	0	179	0	223	0
ENSMUSG00000026494	32	0	70	0	27	0
ENSMUSG00000038936	7	0	27	0	21	0
ENSMUSG00000026489	58	0	32	0	33	0
ENSMUSG00000038855	50	0	27	0	27	0
ENSMUSG00000026496	46	0	137	0	125	0
ENSMUSG00000103649	37	0	23	0	20	0
ENSMUSG00000066652	5	0	11	0	33	0
ENSMUSG00000026520	117	0	215	0	242	0
ENSMUSG00000038793	45	0	271	0	306	0
ENSMUSG00000026516	147	0	94	0	112	0
ENSMUSG00000038733	244	0	161	0	156	0
ENSMUSG00000026511	226	0	186	0	119	0
ENSMUSG00000038633	795	0	347	0	363	0
ENSMUSG00000026510	45	0	20	0	16	0
ENSMUSG00000026509	305	0	146	0	145	0
ENSMUSG00000038576	22	0	13	0	29	0
ENSMUSG00000042901	145	0	128	0	85	0
ENSMUSG00000056050	178	0	118	0	82	0
ENSMUSG00000056050	20	0	26	0	21	0
ENSMUSG00000072258	27	0	14	0	20	0
ENSMUSG00000026620	52	0	28	0	46	0
ENSMUSG00000026617	54	0	19	0	7	0
ENSMUSG00000039246	26	0	27	0	32	0
ENSMUSG00000039239	1004	0	450	0	386	0
ENSMUSG00000001305	50	0	14	0	20	0
ENSMUSG00000104394	19	0	15	0	16	0
ENSMUSG00000026608	86	0	102	0	97	0
ENSMUSG00000104435	90	0	118	0	134	0
ENSMUSG00000026603	123	0	135	0	147	0
ENSMUSG00000010175	7	0	20	0	33	0
ENSMUSG00000066595	48	0	41	0	66	0
ENSMUSG00000026632	8	0	24	0	28	0
ENSMUSG00000062510	8	0	7	0	18	0
ENSMUSG00000037499	79	0	104	0	95	0
ENSMUSG00000026627	67	0	72	0	16	0
ENSMUSG00000037474	42	0	77	0	79	0
ENSMUSG00000026622	9	0	13	0	31	0
ENSMUSG00000037434	26	0	32	0	13	0
ENSMUSG00000016262	29	0	12	0	29	0
ENSMUSG00000016200	38	0	19	0	27	0
ENSMUSG00000079144	21	0	11	0	19	0
ENSMUSG00000015619	34	0	8	0	13	0
ENSMUSG00000025782	31	0	18	0	22	0
ENSMUSG00000037262	30	0	17	0	51	0
ENSMUSG00000061186	45	0	27	0	46	0
ENSMUSG00000026773	70	0	44	0	62	0
ENSMUSG00000026739	40	0	10	0	26	0
ENSMUSG00000023094	11	0	10	0	15	0
ENSMUSG00000048550	49	0	21	0	59	0
ENSMUSG00000026786	50	0	24	0	10	0
ENSMUSG00000026972	22	0	19	0	30	0
ENSMUSG00000026975	29	0	17	0	48	0
ENSMUSG00000036850	67	0	47	0	53	0
ENSMUSG00000036752	104	0	143	0	125	0
ENSMUSG00000115018	33	0	28	0	25	0
ENSMUSG00000026966	63	0	57	0	55	0
ENSMUSG00000026965	18	0	26	0	14	0
ENSMUSG00000026955	2	0	25	0	42	0
ENSMUSG00000047617	10	0	18	0	9	0
ENSMUSG00000015092	22	0	19	0	23	0
ENSMUSG00000036504	15	0	43	0	46	0
ENSMUSG00000026939	16	0	21	0	6	0
ENSMUSG00000036352	151	0	126	0	125	0
ENSMUSG00000087679	26	0	47	0	51	0
ENSMUSG00000026921	8	0	26	0	15	0
ENSMUSG00000026922	40	0	46	0	15	0
ENSMUSG00000036186	11	0	24	0	33	0
ENSMUSG00000014873	58	0	43	0	77	0
ENSMUSG00000014867	606	0	552	0	427	0
ENSMUSG00000052406	12	0	21	0	9	0
ENSMUSG00000015488	93	0	92	0	91	0
ENSMUSG00000026917	30	0	46	0	75	0
ENSMUSG00000015846	28	0	28	0	28	0
ENSMUSG00000086560	16	0	20	0	20	0
ENSMUSG00000035772	66	0	37	0	27	0
ENSMUSG00000026816	9	0	14	0	22	0
ENSMUSG00000026806	46	0	35	0	35	0
ENSMUSG00000059316	29	0	42	0	25	0
ENSMUSG00000039787	19	0	17	0	4	0
ENSMUSG00000039715	20	0	25	0	25	0
ENSMUSG00000015337	10	0	17	0	10	0
ENSMUSG00000075419	33	0	61	0	51	0
ENSMUSG00000089762	19	0	9	0	18	0
ENSMUSG00000026857	149	0	172	0	141	0
ENSMUSG00000050737	184	0	83	0	65	0
ENSMUSG00000026848	101	0	104	0	136	0
ENSMUSG00000062661	91	0	117	0	127	0
ENSMUSG00000076441	36	0	26	0	27	0
ENSMUSG00000086216	23	0	35	0	38	0
ENSMUSG00000039254	30	0	25	0	22	0
ENSMUSG00000039205	25	0	16	0	27	0
ENSMUSG00000039195	9	0	7	0	13	0
ENSMUSG00000009555	14	0	12	0	15	0
ENSMUSG00000053746	61	0	75	0	50	0
ENSMUSG00000038987	85	0	21	0	37	0
ENSMUSG00000038900	41	0	58	0	68	0
ENSMUSG00000004105	76	0	40	0	26	0
ENSMUSG00000068966	19	0	13	0	5	0
ENSMUSG00000038740	28	0	28	0	36	0
ENSMUSG00000038718	38	0	51	0	80	0
ENSMUSG00000026879	455	0	254	0	140	0
ENSMUSG00000026895	85	0	36	0	57	0
ENSMUSG00000026889	109	0	62	0	73	0
ENSMUSG00000062997	26	0	19	0	21	0
ENSMUSG00000050447	23	0	13	0	13	0
ENSMUSG00000026766	459	0	340	0	312	0
ENSMUSG00000017144	117	0	88	0	50	0
ENSMUSG00000036249	31	0	36	0	25	0
ENSMUSG00000053475	37	0	17	0	8	0
ENSMUSG00000075334	28	0	19	0	2	0
ENSMUSG00000026839	13	0	8	0	13	0
ENSMUSG00000026980	32	0	4	0	29	0
ENSMUSG00000026888	19	0	18	0	16	0
ENSMUSG00000034848	15	0	20	0	11	0
ENSMUSG00000005233	81	0	78	0	53	0
ENSMUSG00000041921	38	0	30	0	39	0
ENSMUSG00000006494	38	0	57	0	104	0
ENSMUSG00000055612	23	0	42	0	36	0
ENSMUSG00000063714	11	0	18	0	17	0
ENSMUSG00000018770	283	0	365	0	352	0
ENSMUSG00000059005	119	0	101	0	152	0
ENSMUSG00000002732	96	0	75	0	43	0
ENSMUSG00000002733	83	0	14	0	18	0
ENSMUSG00000042272	23	0	44	0	32	0
ENSMUSG00000027014	40	0	38	0	56	0
ENSMUSG00000027007	10	0	13	0	8	0
ENSMUSG00000059173	15	0	13	0	8	0
ENSMUSG00000027006	257	0	181	0	175	0
ENSMUSG00000027001	8	0	12	0	19	0
ENSMUSG00000026999	52	0	41	0	114	0
ENSMUSG00000027091	4	0	31	0	13	0
ENSMUSG00000048388	54	0	79	0	97	0
ENSMUSG00000027082	46	0	17	0	14	0
ENSMUSG00000027080	18	0	8	0	7	0
ENSMUSG00000027079	19	0	15	0	20	0
ENSMUSG00000027067	33	0	55	0	49	0
ENSMUSG00000002102	267	0	336	0	300	0
ENSMUSG00000002105	101	0	70	0	32	0
ENSMUSG00000040506	15	0	11	0	19	0
ENSMUSG00000027239	22	0	25	0	23	0
ENSMUSG00000049922	24	0	44	0	32	0
ENSMUSG00000040272	14	0	24	0	27	0
ENSMUSG00000045464	24	0	5	0	8	0
ENSMUSG00000027193	310	0	304	0	268	0
ENSMUSG00000027164	49	0	50	0	55	0
ENSMUSG00000027163	12	0	24	0	10	0
ENSMUSG00000048058	47	0	65	0	44	0
ENSMUSG00000075012	45	0	25	0	10	0
ENSMUSG00000027188	29	0	30	0	26	0
ENSMUSG00000010911	52	0	96	0	46	0
ENSMUSG00000027187	305	0	200	0	166	0
ENSMUSG00000032679	42	0	31	0	29	0
ENSMUSG00000086454	5	0	46	0	43	0
ENSMUSG00000027171	48	0	23	0	15	0
ENSMUSG00000027170	118	0	132	0	134	0
ENSMUSG00000005973	167	0	96	0	98	0
ENSMUSG00000042670	44	0	12	0	24	0
ENSMUSG00000027166	27	0	12	0	28	0
ENSMUSG00000057234	15	0	15	0	16	0
ENSMUSG00000027115	19	0	58	0	82	0
ENSMUSG00000048482	76	0	14	0	7	0
ENSMUSG00000027162	69	0	28	0	19	0
ENSMUSG00000050199	70	0	20	0	29	0
ENSMUSG00000027160	11	0	20	0	18	0
ENSMUSG00000074971	7	0	39	0	7	0
ENSMUSG00000027132	57	0	21	0	13	0
ENSMUSG00000055943	114	0	65	0	40	0
ENSMUSG00000041219	28	0	31	0	37	0
ENSMUSG00000068614	536	0	185	0	159	0
ENSMUSG00000040383	133	0	165	0	118	0
ENSMUSG00000040321	43	0	37	0	44	0
ENSMUSG00000057147	138	0	103	0	92	0
ENSMUSG00000027349	32	0	13	0	11	0
ENSMUSG00000040152	950	0	608	0	423	0
ENSMUSG00000101859	73	0	54	0	38	0
ENSMUSG00000009549	263	0	326	0	233	0
ENSMUSG00000040084	41	0	64	0	84	0
ENSMUSG00000027331	27	0	61	0	73	0
ENSMUSG00000027332	61	0	56	0	55	0
ENSMUSG00000074916	45	0	42	0	12	0
ENSMUSG00000039983	37	0	22	0	18	0
ENSMUSG00000027313	12	0	23	0	27	0
ENSMUSG00000072980	5	0	20	0	14	0
ENSMUSG00000027306	23	0	60	0	111	0
ENSMUSG00000027304	36	0	59	0	51	0
ENSMUSG00000034032	19	0	76	0	46	0
ENSMUSG00000027298	7	0	10	0	34	0
ENSMUSG00000098789	37	0	55	0	68	0
ENSMUSG00000027293	342	0	153	0	121	0
ENSMUSG00000027286	37	0	25	0	23	0
ENSMUSG00000023572	89	0	50	0	54	0
ENSMUSG00000027259	29	0	28	0	10	0
ENSMUSG00000027263	68	0	50	0	94	0
ENSMUSG00000027254	26	0	9	0	7	0
ENSMUSG00000027248	769	0	710	0	560	0
ENSMUSG00000060802	1966	0	871	0	606	0
ENSMUSG00000027227	10	0	15	0	17	0
ENSMUSG00000005802	194	0	147	0	103	0
ENSMUSG00000005804	158	0	144	0	154	0
ENSMUSG00000027200	7	0	12	0	23	0
ENSMUSG00000035183	55	0	6	0	20	0
ENSMUSG00000027201	82	0	27	0	46	0
ENSMUSG00000053615	25	0	11	0	11	0
ENSMUSG00000091337	161	0	33	0	58	0
ENSMUSG00000023330	12	0	18	0	26	0
ENSMUSG00000027366	267	0	168	0	130	0
ENSMUSG00000003662	91	0	82	0	86	0
ENSMUSG00000034850	156	0	69	0	73	0
ENSMUSG00000027367	37	0	81	0	26	0
ENSMUSG00000027371	5	0	22	0	11	0
ENSMUSG00000034800	6	0	27	0	35	0
ENSMUSG00000027374	37	0	59	0	98	0
ENSMUSG00000027379	38	0	117	0	124	0
ENSMUSG00000027394	21	0	33	0	31	0
ENSMUSG00000037938	18	0	8	0	15	0
ENSMUSG00000103532	22	0	15	0	19	0
ENSMUSG00000085485	17	0	40	0	63	0
ENSMUSG00000037885	19	0	21	0	7	0
ENSMUSG00000027404	199	0	240	0	273	0
ENSMUSG00000027405	158	0	225	0	227	0
ENSMUSG00000079043	23	0	20	0	19	0
ENSMUSG00000037514	74	0	69	0	73	0
ENSMUSG00000086329	18	0	12	0	10	0
ENSMUSG00000079037	436	0	234	0	120	0
ENSMUSG00000098754	19	0	15	0	12	0
ENSMUSG00000027338	15	0	11	0	8	0
ENSMUSG00000027340	123	0	46	0	53	0
ENSMUSG00000027341	59	0	22	0	28	0
ENSMUSG00000027342	153	0	252	0	399	0
ENSMUSG00000058793	219	0	145	0	180	0
ENSMUSG00000027346	97	0	57	0	78	0
ENSMUSG00000027356	53	0	18	0	30	0
ENSMUSG00000034723	55	0	84	0	78	0
ENSMUSG00000027274	12	0	21	0	7	0
ENSMUSG00000027276	563	0	272	0	187	0
ENSMUSG00000062098	26	0	19	0	16	0
ENSMUSG00000039033	24	0	16	0	19	0
ENSMUSG00000045624	95	0	42	0	65	0
ENSMUSG00000027384	19	0	12	0	24	0
ENSMUSG00000068205	22	0	11	0	32	0
ENSMUSG00000051379	38	0	59	0	53	0
ENSMUSG00000008333	93	0	64	0	61	0
ENSMUSG00000015932	3498	0	1604	0	1381	0
ENSMUSG00000027422	208	0	165	0	142	0
ENSMUSG00000027423	23	0	23	0	20	0
ENSMUSG00000027425	14	0	14	0	23	0
ENSMUSG00000027427	66	0	35	0	58	0
ENSMUSG00000027428	106	0	44	0	88	0
ENSMUSG00000027429	147	0	161	0	121	0
ENSMUSG00000027430	34	0	59	0	59	0
ENSMUSG00000002728	86	0	81	0	100	0
ENSMUSG00000001767	35	0	33	0	27	0
ENSMUSG00000027433	196	0	100	0	147	0
ENSMUSG00000074743	26	0	35	0	13	0
ENSMUSG00000027435	70	0	36	0	34	0
ENSMUSG00000036992	48	0	73	0	59	0
ENSMUSG00000027439	78	0	84	0	81	0
ENSMUSG00000027438	20	0	21	0	21	0
ENSMUSG00000027447	470	0	398	0	331	0
ENSMUSG00000068134	59	0	8	0	17	0
ENSMUSG00000027454	29	0	54	0	62	0
ENSMUSG00000032966	373	0	251	0	215	0
ENSMUSG00000032869	71	0	78	0	68	0
ENSMUSG00000027459	12	0	15	0	32	0
ENSMUSG00000027465	103	0	91	0	56	0
ENSMUSG00000032715	38	0	52	0	25	0
ENSMUSG00000051817	6	0	9	0	16	0
ENSMUSG00000074682	41	0	71	0	54	0
ENSMUSG00000042814	23	0	60	0	36	0
ENSMUSG00000042745	25	0	35	0	59	0
ENSMUSG00000007659	36	0	29	0	15	0
ENSMUSG00000027472	322	0	192	0	137	0
ENSMUSG00000074671	23	0	18	0	6	0
ENSMUSG00000027475	82	0	108	0	81	0
ENSMUSG00000042548	76	0	74	0	73	0
ENSMUSG00000056941	76	0	52	0	35	0
ENSMUSG00000027487	18	0	22	0	31	0
ENSMUSG00000038467	76	0	89	0	57	0
ENSMUSG00000074656	119	0	32	0	51	0
ENSMUSG00000047459	553	0	590	0	392	0
ENSMUSG00000027602	51	0	82	0	64	0
ENSMUSG00000027611	27	0	8	0	6	0
ENSMUSG00000027613	294	0	254	0	250	0
ENSMUSG00000103285	14	0	8	0	8	0
ENSMUSG00000089824	82	0	57	0	98	0
ENSMUSG00000027618	45	0	32	0	39	0
ENSMUSG00000102869	80	0	59	0	105	0
ENSMUSG00000027624	22	0	27	0	18	0
ENSMUSG00000067818	1802	0	1643	0	1167	0
ENSMUSG00000087179	15	0	17	0	27	0
ENSMUSG00000062175	36	0	56	0	60	0
ENSMUSG00000027637	289	0	322	0	337	0
ENSMUSG00000027636	253	0	281	0	200	0
ENSMUSG00000063019	62	0	54	0	71	0
ENSMUSG00000027646	50	0	18	0	21	0
ENSMUSG00000067787	36	0	7	0	14	0
ENSMUSG00000027650	63	0	89	0	89	0
ENSMUSG00000027651	38	0	54	0	80	0
ENSMUSG00000027654	22	0	14	0	38	0
ENSMUSG00000027655	21	0	27	0	27	0
ENSMUSG00000053141	27	0	25	0	25	0
ENSMUSG00000016921	277	0	208	0	286	0
ENSMUSG00000017858	44	0	63	0	38	0
ENSMUSG00000017861	18	0	74	0	68	0
ENSMUSG00000017817	33	0	12	0	13	0
ENSMUSG00000048486	37	0	31	0	52	0
ENSMUSG00000058812	30	0	28	0	12	0
ENSMUSG00000017697	31	0	16	0	10	0
ENSMUSG00000018322	97	0	76	0	94	0
ENSMUSG00000018209	83	0	32	0	76	0
ENSMUSG00000017009	31	0	71	0	49	0
ENSMUSG00000017734	13	0	35	0	21	0
ENSMUSG00000017723	37	0	56	0	107	0
ENSMUSG00000017307	34	0	5	0	29	0
ENSMUSG00000017764	50	0	40	0	76	0
ENSMUSG00000017767	12	0	31	0	16	0
ENSMUSG00000039873	37	0	23	0	12	0
ENSMUSG00000017760	118	0	119	0	67	0
ENSMUSG00000053166	3	0	37	0	31	0
ENSMUSG00000017664	72	0	40	0	57	0
ENSMUSG00000017670	303	0	147	0	146	0
ENSMUSG00000039725	18	0	31	0	40	0
ENSMUSG00000027661	35	0	31	0	16	0
ENSMUSG00000039671	127	0	130	0	131	0
ENSMUSG00000027678	50	0	66	0	61	0
ENSMUSG00000006800	351	0	306	0	275	0
ENSMUSG00000017999	97	0	61	0	71	0
ENSMUSG00000074578	59	0	74	0	60	0
ENSMUSG00000017929	75	0	34	0	34	0
ENSMUSG00000039463	13	0	12	0	18	0
ENSMUSG00000006418	13	0	19	0	12	0
ENSMUSG00000090213	32	0	11	0	19	0
ENSMUSG00000027546	69	0	51	0	39	0
ENSMUSG00000027547	27	0	49	0	49	0
ENSMUSG00000027551	30	0	36	0	14	0
ENSMUSG00000052033	80	0	62	0	65	0
ENSMUSG00000027560	23	0	38	0	35	0
ENSMUSG00000027496	29	0	43	0	60	0
ENSMUSG00000027498	69	0	119	0	85	0
ENSMUSG00000027502	137	0	140	0	138	0
ENSMUSG00000027509	241	0	290	0	309	0
ENSMUSG00000027510	23	0	13	0	18	0
ENSMUSG00000027519	189	0	127	0	162	0
ENSMUSG00000054455	23	0	10	0	14	0
ENSMUSG00000039263	67	0	73	0	30	0
ENSMUSG00000016253	35	0	68	0	72	0
ENSMUSG00000016256	214	0	184	0	116	0
ENSMUSG00000016257	187	0	113	0	175	0
ENSMUSG00000070476	57	0	42	0	39	0
ENSMUSG00000039050	25	0	21	0	17	0
ENSMUSG00000039001	104	0	85	0	111	0
ENSMUSG00000038990	52	0	59	0	63	0
ENSMUSG00000049401	172	0	163	0	117	0
ENSMUSG00000038914	52	0	34	0	40	0
ENSMUSG00000027573	11	0	25	0	17	0
ENSMUSG00000027575	44	0	68	0	24	0
ENSMUSG00000070461	43	0	21	0	22	0
ENSMUSG00000038685	18	0	26	0	27	0
ENSMUSG00000038671	31	0	19	0	30	0
ENSMUSG00000000827	326	0	251	0	307	0
ENSMUSG00000000826	468	0	334	0	339	0
ENSMUSG00000000823	24	0	21	0	20	0
ENSMUSG00000002458	37	0	20	0	20	0
ENSMUSG00000038628	160	0	147	0	115	0
ENSMUSG00000027552	73	0	71	0	68	0
ENSMUSG00000078784	23	0	21	0	34	0
ENSMUSG00000027562	44	0	45	0	111	0
ENSMUSG00000027599	196	0	134	0	183	0
ENSMUSG00000027698	57	0	39	0	41	0
ENSMUSG00000105055	72	0	67	0	43	0
ENSMUSG00000027712	1926	0	1703	0	944	0
ENSMUSG00000027715	209	0	154	0	255	0
ENSMUSG00000037211	83	0	69	0	52	0
ENSMUSG00000049940	95	0	59	0	78	0
ENSMUSG00000025766	13	0	17	0	43	0
ENSMUSG00000037892	435	0	185	0	171	0
ENSMUSG00000104687	14	0	19	0	15	0
ENSMUSG00000037016	3	0	28	0	27	0
ENSMUSG00000027746	22	0	9	0	5	0
ENSMUSG00000027752	66	0	107	0	163	0
ENSMUSG00000036632	41	0	48	0	31	0
ENSMUSG00000036615	37	0	41	0	37	0
ENSMUSG00000036580	70	0	39	0	36	0
ENSMUSG00000105302	7	0	21	0	35	0
ENSMUSG00000027800	68	0	77	0	27	0
ENSMUSG00000036513	159	0	160	0	142	0
ENSMUSG00000027805	141	0	122	0	149	0
ENSMUSG00000075700	410	0	231	0	272	0
ENSMUSG00000048581	9	0	22	0	12	0
ENSMUSG00000027822	37	0	19	0	9	0
ENSMUSG00000027827	35	0	12	0	16	0
ENSMUSG00000027828	1014	0	674	0	563	0
ENSMUSG00000034640	182	0	130	0	118	0
ENSMUSG00000027829	141	0	97	0	118	0
ENSMUSG00000103041	15	0	32	0	34	0
ENSMUSG00000047557	107	0	71	0	48	0
ENSMUSG00000027775	586	0	308	0	264	0
ENSMUSG00000043300	37	0	48	0	24	0
ENSMUSG00000027787	64	0	41	0	61	0
ENSMUSG00000027792	35	0	19	0	13	0
ENSMUSG00000027809	63	0	70	0	23	0
ENSMUSG00000027811	44	0	18	0	19	0
ENSMUSG00000028020	16	0	8	0	16	0
ENSMUSG00000028015	48	0	51	0	24	0
ENSMUSG00000028005	21	0	12	0	18	0
ENSMUSG00000033900	95	0	46	0	48	0
ENSMUSG00000027998	10	0	15	0	15	0
ENSMUSG00000074513	140	0	32	0	31	0
ENSMUSG00000102805	108	0	33	0	25	0
ENSMUSG00000028081	935	0	977	0	929	0
ENSMUSG00000028076	5	0	8	0	25	0
ENSMUSG00000028073	98	0	56	0	33	0
ENSMUSG00000004897	287	0	401	0	394	0
ENSMUSG00000048039	45	0	37	0	33	0
ENSMUSG00000004891	250	0	361	0	274	0
ENSMUSG00000028070	78	0	122	0	84	0
ENSMUSG00000001418	191	0	129	0	127	0
ENSMUSG00000028062	75	0	76	0	58	0
ENSMUSG00000105204	30	0	34	0	39	0
ENSMUSG00000059743	18	0	34	0	47	0
ENSMUSG00000028048	87	0	94	0	63	0
ENSMUSG00000042747	231	0	309	0	258	0
ENSMUSG00000027953	92	0	75	0	54	0
ENSMUSG00000028044	387	0	386	0	449	0
ENSMUSG00000042626	38	0	34	0	19	0
ENSMUSG00000047824	41	0	47	0	66	0
ENSMUSG00000027952	24	0	33	0	70	0
ENSMUSG00000027951	23	0	40	0	31	0
ENSMUSG00000027950	17	0	17	0	35	0
ENSMUSG00000027940	236	0	246	0	230	0
ENSMUSG00000027937	181	0	181	0	159	0
ENSMUSG00000052310	526	0	551	0	427	0
ENSMUSG00000001018	156	0	81	0	136	0
ENSMUSG00000044080	18	0	28	0	20	0
ENSMUSG00000042312	30	0	13	0	9	0
ENSMUSG00000001025	365	0	205	0	146	0
ENSMUSG00000054215	120	0	7	0	11	0
ENSMUSG00000049593	121	0	4	0	1	0
ENSMUSG00000027907	725	0	679	0	470	0
ENSMUSG00000041959	1407	0	1063	0	867	0
ENSMUSG00000028145	38	0	12	0	15	0
ENSMUSG00000005968	96	0	100	0	29	0
ENSMUSG00000068876	26	0	16	0	18	0
ENSMUSG00000005779	279	0	266	0	267	0
ENSMUSG00000005774	15	0	9	0	6	0
ENSMUSG00000092607	26	0	46	0	23	0
ENSMUSG00000053769	11	0	12	0	41	0
ENSMUSG00000015714	61	0	57	0	27	0
ENSMUSG00000038642	87	0	28	0	9	0
ENSMUSG00000074398	13	0	28	0	18	0
ENSMUSG00000038393	16	0	27	0	24	0
ENSMUSG00000028102	21	0	17	0	28	0
ENSMUSG00000027879	242	0	246	0	169	0
ENSMUSG00000106427	15	0	11	0	24	0
ENSMUSG00000050064	107	0	15	0	32	0
ENSMUSG00000004233	28	0	24	0	27	0
ENSMUSG00000027865	59	0	22	0	34	0
ENSMUSG00000044468	16	0	10	0	23	0
ENSMUSG00000033222	69	0	46	0	52	0
ENSMUSG00000042035	60	0	73	0	74	0
ENSMUSG00000027860	25	0	22	0	43	0
ENSMUSG00000027858	149	0	12	0	27	0
ENSMUSG00000007379	39	0	27	0	22	0
ENSMUSG00000005687	128	0	56	0	64	0
ENSMUSG00000027845	39	0	55	0	77	0
ENSMUSG00000032952	54	0	23	0	24	0
ENSMUSG00000105053	40	0	13	0	12	0
ENSMUSG00000032913	31	0	20	0	37	0
ENSMUSG00000032902	21	0	22	0	53	0
ENSMUSG00000105195	9	0	13	0	10	0
ENSMUSG00000105655	30	0	14	0	17	0
ENSMUSG00000062127	203	0	89	0	46	0
ENSMUSG00000048458	148	0	102	0	69	0
ENSMUSG00000068798	23	0	4	0	12	0
ENSMUSG00000000563	781	0	650	0	499	0
ENSMUSG00000105852	78	0	112	0	136	0
ENSMUSG00000040774	32	0	15	0	21	0
ENSMUSG00000056260	39	0	13	0	26	0
ENSMUSG00000087260	173	0	173	0	206	0
ENSMUSG00000014601	46	0	53	0	79	0
ENSMUSG00000004032	53	0	46	0	27	0
ENSMUSG00000040562	24	0	18	0	16	0
ENSMUSG00000000001	233	0	105	0	127	0
ENSMUSG00000068749	416	0	415	0	485	0
ENSMUSG00000068744	235	0	203	0	228	0
ENSMUSG00000105810	29	0	6	0	16	0
ENSMUSG00000068732	74	0	48	0	56	0
ENSMUSG00000027883	30	0	68	0	80	0
ENSMUSG00000027882	38	0	15	0	11	0
ENSMUSG00000040339	236	0	96	0	66	0
ENSMUSG00000040322	333	0	85	0	78	0
ENSMUSG00000049300	31	0	15	0	19	0
ENSMUSG00000027981	24	0	18	0	33	0
ENSMUSG00000045092	40	0	16	0	14	0
ENSMUSG00000054414	182	0	123	0	107	0
ENSMUSG00000027963	62	0	68	0	43	0
ENSMUSG00000097737	196	0	224	0	194	0
ENSMUSG00000105339	14	0	9	0	8	0
ENSMUSG00000033386	103	0	45	0	77	0
ENSMUSG00000028134	37	0	17	0	50	0
ENSMUSG00000053931	2239	0	2095	0	1903	0
ENSMUSG00000028128	442	0	345	0	238	0
ENSMUSG00000028127	291	0	321	0	374	0
ENSMUSG00000039831	95	0	74	0	65	0
ENSMUSG00000028124	85	0	53	0	43	0
ENSMUSG00000057359	25	0	21	0	32	0
ENSMUSG00000039756	171	0	167	0	179	0
ENSMUSG00000054091	131	0	142	0	143	0
ENSMUSG00000050315	44	0	29	0	4	0
ENSMUSG00000104960	29	0	27	0	21	0
ENSMUSG00000044528	41	0	32	0	21	0
ENSMUSG00000027968	33	0	51	0	69	0
ENSMUSG00000028023	57	0	9	0	43	0
ENSMUSG00000027999	89	0	110	0	81	0
ENSMUSG00000001052	286	0	246	0	208	0
ENSMUSG00000041084	622	0	526	0	489	0
ENSMUSG00000062006	445	0	442	0	450	0
ENSMUSG00000050931	19	0	13	0	11	0
ENSMUSG00000028032	78	0	85	0	38	0
ENSMUSG00000028031	219	0	164	0	134	0
ENSMUSG00000044365	61	0	16	0	28	0
ENSMUSG00000045328	83	0	156	0	164	0
ENSMUSG00000046818	103	0	64	0	64	0
ENSMUSG00000091512	218	0	85	0	111	0
ENSMUSG00000028159	19	0	24	0	8	0
ENSMUSG00000004127	123	0	55	0	73	0
ENSMUSG00000028156	16	0	17	0	10	0
ENSMUSG00000104724	31	0	27	0	13	0
ENSMUSG00000040253	30	0	14	0	29	0
ENSMUSG00000028270	46	0	30	0	29	0
ENSMUSG00000028271	48	0	37	0	40	0
ENSMUSG00000004591	176	0	109	0	152	0
ENSMUSG00000028266	51	0	28	0	9	0
ENSMUSG00000037062	472	0	192	0	263	0
ENSMUSG00000028256	34	0	18	0	19	0
ENSMUSG00000074182	92	0	93	0	51	0
ENSMUSG00000028195	317	0	328	0	293	0
ENSMUSG00000028194	631	0	810	0	873	0
ENSMUSG00000036873	23	0	19	0	33	0
ENSMUSG00000036863	15	0	8	0	14	0
ENSMUSG00000028188	16	0	9	0	10	0
ENSMUSG00000068523	942	0	691	0	639	0
ENSMUSG00000028187	21	0	24	0	53	0
ENSMUSG00000036745	36	0	21	0	7	0
ENSMUSG00000104548	97	0	13	0	14	0
ENSMUSG00000039068	102	0	86	0	93	0
ENSMUSG00000039047	174	0	173	0	153	0
ENSMUSG00000052544	19	0	16	0	34	0
ENSMUSG00000038975	147	0	183	0	179	0
ENSMUSG00000053870	74	0	59	0	48	0
ENSMUSG00000028180	178	0	32	0	21	0
ENSMUSG00000055436	259	0	114	0	105	0
ENSMUSG00000063052	42	0	42	0	29	0
ENSMUSG00000028173	584	0	164	0	160	0
ENSMUSG00000059482	127	0	109	0	66	0
ENSMUSG00000049969	46	0	61	0	41	0
ENSMUSG00000043252	171	0	46	0	46	0
ENSMUSG00000028223	100	0	79	0	112	0
ENSMUSG00000028251	34	0	70	0	59	0
ENSMUSG00000028261	89	0	17	0	44	0
ENSMUSG00000045854	52	0	49	0	54	0
ENSMUSG00000040128	24	0	4	0	21	0
ENSMUSG00000028300	87	0	60	0	62	0
ENSMUSG00000036822	23	0	29	0	23	0
ENSMUSG00000028407	72	0	32	0	41	0
ENSMUSG00000071014	345	0	244	0	209	0
ENSMUSG00000028411	24	0	29	0	32	0
ENSMUSG00000028409	183	0	220	0	157	0
ENSMUSG00000028447	142	0	198	0	134	0
ENSMUSG00000097681	8	0	26	0	18	0
ENSMUSG00000036002	81	0	39	0	34	0
ENSMUSG00000028458	76	0	67	0	59	0
ENSMUSG00000028459	41	0	64	0	42	0
ENSMUSG00000051517	9	0	36	0	69	0
ENSMUSG00000028467	30	0	43	0	36	0
ENSMUSG00000028468	47	0	66	0	66	0
ENSMUSG00000028470	47	0	33	0	58	0
ENSMUSG00000043633	139	0	158	0	130	0
ENSMUSG00000028480	911	0	745	0	579	0
ENSMUSG00000028318	76	0	40	0	36	0
ENSMUSG00000078713	72	0	47	0	58	0
ENSMUSG00000035601	15	0	23	0	30	0
ENSMUSG00000035551	7	0	52	0	40	0
ENSMUSG00000028329	30	0	21	0	17	0
ENSMUSG00000028331	8	0	6	0	19	0
ENSMUSG00000039813	59	0	59	0	44	0
ENSMUSG00000039740	40	0	61	0	55	0
ENSMUSG00000053317	42	0	55	0	38	0
ENSMUSG00000028348	14	0	10	0	8	0
ENSMUSG00000044018	48	0	49	0	63	0
ENSMUSG00000028426	229	0	158	0	243	0
ENSMUSG00000003032	80	0	48	0	36	0
ENSMUSG00000092345	166	0	48	0	86	0
ENSMUSG00000038607	168	0	52	0	94	0
ENSMUSG00000028383	60	0	27	0	24	0
ENSMUSG00000028385	191	0	29	0	44	0
ENSMUSG00000028389	75	0	13	0	30	0
ENSMUSG00000066152	32	0	66	0	43	0
ENSMUSG00000028393	43	0	96	0	57	0
ENSMUSG00000028394	133	0	135	0	116	0
ENSMUSG00000045917	14	0	12	0	14	0
ENSMUSG00000073821	46	0	24	0	20	0
ENSMUSG00000051675	236	0	140	0	144	0
ENSMUSG00000028398	15	0	29	0	11	0
ENSMUSG00000048706	81	0	95	0	42	0
ENSMUSG00000038070	24	0	40	0	40	0
ENSMUSG00000070934	16	0	22	0	6	0
ENSMUSG00000028494	613	0	393	0	305	0
ENSMUSG00000028495	29	0	9	0	18	0
ENSMUSG00000038007	19	0	7	0	7	0
ENSMUSG00000070923	283	0	123	0	151	0
ENSMUSG00000097078	26	0	35	0	26	0
ENSMUSG00000117123	19	0	13	0	5	0
ENSMUSG00000062937	250	0	248	0	245	0
ENSMUSG00000073802	735	0	475	0	383	0
ENSMUSG00000028578	27	0	5	0	9	0
ENSMUSG00000028573	18	0	8	0	31	0
ENSMUSG00000028572	33	0	9	0	24	0
ENSMUSG00000052914	11	0	10	0	17	0
ENSMUSG00000028565	36	0	40	0	36	0
ENSMUSG00000028563	35	0	15	0	19	0
ENSMUSG00000087166	23	0	36	0	94	0
ENSMUSG00000025791	178	0	203	0	206	0
ENSMUSG00000028532	43	0	40	0	87	0
ENSMUSG00000028527	18	0	56	0	40	0
ENSMUSG00000035212	193	0	206	0	146	0
ENSMUSG00000028525	23	0	9	0	15	0
ENSMUSG00000035069	20	0	38	0	32	0
ENSMUSG00000028518	36	0	25	0	30	0
ENSMUSG00000028517	29	0	30	0	10	0
ENSMUSG00000085023	45	0	28	0	44	0
ENSMUSG00000043572	6	0	19	0	28	0
ENSMUSG00000025413	100	0	72	0	70	0
ENSMUSG00000028622	43	0	80	0	75	0
ENSMUSG00000028609	30	0	23	0	47	0
ENSMUSG00000028607	88	0	121	0	130	0
ENSMUSG00000028603	50	0	83	0	71	0
ENSMUSG00000048351	33	0	66	0	53	0
ENSMUSG00000028597	108	0	157	0	70	0
ENSMUSG00000091985	29	0	29	0	19	0
ENSMUSG00000028568	54	0	44	0	46	0
ENSMUSG00000073775	39	0	17	0	14	0
ENSMUSG00000028557	268	0	100	0	69	0
ENSMUSG00000070867	7	0	38	0	17	0
ENSMUSG00000028703	126	0	121	0	100	0
ENSMUSG00000055900	50	0	33	0	52	0
ENSMUSG00000034042	60	0	46	0	56	0
ENSMUSG00000028691	3853	0	3327	0	3671	0
ENSMUSG00000028690	22	0	27	0	18	0
ENSMUSG00000028688	19	0	57	0	11	0
ENSMUSG00000073771	33	0	26	0	16	0
ENSMUSG00000047675	1015	0	575	0	778	0
ENSMUSG00000033423	6	0	17	0	20	0
ENSMUSG00000078588	10	0	20	0	25	0
ENSMUSG00000028540	18	0	22	0	16	0
ENSMUSG00000006390	131	0	109	0	82	0
ENSMUSG00000006398	80	0	169	0	191	0
ENSMUSG00000028729	108	0	74	0	89	0
ENSMUSG00000028645	62	0	56	0	96	0
ENSMUSG00000028639	478	0	329	0	291	0
ENSMUSG00000060288	15	0	26	0	34	0
ENSMUSG00000028636	9	0	33	0	11	0
ENSMUSG00000087385	17	0	10	0	13	0
ENSMUSG00000032998	32	0	36	0	22	0
ENSMUSG00000028633	12	0	23	0	12	0
ENSMUSG00000028629	45	0	16	0	23	0
ENSMUSG00000049878	76	0	29	0	40	0
ENSMUSG00000028657	120	0	62	0	47	0
ENSMUSG00000002384	50	0	32	0	25	0
ENSMUSG00000028651	7	0	17	0	14	0
ENSMUSG00000028648	69	0	116	0	55	0
ENSMUSG00000023075	80	0	24	0	33	0
ENSMUSG00000028647	51	0	23	0	30	0
ENSMUSG00000028646	197	0	186	0	140	0
ENSMUSG00000032643	10	0	28	0	11	0
ENSMUSG00000028889	48	0	11	0	22	0
ENSMUSG00000028873	62	0	210	0	192	0
ENSMUSG00000044730	13	0	21	0	12	0
ENSMUSG00000050213	85	0	96	0	95	0
ENSMUSG00000028863	6	0	34	0	25	0
ENSMUSG00000050188	32	0	43	0	42	0
ENSMUSG00000042608	96	0	58	0	39	0
ENSMUSG00000042558	21	0	22	0	23	0
ENSMUSG00000041530	24	0	56	0	81	0
ENSMUSG00000028837	281	0	264	0	274	0
ENSMUSG00000042408	41	0	47	0	51	0
ENSMUSG00000070737	26	0	49	0	45	0
ENSMUSG00000042380	20	0	32	0	4	0
ENSMUSG00000042367	12	0	9	0	20	0
ENSMUSG00000028799	24	0	41	0	35	0
ENSMUSG00000028789	31	0	20	0	10	0
ENSMUSG00000057236	134	0	63	0	67	0
ENSMUSG00000096944	88	0	17	0	19	0
ENSMUSG00000028807	5	0	13	0	16	0
ENSMUSG00000047945	125	0	129	0	141	0
ENSMUSG00000028790	75	0	58	0	73	0
ENSMUSG00000028779	107	0	77	0	75	0
ENSMUSG00000028772	34	0	55	0	33	0
ENSMUSG00000074088	49	0	58	0	77	0
ENSMUSG00000025743	118	0	90	0	88	0
ENSMUSG00000028581	98	0	30	0	19	0
ENSMUSG00000028911	69	0	101	0	121	0
ENSMUSG00000028896	16	0	6	0	23	0
ENSMUSG00000085241	139	0	43	0	58	0
ENSMUSG00000091021	139	0	54	0	93	0
ENSMUSG00000028893	83	0	40	0	57	0
ENSMUSG00000054428	937	0	1013	0	922	0
ENSMUSG00000087352	156	0	181	0	149	0
ENSMUSG00000037752	27	0	35	0	15	0
ENSMUSG00000028879	195	0	123	0	76	0
ENSMUSG00000028857	84	0	111	0	82	0
ENSMUSG00000028848	47	0	37	0	44	0
ENSMUSG00000003644	19	0	11	0	14	0
ENSMUSG00000003038	23	0	12	0	7	0
ENSMUSG00000012117	26	0	14	0	19	0
ENSMUSG00000012126	96	0	99	0	75	0
ENSMUSG00000028843	336	0	286	0	282	0
ENSMUSG00000028840	39	0	64	0	72	0
ENSMUSG00000086322	44	0	30	0	41	0
ENSMUSG00000050890	12	0	7	0	16	0
ENSMUSG00000037366	81	0	52	0	42	0
ENSMUSG00000028832	196	0	312	0	411	0
ENSMUSG00000037348	9	0	19	0	11	0
ENSMUSG00000046671	148	0	150	0	118	0
ENSMUSG00000050989	190	0	210	0	190	0
ENSMUSG00000028822	371	0	208	0	187	0
ENSMUSG00000028821	46	0	64	0	45	0
ENSMUSG00000028673	142	0	124	0	61	0
ENSMUSG00000028669	32	0	21	0	43	0
ENSMUSG00000028668	59	0	38	0	46	0
ENSMUSG00000085714	7	0	27	0	11	0
ENSMUSG00000051351	60	0	79	0	99	0
ENSMUSG00000001089	111	0	97	0	58	0
ENSMUSG00000036905	97	0	36	0	7	0
ENSMUSG00000060862	23	0	12	0	14	0
ENSMUSG00000006699	1332	0	585	0	553	0
ENSMUSG00000028763	1052	0	913	0	774	0
ENSMUSG00000043411	64	0	60	0	74	0
ENSMUSG00000028766	4	0	17	0	15	0
ENSMUSG00000028757	153	0	237	0	173	0
ENSMUSG00000046447	56	0	24	0	19	0
ENSMUSG00000050608	53	0	64	0	59	0
ENSMUSG00000028743	48	0	52	0	60	0
ENSMUSG00000094439	97	0	66	0	70	0
ENSMUSG00000028737	173	0	99	0	100	0
ENSMUSG00000040945	73	0	88	0	118	0
ENSMUSG00000028920	37	0	64	0	100	0
ENSMUSG00000085395	11	0	13	0	13	0
ENSMUSG00000006445	189	0	94	0	109	0
ENSMUSG00000040715	7	0	7	0	23	0
ENSMUSG00000028914	6	0	28	0	32	0
ENSMUSG00000040659	143	0	96	0	113	0
ENSMUSG00000057637	42	0	47	0	44	0
ENSMUSG00000028583	63	0	142	0	162	0
ENSMUSG00000046862	34	0	36	0	47	0
ENSMUSG00000066026	24	0	30	0	28	0
ENSMUSG00000028599	17	0	15	0	23	0
ENSMUSG00000056300	1	0	27	0	27	0
ENSMUSG00000093594	39	0	16	0	16	0
ENSMUSG00000059423	20	0	17	0	7	0
ENSMUSG00000029022	16	0	31	0	30	0
ENSMUSG00000019055	83	0	136	0	52	0
ENSMUSG00000029007	101	0	69	0	71	0
ENSMUSG00000029003	12	0	31	0	21	0
ENSMUSG00000029001	18	0	46	0	30	0
ENSMUSG00000017264	59	0	53	0	53	0
ENSMUSG00000006442	80	0	65	0	52	0
ENSMUSG00000028979	6	0	8	0	22	0
ENSMUSG00000041459	159	0	217	0	187	0
ENSMUSG00000028992	16	0	30	0	17	0
ENSMUSG00000028990	81	0	75	0	36	0
ENSMUSG00000028988	81	0	76	0	60	0
ENSMUSG00000086949	45	0	69	0	72	0
ENSMUSG00000044700	24	0	43	0	52	0
ENSMUSG00000028982	18	0	18	0	21	0
ENSMUSG00000028967	150	0	82	0	82	0
ENSMUSG00000028955	789	0	771	0	670	0
ENSMUSG00000039759	17	0	22	0	21	0
ENSMUSG00000042804	19	0	25	0	10	0
ENSMUSG00000039662	80	0	94	0	64	0
ENSMUSG00000028936	272	0	195	0	346	0
ENSMUSG00000047613	55	0	63	0	125	0
ENSMUSG00000029027	36	0	8	0	19	0
ENSMUSG00000039523	34	0	23	0	24	0
ENSMUSG00000029028	126	0	127	0	195	0
ENSMUSG00000078350	161	0	147	0	146	0
ENSMUSG00000029030	369	0	228	0	212	0
ENSMUSG00000074738	18	0	12	0	8	0
ENSMUSG00000029066	444	0	278	0	296	0
ENSMUSG00000029068	152	0	73	0	97	0
ENSMUSG00000065990	236	0	187	0	195	0
ENSMUSG00000029073	47	0	63	0	48	0
ENSMUSG00000023286	34	0	52	0	22	0
ENSMUSG00000023571	53	0	33	0	48	0
ENSMUSG00000050796	59	0	43	0	53	0
ENSMUSG00000041936	275	0	498	0	481	0
ENSMUSG00000078486	10	0	8	0	12	0
ENSMUSG00000078485	44	0	68	0	64	0
ENSMUSG00000095567	165	0	195	0	193	0
ENSMUSG00000096351	98	0	144	0	130	0
ENSMUSG00000028970	48	0	15	0	33	0
ENSMUSG00000105366	12	0	21	0	8	0
ENSMUSG00000028780	129	0	133	0	83	0
ENSMUSG00000057614	141	0	56	0	58	0
ENSMUSG00000047221	10	0	27	0	31	0
ENSMUSG00000039883	13	0	33	0	23	0
ENSMUSG00000038525	191	0	127	0	149	0
ENSMUSG00000044968	11	0	7	0	12	0
ENSMUSG00000097180	27	0	13	0	25	0
ENSMUSG00000028973	52	0	51	0	51	0
ENSMUSG00000028969	34	0	52	0	14	0
ENSMUSG00000028959	9	0	22	0	11	0
ENSMUSG00000039095	9	0	10	0	25	0
ENSMUSG00000010721	32	0	29	0	34	0
ENSMUSG00000045302	103	0	120	0	106	0
ENSMUSG00000029147	42	0	89	0	82	0
ENSMUSG00000038552	16	0	82	0	93	0
ENSMUSG00000018965	33	0	17	0	21	0
ENSMUSG00000037379	165	0	103	0	54	0
ENSMUSG00000079562	32	0	27	0	38	0
ENSMUSG00000019295	56	0	63	0	91	0
ENSMUSG00000037313	41	0	95	0	102	0
ENSMUSG00000037235	195	0	135	0	88	0
ENSMUSG00000059866	19	0	28	0	5	0
ENSMUSG00000054520	10	0	9	0	11	0
ENSMUSG00000029103	219	0	188	0	207	0
ENSMUSG00000029093	20	0	40	0	21	0
ENSMUSG00000029198	121	0	80	0	62	0
ENSMUSG00000060708	36	0	27	0	21	0
ENSMUSG00000055302	336	0	414	0	420	0
ENSMUSG00000039474	58	0	55	0	44	0
ENSMUSG00000029122	19	0	23	0	36	0
ENSMUSG00000029126	33	0	25	0	37	0
ENSMUSG00000067367	19	0	14	0	30	0
ENSMUSG00000067365	144	0	115	0	68	0
ENSMUSG00000046572	64	0	69	0	29	0
ENSMUSG00000029128	14	0	25	0	6	0
ENSMUSG00000039753	38	0	15	0	32	0
ENSMUSG00000029084	121	0	25	0	26	0
ENSMUSG00000015806	53	0	118	0	88	0
ENSMUSG00000015804	66	0	86	0	76	0
ENSMUSG00000104852	18	0	5	0	12	0
ENSMUSG00000029089	18	0	19	0	13	0
ENSMUSG00000029090	86	0	94	0	64	0
ENSMUSG00000106648	18	0	2	0	27	0
ENSMUSG00000097145	168	0	93	0	80	0
ENSMUSG00000045790	6	0	19	0	25	0
ENSMUSG00000029173	12	0	19	0	27	0
ENSMUSG00000029176	110	0	94	0	75	0
ENSMUSG00000029189	13	0	21	0	17	0
ENSMUSG00000061461	270	0	306	0	262	0
ENSMUSG00000039156	36	0	17	0	13	0
ENSMUSG00000029171	51	0	53	0	67	0
ENSMUSG00000029178	125	0	91	0	80	0
ENSMUSG00000029191	95	0	139	0	192	0
ENSMUSG00000105835	20	0	13	0	14	0
ENSMUSG00000106706	19	0	6	0	17	0
ENSMUSG00000029223	102	0	87	0	80	0
ENSMUSG00000037736	70	0	77	0	43	0
ENSMUSG00000092060	10	0	23	0	25	0
ENSMUSG00000029208	175	0	147	0	165	0
ENSMUSG00000029209	113	0	56	0	55	0
ENSMUSG00000029213	172	0	104	0	82	0
ENSMUSG00000029152	33	0	17	0	21	0
ENSMUSG00000029153	76	0	73	0	67	0
ENSMUSG00000029156	62	0	37	0	18	0
ENSMUSG00000049907	47	0	30	0	44	0
ENSMUSG00000029229	102	0	41	0	42	0
ENSMUSG00000005672	5	0	21	0	23	0
ENSMUSG00000062960	15	0	20	0	6	0
ENSMUSG00000036403	34	0	12	0	13	0
ENSMUSG00000029247	472	0	475	0	639	0
ENSMUSG00000035851	98	0	44	0	65	0
ENSMUSG00000001622	26	0	23	0	20	0
ENSMUSG00000034981	1194	0	643	0	400	0
ENSMUSG00000029397	147	0	112	0	83	0
ENSMUSG00000029413	27	0	9	0	20	0
ENSMUSG00000034855	9	0	14	0	15	0
ENSMUSG00000029426	155	0	116	0	98	0
ENSMUSG00000047963	69	0	53	0	21	0
ENSMUSG00000106870	64	0	6	0	16	0
ENSMUSG00000029385	52	0	39	0	25	0
ENSMUSG00000034724	35	0	23	0	26	0
ENSMUSG00000029486	78	0	36	0	52	0
ENSMUSG00000029484	1394	0	706	0	541	0
ENSMUSG00000055725	10	0	18	0	6	0
ENSMUSG00000029338	92	0	67	0	46	0
ENSMUSG00000035297	76	0	170	0	138	0
ENSMUSG00000029319	125	0	127	0	130	0
ENSMUSG00000016833	65	0	112	0	76	0
ENSMUSG00000104761	24	0	50	0	33	0
ENSMUSG00000035234	8	0	18	0	21	0
ENSMUSG00000029312	50	0	16	0	34	0
ENSMUSG00000029310	25	0	31	0	14	0
ENSMUSG00000029304	2657	0	1396	0	733	0
ENSMUSG00000097392	21	0	28	0	16	0
ENSMUSG00000049606	25	0	27	0	26	0
ENSMUSG00000029283	11	0	35	0	55	0
ENSMUSG00000029276	22	0	16	0	18	0
ENSMUSG00000033773	23	0	32	0	17	0
ENSMUSG00000063406	854	0	219	0	190	0
ENSMUSG00000029263	8	0	29	0	10	0
ENSMUSG00000050856	69	0	75	0	40	0
ENSMUSG00000013495	91	0	53	0	66	0
ENSMUSG00000004815	62	0	52	0	31	0
ENSMUSG00000033540	16	0	39	0	7	0
ENSMUSG00000033467	11	0	18	0	8	0
ENSMUSG00000029501	57	0	47	0	61	0
ENSMUSG00000033294	33	0	71	0	79	0
ENSMUSG00000029504	58	0	52	0	54	0
ENSMUSG00000043510	6	0	18	0	14	0
ENSMUSG00000029521	29	0	19	0	16	0
ENSMUSG00000050017	113	0	117	0	96	0
ENSMUSG00000104559	47	0	81	0	43	0
ENSMUSG00000070576	152	0	108	0	129	0
ENSMUSG00000029346	13	0	10	0	24	0
ENSMUSG00000042328	32	0	29	0	19	0
ENSMUSG00000029348	17	0	32	0	23	0
ENSMUSG00000042216	12	0	11	0	15	0
ENSMUSG00000090458	246	0	294	0	286	0
ENSMUSG00000105071	13	0	10	0	15	0
ENSMUSG00000029592	34	0	12	0	53	0
ENSMUSG00000044339	9	0	8	0	15	0
ENSMUSG00000029575	25	0	32	0	25	0
ENSMUSG00000041939	26	0	40	0	45	0
ENSMUSG00000029561	13	0	26	0	46	0
ENSMUSG00000029545	51	0	49	0	24	0
ENSMUSG00000046562	58	0	44	0	75	0
ENSMUSG00000048578	511	0	441	0	332	0
ENSMUSG00000060152	66	0	63	0	108	0
ENSMUSG00000009013	32	0	32	0	34	0
ENSMUSG00000029538	58	0	76	0	70	0
ENSMUSG00000029536	38	0	65	0	45	0
ENSMUSG00000041697	341	0	338	0	387	0
ENSMUSG00000029518	42	0	33	0	30	0
ENSMUSG00000029513	41	0	57	0	57	0
ENSMUSG00000041548	296	0	244	0	172	0
ENSMUSG00000066900	74	0	121	0	117	0
ENSMUSG00000066894	13	0	10	0	12	0
ENSMUSG00000029363	201	0	108	0	101	0
ENSMUSG00000032840	70	0	65	0	84	0
ENSMUSG00000018076	50	0	22	0	17	0
ENSMUSG00000029599	59	0	46	0	73	0
ENSMUSG00000107191	40	0	30	0	47	0
ENSMUSG00000029614	37	0	36	0	25	0
ENSMUSG00000042726	43	0	38	0	40	0
ENSMUSG00000042594	65	0	30	0	36	0
ENSMUSG00000044134	7	0	13	0	11	0
ENSMUSG00000029466	14	0	23	0	13	0
ENSMUSG00000106375	13	0	7	0	15	0
ENSMUSG00000029469	32	0	37	0	20	0
ENSMUSG00000029471	29	0	28	0	30	0
ENSMUSG00000029474	42	0	32	0	38	0
ENSMUSG00000029440	84	0	62	0	33	0
ENSMUSG00000029433	82	0	139	0	120	0
ENSMUSG00000000915	27	0	44	0	82	0
ENSMUSG00000047635	22	0	15	0	19	0
ENSMUSG00000029392	95	0	93	0	106	0
ENSMUSG00000029388	112	0	104	0	97	0
ENSMUSG00000029387	40	0	36	0	54	0
ENSMUSG00000038023	153	0	115	0	89	0
ENSMUSG00000106082	21	0	12	0	6	0
ENSMUSG00000037962	11	0	37	0	24	0
ENSMUSG00000008348	261	0	337	0	281	0
ENSMUSG00000072612	56	0	45	0	39	0
ENSMUSG00000037905	42	0	52	0	69	0
ENSMUSG00000072591	5	0	8	0	33	0
ENSMUSG00000029430	86	0	66	0	103	0
ENSMUSG00000029439	103	0	106	0	117	0
ENSMUSG00000034211	238	0	277	0	189	0
ENSMUSG00000066735	94	0	59	0	78	0
ENSMUSG00000025534	301	0	231	0	172	0
ENSMUSG00000025340	58	0	31	0	25	0
ENSMUSG00000053094	211	0	149	0	250	0
ENSMUSG00000034040	25	0	30	0	47	0
ENSMUSG00000106570	17	0	18	0	13	0
ENSMUSG00000107000	9	0	20	0	12	0
ENSMUSG00000040532	42	0	19	0	18	0
ENSMUSG00000007207	32	0	22	0	12	0
ENSMUSG00000005374	26	0	19	0	32	0
ENSMUSG00000029681	9	0	20	0	17	0
ENSMUSG00000053293	34	0	30	0	50	0
ENSMUSG00000039886	70	0	83	0	65	0
ENSMUSG00000004951	480	0	332	0	286	0
ENSMUSG00000039754	15	0	25	0	20	0
ENSMUSG00000007987	32	0	51	0	54	0
ENSMUSG00000059518	18	0	19	0	19	0
ENSMUSG00000004849	73	0	72	0	84	0
ENSMUSG00000037411	1548	0	397	0	347	0
ENSMUSG00000043279	100	0	85	0	63	0
ENSMUSG00000051502	41	0	19	0	10	0
ENSMUSG00000023348	40	0	65	0	38	0
ENSMUSG00000029710	19	0	28	0	15	0
ENSMUSG00000037221	21	0	65	0	45	0
ENSMUSG00000029718	401	0	359	0	223	0
ENSMUSG00000093445	33	0	31	0	28	0
ENSMUSG00000029720	42	0	43	0	44	0
ENSMUSG00000079165	9	0	12	0	15	0
ENSMUSG00000029723	106	0	134	0	81	0
ENSMUSG00000029726	19	0	19	0	11	0
ENSMUSG00000029729	100	0	58	0	67	0
ENSMUSG00000037017	51	0	69	0	63	0
ENSMUSG00000037007	23	0	22	0	21	0
ENSMUSG00000019518	42	0	61	0	89	0
ENSMUSG00000036980	73	0	85	0	93	0
ENSMUSG00000036968	50	0	51	0	26	0
ENSMUSG00000036898	73	0	76	0	104	0
ENSMUSG00000058291	143	0	130	0	125	0
ENSMUSG00000025854	13	0	31	0	21	0
ENSMUSG00000045438	98	0	80	0	78	0
ENSMUSG00000053553	15	0	18	0	21	0
ENSMUSG00000036718	16	0	22	0	24	0
ENSMUSG00000029547	95	0	132	0	121	0
ENSMUSG00000029551	25	0	24	0	30	0
ENSMUSG00000029554	28	0	23	0	19	0
ENSMUSG00000029557	16	0	15	0	16	0
ENSMUSG00000036599	116	0	82	0	69	0
ENSMUSG00000036565	48	0	83	0	58	0
ENSMUSG00000000148	36	0	44	0	44	0
ENSMUSG00000000149	48	0	17	0	11	0
ENSMUSG00000039623	35	0	15	0	12	0
ENSMUSG00000045078	108	0	71	0	74	0
ENSMUSG00000029587	32	0	12	0	25	0
ENSMUSG00000001844	97	0	137	0	108	0
ENSMUSG00000079111	337	0	263	0	240	0
ENSMUSG00000039206	343	0	136	0	168	0
ENSMUSG00000051306	20	0	5	0	19	0
ENSMUSG00000029610	84	0	111	0	104	0
ENSMUSG00000079109	11	0	8	0	14	0
ENSMUSG00000038859	11	0	7	0	11	0
ENSMUSG00000059991	11	0	17	0	8	0
ENSMUSG00000038780	137	0	68	0	68	0
ENSMUSG00000038722	129	0	134	0	78	0
ENSMUSG00000029627	18	0	17	0	10	0
ENSMUSG00000055991	45	0	42	0	49	0
ENSMUSG00000007812	102	0	47	0	49	0
ENSMUSG00000029634	70	0	39	0	16	0
ENSMUSG00000029635	33	0	21	0	19	0
ENSMUSG00000029636	31	0	13	0	30	0
ENSMUSG00000016503	76	0	110	0	55	0
ENSMUSG00000016510	52	0	108	0	96	0
ENSMUSG00000016520	29	0	19	0	21	0
ENSMUSG00000029642	130	0	93	0	92	0
ENSMUSG00000001687	277	0	91	0	101	0
ENSMUSG00000066551	88	0	126	0	156	0
ENSMUSG00000041264	50	0	48	0	57	0
ENSMUSG00000051950	80	0	85	0	63	0
ENSMUSG00000034021	108	0	82	0	81	0
ENSMUSG00000033970	39	0	73	0	117	0
ENSMUSG00000032667	152	0	98	0	35	0
ENSMUSG00000012483	50	0	62	0	110	0
ENSMUSG00000029632	934	0	848	0	635	0
ENSMUSG00000052419	303	0	307	0	284	0
ENSMUSG00000007655	372	0	187	0	111	0
ENSMUSG00000044155	52	0	52	0	51	0
ENSMUSG00000023089	144	0	198	0	171	0
ENSMUSG00000029708	18	0	6	0	10	0
ENSMUSG00000020440	10	0	12	0	19	0
ENSMUSG00000003500	14	0	11	0	17	0
ENSMUSG00000043421	64	0	45	0	62	0
ENSMUSG00000029767	2067	0	1620	0	1017	0
ENSMUSG00000058831	8	0	12	0	9	0
ENSMUSG00000004285	230	0	296	0	235	0
ENSMUSG00000059022	21	0	33	0	3	0
ENSMUSG00000029775	56	0	76	0	63	0
ENSMUSG00000029790	20	0	21	0	14	0
ENSMUSG00000025607	74	0	73	0	95	0
ENSMUSG00000025608	57	0	192	0	272	0
ENSMUSG00000087356	12	0	13	0	6	0
ENSMUSG00000001642	117	0	70	0	146	0
ENSMUSG00000038871	75	0	168	0	102	0
ENSMUSG00000073155	368	0	228	0	219	0
ENSMUSG00000029840	1567	0	626	0	710	0
ENSMUSG00000029838	33	0	23	0	82	0
ENSMUSG00000038648	279	0	331	0	215	0
ENSMUSG00000038507	33	0	10	0	16	0
ENSMUSG00000029922	31	0	64	0	85	0
ENSMUSG00000086582	42	0	33	0	36	0
ENSMUSG00000029918	23	0	7	0	24	0
ENSMUSG00000029911	146	0	171	0	229	0
ENSMUSG00000033542	165	0	90	0	91	0
ENSMUSG00000029735	26	0	27	0	20	0
ENSMUSG00000025823	131	0	147	0	135	0
ENSMUSG00000057691	110	0	57	0	52	0
ENSMUSG00000068551	9	0	16	0	17	0
ENSMUSG00000052751	52	0	21	0	33	0
ENSMUSG00000007216	24	0	36	0	31	0
ENSMUSG00000029810	362	0	680	0	450	0
ENSMUSG00000023367	14	0	23	0	10	0
ENSMUSG00000029817	108	0	92	0	94	0
ENSMUSG00000050786	31	0	7	0	10	0
ENSMUSG00000004980	904	0	455	0	716	0
ENSMUSG00000029836	17	0	10	0	12	0
ENSMUSG00000059182	67	0	39	0	29	0
ENSMUSG00000108170	17	0	9	0	9	0
ENSMUSG00000043496	22	0	23	0	23	0
ENSMUSG00000005225	23	0	29	0	42	0
ENSMUSG00000038065	9	0	15	0	7	0
ENSMUSG00000029777	441	0	476	0	508	0
ENSMUSG00000004655	8	0	19	0	17	0
ENSMUSG00000059486	30	0	50	0	35	0
ENSMUSG00000029780	59	0	70	0	55	0
ENSMUSG00000029919	37	0	8	0	4	0
ENSMUSG00000029910	86	0	57	0	96	0
ENSMUSG00000036390	27	0	22	0	23	0
ENSMUSG00000031668	30	0	18	0	24	0
ENSMUSG00000054474	26	0	35	0	28	0
ENSMUSG00000053012	15	0	31	0	20	0
ENSMUSG00000002222	113	0	34	0	42	0
ENSMUSG00000053470	26	0	24	0	51	0
ENSMUSG00000049553	75	0	120	0	119	0
ENSMUSG00000058706	32	0	41	0	18	0
ENSMUSG00000055850	85	0	72	0	68	0
ENSMUSG00000053907	196	0	204	0	160	0
ENSMUSG00000108591	76	0	89	0	85	0
ENSMUSG00000056666	23	0	8	0	19	0
ENSMUSG00000056429	509	0	301	0	200	0
ENSMUSG00000092386	16	0	9	0	17	0
ENSMUSG00000107610	17	0	15	0	9	0
ENSMUSG00000052738	45	0	12	0	32	0
ENSMUSG00000096887	155	0	125	0	126	0
ENSMUSG00000035125	46	0	40	0	28	0
ENSMUSG00000030045	123	0	165	0	154	0
ENSMUSG00000030042	57	0	57	0	78	0
ENSMUSG00000000628	138	0	74	0	132	0
ENSMUSG00000068335	21	0	4	0	15	0
ENSMUSG00000000693	88	0	65	0	67	0
ENSMUSG00000030037	123	0	183	0	111	0
ENSMUSG00000030036	35	0	56	0	37	0
ENSMUSG00000030035	61	0	75	0	47	0
ENSMUSG00000030032	27	0	27	0	18	0
ENSMUSG00000031865	29	0	56	0	26	0
ENSMUSG00000054226	60	0	28	0	56	0
ENSMUSG00000030002	54	0	76	0	44	0
ENSMUSG00000030000	15	0	16	0	31	0
ENSMUSG00000029999	17	0	14	0	4	0
ENSMUSG00000107539	23	0	38	0	7	0
ENSMUSG00000051695	277	0	123	0	183	0
ENSMUSG00000097048	34	0	41	0	36	0
ENSMUSG00000029994	24	0	18	0	17	0
ENSMUSG00000030051	16	0	29	0	2	0
ENSMUSG00000030056	33	0	34	0	47	0
ENSMUSG00000097763	16	0	10	0	8	0
ENSMUSG00000030060	26	0	68	0	86	0
ENSMUSG00000084950	29	0	35	0	20	0
ENSMUSG00000079477	600	0	290	0	307	0
ENSMUSG00000030062	160	0	79	0	73	0
ENSMUSG00000030082	262	0	346	0	222	0
ENSMUSG00000107659	89	0	142	0	81	0
ENSMUSG00000030083	42	0	26	0	30	0
ENSMUSG00000085828	12	0	34	0	8	0
ENSMUSG00000002870	80	0	137	0	166	0
ENSMUSG00000002871	17	0	31	0	8	0
ENSMUSG00000030084	408	0	313	0	249	0
ENSMUSG00000030086	11	0	41	0	47	0
ENSMUSG00000034430	29	0	26	0	42	0
ENSMUSG00000030089	18	0	17	0	13	0
ENSMUSG00000030095	921	0	603	0	463	0
ENSMUSG00000030094	27	0	5	0	13	0
ENSMUSG00000108584	24	0	37	0	66	0
ENSMUSG00000034083	63	0	35	0	38	0
ENSMUSG00000014551	123	0	113	0	108	0
ENSMUSG00000014550	115	0	137	0	165	0
ENSMUSG00000005892	2	0	39	0	72	0
ENSMUSG00000030061	378	0	196	0	194	0
ENSMUSG00000093661	19	0	14	0	8	0
ENSMUSG00000035378	27	0	11	0	20	0
ENSMUSG00000052144	18	0	4	0	20	0
ENSMUSG00000013736	167	0	100	0	139	0
ENSMUSG00000005362	114	0	110	0	91	0
ENSMUSG00000034639	9	0	14	0	7	0
ENSMUSG00000030103	70	0	85	0	61	0
ENSMUSG00000030104	246	0	133	0	106	0
ENSMUSG00000057604	6	0	59	0	34	0
ENSMUSG00000034269	38	0	40	0	45	0
ENSMUSG00000030271	17	0	14	0	10	0
ENSMUSG00000079426	22	0	18	0	8	0
ENSMUSG00000107944	21	0	16	0	18	0
ENSMUSG00000051256	82	0	89	0	78	0
ENSMUSG00000107560	6	0	10	0	17	0
ENSMUSG00000033933	113	0	55	0	75	0
ENSMUSG00000030314	38	0	41	0	37	0
ENSMUSG00000030316	37	0	20	0	84	0
ENSMUSG00000000439	106	0	141	0	164	0
ENSMUSG00000057841	73	0	117	0	139	0
ENSMUSG00000107577	72	0	60	0	40	0
ENSMUSG00000025702	35	0	27	0	47	0
ENSMUSG00000025701	101	0	71	0	38	0
ENSMUSG00000059878	194	0	97	0	150	0
ENSMUSG00000042129	19	0	48	0	30	0
ENSMUSG00000042079	316	0	59	0	87	0
ENSMUSG00000107608	22	0	29	0	18	0
ENSMUSG00000042042	35	0	8	0	12	0
ENSMUSG00000030168	138	0	275	0	138	0
ENSMUSG00000002897	69	0	35	0	66	0
ENSMUSG00000058979	11	0	19	0	8	0
ENSMUSG00000004446	129	0	133	0	152	0
ENSMUSG00000067825	9	0	19	0	13	0
ENSMUSG00000040649	3	0	29	0	33	0
ENSMUSG00000040613	65	0	28	0	18	0
ENSMUSG00000030117	8	0	20	0	44	0
ENSMUSG00000012396	16	0	35	0	24	0
ENSMUSG00000003153	93	0	234	0	350	0
ENSMUSG00000040552	64	0	9	0	2	0
ENSMUSG00000030327	125	0	80	0	79	0
ENSMUSG00000005069	30	0	19	0	24	0
ENSMUSG00000038521	17	0	31	0	43	0
ENSMUSG00000004264	109	0	103	0	92	0
ENSMUSG00000030122	71	0	121	0	108	0
ENSMUSG00000108037	72	0	58	0	60	0
ENSMUSG00000038252	57	0	79	0	160	0
ENSMUSG00000030339	83	0	50	0	33	0
ENSMUSG00000030341	81	0	61	0	49	0
ENSMUSG00000030342	51	0	37	0	45	0
ENSMUSG00000101162	12	0	26	0	18	0
ENSMUSG00000038028	25	0	47	0	48	0
ENSMUSG00000107379	1090	0	1116	0	969	0
ENSMUSG00000000184	2364	0	1934	0	1360	0
ENSMUSG00000030352	81	0	41	0	45	0
ENSMUSG00000048668	35	0	55	0	48	0
ENSMUSG00000107753	19	0	17	0	12	0
ENSMUSG00000001517	26	0	64	0	104	0
ENSMUSG00000030357	151	0	244	0	311	0
ENSMUSG00000030161	57	0	36	0	30	0
ENSMUSG00000030188	16	0	26	0	12	0
ENSMUSG00000030189	160	0	59	0	61	0
ENSMUSG00000072704	178	0	108	0	84	0
ENSMUSG00000030203	61	0	49	0	45	0
ENSMUSG00000030204	53	0	86	0	122	0
ENSMUSG00000046733	99	0	52	0	63	0
ENSMUSG00000030207	81	0	76	0	61	0
ENSMUSG00000030208	289	0	217	0	95	0
ENSMUSG00000030218	655	0	1297	0	440	0
ENSMUSG00000030220	113	0	71	0	54	0
ENSMUSG00000030225	54	0	27	0	35	0
ENSMUSG00000008540	24	0	17	0	38	0
ENSMUSG00000030232	75	0	31	0	43	0
ENSMUSG00000041741	25	0	66	0	29	0
ENSMUSG00000041671	109	0	89	0	106	0
ENSMUSG00000030243	85	0	66	0	59	0
ENSMUSG00000030246	244	0	314	0	233	0
ENSMUSG00000030282	161	0	158	0	148	0
ENSMUSG00000030275	222	0	123	0	129	0
ENSMUSG00000041540	12	0	9	0	23	0
ENSMUSG00000030268	199	0	211	0	228	0
ENSMUSG00000040370	76	0	42	0	22	0
ENSMUSG00000030265	146	0	66	0	136	0
ENSMUSG00000030259	42	0	46	0	31	0
ENSMUSG00000030255	7	0	21	0	17	0
ENSMUSG00000040242	299	0	171	0	148	0
ENSMUSG00000040234	102	0	92	0	107	0
ENSMUSG00000030291	225	0	126	0	146	0
ENSMUSG00000001630	106	0	58	0	67	0
ENSMUSG00000040121	21	0	13	0	3	0
ENSMUSG00000040112	77	0	109	0	136	0
ENSMUSG00000040102	56	0	37	0	34	0
ENSMUSG00000030301	19	0	23	0	26	0
ENSMUSG00000030303	23	0	20	0	12	0
ENSMUSG00000030304	140	0	70	0	60	0
ENSMUSG00000003452	22	0	10	0	7	0
ENSMUSG00000063802	41	0	87	0	76	0
ENSMUSG00000051811	82	0	118	0	67	0
ENSMUSG00000004371	40	0	23	0	14	0
ENSMUSG00000030443	15	0	17	0	7	0
ENSMUSG00000070822	23	0	20	0	15	0
ENSMUSG00000060397	12	0	14	0	14	0
ENSMUSG00000117853	11	0	25	0	28	0
ENSMUSG00000041571	378	0	324	0	347	0
ENSMUSG00000006019	6	0	19	0	18	0
ENSMUSG00000091811	90	0	57	0	26	0
ENSMUSG00000008036	109	0	112	0	91	0
ENSMUSG00000030397	16	0	11	0	11	0
ENSMUSG00000002043	24	0	22	0	21	0
ENSMUSG00000044709	102	0	80	0	62	0
ENSMUSG00000092381	16	0	11	0	20	0
ENSMUSG00000074282	13	0	14	0	6	0
ENSMUSG00000064254	43	0	47	0	28	0
ENSMUSG00000040952	1185	0	1088	0	1193	0
ENSMUSG00000003380	104	0	139	0	78	0
ENSMUSG00000005447	43	0	93	0	91	0
ENSMUSG00000060376	33	0	41	0	32	0
ENSMUSG00000061286	6	0	35	0	31	0
ENSMUSG00000053291	64	0	51	0	58	0
ENSMUSG00000095538	63	0	49	0	57	0
ENSMUSG00000008384	129	0	101	0	31	0
ENSMUSG00000030604	16	0	9	0	8	0
ENSMUSG00000096916	34	0	35	0	22	0
ENSMUSG00000030603	209	0	298	0	268	0
ENSMUSG00000030602	10	0	18	0	17	0
ENSMUSG00000053898	39	0	73	0	39	0
ENSMUSG00000053565	318	0	339	0	312	0
ENSMUSG00000030587	42	0	35	0	52	0
ENSMUSG00000074227	23	0	47	0	40	0
ENSMUSG00000049421	446	0	303	0	333	0
ENSMUSG00000001794	1002	0	1122	0	858	0
ENSMUSG00000006095	200	0	267	0	207	0
ENSMUSG00000019738	24	0	70	0	70	0
ENSMUSG00000042831	48	0	65	0	62	0
ENSMUSG00000074211	48	0	45	0	69	0
ENSMUSG00000074210	17	0	33	0	28	0
ENSMUSG00000030579	96	0	31	0	19	0
ENSMUSG00000006651	50	0	58	0	38	0
ENSMUSG00000036854	35	0	66	0	35	0
ENSMUSG00000036845	12	0	10	0	16	0
ENSMUSG00000036733	42	0	24	0	11	0
ENSMUSG00000094365	50	0	29	0	18	0
ENSMUSG00000078762	12	0	20	0	14	0
ENSMUSG00000006315	58	0	73	0	70	0
ENSMUSG00000097320	9	0	8	0	15	0
ENSMUSG00000009687	56	0	26	0	28	0
ENSMUSG00000036459	23	0	26	0	55	0
ENSMUSG00000030499	95	0	135	0	142	0
ENSMUSG00000063931	90	0	156	0	91	0
ENSMUSG00000056216	26	0	21	0	4	0
ENSMUSG00000001802	10	0	34	0	22	0
ENSMUSG00000034875	85	0	135	0	141	0
ENSMUSG00000030417	94	0	105	0	110	0
ENSMUSG00000096990	77	0	38	0	62	0
ENSMUSG00000002068	110	0	123	0	136	0
ENSMUSG00000074170	38	0	34	0	22	0
ENSMUSG00000030423	150	0	208	0	157	0
ENSMUSG00000056383	66	0	43	0	65	0
ENSMUSG00000090744	16	0	7	0	29	0
ENSMUSG00000092416	27	0	49	0	32	0
ENSMUSG00000012640	98	0	20	0	39	0
ENSMUSG00000030468	147	0	48	0	33	0
ENSMUSG00000004610	66	0	94	0	66	0
ENSMUSG00000107482	66	0	93	0	66	0
ENSMUSG00000030469	78	0	52	0	42	0
ENSMUSG00000038888	52	0	37	0	45	0
ENSMUSG00000045411	52	0	30	0	28	0
ENSMUSG00000101166	17	0	8	0	12	0
ENSMUSG00000008140	188	0	352	0	277	0
ENSMUSG00000038644	7	0	24	0	36	0
ENSMUSG00000060601	41	0	40	0	21	0
ENSMUSG00000002205	48	0	70	0	39	0
ENSMUSG00000038539	13	0	28	0	6	0
ENSMUSG00000060279	37	0	31	0	29	0
ENSMUSG00000003421	76	0	59	0	51	0
ENSMUSG00000019539	248	0	190	0	137	0
ENSMUSG00000109947	30	0	37	0	6	0
ENSMUSG00000003429	1996	0	2374	0	2309	0
ENSMUSG00000007833	26	0	19	0	18	0
ENSMUSG00000003423	27	0	56	0	51	0
ENSMUSG00000030796	124	0	121	0	148	0
ENSMUSG00000050708	7148	0	4952	0	4657	0
ENSMUSG00000110350	2728	0	1811	0	1675	0
ENSMUSG00000003873	82	0	52	0	64	0
ENSMUSG00000030825	1	0	30	0	40	0
ENSMUSG00000030826	44	0	62	0	58	0
ENSMUSG00000057342	12	0	12	0	11	0
ENSMUSG00000053801	68	0	84	0	70	0
ENSMUSG00000002778	7	0	10	0	19	0
ENSMUSG00000040212	418	0	415	0	180	0
ENSMUSG00000006763	46	0	44	0	67	0
ENSMUSG00000063229	1686	0	2130	0	2352	0
ENSMUSG00000049516	59	0	31	0	64	0
ENSMUSG00000010307	52	0	52	0	60	0
ENSMUSG00000046179	61	0	40	0	34	0
ENSMUSG00000039745	19	0	7	0	18	0
ENSMUSG00000030505	89	0	74	0	85	0
ENSMUSG00000092118	31	0	11	0	7	0
ENSMUSG00000100826	28	0	21	0	10	0
ENSMUSG00000102252	35	0	44	0	66	0
ENSMUSG00000033585	32	0	35	0	33	0
ENSMUSG00000070526	33	0	11	0	47	0
ENSMUSG00000030521	42	0	68	0	42	0
ENSMUSG00000033429	15	0	34	0	17	0
ENSMUSG00000070520	37	0	12	0	9	0
ENSMUSG00000078681	36	0	80	0	77	0
ENSMUSG00000032640	132	0	85	0	91	0
ENSMUSG00000015134	11	0	13	0	7	0
ENSMUSG00000053091	42	0	49	0	36	0
ENSMUSG00000032776	29	0	26	0	12	0
ENSMUSG00000078670	57	0	45	0	19	0
ENSMUSG00000097415	82	0	109	0	155	0
ENSMUSG00000055652	59	0	39	0	61	0
ENSMUSG00000030612	47	0	86	0	91	0
ENSMUSG00000030610	19	0	19	0	6	0
ENSMUSG00000030609	103	0	63	0	52	0
ENSMUSG00000030605	1414	0	951	0	714	0
ENSMUSG00000097023	10	0	30	0	37	0
ENSMUSG00000108616	7	0	11	0	27	0
ENSMUSG00000039043	12	0	51	0	53	0
ENSMUSG00000030541	44	0	132	0	120	0
ENSMUSG00000025722	33	0	51	0	42	0
ENSMUSG00000061787	39	0	51	0	42	0
ENSMUSG00000045795	11	0	9	0	11	0
ENSMUSG00000038646	57	0	11	0	10	0
ENSMUSG00000025103	144	0	80	0	129	0
ENSMUSG00000046027	44	0	51	0	42	0
ENSMUSG00000108878	9	0	21	0	13	0
ENSMUSG00000038459	24	0	36	0	34	0
ENSMUSG00000030630	138	0	88	0	53	0
ENSMUSG00000030629	173	0	83	0	83	0
ENSMUSG00000030560	163	0	173	0	162	0
ENSMUSG00000030559	23	0	77	0	57	0
ENSMUSG00000039405	2640	0	774	0	515	0
ENSMUSG00000030623	409	0	250	0	183	0
ENSMUSG00000030619	23	0	18	0	10	0
ENSMUSG00000051451	47	0	24	0	7	0
ENSMUSG00000030615	30	0	4	0	9	0
ENSMUSG00000030614	93	0	94	0	109	0
ENSMUSG00000030613	52	0	44	0	40	0
ENSMUSG00000041328	17	0	30	0	18	0
ENSMUSG00000051515	6	0	42	0	73	0
ENSMUSG00000044952	19	0	29	0	12	0
ENSMUSG00000035704	120	0	155	0	151	0
ENSMUSG00000030647	467	0	184	0	221	0
ENSMUSG00000025439	143	0	137	0	130	0
ENSMUSG00000030774	45	0	101	0	107	0
ENSMUSG00000030761	16	0	20	0	23	0
ENSMUSG00000030760	62	0	14	0	18	0
ENSMUSG00000049580	61	0	49	0	40	0
ENSMUSG00000090958	37	0	47	0	48	0
ENSMUSG00000030753	79	0	68	0	54	0
ENSMUSG00000035239	43	0	4	0	20	0
ENSMUSG00000035227	188	0	185	0	175	0
ENSMUSG00000058761	36	0	64	0	30	0
ENSMUSG00000030726	27	0	49	0	121	0
ENSMUSG00000030725	35	0	39	0	60	0
ENSMUSG00000044881	41	0	63	0	40	0
ENSMUSG00000047767	56	0	30	0	17	0
ENSMUSG00000032812	22	0	34	0	25	0
ENSMUSG00000030990	70	0	47	0	45	0
ENSMUSG00000030978	477	0	722	0	737	0
ENSMUSG00000030966	23	0	16	0	13	0
ENSMUSG00000072244	74	0	40	0	70	0
ENSMUSG00000037060	21	0	22	0	7	0
ENSMUSG00000037049	89	0	76	0	74	0
ENSMUSG00000036989	77	0	61	0	53	0
ENSMUSG00000030881	11	0	32	0	19	0
ENSMUSG00000030894	756	0	496	0	318	0
ENSMUSG00000036862	15	0	31	0	29	0
ENSMUSG00000030879	383	0	440	0	344	0
ENSMUSG00000031029	421	0	491	0	381	0
ENSMUSG00000031028	2	0	31	0	26	0
ENSMUSG00000031021	47	0	40	0	42	0
ENSMUSG00000061079	14	0	30	0	20	0
ENSMUSG00000030788	89	0	37	0	44	0
ENSMUSG00000030772	442	0	421	0	276	0
ENSMUSG00000055320	404	0	351	0	302	0
ENSMUSG00000038187	45	0	21	0	55	0
ENSMUSG00000030759	187	0	73	0	44	0
ENSMUSG00000038156	12	0	9	0	21	0
ENSMUSG00000030754	271	0	188	0	188	0
ENSMUSG00000030751	672	0	711	0	779	0
ENSMUSG00000030669	57	0	106	0	50	0
ENSMUSG00000030659	88	0	57	0	73	0
ENSMUSG00000030657	13	0	9	0	23	0
ENSMUSG00000030652	68	0	60	0	52	0
ENSMUSG00000042246	34	0	35	0	15	0
ENSMUSG00000030980	408	0	305	0	324	0
ENSMUSG00000030942	58	0	69	0	55	0
ENSMUSG00000048787	51	0	34	0	37	0
ENSMUSG00000030905	30	0	252	0	143	0
ENSMUSG00000046096	114	0	34	0	56	0
ENSMUSG00000030876	18	0	30	0	39	0
ENSMUSG00000063317	38	0	30	0	26	0
ENSMUSG00000030868	166	0	177	0	183	0
ENSMUSG00000030867	11	0	36	0	29	0
ENSMUSG00000052889	9	0	13	0	8	0
ENSMUSG00000052707	56	0	54	0	60	0
ENSMUSG00000030763	160	0	183	0	167	0
ENSMUSG00000030750	139	0	120	0	133	0
ENSMUSG00000030742	10	0	7	0	17	0
ENSMUSG00000030741	51	0	35	0	43	0
ENSMUSG00000030738	365	0	336	0	391	0
ENSMUSG00000030717	59	0	97	0	47	0
ENSMUSG00000063065	89	0	97	0	98	0
ENSMUSG00000042606	7	0	27	0	36	0
ENSMUSG00000030681	85	0	54	0	59	0
ENSMUSG00000092534	6	0	13	0	15	0
ENSMUSG00000030680	41	0	47	0	69	0
ENSMUSG00000107068	41	0	47	0	76	0
ENSMUSG00000030677	8	0	40	0	21	0
ENSMUSG00000042502	110	0	122	0	73	0
ENSMUSG00000042492	45	0	55	0	42	0
ENSMUSG00000045598	30	0	73	0	55	0
ENSMUSG00000054716	29	0	29	0	26	0
ENSMUSG00000049091	45	0	25	0	26	0
ENSMUSG00000108806	10	0	4	0	23	0
ENSMUSG00000047371	8	0	14	0	25	0
ENSMUSG00000030814	12	0	16	0	13	0
ENSMUSG00000096145	198	0	159	0	90	0
ENSMUSG00000030795	48	0	56	0	94	0
ENSMUSG00000062944	8	0	32	0	27	0
ENSMUSG00000042178	19	0	5	0	34	0
ENSMUSG00000030782	215	0	148	0	147	0
ENSMUSG00000030780	24	0	42	0	27	0
ENSMUSG00000030847	54	0	21	0	34	0
ENSMUSG00000055319	177	0	89	0	97	0
ENSMUSG00000030849	20	0	29	0	38	0
ENSMUSG00000006205	435	0	374	0	324	0
ENSMUSG00000030861	72	0	48	0	50	0
ENSMUSG00000066979	150	0	141	0	181	0
ENSMUSG00000030960	25	0	9	0	14	0
ENSMUSG00000030979	74	0	56	0	44	0
ENSMUSG00000030983	52	0	84	0	56	0
ENSMUSG00000030986	106	0	140	0	79	0
ENSMUSG00000031004	118	0	283	0	359	0
ENSMUSG00000054612	107	0	83	0	53	0
ENSMUSG00000031068	285	0	269	0	198	0
ENSMUSG00000041775	10	0	9	0	21	0
ENSMUSG00000041769	55	0	38	0	69	0
ENSMUSG00000078566	63	0	47	0	49	0
ENSMUSG00000109881	20	0	24	0	21	0
ENSMUSG00000025478	18	0	72	0	68	0
ENSMUSG00000060260	33	0	42	0	16	0
ENSMUSG00000025477	143	0	110	0	64	0
ENSMUSG00000041309	16	0	23	0	31	0
ENSMUSG00000025465	144	0	118	0	143	0
ENSMUSG00000039018	33	0	33	0	50	0
ENSMUSG00000025484	245	0	162	0	150	0
ENSMUSG00000025486	21	0	35	0	11	0
ENSMUSG00000025487	111	0	102	0	115	0
ENSMUSG00000062031	31	0	12	0	14	0
ENSMUSG00000025492	262	0	325	0	217	0
ENSMUSG00000025499	228	0	231	0	231	0
ENSMUSG00000051007	46	0	33	0	43	0
ENSMUSG00000025509	59	0	49	0	45	0
ENSMUSG00000048200	18	0	22	0	11	0
ENSMUSG00000025510	437	0	284	0	189	0
ENSMUSG00000038489	24	0	17	0	21	0
ENSMUSG00000025511	106	0	148	0	50	0
ENSMUSG00000002957	260	0	223	0	287	0
ENSMUSG00000025139	27	0	41	0	17	0
ENSMUSG00000025147	22	0	22	0	14	0
ENSMUSG00000037887	11	0	26	0	39	0
ENSMUSG00000045777	30	0	7	0	8	0
ENSMUSG00000110040	568	0	376	0	269	0
ENSMUSG00000007891	2177	0	1261	0	825	0
ENSMUSG00000000031	2954	0	3314	0	3765	0
ENSMUSG00000037706	935	0	605	0	449	0
ENSMUSG00000045752	87	0	101	0	72	0
ENSMUSG00000048965	24	0	16	0	5	0
ENSMUSG00000058454	38	0	55	0	79	0
ENSMUSG00000031077	19	0	17	0	17	0
ENSMUSG00000031075	54	0	42	0	14	0
ENSMUSG00000096999	0	0	38	0	53	0
ENSMUSG00000031073	7	0	54	0	164	0
ENSMUSG00000031072	401	0	230	0	197	0
ENSMUSG00000070348	331	0	289	0	186	0
ENSMUSG00000031504	27	0	11	0	5	0
ENSMUSG00000031458	28	0	32	0	19	0
ENSMUSG00000063362	158	0	59	0	84	0
ENSMUSG00000031480	22	0	13	0	13	0
ENSMUSG00000008892	263	0	276	0	229	0
ENSMUSG00000031545	108	0	89	0	100	0
ENSMUSG00000031548	88	0	75	0	96	0
ENSMUSG00000056313	59	0	38	0	19	0
ENSMUSG00000031556	229	0	166	0	118	0
ENSMUSG00000086289	79	0	47	0	58	0
ENSMUSG00000037214	30	0	17	0	12	0
ENSMUSG00000085795	46	0	39	0	29	0
ENSMUSG00000031489	18	0	8	0	8	0
ENSMUSG00000031490	705	0	667	0	571	0
ENSMUSG00000031577	91	0	104	0	69	0
ENSMUSG00000009628	36	0	64	0	50	0
ENSMUSG00000031516	222	0	115	0	93	0
ENSMUSG00000097257	14	0	19	0	9	0
ENSMUSG00000031532	733	0	547	0	447	0
ENSMUSG00000046794	50	0	18	0	16	0
ENSMUSG00000031527	64	0	45	0	55	0
ENSMUSG00000039633	11	0	18	0	22	0
ENSMUSG00000031596	7	0	14	0	24	0
ENSMUSG00000031590	18	0	9	0	14	0
ENSMUSG00000031636	56	0	36	0	37	0
ENSMUSG00000031633	655	0	160	0	159	0
ENSMUSG00000031628	179	0	124	0	69	0
ENSMUSG00000031568	52	0	63	0	40	0
ENSMUSG00000031521	180	0	141	0	59	0
ENSMUSG00000054408	575	0	235	0	238	0
ENSMUSG00000038206	24	0	10	0	13	0
ENSMUSG00000054717	64	0	153	0	233	0
ENSMUSG00000079042	11	0	50	0	23	0
ENSMUSG00000014907	66	0	40	0	110	0
ENSMUSG00000031864	40	0	35	0	44	0
ENSMUSG00000015568	41	0	13	0	11	0
ENSMUSG00000006273	175	0	122	0	128	0
ENSMUSG00000060427	43	0	38	0	10	0
ENSMUSG00000092260	5	0	20	0	17	0
ENSMUSG00000031862	13	0	13	0	17	0
ENSMUSG00000036199	424	0	330	0	334	0
ENSMUSG00000011306	36	0	19	0	30	0
ENSMUSG00000057788	48	0	28	0	37	0
ENSMUSG00000055681	166	0	172	0	124	0
ENSMUSG00000055707	138	0	50	0	52	0
ENSMUSG00000007888	66	0	38	0	39	0
ENSMUSG00000031848	74	0	97	0	145	0
ENSMUSG00000071076	14	0	9	0	23	0
ENSMUSG00000035559	49	0	30	0	20	0
ENSMUSG00000031834	16	0	15	0	28	0
ENSMUSG00000100691	13	0	8	0	16	0
ENSMUSG00000045128	176	0	235	0	250	0
ENSMUSG00000019261	91	0	79	0	87	0
ENSMUSG00000035439	30	0	28	0	23	0
ENSMUSG00000002395	45	0	46	0	78	0
ENSMUSG00000002396	16	0	22	0	13	0
ENSMUSG00000002393	48	0	35	0	24	0
ENSMUSG00000031820	83	0	105	0	118	0
ENSMUSG00000007950	18	0	18	0	16	0
ENSMUSG00000034880	88	0	76	0	96	0
ENSMUSG00000074247	179	0	151	0	102	0
ENSMUSG00000052446	31	0	35	0	27	0
ENSMUSG00000003039	114	0	61	0	67	0
ENSMUSG00000003033	73	0	127	0	97	0
ENSMUSG00000006276	30	0	10	0	7	0
ENSMUSG00000005413	89	0	27	0	26	0
ENSMUSG00000031617	183	0	117	0	151	0
ENSMUSG00000031684	23	0	14	0	12	0
ENSMUSG00000031683	136	0	211	0	247	0
ENSMUSG00000038250	80	0	36	0	35	0
ENSMUSG00000031711	119	0	103	0	131	0
ENSMUSG00000047747	19	0	9	0	7	0
ENSMUSG00000063253	441	0	138	0	116	0
ENSMUSG00000031708	87	0	107	0	141	0
ENSMUSG00000005481	185	0	259	0	316	0
ENSMUSG00000002885	87	0	53	0	58	0
ENSMUSG00000005470	27	0	53	0	74	0
ENSMUSG00000037103	37	0	41	0	36	0
ENSMUSG00000036686	13	0	26	0	10	0
ENSMUSG00000035671	46	0	16	0	7	0
ENSMUSG00000004996	11	0	12	0	23	0
ENSMUSG00000053560	57	0	80	0	96	0
ENSMUSG00000003809	55	0	47	0	65	0
ENSMUSG00000052837	17	0	32	0	22	0
ENSMUSG00000008167	185	0	244	0	172	0
ENSMUSG00000060038	13	0	28	0	20	0
ENSMUSG00000059355	18	0	12	0	21	0
ENSMUSG00000005142	155	0	133	0	80	0
ENSMUSG00000031697	206	0	158	0	180	0
ENSMUSG00000036934	94	0	19	0	4	0
ENSMUSG00000031700	24	0	45	0	50	0
ENSMUSG00000109754	45	0	39	0	22	0
ENSMUSG00000036840	57	0	11	0	13	0
ENSMUSG00000097248	27	0	21	0	40	0
ENSMUSG00000036810	163	0	118	0	77	0
ENSMUSG00000031657	98	0	65	0	48	0
ENSMUSG00000031660	34	0	19	0	33	0
ENSMUSG00000036712	41	0	19	0	25	0
ENSMUSG00000031665	6	0	27	0	20	0
ENSMUSG00000031666	56	0	47	0	54	0
ENSMUSG00000031667	34	0	22	0	26	0
ENSMUSG00000109727	18	0	27	0	16	0
ENSMUSG00000031736	12	0	15	0	11	0
ENSMUSG00000031737	34	0	6	0	17	0
ENSMUSG00000031740	2048	0	2083	0	1543	0
ENSMUSG00000031760	1	0	35	0	20	0
ENSMUSG00000031762	22	0	31	0	45	0
ENSMUSG00000031765	174	0	245	0	250	0
ENSMUSG00000032939	93	0	136	0	153	0
ENSMUSG00000031770	70	0	100	0	58	0
ENSMUSG00000050079	58	0	60	0	25	0
ENSMUSG00000031776	149	0	117	0	147	0
ENSMUSG00000031781	9	0	17	0	14	0
ENSMUSG00000031785	14	0	9	0	11	0
ENSMUSG00000046707	140	0	82	0	117	0
ENSMUSG00000031672	277	0	291	0	271	0
ENSMUSG00000035824	26	0	52	0	19	0
ENSMUSG00000054400	36	0	77	0	43	0
ENSMUSG00000048371	13	0	19	0	22	0
ENSMUSG00000031879	100	0	73	0	90	0
ENSMUSG00000031886	37	0	12	0	5	0
ENSMUSG00000031885	230	0	62	0	69	0
ENSMUSG00000014856	23	0	24	0	2	0
ENSMUSG00000014778	80	0	45	0	77	0
ENSMUSG00000031891	10	0	11	0	13	0
ENSMUSG00000013160	107	0	100	0	77	0
ENSMUSG00000038604	119	0	68	0	37	0
ENSMUSG00000048310	52	0	90	0	44	0
ENSMUSG00000087436	7	0	15	0	10	0
ENSMUSG00000031897	8	0	25	0	8	0
ENSMUSG00000017765	48	0	37	0	16	0
ENSMUSG00000033106	18	0	22	0	16	0
ENSMUSG00000041949	46	0	53	0	57	0
ENSMUSG00000031913	55	0	60	0	23	0
ENSMUSG00000078931	35	0	24	0	20	0
ENSMUSG00000031916	68	0	67	0	57	0
ENSMUSG00000031917	121	0	161	0	153	0
ENSMUSG00000031924	218	0	191	0	282	0
ENSMUSG00000003848	97	0	120	0	117	0
ENSMUSG00000039067	168	0	156	0	160	0
ENSMUSG00000037993	62	0	37	0	70	0
ENSMUSG00000031729	191	0	201	0	187	0
ENSMUSG00000031732	20	0	13	0	22	0
ENSMUSG00000044676	20	0	28	0	29	0
ENSMUSG00000010936	7	0	11	0	11	0
ENSMUSG00000033658	16	0	11	0	24	0
ENSMUSG00000031950	47	0	31	0	35	0
ENSMUSG00000031949	8	0	18	0	39	0
ENSMUSG00000031948	13	0	26	0	15	0
ENSMUSG00000033430	44	0	43	0	36	0
ENSMUSG00000055435	67	0	21	0	25	0
ENSMUSG00000031756	38	0	55	0	52	0
ENSMUSG00000047388	25	0	31	0	39	0
ENSMUSG00000034424	549	0	478	0	510	0
ENSMUSG00000034330	31	0	18	0	43	0
ENSMUSG00000031839	512	0	431	0	275	0
ENSMUSG00000074064	44	0	62	0	29	0
ENSMUSG00000034189	31	0	30	0	24	0
ENSMUSG00000031832	26	0	32	0	27	0
ENSMUSG00000034105	60	0	63	0	36	0
ENSMUSG00000031827	11	0	17	0	7	0
ENSMUSG00000092329	131	0	126	0	123	0
ENSMUSG00000097919	13	0	19	0	27	0
ENSMUSG00000031816	53	0	34	0	44	0
ENSMUSG00000031812	412	0	333	0	321	0
ENSMUSG00000040010	118	0	198	0	181	0
ENSMUSG00000025316	26	0	25	0	17	0
ENSMUSG00000049577	10	0	11	0	24	0
ENSMUSG00000014470	33	0	75	0	30	0
ENSMUSG00000006585	69	0	172	0	192	0
ENSMUSG00000006589	714	0	674	0	593	0
ENSMUSG00000015027	31	0	24	0	14	0
ENSMUSG00000015013	174	0	252	0	152	0
ENSMUSG00000035569	324	0	302	0	299	0
ENSMUSG00000099881	27	0	22	0	20	0
ENSMUSG00000000738	23	0	24	0	4	0
ENSMUSG00000001062	48	0	62	0	73	0
ENSMUSG00000062380	128	0	86	0	61	0
ENSMUSG00000031967	120	0	143	0	135	0
ENSMUSG00000039960	71	0	50	0	54	0
ENSMUSG00000031972	29	0	53	0	30	0
ENSMUSG00000038697	17	0	15	0	12	0
ENSMUSG00000031976	29	0	11	0	39	0
ENSMUSG00000089704	138	0	139	0	131	0
ENSMUSG00000037300	77	0	61	0	47	0
ENSMUSG00000090118	4	0	27	0	18	0
ENSMUSG00000031985	101	0	155	0	183	0
ENSMUSG00000074030	92	0	46	0	45	0
ENSMUSG00000031986	44	0	66	0	50	0
ENSMUSG00000031987	58	0	80	0	59	0
ENSMUSG00000031851	64	0	29	0	34	0
ENSMUSG00000033998	36	0	18	0	45	0
ENSMUSG00000051671	33	0	7	0	27	0
ENSMUSG00000090290	18	0	22	0	15	0
ENSMUSG00000051495	78	0	45	0	67	0
ENSMUSG00000093904	117	0	85	0	81	0
ENSMUSG00000033931	41	0	20	0	22	0
ENSMUSG00000025810	621	0	328	0	267	0
ENSMUSG00000025809	7069	0	3263	0	2941	0
ENSMUSG00000071302	49	0	28	0	37	0
ENSMUSG00000110605	24	0	8	0	12	0
ENSMUSG00000032006	53	0	16	0	7	0
ENSMUSG00000037419	48	0	37	0	22	0
ENSMUSG00000004096	122	0	101	0	118	0
ENSMUSG00000051118	64	0	50	0	58	0
ENSMUSG00000045519	53	0	62	0	35	0
ENSMUSG00000004100	32	0	47	0	35	0
ENSMUSG00000037405	99	0	42	0	34	0
ENSMUSG00000032177	40	0	24	0	13	0
ENSMUSG00000097439	20	0	41	0	29	0
ENSMUSG00000003308	66	0	61	0	76	0
ENSMUSG00000096472	31	0	29	0	43	0
ENSMUSG00000002825	28	0	48	0	32	0
ENSMUSG00000032180	20	0	57	0	25	0
ENSMUSG00000001349	317	0	284	0	186	0
ENSMUSG00000010607	18	0	11	0	7	0
ENSMUSG00000043067	213	0	145	0	138	0
ENSMUSG00000031988	24	0	49	0	32	0
ENSMUSG00000031994	12	0	15	0	5	0
ENSMUSG00000041444	14	0	11	0	25	0
ENSMUSG00000032042	131	0	126	0	87	0
ENSMUSG00000050471	10	0	11	0	18	0
ENSMUSG00000032044	56	0	33	0	32	0
ENSMUSG00000032103	54	0	35	0	31	0
ENSMUSG00000050555	39	0	32	0	74	0
ENSMUSG00000032122	77	0	36	0	23	0
ENSMUSG00000011114	322	0	289	0	330	0
ENSMUSG00000038112	8	0	44	0	27	0
ENSMUSG00000032024	65	0	49	0	28	0
ENSMUSG00000015656	1188	0	1466	0	1593	0
ENSMUSG00000032018	177	0	107	0	123	0
ENSMUSG00000048503	17	0	19	0	11	0
ENSMUSG00000032014	23	0	70	0	42	0
ENSMUSG00000032011	50	0	132	0	60	0
ENSMUSG00000111632	11	0	10	0	20	0
ENSMUSG00000049932	121	0	107	0	181	0
ENSMUSG00000111088	11	0	10	0	13	0
ENSMUSG00000032114	18	0	22	0	23	0
ENSMUSG00000032112	87	0	97	0	91	0
ENSMUSG00000070305	69	0	12	0	24	0
ENSMUSG00000066705	51	0	83	0	101	0
ENSMUSG00000032085	2235	0	2093	0	1423	0
ENSMUSG00000032078	79	0	77	0	69	0
ENSMUSG00000032077	9	0	7	0	19	0
ENSMUSG00000032026	154	0	52	0	36	0
ENSMUSG00000042396	36	0	29	0	45	0
ENSMUSG00000032264	33	0	49	0	48	0
ENSMUSG00000032051	21	0	17	0	35	0
ENSMUSG00000032281	33	0	23	0	25	0
ENSMUSG00000032301	146	0	148	0	141	0
ENSMUSG00000032309	22	0	11	0	13	0
ENSMUSG00000032314	37	0	83	0	69	0
ENSMUSG00000034007	26	0	11	0	12	0
ENSMUSG00000032320	909	0	336	0	307	0
ENSMUSG00000032288	107	0	77	0	105	0
ENSMUSG00000055334	32	0	28	0	42	0
ENSMUSG00000032295	29	0	33	0	49	0
[truncated: 1,598 more rows]
