# Supplementary material for: Allele-specific differential regulation of monoallelically expressed autosomal genes in the cardiac lineage
Source: Nat Commun. 2022 Oct 10;13:5984. doi: 10.1038/s41467-022-33722-x (PMC9550772; doi:10.1038/s41467-022-33722-x)
Supplement: Supplementary file 13 — Source Data [file 41467_2022_33722_MOESM13_ESM.zip › Source Data 6.txt]

Gene	File1B	File1C	File2B	File2C	File3B	File3C
ENSMUSG00000097744	0	6	0	7	0	8
ENSMUSG00000104221	0	0	0	3	0	7
ENSMUSG00000102317	0	0	0	7	0	9
ENSMUSG00000102202	0	15	0	17	0	6
ENSMUSG00000100313	0	5	0	3	0	0
ENSMUSG00000079554	0	5	0	7	0	5
ENSMUSG00000104052	0	1	0	3	0	2
ENSMUSG00000085842	0	1	0	2	0	5
ENSMUSG00000087561	0	5	0	6	0	5
ENSMUSG00000055567	0	112	0	22	0	30
ENSMUSG00000103375	0	18	0	8	0	10
ENSMUSG00000103382	0	8	0	3	0	7
ENSMUSG00000102689	0	11	0	2	0	0
ENSMUSG00000100301	0	36	0	20	0	3
ENSMUSG00000086053	0	4	0	11	0	1
ENSMUSG00000033007	0	5	0	0	0	4
ENSMUSG00000104497	0	236	0	206	0	141
ENSMUSG00000101257	0	3	0	5	0	5
ENSMUSG00000104493	0	8	0	7	0	8
ENSMUSG00000102481	0	97	0	62	0	94
ENSMUSG00000089960	0	4	0	2	0	3
ENSMUSG00000026301	0	13	0	28	0	18
ENSMUSG00000100850	0	8	0	30	0	14
ENSMUSG00000026304	0	5	0	11	0	1
ENSMUSG00000103101	0	7	0	3	0	4
ENSMUSG00000067001	0	7	0	1	0	1
ENSMUSG00000026424	0	43	0	73	0	49
ENSMUSG00000026407	0	2	0	2	0	9
ENSMUSG00000103844	0	0	0	5	0	6
ENSMUSG00000006007	0	13	0	18	0	15
ENSMUSG00000102990	0	3	0	0	0	5
ENSMUSG00000026602	0	2	0	0	0	6
ENSMUSG00000103325	0	6	0	2	0	4
ENSMUSG00000102860	0	15	0	1	0	7
ENSMUSG00000086593	0	97	0	49	0	46
ENSMUSG00000026567	0	8	0	17	0	7
ENSMUSG00000005677	0	2	0	9	0	8
ENSMUSG00000005674	0	21	0	38	0	9
ENSMUSG00000051251	0	1	0	2	0	3
ENSMUSG00000026527	0	13	0	19	0	20
ENSMUSG00000102194	0	7	0	6	0	8
ENSMUSG00000053963	0	6	0	13	0	12
ENSMUSG00000104210	0	40	0	48	0	60
ENSMUSG00000102858	0	11	0	0	0	1
ENSMUSG00000038768	0	12	0	8	0	13
ENSMUSG00000103100	0	91	0	104	0	153
ENSMUSG00000056699	0	1	0	6	0	6
ENSMUSG00000026621	0	5	0	1	0	4
ENSMUSG00000106839	0	4	0	1	0	6
ENSMUSG00000089730	0	4	0	5	0	2
ENSMUSG00000097325	0	7	0	6	0	2
ENSMUSG00000102553	0	7	0	5	0	3
ENSMUSG00000102704	0	6	0	6	0	4
ENSMUSG00000102591	0	4	0	0	0	10
ENSMUSG00000058740	0	1	0	9	0	6
ENSMUSG00000014852	0	3	0	12	0	8
ENSMUSG00000085491	0	6	0	4	0	8
ENSMUSG00000039157	0	2	0	3	0	11
ENSMUSG00000026810	0	11	0	6	0	6
ENSMUSG00000075405	0	3	0	18	0	5
ENSMUSG00000046854	0	14	0	37	0	10
ENSMUSG00000009551	0	6	0	1	0	6
ENSMUSG00000026875	0	38	0	33	0	27
ENSMUSG00000049018	0	1	0	1	0	9
ENSMUSG00000107883	0	0	0	10	0	10
ENSMUSG00000108210	0	14	0	12	0	12
ENSMUSG00000107535	0	80	0	91	0	62
ENSMUSG00000103233	0	26	0	13	0	9
ENSMUSG00000027068	0	2	0	7	0	11
ENSMUSG00000076437	0	2	0	2	0	4
ENSMUSG00000040495	0	12	0	5	0	0
ENSMUSG00000095332	0	5	0	3	0	5
ENSMUSG00000075020	0	6	0	1	0	3
ENSMUSG00000032864	0	0	0	10	0	5
ENSMUSG00000087185	0	41	0	65	0	35
ENSMUSG00000070794	0	9	0	7	0	7
ENSMUSG00000070719	0	1	0	0	0	10
ENSMUSG00000046971	0	5	0	3	0	8
ENSMUSG00000033498	0	55	0	40	0	31
ENSMUSG00000027202	0	29	0	54	0	58
ENSMUSG00000027364	0	8	0	0	0	6
ENSMUSG00000074812	0	2	0	8	0	4
ENSMUSG00000060332	0	4	0	4	0	9
ENSMUSG00000085247	0	14	0	4	0	3
ENSMUSG00000027420	0	184	0	117	0	101
ENSMUSG00000037259	0	49	0	43	0	63
ENSMUSG00000027470	0	13	0	11	0	5
ENSMUSG00000042631	0	8	0	25	0	21
ENSMUSG00000082079	0	22	0	16	0	15
ENSMUSG00000109877	0	17	0	28	0	26
ENSMUSG00000087254	0	7	0	3	0	4
ENSMUSG00000013338	0	117	0	78	0	85
ENSMUSG00000102323	0	19	0	34	0	32
ENSMUSG00000052922	0	5	0	2	0	3
ENSMUSG00000054582	0	9	0	2	0	3
ENSMUSG00000017000	0	21	0	34	0	33
ENSMUSG00000078940	0	2	0	4	0	8
ENSMUSG00000084816	0	5	0	8	0	5
ENSMUSG00000085151	0	35	0	24	0	35
ENSMUSG00000013523	0	12	0	7	0	9
ENSMUSG00000086970	0	6	0	3	0	1
ENSMUSG00000070495	0	54	0	19	0	18
ENSMUSG00000027513	0	5	0	1	0	4
ENSMUSG00000027570	0	8	0	5	0	10
ENSMUSG00000085428	0	6	0	3	0	12
ENSMUSG00000058921	0	27	0	8	0	10
ENSMUSG00000087108	0	1	0	4	0	5
ENSMUSG00000105535	0	1	0	4	0	3
ENSMUSG00000105022	0	12	0	11	0	31
ENSMUSG00000105516	0	12	0	5	0	13
ENSMUSG00000105517	0	5	0	4	0	3
ENSMUSG00000102732	0	9	0	1	0	3
ENSMUSG00000106528	0	13	0	0	0	0
ENSMUSG00000089746	0	27	0	37	0	44
ENSMUSG00000004892	0	2	0	5	0	11
ENSMUSG00000028064	0	14	0	11	0	10
ENSMUSG00000041237	0	8	0	5	0	3
ENSMUSG00000042672	0	3	0	11	0	4
ENSMUSG00000049133	0	4	0	1	0	2
ENSMUSG00000027908	0	63	0	21	0	19
ENSMUSG00000028150	0	4	0	7	0	11
ENSMUSG00000028104	0	1	0	3	0	9
ENSMUSG00000105004	0	130	0	71	0	81
ENSMUSG00000062410	0	51	0	6	0	9
ENSMUSG00000027867	0	1	0	7	0	10
ENSMUSG00000055865	0	9	0	12	0	9
ENSMUSG00000000562	0	4	0	1	0	1
ENSMUSG00000094613	0	4	0	4	0	0
ENSMUSG00000105358	0	31	0	38	0	22
ENSMUSG00000049565	0	5	0	0	0	7
ENSMUSG00000027880	0	6	0	2	0	1
ENSMUSG00000074248	0	15	0	27	0	26
ENSMUSG00000105478	0	10	0	0	0	5
ENSMUSG00000106490	0	8	0	9	0	11
ENSMUSG00000106120	0	2	0	1	0	4
ENSMUSG00000019232	0	73	0	64	0	73
ENSMUSG00000104859	0	7	0	21	0	15
ENSMUSG00000097911	0	13	0	6	0	1
ENSMUSG00000074206	0	12	0	17	0	14
ENSMUSG00000104903	0	9	0	1	0	6
ENSMUSG00000028255	0	3	0	0	0	7
ENSMUSG00000028186	0	60	0	47	0	39
ENSMUSG00000056494	0	254	0	95	0	76
ENSMUSG00000097123	0	6	0	7	0	10
ENSMUSG00000028416	0	5	0	1	0	2
ENSMUSG00000028435	0	1	0	4	0	2
ENSMUSG00000046312	0	5	0	5	0	2
ENSMUSG00000036062	0	6	0	8	0	4
ENSMUSG00000086000	0	7	0	1	0	5
ENSMUSG00000015242	0	23	0	17	0	11
ENSMUSG00000052117	0	5	0	1	0	1
ENSMUSG00000046683	0	11	0	13	0	14
ENSMUSG00000047636	0	2	0	6	0	1
ENSMUSG00000066058	0	343	0	380	0	427
ENSMUSG00000086443	0	3	0	6	0	8
ENSMUSG00000076436	0	20	0	5	0	7
ENSMUSG00000086275	0	12	0	6	0	15
ENSMUSG00000050511	0	16	0	1	0	1
ENSMUSG00000100813	0	134	0	69	0	84
ENSMUSG00000023433	0	14	0	7	0	14
ENSMUSG00000041399	0	11	0	11	0	9
ENSMUSG00000087045	0	37	0	58	0	57
ENSMUSG00000045004	0	3	0	5	0	1
ENSMUSG00000006218	0	0	0	4	0	5
ENSMUSG00000028989	0	19	0	37	0	23
ENSMUSG00000028976	0	140	0	193	0	218
ENSMUSG00000029055	0	1	0	3	0	14
ENSMUSG00000084803	0	7	0	3	0	15
ENSMUSG00000073682	0	16	0	15	0	12
ENSMUSG00000084845	0	76	0	113	0	66
ENSMUSG00000097673	0	14	0	43	0	43
ENSMUSG00000038676	0	68	0	22	0	43
ENSMUSG00000106896	0	70	0	76	0	69
ENSMUSG00000109572	0	2	0	6	0	0
ENSMUSG00000029095	0	9	0	10	0	0
ENSMUSG00000105263	0	3	0	1	0	2
ENSMUSG00000049530	0	4	0	10	0	8
ENSMUSG00000097825	0	6	0	18	0	33
ENSMUSG00000104665	0	4	0	2	0	1
ENSMUSG00000029188	0	3	0	12	0	3
ENSMUSG00000106337	0	43	0	10	0	5
ENSMUSG00000029195	0	26	0	21	0	18
ENSMUSG00000029158	0	4	0	6	0	6
ENSMUSG00000106968	0	4	0	7	0	3
ENSMUSG00000072874	0	8	0	0	0	2
ENSMUSG00000072852	0	16	0	20	0	13
ENSMUSG00000029254	0	19	0	0	0	2
ENSMUSG00000096035	0	257	0	69	0	75
ENSMUSG00000029320	0	4	0	4	0	13
ENSMUSG00000106438	0	6	0	7	0	16
ENSMUSG00000029275	0	2	0	5	0	2
ENSMUSG00000029491	0	249	0	78	0	81
ENSMUSG00000029343	0	7	0	2	0	9
ENSMUSG00000048163	0	6	0	5	0	1
ENSMUSG00000014158	0	1	0	1	0	6
ENSMUSG00000106115	0	2	0	2	0	4
ENSMUSG00000089729	0	22	0	7	0	6
ENSMUSG00000105979	0	2	0	8	0	2
ENSMUSG00000029437	0	8	0	10	0	5
ENSMUSG00000063409	0	5	0	1	0	2
ENSMUSG00000105382	0	69	0	86	0	89
ENSMUSG00000103864	0	6	0	3	0	2
ENSMUSG00000038011	0	5	0	2	0	5
ENSMUSG00000034219	0	4	0	10	0	8
ENSMUSG00000106694	0	6	0	1	0	2
ENSMUSG00000105387	0	8	0	2	0	13
ENSMUSG00000106691	0	562	0	643	0	700
ENSMUSG00000042985	0	14	0	13	0	2
ENSMUSG00000029711	0	8	0	2	0	0
ENSMUSG00000075599	0	6	0	2	0	3
ENSMUSG00000079156	0	4	0	1	0	1
ENSMUSG00000075598	0	4	0	23	0	15
ENSMUSG00000039296	0	3	0	2	0	5
ENSMUSG00000105594	0	683	0	431	0	381
ENSMUSG00000061707	0	12	0	12	0	6
ENSMUSG00000061292	0	22	0	11	0	9
ENSMUSG00000106845	0	3	0	4	0	7
ENSMUSG00000106738	0	2	0	4	0	3
ENSMUSG00000056586	0	10	0	6	0	12
ENSMUSG00000097356	0	8	0	7	0	2
ENSMUSG00000046192	0	38	0	48	0	53
ENSMUSG00000085847	0	3	0	3	0	23
ENSMUSG00000037159	0	35	0	31	0	41
ENSMUSG00000029797	0	67	0	33	0	39
ENSMUSG00000009281	0	2	0	2	0	2
ENSMUSG00000029844	0	1	0	2	0	6
ENSMUSG00000108062	0	28	0	28	0	31
ENSMUSG00000107813	0	5	0	0	0	4
ENSMUSG00000108081	0	2	0	1	0	7
ENSMUSG00000107460	0	21	0	14	0	1
ENSMUSG00000056370	0	6	0	12	0	6
ENSMUSG00000052631	0	8	0	2	0	5
ENSMUSG00000107483	0	11	0	0	0	11
ENSMUSG00000101404	0	16	0	18	0	27
ENSMUSG00000009145	0	19	0	17	0	23
ENSMUSG00000051844	0	3	0	3	0	3
ENSMUSG00000006269	0	28	0	30	0	23
ENSMUSG00000033634	0	7	0	14	0	0
ENSMUSG00000085589	0	14	0	4	0	11
ENSMUSG00000100174	0	3	0	3	0	2
ENSMUSG00000108059	0	4	0	5	0	0
ENSMUSG00000001158	0	15	0	3	0	4
ENSMUSG00000108006	0	3	0	14	0	4
ENSMUSG00000089997	0	1	0	24	0	11
ENSMUSG00000107798	0	14	0	20	0	7
ENSMUSG00000015053	0	2	0	26	0	3
ENSMUSG00000107719	0	5	0	11	0	13
ENSMUSG00000107732	0	38	0	26	0	28
ENSMUSG00000107622	0	3	0	4	0	3
ENSMUSG00000034456	0	3	0	13	0	10
ENSMUSG00000107397	0	20	0	5	0	7
ENSMUSG00000108784	0	11	0	11	0	4
ENSMUSG00000064293	0	8	0	0	0	6
ENSMUSG00000005364	0	44	0	24	0	43
ENSMUSG00000030324	0	20	0	24	0	11
ENSMUSG00000051046	0	3	0	3	0	8
ENSMUSG00000041460	0	33	0	37	0	32
ENSMUSG00000079343	0	33	0	42	0	40
ENSMUSG00000108129	0	16	0	20	0	8
ENSMUSG00000107060	0	20	0	13	0	3
ENSMUSG00000003031	0	14	0	14	0	11
ENSMUSG00000107702	0	6	0	4	0	7
ENSMUSG00000042638	0	5	0	2	0	2
ENSMUSG00000043298	0	1	0	11	0	1
ENSMUSG00000107420	0	15	0	21	0	18
ENSMUSG00000084909	0	4	0	1	0	4
ENSMUSG00000107970	0	3	0	0	0	5
ENSMUSG00000092518	0	3	0	2	0	1
ENSMUSG00000083649	0	3	0	2	0	1
ENSMUSG00000043017	0	59	0	57	0	74
ENSMUSG00000040866	0	13	0	12	0	6
ENSMUSG00000030399	0	0	0	7	0	3
ENSMUSG00000074336	0	2	0	4	0	13
ENSMUSG00000108613	0	3	0	4	0	3
ENSMUSG00000030486	0	0	0	10	0	4
ENSMUSG00000011349	0	6	0	4	0	1
ENSMUSG00000003379	0	6	0	5	0	1
ENSMUSG00000078787	0	9	0	16	0	13
ENSMUSG00000040424	0	14	0	19	0	4
ENSMUSG00000064109	0	10	0	4	0	1
ENSMUSG00000109102	0	2	0	1	0	7
ENSMUSG00000005553	0	32	0	50	0	37
ENSMUSG00000050440	0	8	0	10	0	18
ENSMUSG00000104150	0	15	0	26	0	24
ENSMUSG00000093639	0	30	0	22	0	13
ENSMUSG00000063903	0	3	0	8	0	5
ENSMUSG00000038704	0	125	0	151	0	174
ENSMUSG00000008193	0	27	0	16	0	18
ENSMUSG00000059891	0	67	0	110	0	127
ENSMUSG00000038292	0	3	0	2	0	3
ENSMUSG00000003863	0	7	0	4	0	9
ENSMUSG00000038201	0	7	0	6	0	11
ENSMUSG00000040364	0	0	0	12	0	0
ENSMUSG00000070564	0	6	0	5	0	5
ENSMUSG00000040231	0	18	0	26	0	13
ENSMUSG00000108385	0	6	0	2	0	2
ENSMUSG00000108365	0	0	0	3	0	10
ENSMUSG00000108389	0	3	0	7	0	13
ENSMUSG00000045467	0	4	0	2	0	1
ENSMUSG00000097912	0	4	0	0	0	4
ENSMUSG00000108436	0	8	0	4	0	2
ENSMUSG00000109008	0	1	0	1	0	7
ENSMUSG00000038663	0	2	0	5	0	1
ENSMUSG00000097016	0	5	0	14	0	5
ENSMUSG00000109311	0	14	0	2	0	4
ENSMUSG00000051727	0	6	0	2	0	10
ENSMUSG00000035211	0	0	0	2	0	6
ENSMUSG00000030732	0	1	0	5	0	16
ENSMUSG00000032942	0	3	0	4	0	9
ENSMUSG00000073972	0	4	0	6	0	0
ENSMUSG00000050266	0	2	0	4	0	6
ENSMUSG00000066240	0	11	0	5	0	2
ENSMUSG00000030650	0	16	0	6	0	6
ENSMUSG00000033533	0	4	0	10	0	6
ENSMUSG00000052273	0	10	0	15	0	4
ENSMUSG00000109392	0	26	0	12	0	9
ENSMUSG00000108811	0	7	0	11	0	2
ENSMUSG00000030724	0	26	0	51	0	49
ENSMUSG00000030699	0	0	0	2	0	6
ENSMUSG00000030695	0	1	0	7	0	9
ENSMUSG00000042308	0	21	0	20	0	9
ENSMUSG00000108815	0	6	0	11	0	0
ENSMUSG00000030806	0	155	0	104	0	60
ENSMUSG00000030805	0	9	0	2	0	2
ENSMUSG00000070369	0	1	0	13	0	4
ENSMUSG00000030846	0	3	0	0	0	6
ENSMUSG00000040298	0	28	0	12	0	13
ENSMUSG00000006204	0	2	0	3	0	5
ENSMUSG00000030976	0	11	0	3	0	3
ENSMUSG00000101546	0	3	0	5	0	9
ENSMUSG00000025479	0	6	0	15	0	4
ENSMUSG00000025482	0	2	0	1	0	3
ENSMUSG00000037974	0	3	0	8	0	4
ENSMUSG00000053046	0	10	0	3	0	9
ENSMUSG00000009545	0	7	0	1	0	6
ENSMUSG00000101062	0	8	0	3	0	3
ENSMUSG00000109009	0	0	0	16	0	13
ENSMUSG00000040467	0	57	0	10	0	19
ENSMUSG00000110160	0	6	0	15	0	34
ENSMUSG00000031452	0	1	0	4	0	2
ENSMUSG00000109784	0	17	0	6	0	10
ENSMUSG00000099825	0	16	0	10	0	15
ENSMUSG00000031535	0	14	0	4	0	4
ENSMUSG00000109679	0	34	0	28	0	34
ENSMUSG00000109603	0	37	0	21	0	27
ENSMUSG00000071113	0	12	0	11	0	16
ENSMUSG00000110176	0	1	0	3	0	4
ENSMUSG00000110270	0	14	0	7	0	12
ENSMUSG00000110362	0	19	0	11	0	7
ENSMUSG00000031610	0	1	0	9	0	8
ENSMUSG00000109930	0	0	0	4	0	9
ENSMUSG00000071089	0	0	0	2	0	18
ENSMUSG00000089995	0	3	0	7	0	1
ENSMUSG00000007594	0	8	0	17	0	40
ENSMUSG00000110052	0	2	0	0	0	6
ENSMUSG00000095026	0	53	0	22	0	17
ENSMUSG00000031842	0	6	0	5	0	6
ENSMUSG00000110575	0	8	0	7	0	1
ENSMUSG00000020887	0	3	0	12	0	3
ENSMUSG00000061561	0	18	0	11	0	15
ENSMUSG00000046881	0	41	0	57	0	56
ENSMUSG00000062007	0	21	0	19	0	21
ENSMUSG00000074240	0	1	0	6	0	1
ENSMUSG00000070713	0	8	0	5	0	10
ENSMUSG00000037070	0	8	0	0	0	5
ENSMUSG00000110388	0	3	0	2	0	5
ENSMUSG00000098001	0	10	0	15	0	16
ENSMUSG00000035057	0	27	0	0	0	0
ENSMUSG00000096943	0	1	0	1	0	6
ENSMUSG00000045232	0	24	0	42	0	64
ENSMUSG00000103593	0	8	0	6	0	8
ENSMUSG00000054191	0	4	0	12	0	19
ENSMUSG00000052819	0	13	0	14	0	20
ENSMUSG00000041203	0	17	0	13	0	10
ENSMUSG00000055994	0	3	0	0	0	6
ENSMUSG00000110377	0	4	0	7	0	10
ENSMUSG00000110233	0	4	0	5	0	7
ENSMUSG00000110524	0	1	0	3	0	6
ENSMUSG00000031766	0	3	0	2	0	5
ENSMUSG00000074127	0	1	0	9	0	7
ENSMUSG00000031876	0	3	0	6	0	6
ENSMUSG00000060560	0	28	0	6	0	12
ENSMUSG00000041679	0	7	0	3	0	5
ENSMUSG00000102593	0	1	0	7	0	18
ENSMUSG00000013158	0	1	0	5	0	1
ENSMUSG00000110586	0	6	0	8	0	0
ENSMUSG00000008450	0	7	0	17	0	15
ENSMUSG00000031902	0	33	0	29	0	55
ENSMUSG00000084128	0	7	0	0	0	6
ENSMUSG00000086390	0	0	0	2	0	13
ENSMUSG00000085068	0	11	0	17	0	19
ENSMUSG00000031845	0	26	0	17	0	16
ENSMUSG00000034224	0	14	0	26	0	21
ENSMUSG00000097203	0	4	0	4	0	6
ENSMUSG00000110684	0	4	0	4	0	3
ENSMUSG00000110456	0	3	0	5	0	3
ENSMUSG00000031853	0	25	0	28	0	37
ENSMUSG00000090925	0	0	0	6	0	6
ENSMUSG00000032021	0	2	0	2	0	3
ENSMUSG00000110937	0	2	0	4	0	6
ENSMUSG00000034739	0	11	0	14	0	13
ENSMUSG00000079592	0	11	0	12	0	12
ENSMUSG00000041523	0	6	0	5	0	1
ENSMUSG00000111378	0	32	0	20	0	23
ENSMUSG00000032079	0	6	0	5	0	7
ENSMUSG00000111836	0	2	0	5	0	7
ENSMUSG00000034584	0	36	0	11	0	7
ENSMUSG00000102617	0	3	0	3	0	2
ENSMUSG00000045620	0	0	0	3	0	8
ENSMUSG00000051243	0	9	0	10	0	11
ENSMUSG00000066607	0	3	0	3	0	3
ENSMUSG00000111193	0	45	0	68	0	84
ENSMUSG00000097672	0	4	0	3	0	10
ENSMUSG00000032246	0	11	0	13	0	1
ENSMUSG00000037801	0	3	0	2	0	2
ENSMUSG00000034452	0	7	0	20	0	7
ENSMUSG00000042254	0	3	0	2	0	7
ENSMUSG00000054978	0	1	0	2	0	6
ENSMUSG00000092131	0	9	0	9	0	0
ENSMUSG00000111412	0	2	0	3	0	2
ENSMUSG00000104078	0	6	0	5	0	0
ENSMUSG00000097021	0	15	0	4	0	8
ENSMUSG00000110895	0	20	0	28	0	72
ENSMUSG00000111274	0	18	0	8	0	6
ENSMUSG00000032356	0	3	0	1	0	2
ENSMUSG00000095654	0	5	0	6	0	4
ENSMUSG00000103755	0	22	0	19	0	8
ENSMUSG00000097777	0	7	0	3	0	7
ENSMUSG00000033688	0	11	0	25	0	19
ENSMUSG00000102324	0	3	0	1	0	6
ENSMUSG00000034837	0	42	0	49	0	31
ENSMUSG00000047220	0	3	0	1	0	4
ENSMUSG00000050641	0	3	0	7	0	3
ENSMUSG00000049555	0	9	0	16	0	31
ENSMUSG00000032514	0	5	0	1	0	3
ENSMUSG00000111094	0	6	0	4	0	6
ENSMUSG00000111445	0	647	0	287	0	372
ENSMUSG00000110863	0	5	0	7	0	13
ENSMUSG00000032528	0	22	0	19	0	13
ENSMUSG00000019767	0	2	0	0	0	6
ENSMUSG00000111215	0	5	0	2	0	1
ENSMUSG00000071392	0	5	0	7	0	12
ENSMUSG00000069713	0	40	0	27	0	31
ENSMUSG00000111397	0	8	0	0	0	3
ENSMUSG00000046031	0	6	0	0	0	4
ENSMUSG00000111055	0	7	0	2	0	4
ENSMUSG00000038624	0	2	0	3	0	4
ENSMUSG00000112634	0	7	0	8	0	3
ENSMUSG00000097370	0	35	0	30	0	12
ENSMUSG00000112018	0	8	0	11	0	11
ENSMUSG00000112347	0	3	0	4	0	5
ENSMUSG00000112028	0	4	0	3	0	6
ENSMUSG00000112143	0	56	0	76	0	47
ENSMUSG00000074919	0	3	0	6	0	2
ENSMUSG00000046493	0	8	0	7	0	19
ENSMUSG00000045912	0	3	0	2	0	2
ENSMUSG00000020327	0	8	0	3	0	3
ENSMUSG00000003070	0	1	0	10	0	12
ENSMUSG00000075558	0	90	0	114	0	73
ENSMUSG00000035041	0	7	0	5	0	11
ENSMUSG00000085779	0	40	0	29	0	36
ENSMUSG00000034872	0	37	0	18	0	20
ENSMUSG00000044199	0	5	0	9	0	15
ENSMUSG00000056821	0	4	0	1	0	3
ENSMUSG00000112826	0	5	0	1	0	13
ENSMUSG00000112666	0	2	0	3	0	4
ENSMUSG00000058934	0	5	0	9	0	12
ENSMUSG00000020017	0	5	0	30	0	24
ENSMUSG00000085723	0	38	0	26	0	15
ENSMUSG00000097689	0	2	0	12	0	2
ENSMUSG00000112485	0	31	0	19	0	11
ENSMUSG00000112722	0	51	0	47	0	40
ENSMUSG00000031294	0	32	0	23	0	47
ENSMUSG00000100558	0	5	0	2	0	3
ENSMUSG00000112322	0	9	0	2	0	2
ENSMUSG00000112757	0	7	0	1	0	5
ENSMUSG00000025422	0	31	0	42	0	33
ENSMUSG00000097331	0	15	0	11	0	10
ENSMUSG00000051716	0	5	0	7	0	8
ENSMUSG00000090761	0	21	0	24	0	9
ENSMUSG00000111936	0	1	0	3	0	5
ENSMUSG00000053263	0	4	0	3	0	3
ENSMUSG00000020279	0	73	0	75	0	62
ENSMUSG00000073052	0	0	0	5	0	4
ENSMUSG00000051062	0	18	0	5	0	10
ENSMUSG00000020401	0	66	0	70	0	39
ENSMUSG00000040283	0	34	0	15	0	2
ENSMUSG00000000617	0	2	0	1	0	10
ENSMUSG00000084980	0	14	0	5	0	3
ENSMUSG00000037001	0	72	0	100	0	64
ENSMUSG00000087654	0	6	0	19	0	16
ENSMUSG00000020490	0	7	0	7	0	0
ENSMUSG00000042678	0	2	0	7	0	8
ENSMUSG00000086636	0	4	0	3	0	3
ENSMUSG00000090173	0	13	0	9	0	10
ENSMUSG00000005202	0	65	0	69	0	75
ENSMUSG00000018752	0	2	0	2	0	3
ENSMUSG00000097328	0	1	0	2	0	3
ENSMUSG00000042826	0	10	0	18	0	9
ENSMUSG00000000318	0	19	0	22	0	17
ENSMUSG00000018924	0	2	0	8	0	7
ENSMUSG00000014609	0	4	0	11	0	14
ENSMUSG00000063116	0	13	0	11	0	1
ENSMUSG00000045287	0	0	0	3	0	7
ENSMUSG00000038188	0	18	0	10	0	16
ENSMUSG00000044243	0	25	0	5	0	20
ENSMUSG00000046275	0	2	0	14	0	2
ENSMUSG00000037593	0	25	0	12	0	10
ENSMUSG00000020826	0	11	0	5	0	2
ENSMUSG00000020709	0	2	0	3	0	2
ENSMUSG00000082101	0	11	0	15	0	0
ENSMUSG00000069792	0	1	0	4	0	5
ENSMUSG00000000278	0	7	0	3	0	3
ENSMUSG00000039084	0	6	0	3	0	10
ENSMUSG00000045075	0	11	0	11	0	19
ENSMUSG00000001444	0	6	0	5	0	10
ENSMUSG00000085586	0	2	0	2	0	3
ENSMUSG00000017400	0	3	0	6	0	6
ENSMUSG00000018168	0	3	0	5	0	5
ENSMUSG00000064224	0	0	0	8	0	2
ENSMUSG00000053797	0	158	0	145	0	152
ENSMUSG00000017165	0	6	0	9	0	4
ENSMUSG00000085604	0	4	0	8	0	4
ENSMUSG00000101925	0	10	0	2	0	3
ENSMUSG00000078650	0	9	0	1	0	5
ENSMUSG00000001493	0	58	0	18	0	18
ENSMUSG00000006574	0	53	0	63	0	31
ENSMUSG00000034239	0	4	0	4	0	0
ENSMUSG00000018486	0	3	0	3	0	3
ENSMUSG00000040838	0	11	0	5	0	4
ENSMUSG00000085297	0	3	0	2	0	6
ENSMUSG00000020681	0	12	0	11	0	22
ENSMUSG00000044749	0	4	0	2	0	1
ENSMUSG00000010021	0	4	0	1	0	3
ENSMUSG00000050201	0	1	0	3	0	4
ENSMUSG00000045288	0	8	0	5	0	7
ENSMUSG00000018862	0	18	0	19	0	7
ENSMUSG00000020736	0	7	0	10	0	4
ENSMUSG00000097117	0	2	0	6	0	0
ENSMUSG00000070331	0	7	0	3	0	6
ENSMUSG00000056032	0	270	0	92	0	150
ENSMUSG00000025582	0	2	0	4	0	2
ENSMUSG00000025380	0	32	0	25	0	35
ENSMUSG00000025386	0	33	0	28	0	34
ENSMUSG00000084983	0	62	0	43	0	44
ENSMUSG00000097627	0	22	0	32	0	18
ENSMUSG00000001225	0	15	0	17	0	16
ENSMUSG00000085539	0	20	0	20	0	11
ENSMUSG00000113584	0	2	0	9	0	3
ENSMUSG00000109482	0	0	0	4	0	7
ENSMUSG00000021123	0	1	0	4	0	6
ENSMUSG00000112545	0	730	0	160	0	192
ENSMUSG00000097575	0	34	0	20	0	8
ENSMUSG00000097543	0	2	0	10	0	0
ENSMUSG00000021037	0	3	0	14	0	3
ENSMUSG00000113849	0	4	0	0	0	4
ENSMUSG00000113634	0	9	0	1	0	2
ENSMUSG00000021187	0	12	0	27	0	5
ENSMUSG00000096751	0	26	0	5	0	6
ENSMUSG00000058207	0	9	0	3	0	1
ENSMUSG00000021101	0	4	0	1	0	4
ENSMUSG00000113704	0	2	0	19	0	11
ENSMUSG00000108674	0	4	0	0	0	5
ENSMUSG00000069272	0	10	0	2	0	0
ENSMUSG00000113216	0	3	0	3	0	1
ENSMUSG00000113515	0	79	0	8	0	13
ENSMUSG00000114647	0	4	0	1	0	8
ENSMUSG00000114767	0	22	0	13	0	14
ENSMUSG00000021478	0	15	0	5	0	24
ENSMUSG00000021492	0	19	0	23	0	34
ENSMUSG00000034686	0	2	0	2	0	2
ENSMUSG00000060176	0	5	0	5	0	3
ENSMUSG00000114200	0	8	0	1	0	17
ENSMUSG00000114623	0	4	0	2	0	1
ENSMUSG00000114526	0	5	0	1	0	4
ENSMUSG00000091311	0	6	0	4	0	4
ENSMUSG00000043986	0	67	0	17	0	20
ENSMUSG00000113665	0	25	0	22	0	18
ENSMUSG00000021476	0	0	0	5	0	10
ENSMUSG00000074849	0	4	0	7	0	3
ENSMUSG00000036123	0	4	0	4	0	4
ENSMUSG00000045034	0	1	0	7	0	2
ENSMUSG00000113359	0	15	0	1	0	0
ENSMUSG00000114474	0	9	0	2	0	4
ENSMUSG00000050919	0	13	0	47	0	31
ENSMUSG00000114206	0	5	0	3	0	11
ENSMUSG00000101308	0	4	0	2	0	7
ENSMUSG00000102000	0	11	0	10	0	7
ENSMUSG00000114656	0	7	0	0	0	2
ENSMUSG00000114869	0	17	0	9	0	8
ENSMUSG00000114290	0	9	0	2	0	1
ENSMUSG00000090104	0	3	0	0	0	7
ENSMUSG00000114424	0	199	0	63	0	26
ENSMUSG00000115210	0	9	0	1	0	15
ENSMUSG00000115813	0	9	0	3	0	7
ENSMUSG00000115691	0	8	0	7	0	4
ENSMUSG00000115690	0	3	0	7	0	2
ENSMUSG00000015759	0	77	0	33	0	35
ENSMUSG00000114977	0	345	0	152	0	175
ENSMUSG00000035960	0	61	0	40	0	48
ENSMUSG00000105501	0	2	0	3	0	9
ENSMUSG00000072423	0	3	0	5	0	2
ENSMUSG00000022212	0	14	0	22	0	15
ENSMUSG00000053588	0	7	0	5	0	6
ENSMUSG00000040314	0	5	0	4	0	5
ENSMUSG00000115656	0	15	0	7	0	12
ENSMUSG00000098183	0	3	0	2	0	1
ENSMUSG00000003469	0	20	0	16	0	9
ENSMUSG00000021999	0	3	0	6	0	12
ENSMUSG00000022002	0	1	0	3	0	2
ENSMUSG00000022126	0	10	0	3	0	3
ENSMUSG00000115424	0	0	0	8	0	2
ENSMUSG00000022129	0	8	0	0	0	7
ENSMUSG00000115689	0	5	0	8	0	6
ENSMUSG00000025557	0	10	0	12	0	4
ENSMUSG00000087532	0	6	0	3	0	7
ENSMUSG00000115252	0	6	0	3	0	2
ENSMUSG00000115399	0	6	0	5	0	0
ENSMUSG00000048230	0	21	0	20	0	21
ENSMUSG00000051225	0	16	0	27	0	8
ENSMUSG00000115576	0	2	0	6	0	1
ENSMUSG00000115118	0	95	0	86	0	102
ENSMUSG00000022551	0	12	0	12	0	4
ENSMUSG00000022553	0	6	0	7	0	2
ENSMUSG00000022550	0	13	0	12	0	1
ENSMUSG00000004187	0	6	0	2	0	4
ENSMUSG00000033576	0	1	0	1	0	5
ENSMUSG00000071716	0	10	0	6	0	11
ENSMUSG00000116262	0	20	0	18	0	30
ENSMUSG00000115887	0	2	0	2	0	2
ENSMUSG00000018126	0	4	0	1	0	4
ENSMUSG00000116081	0	7	0	3	0	0
ENSMUSG00000115971	0	8	0	21	0	24
ENSMUSG00000116226	0	0	0	4	0	13
ENSMUSG00000022383	0	4	0	5	0	0
ENSMUSG00000008690	0	0	0	2	0	6
ENSMUSG00000086602	0	5	0	6	0	6
ENSMUSG00000032987	0	110	0	91	0	77
ENSMUSG00000108728	0	31	0	13	0	15
ENSMUSG00000054036	0	3	0	1	0	6
ENSMUSG00000097587	0	2	0	3	0	7
ENSMUSG00000091604	0	12	0	5	0	1
ENSMUSG00000045350	0	93	0	44	0	64
ENSMUSG00000058057	0	13	0	10	0	8
ENSMUSG00000037185	0	8	0	11	0	7
ENSMUSG00000059668	0	115	0	134	0	200
ENSMUSG00000061397	0	86	0	79	0	93
ENSMUSG00000060284	0	2	0	3	0	2
ENSMUSG00000097003	0	20	0	17	0	21
ENSMUSG00000096215	0	5	0	9	0	23
ENSMUSG00000071636	0	1730	0	1276	0	1311
ENSMUSG00000116652	0	0	0	7	0	2
ENSMUSG00000041566	0	0	0	6	0	5
ENSMUSG00000116557	0	2	0	0	0	7
ENSMUSG00000046613	0	8	0	11	0	16
ENSMUSG00000022847	0	3	0	2	0	2
ENSMUSG00000053774	0	23	0	2	0	0
ENSMUSG00000116643	0	21	0	18	0	11
ENSMUSG00000102575	0	7	0	5	0	4
ENSMUSG00000116959	0	23	0	19	0	11
ENSMUSG00000097768	0	3	0	2	0	3
ENSMUSG00000022941	0	6	0	1	0	1
ENSMUSG00000117232	0	2	0	2	0	2
ENSMUSG00000117030	0	22	0	9	0	14
ENSMUSG00000097759	0	8	0	7	0	5
ENSMUSG00000043782	0	70	0	95	0	107
ENSMUSG00000023909	0	9	0	1	0	6
ENSMUSG00000040680	0	9	0	9	0	8
ENSMUSG00000033597	0	11	0	5	0	9
ENSMUSG00000002500	0	11	0	5	0	3
ENSMUSG00000046070	0	33	0	38	0	43
ENSMUSG00000059562	0	11	0	12	0	8
ENSMUSG00000024184	0	36	0	40	0	34
ENSMUSG00000063239	0	2	0	6	0	6
ENSMUSG00000116657	0	53	0	85	0	61
ENSMUSG00000087308	0	7	0	9	0	3
ENSMUSG00000117592	0	49	0	18	0	41
ENSMUSG00000024334	0	2	0	8	0	3
ENSMUSG00000117772	0	8	0	2	0	0
ENSMUSG00000041538	0	6	0	0	0	10
ENSMUSG00000007034	0	2	0	2	0	2
ENSMUSG00000007035	0	134	0	99	0	110
ENSMUSG00000013766	0	24	0	37	0	14
ENSMUSG00000024387	0	6	0	6	0	6
ENSMUSG00000092241	0	6	0	3	0	2
ENSMUSG00000001524	0	34	0	60	0	54
ENSMUSG00000117172	0	12	0	11	0	11
ENSMUSG00000045019	0	85	0	76	0	90
ENSMUSG00000117245	0	16	0	10	0	13
ENSMUSG00000117003	0	11	0	7	0	19
ENSMUSG00000117415	0	23	0	11	0	19
ENSMUSG00000033966	0	98	0	20	0	21
ENSMUSG00000117457	0	6	0	4	0	9
ENSMUSG00000117384	0	99	0	47	0	52
ENSMUSG00000101320	0	0	0	15	0	0
ENSMUSG00000097222	0	10	0	10	0	0
ENSMUSG00000061808	0	7	0	3	0	7
ENSMUSG00000097363	0	1	0	2	0	6
ENSMUSG00000049357	0	20	0	15	0	15
ENSMUSG00000100320	0	5	0	0	0	3
ENSMUSG00000047033	0	0	0	3	0	8
ENSMUSG00000056130	0	219	0	72	0	81
ENSMUSG00000026322	0	6	0	0	0	5
ENSMUSG00000117992	0	5	0	5	0	1
ENSMUSG00000024518	0	114	0	74	0	55
ENSMUSG00000024519	0	3	0	8	0	4
ENSMUSG00000097712	0	0	0	2	0	7
ENSMUSG00000118373	0	109	0	130	0	107
ENSMUSG00000118249	0	17	0	12	0	12
ENSMUSG00000047733	0	3	0	5	0	1
ENSMUSG00000054999	0	9	0	3	0	4
ENSMUSG00000056612	0	3	0	13	0	1
ENSMUSG00000090840	0	10	0	2	0	0
ENSMUSG00000039097	0	9	0	11	0	4
ENSMUSG00000024806	0	4	0	1	0	1
ENSMUSG00000097740	0	10	0	6	0	10
ENSMUSG00000025197	0	3	0	14	0	5
ENSMUSG00000051984	0	34	0	52	0	32
ENSMUSG00000064105	0	5	0	0	0	4
