# Supplementary material for: Allele-specific differential regulation of monoallelically expressed autosomal genes in the cardiac lineage
Source: Nat Commun. 2022 Oct 10;13:5984. doi: 10.1038/s41467-022-33722-x (PMC9550772; doi:10.1038/s41467-022-33722-x)
Supplement: Supplementary file 13 — Source Data [file 41467_2022_33722_MOESM13_ESM.zip › Source Data 7.txt]

Gene	File1B	File1C	File2B	File2C	File3B	File3C
ENSMUSG00000097797	8	0	7	0	13	0
ENSMUSG00000098234	9	0	1	0	6	0
ENSMUSG00000101711	27	0	49	0	42	0
ENSMUSG00000104523	17	0	50	0	37	0
ENSMUSG00000026078	4	0	5	0	2	0
ENSMUSG00000085894	9	0	5	0	2	0
ENSMUSG00000103270	3	0	7	0	3	0
ENSMUSG00000100764	0	0	5	0	20	0
ENSMUSG00000047343	12	0	9	0	12	0
ENSMUSG00000002881	5	0	0	0	16	0
ENSMUSG00000043015	0	0	7	0	11	0
ENSMUSG00000048495	14	0	7	0	4	0
ENSMUSG00000025971	7	0	5	0	2	0
ENSMUSG00000038079	2	0	1	0	10	0
ENSMUSG00000026011	27	0	25	0	54	0
ENSMUSG00000086836	17	0	1	0	4	0
ENSMUSG00000026000	12	0	26	0	14	0
ENSMUSG00000101503	4	0	20	0	12	0
ENSMUSG00000006301	13	0	7	0	0	0
ENSMUSG00000026170	5	0	8	0	7	0
ENSMUSG00000026150	54	0	23	0	9	0
ENSMUSG00000026254	14	0	0	0	9	0
ENSMUSG00000026289	30	0	16	0	17	0
ENSMUSG00000026260	8	0	4	0	16	0
ENSMUSG00000100781	5	0	17	0	29	0
ENSMUSG00000100632	22	0	27	0	30	0
ENSMUSG00000051185	3	0	9	0	2	0
ENSMUSG00000089706	8	0	13	0	5	0
ENSMUSG00000009905	16	0	1	0	22	0
ENSMUSG00000001674	22	0	17	0	18	0
ENSMUSG00000026341	47	0	15	0	6	0
ENSMUSG00000101904	68	0	31	0	23	0
ENSMUSG00000026409	64	0	23	0	11	0
ENSMUSG00000090208	5	0	28	0	20	0
ENSMUSG00000097993	4	0	8	0	5	0
ENSMUSG00000097988	3	0	25	0	1	0
ENSMUSG00000026426	8	0	6	0	6	0
ENSMUSG00000097680	49	0	55	0	49	0
ENSMUSG00000097433	148	0	101	0	97	0
ENSMUSG00000033964	5	0	8	0	5	0
ENSMUSG00000018199	18	0	6	0	15	0
ENSMUSG00000018189	30	0	10	0	18	0
ENSMUSG00000032487	17	0	3	0	1	0
ENSMUSG00000006010	9	0	3	0	2	0
ENSMUSG00000053286	46	0	15	0	24	0
ENSMUSG00000026466	20	0	16	0	22	0
ENSMUSG00000050565	5	0	15	0	3	0
ENSMUSG00000060519	19	0	18	0	22	0
ENSMUSG00000033544	4	0	9	0	7	0
ENSMUSG00000033488	8	0	21	0	4	0
ENSMUSG00000026701	17	0	8	0	11	0
ENSMUSG00000026584	21	0	2	0	11	0
ENSMUSG00000041406	31	0	25	0	22	0
ENSMUSG00000026576	14	0	0	0	5	0
ENSMUSG00000040848	6	0	5	0	6	0
ENSMUSG00000026566	32	0	18	0	26	0
ENSMUSG00000026564	10	0	7	0	5	0
ENSMUSG00000026563	24	0	22	0	18	0
ENSMUSG00000026687	6	0	3	0	5	0
ENSMUSG00000026683	3	0	3	0	6	0
ENSMUSG00000026670	21	0	8	0	9	0
ENSMUSG00000102752	1	0	8	0	3	0
ENSMUSG00000053925	47	0	62	0	81	0
ENSMUSG00000038421	34	0	29	0	29	0
ENSMUSG00000058076	5	0	3	0	5	0
ENSMUSG00000038235	15	0	12	0	6	0
ENSMUSG00000003464	6	0	16	0	4	0
ENSMUSG00000039783	12	0	8	0	16	0
ENSMUSG00000026525	41	0	13	0	13	0
ENSMUSG00000015961	13	0	6	0	10	0
ENSMUSG00000026500	48	0	44	0	62	0
ENSMUSG00000089713	3	0	11	0	13	0
ENSMUSG00000038733	30	0	5	0	25	0
ENSMUSG00000102234	24	0	2	0	19	0
ENSMUSG00000056050	6	0	13	0	4	0
ENSMUSG00000056050	15	0	12	0	25	0
ENSMUSG00000072258	5	0	4	0	10	0
ENSMUSG00000026615	20	0	15	0	27	0
ENSMUSG00000039246	0	0	11	0	6	0
ENSMUSG00000039239	191	0	129	0	99	0
ENSMUSG00000104245	84	0	39	0	30	0
ENSMUSG00000026608	7	0	7	0	6	0
ENSMUSG00000066595	10	0	8	0	15	0
ENSMUSG00000062510	9	0	4	0	9	0
ENSMUSG00000079144	29	0	8	0	15	0
ENSMUSG00000016194	3	0	0	0	20	0
ENSMUSG00000026728	109	0	73	0	66	0
ENSMUSG00000052403	46	0	34	0	24	0
ENSMUSG00000087515	3	0	3	0	9	0
ENSMUSG00000052406	2	0	9	0	12	0
ENSMUSG00000015337	11	0	17	0	14	0
ENSMUSG00000086216	51	0	27	0	37	0
ENSMUSG00000035949	37	0	23	0	12	0
ENSMUSG00000035295	22	0	18	0	19	0
ENSMUSG00000017144	108	0	54	0	31	0
ENSMUSG00000061171	15	0	4	0	3	0
ENSMUSG00000026994	11	0	6	0	3	0
ENSMUSG00000005233	15	0	12	0	10	0
ENSMUSG00000079286	6	0	9	0	9	0
ENSMUSG00000063714	6	0	2	0	3	0
ENSMUSG00000008226	13	0	4	0	10	0
ENSMUSG00000015839	30	0	7	0	25	0
ENSMUSG00000027006	19	0	10	0	2	0
ENSMUSG00000027091	4	0	9	0	4	0
ENSMUSG00000005505	101	0	38	0	56	0
ENSMUSG00000002105	22	0	8	0	3	0
ENSMUSG00000027230	48	0	11	0	17	0
ENSMUSG00000068735	4	0	12	0	2	0
ENSMUSG00000027193	22	0	9	0	15	0
ENSMUSG00000085110	3	0	17	0	18	0
ENSMUSG00000010911	4	0	3	0	3	0
ENSMUSG00000027187	3	0	8	0	3	0
ENSMUSG00000068686	3	0	4	0	10	0
ENSMUSG00000027170	28	0	14	0	12	0
ENSMUSG00000005973	7	0	4	0	12	0
ENSMUSG00000027166	9	0	11	0	14	0
ENSMUSG00000027122	19	0	9	0	14	0
ENSMUSG00000048482	25	0	16	0	1	0
ENSMUSG00000040152	13	0	14	0	3	0
ENSMUSG00000087458	38	0	34	0	19	0
ENSMUSG00000027263	12	0	20	0	23	0
ENSMUSG00000060802	23	0	0	0	1	0
ENSMUSG00000027201	60	0	22	0	15	0
ENSMUSG00000027379	5	0	2	0	7	0
ENSMUSG00000079053	13	0	13	0	9	0
ENSMUSG00000085485	9	0	23	0	39	0
ENSMUSG00000027404	11	0	12	0	17	0
ENSMUSG00000037773	5	0	4	0	2	0
ENSMUSG00000086329	11	0	23	0	19	0
ENSMUSG00000027341	3	0	5	0	4	0
ENSMUSG00000034723	0	0	4	0	22	0
ENSMUSG00000027276	17	0	10	0	7	0
ENSMUSG00000051379	8	0	13	0	3	0
ENSMUSG00000008333	8	0	12	0	7	0
ENSMUSG00000027425	12	0	19	0	36	0
ENSMUSG00000027427	8	0	3	0	1	0
ENSMUSG00000027429	24	0	18	0	21	0
ENSMUSG00000002728	15	0	12	0	12	0
ENSMUSG00000027438	2	0	7	0	9	0
ENSMUSG00000032966	33	0	33	0	6	0
ENSMUSG00000044083	7	0	6	0	4	0
ENSMUSG00000074656	8	0	6	0	4	0
ENSMUSG00000038375	7	0	7	0	7	0
ENSMUSG00000067818	3	0	8	0	4	0
ENSMUSG00000027639	34	0	23	0	18	0
ENSMUSG00000100860	40	0	53	0	47	0
ENSMUSG00000017861	2	0	4	0	13	0
ENSMUSG00000035399	4	0	8	0	6	0
ENSMUSG00000017767	7	0	15	0	8	0
ENSMUSG00000017760	1	0	9	0	12	0
ENSMUSG00000074578	14	0	7	0	8	0
ENSMUSG00000039463	16	0	16	0	14	0
ENSMUSG00000087442	11	0	0	0	6	0
ENSMUSG00000027522	11	0	2	0	4	0
ENSMUSG00000086537	5	0	12	0	8	0
ENSMUSG00000038914	13	0	33	0	24	0
ENSMUSG00000016356	45	0	19	0	22	0
ENSMUSG00000038671	0	0	19	0	6	0
ENSMUSG00000010492	7	0	20	0	4	0
ENSMUSG00000027589	10	0	8	0	3	0
ENSMUSG00000078784	12	0	0	0	7	0
ENSMUSG00000091091	12	0	3	0	10	0
ENSMUSG00000027673	0	0	14	0	12	0
ENSMUSG00000027676	14	0	5	0	4	0
ENSMUSG00000105055	10	0	6	0	10	0
ENSMUSG00000027752	6	0	1	0	9	0
ENSMUSG00000027828	3	0	6	0	3	0
ENSMUSG00000034640	25	0	8	0	27	0
ENSMUSG00000027829	29	0	18	0	17	0
ENSMUSG00000047557	9	0	4	0	2	0
ENSMUSG00000043300	3	0	2	0	4	0
ENSMUSG00000028081	16	0	17	0	19	0
ENSMUSG00000028070	2	0	10	0	4	0
ENSMUSG00000027950	12	0	4	0	20	0
ENSMUSG00000027942	10	0	3	0	6	0
ENSMUSG00000027937	5	0	4	0	3	0
ENSMUSG00000001025	27	0	6	0	10	0
ENSMUSG00000041959	36	0	10	0	13	0
ENSMUSG00000087660	10	0	0	0	6	0
ENSMUSG00000068860	7	0	4	0	9	0
ENSMUSG00000097189	2	0	10	0	3	0
ENSMUSG00000054312	12	0	9	0	4	0
ENSMUSG00000015745	2	0	6	0	10	0
ENSMUSG00000038205	15	0	3	0	18	0
ENSMUSG00000105245	2	0	12	0	2	0
ENSMUSG00000027865	6	0	7	0	6	0
ENSMUSG00000084997	4	0	10	0	15	0
ENSMUSG00000105053	14	0	11	0	14	0
ENSMUSG00000105355	192	0	84	0	69	0
ENSMUSG00000062127	60	0	9	0	35	0
ENSMUSG00000068798	43	0	26	0	12	0
ENSMUSG00000000563	18	0	14	0	13	0
ENSMUSG00000027896	1	0	7	0	4	0
ENSMUSG00000068739	6	0	10	0	5	0
ENSMUSG00000027883	5	0	8	0	8	0
ENSMUSG00000040339	16	0	11	0	35	0
ENSMUSG00000104653	30	0	30	0	27	0
ENSMUSG00000089911	15	0	6	0	13	0
ENSMUSG00000105339	10	0	3	0	7	0
ENSMUSG00000028134	112	0	36	0	61	0
ENSMUSG00000028124	35	0	39	0	18	0
ENSMUSG00000027968	9	0	5	0	2	0
ENSMUSG00000062006	1	0	6	0	4	0
ENSMUSG00000044365	19	0	4	0	21	0
ENSMUSG00000068547	9	0	22	0	26	0
ENSMUSG00000028256	8	0	5	0	11	0
ENSMUSG00000028195	29	0	41	0	31	0
ENSMUSG00000036863	4	0	7	0	16	0
ENSMUSG00000028188	41	0	16	0	8	0
ENSMUSG00000028187	3	0	9	0	9	0
ENSMUSG00000104786	6	0	10	0	5	0
ENSMUSG00000028037	37	0	16	0	9	0
ENSMUSG00000028180	38	0	6	0	18	0
ENSMUSG00000055436	54	0	10	0	22	0
ENSMUSG00000063052	3	0	14	0	6	0
ENSMUSG00000028173	327	0	134	0	119	0
ENSMUSG00000078719	2	0	6	0	4	0
ENSMUSG00000028348	11	0	7	0	8	0
ENSMUSG00000028389	7	0	0	0	9	0
ENSMUSG00000044303	19	0	4	0	5	0
ENSMUSG00000073802	16	0	9	0	4	0
ENSMUSG00000028563	11	0	21	0	28	0
ENSMUSG00000025791	11	0	2	0	3	0
ENSMUSG00000035212	7	0	3	0	14	0
ENSMUSG00000028555	7	0	9	0	12	0
ENSMUSG00000028557	11	0	2	0	2	0
ENSMUSG00000028718	12	0	16	0	30	0
ENSMUSG00000085408	24	0	19	0	16	0
ENSMUSG00000028691	27	0	11	0	31	0
ENSMUSG00000085278	86	0	62	0	67	0
ENSMUSG00000085505	62	0	30	0	91	0
ENSMUSG00000028633	31	0	11	0	22	0
ENSMUSG00000049878	60	0	28	0	25	0
ENSMUSG00000097337	7	0	10	0	2	0
ENSMUSG00000085875	82	0	33	0	68	0
ENSMUSG00000028646	14	0	7	0	4	0
ENSMUSG00000028863	1	0	11	0	10	0
ENSMUSG00000041530	6	0	5	0	3	0
ENSMUSG00000028794	2	0	4	0	6	0
ENSMUSG00000028799	5	0	20	0	0	0
ENSMUSG00000028789	183	0	67	0	66	0
ENSMUSG00000085961	45	0	12	0	5	0
ENSMUSG00000078552	23	0	50	0	38	0
ENSMUSG00000028779	3	0	6	0	5	0
ENSMUSG00000028772	5	0	4	0	8	0
ENSMUSG00000074088	14	0	15	0	8	0
ENSMUSG00000087449	0	0	10	0	24	0
ENSMUSG00000028893	15	0	31	0	4	0
ENSMUSG00000086997	10	0	20	0	2	0
ENSMUSG00000054428	10	0	6	0	13	0
ENSMUSG00000087352	88	0	103	0	88	0
ENSMUSG00000059713	0	0	13	0	10	0
ENSMUSG00000085714	18	0	30	0	26	0
ENSMUSG00000059291	21	0	19	0	19	0
ENSMUSG00000006699	29	0	16	0	24	0
ENSMUSG00000028758	0	0	10	0	10	0
ENSMUSG00000028736	3	0	4	0	4	0
ENSMUSG00000058579	10	0	5	0	13	0
ENSMUSG00000062478	10	0	5	0	14	0
ENSMUSG00000086046	7	0	20	0	25	0
ENSMUSG00000029022	3	0	3	0	8	0
ENSMUSG00000044496	11	0	7	0	4	0
ENSMUSG00000029016	14	0	11	0	4	0
ENSMUSG00000017264	13	0	17	0	11	0
ENSMUSG00000028979	19	0	14	0	21	0
ENSMUSG00000028990	17	0	5	0	1	0
ENSMUSG00000086767	23	0	47	0	22	0
ENSMUSG00000063524	6	0	5	0	17	0
ENSMUSG00000078492	34	0	15	0	10	0
ENSMUSG00000028967	64	0	10	0	28	0
ENSMUSG00000039759	8	0	2	0	7	0
ENSMUSG00000029027	3	0	6	0	10	0
ENSMUSG00000073174	11	0	0	0	14	0
ENSMUSG00000105987	11	0	1	0	7	0
ENSMUSG00000087314	5	0	5	0	1	0
ENSMUSG00000086446	22	0	8	0	20	0
ENSMUSG00000029135	6	0	6	0	8	0
ENSMUSG00000018965	6	0	4	0	2	0
ENSMUSG00000037313	22	0	5	0	23	0
ENSMUSG00000106702	29	0	19	0	19	0
ENSMUSG00000059866	10	0	5	0	9	0
ENSMUSG00000051246	10	0	12	0	18	0
ENSMUSG00000107040	64	0	43	0	37	0
ENSMUSG00000029103	5	0	4	0	16	0
ENSMUSG00000067365	3	0	2	0	5	0
ENSMUSG00000046572	6	0	2	0	6	0
ENSMUSG00000104784	2	0	4	0	4	0
ENSMUSG00000105255	1	0	4	0	25	0
ENSMUSG00000015804	9	0	2	0	8	0
ENSMUSG00000029176	24	0	22	0	3	0
ENSMUSG00000087250	12	0	4	0	12	0
ENSMUSG00000029247	5	0	3	0	9	0
ENSMUSG00000106828	17	0	9	0	6	0
ENSMUSG00000099605	20	0	11	0	24	0
ENSMUSG00000107350	22	0	2	0	3	0
ENSMUSG00000029385	1	0	5	0	5	0
ENSMUSG00000029486	19	0	27	0	18	0
ENSMUSG00000029484	273	0	123	0	93	0
ENSMUSG00000055725	45	0	11	0	15	0
ENSMUSG00000029326	5	0	11	0	7	0
ENSMUSG00000050640	3	0	11	0	11	0
ENSMUSG00000097772	19	0	11	0	17	0
ENSMUSG00000035297	4	0	8	0	3	0
ENSMUSG00000029319	6	0	6	0	17	0
ENSMUSG00000085269	7	0	1	0	4	0
ENSMUSG00000016833	6	0	1	0	5	0
ENSMUSG00000029312	32	0	14	0	13	0
ENSMUSG00000029283	2	0	9	0	15	0
ENSMUSG00000087439	13	0	42	0	43	0
ENSMUSG00000090458	12	0	13	0	7	0
ENSMUSG00000041548	6	0	1	0	7	0
ENSMUSG00000086219	8	0	2	0	4	0
ENSMUSG00000029364	3	0	4	0	6	0
ENSMUSG00000029360	15	0	39	0	15	0
ENSMUSG00000032850	10	0	18	0	5	0
ENSMUSG00000032840	1	0	7	0	5	0
ENSMUSG00000042594	15	0	17	0	28	0
ENSMUSG00000029449	10	0	24	0	15	0
ENSMUSG00000086753	70	0	57	0	68	0
ENSMUSG00000029387	3	0	7	0	4	0
ENSMUSG00000106082	80	0	89	0	56	0
ENSMUSG00000025534	3	0	3	0	15	0
ENSMUSG00000025337	16	0	17	0	12	0
ENSMUSG00000040731	12	0	25	0	2	0
ENSMUSG00000004849	10	0	9	0	3	0
ENSMUSG00000037411	14	0	6	0	0	0
ENSMUSG00000029710	7	0	9	0	8	0
ENSMUSG00000037017	17	0	4	0	10	0
ENSMUSG00000075593	14	0	4	0	2	0
ENSMUSG00000106247	14	0	4	0	3	0
ENSMUSG00000025854	20	0	9	0	7	0
ENSMUSG00000050022	47	0	18	0	26	0
ENSMUSG00000039206	3	0	3	0	7	0
ENSMUSG00000079109	7	0	4	0	6	0
ENSMUSG00000091351	15	0	13	0	25	0
ENSMUSG00000104633	7	0	13	0	5	0
ENSMUSG00000075569	7	0	6	0	6	0
ENSMUSG00000016503	22	0	6	0	3	0
ENSMUSG00000001687	73	0	44	0	33	0
ENSMUSG00000097321	8	0	2	0	7	0
ENSMUSG00000097364	2	0	5	0	6	0
ENSMUSG00000023089	7	0	5	0	3	0
ENSMUSG00000029708	24	0	27	0	5	0
ENSMUSG00000058831	4	0	8	0	3	0
ENSMUSG00000029790	2	0	6	0	3	0
ENSMUSG00000085058	25	0	44	0	25	0
ENSMUSG00000033542	7	0	2	0	5	0
ENSMUSG00000057691	2	0	7	0	2	0
ENSMUSG00000107789	54	0	26	0	31	0
ENSMUSG00000107640	16	0	39	0	21	0
ENSMUSG00000004980	45	0	31	0	97	0
ENSMUSG00000029836	3	0	9	0	10	0
ENSMUSG00000071893	9	0	4	0	4	0
ENSMUSG00000092323	3	0	2	0	6	0
ENSMUSG00000029919	27	0	13	0	11	0
ENSMUSG00000018341	20	0	12	0	19	0
ENSMUSG00000053012	27	0	10	0	5	0
ENSMUSG00000002222	10	0	1	0	4	0
ENSMUSG00000055912	3	0	3	0	3	0
ENSMUSG00000053907	9	0	11	0	12	0
ENSMUSG00000108660	7	0	2	0	2	0
ENSMUSG00000030007	3	0	0	0	15	0
ENSMUSG00000097763	196	0	248	0	163	0
ENSMUSG00000030082	8	0	22	0	4	0
ENSMUSG00000107659	3	0	3	0	3	0
ENSMUSG00000089781	10	0	10	0	9	0
ENSMUSG00000030095	9	0	10	0	1	0
ENSMUSG00000072872	36	0	25	0	29	0
ENSMUSG00000052144	17	0	18	0	17	0
ENSMUSG00000013736	100	0	51	0	57	0
ENSMUSG00000005362	157	0	80	0	104	0
ENSMUSG00000034648	2	0	4	0	6	0
ENSMUSG00000030104	8	0	14	0	11	0
ENSMUSG00000030316	11	0	2	0	5	0
ENSMUSG00000000439	11	0	5	0	8	0
ENSMUSG00000057841	10	0	4	0	25	0
ENSMUSG00000004988	4	0	10	0	1	0
ENSMUSG00000002897	8	0	6	0	1	0
ENSMUSG00000087327	35	0	38	0	48	0
ENSMUSG00000038252	2	0	8	0	14	0
ENSMUSG00000030339	3	0	8	0	2	0
ENSMUSG00000107379	785	0	177	0	159	0
ENSMUSG00000037997	5	0	7	0	8	0
ENSMUSG00000030350	6	0	8	0	6	0
ENSMUSG00000097253	6	0	10	0	9	0
ENSMUSG00000000248	1	0	9	0	5	0
ENSMUSG00000032899	7	0	4	0	1	0
ENSMUSG00000030189	23	0	20	0	13	0
ENSMUSG00000092134	17	0	8	0	17	0
ENSMUSG00000108276	40	0	14	0	5	0
ENSMUSG00000064330	60	0	24	0	19	0
ENSMUSG00000030243	11	0	8	0	30	0
ENSMUSG00000107802	189	0	114	0	139	0
ENSMUSG00000086282	17	0	6	0	11	0
ENSMUSG00000030268	9	0	26	0	15	0
ENSMUSG00000030265	47	0	15	0	8	0
ENSMUSG00000040242	17	0	13	0	7	0
ENSMUSG00000107969	12	0	6	0	4	0
ENSMUSG00000040112	4	0	4	0	8	0
ENSMUSG00000030304	11	0	7	0	6	0
ENSMUSG00000039958	13	0	19	0	3	0
ENSMUSG00000068250	8	0	16	0	5	0
ENSMUSG00000091177	4	0	4	0	4	0
ENSMUSG00000100583	7	0	8	0	0	0
ENSMUSG00000092381	4	0	4	0	7	0
ENSMUSG00000108703	2	0	4	0	6	0
ENSMUSG00000049421	10	0	8	0	7	0
ENSMUSG00000097750	4	0	8	0	4	0
ENSMUSG00000097660	17	0	21	0	11	0
ENSMUSG00000085124	1	0	6	0	4	0
ENSMUSG00000101166	40	0	23	0	18	0
ENSMUSG00000051113	8	0	10	0	0	0
ENSMUSG00000062785	14	0	4	0	9	0
ENSMUSG00000011658	5	0	10	0	11	0
ENSMUSG00000074129	7	0	11	0	16	0
ENSMUSG00000050708	20	0	6	0	4	0
ENSMUSG00000044562	3	0	3	0	9	0
ENSMUSG00000040212	8	0	4	0	2	0
ENSMUSG00000046179	5	0	15	0	13	0
ENSMUSG00000110093	3	0	7	0	4	0
ENSMUSG00000100826	213	0	76	0	106	0
ENSMUSG00000000948	64	0	44	0	70	0
ENSMUSG00000078681	11	0	20	0	8	0
ENSMUSG00000015134	11	0	8	0	3	0
ENSMUSG00000053091	4	0	6	0	1	0
ENSMUSG00000030551	3	0	15	0	4	0
ENSMUSG00000108563	126	0	78	0	121	0
ENSMUSG00000097415	8	0	13	0	19	0
ENSMUSG00000030609	19	0	15	0	9	0
ENSMUSG00000025722	8	0	9	0	19	0
ENSMUSG00000061787	10	0	32	0	6	0
ENSMUSG00000025102	0	0	7	0	8	0
ENSMUSG00000109485	98	0	75	0	81	0
ENSMUSG00000046027	10	0	21	0	16	0
ENSMUSG00000030560	18	0	2	0	5	0
ENSMUSG00000097423	12	0	8	0	5	0
ENSMUSG00000109278	7	0	2	0	7	0
ENSMUSG00000030619	24	0	6	0	23	0
ENSMUSG00000051451	23	0	3	0	11	0
ENSMUSG00000030615	8	0	6	0	9	0
ENSMUSG00000098066	50	0	11	0	7	0
ENSMUSG00000061119	12	0	7	0	15	0
ENSMUSG00000058761	181	0	90	0	88	0
ENSMUSG00000072244	14	0	12	0	2	0
ENSMUSG00000036862	0	0	1	0	20	0
ENSMUSG00000031016	13	0	9	0	22	0
ENSMUSG00000084984	48	0	22	0	28	0
ENSMUSG00000030751	6	0	11	0	1	0
ENSMUSG00000030980	5	0	0	0	15	0
ENSMUSG00000048787	28	0	7	0	30	0
ENSMUSG00000030876	19	0	19	0	9	0
ENSMUSG00000035004	20	0	12	0	10	0
ENSMUSG00000108511	3	0	8	0	10	0
ENSMUSG00000044702	6	0	14	0	6	0
ENSMUSG00000086942	177	0	106	0	116	0
ENSMUSG00000052301	8	0	5	0	7	0
ENSMUSG00000054716	11	0	37	0	18	0
ENSMUSG00000049728	13	0	2	0	9	0
ENSMUSG00000030795	5	0	1	0	5	0
ENSMUSG00000030782	7	0	5	0	1	0
ENSMUSG00000030781	11	0	10	0	17	0
ENSMUSG00000042055	23	0	20	0	13	0
ENSMUSG00000006205	8	0	24	0	24	0
ENSMUSG00000031004	5	0	6	0	8	0
ENSMUSG00000031068	56	0	44	0	60	0
ENSMUSG00000041775	13	0	9	0	4	0
ENSMUSG00000109881	12	0	13	0	9	0
ENSMUSG00000015980	7	0	5	0	6	0
ENSMUSG00000025464	11	0	3	0	14	0
ENSMUSG00000025508	4	0	2	0	7	0
ENSMUSG00000073787	16	0	6	0	6	0
ENSMUSG00000002957	31	0	38	0	35	0
ENSMUSG00000025147	6	0	19	0	9	0
ENSMUSG00000110040	1583	0	865	0	542	0
ENSMUSG00000043795	44	0	65	0	38	0
ENSMUSG00000009246	73	0	72	0	78	0
ENSMUSG00000108977	0	0	43	0	70	0
ENSMUSG00000031072	34	0	28	0	14	0
ENSMUSG00000097839	6	0	9	0	6	0
ENSMUSG00000109954	7	0	15	0	10	0
ENSMUSG00000031577	114	0	97	0	101	0
ENSMUSG00000031590	10	0	8	0	0	0
ENSMUSG00000031628	13	0	8	0	18	0
ENSMUSG00000031521	6	0	9	0	2	0
ENSMUSG00000054408	13	0	2	0	1	0
ENSMUSG00000109805	13	0	49	0	36	0
ENSMUSG00000057788	59	0	10	0	28	0
ENSMUSG00000031848	6	0	8	0	9	0
ENSMUSG00000000791	10	0	6	0	2	0
ENSMUSG00000031820	27	0	22	0	13	0
ENSMUSG00000087502	2417	0	1678	0	1542	0
ENSMUSG00000110593	20	0	24	0	11	0
ENSMUSG00000031617	15	0	0	0	7	0
ENSMUSG00000063253	10	0	9	0	4	0
ENSMUSG00000005481	17	0	15	0	11	0
ENSMUSG00000002885	3	0	10	0	3	0
ENSMUSG00000004996	7	0	4	0	11	0
ENSMUSG00000097193	6	0	9	0	13	0
ENSMUSG00000001910	11	0	17	0	11	0
ENSMUSG00000003809	12	0	6	0	4	0
ENSMUSG00000005150	7	0	3	0	9	0
ENSMUSG00000036840	7	0	5	0	9	0
ENSMUSG00000031660	25	0	6	0	17	0
ENSMUSG00000036712	26	0	3	0	15	0
ENSMUSG00000090778	6	0	5	0	9	0
ENSMUSG00000090105	22	0	17	0	16	0
ENSMUSG00000031770	1	0	15	0	2	0
ENSMUSG00000031781	10	0	7	0	2	0
ENSMUSG00000110517	2	0	2	0	8	0
ENSMUSG00000031672	6	0	12	0	12	0
ENSMUSG00000109701	4	0	3	0	11	0
ENSMUSG00000110674	6	0	2	0	4	0
ENSMUSG00000035770	19	0	12	0	10	0
ENSMUSG00000014859	2	0	4	0	6	0
ENSMUSG00000014856	52	0	55	0	56	0
ENSMUSG00000036672	6	0	2	0	3	0
ENSMUSG00000017765	6	0	1	0	14	0
ENSMUSG00000078931	32	0	42	0	18	0
ENSMUSG00000031924	37	0	29	0	27	0
ENSMUSG00000003848	3	0	19	0	1	0
ENSMUSG00000031729	2	0	3	0	13	0
ENSMUSG00000091041	23	0	21	0	19	0
ENSMUSG00000033658	11	0	2	0	2	0
ENSMUSG00000031960	12	0	1	0	2	0
ENSMUSG00000031949	1	0	12	0	14	0
ENSMUSG00000033409	4	0	6	0	1	0
ENSMUSG00000015027	37	0	20	0	39	0
ENSMUSG00000031967	5	0	8	0	9	0
ENSMUSG00000031970	18	0	22	0	16	0
ENSMUSG00000110704	22	0	21	0	32	0
ENSMUSG00000089820	6	0	13	0	19	0
ENSMUSG00000031982	15	0	14	0	16	0
ENSMUSG00000051671	1	0	14	0	11	0
ENSMUSG00000090290	1	0	12	0	8	0
ENSMUSG00000097060	54	0	23	0	21	0
ENSMUSG00000093904	3	0	14	0	14	0
ENSMUSG00000085253	7	0	6	0	9	0
ENSMUSG00000089702	9	0	7	0	15	0
ENSMUSG00000097439	35	0	61	0	26	0
ENSMUSG00000032182	18	0	7	0	4	0
ENSMUSG00000062794	4	0	4	0	6	0
ENSMUSG00000032103	14	0	11	0	24	0
ENSMUSG00000011114	10	0	12	0	8	0
ENSMUSG00000111511	10	0	7	0	0	0
ENSMUSG00000110740	43	0	104	0	103	0
ENSMUSG00000009927	10	0	6	0	2	0
ENSMUSG00000032026	7	0	2	0	3	0
ENSMUSG00000111570	0	0	4	0	12	0
ENSMUSG00000025232	6	0	6	0	8	0
ENSMUSG00000032399	7	0	13	0	6	0
ENSMUSG00000032392	3	0	10	0	8	0
ENSMUSG00000032388	3	0	0	0	16	0
ENSMUSG00000032383	7	0	3	0	9	0
ENSMUSG00000036781	27	0	10	0	4	0
ENSMUSG00000032231	134	0	44	0	34	0
ENSMUSG00000092310	5	0	6	0	4	0
ENSMUSG00000032350	21	0	32	0	57	0
ENSMUSG00000032328	21	0	6	0	11	0
ENSMUSG00000066456	7	0	5	0	3	0
ENSMUSG00000032258	4	0	9	0	13	0
ENSMUSG00000035941	5	0	17	0	9	0
ENSMUSG00000056919	9	0	5	0	19	0
ENSMUSG00000032425	8	0	3	0	4	0
ENSMUSG00000032369	7	0	4	0	8	0
ENSMUSG00000032372	14	0	4	0	2	0
ENSMUSG00000101867	3	0	6	0	4	0
ENSMUSG00000100931	4	0	3	0	11	0
ENSMUSG00000046402	6	0	13	0	9	0
ENSMUSG00000032458	8	0	6	0	7	0
ENSMUSG00000032459	13	0	3	0	2	0
ENSMUSG00000037784	11	0	16	0	14	0
ENSMUSG00000032555	21	0	11	0	30	0
ENSMUSG00000111044	133	0	160	0	154	0
ENSMUSG00000032571	5	0	7	0	10	0
ENSMUSG00000042210	5	0	7	0	4	0
ENSMUSG00000090570	34	0	14	0	6	0
ENSMUSG00000097099	50	0	30	0	33	0
ENSMUSG00000079334	12	0	2	0	7	0
ENSMUSG00000036091	25	0	9	0	19	0
ENSMUSG00000104208	6	0	1	0	5	0
ENSMUSG00000032599	5	0	8	0	6	0
ENSMUSG00000025651	4	0	4	0	2	0
ENSMUSG00000032498	14	0	12	0	10	0
ENSMUSG00000074039	12	0	18	0	21	0
ENSMUSG00000052724	6	0	3	0	2	0
ENSMUSG00000032437	29	0	14	0	28	0
ENSMUSG00000032519	3	0	6	0	3	0
ENSMUSG00000036814	6	0	4	0	2	0
ENSMUSG00000091661	21	0	18	0	8	0
ENSMUSG00000025241	51	0	22	0	28	0
ENSMUSG00000101014	35	0	46	0	61	0
ENSMUSG00000038876	10	0	3	0	1	0
ENSMUSG00000019782	9	0	7	0	15	0
ENSMUSG00000062074	0	0	13	0	8	0
ENSMUSG00000075232	7	0	1	0	4	0
ENSMUSG00000019822	5	0	6	0	4	0
ENSMUSG00000062593	35	0	13	0	0	0
ENSMUSG00000112766	50	0	10	0	7	0
ENSMUSG00000050953	15	0	9	0	10	0
ENSMUSG00000019877	45	0	16	0	17	0
ENSMUSG00000020109	7	0	6	0	8	0
ENSMUSG00000004207	6	0	7	0	3	0
ENSMUSG00000075000	10	0	7	0	10	0
ENSMUSG00000019942	6	0	7	0	11	0
ENSMUSG00000019923	209	0	102	0	108	0
ENSMUSG00000000901	3	0	4	0	12	0
ENSMUSG00000112241	115	0	159	0	178	0
ENSMUSG00000009293	10	0	9	0	16	0
ENSMUSG00000032714	7	0	1	0	6	0
ENSMUSG00000060301	48	0	6	0	6	0
ENSMUSG00000063457	15	0	9	0	8	0
ENSMUSG00000020167	7	0	31	0	6	0
ENSMUSG00000034994	3	0	4	0	6	0
ENSMUSG00000020263	11	0	8	0	4	0
ENSMUSG00000035529	3	0	5	0	10	0
ENSMUSG00000085111	26	0	21	0	16	0
ENSMUSG00000001786	3	0	10	0	3	0
ENSMUSG00000084899	449	0	431	0	411	0
ENSMUSG00000089959	6	0	5	0	3	0
ENSMUSG00000035383	2	0	2	0	9	0
ENSMUSG00000020056	26	0	34	0	13	0
ENSMUSG00000087429	48	0	20	0	14	0
ENSMUSG00000061904	11	0	4	0	8	0
ENSMUSG00000019988	11	0	4	0	16	0
ENSMUSG00000020029	15	0	25	0	57	0
ENSMUSG00000046567	6	0	5	0	5	0
ENSMUSG00000112532	11	0	14	0	6	0
ENSMUSG00000020185	22	0	9	0	14	0
ENSMUSG00000020186	8	0	10	0	2	0
ENSMUSG00000063334	6	0	12	0	2	0
ENSMUSG00000056888	47	0	36	0	45	0
ENSMUSG00000034163	83	0	39	0	39	0
ENSMUSG00000052291	107	0	47	0	36	0
ENSMUSG00000055531	52	0	40	0	56	0
ENSMUSG00000020212	0	0	4	0	12	0
ENSMUSG00000020225	46	0	27	0	11	0
ENSMUSG00000020224	6	0	10	0	1	0
ENSMUSG00000087480	12	0	3	0	12	0
ENSMUSG00000034667	4	0	12	0	22	0
ENSMUSG00000112873	1	0	7	0	3	0
ENSMUSG00000020124	62	0	48	0	41	0
ENSMUSG00000006736	1	0	4	0	9	0
ENSMUSG00000025408	18	0	5	0	4	0
ENSMUSG00000025364	3	0	3	0	4	0
ENSMUSG00000112429	27	0	34	0	27	0
ENSMUSG00000025350	10	0	4	0	6	0
ENSMUSG00000090247	4	0	5	0	8	0
ENSMUSG00000078974	12	0	2	0	1	0
ENSMUSG00000085516	1	0	2	0	11	0
ENSMUSG00000043999	8	0	5	0	2	0
ENSMUSG00000057113	41	0	21	0	24	0
ENSMUSG00000020328	5	0	2	0	9	0
ENSMUSG00000020326	160	0	87	0	76	0
ENSMUSG00000086998	303	0	210	0	149	0
ENSMUSG00000087607	4	0	7	0	7	0
ENSMUSG00000048721	13	0	11	0	1	0
ENSMUSG00000086245	26	0	48	0	13	0
ENSMUSG00000044807	15	0	15	0	20	0
ENSMUSG00000049321	2	0	7	0	21	0
ENSMUSG00000086920	0	0	4	0	12	0
ENSMUSG00000000782	2	0	7	0	2	0
ENSMUSG00000018900	1	0	9	0	5	0
ENSMUSG00000036964	31	0	17	0	8	0
ENSMUSG00000020455	19	0	18	0	13	0
ENSMUSG00000048076	17	0	12	0	4	0
ENSMUSG00000032691	17	0	1	0	8	0
ENSMUSG00000018932	5	0	7	0	1	0
ENSMUSG00000086841	9	0	14	0	16	0
ENSMUSG00000014177	6	0	12	0	7	0
ENSMUSG00000086359	3	0	6	0	7	0
ENSMUSG00000044795	1	0	10	0	16	0
ENSMUSG00000085609	6	0	12	0	16	0
ENSMUSG00000097051	42	0	67	0	57	0
ENSMUSG00000017677	31	0	16	0	16	0
ENSMUSG00000078771	9	0	4	0	3	0
ENSMUSG00000092157	134	0	25	0	24	0
ENSMUSG00000000976	19	0	1	0	15	0
ENSMUSG00000018481	14	0	18	0	15	0
ENSMUSG00000087013	1	0	12	0	8	0
ENSMUSG00000018377	14	0	13	0	11	0
ENSMUSG00000020544	5	0	10	0	6	0
ENSMUSG00000085940	4	0	2	0	7	0
ENSMUSG00000020869	7	0	11	0	15	0
ENSMUSG00000039055	3	0	8	0	6	0
ENSMUSG00000024414	13	0	0	0	9	0
ENSMUSG00000097176	11	0	15	0	13	0
ENSMUSG00000006058	21	0	5	0	3	0
ENSMUSG00000018666	12	0	6	0	5	0
ENSMUSG00000001445	7	0	17	0	8	0
ENSMUSG00000085262	36	0	40	0	25	0
ENSMUSG00000047988	11	0	9	0	9	0
ENSMUSG00000071415	21	0	1	0	18	0
ENSMUSG00000020914	5	0	5	0	27	0
ENSMUSG00000037935	9	0	0	0	17	0
ENSMUSG00000006782	100	0	118	0	127	0
ENSMUSG00000014195	43	0	35	0	54	0
ENSMUSG00000017801	2	0	3	0	9	0
ENSMUSG00000001313	5	0	3	0	2	0
ENSMUSG00000010362	17	0	16	0	15	0
ENSMUSG00000017724	5	0	9	0	5	0
ENSMUSG00000034773	2	0	2	0	7	0
ENSMUSG00000034247	16	0	7	0	11	0
ENSMUSG00000020946	6	0	6	0	10	0
ENSMUSG00000020705	39	0	13	0	4	0
ENSMUSG00000020708	3	0	2	0	6	0
ENSMUSG00000087596	6	0	3	0	3	0
ENSMUSG00000087683	11	0	1	0	4	0
ENSMUSG00000041920	9	0	2	0	4	0
ENSMUSG00000020614	24	0	14	0	21	0
ENSMUSG00000018800	25	0	7	0	4	0
ENSMUSG00000057322	10	0	3	0	15	0
ENSMUSG00000034566	0	0	13	0	11	0
ENSMUSG00000020814	54	0	34	0	21	0
ENSMUSG00000017715	20	0	11	0	26	0
ENSMUSG00000086514	14	0	27	0	3	0
ENSMUSG00000097614	23	0	13	0	8	0
ENSMUSG00000049957	6	0	4	0	5	0
ENSMUSG00000097658	18	0	22	0	16	0
ENSMUSG00000025173	15	0	12	0	21	0
ENSMUSG00000113465	16	0	18	0	34	0
ENSMUSG00000062352	7	0	5	0	3	0
ENSMUSG00000020649	1	0	7	0	13	0
ENSMUSG00000061477	3	0	4	0	8	0
ENSMUSG00000020659	6	0	3	0	7	0
ENSMUSG00000021028	10	0	14	0	2	0
ENSMUSG00000020949	19	0	6	0	8	0
ENSMUSG00000054894	13	0	2	0	3	0
ENSMUSG00000087109	7	0	1	0	10	0
ENSMUSG00000005078	4	0	10	0	9	0
ENSMUSG00000021096	34	0	8	0	12	0
ENSMUSG00000059436	12	0	6	0	1	0
ENSMUSG00000021131	23	0	10	0	3	0
ENSMUSG00000021135	9	0	15	0	2	0
ENSMUSG00000091587	2	0	5	0	14	0
ENSMUSG00000021248	50	0	52	0	48	0
ENSMUSG00000113488	49	0	60	0	71	0
ENSMUSG00000021252	4	0	4	0	6	0
ENSMUSG00000097488	6	0	4	0	6	0
ENSMUSG00000113918	17	0	0	0	4	0
ENSMUSG00000079036	30	0	15	0	23	0
ENSMUSG00000021003	7	0	1	0	5	0
ENSMUSG00000114089	9	0	8	0	0	0
ENSMUSG00000113136	7	0	3	0	2	0
ENSMUSG00000001175	2	0	7	0	2	0
ENSMUSG00000114113	33	0	13	0	16	0
ENSMUSG00000041846	15	0	7	0	7	0
ENSMUSG00000113902	5	0	5	0	14	0
ENSMUSG00000041781	5	0	14	0	4	0
ENSMUSG00000041645	15	0	7	0	7	0
ENSMUSG00000044715	16	0	1	0	16	0
ENSMUSG00000021263	23	0	61	0	31	0
ENSMUSG00000098202	5	0	7	0	12	0
ENSMUSG00000097391	23	0	51	0	72	0
ENSMUSG00000090327	12	0	22	0	26	0
ENSMUSG00000021287	8	0	4	0	4	0
ENSMUSG00000021327	47	0	20	0	16	0
ENSMUSG00000085788	63	0	21	0	24	0
ENSMUSG00000006715	3	0	4	0	5	0
ENSMUSG00000035958	1	0	20	0	4	0
ENSMUSG00000086796	12	0	20	0	20	0
ENSMUSG00000112963	16	0	4	0	5	0
ENSMUSG00000097059	17	0	3	0	2	0
ENSMUSG00000037816	4	0	10	0	2	0
ENSMUSG00000112941	4	0	0	0	13	0
ENSMUSG00000113404	4	0	5	0	4	0
ENSMUSG00000021484	6	0	15	0	10	0
ENSMUSG00000069223	18	0	20	0	14	0
ENSMUSG00000021546	5	0	6	0	2	0
ENSMUSG00000113816	10	0	0	0	5	0
ENSMUSG00000112985	30	0	12	0	27	0
ENSMUSG00000113334	12	0	9	0	6	0
ENSMUSG00000021610	7	0	9	0	0	0
ENSMUSG00000113274	6	0	6	0	28	0
ENSMUSG00000021573	6	0	12	0	9	0
ENSMUSG00000021572	2	0	1	0	12	0
ENSMUSG00000021537	4	0	1	0	9	0
ENSMUSG00000114602	25	0	11	0	14	0
ENSMUSG00000017778	7	0	3	0	5	0
ENSMUSG00000021706	27	0	7	0	15	0
ENSMUSG00000042167	27	0	10	0	13	0
ENSMUSG00000041995	12	0	8	0	9	0
ENSMUSG00000021681	8	0	3	0	8	0
ENSMUSG00000021670	13	0	5	0	9	0
ENSMUSG00000021666	61	0	41	0	46	0
ENSMUSG00000021645	1	0	7	0	4	0
ENSMUSG00000041417	20	0	49	0	33	0
ENSMUSG00000021754	4	0	9	0	13	0
ENSMUSG00000114438	45	0	15	0	29	0
ENSMUSG00000078926	214	0	169	0	71	0
ENSMUSG00000042364	24	0	19	0	16	0
ENSMUSG00000114213	22	0	10	0	16	0
ENSMUSG00000114470	19	0	14	0	6	0
ENSMUSG00000025451	31	0	15	0	25	0
ENSMUSG00000062822	7	0	3	0	5	0
ENSMUSG00000095930	3	0	15	0	16	0
ENSMUSG00000114369	34	0	25	0	35	0
ENSMUSG00000094870	6	0	9	0	9	0
ENSMUSG00000021890	4	0	1	0	6	0
ENSMUSG00000089870	16	0	8	0	23	0
ENSMUSG00000072589	32	0	41	0	18	0
ENSMUSG00000021871	67	0	39	0	54	0
ENSMUSG00000103730	63	0	88	0	56	0
ENSMUSG00000004561	4	0	10	0	5	0
ENSMUSG00000022160	7	0	9	0	6	0
ENSMUSG00000040997	11	0	4	0	8	0
ENSMUSG00000000959	1	0	10	0	3	0
ENSMUSG00000040840	2	0	2	0	8	0
ENSMUSG00000072494	4	0	12	0	11	0
ENSMUSG00000097652	5	0	5	0	1	0
ENSMUSG00000022204	6	0	5	0	4	0
ENSMUSG00000002326	0	0	5	0	14	0
ENSMUSG00000022223	7	0	1	0	3	0
ENSMUSG00000040123	16	0	6	0	11	0
ENSMUSG00000015812	1	0	13	0	11	0
ENSMUSG00000022074	6	0	3	0	2	0
ENSMUSG00000022108	38	0	8	0	13	0
ENSMUSG00000060126	14	0	4	0	6	0
ENSMUSG00000022009	16	0	9	0	14	0
ENSMUSG00000052584	13	0	6	0	2	0
ENSMUSG00000055717	3	0	12	0	3	0
ENSMUSG00000022120	11	0	14	0	18	0
ENSMUSG00000097358	26	0	14	0	16	0
ENSMUSG00000051615	9	0	23	0	5	0
ENSMUSG00000030662	18	0	3	0	13	0
ENSMUSG00000075463	117	0	97	0	68	0
ENSMUSG00000041594	0	0	12	0	8	0
ENSMUSG00000041841	14	0	11	0	5	0
ENSMUSG00000014313	9	0	4	0	14	0
ENSMUSG00000022283	9	0	2	0	4	0
ENSMUSG00000037458	25	0	5	0	12	0
ENSMUSG00000063727	12	0	17	0	1	0
ENSMUSG00000115657	0	0	8	0	16	0
ENSMUSG00000072568	7	0	6	0	9	0
ENSMUSG00000091479	3	0	1	0	10	0
ENSMUSG00000093387	29	0	14	0	10	0
ENSMUSG00000115332	14	0	33	0	32	0
ENSMUSG00000097057	27	0	34	0	27	0
ENSMUSG00000033029	12	0	6	0	11	0
ENSMUSG00000022412	9	0	11	0	6	0
ENSMUSG00000022400	15	0	5	0	4	0
ENSMUSG00000022472	53	0	23	0	32	0
ENSMUSG00000022453	9	0	13	0	12	0
ENSMUSG00000022452	4	0	4	0	6	0
ENSMUSG00000041653	0	0	10	0	5	0
ENSMUSG00000022434	2	0	4	0	5	0
ENSMUSG00000035757	6	0	1	0	4	0
ENSMUSG00000116461	3	0	3	0	6	0
ENSMUSG00000022451	3	0	2	0	4	0
ENSMUSG00000115049	226	0	165	0	117	0
ENSMUSG00000022475	12	0	17	0	22	0
ENSMUSG00000033065	4	0	4	0	2	0
ENSMUSG00000048175	2	0	4	0	8	0
ENSMUSG00000100220	11	0	17	0	46	0
ENSMUSG00000003352	6	0	4	0	2	0
ENSMUSG00000090500	17	0	24	0	6	0
ENSMUSG00000009739	2	0	12	0	14	0
ENSMUSG00000000346	4	0	5	0	6	0
ENSMUSG00000062683	14	0	19	0	6	0
ENSMUSG00000000552	7	0	7	0	15	0
ENSMUSG00000000555	34	0	8	0	6	0
ENSMUSG00000022501	4	0	6	0	5	0
ENSMUSG00000085612	6	0	7	0	2	0
ENSMUSG00000116594	74	0	79	0	35	0
ENSMUSG00000021018	14	0	7	0	9	0
ENSMUSG00000022884	6	0	19	0	15	0
ENSMUSG00000045231	5	0	16	0	3	0
ENSMUSG00000090214	35	0	46	0	16	0
ENSMUSG00000075229	1	0	4	0	6	0
ENSMUSG00000002844	6	0	1	0	5	0
ENSMUSG00000116903	18	0	9	0	8	0
ENSMUSG00000022668	10	0	1	0	2	0
ENSMUSG00000030775	41	0	42	0	32	0
ENSMUSG00000033031	9	0	12	0	13	0
ENSMUSG00000022639	41	0	14	0	13	0
ENSMUSG00000022757	11	0	7	0	11	0
ENSMUSG00000022747	44	0	20	0	15	0
ENSMUSG00000116894	15	0	3	0	11	0
ENSMUSG00000097418	36	0	6	0	13	0
ENSMUSG00000022890	16	0	7	0	4	0
ENSMUSG00000008976	11	0	5	0	4	0
ENSMUSG00000114988	14	0	31	0	6	0
ENSMUSG00000022894	20	0	5	0	3	0
ENSMUSG00000025616	14	0	2	0	6	0
ENSMUSG00000022974	41	0	18	0	17	0
ENSMUSG00000022960	428	0	245	0	247	0
ENSMUSG00000087240	257	0	356	0	339	0
ENSMUSG00000022948	4	0	6	0	2	0
ENSMUSG00000116716	12	0	3	0	8	0
ENSMUSG00000040681	21	0	26	0	21	0
ENSMUSG00000045275	3	0	8	0	7	0
ENSMUSG00000050088	23	0	13	0	32	0
ENSMUSG00000023883	110	0	46	0	41	0
ENSMUSG00000116718	27	0	9	0	3	0
ENSMUSG00000054142	27	0	4	0	6	0
ENSMUSG00000097781	2	0	16	0	5	0
ENSMUSG00000044533	11	0	7	0	9	0
ENSMUSG00000015120	17	0	39	0	26	0
ENSMUSG00000118135	20	0	43	0	73	0
ENSMUSG00000084862	1	0	4	0	7	0
ENSMUSG00000036775	5	0	3	0	5	0
ENSMUSG00000052146	3	0	19	0	12	0
ENSMUSG00000071172	1	0	19	0	5	0
ENSMUSG00000023067	8	0	12	0	8	0
ENSMUSG00000061613	16	0	31	0	28	0
ENSMUSG00000048440	19	0	12	0	7	0
ENSMUSG00000008668	4	0	13	0	19	0
ENSMUSG00000092550	15	0	4	0	12	0
ENSMUSG00000092176	11	0	1	0	17	0
ENSMUSG00000092203	5	0	5	0	11	0
ENSMUSG00000007041	16	0	6	0	12	0
ENSMUSG00000019432	1	0	10	0	9	0
ENSMUSG00000039518	4	0	18	0	0	0
ENSMUSG00000003534	14	0	17	0	19	0
ENSMUSG00000084998	22	0	21	0	17	0
ENSMUSG00000089849	5	0	12	0	0	0
ENSMUSG00000023935	19	0	5	0	10	0
ENSMUSG00000023944	6	0	10	0	21	0
ENSMUSG00000086472	10	0	8	0	10	0
ENSMUSG00000023971	8	0	12	0	10	0
ENSMUSG00000002769	19	0	16	0	14	0
ENSMUSG00000034729	10	0	10	0	1	0
ENSMUSG00000023945	5	0	10	0	0	0
ENSMUSG00000001229	0	0	8	0	7	0
ENSMUSG00000057863	13	0	7	0	12	0
ENSMUSG00000079414	31	0	15	0	13	0
ENSMUSG00000086594	2	0	11	0	7	0
ENSMUSG00000035842	5	0	10	0	23	0
ENSMUSG00000023460	48	0	42	0	43	0
ENSMUSG00000097282	6	0	10	0	6	0
ENSMUSG00000041057	25	0	6	0	20	0
ENSMUSG00000039770	37	0	6	0	8	0
ENSMUSG00000117441	0	0	15	0	13	0
ENSMUSG00000056121	144	0	77	0	25	0
ENSMUSG00000024087	17	0	11	0	6	0
ENSMUSG00000024095	27	0	13	0	26	0
ENSMUSG00000024246	19	0	12	0	9	0
ENSMUSG00000117413	18	0	5	0	8	0
ENSMUSG00000117422	5	0	13	0	2	0
ENSMUSG00000037104	19	0	14	0	7	0
ENSMUSG00000036438	32	0	10	0	15	0
ENSMUSG00000087425	21	0	7	0	2	0
ENSMUSG00000117417	15	0	7	0	0	0
ENSMUSG00000085595	20	0	5	0	22	0
ENSMUSG00000087590	10	0	6	0	6	0
ENSMUSG00000117840	2	0	5	0	7	0
ENSMUSG00000006050	4	0	4	0	4	0
ENSMUSG00000024487	35	0	24	0	18	0
ENSMUSG00000071855	13	0	17	0	7	0
ENSMUSG00000097707	5	0	8	0	13	0
ENSMUSG00000008301	1	0	1	0	12	0
ENSMUSG00000098098	13	0	16	0	11	0
ENSMUSG00000098702	15	0	28	0	24	0
ENSMUSG00000062526	30	0	8	0	8	0
ENSMUSG00000009535	19	0	9	0	6	0
ENSMUSG00000117732	269	0	149	0	118	0
ENSMUSG00000041840	4	0	3	0	7	0
ENSMUSG00000034006	16	0	8	0	4	0
ENSMUSG00000049090	11	0	0	0	5	0
ENSMUSG00000024644	10	0	3	0	13	0
ENSMUSG00000097404	1	0	7	0	4	0
ENSMUSG00000118346	5	0	13	0	7	0
ENSMUSG00000048292	18	0	8	0	0	0
ENSMUSG00000033053	6	0	2	0	4	0
ENSMUSG00000093772	19	0	48	0	37	0
ENSMUSG00000118251	12	0	19	0	14	0
ENSMUSG00000035783	71	0	70	0	47	0
ENSMUSG00000024803	14	0	0	0	11	0
ENSMUSG00000024989	9	0	3	0	5	0
ENSMUSG00000057506	14	0	10	0	11	0
ENSMUSG00000025209	14	0	14	0	13	0
ENSMUSG00000087367	194	0	146	0	170	0
ENSMUSG00000086816	6	0	9	0	10	0
ENSMUSG00000037126	20	0	5	0	5	0
ENSMUSG00000025024	11	0	0	0	8	0
ENSMUSG00000025086	0	0	27	0	16	0
ENSMUSG00000025094	9	0	3	0	9	0
ENSMUSG00000057858	16	0	6	0	0	0
