# Supplementary material for: Allele-specific differential regulation of monoallelically expressed autosomal genes in the cardiac lineage
Source: Nat Commun. 2022 Oct 10;13:5984. doi: 10.1038/s41467-022-33722-x (PMC9550772; doi:10.1038/s41467-022-33722-x)
Supplement: Supplementary file 13 — Source Data [file 41467_2022_33722_MOESM13_ESM.zip › Source Data 8.txt]

Gene	File1B	File1C	File2B	File2C	File3B	File3C
ENSMUSG00000041872	0	79	0	159	0	263
ENSMUSG00000026117	0	99	0	34	0	44
ENSMUSG00000026062	0	12	0	16	0	3
ENSMUSG00000026049	0	21	0	41	0	22
ENSMUSG00000026104	0	320	0	170	0	127
ENSMUSG00000097519	0	25	0	23	0	22
ENSMUSG00000047528	0	29	0	27	0	12
ENSMUSG00000072295	0	53	0	21	0	40
ENSMUSG00000025963	0	11	0	11	0	19
ENSMUSG00000087213	0	46	0	43	0	32
ENSMUSG00000026188	0	16	0	10	0	12
ENSMUSG00000026205	0	55	0	75	0	68
ENSMUSG00000086053	0	21	0	41	0	19
ENSMUSG00000043230	0	18	0	3	0	9
ENSMUSG00000026226	0	52	0	23	0	39
ENSMUSG00000026247	0	18	0	11	0	8
ENSMUSG00000090171	0	11	0	24	0	30
ENSMUSG00000099938	0	27	0	15	0	16
ENSMUSG00000100850	0	31	0	37	0	15
ENSMUSG00000026304	0	18	0	5	0	13
ENSMUSG00000049515	0	3	0	17	0	15
ENSMUSG00000101995	0	3	0	10	0	12
ENSMUSG00000026271	0	101	0	59	0	55
ENSMUSG00000034107	0	10	0	9	0	12
ENSMUSG00000026333	0	45	0	19	0	20
ENSMUSG00000101583	0	11	0	15	0	14
ENSMUSG00000036962	0	199	0	90	0	41
ENSMUSG00000026387	0	651	0	512	0	502
ENSMUSG00000042268	0	29	0	26	0	12
ENSMUSG00000013275	0	135	0	119	0	137
ENSMUSG00000026458	0	138	0	143	0	123
ENSMUSG00000033849	0	14	0	17	0	30
ENSMUSG00000097754	0	13	0	18	0	43
ENSMUSG00000006007	0	11	0	6	0	12
ENSMUSG00000100954	0	14	0	18	0	8
ENSMUSG00000026602	0	77	0	38	0	56
ENSMUSG00000101768	0	36	0	25	0	30
ENSMUSG00000026580	0	109	0	69	0	76
ENSMUSG00000090081	0	9	0	12	0	5
ENSMUSG00000086593	0	160	0	85	0	101
ENSMUSG00000026579	0	42	0	21	0	50
ENSMUSG00000026578	0	13	0	10	0	18
ENSMUSG00000026656	0	7	0	10	0	7
ENSMUSG00000005674	0	18	0	27	0	20
ENSMUSG00000006411	0	16	0	8	0	11
ENSMUSG00000044708	0	3	0	15	0	8
ENSMUSG00000103156	0	4	0	38	0	36
ENSMUSG00000038768	0	38	0	23	0	23
ENSMUSG00000079164	0	64	0	36	0	36
ENSMUSG00000092578	0	72	0	57	0	66
ENSMUSG00000103799	0	18	0	12	0	14
ENSMUSG00000103690	0	86	0	58	0	58
ENSMUSG00000103114	0	5	0	39	0	43
ENSMUSG00000026974	0	52	0	103	0	88
ENSMUSG00000036731	0	20	0	10	0	20
ENSMUSG00000048707	0	4	0	7	0	8
ENSMUSG00000026926	0	9	0	8	0	7
ENSMUSG00000014852	0	58	0	141	0	76
ENSMUSG00000000889	0	6	0	25	0	2
ENSMUSG00000075425	0	5	0	7	0	12
ENSMUSG00000039686	0	8	0	7	0	7
ENSMUSG00000085491	0	17	0	8	0	12
ENSMUSG00000087269	0	23	0	13	0	16
ENSMUSG00000026814	0	16	0	17	0	19
ENSMUSG00000059013	0	22	0	30	0	38
ENSMUSG00000009551	0	25	0	22	0	27
ENSMUSG00000035875	0	9	0	2	0	14
ENSMUSG00000079421	0	6	0	10	0	10
ENSMUSG00000026890	0	145	0	56	0	98
ENSMUSG00000049018	0	6	0	6	0	8
ENSMUSG00000026751	0	31	0	26	0	62
ENSMUSG00000049744	0	6	0	6	0	10
ENSMUSG00000086447	0	61	0	23	0	20
ENSMUSG00000026904	0	7	0	2	0	13
ENSMUSG00000027086	0	91	0	85	0	111
ENSMUSG00000087570	0	8	0	7	0	5
ENSMUSG00000027107	0	9	0	16	0	10
ENSMUSG00000075267	0	35	0	13	0	12
ENSMUSG00000027004	0	11	0	3	0	5
ENSMUSG00000059588	0	57	0	9	0	38
ENSMUSG00000027072	0	20	0	38	0	76
ENSMUSG00000027223	0	29	0	39	0	22
ENSMUSG00000032698	0	17	0	5	0	12
ENSMUSG00000086735	0	6	0	6	0	4
ENSMUSG00000103266	0	13	0	14	0	11
ENSMUSG00000045838	0	20	0	66	0	70
ENSMUSG00000068580	0	9	0	15	0	4
ENSMUSG00000027317	0	60	0	42	0	49
ENSMUSG00000070719	0	20	0	18	0	23
ENSMUSG00000046971	0	9	0	17	0	8
ENSMUSG00000079103	0	13	0	15	0	14
ENSMUSG00000000308	0	13	0	10	0	9
ENSMUSG00000033498	0	291	0	166	0	117
ENSMUSG00000074812	0	19	0	47	0	20
ENSMUSG00000037703	0	8	0	29	0	5
ENSMUSG00000068290	0	7	0	6	0	10
ENSMUSG00000074796	0	10	0	7	0	12
ENSMUSG00000037523	0	184	0	251	0	314
ENSMUSG00000027345	0	77	0	24	0	22
ENSMUSG00000086250	0	17	0	14	0	10
ENSMUSG00000074783	0	9	0	14	0	6
ENSMUSG00000027350	0	5	0	6	0	16
ENSMUSG00000027261	0	109	0	85	0	98
ENSMUSG00000074758	0	51	0	34	0	48
ENSMUSG00000087495	0	20	0	48	0	27
ENSMUSG00000086659	0	279	0	133	0	185
ENSMUSG00000027457	0	36	0	23	0	39
ENSMUSG00000050645	0	29	0	28	0	27
ENSMUSG00000062124	0	64	0	21	0	19
ENSMUSG00000082079	0	140	0	155	0	150
ENSMUSG00000027597	0	21	0	8	0	10
ENSMUSG00000087254	0	9	0	19	0	14
ENSMUSG00000086529	0	10	0	13	0	2
ENSMUSG00000013338	0	162	0	97	0	107
ENSMUSG00000037843	0	10	0	14	0	13
ENSMUSG00000052922	0	19	0	24	0	37
ENSMUSG00000067745	0	9	0	2	0	12
ENSMUSG00000078949	0	12	0	5	0	14
ENSMUSG00000017000	0	46	0	50	0	48
ENSMUSG00000016995	0	18	0	36	0	26
ENSMUSG00000067704	0	6	0	12	0	28
ENSMUSG00000076434	0	58	0	44	0	47
ENSMUSG00000085151	0	21	0	17	0	38
ENSMUSG00000085596	0	21	0	3	0	4
ENSMUSG00000013523	0	44	0	43	0	39
ENSMUSG00000086970	0	8	0	17	0	4
ENSMUSG00000085905	0	3	0	17	0	8
ENSMUSG00000074570	0	22	0	11	0	20
ENSMUSG00000070495	0	512	0	584	0	373
ENSMUSG00000087382	0	342	0	354	0	239
ENSMUSG00000027513	0	9	0	9	0	7
ENSMUSG00000074555	0	44	0	31	0	75
ENSMUSG00000039086	0	39	0	75	0	75
ENSMUSG00000038963	0	7	0	23	0	15
ENSMUSG00000027568	0	48	0	25	0	17
ENSMUSG00000085728	0	6	0	2	0	12
ENSMUSG00000038751	0	2	0	10	0	12
ENSMUSG00000027580	0	8	0	8	0	9
ENSMUSG00000050192	0	22	0	12	0	14
ENSMUSG00000102544	0	27	0	31	0	25
ENSMUSG00000104161	0	27	0	15	0	6
ENSMUSG00000027796	0	47	0	72	0	87
ENSMUSG00000097339	0	35	0	33	0	42
ENSMUSG00000028008	0	20	0	9	0	6
ENSMUSG00000004892	0	6	0	4	0	12
ENSMUSG00000096935	0	0	0	19	0	56
ENSMUSG00000028051	0	70	0	66	0	54
ENSMUSG00000028049	0	16	0	14	0	5
ENSMUSG00000027954	0	8	0	14	0	12
ENSMUSG00000042672	0	324	0	431	0	521
ENSMUSG00000028042	0	197	0	249	0	102
ENSMUSG00000027944	0	4	0	9	0	12
ENSMUSG00000027938	0	10	0	10	0	13
ENSMUSG00000028150	0	100	0	153	0	154
ENSMUSG00000038777	0	42	0	13	0	28
ENSMUSG00000105734	0	12	0	4	0	3
ENSMUSG00000038543	0	34	0	90	0	159
ENSMUSG00000015943	0	25	0	31	0	44
ENSMUSG00000086556	0	16	0	12	0	4
ENSMUSG00000038304	0	4	0	10	0	15
ENSMUSG00000028088	0	15	0	12	0	16
ENSMUSG00000086564	0	2	0	11	0	12
ENSMUSG00000027854	0	130	0	52	0	54
ENSMUSG00000027843	0	21	0	12	0	9
ENSMUSG00000105195	0	333	0	250	0	238
ENSMUSG00000055865	0	58	0	38	0	89
ENSMUSG00000000562	0	1289	0	741	0	862
ENSMUSG00000074344	0	1297	0	741	0	864
ENSMUSG00000046213	0	196	0	166	0	139
ENSMUSG00000106426	0	11	0	9	0	5
ENSMUSG00000027890	0	22	0	8	0	20
ENSMUSG00000085318	0	10	0	21	0	6
ENSMUSG00000068745	0	13	0	21	0	16
ENSMUSG00000049565	0	4	0	2	0	15
ENSMUSG00000045662	0	25	0	19	0	9
ENSMUSG00000027880	0	233	0	47	0	59
ENSMUSG00000074248	0	208	0	322	0	275
ENSMUSG00000104554	0	25	0	15	0	21
ENSMUSG00000028116	0	14	0	23	0	11
ENSMUSG00000104531	0	5	0	22	0	27
ENSMUSG00000093865	0	5	0	7	0	4
ENSMUSG00000028010	0	129	0	32	0	42
ENSMUSG00000019232	0	95	0	84	0	76
ENSMUSG00000040969	0	11	0	12	0	17
ENSMUSG00000049349	0	103	0	53	0	55
ENSMUSG00000040253	0	76	0	50	0	17
ENSMUSG00000043020	0	4	0	8	0	12
ENSMUSG00000028177	0	15	0	17	0	17
ENSMUSG00000028234	0	50	0	83	0	68
ENSMUSG00000051279	0	25	0	0	0	7
ENSMUSG00000055963	0	13	0	12	0	2
ENSMUSG00000028223	0	41	0	22	0	34
ENSMUSG00000054679	0	28	0	12	0	12
ENSMUSG00000044288	0	10	0	3	0	9
ENSMUSG00000028415	0	45	0	28	0	40
ENSMUSG00000028444	0	149	0	130	0	135
ENSMUSG00000028453	0	166	0	171	0	182
ENSMUSG00000039653	0	9	0	7	0	7
ENSMUSG00000038630	0	4	0	9	0	16
ENSMUSG00000039158	0	15	0	9	0	36
ENSMUSG00000039105	0	7	0	12	0	10
ENSMUSG00000086321	0	22	0	5	0	22
ENSMUSG00000087592	0	17	0	4	0	13
ENSMUSG00000028492	0	68	0	47	0	79
ENSMUSG00000086251	0	33	0	15	0	9
ENSMUSG00000044125	0	3	0	18	0	36
ENSMUSG00000085933	0	6	0	8	0	3
ENSMUSG00000054362	0	58	0	82	0	74
ENSMUSG00000047636	0	48	0	59	0	39
ENSMUSG00000028612	0	23	0	46	0	33
ENSMUSG00000055198	0	24	0	17	0	8
ENSMUSG00000046861	0	8	0	1	0	15
ENSMUSG00000066060	0	124	0	62	0	146
ENSMUSG00000045268	0	264	0	197	0	148
ENSMUSG00000086443	0	6	0	7	0	6
ENSMUSG00000032744	0	8	0	5	0	6
ENSMUSG00000086275	0	250	0	160	0	129
ENSMUSG00000042763	0	10	0	19	0	15
ENSMUSG00000087011	0	91	0	106	0	109
ENSMUSG00000042380	0	45	0	44	0	26
ENSMUSG00000085701	0	40	0	11	0	20
ENSMUSG00000028785	0	34	0	23	0	40
ENSMUSG00000087416	0	110	0	110	0	85
ENSMUSG00000001334	0	2	0	16	0	22
ENSMUSG00000047945	0	8	0	13	0	9
ENSMUSG00000028782	0	27	0	9	0	16
ENSMUSG00000028776	0	8	0	6	0	21
ENSMUSG00000056529	0	10	0	13	0	9
ENSMUSG00000050966	0	7	0	15	0	5
ENSMUSG00000012123	0	7	0	13	0	7
ENSMUSG00000028834	0	7	0	4	0	6
ENSMUSG00000018983	0	18	0	16	0	24
ENSMUSG00000070687	0	50	0	16	0	7
ENSMUSG00000023433	0	63	0	46	0	70
ENSMUSG00000041399	0	33	0	20	0	24
ENSMUSG00000028755	0	54	0	22	0	11
ENSMUSG00000087045	0	62	0	68	0	75
ENSMUSG00000028976	0	182	0	246	0	287
ENSMUSG00000028972	0	80	0	42	0	62
ENSMUSG00000028943	0	7	0	12	0	10
ENSMUSG00000039883	0	18	0	33	0	26
ENSMUSG00000028978	0	12	0	13	0	12
ENSMUSG00000086769	0	19	0	15	0	14
ENSMUSG00000038199	0	68	0	58	0	58
ENSMUSG00000039106	0	34	0	43	0	79
ENSMUSG00000029175	0	44	0	158	0	183
ENSMUSG00000029161	0	115	0	78	0	82
ENSMUSG00000013622	0	6	0	14	0	7
ENSMUSG00000013629	0	29	0	42	0	43
ENSMUSG00000054252	0	13	0	26	0	43
ENSMUSG00000107287	0	37	0	21	0	42
ENSMUSG00000044716	0	172	0	214	0	150
ENSMUSG00000039563	0	105	0	74	0	111
ENSMUSG00000106741	0	27	0	6	0	10
ENSMUSG00000097825	0	5	0	2	0	23
ENSMUSG00000054892	0	32	0	7	0	22
ENSMUSG00000106968	0	35	0	12	0	25
ENSMUSG00000091204	0	97	0	96	0	128
ENSMUSG00000029248	0	3	0	25	0	8
ENSMUSG00000054537	0	12	0	4	0	8
ENSMUSG00000089851	0	27	0	19	0	17
ENSMUSG00000104937	0	99	0	34	0	38
ENSMUSG00000035020	0	46	0	6	0	1
ENSMUSG00000029403	0	9	0	14	0	19
ENSMUSG00000029384	0	50	0	10	0	15
ENSMUSG00000105850	0	21	0	27	0	36
ENSMUSG00000029335	0	57	0	19	0	32
ENSMUSG00000034528	0	3	0	12	0	4
ENSMUSG00000079065	0	15	0	12	0	22
ENSMUSG00000099061	0	28	0	33	0	33
ENSMUSG00000043410	0	19	0	36	0	68
ENSMUSG00000033615	0	24	0	12	0	5
ENSMUSG00000029343	0	38	0	40	0	41
ENSMUSG00000042184	0	275	0	184	0	167
ENSMUSG00000041827	0	18	0	8	0	4
ENSMUSG00000029524	0	877	0	1014	0	948
ENSMUSG00000032959	0	14	0	18	0	2
ENSMUSG00000029437	0	14	0	18	0	10
ENSMUSG00000029408	0	4	0	8	0	9
ENSMUSG00000034219	0	168	0	184	0	219
ENSMUSG00000034110	0	189	0	180	0	189
ENSMUSG00000042985	0	29	0	18	0	29
ENSMUSG00000004415	0	79	0	93	0	93
ENSMUSG00000097908	0	65	0	24	0	35
ENSMUSG00000001739	0	447	0	144	0	92
ENSMUSG00000075599	0	62	0	52	0	66
ENSMUSG00000079156	0	74	0	80	0	90
ENSMUSG00000075598	0	123	0	218	0	241
ENSMUSG00000029570	0	9	0	31	0	24
ENSMUSG00000090981	0	14	0	12	0	31
ENSMUSG00000029586	0	8	0	7	0	12
ENSMUSG00000039296	0	22	0	21	0	24
ENSMUSG00000010825	0	17	0	8	0	13
ENSMUSG00000106198	0	496	0	363	0	268
ENSMUSG00000029607	0	16	0	3	0	6
ENSMUSG00000043388	0	78	0	81	0	38
ENSMUSG00000061707	0	24	0	21	0	14
ENSMUSG00000061292	0	83	0	68	0	74
ENSMUSG00000075543	0	3	0	14	0	3
ENSMUSG00000042817	0	93	0	39	0	50
ENSMUSG00000106845	0	5	0	5	0	8
ENSMUSG00000029658	0	11	0	32	0	21
ENSMUSG00000106674	0	72	0	99	0	89
ENSMUSG00000056586	0	17	0	8	0	4
ENSMUSG00000029664	0	19	0	24	0	9
ENSMUSG00000046192	0	126	0	175	0	195
ENSMUSG00000086212	0	14	0	5	0	3
ENSMUSG00000079598	0	100	0	81	0	59
ENSMUSG00000061210	0	15	0	2	0	4
ENSMUSG00000107875	0	38	0	54	0	72
ENSMUSG00000042810	0	10	0	22	0	1
ENSMUSG00000029797	0	257	0	137	0	172
ENSMUSG00000086126	0	198	0	257	0	253
ENSMUSG00000005503	0	167	0	263	0	188
ENSMUSG00000056370	0	42	0	22	0	22
ENSMUSG00000050732	0	29	0	5	0	6
ENSMUSG00000056698	0	52	0	54	0	51
ENSMUSG00000101404	0	84	0	123	0	105
ENSMUSG00000107230	0	5	0	14	0	5
ENSMUSG00000057497	0	8	0	13	0	2
ENSMUSG00000048206	0	13	0	9	0	9
ENSMUSG00000107732	0	129	0	84	0	56
ENSMUSG00000107622	0	62	0	43	0	42
ENSMUSG00000056643	0	9	0	7	0	12
ENSMUSG00000030093	0	29	0	17	0	29
ENSMUSG00000034037	0	19	0	22	0	15
ENSMUSG00000005364	0	39	0	18	0	38
ENSMUSG00000034639	0	9	0	4	0	8
ENSMUSG00000049112	0	3	0	23	0	9
ENSMUSG00000042873	0	5	0	6	0	13
ENSMUSG00000107704	0	12	0	22	0	44
ENSMUSG00000107933	0	42	0	37	0	73
ENSMUSG00000030116	0	15	0	29	0	45
ENSMUSG00000040627	0	14	0	20	0	22
ENSMUSG00000046323	0	5	0	9	0	15
ENSMUSG00000079343	0	72	0	56	0	77
ENSMUSG00000092482	0	10	0	12	0	6
ENSMUSG00000038429	0	71	0	101	0	112
ENSMUSG00000067714	0	31	0	26	0	25
ENSMUSG00000030200	0	10	0	9	0	3
ENSMUSG00000107767	0	3	0	9	0	6
ENSMUSG00000032718	0	40	0	14	0	67
ENSMUSG00000003031	0	8	0	5	0	5
ENSMUSG00000107730	0	31	0	35	0	38
ENSMUSG00000107702	0	4	0	4	0	11
ENSMUSG00000042638	0	509	0	617	0	397
ENSMUSG00000047515	0	25	0	15	0	8
ENSMUSG00000044378	0	18	0	46	0	28
ENSMUSG00000041681	0	178	0	133	0	120
ENSMUSG00000030249	0	199	0	144	0	199
ENSMUSG00000030279	0	51	0	40	0	18
ENSMUSG00000030263	0	1841	0	2204	0	2206
ENSMUSG00000030292	0	12	0	6	0	9
ENSMUSG00000084909	0	27	0	23	0	21
ENSMUSG00000035279	0	7	0	4	0	14
ENSMUSG00000030435	0	204	0	235	0	272
ENSMUSG00000054893	0	11	0	3	0	5
ENSMUSG00000060397	0	14	0	12	0	18
ENSMUSG00000004500	0	11	0	14	0	21
ENSMUSG00000117853	0	12	0	1	0	16
ENSMUSG00000041560	0	224	0	163	0	97
ENSMUSG00000078796	0	17	0	11	0	8
ENSMUSG00000074361	0	30	0	4	0	2
ENSMUSG00000043017	0	12	0	29	0	13
ENSMUSG00000086533	0	2	0	6	0	10
ENSMUSG00000002985	0	3	0	19	0	6
ENSMUSG00000011349	0	19	0	13	0	14
ENSMUSG00000040907	0	16	0	11	0	25
ENSMUSG00000063439	0	19	0	12	0	11
ENSMUSG00000040583	0	26	0	4	0	7
ENSMUSG00000078787	0	29	0	48	0	39
ENSMUSG00000061479	0	13	0	12	0	6
ENSMUSG00000002409	0	5	0	5	0	8
ENSMUSG00000003436	0	13	0	28	0	37
ENSMUSG00000030589	0	25	0	12	0	17
ENSMUSG00000037239	0	41	0	17	0	25
ENSMUSG00000046410	0	60	0	73	0	61
ENSMUSG00000046185	0	10	0	9	0	9
ENSMUSG00000013928	0	13	0	19	0	36
ENSMUSG00000036931	0	7	0	21	0	3
ENSMUSG00000036882	0	4	0	3	0	13
ENSMUSG00000006307	0	6	0	5	0	15
ENSMUSG00000006313	0	7	0	6	0	3
ENSMUSG00000036733	0	4	0	8	0	21
ENSMUSG00000005553	0	21	0	34	0	32
ENSMUSG00000001249	0	28	0	26	0	24
ENSMUSG00000019194	0	6	0	11	0	18
ENSMUSG00000078752	0	9	0	3	0	9
ENSMUSG00000099715	0	13	0	17	0	16
ENSMUSG00000093639	0	49	0	48	0	39
ENSMUSG00000056592	0	67	0	41	0	39
ENSMUSG00000030474	0	42	0	37	0	34
ENSMUSG00000048012	0	9	0	7	0	3
ENSMUSG00000011096	0	10	0	15	0	7
ENSMUSG00000038292	0	15	0	11	0	15
ENSMUSG00000030792	0	57	0	73	0	107
ENSMUSG00000038201	0	5	0	4	0	10
ENSMUSG00000011382	0	52	0	54	0	38
ENSMUSG00000110144	0	9	0	22	0	12
ENSMUSG00000040364	0	22	0	21	0	29
ENSMUSG00000051504	0	10	0	9	0	16
ENSMUSG00000030607	0	1131	0	620	0	519
ENSMUSG00000047084	0	9	0	15	0	12
ENSMUSG00000108868	0	6	0	10	0	7
ENSMUSG00000038570	0	7	0	10	0	6
ENSMUSG00000109450	0	34	0	25	0	17
ENSMUSG00000109311	0	19	0	14	0	17
ENSMUSG00000039391	0	33	0	84	0	61
ENSMUSG00000051727	0	6	0	6	0	6
ENSMUSG00000055446	0	6	0	18	0	12
ENSMUSG00000030747	0	117	0	38	0	47
ENSMUSG00000030732	0	21	0	80	0	122
ENSMUSG00000032942	0	57	0	96	0	56
ENSMUSG00000008318	0	3	0	9	0	5
ENSMUSG00000030996	0	16	0	4	0	5
ENSMUSG00000044824	0	6	0	8	0	7
ENSMUSG00000044265	0	26	0	25	0	12
ENSMUSG00000044899	0	24	0	4	0	10
ENSMUSG00000047794	0	41	0	11	0	70
ENSMUSG00000048236	0	43	0	58	0	36
ENSMUSG00000066240	0	505	0	570	0	565
ENSMUSG00000031028	0	20	0	27	0	28
ENSMUSG00000007279	0	107	0	85	0	62
ENSMUSG00000030670	0	24	0	39	0	9
ENSMUSG00000109093	0	48	0	70	0	78
ENSMUSG00000047026	0	12	0	28	0	25
ENSMUSG00000030748	0	168	0	110	0	84
ENSMUSG00000030724	0	9	0	21	0	20
ENSMUSG00000059772	0	15	0	17	0	7
ENSMUSG00000042675	0	23	0	38	0	35
ENSMUSG00000030674	0	43	0	23	0	50
ENSMUSG00000042462	0	7	0	4	0	6
ENSMUSG00000053877	0	10	0	5	0	15
ENSMUSG00000030815	0	4	0	8	0	6
ENSMUSG00000108815	0	24	0	41	0	36
ENSMUSG00000030806	0	144	0	166	0	162
ENSMUSG00000030802	0	17	0	6	0	6
ENSMUSG00000030789	0	3	0	16	0	12
ENSMUSG00000040205	0	2	0	11	0	9
ENSMUSG00000030976	0	29	0	14	0	17
ENSMUSG00000025479	0	79	0	64	0	81
ENSMUSG00000099590	0	8	0	17	0	4
ENSMUSG00000025482	0	20	0	33	0	29
ENSMUSG00000025494	0	38	0	33	0	38
ENSMUSG00000025504	0	175	0	215	0	121
ENSMUSG00000109936	0	56	0	48	0	27
ENSMUSG00000031097	0	19	0	15	0	15
ENSMUSG00000009248	0	191	0	70	0	84
ENSMUSG00000031074	0	29	0	37	0	43
ENSMUSG00000087687	0	12	0	20	0	29
ENSMUSG00000011837	0	10	0	17	0	12
ENSMUSG00000040467	0	132	0	60	0	129
ENSMUSG00000040396	0	162	0	84	0	48
ENSMUSG00000031497	0	9	0	3	0	5
ENSMUSG00000045969	0	11	0	8	0	22
ENSMUSG00000031481	0	14	0	25	0	63
ENSMUSG00000031535	0	37	0	23	0	29
ENSMUSG00000109603	0	10	0	9	0	9
ENSMUSG00000085672	0	34	0	15	0	36
ENSMUSG00000079057	0	34	0	43	0	51
ENSMUSG00000071103	0	81	0	79	0	96
ENSMUSG00000110362	0	119	0	94	0	65
ENSMUSG00000031610	0	15	0	29	0	78
ENSMUSG00000110368	0	4	0	4	0	14
ENSMUSG00000089995	0	27	0	36	0	36
ENSMUSG00000007594	0	17	0	8	0	16
ENSMUSG00000058301	0	5	0	14	0	10
ENSMUSG00000035964	0	8	0	15	0	20
ENSMUSG00000019428	0	6	0	7	0	5
ENSMUSG00000095026	0	106	0	49	0	48
ENSMUSG00000031842	0	42	0	61	0	80
ENSMUSG00000002908	0	426	0	597	0	746
ENSMUSG00000031808	0	90	0	101	0	97
ENSMUSG00000061561	0	39	0	52	0	34
ENSMUSG00000046881	0	2013	0	1729	0	1941
ENSMUSG00000074240	0	120	0	118	0	146
ENSMUSG00000109583	0	5	0	17	0	19
ENSMUSG00000097174	0	5	0	9	0	5
ENSMUSG00000042353	0	80	0	82	0	85
ENSMUSG00000019433	0	2	0	7	0	13
ENSMUSG00000096943	0	14	0	27	0	60
ENSMUSG00000045232	0	9	0	7	0	8
ENSMUSG00000033751	0	9	0	19	0	10
ENSMUSG00000052456	0	4	0	5	0	15
ENSMUSG00000055994	0	26	0	8	0	12
ENSMUSG00000031766	0	42	0	72	0	54
ENSMUSG00000031789	0	5	0	16	0	15
ENSMUSG00000031790	0	61	0	45	0	39
ENSMUSG00000074127	0	5	0	5	0	20
ENSMUSG00000031876	0	15	0	6	0	22
ENSMUSG00000054320	0	73	0	70	0	81
ENSMUSG00000054069	0	306	0	264	0	265
ENSMUSG00000031727	0	39	0	49	0	71
ENSMUSG00000031750	0	48	0	34	0	56
ENSMUSG00000033732	0	6	0	2	0	14
ENSMUSG00000003316	0	26	0	10	0	28
ENSMUSG00000033579	0	22	0	20	0	12
ENSMUSG00000031953	0	26	0	33	0	32
ENSMUSG00000031952	0	14	0	7	0	41
ENSMUSG00000031845	0	53	0	34	0	40
ENSMUSG00000110470	0	4	0	7	0	5
ENSMUSG00000074063	0	14	0	8	0	17
ENSMUSG00000023336	0	76	0	41	0	37
ENSMUSG00000031821	0	25	0	19	0	22
ENSMUSG00000097773	0	296	0	341	0	257
ENSMUSG00000025317	0	39	0	24	0	42
ENSMUSG00000109957	0	333	0	397	0	265
ENSMUSG00000015016	0	357	0	347	0	451
ENSMUSG00000000739	0	34	0	36	0	63
ENSMUSG00000031853	0	2	0	23	0	43
ENSMUSG00000110498	0	215	0	60	0	124
ENSMUSG00000078840	0	3	0	16	0	16
ENSMUSG00000053914	0	42	0	54	0	52
ENSMUSG00000051118	0	17	0	9	0	19
ENSMUSG00000079681	0	18	0	35	0	33
ENSMUSG00000097665	0	11	0	12	0	8
ENSMUSG00000019066	0	20	0	11	0	14
ENSMUSG00000039632	0	159	0	182	0	148
ENSMUSG00000111109	0	42	0	18	0	45
ENSMUSG00000111655	0	20	0	21	0	17
ENSMUSG00000098304	0	11	0	13	0	12
ENSMUSG00000056961	0	29	0	39	0	6
ENSMUSG00000110937	0	39	0	28	0	23
ENSMUSG00000092258	0	8	0	1	0	13
ENSMUSG00000032109	0	12	0	11	0	20
ENSMUSG00000032120	0	6	0	18	0	4
ENSMUSG00000063382	0	31	0	18	0	16
ENSMUSG00000032092	0	47	0	20	0	7
ENSMUSG00000032079	0	10	0	7	0	8
ENSMUSG00000039016	0	6	0	8	0	10
ENSMUSG00000032062	0	5	0	4	0	8
ENSMUSG00000111357	0	21	0	24	0	39
ENSMUSG00000037493	0	16	0	6	0	34
ENSMUSG00000035594	0	14	0	3	0	12
ENSMUSG00000045620	0	14	0	36	0	23
ENSMUSG00000032327	0	11	0	33	0	4
ENSMUSG00000037206	0	262	0	202	0	222
ENSMUSG00000066607	0	21	0	29	0	16
ENSMUSG00000041696	0	18	0	15	0	14
ENSMUSG00000066510	0	34	0	21	0	8
ENSMUSG00000050503	0	8	0	4	0	12
ENSMUSG00000032375	0	11	0	3	0	7
ENSMUSG00000099190	0	7	0	6	0	10
ENSMUSG00000032186	0	34	0	56	0	112
ENSMUSG00000111225	0	22	0	15	0	18
ENSMUSG00000034898	0	6	0	7	0	14
ENSMUSG00000095654	0	19	0	6	0	11
ENSMUSG00000085430	0	119	0	75	0	55
ENSMUSG00000020258	0	4	0	5	0	12
ENSMUSG00000053716	0	5	0	5	0	9
ENSMUSG00000010045	0	309	0	317	0	342
ENSMUSG00000010064	0	236	0	141	0	168
ENSMUSG00000034837	0	24	0	14	0	11
ENSMUSG00000034684	0	47	0	39	0	50
ENSMUSG00000032591	0	6	0	5	0	5
ENSMUSG00000032609	0	25	0	19	0	38
ENSMUSG00000025647	0	17	0	37	0	17
ENSMUSG00000032493	0	5	0	4	0	17
ENSMUSG00000048752	0	63	0	125	0	221
ENSMUSG00000010651	0	80	0	34	0	52
ENSMUSG00000032514	0	34	0	13	0	13
ENSMUSG00000111094	0	1263	0	716	0	873
ENSMUSG00000111445	0	319	0	274	0	316
ENSMUSG00000032530	0	126	0	121	0	118
ENSMUSG00000032528	0	177	0	116	0	199
ENSMUSG00000019808	0	0	0	11	0	13
ENSMUSG00000051354	0	41	0	12	0	13
ENSMUSG00000111195	0	7	0	5	0	11
ENSMUSG00000046031	0	37	0	5	0	7
ENSMUSG00000038160	0	21	0	11	0	11
ENSMUSG00000038624	0	480	0	237	0	293
ENSMUSG00000112835	0	14	0	5	0	12
ENSMUSG00000097370	0	264	0	218	0	210
ENSMUSG00000009654	0	7	0	17	0	11
ENSMUSG00000093573	0	22	0	23	0	31
ENSMUSG00000020090	0	13	0	24	0	50
ENSMUSG00000037031	0	50	0	66	0	44
ENSMUSG00000020081	0	8	0	5	0	10
ENSMUSG00000020077	0	45	0	31	0	17
ENSMUSG00000085372	0	12	0	2	0	6
ENSMUSG00000112032	0	7	0	42	0	9
ENSMUSG00000112366	0	79	0	34	0	82
ENSMUSG00000112813	0	5	0	5	0	9
ENSMUSG00000112126	0	8	0	10	0	15
ENSMUSG00000040009	0	2	0	7	0	15
ENSMUSG00000006345	0	41	0	27	0	7
ENSMUSG00000033105	0	4	0	25	0	16
ENSMUSG00000112773	0	55	0	39	0	82
ENSMUSG00000074919	0	5	0	5	0	7
ENSMUSG00000009292	0	77	0	95	0	142
ENSMUSG00000112662	0	26	0	27	0	14
ENSMUSG00000112732	0	156	0	61	0	47
ENSMUSG00000046493	0	7	0	4	0	10
ENSMUSG00000091381	0	25	0	17	0	22
ENSMUSG00000020312	0	126	0	133	0	113
ENSMUSG00000035963	0	84	0	61	0	59
ENSMUSG00000020308	0	20	0	32	0	11
ENSMUSG00000013833	0	57	0	43	0	55
ENSMUSG00000035781	0	27	0	12	0	10
ENSMUSG00000019564	0	858	0	753	0	647
ENSMUSG00000035745	0	91	0	175	0	144
ENSMUSG00000003070	0	66	0	123	0	101
ENSMUSG00000035504	0	87	0	96	0	70
ENSMUSG00000045518	0	7	0	10	0	6
ENSMUSG00000035397	0	11	0	4	0	14
ENSMUSG00000075558	0	86	0	41	0	47
ENSMUSG00000051067	0	120	0	189	0	170
ENSMUSG00000035041	0	25	0	16	0	22
ENSMUSG00000034818	0	14	0	14	0	22
ENSMUSG00000054452	0	2	0	8	0	11
ENSMUSG00000034771	0	6	0	9	0	9
ENSMUSG00000044581	0	12	0	16	0	16
ENSMUSG00000020034	0	14	0	11	0	6
ENSMUSG00000050108	0	9	0	21	0	32
ENSMUSG00000112666	0	11	0	7	0	12
ENSMUSG00000004359	0	21	0	19	0	31
ENSMUSG00000097383	0	13	0	4	0	10
ENSMUSG00000020017	0	31	0	40	0	40
ENSMUSG00000036168	0	9	0	4	0	8
ENSMUSG00000097766	0	21	0	33	0	42
ENSMUSG00000112354	0	132	0	107	0	124
ENSMUSG00000112485	0	13	0	18	0	2
ENSMUSG00000112722	0	451	0	400	0	312
ENSMUSG00000069516	0	16	0	11	0	9
ENSMUSG00000100558	0	33	0	36	0	10
ENSMUSG00000111907	0	23	0	14	0	12
ENSMUSG00000044544	0	40	0	29	0	13
ENSMUSG00000047642	0	107	0	88	0	75
ENSMUSG00000112639	0	18	0	4	0	9
ENSMUSG00000025422	0	91	0	100	0	55
ENSMUSG00000025389	0	110	0	103	0	93
ENSMUSG00000018166	0	40	0	50	0	57
ENSMUSG00000025358	0	8	0	18	0	8
ENSMUSG00000020430	0	45	0	38	0	64
ENSMUSG00000034394	0	5	0	5	0	6
ENSMUSG00000059534	0	89	0	84	0	81
ENSMUSG00000020407	0	3	0	28	0	42
ENSMUSG00000020279	0	18	0	12	0	5
ENSMUSG00000020282	0	30	0	28	0	41
ENSMUSG00000086686	0	108	0	56	0	35
ENSMUSG00000020401	0	25	0	30	0	26
ENSMUSG00000040283	0	44	0	37	0	24
ENSMUSG00000000617	0	19	0	25	0	23
ENSMUSG00000061469	0	3	0	14	0	6
ENSMUSG00000020332	0	17	0	4	0	17
ENSMUSG00000049588	0	436	0	459	0	452
ENSMUSG00000084980	0	16	0	10	0	6
ENSMUSG00000020490	0	5	0	3	0	13
ENSMUSG00000049287	0	54	0	68	0	73
ENSMUSG00000042678	0	36	0	62	0	40
ENSMUSG00000004837	0	12	0	9	0	2
ENSMUSG00000018500	0	14	0	3	0	6
ENSMUSG00000090173	0	95	0	41	0	56
ENSMUSG00000042189	0	140	0	72	0	58
ENSMUSG00000055134	0	32	0	42	0	28
ENSMUSG00000052921	0	4	0	7	0	17
ENSMUSG00000005202	0	91	0	94	0	100
ENSMUSG00000018750	0	5	0	5	0	25
ENSMUSG00000042826	0	47	0	43	0	27
ENSMUSG00000018554	0	10	0	12	0	8
ENSMUSG00000018566	0	100	0	94	0	66
ENSMUSG00000018559	0	21	0	4	0	22
ENSMUSG00000000318	0	10	0	7	0	7
ENSMUSG00000018919	0	21	0	13	0	11
ENSMUSG00000014609	0	5	0	5	0	9
ENSMUSG00000057135	0	25	0	9	0	34
ENSMUSG00000045667	0	24	0	11	0	32
ENSMUSG00000020741	0	59	0	25	0	24
ENSMUSG00000045374	0	15	0	21	0	15
ENSMUSG00000001095	0	15	0	27	0	21
ENSMUSG00000020829	0	468	0	332	0	308
ENSMUSG00000017692	0	30	0	32	0	19
ENSMUSG00000082101	0	15	0	7	0	5
ENSMUSG00000069792	0	5	0	6	0	5
ENSMUSG00000020679	0	172	0	197	0	162
ENSMUSG00000085872	0	1	0	10	0	9
ENSMUSG00000060787	0	68	0	37	0	72
ENSMUSG00000000278	0	30	0	32	0	39
ENSMUSG00000020866	0	11	0	5	0	16
ENSMUSG00000001508	0	62	0	45	0	69
ENSMUSG00000087117	0	11	0	24	0	13
ENSMUSG00000001444	0	13	0	49	0	25
ENSMUSG00000017400	0	12	0	5	0	24
ENSMUSG00000061718	0	7	0	9	0	9
ENSMUSG00000064224	0	14	0	17	0	16
ENSMUSG00000017211	0	15	0	17	0	11
ENSMUSG00000037944	0	15	0	5	0	6
ENSMUSG00000087581	0	17	0	19	0	37
ENSMUSG00000053797	0	76	0	85	0	93
ENSMUSG00000017165	0	12	0	25	0	8
ENSMUSG00000004043	0	274	0	123	0	131
ENSMUSG00000101925	0	19	0	23	0	18
ENSMUSG00000086617	0	13	0	16	0	6
ENSMUSG00000006574	0	317	0	329	0	214
ENSMUSG00000006575	0	7	0	4	0	6
ENSMUSG00000034664	0	11	0	4	0	10
ENSMUSG00000020926	0	31	0	26	0	39
ENSMUSG00000055805	0	27	0	8	0	18
ENSMUSG00000085134	0	94	0	22	0	29
ENSMUSG00000020690	0	14	0	3	0	13
ENSMUSG00000020681	0	257	0	113	0	97
ENSMUSG00000085864	0	43	0	27	0	32
ENSMUSG00000051497	0	16	0	33	0	7
ENSMUSG00000050201	0	50	0	48	0	90
ENSMUSG00000045288	0	29	0	61	0	41
ENSMUSG00000018862	0	46	0	59	0	54
ENSMUSG00000059923	0	7	0	5	0	19
ENSMUSG00000070331	0	14	0	34	0	9
ENSMUSG00000020804	0	9	0	7	0	16
ENSMUSG00000085434	0	6	0	27	0	18
ENSMUSG00000025386	0	84	0	99	0	102
ENSMUSG00000025792	0	48	0	22	0	39
ENSMUSG00000084983	0	33	0	50	0	40
ENSMUSG00000025127	0	56	0	49	0	47
ENSMUSG00000025170	0	6	0	26	0	10
ENSMUSG00000037361	0	26	0	5	0	4
ENSMUSG00000020583	0	6	0	11	0	4
ENSMUSG00000048387	0	24	0	16	0	12
ENSMUSG00000090370	0	3	0	5	0	13
ENSMUSG00000036655	0	39	0	32	0	43
ENSMUSG00000020629	0	50	0	66	0	34
ENSMUSG00000020581	0	32	0	55	0	80
ENSMUSG00000034883	0	8	0	6	0	11
ENSMUSG00000051890	0	419	0	303	0	489
ENSMUSG00000085539	0	273	0	227	0	266
ENSMUSG00000021109	0	7	0	7	0	5
ENSMUSG00000099418	0	11	0	9	0	7
ENSMUSG00000112489	0	28	0	0	0	28
ENSMUSG00000021123	0	2	0	1	0	27
ENSMUSG00000021127	0	19	0	20	0	16
ENSMUSG00000062961	0	19	0	1	0	16
ENSMUSG00000090843	0	22	0	14	0	16
ENSMUSG00000042540	0	7	0	8	0	7
ENSMUSG00000045064	0	8	0	12	0	12
ENSMUSG00000097902	0	11	0	14	0	10
ENSMUSG00000021187	0	562	0	657	0	248
ENSMUSG00000091931	0	9	0	4	0	12
ENSMUSG00000090185	0	139	0	128	0	146
ENSMUSG00000112977	0	67	0	357	0	226
ENSMUSG00000113056	0	5	0	6	0	6
ENSMUSG00000113029	0	336	0	292	0	261
ENSMUSG00000012211	0	17	0	23	0	55
ENSMUSG00000093765	0	15	0	10	0	11
ENSMUSG00000113811	0	22	0	12	0	20
ENSMUSG00000113100	0	19	0	16	0	3
ENSMUSG00000021326	0	25	0	41	0	42
ENSMUSG00000055313	0	44	0	19	0	22
ENSMUSG00000114702	0	35	0	20	0	15
ENSMUSG00000054931	0	16	0	21	0	14
ENSMUSG00000043145	0	13	0	6	0	22
ENSMUSG00000044951	0	6	0	10	0	6
ENSMUSG00000114647	0	16	0	16	0	24
ENSMUSG00000050423	0	10	0	8	0	12
ENSMUSG00000038651	0	7	0	6	0	19
ENSMUSG00000087202	0	42	0	36	0	65
ENSMUSG00000051606	0	68	0	88	0	56
ENSMUSG00000107008	0	32	0	13	0	6
ENSMUSG00000074886	0	42	0	41	0	30
ENSMUSG00000034686	0	253	0	338	0	322
ENSMUSG00000091311	0	24	0	17	0	9
ENSMUSG00000043986	0	89	0	39	0	42
ENSMUSG00000097502	0	13	0	19	0	9
ENSMUSG00000051054	0	35	0	7	0	13
ENSMUSG00000050345	0	69	0	10	0	10
ENSMUSG00000113566	0	12	0	3	0	6
ENSMUSG00000113696	0	5	0	2	0	11
ENSMUSG00000110393	0	15	0	2	0	14
ENSMUSG00000057396	0	20	0	8	0	14
ENSMUSG00000057842	0	27	0	15	0	15
ENSMUSG00000098905	0	14	0	11	0	17
ENSMUSG00000095432	0	23	0	14	0	8
ENSMUSG00000113796	0	12	0	61	0	31
ENSMUSG00000069189	0	27	0	18	0	17
ENSMUSG00000062382	0	9	0	3	0	6
ENSMUSG00000090907	0	39	0	51	0	43
ENSMUSG00000045034	0	9	0	8	0	2
ENSMUSG00000114055	0	3	0	13	0	3
ENSMUSG00000113494	0	5	0	14	0	4
ENSMUSG00000114474	0	6	0	3	0	10
ENSMUSG00000096330	0	85	0	52	0	40
ENSMUSG00000021638	0	102	0	41	0	48
ENSMUSG00000102000	0	32	0	33	0	44
ENSMUSG00000114417	0	53	0	12	0	15
ENSMUSG00000114290	0	45	0	9	0	25
ENSMUSG00000114792	0	19	0	22	0	35
ENSMUSG00000114945	0	20	0	75	0	79
ENSMUSG00000039376	0	71	0	72	0	67
ENSMUSG00000097002	0	134	0	37	0	23
ENSMUSG00000114424	0	58	0	46	0	44
ENSMUSG00000114553	0	19	0	18	0	7
ENSMUSG00000115468	0	6	0	4	0	10
ENSMUSG00000021797	0	15	0	4	0	14
ENSMUSG00000096001	0	23	0	11	0	3
ENSMUSG00000115100	0	9	0	12	0	7
ENSMUSG00000048379	0	12	0	5	0	6
ENSMUSG00000059069	0	3	0	22	0	36
ENSMUSG00000035960	0	9	0	7	0	10
ENSMUSG00000044286	0	1	0	19	0	22
ENSMUSG00000022176	0	35	0	33	0	36
ENSMUSG00000072423	0	13	0	12	0	11
ENSMUSG00000022212	0	15	0	29	0	24
ENSMUSG00000047098	0	97	0	57	0	79
ENSMUSG00000002325	0	21	0	11	0	6
ENSMUSG00000040314	0	20	0	15	0	20
ENSMUSG00000021974	0	14	0	13	0	19
ENSMUSG00000044703	0	15	0	9	0	7
ENSMUSG00000035095	0	6	0	11	0	24
ENSMUSG00000114621	0	15	0	6	0	23
ENSMUSG00000034205	0	1228	0	870	0	819
ENSMUSG00000034190	0	39	0	10	0	19
ENSMUSG00000022099	0	86	0	36	0	59
ENSMUSG00000022109	0	26	0	45	0	15
ENSMUSG00000033405	0	57	0	61	0	58
ENSMUSG00000114980	0	244	0	157	0	170
ENSMUSG00000115855	0	237	0	149	0	117
ENSMUSG00000022126	0	16	0	8	0	15
ENSMUSG00000022129	0	56	0	50	0	55
ENSMUSG00000022248	0	31	0	47	0	68
ENSMUSG00000058914	0	7	0	22	0	6
ENSMUSG00000022244	0	9	0	7	0	11
ENSMUSG00000022243	0	7	0	6	0	4
ENSMUSG00000048230	0	87	0	47	0	96
ENSMUSG00000115547	0	14	0	7	0	6
ENSMUSG00000051225	0	29	0	21	0	18
ENSMUSG00000115118	0	50	0	42	0	78
ENSMUSG00000055748	0	18	0	5	0	4
ENSMUSG00000072511	0	13	0	17	0	19
ENSMUSG00000036760	0	26	0	28	0	25
ENSMUSG00000022575	0	19	0	15	0	29
ENSMUSG00000044361	0	83	0	36	0	35
ENSMUSG00000022565	0	67	0	71	0	59
ENSMUSG00000004187	0	19	0	6	0	10
ENSMUSG00000044309	0	3	0	10	0	7
ENSMUSG00000116162	0	6	0	8	0	3
ENSMUSG00000068246	0	54	0	21	0	26
ENSMUSG00000114755	0	256	0	226	0	155
ENSMUSG00000018126	0	18	0	15	0	20
ENSMUSG00000068114	0	27	0	57	0	76
ENSMUSG00000068101	0	3	0	19	0	24
ENSMUSG00000022455	0	22	0	21	0	14
ENSMUSG00000022442	0	14	0	12	0	30
ENSMUSG00000035944	0	19	0	42	0	23
ENSMUSG00000015365	0	12	0	9	0	14
ENSMUSG00000051786	0	27	0	27	0	45
ENSMUSG00000008690	0	14	0	7	0	31
ENSMUSG00000086602	0	8	0	16	0	6
ENSMUSG00000115569	0	19	0	5	0	6
ENSMUSG00000097619	0	14	0	12	0	9
ENSMUSG00000032987	0	13	0	11	0	16
ENSMUSG00000108728	0	85	0	47	0	52
ENSMUSG00000022991	0	2	0	6	0	21
ENSMUSG00000003360	0	66	0	55	0	35
ENSMUSG00000022996	0	7	0	8	0	5
ENSMUSG00000059213	0	4	0	6	0	11
ENSMUSG00000037570	0	5	0	8	0	31
ENSMUSG00000096111	0	83	0	56	0	84
ENSMUSG00000116311	0	14	0	0	0	19
ENSMUSG00000023033	0	9	0	14	0	4
ENSMUSG00000116114	0	33	0	12	0	12
ENSMUSG00000037185	0	16	0	12	0	20
ENSMUSG00000059668	0	10	0	6	0	15
ENSMUSG00000061397	0	21	0	21	0	35
ENSMUSG00000060284	0	49	0	59	0	77
ENSMUSG00000022488	0	1	0	15	0	50
ENSMUSG00000039646	0	9	0	18	0	4
ENSMUSG00000022516	0	38	0	23	0	13
ENSMUSG00000022540	0	14	0	5	0	10
ENSMUSG00000022763	0	3	0	8	0	13
ENSMUSG00000003531	0	14	0	18	0	30
ENSMUSG00000116557	0	18	0	10	0	24
ENSMUSG00000046613	0	6	0	13	0	14
ENSMUSG00000033809	0	16	0	21	0	29
ENSMUSG00000097290	0	26	0	26	0	41
ENSMUSG00000023176	0	7	0	3	0	6
ENSMUSG00000116946	0	90	0	53	0	87
ENSMUSG00000045625	0	237	0	125	0	98
ENSMUSG00000022797	0	230	0	192	0	210
ENSMUSG00000022906	0	22	0	5	0	4
ENSMUSG00000022658	0	84	0	27	0	23
ENSMUSG00000074991	0	94	0	38	0	59
ENSMUSG00000116987	0	149	0	116	0	117
ENSMUSG00000022941	0	3	0	8	0	7
ENSMUSG00000117270	0	3	0	5	0	14
ENSMUSG00000097874	0	12	0	8	0	5
ENSMUSG00000041831	0	183	0	188	0	254
ENSMUSG00000062327	0	6	0	14	0	28
ENSMUSG00000023829	0	14	0	7	0	6
ENSMUSG00000057388	0	24	0	31	0	28
ENSMUSG00000046991	0	57	0	50	0	56
ENSMUSG00000117070	0	26	0	8	0	9
ENSMUSG00000023909	0	15	0	26	0	25
ENSMUSG00000117423	0	14	0	15	0	4
ENSMUSG00000007021	0	6	0	25	0	25
ENSMUSG00000002500	0	41	0	26	0	12
ENSMUSG00000024155	0	17	0	10	0	20
ENSMUSG00000046070	0	149	0	179	0	127
ENSMUSG00000039183	0	3	0	21	0	5
ENSMUSG00000059562	0	21	0	29	0	20
ENSMUSG00000047507	0	13	0	14	0	15
ENSMUSG00000117445	0	5	0	16	0	26
ENSMUSG00000002280	0	17	0	39	0	67
ENSMUSG00000024184	0	15	0	25	0	19
ENSMUSG00000073433	0	1	0	26	0	14
ENSMUSG00000118107	0	103	0	64	0	55
ENSMUSG00000067629	0	16	0	21	0	40
ENSMUSG00000024011	0	51	0	64	0	48
ENSMUSG00000024027	0	15	0	9	0	6
ENSMUSG00000053390	0	11	0	3	0	10
ENSMUSG00000055240	0	5	0	6	0	16
ENSMUSG00000092349	0	18	0	21	0	18
ENSMUSG00000002307	0	7	0	22	0	6
ENSMUSG00000098197	0	23	0	26	0	21
ENSMUSG00000034673	0	25	0	10	0	8
ENSMUSG00000015451	0	17	0	13	0	12
ENSMUSG00000061207	0	33	0	38	0	62
ENSMUSG00000034482	0	4	0	6	0	8
ENSMUSG00000092417	0	16	0	23	0	16
ENSMUSG00000001524	0	35	0	54	0	38
ENSMUSG00000061607	0	9	0	14	0	7
ENSMUSG00000034595	0	38	0	38	0	54
ENSMUSG00000024422	0	111	0	105	0	114
ENSMUSG00000092239	0	36	0	91	0	59
ENSMUSG00000091043	0	6	0	2	0	15
ENSMUSG00000023938	0	0	0	17	0	10
ENSMUSG00000023949	0	751	0	836	0	934
ENSMUSG00000023947	0	10	0	22	0	34
ENSMUSG00000117287	0	8	0	15	0	14
ENSMUSG00000067150	0	60	0	61	0	97
ENSMUSG00000015599	0	23	0	38	0	58
ENSMUSG00000038545	0	9	0	18	0	17
ENSMUSG00000023978	0	10	0	14	0	4
ENSMUSG00000023122	0	35	0	57	0	56
ENSMUSG00000091504	0	10	0	4	0	4
ENSMUSG00000024207	0	28	0	31	0	43
ENSMUSG00000045019	0	158	0	157	0	109
ENSMUSG00000117245	0	48	0	33	0	46
ENSMUSG00000109739	0	5	0	7	0	8
ENSMUSG00000024164	0	14	0	9	0	9
ENSMUSG00000024227	0	24	0	16	0	25
ENSMUSG00000117323	0	10	0	26	0	31
ENSMUSG00000024065	0	81	0	158	0	154
ENSMUSG00000117485	0	4	0	11	0	9
ENSMUSG00000024254	0	18	0	16	0	11
ENSMUSG00000097047	0	68	0	33	0	31
ENSMUSG00000117501	0	42	0	30	0	44
ENSMUSG00000117457	0	329	0	176	0	187
ENSMUSG00000053375	0	29	0	17	0	17
ENSMUSG00000117628	0	34	0	36	0	21
ENSMUSG00000117384	0	34	0	34	0	32
ENSMUSG00000117351	0	6	0	5	0	8
ENSMUSG00000095438	0	7	0	3	0	10
ENSMUSG00000061808	0	30	0	24	0	25
ENSMUSG00000024366	0	21	0	59	0	90
ENSMUSG00000034300	0	13	0	6	0	13
ENSMUSG00000024352	0	5	0	8	0	7
ENSMUSG00000024485	0	20	0	18	0	23
ENSMUSG00000014294	0	31	0	10	0	35
ENSMUSG00000042660	0	4	0	14	0	17
ENSMUSG00000024440	0	74	0	56	0	47
ENSMUSG00000117838	0	7	0	13	0	11
ENSMUSG00000056130	0	48	0	60	0	57
ENSMUSG00000024481	0	5	0	5	0	9
ENSMUSG00000049173	0	4	0	12	0	5
ENSMUSG00000024619	0	18	0	33	0	24
ENSMUSG00000024578	0	8	0	12	0	9
ENSMUSG00000032735	0	6	0	10	0	7
ENSMUSG00000117671	0	13	0	13	0	22
ENSMUSG00000024526	0	963	0	820	0	784
ENSMUSG00000078963	0	74	0	28	0	33
ENSMUSG00000118379	0	8	0	7	0	14
ENSMUSG00000056162	0	13	0	36	0	3
ENSMUSG00000060803	0	85	0	138	0	123
ENSMUSG00000040385	0	23	0	33	0	29
ENSMUSG00000024824	0	1	0	21	0	12
ENSMUSG00000024902	0	34	0	46	0	43
ENSMUSG00000047423	0	73	0	75	0	69
ENSMUSG00000024909	0	93	0	59	0	47
ENSMUSG00000024926	0	12	0	22	0	17
ENSMUSG00000024939	0	7	0	10	0	20
ENSMUSG00000043488	0	430	0	265	0	252
ENSMUSG00000024807	0	94	0	65	0	77
ENSMUSG00000024791	0	6	0	27	0	74
ENSMUSG00000024790	0	16	0	18	0	26
ENSMUSG00000024944	0	8	0	19	0	11
ENSMUSG00000085196	0	48	0	42	0	16
ENSMUSG00000071659	0	26	0	12	0	27
ENSMUSG00000116166	0	42	0	69	0	54
ENSMUSG00000010663	0	315	0	437	0	401
ENSMUSG00000024742	0	115	0	139	0	199
ENSMUSG00000024736	0	30	0	47	0	35
ENSMUSG00000024735	0	15	0	13	0	34
ENSMUSG00000074925	0	68	0	24	0	34
ENSMUSG00000117752	0	27	0	4	0	13
ENSMUSG00000024806	0	33	0	21	0	34
ENSMUSG00000024868	0	38	0	14	0	13
ENSMUSG00000054827	0	31	0	18	0	19
ENSMUSG00000018821	0	14	0	14	0	16
ENSMUSG00000038754	0	8	0	6	0	4
ENSMUSG00000025229	0	12	0	6	0	3
ENSMUSG00000099655	0	6	0	7	0	13
ENSMUSG00000003555	0	41	0	33	0	28
ENSMUSG00000097785	0	14	0	8	0	10
