# Supplementary material for: Allele-specific differential regulation of monoallelically expressed autosomal genes in the cardiac lineage
Source: Nat Commun. 2022 Oct 10;13:5984. doi: 10.1038/s41467-022-33722-x (PMC9550772; doi:10.1038/s41467-022-33722-x)
Supplement: Supplementary file 13 — Source Data [file 41467_2022_33722_MOESM13_ESM.zip › Source Data 9.txt]

Gene	File1B	File1C	File2B	File2C	File3B	File3C	File4B	File4C	File5B	File5C	File6B	File6C	File7B	File7C	File8B	File8C	File9B	File9C	File10B	File10C	File11B	File11C	File12B	File12C	File13B	File13C	File14B	File14C	File15B	File15C	File16B	File16C	File17B	File17C	File18B	File18C	File19B	File19C	File20B	File20C
ENSMUSG00000104217	3	0	10	0	2	0	1	0	5	0	0	0	8	0	2	0	1	0	3	0	4	0	5	0	2	0	0	0	3	0	5	0	10	0	0	0	8	0	1	0
ENSMUSG00000098234	17	0	8	0	0	0	0	0	0	0	27	0	21	0	6	0	6	0	0	0	8	0	0	0	21	0	0	0	18	0	6	0	0	0	21	0	16	0	0	0
ENSMUSG00000025917	0	0	50	0	0	0	67	0	137	0	19	0	74	0	54	0	25	0	92	0	27	0	38	0	27	0	3	0	54	0	46	0	108	0	38	0	0	0	9	0
ENSMUSG00000043716	146	0	242	0	235	0	55	0	190	0	246	0	124	0	103	0	169	0	186	0	119	0	148	0	217	0	3	0	68	0	88	0	113	0	31	0	79	0	26	0
ENSMUSG00000025940	43	0	0	0	32	0	0	0	0	0	0	0	0	0	1	0	0	0	0	0	0	0	60	0	0	0	0	0	75	0	67	0	0	0	0	0	0	0	0	0
ENSMUSG00000026155	7	0	0	0	0	0	1	0	1	0	0	0	0	0	2	0	3	0	0	0	0	0	3	0	30	0	0	0	12	0	6	0	1	0	4	0	15	0	0	0
ENSMUSG00000026154	11	0	3	0	0	0	0	0	59	0	39	0	0	0	22	0	23	0	0	0	0	0	0	0	0	0	0	0	0	0	32	0	26	0	0	0	0	0	0	0
ENSMUSG00000073725	21	0	38	0	0	0	132	0	0	0	0	0	0	0	0	0	0	0	0	0	0	0	0	0	0	0	1	0	27	0	0	0	0	0	0	0	0	0	0	0
ENSMUSG00000117310	0	0	0	0	0	0	0	0	5	0	0	0	86	0	3	0	9	0	0	0	0	0	7	0	4	0	0	0	3	0	0	0	0	0	0	0	0	0	0	0
ENSMUSG00000042111	0	0	12	0	0	0	0	0	78	0	0	0	0	0	0	0	0	0	0	0	15	0	0	0	27	0	0	0	28	0	0	0	0	0	59	0	0	0	0	0
ENSMUSG00000026127	0	0	15	0	0	0	379	0	0	0	68	0	0	0	0	0	0	0	53	0	0	0	208	0	0	0	8	0	11	0	7	0	0	0	9	0	1	0	0	0
ENSMUSG00000026126	0	0	6	0	0	0	0	0	0	0	0	0	0	0	0	0	17	0	12	0	0	0	19	0	0	0	0	0	7	0	0	0	0	0	0	0	0	0	10	0
ENSMUSG00000061518	29	0	39	0	107	0	18	0	58	0	65	0	59	0	47	0	20	0	11	0	31	0	17	0	61	0	3	0	12	0	39	0	37	0	122	0	71	0	0	0
ENSMUSG00000037351	11	0	18	0	0	0	84	0	0	0	0	0	0	0	20	0	60	0	0	0	0	0	0	0	15	0	0	0	16	0	0	0	0	0	81	0	0	0	0	0
ENSMUSG00000026116	23	0	0	0	0	0	49	0	0	0	0	0	0	0	15	0	31	0	0	0	0	0	0	0	0	0	0	0	0	0	5	0	0	0	0	0	6	0	0	0
ENSMUSG00000026112	63	0	0	0	0	0	388	0	0	0	0	0	0	0	33	0	113	0	0	0	0	0	0	0	233	0	0	0	0	0	0	0	25	0	0	0	0	0	0	0
ENSMUSG00000026078	33	0	38	0	31	0	83	0	85	0	0	0	0	0	46	0	0	0	9	0	0	0	0	0	133	0	0	0	61	0	0	0	44	0	18	0	0	0	0	0
ENSMUSG00000085894	0	0	0	0	13	0	0	0	0	0	0	0	0	0	2	0	0	0	16	0	35	0	25	0	0	0	0	0	4	0	0	0	0	0	40	0	1	0	0	0
ENSMUSG00000048234	0	0	0	0	29	0	0	0	0	0	0	0	0	0	3	0	0	0	27	0	35	0	25	0	0	0	0	0	4	0	0	0	0	0	35	0	1	0	0	0
ENSMUSG00000026049	28	0	0	0	0	0	0	0	45	0	0	0	0	0	0	0	40	0	0	0	0	0	0	0	0	0	0	0	62	0	20	0	0	0	22	0	0	0	9	0
ENSMUSG00000101104	6	0	8	0	96	0	0	0	0	0	33	0	0	0	0	0	11	0	0	0	0	0	0	0	0	0	0	0	1	0	0	0	0	0	0	0	0	0	6	0
ENSMUSG00000026047	51	0	68	0	159	0	0	0	0	0	125	0	0	0	0	0	30	0	0	0	0	0	0	0	0	0	0	0	1	0	0	0	0	0	0	0	0	0	28	0
ENSMUSG00000025995	0	0	75	0	0	0	0	0	2	0	0	0	0	0	0	0	39	0	0	0	0	0	55	0	12	0	0	0	0	0	27	0	0	0	0	0	0	0	0	0
ENSMUSG00000025986	0	0	31	0	179	0	57	0	0	0	202	0	0	0	13	0	21	0	10	0	22	0	0	0	0	0	0	0	17	0	14	0	0	0	0	0	0	0	0	0
ENSMUSG00000002881	0	0	21	0	0	0	0	0	0	0	18	0	0	0	0	0	2	0	0	0	0	0	0	0	0	0	16	0	0	0	1	0	0	0	62	0	0	0	1	0
ENSMUSG00000043015	0	0	0	0	103	0	284	0	0	0	2	0	0	0	0	0	0	0	0	0	0	0	0	0	0	0	0	0	0	0	0	0	41	0	111	0	0	0	0	0
ENSMUSG00000041426	0	0	0	0	0	0	189	0	0	0	0	0	0	0	73	0	0	0	90	0	0	0	0	0	0	0	0	0	91	0	0	0	0	0	0	0	0	0	0	0
ENSMUSG00000100679	0	0	0	0	0	0	0	0	0	0	0	0	0	0	0	0	0	0	23	0	29	0	0	0	13	0	0	0	9	0	0	0	0	0	35	0	0	0	0	0
ENSMUSG00000026095	7	0	3	0	0	0	7	0	0	0	3	0	0	0	0	0	6	0	0	0	6	0	14	0	0	0	0	0	0	0	0	0	0	0	0	0	1	0	0	0
ENSMUSG00000042807	16	0	0	0	29	0	0	0	0	0	0	0	0	0	6	0	0	0	139	0	1	0	55	0	0	0	5	0	0	0	79	0	0	0	0	0	0	0	0	0
ENSMUSG00000025980	0	0	8	0	0	0	0	0	0	0	13	0	0	0	6	0	10	0	2	0	0	0	0	0	6	0	0	0	0	0	0	0	7	0	2	0	8	0	0	0
ENSMUSG00000073676	48	0	32	0	21	0	0	0	11	0	16	0	1	0	60	0	6	0	25	0	29	0	21	0	25	0	0	0	27	0	35	0	11	0	20	0	14	0	41	0
ENSMUSG00000048495	13	0	0	0	0	0	0	0	33	0	0	0	0	0	0	0	35	0	0	0	0	0	0	0	0	0	0	0	0	0	54	0	2	0	0	0	0	0	0	0
ENSMUSG00000025971	21	0	0	0	0	0	0	0	0	0	0	0	0	0	0	0	0	0	0	0	15	0	0	0	20	0	0	0	0	0	38	0	17	0	0	0	21	0	0	0
ENSMUSG00000026039	58	0	0	0	235	0	0	0	0	0	0	0	0	0	0	0	0	0	37	0	81	0	0	0	100	0	0	0	2	0	37	0	0	0	0	0	55	0	0	0
ENSMUSG00000026032	36	0	31	0	207	0	119	0	40	0	0	0	8	0	46	0	0	0	49	0	55	0	25	0	33	0	0	0	17	0	20	0	9	0	36	0	44	0	19	0
ENSMUSG00000026029	1	0	0	0	0	0	0	0	0	0	0	0	0	0	0	0	0	0	2	0	46	0	0	0	0	0	0	0	0	0	42	0	0	0	0	0	49	0	26	0
ENSMUSG00000026028	0	0	0	0	0	0	400	0	0	0	0	0	51	0	0	0	35	0	0	0	0	0	0	0	101	0	0	0	0	0	0	0	0	0	0	0	0	0	0	0
ENSMUSG00000026020	31	0	19	0	0	0	0	0	0	0	0	0	0	0	0	0	0	0	0	0	0	0	0	0	4	0	2	0	17	0	41	0	0	0	0	0	42	0	0	0
ENSMUSG00000026019	9	0	15	0	0	0	0	0	0	0	5	0	0	0	0	0	0	0	0	0	0	0	0	0	0	0	0	0	0	0	27	0	0	0	0	0	38	0	0	0
ENSMUSG00000049439	1	0	0	0	0	0	0	0	0	0	0	0	0	0	3	0	0	0	138	0	6	0	0	0	37	0	13	0	1	0	0	0	29	0	4	0	5	0	0	0
ENSMUSG00000025968	46	0	7	0	205	0	0	0	0	0	0	0	0	0	0	0	94	0	79	0	0	0	0	0	28	0	1	0	66	0	152	0	18	0	0	0	122	0	0	0
ENSMUSG00000025967	23	0	24	0	39	0	28	0	65	0	72	0	76	0	66	0	69	0	40	0	51	0	6	0	145	0	1	0	50	0	17	0	41	0	18	0	39	0	20	0
ENSMUSG00000027520	59	0	20	0	0	0	0	0	0	0	10	0	0	0	46	0	0	0	0	0	0	0	0	0	0	0	0	0	16	0	14	0	23	0	0	0	0	0	21	0
ENSMUSG00000025958	7	0	0	0	5	0	0	0	0	0	181	0	0	0	1	0	0	0	0	0	0	0	0	0	0	0	0	0	0	0	0	0	0	0	180	0	0	0	0	0
ENSMUSG00000070871	0	0	0	0	139	0	0	0	0	0	0	0	51	0	0	0	0	0	0	0	0	0	0	0	5	0	0	0	0	0	22	0	0	0	0	0	15	0	0	0
ENSMUSG00000026003	8	0	0	0	0	0	13	0	0	0	0	0	0	0	0	0	0	0	29	0	0	0	90	0	0	0	0	0	0	0	98	0	0	0	71	0	61	0	35	0
ENSMUSG00000026000	26	0	2	0	0	0	11	0	0	0	3	0	3	0	55	0	0	0	0	0	0	0	0	0	0	0	0	0	0	0	0	0	0	0	0	0	31	0	0	0
ENSMUSG00000026193	0	0	153	0	0	0	438	0	1	0	45	0	0	0	0	0	109	0	131	0	4	0	139	0	111	0	3	0	717	0	78	0	33	0	278	0	0	0	152	0
ENSMUSG00000026187	87	0	0	0	0	0	0	0	0	0	0	0	0	0	0	0	0	0	0	0	0	0	0	0	0	0	0	0	49	0	29	0	12	0	0	0	0	0	0	0
ENSMUSG00000046330	21	0	5	0	20	0	9	0	16	0	20	0	6	0	14	0	19	0	21	0	6	0	14	0	24	0	0	0	13	0	13	0	4	0	6	0	15	0	3	0
ENSMUSG00000026185	0	0	0	0	44	0	15	0	3	0	0	0	11	0	52	0	63	0	0	0	0	0	0	0	0	0	0	0	0	0	0	0	0	0	56	0	106	0	0	0
ENSMUSG00000006304	9	0	29	0	91	0	117	0	112	0	26	0	21	0	39	0	40	0	45	0	0	0	0	0	312	0	9	0	78	0	82	0	101	0	44	0	24	0	9	0
ENSMUSG00000026197	30	0	30	0	0	0	0	0	0	0	0	0	0	0	0	0	19	0	0	0	0	0	26	0	0	0	0	0	39	0	0	0	0	0	0	0	0	0	0	0
ENSMUSG00000026201	0	0	0	0	0	0	228	0	30	0	0	0	0	0	0	0	0	0	0	0	0	0	0	0	37	0	0	0	0	0	0	0	0	0	0	0	34	0	0	0
ENSMUSG00000026248	2	0	0	0	0	0	0	0	0	0	0	0	0	0	5	0	89	0	0	0	0	0	0	0	4	0	0	0	35	0	0	0	14	0	0	0	57	0	6	0
ENSMUSG00000026150	4	0	65	0	0	0	112	0	0	0	122	0	119	0	0	0	50	0	54	0	0	0	0	0	110	0	0	0	31	0	6	0	68	0	84	0	44	0	0	0
ENSMUSG00000026223	7	0	1	0	0	0	0	0	0	0	0	0	73	0	0	0	0	0	6	0	14	0	39	0	0	0	0	0	2	0	0	0	0	0	0	0	0	0	0	0
ENSMUSG00000094638	0	0	0	0	0	0	0	0	15	0	0	0	24	0	0	0	6	0	0	0	0	0	0	0	0	0	0	0	8	0	0	0	13	0	0	0	0	0	9	0
ENSMUSG00000026234	104	0	144	0	0	0	0	0	111	0	198	0	78	0	77	0	29	0	86	0	32	0	46	0	106	0	4	0	221	0	125	0	40	0	109	0	153	0	20	0
ENSMUSG00000026238	11	0	89	0	54	0	6	0	25	0	43	0	14	0	76	0	32	0	7	0	21	0	10	0	106	0	1	0	95	0	44	0	41	0	22	0	36	0	4	0
ENSMUSG00000026240	8	0	1	0	0	0	13	0	0	0	7	0	0	0	6	0	31	0	0	0	16	0	0	0	0	0	0	0	0	0	7	0	12	0	0	0	49	0	0	0
ENSMUSG00000026254	6	0	0	0	6	0	13	0	0	0	0	0	8	0	3	0	85	0	0	0	0	0	0	0	5	0	0	0	32	0	0	0	12	0	0	0	5	0	0	0
ENSMUSG00000026289	0	0	34	0	0	0	0	0	0	0	1	0	36	0	0	0	30	0	0	0	0	0	0	0	0	0	0	0	0	0	0	0	0	0	0	0	119	0	0	0
ENSMUSG00000005501	0	0	95	0	2	0	0	0	9	0	0	0	0	0	0	0	82	0	0	0	0	0	0	0	0	0	0	0	0	0	0	0	0	0	0	0	36	0	55	0
ENSMUSG00000034432	2	0	21	0	238	0	0	0	2	0	124	0	212	0	0	0	2	0	0	0	0	0	0	0	94	0	0	0	82	0	62	0	99	0	0	0	0	0	0	0
ENSMUSG00000026305	60	0	0	0	228	0	0	0	0	0	0	0	70	0	0	0	0	0	0	0	49	0	5	0	94	0	0	0	0	0	0	0	0	0	0	0	0	0	0	0
ENSMUSG00000026309	14	0	26	0	65	0	0	0	0	0	0	0	0	0	0	0	0	0	61	0	0	0	0	0	80	0	0	0	0	0	0	0	0	0	85	0	0	0	0	0
ENSMUSG00000026260	58	0	43	0	0	0	0	0	0	0	0	0	4	0	2	0	53	0	59	0	35	0	81	0	34	0	10	0	9	0	68	0	46	0	0	0	16	0	0	0
ENSMUSG00000026269	32	0	1	0	0	0	0	0	0	0	31	0	0	0	0	0	0	0	0	0	0	0	0	0	0	0	0	0	0	0	10	0	75	0	0	0	1	0	0	0
ENSMUSG00000026276	82	0	325	0	157	0	311	0	10	0	8	0	72	0	110	0	86	0	58	0	45	0	140	0	228	0	6	0	124	0	117	0	0	0	237	0	136	0	31	0
ENSMUSG00000100927	1	0	0	0	0	0	0	0	0	0	14	0	0	0	0	0	6	0	1	0	0	0	3	0	4	0	0	0	0	0	11	0	0	0	0	0	0	0	4	0
ENSMUSG00000026281	0	0	6	0	0	0	0	0	127	0	76	0	17	0	12	0	17	0	8	0	0	0	0	0	33	0	0	0	16	0	17	0	0	0	11	0	63	0	18	0
ENSMUSG00000026283	0	0	2	0	0	0	0	0	47	0	0	0	36	0	40	0	0	0	0	0	0	0	0	0	26	0	0	0	0	0	0	0	0	0	0	0	0	0	0	0
ENSMUSG00000040710	0	0	0	0	0	0	0	0	0	0	17	0	90	0	0	0	0	0	0	0	102	0	0	0	0	0	0	0	0	0	226	0	0	0	0	0	0	0	0	0
ENSMUSG00000057329	0	0	0	0	0	0	49	0	0	0	0	0	37	0	0	0	8	0	0	0	95	0	122	0	15	0	0	0	0	0	0	0	0	0	0	0	0	0	0	0
ENSMUSG00000009907	76	0	0	0	0	0	47	0	81	0	7	0	40	0	0	0	6	0	0	0	0	0	34	0	7	0	1	0	88	0	0	0	0	0	0	0	0	0	0	0
ENSMUSG00000026377	0	0	0	0	0	0	11	0	0	0	1	0	46	0	0	0	80	0	0	0	0	0	0	0	0	0	0	0	0	0	0	0	0	0	104	0	23	0	17	0
ENSMUSG00000026385	25	0	109	0	2	0	10	0	16	0	67	0	35	0	67	0	21	0	67	0	4	0	39	0	208	0	7	0	30	0	137	0	54	0	50	0	82	0	0	0
ENSMUSG00000001674	5	0	5	0	0	0	0	0	0	0	6	0	0	0	15	0	26	0	4	0	24	0	13	0	7	0	0	0	12	0	0	0	0	0	17	0	7	0	3	0
ENSMUSG00000026341	0	0	11	0	0	0	0	0	77	0	0	0	55	0	37	0	0	0	35	0	89	0	85	0	6	0	0	0	45	0	46	0	37	0	79	0	49	0	0	0
ENSMUSG00000026342	0	0	0	0	0	0	0	0	53	0	0	0	74	0	0	0	0	0	37	0	0	0	44	0	0	0	0	0	4	0	6	0	0	0	0	0	38	0	0	0
ENSMUSG00000026349	1	0	0	0	0	0	0	0	140	0	84	0	0	0	58	0	135	0	0	0	0	0	0	0	1	0	0	0	0	0	23	0	0	0	0	0	88	0	8	0
ENSMUSG00000026353	0	0	31	0	0	0	13	0	28	0	46	0	0	0	0	0	16	0	41	0	62	0	149	0	9	0	2	0	0	0	24	0	0	0	0	0	33	0	0	0
ENSMUSG00000026356	0	0	7	0	22	0	0	0	0	0	0	0	14	0	15	0	0	0	0	0	13	0	0	0	1	0	0	0	2	0	6	0	0	0	25	0	8	0	0	0
ENSMUSG00000016528	0	0	40	0	0	0	0	0	0	0	0	0	0	0	49	0	38	0	0	0	0	0	0	0	0	0	0	0	0	0	0	0	30	0	78	0	0	0	0	0
ENSMUSG00000026434	65	0	44	0	0	0	0	0	0	0	0	0	0	0	16	0	30	0	0	0	0	0	0	0	225	0	0	0	32	0	20	0	0	0	0	0	71	0	0	0
ENSMUSG00000026436	0	0	0	0	0	0	0	0	0	0	0	0	0	0	41	0	0	0	5	0	22	0	0	0	0	0	0	0	0	0	5	0	0	0	0	0	15	0	5	0
ENSMUSG00000046062	12	0	31	0	0	0	0	0	0	0	0	0	0	0	60	0	0	0	0	0	0	0	116	0	0	0	0	0	0	0	15	0	75	0	0	0	3	0	0	0
ENSMUSG00000102976	19	0	90	0	153	0	126	0	68	0	173	0	61	0	0	0	90	0	84	0	88	0	63	0	113	0	0	0	0	0	12	0	68	0	80	0	97	0	32	0
ENSMUSG00000020423	0	0	0	0	0	0	28	0	0	0	87	0	0	0	15	0	49	0	0	0	0	0	0	0	0	0	0	0	16	0	1	0	0	0	0	0	0	0	0	0
ENSMUSG00000042305	21	0	0	0	0	0	22	0	0	0	0	0	0	0	53	0	0	0	0	0	0	0	0	0	45	0	0	0	16	0	34	0	0	0	0	0	22	0	0	0
ENSMUSG00000026457	1	0	0	0	141	0	106	0	236	0	70	0	79	0	32	0	15	0	31	0	54	0	0	0	98	0	0	0	34	0	67	0	0	0	87	0	3	0	2	0
ENSMUSG00000042229	6	0	0	0	0	0	0	0	27	0	0	0	0	0	0	0	37	0	0	0	0	0	0	0	63	0	0	0	0	0	0	0	58	0	0	0	0	0	0	0
ENSMUSG00000042207	20	0	47	0	43	0	1	0	0	0	37	0	34	0	13	0	40	0	8	0	3	0	0	0	0	0	0	0	55	0	0	0	0	0	111	0	9	0	0	0
ENSMUSG00000026426	0	0	0	0	0	0	0	0	0	0	0	0	54	0	0	0	0	0	0	0	0	0	0	0	0	0	0	0	20	0	128	0	48	0	0	0	0	0	0	0
ENSMUSG00000026418	0	0	77	0	0	0	0	0	104	0	0	0	0	0	5	0	0	0	0	0	0	0	0	0	0	0	5	0	23	0	0	0	33	0	263	0	0	0	0	0
ENSMUSG00000026411	0	0	0	0	0	0	0	0	8	0	0	0	9	0	0	0	0	0	0	0	0	0	0	0	0	0	7	0	72	0	0	0	57	0	52	0	5	0	7	0
ENSMUSG00000026393	37	0	0	0	109	0	0	0	0	0	9	0	0	0	0	0	0	0	0	0	15	0	0	0	0	0	0	0	1	0	99	0	6	0	0	0	52	0	0	0
ENSMUSG00000033952	13	0	96	0	0	0	0	0	0	0	0	0	0	0	0	0	0	0	0	0	34	0	0	0	0	0	0	0	0	0	46	0	0	0	0	0	70	0	0	0
ENSMUSG00000102740	0	0	6	0	0	0	6	0	6	0	6	0	2	0	4	0	4	0	10	0	6	0	7	0	8	0	0	0	4	0	0	0	4	0	2	0	4	0	0	0
ENSMUSG00000026361	53	0	0	0	0	0	0	0	2	0	43	0	0	0	0	0	1	0	0	0	0	0	97	0	0	0	0	0	19	0	1	0	0	0	0	0	4	0	0	0
ENSMUSG00000018199	38	0	0	0	0	0	0	0	0	0	16	0	16	0	6	0	0	0	0	0	0	0	0	0	0	0	0	0	0	0	104	0	2	0	0	0	0	0	0	0
ENSMUSG00000018189	0	0	0	0	0	0	0	0	153	0	105	0	0	0	0	0	0	0	0	0	22	0	44	0	0	0	0	0	105	0	59	0	0	0	0	0	0	0	35	0
ENSMUSG00000026360	15	0	0	0	0	0	0	0	0	0	0	0	43	0	0	0	67	0	0	0	0	0	67	0	51	0	0	0	23	0	0	0	0	0	0	0	0	0	16	0
ENSMUSG00000006005	20	0	37	0	0	0	48	0	50	0	227	0	0	0	59	0	178	0	22	0	10	0	36	0	105	0	3	0	27	0	143	0	54	0	36	0	0	0	14	0
ENSMUSG00000052748	13	0	86	0	0	0	0	0	35	0	55	0	34	0	77	0	29	0	171	0	0	0	0	0	0	0	0	0	163	0	0	0	0	0	65	0	0	0	0	0
ENSMUSG00000008475	38	0	88	0	0	0	76	0	1	0	80	0	174	0	154	0	46	0	225	0	95	0	151	0	80	0	1	0	141	0	159	0	20	0	22	0	72	0	0	0
ENSMUSG00000042772	0	0	0	0	0	0	0	0	0	0	1	0	1	0	47	0	0	0	0	0	0	0	12	0	0	0	0	0	0	0	10	0	0	0	0	0	5	0	0	0
ENSMUSG00000026478	0	0	0	0	0	0	80	0	0	0	0	0	0	0	0	0	53	0	75	0	0	0	0	0	15	0	0	0	44	0	70	0	48	0	55	0	50	0	2	0
ENSMUSG00000042699	37	0	0	0	67	0	15	0	74	0	0	0	12	0	14	0	27	0	16	0	1	0	22	0	12	0	0	0	32	0	7	0	49	0	0	0	0	0	15	0
ENSMUSG00000042684	57	0	0	0	0	0	0	0	0	0	0	0	0	0	0	0	0	0	0	0	0	0	0	0	56	0	0	0	0	0	21	0	24	0	0	0	0	0	0	0
ENSMUSG00000026473	33	0	28	0	17	0	0	0	0	0	0	0	0	0	4	0	0	0	0	0	0	0	124	0	0	0	0	0	0	0	2	0	27	0	0	0	10	0	30	0
ENSMUSG00000026470	39	0	62	0	0	0	179	0	0	0	0	0	219	0	0	0	0	0	21	0	5	0	0	0	0	0	0	0	46	0	66	0	1	0	0	0	0	0	20	0
ENSMUSG00000026469	0	0	37	0	0	0	19	0	0	0	0	0	0	0	0	0	26	0	0	0	0	0	0	0	0	0	0	0	0	0	30	0	44	0	0	0	0	0	0	0
ENSMUSG00000050565	6	0	0	0	0	0	0	0	7	0	0	0	108	0	1	0	0	0	92	0	0	0	0	0	3	0	0	0	43	0	67	0	0	0	0	0	50	0	0	0
ENSMUSG00000026600	0	0	0	0	0	0	112	0	15	0	0	0	0	0	0	0	0	0	20	0	55	0	21	0	185	0	0	0	60	0	0	0	139	0	83	0	0	0	42	0
ENSMUSG00000014226	27	0	67	0	0	0	0	0	56	0	0	0	0	0	13	0	20	0	0	0	0	0	0	0	41	0	4	0	32	0	0	0	0	0	0	0	2	0	0	0
ENSMUSG00000053332	97	0	83	0	80	0	33	0	0	0	169	0	11	0	50	0	47	0	89	0	17	0	108	0	53	0	2	0	47	0	49	0	56	0	23	0	38	0	35	0
ENSMUSG00000026701	2	0	10	0	0	0	0	0	12	0	4	0	0	0	2	0	0	0	0	0	0	0	9	0	16	0	1	0	0	0	0	0	2	0	6	0	6	0	0	0
ENSMUSG00000026698	11	0	0	0	0	0	0	0	0	0	77	0	0	0	0	0	0	0	44	0	0	0	0	0	0	0	0	0	26	0	0	0	0	0	97	0	0	0	0	0
ENSMUSG00000040181	0	0	0	0	0	0	0	0	0	0	107	0	0	0	0	0	19	0	0	0	0	0	177	0	0	0	0	0	0	0	0	0	0	0	0	0	54	0	34	0
ENSMUSG00000026585	0	0	0	0	9	0	0	0	0	0	0	0	34	0	0	0	4	0	0	0	0	0	0	0	3	0	0	0	0	0	1	0	0	0	0	0	3	0	0	0
ENSMUSG00000040848	0	0	0	0	0	0	0	0	0	0	73	0	6	0	0	0	76	0	0	0	0	0	0	0	0	0	0	0	0	0	0	0	61	0	0	0	35	0	0	0
ENSMUSG00000026558	48	0	28	0	115	0	146	0	0	0	0	0	117	0	27	0	0	0	55	0	0	0	0	0	42	0	0	0	71	0	0	0	20	0	0	0	0	0	0	0
ENSMUSG00000026687	2	0	0	0	0	0	134	0	16	0	0	0	0	0	0	0	87	0	0	0	0	0	0	0	22	0	0	0	80	0	0	0	0	0	0	0	0	0	0	0
ENSMUSG00000026688	0	0	16	0	35	0	0	0	0	0	1	0	13	0	0	0	0	0	8	0	1	0	15	0	0	0	0	0	0	0	22	0	0	0	27	0	40	0	0	0
ENSMUSG00000026683	11	0	0	0	0	0	0	0	0	0	0	0	0	0	65	0	0	0	0	0	14	0	0	0	112	0	0	0	65	0	0	0	0	0	0	0	0	0	48	0
ENSMUSG00000058076	13	0	29	0	33	0	38	0	48	0	16	0	4	0	5	0	25	0	12	0	0	0	24	0	18	0	0	0	0	0	16	0	13	0	8	0	16	0	0	0
ENSMUSG00000053483	16	0	0	0	0	0	0	0	0	0	0	0	0	0	49	0	0	0	0	0	0	0	0	0	26	0	0	0	6	0	0	0	0	0	0	0	5	0	0	0
ENSMUSG00000062963	11	0	12	0	0	0	22	0	36	0	0	0	2	0	0	0	27	0	25	0	0	0	0	0	8	0	0	0	44	0	27	0	0	0	26	0	14	0	0	0
ENSMUSG00000006412	16	0	4	0	0	0	0	0	0	0	0	0	10	0	8	0	10	0	0	0	15	0	0	0	34	0	0	0	10	0	4	0	0	0	16	0	0	0	7	0
ENSMUSG00000038235	0	0	0	0	181	0	432	0	0	0	91	0	50	0	69	0	121	0	54	0	0	0	1	0	66	0	6	0	0	0	32	0	0	0	0	0	1	0	0	0
ENSMUSG00000091993	3	0	0	0	109	0	0	0	0	0	0	0	0	0	4	0	122	0	0	0	4	0	62	0	30	0	0	0	0	0	81	0	1	0	254	0	0	0	0	0
ENSMUSG00000026553	0	0	0	0	1	0	268	0	95	0	14	0	70	0	25	0	81	0	30	0	0	0	0	0	0	0	0	0	101	0	43	0	100	0	0	0	124	0	0	0
ENSMUSG00000003464	0	0	32	0	0	0	147	0	86	0	0	0	117	0	69	0	0	0	0	0	0	0	0	0	88	0	0	0	0	0	0	0	0	0	13	0	0	0	20	0
ENSMUSG00000026554	31	0	0	0	0	0	14	0	11	0	0	0	96	0	6	0	0	0	0	0	52	0	139	0	0	0	0	0	12	0	8	0	48	0	54	0	10	0	0	0
ENSMUSG00000026547	6	0	56	0	54	0	67	0	0	0	52	0	103	0	8	0	89	0	82	0	12	0	119	0	374	0	1	0	70	0	43	0	97	0	16	0	46	0	21	0
ENSMUSG00000026526	56	0	0	0	0	0	0	0	43	0	0	0	220	0	0	0	0	0	0	0	5	0	0	0	0	0	0	0	0	0	0	0	159	0	4	0	19	0	12	0
ENSMUSG00000078184	8	0	18	0	4	0	3	0	11	0	10	0	8	0	8	0	4	0	0	0	5	0	6	0	15	0	0	0	4	0	3	0	4	0	9	0	8	0	0	0
ENSMUSG00000057335	3	0	0	0	0	0	0	0	138	0	0	0	34	0	0	0	0	0	0	0	116	0	0	0	16	0	0	0	0	0	0	0	64	0	53	0	23	0	0	0
ENSMUSG00000019699	0	0	0	0	0	0	0	0	0	0	0	0	0	0	0	0	63	0	0	0	0	0	2	0	0	0	0	0	11	0	18	0	9	0	0	0	0	0	3	0
ENSMUSG00000015961	0	0	0	0	146	0	0	0	0	0	2	0	0	0	21	0	0	0	0	0	0	0	0	0	11	0	0	0	0	0	0	0	68	0	0	0	0	0	0	0
ENSMUSG00000026500	2	0	17	0	89	0	0	0	98	0	30	0	4	0	43	0	2	0	0	0	8	0	0	0	8	0	0	0	0	0	0	0	6	0	0	0	0	0	9	0
ENSMUSG00000039630	49	0	80	0	383	0	25	0	278	0	28	0	122	0	165	0	25	0	49	0	60	0	0	0	43	0	0	0	43	0	22	0	48	0	14	0	68	0	61	0
ENSMUSG00000026491	0	0	5	0	0	0	0	0	0	0	0	0	0	0	0	0	25	0	26	0	18	0	20	0	0	0	0	0	0	0	17	0	6	0	0	0	5	0	0	0
ENSMUSG00000026516	0	0	0	0	0	0	0	0	0	0	0	0	9	0	0	0	180	0	32	0	0	0	19	0	2	0	0	0	0	0	0	0	64	0	0	0	2	0	0	0
ENSMUSG00000038733	0	0	9	0	48	0	80	0	223	0	57	0	48	0	0	0	0	0	22	0	0	0	43	0	8	0	0	0	161	0	7	0	0	0	0	0	12	0	0	0
ENSMUSG00000022995	0	0	48	0	18	0	0	0	171	0	0	0	0	0	0	0	0	0	91	0	13	0	0	0	3	0	0	0	59	0	3	0	43	0	0	0	19	0	0	0
ENSMUSG00000026511	14	0	74	0	0	0	69	0	0	0	65	0	0	0	26	0	24	0	14	0	42	0	56	0	48	0	1	0	99	0	38	0	64	0	72	0	160	0	7	0
ENSMUSG00000038633	17	0	27	0	315	0	30	0	230	0	113	0	53	0	0	0	16	0	66	0	0	0	322	0	43	0	0	0	278	0	31	0	25	0	3	0	66	0	12	0
ENSMUSG00000026509	0	0	0	0	34	0	0	0	0	0	4	0	35	0	0	0	0	0	5	0	57	0	18	0	0	0	7	0	0	0	150	0	0	0	0	0	11	0	4	0
ENSMUSG00000042901	6	0	14	0	7	0	0	0	65	0	0	0	0	0	5	0	0	0	0	0	0	0	0	0	0	0	0	0	0	0	57	0	2	0	0	0	0	0	25	0
ENSMUSG00000073481	5	0	0	0	171	0	0	0	0	0	0	0	167	0	57	0	203	0	0	0	103	0	0	0	0	0	5	0	0	0	98	0	9	0	0	0	149	0	0	0
ENSMUSG00000026615	69	0	44	0	0	0	129	0	0	0	239	0	136	0	64	0	130	0	97	0	0	0	0	0	56	0	21	0	12	0	77	0	93	0	0	0	51	0	1	0
ENSMUSG00000039246	0	0	0	0	0	0	0	0	0	0	114	0	0	0	0	0	0	0	0	0	0	0	0	0	18	0	11	0	0	0	0	0	79	0	0	0	7	0	0	0
ENSMUSG00000001305	0	0	0	0	0	0	0	0	26	0	225	0	0	0	0	0	30	0	0	0	0	0	0	0	91	0	0	0	100	0	13	0	38	0	0	0	18	0	23	0
ENSMUSG00000039210	73	0	0	0	0	0	0	0	0	0	0	0	0	0	0	0	0	0	0	0	0	0	0	0	24	0	0	0	54	0	0	0	0	0	0	0	11	0	0	0
ENSMUSG00000026608	18	0	0	0	0	0	12	0	0	0	0	0	0	0	0	0	0	0	0	0	0	0	2	0	9	0	0	0	0	0	58	0	0	0	197	0	0	0	0	0
ENSMUSG00000026604	0	0	0	0	51	0	58	0	0	0	0	0	0	0	84	0	0	0	29	0	0	0	0	0	0	0	2	0	0	0	0	0	0	0	0	0	0	0	0	0
ENSMUSG00000104435	0	0	56	0	3	0	0	0	0	0	0	0	0	0	0	0	12	0	48	0	0	0	0	0	79	0	0	0	0	0	0	0	0	0	0	0	0	0	0	0
ENSMUSG00000026603	0	0	74	0	1	0	0	0	0	0	0	0	0	0	0	0	18	0	56	0	0	0	0	0	125	0	0	0	0	0	0	0	0	0	1	0	0	0	0	0
ENSMUSG00000037499	4	0	37	0	93	0	0	0	0	0	0	0	16	0	0	0	18	0	0	0	0	0	0	0	44	0	0	0	11	0	3	0	45	0	40	0	11	0	11	0
ENSMUSG00000026627	22	0	33	0	0	0	0	0	0	0	149	0	0	0	0	0	0	0	0	0	0	0	0	0	0	0	0	0	0	0	24	0	0	0	0	0	0	0	0	0
ENSMUSG00000026626	0	0	0	0	0	0	0	0	0	0	0	0	0	0	0	0	39	0	0	0	0	0	72	0	21	0	0	0	66	0	54	0	0	0	14	0	58	0	0	0
ENSMUSG00000037474	9	0	32	0	0	0	0	0	291	0	0	0	0	0	0	0	0	0	0	0	0	0	0	0	0	0	0	0	11	0	0	0	0	0	0	0	0	0	39	0
ENSMUSG00000016481	0	0	1	0	0	0	41	0	1	0	0	0	0	0	16	0	7	0	5	0	3	0	10	0	0	0	0	0	0	0	5	0	0	0	0	0	0	0	0	0
ENSMUSG00000026669	27	0	11	0	0	0	0	0	103	0	0	0	0	0	3	0	0	0	0	0	0	0	0	0	0	0	0	0	0	0	6	0	0	0	0	0	0	0	0	0
ENSMUSG00000025781	49	0	60	0	0	0	0	0	115	0	112	0	73	0	32	0	65	0	23	0	14	0	35	0	95	0	2	0	94	0	74	0	55	0	21	0	72	0	7	0
ENSMUSG00000026727	1	0	24	0	0	0	0	0	0	0	69	0	55	0	0	0	347	0	41	0	20	0	4	0	127	0	0	0	79	0	53	0	42	0	8	0	15	0	7	0
ENSMUSG00000026723	0	0	0	0	0	0	0	0	0	0	77	0	0	0	0	0	89	0	0	0	0	0	0	0	40	0	0	0	29	0	0	0	0	0	0	0	0	0	0	0
ENSMUSG00000026728	267	0	548	0	612	0	382	0	1250	0	1232	0	1129	0	246	0	930	0	621	0	669	0	394	0	1099	0	38	0	607	0	684	0	494	0	1006	0	830	0	221	0
ENSMUSG00000026771	14	0	8	0	34	0	7	0	3	0	53	0	7	0	5	0	10	0	19	0	9	0	14	0	52	0	2	0	6	0	14	0	8	0	10	0	13	0	0	0
ENSMUSG00000036850	8	0	16	0	69	0	0	0	110	0	0	0	0	0	13	0	16	0	10	0	0	0	25	0	0	0	0	0	30	0	0	0	0	0	91	0	24	0	0	0
ENSMUSG00000036752	19	0	70	0	0	0	0	0	0	0	21	0	0	0	0	0	17	0	20	0	13	0	24	0	20	0	0	0	34	0	49	0	0	0	0	0	111	0	0	0
ENSMUSG00000026966	2	0	0	0	0	0	15	0	0	0	11	0	11	0	0	0	8	0	21	0	14	0	37	0	45	0	1	0	0	0	52	0	12	0	42	0	0	0	6	0
ENSMUSG00000015094	23	0	0	0	0	0	0	0	48	0	27	0	0	0	22	0	20	0	0	0	0	0	9	0	0	0	0	0	0	0	0	0	0	0	0	0	0	0	0	0
ENSMUSG00000015092	2	0	8	0	6	0	4	0	11	0	0	0	7	0	0	0	13	0	3	0	8	0	4	0	7	0	0	0	8	0	8	0	4	0	0	0	8	0	1	0
ENSMUSG00000086714	0	0	0	0	4	0	7	0	19	0	15	0	3	0	0	0	3	0	0	0	0	0	0	0	10	0	0	0	0	0	1	0	2	0	0	0	0	0	0	0
ENSMUSG00000026923	2	0	16	0	27	0	114	0	50	0	119	0	23	0	5	0	21	0	0	0	0	0	0	0	85	0	0	0	5	0	11	0	13	0	0	0	0	0	3	0
ENSMUSG00000092356	9	0	4	0	0	0	25	0	14	0	60	0	19	0	0	0	1	0	23	0	14	0	12	0	45	0	0	0	44	0	29	0	8	0	0	0	45	0	0	0
ENSMUSG00000062647	16	0	9	0	10	0	3	0	18	0	9	0	19	0	10	0	26	0	10	0	4	0	10	0	29	0	0	0	11	0	17	0	9	0	2	0	8	0	0	0
ENSMUSG00000015790	9	0	0	0	0	0	22	0	0	0	99	0	0	0	0	0	0	0	1	0	0	0	0	0	54	0	7	0	0	0	0	0	0	0	0	0	0	0	0	0
ENSMUSG00000014873	0	0	0	0	0	0	0	0	0	0	59	0	3	0	0	0	1	0	45	0	0	0	0	0	3	0	0	0	4	0	1	0	0	0	0	0	1	0	0	0
ENSMUSG00000014867	0	0	9	0	0	0	0	0	0	0	203	0	30	0	0	0	70	0	158	0	36	0	0	0	0	0	0	0	185	0	26	0	0	0	0	0	65	0	0	0
ENSMUSG00000039826	0	0	0	0	0	0	24	0	0	0	0	0	3	0	0	0	3	0	0	0	0	0	4	0	0	0	0	0	7	0	96	0	127	0	0	0	72	0	0	0
ENSMUSG00000039660	28	0	45	0	0	0	0	0	0	0	0	0	0	0	0	0	1	0	4	0	40	0	0	0	0	0	0	0	0	0	0	0	15	0	0	0	0	0	2	0
ENSMUSG00000026860	0	0	0	0	11	0	0	0	49	0	0	0	0	0	0	0	23	0	0	0	21	0	0	0	0	0	0	0	0	0	0	0	4	0	0	0	0	0	0	0
ENSMUSG00000026857	20	0	12	0	0	0	0	0	65	0	0	0	0	0	30	0	39	0	0	0	91	0	91	0	22	0	0	0	0	0	53	0	24	0	0	0	30	0	0	0
ENSMUSG00000039476	0	0	22	0	0	0	0	0	0	0	0	0	0	0	2	0	0	0	0	0	0	0	0	0	61	0	0	0	0	0	0	0	22	0	64	0	0	0	0	0
ENSMUSG00000026849	0	0	51	0	0	0	0	0	122	0	0	0	0	0	0	0	0	0	0	0	56	0	58	0	72	0	0	0	0	0	21	0	63	0	0	0	0	0	0	0
ENSMUSG00000026814	0	0	9	0	0	0	0	0	0	0	18	0	0	0	0	0	16	0	79	0	0	0	5	0	84	0	2	0	6	0	8	0	6	0	1	0	0	0	8	0
ENSMUSG00000038900	6	0	0	0	26	0	0	0	0	0	0	0	0	0	0	0	0	0	0	0	0	0	0	0	0	0	5	0	64	0	0	0	0	0	0	0	0	0	7	0
ENSMUSG00000026869	10	0	0	0	0	0	0	0	0	0	93	0	0	0	0	0	0	0	0	0	0	0	0	0	67	0	0	0	0	0	43	0	74	0	76	0	0	0	0	0
ENSMUSG00000026878	9	0	0	0	178	0	36	0	0	0	0	0	21	0	18	0	18	0	35	0	81	0	0	0	59	0	9	0	33	0	0	0	12	0	21	0	47	0	7	0
ENSMUSG00000026883	0	0	0	0	0	0	51	0	25	0	0	0	110	0	0	0	0	0	1	0	0	0	27	0	0	0	0	0	10	0	0	0	0	0	0	0	10	0	0	0
ENSMUSG00000026895	0	0	23	0	0	0	0	0	0	0	7	0	37	0	22	0	23	0	14	0	26	0	75	0	26	0	2	0	31	0	23	0	5	0	59	0	88	0	11	0
ENSMUSG00000009030	0	0	106	0	0	0	0	0	0	0	0	0	0	0	113	0	0	0	109	0	0	0	0	0	0	0	0	0	0	0	0	0	0	0	132	0	1	0	0	0
ENSMUSG00000026750	20	0	60	0	46	0	0	0	29	0	5	0	0	0	10	0	35	0	59	0	8	0	0	0	31	0	0	0	16	0	28	0	51	0	0	0	47	0	8	0
ENSMUSG00000035295	2	0	9	0	0	0	0	0	6	0	2	0	8	0	2	0	2	0	2	0	0	0	7	0	4	0	0	0	3	0	2	0	5	0	0	0	2	0	0	0
ENSMUSG00000062997	1	0	18	0	6	0	0	0	15	0	5	0	15	0	3	0	2	0	4	0	8	0	10	0	3	0	1	0	4	0	8	0	11	0	4	0	3	0	1	0
ENSMUSG00000026755	4	0	12	0	20	0	0	0	0	0	4	0	0	0	10	0	0	0	5	0	0	0	0	0	0	0	0	0	15	0	0	0	0	0	0	0	2	0	0	0
ENSMUSG00000026766	88	0	87	0	206	0	0	0	0	0	0	0	0	0	0	0	0	0	0	0	0	0	130	0	1	0	0	0	126	0	0	0	89	0	141	0	53	0	0	0
ENSMUSG00000036093	0	0	0	0	0	0	0	0	0	0	0	0	1	0	17	0	0	0	0	0	6	0	1	0	0	0	7	0	0	0	2	0	0	0	45	0	5	0	0	0
ENSMUSG00000055371	0	0	0	0	45	0	0	0	49	0	20	0	0	0	53	0	0	0	73	0	0	0	82	0	96	0	0	0	0	0	104	0	0	0	0	0	0	0	0	0
ENSMUSG00000026960	48	0	93	0	0	0	0	0	33	0	0	0	0	0	0	0	0	0	0	0	0	0	129	0	0	0	0	0	0	0	12	0	3	0	0	0	63	0	0	0
ENSMUSG00000026836	0	0	0	0	0	0	0	0	0	0	0	0	0	0	0	0	0	0	85	0	0	0	0	0	60	0	0	0	0	0	0	0	4	0	106	0	0	0	9	0
ENSMUSG00000005233	48	0	0	0	0	0	0	0	5	0	0	0	0	0	59	0	0	0	0	0	8	0	0	0	140	0	0	0	241	0	4	0	5	0	0	0	68	0	0	0
ENSMUSG00000068882	22	0	23	0	6	0	0	0	44	0	26	0	55	0	11	0	92	0	0	0	43	0	53	0	15	0	3	0	63	0	25	0	13	0	114	0	35	0	9	0
ENSMUSG00000041966	7	0	16	0	0	0	0	0	22	0	60	0	0	0	0	0	4	0	15	0	0	0	0	0	8	0	0	0	0	0	0	0	0	0	0	0	0	0	1	0
ENSMUSG00000027018	19	0	0	0	1	0	0	0	205	0	0	0	0	0	0	0	0	0	0	0	10	0	4	0	0	0	0	0	103	0	0	0	0	0	0	0	0	0	0	0
ENSMUSG00000041921	0	0	47	0	18	0	0	0	0	0	0	0	0	0	0	0	0	0	46	0	0	0	0	0	0	0	0	0	0	0	34	0	30	0	0	0	0	0	0	0
ENSMUSG00000006494	40	0	115	0	0	0	0	0	0	0	5	0	0	0	0	0	0	0	18	0	0	0	0	0	0	0	14	0	33	0	12	0	0	0	0	0	0	0	0	0
ENSMUSG00000055612	4	0	16	0	0	0	0	0	9	0	0	0	6	0	57	0	5	0	0	0	5	0	0	0	0	0	0	0	0	0	2	0	0	0	0	0	0	0	0	0
ENSMUSG00000027109	0	0	1	0	9	0	7	0	0	0	7	0	23	0	0	0	0	0	0	0	9	0	0	0	56	0	0	0	0	0	25	0	0	0	0	0	2	0	0	0
ENSMUSG00000063714	0	0	6	0	0	0	7	0	0	0	8	0	0	0	0	0	0	0	0	0	0	0	0	0	2	0	0	0	0	0	10	0	0	0	0	0	17	0	0	0
ENSMUSG00000056486	18	0	0	0	0	0	0	0	0	0	37	0	0	0	40	0	0	0	0	0	0	0	0	0	0	0	0	0	0	0	55	0	0	0	0	0	5	0	0	0
ENSMUSG00000018770	30	0	96	0	46	0	10	0	55	0	11	0	23	0	54	0	46	0	52	0	10	0	37	0	65	0	1	0	79	0	28	0	17	0	60	0	11	0	11	0
ENSMUSG00000059005	1	0	7	0	0	0	0	0	0	0	0	0	0	0	0	0	0	0	29	0	0	0	19	0	35	0	4	0	63	0	0	0	19	0	8	0	0	0	0	0
ENSMUSG00000015839	0	0	0	0	0	0	0	0	3	0	140	0	0	0	0	0	0	0	0	0	0	0	0	0	34	0	0	0	89	0	0	0	0	0	0	0	0	0	31	0
ENSMUSG00000027006	4	0	41	0	0	0	22	0	0	0	0	0	6	0	0	0	25	0	0	0	39	0	0	0	0	0	0	0	0	0	2	0	0	0	0	0	19	0	0	0
ENSMUSG00000027002	0	0	2	0	0	0	9	0	26	0	1	0	34	0	19	0	13	0	0	0	33	0	33	0	15	0	0	0	19	0	0	0	3	0	33	0	0	0	10	0
ENSMUSG00000027091	12	0	0	0	0	0	0	0	0	0	0	0	0	0	0	0	35	0	0	0	0	0	34	0	0	0	0	0	0	0	10	0	0	0	0	0	9	0	0	0
ENSMUSG00000059588	0	0	0	0	0	0	11	0	0	0	68	0	0	0	0	0	28	0	0	0	0	0	0	0	0	0	0	0	2	0	0	0	0	0	0	0	0	0	5	0
ENSMUSG00000027082	13	0	27	0	99	0	0	0	64	0	77	0	0	0	0	0	0	0	48	0	18	0	202	0	45	0	0	0	0	0	37	0	0	0	0	0	0	0	0	0
ENSMUSG00000050043	7	0	4	0	0	0	0	0	0	0	4	0	0	0	4	0	6	0	0	0	0	0	10	0	0	0	0	0	0	0	0	0	2	0	0	0	0	0	0	0
ENSMUSG00000027074	0	0	20	0	0	0	31	0	63	0	0	0	46	0	0	0	0	0	0	0	0	0	0	0	0	0	0	0	0	0	0	0	0	0	0	0	0	0	5	0
ENSMUSG00000027067	9	0	18	0	0	0	0	0	49	0	0	0	0	0	14	0	0	0	0	0	8	0	0	0	14	0	4	0	8	0	7	0	0	0	0	0	1	0	0	0
ENSMUSG00000044338	0	0	0	0	183	0	0	0	8	0	0	0	0	0	0	0	15	0	0	0	82	0	137	0	47	0	0	0	0	0	99	0	0	0	0	0	50	0	0	0
ENSMUSG00000027255	0	0	0	0	152	0	0	0	0	0	0	0	0	0	31	0	0	0	0	0	0	0	0	0	53	0	0	0	50	0	0	0	0	0	0	0	0	0	0	0
ENSMUSG00000040591	12	0	16	0	210	0	0	0	123	0	0	0	0	0	24	0	0	0	0	0	0	0	0	0	37	0	0	0	45	0	0	0	0	0	0	0	58	0	0	0
ENSMUSG00000027239	11	0	38	0	10	0	0	0	50	0	37	0	0	0	5	0	52	0	5	0	4	0	0	0	11	0	1	0	66	0	10	0	79	0	20	0	9	0	7	0
ENSMUSG00000040479	0	0	0	0	0	0	0	0	15	0	0	0	6	0	0	0	2	0	7	0	7	0	8	0	0	0	0	0	7	0	2	0	0	0	0	0	0	0	0	0
ENSMUSG00000027195	205	0	0	0	0	0	0	0	0	0	58	0	0	0	62	0	0	0	0	0	0	0	138	0	47	0	0	0	0	0	0	0	0	0	0	0	0	0	0	0
ENSMUSG00000027193	0	0	1	0	2	0	8	0	0	0	3	0	2	0	0	0	0	0	62	0	31	0	40	0	20	0	5	0	26	0	0	0	19	0	32	0	0	0	0	0
ENSMUSG00000027164	5	0	0	0	0	0	0	0	0	0	1	0	0	0	0	0	0	0	0	0	0	0	0	0	4	0	0	0	0	0	0	0	0	0	0	0	46	0	34	0
ENSMUSG00000010911	0	0	0	0	0	0	0	0	0	0	0	0	53	0	0	0	0	0	0	0	0	0	103	0	70	0	0	0	37	0	29	0	40	0	0	0	0	0	0	0
ENSMUSG00000027187	29	0	2	0	0	0	0	0	0	0	145	0	147	0	0	0	71	0	116	0	0	0	9	0	80	0	0	0	186	0	0	0	0	0	0	0	190	0	53	0
ENSMUSG00000027184	60	0	6	0	69	0	24	0	0	0	36	0	27	0	12	0	0	0	0	0	24	0	5	0	67	0	0	0	26	0	44	0	19	0	0	0	19	0	0	0
ENSMUSG00000032698	0	0	0	0	271	0	36	0	0	0	3	0	1	0	0	0	0	0	0	0	169	0	19	0	0	0	0	0	12	0	58	0	0	0	0	0	67	0	27	0
ENSMUSG00000032679	0	0	119	0	0	0	293	0	0	0	0	0	0	0	90	0	123	0	237	0	0	0	41	0	0	0	0	0	0	0	0	0	0	0	0	0	0	0	0	0
ENSMUSG00000027177	0	0	28	0	54	0	7	0	0	0	0	0	0	0	67	0	0	0	0	0	0	0	22	0	0	0	0	0	0	0	1	0	0	0	48	0	0	0	0	0
ENSMUSG00000005973	13	0	29	0	0	0	0	0	0	0	2	0	0	0	0	0	0	0	39	0	21	0	25	0	0	0	0	0	56	0	0	0	3	0	0	0	24	0	0	0
ENSMUSG00000042670	0	0	6	0	0	0	40	0	19	0	18	0	0	0	14	0	0	0	0	0	0	0	27	0	16	0	0	0	22	0	7	0	7	0	0	0	39	0	0	0
ENSMUSG00000027166	0	0	35	0	0	0	0	0	0	0	63	0	0	0	0	0	0	0	30	0	0	0	0	0	0	0	5	0	0	0	0	0	12	0	0	0	0	0	3	0
ENSMUSG00000016386	2	0	0	0	0	0	0	0	0	0	0	0	0	0	23	0	0	0	0	0	0	0	24	0	67	0	0	0	20	0	0	0	0	0	0	0	0	0	0	0
ENSMUSG00000027122	0	0	0	0	0	0	0	0	22	0	0	0	0	0	16	0	0	0	0	0	0	0	0	0	24	0	0	0	33	0	77	0	0	0	0	0	2	0	0	0
ENSMUSG00000027160	1	0	6	0	0	0	0	0	0	0	7	0	0	0	2	0	0	0	0	0	3	0	0	0	0	0	0	0	9	0	3	0	2	0	0	0	3	0	0	0
ENSMUSG00000027132	0	0	0	0	18	0	0	0	19	0	0	0	77	0	35	0	34	0	0	0	0	0	0	0	0	0	0	0	38	0	30	0	30	0	18	0	0	0	0	0
ENSMUSG00000055943	0	0	0	0	0	0	0	0	0	0	51	0	0	0	0	0	0	0	50	0	0	0	0	0	53	0	0	0	0	0	0	0	58	0	0	0	0	0	0	0
ENSMUSG00000057147	2	0	27	0	36	0	268	0	60	0	0	0	61	0	30	0	64	0	0	0	0	0	0	0	0	0	0	0	0	0	67	0	48	0	4	0	0	0	1	0
ENSMUSG00000027210	0	0	0	0	0	0	69	0	414	0	0	0	0	0	0	0	0	0	4	0	0	0	11	0	8	0	2	0	0	0	0	0	11	0	0	0	0	0	2	0
ENSMUSG00000027351	25	0	0	0	0	0	0	0	0	0	0	0	0	0	85	0	29	0	0	0	21	0	0	0	0	0	0	0	0	0	0	0	0	0	0	0	0	0	0	0
ENSMUSG00000027349	0	0	0	0	0	0	0	0	0	0	6	0	0	0	0	0	12	0	0	0	22	0	2	0	44	0	0	0	0	0	0	0	6	0	0	0	0	0	0	0
ENSMUSG00000040084	0	0	49	0	0	0	0	0	0	0	0	0	0	0	0	0	39	0	0	0	0	0	0	0	114	0	0	0	33	0	112	0	0	0	0	0	0	0	24	0
ENSMUSG00000027331	28	0	61	0	0	0	0	0	0	0	0	0	0	0	0	0	0	0	0	0	40	0	0	0	6	0	0	0	0	0	0	0	0	0	0	0	28	0	0	0
ENSMUSG00000027323	7	0	0	0	0	0	0	0	20	0	0	0	25	0	0	0	3	0	15	0	7	0	0	0	18	0	0	0	0	0	36	0	0	0	0	0	0	0	27	0
ENSMUSG00000014077	15	0	35	0	0	0	0	0	3	0	0	0	0	0	0	0	0	0	0	0	0	0	57	0	45	0	0	0	0	0	0	0	0	0	0	0	0	0	0	0
ENSMUSG00000085438	17	0	29	0	0	0	0	0	0	0	0	0	59	0	14	0	0	0	97	0	35	0	6	0	23	0	0	0	0	0	25	0	23	0	0	0	0	0	0	0
ENSMUSG00000027304	0	0	37	0	0	0	26	0	27	0	1	0	9	0	0	0	1	0	13	0	1	0	0	0	15	0	0	0	0	0	0	0	0	0	0	0	53	0	0	0
ENSMUSG00000027293	2	0	9	0	0	0	0	0	44	0	0	0	13	0	85	0	0	0	39	0	0	0	11	0	0	0	0	0	0	0	19	0	0	0	0	0	0	0	19	0
ENSMUSG00000027287	19	0	37	0	0	0	0	0	0	0	0	0	0	0	0	0	88	0	60	0	0	0	0	0	71	0	0	0	3	0	0	0	0	0	0	0	89	0	0	0
ENSMUSG00000027286	0	0	0	0	0	0	117	0	118	0	40	0	0	0	0	0	7	0	5	0	0	0	0	0	0	0	0	0	0	0	0	0	47	0	0	0	0	0	0	0
ENSMUSG00000027285	0	0	0	0	0	0	0	0	0	0	23	0	117	0	0	0	212	0	0	0	1	0	0	0	25	0	0	0	0	0	1	0	0	0	0	0	2	0	0	0
ENSMUSG00000043909	28	0	0	0	0	0	2	0	40	0	0	0	32	0	0	0	0	0	13	0	20	0	0	0	1	0	0	0	13	0	0	0	9	0	123	0	0	0	0	0
ENSMUSG00000027248	16	0	136	0	1	0	123	0	47	0	35	0	72	0	0	0	63	0	96	0	9	0	29	0	55	0	1	0	122	0	56	0	54	0	180	0	34	0	7	0
ENSMUSG00000027245	31	0	46	0	0	0	47	0	53	0	85	0	20	0	9	0	34	0	0	0	49	0	39	0	49	0	0	0	15	0	41	0	5	0	28	0	0	0	0	0
ENSMUSG00000033411	0	0	49	0	0	0	1	0	0	0	0	0	0	0	6	0	0	0	0	0	0	0	3	0	0	0	0	0	15	0	6	0	0	0	0	0	0	0	5	0
ENSMUSG00000060802	73	0	0	0	104	0	267	0	206	0	527	0	252	0	80	0	527	0	40	0	247	0	127	0	80	0	22	0	73	0	68	0	54	0	86	0	43	0	25	0
ENSMUSG00000027200	1	0	2	0	0	0	40	0	19	0	0	0	0	0	0	0	0	0	0	0	117	0	228	0	291	0	0	0	0	0	5	0	0	0	0	0	0	0	0	0
ENSMUSG00000027201	14	0	1	0	0	0	0	0	0	0	0	0	0	0	4	0	3	0	0	0	0	0	0	0	0	0	0	0	4	0	7	0	0	0	0	0	4	0	0	0
ENSMUSG00000091337	45	0	44	0	278	0	0	0	123	0	13	0	72	0	66	0	38	0	143	0	0	0	13	0	29	0	0	0	22	0	21	0	0	0	85	0	155	0	51	0
ENSMUSG00000027206	0	0	44	0	198	0	0	0	0	0	83	0	0	0	30	0	0	0	27	0	0	0	25	0	36	0	0	0	95	0	0	0	39	0	0	0	11	0	0	0
ENSMUSG00000001999	0	0	44	0	0	0	0	0	0	0	0	0	0	0	0	0	46	0	0	0	0	0	0	0	0	0	0	0	0	0	2	0	0	0	141	0	32	0	0	0
ENSMUSG00000027367	0	0	0	0	0	0	0	0	0	0	0	0	17	0	29	0	0	0	0	0	0	0	0	0	92	0	0	0	74	0	1	0	0	0	0	0	0	0	0	0
ENSMUSG00000027368	19	0	0	0	0	0	0	0	0	0	4	0	34	0	0	0	33	0	28	0	17	0	0	0	0	0	0	0	36	0	0	0	42	0	0	0	47	0	0	0
ENSMUSG00000027374	5	0	1	0	0	0	138	0	0	0	0	0	32	0	0	0	82	0	28	0	0	0	33	0	26	0	2	0	0	0	21	0	30	0	1	0	13	0	0	0
ENSMUSG00000027379	33	0	21	0	0	0	0	0	0	0	0	0	0	0	0	0	0	0	0	0	0	0	0	0	23	0	0	0	0	0	71	0	0	0	0	0	25	0	0	0
ENSMUSG00000027381	10	0	0	0	2	0	0	0	0	0	0	0	0	0	0	0	0	0	87	0	0	0	0	0	11	0	0	0	0	0	0	0	11	0	62	0	0	0	19	0
ENSMUSG00000014355	58	0	29	0	0	0	0	0	1	0	14	0	0	0	21	0	0	0	0	0	62	0	193	0	0	0	0	0	49	0	58	0	0	0	138	0	21	0	0	0
ENSMUSG00000085485	20	0	0	0	0	0	0	0	0	0	0	0	0	0	0	0	0	0	0	0	14	0	0	0	11	0	0	0	12	0	24	0	0	0	0	0	15	0	0	0
ENSMUSG00000027404	77	0	98	0	53	0	124	0	159	0	70	0	63	0	56	0	69	0	62	0	67	0	19	0	205	0	0	0	118	0	70	0	14	0	95	0	41	0	21	0
ENSMUSG00000027406	0	0	0	0	0	0	114	0	0	0	117	0	0	0	0	0	103	0	0	0	30	0	121	0	0	0	2	0	47	0	220	0	109	0	0	0	241	0	0	0
ENSMUSG00000027408	43	0	0	0	4	0	0	0	0	0	0	0	138	0	0	0	0	0	0	0	0	0	68	0	0	0	0	0	0	0	0	0	0	0	0	0	0	0	0	0
ENSMUSG00000027303	0	0	0	0	0	0	0	0	24	0	0	0	0	0	0	0	68	0	40	0	88	0	0	0	0	0	0	0	0	0	48	0	9	0	0	0	28	0	0	0
ENSMUSG00000037740	1	0	6	0	15	0	4	0	0	0	10	0	0	0	1	0	0	0	0	0	2	0	0	0	0	0	0	0	0	0	0	0	0	0	0	0	0	0	0	0
ENSMUSG00000027309	16	0	0	0	0	0	0	0	0	0	18	0	20	0	4	0	0	0	0	0	0	0	9	0	65	0	1	0	39	0	8	0	0	0	0	0	37	0	0	0
ENSMUSG00000074793	0	0	0	0	0	0	0	0	0	0	0	0	38	0	0	0	2	0	24	0	0	0	145	0	0	0	0	0	33	0	0	0	33	0	0	0	0	0	0	0
ENSMUSG00000027327	13	0	10	0	0	0	16	0	0	0	28	0	0	0	0	0	0	0	0	0	0	0	0	0	16	0	0	0	0	0	0	0	0	0	0	0	0	0	0	0
ENSMUSG00000027342	13	0	36	0	0	0	0	0	89	0	0	0	0	0	45	0	0	0	0	0	2	0	10	0	124	0	0	0	119	0	0	0	0	0	33	0	5	0	32	0
ENSMUSG00000058793	7	0	5	0	0	0	0	0	0	0	0	0	0	0	68	0	2	0	0	0	2	0	29	0	0	0	1	0	36	0	71	0	0	0	0	0	13	0	0	0
ENSMUSG00000037376	0	0	0	0	0	0	0	0	0	0	0	0	0	0	0	0	18	0	0	0	0	0	99	0	1	0	0	0	16	0	68	0	9	0	0	0	0	0	15	0
ENSMUSG00000027357	0	0	0	0	0	0	0	0	53	0	0	0	0	0	0	0	0	0	0	0	0	0	50	0	43	0	0	0	8	0	137	0	0	0	108	0	0	0	0	0
ENSMUSG00000034723	43	0	1	0	0	0	0	0	0	0	0	0	0	0	0	0	50	0	0	0	0	0	0	0	175	0	0	0	0	0	107	0	0	0	38	0	0	0	0	0
ENSMUSG00000045624	7	0	9	0	18	0	63	0	0	0	114	0	0	0	3	0	24	0	82	0	51	0	0	0	72	0	0	0	36	0	18	0	15	0	26	0	5	0	13	0
ENSMUSG00000008333	3	0	194	0	184	0	93	0	0	0	0	0	0	0	0	0	0	0	29	0	71	0	0	0	65	0	0	0	94	0	118	0	0	0	8	0	6	0	18	0
ENSMUSG00000015932	70	0	99	0	24	0	0	0	182	0	28	0	6	0	2	0	44	0	73	0	57	0	0	0	0	0	8	0	237	0	211	0	86	0	566	0	137	0	2	0
ENSMUSG00000027422	0	0	14	0	0	0	0	0	19	0	2	0	24	0	4	0	80	0	48	0	50	0	0	0	35	0	3	0	9	0	78	0	11	0	49	0	51	0	15	0
ENSMUSG00000027423	0	0	4	0	0	0	0	0	19	0	15	0	0	0	8	0	2	0	0	0	12	0	0	0	0	0	0	0	0	0	0	0	17	0	0	0	0	0	0	0
ENSMUSG00000027427	0	0	30	0	0	0	0	0	0	0	0	0	0	0	73	0	0	0	0	0	38	0	0	0	0	0	0	0	0	0	0	0	0	0	0	0	23	0	0	0
ENSMUSG00000027429	43	0	0	0	0	0	0	0	7	0	0	0	0	0	31	0	0	0	30	0	0	0	0	0	0	0	0	0	0	0	29	0	0	0	7	0	43	0	0	0
ENSMUSG00000001767	0	0	9	0	0	0	0	0	3	0	0	0	0	0	0	0	1	0	0	0	0	0	0	0	36	0	0	0	4	0	0	0	53	0	0	0	0	0	0	0
ENSMUSG00000027433	52	0	30	0	37	0	12	0	0	0	135	0	0	0	52	0	55	0	117	0	0	0	84	0	0	0	0	0	8	0	78	0	0	0	2	0	103	0	21	0
ENSMUSG00000027435	66	0	44	0	44	0	0	0	0	0	473	0	304	0	221	0	265	0	237	0	7	0	174	0	274	0	0	0	161	0	142	0	178	0	75	0	16	0	99	0
ENSMUSG00000036992	25	0	0	0	0	0	0	0	93	0	61	0	0	0	83	0	63	0	0	0	0	0	0	0	0	0	0	0	0	0	108	0	0	0	0	0	0	0	17	0
ENSMUSG00000027447	1	0	17	0	48	0	8	0	28	0	34	0	16	0	12	0	2	0	33	0	5	0	42	0	32	0	0	0	12	0	39	0	24	0	0	0	25	0	0	0
ENSMUSG00000032966	11	0	32	0	56	0	57	0	113	0	22	0	76	0	26	0	93	0	139	0	0	0	167	0	176	0	1	0	89	0	127	0	70	0	28	0	60	0	5	0
ENSMUSG00000027465	39	0	1	0	59	0	0	0	0	0	0	0	0	0	17	0	0	0	4	0	0	0	23	0	0	0	0	0	0	0	73	0	27	0	5	0	0	0	0	0
ENSMUSG00000074682	0	0	39	0	166	0	11	0	61	0	0	0	0	0	0	0	0	0	0	0	0	0	0	0	0	0	0	0	90	0	0	0	0	0	0	0	16	0	0	0
ENSMUSG00000042814	0	0	18	0	0	0	0	0	0	0	0	0	0	0	13	0	0	0	0	0	0	0	35	0	32	0	0	0	0	0	18	0	18	0	0	0	0	0	0	0
ENSMUSG00000042745	98	0	0	0	0	0	61	0	3	0	57	0	235	0	85	0	82	0	181	0	59	0	0	0	0	0	1	0	249	0	66	0	1	0	36	0	0	0	11	0
ENSMUSG00000027469	19	0	119	0	0	0	0	0	0	0	0	0	0	0	0	0	0	0	0	0	146	0	0	0	391	0	0	0	95	0	216	0	0	0	0	0	553	0	0	0
ENSMUSG00000027472	23	0	0	0	125	0	4	0	0	0	0	0	0	0	80	0	41	0	1	0	0	0	32	0	0	0	0	0	0	0	0	0	0	0	0	0	0	0	0	0
ENSMUSG00000056941	0	0	20	0	80	0	0	0	54	0	32	0	0	0	16	0	0	0	2	0	0	0	32	0	0	0	0	0	0	0	1	0	0	0	0	0	50	0	0	0
ENSMUSG00000027479	20	0	88	0	189	0	1	0	357	0	0	0	102	0	16	0	0	0	72	0	111	0	54	0	500	0	7	0	118	0	144	0	100	0	131	0	69	0	30	0
ENSMUSG00000038467	0	0	5	0	0	0	0	0	33	0	95	0	0	0	0	0	0	0	46	0	0	0	7	0	10	0	0	0	23	0	0	0	0	0	0	0	0	0	0	0
ENSMUSG00000074656	0	0	0	0	0	0	0	0	0	0	0	0	0	0	5	0	2	0	0	0	8	0	4	0	0	0	2	0	13	0	10	0	31	0	0	0	39	0	4	0
ENSMUSG00000047459	63	0	130	0	0	0	90	0	136	0	25	0	102	0	55	0	79	0	78	0	0	0	80	0	74	0	0	0	58	0	44	0	48	0	194	0	60	0	8	0
ENSMUSG00000027602	6	0	5	0	1	0	7	0	0	0	40	0	0	0	0	0	12	0	15	0	0	0	19	0	22	0	0	0	1	0	0	0	39	0	0	0	0	0	0	0
ENSMUSG00000038383	11	0	6	0	0	0	0	0	0	0	48	0	0	0	0	0	21	0	0	0	53	0	0	0	0	0	0	0	0	0	3	0	0	0	0	0	0	0	0	0
ENSMUSG00000038324	45	0	0	0	92	0	51	0	36	0	60	0	37	0	0	0	0	0	23	0	0	0	0	0	35	0	0	0	24	0	0	0	3	0	23	0	46	0	0	0
ENSMUSG00000027613	39	0	45	0	88	0	84	0	51	0	32	0	0	0	28	0	121	0	38	0	0	0	1	0	45	0	0	0	136	0	41	0	0	0	0	0	0	0	14	0
ENSMUSG00000027620	22	0	56	0	221	0	88	0	169	0	80	0	154	0	38	0	142	0	199	0	11	0	47	0	33	0	7	0	120	0	116	0	63	0	94	0	32	0	61	0
ENSMUSG00000038116	28	0	0	0	0	0	0	0	0	0	63	0	0	0	0	0	0	0	18	0	0	0	0	0	0	0	0	0	40	0	0	0	18	0	71	0	0	0	0	0
ENSMUSG00000102869	25	0	13	0	4	0	0	0	44	0	0	0	0	0	12	0	0	0	0	0	0	0	0	0	0	0	0	0	0	0	0	0	0	0	0	0	31	0	19	0
ENSMUSG00000062175	1	0	37	0	0	0	0	0	95	0	114	0	0	0	0	0	74	0	0	0	0	0	0	0	0	0	0	0	0	0	0	0	16	0	0	0	0	0	0	0
ENSMUSG00000085741	19	0	35	0	14	0	0	0	98	0	128	0	0	0	0	0	63	0	11	0	0	0	0	0	12	0	0	0	0	0	0	0	5	0	0	0	0	0	0	0
ENSMUSG00000027637	56	0	0	0	0	0	0	0	134	0	0	0	0	0	9	0	0	0	25	0	0	0	168	0	39	0	2	0	75	0	0	0	13	0	0	0	21	0	29	0
ENSMUSG00000027636	44	0	0	0	0	0	0	0	118	0	0	0	85	0	15	0	0	0	28	0	0	0	174	0	45	0	3	0	90	0	0	0	14	0	0	0	10	0	21	0
ENSMUSG00000037820	0	0	0	0	0	0	0	0	0	0	0	0	0	0	0	0	0	0	0	0	0	0	12	0	16	0	0	0	0	0	0	0	18	0	0	0	97	0	6	0
ENSMUSG00000085385	0	0	89	0	0	0	0	0	1	0	0	0	0	0	0	0	54	0	36	0	63	0	0	0	0	0	0	0	0	0	7	0	0	0	0	0	0	0	0	0
ENSMUSG00000027654	32	0	0	0	0	0	0	0	0	0	0	0	0	0	0	0	0	0	21	0	5	0	0	0	75	0	0	0	32	0	0	0	0	0	0	0	27	0	0	0
ENSMUSG00000027655	0	0	0	0	1	0	0	0	0	0	0	0	0	0	92	0	0	0	0	0	0	0	48	0	165	0	0	0	0	0	0	0	0	0	0	0	0	0	0	0
ENSMUSG00000016933	14	0	10	0	60	0	0	0	0	0	0	0	30	0	31	0	22	0	0	0	4	0	67	0	0	0	0	0	0	0	5	0	0	0	0	0	0	0	9	0
ENSMUSG00000035877	0	0	0	0	5	0	0	0	0	0	9	0	83	0	0	0	15	0	0	0	0	0	1	0	0	0	0	0	0	0	0	0	19	0	0	0	0	0	0	0
ENSMUSG00000017858	39	0	67	0	2	0	0	0	102	0	0	0	0	0	0	0	0	0	0	0	0	0	0	0	0	0	0	0	0	0	0	0	0	0	0	0	86	0	0	0
ENSMUSG00000035399	5	0	0	0	0	0	0	0	0	0	25	0	0	0	0	0	11	0	0	0	0	0	0	0	11	0	0	0	6	0	0	0	13	0	0	0	11	0	0	0
ENSMUSG00000035268	32	0	42	0	0	0	0	0	0	0	0	0	40	0	20	0	31	0	52	0	42	0	44	0	0	0	0	0	57	0	62	0	34	0	0	0	54	0	26	0
ENSMUSG00000018326	6	0	58	0	24	0	298	0	292	0	0	0	97	0	12	0	71	0	25	0	63	0	247	0	60	0	0	0	108	0	0	0	0	0	3	0	94	0	15	0
ENSMUSG00000018322	0	0	6	0	0	0	0	0	0	0	0	0	0	0	27	0	35	0	0	0	0	0	41	0	44	0	0	0	30	0	34	0	32	0	0	0	0	0	0	0
ENSMUSG00000018209	0	0	0	0	159	0	60	0	0	0	0	0	0	0	0	0	0	0	0	0	58	0	0	0	0	0	0	0	0	0	5	0	0	0	0	0	28	0	0	0
ENSMUSG00000017299	5	0	31	0	0	0	0	0	0	0	3	0	26	0	19	0	29	0	0	0	0	0	0	0	17	0	0	0	0	0	0	0	0	0	0	0	0	0	0	0
ENSMUSG00000017760	0	0	0	0	127	0	0	0	0	0	112	0	61	0	0	0	95	0	0	0	0	0	0	0	0	0	0	0	40	0	0	0	0	0	0	0	21	0	0	0
ENSMUSG00000039671	7	0	41	0	0	0	0	0	12	0	1	0	0	0	0	0	40	0	57	0	0	0	0	0	17	0	1	0	25	0	1	0	0	0	0	0	10	0	39	0
ENSMUSG00000006800	2	0	52	0	48	0	0	0	0	0	0	0	4	0	0	0	0	0	57	0	0	0	0	0	4	0	0	0	0	0	0	0	0	0	0	0	35	0	0	0
ENSMUSG00000017999	0	0	0	0	31	0	0	0	32	0	123	0	0	0	0	0	44	0	0	0	0	0	0	0	22	0	0	0	20	0	0	0	0	0	100	0	0	0	0	0
ENSMUSG00000074578	20	0	32	0	0	0	44	0	40	0	60	0	0	0	17	0	28	0	35	0	0	0	29	0	48	0	1	0	43	0	0	0	13	0	0	0	0	0	18	0
ENSMUSG00000052056	0	0	0	0	0	0	10	0	0	0	0	0	5	0	0	0	0	0	7	0	5	0	0	0	5	0	0	0	3	0	0	0	0	0	0	0	0	0	15	0
ENSMUSG00000052033	0	0	0	0	0	0	34	0	0	0	0	0	0	0	5	0	42	0	0	0	0	0	0	0	30	0	0	0	13	0	14	0	0	0	0	0	14	0	7	0
ENSMUSG00000027496	35	0	0	0	0	0	0	0	0	0	0	0	0	0	0	0	0	0	0	0	79	0	0	0	2	0	0	0	0	0	31	0	0	0	0	0	60	0	0	0
ENSMUSG00000027498	0	0	9	0	115	0	0	0	0	0	0	0	0	0	0	0	7	0	0	0	0	0	0	0	0	0	0	0	18	0	0	0	0	0	0	0	106	0	0	0
ENSMUSG00000027502	40	0	66	0	0	0	0	0	159	0	105	0	0	0	9	0	6	0	0	0	0	0	0	0	53	0	1	0	0	0	0	0	0	0	0	0	1	0	0	0
ENSMUSG00000027509	0	0	22	0	0	0	0	0	0	0	0	0	0	0	6	0	91	0	0	0	0	0	0	0	121	0	0	0	27	0	0	0	0	0	60	0	0	0	0	0
ENSMUSG00000027519	0	0	0	0	0	0	11	0	53	0	2	0	0	0	0	0	32	0	0	0	0	0	0	0	15	0	4	0	56	0	0	0	0	0	0	0	0	0	0	0
ENSMUSG00000039263	0	0	42	0	2	0	4	0	0	0	0	0	42	0	18	0	35	0	0	0	0	0	0	0	49	0	0	0	0	0	4	0	23	0	0	0	0	0	0	0
ENSMUSG00000016253	27	0	0	0	0	0	0	0	0	0	0	0	0	0	42	0	0	0	0	0	0	0	7	0	0	0	3	0	0	0	0	0	0	0	0	0	74	0	0	0
ENSMUSG00000016256	19	0	0	0	0	0	0	0	0	0	24	0	0	0	30	0	43	0	0	0	0	0	0	0	0	0	0	0	0	0	67	0	0	0	0	0	20	0	0	0
ENSMUSG00000016252	45	0	54	0	39	0	31	0	0	0	35	0	62	0	37	0	76	0	18	0	51	0	36	0	74	0	5	0	55	0	44	0	9	0	44	0	46	0	4	0
ENSMUSG00000016257	0	0	47	0	0	0	0	0	0	0	0	0	0	0	52	0	1	0	0	0	26	0	0	0	185	0	0	0	192	0	0	0	5	0	0	0	53	0	0	0
ENSMUSG00000039001	20	0	6	0	15	0	12	0	39	0	5	0	31	0	36	0	51	0	15	0	15	0	16	0	24	0	1	0	37	0	26	0	0	0	29	0	4	0	2	0
ENSMUSG00000049401	8	0	33	0	0	0	0	0	55	0	25	0	0	0	0	0	18	0	0	0	0	0	0	0	0	0	0	0	0	0	1	0	0	0	0	0	0	0	0	0
ENSMUSG00000016344	20	0	44	0	0	0	53	0	0	0	0	0	91	0	17	0	2	0	0	0	0	0	0	0	23	0	0	0	0	0	10	0	39	0	0	0	28	0	0	0
ENSMUSG00000038671	0	0	6	0	0	0	0	0	11	0	8	0	0	0	4	0	0	0	0	0	0	0	20	0	0	0	0	0	8	0	4	0	0	0	0	0	13	0	0	0
ENSMUSG00000000827	76	0	176	0	1	0	184	0	22	0	61	0	129	0	66	0	0	0	57	0	21	0	323	0	71	0	1	0	30	0	123	0	0	0	132	0	219	0	35	0
ENSMUSG00000046470	7	0	0	0	29	0	67	0	0	0	9	0	12	0	0	0	16	0	13	0	31	0	11	0	8	0	0	0	5	0	4	0	0	0	0	0	9	0	7	0
ENSMUSG00000002458	21	0	0	0	0	0	0	0	0	0	0	0	0	0	1	0	44	0	0	0	0	0	49	0	33	0	0	0	44	0	0	0	0	0	62	0	20	0	0	0
ENSMUSG00000027589	12	0	0	0	0	0	0	0	0	0	1	0	0	0	7	0	0	0	0	0	0	0	0	0	36	0	0	0	0	0	0	0	21	0	25	0	0	0	0	0
ENSMUSG00000038628	28	0	39	0	0	0	0	0	0	0	27	0	0	0	35	0	27	0	36	0	0	0	47	0	47	0	0	0	54	0	24	0	20	0	0	0	0	0	1	0
ENSMUSG00000027500	0	0	0	0	0	0	70	0	0	0	4	0	59	0	0	0	9	0	0	0	3	0	0	0	0	0	0	0	0	0	0	0	0	0	24	0	0	0	0	0
ENSMUSG00000040269	24	0	0	0	0	0	42	0	0	0	0	0	0	0	31	0	25	0	0	0	4	0	0	0	4	0	0	0	57	0	0	0	0	0	0	0	27	0	0	0
ENSMUSG00000027533	22	0	10	0	0	0	0	0	0	0	36	0	0	0	77	0	11	0	0	0	0	0	0	0	25	0	0	0	13	0	0	0	0	0	19	0	0	0	5	0
ENSMUSG00000027552	0	0	43	0	0	0	96	0	0	0	65	0	0	0	58	0	44	0	0	0	0	0	0	0	0	0	0	0	36	0	0	0	0	0	0	0	12	0	0	0
ENSMUSG00000078784	1	0	0	0	0	0	63	0	0	0	0	0	0	0	0	0	41	0	0	0	0	0	0	0	0	0	0	0	0	0	0	0	46	0	90	0	0	0	0	0
ENSMUSG00000027562	0	0	0	0	0	0	177	0	93	0	0	0	0	0	0	0	0	0	166	0	53	0	34	0	0	0	0	0	0	0	0	0	70	0	0	0	0	0	0	0
ENSMUSG00000019528	50	0	0	0	0	0	0	0	0	0	162	0	127	0	0	0	162	0	11	0	0	0	0	0	0	0	0	0	0	0	0	0	105	0	0	0	172	0	53	0
ENSMUSG00000027684	0	0	0	0	0	0	7	0	14	0	2	0	49	0	0	0	183	0	0	0	0	0	0	0	0	0	0	0	14	0	0	0	0	0	57	0	33	0	0	0
ENSMUSG00000027660	3	0	0	0	0	0	0	0	0	0	264	0	21	0	0	0	0	0	0	0	0	0	0	0	0	0	0	0	105	0	1	0	0	0	0	0	1	0	28	0
ENSMUSG00000027677	36	0	0	0	0	0	21	0	0	0	12	0	7	0	6	0	0	0	5	0	136	0	0	0	0	0	0	0	0	0	0	0	0	0	0	0	0	0	0	0
ENSMUSG00000027708	0	0	0	0	12	0	0	0	0	0	64	0	0	0	1	0	0	0	1	0	0	0	0	0	0	0	0	0	0	0	28	0	0	0	13	0	4	0	0	0
ENSMUSG00000027712	0	0	78	0	34	0	105	0	127	0	66	0	0	0	0	0	13	0	0	0	0	0	121	0	348	0	0	0	79	0	85	0	226	0	0	0	109	0	0	0
ENSMUSG00000027715	114	0	19	0	0	0	54	0	0	0	16	0	0	0	7	0	0	0	0	0	50	0	18	0	74	0	0	0	7	0	39	0	0	0	0	0	114	0	19	0
ENSMUSG00000044864	0	0	17	0	0	0	0	0	0	0	1	0	0	0	0	0	107	0	0	0	17	0	0	0	0	0	0	0	0	0	0	0	0	0	0	0	0	0	28	0
ENSMUSG00000027739	9	0	22	0	0	0	0	0	6	0	0	0	0	0	0	0	9	0	0	0	0	0	21	0	0	0	0	0	21	0	0	0	0	0	0	0	0	0	64	0
ENSMUSG00000104339	0	0	0	0	147	0	0	0	0	0	95	0	0	0	91	0	0	0	5	0	0	0	0	0	0	0	0	0	0	0	0	0	1	0	0	0	0	0	0	0
ENSMUSG00000044167	9	0	0	0	0	0	0	0	5	0	0	0	53	0	25	0	7	0	0	0	0	0	24	0	0	0	1	0	0	0	129	0	16	0	119	0	0	0	0	0
ENSMUSG00000027742	0	0	0	0	0	0	0	0	13	0	0	0	52	0	0	0	0	0	0	0	0	0	0	0	7	0	0	0	2	0	11	0	9	0	0	0	0	0	0	0
ENSMUSG00000027752	18	0	107	0	0	0	3	0	0	0	3	0	0	0	41	0	69	0	0	0	57	0	0	0	54	0	0	0	0	0	15	0	2	0	0	0	29	0	0	0
ENSMUSG00000036632	0	0	29	0	0	0	0	0	0	0	0	0	43	0	53	0	72	0	0	0	0	0	32	0	29	0	0	0	51	0	0	0	0	0	0	0	0	0	0	0
ENSMUSG00000036580	39	0	21	0	0	0	0	0	0	0	52	0	0	0	0	0	0	0	18	0	0	0	0	0	0	0	0	0	91	0	0	0	0	0	0	0	68	0	0	0
ENSMUSG00000036513	10	0	0	0	96	0	0	0	0	0	0	0	0	0	39	0	0	0	0	0	24	0	7	0	0	0	0	0	43	0	0	0	29	0	1	0	37	0	0	0
ENSMUSG00000075700	34	0	43	0	0	0	0	0	19	0	0	0	0	0	57	0	56	0	50	0	24	0	0	0	0	0	0	0	37	0	0	0	0	0	0	0	18	0	0	0
ENSMUSG00000027828	0	0	1	0	0	0	0	0	0	0	43	0	2	0	98	0	49	0	0	0	0	0	164	0	53	0	7	0	16	0	31	0	49	0	92	0	19	0	14	0
ENSMUSG00000034640	0	0	0	0	22	0	0	0	0	0	0	0	0	0	3	0	0	0	0	0	15	0	0	0	0	0	0	0	0	0	0	0	0	0	121	0	26	0	0	0
ENSMUSG00000027829	27	0	39	0	298	0	132	0	152	0	87	0	78	0	9	0	0	0	0	0	60	0	24	0	0	0	0	0	45	0	76	0	45	0	47	0	35	0	25	0
ENSMUSG00000103041	10	0	16	0	0	0	61	0	0	0	43	0	0	0	1	0	0	0	0	0	0	0	0	0	0	0	0	0	8	0	22	0	21	0	8	0	1	0	8	0
ENSMUSG00000047557	0	0	0	0	0	0	80	0	45	0	0	0	59	0	0	0	0	0	0	0	0	0	19	0	0	0	1	0	0	0	0	0	0	0	0	0	13	0	10	0
ENSMUSG00000027775	0	0	48	0	0	0	0	0	0	0	4	0	103	0	27	0	44	0	1	0	47	0	0	0	336	0	0	0	0	0	84	0	0	0	331	0	16	0	0	0
ENSMUSG00000027787	14	0	0	0	51	0	0	0	101	0	0	0	25	0	0	0	45	0	0	0	0	0	0	0	0	0	0	0	39	0	53	0	0	0	51	0	0	0	0	0
ENSMUSG00000027835	11	0	21	0	133	0	0	0	0	0	0	0	0	0	81	0	0	0	29	0	0	0	0	0	42	0	0	0	27	0	0	0	0	0	44	0	13	0	0	0
ENSMUSG00000027804	2	0	97	0	0	0	153	0	8	0	168	0	0	0	0	0	96	0	96	0	112	0	123	0	68	0	8	0	117	0	0	0	67	0	0	0	226	0	0	0
ENSMUSG00000027809	0	0	16	0	0	0	90	0	0	0	0	0	0	0	0	0	118	0	44	0	0	0	0	0	0	0	0	0	0	0	0	0	0	0	0	0	0	0	0	0
ENSMUSG00000027998	11	0	10	0	0	0	20	0	0	0	24	0	0	0	0	0	0	0	0	0	0	0	0	0	0	0	0	0	9	0	19	0	0	0	0	0	28	0	0	0
ENSMUSG00000033767	3	0	0	0	1	0	11	0	0	0	0	0	0	0	18	0	0	0	0	0	0	0	0	0	0	0	0	0	19	0	16	0	0	0	25	0	27	0	0	0
ENSMUSG00000074513	0	0	0	0	0	0	1	0	45	0	0	0	0	0	97	0	0	0	0	0	0	0	47	0	0	0	0	0	0	0	0	0	0	0	0	0	54	0	58	0
ENSMUSG00000102805	0	0	0	0	0	0	1	0	28	0	0	0	0	0	81	0	0	0	0	0	0	0	37	0	0	0	0	0	0	0	0	0	0	0	0	0	46	0	50	0
ENSMUSG00000028081	236	0	174	0	198	0	83	0	254	0	349	0	131	0	218	0	220	0	79	0	162	0	162	0	294	0	4	0	267	0	120	0	105	0	110	0	206	0	74	0
ENSMUSG00000041734	0	0	0	0	0	0	0	0	0	0	0	0	0	0	20	0	22	0	0	0	28	0	0	0	23	0	0	0	10	0	0	0	0	0	0	0	0	0	0	0
ENSMUSG00000028073	0	0	38	0	0	0	0	0	0	0	0	0	0	0	0	0	0	0	34	0	0	0	34	0	1	0	0	0	0	0	51	0	1	0	0	0	60	0	0	0
ENSMUSG00000004897	23	0	26	0	2	0	45	0	22	0	38	0	4	0	3	0	50	0	2	0	55	0	0	0	58	0	8	0	0	0	40	0	0	0	9	0	52	0	30	0
ENSMUSG00000019710	3	0	20	0	41	0	0	0	39	0	0	0	0	0	0	0	11	0	7	0	15	0	22	0	0	0	0	0	0	0	0	0	0	0	0	0	39	0	0	0
ENSMUSG00000004891	0	0	0	0	0	0	0	0	0	0	0	0	38	0	32	0	0	0	0	0	0	0	29	0	13	0	4	0	0	0	12	0	0	0	0	0	0	0	0	0
ENSMUSG00000028069	0	0	0	0	0	0	0	0	0	0	0	0	0	0	0	0	67	0	0	0	0	0	0	0	0	0	0	0	0	0	29	0	0	0	54	0	47	0	0	0
ENSMUSG00000001418	0	0	15	0	0	0	53	0	0	0	28	0	0	0	0	0	26	0	0	0	28	0	19	0	0	0	0	0	0	0	20	0	48	0	46	0	0	0	0	0
ENSMUSG00000028066	35	0	41	0	182	0	0	0	0	0	0	0	0	0	129	0	0	0	0	0	36	0	0	0	36	0	0	0	25	0	89	0	0	0	0	0	3	0	0	0
ENSMUSG00000028062	28	0	82	0	27	0	78	0	0	0	0	0	21	0	0	0	44	0	0	0	0	0	0	0	65	0	2	0	12	0	0	0	22	0	3	0	0	0	0	0
ENSMUSG00000028057	0	0	99	0	0	0	0	0	0	0	0	0	26	0	4	0	0	0	22	0	0	0	0	0	0	0	0	0	102	0	0	0	0	0	0	0	9	0	0	0
ENSMUSG00000105204	10	0	18	0	0	0	0	0	0	0	0	0	15	0	1	0	0	0	6	0	0	0	0	0	0	0	0	0	0	0	0	0	8	0	57	0	0	0	0	0
ENSMUSG00000059743	13	0	26	0	0	0	0	0	0	0	0	0	20	0	1	0	0	0	7	0	0	0	0	0	0	0	0	0	0	0	0	0	11	0	73	0	0	0	0	0
ENSMUSG00000028049	0	0	0	0	0	0	0	0	0	0	15	0	19	0	0	0	0	0	13	0	0	0	0	0	0	0	0	0	0	0	1	0	9	0	0	0	18	0	0	0
ENSMUSG00000028048	4	0	4	0	0	0	0	0	0	0	132	0	77	0	0	0	39	0	0	0	0	0	0	0	0	0	0	0	29	0	0	0	0	0	0	0	0	0	0	0
ENSMUSG00000042747	12	0	15	0	0	0	104	0	55	0	29	0	84	0	20	0	76	0	26	0	0	0	0	0	122	0	0	0	19	0	41	0	25	0	0	0	52	0	12	0
ENSMUSG00000028044	166	0	251	0	2	0	0	0	142	0	84	0	0	0	32	0	50	0	64	0	203	0	56	0	326	0	8	0	336	0	220	0	33	0	91	0	265	0	63	0
ENSMUSG00000042626	0	0	0	0	2	0	0	0	0	0	0	0	78	0	0	0	0	0	43	0	0	0	10	0	5	0	0	0	34	0	1	0	0	0	0	0	0	0	0	0
ENSMUSG00000046280	46	0	0	0	0	0	4	0	201	0	0	0	20	0	23	0	0	0	0	0	43	0	59	0	0	0	0	0	106	0	53	0	0	0	0	0	6	0	0	0
ENSMUSG00000027940	13	0	59	0	6	0	68	0	139	0	47	0	107	0	29	0	23	0	23	0	5	0	179	0	106	0	4	0	102	0	48	0	19	0	14	0	59	0	12	0
ENSMUSG00000090733	10	0	0	0	30	0	130	0	0	0	0	0	0	0	0	0	0	0	0	0	29	0	23	0	11	0	0	0	0	0	0	0	28	0	0	0	0	0	0	0
ENSMUSG00000027935	0	0	0	0	42	0	0	0	0	0	0	0	0	0	0	0	0	0	0	0	0	0	22	0	0	0	0	0	23	0	0	0	0	0	29	0	38	0	0	0
ENSMUSG00000052310	6	0	0	0	0	0	0	0	0	0	0	0	20	0	13	0	27	0	0	0	0	0	0	0	0	0	0	0	1	0	0	0	0	0	8	0	0	0	0	0
ENSMUSG00000001018	4	0	0	0	0	0	0	0	3	0	51	0	0	0	81	0	97	0	2	0	3	0	149	0	13	0	0	0	0	0	91	0	12	0	0	0	12	0	0	0
ENSMUSG00000042312	9	0	9	0	0	0	0	0	17	0	37	0	0	0	0	0	13	0	0	0	0	0	40	0	9	0	0	0	0	0	40	0	0	0	23	0	21	0	8	0
ENSMUSG00000074457	15	0	0	0	107	0	171	0	0	0	0	0	82	0	0	0	56	0	0	0	0	0	31	0	0	0	0	0	46	0	0	0	31	0	0	0	0	0	4	0
ENSMUSG00000027907	2	0	9	0	0	0	33	0	15	0	46	0	83	0	19	0	41	0	5	0	15	0	10	0	130	0	0	0	14	0	9	0	13	0	48	0	31	0	14	0
ENSMUSG00000041959	13	0	113	0	93	0	2	0	0	0	206	0	0	0	131	0	70	0	120	0	80	0	135	0	431	0	0	0	0	0	97	0	0	0	205	0	39	0	35	0
ENSMUSG00000038712	0	0	0	0	0	0	0	0	80	0	0	0	0	0	0	0	0	0	48	0	28	0	42	0	0	0	0	0	19	0	0	0	0	0	0	0	0	0	0	0
ENSMUSG00000015714	30	0	4	0	76	0	78	0	0	0	104	0	0	0	8	0	76	0	0	0	0	0	55	0	43	0	0	0	0	0	10	0	0	0	54	0	25	0	0	0
ENSMUSG00000028108	0	0	12	0	0	0	191	0	0	0	3	0	0	0	0	0	2	0	5	0	0	0	45	0	70	0	0	0	0	0	0	0	2	0	0	0	0	0	14	0
ENSMUSG00000028106	19	0	12	0	0	0	0	0	0	0	6	0	1	0	0	0	0	0	2	0	3	0	0	0	2	0	0	0	0	0	7	0	0	0	9	0	0	0	0	0
ENSMUSG00000038543	0	0	24	0	0	0	0	0	0	0	22	0	29	0	10	0	78	0	34	0	57	0	0	0	90	0	2	0	30	0	27	0	0	0	0	0	68	0	0	0
ENSMUSG00000015749	10	0	26	0	0	0	0	0	0	0	0	0	0	0	4	0	0	0	0	0	0	0	0	0	43	0	0	0	39	0	46	0	0	0	0	0	0	0	0	0
ENSMUSG00000074398	0	0	0	0	0	0	25	0	0	0	2	0	1	0	4	0	0	0	0	0	0	0	0	0	0	0	1	0	0	0	4	0	0	0	0	0	5	0	0	0
ENSMUSG00000038393	5	0	0	0	0	0	95	0	0	0	0	0	46	0	19	0	0	0	0	0	0	0	0	0	0	0	0	0	0	0	2	0	0	0	0	0	47	0	0	0
ENSMUSG00000027879	0	0	0	0	252	0	20	0	1	0	182	0	0	0	0	0	0	0	13	0	0	0	119	0	0	0	0	0	0	0	0	0	195	0	0	0	73	0	1	0
ENSMUSG00000053398	17	0	60	0	0	0	0	0	0	0	0	0	0	0	2	0	0	0	0	0	0	0	0	0	82	0	0	0	0	0	51	0	0	0	0	0	66	0	0	0
ENSMUSG00000033222	0	0	0	0	0	0	0	0	0	0	0	0	77	0	0	0	0	0	0	0	10	0	48	0	0	0	0	0	62	0	0	0	0	0	0	0	57	0	0	0
ENSMUSG00000068823	18	0	63	0	80	0	108	0	177	0	19	0	101	0	14	0	89	0	160	0	28	0	67	0	226	0	0	0	77	0	133	0	18	0	0	0	51	0	7	0
ENSMUSG00000005687	65	0	74	0	11	0	80	0	142	0	30	0	0	0	55	0	46	0	0	0	6	0	0	0	12	0	0	0	143	0	14	0	27	0	8	0	114	0	3	0
ENSMUSG00000105195	1	0	2	0	0	0	0	0	0	0	5	0	1	0	1	0	2	0	1	0	0	0	0	0	12	0	0	0	5	0	5	0	1	0	3	0	4	0	0	0
ENSMUSG00000062127	0	0	0	0	0	0	0	0	0	0	66	0	29	0	0	0	0	0	0	0	0	0	0	0	140	0	0	0	42	0	0	0	0	0	0	0	0	0	0	0
ENSMUSG00000000563	36	0	187	0	101	0	234	0	0	0	33	0	220	0	134	0	151	0	110	0	21	0	249	0	249	0	11	0	170	0	218	0	493	0	106	0	338	0	19	0
ENSMUSG00000000561	1	0	0	0	0	0	0	0	0	0	0	0	22	0	84	0	0	0	0	0	0	0	0	0	0	0	0	0	0	0	0	0	0	0	0	0	3	0	3	0
ENSMUSG00000087260	0	0	43	0	110	0	0	0	0	0	0	0	0	0	128	0	142	0	83	0	0	0	0	0	47	0	0	0	49	0	36	0	81	0	0	0	38	0	25	0
ENSMUSG00000004032	24	0	17	0	0	0	0	0	0	0	7	0	0	0	0	0	24	0	0	0	0	0	0	0	16	0	2	0	222	0	0	0	0	0	0	0	0	0	0	0
ENSMUSG00000040562	13	0	0	0	0	0	69	0	0	0	0	0	0	0	0	0	0	0	55	0	0	0	43	0	0	0	0	0	23	0	40	0	0	0	0	0	31	0	0	0
ENSMUSG00000000001	4	0	8	0	0	0	144	0	0	0	83	0	0	0	103	0	60	0	107	0	0	0	49	0	53	0	0	0	0	0	0	0	0	0	52	0	71	0	0	0
ENSMUSG00000068749	55	0	44	0	0	0	26	0	41	0	107	0	32	0	19	0	0	0	35	0	40	0	22	0	57	0	0	0	64	0	35	0	26	0	93	0	26	0	0	0
ENSMUSG00000068744	29	0	68	0	0	0	0	0	0	0	0	0	0	0	0	0	0	0	0	0	38	0	0	0	0	0	0	0	0	0	52	0	0	0	0	0	37	0	0	0
ENSMUSG00000068739	0	0	9	0	0	0	0	0	0	0	0	0	18	0	4	0	24	0	12	0	3	0	17	0	8	0	0	0	13	0	13	0	0	0	0	0	62	0	0	0
ENSMUSG00000048100	0	0	0	0	108	0	21	0	0	0	0	0	0	0	0	0	20	0	0	0	0	0	0	0	0	0	0	0	41	0	0	0	27	0	0	0	0	0	0	0
ENSMUSG00000027883	18	0	12	0	0	0	0	0	0	0	0	0	0	0	73	0	0	0	0	0	0	0	13	0	0	0	0	0	0	0	0	0	0	0	0	0	58	0	0	0
ENSMUSG00000040339	0	0	0	0	70	0	0	0	0	0	0	0	0	0	0	0	81	0	20	0	0	0	0	0	0	0	0	0	56	0	0	0	0	0	0	0	0	0	0	0
ENSMUSG00000040322	17	0	0	0	0	0	0	0	248	0	75	0	0	0	52	0	34	0	0	0	29	0	172	0	22	0	0	0	0	0	0	0	0	0	6	0	0	0	0	0
ENSMUSG00000033721	0	0	0	0	11	0	0	0	0	0	34	0	0	0	0	0	0	0	30	0	0	0	89	0	0	0	0	0	47	0	0	0	0	0	0	0	0	0	0	0
ENSMUSG00000027981	4	0	0	0	0	0	0	0	0	0	0	0	7	0	0	0	0	0	9	0	0	0	0	0	5	0	0	0	64	0	26	0	0	0	0	0	0	0	17	0
ENSMUSG00000045092	71	0	1	0	0	0	23	0	98	0	110	0	3	0	69	0	127	0	3	0	0	0	0	0	107	0	0	0	114	0	61	0	0	0	0	0	86	0	0	0
ENSMUSG00000033554	0	0	0	0	143	0	0	0	6	0	0	0	0	0	0	0	0	0	0	0	0	0	2	0	10	0	0	0	0	0	2	0	27	0	0	0	0	0	0	0
ENSMUSG00000054414	39	0	0	0	0	0	0	0	0	0	0	0	0	0	0	0	0	0	12	0	0	0	1	0	0	0	0	0	0	0	36	0	0	0	0	0	34	0	38	0
ENSMUSG00000000339	0	0	37	0	19	0	0	0	0	0	0	0	0	0	0	0	0	0	44	0	0	0	0	0	69	0	3	0	64	0	0	0	26	0	226	0	0	0	0	0
ENSMUSG00000097737	0	0	25	0	0	0	0	0	0	0	0	0	0	0	0	0	0	0	57	0	0	0	0	0	38	0	5	0	49	0	0	0	40	0	188	0	0	0	0	0
ENSMUSG00000033386	0	0	0	0	0	0	0	0	0	0	0	0	147	0	0	0	12	0	0	0	0	0	45	0	0	0	0	0	4	0	0	0	0	0	66	0	0	0	0	0
ENSMUSG00000028134	12	0	0	0	0	0	0	0	0	0	34	0	0	0	0	0	0	0	0	0	0	0	0	0	0	0	0	0	7	0	0	0	0	0	0	0	1	0	24	0
ENSMUSG00000105813	9	0	4	0	0	0	15	0	12	0	13	0	0	0	9	0	7	0	0	0	57	0	11	0	42	0	0	0	15	0	1	0	8	0	30	0	16	0	0	0
ENSMUSG00000053931	149	0	62	0	0	0	280	0	289	0	174	0	94	0	160	0	154	0	37	0	259	0	248	0	477	0	9	0	182	0	133	0	96	0	331	0	254	0	0	0
ENSMUSG00000039831	0	0	0	0	0	0	32	0	0	0	4	0	0	0	0	0	49	0	127	0	6	0	68	0	64	0	0	0	0	0	165	0	42	0	0	0	0	0	64	0
ENSMUSG00000028124	4	0	5	0	0	0	1	0	1	0	7	0	0	0	5	0	3	0	0	0	18	0	0	0	0	0	0	0	6	0	16	0	2	0	0	0	6	0	0	0
ENSMUSG00000057359	0	0	0	0	0	0	2	0	0	0	1	0	0	0	8	0	0	0	0	0	0	0	2	0	1	0	0	0	37	0	1	0	0	0	0	0	2	0	0	0
ENSMUSG00000039756	29	0	9	0	0	0	0	0	0	0	91	0	123	0	38	0	97	0	46	0	20	0	69	0	26	0	0	0	11	0	0	0	0	0	48	0	0	0	25	0
ENSMUSG00000054091	22	0	0	0	0	0	0	0	64	0	0	0	28	0	125	0	52	0	37	0	11	0	3	0	42	0	1	0	34	0	108	0	0	0	0	0	30	0	22	0
ENSMUSG00000104960	0	0	0	0	0	0	29	0	0	0	0	0	0	0	0	0	10	0	13	0	0	0	0	0	30	0	0	0	0	0	0	0	11	0	0	0	27	0	0	0
ENSMUSG00000027999	0	0	61	0	0	0	0	0	0	0	0	0	0	0	0	0	0	0	37	0	0	0	0	0	52	0	0	0	31	0	0	0	28	0	0	0	35	0	0	0
ENSMUSG00000001052	0	0	29	0	0	0	0	0	84	0	156	0	0	0	0	0	0	0	0	0	0	0	36	0	0	0	0	0	0	0	0	0	0	0	0	0	42	0	0	0
ENSMUSG00000041084	130	0	72	0	381	0	104	0	137	0	0	0	33	0	144	0	8	0	38	0	10	0	139	0	179	0	0	0	237	0	32	0	0	0	0	0	231	0	0	0
ENSMUSG00000062006	43	0	89	0	50	0	5	0	18	0	67	0	105	0	24	0	85	0	53	0	72	0	50	0	111	0	8	0	68	0	80	0	41	0	67	0	43	0	6	0
ENSMUSG00000027984	24	0	27	0	2	0	101	0	98	0	35	0	0	0	0	0	39	0	0	0	0	0	0	0	63	0	0	0	0	0	0	0	0	0	0	0	0	0	20	0
ENSMUSG00000028032	0	0	0	0	0	0	0	0	0	0	70	0	0	0	0	0	0	0	0	0	0	0	0	0	7	0	10	0	45	0	0	0	0	0	0	0	43	0	0	0
ENSMUSG00000028029	8	0	32	0	66	0	7	0	1	0	0	0	1	0	12	0	2	0	20	0	0	0	31	0	10	0	0	0	26	0	17	0	0	0	3	0	44	0	5	0
ENSMUSG00000040943	0	0	0	0	0	0	0	0	129	0	0	0	0	0	1	0	0	0	1	0	0	0	11	0	0	0	0	0	46	0	0	0	0	0	17	0	0	0	0	0
ENSMUSG00000045328	108	0	53	0	0	0	0	0	0	0	0	0	0	0	0	0	0	0	0	0	27	0	0	0	34	0	0	0	155	0	250	0	12	0	0	0	50	0	0	0
ENSMUSG00000078578	11	0	0	0	31	0	8	0	233	0	186	0	4	0	43	0	25	0	11	0	3	0	0	0	29	0	0	0	7	0	0	0	5	0	6	0	2	0	0	0
ENSMUSG00000028161	1	0	32	0	0	0	166	0	1	0	3	0	9	0	20	0	53	0	80	0	5	0	0	0	36	0	3	0	2	0	43	0	86	0	14	0	15	0	1	0
ENSMUSG00000091512	7	0	0	0	0	0	0	0	0	0	46	0	0	0	0	0	46	0	0	0	0	0	0	0	0	0	0	0	16	0	79	0	0	0	0	0	46	0	0	0
ENSMUSG00000004127	0	0	20	0	0	0	0	0	0	0	0	0	0	0	15	0	0	0	0	0	0	0	0	0	0	0	3	0	9	0	22	0	13	0	12	0	30	0	0	0
ENSMUSG00000028273	3	0	0	0	16	0	0	0	0	0	0	0	6	0	0	0	170	0	0	0	0	0	83	0	0	0	0	0	0	0	71	0	0	0	0	0	6	0	0	0
ENSMUSG00000028271	16	0	14	0	0	0	0	0	0	0	79	0	0	0	0	0	74	0	0	0	0	0	0	0	26	0	0	0	15	0	0	0	53	0	53	0	0	0	0	0
ENSMUSG00000037062	0	0	80	0	90	0	0	0	1	0	125	0	353	0	101	0	96	0	3	0	31	0	166	0	10	0	4	0	73	0	334	0	0	0	1	0	3	0	27	0
ENSMUSG00000028256	0	0	0	0	0	0	0	0	0	0	21	0	0	0	0	0	47	0	0	0	59	0	0	0	0	0	0	0	0	0	0	0	0	0	0	0	51	0	0	0
ENSMUSG00000028195	39	0	5	0	15	0	70	0	0	0	0	0	16	0	0	0	26	0	59	0	31	0	18	0	46	0	4	0	0	0	74	0	0	0	0	0	0	0	0	0
ENSMUSG00000036873	0	0	0	0	0	0	0	0	0	0	0	0	10	0	25	0	9	0	9	0	0	0	0	0	10	0	0	0	0	0	0	0	12	0	0	0	0	0	0	0
ENSMUSG00000028189	0	0	0	0	61	0	0	0	6	0	91	0	45	0	0	0	0	0	0	0	0	0	68	0	0	0	0	0	0	0	0	0	42	0	0	0	0	0	0	0
ENSMUSG00000068523	20	0	89	0	27	0	82	0	46	0	84	0	68	0	55	0	75	0	31	0	95	0	27	0	78	0	0	0	115	0	62	0	50	0	81	0	105	0	33	0
ENSMUSG00000028187	0	0	20	0	0	0	222	0	0	0	58	0	55	0	0	0	74	0	0	0	6	0	0	0	0	0	3	0	32	0	36	0	0	0	0	0	0	0	0	0
ENSMUSG00000036745	0	0	0	0	117	0	23	0	10	0	15	0	0	0	9	0	0	0	0	0	0	0	12	0	0	0	0	0	5	0	0	0	0	0	0	0	5	0	0	0
ENSMUSG00000028184	25	0	81	0	0	0	0	0	11	0	0	0	126	0	3	0	4	0	0	0	33	0	95	0	0	0	9	0	2	0	37	0	0	0	0	0	0	0	0	0
ENSMUSG00000028034	75	0	115	0	9	0	0	0	0	0	0	0	9	0	179	0	87	0	198	0	203	0	148	0	78	0	0	0	17	0	73	0	24	0	18	0	78	0	17	0
ENSMUSG00000104548	16	0	0	0	0	0	0	0	18	0	0	0	0	0	0	0	5	0	35	0	0	0	0	0	0	0	0	0	36	0	0	0	0	0	0	0	0	0	0	0
ENSMUSG00000039068	0	0	0	0	0	0	0	0	2	0	131	0	0	0	12	0	0	0	0	0	0	0	0	0	0	0	0	0	6	0	0	0	0	0	0	0	0	0	9	0
ENSMUSG00000039047	0	0	0	0	2	0	91	0	0	0	144	0	72	0	35	0	1	0	0	0	0	0	0	0	0	0	0	0	0	0	0	0	24	0	0	0	20	0	0	0
ENSMUSG00000052544	19	0	0	0	0	0	313	0	0	0	33	0	28	0	0	0	15	0	75	0	0	0	0	0	0	0	0	0	0	0	0	0	0	0	0	0	26	0	0	0
ENSMUSG00000038975	33	0	0	0	0	0	0	0	0	0	0	0	0	0	12	0	34	0	74	0	68	0	86	0	22	0	3	0	124	0	53	0	68	0	0	0	0	0	37	0
ENSMUSG00000062908	0	0	30	0	86	0	0	0	0	0	0	0	82	0	56	0	0	0	94	0	0	0	0	0	0	0	0	0	0	0	88	0	0	0	34	0	0	0	7	0
ENSMUSG00000028180	10	0	26	0	152	0	0	0	0	0	0	0	4	0	0	0	0	0	0	0	0	0	0	0	0	0	2	0	29	0	0	0	0	0	0	0	26	0	0	0
ENSMUSG00000055436	52	0	90	0	0	0	0	0	124	0	78	0	9	0	36	0	82	0	139	0	13	0	46	0	23	0	0	0	101	0	30	0	21	0	50	0	20	0	11	0
ENSMUSG00000105201	0	0	16	0	0	0	9	0	0	0	0	0	0	0	0	0	0	0	133	0	7	0	0	0	0	0	0	0	0	0	0	0	6	0	0	0	0	0	0	0
ENSMUSG00000063052	0	0	0	0	0	0	0	0	0	0	0	0	0	0	0	0	11	0	16	0	0	0	0	0	41	0	0	0	0	0	1	0	39	0	0	0	42	0	0	0
ENSMUSG00000028175	18	0	0	0	0	0	0	0	0	0	0	0	0	0	0	0	0	0	0	0	14	0	0	0	26	0	0	0	1	0	34	0	0	0	0	0	0	0	0	0
ENSMUSG00000028173	0	0	0	0	24	0	36	0	131	0	0	0	0	0	0	0	27	0	0	0	0	0	0	0	0	0	3	0	14	0	0	0	37	0	89	0	4	0	0	0
ENSMUSG00000059482	0	0	79	0	0	0	0	0	0	0	0	0	1	0	0	0	16	0	0	0	0	0	4	0	0	0	0	0	38	0	0	0	0	0	0	0	0	0	0	0
ENSMUSG00000049969	60	0	6	0	0	0	0	0	0	0	164	0	0	0	143	0	0	0	0	0	0	0	0	0	50	0	0	0	11	0	51	0	0	0	0	0	41	0	0	0
ENSMUSG00000043252	46	0	49	0	0	0	0	0	0	0	1	0	0	0	24	0	0	0	35	0	0	0	1	0	0	0	1	0	0	0	0	0	0	0	0	0	41	0	0	0
ENSMUSG00000028223	35	0	52	0	409	0	0	0	0	0	0	0	0	0	94	0	0	0	90	0	65	0	0	0	0	0	0	0	61	0	0	0	0	0	0	0	50	0	0	0
ENSMUSG00000028251	27	0	0	0	40	0	0	0	0	0	0	0	29	0	0	0	0	0	112	0	0	0	0	0	114	0	0	0	30	0	0	0	2	0	0	0	0	0	7	0
ENSMUSG00000028261	3	0	0	0	138	0	0	0	267	0	8	0	0	0	18	0	0	0	0	0	0	0	0	0	0	0	0	0	19	0	0	0	0	0	0	0	27	0	0	0
ENSMUSG00000028282	0	0	100	0	0	0	2	0	11	0	51	0	0	0	0	0	0	0	0	0	1	0	0	0	5	0	0	0	0	0	4	0	0	0	44	0	59	0	23	0
ENSMUSG00000045854	72	0	0	0	0	0	0	0	161	0	71	0	3	0	0	0	0	0	0	0	0	0	0	0	0	0	2	0	15	0	32	0	0	0	0	0	0	0	0	0
ENSMUSG00000040128	21	0	0	0	0	0	37	0	0	0	0	0	32	0	0	0	0	0	40	0	0	0	0	0	4	0	0	0	5	0	11	0	0	0	49	0	0	0	0	0
ENSMUSG00000039967	0	0	0	0	0	0	0	0	0	0	0	0	0	0	0	0	0	0	3	0	0	0	0	0	39	0	0	0	71	0	0	0	0	0	16	0	0	0	13	0
ENSMUSG00000036822	0	0	4	0	0	0	21	0	0	0	0	0	42	0	2	0	0	0	13	0	0	0	0	0	0	0	0	0	26	0	0	0	0	0	0	0	0	0	0	0
ENSMUSG00000028407	0	0	31	0	12	0	9	0	1	0	1	0	1	0	3	0	0	0	10	0	7	0	7	0	12	0	1	0	8	0	14	0	0	0	4	0	3	0	2	0
ENSMUSG00000071014	0	0	25	0	111	0	0	0	21	0	0	0	0	0	0	0	13	0	16	0	33	0	35	0	83	0	3	0	48	0	85	0	0	0	44	0	41	0	22	0
ENSMUSG00000028409	0	0	98	0	0	0	0	0	0	0	142	0	118	0	71	0	8	0	93	0	0	0	127	0	90	0	7	0	145	0	0	0	30	0	163	0	0	0	0	0
ENSMUSG00000028413	0	0	0	0	0	0	0	0	0	0	38	0	44	0	0	0	0	0	47	0	0	0	0	0	0	0	0	0	0	0	0	0	0	0	52	0	39	0	0	0
ENSMUSG00000028419	0	0	2	0	0	0	0	0	59	0	2	0	0	0	24	0	0	0	30	0	0	0	12	0	10	0	0	0	23	0	0	0	0	0	0	0	0	0	0	0
ENSMUSG00000036241	0	0	24	0	7	0	0	0	5	0	0	0	14	0	2	0	1	0	0	0	0	0	5	0	0	0	0	0	1	0	4	0	0	0	0	0	2	0	0	0
ENSMUSG00000073889	0	0	0	0	0	0	44	0	0	0	0	0	16	0	14	0	17	0	4	0	0	0	11	0	17	0	0	0	0	0	0	0	0	0	0	0	11	0	0	0
ENSMUSG00000028447	10	0	36	0	0	0	0	0	56	0	0	0	0	0	9	0	55	0	0	0	43	0	34	0	70	0	0	0	15	0	36	0	36	0	6	0	0	0	0	0
ENSMUSG00000028451	0	0	10	0	37	0	34	0	21	0	22	0	0	0	19	0	0	0	0	0	0	0	5	0	27	0	0	0	16	0	1	0	0	0	18	0	11	0	7	0
ENSMUSG00000097681	1	0	5	0	0	0	7	0	0	0	0	0	0	0	4	0	0	0	3	0	5	0	0	0	9	0	0	0	7	0	0	0	5	0	0	0	4	0	1	0
ENSMUSG00000028458	0	0	34	0	129	0	0	0	0	0	0	0	0	0	15	0	0	0	0	0	0	0	0	0	0	0	0	0	0	0	41	0	0	0	0	0	0	0	0	0
ENSMUSG00000028470	11	0	0	0	62	0	44	0	39	0	0	0	0	0	0	0	45	0	0	0	0	0	56	0	5	0	0	0	22	0	41	0	0	0	119	0	34	0	0	0
ENSMUSG00000043633	45	0	44	0	122	0	64	0	98	0	52	0	54	0	53	0	118	0	90	0	50	0	73	0	190	0	9	0	119	0	58	0	78	0	85	0	123	0	17	0
ENSMUSG00000028480	0	0	0	0	0	0	0	0	0	0	0	0	0	0	0	0	87	0	115	0	0	0	0	0	194	0	0	0	92	0	133	0	0	0	52	0	247	0	0	0
ENSMUSG00000035637	8	0	11	0	0	0	0	0	0	0	0	0	0	0	18	0	13	0	0	0	0	0	0	0	23	0	0	0	16	0	0	0	49	0	0	0	0	0	0	0
ENSMUSG00000078713	14	0	4	0	0	0	0	0	11	0	0	0	13	0	16	0	0	0	7	0	0	0	0	0	0	0	0	0	14	0	2	0	0	0	30	0	5	0	0	0
ENSMUSG00000028329	0	0	0	0	0	0	0	0	78	0	0	0	0	0	0	0	0	0	25	0	0	0	0	0	27	0	0	0	13	0	0	0	23	0	15	0	0	0	1	0
ENSMUSG00000053317	3	0	8	0	7	0	0	0	0	0	0	0	0	0	5	0	4	0	0	0	0	0	0	0	0	0	0	0	8	0	0	0	3	0	0	0	1	0	0	0
ENSMUSG00000039693	5	0	18	0	0	0	0	0	0	0	0	0	0	0	0	0	0	0	0	0	0	0	0	0	0	0	0	0	9	0	0	0	64	0	0	0	33	0	0	0
ENSMUSG00000028309	43	0	0	0	89	0	0	0	33	0	0	0	0	0	0	0	18	0	0	0	0	0	0	0	24	0	0	0	0	0	0	0	0	0	0	0	0	0	3	0
ENSMUSG00000015247	14	0	0	0	56	0	0	0	0	0	57	0	0	0	0	0	0	0	0	0	0	0	0	0	40	0	0	0	25	0	0	0	0	0	4	0	30	0	0	0
ENSMUSG00000028426	0	0	15	0	0	0	0	0	6	0	0	0	2	0	11	0	73	0	27	0	0	0	0	0	0	0	0	0	4	0	0	0	0	0	0	0	0	0	0	0
ENSMUSG00000003032	30	0	0	0	0	0	0	0	0	0	0	0	38	0	0	0	0	0	100	0	0	0	0	0	0	0	0	0	22	0	0	0	0	0	0	0	0	0	0	0
ENSMUSG00000028385	24	0	1	0	0	0	0	0	12	0	0	0	70	0	0	0	26	0	0	0	0	0	14	0	3	0	0	0	68	0	0	0	0	0	0	0	1	0	0	0
ENSMUSG00000066152	0	0	45	0	0	0	0	0	0	0	167	0	0	0	0	0	0	0	0	0	0	0	0	0	1	0	0	0	5	0	0	0	92	0	0	0	72	0	0	0
ENSMUSG00000066149	14	0	35	0	0	0	0	0	0	0	15	0	0	0	0	0	21	0	0	0	0	0	0	0	50	0	0	0	21	0	42	0	17	0	0	0	11	0	7	0
ENSMUSG00000066148	47	0	0	0	0	0	0	0	0	0	0	0	36	0	1	0	0	0	0	0	0	0	0	0	22	0	0	0	1	0	0	0	0	0	0	0	0	0	0	0
ENSMUSG00000028393	24	0	5	0	0	0	85	0	103	0	0	0	63	0	0	0	0	0	49	0	46	0	70	0	55	0	0	0	4	0	10	0	0	0	66	0	86	0	0	0
ENSMUSG00000028394	0	0	10	0	5	0	0	0	0	0	0	0	5	0	59	0	0	0	6	0	0	0	0	0	0	0	0	0	86	0	0	0	5	0	0	0	4	0	3	0
ENSMUSG00000039105	84	0	7	0	0	0	22	0	15	0	125	0	32	0	28	0	104	0	9	0	4	0	31	0	0	0	1	0	126	0	17	0	0	0	88	0	54	0	13	0
ENSMUSG00000028398	0	0	21	0	0	0	0	0	0	0	0	0	0	0	12	0	22	0	0	0	15	0	15	0	0	0	0	0	0	0	0	0	0	0	40	0	0	0	0	0
ENSMUSG00000028483	1	0	1	0	0	0	0	0	0	0	0	0	0	0	2	0	55	0	0	0	0	0	209	0	10	0	0	0	0	0	14	0	0	0	0	0	36	0	1	0
ENSMUSG00000028494	0	0	36	0	106	0	0	0	45	0	205	0	0	0	0	0	0	0	0	0	0	0	0	0	20	0	0	0	0	0	0	0	0	0	0	0	11	0	0	0
ENSMUSG00000038007	57	0	0	0	0	0	8	0	0	0	37	0	0	0	0	0	131	0	52	0	0	0	188	0	161	0	0	0	158	0	0	0	99	0	0	0	0	0	25	0
ENSMUSG00000070923	9	0	0	0	0	0	0	0	91	0	44	0	23	0	0	0	0	0	54	0	2	0	0	0	47	0	0	0	56	0	4	0	0	0	18	0	0	0	0	0
ENSMUSG00000062937	0	0	32	0	0	0	0	0	0	0	0	0	0	0	0	0	39	0	0	0	24	0	36	0	0	0	0	0	15	0	20	0	36	0	0	0	45	0	0	0
ENSMUSG00000052684	0	0	0	0	59	0	31	0	0	0	0	0	14	0	0	0	49	0	10	0	34	0	0	0	0	0	0	0	6	0	3	0	0	0	17	0	0	0	0	0
ENSMUSG00000028565	0	0	0	0	24	0	0	0	0	0	1	0	0	0	1	0	0	0	7	0	0	0	0	0	0	0	0	0	0	0	0	0	0	0	54	0	1	0	0	0
ENSMUSG00000028563	0	0	0	0	26	0	16	0	0	0	19	0	0	0	0	0	0	0	0	0	0	0	2	0	11	0	0	0	0	0	13	0	6	0	12	0	0	0	0	0
ENSMUSG00000028560	14	0	7	0	0	0	0	0	63	0	0	0	0	0	7	0	0	0	0	0	0	0	0	0	18	0	0	0	40	0	0	0	0	0	0	0	17	0	0	0
ENSMUSG00000028549	3	0	15	0	27	0	0	0	48	0	0	0	0	0	0	0	0	0	16	0	0	0	1	0	28	0	0	0	42	0	3	0	12	0	36	0	0	0	1	0
ENSMUSG00000025791	26	0	33	0	0	0	0	0	0	0	6	0	0	0	0	0	0	0	76	0	0	0	0	0	59	0	4	0	0	0	105	0	237	0	30	0	0	0	0	0
ENSMUSG00000035212	98	0	59	0	26	0	71	0	0	0	67	0	1	0	10	0	61	0	117	0	1	0	249	0	50	0	6	0	47	0	0	0	34	0	0	0	98	0	35	0
ENSMUSG00000034926	10	0	33	0	0	0	0	0	0	0	0	0	0	0	0	0	2	0	0	0	0	0	0	0	4	0	0	0	0	0	65	0	0	0	0	0	14	0	1	0
ENSMUSG00000025413	0	0	0	0	51	0	246	0	1	0	76	0	0	0	139	0	0	0	7	0	0	0	0	0	0	0	0	0	0	0	7	0	13	0	55	0	74	0	40	0
ENSMUSG00000061887	13	0	21	0	30	0	3	0	164	0	29	0	0	0	0	0	34	0	2	0	45	0	9	0	0	0	0	0	0	0	0	0	12	0	24	0	13	0	0	0
ENSMUSG00000028622	0	0	28	0	0	0	0	0	0	0	0	0	0	0	0	0	38	0	15	0	0	0	0	0	0	0	1	0	0	0	26	0	0	0	33	0	22	0	24	0
ENSMUSG00000028618	58	0	34	0	0	0	353	0	150	0	300	0	89	0	0	0	114	0	209	0	72	0	71	0	76	0	5	0	100	0	128	0	224	0	135	0	117	0	0	0
ENSMUSG00000028614	0	0	0	0	1	0	0	0	0	0	0	0	114	0	0	0	0	0	0	0	6	0	0	0	0	0	0	0	71	0	62	0	0	0	0	0	2	0	8	0
ENSMUSG00000028609	21	0	14	0	0	0	18	0	17	0	0	0	7	0	16	0	28	0	0	0	3	0	0	0	0	0	0	0	0	0	0	0	18	0	18	0	0	0	0	0
ENSMUSG00000028608	20	0	48	0	0	0	26	0	0	0	71	0	30	0	13	0	31	0	0	0	75	0	34	0	13	0	7	0	14	0	46	0	125	0	0	0	123	0	28	0
ENSMUSG00000028603	24	0	14	0	0	0	0	0	47	0	27	0	0	0	0	0	75	0	34	0	3	0	20	0	6	0	1	0	0	0	0	0	79	0	3	0	0	0	25	0
ENSMUSG00000028568	6	0	0	0	0	0	0	0	0	0	7	0	0	0	0	0	28	0	2	0	0	0	0	0	5	0	0	0	23	0	0	0	0	0	0	0	20	0	0	0
ENSMUSG00000028567	4	0	0	0	31	0	0	0	0	0	24	0	4	0	2	0	0	0	10	0	1	0	0	0	26	0	1	0	23	0	12	0	13	0	0	0	0	0	0	0
ENSMUSG00000028559	0	0	15	0	0	0	0	0	0	0	0	0	4	0	0	0	1	0	0	0	0	0	0	0	29	0	2	0	0	0	0	0	0	0	0	0	25	0	9	0
ENSMUSG00000034401	30	0	0	0	0	0	101	0	31	0	2	0	2	0	0	0	52	0	0	0	0	0	0	0	0	0	0	0	92	0	0	0	116	0	0	0	0	0	0	0
ENSMUSG00000028710	5	0	0	0	6	0	0	0	0	0	0	0	0	0	37	0	0	0	3	0	0	0	0	0	0	0	0	0	0	0	0	0	0	0	83	0	0	0	0	0
ENSMUSG00000028703	9	0	13	0	0	0	0	0	0	0	0	0	0	0	11	0	0	0	6	0	0	0	108	0	0	0	0	0	2	0	1	0	0	0	0	0	21	0	0	0
ENSMUSG00000028702	7	0	0	0	0	0	0	0	0	0	0	0	0	0	5	0	0	0	0	0	0	0	42	0	0	0	0	0	7	0	0	0	0	0	0	0	28	0	1	0
ENSMUSG00000028691	318	0	257	0	114	0	512	0	872	0	199	0	173	0	217	0	256	0	667	0	153	0	275	0	489	0	9	0	854	0	376	0	209	0	365	0	328	0	69	0
ENSMUSG00000028690	0	0	0	0	0	0	0	0	185	0	0	0	0	0	0	0	0	0	0	0	0	0	0	0	67	0	0	0	58	0	0	0	0	0	0	0	36	0	0	0
ENSMUSG00000047675	78	0	71	0	200	0	56	0	122	0	85	0	99	0	113	0	132	0	106	0	78	0	76	0	77	0	1	0	60	0	73	0	50	0	33	0	32	0	46	0
ENSMUSG00000033423	4	0	0	0	0	0	0	0	42	0	0	0	0	0	0	0	4	0	6	0	0	0	9	0	3	0	0	0	15	0	14	0	0	0	0	0	9	0	0	0
ENSMUSG00000033379	7	0	16	0	35	0	20	0	0	0	50	0	0	0	32	0	22	0	26	0	0	0	10	0	32	0	0	0	83	0	66	0	0	0	86	0	0	0	0	0
ENSMUSG00000033295	4	0	0	0	201	0	0	0	0	0	0	0	0	0	24	0	0	0	0	0	0	0	51	0	56	0	0	0	0	0	0	0	5	0	13	0	0	0	0	0
ENSMUSG00000006390	0	0	1	0	0	0	28	0	17	0	0	0	0	0	0	0	9	0	21	0	0	0	43	0	0	0	0	0	7	0	0	0	0	0	0	0	15	0	0	0
ENSMUSG00000006398	67	0	126	0	0	0	0	0	0	0	0	0	0	0	4	0	0	0	0	0	16	0	0	0	0	0	0	0	0	0	127	0	0	0	0	0	306	0	0	0
ENSMUSG00000033191	14	0	24	0	115	0	49	0	7	0	20	0	1	0	0	0	4	0	141	0	15	0	36	0	28	0	0	0	0	0	75	0	0	0	0	0	0	0	0	0
ENSMUSG00000028729	0	0	0	0	0	0	0	0	0	0	0	0	37	0	18	0	22	0	28	0	24	0	147	0	76	0	0	0	87	0	14	0	15	0	0	0	0	0	21	0
ENSMUSG00000028645	44	0	0	0	49	0	0	0	7	0	123	0	0	0	68	0	63	0	0	0	0	0	45	0	59	0	0	0	0	0	19	0	0	0	0	0	107	0	0	0
ENSMUSG00000028639	48	0	22	0	8	0	25	0	39	0	50	0	74	0	51	0	18	0	42	0	10	0	3	0	77	0	4	0	54	0	21	0	16	0	32	0	79	0	18	0
ENSMUSG00000060288	10	0	12	0	0	0	0	0	0	0	0	0	0	0	0	0	9	0	0	0	13	0	0	0	0	0	0	0	4	0	0	0	0	0	0	0	4	0	0	0
ENSMUSG00000064141	112	0	0	0	115	0	79	0	8	0	42	0	0	0	0	0	297	0	3	0	0	0	0	0	0	0	10	0	37	0	108	0	0	0	0	0	47	0	21	0
ENSMUSG00000028657	20	0	5	0	0	0	2	0	0	0	19	0	0	0	0	0	2	0	0	0	0	0	83	0	0	0	0	0	0	0	0	0	21	0	10	0	0	0	0	0
ENSMUSG00000028656	0	0	2	0	0	0	0	0	0	0	2	0	0	0	0	0	1	0	0	0	25	0	0	0	0	0	0	0	0	0	21	0	0	0	46	0	0	0	0	0
ENSMUSG00000028651	0	0	0	0	0	0	0	0	47	0	0	0	0	0	4	0	28	0	21	0	0	0	0	0	0	0	0	0	15	0	0	0	0	0	0	0	0	0	0	0
ENSMUSG00000028649	9	0	19	0	0	0	0	0	19	0	18	0	8	0	0	0	0	0	34	0	4	0	0	0	18	0	0	0	28	0	5	0	0	0	0	0	13	0	0	0
ENSMUSG00000028648	8	0	13	0	2	0	14	0	24	0	0	0	23	0	5	0	5	0	34	0	10	0	37	0	19	0	2	0	22	0	67	0	30	0	58	0	17	0	30	0
ENSMUSG00000023075	0	0	8	0	0	0	0	0	0	0	2	0	73	0	0	0	41	0	0	0	1	0	0	0	35	0	5	0	0	0	2	0	0	0	0	0	0	0	0	0
ENSMUSG00000028647	0	0	0	0	93	0	0	0	0	0	0	0	0	0	0	0	0	0	0	0	7	0	0	0	48	0	0	0	0	0	0	0	6	0	10	0	0	0	0	0
ENSMUSG00000028646	13	0	0	0	0	0	0	0	0	0	162	0	1	0	69	0	0	0	19	0	0	0	0	0	0	0	0	0	88	0	0	0	49	0	0	0	5	0	0	0
ENSMUSG00000028902	21	0	204	0	217	0	0	0	89	0	175	0	0	0	26	0	71	0	20	0	0	0	0	0	220	0	0	0	12	0	64	0	0	0	65	0	0	0	16	0
ENSMUSG00000028889	9	0	0	0	36	0	0	0	0	0	1	0	31	0	0	0	0	0	0	0	0	0	49	0	89	0	0	0	0	0	24	0	0	0	0	0	0	0	0	0
ENSMUSG00000028873	33	0	89	0	0	0	0	0	0	0	0	0	0	0	37	0	0	0	0	0	42	0	18	0	105	0	0	0	202	0	49	0	0	0	0	0	207	0	40	0
ENSMUSG00000028869	4	0	14	0	0	0	79	0	0	0	27	0	0	0	0	0	42	0	0	0	0	0	0	0	28	0	0	0	0	0	0	0	27	0	0	0	36	0	4	0
ENSMUSG00000028863	0	0	0	0	0	0	0	0	0	0	41	0	0	0	72	0	0	0	0	0	0	0	17	0	0	0	0	0	18	0	0	0	0	0	0	0	78	0	12	0
ENSMUSG00000028861	0	0	9	0	0	0	0	0	0	0	0	0	0	0	0	0	20	0	0	0	0	0	0	0	2	0	0	0	0	0	24	0	0	0	43	0	82	0	0	0
ENSMUSG00000050188	0	0	26	0	0	0	107	0	0	0	94	0	0	0	0	0	0	0	0	0	0	0	0	0	0	0	0	0	0	0	0	0	0	0	0	0	60	0	0	0
ENSMUSG00000050212	13	0	0	0	57	0	43	0	74	0	1	0	0	0	20	0	29	0	18	0	12	0	52	0	0	0	0	0	0	0	38	0	26	0	0	0	0	0	0	0
ENSMUSG00000042489	36	0	0	0	0	0	0	0	0	0	0	0	0	0	0	0	0	0	0	0	42	0	0	0	22	0	0	0	12	0	0	0	0	0	0	0	0	0	104	0
ENSMUSG00000028837	113	0	100	0	112	0	1	0	260	0	56	0	52	0	27	0	35	0	41	0	8	0	60	0	36	0	4	0	203	0	60	0	50	0	112	0	33	0	1	0
ENSMUSG00000028820	7	0	19	0	0	0	4	0	40	0	9	0	2	0	2	0	5	0	1	0	9	0	4	0	14	0	0	0	11	0	23	0	0	0	17	0	0	0	5	0
ENSMUSG00000042380	26	0	63	0	195	0	0	0	54	0	1	0	0	0	0	0	63	0	0	0	0	0	55	0	24	0	0	0	13	0	0	0	31	0	0	0	10	0	0	0
ENSMUSG00000050234	32	0	15	0	0	0	553	0	0	0	1190	0	110	0	0	0	53	0	65	0	3	0	0	0	0	0	0	0	55	0	0	0	1	0	130	0	0	0	0	0
ENSMUSG00000028799	8	0	47	0	0	0	16	0	27	0	0	0	1	0	0	0	0	0	20	0	0	0	0	0	0	0	0	0	0	0	0	0	0	0	0	0	3	0	0	0
ENSMUSG00000028811	0	0	0	0	0	0	0	0	2	0	62	0	38	0	47	0	72	0	0	0	0	0	0	0	25	0	0	0	2	0	78	0	14	0	0	0	17	0	1	0
ENSMUSG00000057236	31	0	13	0	2	0	25	0	31	0	17	0	0	0	44	0	43	0	72	0	45	0	0	0	15	0	0	0	21	0	27	0	0	0	0	0	11	0	13	0
ENSMUSG00000096944	14	0	16	0	1	0	35	0	21	0	14	0	0	0	28	0	22	0	57	0	10	0	0	0	14	0	1	0	18	0	25	0	0	0	0	0	9	0	12	0
ENSMUSG00000047945	34	0	159	0	66	0	1	0	167	0	29	0	53	0	85	0	23	0	21	0	60	0	91	0	65	0	1	0	95	0	50	0	90	0	35	0	80	0	1	0
ENSMUSG00000028790	0	0	15	0	1	0	0	0	47	0	9	0	26	0	68	0	29	0	0	0	0	0	0	0	21	0	0	0	5	0	35	0	6	0	0	0	0	0	0	0
ENSMUSG00000028788	0	0	0	0	6	0	3	0	7	0	0	0	104	0	7	0	0	0	12	0	0	0	0	0	18	0	0	0	28	0	53	0	0	0	1	0	91	0	36	0
ENSMUSG00000028779	1	0	0	0	145	0	0	0	0	0	0	0	0	0	0	0	0	0	1	0	0	0	0	0	0	0	0	0	29	0	8	0	0	0	0	0	0	0	0	0
ENSMUSG00000074088	91	0	63	0	0	0	0	0	80	0	0	0	0	0	5	0	79	0	72	0	6	0	93	0	5	0	2	0	0	0	0	0	0	0	2	0	2	0	0	0
ENSMUSG00000028580	1	0	78	0	2	0	17	0	0	0	11	0	0	0	0	0	68	0	0	0	64	0	19	0	0	0	0	0	26	0	86	0	3	0	2	0	18	0	0	0
ENSMUSG00000086290	0	0	0	0	0	0	0	0	0	0	0	0	17	0	0	0	35	0	0	0	9	0	0	0	0	0	0	0	0	0	0	0	24	0	50	0	9	0	0	0
ENSMUSG00000028898	0	0	0	0	0	0	34	0	0	0	22	0	0	0	0	0	0	0	10	0	0	0	0	0	0	0	0	0	2	0	0	0	18	0	0	0	12	0	6	0
ENSMUSG00000085241	50	0	0	0	0	0	0	0	0	0	0	0	0	0	0	0	29	0	12	0	0	0	0	0	1	0	0	0	69	0	0	0	0	0	0	0	0	0	11	0
ENSMUSG00000091021	45	0	0	0	0	0	0	0	0	0	0	0	0	0	0	0	29	0	13	0	0	0	0	0	15	0	0	0	51	0	0	0	0	0	0	0	0	0	16	0
ENSMUSG00000054428	69	0	176	0	56	0	81	0	182	0	132	0	106	0	194	0	125	0	168	0	160	0	215	0	156	0	7	0	157	0	204	0	192	0	33	0	203	0	14	0
ENSMUSG00000087352	20	0	59	0	28	0	22	0	40	0	41	0	36	0	57	0	41	0	42	0	41	0	75	0	50	0	3	0	59	0	68	0	49	0	9	0	62	0	3	0
ENSMUSG00000054405	6	0	54	0	0	0	0	0	8	0	0	0	3	0	11	0	0	0	0	0	0	0	22	0	20	0	0	0	40	0	19	0	31	0	98	0	17	0	10	0
ENSMUSG00000028879	0	0	0	0	0	0	0	0	28	0	0	0	0	0	0	0	8	0	72	0	2	0	81	0	0	0	0	0	0	0	85	0	0	0	0	0	10	0	8	0
ENSMUSG00000028878	0	0	34	0	0	0	48	0	170	0	0	0	0	0	0	0	0	0	0	0	0	0	120	0	0	0	0	0	0	0	0	0	0	0	0	0	4	0	0	0
ENSMUSG00000028868	1	0	1	0	0	0	70	0	4	0	0	0	52	0	0	0	15	0	0	0	7	0	0	0	38	0	0	0	0	0	37	0	0	0	0	0	0	0	63	0
ENSMUSG00000028857	0	0	24	0	0	0	120	0	0	0	0	0	0	0	44	0	0	0	0	0	0	0	0	0	71	0	0	0	3	0	84	0	47	0	0	0	0	0	15	0
ENSMUSG00000028851	28	0	24	0	0	0	0	0	58	0	0	0	22	0	35	0	8	0	0	0	58	0	0	0	83	0	0	0	64	0	0	0	17	0	75	0	26	0	9	0
ENSMUSG00000003644	0	0	0	0	62	0	55	0	2	0	0	0	57	0	0	0	0	0	0	0	60	0	3	0	110	0	0	0	0	0	0	0	0	0	0	0	3	0	0	0
ENSMUSG00000003038	21	0	74	0	53	0	0	0	108	0	22	0	0	0	27	0	30	0	8	0	29	0	16	0	61	0	0	0	189	0	31	0	47	0	66	0	129	0	13	0
ENSMUSG00000012117	0	0	0	0	39	0	0	0	4	0	13	0	0	0	12	0	0	0	9	0	0	0	0	0	13	0	0	0	0	0	32	0	0	0	0	0	0	0	0	0
ENSMUSG00000012126	8	0	11	0	0	0	3	0	0	0	21	0	13	0	2	0	11	0	7	0	8	0	26	0	25	0	0	0	33	0	8	0	6	0	4	0	15	0	0	0
ENSMUSG00000028843	40	0	53	0	1	0	20	0	0	0	71	0	42	0	18	0	79	0	40	0	30	0	128	0	76	0	1	0	117	0	29	0	40	0	20	0	76	0	2	0
ENSMUSG00000028840	21	0	0	0	0	0	0	0	0	0	0	0	0	0	41	0	0	0	0	0	0	0	0	0	44	0	0	0	15	0	0	0	0	0	0	0	1	0	0	0
ENSMUSG00000086322	14	0	0	0	0	0	0	0	0	0	0	0	0	0	20	0	0	0	0	0	0	0	0	0	45	0	0	0	11	0	0	0	0	0	0	0	4	0	0	0
ENSMUSG00000050105	4	0	0	0	0	0	0	0	0	0	25	0	16	0	9	0	33	0	9	0	0	0	0	0	0	0	0	0	0	0	0	0	0	0	0	0	23	0	0	0
ENSMUSG00000050890	0	0	45	0	0	0	0	0	0	0	22	0	0	0	0	0	0	0	0	0	1	0	0	0	0	0	0	0	0	0	0	0	0	0	63	0	10	0	0	0
ENSMUSG00000028832	70	0	334	0	28	0	30	0	54	0	127	0	97	0	117	0	36	0	88	0	8	0	114	0	169	0	2	0	207	0	53	0	65	0	39	0	336	0	27	0
ENSMUSG00000037295	0	0	0	0	0	0	0	0	0	0	0	0	0	0	6	0	60	0	25	0	0	0	57	0	15	0	0	0	7	0	0	0	72	0	0	0	1	0	0	0
ENSMUSG00000028822	62	0	26	0	1	0	0	0	83	0	136	0	0	0	17	0	31	0	89	0	21	0	52	0	79	0	0	0	151	0	28	0	81	0	97	0	52	0	40	0
ENSMUSG00000037266	20	0	0	0	192	0	162	0	0	0	34	0	123	0	50	0	141	0	69	0	68	0	61	0	0	0	0	0	14	0	0	0	74	0	111	0	0	0	0	0
ENSMUSG00000028821	8	0	45	0	1	0	75	0	57	0	1	0	3	0	37	0	0	0	0	0	52	0	0	0	8	0	0	0	10	0	0	0	0	0	7	0	30	0	0	0
ENSMUSG00000037242	0	0	0	0	2	0	0	0	171	0	0	0	17	0	68	0	45	0	46	0	64	0	27	0	36	0	0	0	48	0	5	0	35	0	0	0	133	0	17	0
ENSMUSG00000028670	2	0	0	0	0	0	11	0	0	0	0	0	0	0	0	0	30	0	0	0	0	0	0	0	16	0	0	0	13	0	0	0	4	0	0	0	7	0	4	0
ENSMUSG00000007872	39	0	8	0	80	0	48	0	3	0	45	0	28	0	5	0	7	0	3	0	1	0	5	0	27	0	0	0	22	0	27	0	6	0	11	0	7	0	2	0
ENSMUSG00000001089	7	0	8	0	0	0	5	0	0	0	153	0	43	0	1	0	0	0	0	0	14	0	0	0	0	0	0	0	11	0	0	0	0	0	0	0	81	0	0	0
ENSMUSG00000036940	3	0	5	0	10	0	0	0	6	0	13	0	14	0	15	0	16	0	21	0	3	0	0	0	14	0	0	0	1	0	3	0	0	0	0	0	1	0	3	0
ENSMUSG00000006699	77	0	83	0	268	0	463	0	200	0	333	0	180	0	0	0	300	0	79	0	178	0	167	0	246	0	0	0	116	0	126	0	315	0	304	0	391	0	65	0
ENSMUSG00000028763	5	0	18	0	3	0	0	0	0	0	0	0	0	0	21	0	10	0	51	0	55	0	31	0	122	0	0	0	0	0	17	0	0	0	12	0	6	0	4	0
ENSMUSG00000057530	0	0	23	0	0	0	291	0	99	0	203	0	93	0	5	0	9	0	0	0	0	0	53	0	58	0	2	0	0	0	65	0	9	0	120	0	1	0	70	0
ENSMUSG00000028757	0	0	27	0	15	0	0	0	30	0	0	0	41	0	0	0	16	0	28	0	5	0	12	0	33	0	0	0	8	0	5	0	14	0	24	0	1	0	0	0
ENSMUSG00000050608	1	0	17	0	12	0	0	0	29	0	18	0	17	0	8	0	17	0	5	0	5	0	15	0	77	0	2	0	33	0	22	0	14	0	18	0	13	0	1	0
ENSMUSG00000028745	0	0	17	0	0	0	0	0	0	0	9	0	0	0	16	0	20	0	2	0	2	0	14	0	13	0	0	0	12	0	25	0	0	0	0	0	25	0	0	0
ENSMUSG00000028741	6	0	0	0	0	0	58	0	0	0	0	0	0	0	0	0	20	0	0	0	0	0	0	0	20	0	0	0	0	0	4	0	0	0	0	0	0	0	0	0
ENSMUSG00000040945	8	0	103	0	0	0	0	0	0	0	0	0	0	0	6	0	0	0	53	0	1	0	0	0	29	0	1	0	0	0	11	0	35	0	0	0	42	0	5	0
ENSMUSG00000036622	0	0	4	0	1	0	0	0	117	0	14	0	0	0	1	0	0	0	41	0	0	0	85	0	12	0	0	0	80	0	0	0	0	0	0	0	1	0	0	0
ENSMUSG00000060572	0	0	25	0	0	0	0	0	0	0	0	0	12	0	0	0	0	0	0	0	0	0	0	0	0	0	3	0	146	0	0	0	34	0	347	0	52	0	23	0
ENSMUSG00000028920	3	0	0	0	0	0	0	0	0	0	0	0	7	0	6	0	26	0	0	0	34	0	0	0	29	0	0	0	2	0	0	0	0	0	0	0	0	0	0	0
ENSMUSG00000046862	0	0	53	0	0	0	0	0	0	0	71	0	0	0	54	0	0	0	0	0	0	0	0	0	0	0	0	0	0	0	0	0	0	0	0	0	0	0	37	0
ENSMUSG00000019055	6	0	0	0	0	0	0	0	0	0	0	0	0	0	0	0	0	0	0	0	0	0	0	0	14	0	0	0	62	0	4	0	18	0	0	0	0	0	0	0
ENSMUSG00000041459	11	0	0	0	0	0	83	0	9	0	0	0	14	0	42	0	28	0	6	0	0	0	0	0	35	0	0	0	0	0	54	0	0	0	0	0	23	0	25	0
ENSMUSG00000028974	0	0	17	0	0	0	0	0	0	0	0	0	62	0	0	0	0	0	0	0	0	0	0	0	0	0	0	0	0	0	0	0	20	0	127	0	0	0	0	0
ENSMUSG00000028990	0	0	0	0	0	0	0	0	0	0	81	0	0	0	0	0	0	0	0	0	0	0	0	0	58	0	0	0	0	0	2	0	17	0	0	0	54	0	2	0
ENSMUSG00000028988	0	0	1	0	0	0	0	0	0	0	0	0	180	0	0	0	26	0	21	0	22	0	30	0	0	0	0	0	0	0	107	0	0	0	16	0	15	0	0	0
ENSMUSG00000044700	0	0	0	0	0	0	0	0	0	0	0	0	66	0	13	0	0	0	0	0	0	0	5	0	0	0	0	0	40	0	0	0	0	0	37	0	0	0	0	0
ENSMUSG00000063524	266	0	131	0	0	0	79	0	7	0	164	0	14	0	208	0	143	0	27	0	3	0	116	0	219	0	0	0	46	0	336	0	437	0	37	0	96	0	51	0
ENSMUSG00000039852	13	0	2	0	96	0	39	0	0	0	14	0	5	0	0	0	41	0	4	0	50	0	0	0	0	0	0	0	3	0	0	0	0	0	3	0	24	0	0	0
ENSMUSG00000028964	58	0	144	0	198	0	0	0	136	0	48	0	199	0	105	0	104	0	39	0	120	0	193	0	324	0	0	0	106	0	287	0	35	0	60	0	84	0	0	0
ENSMUSG00000028955	14	0	0	0	0	0	0	0	0	0	0	0	64	0	165	0	0	0	0	0	0	0	100	0	0	0	4	0	111	0	0	0	0	0	201	0	0	0	44	0
ENSMUSG00000039768	11	0	0	0	0	0	0	0	0	0	25	0	0	0	0	0	0	0	0	0	0	0	0	0	43	0	0	0	32	0	0	0	0	0	0	0	40	0	10	0
ENSMUSG00000028936	5	0	82	0	45	0	11	0	81	0	20	0	30	0	22	0	4	0	112	0	15	0	22	0	23	0	4	0	83	0	127	0	52	0	25	0	17	0	13	0
ENSMUSG00000047613	26	0	31	0	0	0	0	0	0	0	53	0	0	0	53	0	97	0	0	0	0	0	0	0	0	0	0	0	72	0	0	0	0	0	0	0	0	0	0	0
ENSMUSG00000078350	0	0	0	0	0	0	0	0	44	0	4	0	0	0	0	0	0	0	0	0	0	0	0	0	15	0	0	0	0	0	27	0	0	0	48	0	0	0	10	0
ENSMUSG00000029030	14	0	25	0	0	0	79	0	7	0	0	0	0	0	0	0	43	0	4	0	55	0	48	0	0	0	0	0	0	0	5	0	0	0	27	0	43	0	1	0
ENSMUSG00000073684	22	0	0	0	0	0	0	0	0	0	66	0	133	0	79	0	63	0	84	0	0	0	0	0	0	0	0	0	0	0	0	0	61	0	0	0	0	0	17	0
ENSMUSG00000096221	0	0	7	0	20	0	0	0	0	0	0	0	22	0	4	0	38	0	7	0	21	0	3	0	0	0	0	0	23	0	12	0	9	0	0	0	22	0	0	0
ENSMUSG00000029066	15	0	163	0	0	0	0	0	0	0	0	0	0	0	26	0	27	0	37	0	0	0	10	0	62	0	0	0	79	0	76	0	0	0	0	0	0	0	0	0
ENSMUSG00000029068	37	0	0	0	12	0	0	0	76	0	131	0	6	0	0	0	0	0	123	0	0	0	0	0	126	0	0	0	0	0	26	0	0	0	0	0	59	0	0	0
ENSMUSG00000065990	13	0	42	0	0	0	0	0	0	0	40	0	53	0	24	0	37	0	28	0	11	0	0	0	47	0	0	0	18	0	28	0	39	0	10	0	0	0	25	0
ENSMUSG00000023286	9	0	5	0	0	0	31	0	0	0	0	0	0	0	7	0	18	0	9	0	1	0	15	0	0	0	0	0	4	0	9	0	0	0	0	0	8	0	0	0
ENSMUSG00000041936	14	0	121	0	7	0	122	0	0	0	71	0	0	0	0	0	63	0	85	0	0	0	0	0	4	0	4	0	41	0	16	0	103	0	155	0	48	0	0	0
ENSMUSG00000095567	8	0	0	0	0	0	0	0	0	0	0	0	0	0	0	0	22	0	2	0	84	0	76	0	82	0	0	0	9	0	0	0	0	0	252	0	29	0	82	0
ENSMUSG00000096351	4	0	0	0	0	0	0	0	0	0	0	0	0	0	0	0	22	0	0	0	73	0	45	0	51	0	0	0	8	0	0	0	0	0	28	0	17	0	12	0
ENSMUSG00000101013	2	0	2	0	12	0	0	0	0	0	0	0	0	0	0	0	0	0	0	0	0	0	0	0	0	0	0	0	0	0	6	0	0	0	30	0	12	0	0	0
ENSMUSG00000038525	47	0	0	0	40	0	0	0	0	0	0	0	0	0	0	0	0	0	0	0	0	0	0	0	0	0	0	0	0	0	0	0	87	0	0	0	90	0	0	0
ENSMUSG00000028998	17	0	173	0	164	0	0	0	83	0	39	0	34	0	35	0	32	0	38	0	17	0	2	0	115	0	0	0	91	0	63	0	60	0	182	0	45	0	0	0
ENSMUSG00000028953	32	0	25	0	100	0	0	0	0	0	0	0	0	0	75	0	0	0	7	0	96	0	0	0	0	0	4	0	0	0	0	0	0	0	26	0	0	0	0	0
ENSMUSG00000045294	0	0	41	0	0	0	0	0	0	0	0	0	0	0	8	0	0	0	39	0	1	0	0	0	6	0	2	0	0	0	0	0	0	0	0	0	0	0	0	0
ENSMUSG00000025747	17	0	19	0	98	0	0	0	124	0	0	0	0	0	22	0	0	0	0	0	0	0	0	0	147	0	0	0	214	0	20	0	0	0	0	0	60	0	0	0
ENSMUSG00000029177	124	0	313	0	0	0	68	0	0	0	100	0	0	0	0	0	68	0	0	0	59	0	0	0	53	0	0	0	96	0	272	0	88	0	0	0	417	0	0	0
ENSMUSG00000029163	0	0	53	0	0	0	0	0	143	0	0	0	0	0	0	0	0	0	42	0	0	0	0	0	0	0	1	0	14	0	0	0	0	0	104	0	0	0	11	0
ENSMUSG00000045302	11	0	0	0	0	0	0	0	45	0	0	0	0	0	7	0	0	0	0	0	4	0	73	0	0	0	0	0	0	0	0	0	2	0	0	0	38	0	0	0
ENSMUSG00000013622	5	0	0	0	48	0	0	0	0	0	0	0	0	0	0	0	36	0	6	0	0	0	18	0	5	0	0	0	10	0	0	0	9	0	0	0	7	0	0	0
ENSMUSG00000029146	18	0	7	0	109	0	0	0	0	0	18	0	0	0	27	0	0	0	32	0	0	0	0	0	37	0	1	0	0	0	0	0	0	0	11	0	8	0	0	0
ENSMUSG00000029147	31	0	0	0	0	0	0	0	94	0	0	0	0	0	0	0	30	0	0	0	0	0	0	0	0	0	0	0	43	0	45	0	0	0	0	0	69	0	56	0
ENSMUSG00000029148	0	0	18	0	120	0	200	0	0	0	0	0	14	0	7	0	0	0	64	0	85	0	0	0	0	0	0	0	0	0	64	0	0	0	0	0	9	0	0	0
ENSMUSG00000106918	0	0	3	0	6	0	5	0	0	0	4	0	4	0	2	0	1	0	1	0	0	0	2	0	18	0	0	0	6	0	4	0	36	0	0	0	0	0	0	0
ENSMUSG00000105617	1	0	1	0	5	0	2	0	0	0	2	0	3	0	1	0	1	0	9	0	10	0	2	0	8	0	0	0	5	0	3	0	0	0	0	0	0	0	0	0
ENSMUSG00000052139	3	0	0	0	8	0	0	0	0	0	0	0	0	0	0	0	17	0	48	0	52	0	0	0	0	0	0	0	0	0	0	0	0	0	0	0	0	0	0	0
ENSMUSG00000014932	0	0	0	0	0	0	0	0	108	0	72	0	70	0	0	0	0	0	63	0	13	0	73	0	0	0	0	0	114	0	0	0	0	0	24	0	0	0	0	0
ENSMUSG00000023452	2	0	50	0	0	0	0	0	0	0	51	0	1	0	0	0	0	0	0	0	0	0	0	0	0	0	0	0	67	0	0	0	1	0	0	0	2	0	0	0
ENSMUSG00000018965	10	0	6	0	18	0	0	0	0	0	23	0	32	0	6	0	7	0	5	0	0	0	28	0	17	0	0	0	22	0	0	0	4	0	2	0	10	0	6	0
ENSMUSG00000037313	48	0	49	0	0	0	0	0	0	0	0	0	0	0	0	0	0	0	0	0	0	0	0	0	0	0	0	0	60	0	70	0	0	0	0	0	65	0	4	0
ENSMUSG00000029111	3	0	26	0	0	0	0	0	16	0	0	0	0	0	44	0	23	0	0	0	0	0	0	0	0	0	0	0	0	0	0	0	0	0	0	0	0	0	0	0
ENSMUSG00000070858	1	0	8	0	0	0	0	0	0	0	0	0	0	0	0	0	0	0	9	0	0	0	13	0	3	0	0	0	0	0	0	0	0	0	0	0	7	0	0	0
ENSMUSG00000037235	7	0	0	0	70	0	0	0	0	0	0	0	0	0	0	0	11	0	0	0	9	0	117	0	0	0	0	0	0	0	0	0	0	0	0	0	0	0	0	0
ENSMUSG00000029103	30	0	61	0	0	0	393	0	143	0	99	0	41	0	0	0	82	0	0	0	0	0	0	0	0	0	1	0	53	0	41	0	0	0	1	0	21	0	3	0
ENSMUSG00000029198	17	0	17	0	0	0	0	0	0	0	17	0	0	0	45	0	15	0	14	0	16	0	0	0	16	0	0	0	13	0	16	0	2	0	15	0	9	0	0	0
ENSMUSG00000055302	60	0	80	0	80	0	0	0	157	0	112	0	29	0	80	0	80	0	120	0	66	0	29	0	207	0	0	0	44	0	144	0	70	0	88	0	59	0	28	0
ENSMUSG00000067367	34	0	0	0	3	0	0	0	0	0	0	0	0	0	0	0	0	0	0	0	0	0	0	0	0	0	0	0	10	0	0	0	11	0	0	0	38	0	0	0
ENSMUSG00000067365	28	0	46	0	47	0	102	0	145	0	0	0	0	0	0	0	52	0	25	0	0	0	37	0	0	0	0	0	51	0	0	0	53	0	105	0	0	0	0	0
ENSMUSG00000039753	0	0	34	0	0	0	0	0	0	0	32	0	0	0	0	0	0	0	35	0	0	0	0	0	68	0	0	0	81	0	0	0	0	0	0	0	0	0	0	0
ENSMUSG00000029084	64	0	72	0	0	0	133	0	324	0	461	0	23	0	81	0	145	0	76	0	0	0	254	0	50	0	0	0	0	0	6	0	174	0	0	0	0	0	0	0
ENSMUSG00000029086	0	0	60	0	34	0	0	0	0	0	33	0	0	0	4	0	4	0	0	0	0	0	0	0	0	0	0	0	142	0	0	0	63	0	256	0	0	0	0	0
ENSMUSG00000015806	0	0	0	0	124	0	60	0	94	0	32	0	0	0	0	0	131	0	0	0	0	0	56	0	3	0	0	0	45	0	21	0	89	0	0	0	106	0	0	0
ENSMUSG00000105255	0	0	0	0	15	0	10	0	17	0	2	0	0	0	0	0	13	0	0	0	0	0	10	0	0	0	0	0	3	0	2	0	7	0	0	0	17	0	0	0
ENSMUSG00000039682	47	0	13	0	0	0	0	0	0	0	180	0	0	0	38	0	0	0	3	0	26	0	102	0	81	0	0	0	91	0	0	0	2	0	0	0	0	0	0	0
ENSMUSG00000015804	14	0	7	0	41	0	0	0	0	0	9	0	9	0	0	0	8	0	0	0	40	0	17	0	7	0	0	0	32	0	8	0	34	0	0	0	12	0	1	0
ENSMUSG00000029169	10	0	0	0	12	0	0	0	0	0	0	0	0	0	0	0	0	0	0	0	0	0	23	0	0	0	0	0	4	0	24	0	0	0	0	0	13	0	0	0
ENSMUSG00000029176	0	0	0	0	0	0	0	0	18	0	20	0	0	0	13	0	0	0	0	0	0	0	0	0	43	0	0	0	9	0	0	0	0	0	0	0	63	0	0	0
ENSMUSG00000039156	0	0	0	0	0	0	0	0	51	0	0	0	0	0	0	0	2	0	0	0	0	0	118	0	0	0	0	0	0	0	5	0	0	0	62	0	0	0	19	0
ENSMUSG00000029171	0	0	0	0	154	0	0	0	0	0	0	0	2	0	0	0	0	0	1	0	0	0	0	0	0	0	0	0	85	0	23	0	74	0	33	0	0	0	0	0
ENSMUSG00000029174	22	0	0	0	0	0	0	0	0	0	0	0	0	0	0	0	0	0	0	0	0	0	53	0	0	0	0	0	0	0	23	0	13	0	0	0	87	0	0	0
ENSMUSG00000029178	51	0	33	0	0	0	13	0	51	0	36	0	48	0	0	0	0	0	0	0	0	0	6	0	5	0	0	0	32	0	28	0	0	0	0	0	19	0	0	0
ENSMUSG00000029191	10	0	22	0	8	0	0	0	130	0	0	0	0	0	38	0	1	0	131	0	43	0	0	0	85	0	0	0	0	0	30	0	18	0	59	0	0	0	39	0
ENSMUSG00000105835	3	0	0	0	0	0	0	0	0	0	24	0	0	0	10	0	0	0	0	0	0	0	0	0	0	0	0	0	11	0	0	0	9	0	0	0	4	0	0	0
ENSMUSG00000029207	0	0	0	0	125	0	0	0	0	0	8	0	53	0	11	0	34	0	0	0	0	0	0	0	3	0	0	0	0	0	14	0	0	0	0	0	0	0	0	0
ENSMUSG00000037736	46	0	0	0	0	0	63	0	0	0	84	0	8	0	13	0	20	0	30	0	45	0	4	0	49	0	0	0	142	0	0	0	0	0	54	0	12	0	5	0
ENSMUSG00000029208	0	0	3	0	0	0	178	0	0	0	0	0	179	0	39	0	0	0	0	0	55	0	136	0	0	0	0	0	44	0	0	0	90	0	0	0	82	0	126	0
ENSMUSG00000029209	0	0	8	0	0	0	174	0	0	0	0	0	72	0	55	0	0	0	0	0	0	0	0	0	0	0	0	0	0	0	0	0	0	0	0	0	0	0	0	0
ENSMUSG00000029213	0	0	122	0	39	0	0	0	11	0	172	0	90	0	0	0	22	0	144	0	0	0	95	0	76	0	5	0	9	0	0	0	66	0	105	0	0	0	26	0
ENSMUSG00000036087	0	0	0	0	0	0	0	0	0	0	0	0	0	0	0	0	0	0	0	0	0	0	0	0	23	0	2	0	47	0	0	0	65	0	120	0	0	0	0	0
ENSMUSG00000029152	29	0	36	0	64	0	81	0	7	0	0	0	0	0	0	0	0	0	0	0	1	0	0	0	0	0	0	0	0	0	99	0	0	0	135	0	0	0	0	0
ENSMUSG00000029229	26	0	12	0	0	0	0	0	0	0	93	0	0	0	17	0	1	0	0	0	0	0	15	0	58	0	0	0	36	0	23	0	24	0	42	0	28	0	0	0
ENSMUSG00000005672	39	0	33	0	15	0	0	0	0	0	99	0	0	0	59	0	326	0	161	0	0	0	12	0	332	0	0	0	11	0	64	0	0	0	0	0	0	0	0	0
ENSMUSG00000029246	63	0	0	0	0	0	0	0	21	0	0	0	0	0	0	0	11	0	0	0	0	0	0	0	0	0	0	0	6	0	17	0	0	0	0	0	0	0	8	0
ENSMUSG00000029247	92	0	0	0	175	0	182	0	0	0	5	0	0	0	219	0	119	0	258	0	68	0	163	0	185	0	0	0	152	0	1	0	67	0	0	0	133	0	49	0
ENSMUSG00000036323	106	0	0	0	44	0	9	0	0	0	0	0	59	0	17	0	58	0	13	0	0	0	0	0	0	0	0	0	12	0	67	0	0	0	13	0	58	0	7	0
ENSMUSG00000029250	14	0	65	0	320	0	0	0	0	0	0	0	0	0	25	0	0	0	0	0	0	0	208	0	0	0	0	0	23	0	0	0	78	0	0	0	0	0	0	0
ENSMUSG00000035898	0	0	0	0	2	0	17	0	157	0	3	0	0	0	6	0	0	0	0	0	8	0	10	0	0	0	0	0	0	0	34	0	0	0	28	0	2	0	0	0
ENSMUSG00000105704	1	0	0	0	1	0	5	0	4	0	2	0	3	0	2	0	5	0	3	0	2	0	1	0	3	0	0	0	11	0	2	0	2	0	0	0	2	0	1	0
ENSMUSG00000035851	12	0	1	0	5	0	29	0	7	0	18	0	57	0	80	0	91	0	22	0	22	0	23	0	36	0	1	0	24	0	36	0	24	0	28	0	14	0	11	0
ENSMUSG00000070697	0	0	7	0	0	0	0	0	0	0	17	0	18	0	8	0	19	0	0	0	35	0	0	0	7	0	0	0	0	0	0	0	14	0	0	0	12	0	9	0
ENSMUSG00000029291	2	0	9	0	0	0	0	0	0	0	0	0	0	0	0	0	125	0	0	0	0	0	0	0	0	0	0	0	74	0	0	0	0	0	0	0	37	0	0	0
ENSMUSG00000029366	16	0	4	0	0	0	0	0	0	0	0	0	0	0	113	0	0	0	0	0	0	0	0	0	0	0	0	0	1	0	0	0	0	0	0	0	41	0	0	0
ENSMUSG00000029397	0	0	0	0	0	0	0	0	0	0	7	0	1	0	0	0	8	0	0	0	0	0	0	0	0	0	11	0	0	0	1	0	80	0	0	0	0	0	0	0
ENSMUSG00000097479	1	0	0	0	0	0	0	0	0	0	0	0	9	0	0	0	1	0	1	0	0	0	0	0	4	0	0	0	36	0	0	0	0	0	0	0	12	0	0	0
ENSMUSG00000029415	0	0	0	0	0	0	0	0	0	0	0	0	33	0	21	0	21	0	0	0	0	0	0	0	0	0	0	0	15	0	0	0	13	0	0	0	43	0	0	0
ENSMUSG00000034826	16	0	0	0	0	0	0	0	0	0	34	0	0	0	0	0	0	0	0	0	0	0	0	0	0	0	0	0	64	0	10	0	36	0	38	0	0	0	0	0
ENSMUSG00000029426	0	0	2	0	222	0	155	0	0	0	0	0	0	0	0	0	7	0	0	0	0	0	0	0	0	0	0	0	0	0	63	0	0	0	0	0	0	0	0	0
ENSMUSG00000029385	0	0	0	0	0	0	0	0	0	0	316	0	0	0	0	0	0	0	67	0	0	0	0	0	214	0	0	0	124	0	15	0	0	0	0	0	48	0	0	0
ENSMUSG00000034724	0	0	29	0	2	0	0	0	0	0	161	0	0	0	0	0	0	0	9	0	26	0	18	0	0	0	0	0	17	0	55	0	0	0	0	0	10	0	0	0
ENSMUSG00000029486	0	0	0	0	7	0	0	0	59	0	38	0	2	0	0	0	0	0	0	0	0	0	0	0	0	0	0	0	35	0	0	0	33	0	0	0	0	0	0	0
ENSMUSG00000029484	15	0	0	0	0	0	0	0	0	0	68	0	90	0	0	0	0	0	228	0	144	0	150	0	147	0	0	0	212	0	157	0	93	0	0	0	26	0	0	0
ENSMUSG00000029328	36	0	34	0	6	0	0	0	0	0	0	0	0	0	0	0	38	0	0	0	13	0	0	0	0	0	0	0	26	0	0	0	0	0	0	0	30	0	0	0
ENSMUSG00000029326	37	0	31	0	0	0	0	0	0	0	29	0	0	0	0	0	0	0	0	0	0	0	0	0	0	0	0	0	0	0	0	0	0	0	0	0	64	0	30	0
ENSMUSG00000097772	0	0	0	0	0	0	43	0	0	0	0	0	0	0	0	0	0	0	0	0	10	0	0	0	16	0	0	0	28	0	0	0	14	0	1	0	0	0	24	0
ENSMUSG00000035297	54	0	56	0	0	0	0	0	0	0	0	0	68	0	43	0	19	0	27	0	0	0	87	0	61	0	1	0	82	0	19	0	41	0	62	0	58	0	0	0
ENSMUSG00000029319	53	0	0	0	18	0	0	0	12	0	0	0	0	0	0	0	0	0	0	0	0	0	0	0	5	0	0	0	0	0	5	0	72	0	0	0	59	0	0	0
ENSMUSG00000016833	26	0	55	0	0	0	0	0	72	0	40	0	6	0	5	0	0	0	29	0	25	0	21	0	66	0	0	0	30	0	39	0	0	0	0	0	85	0	0	0
ENSMUSG00000104761	11	0	31	0	0	0	0	0	40	0	18	0	0	0	0	0	0	0	16	0	13	0	10	0	32	0	0	0	18	0	20	0	0	0	0	0	44	0	0	0
ENSMUSG00000029310	0	0	0	0	0	0	89	0	0	0	126	0	94	0	31	0	0	0	0	0	0	0	0	0	0	0	0	0	0	0	0	0	46	0	0	0	56	0	0	0
ENSMUSG00000029309	0	0	0	0	123	0	0	0	0	0	231	0	8	0	115	0	75	0	0	0	138	0	190	0	0	0	0	0	0	0	0	0	0	0	0	0	1	0	40	0
ENSMUSG00000079065	0	0	19	0	70	0	0	0	0	0	80	0	16	0	26	0	0	0	17	0	21	0	0	0	0	0	0	0	10	0	7	0	17	0	0	0	0	0	0	0
ENSMUSG00000029290	18	0	1	0	0	0	0	0	16	0	0	0	0	0	0	0	3	0	24	0	0	0	0	0	0	0	0	0	15	0	0	0	79	0	0	0	0	0	1	0
ENSMUSG00000049606	9	0	10	0	0	0	37	0	0	0	0	0	0	0	0	0	0	0	4	0	21	0	0	0	0	0	0	0	39	0	0	0	0	0	0	0	18	0	0	0
ENSMUSG00000029283	0	0	0	0	0	0	0	0	275	0	0	0	0	0	4	0	0	0	0	0	0	0	0	0	14	0	0	0	0	0	0	0	55	0	0	0	112	0	0	0
ENSMUSG00000011831	0	0	9	0	0	0	196	0	30	0	38	0	19	0	0	0	0	0	107	0	0	0	0	0	53	0	0	0	0	0	0	0	0	0	0	0	3	0	0	0
ENSMUSG00000104748	0	0	1	0	0	0	13	0	8	0	7	0	6	0	0	0	0	0	3	0	0	0	0	0	8	0	0	0	0	0	0	0	0	0	0	0	0	0	0	0
ENSMUSG00000058558	0	0	0	0	0	0	0	0	0	0	1	0	0	0	65	0	1	0	0	0	55	0	0	0	74	0	0	0	5	0	56	0	0	0	0	0	7	0	18	0
ENSMUSG00000029270	3	0	0	0	0	0	0	0	0	0	0	0	0	0	41	0	0	0	0	0	65	0	0	0	65	0	0	0	0	0	34	0	0	0	0	0	0	0	19	0
ENSMUSG00000050856	23	0	8	0	2	0	3	0	26	0	20	0	4	0	13	0	12	0	6	0	13	0	1	0	30	0	0	0	24	0	14	0	12	0	24	0	24	0	0	0
ENSMUSG00000033623	2	0	0	0	0	0	0	0	0	0	0	0	0	0	0	0	0	0	0	0	0	0	122	0	111	0	0	0	0	0	106	0	0	0	0	0	0	0	0	0
ENSMUSG00000033209	0	0	7	0	0	0	0	0	0	0	0	0	1	0	0	0	48	0	4	0	16	0	0	0	0	0	0	0	0	0	12	0	0	0	29	0	2	0	0	0
ENSMUSG00000050017	28	0	51	0	0	0	0	0	128	0	48	0	118	0	0	0	60	0	0	0	0	0	0	0	0	0	0	0	50	0	26	0	54	0	0	0	15	0	0	0
ENSMUSG00000104559	22	0	68	0	0	0	0	0	0	0	53	0	25	0	0	0	20	0	0	0	0	0	0	0	0	0	0	0	15	0	38	0	0	0	0	0	19	0	0	0
ENSMUSG00000029344	0	0	28	0	0	0	0	0	19	0	0	0	72	0	0	0	0	0	44	0	0	0	0	0	73	0	0	0	0	0	0	0	0	0	0	0	0	0	0	0
ENSMUSG00000051339	0	0	4	0	64	0	0	0	9	0	84	0	5	0	0	0	0	0	0	0	0	0	15	0	0	0	0	0	0	0	19	0	0	0	0	0	0	0	0	0
ENSMUSG00000025825	0	0	0	0	0	0	47	0	0	0	0	0	0	0	15	0	0	0	34	0	0	0	0	0	0	0	1	0	19	0	0	0	0	0	101	0	0	0	0	0
ENSMUSG00000090458	10	0	0	0	0	0	0	0	0	0	24	0	3	0	20	0	27	0	43	0	13	0	0	0	0	0	0	0	11	0	17	0	19	0	0	0	8	0	21	0
ENSMUSG00000042121	0	0	0	0	3	0	3	0	0	0	0	0	0	0	0	0	0	0	0	0	39	0	0	0	0	0	11	0	0	0	52	0	0	0	0	0	0	0	0	0
ENSMUSG00000029592	11	0	0	0	31	0	0	0	28	0	0	0	0	0	0	0	0	0	0	0	0	0	0	0	0	0	0	0	0	0	0	0	33	0	0	0	0	0	2	0
ENSMUSG00000029577	0	0	2	0	97	0	0	0	0	0	0	0	6	0	0	0	0	0	100	0	0	0	0	0	0	0	0	0	0	0	0	0	0	0	0	0	1	0	3	0
ENSMUSG00000041870	0	0	0	0	0	0	0	0	0	0	1	0	0	0	0	0	31	0	0	0	4	0	0	0	0	0	0	0	13	0	2	0	0	0	0	0	5	0	0	0
ENSMUSG00000072694	35	0	22	0	0	0	0	0	0	0	0	0	0	0	0	0	0	0	0	0	0	0	66	0	0	0	0	0	0	0	0	0	80	0	0	0	0	0	0	0
ENSMUSG00000029559	9	0	15	0	0	0	0	0	134	0	0	0	0	0	0	0	0	0	0	0	0	0	0	0	0	0	0	0	0	0	55	0	0	0	36	0	0	0	0	0
ENSMUSG00000060152	9	0	0	0	0	0	0	0	0	0	0	0	0	0	0	0	33	0	36	0	0	0	0	0	89	0	0	0	0	0	22	0	0	0	84	0	0	0	13	0
ENSMUSG00000009013	8	0	1	0	0	0	0	0	124	0	1	0	0	0	0	0	2	0	0	0	0	0	0	0	0	0	0	0	2	0	0	0	0	0	0	0	0	0	0	0
ENSMUSG00000029538	27	0	0	0	0	0	32	0	33	0	19	0	0	0	0	0	67	0	0	0	9	0	45	0	64	0	3	0	27	0	16	0	14	0	46	0	41	0	21	0
ENSMUSG00000029536	0	0	5	0	0	0	0	0	12	0	0	0	0	0	0	0	0	0	0	0	0	0	0	0	85	0	0	0	0	0	0	0	0	0	9	0	43	0	0	0
ENSMUSG00000029535	0	0	177	0	0	0	0	0	0	0	136	0	0	0	0	0	49	0	0	0	0	0	0	0	56	0	0	0	106	0	0	0	0	0	0	0	25	0	0	0
ENSMUSG00000041697	6	0	71	0	79	0	10	0	63	0	31	0	0	0	21	0	50	0	57	0	0	0	23	0	69	0	0	0	82	0	76	0	40	0	0	0	38	0	8	0
ENSMUSG00000067274	330	0	298	0	331	0	101	0	541	0	308	0	374	0	478	0	500	0	524	0	290	0	397	0	1148	0	21	0	552	0	408	0	258	0	345	0	246	0	79	0
ENSMUSG00000041638	0	0	0	0	0	0	0	0	0	0	153	0	0	0	0	0	42	0	0	0	0	0	65	0	1	0	0	0	5	0	0	0	0	0	0	0	0	0	0	0
ENSMUSG00000029513	0	0	0	0	0	0	320	0	0	0	8	0	0	0	42	0	0	0	0	0	0	0	0	0	0	0	5	0	10	0	0	0	94	0	0	0	36	0	0	0
ENSMUSG00000032959	0	0	2	0	7	0	2	0	0	0	0	0	0	0	0	0	4	0	1	0	0	0	0	0	5	0	0	0	4	0	4	0	0	0	0	0	0	0	0	0
ENSMUSG00000029364	0	0	2	0	0	0	0	0	0	0	0	0	71	0	0	0	0	0	0	0	0	0	0	0	110	0	0	0	40	0	0	0	0	0	21	0	0	0	0	0
ENSMUSG00000029363	20	0	0	0	0	0	0	0	2	0	0	0	57	0	39	0	0	0	0	0	0	0	0	0	101	0	0	0	6	0	0	0	0	0	34	0	14	0	5	0
ENSMUSG00000042605	6	0	16	0	0	0	0	0	0	0	10	0	22	0	0	0	0	0	2	0	4	0	17	0	7	0	0	0	11	0	1	0	0	0	3	0	0	0	0	0
ENSMUSG00000042594	11	0	32	0	0	0	48	0	80	0	41	0	28	0	15	0	26	0	39	0	21	0	24	0	56	0	0	0	0	0	0	0	0	0	35	0	0	0	10	0
ENSMUSG00000029465	0	0	0	0	1	0	50	0	0	0	0	0	0	0	0	0	0	0	19	0	0	0	0	0	38	0	0	0	0	0	32	0	31	0	0	0	8	0	19	0
ENSMUSG00000029467	34	0	0	0	0	0	0	0	0	0	11	0	0	0	0	0	49	0	0	0	48	0	11	0	0	0	0	0	0	0	0	0	0	0	0	0	28	0	0	0
ENSMUSG00000029472	63	0	111	0	84	0	131	0	140	0	0	0	0	0	10	0	84	0	9	0	66	0	0	0	46	0	2	0	11	0	43	0	1	0	137	0	56	0	0	0
ENSMUSG00000029440	0	0	50	0	0	0	0	0	0	0	0	0	0	0	0	0	0	0	0	0	0	0	45	0	0	0	4	0	0	0	0	0	62	0	0	0	7	0	5	0
ENSMUSG00000029433	12	0	6	0	39	0	0	0	0	0	0	0	0	0	52	0	78	0	0	0	0	0	0	0	76	0	0	0	50	0	0	0	0	0	122	0	95	0	0	0
ENSMUSG00000114278	7	0	0	0	9	0	0	0	0	0	0	0	0	0	0	0	66	0	0	0	0	0	0	0	65	0	0	0	40	0	0	0	0	0	111	0	82	0	0	0
ENSMUSG00000000915	0	0	36	0	0	0	0	0	1	0	0	0	0	0	0	0	0	0	0	0	0	0	51	0	45	0	0	0	42	0	25	0	0	0	0	0	0	0	11	0
ENSMUSG00000066278	15	0	33	0	0	0	0	0	0	0	0	0	0	0	0	0	21	0	0	0	0	0	56	0	74	0	0	0	49	0	44	0	0	0	0	0	0	0	0	0
ENSMUSG00000102725	4	0	6	0	0	0	0	0	0	0	0	0	0	0	0	0	2	0	0	0	0	0	6	0	6	0	0	0	15	0	5	0	0	0	0	0	0	0	0	0
ENSMUSG00000029404	6	0	0	0	0	0	0	0	0	0	0	0	0	0	3	0	0	0	0	0	3	0	17	0	20	0	0	0	0	0	2	0	0	0	14	0	7	0	0	0
ENSMUSG00000029394	7	0	35	0	0	0	0	0	27	0	0	0	26	0	12	0	11	0	0	0	2	0	0	0	24	0	0	0	43	0	12	0	7	0	7	0	23	0	4	0
ENSMUSG00000029390	11	0	20	0	25	0	24	0	46	0	6	0	5	0	0	0	23	0	18	0	15	0	14	0	15	0	1	0	36	0	0	0	13	0	0	0	12	0	1	0
ENSMUSG00000029388	0	0	0	0	0	0	0	0	0	0	0	0	0	0	0	0	0	0	56	0	0	0	43	0	0	0	0	0	68	0	0	0	44	0	1	0	68	0	42	0
ENSMUSG00000029387	0	0	0	0	0	0	0	0	1	0	0	0	0	0	47	0	0	0	0	0	0	0	0	0	0	0	0	0	0	0	0	0	69	0	0	0	24	0	8	0
ENSMUSG00000079215	33	0	54	0	0	0	0	0	64	0	12	0	28	0	36	0	65	0	0	0	21	0	41	0	44	0	0	0	34	0	14	0	0	0	164	0	0	0	0	0
ENSMUSG00000008348	7	0	4	0	22	0	18	0	41	0	30	0	32	0	9	0	35	0	32	0	33	0	67	0	82	0	2	0	17	0	20	0	2	0	49	0	15	0	4	0
ENSMUSG00000029428	0	0	0	0	0	0	0	0	0	0	0	0	130	0	62	0	23	0	0	0	0	0	46	0	0	0	0	0	0	0	0	0	0	0	0	0	0	0	0	0
ENSMUSG00000029430	58	0	0	0	0	0	0	0	53	0	0	0	0	0	0	0	0	0	0	0	0	0	0	0	37	0	0	0	53	0	0	0	0	0	0	0	0	0	37	0
ENSMUSG00000029439	0	0	0	0	0	0	26	0	9	0	16	0	0	0	6	0	14	0	49	0	0	0	6	0	5	0	0	0	13	0	24	0	33	0	0	0	0	0	22	0
ENSMUSG00000034211	46	0	36	0	0	0	48	0	215	0	21	0	0	0	38	0	0	0	44	0	29	0	0	0	0	0	0	0	39	0	0	0	0	0	42	0	58	0	0	0
ENSMUSG00000025538	56	0	9	0	6	0	0	0	0	0	0	0	0	0	0	0	18	0	47	0	0	0	27	0	50	0	0	0	0	0	4	0	0	0	0	0	0	0	0	0
ENSMUSG00000025534	0	0	9	0	0	0	0	0	0	0	0	0	0	0	0	0	0	0	0	0	35	0	0	0	0	0	0	0	28	0	109	0	0	0	0	0	0	0	26	0
ENSMUSG00000025533	38	0	0	0	0	0	0	0	0	0	92	0	0	0	10	0	0	0	0	0	0	0	78	0	0	0	0	0	0	0	0	0	43	0	66	0	0	0	0	0
ENSMUSG00000025532	18	0	11	0	0	0	0	0	0	0	31	0	0	0	1	0	63	0	0	0	0	0	0	0	0	0	0	0	24	0	0	0	22	0	0	0	0	0	0	0
ENSMUSG00000025337	55	0	0	0	0	0	118	0	0	0	70	0	0	0	11	0	106	0	0	0	3	0	15	0	0	0	7	0	0	0	92	0	0	0	0	0	0	0	0	0
ENSMUSG00000023104	15	0	34	0	0	0	0	0	52	0	21	0	0	0	63	0	28	0	56	0	22	0	17	0	36	0	0	0	19	0	0	0	0	0	0	0	40	0	20	0
ENSMUSG00000040731	76	0	187	0	23	0	0	0	221	0	29	0	0	0	82	0	55	0	0	0	51	0	90	0	13	0	15	0	54	0	123	0	113	0	19	0	204	0	37	0
ENSMUSG00000040532	32	0	0	0	0	0	0	0	5	0	0	0	0	0	0	0	22	0	41	0	0	0	0	0	44	0	0	0	0	0	0	0	0	0	0	0	0	0	0	0
ENSMUSG00000029681	2	0	24	0	0	0	0	0	0	0	0	0	39	0	0	0	51	0	0	0	24	0	0	0	38	0	0	0	4	0	6	0	0	0	0	0	0	0	0	0
ENSMUSG00000002748	0	0	22	0	1	0	0	0	0	0	0	0	0	0	0	0	0	0	0	0	0	0	20	0	5	0	0	0	1	0	0	0	0	0	0	0	12	0	0	0
ENSMUSG00000039886	15	0	0	0	111	0	69	0	0	0	0	0	0	0	0	0	0	0	0	0	0	0	0	0	0	0	0	0	24	0	0	0	0	0	64	0	78	0	19	0
ENSMUSG00000039771	26	0	0	0	0	0	0	0	38	0	15	0	12	0	12	0	9	0	9	0	4	0	0	0	47	0	0	0	27	0	31	0	10	0	0	0	25	0	6	0
ENSMUSG00000029703	16	0	5	0	0	0	0	0	12	0	2	0	4	0	4	0	24	0	2	0	2	0	0	0	6	0	1	0	9	0	41	0	2	0	0	0	6	0	2	0
ENSMUSG00000007987	13	0	0	0	0	0	0	0	77	0	0	0	34	0	0	0	0	0	0	0	0	0	0	0	0	0	0	0	2	0	0	0	0	0	0	0	54	0	0	0
ENSMUSG00000059518	0	0	14	0	47	0	0	0	36	0	4	0	0	0	0	0	1	0	0	0	0	0	0	0	3	0	1	0	1	0	3	0	15	0	9	0	0	0	7	0
ENSMUSG00000004846	0	0	74	0	0	0	75	0	0	0	0	0	2	0	56	0	0	0	76	0	0	0	49	0	41	0	0	0	1	0	0	0	0	0	0	0	0	0	0	0
ENSMUSG00000004849	27	0	30	0	107	0	0	0	112	0	0	0	3	0	41	0	0	0	0	0	0	0	112	0	53	0	2	0	1	0	114	0	41	0	78	0	0	0	0	0
ENSMUSG00000037364	12	0	35	0	3	0	0	0	0	0	0	0	0	0	25	0	35	0	0	0	0	0	0	0	12	0	3	0	6	0	101	0	0	0	31	0	52	0	0	0
ENSMUSG00000029710	15	0	0	0	147	0	126	0	21	0	94	0	0	0	39	0	27	0	4	0	0	0	21	0	0	0	0	0	0	0	8	0	0	0	0	0	7	0	22	0
ENSMUSG00000029714	6	0	0	0	26	0	64	0	0	0	66	0	1	0	0	0	3	0	0	0	0	0	0	0	0	0	0	0	0	0	0	0	0	0	0	0	0	0	0	0
ENSMUSG00000029713	20	0	27	0	70	0	42	0	79	0	28	0	32	0	1	0	55	0	42	0	35	0	39	0	104	0	1	0	28	0	60	0	52	0	40	0	34	0	7	0
ENSMUSG00000029729	8	0	0	0	0	0	15	0	0	0	103	0	0	0	0	0	33	0	0	0	0	0	0	0	78	0	0	0	0	0	51	0	130	0	0	0	0	0	0	0
ENSMUSG00000037017	0	0	0	0	0	0	194	0	0	0	0	0	0	0	69	0	0	0	4	0	74	0	0	0	0	0	0	0	90	0	0	0	0	0	0	0	0	0	0	0
ENSMUSG00000037007	0	0	0	0	14	0	0	0	0	0	0	0	0	0	2	0	29	0	0	0	0	0	0	0	0	0	0	0	0	0	5	0	53	0	0	0	40	0	0	0
ENSMUSG00000019494	2	0	35	0	48	0	96	0	40	0	24	0	47	0	25	0	15	0	49	0	20	0	0	0	68	0	2	0	70	0	2	0	48	0	0	0	61	0	0	0
ENSMUSG00000029730	70	0	53	0	0	0	0	0	0	0	0	0	0	0	0	0	5	0	1	0	8	0	0	0	0	0	0	0	0	0	42	0	0	0	0	0	2	0	0	0
ENSMUSG00000019518	23	0	0	0	0	0	0	0	0	0	0	0	19	0	0	0	0	0	111	0	0	0	0	0	0	0	0	0	0	0	0	0	28	0	0	0	0	0	0	0
ENSMUSG00000036980	43	0	0	0	0	0	0	0	0	0	24	0	16	0	0	0	43	0	19	0	0	0	0	0	0	0	0	0	8	0	0	0	82	0	0	0	0	0	0	0
ENSMUSG00000036968	37	0	1	0	0	0	161	0	0	0	0	0	0	0	0	0	0	0	15	0	0	0	29	0	0	0	0	0	0	0	0	0	0	0	0	0	136	0	0	0
ENSMUSG00000050552	8	0	0	0	0	0	0	0	0	0	10	0	6	0	0	0	8	0	0	0	0	0	27	0	10	0	0	0	2	0	12	0	2	0	1	0	0	0	1	0
ENSMUSG00000058291	1	0	0	0	0	0	0	0	269	0	0	0	0	0	0	0	0	0	0	0	3	0	0	0	0	0	0	0	5	0	0	0	0	0	0	0	18	0	0	0
ENSMUSG00000045438	4	0	0	0	0	0	0	0	0	0	0	0	0	0	0	0	0	0	33	0	22	0	37	0	0	0	0	0	102	0	53	0	0	0	0	0	0	0	0	0
ENSMUSG00000053553	3	0	3	0	0	0	0	0	5	0	12	0	87	0	0	0	0	0	0	0	0	0	0	0	5	0	0	0	0	0	0	0	0	0	0	0	0	0	0	0
ENSMUSG00000029547	0	0	5	0	0	0	0	0	54	0	0	0	0	0	0	0	0	0	0	0	29	0	9	0	27	0	3	0	0	0	0	0	8	0	0	0	0	0	6	0
ENSMUSG00000029551	0	0	0	0	0	0	61	0	0	0	0	0	0	0	0	0	0	0	0	0	0	0	38	0	0	0	0	0	32	0	0	0	24	0	0	0	14	0	0	0
ENSMUSG00000056076	0	0	85	0	15	0	0	0	29	0	0	0	0	0	34	0	0	0	2	0	15	0	0	0	0	0	4	0	34	0	19	0	0	0	0	0	0	0	29	0
ENSMUSG00000000149	0	0	19	0	0	0	0	0	0	0	2	0	0	0	0	0	2	0	0	0	2	0	1	0	21	0	0	0	6	0	17	0	31	0	0	0	0	0	13	0
ENSMUSG00000029580	15	0	15	0	25	0	10	0	30	0	13	0	31	0	30	0	10	0	9	0	45	0	51	0	58	0	1	0	31	0	76	0	25	0	7	0	15	0	8	0
ENSMUSG00000045078	4	0	0	0	0	0	0	0	131	0	0	0	0	0	0	0	17	0	0	0	14	0	0	0	0	0	0	0	7	0	34	0	0	0	0	0	3	0	0	0
ENSMUSG00000001844	0	0	45	0	15	0	0	0	0	0	0	0	0	0	54	0	0	0	0	0	43	0	0	0	0	0	0	0	26	0	0	0	14	0	0	0	59	0	0	0
ENSMUSG00000079111	0	0	69	0	0	0	0	0	0	0	80	0	0	0	0	0	46	0	105	0	33	0	86	0	51	0	6	0	22	0	43	0	0	0	62	0	3	0	0	0
ENSMUSG00000039206	0	0	26	0	104	0	4	0	127	0	9	0	6	0	0	0	0	0	31	0	53	0	23	0	38	0	0	0	57	0	12	0	51	0	12	0	26	0	0	0
ENSMUSG00000001847	29	0	158	0	420	0	17	0	665	0	50	0	84	0	80	0	108	0	132	0	159	0	165	0	93	0	6	0	349	0	114	0	123	0	79	0	201	0	0	0
ENSMUSG00000029610	11	0	0	0	0	0	0	0	0	0	52	0	0	0	0	0	8	0	0	0	0	0	0	0	0	0	0	0	14	0	9	0	0	0	0	0	0	0	0	0
ENSMUSG00000066621	0	0	6	0	10	0	0	0	3	0	0	0	0	0	0	0	0	0	0	0	1	0	42	0	81	0	0	0	0	0	0	0	0	0	0	0	2	0	0	0
ENSMUSG00000029621	2	0	0	0	0	0	26	0	0	0	0	0	0	0	0	0	17	0	0	0	10	0	0	0	0	0	0	0	4	0	0	0	0	0	0	0	14	0	0	0
ENSMUSG00000038722	8	0	36	0	333	0	50	0	57	0	26	0	63	0	8	0	0	0	45	0	0	0	0	0	51	0	3	0	108	0	59	0	99	0	88	0	19	0	2	0
ENSMUSG00000029624	1	0	12	0	45	0	12	0	11	0	6	0	14	0	69	0	0	0	0	0	0	0	0	0	15	0	0	0	19	0	5	0	15	0	22	0	4	0	21	0
ENSMUSG00000038690	35	0	124	0	1	0	46	0	194	0	29	0	28	0	13	0	38	0	43	0	23	0	70	0	41	0	6	0	98	0	30	0	41	0	78	0	66	0	3	0
ENSMUSG00000007812	0	0	7	0	0	0	28	0	14	0	2	0	0	0	0	0	109	0	0	0	0	0	0	0	68	0	0	0	63	0	0	0	32	0	0	0	0	0	0	0
ENSMUSG00000029634	0	0	13	0	0	0	0	0	0	0	3	0	0	0	54	0	0	0	0	0	0	0	0	0	0	0	0	0	0	0	30	0	0	0	0	0	31	0	0	0
ENSMUSG00000029635	0	0	8	0	0	0	0	0	0	0	29	0	0	0	3	0	0	0	0	0	0	0	0	0	11	0	0	0	0	0	18	0	0	0	0	0	4	0	0	0
ENSMUSG00000016503	0	0	0	0	77	0	0	0	0	0	71	0	0	0	51	0	0	0	6	0	0	0	0	0	21	0	7	0	0	0	0	0	0	0	6	0	26	0	0	0
ENSMUSG00000016510	0	0	0	0	67	0	0	0	0	0	65	0	0	0	33	0	0	0	15	0	1	0	0	0	17	0	5	0	0	0	0	0	0	0	8	0	46	0	0	0
ENSMUSG00000029642	0	0	12	0	0	0	0	0	29	0	65	0	0	0	0	0	38	0	4	0	38	0	22	0	51	0	0	0	43	0	91	0	0	0	0	0	31	0	0	0
ENSMUSG00000029649	9	0	80	0	94	0	53	0	0	0	84	0	33	0	17	0	132	0	99	0	30	0	35	0	187	0	8	0	80	0	41	0	57	0	0	0	35	0	25	0
ENSMUSG00000001687	0	0	3	0	0	0	56	0	9	0	0	0	1	0	0	0	0	0	0	0	0	0	0	0	114	0	0	0	0	0	0	0	0	0	0	0	0	0	36	0
ENSMUSG00000066551	29	0	93	0	73	0	35	0	45	0	11	0	47	0	34	0	5	0	18	0	54	0	28	0	118	0	2	0	127	0	27	0	8	0	27	0	83	0	7	0
ENSMUSG00000041264	8	0	41	0	0	0	0	0	0	0	0	0	0	0	75	0	0	0	0	0	0	0	58	0	0	0	0	0	0	0	0	0	0	0	0	0	0	0	0	0
ENSMUSG00000034021	32	0	156	0	0	0	0	0	104	0	0	0	0	0	4	0	0	0	2	0	19	0	0	0	0	0	0	0	5	0	14	0	0	0	35	0	24	0	18	0
ENSMUSG00000033970	4	0	0	0	0	0	0	0	0	0	0	0	92	0	4	0	41	0	50	0	0	0	63	0	54	0	0	0	0	0	56	0	0	0	75	0	0	0	32	0
ENSMUSG00000032766	10	0	52	0	192	0	62	0	0	0	49	0	256	0	0	0	69	0	66	0	72	0	61	0	75	0	0	0	103	0	78	0	0	0	18	0	200	0	20	0
ENSMUSG00000029759	0	0	0	0	205	0	86	0	0	0	175	0	48	0	0	0	0	0	127	0	3	0	0	0	0	0	0	0	46	0	114	0	17	0	0	0	49	0	0	0
ENSMUSG00000042505	0	0	0	0	0	0	0	0	0	0	0	0	0	0	0	0	0	0	49	0	0	0	0	0	0	0	0	0	31	0	35	0	0	0	0	0	126	0	0	0
ENSMUSG00000012483	95	0	1	0	0	0	0	0	39	0	0	0	0	0	36	0	34	0	27	0	0	0	0	0	8	0	0	0	8	0	37	0	0	0	0	0	48	0	8	0
ENSMUSG00000029632	15	0	239	0	104	0	106	0	71	0	60	0	73	0	29	0	138	0	58	0	84	0	90	0	226	0	3	0	228	0	202	0	117	0	229	0	92	0	15	0
ENSMUSG00000052419	32	0	47	0	0	0	0	0	0	0	0	0	89	0	0	0	0	0	0	0	0	0	0	0	0	0	0	0	75	0	0	0	0	0	3	0	0	0	0	0
ENSMUSG00000000058	0	0	0	0	0	0	0	0	0	0	0	0	44	0	0	0	78	0	0	0	0	0	0	0	0	0	0	0	0	0	9	0	42	0	0	0	64	0	0	0
ENSMUSG00000007655	0	0	0	0	250	0	14	0	235	0	199	0	105	0	4	0	0	0	0	0	0	0	10	0	0	0	0	0	0	0	0	0	0	0	0	0	0	0	0	0
ENSMUSG00000044155	28	0	91	0	0	0	0	0	53	0	29	0	0	0	22	0	5	0	6	0	48	0	0	0	34	0	0	0	14	0	66	0	0	0	0	0	94	0	0	0
ENSMUSG00000029669	0	0	10	0	0	0	0	0	0	0	0	0	0	0	0	0	0	0	250	0	0	0	0	0	0	0	0	0	1	0	0	0	0	0	58	0	0	0	0	0
ENSMUSG00000023089	45	0	121	0	0	0	106	0	74	0	28	0	72	0	51	0	71	0	0	0	29	0	22	0	78	0	0	0	137	0	108	0	34	0	30	0	22	0	44	0
ENSMUSG00000029684	0	0	0	0	0	0	0	0	0	0	0	0	0	0	0	0	16	0	0	0	22	0	0	0	9	0	2	0	0	0	29	0	9	0	0	0	3	0	0	0
ENSMUSG00000020440	15	0	10	0	15	0	7	0	25	0	26	0	11	0	16	0	35	0	7	0	17	0	41	0	13	0	1	0	10	0	13	0	11	0	16	0	39	0	6	0
ENSMUSG00000003500	13	0	0	0	0	0	0	0	0	0	23	0	0	0	22	0	36	0	20	0	0	0	24	0	0	0	0	0	0	0	0	0	0	0	0	0	0	0	0	0
ENSMUSG00000043421	0	0	0	0	0	0	0	0	0	0	10	0	0	0	0	0	148	0	0	0	0	0	0	0	82	0	0	0	30	0	0	0	0	0	0	0	0	0	0	0
ENSMUSG00000029767	80	0	0	0	244	0	279	0	22	0	0	0	231	0	0	0	81	0	328	0	87	0	510	0	259	0	0	0	298	0	50	0	400	0	419	0	221	0	58	0
ENSMUSG00000004285	70	0	35	0	91	0	37	0	0	0	57	0	37	0	44	0	12	0	39	0	27	0	36	0	0	0	0	0	89	0	5	0	67	0	91	0	20	0	1	0
ENSMUSG00000025607	100	0	134	0	96	0	65	0	84	0	186	0	70	0	71	0	97	0	129	0	139	0	273	0	143	0	7	0	345	0	166	0	179	0	18	0	133	0	14	0
ENSMUSG00000025608	129	0	34	0	0	0	1	0	0	0	0	0	0	0	58	0	127	0	0	0	111	0	33	0	20	0	0	0	77	0	0	0	9	0	0	0	142	0	0	0
ENSMUSG00000053768	19	0	0	0	0	0	0	0	0	0	34	0	0	0	0	0	0	0	68	0	0	0	39	0	0	0	0	0	0	0	23	0	7	0	11	0	28	0	0	0
ENSMUSG00000018999	0	0	0	0	0	0	0	0	7	0	0	0	0	0	0	0	128	0	0	0	0	0	0	0	0	0	0	0	0	0	0	0	109	0	27	0	0	0	0	0
ENSMUSG00000001642	7	0	6	0	0	0	0	0	0	0	0	0	0	0	0	0	8	0	0	0	0	0	11	0	0	0	0	0	0	0	8	0	0	0	0	0	14	0	0	0
ENSMUSG00000038871	0	0	3	0	175	0	0	0	0	0	0	0	0	0	61	0	0	0	0	0	0	0	0	0	1	0	0	0	0	0	0	0	0	0	0	0	4	0	0	0
ENSMUSG00000073155	28	0	131	0	8	0	24	0	0	0	67	0	60	0	39	0	8	0	3	0	0	0	10	0	29	0	0	0	15	0	0	0	110	0	62	0	32	0	0	0
ENSMUSG00000029840	0	0	114	0	0	0	0	0	0	0	0	0	104	0	103	0	15	0	94	0	0	0	155	0	39	0	0	0	229	0	245	0	41	0	73	0	188	0	0	0
ENSMUSG00000019689	0	0	0	0	0	0	34	0	55	0	0	0	12	0	0	0	23	0	0	0	0	0	0	0	0	0	2	0	0	0	0	0	29	0	0	0	40	0	0	0
ENSMUSG00000029918	2	0	55	0	0	0	0	0	0	0	6	0	2	0	0	0	0	0	0	0	8	0	0	0	5	0	0	0	0	0	3	0	7	0	8	0	0	0	0	0
ENSMUSG00000029911	51	0	147	0	1	0	0	0	0	0	0	0	57	0	130	0	65	0	55	0	0	0	0	0	0	0	0	0	33	0	17	0	25	0	97	0	109	0	0	0
ENSMUSG00000029687	28	0	21	0	0	0	0	0	0	0	0	0	0	0	0	0	0	0	0	0	60	0	0	0	16	0	0	0	66	0	28	0	0	0	0	0	35	0	0	0
ENSMUSG00000054435	0	0	0	0	0	0	0	0	0	0	20	0	0	0	112	0	359	0	273	0	79	0	150	0	94	0	0	0	92	0	0	0	0	0	0	0	131	0	0	0
ENSMUSG00000047867	7	0	148	0	0	0	574	0	0	0	0	0	170	0	19	0	0	0	3	0	91	0	15	0	100	0	21	0	21	0	270	0	9	0	0	0	183	0	45	0
ENSMUSG00000090019	0	0	21	0	0	0	102	0	0	0	0	0	21	0	0	0	0	0	185	0	0	0	48	0	0	0	0	0	0	0	0	0	0	0	0	0	0	0	0	0
ENSMUSG00000043505	0	0	0	0	0	0	0	0	53	0	0	0	100	0	0	0	0	0	7	0	0	0	0	0	72	0	0	0	0	0	0	0	0	0	0	0	0	0	0	0
ENSMUSG00000029810	0	0	41	0	196	0	155	0	0	0	0	0	115	0	0	0	203	0	2	0	75	0	0	0	0	0	6	0	61	0	0	0	0	0	580	0	0	0	10	0
ENSMUSG00000029836	0	0	5	0	0	0	0	0	7	0	3	0	0	0	2	0	6	0	2	0	0	0	0	0	1	0	0	0	6	0	2	0	0	0	6	0	3	0	0	0
ENSMUSG00000059182	0	0	0	0	0	0	0	0	0	0	6	0	0	0	56	0	0	0	0	0	79	0	0	0	0	0	0	0	120	0	0	0	0	0	0	0	0	0	0	0
ENSMUSG00000108170	3	0	2	0	4	0	0	0	4	0	1	0	3	0	0	0	10	0	13	0	4	0	0	0	0	0	0	0	1	0	0	0	0	0	0	0	4	0	0	0
ENSMUSG00000005225	0	0	0	0	0	0	0	0	0	0	102	0	48	0	0	0	0	0	0	0	0	0	0	0	0	0	0	0	8	0	0	0	5	0	0	0	2	0	0	0
ENSMUSG00000029777	22	0	32	0	74	0	1	0	0	0	32	0	102	0	14	0	0	0	0	0	82	0	134	0	286	0	0	0	0	0	111	0	42	0	4	0	0	0	0	0
ENSMUSG00000091625	0	0	9	0	3	0	0	0	14	0	1	0	0	0	18	0	23	0	1	0	0	0	5	0	5	0	0	0	5	0	1	0	0	0	0	0	1	0	0	0
ENSMUSG00000059486	20	0	53	0	0	0	0	0	0	0	33	0	31	0	44	0	0	0	49	0	0	0	0	0	0	0	0	0	131	0	0	0	0	0	0	0	0	0	0	0
ENSMUSG00000054641	0	0	0	0	274	0	0	0	0	0	0	0	2	0	0	0	320	0	0	0	0	0	0	0	0	0	0	0	0	0	339	0	0	0	0	0	8	0	0	0
ENSMUSG00000029910	86	0	1	0	0	0	0	0	40	0	0	0	0	0	33	0	0	0	0	0	0	0	0	0	93	0	0	0	92	0	164	0	0	0	0	0	42	0	0	0
ENSMUSG00000036402	0	0	59	0	0	0	0	0	0	0	9	0	0	0	76	0	0	0	0	0	0	0	123	0	151	0	0	0	45	0	0	0	19	0	0	0	30	0	0	0
ENSMUSG00000073002	34	0	19	0	288	0	20	0	91	0	0	0	32	0	0	0	110	0	54	0	21	0	53	0	0	0	0	0	43	0	90	0	0	0	177	0	38	0	22	0
ENSMUSG00000053907	0	0	39	0	2	0	0	0	0	0	0	0	0	0	9	0	6	0	5	0	5	0	44	0	0	0	0	0	0	0	0	0	18	0	0	0	18	0	0	0
ENSMUSG00000108591	0	0	6	0	0	0	0	0	0	0	0	0	0	0	9	0	2	0	4	0	7	0	7	0	0	0	0	0	0	0	0	0	3	0	0	0	1	0	0	0
ENSMUSG00000056737	0	0	0	0	0	0	0	0	188	0	35	0	0	0	25	0	0	0	61	0	0	0	0	0	0	0	0	0	0	0	15	0	0	0	0	0	0	0	3	0
ENSMUSG00000056429	5	0	12	0	329	0	2	0	143	0	66	0	11	0	0	0	0	0	0	0	16	0	195	0	0	0	5	0	194	0	0	0	0	0	177	0	0	0	0	0
ENSMUSG00000055799	4	0	0	0	69	0	3	0	29	0	0	0	0	0	19	0	0	0	5	0	0	0	0	0	1	0	0	0	26	0	5	0	0	0	0	0	11	0	16	0
ENSMUSG00000079523	2	0	0	0	13	0	0	0	0	0	5	0	0	0	0	0	4	0	3	0	0	0	1	0	0	0	0	0	2	0	0	0	0	0	0	0	0	0	0	0
ENSMUSG00000052738	20	0	12	0	0	0	0	0	22	0	13	0	0	0	0	0	7	0	8	0	0	0	10	0	0	0	0	0	44	0	11	0	7	0	34	0	0	0	0	0
ENSMUSG00000035125	0	0	17	0	0	0	0	0	0	0	104	0	8	0	0	0	1	0	0	0	0	0	0	0	0	0	2	0	0	0	0	0	0	0	67	0	0	0	0	0
ENSMUSG00000030045	0	0	18	0	0	0	0	0	0	0	120	0	32	0	0	0	0	0	0	0	0	0	0	0	26	0	0	0	0	0	4	0	0	0	62	0	36	0	0	0
ENSMUSG00000030042	4	0	0	0	0	0	26	0	0	0	0	0	0	0	0	0	0	0	0	0	0	0	0	0	65	0	0	0	0	0	21	0	0	0	0	0	29	0	0	0
ENSMUSG00000000628	24	0	8	0	0	0	0	0	18	0	0	0	0	0	8	0	0	0	0	0	0	0	0	0	16	0	0	0	0	0	0	0	0	0	81	0	0	0	3	0
ENSMUSG00000000693	0	0	0	0	0	0	0	0	0	0	0	0	0	0	17	0	0	0	10	0	46	0	0	0	27	0	0	0	0	0	29	0	0	0	0	0	27	0	0	0
ENSMUSG00000079511	11	0	31	0	0	0	0	0	0	0	30	0	0	0	28	0	7	0	44	0	18	0	0	0	0	0	0	0	35	0	93	0	13	0	57	0	48	0	0	0
ENSMUSG00000030037	11	0	31	0	0	0	0	0	0	0	30	0	0	0	28	0	7	0	44	0	18	0	0	0	0	0	0	0	35	0	93	0	13	0	57	0	48	0	0	0
ENSMUSG00000030035	0	0	28	0	0	0	0	0	0	0	0	0	40	0	0	0	67	0	0	0	0	0	0	0	0	0	0	0	0	0	31	0	0	0	0	0	27	0	0	0
ENSMUSG00000043131	0	0	114	0	333	0	0	0	0	0	1	0	0	0	0	0	3	0	0	0	0	0	0	0	0	0	0	0	30	0	0	0	0	0	0	0	0	0	0	0
ENSMUSG00000014748	35	0	0	0	0	0	1	0	0	0	10	0	0	0	0	0	0	0	0	0	23	0	0	0	0	0	0	0	0	0	15	0	0	0	0	0	0	0	0	0
ENSMUSG00000054226	15	0	10	0	26	0	0	0	0	0	44	0	0	0	0	0	0	0	0	0	0	0	0	0	0	0	1	0	24	0	72	0	0	0	0	0	0	0	0	0
ENSMUSG00000030002	0	0	0	0	56	0	0	0	0	0	31	0	0	0	0	0	0	0	0	0	8	0	20	0	37	0	0	0	0	0	0	0	0	0	0	0	0	0	0	0
ENSMUSG00000071337	4	0	36	0	0	0	0	0	0	0	49	0	0	0	30	0	31	0	35	0	15	0	20	0	44	0	0	0	47	0	0	0	45	0	21	0	13	0	0	0
ENSMUSG00000107539	4	0	5	0	0	0	0	0	0	0	0	0	0	0	22	0	11	0	8	0	6	0	0	0	31	0	0	0	14	0	0	0	30	0	0	0	0	0	0	0
ENSMUSG00000051695	49	0	32	0	65	0	20	0	154	0	32	0	56	0	58	0	78	0	29	0	37	0	14	0	29	0	0	0	14	0	40	0	16	0	47	0	68	0	12	0
ENSMUSG00000029993	33	0	26	0	0	0	184	0	0	0	116	0	0	0	35	0	0	0	30	0	0	0	0	0	0	0	1	0	25	0	0	0	69	0	63	0	46	0	0	0
ENSMUSG00000030058	0	0	0	0	0	0	0	0	0	0	0	0	0	0	0	0	0	0	0	0	0	0	124	0	0	0	0	0	74	0	17	0	314	0	0	0	90	0	0	0
ENSMUSG00000030060	7	0	33	0	0	0	100	0	176	0	26	0	0	0	0	0	0	0	0	0	0	0	56	0	0	0	0	0	41	0	0	0	0	0	0	0	19	0	0	0
ENSMUSG00000079477	39	0	51	0	0	0	40	0	149	0	10	0	0	0	28	0	79	0	74	0	0	0	16	0	66	0	0	0	91	0	0	0	94	0	24	0	35	0	24	0
ENSMUSG00000030062	0	0	42	0	0	0	0	0	0	0	0	0	0	0	10	0	11	0	17	0	0	0	19	0	21	0	0	0	12	0	11	0	0	0	57	0	0	0	10	0
ENSMUSG00000030079	2	0	5	0	0	0	0	0	17	0	0	0	0	0	0	0	1	0	6	0	0	0	0	0	12	0	0	0	1	0	0	0	0	0	0	0	0	0	0	0
ENSMUSG00000030082	0	0	25	0	25	0	0	0	0	0	58	0	0	0	20	0	0	0	23	0	0	0	0	0	53	0	6	0	13	0	66	0	44	0	15	0	21	0	0	0
ENSMUSG00000107659	0	0	7	0	7	0	0	0	0	0	0	0	0	0	13	0	0	0	7	0	0	0	0	0	28	0	0	0	0	0	26	0	22	0	0	0	23	0	0	0
ENSMUSG00000034192	46	0	47	0	59	0	63	0	0	0	0	0	0	0	37	0	0	0	31	0	36	0	17	0	30	0	0	0	54	0	0	0	0	0	0	0	38	0	0	0
ENSMUSG00000108584	24	0	23	0	28	0	30	0	0	0	0	0	0	0	19	0	0	0	8	0	26	0	7	0	13	0	0	0	24	0	0	0	0	0	0	0	17	0	0	0
ENSMUSG00000034083	0	0	34	0	0	0	0	0	0	0	77	0	4	0	0	0	0	0	0	0	0	0	80	0	0	0	0	0	0	0	5	0	46	0	0	0	0	0	0	0
ENSMUSG00000014551	14	0	0	0	0	0	0	0	132	0	0	0	0	0	5	0	0	0	0	0	0	0	0	0	28	0	0	0	54	0	0	0	0	0	0	0	0	0	5	0
ENSMUSG00000014550	0	0	129	0	0	0	0	0	0	0	0	0	0	0	0	0	16	0	0	0	0	0	54	0	0	0	0	0	0	0	0	0	0	0	0	0	33	0	49	0
ENSMUSG00000061838	18	0	45	0	0	0	0	0	8	0	0	0	0	0	0	0	0	0	0	0	0	0	0	0	175	0	0	0	3	0	40	0	1	0	0	0	35	0	0	0
ENSMUSG00000030061	22	0	55	0	0	0	0	0	174	0	0	0	0	0	10	0	164	0	0	0	112	0	64	0	67	0	0	0	6	0	0	0	0	0	290	0	4	0	0	0
ENSMUSG00000030067	18	0	4	0	0	0	88	0	6	0	22	0	0	0	0	0	14	0	74	0	0	0	94	0	26	0	0	0	3	0	2	0	0	0	0	0	53	0	11	0
ENSMUSG00000013736	66	0	0	0	213	0	0	0	219	0	0	0	0	0	0	0	113	0	158	0	0	0	0	0	0	0	0	0	0	0	0	0	37	0	0	0	0	0	30	0
ENSMUSG00000005362	10	0	0	0	32	0	0	0	294	0	36	0	0	0	0	0	20	0	17	0	0	0	0	0	0	0	2	0	0	0	1	0	0	0	0	0	0	0	4	0
ENSMUSG00000030101	0	0	0	0	0	0	0	0	263	0	0	0	0	0	0	0	0	0	145	0	0	0	129	0	14	0	0	0	2	0	0	0	0	0	0	0	0	0	0	0
ENSMUSG00000030105	49	0	6	0	0	0	0	0	0	0	0	0	0	0	92	0	3	0	0	0	1	0	5	0	0	0	0	0	82	0	0	0	0	0	0	0	79	0	0	0
ENSMUSG00000086429	126	0	6	0	99	0	0	0	0	0	12	0	0	0	0	0	0	0	0	0	0	0	118	0	8	0	7	0	140	0	8	0	0	0	0	0	0	0	0	0
ENSMUSG00000034269	0	0	41	0	68	0	0	0	248	0	0	0	0	0	39	0	42	0	23	0	15	0	0	0	14	0	0	0	0	0	0	0	22	0	0	0	30	0	0	0
ENSMUSG00000001632	0	0	16	0	164	0	0	0	32	0	0	0	0	0	0	0	0	0	0	0	1	0	0	0	0	0	0	0	0	0	0	0	0	0	0	0	9	0	0	0
ENSMUSG00000079426	6	0	4	0	0	0	0	0	22	0	0	0	0	0	0	0	19	0	0	0	0	0	0	0	0	0	2	0	0	0	13	0	11	0	0	0	0	0	0	0
ENSMUSG00000030286	0	0	15	0	0	0	46	0	0	0	37	0	0	0	0	0	0	0	0	0	0	0	26	0	0	0	0	0	38	0	7	0	0	0	0	0	17	0	0	0
ENSMUSG00000033940	46	0	23	0	291	0	151	0	310	0	166	0	62	0	65	0	186	0	65	0	24	0	78	0	96	0	4	0	117	0	84	0	87	0	230	0	73	0	14	0
ENSMUSG00000030314	1	0	0	0	0	0	2	0	0	0	0	0	0	0	30	0	0	0	2	0	0	0	0	0	125	0	0	0	0	0	138	0	0	0	0	0	0	0	0	0
ENSMUSG00000030315	9	0	0	0	80	0	18	0	41	0	0	0	12	0	0	0	28	0	0	0	0	0	41	0	9	0	0	0	0	0	0	0	3	0	0	0	52	0	0	0
ENSMUSG00000000439	15	0	46	0	47	0	142	0	0	0	120	0	0	0	108	0	0	0	35	0	0	0	0	0	4	0	0	0	1	0	12	0	0	0	19	0	26	0	12	0
ENSMUSG00000000441	79	0	47	0	40	0	192	0	0	0	146	0	0	0	124	0	0	0	41	0	0	0	0	0	8	0	0	0	2	0	74	0	0	0	22	0	39	0	10	0
ENSMUSG00000057841	39	0	66	0	45	0	7	0	75	0	41	0	43	0	22	0	66	0	42	0	25	0	78	0	74	0	2	0	68	0	61	0	31	0	23	0	54	0	14	0
ENSMUSG00000024104	0	0	0	0	0	0	0	0	93	0	0	0	0	0	0	0	0	0	0	0	0	0	0	0	58	0	0	0	37	0	0	0	38	0	11	0	0	0	0	0
ENSMUSG00000025702	5	0	0	0	0	0	0	0	0	0	130	0	0	0	66	0	0	0	14	0	0	0	0	0	0	0	0	0	0	0	0	0	8	0	0	0	27	0	0	0
ENSMUSG00000059878	0	0	63	0	0	0	0	0	47	0	0	0	0	0	249	0	87	0	0	0	0	0	0	0	0	0	0	0	0	0	1	0	224	0	49	0	0	0	49	0
ENSMUSG00000048489	91	0	0	0	0	0	0	0	0	0	257	0	0	0	119	0	220	0	0	0	0	0	0	0	0	0	0	0	0	0	0	0	0	0	0	0	0	0	0	0
ENSMUSG00000042079	0	0	14	0	0	0	52	0	0	0	27	0	27	0	18	0	32	0	51	0	117	0	63	0	88	0	1	0	62	0	69	0	62	0	3	0	14	0	34	0
ENSMUSG00000007827	0	0	72	0	0	0	0	0	0	0	0	0	0	0	0	0	0	0	0	0	13	0	0	0	15	0	0	0	2	0	0	0	0	0	0	0	77	0	9	0
ENSMUSG00000030172	0	0	0	0	0	0	82	0	0	0	101	0	0	0	0	0	0	0	0	0	0	0	64	0	0	0	2	0	0	0	0	0	0	0	0	0	88	0	0	0
ENSMUSG00000009112	9	0	30	0	0	0	0	0	0	0	0	0	0	0	137	0	0	0	0	0	0	0	102	0	0	0	0	0	97	0	0	0	0	0	0	0	0	0	0	0
ENSMUSG00000004446	4	0	0	0	0	0	0	0	0	0	106	0	0	0	31	0	0	0	0	0	0	0	77	0	0	0	0	0	67	0	0	0	106	0	0	0	79	0	0	0
ENSMUSG00000007458	9	0	0	0	0	0	0	0	0	0	0	0	0	0	0	0	0	0	22	0	0	0	0	0	59	0	0	0	17	0	0	0	33	0	0	0	13	0	2	0
ENSMUSG00000003153	0	0	0	0	0	0	0	0	0	0	86	0	0	0	12	0	93	0	0	0	0	0	0	0	72	0	0	0	0	0	69	0	0	0	0	0	0	0	0	0
ENSMUSG00000004268	6	0	3	0	0	0	0	0	0	0	0	0	0	0	0	0	19	0	12	0	0	0	16	0	19	0	0	0	15	0	0	0	10	0	0	0	4	0	0	0
ENSMUSG00000004264	50	0	110	0	23	0	87	0	10	0	0	0	82	0	37	0	91	0	64	0	26	0	107	0	122	0	4	0	182	0	88	0	99	0	188	0	50	0	29	0
ENSMUSG00000087327	10	0	25	0	0	0	10	0	4	0	0	0	10	0	10	0	11	0	15	0	6	0	20	0	22	0	0	0	21	0	12	0	21	0	22	0	5	0	5	0
ENSMUSG00000023505	30	0	0	0	0	0	0	0	0	0	0	0	0	0	0	0	0	0	0	0	13	0	0	0	10	0	0	0	57	0	87	0	0	0	0	0	71	0	0	0
ENSMUSG00000030122	2	0	2	0	0	0	0	0	0	0	22	0	0	0	0	0	0	0	0	0	40	0	2	0	3	0	0	0	0	0	5	0	20	0	0	0	18	0	0	0
ENSMUSG00000030330	20	0	35	0	93	0	0	0	0	0	0	0	0	0	114	0	0	0	0	0	0	0	0	0	0	0	0	0	6	0	48	0	0	0	89	0	1	0	0	0
ENSMUSG00000108037	20	0	35	0	0	0	0	0	0	0	0	0	0	0	113	0	0	0	0	0	0	0	0	0	0	0	0	0	6	0	48	0	0	0	89	0	1	0	0	0
ENSMUSG00000057666	3	0	0	0	0	0	0	0	0	0	2	0	5	0	7	0	1	0	0	0	1	0	1	0	2	0	0	0	3	0	2	0	5	0	0	0	0	0	0	0
ENSMUSG00000038252	48	0	0	0	0	0	0	0	0	0	0	0	0	0	0	0	0	0	0	0	6	0	0	0	0	0	0	0	46	0	54	0	0	0	0	0	144	0	0	0
ENSMUSG00000030335	24	0	2	0	9	0	0	0	36	0	0	0	43	0	0	0	8	0	9	0	17	0	21	0	20	0	0	0	22	0	17	0	13	0	13	0	4	0	0	0
ENSMUSG00000030339	0	0	0	0	0	0	0	0	0	0	85	0	0	0	0	0	5	0	95	0	0	0	0	0	0	0	0	0	14	0	0	0	0	0	16	0	10	0	2	0
ENSMUSG00000030341	0	0	0	0	46	0	24	0	0	0	27	0	97	0	26	0	4	0	0	0	30	0	145	0	0	0	0	0	0	0	0	0	0	0	236	0	71	0	0	0
ENSMUSG00000030342	4	0	0	0	33	0	87	0	32	0	16	0	135	0	36	0	56	0	22	0	0	0	0	0	3	0	0	0	0	0	0	0	19	0	5	0	16	0	1	0
ENSMUSG00000101162	0	0	0	0	10	0	9	0	0	0	1	0	20	0	2	0	5	0	1	0	0	0	0	0	0	0	0	0	0	0	0	0	4	0	0	0	0	0	0	0
ENSMUSG00000030346	38	0	0	0	0	0	0	0	0	0	0	0	0	0	0	0	0	0	0	0	18	0	51	0	0	0	0	0	0	0	0	0	0	0	0	0	12	0	13	0
ENSMUSG00000000184	17	0	0	0	0	0	22	0	0	0	0	0	10	0	0	0	0	0	0	0	0	0	12	0	36	0	0	0	0	0	0	0	0	0	0	0	0	0	0	0
ENSMUSG00000030352	0	0	0	0	2	0	15	0	0	0	45	0	17	0	16	0	17	0	18	0	18	0	0	0	0	0	1	0	12	0	13	0	0	0	0	0	54	0	7	0
ENSMUSG00000030353	0	0	0	0	0	0	32	0	71	0	5	0	0	0	0	0	0	0	0	0	0	0	25	0	0	0	0	0	9	0	0	0	0	0	0	0	0	0	6	0
ENSMUSG00000097253	12	0	17	0	0	0	0	0	0	0	1	0	0	0	0	0	2	0	1	0	11	0	0	0	0	0	0	0	23	0	0	0	1	0	0	0	0	0	0	0
ENSMUSG00000048668	12	0	37	0	0	0	0	0	0	0	30	0	0	0	0	0	37	0	11	0	0	0	0	0	7	0	0	0	44	0	0	0	10	0	0	0	7	0	0	0
ENSMUSG00000030357	69	0	147	0	0	0	0	0	19	0	0	0	0	0	99	0	0	0	16	0	0	0	0	0	59	0	0	0	0	0	0	0	0	0	102	0	34	0	0	0
ENSMUSG00000030159	25	0	28	0	414	0	0	0	0	0	507	0	0	0	0	0	77	0	186	0	327	0	205	0	1	0	0	0	0	0	271	0	0	0	0	0	90	0	20	0
ENSMUSG00000030161	28	0	0	0	0	0	0	0	0	0	114	0	17	0	0	0	0	0	0	0	0	0	0	0	0	0	0	0	3	0	1	0	0	0	0	0	0	0	0	0
ENSMUSG00000030189	30	0	5	0	0	0	0	0	15	0	15	0	14	0	9	0	0	0	32	0	0	0	0	0	62	0	3	0	33	0	4	0	7	0	11	0	0	0	6	0
ENSMUSG00000030199	0	0	0	0	1	0	18	0	7	0	0	0	0	0	63	0	4	0	23	0	0	0	0	0	0	0	0	0	60	0	0	0	0	0	0	0	0	0	0	0
ENSMUSG00000030204	0	0	59	0	134	0	0	0	50	0	54	0	0	0	0	0	94	0	63	0	39	0	0	0	0	0	0	0	17	0	0	0	0	0	0	0	0	0	0	0
ENSMUSG00000030213	16	0	0	0	0	0	246	0	0	0	42	0	0	0	0	0	23	0	0	0	0	0	0	0	0	0	0	0	0	0	0	0	0	0	7	0	121	0	30	0
ENSMUSG00000060032	2	0	3	0	50	0	0	0	0	0	27	0	0	0	3	0	6	0	4	0	25	0	0	0	5	0	0	0	11	0	9	0	0	0	18	0	11	0	0	0
ENSMUSG00000030216	8	0	39	0	0	0	1	0	0	0	0	0	0	0	43	0	42	0	2	0	5	0	2	0	71	0	0	0	29	0	33	0	0	0	5	0	0	0	5	0
ENSMUSG00000030220	0	0	185	0	0	0	111	0	181	0	0	0	0	0	0	0	274	0	128	0	0	0	57	0	291	0	15	0	0	0	42	0	287	0	532	0	1	0	19	0
ENSMUSG00000064330	0	0	28	0	0	0	11	0	29	0	0	0	0	0	0	0	36	0	13	0	0	0	5	0	38	0	1	0	0	0	3	0	32	0	77	0	0	0	7	0
ENSMUSG00000030232	0	0	0	0	0	0	0	0	5	0	17	0	40	0	29	0	0	0	0	0	0	0	0	0	38	0	0	0	0	0	7	0	0	0	0	0	10	0	0	0
ENSMUSG00000041671	0	0	0	0	0	0	0	0	0	0	0	0	55	0	0	0	0	0	0	0	0	0	0	0	0	0	0	0	0	0	0	0	72	0	62	0	45	0	0	0
ENSMUSG00000030243	0	0	0	0	0	0	0	0	2	0	0	0	116	0	0	0	0	0	0	0	0	0	0	0	0	0	0	0	0	0	0	0	99	0	31	0	70	0	0	0
ENSMUSG00000030282	38	0	100	0	0	0	0	0	0	0	0	0	82	0	33	0	113	0	394	0	107	0	0	0	132	0	0	0	0	0	0	0	61	0	276	0	79	0	57	0
ENSMUSG00000030265	18	0	10	0	0	0	0	0	26	0	84	0	12	0	32	0	29	0	36	0	10	0	0	0	68	0	0	0	12	0	4	0	0	0	0	0	17	0	8	0
ENSMUSG00000040242	35	0	2	0	0	0	86	0	41	0	54	0	0	0	72	0	0	0	0	0	0	0	85	0	0	0	0	0	1	0	159	0	84	0	0	0	84	0	0	0
ENSMUSG00000030291	47	0	0	0	3	0	0	0	0	0	0	0	0	0	0	0	24	0	0	0	30	0	32	0	0	0	0	0	26	0	0	0	32	0	0	0	67	0	0	0
ENSMUSG00000040112	0	0	87	0	0	0	28	0	129	0	102	0	29	0	0	0	28	0	0	0	22	0	87	0	71	0	0	0	71	0	0	0	0	0	0	0	91	0	0	0
ENSMUSG00000030303	0	0	0	0	0	0	0	0	0	0	13	0	0	0	4	0	0	0	4	0	0	0	32	0	7	0	0	0	25	0	0	0	12	0	0	0	16	0	0	0
ENSMUSG00000030304	10	0	0	0	64	0	37	0	45	0	75	0	0	0	36	0	0	0	7	0	0	0	55	0	33	0	0	0	49	0	5	0	51	0	0	0	65	0	0	0
ENSMUSG00000032712	0	0	0	0	0	0	30	0	40	0	0	0	1	0	15	0	33	0	27	0	0	0	0	0	0	0	0	0	0	0	0	0	4	0	0	0	0	0	6	0
ENSMUSG00000030435	17	0	11	0	49	0	10	0	1	0	0	0	4	0	0	0	0	0	0	0	29	0	0	0	4	0	0	0	9	0	6	0	7	0	24	0	0	0	0	0
ENSMUSG00000005575	2	0	13	0	13	0	0	0	0	0	0	0	0	0	3	0	0	0	0	0	3	0	14	0	8	0	0	0	12	0	10	0	0	0	5	0	4	0	0	0
ENSMUSG00000041571	52	0	52	0	49	0	30	0	234	0	155	0	142	0	44	0	41	0	9	0	50	0	70	0	76	0	0	0	49	0	43	0	43	0	109	0	96	0	24	0
ENSMUSG00000058230	7	0	0	0	0	0	0	0	27	0	0	0	21	0	0	0	0	0	0	0	0	0	8	0	0	0	0	0	0	0	0	0	0	0	0	0	3	0	13	0
ENSMUSG00000008036	30	0	8	0	69	0	98	0	50	0	65	0	84	0	0	0	45	0	195	0	107	0	297	0	170	0	0	0	14	0	129	0	22	0	48	0	82	0	0	0
ENSMUSG00000004328	21	0	3	0	0	0	91	0	0	0	0	0	0	0	111	0	22	0	0	0	0	0	0	0	0	0	0	0	0	0	0	0	0	0	24	0	1	0	0	0
ENSMUSG00000040824	4	0	0	0	0	0	0	0	77	0	0	0	0	0	1	0	0	0	0	0	0	0	5	0	9	0	0	0	9	0	0	0	0	0	0	0	0	0	0	0
ENSMUSG00000052214	2	0	17	0	0	0	0	0	0	0	0	0	83	0	0	0	0	0	5	0	0	0	0	0	0	0	0	0	63	0	0	0	0	0	0	0	25	0	0	0
ENSMUSG00000003545	4	0	10	0	114	0	0	0	0	0	0	0	0	0	0	0	66	0	0	0	0	0	12	0	0	0	0	0	2	0	0	0	0	0	0	0	0	0	0	0
ENSMUSG00000047649	19	0	22	0	0	0	0	0	4	0	29	0	0	0	14	0	22	0	0	0	0	0	0	0	0	0	0	0	0	0	0	0	0	0	0	0	0	0	0	0
ENSMUSG00000044709	1	0	5	0	19	0	0	0	11	0	30	0	5	0	0	0	13	0	0	0	43	0	8	0	42	0	5	0	24	0	0	0	0	0	0	0	14	0	0	0
ENSMUSG00000002985	128	0	66	0	725	0	242	0	114	0	1439	0	14	0	0	0	323	0	359	0	8	0	86	0	105	0	9	0	246	0	1	0	502	0	255	0	324	0	61	0
ENSMUSG00000002984	8	0	24	0	0	0	0	0	0	0	0	0	1	0	3	0	0	0	0	0	1	0	0	0	54	0	1	0	15	0	0	0	13	0	0	0	65	0	0	0
ENSMUSG00000051768	0	0	0	0	0	0	0	0	0	0	0	0	0	0	78	0	0	0	24	0	0	0	38	0	0	0	0	0	0	0	68	0	0	0	0	0	43	0	0	0
ENSMUSG00000003380	0	0	0	0	26	0	9	0	0	0	5	0	10	0	0	0	14	0	25	0	8	0	28	0	8	0	0	0	14	0	0	0	11	0	19	0	13	0	4	0
ENSMUSG00000005447	41	0	27	0	0	0	0	0	0	0	23	0	0	0	0	0	21	0	0	0	0	0	1	0	7	0	0	0	0	0	0	0	74	0	0	0	79	0	0	0
ENSMUSG00000061286	31	0	26	0	0	0	0	0	0	0	25	0	0	0	16	0	0	0	0	0	0	0	0	0	48	0	1	0	1	0	34	0	0	0	16	0	0	0	0	0
ENSMUSG00000053291	16	0	0	0	0	0	0	0	0	0	0	0	34	0	27	0	0	0	0	0	27	0	71	0	0	0	0	0	0	0	0	0	0	0	0	0	0	0	0	0
ENSMUSG00000095538	16	0	0	0	0	0	0	0	0	0	0	0	34	0	27	0	0	0	0	0	27	0	62	0	0	0	0	0	0	0	0	0	0	0	0	0	0	0	0	0
ENSMUSG00000040466	14	0	2	0	0	0	0	0	184	0	0	0	0	0	0	0	120	0	52	0	0	0	77	0	0	0	0	0	0	0	0	0	0	0	114	0	0	0	32	0
ENSMUSG00000008384	0	0	25	0	90	0	2	0	0	0	68	0	0	0	0	0	0	0	9	0	10	0	81	0	0	0	0	0	38	0	49	0	0	0	0	0	0	0	0	0
ENSMUSG00000030603	21	0	117	0	136	0	58	0	130	0	51	0	68	0	119	0	32	0	7	0	34	0	26	0	70	0	8	0	50	0	64	0	50	0	0	0	44	0	16	0
ENSMUSG00000003444	0	0	0	0	0	0	0	0	28	0	0	0	20	0	0	0	6	0	44	0	0	0	0	0	0	0	0	0	28	0	0	0	0	0	35	0	5	0	0	0
ENSMUSG00000109336	0	0	0	0	0	0	0	0	32	0	0	0	0	0	8	0	0	0	0	0	41	0	6	0	0	0	0	0	29	0	0	0	0	0	0	0	0	0	0	0
ENSMUSG00000060791	1	0	0	0	0	0	0	0	0	0	3	0	0	0	5	0	19	0	2	0	0	0	10	0	15	0	0	0	0	0	6	0	22	0	0	0	11	0	0	0
ENSMUSG00000053898	47	0	13	0	92	0	0	0	0	0	59	0	0	0	52	0	32	0	0	0	43	0	51	0	0	0	0	0	0	0	0	0	71	0	0	0	30	0	0	0
ENSMUSG00000053565	22	0	123	0	197	0	77	0	299	0	124	0	24	0	69	0	27	0	125	0	156	0	72	0	184	0	6	0	18	0	15	0	176	0	69	0	137	0	13	0
ENSMUSG00000030587	0	0	1	0	0	0	0	0	24	0	0	0	0	0	0	0	0	0	0	0	0	0	2	0	0	0	0	0	4	0	0	0	0	0	48	0	3	0	0	0
ENSMUSG00000047473	11	0	0	0	19	0	36	0	0	0	0	0	0	0	0	0	4	0	0	0	0	0	129	0	0	0	0	0	0	0	0	0	0	0	0	0	0	0	0	0
ENSMUSG00000049421	0	0	2	0	142	0	0	0	372	0	76	0	0	0	0	0	0	0	157	0	0	0	0	0	0	0	0	0	8	0	234	0	70	0	0	0	74	0	0	0
ENSMUSG00000001794	33	0	0	0	0	0	0	0	32	0	0	0	19	0	30	0	63	0	168	0	91	0	81	0	29	0	16	0	0	0	0	0	21	0	114	0	0	0	29	0
ENSMUSG00000006095	27	0	62	0	0	0	72	0	0	0	16	0	3	0	30	0	44	0	33	0	19	0	0	0	0	0	0	0	76	0	0	0	30	0	2	0	4	0	6	0
ENSMUSG00000019738	9	0	31	0	0	0	0	0	0	0	21	0	16	0	0	0	2	0	0	0	20	0	10	0	8	0	0	0	8	0	17	0	0	0	28	0	15	0	16	0
ENSMUSG00000042831	12	0	6	0	39	0	0	0	0	0	0	0	0	0	10	0	22	0	0	0	0	0	7	0	0	0	0	0	25	0	0	0	33	0	105	0	16	0	5	0
ENSMUSG00000078765	2	0	0	0	0	0	0	0	19	0	0	0	13	0	0	0	0	0	5	0	0	0	14	0	0	0	0	0	13	0	0	0	0	0	0	0	0	0	0	0
ENSMUSG00000109378	3	0	0	0	0	0	0	0	19	0	0	0	12	0	0	0	0	0	5	0	0	0	14	0	0	0	0	0	13	0	0	0	0	0	0	0	0	0	0	0
ENSMUSG00000078762	16	0	16	0	0	0	0	0	0	0	0	0	0	0	0	0	0	0	0	0	0	0	0	0	0	0	0	0	47	0	3	0	0	0	0	0	0	0	15	0
ENSMUSG00000006315	1	0	9	0	37	0	10	0	9	0	13	0	13	0	8	0	0	0	9	0	0	0	11	0	32	0	0	0	20	0	0	0	9	0	0	0	10	0	0	0
ENSMUSG00000009687	0	0	42	0	189	0	0	0	0	0	44	0	2	0	1	0	47	0	90	0	46	0	0	0	35	0	0	0	36	0	23	0	124	0	0	0	0	0	0	0
ENSMUSG00000002635	5	0	28	0	0	0	0	0	16	0	0	0	0	0	28	0	0	0	0	0	87	0	0	0	0	0	0	0	49	0	0	0	0	0	0	0	0	0	0	0
ENSMUSG00000085105	0	0	0	0	0	0	0	0	0	0	57	0	0	0	0	0	0	0	0	0	43	0	0	0	0	0	0	0	111	0	0	0	0	0	117	0	0	0	0	0
ENSMUSG00000030417	8	0	44	0	16	0	0	0	0	0	50	0	2	0	9	0	12	0	18	0	18	0	0	0	19	0	2	0	28	0	1	0	18	0	4	0	17	0	0	0
ENSMUSG00000002068	0	0	0	0	0	0	0	0	105	0	0	0	0	0	93	0	0	0	0	0	0	0	0	0	0	0	0	0	48	0	0	0	0	0	0	0	0	0	7	0
ENSMUSG00000030423	0	0	0	0	0	0	0	0	0	0	0	0	0	0	1	0	43	0	0	0	0	0	0	0	59	0	1	0	37	0	0	0	0	0	97	0	0	0	0	0
ENSMUSG00000012640	0	0	0	0	0	0	0	0	0	0	68	0	0	0	24	0	0	0	97	0	0	0	0	0	0	0	0	0	0	0	14	0	0	0	0	0	0	0	46	0
ENSMUSG00000004610	8	0	28	0	0	0	22	0	23	0	57	0	12	0	9	0	35	0	0	0	114	0	40	0	99	0	4	0	15	0	39	0	27	0	0	0	23	0	2	0
ENSMUSG00000107482	7	0	27	0	0	0	20	0	22	0	52	0	12	0	8	0	33	0	0	0	107	0	40	0	93	0	4	0	14	0	36	0	25	0	0	0	22	0	2	0
ENSMUSG00000008140	5	0	7	0	0	0	0	0	121	0	73	0	17	0	0	0	0	0	0	0	27	0	0	0	0	0	0	0	0	0	24	0	0	0	0	0	26	0	12	0
ENSMUSG00000038502	19	0	17	0	196	0	9	0	0	0	20	0	0	0	0	0	20	0	19	0	15	0	16	0	30	0	0	0	9	0	1	0	0	0	25	0	16	0	1	0
ENSMUSG00000011658	0	0	1	0	121	0	0	0	0	0	0	0	4	0	5	0	1	0	0	0	0	0	0	0	0	0	0	0	7	0	0	0	47	0	0	0	0	0	0	0
ENSMUSG00000038387	15	0	19	0	0	0	112	0	35	0	0	0	32	0	29	0	171	0	83	0	12	0	0	0	46	0	3	0	58	0	13	0	0	0	51	0	17	0	0	0
ENSMUSG00000019539	0	0	1	0	0	0	0	0	0	0	33	0	0	0	0	0	67	0	22	0	0	0	25	0	0	0	0	0	18	0	0	0	38	0	0	0	66	0	4	0
ENSMUSG00000003423	0	0	0	0	0	0	0	0	0	0	49	0	0	0	0	0	40	0	64	0	0	0	0	0	63	0	0	0	40	0	0	0	11	0	0	0	0	0	0	0
ENSMUSG00000030796	10	0	108	0	71	0	68	0	10	0	0	0	75	0	162	0	0	0	21	0	9	0	0	0	27	0	5	0	3	0	22	0	67	0	0	0	11	0	11	0
ENSMUSG00000063511	0	0	4	0	15	0	8	0	0	0	0	0	9	0	0	0	0	0	3	0	2	0	1	0	9	0	0	0	0	0	3	0	4	0	4	0	1	0	0	0
ENSMUSG00000050708	292	0	471	0	350	0	262	0	850	0	853	0	403	0	282	0	558	0	253	0	146	0	493	0	808	0	30	0	958	0	196	0	662	0	612	0	248	0	84	0
ENSMUSG00000110350	108	0	156	0	134	0	96	0	226	0	287	0	102	0	94	0	132	0	60	0	26	0	122	0	247	0	8	0	250	0	32	0	175	0	176	0	69	0	11	0
ENSMUSG00000003873	0	0	0	0	0	0	0	0	41	0	0	0	36	0	0	0	23	0	0	0	0	0	0	0	21	0	0	0	15	0	17	0	6	0	40	0	6	0	0	0
ENSMUSG00000040435	45	0	17	0	0	0	227	0	102	0	0	0	56	0	13	0	126	0	208	0	18	0	0	0	176	0	0	0	28	0	49	0	0	0	0	0	0	0	0	0
ENSMUSG00000030826	30	0	0	0	0	0	0	0	0	0	0	0	0	0	0	0	0	0	0	0	0	0	26	0	105	0	0	0	0	0	0	0	0	0	57	0	0	0	9	0
ENSMUSG00000044562	15	0	67	0	0	0	86	0	55	0	83	0	113	0	7	0	58	0	107	0	9	0	45	0	115	0	0	0	1	0	156	0	64	0	16	0	0	0	0	0
ENSMUSG00000110357	1	0	9	0	0	0	47	0	4	0	26	0	21	0	0	0	15	0	29	0	0	0	2	0	18	0	0	0	0	0	40	0	15	0	0	0	0	0	0	0
ENSMUSG00000003269	18	0	0	0	0	0	56	0	0	0	70	0	0	0	0	0	0	0	0	0	0	0	0	0	0	0	0	0	40	0	0	0	0	0	0	0	44	0	0	0
ENSMUSG00000040212	0	0	36	0	5	0	0	0	174	0	84	0	0	0	0	0	23	0	0	0	0	0	0	0	0	0	0	0	0	0	0	0	0	0	19	0	24	0	0	0
ENSMUSG00000006763	0	0	64	0	0	0	0	0	0	0	2	0	0	0	4	0	0	0	0	0	62	0	0	0	0	0	0	0	0	0	5	0	42	0	0	0	0	0	1	0
ENSMUSG00000063229	558	0	297	0	45	0	0	0	567	0	676	0	367	0	36	0	375	0	312	0	137	0	52	0	2623	0	4	0	368	0	808	0	1037	0	479	0	354	0	88	0
ENSMUSG00000014402	34	0	16	0	30	0	0	0	60	0	0	0	31	0	8	0	47	0	0	0	49	0	14	0	91	0	0	0	39	0	14	0	50	0	0	0	66	0	2	0
ENSMUSG00000049516	21	0	4	0	0	0	0	0	0	0	0	0	0	0	0	0	100	0	7	0	42	0	1	0	7	0	0	0	56	0	1	0	0	0	0	0	0	0	0	0
ENSMUSG00000109118	0	0	1	0	0	0	1	0	72	0	0	0	0	0	0	0	1	0	3	0	19	0	0	0	1	0	0	0	14	0	0	0	0	0	0	0	0	0	0	0
ENSMUSG00000030505	0	0	23	0	0	0	0	0	0	0	11	0	0	0	0	0	59	0	0	0	0	0	0	0	0	0	0	0	0	0	0	0	84	0	0	0	74	0	0	0
ENSMUSG00000000948	2	0	1	0	2	0	4	0	0	0	2	0	0	0	1	0	0	0	3	0	1	0	0	0	6	0	0	0	4	0	0	0	0	0	1	0	0	0	0	0
ENSMUSG00000102252	7	0	15	0	20	0	35	0	2	0	21	0	0	0	13	0	0	0	12	0	12	0	0	0	37	0	0	0	13	0	0	0	2	0	47	0	0	0	0	0
ENSMUSG00000070526	0	0	0	0	1	0	0	0	0	0	0	0	0	0	0	0	16	0	0	0	54	0	1	0	6	0	0	0	26	0	0	0	25	0	0	0	0	0	0	0
ENSMUSG00000030521	7	0	0	0	0	0	0	0	122	0	21	0	1	0	44	0	0	0	0	0	30	0	0	0	12	0	0	0	0	0	61	0	0	0	0	0	0	0	15	0
ENSMUSG00000033429	8	0	25	0	0	0	0	0	0	0	0	0	6	0	0	0	0	0	0	0	0	0	0	0	46	0	0	0	22	0	36	0	0	0	0	0	0	0	0	0
ENSMUSG00000070520	0	0	0	0	0	0	0	0	0	0	21	0	0	0	0	0	0	0	0	0	0	0	0	0	18	0	0	0	0	0	0	0	16	0	35	0	0	0	13	0
ENSMUSG00000078681	47	0	0	0	0	0	133	0	0	0	10	0	0	0	0	0	118	0	0	0	4	0	0	0	1	0	0	0	0	0	0	0	0	0	10	0	0	0	0	0
ENSMUSG00000030512	19	0	136	0	0	0	0	0	119	0	64	0	39	0	0	0	0	0	0	0	16	0	19	0	68	0	1	0	9	0	46	0	0	0	14	0	55	0	0	0
ENSMUSG00000075701	36	0	77	0	11	0	0	0	0	0	92	0	77	0	0	0	6	0	61	0	0	0	0	0	21	0	0	0	10	0	4	0	26	0	0	0	49	0	0	0
ENSMUSG00000030557	0	0	0	0	0	0	0	0	0	0	63	0	61	0	29	0	0	0	0	0	92	0	0	0	0	0	0	0	0	0	43	0	0	0	0	0	0	0	27	0
ENSMUSG00000042659	0	0	0	0	9	0	0	0	80	0	0	0	0	0	80	0	0	0	0	0	0	0	54	0	0	0	0	0	0	0	43	0	15	0	0	0	0	0	0	0
ENSMUSG00000030551	0	0	0	0	0	0	0	0	0	0	0	0	0	0	25	0	0	0	0	0	0	0	23	0	0	0	0	0	0	0	34	0	92	0	0	0	12	0	0	0
ENSMUSG00000101970	14	0	57	0	0	0	0	0	2	0	14	0	22	0	60	0	44	0	0	0	0	0	0	0	41	0	0	0	3	0	0	0	0	0	0	0	0	0	3	0
ENSMUSG00000055652	0	0	0	0	0	0	0	0	0	0	0	0	0	0	0	0	0	0	31	0	0	0	0	0	0	0	0	0	0	0	39	0	52	0	0	0	95	0	0	0
ENSMUSG00000030612	1	0	24	0	0	0	0	0	184	0	5	0	0	0	0	0	0	0	0	0	27	0	200	0	37	0	0	0	41	0	105	0	0	0	0	0	88	0	0	0
ENSMUSG00000030605	0	0	59	0	19	0	163	0	0	0	33	0	0	0	0	0	59	0	76	0	45	0	143	0	0	0	0	0	26	0	209	0	0	0	0	0	0	0	0	0
ENSMUSG00000063801	9	0	63	0	4	0	0	0	1	0	0	0	4	0	49	0	0	0	77	0	0	0	0	0	10	0	0	0	58	0	0	0	0	0	0	0	0	0	0	0
ENSMUSG00000039043	0	0	0	0	0	0	0	0	0	0	31	0	0	0	0	0	0	0	0	0	0	0	0	0	0	0	0	0	0	0	0	0	74	0	0	0	50	0	28	0
ENSMUSG00000030541	26	0	8	0	107	0	0	0	0	0	60	0	25	0	9	0	0	0	36	0	37	0	79	0	52	0	0	0	5	0	28	0	0	0	0	0	19	0	9	0
ENSMUSG00000030538	8	0	0	0	0	0	32	0	36	0	0	0	71	0	16	0	23	0	0	0	0	0	54	0	13	0	0	0	57	0	0	0	0	0	0	0	0	0	6	0
ENSMUSG00000038886	90	0	24	0	0	0	0	0	0	0	0	0	0	0	0	0	0	0	0	0	0	0	0	0	0	0	0	0	1	0	0	0	4	0	0	0	0	0	11	0
ENSMUSG00000025724	5	0	5	0	0	0	11	0	0	0	12	0	0	0	0	0	3	0	1	0	0	0	4	0	4	0	0	0	3	0	0	0	0	0	0	0	2	0	0	0
ENSMUSG00000061787	6	0	12	0	11	0	2	0	10	0	0	0	1	0	1	0	18	0	12	0	1	0	11	0	2	0	0	0	23	0	26	0	0	0	9	0	7	0	17	0
ENSMUSG00000038646	0	0	1	0	0	0	0	0	0	0	37	0	0	0	0	0	16	0	0	0	0	0	1	0	9	0	2	0	20	0	0	0	30	0	19	0	3	0	0	0
ENSMUSG00000025103	15	0	27	0	103	0	0	0	0	0	50	0	42	0	0	0	0	0	35	0	39	0	43	0	35	0	0	0	48	0	0	0	0	0	43	0	24	0	0	0
ENSMUSG00000038623	3	0	14	0	0	0	0	0	0	0	6	0	0	0	0	0	0	0	0	0	4	0	0	0	81	0	0	0	0	0	80	0	0	0	0	0	0	0	10	0
ENSMUSG00000025104	2	0	6	0	0	0	0	0	0	0	0	0	0	0	37	0	0	0	3	0	11	0	0	0	113	0	0	0	0	0	77	0	0	0	0	0	3	0	16	0
ENSMUSG00000070462	0	0	0	0	0	0	21	0	40	0	20	0	0	0	0	0	0	0	41	0	3	0	57	0	23	0	0	0	27	0	15	0	0	0	0	0	0	0	0	0
ENSMUSG00000038503	1	0	8	0	0	0	237	0	0	0	20	0	0	0	92	0	0	0	178	0	3	0	56	0	82	0	0	0	0	0	0	0	0	0	106	0	125	0	67	0
ENSMUSG00000030629	1	0	10	0	1	0	5	0	0	0	19	0	1	0	26	0	28	0	46	0	0	0	0	0	40	0	0	0	59	0	72	0	109	0	33	0	36	0	11	0
ENSMUSG00000049791	7	0	14	0	0	0	0	0	5	0	0	0	0	0	0	0	0	0	0	0	19	0	27	0	132	0	0	0	104	0	11	0	0	0	0	0	4	0	0	0
ENSMUSG00000030615	0	0	15	0	0	0	0	0	29	0	0	0	3	0	12	0	8	0	0	0	0	0	0	0	0	0	0	0	3	0	0	0	0	0	0	0	0	0	4	0
ENSMUSG00000030614	10	0	0	0	0	0	0	0	0	0	68	0	0	0	34	0	0	0	0	0	0	0	0	0	0	0	0	0	0	0	64	0	0	0	0	0	0	0	0	0
ENSMUSG00000030613	0	0	0	0	104	0	33	0	1	0	0	0	0	0	0	0	0	0	0	0	0	0	0	0	0	0	0	0	33	0	0	0	0	0	52	0	18	0	0	0
ENSMUSG00000074024	0	0	15	0	0	0	0	0	0	0	0	0	0	0	0	0	0	0	0	0	7	0	0	0	30	0	0	0	0	0	0	0	44	0	63	0	37	0	0	0
ENSMUSG00000035704	0	0	0	0	0	0	183	0	0	0	0	0	0	0	0	0	26	0	0	0	0	0	0	0	0	0	0	0	0	0	19	0	0	0	0	0	23	0	0	0
ENSMUSG00000030647	17	0	77	0	59	0	49	0	161	0	61	0	32	0	82	0	68	0	156	0	9	0	49	0	168	0	4	0	157	0	60	0	87	0	55	0	64	0	13	0
ENSMUSG00000025439	40	0	34	0	0	0	0	0	0	0	0	0	67	0	71	0	102	0	89	0	0	0	0	0	180	0	0	0	39	0	40	0	0	0	16	0	0	0	0	0
ENSMUSG00000070436	0	0	11	0	97	0	0	0	0	0	29	0	47	0	1	0	47	0	27	0	95	0	36	0	1	0	1	0	44	0	8	0	0	0	131	0	45	0	0	0
ENSMUSG00000035314	0	0	0	0	0	0	0	0	188	0	0	0	0	0	0	0	3	0	1	0	0	0	0	0	0	0	4	0	28	0	1	0	39	0	0	0	4	0	0	0
ENSMUSG00000030744	527	0	464	0	698	0	86	0	869	0	656	0	72	0	305	0	402	0	397	0	234	0	413	0	843	0	14	0	466	0	413	0	465	0	268	0	224	0	118	0
ENSMUSG00000035227	13	0	25	0	112	0	0	0	0	0	52	0	146	0	0	0	0	0	71	0	0	0	40	0	0	0	0	0	60	0	27	0	0	0	0	0	0	0	0	0
ENSMUSG00000035165	23	0	0	0	0	0	0	0	0	0	0	0	0	0	19	0	88	0	0	0	0	0	0	0	668	0	0	0	0	0	0	0	0	0	0	0	0	0	0	0
ENSMUSG00000030718	0	0	0	0	0	0	5	0	0	0	20	0	0	0	0	0	82	0	18	0	0	0	0	0	166	0	0	0	3	0	0	0	0	0	0	0	40	0	0	0
ENSMUSG00000030704	27	0	42	0	0	0	76	0	66	0	68	0	0	0	2	0	4	0	0	0	0	0	46	0	66	0	0	0	0	0	0	0	10	0	0	0	111	0	1	0
ENSMUSG00000029461	0	0	18	0	1	0	5	0	0	0	0	0	0	0	0	0	0	0	0	0	0	0	0	0	0	0	2	0	0	0	0	0	0	0	10	0	25	0	0	0
ENSMUSG00000030842	0	0	0	0	0	0	0	0	0	0	0	0	0	0	11	0	14	0	0	0	0	0	0	0	37	0	0	0	0	0	0	0	5	0	0	0	25	0	5	0
ENSMUSG00000030990	0	0	0	0	2	0	0	0	129	0	23	0	0	0	0	0	1	0	0	0	0	0	0	0	0	0	0	0	0	0	0	0	53	0	0	0	0	0	0	0
ENSMUSG00000073982	6	0	0	0	49	0	0	0	0	0	23	0	0	0	0	0	0	0	45	0	0	0	6	0	0	0	0	0	38	0	13	0	49	0	0	0	0	0	0	0
ENSMUSG00000030978	22	0	0	0	0	0	0	0	0	0	0	0	0	0	24	0	0	0	21	0	50	0	0	0	13	0	0	0	67	0	43	0	0	0	0	0	0	0	0	0
ENSMUSG00000072244	0	0	0	0	0	0	0	0	0	0	217	0	3	0	0	0	0	0	0	0	0	0	0	0	2	0	0	0	0	0	42	0	11	0	0	0	0	0	12	0
ENSMUSG00000037060	0	0	0	0	93	0	20	0	0	0	0	0	32	0	5	0	10	0	0	0	0	0	27	0	0	0	5	0	0	0	46	0	18	0	0	0	35	0	0	0
ENSMUSG00000109735	0	0	0	0	53	0	23	0	0	0	0	0	20	0	4	0	9	0	0	0	0	0	24	0	0	0	2	0	0	0	36	0	12	0	0	0	19	0	0	0
ENSMUSG00000030888	0	0	8	0	0	0	0	0	0	0	2	0	0	0	0	0	6	0	0	0	54	0	5	0	3	0	0	0	24	0	2	0	0	0	0	0	0	0	0	0
ENSMUSG00000030894	0	0	0	0	22	0	183	0	0	0	0	0	31	0	76	0	32	0	61	0	67	0	0	0	75	0	0	0	5	0	1	0	4	0	0	0	0	0	0	0
ENSMUSG00000030879	75	0	34	0	0	0	123	0	0	0	41	0	47	0	24	0	60	0	25	0	62	0	5	0	138	0	0	0	87	0	248	0	229	0	53	0	105	0	0	0
ENSMUSG00000031029	62	0	50	0	0	0	51	0	38	0	64	0	7	0	18	0	134	0	0	0	26	0	72	0	27	0	1	0	37	0	41	0	56	0	0	0	50	0	6	0
ENSMUSG00000046364	34	0	28	0	0	0	20	0	63	0	0	0	0	0	11	0	0	0	31	0	0	0	0	0	33	0	0	0	52	0	26	0	0	0	0	0	0	0	5	0
ENSMUSG00000031023	0	0	24	0	0	0	0	0	87	0	0	0	0	0	0	0	39	0	0	0	0	0	0	0	58	0	0	0	53	0	65	0	0	0	0	0	46	0	0	0
ENSMUSG00000031021	0	0	0	0	0	0	0	0	18	0	71	0	0	0	0	0	0	0	0	0	0	0	73	0	0	0	0	0	48	0	0	0	0	0	0	0	0	0	0	0
ENSMUSG00000031016	0	0	0	0	0	0	0	0	15	0	0	0	5	0	26	0	4	0	0	0	28	0	0	0	10	0	0	0	0	0	0	0	0	0	0	0	0	0	6	0
ENSMUSG00000005610	92	0	1	0	115	0	0	0	1	0	0	0	0	0	7	0	0	0	189	0	1	0	13	0	159	0	0	0	57	0	1	0	20	0	0	0	0	0	0	0
ENSMUSG00000059263	0	0	10	0	0	0	20	0	61	0	0	0	0	0	0	0	40	0	0	0	0	0	0	0	55	0	0	0	27	0	30	0	0	0	0	0	1	0	25	0
ENSMUSG00000030770	2	0	0	0	0	0	0	0	0	0	0	0	0	0	0	0	0	0	0	0	0	0	125	0	50	0	0	0	25	0	103	0	0	0	85	0	37	0	8	0
ENSMUSG00000055320	2	0	14	0	0	0	0	0	1	0	0	0	79	0	0	0	29	0	0	0	0	0	7	0	19	0	0	0	0	0	0	0	0	0	43	0	0	0	44	0
ENSMUSG00000038187	0	0	0	0	0	0	0	0	0	0	0	0	103	0	22	0	0	0	0	0	0	0	0	0	0	0	0	0	26	0	0	0	60	0	0	0	66	0	0	0
ENSMUSG00000030759	0	0	42	0	0	0	0	0	0	0	40	0	0	0	0	0	0	0	0	0	0	0	0	0	76	0	0	0	0	0	37	0	24	0	0	0	0	0	0	0
ENSMUSG00000030754	75	0	45	0	122	0	223	0	0	0	160	0	93	0	28	0	44	0	0	0	89	0	32	0	0	0	0	0	0	0	0	0	158	0	2	0	119	0	0	0
ENSMUSG00000030751	80	0	294	0	591	0	0	0	242	0	130	0	0	0	38	0	121	0	119	0	21	0	99	0	81	0	20	0	307	0	1	0	223	0	139	0	192	0	55	0
ENSMUSG00000030663	10	0	34	0	38	0	105	0	26	0	0	0	0	0	9	0	35	0	0	0	0	0	42	0	41	0	0	0	31	0	8	0	0	0	36	0	19	0	0	0
ENSMUSG00000008683	39	0	34	0	93	0	24	0	36	0	57	0	51	0	43	0	47	0	35	0	36	0	32	0	95	0	0	0	56	0	33	0	29	0	21	0	43	0	25	0
ENSMUSG00000030654	309	0	14	0	2	0	41	0	64	0	57	0	77	0	13	0	24	0	172	0	120	0	62	0	132	0	0	0	71	0	358	0	7	0	15	0	470	0	0	0
ENSMUSG00000030655	0	0	52	0	1	0	0	0	0	0	0	0	0	0	0	0	0	0	20	0	0	0	1	0	2	0	0	0	2	0	0	0	0	0	0	0	0	0	42	0
ENSMUSG00000030652	17	0	0	0	0	0	0	0	77	0	65	0	0	0	51	0	33	0	32	0	0	0	0	0	65	0	5	0	43	0	65	0	0	0	0	0	155	0	0	0
ENSMUSG00000030980	30	0	85	0	101	0	3	0	0	0	9	0	19	0	5	0	12	0	12	0	29	0	5	0	0	0	0	0	10	0	142	0	30	0	7	0	0	0	21	0
ENSMUSG00000030917	0	0	0	0	0	0	0	0	0	0	116	0	5	0	0	0	0	0	1	0	0	0	83	0	13	0	3	0	0	0	0	0	0	0	0	0	0	0	0	0
ENSMUSG00000030884	34	0	47	0	0	0	0	0	6	0	0	0	0	0	8	0	76	0	0	0	22	0	1	0	10	0	0	0	92	0	86	0	72	0	308	0	174	0	41	0
ENSMUSG00000030887	4	0	6	0	0	0	4	0	4	0	0	0	0	0	6	0	7	0	0	0	27	0	0	0	3	0	0	0	18	0	9	0	16	0	90	0	24	0	2	0
ENSMUSG00000030878	0	0	0	0	0	0	0	0	0	0	0	0	14	0	0	0	0	0	0	0	0	0	118	0	0	0	0	0	15	0	45	0	76	0	21	0	0	0	12	0
ENSMUSG00000030876	6	0	29	0	25	0	0	0	1	0	0	0	0	0	0	0	2	0	0	0	0	0	0	0	0	0	3	0	0	0	73	0	0	0	43	0	0	0	0	0
ENSMUSG00000030868	15	0	73	0	706	0	0	0	0	0	168	0	128	0	0	0	101	0	74	0	108	0	59	0	0	0	9	0	165	0	63	0	83	0	0	0	110	0	0	0
ENSMUSG00000030867	0	0	0	0	0	0	0	0	0	0	0	0	0	0	0	0	0	0	0	0	0	0	0	0	14	0	0	0	2	0	117	0	0	0	0	0	126	0	0	0
ENSMUSG00000030779	3	0	11	0	168	0	25	0	1	0	0	0	36	0	22	0	0	0	19	0	74	0	93	0	0	0	0	0	0	0	7	0	26	0	62	0	48	0	1	0
ENSMUSG00000052707	3	0	9	0	1	0	8	0	12	0	1	0	0	0	9	0	8	0	16	0	6	0	0	0	0	0	0	0	3	0	5	0	3	0	0	0	8	0	1	0
ENSMUSG00000030766	0	0	0	0	0	0	0	0	146	0	0	0	30	0	0	0	0	0	0	0	2	0	1	0	0	0	0	0	0	0	18	0	0	0	0	0	47	0	0	0
ENSMUSG00000030763	2	0	66	0	0	0	0	0	2	0	0	0	0	0	0	0	0	0	0	0	0	0	0	0	71	0	5	0	0	0	29	0	0	0	0	0	37	0	0	0
ENSMUSG00000030750	22	0	0	0	235	0	78	0	0	0	58	0	0	0	27	0	0	0	68	0	58	0	0	0	0	0	0	0	95	0	50	0	0	0	106	0	41	0	18	0
ENSMUSG00000032777	2	0	4	0	0	0	2	0	1	0	0	0	0	0	0	0	0	0	0	0	14	0	72	0	0	0	0	0	17	0	8	0	0	0	0	0	0	0	0	0
ENSMUSG00000030738	28	0	29	0	98	0	82	0	73	0	83	0	11	0	70	0	65	0	17	0	16	0	117	0	72	0	0	0	25	0	30	0	52	0	0	0	46	0	12	0
ENSMUSG00000063065	19	0	4	0	0	0	60	0	42	0	1	0	60	0	1	0	0	0	133	0	25	0	2	0	11	0	4	0	141	0	0	0	0	0	0	0	102	0	1	0
ENSMUSG00000042675	0	0	52	0	55	0	0	0	49	0	5	0	0	0	17	0	38	0	0	0	0	0	0	0	0	0	0	0	0	0	25	0	0	0	51	0	19	0	0	0
ENSMUSG00000058966	0	0	1	0	2	0	2	0	1	0	8	0	0	0	1	0	3	0	0	0	1	0	4	0	14	0	0	0	1	0	1	0	5	0	3	0	1	0	0	0
ENSMUSG00000030682	17	0	19	0	91	0	8	0	329	0	1	0	31	0	0	0	126	0	4	0	4	0	0	0	77	0	0	0	54	0	28	0	89	0	0	0	19	0	6	0
ENSMUSG00000092534	1	0	7	0	0	0	17	0	0	0	0	0	0	0	0	0	8	0	8	0	25	0	8	0	0	0	0	0	5	0	0	0	0	0	0	0	5	0	0	0
ENSMUSG00000030680	3	0	23	0	0	0	85	0	0	0	0	0	0	0	0	0	41	0	46	0	83	0	21	0	0	0	0	0	28	0	0	0	0	0	0	0	31	0	0	0
ENSMUSG00000107068	3	0	23	0	0	0	85	0	0	0	0	0	0	0	0	0	41	0	46	0	83	0	21	0	0	0	0	0	28	0	0	0	0	0	0	0	31	0	0	0
ENSMUSG00000030677	0	0	37	0	0	0	0	0	0	0	0	0	0	0	0	0	0	0	0	0	0	0	0	0	42	0	0	0	30	0	54	0	0	0	0	0	25	0	0	0
ENSMUSG00000042502	0	0	10	0	0	0	0	0	4	0	12	0	0	0	5	0	36	0	0	0	31	0	1	0	0	0	0	0	28	0	14	0	28	0	0	0	0	0	3	0
ENSMUSG00000049091	25	0	0	0	0	0	0	0	0	0	0	0	1	0	20	0	0	0	62	0	0	0	0	0	0	0	0	0	30	0	0	0	0	0	102	0	0	0	0	0
ENSMUSG00000043964	0	0	1	0	211	0	0	0	81	0	0	0	0	0	0	0	0	0	0	0	0	0	0	0	37	0	0	0	0	0	16	0	0	0	0	0	0	0	0	0
ENSMUSG00000030795	5	0	15	0	102	0	0	0	17	0	62	0	18	0	11	0	30	0	71	0	28	0	0	0	87	0	0	0	9	0	85	0	30	0	4	0	17	0	22	0
ENSMUSG00000030782	0	0	0	0	0	0	0	0	3	0	0	0	0	0	0	0	0	0	31	0	0	0	96	0	0	0	0	0	0	0	28	0	81	0	0	0	0	0	0	0
ENSMUSG00000055319	0	0	24	0	0	0	0	0	0	0	0	0	10	0	0	0	69	0	0	0	0	0	0	0	8	0	0	0	0	0	0	0	16	0	24	0	0	0	0	0
ENSMUSG00000042055	22	0	0	0	0	0	61	0	0	0	12	0	0	0	0	0	1	0	0	0	0	0	10	0	0	0	0	0	0	0	106	0	0	0	23	0	0	0	0	0
ENSMUSG00000030850	1	0	1	0	1	0	0	0	61	0	217	0	0	0	26	0	22	0	0	0	0	0	59	0	20	0	0	0	13	0	172	0	7	0	0	0	33	0	6	0
ENSMUSG00000040331	41	0	52	0	171	0	0	0	71	0	133	0	0	0	132	0	32	0	0	0	40	0	188	0	162	0	0	0	156	0	0	0	0	0	0	0	139	0	65	0
ENSMUSG00000030852	15	0	0	0	0	0	0	0	0	0	0	0	11	0	0	0	3	0	53	0	0	0	0	0	0	0	2	0	1	0	55	0	0	0	198	0	21	0	0	0
ENSMUSG00000040268	0	0	0	0	10	0	0	0	0	0	14	0	0	0	0	0	60	0	0	0	24	0	57	0	0	0	0	0	5	0	1	0	0	0	116	0	0	0	0	0
ENSMUSG00000063179	0	0	64	0	0	0	0	0	0	0	0	0	0	0	36	0	0	0	15	0	0	0	0	0	0	0	0	0	16	0	0	0	0	0	0	0	34	0	0	0
ENSMUSG00000066979	19	0	30	0	51	0	107	0	0	0	0	0	53	0	0	0	1	0	0	0	51	0	31	0	75	0	4	0	45	0	93	0	0	0	0	0	110	0	7	0
ENSMUSG00000030934	0	0	90	0	0	0	0	0	0	0	59	0	0	0	0	0	0	0	0	0	0	0	79	0	15	0	0	0	17	0	0	0	0	0	0	0	73	0	3	0
ENSMUSG00000030960	6	0	0	0	0	0	0	0	0	0	0	0	0	0	0	0	0	0	31	0	0	0	0	0	17	0	0	0	14	0	31	0	0	0	0	0	0	0	9	0
ENSMUSG00000030983	23	0	34	0	0	0	0	0	123	0	66	0	78	0	95	0	0	0	0	0	0	0	73	0	0	0	0	0	100	0	0	0	113	0	0	0	129	0	0	0
ENSMUSG00000030986	4	0	2	0	0	0	0	0	40	0	4	0	4	0	7	0	0	0	0	0	0	0	6	0	0	0	0	0	6	0	6	0	11	0	0	0	12	0	0	0
ENSMUSG00000031004	44	0	144	0	0	0	0	0	0	0	0	0	0	0	30	0	0	0	0	0	197	0	0	0	192	0	0	0	42	0	99	0	0	0	0	0	196	0	10	0
ENSMUSG00000054612	0	0	17	0	76	0	109	0	0	0	36	0	0	0	0	0	22	0	18	0	0	0	0	0	20	0	0	0	0	0	0	0	26	0	0	0	10	0	0	0
ENSMUSG00000031068	6	0	12	0	21	0	18	0	6	0	14	0	17	0	25	0	8	0	12	0	22	0	5	0	26	0	0	0	34	0	17	0	6	0	17	0	11	0	0	0
ENSMUSG00000041769	0	0	31	0	0	0	0	0	0	0	0	0	0	0	0	0	5	0	15	0	0	0	0	0	56	0	0	0	0	0	0	0	0	0	32	0	0	0	0	0
ENSMUSG00000078566	53	0	7	0	141	0	0	0	0	0	107	0	0	0	0	0	0	0	0	0	0	0	0	0	74	0	0	0	39	0	42	0	53	0	0	0	0	0	0	0
ENSMUSG00000109881	16	0	3	0	114	0	0	0	0	0	70	0	0	0	0	0	0	0	0	0	0	0	0	0	31	0	0	0	18	0	19	0	23	0	0	0	0	0	0	0
ENSMUSG00000025477	0	0	25	0	0	0	0	0	0	0	0	0	0	0	0	0	41	0	0	0	75	0	51	0	0	0	0	0	7	0	0	0	0	0	0	0	0	0	0	0
ENSMUSG00000025465	17	0	78	0	330	0	0	0	127	0	48	0	0	0	109	0	72	0	48	0	0	0	0	0	28	0	0	0	91	0	55	0	0	0	0	0	88	0	0	0
ENSMUSG00000025464	10	0	0	0	0	0	0	0	0	0	0	0	0	0	0	0	5	0	0	0	0	0	20	0	0	0	0	0	0	0	7	0	4	0	0	0	7	0	0	0
ENSMUSG00000025485	25	0	0	0	2	0	8	0	0	0	6	0	0	0	0	0	75	0	1	0	0	0	0	0	0	0	0	0	0	0	5	0	0	0	0	0	0	0	0	0
ENSMUSG00000025492	4	0	0	0	0	0	0	0	51	0	33	0	0	0	0	0	11	0	27	0	0	0	81	0	14	0	0	0	29	0	49	0	0	0	15	0	13	0	14	0
ENSMUSG00000025499	36	0	26	0	0	0	0	0	0	0	0	0	49	0	28	0	54	0	0	0	4	0	43	0	0	0	0	0	60	0	0	0	0	0	81	0	62	0	19	0
ENSMUSG00000025509	0	0	0	0	0	0	25	0	0	0	0	0	0	0	0	0	0	0	170	0	0	0	107	0	0	0	0	0	0	0	0	0	0	0	0	0	42	0	0	0
ENSMUSG00000048200	0	0	0	0	0	0	145	0	0	0	0	0	0	0	0	0	28	0	27	0	0	0	0	0	42	0	2	0	0	0	49	0	0	0	0	0	0	0	2	0
ENSMUSG00000025510	0	0	0	0	2	0	63	0	0	0	0	0	39	0	0	0	1	0	7	0	0	0	0	0	10	0	0	0	0	0	26	0	0	0	0	0	8	0	0	0
ENSMUSG00000038489	0	0	4	0	0	0	0	0	0	0	0	0	0	0	0	0	96	0	0	0	1	0	0	0	3	0	0	0	4	0	0	0	0	0	14	0	0	0	0	0
ENSMUSG00000025511	8	0	0	0	0	0	0	0	0	0	27	0	0	0	0	0	0	0	0	0	0	0	34	0	62	0	0	0	0	0	0	0	0	0	52	0	0	0	10	0
ENSMUSG00000002957	0	0	6	0	1	0	0	0	0	0	0	0	125	0	0	0	14	0	1	0	90	0	0	0	0	0	0	0	25	0	19	0	0	0	0	0	0	0	0	0
ENSMUSG00000110040	0	0	0	0	3	0	0	0	0	0	0	0	0	0	1	0	27	0	0	0	0	0	0	0	0	0	0	0	0	0	26	0	32	0	0	0	34	0	0	0
ENSMUSG00000000031	290	0	1313	0	1474	0	2285	0	5321	0	249	0	550	0	891	0	1966	0	679	0	147	0	237	0	1526	0	196	0	933	0	338	0	289	0	2982	0	739	0	446	0
ENSMUSG00000059277	96	0	0	0	0	0	2	0	0	0	17	0	0	0	0	0	59	0	0	0	0	0	0	0	0	0	0	0	1	0	0	0	1	0	0	0	0	0	0	0
ENSMUSG00000037706	102	0	38	0	343	0	486	0	232	0	291	0	224	0	101	0	69	0	53	0	58	0	186	0	138	0	1	0	219	0	275	0	254	0	216	0	171	0	24	0
ENSMUSG00000059119	0	0	0	0	0	0	0	0	23	0	19	0	0	0	9	0	0	0	0	0	29	0	0	0	0	0	0	0	0	0	23	0	2	0	0	0	0	0	0	0
ENSMUSG00000010755	0	0	0	0	0	0	35	0	0	0	0	0	57	0	3	0	25	0	38	0	0	0	0	0	33	0	0	0	0	0	31	0	0	0	0	0	0	0	9	0
ENSMUSG00000031078	42	0	0	0	0	0	104	0	160	0	0	0	0	0	2	0	0	0	60	0	0	0	0	0	18	0	0	0	0	0	108	0	0	0	40	0	5	0	0	0
ENSMUSG00000031072	62	0	0	0	0	0	0	0	0	0	0	0	0	0	29	0	24	0	0	0	0	0	0	0	0	0	0	0	0	0	149	0	0	0	0	0	0	0	0	0
ENSMUSG00000070348	75	0	0	0	0	0	0	0	0	0	0	0	35	0	0	0	0	0	0	0	0	0	3	0	1	0	0	0	0	0	181	0	0	0	0	0	0	0	0	0
ENSMUSG00000040459	8	0	0	0	0	0	4	0	11	0	0	0	51	0	51	0	28	0	0	0	44	0	5	0	1	0	0	0	26	0	5	0	3	0	45	0	1	0	34	0
ENSMUSG00000038542	0	0	0	0	0	0	0	0	0	0	0	0	0	0	42	0	0	0	0	0	0	0	0	0	54	0	0	0	33	0	0	0	0	0	0	0	85	0	0	0
ENSMUSG00000038515	19	0	4	0	8	0	29	0	5	0	11	0	15	0	2	0	5	0	10	0	0	0	27	0	6	0	0	0	8	0	0	0	10	0	17	0	11	0	0	0
ENSMUSG00000031458	14	0	0	0	182	0	0	0	0	0	40	0	0	0	0	0	0	0	0	0	0	0	2	0	40	0	0	0	7	0	0	0	0	0	33	0	30	0	14	0
ENSMUSG00000039842	0	0	0	0	0	0	16	0	45	0	8	0	0	0	4	0	0	0	0	0	13	0	0	0	77	0	0	0	0	0	0	0	0	0	0	0	0	0	0	0
ENSMUSG00000037725	3	0	54	0	33	0	0	0	0	0	0	0	0	0	0	0	0	0	86	0	32	0	0	0	0	0	0	0	0	0	4	0	0	0	0	0	0	0	0	0
ENSMUSG00000031533	0	0	59	0	0	0	41	0	0	0	0	0	37	0	19	0	0	0	0	0	0	0	0	0	0	0	0	0	29	0	0	0	1	0	0	0	29	0	0	0
ENSMUSG00000031534	0	0	1	0	287	0	9	0	5	0	79	0	0	0	14	0	0	0	7	0	0	0	53	0	0	0	0	0	13	0	1	0	0	0	0	0	0	0	0	0
ENSMUSG00000008892	22	0	43	0	92	0	11	0	43	0	41	0	0	0	14	0	36	0	17	0	0	0	24	0	36	0	1	0	19	0	6	0	87	0	0	0	26	0	14	0
ENSMUSG00000031546	5	0	89	0	0	0	157	0	173	0	0	0	0	0	134	0	76	0	0	0	0	0	0	0	107	0	0	0	9	0	57	0	0	0	0	0	0	0	0	0
ENSMUSG00000015341	61	0	65	0	0	0	0	0	0	0	0	0	0	0	17	0	20	0	10	0	0	0	0	0	103	0	0	0	39	0	28	0	0	0	0	0	0	0	0	0
ENSMUSG00000056313	0	0	0	0	0	0	46	0	0	0	0	0	159	0	0	0	0	0	1	0	41	0	20	0	0	0	0	0	146	0	27	0	0	0	0	0	102	0	0	0
ENSMUSG00000031490	60	0	56	0	0	0	0	0	135	0	70	0	116	0	45	0	55	0	16	0	30	0	86	0	266	0	4	0	41	0	250	0	62	0	157	0	207	0	45	0
ENSMUSG00000031577	16	0	0	0	0	0	0	0	0	0	0	0	0	0	0	0	0	0	0	0	51	0	14	0	0	0	0	0	0	0	48	0	0	0	0	0	67	0	27	0
ENSMUSG00000031578	33	0	10	0	0	0	0	0	0	0	0	0	0	0	0	0	28	0	0	0	83	0	34	0	0	0	0	0	0	0	82	0	16	0	0	0	133	0	31	0
ENSMUSG00000052906	0	0	2	0	10	0	34	0	48	0	0	0	31	0	6	0	0	0	0	0	6	0	0	0	43	0	0	0	5	0	0	0	0	0	0	0	0	0	0	0
ENSMUSG00000031516	0	0	0	0	0	0	126	0	0	0	0	0	0	0	0	0	0	0	178	0	0	0	7	0	38	0	0	0	50	0	0	0	0	0	0	0	86	0	0	0
ENSMUSG00000063412	0	0	7	0	1	0	4	0	3	0	0	0	1	0	3	0	1	0	0	0	10	0	2	0	2	0	0	0	4	0	1	0	1	0	2	0	3	0	0	0
ENSMUSG00000031513	6	0	0	0	0	0	0	0	33	0	0	0	27	0	0	0	0	0	0	0	0	0	0	0	0	0	0	0	0	0	50	0	0	0	0	0	0	0	8	0
ENSMUSG00000031532	11	0	0	0	232	0	167	0	0	0	0	0	94	0	19	0	0	0	0	0	2	0	0	0	88	0	3	0	0	0	58	0	0	0	117	0	6	0	17	0
ENSMUSG00000031601	0	0	0	0	0	0	0	0	0	0	43	0	22	0	0	0	0	0	0	0	0	0	0	0	31	0	5	0	99	0	0	0	0	0	0	0	68	0	0	0
ENSMUSG00000086773	3	0	3	0	0	0	25	0	0	0	8	0	0	0	0	0	32	0	0	0	0	0	0	0	4	0	0	0	0	0	0	0	0	0	0	0	0	0	0	0
ENSMUSG00000031590	0	0	4	0	0	0	0	0	16	0	18	0	1	0	0	0	5	0	0	0	15	0	2	0	15	0	0	0	13	0	10	0	0	0	0	0	3	0	2	0
ENSMUSG00000031636	42	0	233	0	0	0	0	0	0	0	106	0	0	0	0	0	1	0	0	0	0	0	0	0	0	0	0	0	0	0	0	0	116	0	0	0	0	0	0	0
ENSMUSG00000031634	17	0	6	0	0	0	0	0	0	0	0	0	0	0	0	0	83	0	0	0	13	0	0	0	1	0	1	0	7	0	0	0	0	0	0	0	0	0	0	0
ENSMUSG00000031633	47	0	71	0	117	0	0	0	24	0	21	0	87	0	9	0	24	0	31	0	9	0	55	0	72	0	0	0	107	0	31	0	33	0	148	0	15	0	38	0
ENSMUSG00000031629	0	0	0	0	0	0	0	0	77	0	19	0	0	0	0	0	0	0	24	0	0	0	0	0	0	0	0	0	1	0	0	0	0	0	0	0	27	0	0	0
ENSMUSG00000031628	28	0	62	0	6	0	0	0	0	0	0	0	49	0	2	0	27	0	0	0	0	0	0	0	8	0	0	0	0	0	0	0	0	0	0	0	1	0	62	0
ENSMUSG00000031568	0	0	0	0	0	0	253	0	0	0	29	0	0	0	0	0	8	0	0	0	22	0	186	0	0	0	0	0	4	0	2	0	0	0	0	0	0	0	0	0
ENSMUSG00000038069	0	0	0	0	0	0	0	0	0	0	0	0	0	0	27	0	11	0	0	0	12	0	0	0	0	0	0	0	0	0	51	0	0	0	0	0	56	0	0	0
ENSMUSG00000031563	0	0	0	0	94	0	14	0	0	0	0	0	12	0	5	0	14	0	0	0	0	0	0	0	0	0	0	0	6	0	0	0	0	0	0	0	0	0	0	0
ENSMUSG00000031520	35	0	0	0	0	0	86	0	17	0	85	0	0	0	0	0	0	0	0	0	0	0	0	0	0	0	0	0	0	0	0	0	61	0	0	0	0	0	0	0
ENSMUSG00000054408	0	0	66	0	0	0	2	0	0	0	0	0	0	0	0	0	0	0	16	0	0	0	0	0	29	0	0	0	0	0	15	0	15	0	0	0	103	0	0	0
ENSMUSG00000038193	0	0	3	0	0	0	0	0	0	0	0	0	0	0	0	0	17	0	0	0	0	0	0	0	11	0	2	0	0	0	0	0	15	0	44	0	0	0	2	0
ENSMUSG00000054717	123	0	162	0	0	0	27	0	92	0	98	0	6	0	55	0	32	0	4	0	164	0	96	0	290	0	0	0	139	0	327	0	37	0	47	0	254	0	56	0
ENSMUSG00000031604	26	0	37	0	2	0	0	0	1	0	168	0	0	0	53	0	264	0	41	0	0	0	0	0	0	0	0	0	0	0	55	0	0	0	0	0	0	0	0	0
ENSMUSG00000030465	0	0	0	0	0	0	0	0	101	0	0	0	0	0	0	0	31	0	0	0	0	0	0	0	0	0	0	0	0	0	0	0	4	0	203	0	0	0	0	0
ENSMUSG00000031864	0	0	0	0	0	0	0	0	0	0	0	0	0	0	3	0	97	0	0	0	0	0	0	0	69	0	0	0	4	0	0	0	0	0	0	0	151	0	0	0
ENSMUSG00000015568	0	0	89	0	0	0	0	0	0	0	0	0	0	0	0	0	0	0	163	0	0	0	0	0	0	0	0	0	0	0	0	0	0	0	176	0	0	0	63	0
ENSMUSG00000006273	56	0	83	0	0	0	0	0	0	0	13	0	0	0	93	0	0	0	149	0	24	0	69	0	151	0	7	0	163	0	233	0	123	0	0	0	0	0	9	0
ENSMUSG00000036199	49	0	78	0	7	0	112	0	117	0	52	0	127	0	43	0	35	0	9	0	32	0	53	0	162	0	9	0	108	0	33	0	89	0	101	0	62	0	5	0
ENSMUSG00000011306	7	0	0	0	0	0	0	0	4	0	47	0	10	0	0	0	0	0	0	0	0	0	0	0	25	0	0	0	0	0	0	0	16	0	0	0	0	0	0	0
ENSMUSG00000055681	0	0	32	0	41	0	30	0	0	0	0	0	0	0	16	0	49	0	0	0	0	0	17	0	128	0	0	0	49	0	13	0	29	0	47	0	0	0	7	0
ENSMUSG00000058833	5	0	7	0	27	0	0	0	0	0	5	0	0	0	12	0	0	0	7	0	0	0	0	0	52	0	0	0	0	0	0	0	0	0	0	0	21	0	0	0
ENSMUSG00000090137	4	0	8	0	13	0	0	0	0	0	5	0	0	0	11	0	0	0	5	0	0	0	0	0	0	0	0	0	5	0	0	0	0	0	14	0	0	0	0	0
ENSMUSG00000055553	2	0	3	0	6	0	0	0	0	0	2	0	0	0	5	0	0	0	2	0	0	0	0	0	0	0	0	0	3	0	0	0	0	0	7	0	0	0	0	0
ENSMUSG00000031848	51	0	66	0	78	0	85	0	107	0	0	0	55	0	12	0	38	0	24	0	0	0	0	0	194	0	1	0	60	0	5	0	64	0	0	0	93	0	5	0
ENSMUSG00000071076	5	0	6	0	40	0	6	0	20	0	3	0	41	0	4	0	11	0	2	0	7	0	5	0	13	0	0	0	9	0	1	0	0	0	11	0	0	0	8	0
ENSMUSG00000080058	0	0	0	0	5	0	0	0	6	0	0	0	22	0	0	0	2	0	0	0	0	0	0	0	3	0	0	0	3	0	0	0	0	0	9	0	0	0	0	0
ENSMUSG00000045128	21	0	21	0	46	0	18	0	40	0	35	0	39	0	35	0	43	0	39	0	23	0	42	0	45	0	0	0	35	0	22	0	38	0	2	0	47	0	10	0
ENSMUSG00000019261	34	0	0	0	0	0	0	0	0	0	79	0	0	0	54	0	0	0	0	0	79	0	0	0	0	0	0	0	0	0	0	0	0	0	0	0	1	0	0	0
ENSMUSG00000002395	13	0	0	0	0	0	1	0	0	0	0	0	19	0	21	0	20	0	0	0	1	0	27	0	0	0	0	0	18	0	0	0	0	0	0	0	23	0	0	0
ENSMUSG00000002396	0	0	0	0	0	0	38	0	0	0	12	0	1	0	2	0	28	0	0	0	31	0	0	0	0	0	0	0	0	0	16	0	0	0	0	0	0	0	0	0
ENSMUSG00000002393	0	0	0	0	0	0	55	0	0	0	16	0	2	0	0	0	43	0	0	0	37	0	0	0	0	0	0	0	0	0	32	0	0	0	0	0	0	0	0	0
ENSMUSG00000034911	0	0	0	0	0	0	0	0	0	0	0	0	9	0	14	0	0	0	0	0	0	0	8	0	96	0	0	0	0	0	26	0	0	0	0	0	32	0	7	0
ENSMUSG00000031820	15	0	0	0	99	0	0	0	0	0	0	0	106	0	0	0	47	0	61	0	0	0	64	0	0	0	0	0	21	0	88	0	0	0	76	0	13	0	0	0
ENSMUSG00000074247	1	0	16	0	15	0	0	0	44	0	5	0	13	0	36	0	0	0	25	0	0	0	0	0	60	0	0	0	73	0	0	0	0	0	24	0	0	0	26	0
ENSMUSG00000046718	0	0	0	0	0	0	0	0	0	0	0	0	41	0	0	0	16	0	0	0	0	0	43	0	37	0	0	0	0	0	28	0	0	0	0	0	17	0	5	0
ENSMUSG00000031813	11	0	99	0	67	0	0	0	95	0	0	0	48	0	47	0	41	0	67	0	41	0	16	0	53	0	0	0	0	0	0	0	3	0	45	0	0	0	0	0
ENSMUSG00000034807	40	0	0	0	0	0	266	0	3	0	2	0	17	0	0	0	60	0	1	0	13	0	75	0	7	0	5	0	14	0	11	0	61	0	0	0	1	0	0	0
ENSMUSG00000003039	114	0	0	0	2	0	0	0	1	0	147	0	91	0	71	0	130	0	0	0	0	0	90	0	0	0	3	0	213	0	89	0	2	0	0	0	7	0	6	0
ENSMUSG00000003033	21	0	0	0	0	0	0	0	0	0	47	0	4	0	0	0	54	0	0	0	18	0	0	0	0	0	8	0	50	0	28	0	59	0	0	0	10	0	0	0
ENSMUSG00000031683	28	0	25	0	0	0	0	0	97	0	0	0	0	0	0	0	16	0	44	0	0	0	11	0	34	0	2	0	143	0	67	0	18	0	51	0	24	0	0	0
ENSMUSG00000031681	23	0	0	0	0	0	0	0	0	0	0	0	3	0	4	0	0	0	0	0	214	0	0	0	0	0	0	0	0	0	84	0	0	0	0	0	5	0	0	0
ENSMUSG00000058355	0	0	0	0	0	0	0	0	0	0	0	0	0	0	80	0	49	0	0	0	51	0	0	0	96	0	0	0	64	0	50	0	0	0	0	0	0	0	17	0
ENSMUSG00000036977	4	0	27	0	0	0	0	0	40	0	0	0	0	0	0	0	0	0	0	0	0	0	0	0	0	0	0	0	0	0	25	0	16	0	24	0	0	0	10	0
ENSMUSG00000031714	0	0	20	0	70	0	0	0	155	0	0	0	0	0	0	0	37	0	0	0	39	0	0	0	0	0	0	0	35	0	0	0	62	0	30	0	15	0	0	0
ENSMUSG00000031711	6	0	0	0	126	0	0	0	0	0	3	0	1	0	0	0	43	0	0	0	0	0	2	0	96	0	0	0	66	0	67	0	0	0	131	0	0	0	16	0
ENSMUSG00000063253	45	0	0	0	0	0	0	0	0	0	0	0	0	0	0	0	114	0	0	0	45	0	10	0	5	0	0	0	48	0	0	0	0	0	58	0	2	0	0	0
ENSMUSG00000031708	10	0	31	0	0	0	0	0	49	0	18	0	0	0	5	0	22	0	44	0	5	0	0	0	18	0	0	0	17	0	13	0	13	0	13	0	16	0	4	0
ENSMUSG00000005481	38	0	6	0	156	0	164	0	61	0	34	0	0	0	0	0	8	0	119	0	0	0	0	0	135	0	6	0	0	0	36	0	0	0	0	0	96	0	0	0
ENSMUSG00000002885	0	0	1	0	153	0	37	0	0	0	19	0	10	0	0	0	85	0	109	0	0	0	14	0	1	0	0	0	0	0	0	0	0	0	0	0	0	0	0	0
ENSMUSG00000053560	9	0	39	0	172	0	3	0	92	0	59	0	62	0	15	0	45	0	45	0	94	0	33	0	78	0	0	0	26	0	90	0	2	0	7	0	28	0	10	0
ENSMUSG00000003814	12	0	19	0	0	0	0	0	0	0	0	0	9	0	0	0	40	0	6	0	0	0	26	0	6	0	9	0	42	0	21	0	57	0	0	0	13	0	0	0
ENSMUSG00000003808	61	0	1	0	1	0	0	0	31	0	0	0	0	0	3	0	21	0	0	0	0	0	0	0	56	0	0	0	35	0	0	0	0	0	0	0	0	0	25	0
ENSMUSG00000052837	0	0	0	0	0	0	0	0	44	0	0	0	14	0	0	0	0	0	13	0	0	0	0	0	0	0	0	0	23	0	0	0	0	0	0	0	10	0	0	0
ENSMUSG00000052837	16	0	0	0	58	0	0	0	0	0	38	0	0	0	0	0	0	0	0	0	0	0	12	0	0	0	0	0	15	0	0	0	0	0	0	0	0	0	0	0
ENSMUSG00000059355	12	0	19	0	73	0	0	0	1	0	20	0	25	0	0	0	17	0	0	0	0	0	0	0	25	0	0	0	16	0	14	0	0	0	0	0	0	0	0	0
ENSMUSG00000031696	65	0	38	0	0	0	61	0	0	0	3	0	159	0	0	0	67	0	63	0	6	0	5	0	157	0	0	0	224	0	157	0	78	0	15	0	173	0	0	0
ENSMUSG00000031697	5	0	0	0	0	0	0	0	60	0	0	0	0	0	0	0	0	0	72	0	50	0	0	0	195	0	0	0	90	0	0	0	0	0	124	0	0	0	0	0
ENSMUSG00000031700	0	0	74	0	0	0	0	0	0	0	0	0	0	0	0	0	0	0	0	0	0	0	0	0	88	0	4	0	0	0	42	0	0	0	0	0	68	0	0	0
ENSMUSG00000031701	0	0	17	0	0	0	0	0	0	0	21	0	24	0	44	0	0	0	55	0	0	0	73	0	69	0	0	0	0	0	0	0	60	0	0	0	45	0	0	0
ENSMUSG00000109754	12	0	5	0	0	0	0	0	5	0	2	0	0	0	0	0	0	0	0	0	3	0	0	0	0	0	0	0	0	0	31	0	0	0	0	0	0	0	9	0
ENSMUSG00000047866	21	0	20	0	0	0	0	0	0	0	0	0	0	0	11	0	0	0	0	0	0	0	0	0	0	0	0	0	0	0	0	0	0	0	59	0	0	0	1	0
ENSMUSG00000031667	0	0	0	0	0	0	0	0	0	0	11	0	39	0	0	0	0	0	32	0	0	0	0	0	0	0	0	0	0	0	43	0	0	0	0	0	23	0	0	0
ENSMUSG00000031740	6	0	0	0	1	0	0	0	0	0	1	0	0	0	0	0	79	0	88	0	0	0	58	0	41	0	0	0	83	0	16	0	30	0	54	0	0	0	4	0
ENSMUSG00000031770	0	0	0	0	0	0	277	0	0	0	0	0	0	0	0	0	0	0	0	0	0	0	0	0	52	0	0	0	0	0	41	0	0	0	0	0	0	0	23	0
ENSMUSG00000050079	1	0	0	0	0	0	76	0	0	0	40	0	0	0	0	0	0	0	82	0	0	0	0	0	0	0	0	0	19	0	0	0	0	0	0	0	0	0	0	0
ENSMUSG00000031776	40	0	85	0	104	0	0	0	0	0	7	0	33	0	5	0	0	0	0	0	0	0	0	0	0	0	0	0	0	0	0	0	25	0	0	0	48	0	0	0
ENSMUSG00000040631	1	0	7	0	0	0	0	0	0	0	0	0	14	0	0	0	0	0	10	0	14	0	19	0	14	0	0	0	0	0	1	0	0	0	0	0	6	0	5	0
ENSMUSG00000031672	23	0	30	0	0	0	0	0	3	0	0	0	56	0	0	0	13	0	1	0	0	0	0	0	0	0	0	0	26	0	18	0	15	0	0	0	9	0	3	0
ENSMUSG00000031871	52	0	42	0	225	0	200	0	94	0	357	0	123	0	12	0	93	0	147	0	58	0	310	0	96	0	9	0	15	0	73	0	118	0	191	0	69	0	72	0
ENSMUSG00000035770	16	0	88	0	4	0	0	0	32	0	0	0	18	0	12	0	0	0	0	0	0	0	5	0	0	0	0	0	39	0	0	0	0	0	19	0	84	0	0	0
ENSMUSG00000031879	9	0	29	0	0	0	48	0	0	0	31	0	37	0	0	0	0	0	63	0	35	0	0	0	0	0	0	0	32	0	19	0	37	0	0	0	0	0	0	0
ENSMUSG00000031885	0	0	52	0	0	0	0	0	6	0	71	0	0	0	63	0	68	0	0	0	11	0	0	0	0	0	0	0	0	0	171	0	0	0	0	0	104	0	0	0
ENSMUSG00000110611	0	0	0	0	0	0	0	0	2	0	0	0	32	0	0	0	13	0	0	0	24	0	0	0	21	0	0	0	7	0	2	0	0	0	0	0	0	0	0	0
ENSMUSG00000043251	0	0	0	0	0	0	0	0	0	0	0	0	55	0	0	0	21	0	0	0	52	0	0	0	54	0	0	0	14	0	5	0	0	0	0	0	0	0	0	0
ENSMUSG00000038604	0	0	18	0	0	0	10	0	0	0	0	0	9	0	9	0	0	0	0	0	5	0	13	0	0	0	0	0	42	0	48	0	0	0	0	0	59	0	0	0
ENSMUSG00000005698	18	0	7	0	0	0	0	0	0	0	0	0	0	0	6	0	0	0	4	0	4	0	0	0	0	0	0	0	55	0	0	0	2	0	0	0	1	0	0	0
ENSMUSG00000036672	4	0	0	0	0	0	0	0	0	0	0	0	3	0	0	0	0	0	0	0	13	0	0	0	0	0	0	0	0	0	0	0	0	0	0	0	47	0	16	0
ENSMUSG00000033106	0	0	0	0	0	0	73	0	0	0	57	0	0	0	2	0	2	0	0	0	0	0	0	0	1	0	0	0	0	0	5	0	0	0	0	0	0	0	28	0
ENSMUSG00000041438	1	0	8	0	0	0	0	0	97	0	67	0	0	0	0	0	105	0	0	0	0	0	0	0	0	0	0	0	0	0	25	0	0	0	0	0	0	0	0	0
ENSMUSG00000031913	0	0	0	0	0	0	0	0	0	0	0	0	98	0	0	0	0	0	10	0	7	0	0	0	18	0	6	0	0	0	84	0	0	0	0	0	0	0	0	0
ENSMUSG00000078931	0	0	0	0	0	0	0	0	0	0	0	0	5	0	0	0	10	0	0	0	9	0	0	0	0	0	0	0	0	0	5	0	37	0	4	0	0	0	0	0
ENSMUSG00000031916	0	0	0	0	0	0	0	0	0	0	0	0	6	0	0	0	10	0	0	0	9	0	13	0	5	0	0	0	0	0	8	0	74	0	16	0	0	0	0	0
ENSMUSG00000031917	0	0	24	0	0	0	124	0	0	0	184	0	151	0	0	0	52	0	52	0	0	0	0	0	0	0	11	0	110	0	0	0	0	0	0	0	62	0	11	0
ENSMUSG00000031924	51	0	191	0	1	0	1	0	46	0	46	0	131	0	0	0	0	0	110	0	0	0	179	0	0	0	0	0	0	0	0	0	0	0	190	0	32	0	3	0
ENSMUSG00000003848	0	0	0	0	0	0	63	0	1	0	92	0	45	0	0	0	122	0	0	0	0	0	52	0	6	0	0	0	0	0	0	0	0	0	0	0	0	0	0	0
ENSMUSG00000039067	28	0	74	0	107	0	129	0	61	0	0	0	1	0	2	0	64	0	56	0	0	0	25	0	119	0	0	0	128	0	52	0	0	0	1	0	34	0	1	0
ENSMUSG00000038872	0	0	0	0	50	0	0	0	0	0	2	0	0	0	4	0	22	0	15	0	1	0	0	0	0	0	0	0	2	0	0	0	0	0	0	0	9	0	0	0
ENSMUSG00000033732	0	0	5	0	0	0	1	0	0	0	23	0	0	0	0	0	113	0	0	0	6	0	0	0	0	0	0	0	0	0	0	0	0	0	0	0	0	0	0	0
ENSMUSG00000031753	0	0	17	0	0	0	0	0	0	0	1	0	0	0	0	0	0	0	0	0	0	0	0	0	95	0	2	0	0	0	83	0	0	0	0	0	0	0	0	0
ENSMUSG00000031955	0	0	8	0	1	0	39	0	0	0	0	0	24	0	3	0	28	0	6	0	7	0	76	0	0	0	0	0	20	0	36	0	0	0	0	0	2	0	0	0
ENSMUSG00000031954	23	0	6	0	8	0	50	0	109	0	0	0	71	0	31	0	50	0	24	0	51	0	79	0	21	0	0	0	23	0	77	0	73	0	89	0	63	0	5	0
ENSMUSG00000014633	40	0	0	0	0	0	0	0	6	0	0	0	0	0	0	0	0	0	0	0	8	0	0	0	30	0	0	0	12	0	0	0	0	0	0	0	0	0	5	0
ENSMUSG00000034424	85	0	163	0	0	0	0	0	0	0	0	0	0	0	0	0	0	0	25	0	118	0	247	0	0	0	0	0	1	0	2	0	6	0	0	0	71	0	0	0
ENSMUSG00000031839	38	0	176	0	54	0	289	0	134	0	48	0	59	0	34	0	143	0	86	0	27	0	16	0	130	0	9	0	198	0	114	0	37	0	1	0	135	0	49	0
ENSMUSG00000034189	10	0	0	0	0	0	168	0	0	0	92	0	0	0	36	0	0	0	0	0	0	0	0	0	0	0	6	0	0	0	0	0	0	0	63	0	75	0	0	0
ENSMUSG00000031827	6	0	23	0	8	0	0	0	36	0	22	0	0	0	0	0	0	0	10	0	11	0	0	0	35	0	1	0	39	0	53	0	26	0	0	0	8	0	0	0
ENSMUSG00000031826	72	0	0	0	208	0	126	0	253	0	17	0	54	0	6	0	11	0	75	0	3	0	13	0	0	0	0	0	0	0	37	0	112	0	0	0	29	0	0	0
ENSMUSG00000097919	4	0	8	0	0	0	12	0	0	0	0	0	0	0	5	0	0	0	8	0	18	0	11	0	0	0	0	0	6	0	0	0	6	0	0	0	18	0	0	0
ENSMUSG00000031819	13	0	168	0	0	0	57	0	0	0	0	0	0	0	60	0	0	0	39	0	7	0	45	0	157	0	0	0	23	0	9	0	30	0	0	0	78	0	11	0
ENSMUSG00000031818	41	0	61	0	145	0	81	0	46	0	78	0	40	0	44	0	90	0	48	0	43	0	87	0	88	0	2	0	101	0	56	0	50	0	32	0	100	0	29	0
ENSMUSG00000031816	0	0	0	0	0	0	0	0	5	0	53	0	0	0	0	0	0	0	0	0	0	0	0	0	0	0	0	0	15	0	0	0	76	0	0	0	30	0	15	0
ENSMUSG00000031812	41	0	27	0	0	0	87	0	0	0	304	0	95	0	18	0	214	0	56	0	0	0	16	0	118	0	0	0	172	0	0	0	37	0	13	0	0	0	19	0
ENSMUSG00000061410	0	0	0	0	49	0	8	0	0	0	0	0	109	0	0	0	0	0	0	0	0	0	3	0	0	0	0	0	0	0	0	0	0	0	0	0	37	0	16	0
ENSMUSG00000006519	15	0	0	0	1	0	48	0	102	0	99	0	227	0	0	0	38	0	48	0	33	0	33	0	54	0	0	0	39	0	0	0	20	0	91	0	50	0	2	0
ENSMUSG00000006585	11	0	0	0	0	0	0	0	346	0	0	0	3	0	45	0	0	0	0	0	0	0	0	0	0	0	0	0	0	0	45	0	0	0	0	0	23	0	0	0
ENSMUSG00000006589	19	0	111	0	41	0	0	0	0	0	59	0	179	0	64	0	88	0	67	0	60	0	23	0	229	0	0	0	22	0	44	0	32	0	77	0	120	0	0	0
ENSMUSG00000015013	0	0	24	0	2	0	69	0	196	0	0	0	61	0	0	0	0	0	3	0	0	0	0	0	0	0	0	0	0	0	29	0	0	0	0	0	2	0	0	0
ENSMUSG00000006362	0	0	0	0	0	0	46	0	0	0	39	0	0	0	0	0	35	0	18	0	21	0	0	0	3	0	7	0	0	0	0	0	0	0	18	0	4	0	8	0
ENSMUSG00000099881	75	0	0	0	0	0	81	0	0	0	67	0	0	0	0	0	0	0	0	0	0	0	0	0	0	0	0	0	0	0	3	0	0	0	0	0	0	0	0	0
ENSMUSG00000000740	4	0	55	0	7	0	2	0	5	0	9	0	5	0	10	0	10	0	10	0	2	0	3	0	27	0	0	0	4	0	8	0	1	0	7	0	3	0	3	0
ENSMUSG00000031967	0	0	0	0	0	0	0	0	62	0	0	0	0	0	0	0	5	0	0	0	0	0	0	0	4	0	0	0	36	0	2	0	0	0	39	0	0	0	0	0
ENSMUSG00000090118	0	0	0	0	0	0	0	0	7	0	12	0	0	0	5	0	2	0	8	0	0	0	0	0	7	0	0	0	0	0	0	0	0	0	0	0	0	0	0	0
ENSMUSG00000031985	0	0	0	0	1	0	0	0	158	0	192	0	0	0	57	0	0	0	80	0	0	0	0	0	197	0	0	0	0	0	0	0	0	0	2	0	25	0	0	0
ENSMUSG00000056820	0	0	0	0	0	0	0	0	6	0	0	0	0	0	0	0	49	0	34	0	0	0	68	0	225	0	0	0	0	0	0	0	132	0	90	0	167	0	0	0
ENSMUSG00000093904	5	0	7	0	0	0	0	0	30	0	7	0	21	0	0	0	17	0	7	0	3	0	56	0	27	0	0	0	14	0	5	0	0	0	28	0	20	0	3	0
ENSMUSG00000033931	0	0	0	0	0	0	0	0	2	0	0	0	0	0	0	0	0	0	0	0	2	0	0	0	2	0	0	0	20	0	12	0	0	0	0	0	27	0	11	0
ENSMUSG00000025810	0	0	46	0	0	0	37	0	0	0	198	0	54	0	1	0	13	0	82	0	40	0	25	0	6	0	0	0	0	0	109	0	0	0	68	0	0	0	7	0
ENSMUSG00000025809	3	0	83	0	256	0	93	0	248	0	452	0	173	0	141	0	36	0	143	0	35	0	176	0	304	0	5	0	45	0	276	0	48	0	341	0	94	0	1	0
ENSMUSG00000032002	1	0	8	0	9	0	0	0	0	0	0	0	0	0	0	0	0	0	0	0	5	0	5	0	9	0	0	0	3	0	0	0	9	0	0	0	3	0	1	0
ENSMUSG00000057367	0	0	28	0	0	0	0	0	0	0	0	0	0	0	19	0	1	0	0	0	0	0	0	0	45	0	0	0	29	0	0	0	0	0	0	0	0	0	0	0
ENSMUSG00000031931	44	0	11	0	0	0	0	0	0	0	0	0	3	0	0	0	120	0	0	0	0	0	0	0	122	0	2	0	0	0	0	0	0	0	0	0	0	0	0	0
ENSMUSG00000051118	5	0	7	0	16	0	8	0	14	0	8	0	6	0	6	0	6	0	10	0	3	0	6	0	11	0	0	0	9	0	8	0	1	0	9	0	13	0	1	0
ENSMUSG00000045519	0	0	25	0	107	0	0	0	0	0	38	0	0	0	0	0	32	0	0	0	0	0	0	0	0	0	0	0	23	0	34	0	0	0	0	0	0	0	0	0
ENSMUSG00000070319	51	0	37	0	70	0	0	0	2	0	30	0	33	0	51	0	43	0	52	0	47	0	0	0	64	0	7	0	41	0	19	0	0	0	47	0	214	0	0	0
ENSMUSG00000010205	0	0	18	0	0	0	0	0	0	0	0	0	9	0	0	0	0	0	0	0	0	0	0	0	15	0	0	0	6	0	0	0	7	0	0	0	12	0	0	0
ENSMUSG00000032180	0	0	6	0	41	0	0	0	0	0	0	0	0	0	10	0	15	0	0	0	0	0	0	0	0	0	0	0	13	0	39	0	0	0	0	0	2	0	0	0
ENSMUSG00000032182	0	0	10	0	0	0	0	0	35	0	0	0	28	0	0	0	0	0	0	0	0	0	0	0	0	0	0	0	0	0	8	0	17	0	0	0	4	0	14	0
ENSMUSG00000040883	0	0	0	0	0	0	33	0	34	0	0	0	12	0	0	0	18	0	17	0	0	0	0	0	41	0	0	0	0	0	0	0	0	0	0	0	0	0	0	0
ENSMUSG00000003402	0	0	17	0	0	0	0	0	0	0	47	0	0	0	0	0	39	0	0	0	0	0	0	0	1	0	1	0	0	0	19	0	0	0	0	0	0	0	26	0
ENSMUSG00000010607	23	0	23	0	0	0	29	0	24	0	0	0	0	0	0	0	0	0	0	0	15	0	0	0	0	0	0	0	0	0	17	0	15	0	0	0	19	0	0	0
ENSMUSG00000066829	0	0	0	0	19	0	0	0	0	0	0	0	91	0	0	0	0	0	0	0	161	0	0	0	0	0	0	0	0	0	0	0	0	0	0	0	22	0	0	0
ENSMUSG00000032239	18	0	24	0	0	0	24	0	0	0	0	0	0	0	20	0	11	0	23	0	0	0	0	0	22	0	0	0	18	0	0	0	49	0	25	0	16	0	0	0
ENSMUSG00000043067	77	0	0	0	0	0	0	0	0	0	125	0	0	0	0	0	0	0	0	0	0	0	47	0	0	0	0	0	90	0	48	0	0	0	0	0	73	0	0	0
ENSMUSG00000031988	0	0	0	0	0	0	0	0	0	0	0	0	0	0	39	0	0	0	0	0	0	0	104	0	0	0	0	0	20	0	31	0	0	0	0	0	0	0	0	0
ENSMUSG00000016087	0	0	0	0	0	0	19	0	35	0	0	0	0	0	5	0	0	0	0	0	0	0	116	0	0	0	0	0	61	0	57	0	0	0	0	0	43	0	30	0
ENSMUSG00000070315	2	0	0	0	0	0	0	0	12	0	7	0	0	0	0	0	3	0	0	0	0	0	6	0	0	0	0	0	0	0	6	0	0	0	0	0	0	0	2	0
ENSMUSG00000032040	14	0	0	0	3	0	0	0	110	0	59	0	0	0	0	0	40	0	0	0	0	0	49	0	0	0	0	0	0	0	49	0	0	0	0	0	0	0	19	0
ENSMUSG00000032044	33	0	0	0	0	0	127	0	0	0	0	0	91	0	47	0	4	0	0	0	0	0	0	0	0	0	0	0	0	0	9	0	0	0	8	0	0	0	0	0
ENSMUSG00000062762	11	0	26	0	0	0	0	0	0	0	0	0	2	0	27	0	0	0	0	0	0	0	51	0	0	0	0	0	0	0	17	0	0	0	0	0	0	0	1	0
ENSMUSG00000032125	33	0	0	0	123	0	4	0	0	0	0	0	69	0	0	0	0	0	71	0	15	0	0	0	27	0	0	0	0	0	19	0	0	0	0	0	0	0	0	0
ENSMUSG00000011114	60	0	25	0	93	0	189	0	63	0	174	0	50	0	26	0	116	0	8	0	25	0	0	0	89	0	0	0	48	0	38	0	112	0	76	0	91	0	0	0
ENSMUSG00000015656	87	0	166	0	124	0	263	0	99	0	94	0	122	0	37	0	294	0	259	0	48	0	162	0	164	0	1	0	237	0	87	0	34	0	118	0	148	0	31	0
ENSMUSG00000032014	0	0	0	0	0	0	0	0	0	0	0	0	0	0	5	0	52	0	0	0	0	0	0	0	72	0	0	0	13	0	0	0	0	0	83	0	32	0	0	0
ENSMUSG00000032135	0	0	0	0	0	0	0	0	61	0	125	0	0	0	24	0	26	0	2	0	112	0	78	0	72	0	0	0	0	0	34	0	0	0	0	0	0	0	0	0
ENSMUSG00000049932	158	0	114	0	0	0	0	0	0	0	0	0	0	0	0	0	0	0	14	0	70	0	0	0	106	0	0	0	54	0	144	0	0	0	0	0	17	0	7	0
ENSMUSG00000032126	21	0	0	0	0	0	0	0	141	0	0	0	76	0	0	0	65	0	0	0	0	0	0	0	158	0	0	0	52	0	0	0	3	0	0	0	51	0	0	0
ENSMUSG00000032112	0	0	42	0	0	0	0	0	0	0	19	0	0	0	0	0	0	0	0	0	0	0	0	0	83	0	0	0	71	0	76	0	0	0	88	0	0	0	0	0
ENSMUSG00000009927	1	0	25	0	102	0	0	0	0	0	0	0	0	0	7	0	0	0	0	0	0	0	0	0	20	0	0	0	13	0	15	0	0	0	20	0	0	0	0	0
ENSMUSG00000032097	23	0	31	0	0	0	0	0	4	0	14	0	0	0	0	0	67	0	0	0	0	0	0	0	0	0	0	0	0	0	0	0	0	0	0	0	0	0	0	0
ENSMUSG00000066705	100	0	0	0	4	0	0	0	0	0	220	0	0	0	5	0	24	0	0	0	145	0	0	0	0	0	0	0	4	0	17	0	0	0	0	0	259	0	0	0
ENSMUSG00000003131	22	0	12	0	0	0	1	0	0	0	65	0	0	0	11	0	27	0	62	0	5	0	0	0	126	0	0	0	159	0	59	0	38	0	49	0	35	0	0	0
ENSMUSG00000032078	1	0	0	0	0	0	0	0	0	0	68	0	0	0	0	0	77	0	156	0	0	0	6	0	3	0	0	0	0	0	0	0	0	0	1	0	0	0	0	0
ENSMUSG00000032026	6	0	0	0	25	0	99	0	0	0	24	0	0	0	0	0	17	0	22	0	0	0	0	0	0	0	0	0	0	0	0	0	2	0	0	0	0	0	0	0
ENSMUSG00000042396	0	0	0	0	102	0	63	0	0	0	0	0	58	0	0	0	0	0	58	0	0	0	0	0	0	0	0	0	0	0	0	0	0	0	0	0	0	0	0	0
ENSMUSG00000042293	0	0	0	0	29	0	19	0	0	0	16	0	0	0	0	0	20	0	0	0	0	0	0	0	3	0	0	0	9	0	13	0	0	0	0	0	0	0	0	0
ENSMUSG00000039542	2	0	0	0	0	0	0	0	11	0	0	0	0	0	0	0	0	0	23	0	0	0	0	0	0	0	0	0	0	0	0	0	0	0	148	0	58	0	0	0
ENSMUSG00000037971	0	0	0	0	150	0	0	0	0	0	0	0	0	0	0	0	92	0	0	0	0	0	0	0	20	0	0	0	75	0	0	0	0	0	28	0	0	0	0	0
ENSMUSG00000032051	0	0	21	0	105	0	0	0	61	0	27	0	0	0	22	0	0	0	0	0	15	0	27	0	0	0	0	0	12	0	0	0	0	0	0	0	17	0	0	0
ENSMUSG00000033054	21	0	0	0	0	0	8	0	432	0	0	0	0	0	19	0	0	0	23	0	0	0	0	0	0	0	0	0	87	0	0	0	0	0	0	0	0	0	20	0
ENSMUSG00000032030	2	0	0	0	0	0	0	0	0	0	0	0	22	0	21	0	0	0	0	0	0	0	1	0	3	0	4	0	17	0	20	0	3	0	19	0	88	0	0	0
ENSMUSG00000032279	74	0	36	0	0	0	203	0	0	0	0	0	81	0	5	0	132	0	0	0	0	0	0	0	48	0	0	0	0	0	0	0	65	0	0	0	2	0	0	0
ENSMUSG00000061559	0	0	45	0	0	0	14	0	0	0	43	0	0	0	19	0	0	0	47	0	46	0	0	0	0	0	0	0	55	0	8	0	0	0	41	0	17	0	5	0
ENSMUSG00000032293	1	0	0	0	4	0	0	0	0	0	8	0	8	0	0	0	0	0	5	0	92	0	89	0	0	0	0	0	13	0	0	0	0	0	279	0	67	0	0	0
ENSMUSG00000032301	27	0	21	0	0	0	0	0	136	0	82	0	0	0	29	0	59	0	15	0	47	0	25	0	0	0	0	0	71	0	6	0	8	0	33	0	62	0	15	0
ENSMUSG00000032314	32	0	0	0	0	0	0	0	66	0	0	0	0	0	7	0	0	0	68	0	0	0	0	0	58	0	0	0	62	0	0	0	0	0	0	0	69	0	0	0
ENSMUSG00000032320	0	0	165	0	2	0	0	0	2	0	3	0	0	0	0	0	62	0	149	0	11	0	0	0	0	0	5	0	196	0	0	0	77	0	0	0	103	0	0	0
ENSMUSG00000032324	157	0	152	0	0	0	0	0	0	0	2	0	0	0	57	0	73	0	0	0	0	0	0	0	52	0	6	0	35	0	103	0	133	0	0	0	48	0	88	0
ENSMUSG00000032329	14	0	0	0	0	0	0	0	0	0	0	0	0	0	8	0	0	0	0	0	0	0	46	0	10	0	0	0	0	0	0	0	21	0	6	0	103	0	0	0
ENSMUSG00000032288	5	0	37	0	0	0	31	0	0	0	36	0	0	0	28	0	0	0	0	0	0	0	0	0	23	0	0	0	0	0	24	0	0	0	61	0	8	0	8	0
ENSMUSG00000032290	12	0	24	0	0	0	0	0	1	0	2	0	0	0	1	0	0	0	8	0	0	0	86	0	19	0	0	0	0	0	0	0	0	0	0	0	82	0	0	0
ENSMUSG00000032295	0	0	5	0	0	0	0	0	0	0	0	0	0	0	36	0	0	0	0	0	4	0	0	0	31	0	0	0	0	0	0	0	0	0	0	0	11	0	0	0
ENSMUSG00000032299	31	0	0	0	0	0	0	0	80	0	0	0	0	0	0	0	0	0	38	0	0	0	0	0	0	0	1	0	30	0	0	0	45	0	99	0	42	0	0	0
ENSMUSG00000000088	33	0	35	0	137	0	23	0	43	0	30	0	14	0	22	0	53	0	13	0	41	0	14	0	57	0	0	0	91	0	10	0	57	0	22	0	37	0	12	0
ENSMUSG00000097445	5	0	5	0	20	0	5	0	6	0	5	0	3	0	5	0	7	0	2	0	9	0	2	0	6	0	0	0	24	0	0	0	12	0	6	0	8	0	1	0
ENSMUSG00000055720	0	0	0	0	0	0	8	0	0	0	48	0	38	0	0	0	19	0	39	0	2	0	0	0	0	0	0	0	0	0	12	0	0	0	0	0	31	0	0	0
ENSMUSG00000035914	1	0	0	0	56	0	0	0	0	0	0	0	78	0	0	0	12	0	0	0	0	0	111	0	63	0	4	0	0	0	0	0	0	0	0	0	0	0	13	0
ENSMUSG00000032336	0	0	0	0	344	0	0	0	0	0	0	0	0	0	0	0	0	0	34	0	0	0	0	0	0	0	0	0	3	0	2	0	13	0	0	0	0	0	0	0
ENSMUSG00000025232	8	0	39	0	0	0	116	0	0	0	26	0	0	0	0	0	3	0	53	0	0	0	0	0	148	0	0	0	0	0	0	0	9	0	83	0	0	0	0	0
ENSMUSG00000032294	187	0	123	0	167	0	0	0	98	0	89	0	33	0	180	0	275	0	45	0	129	0	100	0	444	0	3	0	117	0	307	0	173	0	56	0	144	0	20	0
ENSMUSG00000111394	9	0	6	0	10	0	0	0	0	0	4	0	2	0	8	0	16	0	1	0	3	0	6	0	22	0	0	0	6	0	7	0	5	0	5	0	6	0	2	0
ENSMUSG00000007892	9	0	61	0	42	0	12	0	59	0	36	0	17	0	48	0	28	0	50	0	47	0	27	0	81	0	1	0	43	0	47	0	46	0	19	0	21	0	19	0
ENSMUSG00000032254	2	0	8	0	0	0	0	0	0	0	0	0	0	0	0	0	0	0	0	0	34	0	0	0	0	0	0	0	26	0	112	0	0	0	0	0	66	0	0	0
ENSMUSG00000058444	0	0	0	0	0	0	0	0	0	0	0	0	75	0	0	0	0	0	63	0	0	0	0	0	21	0	0	0	13	0	25	0	0	0	0	0	26	0	0	0
ENSMUSG00000032399	188	0	365	0	254	0	149	0	533	0	331	0	247	0	442	0	553	0	380	0	190	0	212	0	828	0	19	0	563	0	457	0	341	0	178	0	356	0	118	0
ENSMUSG00000032398	0	0	26	0	0	0	56	0	0	0	0	0	46	0	0	0	0	0	0	0	0	0	0	0	0	0	0	0	0	0	0	0	30	0	0	0	21	0	0	0
ENSMUSG00000035337	34	0	47	0	0	0	0	0	0	0	0	0	0	0	0	0	32	0	24	0	0	0	0	0	85	0	0	0	0	0	0	0	32	0	0	0	48	0	10	0
ENSMUSG00000032397	31	0	31	0	0	0	0	0	92	0	5	0	0	0	95	0	127	0	52	0	0	0	0	0	164	0	0	0	230	0	53	0	62	0	51	0	2	0	13	0
ENSMUSG00000040652	0	0	0	0	31	0	34	0	0	0	0	0	0	0	0	0	72	0	53	0	0	0	51	0	41	0	0	0	0	0	0	0	8	0	0	0	0	0	0	0
ENSMUSG00000040204	54	0	0	0	0	0	0	0	21	0	0	0	0	0	88	0	0	0	0	0	48	0	0	0	116	0	0	0	75	0	47	0	25	0	0	0	30	0	12	0
ENSMUSG00000039452	50	0	99	0	288	0	67	0	270	0	54	0	47	0	35	0	147	0	205	0	86	0	67	0	171	0	5	0	111	0	121	0	108	0	133	0	49	0	9	0
ENSMUSG00000032381	11	0	76	0	70	0	0	0	0	0	0	0	0	0	0	0	29	0	29	0	67	0	96	0	46	0	1	0	55	0	34	0	0	0	53	0	23	0	0	0
ENSMUSG00000032376	1	0	0	0	6	0	0	0	3	0	0	0	0	0	0	0	0	0	1	0	0	0	0	0	23	0	0	0	1	0	0	0	0	0	2	0	1	0	0	0
ENSMUSG00000036943	0	0	0	0	184	0	0	0	0	0	0	0	39	0	0	0	0	0	0	0	6	0	0	0	0	0	0	0	21	0	58	0	77	0	0	0	0	0	14	0
ENSMUSG00000036781	39	0	147	0	0	0	87	0	166	0	22	0	46	0	117	0	34	0	60	0	115	0	45	0	281	0	3	0	275	0	164	0	93	0	88	0	122	0	14	0
ENSMUSG00000032370	4	0	18	0	0	0	0	0	0	0	0	0	0	0	0	0	12	0	8	0	0	0	58	0	0	0	0	0	0	0	0	0	64	0	0	0	0	0	0	0
ENSMUSG00000032366	5	0	16	0	0	0	0	0	36	0	0	0	0	0	49	0	8	0	0	0	0	0	124	0	98	0	0	0	40	0	83	0	1	0	22	0	5	0	13	0
ENSMUSG00000032231	0	0	16	0	0	0	77	0	101	0	0	0	41	0	0	0	85	0	0	0	56	0	89	0	252	0	0	0	23	0	72	0	25	0	103	0	23	0	0	0
ENSMUSG00000101555	0	0	1	0	0	0	2	0	2	0	0	0	1	0	0	0	46	0	1	0	0	0	0	0	0	0	0	0	0	0	0	0	0	0	1	0	1	0	0	0
ENSMUSG00000011958	35	0	40	0	0	0	131	0	94	0	15	0	111	0	0	0	120	0	52	0	30	0	27	0	67	0	3	0	1	0	37	0	34	0	86	0	83	0	27	0
ENSMUSG00000033543	27	0	27	0	0	0	153	0	5	0	0	0	0	0	0	0	73	0	36	0	1	0	50	0	0	0	0	0	105	0	57	0	0	0	1	0	0	0	16	0
ENSMUSG00000054693	0	0	0	0	12	0	85	0	30	0	0	0	0	0	0	0	3	0	0	0	10	0	0	0	0	0	0	0	0	0	15	0	0	0	12	0	17	0	0	0
ENSMUSG00000032199	30	0	115	0	0	0	0	0	437	0	80	0	2	0	0	0	24	0	60	0	0	0	0	0	115	0	4	0	43	0	35	0	0	0	0	0	197	0	28	0
ENSMUSG00000032232	3	0	69	0	0	0	92	0	173	0	127	0	91	0	0	0	243	0	51	0	69	0	244	0	76	0	32	0	105	0	133	0	4	0	105	0	121	0	59	0
ENSMUSG00000079469	27	0	5	0	0	0	0	0	0	0	0	0	5	0	0	0	23	0	0	0	45	0	0	0	0	0	0	0	0	0	11	0	0	0	19	0	42	0	0	0
ENSMUSG00000098332	0	0	18	0	0	0	0	0	0	0	0	0	14	0	0	0	1	0	0	0	0	0	0	0	0	0	0	0	0	0	34	0	0	0	68	0	26	0	0	0
ENSMUSG00000032215	1	0	56	0	111	0	0	0	45	0	0	0	72	0	8	0	94	0	4	0	8	0	7	0	61	0	0	0	4	0	0	0	0	0	5	0	60	0	0	0
ENSMUSG00000032184	0	0	0	0	0	0	0	0	114	0	83	0	70	0	0	0	55	0	0	0	66	0	0	0	0	0	0	0	0	0	0	0	0	0	0	0	0	0	21	0
ENSMUSG00000032349	46	0	28	0	0	0	0	0	0	0	90	0	0	0	18	0	98	0	0	0	280	0	114	0	139	0	0	0	0	0	19	0	0	0	133	0	67	0	81	0
ENSMUSG00000032348	0	0	48	0	0	0	0	0	91	0	0	0	0	0	0	0	34	0	103	0	0	0	0	0	51	0	8	0	0	0	0	0	39	0	28	0	25	0	0	0
ENSMUSG00000032330	46	0	101	0	48	0	0	0	34	0	54	0	44	0	43	0	62	0	82	0	43	0	77	0	75	0	14	0	117	0	84	0	15	0	265	0	53	0	9	0
ENSMUSG00000032328	2	0	0	0	0	0	174	0	0	0	0	0	0	0	0	0	60	0	0	0	0	0	0	0	8	0	1	0	47	0	0	0	0	0	0	0	40	0	0	0
ENSMUSG00000032872	9	0	0	0	0	0	132	0	0	0	45	0	0	0	0	0	0	0	0	0	0	0	25	0	42	0	0	0	0	0	0	0	0	0	0	0	12	0	0	0
ENSMUSG00000032423	0	0	1	0	32	0	0	0	0	0	13	0	0	0	20	0	10	0	9	0	34	0	39	0	46	0	0	0	78	0	56	0	11	0	0	0	0	0	3	0
ENSMUSG00000097195	51	0	3	0	0	0	0	0	85	0	0	0	36	0	31	0	0	0	0	0	45	0	0	0	141	0	0	0	0	0	23	0	41	0	0	0	26	0	0	0
ENSMUSG00000032353	16	0	47	0	0	0	70	0	105	0	0	0	0	0	0	0	0	0	83	0	0	0	0	0	0	0	0	0	0	0	10	0	0	0	0	0	0	0	0	0
ENSMUSG00000062270	0	0	6	0	4	0	1	0	0	0	18	0	1	0	2	0	0	0	1	0	0	0	1	0	5	0	0	0	1	0	1	0	70	0	0	0	6	0	1	0
ENSMUSG00000096976	0	0	5	0	3	0	0	0	0	0	13	0	0	0	0	0	0	0	0	0	0	0	1	0	2	0	0	0	1	0	0	0	69	0	0	0	0	0	0	0
ENSMUSG00000032407	12	0	21	0	0	0	67	0	75	0	88	0	11	0	44	0	41	0	107	0	7	0	46	0	0	0	0	0	0	0	56	0	15	0	0	0	52	0	85	0
ENSMUSG00000032412	58	0	29	0	111	0	214	0	221	0	122	0	307	0	54	0	123	0	315	0	39	0	47	0	41	0	3	0	0	0	72	0	140	0	22	0	49	0	6	0
ENSMUSG00000051234	21	0	137	0	114	0	0	0	0	0	50	0	12	0	82	0	50	0	94	0	0	0	121	0	146	0	10	0	76	0	52	0	47	0	0	0	133	0	26	0
ENSMUSG00000046402	8	0	13	0	1	0	0	0	0	0	36	0	0	0	0	0	20	0	0	0	0	0	0	0	0	0	0	0	5	0	0	0	0	0	0	0	0	0	0	0
ENSMUSG00000032458	0	0	8	0	0	0	4	0	0	0	53	0	0	0	0	0	46	0	25	0	0	0	0	0	0	0	10	0	15	0	0	0	30	0	2	0	0	0	0	0
ENSMUSG00000032468	6	0	0	0	0	0	0	0	0	0	0	0	13	0	0	0	25	0	0	0	0	0	0	0	0	0	1	0	5	0	2	0	0	0	0	0	0	0	0	0
ENSMUSG00000032547	0	0	13	0	0	0	0	0	15	0	64	0	3	0	15	0	0	0	29	0	0	0	18	0	7	0	0	0	22	0	0	0	0	0	0	0	0	0	0	0
ENSMUSG00000090639	0	0	21	0	0	0	0	0	0	0	0	0	31	0	78	0	63	0	0	0	0	0	0	0	0	0	0	0	0	0	0	0	0	0	0	0	0	0	0	0
ENSMUSG00000032555	2	0	0	0	51	0	49	0	37	0	5	0	0	0	0	0	85	0	0	0	7	0	0	0	12	0	0	0	0	0	18	0	0	0	0	0	0	0	0	0
ENSMUSG00000032803	13	0	0	0	2	0	21	0	109	0	0	0	0	0	0	0	156	0	0	0	0	0	17	0	0	0	0	0	12	0	0	0	47	0	0	0	0	0	0	0
ENSMUSG00000032557	0	0	132	0	268	0	0	0	0	0	1	0	104	0	0	0	0	0	116	0	125	0	0	0	15	0	0	0	0	0	53	0	130	0	0	0	118	0	42	0
ENSMUSG00000032571	0	0	0	0	200	0	0	0	0	0	0	0	0	0	0	0	5	0	0	0	28	0	0	0	0	0	0	0	0	0	0	0	46	0	0	0	0	0	0	0
ENSMUSG00000032786	39	0	0	0	13	0	0	0	0	0	0	0	0	0	0	0	29	0	9	0	0	0	0	0	53	0	0	0	0	0	0	0	0	0	0	0	1	0	0	0
ENSMUSG00000053716	0	0	19	0	0	0	0	0	0	0	0	0	0	0	0	0	31	0	18	0	0	0	0	0	31	0	0	0	42	0	0	0	0	0	12	0	29	0	3	0
ENSMUSG00000048758	4	0	1	0	0	0	0	0	0	0	2	0	0	0	10	0	13	0	4	0	0	0	0	0	14	0	0	0	12	0	3	0	4	0	0	0	0	0	0	0
ENSMUSG00000023262	38	0	0	0	0	0	0	0	114	0	0	0	0	0	0	0	0	0	0	0	0	0	0	0	0	0	0	0	0	0	48	0	0	0	50	0	0	0	0	0
ENSMUSG00000023495	73	0	35	0	0	0	0	0	0	0	0	0	0	0	0	0	70	0	33	0	0	0	0	0	27	0	0	0	17	0	0	0	0	0	0	0	0	0	0	0
ENSMUSG00000032575	6	0	1	0	0	0	0	0	0	0	0	0	0	0	0	0	8	0	0	0	0	0	11	0	16	0	0	0	26	0	0	0	0	0	0	0	0	0	0	0
ENSMUSG00000074102	0	0	0	0	0	0	0	0	53	0	0	0	0	0	0	0	14	0	0	0	4	0	0	0	0	0	3	0	0	0	0	0	24	0	0	0	28	0	10	0
ENSMUSG00000097099	5	0	72	0	0	0	8	0	0	0	0	0	0	0	0	0	0	0	0	0	0	0	55	0	33	0	0	0	37	0	0	0	0	0	94	0	103	0	0	0
ENSMUSG00000010054	0	0	0	0	0	0	0	0	2	0	0	0	1	0	0	0	40	0	0	0	73	0	6	0	0	0	3	0	0	0	0	0	0	0	0	0	7	0	14	0
ENSMUSG00000010047	20	0	78	0	25	0	127	0	0	0	10	0	102	0	0	0	87	0	171	0	20	0	75	0	62	0	0	0	0	0	0	0	82	0	126	0	50	0	10	0
ENSMUSG00000032562	71	0	65	0	131	0	1	0	175	0	183	0	25	0	56	0	74	0	80	0	48	0	263	0	124	0	2	0	57	0	105	0	36	0	0	0	101	0	0	0
ENSMUSG00000042106	9	0	0	0	0	0	0	0	0	0	4	0	0	0	7	0	20	0	12	0	0	0	33	0	32	0	0	0	21	0	0	0	0	0	59	0	0	0	0	0
ENSMUSG00000032590	16	0	53	0	0	0	0	0	0	0	0	0	0	0	0	0	0	0	0	0	0	0	0	0	0	0	0	0	0	0	60	0	0	0	69	0	0	0	0	0
ENSMUSG00000032606	6	0	0	0	0	0	0	0	0	0	37	0	0	0	0	0	0	0	126	0	0	0	100	0	0	0	0	0	0	0	0	0	0	0	0	0	17	0	0	0
ENSMUSG00000104208	0	0	3	0	7	0	0	0	0	0	0	0	4	0	4	0	16	0	0	0	3	0	5	0	11	0	0	0	2	0	2	0	0	0	0	0	9	0	2	0
ENSMUSG00000066357	0	0	0	0	1	0	0	0	103	0	38	0	1	0	0	0	0	0	24	0	0	0	40	0	22	0	1	0	0	0	0	0	0	0	70	0	0	0	0	0
ENSMUSG00000032599	0	0	23	0	0	0	0	0	57	0	0	0	0	0	6	0	0	0	0	0	0	0	0	0	0	0	0	0	0	0	25	0	8	0	0	0	9	0	0	0
ENSMUSG00000025651	59	0	21	0	178	0	186	0	180	0	162	0	186	0	70	0	110	0	185	0	10	0	86	0	66	0	0	0	0	0	62	0	162	0	318	0	202	0	36	0
ENSMUSG00000025647	0	0	0	0	0	0	151	0	0	0	0	0	0	0	0	0	43	0	71	0	0	0	12	0	18	0	0	0	49	0	0	0	0	0	0	0	80	0	23	0
ENSMUSG00000091537	23	0	43	0	19	0	0	0	34	0	17	0	23	0	19	0	32	0	16	0	4	0	41	0	45	0	2	0	23	0	23	0	71	0	27	0	19	0	0	0
ENSMUSG00000032478	31	0	0	0	0	0	0	0	0	0	0	0	0	0	0	0	0	0	0	0	0	0	21	0	68	0	0	0	85	0	0	0	13	0	55	0	43	0	0	0
ENSMUSG00000044791	0	0	0	0	0	0	129	0	0	0	0	0	16	0	0	0	0	0	0	0	41	0	0	0	55	0	0	0	0	0	0	0	55	0	45	0	0	0	0	0
ENSMUSG00000019659	9	0	24	0	11	0	0	0	6	0	0	0	59	0	25	0	42	0	142	0	21	0	22	0	0	0	0	0	17	0	52	0	0	0	0	0	38	0	13	0
ENSMUSG00000032498	0	0	0	0	0	0	0	0	0	0	0	0	0	0	0	0	0	0	0	0	0	0	172	0	0	0	0	0	135	0	0	0	64	0	0	0	2	0	0	0
ENSMUSG00000032504	1	0	31	0	44	0	0	0	124	0	32	0	114	0	26	0	20	0	0	0	0	0	14	0	58	0	0	0	0	0	30	0	27	0	29	0	0	0	16	0
ENSMUSG00000032431	0	0	0	0	0	0	0	0	0	0	0	0	0	0	24	0	0	0	0	0	0	0	63	0	73	0	0	0	36	0	0	0	1	0	124	0	0	0	0	0
ENSMUSG00000045594	0	0	11	0	0	0	243	0	63	0	95	0	141	0	61	0	40	0	2	0	0	0	0	0	0	0	0	0	0	0	0	0	0	0	0	0	0	0	0	0
ENSMUSG00000032434	65	0	0	0	0	0	112	0	0	0	0	0	224	0	0	0	0	0	21	0	0	0	12	0	0	0	0	0	0	0	0	0	0	0	0	0	0	0	0	0
ENSMUSG00000041012	0	0	9	0	0	0	1	0	0	0	0	0	0	0	0	0	32	0	75	0	0	0	19	0	61	0	0	0	23	0	13	0	29	0	0	0	25	0	13	0
ENSMUSG00000032437	15	0	65	0	0	0	158	0	103	0	0	0	0	0	1	0	82	0	2	0	1	0	0	0	113	0	2	0	173	0	60	0	0	0	0	0	0	0	86	0
ENSMUSG00000056880	28	0	103	0	72	0	30	0	25	0	48	0	40	0	39	0	36	0	18	0	69	0	26	0	70	0	2	0	40	0	57	0	23	0	58	0	35	0	13	0
ENSMUSG00000039285	49	0	14	0	0	0	0	0	0	0	180	0	0	0	0	0	0	0	97	0	59	0	8	0	115	0	0	0	0	0	0	0	35	0	0	0	82	0	0	0
ENSMUSG00000039163	6	0	20	0	0	0	0	0	0	0	0	0	18	0	0	0	40	0	0	0	0	0	0	0	0	0	0	0	0	0	0	0	0	0	0	0	11	0	0	0
ENSMUSG00000039115	0	0	14	0	5	0	0	0	0	0	0	0	3	0	8	0	17	0	0	0	0	0	0	0	0	0	0	0	0	0	26	0	0	0	0	0	26	0	0	0
ENSMUSG00000032519	23	0	40	0	0	0	0	0	0	0	0	0	0	0	60	0	0	0	0	0	0	0	0	0	0	0	0	0	0	0	27	0	0	0	0	0	0	0	0	0
ENSMUSG00000032518	213	0	219	0	161	0	116	0	183	0	132	0	245	0	228	0	210	0	162	0	205	0	234	0	477	0	6	0	213	0	417	0	204	0	176	0	138	0	47	0
ENSMUSG00000006941	24	0	11	0	59	0	0	0	31	0	15	0	26	0	0	0	65	0	17	0	0	0	13	0	37	0	0	0	2	0	21	0	20	0	40	0	8	0	10	0
ENSMUSG00000025794	102	0	233	0	322	0	124	0	373	0	198	0	76	0	208	0	302	0	274	0	125	0	113	0	308	0	7	0	89	0	158	0	55	0	246	0	174	0	67	0
ENSMUSG00000006932	318	0	106	0	398	0	108	0	371	0	292	0	254	0	214	0	105	0	163	0	420	0	438	0	105	0	27	0	379	0	301	0	56	0	44	0	544	0	42	0
ENSMUSG00000040936	255	0	100	0	257	0	64	0	327	0	265	0	239	0	144	0	78	0	159	0	364	0	346	0	100	0	17	0	283	0	201	0	31	0	63	0	446	0	31	0
ENSMUSG00000032526	0	0	17	0	0	0	0	0	0	0	0	0	0	0	0	0	5	0	11	0	0	0	0	0	48	0	0	0	14	0	0	0	47	0	0	0	0	0	0	0
ENSMUSG00000032525	0	0	0	0	0	0	0	0	162	0	141	0	0	0	0	0	66	0	41	0	153	0	22	0	5	0	0	0	44	0	16	0	2	0	0	0	82	0	0	0
ENSMUSG00000038412	4	0	61	0	1	0	0	0	0	0	0	0	0	0	3	0	5	0	3	0	3	0	2	0	0	0	0	0	1	0	1	0	1	0	13	0	0	0	0	0
ENSMUSG00000025785	28	0	108	0	0	0	0	0	19	0	0	0	0	0	122	0	32	0	0	0	0	0	66	0	0	0	0	0	22	0	40	0	0	0	0	0	26	0	1	0
ENSMUSG00000111371	10	0	10	0	0	0	0	0	22	0	14	0	1	0	0	0	9	0	12	0	0	0	13	0	0	0	1	0	10	0	0	0	5	0	0	0	0	0	6	0
ENSMUSG00000040034	17	0	18	0	0	0	0	0	71	0	0	0	0	0	0	0	0	0	0	0	0	0	0	0	0	0	0	0	0	0	41	0	0	0	0	0	9	0	0	0
ENSMUSG00000092190	0	0	3	0	0	0	0	0	12	0	8	0	4	0	0	0	0	0	5	0	0	0	0	0	0	0	0	0	0	0	0	0	0	0	0	0	7	0	0	0
ENSMUSG00000078348	0	0	140	0	0	0	0	0	87	0	0	0	25	0	72	0	74	0	30	0	1	0	0	0	15	0	2	0	77	0	12	0	26	0	0	0	53	0	6	0
ENSMUSG00000019814	0	0	80	0	56	0	1	0	0	0	1	0	0	0	47	0	0	0	0	0	0	0	0	0	0	0	0	0	0	0	0	0	0	0	0	0	0	0	0	0
ENSMUSG00000062866	10	0	18	0	7	0	0	0	0	0	0	0	0	0	0	0	9	0	5	0	12	0	158	0	0	0	2	0	0	0	0	0	81	0	0	0	106	0	0	0
ENSMUSG00000019809	63	0	6	0	0	0	2	0	0	0	0	0	0	0	0	0	0	0	0	0	0	0	0	0	0	0	0	0	7	0	0	0	6	0	231	0	0	0	0	0
ENSMUSG00000078453	0	0	0	0	0	0	75	0	0	0	0	0	15	0	33	0	28	0	8	0	0	0	0	0	14	0	5	0	49	0	27	0	19	0	0	0	45	0	0	0
ENSMUSG00000020009	0	0	0	0	0	0	0	0	0	0	45	0	1	0	0	0	0	0	0	0	0	0	0	0	1	0	0	0	91	0	47	0	0	0	0	0	62	0	0	0
ENSMUSG00000061983	0	0	0	0	0	0	0	0	0	0	0	0	1	0	0	0	0	0	0	0	1	0	0	0	1	0	0	0	85	0	0	0	0	0	0	0	0	0	27	0
ENSMUSG00000019998	31	0	27	0	95	0	127	0	29	0	212	0	87	0	0	0	0	0	0	0	0	0	12	0	0	0	0	0	0	0	0	0	0	0	0	0	0	0	0	0
ENSMUSG00000075266	60	0	44	0	0	0	0	0	37	0	0	0	0	0	13	0	30	0	28	0	78	0	0	0	18	0	0	0	130	0	21	0	22	0	0	0	253	0	24	0
ENSMUSG00000019789	0	0	0	0	0	0	0	0	0	0	0	0	51	0	0	0	61	0	0	0	0	0	0	0	0	0	2	0	123	0	0	0	0	0	0	0	0	0	28	0
ENSMUSG00000000295	42	0	113	0	178	0	0	0	103	0	0	0	0	0	12	0	0	0	0	0	0	0	31	0	0	0	0	0	48	0	30	0	57	0	0	0	0	0	25	0
ENSMUSG00000019782	12	0	31	0	36	0	16	0	0	0	7	0	0	0	3	0	12	0	10	0	4	0	3	0	19	0	0	0	10	0	6	0	16	0	12	0	27	0	0	0
ENSMUSG00000111905	6	0	27	0	20	0	11	0	0	0	6	0	0	0	3	0	9	0	4	0	3	0	9	0	15	0	0	0	10	0	13	0	14	0	6	0	25	0	0	0
ENSMUSG00000069662	113	0	201	0	239	0	134	0	81	0	96	0	78	0	31	0	97	0	31	0	154	0	62	0	100	0	23	0	81	0	477	0	61	0	100	0	153	0	16	0
ENSMUSG00000019818	49	0	103	0	0	0	162	0	106	0	10	0	0	0	0	0	189	0	108	0	13	0	0	0	56	0	4	0	41	0	0	0	0	0	102	0	55	0	0	0
ENSMUSG00000048756	0	0	55	0	0	0	2	0	0	0	0	0	0	0	31	0	0	0	36	0	0	0	0	0	0	0	0	0	0	0	0	0	0	0	0	0	0	0	17	0
ENSMUSG00000019804	42	0	38	0	52	0	0	0	69	0	31	0	0	0	23	0	0	0	37	0	37	0	126	0	0	0	4	0	51	0	16	0	26	0	10	0	50	0	0	0
ENSMUSG00000019797	0	0	0	0	0	0	0	0	87	0	28	0	0	0	39	0	27	0	0	0	0	0	0	0	0	0	3	0	0	0	0	0	0	0	0	0	32	0	0	0
ENSMUSG00000047139	16	0	71	0	0	0	115	0	125	0	5	0	0	0	4	0	0	0	73	0	0	0	0	0	0	0	2	0	0	0	0	0	4	0	0	0	0	0	0	0
ENSMUSG00000019849	29	0	0	0	2	0	0	0	5	0	27	0	0	0	124	0	0	0	0	0	0	0	0	0	0	0	0	0	89	0	0	0	0	0	4	0	0	0	0	0
ENSMUSG00000019891	0	0	123	0	0	0	31	0	0	0	0	0	0	0	30	0	61	0	33	0	18	0	0	0	0	0	2	0	0	0	0	0	0	0	0	0	0	0	0	0
ENSMUSG00000023068	0	0	31	0	0	0	0	0	0	0	0	0	69	0	11	0	57	0	0	0	0	0	0	0	0	0	8	0	67	0	10	0	0	0	0	0	0	0	0	0
ENSMUSG00000019857	0	0	9	0	0	0	0	0	40	0	0	0	0	0	33	0	0	0	0	0	0	0	0	0	0	0	0	0	68	0	0	0	0	0	34	0	86	0	0	0
ENSMUSG00000019878	13	0	0	0	0	0	0	0	0	0	0	0	0	0	0	0	43	0	1	0	0	0	3	0	22	0	0	0	0	0	0	0	0	0	0	0	1	0	0	0
ENSMUSG00000019877	160	0	77	0	558	0	0	0	72	0	246	0	164	0	34	0	117	0	159	0	0	0	0	0	5	0	0	0	242	0	0	0	61	0	182	0	85	0	0	0
ENSMUSG00000019917	41	0	7	0	0	0	0	0	48	0	0	0	0	0	1	0	0	0	0	0	5	0	0	0	104	0	0	0	0	0	0	0	0	0	26	0	0	0	0	0
ENSMUSG00000019916	70	0	0	0	254	0	0	0	47	0	157	0	0	0	0	0	0	0	74	0	78	0	360	0	129	0	0	0	0	0	8	0	0	0	0	0	0	0	37	0
ENSMUSG00000020099	0	0	0	0	0	0	0	0	0	0	94	0	108	0	107	0	48	0	0	0	96	0	0	0	0	0	0	0	0	0	11	0	0	0	0	0	0	0	5	0
ENSMUSG00000020098	0	0	0	0	0	0	0	0	0	0	0	0	53	0	110	0	35	0	0	0	0	0	0	0	84	0	0	0	0	0	0	0	0	0	0	0	0	0	0	0
ENSMUSG00000020086	10	0	16	0	0	0	0	0	0	0	28	0	0	0	72	0	0	0	44	0	0	0	0	0	0	0	0	0	0	0	0	0	7	0	54	0	22	0	0	0
ENSMUSG00000037031	0	0	0	0	0	0	0	0	0	0	0	0	3	0	0	0	0	0	0	0	18	0	32	0	0	0	0	0	0	0	0	0	117	0	0	0	117	0	0	0
ENSMUSG00000020076	32	0	0	0	0	0	14	0	0	0	25	0	0	0	97	0	22	0	0	0	0	0	0	0	81	0	0	0	0	0	0	0	27	0	0	0	29	0	0	0
ENSMUSG00000020070	1	0	4	0	0	0	0	0	0	0	66	0	0	0	0	0	0	0	8	0	0	0	0	0	3	0	1	0	7	0	0	0	0	0	5	0	0	0	9	0
ENSMUSG00000020069	17	0	0	0	0	0	0	0	0	0	0	0	0	0	0	0	0	0	0	0	0	0	0	0	62	0	5	0	0	0	10	0	0	0	61	0	0	0	0	0
ENSMUSG00000057134	0	0	0	0	0	0	0	0	43	0	0	0	0	0	1	0	105	0	4	0	0	0	0	0	21	0	0	0	0	0	6	0	26	0	33	0	0	0	0	0
ENSMUSG00000019942	144	0	0	0	0	0	1	0	0	0	0	0	0	0	0	0	0	0	44	0	161	0	0	0	224	0	0	0	159	0	195	0	0	0	0	0	254	0	4	0
ENSMUSG00000048701	0	0	89	0	0	0	16	0	54	0	3	0	0	0	0	0	0	0	21	0	24	0	0	0	39	0	0	0	11	0	0	0	0	0	0	0	0	0	0	0
ENSMUSG00000003923	31	0	0	0	199	0	0	0	0	0	0	0	0	0	0	0	0	0	0	0	0	0	0	0	57	0	0	0	70	0	13	0	0	0	0	0	0	0	42	0
ENSMUSG00000019923	133	0	50	0	278	0	206	0	0	0	67	0	203	0	42	0	0	0	370	0	213	0	101	0	797	0	0	0	144	0	135	0	53	0	0	0	22	0	31	0
ENSMUSG00000020180	52	0	39	0	0	0	0	0	62	0	0	0	34	0	61	0	101	0	0	0	0	0	0	0	25	0	9	0	88	0	23	0	39	0	0	0	73	0	22	0
ENSMUSG00000020196	0	0	0	0	61	0	0	0	0	0	7	0	23	0	0	0	0	0	0	0	0	0	0	0	0	0	0	0	0	0	0	0	65	0	0	0	46	0	0	0
ENSMUSG00000033307	30	0	55	0	2	0	0	0	6	0	5	0	0	0	37	0	38	0	4	0	29	0	9	0	78	0	0	0	73	0	40	0	40	0	13	0	26	0	2	0
ENSMUSG00000000902	0	0	37	0	60	0	0	0	0	0	76	0	52	0	46	0	0	0	0	0	0	0	51	0	69	0	0	0	0	0	15	0	38	0	39	0	41	0	0	0
ENSMUSG00000000901	15	0	27	0	9	0	0	0	0	0	0	0	0	0	0	0	2	0	0	0	0	0	35	0	0	0	0	0	5	0	0	0	0	0	0	0	0	0	0	0
ENSMUSG00000020230	51	0	0	0	0	0	1	0	0	0	0	0	0	0	0	0	66	0	0	0	29	0	74	0	0	0	0	0	0	0	0	0	0	0	0	0	51	0	0	0
ENSMUSG00000001150	23	0	9	0	0	0	0	0	0	0	5	0	0	0	2	0	0	0	0	0	0	0	0	0	19	0	0	0	15	0	4	0	0	0	0	0	0	0	0	0
ENSMUSG00000032977	16	0	0	0	1	0	0	0	0	0	0	0	81	0	59	0	0	0	0	0	0	0	0	0	46	0	0	0	0	0	0	0	0	0	0	0	0	0	0	0
ENSMUSG00000097811	10	0	0	0	0	0	0	0	0	0	0	0	66	0	57	0	0	0	0	0	0	0	0	0	46	0	0	0	0	0	0	0	0	0	0	0	0	0	0	0
ENSMUSG00000009291	6	0	154	0	0	0	7	0	0	0	0	0	1	0	126	0	18	0	0	0	88	0	1	0	0	0	5	0	99	0	88	0	96	0	0	0	32	0	21	0
ENSMUSG00000020265	6	0	92	0	93	0	114	0	64	0	0	0	0	0	0	0	75	0	0	0	0	0	80	0	0	0	2	0	0	0	53	0	0	0	0	0	19	0	0	0
ENSMUSG00000112241	0	0	16	0	0	0	21	0	0	0	0	0	0	0	0	0	20	0	0	0	0	0	11	0	0	0	1	0	0	0	9	0	0	0	0	0	0	0	0	0
ENSMUSG00000020277	8	0	44	0	1	0	0	0	0	0	0	0	0	0	7	0	0	0	0	0	0	0	0	0	121	0	0	0	0	0	38	0	0	0	0	0	42	0	0	0
ENSMUSG00000061032	61	0	19	0	0	0	0	0	0	0	1	0	0	0	0	0	34	0	13	0	43	0	4	0	18	0	0	0	36	0	6	0	56	0	0	0	32	0	2	0
ENSMUSG00000005054	36	0	99	0	112	0	2	0	84	0	38	0	0	0	69	0	108	0	0	0	38	0	39	0	0	0	0	0	126	0	33	0	61	0	0	0	0	0	0	0
ENSMUSG00000052151	8	0	0	0	0	0	104	0	0	0	193	0	0	0	5	0	0	0	0	0	0	0	19	0	16	0	0	0	32	0	0	0	0	0	0	0	21	0	4	0
ENSMUSG00000020307	5	0	8	0	19	0	0	0	92	0	0	0	62	0	18	0	0	0	0	0	2	0	0	0	0	0	0	0	39	0	0	0	61	0	0	0	14	0	0	0
ENSMUSG00000023175	79	0	143	0	520	0	94	0	15	0	164	0	102	0	2	0	122	0	227	0	23	0	150	0	136	0	2	0	129	0	261	0	211	0	0	0	102	0	28	0
ENSMUSG00000035863	1	0	3	0	53	0	54	0	3	0	0	0	0	0	0	0	4	0	3	0	4	0	0	0	0	0	0	0	0	0	55	0	0	0	0	0	57	0	0	0
ENSMUSG00000013833	0	0	39	0	0	0	18	0	47	0	0	0	0	0	0	0	0	0	0	0	0	0	29	0	5	0	3	0	6	0	0	0	0	0	0	0	42	0	0	0
ENSMUSG00000035754	0	0	0	0	0	0	0	0	0	0	0	0	22	0	0	0	0	0	0	0	4	0	0	0	40	0	0	0	9	0	0	0	23	0	51	0	3	0	0	0
ENSMUSG00000004667	18	0	123	0	128	0	50	0	137	0	47	0	0	0	19	0	49	0	0	0	40	0	49	0	70	0	0	0	118	0	91	0	82	0	74	0	151	0	20	0
ENSMUSG00000003068	12	0	9	0	0	0	2	0	0	0	1	0	0	0	2	0	0	0	0	0	0	0	0	0	0	0	0	0	0	0	0	0	0	0	0	0	31	0	0	0
ENSMUSG00000003072	60	0	55	0	0	0	0	0	83	0	44	0	88	0	26	0	16	0	54	0	46	0	122	0	94	0	4	0	115	0	0	0	0	0	170	0	71	0	2	0
ENSMUSG00000035621	1	0	0	0	20	0	6	0	0	0	25	0	0	0	0	0	0	0	0	0	0	0	0	0	3	0	0	0	0	0	2	0	0	0	16	0	6	0	0	0
ENSMUSG00000020153	0	0	34	0	0	0	0	0	71	0	15	0	22	0	0	0	11	0	47	0	32	0	29	0	33	0	2	0	36	0	11	0	8	0	60	0	27	0	19	0
ENSMUSG00000063457	60	0	123	0	41	0	40	0	109	0	74	0	45	0	83	0	90	0	60	0	163	0	47	0	69	0	1	0	102	0	64	0	85	0	141	0	35	0	15	0
ENSMUSG00000035478	8	0	70	0	0	0	45	0	79	0	0	0	1	0	46	0	0	0	28	0	0	0	0	0	0	0	0	0	0	0	25	0	23	0	5	0	22	0	0	0
ENSMUSG00000020163	50	0	109	0	28	0	0	0	185	0	48	0	113	0	15	0	25	0	78	0	92	0	7	0	114	0	0	0	18	0	82	0	14	0	162	0	45	0	20	0
ENSMUSG00000020167	0	0	5	0	0	0	51	0	0	0	0	0	42	0	1	0	19	0	28	0	4	0	4	0	0	0	0	0	6	0	0	0	1	0	5	0	0	0	0	0
ENSMUSG00000003346	25	0	58	0	46	0	0	0	10	0	66	0	24	0	24	0	81	0	0	0	51	0	36	0	51	0	0	0	78	0	51	0	36	0	0	0	87	0	27	0
ENSMUSG00000113949	54	0	0	0	0	0	320	0	0	0	0	0	87	0	0	0	1	0	0	0	24	0	0	0	0	0	0	0	0	0	0	0	0	0	0	0	0	0	0	0
ENSMUSG00000035370	54	0	0	0	0	0	320	0	0	0	0	0	87	0	0	0	1	0	0	0	24	0	0	0	0	0	0	0	0	0	0	0	0	0	0	0	0	0	0	0
ENSMUSG00000003345	5	0	6	0	25	0	0	0	1	0	11	0	0	0	9	0	12	0	0	0	0	0	12	0	3	0	0	0	0	0	42	0	0	0	0	0	36	0	0	0
ENSMUSG00000020190	14	0	17	0	0	0	66	0	102	0	0	0	0	0	0	0	6	0	0	0	0	0	0	0	0	0	0	0	0	0	57	0	0	0	0	0	13	0	0	0
ENSMUSG00000097889	0	0	0	0	0	0	0	0	0	0	0	0	0	0	63	0	0	0	106	0	0	0	0	0	0	0	0	0	16	0	18	0	0	0	0	0	0	0	0	0
ENSMUSG00000003348	0	0	0	0	0	0	0	0	0	0	0	0	0	0	72	0	0	0	74	0	0	0	0	0	0	0	0	0	28	0	15	0	0	0	0	0	0	0	0	0
ENSMUSG00000020198	31	0	0	0	15	0	409	0	0	0	0	0	0	0	19	0	0	0	0	0	0	0	0	0	74	0	6	0	64	0	9	0	76	0	0	0	5	0	1	0
ENSMUSG00000035278	25	0	12	0	0	0	0	0	7	0	19	0	0	0	19	0	14	0	0	0	4	0	0	0	53	0	2	0	8	0	0	0	15	0	2	0	10	0	0	0
ENSMUSG00000020211	7	0	3	0	5	0	0	0	1	0	3	0	0	0	6	0	7	0	4	0	8	0	3	0	15	0	0	0	7	0	0	0	11	0	0	0	3	0	0	0
ENSMUSG00000035242	23	0	48	0	25	0	2	0	25	0	4	0	26	0	13	0	16	0	22	0	1	0	44	0	39	0	0	0	43	0	9	0	19	0	27	0	21	0	11	0
ENSMUSG00000035215	0	0	5	0	0	0	0	0	0	0	0	0	47	0	25	0	1	0	2	0	0	0	1	0	3	0	0	0	4	0	20	0	0	0	0	0	0	0	2	0
ENSMUSG00000020219	10	0	93	0	64	0	45	0	8	0	0	0	57	0	2	0	41	0	57	0	44	0	42	0	59	0	1	0	43	0	26	0	16	0	86	0	26	0	0	0
ENSMUSG00000004937	8	0	0	0	0	0	0	0	66	0	78	0	18	0	15	0	0	0	31	0	0	0	0	0	0	0	0	0	52	0	23	0	0	0	0	0	0	0	15	0
ENSMUSG00000034932	17	0	16	0	0	0	0	0	18	0	14	0	0	0	0	0	0	0	9	0	11	0	0	0	15	0	0	0	0	0	1	0	27	0	0	0	50	0	6	0
ENSMUSG00000020235	10	0	0	0	0	0	0	0	0	0	0	0	16	0	0	0	9	0	0	0	32	0	0	0	20	0	0	0	54	0	17	0	0	0	24	0	15	0	0	0
ENSMUSG00000085327	0	0	0	0	0	0	0	0	41	0	0	0	4	0	41	0	0	0	0	0	0	0	0	0	0	0	0	0	10	0	0	0	21	0	0	0	0	0	0	0
ENSMUSG00000063320	8	0	9	0	0	0	0	0	0	0	0	0	7	0	40	0	0	0	0	0	27	0	0	0	21	0	0	0	6	0	23	0	105	0	0	0	21	0	0	0
ENSMUSG00000020246	0	0	0	0	0	0	0	0	0	0	0	0	0	0	58	0	0	0	0	0	0	0	89	0	105	0	0	0	108	0	0	0	0	0	0	0	0	0	5	0
ENSMUSG00000020248	0	0	40	0	0	0	0	0	0	0	0	0	33	0	21	0	0	0	0	0	66	0	0	0	0	0	0	0	31	0	0	0	0	0	38	0	0	0	0	0
ENSMUSG00000034560	12	0	0	0	0	0	0	0	0	0	0	0	0	0	0	0	183	0	0	0	0	0	0	0	0	0	1	0	0	0	13	0	0	0	0	0	0	0	24	0
ENSMUSG00000046841	19	0	58	0	20	0	0	0	46	0	44	0	21	0	71	0	0	0	4	0	150	0	31	0	75	0	0	0	0	0	5	0	59	0	4	0	0	0	5	0
ENSMUSG00000034453	40	0	0	0	0	0	0	0	0	0	6	0	0	0	0	0	0	0	17	0	0	0	0	0	0	0	0	0	0	0	72	0	13	0	0	0	0	0	0	0
ENSMUSG00000060935	0	0	1	0	0	0	0	0	0	0	0	0	0	0	0	0	17	0	0	0	0	0	0	0	106	0	0	0	59	0	0	0	0	0	0	0	4	0	41	0
ENSMUSG00000020038	0	0	30	0	0	0	0	0	1	0	0	0	0	0	0	0	19	0	0	0	90	0	0	0	0	0	0	0	0	0	0	0	0	0	0	0	15	0	0	0
ENSMUSG00000001783	0	0	3	0	41	0	0	0	39	0	0	0	20	0	47	0	0	0	32	0	13	0	0	0	15	0	1	0	7	0	0	0	11	0	0	0	10	0	12	0
ENSMUSG00000059602	62	0	44	0	54	0	0	0	0	0	238	0	50	0	0	0	0	0	0	0	112	0	16	0	0	0	0	0	25	0	0	0	39	0	0	0	0	0	3	0
ENSMUSG00000020044	72	0	0	0	84	0	28	0	0	0	674	0	85	0	7	0	0	0	0	0	98	0	15	0	0	0	0	0	42	0	0	0	45	0	0	0	13	0	3	0
ENSMUSG00000020048	41	0	22	0	0	0	120	0	0	0	218	0	46	0	23	0	108	0	146	0	34	0	23	0	76	0	0	0	178	0	93	0	24	0	80	0	213	0	11	0
ENSMUSG00000020053	48	0	19	0	207	0	0	0	8	0	6	0	0	0	100	0	297	0	107	0	19	0	0	0	0	0	6	0	100	0	149	0	71	0	154	0	119	0	1	0
ENSMUSG00000020056	30	0	20	0	0	0	70	0	95	0	4	0	2	0	34	0	26	0	26	0	61	0	0	0	56	0	0	0	0	0	5	0	103	0	48	0	0	0	0	0
ENSMUSG00000060904	0	0	0	0	9	0	0	0	12	0	4	0	0	0	0	0	4	0	3	0	0	0	0	0	4	0	0	0	8	0	0	0	0	0	0	0	2	0	0	0
ENSMUSG00000004356	0	0	0	0	0	0	0	0	0	0	0	0	13	0	15	0	0	0	0	0	0	0	0	0	0	0	0	0	0	0	4	0	0	0	0	0	30	0	14	0
ENSMUSG00000061904	51	0	70	0	60	0	91	0	86	0	160	0	279	0	20	0	128	0	34	0	64	0	70	0	196	0	0	0	149	0	88	0	85	0	200	0	116	0	20	0
ENSMUSG00000097664	0	0	7	0	0	0	0	0	0	0	0	0	0	0	0	0	0	0	7	0	4	0	40	0	19	0	0	0	10	0	11	0	2	0	22	0	3	0	0	0
ENSMUSG00000019988	4	0	0	0	0	0	0	0	0	0	5	0	0	0	0	0	0	0	50	0	0	0	6	0	0	0	0	0	1	0	0	0	0	0	47	0	0	0	8	0
ENSMUSG00000008398	0	0	34	0	340	0	0	0	7	0	66	0	49	0	41	0	17	0	125	0	97	0	56	0	99	0	0	0	84	0	95	0	25	0	0	0	80	0	10	0
ENSMUSG00000015889	34	0	10	0	0	0	0	0	50	0	0	0	0	0	7	0	0	0	45	0	28	0	132	0	0	0	0	0	0	0	45	0	7	0	91	0	52	0	0	0
ENSMUSG00000036168	12	0	32	0	4	0	0	0	16	0	7	0	2	0	14	0	20	0	6	0	7	0	15	0	28	0	0	0	21	0	2	0	1	0	21	0	5	0	5	0
ENSMUSG00000020018	32	0	95	0	12	0	0	0	65	0	15	0	6	0	24	0	73	0	5	0	20	0	33	0	66	0	0	0	65	0	11	0	10	0	55	0	15	0	11	0
ENSMUSG00000097407	5	0	29	0	3	0	0	0	15	0	0	0	1	0	2	0	22	0	1	0	2	0	4	0	11	0	0	0	8	0	2	0	3	0	8	0	3	0	4	0
ENSMUSG00000005897	0	0	8	0	0	0	0	0	94	0	0	0	0	0	0	0	81	0	0	0	13	0	0	0	0	0	0	0	0	0	0	0	26	0	0	0	0	0	0	0
ENSMUSG00000020022	4	0	16	0	16	0	0	0	36	0	54	0	0	0	31	0	7	0	0	0	0	0	28	0	23	0	0	0	25	0	2	0	10	0	21	0	14	0	1	0
ENSMUSG00000074785	7	0	0	0	0	0	99	0	150	0	196	0	0	0	0	0	2	0	73	0	0	0	0	0	0	0	0	0	0	0	0	0	0	0	0	0	0	0	0	0
ENSMUSG00000062981	25	0	107	0	69	0	0	0	46	0	0	0	0	0	72	0	0	0	39	0	0	0	0	0	93	0	9	0	38	0	29	0	0	0	0	0	15	0	23	0
ENSMUSG00000074781	0	0	0	0	7	0	7	0	7	0	4	0	0	0	0	0	2	0	2	0	6	0	2	0	13	0	0	0	4	0	5	0	0	0	0	0	58	0	0	0
ENSMUSG00000020029	6	0	24	0	46	0	0	0	17	0	0	0	0	0	0	0	3	0	0	0	16	0	0	0	114	0	0	0	23	0	0	0	0	0	0	0	7	0	0	0
ENSMUSG00000036499	0	0	0	0	38	0	0	0	23	0	0	0	49	0	0	0	0	0	0	0	0	0	16	0	1	0	0	0	2	0	0	0	42	0	0	0	0	0	0	0
ENSMUSG00000036478	0	0	21	0	5	0	0	0	12	0	27	0	1	0	37	0	2	0	0	0	1	0	28	0	5	0	0	0	3	0	55	0	0	0	31	0	48	0	1	0
ENSMUSG00000019943	16	0	5	0	275	0	157	0	207	0	92	0	13	0	72	0	0	0	61	0	106	0	2	0	2	0	0	0	13	0	17	0	44	0	0	0	60	0	0	0
ENSMUSG00000019952	10	0	0	0	0	0	0	0	0	0	15	0	1	0	0	0	0	0	0	0	0	0	0	0	0	0	0	0	13	0	0	0	0	0	0	0	0	0	38	0
ENSMUSG00000019960	2	0	0	0	22	0	0	0	0	0	92	0	0	0	14	0	75	0	0	0	76	0	63	0	0	0	0	0	86	0	45	0	0	0	0	0	0	0	0	0
ENSMUSG00000019897	20	0	94	0	0	0	40	0	0	0	15	0	0	0	0	0	9	0	33	0	5	0	0	0	25	0	0	0	35	0	4	0	0	0	0	0	58	0	0	0
ENSMUSG00000019907	43	0	7	0	105	0	84	0	0	0	1	0	0	0	0	0	24	0	0	0	0	0	0	0	57	0	0	0	0	0	0	0	0	0	1	0	5	0	49	0
ENSMUSG00000020185	0	0	0	0	0	0	0	0	8	0	0	0	0	0	0	0	0	0	0	0	0	0	0	0	0	0	0	0	0	0	75	0	0	0	0	0	27	0	52	0
ENSMUSG00000020186	10	0	0	0	0	0	8	0	5	0	5	0	0	0	9	0	0	0	0	0	0	0	9	0	0	0	0	0	5	0	0	0	11	0	0	0	0	0	0	0
ENSMUSG00000020189	0	0	0	0	0	0	17	0	0	0	0	0	0	0	0	0	0	0	0	0	9	0	0	0	0	0	0	0	77	0	0	0	0	0	42	0	0	0	1	0
ENSMUSG00000058799	1	0	10	0	28	0	0	0	25	0	0	0	0	0	7	0	5	0	4	0	8	0	1	0	10	0	1	0	1	0	35	0	21	0	0	0	31	0	0	0
ENSMUSG00000020205	10	0	0	0	4	0	0	0	0	0	0	0	6	0	22	0	0	0	0	0	0	0	0	0	0	0	0	0	0	0	10	0	0	0	96	0	0	0	0	0
ENSMUSG00000063334	21	0	39	0	0	0	0	0	4	0	0	0	0	0	5	0	0	0	85	0	0	0	0	0	0	0	0	0	0	0	0	0	0	0	0	0	1	0	0	0
ENSMUSG00000074748	68	0	23	0	232	0	232	0	246	0	34	0	27	0	19	0	0	0	51	0	21	0	85	0	0	0	2	0	0	0	0	0	36	0	61	0	110	0	19	0
ENSMUSG00000097185	15	0	19	0	55	0	89	0	30	0	21	0	17	0	10	0	0	0	41	0	20	0	54	0	0	0	0	0	0	0	0	0	20	0	49	0	26	0	10	0
ENSMUSG00000020130	0	0	66	0	0	0	0	0	11	0	28	0	0	0	0	0	0	0	2	0	17	0	0	0	14	0	0	0	0	0	0	0	125	0	52	0	7	0	0	0
ENSMUSG00000020132	0	0	30	0	0	0	99	0	0	0	0	0	3	0	4	0	0	0	0	0	0	0	0	0	12	0	0	0	0	0	36	0	20	0	16	0	0	0	0	0
ENSMUSG00000034163	0	0	0	0	0	0	0	0	0	0	12	0	0	0	0	0	17	0	10	0	0	0	0	0	0	0	5	0	0	0	0	0	0	0	119	0	0	0	0	0
ENSMUSG00000034127	0	0	0	0	0	0	0	0	0	0	79	0	153	0	0	0	0	0	1	0	0	0	0	0	0	0	0	0	0	0	36	0	0	0	0	0	0	0	0	0
ENSMUSG00000020154	43	0	13	0	0	0	550	0	0	0	270	0	32	0	74	0	59	0	0	0	0	0	20	0	80	0	0	0	0	0	52	0	0	0	0	0	0	0	8	0
ENSMUSG00000020166	0	0	7	0	0	0	0	0	0	0	66	0	0	0	6	0	13	0	0	0	0	0	0	0	0	0	1	0	0	0	0	0	13	0	0	0	0	0	0	0
ENSMUSG00000034024	31	0	95	0	0	0	0	0	0	0	98	0	109	0	15	0	35	0	101	0	17	0	66	0	41	0	2	0	150	0	19	0	38	0	0	0	109	0	16	0
ENSMUSG00000020171	0	0	16	0	86	0	0	0	32	0	0	0	38	0	12	0	0	0	0	0	14	0	66	0	0	0	0	0	88	0	105	0	0	0	0	0	38	0	47	0
ENSMUSG00000055531	39	0	0	0	43	0	0	0	50	0	0	0	0	0	42	0	100	0	18	0	9	0	0	0	58	0	0	0	45	0	9	0	106	0	40	0	0	0	0	0
ENSMUSG00000020225	4	0	10	0	0	0	0	0	0	0	19	0	17	0	0	0	18	0	0	0	0	0	0	0	17	0	0	0	0	0	34	0	51	0	0	0	47	0	0	0
ENSMUSG00000020224	0	0	18	0	2	0	1	0	0	0	25	0	14	0	26	0	39	0	0	0	8	0	10	0	44	0	3	0	34	0	8	0	23	0	0	0	21	0	0	0
ENSMUSG00000025795	0	0	0	0	0	0	92	0	0	0	75	0	0	0	0	0	0	0	0	0	72	0	0	0	0	0	0	0	115	0	88	0	0	0	0	0	0	0	0	0
ENSMUSG00000034620	8	0	7	0	0	0	0	0	0	0	0	0	0	0	0	0	36	0	1	0	0	0	0	0	0	0	0	0	8	0	2	0	0	0	0	0	0	0	0	0
ENSMUSG00000020124	0	0	0	0	18	0	2	0	0	0	127	0	126	0	0	0	106	0	19	0	237	0	0	0	0	0	0	0	0	0	10	0	53	0	0	0	15	0	2	0
ENSMUSG00000040521	7	0	16	0	0	0	0	0	68	0	0	0	0	0	0	0	32	0	0	0	0	0	49	0	28	0	0	0	14	0	0	0	0	0	0	0	20	0	0	0
ENSMUSG00000006732	23	0	0	0	0	0	0	0	0	0	25	0	38	0	66	0	12	0	0	0	0	0	0	0	14	0	5	0	23	0	0	0	0	0	2	0	10	0	0	0
ENSMUSG00000006728	1	0	52	0	0	0	0	0	66	0	2	0	94	0	47	0	34	0	54	0	75	0	149	0	93	0	2	0	131	0	73	0	85	0	208	0	46	0	12	0
ENSMUSG00000006736	0	0	8	0	0	0	0	0	9	0	0	0	157	0	0	0	0	0	5	0	0	0	105	0	66	0	0	0	94	0	5	0	97	0	80	0	11	0	0	0
ENSMUSG00000040415	13	0	9	0	24	0	0	0	0	0	25	0	0	0	9	0	0	0	0	0	0	0	0	0	0	0	0	0	29	0	11	0	0	0	0	0	0	0	0	0
ENSMUSG00000025410	70	0	35	0	3	0	119	0	0	0	1	0	0	0	79	0	31	0	77	0	0	0	0	0	12	0	0	0	40	0	9	0	0	0	230	0	78	0	0	0
ENSMUSG00000058396	3	0	0	0	0	0	19	0	0	0	0	0	0	0	0	0	15	0	29	0	0	0	0	0	8	0	1	0	0	0	0	0	0	0	0	0	0	0	0	0
ENSMUSG00000071072	3	0	7	0	0	0	0	0	51	0	0	0	0	0	3	0	13	0	0	0	3	0	0	0	2	0	0	0	1	0	19	0	9	0	0	0	11	0	0	0
ENSMUSG00000025393	166	0	241	0	173	0	163	0	124	0	184	0	158	0	180	0	226	0	409	0	92	0	432	0	389	0	15	0	371	0	361	0	241	0	179	0	328	0	12	0
ENSMUSG00000025381	29	0	58	0	116	0	0	0	91	0	120	0	0	0	0	0	49	0	34	0	13	0	57	0	14	0	0	0	52	0	99	0	56	0	8	0	10	0	20	0
ENSMUSG00000090841	87	0	43	0	59	0	29	0	73	0	54	0	50	0	18	0	109	0	26	0	43	0	177	0	138	0	2	0	138	0	87	0	55	0	101	0	43	0	7	0
ENSMUSG00000093674	33	0	45	0	33	0	62	0	0	0	0	0	2	0	1	0	34	0	1	0	7	0	2	0	8	0	0	0	38	0	3	0	34	0	0	0	5	0	0	0
ENSMUSG00000025364	2	0	7	0	50	0	0	0	2	0	0	0	0	0	0	0	8	0	0	0	0	0	4	0	1	0	0	0	25	0	9	0	4	0	0	0	1	0	0	0
ENSMUSG00000025362	5	0	48	0	3	0	17	0	26	0	8	0	6	0	9	0	11	0	5	0	12	0	4	0	9	0	0	0	17	0	10	0	9	0	2	0	8	0	2	0
ENSMUSG00000000711	13	0	31	0	0	0	0	0	0	0	0	0	0	0	27	0	0	0	0	0	0	0	0	0	3	0	0	0	16	0	0	0	0	0	3	0	0	0	6	0
ENSMUSG00000078427	4	0	1	0	0	0	6	0	0	0	15	0	0	0	1	0	1	0	0	0	1	0	0	0	8	0	0	0	0	0	6	0	3	0	7	0	0	0	0	0
ENSMUSG00000020432	1	0	22	0	0	0	0	0	0	0	75	0	0	0	0	0	0	0	2	0	0	0	72	0	0	0	0	0	18	0	26	0	81	0	43	0	0	0	0	0
ENSMUSG00000059534	0	0	77	0	83	0	33	0	147	0	50	0	30	0	23	0	32	0	29	0	17	0	84	0	66	0	7	0	45	0	42	0	126	0	66	0	41	0	17	0
ENSMUSG00000009075	0	0	0	0	0	0	12	0	17	0	0	0	10	0	0	0	7	0	0	0	0	0	23	0	26	0	0	0	0	0	0	0	0	0	0	0	1	0	0	0
ENSMUSG00000020477	0	0	18	0	71	0	55	0	46	0	0	0	16	0	27	0	0	0	17	0	36	0	33	0	0	0	0	0	12	0	35	0	19	0	0	0	16	0	6	0
ENSMUSG00000002741	0	0	37	0	37	0	123	0	0	0	0	0	61	0	48	0	56	0	0	0	0	0	0	0	18	0	5	0	0	0	0	0	59	0	4	0	0	0	0	0
ENSMUSG00000041126	182	0	135	0	2	0	75	0	198	0	106	0	122	0	109	0	58	0	38	0	106	0	28	0	114	0	5	0	332	0	320	0	121	0	168	0	290	0	7	0
ENSMUSG00000020407	16	0	0	0	0	0	133	0	0	0	0	0	30	0	20	0	51	0	0	0	0	0	0	0	0	0	0	0	0	0	65	0	62	0	0	0	106	0	0	0
ENSMUSG00000078974	0	0	9	0	0	0	0	0	1	0	0	0	3	0	2	0	0	0	0	0	3	0	12	0	18	0	0	0	10	0	9	0	16	0	7	0	7	0	0	0
ENSMUSG00000044629	0	0	0	0	0	0	178	0	0	0	0	0	0	0	0	0	0	0	0	0	0	0	0	0	58	0	0	0	0	0	71	0	0	0	0	0	0	0	10	0
ENSMUSG00000020116	0	0	0	0	0	0	0	0	0	0	2	0	85	0	3	0	0	0	0	0	19	0	40	0	24	0	0	0	30	0	0	0	0	0	0	0	0	0	0	0
ENSMUSG00000049800	10	0	0	0	97	0	0	0	25	0	0	0	0	0	83	0	0	0	0	0	0	0	61	0	0	0	0	0	0	0	0	0	0	0	133	0	1	0	0	0
ENSMUSG00000001891	0	0	74	0	0	0	0	0	0	0	111	0	0	0	0	0	7	0	0	0	0	0	0	0	41	0	0	0	46	0	23	0	0	0	0	0	26	0	0	0
ENSMUSG00000020321	12	0	64	0	0	0	0	0	92	0	57	0	0	0	37	0	0	0	152	0	37	0	81	0	0	0	11	0	97	0	90	0	65	0	9	0	273	0	0	0
ENSMUSG00000098650	0	0	0	0	0	0	0	0	0	0	94	0	0	0	0	0	0	0	0	0	56	0	11	0	0	0	0	0	0	0	1	0	0	0	5	0	0	0	0	0
ENSMUSG00000007739	116	0	158	0	198	0	202	0	96	0	187	0	0	0	24	0	20	0	115	0	13	0	49	0	132	0	6	0	86	0	135	0	86	0	0	0	273	0	95	0
ENSMUSG00000020288	4	0	0	0	0	0	33	0	0	0	0	0	1	0	32	0	0	0	1	0	0	0	0	0	24	0	0	0	0	0	0	0	18	0	84	0	0	0	1	0
ENSMUSG00000020459	53	0	36	0	0	0	0	0	0	0	0	0	0	0	0	0	30	0	4	0	7	0	0	0	0	0	0	0	59	0	3	0	0	0	0	0	0	0	0	0
ENSMUSG00000020458	33	0	4	0	43	0	12	0	7	0	31	0	92	0	73	0	57	0	0	0	11	0	62	0	104	0	15	0	21	0	23	0	4	0	6	0	0	0	12	0
ENSMUSG00000044502	59	0	127	0	128	0	279	0	6	0	73	0	28	0	0	0	48	0	0	0	0	0	0	0	49	0	0	0	70	0	18	0	0	0	0	0	65	0	0	0
ENSMUSG00000020287	27	0	0	0	0	0	0	0	0	0	0	0	0	0	0	0	0	0	0	0	42	0	0	0	46	0	0	0	0	0	50	0	0	0	0	0	0	0	0	0
ENSMUSG00000057113	207	0	322	0	110	0	0	0	167	0	250	0	101	0	441	0	196	0	187	0	129	0	115	0	619	0	17	0	424	0	225	0	136	0	121	0	259	0	91	0
ENSMUSG00000018848	0	0	109	0	0	0	0	0	0	0	0	0	19	0	193	0	0	0	99	0	0	0	7	0	200	0	0	0	4	0	0	0	56	0	0	0	0	0	1	0
ENSMUSG00000020328	36	0	27	0	0	0	0	0	0	0	0	0	0	0	11	0	43	0	0	0	194	0	128	0	104	0	0	0	83	0	0	0	0	0	0	0	85	0	0	0
ENSMUSG00000020326	13	0	0	0	0	0	0	0	0	0	0	0	163	0	0	0	0	0	40	0	0	0	0	0	1	0	0	0	0	0	5	0	0	0	0	0	4	0	0	0
ENSMUSG00000020415	24	0	8	0	110	0	0	0	0	0	27	0	27	0	18	0	0	0	9	0	0	0	15	0	4	0	1	0	30	0	8	0	0	0	0	0	33	0	0	0
ENSMUSG00000020409	31	0	68	0	257	0	16	0	0	0	52	0	0	0	0	0	0	0	0	0	61	0	39	0	86	0	8	0	6	0	64	0	0	0	0	0	4	0	0	0
ENSMUSG00000041278	0	0	5	0	0	0	0	0	0	0	0	0	0	0	0	0	8	0	0	0	0	0	0	0	8	0	0	0	0	0	0	0	3	0	0	0	35	0	4	0
ENSMUSG00000041231	0	0	33	0	0	0	0	0	0	0	0	0	102	0	29	0	32	0	0	0	0	0	0	0	0	0	7	0	59	0	0	0	0	0	0	0	0	0	0	0
ENSMUSG00000019189	13	0	0	0	0	0	0	0	0	0	1	0	0	0	0	0	22	0	0	0	0	0	2	0	0	0	0	0	0	0	0	0	86	0	0	0	0	0	0	0
ENSMUSG00000020397	42	0	42	0	0	0	0	0	0	0	187	0	46	0	0	0	0	0	41	0	2	0	0	0	49	0	0	0	33	0	0	0	58	0	0	0	35	0	0	0
ENSMUSG00000097457	21	0	4	0	0	0	0	0	0	0	85	0	22	0	0	0	0	0	18	0	0	0	0	0	25	0	0	0	23	0	0	0	22	0	0	0	23	0	0	0
ENSMUSG00000020372	30	0	112	0	21	0	15	0	0	0	24	0	7	0	19	0	55	0	19	0	0	0	41	0	33	0	1	0	84	0	20	0	14	0	23	0	14	0	0	0
ENSMUSG00000036620	0	0	0	0	0	0	47	0	32	0	0	0	73	0	3	0	0	0	64	0	56	0	0	0	38	0	5	0	1	0	40	0	0	0	0	0	0	0	0	0
ENSMUSG00000020368	51	0	168	0	176	0	194	0	61	0	207	0	41	0	11	0	6	0	19	0	63	0	0	0	63	0	2	0	50	0	62	0	0	0	0	0	0	0	0	0
ENSMUSG00000044807	0	0	52	0	0	0	7	0	0	0	0	0	0	0	14	0	15	0	59	0	0	0	7	0	0	0	0	0	0	0	0	0	6	0	0	0	0	0	0	0
ENSMUSG00000020385	32	0	0	0	0	0	149	0	0	0	1	0	10	0	6	0	4	0	133	0	46	0	0	0	0	0	5	0	64	0	0	0	0	0	0	0	75	0	0	0
ENSMUSG00000001056	62	0	43	0	0	0	36	0	7	0	47	0	3	0	0	0	109	0	26	0	11	0	71	0	110	0	2	0	78	0	0	0	2	0	38	0	0	0	0	0
ENSMUSG00000001054	0	0	0	0	7	0	0	0	0	0	0	0	0	0	37	0	14	0	44	0	0	0	0	0	39	0	0	0	0	0	53	0	0	0	0	0	0	0	0	0
ENSMUSG00000020386	0	0	0	0	0	0	101	0	0	0	0	0	76	0	0	0	104	0	0	0	0	0	0	0	62	0	0	0	42	0	20	0	0	0	0	0	0	0	31	0
ENSMUSG00000020392	4	0	43	0	0	0	0	0	0	0	64	0	65	0	3	0	0	0	0	0	0	0	0	0	19	0	0	0	0	0	40	0	0	0	0	0	14	0	31	0
ENSMUSG00000020349	20	0	0	0	0	0	0	0	8	0	0	0	75	0	88	0	0	0	39	0	0	0	0	0	60	0	4	0	104	0	44	0	16	0	66	0	32	0	15	0
ENSMUSG00000036309	19	0	4	0	4	0	5	0	37	0	10	0	3	0	25	0	35	0	1	0	0	0	7	0	0	0	0	0	11	0	10	0	27	0	3	0	2	0	0	0
ENSMUSG00000020402	30	0	21	0	11	0	14	0	11	0	94	0	0	0	29	0	11	0	7	0	11	0	26	0	55	0	2	0	4	0	17	0	35	0	17	0	38	0	4	0
ENSMUSG00000036275	0	0	68	0	1	0	0	0	0	0	120	0	0	0	64	0	0	0	0	0	0	0	0	0	26	0	0	0	59	0	0	0	0	0	171	0	69	0	0	0
ENSMUSG00000018395	115	0	0	0	0	0	66	0	0	0	0	0	0	0	2	0	56	0	73	0	0	0	0	0	0	0	0	0	0	0	0	0	0	0	0	0	12	0	0	0
ENSMUSG00000052298	33	0	0	0	0	0	0	0	0	0	102	0	182	0	0	0	0	0	0	0	5	0	0	0	0	0	0	0	163	0	0	0	0	0	0	0	0	0	0	0
ENSMUSG00000018340	0	0	41	0	0	0	408	0	254	0	97	0	249	0	0	0	267	0	127	0	297	0	161	0	99	0	0	0	81	0	83	0	68	0	0	0	427	0	0	0
ENSMUSG00000018583	37	0	89	0	0	0	13	0	14	0	9	0	61	0	62	0	26	0	0	0	15	0	1	0	39	0	0	0	56	0	4	0	69	0	0	0	89	0	6	0
ENSMUSG00000020522	11	0	22	0	757	0	255	0	162	0	2	0	9	0	0	0	0	0	90	0	81	0	380	0	47	0	0	0	0	0	0	0	106	0	0	0	52	0	0	0
ENSMUSG00000036860	14	0	0	0	0	0	7	0	92	0	44	0	0	0	0	0	31	0	0	0	0	0	0	0	80	0	0	0	36	0	55	0	0	0	228	0	19	0	0	0
ENSMUSG00000048076	1	0	13	0	23	0	6	0	0	0	25	0	0	0	13	0	12	0	13	0	11	0	50	0	84	0	0	0	26	0	0	0	0	0	0	0	18	0	0	0
ENSMUSG00000087249	4	0	0	0	0	0	0	0	90	0	10	0	5	0	30	0	6	0	0	0	9	0	0	0	5	0	4	0	12	0	13	0	37	0	0	0	0	0	0	0
ENSMUSG00000019373	9	0	0	0	0	0	1	0	226	0	13	0	9	0	71	0	49	0	0	0	62	0	0	0	11	0	4	0	60	0	15	0	86	0	0	0	0	0	0	0
ENSMUSG00000061650	0	0	23	0	0	0	0	0	0	0	0	0	0	0	107	0	59	0	13	0	0	0	0	0	0	0	0	0	0	0	9	0	28	0	0	0	0	0	0	0
ENSMUSG00000020538	1	0	6	0	0	0	0	0	0	0	0	0	0	0	0	0	0	0	0	0	6	0	0	0	7	0	0	0	0	0	14	0	0	0	0	0	31	0	0	0
ENSMUSG00000020537	27	0	38	0	0	0	151	0	0	0	0	0	93	0	43	0	0	0	0	0	0	0	0	0	69	0	0	0	0	0	0	0	0	0	0	0	40	0	0	0
ENSMUSG00000020536	31	0	1	0	0	0	78	0	3	0	0	0	0	0	48	0	44	0	0	0	1	0	0	0	8	0	0	0	0	0	0	0	0	0	7	0	14	0	3	0
ENSMUSG00000002812	48	0	0	0	0	0	0	0	10	0	36	0	33	0	0	0	0	0	0	0	0	0	134	0	0	0	0	0	0	0	12	0	0	0	1	0	65	0	0	0
ENSMUSG00000043284	8	0	19	0	0	0	0	0	0	0	0	0	12	0	0	0	0	0	22	0	0	0	0	0	16	0	0	0	16	0	0	0	0	0	10	0	17	0	0	0
ENSMUSG00000018932	0	0	0	0	0	0	0	0	109	0	0	0	0	0	0	0	1	0	66	0	0	0	111	0	122	0	0	0	0	0	8	0	0	0	0	0	0	0	0	0
ENSMUSG00000042506	23	0	51	0	245	0	0	0	0	0	0	0	55	0	74	0	0	0	42	0	0	0	0	0	108	0	0	0	162	0	1	0	0	0	28	0	121	0	0	0
ENSMUSG00000004837	28	0	20	0	0	0	0	0	0	0	97	0	18	0	0	0	0	0	10	0	11	0	170	0	0	0	0	0	0	0	61	0	0	0	0	0	1	0	0	0
ENSMUSG00000019505	302	0	259	0	305	0	257	0	384	0	345	0	481	0	187	0	405	0	214	0	187	0	296	0	444	0	14	0	285	0	207	0	223	0	253	0	533	0	71	0
ENSMUSG00000086841	35	0	11	0	0	0	0	0	50	0	58	0	22	0	28	0	56	0	19	0	0	0	84	0	22	0	0	0	15	0	39	0	71	0	0	0	21	0	0	0
ENSMUSG00000018217	1	0	6	0	0	0	134	0	32	0	0	0	0	0	0	0	0	0	0	0	0	0	0	0	0	0	0	0	0	0	0	0	13	0	0	0	0	0	0	0
ENSMUSG00000020549	0	0	0	0	0	0	255	0	0	0	43	0	0	0	0	0	0	0	65	0	0	0	38	0	0	0	0	0	0	0	0	0	0	0	0	0	0	0	4	0
ENSMUSG00000018736	0	0	37	0	0	0	0	0	0	0	137	0	15	0	0	0	21	0	0	0	6	0	60	0	0	0	0	0	0	0	9	0	43	0	76	0	45	0	0	0
ENSMUSG00000060938	47	0	160	0	65	0	11	0	76	0	76	0	83	0	65	0	94	0	74	0	32	0	85	0	121	0	7	0	151	0	59	0	71	0	22	0	33	0	66	0
ENSMUSG00000059552	14	0	0	0	85	0	21	0	41	0	32	0	57	0	31	0	0	0	0	0	0	0	0	0	21	0	0	0	0	0	5	0	2	0	0	0	70	0	14	0
ENSMUSG00000018765	0	0	0	0	0	0	11	0	0	0	0	0	5	0	0	0	0	0	0	0	0	0	6	0	0	0	0	0	3	0	0	0	3	0	0	0	0	0	8	0
ENSMUSG00000059796	5	0	37	0	3	0	52	0	181	0	7	0	66	0	45	0	64	0	26	0	8	0	21	0	118	0	0	0	94	0	36	0	27	0	57	0	56	0	0	0
ENSMUSG00000005204	8	0	0	0	44	0	0	0	1	0	16	0	63	0	1	0	6	0	0	0	0	0	0	0	0	0	0	0	0	0	0	0	0	0	0	0	30	0	0	0
ENSMUSG00000005198	1	0	9	0	0	0	0	0	0	0	0	0	16	0	35	0	0	0	9	0	0	0	0	0	0	0	0	0	0	0	3	0	2	0	0	0	0	0	0	0
ENSMUSG00000018565	25	0	52	0	0	0	0	0	0	0	131	0	0	0	0	0	80	0	72	0	0	0	0	0	48	0	2	0	64	0	0	0	0	0	0	0	30	0	0	0
ENSMUSG00000018567	26	0	16	0	117	0	43	0	53	0	149	0	69	0	18	0	55	0	51	0	0	0	93	0	102	0	14	0	180	0	20	0	81	0	88	0	68	0	12	0
ENSMUSG00000018572	0	0	41	0	0	0	0	0	0	0	37	0	0	0	0	0	0	0	0	0	13	0	0	0	0	0	0	0	12	0	47	0	30	0	0	0	51	0	0	0
ENSMUSG00000020888	4	0	28	0	0	0	0	0	0	0	0	0	1	0	27	0	0	0	0	0	14	0	0	0	0	0	0	0	0	0	42	0	0	0	0	0	0	0	0	0
ENSMUSG00000000317	11	0	0	0	0	0	0	0	0	0	39	0	220	0	45	0	0	0	7	0	34	0	0	0	72	0	0	0	0	0	0	0	0	0	0	0	32	0	3	0
ENSMUSG00000040904	0	0	3	0	11	0	19	0	0	0	12	0	2	0	0	0	4	0	21	0	0	0	6	0	0	0	0	0	23	0	0	0	19	0	18	0	4	0	0	0
ENSMUSG00000093989	0	0	3	0	0	0	19	0	0	0	12	0	2	0	0	0	4	0	25	0	0	0	6	0	0	0	0	0	23	0	0	0	19	0	0	0	0	0	0	0
ENSMUSG00000018286	132	0	290	0	83	0	0	0	414	0	41	0	91	0	77	0	226	0	121	0	89	0	48	0	373	0	5	0	346	0	160	0	99	0	257	0	47	0	16	0
ENSMUSG00000014606	0	0	15	0	20	0	0	0	0	0	0	0	42	0	0	0	82	0	35	0	0	0	37	0	0	0	3	0	3	0	0	0	0	0	0	0	0	0	0	0
ENSMUSG00000040746	0	0	0	0	224	0	0	0	0	0	0	0	0	0	0	0	26	0	22	0	0	0	0	0	0	0	0	0	24	0	0	0	0	0	0	0	0	0	0	0
ENSMUSG00000018287	8	0	47	0	50	0	72	0	0	0	0	0	0	0	16	0	0	0	20	0	20	0	22	0	50	0	2	0	61	0	44	0	68	0	0	0	0	0	0	0
ENSMUSG00000020821	0	0	0	0	3	0	0	0	142	0	0	0	0	0	0	0	0	0	7	0	27	0	2	0	51	0	0	0	0	0	9	0	0	0	0	0	0	0	0	0
ENSMUSG00000040667	0	0	54	0	0	0	207	0	109	0	91	0	83	0	51	0	0	0	0	0	0	0	0	0	0	0	0	0	0	0	1	0	0	0	0	0	0	0	11	0
ENSMUSG00000018449	0	0	10	0	0	0	0	0	0	0	49	0	0	0	0	0	0	0	0	0	0	0	135	0	0	0	0	0	0	0	58	0	0	0	114	0	96	0	0	0
ENSMUSG00000018442	0	0	7	0	0	0	0	0	0	0	0	0	0	0	11	0	0	0	0	0	7	0	0	0	19	0	0	0	9	0	0	0	0	0	0	0	6	0	0	0
ENSMUSG00000045667	9	0	0	0	0	0	134	0	0	0	0	0	0	0	0	0	49	0	0	0	0	0	0	0	0	0	0	0	47	0	0	0	0	0	139	0	0	0	0	0
ENSMUSG00000038268	0	0	15	0	0	0	0	0	0	0	0	0	29	0	9	0	0	0	0	0	0	0	0	0	0	0	0	0	0	0	19	0	0	0	0	0	0	0	20	0
ENSMUSG00000020849	116	0	110	0	39	0	108	0	52	0	153	0	140	0	82	0	103	0	108	0	67	0	159	0	182	0	5	0	317	0	111	0	114	0	4	0	107	0	0	0
ENSMUSG00000017286	0	0	0	0	43	0	22	0	0	0	14	0	7	0	0	0	0	0	14	0	0	0	10	0	31	0	0	0	6	0	35	0	0	0	16	0	3	0	0	0
ENSMUSG00000020843	12	0	57	0	109	0	0	0	0	0	0	0	37	0	0	0	0	0	50	0	1	0	133	0	82	0	0	0	85	0	39	0	0	0	163	0	32	0	19	0
ENSMUSG00000020841	25	0	13	0	0	0	0	0	0	0	73	0	86	0	0	0	31	0	3	0	0	0	79	0	0	0	0	0	9	0	50	0	23	0	25	0	0	0	0	0
ENSMUSG00000020840	0	0	0	0	0	0	0	0	63	0	31	0	0	0	0	0	0	0	0	0	0	0	24	0	0	0	0	0	0	0	0	0	5	0	48	0	20	0	0	0
ENSMUSG00000037958	18	0	77	0	65	0	0	0	0	0	20	0	0	0	0	0	7	0	7	0	10	0	0	0	30	0	0	0	0	0	39	0	0	0	0	0	12	0	0	0
ENSMUSG00000017291	0	0	85	0	0	0	63	0	0	0	102	0	15	0	0	0	0	0	2	0	33	0	2	0	0	0	0	0	0	0	33	0	0	0	0	0	1	0	4	0
ENSMUSG00000000631	0	0	17	0	0	0	28	0	0	0	13	0	0	0	0	0	36	0	0	0	0	0	0	0	0	0	6	0	0	0	16	0	1	0	0	0	0	0	0	0
ENSMUSG00000061981	0	0	0	0	0	0	0	0	0	0	0	0	0	0	0	0	0	0	36	0	3	0	64	0	28	0	0	0	7	0	0	0	0	0	0	0	0	0	0	0
ENSMUSG00000002064	0	0	42	0	0	0	0	0	0	0	109	0	0	0	44	0	22	0	0	0	0	0	0	0	0	0	0	0	31	0	0	0	0	0	0	0	2	0	0	0
ENSMUSG00000001100	24	0	26	0	0	0	0	0	64	0	0	0	0	0	82	0	0	0	39	0	0	0	0	0	59	0	0	0	0	0	1	0	0	0	34	0	0	0	0	0
ENSMUSG00000017615	69	0	8	0	0	0	94	0	0	0	36	0	72	0	90	0	103	0	15	0	35	0	227	0	391	0	0	0	93	0	206	0	0	0	0	0	0	0	76	0
ENSMUSG00000001105	0	0	6	0	0	0	7	0	0	0	0	0	16	0	0	0	0	0	0	0	4	0	0	0	0	0	0	0	2	0	0	0	0	0	12	0	4	0	0	0
ENSMUSG00000037278	25	0	18	0	0	0	8	0	0	0	0	0	0	0	16	0	20	0	0	0	16	0	0	0	39	0	0	0	0	0	37	0	0	0	60	0	0	0	0	0
ENSMUSG00000049489	21	0	0	0	0	0	0	0	0	0	0	0	58	0	29	0	0	0	47	0	43	0	0	0	0	0	0	0	0	0	16	0	0	0	0	0	34	0	18	0
ENSMUSG00000017677	45	0	18	0	68	0	21	0	0	0	91	0	0	0	84	0	85	0	85	0	5	0	5	0	59	0	1	0	138	0	150	0	175	0	17	0	30	0	42	0
ENSMUSG00000017561	0	0	14	0	0	0	0	0	0	0	4	0	0	0	0	0	0	0	73	0	0	0	3	0	106	0	6	0	71	0	73	0	0	0	0	0	0	0	0	0
ENSMUSG00000035413	0	0	0	0	0	0	0	0	0	0	0	0	52	0	0	0	0	0	0	0	0	0	0	0	0	0	0	0	0	0	48	0	16	0	0	0	69	0	0	0
ENSMUSG00000000976	11	0	0	0	0	0	0	0	0	0	7	0	0	0	0	0	14	0	0	0	0	0	0	0	0	0	0	0	0	0	0	0	51	0	0	0	0	0	22	0
ENSMUSG00000018697	0	0	0	0	0	0	0	0	0	0	30	0	0	0	6	0	0	0	0	0	0	0	0	0	0	0	0	0	0	0	3	0	0	0	14	0	61	0	0	0
ENSMUSG00000020530	26	0	6	0	48	0	0	0	0	0	0	0	0	0	40	0	0	0	0	0	0	0	49	0	18	0	0	0	2	0	0	0	0	0	115	0	59	0	17	0
ENSMUSG00000034297	0	0	0	0	0	0	0	0	2	0	2	0	1	0	2	0	7	0	10	0	0	0	0	0	0	0	0	0	0	0	10	0	0	0	0	0	0	0	1	0
ENSMUSG00000020516	3	0	3	0	0	0	0	0	0	0	40	0	35	0	33	0	0	0	0	0	10	0	0	0	0	0	0	0	0	0	11	0	24	0	92	0	0	0	0	0
ENSMUSG00000020492	128	0	0	0	1	0	0	0	0	0	0	0	0	0	46	0	0	0	0	0	86	0	0	0	3	0	0	0	0	0	30	0	0	0	0	0	176	0	0	0
ENSMUSG00000018548	0	0	0	0	4	0	0	0	0	0	0	0	1	0	5	0	1	0	0	0	0	0	6	0	62	0	0	0	0	0	2	0	0	0	0	0	77	0	0	0
ENSMUSG00000020485	36	0	11	0	0	0	27	0	0	0	61	0	0	0	2	0	19	0	19	0	20	0	15	0	26	0	0	0	28	0	0	0	10	0	0	0	0	0	0	0
ENSMUSG00000018379	0	0	0	0	0	0	4	0	71	0	0	0	0	0	13	0	6	0	25	0	0	0	0	0	130	0	0	0	30	0	0	0	11	0	0	0	0	0	17	0
ENSMUSG00000018377	3	0	55	0	0	0	0	0	0	0	0	0	1	0	3	0	0	0	0	0	0	0	0	0	1	0	0	0	95	0	0	0	0	0	0	0	50	0	0	0
ENSMUSG00000023723	37	0	36	0	0	0	0	0	0	0	0	0	0	0	21	0	0	0	0	0	0	0	0	0	10	0	0	0	34	0	13	0	0	0	0	0	19	0	0	0
ENSMUSG00000000275	34	0	0	0	1	0	0	0	0	0	0	0	49	0	23	0	48	0	1	0	0	0	89	0	0	0	0	0	0	0	11	0	0	0	0	0	0	0	0	0
ENSMUSG00000020553	0	0	27	0	0	0	0	0	0	0	78	0	0	0	0	0	93	0	0	0	0	0	0	0	0	0	0	0	0	0	0	0	14	0	0	0	0	0	0	0
ENSMUSG00000069763	0	0	0	0	0	0	510	0	0	0	403	0	0	0	0	0	239	0	0	0	0	0	0	0	0	0	0	0	271	0	0	0	0	0	0	0	0	0	0	0
ENSMUSG00000003948	0	0	0	0	0	0	57	0	0	0	0	0	0	0	60	0	4	0	0	0	33	0	0	0	48	0	0	0	27	0	112	0	0	0	0	0	0	0	0	0
ENSMUSG00000037601	157	0	264	0	0	0	0	0	391	0	0	0	0	0	267	0	159	0	21	0	104	0	0	0	283	0	0	0	687	0	191	0	50	0	17	0	161	0	43	0
ENSMUSG00000020869	8	0	34	0	0	0	0	0	0	0	0	0	13	0	40	0	30	0	0	0	24	0	26	0	59	0	1	0	48	0	0	0	70	0	226	0	0	0	38	0
ENSMUSG00000039055	39	0	40	0	0	0	0	0	0	0	1	0	0	0	57	0	28	0	3	0	23	0	12	0	5	0	1	0	6	0	0	0	8	0	46	0	0	0	11	0
ENSMUSG00000024414	9	0	19	0	97	0	0	0	75	0	84	0	0	0	0	0	0	0	87	0	26	0	53	0	0	0	0	0	77	0	61	0	34	0	0	0	0	0	0	0
ENSMUSG00000020873	3	0	0	0	97	0	0	0	0	0	37	0	0	0	0	0	0	0	20	0	1	0	0	0	0	0	0	0	0	0	0	0	0	0	51	0	0	0	0	0
ENSMUSG00000057522	4	0	1	0	0	0	0	0	0	0	0	0	0	0	1	0	0	0	0	0	0	0	18	0	0	0	0	0	14	0	21	0	0	0	0	0	0	0	0	0
ENSMUSG00000018381	0	0	33	0	0	0	0	0	0	0	32	0	0	0	0	0	11	0	0	0	0	0	45	0	34	0	0	0	49	0	5	0	26	0	0	0	0	0	0	0
ENSMUSG00000038811	4	0	14	0	0	0	0	0	21	0	9	0	7	0	0	0	9	0	17	0	0	0	0	0	54	0	0	0	10	0	36	0	0	0	0	0	0	0	0	0
ENSMUSG00000014349	0	0	12	0	0	0	40	0	134	0	0	0	99	0	53	0	0	0	10	0	0	0	207	0	59	0	0	0	54	0	0	0	0	0	0	0	37	0	8	0
ENSMUSG00000006057	17	0	19	0	52	0	21	0	54	0	14	0	0	0	7	0	17	0	6	0	14	0	10	0	7	0	3	0	51	0	14	0	42	0	9	0	22	0	0	0
ENSMUSG00000018666	0	0	32	0	8	0	10	0	45	0	0	0	11	0	2	0	14	0	0	0	4	0	18	0	0	0	0	0	6	0	6	0	4	0	17	0	1	0	0	0
ENSMUSG00000038615	10	0	0	0	0	0	0	0	0	0	3	0	0	0	1	0	1	0	0	0	2	0	0	0	0	0	0	0	0	0	10	0	8	0	0	0	18	0	0	0
ENSMUSG00000001445	12	0	0	0	0	0	0	0	0	0	0	0	0	0	76	0	0	0	23	0	22	0	41	0	65	0	0	0	45	0	54	0	0	0	0	0	0	0	20	0
ENSMUSG00000085262	5	0	0	0	0	0	0	0	0	0	0	0	0	0	24	0	0	0	8	0	5	0	9	0	17	0	1	0	5	0	20	0	0	0	0	0	0	0	4	0
ENSMUSG00000001440	0	0	15	0	12	0	0	0	0	0	31	0	0	0	0	0	0	0	37	0	6	0	5	0	98	0	1	0	0	0	41	0	23	0	0	0	0	0	12	0
ENSMUSG00000018882	0	0	86	0	0	0	0	0	0	0	70	0	0	0	44	0	0	0	0	0	0	0	72	0	149	0	0	0	0	0	73	0	0	0	0	0	47	0	27	0
ENSMUSG00000071415	60	0	0	0	0	0	0	0	142	0	102	0	0	0	0	0	51	0	0	0	0	0	17	0	0	0	0	0	0	0	28	0	1	0	0	0	0	0	6	0
ENSMUSG00000038366	0	0	0	0	0	0	0	0	0	0	4	0	0	0	50	0	167	0	42	0	0	0	19	0	0	0	0	0	0	0	0	0	0	0	0	0	0	0	0	0
ENSMUSG00000038352	38	0	0	0	0	0	0	0	0	0	0	0	0	0	0	0	0	0	11	0	0	0	0	0	16	0	0	0	0	0	706	0	0	0	0	0	0	0	0	0
ENSMUSG00000003119	0	0	0	0	30	0	0	0	0	0	0	0	0	0	31	0	16	0	2	0	0	0	0	0	0	0	0	0	0	0	8	0	0	0	0	0	0	0	34	0
ENSMUSG00000052915	0	0	0	0	1	0	0	0	0	0	0	0	0	0	26	0	0	0	0	0	12	0	125	0	0	0	0	0	35	0	0	0	0	0	0	0	0	0	0	0
ENSMUSG00000020914	211	0	0	0	24	0	0	0	412	0	0	0	0	0	51	0	0	0	0	0	148	0	0	0	329	0	0	0	29	0	299	0	0	0	0	0	82	0	0	0
ENSMUSG00000017493	145	0	159	0	91	0	262	0	344	0	14	0	192	0	167	0	187	0	255	0	85	0	444	0	8	0	22	0	1058	0	271	0	184	0	686	0	290	0	67	0
ENSMUSG00000037935	9	0	27	0	35	0	76	0	0	0	0	0	30	0	23	0	16	0	21	0	12	0	0	0	27	0	0	0	31	0	19	0	12	0	0	0	11	0	5	0
ENSMUSG00000035530	60	0	26	0	83	0	147	0	50	0	52	0	176	0	39	0	62	0	74	0	44	0	73	0	101	0	1	0	141	0	40	0	38	0	120	0	46	0	31	0
ENSMUSG00000006782	1	0	0	0	5	0	30	0	0	0	71	0	0	0	3	0	0	0	0	0	0	0	0	0	1	0	0	0	0	0	0	0	0	0	0	0	0	0	0	0
ENSMUSG00000014195	15	0	0	0	70	0	34	0	47	0	0	0	0	0	13	0	0	0	0	0	0	0	0	0	27	0	0	0	0	0	9	0	0	0	0	0	0	0	0	0
ENSMUSG00000017837	0	0	33	0	0	0	0	0	346	0	0	0	0	0	0	0	0	0	0	0	0	0	120	0	4	0	0	0	80	0	0	0	0	0	0	0	53	0	26	0
ENSMUSG00000004040	0	0	1	0	0	0	0	0	19	0	48	0	9	0	0	0	208	0	43	0	0	0	0	0	0	0	0	0	18	0	0	0	0	0	0	0	18	0	0	0
ENSMUSG00000019303	9	0	0	0	0	0	0	0	0	0	0	0	3	0	59	0	0	0	0	0	0	0	0	0	13	0	3	0	0	0	24	0	0	0	0	0	0	0	0	0
ENSMUSG00000035198	0	0	40	0	0	0	2	0	0	0	0	0	0	0	0	0	0	0	0	0	0	0	0	0	0	0	0	0	46	0	0	0	0	0	0	0	83	0	8	0
ENSMUSG00000078656	0	0	47	0	0	0	0	0	29	0	79	0	0	0	36	0	65	0	0	0	39	0	0	0	57	0	1	0	6	0	18	0	0	0	32	0	17	0	9	0
ENSMUSG00000017188	30	0	1	0	1	0	0	0	112	0	0	0	69	0	55	0	0	0	27	0	53	0	43	0	151	0	0	0	68	0	2	0	112	0	0	0	57	0	0	0
ENSMUSG00000078653	5	0	0	0	0	0	0	0	0	0	21	0	0	0	33	0	10	0	14	0	0	0	0	0	11	0	0	0	0	0	0	0	0	0	17	0	0	0	0	0
ENSMUSG00000035086	4	0	1	0	0	0	0	0	0	0	58	0	0	0	41	0	29	0	39	0	0	0	0	0	25	0	2	0	0	0	1	0	0	0	52	0	0	0	0	0
ENSMUSG00000063316	0	0	25	0	29	0	0	0	1	0	26	0	10	0	2	0	61	0	9	0	1	0	0	0	42	0	0	0	24	0	25	0	33	0	35	0	17	0	0	0
ENSMUSG00000020921	0	0	0	0	0	0	0	0	0	0	6	0	0	0	0	0	0	0	37	0	34	0	44	0	63	0	0	0	0	0	0	0	0	0	9	0	0	0	0	0
ENSMUSG00000020923	0	0	23	0	0	0	0	0	80	0	0	0	0	0	27	0	0	0	0	0	0	0	1	0	0	0	0	0	0	0	9	0	5	0	0	0	11	0	0	0
ENSMUSG00000034520	0	0	0	0	0	0	41	0	5	0	0	0	2	0	9	0	0	0	0	0	0	0	0	0	0	0	0	0	2	0	0	0	0	0	2	0	18	0	0	0
ENSMUSG00000020935	2	0	26	0	0	0	0	0	0	0	0	0	0	0	12	0	0	0	0	0	41	0	2	0	5	0	0	0	69	0	31	0	25	0	9	0	0	0	0	0
ENSMUSG00000020936	0	0	0	0	0	0	230	0	0	0	0	0	0	0	0	0	0	0	0	0	0	0	0	0	114	0	1	0	68	0	63	0	55	0	57	0	0	0	0	0
ENSMUSG00000034187	0	0	0	0	0	0	0	0	0	0	0	0	0	0	0	0	26	0	0	0	40	0	0	0	0	0	0	0	36	0	0	0	0	0	93	0	0	0	0	0
ENSMUSG00000062421	42	0	0	0	0	0	0	0	0	0	0	0	76	0	0	0	78	0	8	0	0	0	99	0	0	0	0	0	74	0	0	0	0	0	0	0	0	0	0	0
ENSMUSG00000020691	0	0	0	0	0	0	76	0	0	0	1	0	38	0	0	0	51	0	0	0	31	0	0	0	0	0	0	0	65	0	74	0	0	0	0	0	0	0	0	0
ENSMUSG00000078622	0	0	0	0	76	0	0	0	1	0	0	0	0	0	11	0	0	0	79	0	0	0	0	0	70	0	0	0	0	0	60	0	0	0	0	0	0	0	0	0
ENSMUSG00000020706	0	0	0	0	0	0	0	0	0	0	0	0	0	0	55	0	0	0	0	0	0	0	49	0	61	0	0	0	27	0	0	0	0	0	0	0	0	0	9	0
ENSMUSG00000020708	19	0	17	0	90	0	76	0	0	0	0	0	10	0	27	0	11	0	37	0	6	0	0	0	67	0	9	0	34	0	0	0	21	0	0	0	24	0	0	0
ENSMUSG00000078619	0	0	0	0	0	0	0	0	0	0	91	0	33	0	6	0	0	0	0	0	0	0	3	0	0	0	0	0	0	0	0	0	0	0	18	0	6	0	0	0
ENSMUSG00000020719	67	0	122	0	45	0	156	0	58	0	26	0	187	0	104	0	128	0	22	0	66	0	37	0	66	0	2	0	94	0	59	0	52	0	43	0	63	0	53	0
ENSMUSG00000020720	14	0	40	0	0	0	119	0	84	0	32	0	0	0	78	0	98	0	155	0	0	0	0	0	0	0	0	0	238	0	0	0	107	0	0	0	39	0	7	0
ENSMUSG00000020611	60	0	3	0	0	0	0	0	0	0	19	0	0	0	24	0	6	0	16	0	0	0	35	0	50	0	0	0	79	0	0	0	0	0	0	0	11	0	0	0
ENSMUSG00000020610	0	0	61	0	22	0	0	0	0	0	24	0	28	0	1	0	0	0	0	0	0	0	0	0	0	0	0	0	0	0	10	0	0	0	0	0	2	0	62	0
ENSMUSG00000020612	70	0	209	0	0	0	299	0	37	0	273	0	186	0	150	0	289	0	156	0	108	0	98	0	482	0	0	0	95	0	345	0	0	0	75	0	131	0	37	0
ENSMUSG00000057322	3	0	2	0	0	0	0	0	0	0	0	0	0	0	0	0	0	0	1	0	1	0	0	0	4	0	0	0	2	0	2	0	1	0	0	0	1	0	1	0
ENSMUSG00000050910	0	0	0	0	0	0	0	0	102	0	0	0	0	0	0	0	1	0	0	0	0	0	17	0	0	0	1	0	20	0	0	0	34	0	0	0	0	0	0	0
ENSMUSG00000018858	10	0	11	0	1	0	0	0	2	0	110	0	0	0	13	0	17	0	23	0	18	0	0	0	20	0	1	0	31	0	2	0	26	0	3	0	40	0	0	0
ENSMUSG00000034566	13	0	0	0	19	0	12	0	48	0	12	0	7	0	9	0	9	0	18	0	17	0	26	0	37	0	0	0	53	0	67	0	9	0	11	0	29	0	12	0
ENSMUSG00000016940	12	0	7	0	0	0	0	0	0	0	0	0	108	0	0	0	0	0	96	0	0	0	0	0	0	0	0	0	84	0	101	0	0	0	0	0	0	0	0	0
ENSMUSG00000020739	10	0	7	0	0	0	0	0	0	0	0	0	0	0	0	0	16	0	1	0	0	0	0	0	64	0	0	0	9	0	0	0	0	0	0	0	6	0	0	0
ENSMUSG00000046756	0	0	29	0	0	0	0	0	0	0	0	0	0	0	0	0	0	0	0	0	0	0	8	0	2	0	0	0	50	0	14	0	0	0	83	0	0	0	1	0
ENSMUSG00000020747	4	0	0	0	0	0	0	0	89	0	0	0	0	0	0	0	5	0	5	0	0	0	0	0	0	0	0	0	0	0	2	0	1	0	0	0	0	0	0	0
ENSMUSG00000020766	0	0	0	0	0	0	0	0	0	0	0	0	0	0	0	0	63	0	0	0	12	0	55	0	128	0	0	0	0	0	0	0	45	0	0	0	0	0	0	0
ENSMUSG00000020773	0	0	55	0	0	0	0	0	0	0	70	0	0	0	0	0	59	0	50	0	0	0	0	0	0	0	4	0	0	0	0	0	0	0	0	0	0	0	0	0
ENSMUSG00000020775	12	0	0	0	0	0	0	0	0	0	22	0	0	0	0	0	13	0	52	0	0	0	0	0	23	0	0	0	0	0	8	0	33	0	0	0	15	0	0	0
ENSMUSG00000020778	0	0	21	0	59	0	0	0	0	0	0	0	4	0	0	0	0	0	0	0	18	0	136	0	0	0	0	0	78	0	0	0	38	0	0	0	0	0	0	0
ENSMUSG00000050628	1	0	5	0	2	0	0	0	3	0	0	0	1	0	0	0	1	0	8	0	3	0	3	0	1	0	0	0	3	0	19	0	0	0	0	0	1	0	0	0
ENSMUSG00000015869	15	0	43	0	0	0	0	0	120	0	0	0	0	0	0	0	14	0	48	0	0	0	19	0	0	0	0	0	43	0	0	0	0	0	0	0	23	0	1	0
ENSMUSG00000020812	15	0	4	0	0	0	0	0	0	0	0	0	0	0	8	0	0	0	0	0	0	0	0	0	0	0	0	0	28	0	0	0	59	0	0	0	29	0	8	0
ENSMUSG00000057286	7	0	5	0	0	0	0	0	0	0	0	0	0	0	7	0	0	0	0	0	0	0	0	0	0	0	0	0	12	0	0	0	22	0	0	0	6	0	3	0
ENSMUSG00000056962	0	0	33	0	0	0	0	0	0	0	0	0	0	0	0	0	0	0	73	0	0	0	53	0	73	0	0	0	0	0	0	0	0	0	0	0	8	0	0	0
ENSMUSG00000090266	73	0	75	0	147	0	47	0	30	0	55	0	91	0	61	0	51	0	75	0	168	0	123	0	178	0	3	0	79	0	110	0	92	0	126	0	94	0	53	0
ENSMUSG00000034120	122	0	103	0	38	0	103	0	37	0	19	0	156	0	106	0	65	0	60	0	212	0	126	0	317	0	6	0	127	0	104	0	65	0	170	0	164	0	110	0
ENSMUSG00000020818	3	0	8	0	0	0	17	0	0	0	0	0	7	0	9	0	4	0	0	0	12	0	74	0	30	0	0	0	25	0	0	0	1	0	147	0	14	0	20	0
ENSMUSG00000059248	36	0	13	0	0	0	13	0	146	0	0	0	0	0	44	0	7	0	7	0	93	0	0	0	4	0	0	0	1	0	0	0	0	0	10	0	73	0	0	0
ENSMUSG00000025572	0	0	32	0	0	0	2	0	0	0	41	0	7	0	0	0	0	0	0	0	3	0	0	0	0	0	0	0	0	0	0	0	23	0	0	0	0	0	0	0
ENSMUSG00000048277	1	0	0	0	0	0	0	0	18	0	0	0	0	0	55	0	0	0	0	0	0	0	21	0	0	0	0	0	0	0	0	0	122	0	0	0	49	0	0	0
ENSMUSG00000017716	55	0	202	0	0	0	0	0	0	0	0	0	0	0	0	0	0	0	0	0	158	0	0	0	104	0	0	0	113	0	180	0	26	0	0	0	246	0	17	0
ENSMUSG00000025580	100	0	85	0	186	0	8	0	142	0	98	0	90	0	111	0	65	0	88	0	13	0	0	0	279	0	6	0	306	0	193	0	74	0	0	0	175	0	40	0
ENSMUSG00000078572	9	0	0	0	0	0	0	0	2	0	0	0	0	0	17	0	15	0	0	0	11	0	0	0	18	0	0	0	24	0	31	0	83	0	0	0	19	0	0	0
ENSMUSG00000097658	12	0	0	0	44	0	0	0	22	0	0	0	0	0	0	0	0	0	33	0	7	0	17	0	18	0	0	0	6	0	9	0	0	0	0	0	0	0	0	0
ENSMUSG00000025130	0	0	59	0	147	0	0	0	0	0	56	0	35	0	0	0	2	0	145	0	25	0	86	0	97	0	0	0	230	0	31	0	56	0	0	0	0	0	38	0
ENSMUSG00000025138	23	0	0	0	0	0	0	0	3	0	2	0	31	0	13	0	11	0	0	0	0	0	0	0	0	0	0	0	0	0	0	0	5	0	4	0	0	0	17	0
ENSMUSG00000025156	7	0	8	0	0	0	0	0	0	0	21	0	0	0	9	0	17	0	0	0	0	0	0	0	15	0	0	0	19	0	0	0	14	0	0	0	13	0	0	0
ENSMUSG00000025155	0	0	10	0	61	0	0	0	0	0	0	0	0	0	7	0	0	0	0	0	0	0	29	0	0	0	0	0	0	0	22	0	3	0	0	0	12	0	0	0
ENSMUSG00000025173	0	0	0	0	0	0	0	0	90	0	3	0	0	0	0	0	31	0	0	0	0	0	0	0	88	0	0	0	79	0	0	0	33	0	0	0	82	0	18	0
ENSMUSG00000037361	45	0	5	0	0	0	0	0	0	0	0	0	0	0	1	0	27	0	0	0	0	0	0	0	22	0	0	0	40	0	3	0	17	0	17	0	12	0	0	0
ENSMUSG00000037169	56	0	0	0	0	0	0	0	0	0	0	0	0	0	0	0	0	0	0	0	21	0	0	0	83	0	0	0	38	0	0	0	0	0	0	0	0	0	0	0
ENSMUSG00000011179	30	0	0	0	0	0	0	0	0	0	0	0	0	0	17	0	0	0	18	0	0	0	0	0	215	0	2	0	21	0	131	0	44	0	0	0	0	0	0	0
ENSMUSG00000062054	27	0	0	0	0	0	0	0	0	0	19	0	0	0	42	0	7	0	0	0	50	0	0	0	17	0	0	0	0	0	0	0	28	0	0	0	0	0	0	0
ENSMUSG00000020649	121	0	23	0	0	0	0	0	146	0	0	0	0	0	74	0	0	0	0	0	0	0	0	0	0	0	0	0	62	0	73	0	0	0	1	0	0	0	52	0
ENSMUSG00000020644	153	0	87	0	95	0	205	0	134	0	397	0	0	0	56	0	36	0	0	0	59	0	149	0	0	0	2	0	31	0	22	0	0	0	81	0	0	0	11	0
ENSMUSG00000020642	0	0	0	0	239	0	5	0	0	0	94	0	23	0	35	0	0	0	0	0	0	0	27	0	0	0	0	0	0	0	15	0	0	0	0	0	0	0	0	0
ENSMUSG00000063632	82	0	28	0	28	0	0	0	0	0	22	0	0	0	25	0	0	0	0	0	45	0	0	0	0	0	1	0	19	0	8	0	0	0	235	0	42	0	0	0
ENSMUSG00000002996	0	0	0	0	10	0	0	0	9	0	91	0	0	0	0	0	76	0	43	0	0	0	0	0	81	0	0	0	20	0	9	0	24	0	0	0	49	0	0	0
ENSMUSG00000020570	42	0	32	0	97	0	0	0	105	0	0	0	112	0	89	0	62	0	79	0	0	0	53	0	82	0	0	0	122	0	157	0	136	0	36	0	160	0	8	0
ENSMUSG00000020577	52	0	80	0	1	0	0	0	0	0	112	0	144	0	0	0	122	0	0	0	77	0	38	0	187	0	1	0	0	0	0	0	386	0	0	0	156	0	0	0
ENSMUSG00000047446	37	0	0	0	168	0	53	0	0	0	148	0	0	0	0	0	263	0	0	0	0	0	0	0	0	0	0	0	61	0	0	0	0	0	0	0	0	0	28	0
ENSMUSG00000014905	0	0	5	0	0	0	0	0	14	0	0	0	0	0	0	0	39	0	16	0	7	0	17	0	13	0	0	0	13	0	15	0	30	0	0	0	0	0	0	0
ENSMUSG00000036257	6	0	0	0	0	0	53	0	104	0	0	0	0	0	0	0	0	0	99	0	1	0	0	0	0	0	0	0	0	0	0	0	52	0	0	0	0	0	25	0
ENSMUSG00000020954	7	0	53	0	1	0	2	0	0	0	1	0	0	0	65	0	0	0	0	0	0	0	78	0	0	0	0	0	0	0	0	0	32	0	0	0	0	0	0	0
ENSMUSG00000044408	0	0	1	0	0	0	225	0	0	0	85	0	0	0	8	0	0	0	73	0	0	0	0	0	0	0	0	0	0	0	0	0	0	0	0	0	16	0	0	0
ENSMUSG00000054302	2	0	50	0	0	0	0	0	0	0	28	0	0	0	0	0	9	0	0	0	0	0	0	0	1	0	2	0	0	0	0	0	0	0	0	0	32	0	0	0
ENSMUSG00000062929	21	0	29	0	0	0	0	0	1	0	105	0	88	0	0	0	0	0	17	0	102	0	162	0	37	0	2	0	1	0	37	0	23	0	0	0	0	0	0	0
ENSMUSG00000062198	22	0	0	0	0	0	0	0	0	0	0	0	0	0	0	0	0	0	1	0	0	0	0	0	0	0	0	0	4	0	26	0	0	0	0	0	47	0	0	0
ENSMUSG00000021022	0	0	19	0	0	0	0	0	0	0	0	0	1	0	0	0	0	0	0	0	1	0	0	0	24	0	0	0	5	0	0	0	0	0	0	0	9	0	0	0
ENSMUSG00000021024	0	0	10	0	0	0	4	0	17	0	3	0	4	0	0	0	0	0	5	0	4	0	0	0	9	0	0	0	26	0	2	0	1	0	0	0	5	0	0	0
ENSMUSG00000021025	0	0	0	0	85	0	103	0	235	0	66	0	44	0	74	0	46	0	21	0	20	0	69	0	0	0	0	0	24	0	0	0	0	0	25	0	15	0	18	0
ENSMUSG00000021027	37	0	62	0	1	0	12	0	0	0	26	0	0	0	37	0	0	0	36	0	7	0	0	0	0	0	0	0	0	0	0	0	0	0	0	0	0	0	0	0
ENSMUSG00000079104	0	0	0	0	0	0	0	0	0	0	1	0	0	0	0	0	15	0	0	0	0	0	0	0	78	0	0	0	64	0	0	0	0	0	0	0	5	0	0	0
ENSMUSG00000045930	0	0	96	0	0	0	0	0	0	0	49	0	19	0	1	0	0	0	0	0	0	0	51	0	0	0	0	0	0	0	0	0	89	0	0	0	0	0	33	0
ENSMUSG00000020986	0	0	92	0	0	0	0	0	30	0	0	0	100	0	0	0	112	0	19	0	0	0	0	0	139	0	0	0	18	0	0	0	20	0	0	0	0	0	0	0
ENSMUSG00000020993	0	0	42	0	3	0	0	0	70	0	0	0	71	0	0	0	0	0	0	0	54	0	0	0	57	0	0	0	0	0	10	0	0	0	0	0	0	0	0	0
ENSMUSG00000020994	9	0	128	0	14	0	0	0	61	0	0	0	149	0	33	0	0	0	0	0	111	0	0	0	0	0	0	0	11	0	0	0	0	0	0	0	0	0	4	0
ENSMUSG00000020949	77	0	207	0	3	0	12	0	103	0	0	0	62	0	23	0	53	0	53	0	11	0	111	0	76	0	3	0	91	0	138	0	81	0	72	0	75	0	0	0
ENSMUSG00000047534	14	0	0	0	0	0	0	0	0	0	1	0	0	0	0	0	0	0	0	0	0	0	0	0	194	0	0	0	143	0	0	0	0	0	0	0	237	0	0	0
ENSMUSG00000034892	4	0	7	0	3	0	2	0	6	0	6	0	1	0	2	0	3	0	1	0	2	0	2	0	7	0	0	0	7	0	2	0	1	0	4	0	5	0	0	0
ENSMUSG00000113149	0	0	19	0	0	0	0	0	0	0	0	0	0	0	0	0	0	0	26	0	20	0	0	0	31	0	0	0	0	0	0	0	1	0	0	0	0	0	0	0
ENSMUSG00000020973	0	0	39	0	0	0	0	0	0	0	0	0	0	0	0	0	0	0	59	0	40	0	0	0	98	0	0	0	0	0	0	0	0	0	0	0	0	0	0	0
ENSMUSG00000113786	0	0	23	0	0	0	0	0	0	0	0	0	0	0	0	0	0	0	54	0	26	0	0	0	48	0	0	0	7	0	0	0	0	0	0	0	0	0	0	0
ENSMUSG00000044147	2	0	13	0	0	0	39	0	15	0	1	0	0	0	0	0	0	0	14	0	0	0	23	0	33	0	0	0	65	0	3	0	0	0	0	0	0	0	7	0
ENSMUSG00000021072	0	0	24	0	0	0	109	0	9	0	146	0	0	0	0	0	0	0	0	0	0	0	85	0	55	0	0	0	17	0	5	0	0	0	0	0	25	0	3	0
ENSMUSG00000048118	0	0	13	0	82	0	0	0	0	0	50	0	0	0	0	0	42	0	0	0	33	0	0	0	0	0	0	0	0	0	6	0	0	0	0	0	4	0	0	0
ENSMUSG00000021079	21	0	20	0	0	0	0	0	74	0	0	0	0	0	0	0	0	0	0	0	91	0	0	0	37	0	0	0	1	0	0	0	0	0	0	0	25	0	0	0
ENSMUSG00000005078	0	0	0	0	122	0	0	0	4	0	52	0	41	0	0	0	0	0	0	0	0	0	42	0	0	0	0	0	0	0	0	0	0	0	0	0	0	0	0	0
ENSMUSG00000021096	45	0	0	0	0	0	0	0	14	0	103	0	16	0	0	0	15	0	0	0	27	0	2	0	5	0	0	0	1	0	9	0	33	0	0	0	0	0	22	0
ENSMUSG00000021103	0	0	9	0	0	0	0	0	0	0	20	0	9	0	3	0	13	0	5	0	31	0	0	0	0	0	0	0	11	0	10	0	0	0	18	0	44	0	5	0
ENSMUSG00000090258	53	0	0	0	57	0	39	0	0	0	35	0	62	0	34	0	0	0	58	0	0	0	0	0	114	0	0	0	19	0	0	0	0	0	0	0	13	0	35	0
ENSMUSG00000033373	12	0	0	0	15	0	10	0	0	0	11	0	10	0	11	0	0	0	60	0	16	0	0	0	22	0	0	0	5	0	0	0	0	0	0	0	6	0	2	0
ENSMUSG00000021114	16	0	22	0	0	0	0	0	18	0	0	0	9	0	0	0	24	0	0	0	0	0	48	0	10	0	3	0	69	0	0	0	55	0	62	0	0	0	0	0
ENSMUSG00000021124	1	0	0	0	0	0	0	0	0	0	0	0	1	0	0	0	0	0	0	0	12	0	135	0	110	0	0	0	45	0	0	0	0	0	0	0	0	0	34	0
ENSMUSG00000021127	15	0	14	0	56	0	11	0	24	0	113	0	12	0	15	0	20	0	20	0	0	0	68	0	80	0	0	0	46	0	60	0	8	0	0	0	22	0	0	0
ENSMUSG00000097417	13	0	3	0	33	0	4	0	16	0	46	0	14	0	8	0	8	0	6	0	0	0	32	0	22	0	0	0	18	0	26	0	1	0	0	0	16	0	0	0
ENSMUSG00000015143	1	0	30	0	0	0	42	0	12	0	0	0	56	0	0	0	4	0	10	0	3	0	77	0	38	0	0	0	20	0	0	0	6	0	0	0	0	0	0	0
ENSMUSG00000049106	0	0	19	0	0	0	4	0	0	0	107	0	0	0	0	0	0	0	0	0	2	0	3	0	0	0	0	0	0	0	2	0	0	0	0	0	0	0	0	0
ENSMUSG00000032705	23	0	0	0	0	0	0	0	0	0	0	0	0	0	0	0	65	0	40	0	0	0	0	0	0	0	0	0	18	0	0	0	0	0	0	0	24	0	0	0
ENSMUSG00000021134	4	0	23	0	60	0	10	0	33	0	0	0	28	0	3	0	8	0	14	0	0	0	10	0	17	0	0	0	7	0	1	0	4	0	33	0	16	0	2	0
ENSMUSG00000021139	7	0	13	0	6	0	0	0	0	0	0	0	0	0	0	0	16	0	16	0	0	0	0	0	0	0	0	0	17	0	0	0	6	0	0	0	26	0	0	0
ENSMUSG00000002679	5	0	1	0	36	0	4	0	8	0	0	0	25	0	0	0	21	0	11	0	0	0	15	0	11	0	0	0	11	0	18	0	0	0	0	0	0	0	0	0
ENSMUSG00000072946	34	0	0	0	0	0	0	0	0	0	0	0	6	0	0	0	0	0	0	0	0	0	0	0	27	0	0	0	0	0	0	0	0	0	57	0	23	0	0	0
ENSMUSG00000021242	48	0	0	0	0	0	0	0	55	0	179	0	149	0	58	0	85	0	9	0	0	0	2	0	4	0	0	0	138	0	18	0	0	0	123	0	19	0	0	0
ENSMUSG00000021241	41	0	0	0	0	0	0	0	0	0	0	0	84	0	56	0	54	0	0	0	0	0	43	0	81	0	0	0	100	0	0	0	0	0	0	0	1	0	58	0
ENSMUSG00000021243	31	0	21	0	0	0	41	0	0	0	34	0	29	0	9	0	56	0	0	0	29	0	0	0	71	0	0	0	25	0	29	0	0	0	1	0	33	0	12	0
ENSMUSG00000004788	0	0	24	0	0	0	0	0	0	0	0	0	49	0	38	0	0	0	32	0	0	0	0	0	0	0	0	0	0	0	0	0	0	0	0	0	8	0	0	0
ENSMUSG00000008822	10	0	0	0	26	0	0	0	41	0	5	0	0	0	0	0	10	0	8	0	10	0	0	0	9	0	0	0	0	0	0	0	34	0	0	0	47	0	0	0
ENSMUSG00000021248	42	0	40	0	94	0	28	0	41	0	160	0	64	0	0	0	9	0	38	0	23	0	0	0	62	0	0	0	1	0	0	0	24	0	13	0	126	0	0	0
ENSMUSG00000021250	35	0	0	0	113	0	0	0	0	0	1	0	12	0	13	0	18	0	126	0	0	0	0	0	0	0	3	0	20	0	0	0	0	0	25	0	0	0	0	0
ENSMUSG00000007867	16	0	8	0	0	0	0	0	63	0	0	0	44	0	13	0	0	0	0	0	30	0	0	0	30	0	0	0	21	0	0	0	0	0	44	0	6	0	0	0
ENSMUSG00000034157	29	0	0	0	206	0	0	0	0	0	0	0	82	0	0	0	0	0	0	0	70	0	0	0	0	0	0	0	0	0	0	0	0	0	0	0	0	0	0	0
ENSMUSG00000021033	39	0	74	0	0	0	0	0	0	0	0	0	0	0	0	0	0	0	53	0	0	0	0	0	0	0	0	0	0	0	6	0	0	0	0	0	0	0	0	0
ENSMUSG00000021036	0	0	0	0	0	0	0	0	0	0	141	0	0	0	54	0	41	0	0	0	0	0	0	0	32	0	0	0	0	0	0	0	0	0	99	0	0	0	25	0
ENSMUSG00000079036	0	0	0	0	0	0	1	0	0	0	61	0	0	0	0	0	0	0	0	0	18	0	4	0	4	0	6	0	37	0	0	0	4	0	0	0	0	0	0	0
ENSMUSG00000021040	2	0	9	0	0	0	92	0	0	0	41	0	92	0	0	0	11	0	33	0	0	0	0	0	0	0	0	0	30	0	0	0	0	0	26	0	7	0	0	0
ENSMUSG00000021039	27	0	46	0	0	0	182	0	0	0	286	0	128	0	63	0	53	0	36	0	0	0	0	0	0	0	0	0	63	0	80	0	27	0	100	0	32	0	0	0
ENSMUSG00000020964	0	0	3	0	0	0	292	0	0	0	0	0	0	0	0	0	8	0	97	0	0	0	0	0	128	0	0	0	0	0	55	0	51	0	20	0	7	0	0	0
ENSMUSG00000021007	9	0	3	0	0	0	18	0	0	0	0	0	0	0	0	0	0	0	0	0	0	0	73	0	22	0	0	0	0	0	0	0	0	0	0	0	0	0	0	0
ENSMUSG00000021012	6	0	5	0	0	0	0	0	1	0	0	0	0	0	0	0	0	0	19	0	0	0	0	0	50	0	0	0	25	0	10	0	81	0	1	0	0	0	0	0
ENSMUSG00000033713	29	0	27	0	99	0	0	0	15	0	32	0	7	0	45	0	0	0	0	0	0	0	35	0	29	0	0	0	50	0	15	0	16	0	221	0	8	0	0	0
ENSMUSG00000021177	0	0	0	0	32	0	0	0	0	0	0	0	0	0	0	0	0	0	0	0	114	0	0	0	79	0	0	0	22	0	9	0	0	0	44	0	0	0	0	0
ENSMUSG00000021178	59	0	39	0	97	0	74	0	0	0	0	0	6	0	0	0	92	0	54	0	52	0	88	0	17	0	0	0	31	0	7	0	28	0	70	0	76	0	12	0
[truncated: 632 more rows]
