# Supplementary material for: Allele-specific differential regulation of monoallelically expressed autosomal genes in the cardiac lineage
Source: Nat Commun. 2022 Oct 10;13:5984. doi: 10.1038/s41467-022-33722-x (PMC9550772; doi:10.1038/s41467-022-33722-x)
Supplement: Supplementary file 13 — Source Data [file 41467_2022_33722_MOESM13_ESM.zip › Source Data 10.txt]

Gene	File1B	File1C	File2B	File2C	File3B	File3C	File4B	File4C	File5B	File5C	File6B	File6C	File7B	File7C	File8B	File8C	File9B	File9C	File10B	File10C	File11B	File11C	File12B	File12C	File13B	File13C	File14B	File14C	File15B	File15C	File16B	File16C	File17B	File17C	File18B	File18C	File19B	File19C	File20B	File20C
ENSMUSG00000067795	0	14	0	11	0	14	0	8	0	22	0	18	0	9	0	4	0	16	0	13	0	6	0	17	0	17	0	0	0	16	0	4	0	8	0	12	0	9	0	5
ENSMUSG00000037447	0	24	0	0	0	0	0	0	0	0	0	0	0	0	0	0	0	0	0	53	0	0	0	0	0	0	0	0	0	0	0	0	0	0	0	0	0	0	0	0
ENSMUSG00000091844	0	17	0	0	0	0	0	0	0	72	0	0	0	0	0	0	0	3	0	0	0	2	0	0	0	0	0	0	0	0	0	0	0	0	0	0	0	39	0	0
ENSMUSG00000026098	0	0	0	0	0	0	0	0	0	0	0	5	0	0	0	0	0	11	0	0	0	0	0	0	0	0	0	0	0	52	0	0	0	0	0	0	0	0	0	0
ENSMUSG00000026179	0	0	0	0	0	0	0	0	0	0	0	0	0	0	0	0	0	0	0	0	0	8	0	0	0	0	0	0	0	8	0	8	0	0	0	0	0	2	0	0
ENSMUSG00000026204	0	1	0	0	0	6	0	9	0	0	0	0	0	0	0	7	0	0	0	13	0	0	0	23	0	0	0	0	0	5	0	7	0	0	0	0	0	0	0	1
ENSMUSG00000032908	0	0	0	11	0	0	0	0	0	0	0	0	0	0	0	0	0	0	0	8	0	26	0	0	0	0	0	0	0	7	0	0	0	0	0	0	0	8	0	0
ENSMUSG00000079465	0	3	0	0	0	9	0	0	0	0	0	17	0	0	0	11	0	19	0	2	0	0	0	0	0	0	0	0	0	15	0	1	0	8	0	48	0	25	0	1
ENSMUSG00000102481	0	29	0	8	0	0	0	0	0	2	0	18	0	34	0	0	0	0	0	7	0	0	0	93	0	26	0	2	0	6	0	32	0	31	0	0	0	5	0	3
ENSMUSG00000100850	0	0	0	0	0	13	0	0	0	0	0	0	0	0	0	0	0	0	0	0	0	0	0	0	0	0	0	0	0	0	0	0	0	68	0	0	0	0	0	0
ENSMUSG00000034353	0	3	0	14	0	0	0	0	0	0	0	0	0	20	0	16	0	0	0	0	0	0	0	25	0	0	0	9	0	0	0	18	0	0	0	0	0	23	0	0
ENSMUSG00000026333	0	0	0	11	0	0	0	0	0	0	0	0	0	0	0	0	0	44	0	24	0	0	0	8	0	4	0	0	0	26	0	15	0	0	0	50	0	13	0	0
ENSMUSG00000026458	0	7	0	16	0	10	0	0	0	0	0	6	0	2	0	0	0	11	0	1	0	0	0	14	0	3	0	0	0	0	0	4	0	0	0	0	0	0	0	1
ENSMUSG00000033849	0	0	0	0	0	0	0	0	0	90	0	0	0	0	0	0	0	0	0	0	0	0	0	58	0	0	0	0	0	117	0	0	0	0	0	7	0	79	0	0
ENSMUSG00000006007	0	0	0	14	0	0	0	36	0	0	0	0	0	0	0	11	0	19	0	0	0	21	0	0	0	0	0	0	0	0	0	0	0	0	0	0	0	0	0	0
ENSMUSG00000042751	0	0	0	0	0	24	0	0	0	0	0	0	0	14	0	0	0	0	0	1	0	0	0	0	0	0	0	0	0	2	0	0	0	0	0	10	0	0	0	0
ENSMUSG00000096950	0	0	0	0	0	0	0	4	0	0	0	0	0	1	0	0	0	0	0	0	0	0	0	0	0	1	0	0	0	0	0	0	0	72	0	1	0	0	0	0
ENSMUSG00000026579	0	3	0	4	0	0	0	0	0	15	0	0	0	0	0	0	0	0	0	17	0	10	0	0	0	0	0	0	0	0	0	3	0	16	0	0	0	0	0	0
ENSMUSG00000026567	0	3	0	2	0	0	0	5	0	0	0	37	0	0	0	0	0	1	0	4	0	0	0	9	0	11	0	0	0	0	0	17	0	2	0	0	0	22	0	0
ENSMUSG00000026649	0	0	0	0	0	0	0	0	0	4	0	0	0	4	0	2	0	0	0	0	0	0	0	5	0	0	0	0	0	4	0	0	0	0	0	0	0	0	0	0
ENSMUSG00000005677	0	0	0	0	0	0	0	0	0	0	0	0	0	0	0	0	0	4	0	0	0	11	0	0	0	15	0	0	0	0	0	0	0	14	0	0	0	0	0	0
ENSMUSG00000005674	0	0	0	0	0	0	0	0	0	0	0	0	0	0	0	2	0	25	0	0	0	9	0	0	0	16	0	0	0	3	0	0	0	9	0	0	0	6	0	12
ENSMUSG00000026527	0	0	0	0	0	0	0	13	0	0	0	0	0	6	0	0	0	0	0	7	0	10	0	0	0	0	0	0	0	5	0	0	0	0	0	2	0	0	0	0
ENSMUSG00000053963	0	3	0	3	0	19	0	0	0	0	0	0	0	0	0	0	0	0	0	0	0	11	0	0	0	0	0	0	0	6	0	0	0	0	0	0	0	0	0	0
ENSMUSG00000104210	0	55	0	36	0	27	0	0	0	87	0	0	0	0	0	0	0	0	0	0	0	17	0	0	0	4	0	0	0	36	0	0	0	13	0	0	0	0	0	20
ENSMUSG00000103100	0	0	0	8	0	0	0	0	0	0	0	0	0	0	0	0	0	0	0	23	0	0	0	0	0	13	0	0	0	26	0	86	0	0	0	0	0	23	0	0
ENSMUSG00000037568	0	0	0	0	0	0	0	0	0	58	0	0	0	0	0	21	0	0	0	0	0	0	0	0	0	4	0	0	0	0	0	63	0	0	0	0	0	2	0	0
ENSMUSG00000096929	0	0	0	0	0	0	0	2	0	0	0	0	0	2	0	0	0	12	0	0	0	1	0	2	0	0	0	0	0	1	0	0	0	1	0	0	0	0	0	0
ENSMUSG00000026944	0	0	0	0	0	0	0	95	0	0	0	0	0	0	0	0	0	0	0	0	0	0	0	0	0	0	0	0	0	0	0	1	0	0	0	0	0	14	0	0
ENSMUSG00000015095	0	0	0	0	0	0	0	0	0	0	0	0	0	7	0	0	0	0	0	0	0	0	0	10	0	0	0	0	0	11	0	4	0	0	0	0	0	0	0	4
ENSMUSG00000036281	0	2	0	41	0	86	0	40	0	0	0	16	0	15	0	11	0	17	0	23	0	12	0	0	0	21	0	0	0	4	0	7	0	29	0	0	0	13	0	0
ENSMUSG00000084892	0	3	0	0	0	0	0	0	0	14	0	12	0	29	0	0	0	0	0	0	0	7	0	0	0	6	0	0	0	0	0	0	0	0	0	0	0	0	0	0
ENSMUSG00000026858	0	4	0	0	0	0	0	90	0	0	0	0	0	0	0	0	0	57	0	0	0	0	0	0	0	21	0	0	0	2	0	2	0	0	0	0	0	0	0	0
ENSMUSG00000026854	0	0	0	8	0	0	0	0	0	0	0	0	0	0	0	0	0	0	0	0	0	0	0	4	0	0	0	1	0	4	0	3	0	0	0	17	0	0	0	0
ENSMUSG00000049018	0	5	0	0	0	0	0	0	0	14	0	0	0	0	0	0	0	0	0	0	0	6	0	0	0	0	0	0	0	0	0	0	0	0	0	0	0	16	0	0
ENSMUSG00000107535	0	11	0	11	0	0	0	16	0	12	0	0	0	0	0	3	0	7	0	3	0	0	0	9	0	4	0	2	0	5	0	8	0	5	0	6	0	0	0	0
ENSMUSG00000036053	0	4	0	1	0	0	0	0	0	0	0	1	0	0	0	6	0	2	0	0	0	0	0	0	0	0	0	0	0	2	0	0	0	0	0	0	0	0	0	10
ENSMUSG00000041762	0	0	0	1	0	0	0	0	0	0	0	0	0	124	0	0	0	0	0	0	0	0	0	0	0	46	0	0	0	0	0	0	0	0	0	0	0	0	0	0
ENSMUSG00000027004	0	8	0	4	0	21	0	0	0	22	0	0	0	17	0	0	0	0	0	26	0	0	0	0	0	29	0	0	0	19	0	22	0	18	0	11	0	0	0	0
ENSMUSG00000086598	0	4	0	25	0	0	0	0	0	0	0	0	0	0	0	36	0	0	0	0	0	0	0	0	0	0	0	3	0	0	0	35	0	0	0	0	0	0	0	0
ENSMUSG00000070794	0	4	0	0	0	8	0	0	0	0	0	0	0	0	0	5	0	5	0	0	0	0	0	0	0	0	0	0	0	4	0	0	0	7	0	0	0	5	0	5
ENSMUSG00000005102	0	6	0	15	0	18	0	10	0	0	0	0	0	5	0	24	0	0	0	13	0	0	0	36	0	20	0	3	0	11	0	6	0	20	0	14	0	10	0	8
ENSMUSG00000045838	0	2	0	3	0	0	0	0	0	0	0	0	0	0	0	0	0	0	0	0	0	0	0	0	0	7	0	0	0	0	0	6	0	0	0	5	0	7	0	0
ENSMUSG00000048647	0	31	0	5	0	12	0	0	0	0	0	11	0	0	0	15	0	4	0	0	0	0	0	11	0	31	0	0	0	20	0	5	0	7	0	0	0	28	0	0
ENSMUSG00000033902	0	0	0	0	0	0	0	0	0	0	0	0	0	33	0	0	0	0	0	0	0	5	0	0	0	1	0	0	0	0	0	27	0	0	0	0	0	8	0	14
ENSMUSG00000070719	0	1	0	0	0	0	0	3	0	0	0	14	0	0	0	0	0	0	0	0	0	0	0	0	0	0	0	0	0	0	0	0	0	7	0	5	0	0	0	0
ENSMUSG00000027291	0	0	0	0	0	0	0	0	0	0	0	0	0	0	0	0	0	47	0	0	0	0	0	1	0	0	0	0	0	0	0	59	0	1	0	0	0	0	0	25
ENSMUSG00000033526	0	4	0	8	0	0	0	21	0	0	0	7	0	8	0	0	0	12	0	14	0	0	0	9	0	3	0	0	0	36	0	12	0	15	0	13	0	8	0	1
ENSMUSG00000000308	0	1	0	12	0	0	0	28	0	3	0	8	0	8	0	10	0	18	0	16	0	0	0	11	0	17	0	0	0	41	0	25	0	55	0	0	0	16	0	2
ENSMUSG00000033498	0	8	0	4	0	15	0	14	0	12	0	21	0	23	0	6	0	29	0	11	0	9	0	12	0	23	0	1	0	32	0	6	0	7	0	4	0	34	0	5
ENSMUSG00000033396	0	0	0	4	0	0	0	47	0	34	0	100	0	7	0	0	0	27	0	10	0	20	0	8	0	0	0	1	0	7	0	0	0	18	0	44	0	20	0	0
ENSMUSG00000027202	0	2	0	12	0	0	0	0	0	10	0	0	0	6	0	4	0	0	0	1	0	4	0	0	0	0	0	0	0	5	0	2	0	19	0	0	0	11	0	0
ENSMUSG00000060332	0	0	0	0	0	0	0	2	0	0	0	0	0	4	0	0	0	1	0	2	0	0	0	0	0	0	0	0	0	3	0	3	0	0	0	0	0	1	0	0
ENSMUSG00000053552	0	1	0	2	0	0	0	0	0	0	0	7	0	0	0	0	0	0	0	8	0	0	0	9	0	0	0	0	0	0	0	0	0	0	0	0	0	0	0	0
ENSMUSG00000027318	0	5	0	12	0	0	0	24	0	7	0	0	0	0	0	0	0	1	0	5	0	7	0	0	0	15	0	0	0	8	0	5	0	0	0	11	0	2	0	0
ENSMUSG00000027420	0	2	0	0	0	0	0	0	0	15	0	0	0	0	0	2	0	3	0	8	0	0	0	0	0	2	0	5	0	14	0	3	0	15	0	7	0	3	0	0
ENSMUSG00000037259	0	0	0	0	0	0	0	0	0	0	0	0	0	0	0	0	0	0	0	21	0	0	0	0	0	0	0	0	0	18	0	0	0	24	0	0	0	0	0	0
ENSMUSG00000082079	0	2	0	2	0	3	0	2	0	6	0	4	0	1	0	2	0	2	0	0	0	3	0	4	0	5	0	0	0	7	0	2	0	0	0	1	0	3	0	0
ENSMUSG00000013338	0	19	0	14	0	33	0	70	0	39	0	44	0	59	0	27	0	36	0	39	0	0	0	10	0	0	0	0	0	2	0	1	0	0	0	22	0	9	0	0
ENSMUSG00000038180	0	0	0	0	0	1	0	19	0	0	0	0	0	10	0	0	0	0	0	0	0	0	0	0	0	0	0	0	0	0	0	0	0	7	0	10	0	0	0	0
ENSMUSG00000017002	0	0	0	0	0	5	0	0	0	5	0	5	0	0	0	1	0	1	0	0	0	0	0	0	0	6	0	0	0	0	0	0	0	0	0	7	0	0	0	0
ENSMUSG00000016995	0	0	0	12	0	0	0	0	0	0	0	0	0	0	0	1	0	0	0	0	0	0	0	2	0	0	0	0	0	1	0	3	0	0	0	0	0	0	0	0
ENSMUSG00000078940	0	1	0	0	0	0	0	0	0	0	0	0	0	0	0	0	0	0	0	0	0	18	0	0	0	0	0	0	0	20	0	2	0	0	0	0	0	2	0	0
ENSMUSG00000076434	0	0	0	0	0	0	0	3	0	0	0	4	0	3	0	2	0	0	0	0	0	0	0	2	0	0	0	0	0	0	0	2	0	1	0	5	0	1	0	0
ENSMUSG00000017737	0	0	0	0	0	0	0	34	0	0	0	1	0	0	0	0	0	0	0	15	0	0	0	0	0	0	0	0	0	0	0	0	0	0	0	0	0	15	0	0
ENSMUSG00000085151	0	5	0	0	0	15	0	0	0	0	0	0	0	0	0	0	0	0	0	0	0	1	0	0	0	0	0	0	0	0	0	0	0	0	0	5	0	10	0	0
ENSMUSG00000013523	0	5	0	0	0	31	0	0	0	0	0	10	0	10	0	6	0	9	0	0	0	6	0	0	0	20	0	0	0	25	0	7	0	3	0	8	0	0	0	0
ENSMUSG00000086970	0	1	0	0	0	8	0	0	0	0	0	7	0	6	0	3	0	4	0	0	0	2	0	0	0	9	0	0	0	9	0	2	0	3	0	4	0	0	0	0
ENSMUSG00000090077	0	1	0	1	0	5	0	6	0	3	0	0	0	2	0	0	0	0	0	1	0	1	0	2	0	1	0	0	0	2	0	0	0	2	0	0	0	3	0	0
ENSMUSG00000097786	0	0	0	0	0	0	0	0	0	0	0	0	0	0	0	0	0	67	0	0	0	0	0	0	0	0	0	0	0	0	0	0	0	0	0	0	0	0	0	8
ENSMUSG00000105022	0	3	0	0	0	0	0	0	0	0	0	8	0	0	0	0	0	2	0	0	0	0	0	0	0	0	0	0	0	3	0	0	0	3	0	5	0	2	0	0
ENSMUSG00000089746	0	2	0	28	0	0	0	0	0	32	0	0	0	13	0	7	0	22	0	21	0	0	0	0	0	21	0	0	0	5	0	0	0	8	0	17	0	0	0	0
ENSMUSG00000041842	0	0	0	0	0	0	0	126	0	0	0	3	0	0	0	6	0	0	0	0	0	0	0	0	0	0	0	0	0	0	0	35	0	0	0	0	0	0	0	0
ENSMUSG00000064068	0	0	0	6	0	0	0	0	0	0	0	91	0	0	0	11	0	0	0	0	0	0	0	1	0	0	0	0	0	0	0	0	0	5	0	0	0	0	0	3
ENSMUSG00000109293	0	0	0	0	0	88	0	0	0	0	0	0	0	0	0	24	0	15	0	9	0	1	0	0	0	0	0	0	0	13	0	6	0	0	0	0	0	0	0	0
ENSMUSG00000028042	0	0	0	0	0	0	0	0	0	0	0	28	0	0	0	12	0	0	0	0	0	0	0	1	0	0	0	0	0	6	0	17	0	23	0	0	0	33	0	0
ENSMUSG00000074466	0	0	0	0	0	0	0	0	0	0	0	0	0	0	0	0	0	0	0	0	0	0	0	13	0	0	0	2	0	23	0	24	0	0	0	0	0	0	0	0
ENSMUSG00000038777	0	1	0	0	0	0	0	0	0	0	0	7	0	0	0	2	0	38	0	0	0	0	0	0	0	0	0	0	0	1	0	0	0	0	0	0	0	0	0	0
ENSMUSG00000015850	0	4	0	18	0	0	0	14	0	33	0	29	0	0	0	0	0	16	0	15	0	0	0	0	0	0	0	0	0	0	0	0	0	18	0	0	0	2	0	0
ENSMUSG00000105004	0	0	0	0	0	0	0	0	0	0	0	0	0	0	0	0	0	0	0	0	0	0	0	0	0	41	0	0	0	27	0	0	0	0	0	24	0	0	0	0
ENSMUSG00000062410	0	2	0	12	0	0	0	5	0	0	0	4	0	4	0	0	0	0	0	0	0	14	0	0	0	6	0	0	0	18	0	0	0	0	0	0	0	11	0	0
ENSMUSG00000040896	0	0	0	29	0	0	0	0	0	0	0	0	0	0	0	0	0	0	0	0	0	0	0	0	0	0	0	0	0	0	0	0	0	0	0	0	0	94	0	0
ENSMUSG00000091575	0	0	0	0	0	0	0	9	0	0	0	0	0	0	0	0	0	3	0	3	0	0	0	0	0	0	0	0	0	1	0	0	0	5	0	0	0	0	0	0
ENSMUSG00000027890	0	0	0	0	0	0	0	17	0	0	0	1	0	5	0	43	0	26	0	0	0	0	0	0	0	0	0	0	0	19	0	0	0	18	0	0	0	26	0	0
ENSMUSG00000048796	0	1	0	0	0	1	0	0	0	0	0	0	0	0	0	0	0	0	0	4	0	0	0	0	0	1	0	0	0	7	0	0	0	0	0	0	0	0	0	1
ENSMUSG00000027887	0	74	0	22	0	40	0	11	0	0	0	9	0	28	0	2	0	7	0	50	0	6	0	0	0	13	0	2	0	62	0	0	0	10	0	9	0	2	0	5
ENSMUSG00000049565	0	0	0	0	0	13	0	0	0	12	0	0	0	0	0	0	0	0	0	0	0	0	0	0	0	31	0	0	0	0	0	0	0	0	0	0	0	5	0	0
ENSMUSG00000106120	0	15	0	2	0	0	0	0	0	0	0	0	0	1	0	0	0	0	0	0	0	0	0	0	0	7	0	0	0	0	0	0	0	0	0	0	0	3	0	0
ENSMUSG00000028012	0	9	0	0	0	0	0	0	0	0	0	0	0	14	0	6	0	0	0	4	0	0	0	0	0	10	0	0	0	0	0	8	0	6	0	0	0	11	0	0
ENSMUSG00000019232	0	3	0	13	0	0	0	0	0	1	0	12	0	0	0	5	0	4	0	8	0	15	0	0	0	29	0	2	0	39	0	0	0	14	0	34	0	3	0	0
ENSMUSG00000097911	0	0	0	0	0	0	0	148	0	0	0	13	0	0	0	0	0	0	0	0	0	0	0	0	0	0	0	0	0	0	0	0	0	0	0	0	0	0	0	0
ENSMUSG00000090066	0	0	0	34	0	0	0	0	0	0	0	0	0	0	0	0	0	0	0	0	0	0	0	0	0	0	0	0	0	2	0	0	0	0	0	0	0	50	0	0
ENSMUSG00000028197	0	3	0	0	0	0	0	0	0	0	0	1	0	13	0	0	0	34	0	0	0	0	0	0	0	0	0	0	0	0	0	9	0	0	0	0	0	0	0	30
ENSMUSG00000028186	0	0	0	14	0	0	0	0	0	0	0	0	0	0	0	47	0	34	0	0	0	0	0	81	0	76	0	0	0	0	0	0	0	0	0	119	0	55	0	0
ENSMUSG00000105698	0	1	0	2	0	0	0	13	0	2	0	0	0	0	0	1	0	8	0	8	0	7	0	12	0	10	0	0	0	1	0	7	0	6	0	0	0	3	0	0
ENSMUSG00000056494	0	0	0	0	0	0	0	0	0	0	0	9	0	0	0	0	0	0	0	3	0	0	0	0	0	22	0	0	0	3	0	0	0	0	0	0	0	0	0	0
ENSMUSG00000086150	0	0	0	0	0	0	0	0	0	1	0	13	0	0	0	21	0	1	0	0	0	0	0	0	0	0	0	0	0	0	0	0	0	0	0	0	0	0	0	0
ENSMUSG00000097123	0	0	0	0	0	0	0	0	0	11	0	7	0	3	0	0	0	6	0	0	0	0	0	0	0	11	0	0	0	1	0	3	0	0	0	0	0	0	0	2
ENSMUSG00000036052	0	0	0	0	0	0	0	0	0	0	0	2	0	3	0	0	0	0	0	1	0	2	0	3	0	1	0	0	0	0	0	2	0	1	0	2	0	2	0	38
ENSMUSG00000028469	0	0	0	1	0	8	0	0	0	0	0	0	0	0	0	4	0	2	0	0	0	0	0	0	0	0	0	0	0	0	0	4	0	0	0	0	0	3	0	0
ENSMUSG00000015242	0	3	0	6	0	0	0	0	0	0	0	40	0	0	0	0	0	0	0	16	0	0	0	11	0	28	0	0	0	10	0	0	0	0	0	0	0	0	0	0
ENSMUSG00000046683	0	4	0	0	0	0	0	11	0	0	0	5	0	0	0	0	0	0	0	0	0	0	0	0	0	1	0	0	0	0	0	2	0	1	0	0	0	0	0	0
ENSMUSG00000028696	0	8	0	22	0	0	0	0	0	0	0	0	0	0	0	4	0	0	0	0	0	7	0	0	0	6	0	1	0	6	0	0	0	0	0	0	0	9	0	12
ENSMUSG00000028642	0	0	0	1	0	0	0	0	0	0	0	0	0	1	0	0	0	2	0	1	0	0	0	1	0	1	0	0	0	2	0	0	0	0	0	0	0	2	0	0
ENSMUSG00000066058	0	48	0	36	0	20	0	0	0	37	0	56	0	16	0	6	0	22	0	17	0	8	0	4	0	154	0	2	0	18	0	21	0	88	0	11	0	22	0	0
ENSMUSG00000032890	0	0	0	0	0	0	0	0	0	0	0	0	0	0	0	0	0	0	0	41	0	0	0	0	0	0	0	0	0	0	0	30	0	9	0	0	0	25	0	0
ENSMUSG00000048485	0	37	0	103	0	38	0	47	0	83	0	25	0	80	0	75	0	96	0	17	0	79	0	101	0	63	0	4	0	45	0	26	0	15	0	30	0	68	0	32
ENSMUSG00000053730	0	1	0	3	0	2	0	1	0	1	0	0	0	0	0	2	0	2	0	2	0	3	0	1	0	3	0	0	0	0	0	0	0	0	0	0	0	1	0	0
ENSMUSG00000073752	0	0	0	0	0	0	0	0	0	0	0	0	0	0	0	1	0	1	0	1	0	0	0	0	0	0	0	0	0	4	0	1	0	0	0	2	0	1	0	0
ENSMUSG00000100813	0	0	0	0	0	0	0	4	0	0	0	0	0	40	0	19	0	2	0	30	0	0	0	0	0	0	0	0	0	14	0	0	0	0	0	0	0	0	0	0
ENSMUSG00000037139	0	0	0	2	0	24	0	0	0	13	0	5	0	2	0	2	0	2	0	5	0	0	0	0	0	0	0	0	0	5	0	1	0	0	0	22	0	2	0	0
ENSMUSG00000036995	0	0	0	0	0	0	0	1	0	2	0	0	0	2	0	10	0	0	0	17	0	1	0	0	0	0	0	0	0	0	0	0	0	0	0	0	0	0	0	0
ENSMUSG00000087045	0	5	0	9	0	8	0	0	0	0	0	0	0	0	0	11	0	4	0	0	0	0	0	3	0	15	0	0	0	19	0	5	0	13	0	27	0	10	0	1
ENSMUSG00000028989	0	7	0	0	0	0	0	0	0	0	0	0	0	4	0	0	0	0	0	0	0	0	0	12	0	17	0	0	0	7	0	0	0	0	0	0	0	0	0	0
ENSMUSG00000028976	0	12	0	5	0	3	0	0	0	0	0	3	0	0	0	5	0	5	0	3	0	4	0	5	0	15	0	0	0	1	0	11	0	20	0	0	0	1	0	1
ENSMUSG00000029026	0	0	0	5	0	0	0	0	0	0	0	0	0	0	0	0	0	0	0	0	0	0	0	26	0	10	0	0	0	9	0	8	0	8	0	12	0	0	0	0
ENSMUSG00000086682	0	0	0	1	0	0	0	5	0	2	0	2	0	7	0	0	0	1	0	0	0	0	0	4	0	2	0	0	0	1	0	0	0	1	0	2	0	3	0	0
ENSMUSG00000073680	0	23	0	33	0	0	0	136	0	0	0	67	0	0	0	15	0	54	0	49	0	0	0	19	0	42	0	0	0	28	0	40	0	68	0	0	0	34	0	0
ENSMUSG00000103183	0	13	0	15	0	148	0	0	0	0	0	0	0	0	0	0	0	0	0	0	0	10	0	0	0	0	0	0	0	0	0	0	0	0	0	0	0	0	0	0
ENSMUSG00000086549	0	6	0	0	0	43	0	0	0	0	0	37	0	21	0	0	0	0	0	8	0	18	0	20	0	0	0	0	0	3	0	0	0	0	0	22	0	7	0	3
ENSMUSG00000029175	0	54	0	77	0	0	0	0	0	0	0	0	0	0	0	4	0	0	0	0	0	46	0	0	0	20	0	0	0	26	0	35	0	16	0	0	0	78	0	0
ENSMUSG00000029138	0	12	0	0	0	0	0	0	0	0	0	0	0	0	0	8	0	0	0	0	0	0	0	12	0	12	0	0	0	17	0	17	0	0	0	0	0	7	0	0
ENSMUSG00000107142	0	2	0	0	0	0	0	0	0	0	0	0	0	0	0	1	0	0	0	0	0	0	0	4	0	3	0	0	0	3	0	3	0	0	0	0	0	3	0	0
ENSMUSG00000097271	0	0	0	0	0	37	0	0	0	0	0	4	0	17	0	4	0	0	0	0	0	0	0	0	0	0	0	0	0	1	0	0	0	0	0	0	0	0	0	2
ENSMUSG00000044716	0	0	0	5	0	0	0	0	0	0	0	14	0	0	0	0	0	5	0	12	0	0	0	0	0	0	0	0	0	0	0	0	0	0	0	17	0	0	0	0
ENSMUSG00000097825	0	0	0	0	0	0	0	0	0	0	0	0	0	0	0	0	0	0	0	0	0	0	0	0	0	30	0	0	0	0	0	26	0	0	0	0	0	13	0	0
ENSMUSG00000097216	0	4	0	2	0	0	0	3	0	7	0	2	0	0	0	1	0	1	0	0	0	0	0	5	0	3	0	0	0	4	0	2	0	6	0	0	0	5	0	0
ENSMUSG00000029195	0	0	0	20	0	0	0	0	0	0	0	1	0	0	0	6	0	6	0	26	0	0	0	9	0	0	0	0	0	7	0	0	0	92	0	9	0	12	0	0
ENSMUSG00000106291	0	0	0	0	0	0	0	0	0	12	0	0	0	0	0	4	0	0	0	0	0	0	0	0	0	0	0	0	0	12	0	0	0	2	0	0	0	0	0	0
ENSMUSG00000105601	0	0	0	47	0	0	0	0	0	0	0	0	0	0	0	0	0	0	0	2	0	0	0	0	0	0	0	0	0	0	0	3	0	0	0	0	0	0	0	0
ENSMUSG00000029212	0	2	0	0	0	0	0	3	0	45	0	21	0	5	0	5	0	0	0	0	0	0	0	0	0	10	0	0	0	0	0	19	0	8	0	0	0	6	0	0
ENSMUSG00000072852	0	0	0	0	0	0	0	0	0	0	0	0	0	5	0	6	0	17	0	5	0	0	0	0	0	0	0	0	0	0	0	0	0	0	0	0	0	0	0	0
ENSMUSG00000096035	0	0	0	12	0	0	0	0	0	0	0	0	0	0	0	0	0	26	0	101	0	0	0	53	0	0	0	7	0	2	0	19	0	6	0	15	0	8	0	13
ENSMUSG00000105954	0	0	0	0	0	0	0	13	0	0	0	1	0	0	0	0	0	0	0	0	0	0	0	0	0	0	0	0	0	0	0	6	0	12	0	0	0	0	0	0
ENSMUSG00000106438	0	0	0	0	0	0	0	38	0	0	0	0	0	0	0	22	0	0	0	0	0	0	0	24	0	0	0	0	0	0	0	0	0	0	0	0	0	0	0	7
ENSMUSG00000029491	0	0	0	0	0	0	0	0	0	0	0	0	0	41	0	0	0	0	0	18	0	0	0	15	0	0	0	0	0	0	0	1	0	0	0	62	0	0	0	0
ENSMUSG00000029490	0	0	0	0	0	0	0	0	0	0	0	0	0	2	0	2	0	2	0	1	0	0	0	2	0	8	0	0	0	4	0	1	0	0	0	0	0	1	0	0
ENSMUSG00000106623	0	0	0	0	0	0	0	0	0	0	0	0	0	0	0	21	0	0	0	0	0	8	0	0	0	0	0	0	0	0	0	0	0	0	0	0	0	16	0	0
ENSMUSG00000029524	0	4	0	10	0	8	0	3	0	6	0	11	0	4	0	10	0	6	0	9	0	9	0	5	0	17	0	0	0	7	0	8	0	7	0	4	0	6	0	2
ENSMUSG00000105382	0	7	0	0	0	0	0	0	0	0	0	0	0	0	0	0	0	0	0	0	0	0	0	0	0	0	0	0	0	18	0	0	0	0	0	0	0	32	0	0
ENSMUSG00000038011	0	2	0	2	0	0	0	2	0	0	0	0	0	5	0	0	0	3	0	0	0	3	0	0	0	9	0	0	0	2	0	22	0	0	0	0	0	7	0	2
ENSMUSG00000034219	0	2	0	4	0	0	0	0	0	0	0	0	0	7	0	1	0	2	0	1	0	4	0	3	0	8	0	0	0	8	0	2	0	1	0	0	0	4	0	2
ENSMUSG00000106757	0	0	0	0	0	0	0	0	0	1	0	0	0	0	0	0	0	1	0	0	0	16	0	0	0	15	0	0	0	1	0	0	0	0	0	0	0	0	0	0
ENSMUSG00000034110	0	3	0	0	0	66	0	15	0	0	0	55	0	17	0	0	0	10	0	0	0	19	0	44	0	5	0	0	0	26	0	0	0	0	0	0	0	16	0	11
ENSMUSG00000106691	0	6	0	66	0	2	0	105	0	125	0	122	0	29	0	38	0	70	0	0	0	81	0	72	0	60	0	0	0	85	0	166	0	3	0	106	0	113	0	63
ENSMUSG00000039860	0	2	0	0	0	0	0	36	0	8	0	1	0	27	0	0	0	4	0	0	0	10	0	0	0	1	0	0	0	2	0	0	0	0	0	0	0	31	0	0
ENSMUSG00000079173	0	2	0	1	0	4	0	0	0	112	0	3	0	15	0	4	0	11	0	46	0	1	0	4	0	33	0	0	0	63	0	16	0	2	0	2	0	15	0	0
ENSMUSG00000075598	0	0	0	2	0	0	0	0	0	0	0	0	0	0	0	1	0	0	0	0	0	0	0	0	0	0	0	0	0	0	0	7	0	0	0	0	0	11	0	13
ENSMUSG00000036948	0	14	0	4	0	0	0	0	0	0	0	0	0	0	0	31	0	0	0	0	0	0	0	0	0	0	0	0	0	0	0	0	0	0	0	0	0	0	0	4
ENSMUSG00000106198	0	0	0	11	0	0	0	2	0	8	0	7	0	0	0	0	0	3	0	0	0	0	0	42	0	4	0	0	0	4	0	7	0	14	0	8	0	5	0	5
ENSMUSG00000105594	0	5	0	121	0	70	0	65	0	96	0	67	0	15	0	21	0	64	0	0	0	17	0	475	0	173	0	0	0	96	0	110	0	143	0	108	0	150	0	43
ENSMUSG00000045345	0	6	0	101	0	82	0	108	0	67	0	79	0	24	0	0	0	58	0	0	0	0	0	359	0	218	0	2	0	72	0	105	0	137	0	85	0	166	0	21
ENSMUSG00000029607	0	0	0	23	0	0	0	0	0	20	0	0	0	0	0	7	0	19	0	16	0	0	0	0	0	0	0	0	0	0	0	10	0	0	0	0	0	0	0	5
ENSMUSG00000061707	0	1	0	2	0	8	0	17	0	12	0	0	0	0	0	4	0	0	0	30	0	0	0	5	0	19	0	0	0	17	0	2	0	14	0	12	0	2	0	0
ENSMUSG00000042817	0	0	0	0	0	14	0	0	0	0	0	0	0	12	0	0	0	10	0	0	0	0	0	0	0	0	0	0	0	0	0	1	0	0	0	0	0	0	0	0
ENSMUSG00000106845	0	1	0	1	0	0	0	212	0	1	0	1	0	1	0	1	0	3	0	0	0	0	0	1	0	2	0	0	0	3	0	5	0	3	0	2	0	0	0	0
ENSMUSG00000097356	0	3	0	0	0	0	0	0	0	0	0	0	0	0	0	0	0	0	0	0	0	4	0	0	0	0	0	0	0	0	0	9	0	5	0	0	0	7	0	0
ENSMUSG00000097815	0	1	0	1	0	0	0	0	0	6	0	0	0	1	0	1	0	0	0	0	0	0	0	0	0	1	0	0	0	3	0	5	0	0	0	0	0	11	0	0
ENSMUSG00000046192	0	7	0	18	0	28	0	13	0	13	0	4	0	7	0	7	0	1	0	4	0	24	0	21	0	12	0	0	0	5	0	6	0	4	0	0	0	8	0	0
ENSMUSG00000068699	0	14	0	0	0	0	0	19	0	33	0	33	0	1	0	0	0	16	0	6	0	0	0	0	0	17	0	0	0	28	0	8	0	11	0	0	0	6	0	3
ENSMUSG00000038759	0	7	0	40	0	9	0	0	0	33	0	24	0	10	0	5	0	2	0	0	0	10	0	6	0	31	0	3	0	12	0	0	0	15	0	0	0	6	0	0
ENSMUSG00000046947	0	2	0	4	0	137	0	0	0	2	0	0	0	0	0	10	0	3	0	28	0	0	0	0	0	10	0	0	0	13	0	6	0	0	0	21	0	50	0	5
ENSMUSG00000037159	0	4	0	11	0	18	0	0	0	15	0	9	0	0	0	5	0	0	0	18	0	10	0	0	0	0	0	0	0	3	0	2	0	12	0	0	0	1	0	5
ENSMUSG00000108033	0	0	0	0	0	0	0	14	0	35	0	19	0	0	0	9	0	0	0	0	0	0	0	15	0	0	0	0	0	0	0	0	0	0	0	24	0	2	0	0
ENSMUSG00000029851	0	23	0	0	0	0	0	0	0	0	0	0	0	0	0	0	0	9	0	18	0	0	0	16	0	43	0	0	0	0	0	0	0	0	0	0	0	6	0	0
ENSMUSG00000029797	0	0	0	0	0	0	0	0	0	0	0	0	0	0	0	2	0	0	0	12	0	0	0	0	0	0	0	0	0	8	0	21	0	1	0	0	0	0	0	0
ENSMUSG00000029832	0	1	0	0	0	0	0	5	0	0	0	0	0	0	0	0	0	0	0	0	0	1	0	0	0	0	0	0	0	4	0	0	0	1	0	0	0	1	0	1
ENSMUSG00000108062	0	9	0	0	0	0	0	34	0	24	0	0	0	0	0	0	0	0	0	0	0	0	0	0	0	0	0	0	0	0	0	0	0	9	0	0	0	10	0	0
ENSMUSG00000052852	0	0	0	1	0	0	0	0	0	0	0	0	0	0	0	0	0	26	0	0	0	0	0	0	0	0	0	0	0	4	0	0	0	2	0	0	0	0	0	0
ENSMUSG00000056698	0	0	0	27	0	0	0	132	0	0	0	0	0	0	0	0	0	0	0	0	0	0	0	0	0	0	0	0	0	0	0	0	0	0	0	0	0	0	0	0
ENSMUSG00000107440	0	0	0	0	0	0	0	0	0	0	0	2	0	0	0	0	0	1	0	1	0	0	0	0	0	1	0	0	0	2	0	0	0	6	0	4	0	0	0	0
ENSMUSG00000068323	0	3	0	10	0	0	0	64	0	35	0	0	0	0	0	7	0	3	0	0	0	0	0	0	0	22	0	0	0	3	0	15	0	0	0	7	0	19	0	2
ENSMUSG00000006269	0	0	0	12	0	0	0	0	0	0	0	0	0	46	0	0	0	0	0	0	0	22	0	0	0	0	0	4	0	0	0	0	0	0	0	0	0	0	0	0
ENSMUSG00000030016	0	0	0	0	0	9	0	0	0	0	0	3	0	0	0	0	0	0	0	2	0	0	0	1	0	8	0	0	0	0	0	8	0	0	0	0	0	2	0	0
ENSMUSG00000085589	0	0	0	0	0	0	0	17	0	0	0	0	0	25	0	0	0	0	0	0	0	0	0	0	0	15	0	0	0	6	0	7	0	0	0	0	0	0	0	3
ENSMUSG00000001158	0	11	0	0	0	22	0	0	0	19	0	5	0	0	0	0	0	0	0	0	0	0	0	6	0	0	0	0	0	0	0	0	0	0	0	0	0	0	0	1
ENSMUSG00000107798	0	1	0	2	0	0	0	0	0	0	0	0	0	0	0	0	0	0	0	4	0	0	0	0	0	0	0	0	0	2	0	5	0	0	0	0	0	3	0	0
ENSMUSG00000033152	0	0	0	5	0	0	0	25	0	0	0	0	0	0	0	18	0	3	0	0	0	0	0	13	0	0	0	0	0	0	0	0	0	0	0	0	0	0	0	0
ENSMUSG00000046500	0	0	0	0	0	0	0	0	0	0	0	30	0	86	0	0	0	0	0	0	0	0	0	7	0	0	0	0	0	0	0	6	0	0	0	0	0	0	0	4
ENSMUSG00000005364	0	0	0	0	0	0	0	0	0	40	0	33	0	4	0	0	0	18	0	17	0	0	0	0	0	0	0	0	0	0	0	20	0	14	0	0	0	0	0	5
ENSMUSG00000030270	0	0	0	4	0	0	0	0	0	0	0	0	0	0	0	0	0	0	0	0	0	0	0	0	0	31	0	0	0	0	0	0	0	0	0	0	0	0	0	16
ENSMUSG00000034023	0	1	0	1	0	0	0	12	0	26	0	0	0	14	0	14	0	22	0	6	0	0	0	25	0	19	0	0	0	30	0	14	0	0	0	22	0	9	0	4
ENSMUSG00000059900	0	6	0	14	0	10	0	1	0	10	0	3	0	8	0	5	0	7	0	8	0	5	0	13	0	17	0	0	0	12	0	10	0	7	0	5	0	6	0	1
ENSMUSG00000079343	0	14	0	38	0	30	0	10	0	50	0	13	0	6	0	20	0	31	0	25	0	8	0	17	0	19	0	1	0	45	0	28	0	8	0	38	0	11	0	0
ENSMUSG00000004266	0	0	0	0	0	0	0	0	0	3	0	0	0	0	0	3	0	2	0	10	0	0	0	0	0	11	0	0	0	5	0	11	0	0	0	1	0	1	0	0
ENSMUSG00000107478	0	9	0	4	0	0	0	0	0	0	0	0	0	0	0	0	0	0	0	0	0	0	0	0	0	0	0	0	0	14	0	16	0	0	0	0	0	34	0	0
ENSMUSG00000004263	0	9	0	5	0	0	0	0	0	0	0	0	0	0	0	0	0	0	0	0	0	0	0	0	0	0	0	0	0	15	0	17	0	0	0	0	0	39	0	0
ENSMUSG00000030337	0	0	0	3	0	0	0	0	0	38	0	0	0	0	0	0	0	0	0	0	0	0	0	26	0	0	0	0	0	0	0	4	0	0	0	0	0	0	0	0
ENSMUSG00000108129	0	14	0	0	0	0	0	0	0	0	0	0	0	0	0	0	0	0	0	0	0	21	0	0	0	0	0	0	0	0	0	0	0	0	0	0	0	0	0	13
ENSMUSG00000038167	0	0	0	3	0	0	0	11	0	7	0	8	0	13	0	0	0	0	0	1	0	0	0	0	0	3	0	0	0	0	0	0	0	2	0	0	0	1	0	0
ENSMUSG00000043298	0	0	0	0	0	0	0	0	0	10	0	4	0	0	0	0	0	0	0	0	0	0	0	0	0	1	0	0	0	0	0	0	0	3	0	12	0	4	0	0
ENSMUSG00000030223	0	1	0	0	0	0	0	0	0	0	0	11	0	0	0	0	0	0	0	11	0	0	0	0	0	0	0	0	0	0	0	0	0	0	0	0	0	0	0	8
ENSMUSG00000107420	0	0	0	7	0	0	0	27	0	7	0	0	0	3	0	2	0	9	0	0	0	0	0	12	0	10	0	0	0	5	0	17	0	0	0	0	0	9	0	5
ENSMUSG00000040163	0	0	0	13	0	0	0	0	0	0	0	0	0	0	0	0	0	8	0	0	0	0	0	0	0	0	0	0	0	8	0	6	0	0	0	18	0	0	0	0
ENSMUSG00000006154	0	9	0	24	0	27	0	0	0	0	0	0	0	0	0	0	0	0	0	8	0	0	0	0	0	0	0	0	0	13	0	15	0	0	0	0	0	0	0	0
ENSMUSG00000108477	0	0	0	3	0	7	0	0	0	0	0	0	0	0	0	11	0	0	0	0	0	0	0	32	0	0	0	1	0	9	0	27	0	0	0	30	0	3	0	0
ENSMUSG00000035279	0	0	0	0	0	0	0	0	0	0	0	32	0	0	0	0	0	0	0	67	0	0	0	0	0	0	0	0	0	0	0	0	0	0	0	0	0	0	0	0
ENSMUSG00000043017	0	31	0	0	0	0	0	0	0	0	0	0	0	41	0	9	0	0	0	0	0	35	0	4	0	107	0	0	0	15	0	0	0	37	0	83	0	13	0	0
ENSMUSG00000030407	0	0	0	0	0	0	0	0	0	3	0	1	0	0	0	1	0	0	0	0	0	0	0	0	0	0	0	0	0	25	0	1	0	0	0	0	0	0	0	0
ENSMUSG00000097266	0	0	0	6	0	22	0	0	0	0	0	0	0	0	0	0	0	8	0	15	0	0	0	0	0	0	0	0	0	0	0	0	0	0	0	0	0	0	0	0
ENSMUSG00000108854	0	3	0	7	0	0	0	0	0	0	0	6	0	0	0	2	0	0	0	15	0	0	0	0	0	16	0	0	0	0	0	3	0	0	0	0	0	3	0	0
ENSMUSG00000011349	0	0	0	7	0	6	0	3	0	0	0	0	0	0	0	0	0	2	0	1	0	0	0	0	0	4	0	0	0	0	0	0	0	0	0	0	0	0	0	0
ENSMUSG00000054499	0	0	0	0	0	0	0	0	0	11	0	5	0	0	0	0	0	3	0	0	0	1	0	6	0	2	0	0	0	0	0	0	0	0	0	0	0	0	0	0
ENSMUSG00000078787	0	2	0	0	0	0	0	0	0	0	0	8	0	0	0	0	0	2	0	0	0	0	0	0	0	1	0	0	0	8	0	0	0	0	0	0	0	0	0	1
ENSMUSG00000055200	0	0	0	0	0	0	0	56	0	0	0	0	0	0	0	12	0	0	0	0	0	0	0	21	0	0	0	0	0	0	0	0	0	0	0	0	0	0	0	0
ENSMUSG00000003436	0	8	0	51	0	0	0	0	0	0	0	0	0	0	0	0	0	0	0	0	0	0	0	0	0	25	0	0	0	17	0	0	0	31	0	14	0	4	0	0
ENSMUSG00000036864	0	0	0	1	0	1	0	27	0	1	0	19	0	6	0	7	0	17	0	15	0	34	0	1	0	9	0	1	0	11	0	0	0	8	0	3	0	5	0	4
ENSMUSG00000005553	0	0	0	0	0	7	0	12	0	0	0	0	0	6	0	0	0	0	0	3	0	8	0	3	0	6	0	0	0	4	0	0	0	3	0	5	0	4	0	1
ENSMUSG00000050440	0	0	0	6	0	0	0	25	0	0	0	0	0	0	0	0	0	0	0	3	0	2	0	0	0	0	0	0	0	0	0	0	0	0	0	0	0	0	0	0
ENSMUSG00000019194	0	7	0	0	0	0	0	0	0	0	0	4	0	0	0	0	0	0	0	3	0	8	0	0	0	5	0	0	0	9	0	0	0	0	0	14	0	0	0	0
ENSMUSG00000093639	0	1	0	3	0	0	0	0	0	31	0	9	0	11	0	0	0	1	0	6	0	1	0	12	0	1	0	0	0	21	0	19	0	4	0	0	0	2	0	1
ENSMUSG00000067616	0	0	0	0	0	0	0	14	0	0	0	0	0	0	0	11	0	0	0	0	0	6	0	0	0	0	0	0	0	0	0	0	0	0	0	0	0	0	0	1
ENSMUSG00000038704	0	0	0	3	0	0	0	0	0	0	0	0	0	30	0	0	0	0	0	0	0	7	0	4	0	23	0	3	0	0	0	0	0	14	0	2	0	0	0	19
ENSMUSG00000008193	0	1	0	0	0	0	0	49	0	0	0	16	0	0	0	0	0	0	0	0	0	0	0	0	0	0	0	0	0	0	0	0	0	0	0	0	0	0	0	0
ENSMUSG00000074141	0	23	0	43	0	0	0	3	0	84	0	31	0	22	0	0	0	23	0	21	0	3	0	24	0	0	0	0	0	0	0	0	0	0	0	112	0	53	0	0
ENSMUSG00000038292	0	0	0	4	0	0	0	0	0	7	0	0	0	0	0	0	0	0	0	0	0	1	0	2	0	0	0	0	0	7	0	4	0	0	0	0	0	0	0	0
ENSMUSG00000030827	0	1	0	2	0	0	0	0	0	2	0	0	0	4	0	0	0	1	0	0	0	1	0	2	0	3	0	0	0	1	0	0	0	1	0	0	0	0	0	0
ENSMUSG00000062044	0	8	0	0	0	15	0	0	0	0	0	16	0	0	0	0	0	0	0	0	0	0	0	0	0	0	0	0	0	6	0	0	0	0	0	0	0	5	0	0
ENSMUSG00000108880	0	13	0	0	0	0	0	0	0	0	0	0	0	0	0	0	0	0	0	0	0	0	0	62	0	0	0	0	0	0	0	0	0	0	0	0	0	0	0	0
ENSMUSG00000059146	0	8	0	3	0	0	0	0	0	0	0	6	0	0	0	0	0	20	0	10	0	19	0	14	0	0	0	0	0	1	0	0	0	9	0	0	0	5	0	0
ENSMUSG00000030607	0	0	0	0	0	49	0	0	0	0	0	0	0	0	0	0	0	44	0	0	0	39	0	42	0	0	0	0	0	12	0	37	0	15	0	0	0	36	0	0
ENSMUSG00000030539	0	0	0	0	0	0	0	0	0	0	0	16	0	0	0	0	0	10	0	0	0	0	0	0	0	11	0	0	0	0	0	0	0	0	0	0	0	15	0	0
ENSMUSG00000108389	0	0	0	0	0	0	0	0	0	0	0	10	0	0	0	0	0	2	0	0	0	0	0	0	0	6	0	0	0	12	0	0	0	0	0	0	0	10	0	0
ENSMUSG00000097789	0	1	0	0	0	52	0	0	0	22	0	5	0	0	0	4	0	11	0	9	0	22	0	0	0	8	0	0	0	0	0	11	0	0	0	0	0	0	0	0
ENSMUSG00000039391	0	0	0	7	0	0	0	0	0	0	0	0	0	0	0	1	0	1	0	0	0	0	0	1	0	3	0	0	0	5	0	2	0	0	0	1	0	1	0	0
ENSMUSG00000030616	0	1	0	0	0	0	0	0	0	0	0	51	0	0	0	4	0	0	0	0	0	0	0	34	0	0	0	0	0	0	0	9	0	1	0	0	0	1	0	46
ENSMUSG00000070425	0	0	0	0	0	0	0	0	0	0	0	0	0	0	0	0	0	40	0	0	0	0	0	0	0	0	0	0	0	2	0	0	0	0	0	9	0	0	0	0
ENSMUSG00000110234	0	3	0	2	0	0	0	0	0	2	0	0	0	0	0	4	0	7	0	1	0	2	0	0	0	8	0	0	0	1	0	1	0	1	0	5	0	2	0	0
ENSMUSG00000066240	0	0	0	0	0	0	0	1	0	11	0	3	0	4	0	7	0	1	0	4	0	0	0	1	0	2	0	0	0	0	0	0	0	1	0	3	0	6	0	0
ENSMUSG00000031026	0	2	0	0	0	1	0	0	0	1	0	38	0	0	0	1	0	34	0	21	0	27	0	0	0	26	0	0	0	0	0	78	0	0	0	0	0	25	0	0
ENSMUSG00000055116	0	23	0	0	0	84	0	0	0	146	0	62	0	52	0	0	0	0	0	0	0	0	0	0	0	0	0	0	0	0	0	4	0	53	0	0	0	28	0	0
ENSMUSG00000058420	0	6	0	14	0	0	0	0	0	71	0	0	0	0	0	0	0	16	0	0	0	16	0	21	0	60	0	0	0	21	0	11	0	0	0	0	0	0	0	10
ENSMUSG00000059772	0	0	0	2	0	3	0	3	0	0	0	13	0	0	0	0	0	0	0	0	0	0	0	2	0	0	0	0	0	0	0	0	0	1	0	0	0	1	0	0
ENSMUSG00000030707	0	1	0	1	0	3	0	0	0	0	0	0	0	0	0	0	0	1	0	0	0	0	0	0	0	2	0	0	0	2	0	0	0	0	0	0	0	2	0	0
ENSMUSG00000030703	0	0	0	10	0	12	0	0	0	0	0	3	0	0	0	0	0	22	0	0	0	0	0	0	0	5	0	0	0	3	0	4	0	0	0	0	0	1	0	0
ENSMUSG00000030699	0	0	0	4	0	0	0	0	0	0	0	0	0	1	0	0	0	8	0	0	0	0	0	0	0	11	0	0	0	0	0	0	0	0	0	0	0	0	0	4
ENSMUSG00000030685	0	8	0	0	0	0	0	0	0	0	0	1	0	0	0	1	0	0	0	3	0	16	0	0	0	0	0	0	0	10	0	0	0	0	0	0	0	5	0	0
ENSMUSG00000030674	0	12	0	24	0	0	0	0	0	0	0	0	0	0	0	15	0	1	0	19	0	16	0	0	0	0	0	0	0	0	0	0	0	15	0	0	0	0	0	0
ENSMUSG00000042308	0	36	0	0	0	0	0	0	0	0	0	0	0	1	0	0	0	0	0	0	0	0	0	0	0	26	0	0	0	0	0	0	0	0	0	0	0	13	0	0
ENSMUSG00000030806	0	5	0	26	0	25	0	0	0	0	0	15	0	0	0	0	0	0	0	25	0	0	0	0	0	0	0	0	0	0	0	5	0	0	0	5	0	0	0	0
ENSMUSG00000101546	0	1	0	0	0	0	0	0	0	0	0	11	0	0	0	0	0	5	0	0	0	0	0	0	0	4	0	0	0	0	0	0	0	0	0	0	0	6	0	0
ENSMUSG00000025482	0	0	0	11	0	1	0	0	0	0	0	0	0	0	0	18	0	0	0	0	0	0	0	0	0	4	0	0	0	0	0	0	0	0	0	0	0	0	0	0
ENSMUSG00000025494	0	0	0	0	0	89	0	0	0	0	0	0	0	0	0	0	0	30	0	0	0	0	0	0	0	33	0	0	0	0	0	17	0	50	0	1	0	0	0	0
ENSMUSG00000002948	0	5	0	11	0	0	0	0	0	0	0	3	0	0	0	0	0	0	0	0	0	0	0	0	0	0	0	0	0	0	0	19	0	57	0	0	0	10	0	22
ENSMUSG00000023235	0	0	0	0	0	0	0	60	0	0	0	0	0	0	0	0	0	0	0	0	0	0	0	0	0	31	0	0	0	0	0	0	0	0	0	0	0	0	0	0
ENSMUSG00000058748	0	0	0	0	0	0	0	0	0	65	0	0	0	0	0	0	0	0	0	0	0	0	0	34	0	0	0	0	0	0	0	0	0	23	0	0	0	0	0	0
ENSMUSG00000040467	0	15	0	8	0	37	0	24	0	27	0	5	0	0	0	5	0	0	0	2	0	29	0	19	0	12	0	0	0	29	0	6	0	27	0	24	0	7	0	0
ENSMUSG00000038497	0	12	0	5	0	0	0	0	0	0	0	0	0	0	0	0	0	0	0	0	0	0	0	0	0	0	0	0	0	0	0	52	0	0	0	0	0	0	0	0
ENSMUSG00000099825	0	0	0	0	0	2	0	0	0	10	0	0	0	0	0	0	0	0	0	0	0	0	0	0	0	5	0	0	0	21	0	0	0	0	0	0	0	0	0	0
ENSMUSG00000031576	0	0	0	0	0	0	0	20	0	0	0	14	0	0	0	0	0	0	0	0	0	0	0	0	0	12	0	0	0	0	0	0	0	0	0	0	0	0	0	0
ENSMUSG00000071103	0	0	0	0	0	0	0	0	0	19	0	0	0	0	0	0	0	0	0	0	0	0	0	0	0	0	0	0	0	0	0	0	0	0	0	11	0	6	0	3
ENSMUSG00000110270	0	0	0	0	0	0	0	0	0	0	0	0	0	17	0	0	0	0	0	0	0	0	0	0	0	3	0	0	0	13	0	0	0	5	0	0	0	7	0	1
ENSMUSG00000109751	0	0	0	0	0	0	0	5	0	0	0	1	0	0	0	10	0	0	0	10	0	0	0	6	0	7	0	1	0	0	0	0	0	0	0	0	0	5	0	0
ENSMUSG00000110362	0	3	0	1	0	0	0	0	0	0	0	7	0	5	0	0	0	6	0	5	0	0	0	10	0	4	0	0	0	18	0	0	0	5	0	18	0	0	0	2
ENSMUSG00000031610	0	13	0	20	0	1	0	1	0	16	0	12	0	1	0	12	0	4	0	5	0	17	0	0	0	17	0	0	0	23	0	29	0	1	0	0	0	33	0	3
ENSMUSG00000085109	0	0	0	0	0	0	0	0	0	0	0	0	0	5	0	0	0	57	0	0	0	0	0	0	0	0	0	0	0	0	0	6	0	0	0	13	0	0	0	0
ENSMUSG00000007594	0	0	0	29	0	0	0	0	0	0	0	1	0	0	0	0	0	6	0	0	0	0	0	0	0	0	0	0	0	48	0	0	0	0	0	0	0	0	0	0
ENSMUSG00000002341	0	3	0	10	0	0	0	0	0	0	0	9	0	0	0	0	0	0	0	0	0	0	0	0	0	0	0	0	0	0	0	15	0	0	0	0	0	0	0	0
ENSMUSG00000035964	0	3	0	0	0	11	0	0	0	26	0	0	0	0	0	5	0	6	0	0	0	0	0	0	0	0	0	0	0	0	0	0	0	3	0	0	0	13	0	0
ENSMUSG00000110052	0	3	0	1	0	7	0	0	0	8	0	0	0	0	0	2	0	5	0	0	0	0	0	0	0	0	0	0	0	0	0	0	0	1	0	0	0	6	0	0
ENSMUSG00000038508	0	3	0	6	0	6	0	0	0	0	0	0	0	0	0	1	0	1	0	0	0	4	0	0	0	12	0	0	0	3	0	2	0	1	0	7	0	4	0	0
ENSMUSG00000002908	0	9	0	12	0	6	0	9	0	24	0	14	0	17	0	9	0	13	0	18	0	10	0	8	0	15	0	0	0	9	0	17	0	11	0	3	0	14	0	5
ENSMUSG00000007950	0	0	0	1	0	23	0	27	0	6	0	4	0	2	0	3	0	15	0	23	0	0	0	47	0	21	0	0	0	12	0	5	0	2	0	4	0	2	0	0
ENSMUSG00000056019	0	0	0	0	0	0	0	27	0	0	0	0	0	0	0	0	0	0	0	0	0	0	0	0	0	7	0	0	0	38	0	8	0	0	0	0	0	0	0	0
ENSMUSG00000061561	0	4	0	5	0	29	0	9	0	15	0	11	0	21	0	8	0	69	0	16	0	3	0	25	0	67	0	0	0	43	0	45	0	7	0	0	0	32	0	2
ENSMUSG00000046881	0	7	0	15	0	12	0	10	0	21	0	11	0	18	0	9	0	48	0	10	0	6	0	33	0	69	0	0	0	35	0	37	0	8	0	0	0	41	0	3
ENSMUSG00000062007	0	3	0	0	0	15	0	0	0	0	0	0	0	0	0	0	0	6	0	0	0	0	0	0	0	12	0	0	0	11	0	8	0	19	0	0	0	1	0	0
ENSMUSG00000074240	0	2	0	0	0	10	0	0	0	0	0	0	0	0	0	0	0	6	0	0	0	0	0	0	0	11	0	0	0	8	0	5	0	4	0	4	0	1	0	0
ENSMUSG00000048148	0	9	0	0	0	55	0	0	0	0	0	9	0	0	0	28	0	1	0	36	0	0	0	48	0	0	0	0	0	29	0	4	0	0	0	0	0	18	0	0
ENSMUSG00000097174	0	0	0	0	0	0	0	0	0	0	0	5	0	6	0	2	0	2	0	0	0	0	0	0	0	0	0	0	0	0	0	2	0	0	0	0	0	0	0	0
ENSMUSG00000035057	0	2	0	0	0	0	0	0	0	0	0	0	0	0	0	0	0	1	0	0	0	0	0	0	0	3	0	0	0	9	0	4	0	0	0	0	0	0	0	0
ENSMUSG00000045232	0	0	0	3	0	0	0	0	0	0	0	5	0	11	0	3	0	0	0	0	0	0	0	0	0	0	0	0	0	0	0	0	0	9	0	2	0	14	0	3
ENSMUSG00000036686	0	0	0	0	0	6	0	0	0	0	0	0	0	0	0	0	0	10	0	0	0	0	0	3	0	0	0	0	0	0	0	23	0	2	0	0	0	0	0	1
ENSMUSG00000054191	0	5	0	35	0	4	0	0	0	10	0	0	0	0	0	4	0	3	0	9	0	0	0	0	0	5	0	0	0	13	0	0	0	0	0	63	0	0	0	0
ENSMUSG00000053693	0	64	0	60	0	108	0	52	0	71	0	80	0	15	0	21	0	55	0	53	0	49	0	29	0	58	0	0	0	81	0	36	0	19	0	198	0	46	0	3
ENSMUSG00000052819	0	0	0	0	0	0	0	0	0	0	0	5	0	0	0	0	0	0	0	6	0	0	0	0	0	1	0	0	0	11	0	14	0	0	0	0	0	8	0	0
ENSMUSG00000031748	0	24	0	26	0	28	0	13	0	1	0	25	0	8	0	2	0	0	0	12	0	8	0	7	0	22	0	0	0	21	0	0	0	9	0	24	0	10	0	2
ENSMUSG00000110710	0	3	0	0	0	17	0	0	0	0	0	3	0	3	0	11	0	0	0	9	0	0	0	0	0	0	0	0	0	0	0	3	0	0	0	0	0	0	0	0
ENSMUSG00000074151	0	0	0	1	0	0	0	2	0	1	0	2	0	0	0	0	0	6	0	0	0	0	0	0	0	0	0	0	0	0	0	3	0	0	0	4	0	0	0	0
ENSMUSG00000110504	0	0	0	2	0	0	0	0	0	0	0	7	0	0	0	0	0	0	0	0	0	0	0	37	0	0	0	0	0	7	0	0	0	35	0	0	0	0	0	0
ENSMUSG00000096188	0	12	0	60	0	125	0	0	0	0	0	0	0	134	0	64	0	0	0	0	0	0	0	112	0	85	0	1	0	25	0	0	0	172	0	109	0	68	0	0
ENSMUSG00000052616	0	3	0	2	0	2	0	0	0	0	0	7	0	3	0	0	0	2	0	0	0	2	0	0	0	9	0	0	0	1	0	0	0	4	0	1	0	3	0	1
ENSMUSG00000060560	0	3	0	14	0	0	0	0	0	3	0	0	0	0	0	15	0	3	0	9	0	0	0	0	0	8	0	0	0	3	0	0	0	0	0	11	0	2	0	0
ENSMUSG00000054320	0	1	0	10	0	0	0	38	0	12	0	0	0	0	0	0	0	0	0	4	0	0	0	0	0	0	0	0	0	0	0	1	0	0	0	0	0	0	0	0
ENSMUSG00000041949	0	0	0	0	0	0	0	0	0	0	0	0	0	0	0	0	0	0	0	0	0	0	0	0	0	0	0	0	0	0	0	30	0	0	0	0	0	47	0	0
ENSMUSG00000085068	0	0	0	0	0	0	0	0	0	0	0	0	0	8	0	0	0	0	0	0	0	0	0	0	0	26	0	0	0	0	0	10	0	0	0	0	0	0	0	0
ENSMUSG00000031951	0	0	0	5	0	27	0	0	0	0	0	0	0	22	0	0	0	0	0	0	0	9	0	0	0	13	0	0	0	15	0	0	0	6	0	0	0	6	0	0
ENSMUSG00000052557	0	0	0	0	0	0	0	0	0	0	0	49	0	0	0	1	0	0	0	0	0	0	0	0	0	0	0	0	0	0	0	110	0	0	0	0	0	0	0	4
ENSMUSG00000034224	0	26	0	0	0	0	0	0	0	0	0	25	0	0	0	0	0	46	0	45	0	0	0	0	0	0	0	0	0	0	0	3	0	0	0	19	0	31	0	0
ENSMUSG00000034112	0	2	0	4	0	0	0	0	0	0	0	0	0	3	0	0	0	1	0	2	0	0	0	0	0	15	0	0	0	5	0	7	0	7	0	7	0	8	0	0
ENSMUSG00000097773	0	16	0	16	0	33	0	12	0	17	0	14	0	16	0	7	0	11	0	26	0	11	0	25	0	20	0	1	0	19	0	17	0	22	0	18	0	18	0	8
ENSMUSG00000097203	0	0	0	0	0	0	0	6	0	0	0	0	0	0	0	0	0	0	0	6	0	0	0	0	0	7	0	0	0	3	0	11	0	4	0	3	0	0	0	0
ENSMUSG00000110684	0	0	0	1	0	2	0	0	0	0	0	1	0	0	0	1	0	0	0	0	0	0	0	0	0	1	0	0	0	0	0	8	0	0	0	2	0	0	0	1
ENSMUSG00000110456	0	0	0	1	0	2	0	0	0	0	0	1	0	0	0	2	0	0	0	0	0	0	0	0	0	1	0	0	0	0	0	2	0	0	0	1	0	0	0	2
ENSMUSG00000036913	0	1	0	2	0	0	0	19	0	0	0	144	0	0	0	1	0	30	0	2	0	0	0	6	0	3	0	0	0	0	0	0	0	1	0	14	0	2	0	2
ENSMUSG00000039632	0	2	0	1	0	0	0	0	0	3	0	3	0	0	0	0	0	0	0	6	0	0	0	1	0	8	0	0	0	0	0	0	0	2	0	0	0	0	0	0
ENSMUSG00000110774	0	3	0	0	0	0	0	0	0	0	0	0	0	2	0	0	0	13	0	2	0	0	0	9	0	0	0	0	0	0	0	1	0	0	0	0	0	2	0	0
ENSMUSG00000032101	0	0	0	12	0	0	0	0	0	0	0	0	0	6	0	0	0	2	0	0	0	7	0	0	0	0	0	0	0	6	0	29	0	0	0	0	0	59	0	0
ENSMUSG00000097467	0	0	0	0	0	8	0	0	0	0	0	0	0	0	0	0	0	22	0	0	0	46	0	1	0	0	0	0	0	0	0	16	0	0	0	0	0	0	0	0
ENSMUSG00000032120	0	18	0	0	0	0	0	0	0	0	0	0	0	0	0	38	0	64	0	52	0	0	0	0	0	68	0	0	0	13	0	87	0	0	0	203	0	0	0	30
ENSMUSG00000032115	0	36	0	3	0	10	0	0	0	0	0	4	0	0	0	4	0	0	0	0	0	0	0	5	0	3	0	0	0	6	0	6	0	5	0	10	0	2	0	0
ENSMUSG00000111378	0	0	0	0	0	0	0	1	0	0	0	0	0	0	0	0	0	56	0	13	0	14	0	0	0	0	0	0	0	0	0	0	0	0	0	0	0	0	0	0
ENSMUSG00000111836	0	0	0	0	0	0	0	0	0	0	0	4	0	5	0	0	0	0	0	0	0	0	0	5	0	3	0	0	0	3	0	3	0	0	0	0	0	9	0	0
ENSMUSG00000035878	0	2	0	10	0	19	0	6	0	10	0	0	0	1	0	0	0	29	0	3	0	0	0	8	0	5	0	1	0	9	0	4	0	5	0	7	0	9	0	0
ENSMUSG00000032322	0	4	0	4	0	10	0	5	0	4	0	8	0	0	0	1	0	3	0	6	0	0	0	2	0	6	0	0	0	0	0	0	0	0	0	0	0	6	0	0
ENSMUSG00000062309	0	0	0	48	0	0	0	0	0	0	0	0	0	0	0	0	0	0	0	0	0	0	0	46	0	40	0	0	0	0	0	9	0	0	0	0	0	0	0	0
ENSMUSG00000111193	0	0	0	1	0	0	0	0	0	0	0	2	0	0	0	0	0	0	0	0	0	0	0	2	0	0	0	1	0	7	0	0	0	0	0	30	0	0	0	0
ENSMUSG00000074232	0	0	0	0	0	0	0	0	0	0	0	0	0	209	0	0	0	0	0	0	0	0	0	0	0	0	0	0	0	0	0	0	0	0	0	0	0	76	0	0
ENSMUSG00000104273	0	1	0	0	0	2	0	0	0	0	0	2	0	0	0	0	0	2	0	0	0	0	0	2	0	0	0	0	0	1	0	1	0	0	0	0	0	1	0	0
ENSMUSG00000102573	0	6	0	1	0	9	0	0	0	0	0	8	0	0	0	0	0	9	0	0	0	5	0	7	0	3	0	0	0	10	0	7	0	4	0	0	0	5	0	4
ENSMUSG00000110895	0	0	0	34	0	0	0	0	0	0	0	50	0	0	0	0	0	36	0	0	0	0	0	0	0	0	0	0	0	9	0	0	0	0	0	0	0	22	0	0
ENSMUSG00000070291	0	4	0	3	0	5	0	4	0	3	0	9	0	1	0	2	0	6	0	5	0	1	0	4	0	6	0	0	0	2	0	5	0	5	0	2	0	5	0	1
ENSMUSG00000103755	0	7	0	0	0	0	0	0	0	0	0	7	0	0	0	0	0	0	0	48	0	8	0	0	0	0	0	0	0	0	0	0	0	0	0	11	0	6	0	0
ENSMUSG00000032456	0	0	0	1	0	0	0	0	0	0	0	7	0	0	0	0	0	0	0	0	0	0	0	0	0	0	0	1	0	7	0	0	0	0	0	10	0	0	0	0
ENSMUSG00000033688	0	0	0	0	0	51	0	28	0	0	0	13	0	0	0	0	0	15	0	0	0	0	0	5	0	0	0	0	0	2	0	0	0	0	0	0	0	0	0	0
ENSMUSG00000086296	0	0	0	0	0	0	0	0	0	0	0	26	0	0	0	0	0	18	0	0	0	0	0	13	0	16	0	0	0	0	0	0	0	0	0	0	0	0	0	0
ENSMUSG00000032584	0	0	0	0	0	0	0	0	0	0	0	0	0	11	0	0	0	23	0	16	0	0	0	9	0	0	0	0	0	3	0	0	0	5	0	20	0	0	0	0
ENSMUSG00000032936	0	0	0	0	0	0	0	0	0	0	0	6	0	0	0	0	0	84	0	0	0	0	0	0	0	0	0	0	0	16	0	0	0	0	0	0	0	0	0	0
ENSMUSG00000032591	0	5	0	3	0	0	0	0	0	0	0	0	0	1	0	0	0	0	0	2	0	0	0	0	0	2	0	0	0	11	0	1	0	0	0	0	0	15	0	1
ENSMUSG00000023259	0	0	0	2	0	0	0	0	0	0	0	0	0	0	0	2	0	2	0	1	0	0	0	2	0	0	0	0	0	2	0	3	0	1	0	2	0	5	0	0
ENSMUSG00000025650	0	0	0	0	0	120	0	47	0	0	0	65	0	0	0	6	0	9	0	22	0	0	0	29	0	4	0	0	0	0	0	0	0	0	0	0	0	14	0	19
ENSMUSG00000110730	0	1	0	0	0	0	0	0	0	0	0	5	0	0	0	0	0	5	0	0	0	0	0	0	0	3	0	0	0	0	0	0	0	0	0	6	0	5	0	0
ENSMUSG00000111094	0	1	0	7	0	0	0	0	0	0	0	16	0	3	0	0	0	9	0	52	0	0	0	14	0	14	0	0	0	7	0	0	0	0	0	9	0	9	0	0
ENSMUSG00000111445	0	48	0	104	0	0	0	62	0	68	0	186	0	82	0	26	0	68	0	51	0	32	0	112	0	165	0	3	0	115	0	1	0	21	0	32	0	102	0	94
ENSMUSG00000013419	0	0	0	1	0	3	0	0	0	0	0	0	0	0	0	0	0	14	0	0	0	0	0	0	0	0	0	0	0	3	0	0	0	0	0	2	0	0	0	0
ENSMUSG00000025787	0	6	0	0	0	0	0	0	0	0	0	0	0	0	0	2	0	10	0	11	0	0	0	0	0	34	0	0	0	0	0	0	0	5	0	0	0	0	0	0
ENSMUSG00000069713	0	0	0	20	0	0	0	0	0	0	0	0	0	0	0	3	0	0	0	0	0	0	0	0	0	0	0	0	0	0	0	0	0	0	0	0	0	18	0	0
ENSMUSG00000111664	0	2	0	0	0	0	0	6	0	0	0	0	0	0	0	0	0	0	0	4	0	0	0	0	0	3	0	0	0	0	0	0	0	0	0	0	0	0	0	4
ENSMUSG00000039552	0	0	0	0	0	0	0	0	0	0	0	0	0	0	0	0	0	0	0	71	0	0	0	0	0	0	0	0	0	29	0	0	0	0	0	0	0	0	0	0
ENSMUSG00000102632	0	11	0	1	0	0	0	0	0	0	0	27	0	0	0	15	0	0	0	1	0	0	0	1	0	0	0	2	0	35	0	0	0	0	0	0	0	31	0	10
ENSMUSG00000097370	0	0	0	0	0	0	0	9	0	0	0	5	0	0	0	0	0	0	0	1	0	0	0	4	0	2	0	0	0	0	0	0	0	0	0	0	0	0	0	0
ENSMUSG00000020108	0	0	0	0	0	0	0	2	0	5	0	0	0	0	0	0	0	3	0	0	0	2	0	0	0	0	0	0	0	0	0	2	0	2	0	0	0	0	0	0
ENSMUSG00000020080	0	4	0	0	0	0	0	21	0	17	0	10	0	12	0	0	0	0	0	0	0	0	0	0	0	0	0	2	0	0	0	7	0	0	0	0	0	0	0	0
ENSMUSG00000112347	0	0	0	0	0	58	0	0	0	0	0	24	0	0	0	0	0	0	0	0	0	0	0	26	0	0	0	0	0	0	0	0	0	0	0	3	0	0	0	0
ENSMUSG00000112143	0	4	0	8	0	46	0	28	0	27	0	16	0	8	0	12	0	4	0	6	0	0	0	6	0	12	0	2	0	3	0	3	0	6	0	9	0	13	0	22
ENSMUSG00000000290	0	5	0	12	0	0	0	15	0	0	0	21	0	0	0	11	0	29	0	14	0	0	0	15	0	30	0	0	0	12	0	19	0	26	0	16	0	0	0	2
ENSMUSG00000009292	0	23	0	7	0	0	0	0	0	0	0	13	0	0	0	0	0	0	0	11	0	1	0	0	0	13	0	0	0	0	0	3	0	25	0	0	0	0	0	0
ENSMUSG00000020312	0	2	0	20	0	0	0	5	0	0	0	3	0	0	0	9	0	1	0	0	0	10	0	0	0	9	0	0	0	5	0	9	0	0	0	0	0	14	0	1
ENSMUSG00000043822	0	16	0	60	0	56	0	36	0	87	0	23	0	63	0	32	0	37	0	23	0	34	0	81	0	75	0	1	0	59	0	58	0	42	0	68	0	19	0	2
ENSMUSG00000003341	0	2	0	12	0	0	0	26	0	10	0	11	0	15	0	11	0	0	0	42	0	29	0	22	0	13	0	0	0	6	0	27	0	18	0	25	0	8	0	6
ENSMUSG00000097013	0	1	0	1	0	0	0	0	0	11	0	17	0	2	0	6	0	0	0	8	0	5	0	0	0	0	0	0	0	4	0	11	0	0	0	14	0	8	0	0
ENSMUSG00000075558	0	28	0	57	0	9	0	50	0	62	0	12	0	45	0	6	0	36	0	52	0	29	0	34	0	69	0	3	0	88	0	27	0	28	0	53	0	57	0	15
ENSMUSG00000043670	0	0	0	17	0	0	0	0	0	0	0	0	0	4	0	0	0	0	0	0	0	0	0	0	0	7	0	0	0	0	0	0	0	0	0	0	0	0	0	4
ENSMUSG00000034958	0	0	0	1	0	0	0	0	0	0	0	0	0	1	0	1	0	0	0	0	0	0	0	1	0	0	0	0	0	0	0	17	0	0	0	1	0	0	0	0
ENSMUSG00000034902	0	8	0	0	0	7	0	0	0	0	0	0	0	0	0	0	0	0	0	0	0	5	0	0	0	0	0	0	0	3	0	1	0	0	0	0	0	12	0	0
ENSMUSG00000044199	0	1	0	1	0	0	0	3	0	4	0	1	0	2	0	0	0	0	0	0	0	0	0	0	0	0	0	0	0	4	0	0	0	0	0	0	0	2	0	0
ENSMUSG00000111470	0	0	0	0	0	0	0	0	0	0	0	1	0	0	0	0	0	0	0	0	0	0	0	55	0	0	0	0	0	1	0	0	0	0	0	0	0	0	0	0
ENSMUSG00000020017	0	4	0	24	0	3	0	0	0	18	0	2	0	2	0	12	0	11	0	2	0	4	0	3	0	7	0	0	0	8	0	10	0	2	0	9	0	9	0	1
ENSMUSG00000112722	0	23	0	13	0	8	0	10	0	8	0	0	0	14	0	1	0	8	0	11	0	0	0	4	0	0	0	0	0	8	0	3	0	2	0	6	0	2	0	0
ENSMUSG00000112627	0	2	0	3	0	0	0	0	0	1	0	2	0	0	0	0	0	1	0	0	0	0	0	0	0	5	0	0	0	1	0	1	0	3	0	0	0	2	0	0
ENSMUSG00000031294	0	0	0	10	0	0	0	0	0	0	0	11	0	0	0	0	0	5	0	52	0	0	0	0	0	7	0	0	0	4	0	5	0	15	0	0	0	6	0	0
ENSMUSG00000025436	0	0	0	11	0	0	0	8	0	0	0	1	0	3	0	0	0	0	0	0	0	0	0	5	0	0	0	0	0	0	0	0	0	0	0	0	0	0	0	0
ENSMUSG00000025422	0	4	0	0	0	40	0	1	0	39	0	0	0	0	0	20	0	15	0	0	0	27	0	17	0	0	0	0	0	33	0	0	0	0	0	3	0	0	0	0
ENSMUSG00000040441	0	6	0	5	0	0	0	0	0	0	0	0	0	3	0	1	0	2	0	16	0	0	0	3	0	0	0	0	0	5	0	9	0	3	0	0	0	0	0	0
ENSMUSG00000025389	0	5	0	28	0	12	0	0	0	32	0	36	0	28	0	14	0	8	0	0	0	7	0	0	0	16	0	0	0	17	0	9	0	11	0	13	0	4	0	4
ENSMUSG00000090761	0	2	0	3	0	2	0	1	0	1	0	2	0	4	0	3	0	2	0	2	0	0	0	5	0	5	0	0	0	4	0	2	0	1	0	1	0	1	0	0
ENSMUSG00000025359	0	0	0	30	0	0	0	0	0	0	0	0	0	0	0	0	0	1	0	0	0	0	0	0	0	13	0	0	0	13	0	0	0	0	0	32	0	10	0	9
ENSMUSG00000020279	0	7	0	0	0	29	0	0	0	0	0	19	0	0	0	49	0	0	0	0	0	0	0	0	0	0	0	0	0	25	0	0	0	14	0	0	0	21	0	0
ENSMUSG00000020401	0	0	0	0	0	0	0	0	0	0	0	73	0	0	0	0	0	0	0	5	0	0	0	0	0	0	0	0	0	44	0	0	0	0	0	0	0	0	0	0
ENSMUSG00000040283	0	5	0	15	0	0	0	0	0	43	0	10	0	0	0	19	0	0	0	0	0	0	0	0	0	0	0	0	0	9	0	0	0	18	0	23	0	0	0	0
ENSMUSG00000049588	0	1	0	3	0	0	0	8	0	2	0	0	0	3	0	0	0	3	0	1	0	0	0	5	0	3	0	0	0	1	0	3	0	4	0	3	0	4	0	0
ENSMUSG00000037001	0	15	0	60	0	0	0	0	0	0	0	32	0	0	0	18	0	0	0	0	0	0	0	0	0	37	0	1	0	0	0	0	0	44	0	73	0	10	0	9
ENSMUSG00000087654	0	3	0	8	0	0	0	0	0	0	0	10	0	0	0	4	0	0	0	0	0	0	0	0	0	10	0	0	0	0	0	0	0	4	0	13	0	0	0	2
ENSMUSG00000049287	0	14	0	3	0	0	0	0	0	0	0	0	0	39	0	3	0	5	0	0	0	15	0	0	0	39	0	0	0	10	0	0	0	0	0	0	0	0	0	0
ENSMUSG00000043648	0	0	0	19	0	0	0	0	0	1	0	21	0	0	0	14	0	0	0	0	0	0	0	22	0	0	0	0	0	18	0	10	0	0	0	0	0	0	0	0
ENSMUSG00000042331	0	0	0	4	0	0	0	0	0	0	0	0	0	0	0	0	0	0	0	8	0	0	0	0	0	15	0	0	0	21	0	4	0	0	0	0	0	0	0	0
ENSMUSG00000046490	0	0	0	0	0	0	0	30	0	0	0	0	0	0	0	10	0	1	0	0	0	2	0	166	0	0	0	0	0	0	0	28	0	1	0	0	0	10	0	2
ENSMUSG00000041329	0	0	0	1	0	0	0	0	0	3	0	0	0	0	0	1	0	0	0	0	0	0	0	2	0	0	0	0	0	0	0	0	0	2	0	0	0	3	0	1
ENSMUSG00000005202	0	12	0	24	0	10	0	9	0	22	0	14	0	16	0	12	0	23	0	12	0	16	0	26	0	52	0	1	0	35	0	13	0	14	0	12	0	8	0	10
ENSMUSG00000069835	0	0	0	0	0	0	0	0	0	43	0	0	0	0	0	16	0	0	0	0	0	0	0	0	0	0	0	0	0	5	0	0	0	0	0	0	0	0	0	8
ENSMUSG00000042826	0	0	0	0	0	0	0	42	0	0	0	0	0	1	0	0	0	8	0	0	0	0	0	0	0	11	0	0	0	2	0	0	0	4	0	0	0	1	0	0
ENSMUSG00000018566	0	44	0	27	0	101	0	26	0	0	0	97	0	67	0	15	0	40	0	102	0	0	0	0	0	71	0	3	0	72	0	21	0	21	0	0	0	61	0	25
ENSMUSG00000000318	0	31	0	3	0	0	0	0	0	0	0	0	0	0	0	0	0	0	0	0	0	0	0	0	0	0	0	5	0	0	0	0	0	0	0	0	0	0	0	0
ENSMUSG00000014609	0	0	0	1	0	0	0	6	0	0	0	0	0	0	0	2	0	0	0	0	0	2	0	2	0	0	0	0	0	4	0	5	0	0	0	5	0	1	0	0
ENSMUSG00000020783	0	15	0	0	0	0	0	0	0	118	0	0	0	0	0	0	0	0	0	0	0	0	0	0	0	0	0	0	0	3	0	0	0	0	0	0	0	18	0	0
ENSMUSG00000046275	0	0	0	0	0	0	0	0	0	0	0	0	0	7	0	0	0	0	0	0	0	0	0	5	0	0	0	0	0	10	0	0	0	0	0	27	0	0	0	0
ENSMUSG00000020838	0	3	0	0	0	15	0	0	0	0	0	0	0	13	0	0	0	0	0	0	0	0	0	0	0	7	0	0	0	1	0	5	0	3	0	0	0	0	0	3
ENSMUSG00000020829	0	4	0	3	0	0	0	0	0	0	0	0	0	0	0	4	0	0	0	0	0	0	0	0	0	0	0	0	0	67	0	25	0	0	0	0	0	4	0	0
ENSMUSG00000050132	0	4	0	0	0	0	0	0	0	0	0	0	0	0	0	0	0	0	0	0	0	0	0	0	0	23	0	0	0	10	0	6	0	29	0	18	0	0	0	0
ENSMUSG00000000278	0	0	0	0	0	9	0	3	0	0	0	0	0	4	0	0	0	10	0	0	0	1	0	29	0	7	0	0	0	0	0	0	0	0	0	19	0	0	0	0
ENSMUSG00000053797	0	18	0	27	0	1	0	13	0	31	0	30	0	41	0	2	0	22	0	18	0	27	0	70	0	59	0	5	0	39	0	26	0	4	0	0	0	29	0	0
ENSMUSG00000006784	0	0	0	0	0	0	0	42	0	10	0	0	0	0	0	4	0	0	0	0	0	4	0	0	0	0	0	0	0	0	0	24	0	0	0	27	0	8	0	0
ENSMUSG00000035172	0	64	0	98	0	114	0	233	0	173	0	234	0	132	0	53	0	307	0	94	0	36	0	196	0	133	0	11	0	174	0	0	0	169	0	341	0	188	0	44
ENSMUSG00000019326	0	7	0	3	0	0	0	9	0	0	0	0	0	0	0	0	0	12	0	0	0	0	0	7	0	0	0	0	0	0	0	4	0	0	0	0	0	0	0	0
ENSMUSG00000006574	0	8	0	0	0	39	0	41	0	30	0	1	0	0	0	0	0	0	0	17	0	0	0	0	0	0	0	0	0	0	0	0	0	0	0	0	0	0	0	0
ENSMUSG00000020926	0	0	0	0	0	0	0	0	0	0	0	0	0	0	0	3	0	0	0	0	0	0	0	6	0	12	0	0	0	0	0	0	0	0	0	0	0	7	0	0
ENSMUSG00000034239	0	0	0	0	0	0	0	0	0	1	0	0	0	0	0	0	0	80	0	0	0	0	0	0	0	0	0	0	0	2	0	0	0	0	0	0	0	0	0	0
ENSMUSG00000020681	0	0	0	0	0	0	0	0	0	34	0	26	0	0	0	0	0	0	0	4	0	0	0	0	0	0	0	0	0	0	0	0	0	15	0	0	0	0	0	0
ENSMUSG00000001983	0	0	0	0	0	0	0	0	0	0	0	5	0	0	0	2	0	4	0	7	0	0	0	0	0	0	0	0	0	0	0	0	0	0	0	0	0	0	0	2
ENSMUSG00000050201	0	1	0	1	0	1	0	0	0	0	0	0	0	1	0	0	0	1	0	2	0	0	0	0	0	0	0	0	0	6	0	0	0	0	0	1	0	0	0	0
ENSMUSG00000045288	0	1	0	2	0	5	0	0	0	2	0	0	0	0	0	0	0	2	0	0	0	1	0	0	0	3	0	0	0	1	0	3	0	0	0	0	0	1	0	0
ENSMUSG00000018862	0	36	0	0	0	0	0	0	0	0	0	0	0	0	0	0	0	0	0	36	0	0	0	0	0	0	0	1	0	20	0	0	0	0	0	0	0	15	0	0
ENSMUSG00000057219	0	0	0	4	0	0	0	0	0	0	0	0	0	0	0	0	0	5	0	0	0	2	0	0	0	5	0	0	0	16	0	10	0	0	0	0	0	0	0	0
ENSMUSG00000020736	0	0	0	1	0	0	0	0	0	0	0	0	0	0	0	0	0	5	0	0	0	4	0	0	0	3	0	0	0	9	0	3	0	0	0	0	0	0	0	0
ENSMUSG00000034427	0	6	0	0	0	0	0	0	0	0	0	5	0	0	0	0	0	2	0	2	0	1	0	0	0	5	0	0	0	3	0	8	0	0	0	0	0	0	0	0
ENSMUSG00000097800	0	10	0	0	0	0	0	0	0	0	0	0	0	30	0	0	0	19	0	0	0	0	0	0	0	18	0	1	0	0	0	0	0	12	0	0	0	0	0	0
ENSMUSG00000056032	0	52	0	97	0	1	0	83	0	69	0	19	0	166	0	51	0	20	0	78	0	57	0	4	0	202	0	7	0	207	0	50	0	116	0	114	0	87	0	18
ENSMUSG00000043857	0	0	0	7	0	0	0	0	0	0	0	0	0	0	0	19	0	0	0	0	0	16	0	0	0	2	0	1	0	0	0	0	0	0	0	29	0	0	0	0
ENSMUSG00000025375	0	0	0	0	0	0	0	0	0	0	0	0	0	0	0	0	0	54	0	0	0	0	0	0	0	0	0	0	0	0	0	7	0	0	0	0	0	17	0	0
ENSMUSG00000025380	0	23	0	0	0	0	0	0	0	0	0	0	0	0	0	38	0	18	0	0	0	0	0	0	0	0	0	0	0	0	0	14	0	0	0	0	0	0	0	0
ENSMUSG00000020657	0	13	0	0	0	0	0	0	0	0	0	0	0	0	0	0	0	0	0	0	0	0	0	0	0	0	0	0	0	0	0	0	0	0	0	0	0	0	0	53
ENSMUSG00000097627	0	19	0	14	0	39	0	3	0	14	0	12	0	16	0	11	0	10	0	13	0	9	0	15	0	29	0	0	0	3	0	12	0	9	0	11	0	11	0	6
ENSMUSG00000020581	0	4	0	0	0	3	0	5	0	0	0	8	0	3	0	0	0	8	0	0	0	0	0	0	0	0	0	0	0	0	0	0	0	7	0	0	0	5	0	0
ENSMUSG00000051890	0	38	0	5	0	0	0	34	0	0	0	2	0	0	0	5	0	9	0	0	0	0	0	0	0	9	0	1	0	5	0	4	0	7	0	0	0	0	0	5
ENSMUSG00000085539	0	0	0	1	0	0	0	16	0	0	0	7	0	0	0	5	0	6	0	0	0	0	0	0	0	6	0	0	0	4	0	3	0	0	0	0	0	0	0	0
ENSMUSG00000113584	0	1	0	1	0	0	0	6	0	0	0	5	0	0	0	0	0	1	0	0	0	2	0	0	0	0	0	0	0	0	0	0	0	0	0	0	0	0	0	0
ENSMUSG00000113707	0	3	0	0	0	0	0	3	0	0	0	3	0	0	0	1	0	2	0	1	0	2	0	0	0	0	0	0	0	20	0	0	0	0	0	0	0	0	0	0
ENSMUSG00000066441	0	0	0	0	0	14	0	0	0	0	0	8	0	0	0	0	0	6	0	0	0	0	0	0	0	0	0	0	0	8	0	0	0	0	0	0	0	0	0	0
ENSMUSG00000112545	0	6	0	21	0	0	0	0	0	4	0	11	0	0	0	0	0	1	0	0	0	1	0	0	0	26	0	0	0	34	0	0	0	0	0	0	0	0	0	0
ENSMUSG00000072972	0	0	0	0	0	2	0	0	0	0	0	2	0	0	0	0	0	8	0	10	0	0	0	0	0	3	0	0	0	0	0	0	0	0	0	19	0	0	0	0
ENSMUSG00000021236	0	65	0	3	0	0	0	0	0	0	0	0	0	0	0	0	0	0	0	0	0	0	0	31	0	0	0	0	0	0	0	0	0	0	0	0	0	0	0	0
ENSMUSG00000045064	0	12	0	15	0	0	0	0	0	13	0	25	0	0	0	11	0	25	0	16	0	0	0	10	0	18	0	0	0	12	0	9	0	13	0	0	0	16	0	0
ENSMUSG00000113687	0	0	0	86	0	0	0	0	0	0	0	0	0	0	0	0	0	0	0	0	0	0	0	0	0	0	0	0	0	0	0	0	0	0	0	0	0	0	0	14
ENSMUSG00000096751	0	0	0	0	0	0	0	0	0	123	0	0	0	81	0	1	0	0	0	0	0	0	0	0	0	0	0	0	0	0	0	0	0	0	0	0	0	0	0	0
ENSMUSG00000041323	0	0	0	5	0	0	0	3	0	74	0	0	0	0	0	0	0	0	0	0	0	0	0	42	0	0	0	0	0	46	0	16	0	3	0	1	0	1	0	0
ENSMUSG00000113775	0	8	0	0	0	0	0	0	0	0	0	81	0	0	0	0	0	2	0	0	0	0	0	0	0	0	0	0	0	0	0	0	0	0	0	6	0	0	0	0
ENSMUSG00000113515	0	8	0	36	0	0	0	28	0	0	0	0	0	0	0	0	0	0	0	0	0	0	0	61	0	5	0	0	0	0	0	28	0	7	0	25	0	0	0	0
ENSMUSG00000052180	0	0	0	0	0	0	0	3	0	0	0	0	0	15	0	0	0	9	0	0	0	3	0	11	0	0	0	0	0	0	0	0	0	5	0	0	0	0	0	0
ENSMUSG00000114767	0	13	0	0	0	0	0	0	0	0	0	0	0	1	0	0	0	10	0	0	0	0	0	0	0	0	0	0	0	0	0	0	0	0	0	0	0	0	0	17
ENSMUSG00000021373	0	0	0	0	0	0	0	0	0	0	0	0	0	0	0	0	0	0	0	0	0	0	0	0	0	52	0	0	0	19	0	0	0	0	0	0	0	11	0	0
ENSMUSG00000051606	0	4	0	0	0	0	0	0	0	0	0	0	0	0	0	0	0	0	0	0	0	0	0	0	0	3	0	0	0	12	0	0	0	0	0	0	0	8	0	0
ENSMUSG00000021478	0	12	0	0	0	0	0	0	0	46	0	0	0	21	0	0	0	0	0	0	0	0	0	0	0	17	0	0	0	0	0	0	0	11	0	32	0	0	0	0
ENSMUSG00000021492	0	0	0	3	0	0	0	0	0	0	0	0	0	0	0	7	0	0	0	6	0	0	0	0	0	0	0	0	0	0	0	0	0	0	0	12	0	0	0	0
ENSMUSG00000043986	0	1	0	0	0	6	0	0	0	0	0	2	0	0	0	22	0	3	0	0	0	0	0	0	0	12	0	3	0	0	0	14	0	0	0	0	0	0	0	0
ENSMUSG00000113665	0	0	0	0	0	0	0	0	0	0	0	0	0	0	0	10	0	0	0	0	0	0	0	0	0	13	0	0	0	21	0	0	0	0	0	0	0	0	0	0
ENSMUSG00000036123	0	8	0	0	0	0	0	0	0	0	0	4	0	0	0	0	0	0	0	0	0	0	0	0	0	0	0	0	0	10	0	6	0	0	0	3	0	0	0	0
ENSMUSG00000087319	0	0	0	0	0	0	0	0	0	0	0	126	0	0	0	0	0	0	0	31	0	0	0	0	0	0	0	0	0	0	0	0	0	0	0	0	0	0	0	0
ENSMUSG00000113359	0	0	0	2	0	2	0	0	0	1	0	9	0	4	0	0	0	4	0	13	0	0	0	5	0	0	0	0	0	9	0	1	0	4	0	6	0	0	0	0
ENSMUSG00000021675	0	0	0	0	0	0	0	0	0	0	0	14	0	0	0	0	0	0	0	0	0	0	0	0	0	2	0	0	0	0	0	0	0	11	0	6	0	1	0	0
ENSMUSG00000050919	0	0	0	16	0	0	0	0	0	36	0	0	0	0	0	0	0	0	0	0	0	0	0	0	0	0	0	0	0	0	0	23	0	0	0	0	0	0	0	0
ENSMUSG00000114206	0	0	0	32	0	0	0	61	0	0	0	39	0	0	0	0	0	0	0	32	0	0	0	0	0	0	0	0	0	0	0	0	0	0	0	0	0	0	0	0
ENSMUSG00000114869	0	0	0	0	0	0	0	0	0	0	0	29	0	0	0	0	0	0	0	0	0	0	0	0	0	0	0	0	0	0	0	0	0	0	0	125	0	0	0	0
ENSMUSG00000114253	0	0	0	34	0	0	0	0	0	0	0	0	0	0	0	0	0	0	0	0	0	0	0	0	0	6	0	0	0	0	0	0	0	0	0	0	0	42	0	0
ENSMUSG00000114424	0	0	0	0	0	42	0	0	0	52	0	33	0	0	0	0	0	11	0	9	0	0	0	9	0	34	0	0	0	24	0	0	0	0	0	0	0	0	0	0
ENSMUSG00000041479	0	0	0	0	0	0	0	0	0	0	0	0	0	0	0	0	0	55	0	0	0	0	0	0	0	0	0	0	0	5	0	18	0	0	0	0	0	0	0	0
ENSMUSG00000015759	0	9	0	0	0	0	0	13	0	0	0	12	0	0	0	0	0	0	0	15	0	5	0	0	0	0	0	0	0	6	0	9	0	3	0	0	0	10	0	0
ENSMUSG00000037572	0	0	0	0	0	0	0	174	0	0	0	0	0	0	0	0	0	7	0	0	0	0	0	0	0	0	0	0	0	0	0	0	0	0	0	0	0	0	0	0
ENSMUSG00000114977	0	34	0	6	0	0	0	0	0	4	0	0	0	43	0	10	0	0	0	23	0	2	0	1	0	0	0	0	0	0	0	0	0	0	0	17	0	0	0	0
ENSMUSG00000090799	0	33	0	69	0	130	0	0	0	70	0	0	0	0	0	31	0	0	0	0	0	45	0	189	0	66	0	0	0	75	0	53	0	0	0	0	0	18	0	29
ENSMUSG00000035960	0	19	0	0	0	0	0	64	0	0	0	41	0	35	0	0	0	0	0	14	0	21	0	19	0	0	0	0	0	12	0	41	0	0	0	0	0	34	0	0
ENSMUSG00000022176	0	30	0	0	0	0	0	0	0	0	0	0	0	8	0	0	0	18	0	29	0	55	0	0	0	0	0	0	0	12	0	0	0	0	0	0	0	0	0	0
ENSMUSG00000022179	0	0	0	2	0	2	0	3	0	0	0	2	0	0	0	0	0	1	0	6	0	1	0	1	0	4	0	0	0	6	0	0	0	1	0	6	0	2	0	0
ENSMUSG00000053093	0	6	0	1	0	10	0	0	0	0	0	0	0	0	0	0	0	4	0	0	0	0	0	0	0	4	0	0	0	0	0	0	0	0	0	0	0	3	0	0
ENSMUSG00000040632	0	0	0	3	0	0	0	0	0	0	0	2	0	0	0	2	0	0	0	0	0	0	0	0	0	0	0	0	0	0	0	0	0	0	0	0	0	50	0	0
ENSMUSG00000053588	0	0	0	0	0	0	0	0	0	0	0	1	0	1	0	0	0	0	0	2	0	0	0	3	0	0	0	0	0	1	0	2	0	1	0	4	0	1	0	0
ENSMUSG00000040432	0	0	0	0	0	0	0	35	0	0	0	0	0	0	0	0	0	0	0	0	0	0	0	37	0	33	0	0	0	0	0	0	0	0	0	0	0	0	0	0
ENSMUSG00000034463	0	0	0	0	0	0	0	0	0	0	0	0	0	12	0	0	0	9	0	18	0	0	0	0	0	11	0	0	0	0	0	5	0	0	0	0	0	4	0	0
ENSMUSG00000033405	0	1	0	6	0	0	0	4	0	6	0	0	0	0	0	0	0	3	0	0	0	3	0	0	0	5	0	0	0	11	0	0	0	0	0	0	0	5	0	2
ENSMUSG00000034997	0	4	0	0	0	10	0	9	0	3	0	0	0	8	0	0	0	6	0	9	0	0	0	3	0	9	0	0	0	4	0	10	0	14	0	40	0	4	0	3
ENSMUSG00000022126	0	0	0	0	0	0	0	42	0	0	0	7	0	11	0	0	0	0	0	0	0	0	0	0	0	0	0	0	0	0	0	0	0	0	0	0	0	0	0	0
ENSMUSG00000022129	0	0	0	0	0	0	0	32	0	0	0	0	0	11	0	15	0	12	0	0	0	0	0	0	0	0	0	0	0	0	0	25	0	0	0	0	0	0	0	16
ENSMUSG00000115689	0	0	0	0	0	0	0	9	0	0	0	0	0	3	0	1	0	0	0	0	0	0	0	0	0	0	0	0	0	0	0	17	0	0	0	0	0	0	0	2
ENSMUSG00000022235	0	1	0	1	0	0	0	4	0	4	0	5	0	1	0	1	0	6	0	0	0	0	0	1	0	9	0	0	0	2	0	1	0	2	0	1	0	6	0	0
ENSMUSG00000048230	0	0	0	12	0	1	0	0	0	4	0	2	0	0	0	0	0	7	0	0	0	59	0	0	0	28	0	0	0	1	0	6	0	5	0	0	0	1	0	0
ENSMUSG00000022299	0	4	0	8	0	37	0	0	0	11	0	0	0	0	0	5	0	0	0	0	0	5	0	0	0	0	0	0	0	0	0	0	0	0	0	0	0	0	0	0
ENSMUSG00000022371	0	12	0	0	0	36	0	0	0	0	0	9	0	27	0	0	0	13	0	13	0	0	0	13	0	13	0	0	0	19	0	8	0	9	0	38	0	7	0	8
ENSMUSG00000115118	0	0	0	40	0	0	0	0	0	46	0	0	0	31	0	11	0	0	0	0	0	0	0	0	0	25	0	2	0	0	0	0	0	0	0	0	0	10	0	0
ENSMUSG00000036661	0	0	0	0	0	0	0	24	0	0	0	0	0	0	0	0	0	14	0	0	0	9	0	0	0	0	0	0	0	0	0	0	0	0	0	0	0	0	0	0
ENSMUSG00000045281	0	0	0	2	0	0	0	0	0	0	0	4	0	1	0	3	0	7	0	0	0	2	0	0	0	0	0	0	0	0	0	1	0	0	0	0	0	0	0	0
ENSMUSG00000022526	0	57	0	76	0	94	0	28	0	108	0	48	0	27	0	46	0	156	0	79	0	79	0	162	0	129	0	0	0	86	0	94	0	15	0	61	0	67	0	18
ENSMUSG00000116262	0	0	0	1	0	0	0	11	0	0	0	0	0	0	0	0	0	2	0	3	0	0	0	0	0	0	0	0	0	5	0	0	0	3	0	0	0	3	0	0
ENSMUSG00000042428	0	2	0	3	0	0	0	6	0	5	0	2	0	6	0	0	0	2	0	0	0	4	0	0	0	1	0	0	0	0	0	0	0	0	0	0	0	6	0	3
ENSMUSG00000022442	0	0	0	3	0	0	0	0	0	0	0	0	0	2	0	24	0	0	0	9	0	19	0	0	0	11	0	0	0	0	0	4	0	4	0	29	0	0	0	0
ENSMUSG00000032987	0	1	0	8	0	12	0	0	0	5	0	3	0	4	0	10	0	6	0	3	0	0	0	0	0	5	0	0	0	3	0	0	0	1	0	12	0	2	0	3
ENSMUSG00000108728	0	27	0	0	0	0	0	0	0	0	0	0	0	21	0	0	0	63	0	0	0	0	0	0	0	0	0	0	0	27	0	0	0	14	0	0	0	0	0	0
ENSMUSG00000045350	0	33	0	0	0	0	0	0	0	0	0	81	0	1	0	5	0	0	0	0	0	25	0	0	0	0	0	0	0	53	0	0	0	0	0	44	0	3	0	0
ENSMUSG00000116366	0	6	0	0	0	0	0	0	0	0	0	1	0	0	0	0	0	16	0	0	0	0	0	0	0	0	0	0	0	0	0	7	0	4	0	0	0	0	0	0
ENSMUSG00000060284	0	0	0	0	0	73	0	0	0	0	0	0	0	0	0	0	0	0	0	0	0	0	0	0	0	0	0	0	0	0	0	10	0	0	0	0	0	0	0	6
ENSMUSG00000039789	0	0	0	0	0	0	0	0	0	0	0	0	0	0	0	0	0	39	0	0	0	0	0	0	0	65	0	0	0	0	0	0	0	0	0	0	0	0	0	0
ENSMUSG00000039637	0	4	0	0	0	0	0	0	0	54	0	0	0	0	0	0	0	0	0	9	0	0	0	0	0	16	0	2	0	0	0	0	0	0	0	0	0	0	0	0
ENSMUSG00000097397	0	2	0	4	0	19	0	0	0	6	0	0	0	0	0	0	0	0	0	2	0	0	0	4	0	2	0	0	0	0	0	2	0	0	0	10	0	3	0	0
ENSMUSG00000096215	0	0	0	0	0	0	0	0	0	0	0	0	0	0	0	14	0	18	0	0	0	5	0	0	0	0	0	0	0	4	0	0	0	0	0	0	0	0	0	0
ENSMUSG00000022768	0	5	0	25	0	0	0	0	0	0	0	0	0	0	0	0	0	6	0	0	0	0	0	0	0	0	0	0	0	9	0	0	0	0	0	0	0	0	0	10
ENSMUSG00000071636	0	36	0	56	0	115	0	29	0	96	0	58	0	49	0	67	0	34	0	44	0	68	0	46	0	66	0	3	0	28	0	72	0	97	0	54	0	37	0	34
ENSMUSG00000046613	0	0	0	0	0	0	0	0	0	0	0	8	0	6	0	8	0	0	0	0	0	26	0	0	0	0	0	0	0	6	0	0	0	0	0	0	0	0	0	3
ENSMUSG00000022840	0	0	0	5	0	0	0	0	0	13	0	0	0	0	0	0	0	0	0	0	0	0	0	0	0	0	0	0	0	0	0	4	0	0	0	0	0	7	0	0
ENSMUSG00000036292	0	0	0	13	0	0	0	0	0	0	0	3	0	0	0	0	0	0	0	13	0	0	0	0	0	0	0	0	0	8	0	0	0	6	0	0	0	16	0	0
ENSMUSG00000035258	0	0	0	6	0	0	0	5	0	0	0	0	0	0	0	2	0	4	0	0	0	0	0	0	0	0	0	0	0	3	0	1	0	2	0	0	0	5	0	0
ENSMUSG00000085865	0	0	0	7	0	0	0	15	0	0	0	0	0	0	0	0	0	1	0	0	0	0	0	0	0	0	0	0	0	4	0	1	0	3	0	0	0	0	0	0
ENSMUSG00000073460	0	0	0	8	0	0	0	0	0	22	0	4	0	5	0	0	0	7	0	6	0	0	0	0	0	0	0	0	0	3	0	1	0	9	0	0	0	2	0	0
ENSMUSG00000043782	0	0	0	0	0	0	0	0	0	0	0	30	0	0	0	14	0	0	0	0	0	0	0	12	0	0	0	0	0	3	0	0	0	0	0	0	0	2	0	0
ENSMUSG00000002496	0	0	0	0	0	0	0	2	0	4	0	0	0	0	0	0	0	6	0	0	0	0	0	0	0	6	0	0	0	1	0	0	0	0	0	0	0	0	0	0
ENSMUSG00000007021	0	8	0	0	0	0	0	0	0	0	0	21	0	6	0	0	0	0	0	0	0	4	0	0	0	16	0	0	0	0	0	1	0	0	0	0	0	0	0	0
ENSMUSG00000046070	0	6	0	20	0	1	0	0	0	54	0	0	0	0	0	0	0	0	0	0	0	0	0	0	0	19	0	0	0	0	0	8	0	0	0	1	0	15	0	1
ENSMUSG00000059562	0	0	0	3	0	0	0	0	0	38	0	0	0	0	0	1	0	2	0	0	0	0	0	0	0	0	0	0	0	0	0	0	0	0	0	0	0	3	0	0
ENSMUSG00000118107	0	0	0	7	0	0	0	68	0	0	0	0	0	16	0	0	0	0	0	9	0	0	0	12	0	10	0	1	0	19	0	0	0	0	0	0	0	0	0	0
ENSMUSG00000024301	0	1	0	0	0	9	0	0	0	0	0	2	0	0	0	5	0	0	0	3	0	0	0	1	0	1	0	0	0	7	0	5	0	0	0	2	0	2	0	0
ENSMUSG00000046711	0	0	0	12	0	116	0	0	0	0	0	4	0	0	0	0	0	0	0	4	0	13	0	1	0	1	0	0	0	0	0	0	0	4	0	0	0	10	0	0
ENSMUSG00000087308	0	0	0	0	0	0	0	0	0	8	0	0	0	0	0	0	0	0	0	37	0	0	0	0	0	0	0	0	0	1	0	0	0	0	0	0	0	1	0	0
ENSMUSG00000117592	0	15	0	0	0	0	0	0	0	0	0	0	0	25	0	0	0	7	0	0	0	0	0	0	0	0	0	0	0	9	0	14	0	0	0	24	0	23	0	0
ENSMUSG00000024039	0	2	0	3	0	0	0	2	0	7	0	1	0	3	0	1	0	2	0	0	0	0	0	2	0	1	0	0	0	3	0	2	0	1	0	1	0	2	0	0
ENSMUSG00000007030	0	0	0	0	0	0	0	1	0	4	0	0	0	0	0	0	0	0	0	0	0	0	0	2	0	1	0	0	0	2	0	0	0	1	0	2	0	2	0	0
ENSMUSG00000023949	0	468	0	438	0	410	0	173	0	289	0	403	0	457	0	418	0	533	0	270	0	243	0	247	0	515	0	15	0	382	0	288	0	531	0	178	0	492	0	102
ENSMUSG00000096847	0	189	0	161	0	164	0	51	0	119	0	133	0	143	0	175	0	215	0	101	0	62	0	129	0	145	0	1	0	180	0	80	0	188	0	51	0	184	0	11
ENSMUSG00000023947	0	0	0	2	0	0	0	0	0	27	0	0	0	0	0	0	0	21	0	0	0	15	0	0	0	7	0	0	0	0	0	0	0	0	0	0	0	0	0	0
ENSMUSG00000117172	0	1	0	1	0	0	0	0	0	0	0	0	0	0	0	0	0	19	0	2	0	0	0	69	0	2	0	0	0	0	0	0	0	0	0	0	0	0	0	0
ENSMUSG00000045019	0	9	0	0	0	39	0	0	0	0	0	0	0	0	0	0	0	0	0	15	0	15	0	0	0	76	0	2	0	0	0	0	0	0	0	0	0	0	0	7
ENSMUSG00000117245	0	1	0	0	0	18	0	0	0	0	0	0	0	0	0	0	0	0	0	5	0	0	0	0	0	8	0	0	0	0	0	0	0	0	0	0	0	0	0	4
ENSMUSG00000052105	0	17	0	57	0	9	0	24	0	0	0	0	0	0	0	0	0	68	0	0	0	2	0	0	0	104	0	1	0	0	0	17	0	21	0	0	0	67	0	0
ENSMUSG00000117003	0	11	0	0	0	0	0	0	0	0	0	0	0	0	0	0	0	8	0	1	0	0	0	0	0	18	0	0	0	0	0	0	0	0	0	0	0	9	0	0
ENSMUSG00000038045	0	0	0	0	0	0	0	0	0	0	0	0	0	3	0	0	0	0	0	10	0	18	0	0	0	0	0	0	0	14	0	0	0	1	0	0	0	0	0	0
ENSMUSG00000033966	0	0	0	50	0	0	0	0	0	0	0	0	0	1	0	31	0	0	0	34	0	0	0	99	0	43	0	0	0	35	0	28	0	0	0	0	0	0	0	0
ENSMUSG00000117384	0	0	0	28	0	0	0	0	0	0	0	50	0	0	0	0	0	0	0	47	0	0	0	0	0	0	0	0	0	0	0	0	0	58	0	0	0	38	0	0
ENSMUSG00000036918	0	0	0	0	0	0	0	14	0	34	0	17	0	0	0	0	0	13	0	24	0	18	0	0	0	0	0	1	0	0	0	0	0	0	0	0	0	4	0	0
ENSMUSG00000061808	0	14	0	0	0	0	0	0	0	0	0	0	0	11	0	0	0	0	0	0	0	0	0	0	0	0	0	0	0	0	0	0	0	0	0	0	0	21	0	0
ENSMUSG00000118358	0	0	0	0	0	0	0	0	0	0	0	188	0	0	0	0	0	0	0	0	0	0	0	0	0	0	0	0	0	0	0	0	0	0	0	0	0	0	0	0
ENSMUSG00000051439	0	6	0	0	0	0	0	0	0	0	0	0	0	0	0	8	0	0	0	30	0	0	0	0	0	0	0	0	0	45	0	1	0	0	0	0	0	44	0	0
ENSMUSG00000104225	0	0	0	22	0	0	0	0	0	0	0	0	0	0	0	0	0	0	0	0	0	15	0	0	0	0	0	0	0	5	0	0	0	0	0	0	0	0	0	0
ENSMUSG00000038524	0	0	0	11	0	0	0	0	0	0	0	0	0	0	0	0	0	0	0	22	0	0	0	8	0	0	0	0	0	0	0	0	0	0	0	0	0	5	0	0
ENSMUSG00000056130	0	47	0	0	0	0	0	0	0	0	0	0	0	0	0	0	0	59	0	0	0	0	0	29	0	0	0	0	0	0	0	0	0	0	0	0	0	0	0	12
ENSMUSG00000073568	0	1	0	0	0	0	0	7	0	0	0	0	0	4	0	0	0	5	0	0	0	0	0	0	0	0	0	0	0	4	0	0	0	0	0	0	0	7	0	0
ENSMUSG00000024578	0	0	0	0	0	0	0	30	0	0	0	18	0	0	0	0	0	0	0	1	0	11	0	0	0	0	0	0	0	0	0	0	0	0	0	0	0	7	0	0
ENSMUSG00000036941	0	0	0	13	0	0	0	26	0	0	0	0	0	12	0	0	0	0	0	0	0	0	0	0	0	8	0	0	0	0	0	0	0	0	0	0	0	0	0	0
ENSMUSG00000025885	0	0	0	2	0	13	0	5	0	7	0	4	0	0	0	0	0	0	0	7	0	0	0	0	0	0	0	0	0	2	0	0	0	0	0	7	0	0	0	0
ENSMUSG00000118373	0	10	0	30	0	15	0	10	0	25	0	18	0	0	0	20	0	26	0	0	0	52	0	23	0	30	0	0	0	26	0	20	0	24	0	0	0	20	0	0
ENSMUSG00000024873	0	1	0	19	0	0	0	0	0	0	0	0	0	2	0	0	0	8	0	21	0	6	0	4	0	5	0	0	0	4	0	3	0	15	0	20	0	12	0	0
ENSMUSG00000039330	0	0	0	83	0	0	0	0	0	0	0	0	0	0	0	0	0	0	0	0	0	0	0	0	0	0	0	0	0	0	0	0	0	0	0	346	0	0	0	0
ENSMUSG00000047733	0	7	0	0	0	0	0	21	0	0	0	0	0	0	0	12	0	10	0	0	0	0	0	0	0	7	0	0	0	0	0	0	0	11	0	0	0	0	0	0
ENSMUSG00000054999	0	3	0	0	0	0	0	0	0	0	0	0	0	0	0	0	0	6	0	4	0	0	0	4	0	0	0	0	0	7	0	0	0	2	0	0	0	4	0	0
ENSMUSG00000056612	0	6	0	0	0	0	0	0	0	11	0	0	0	4	0	0	0	4	0	0	0	0	0	18	0	14	0	0	0	21	0	7	0	9	0	0	0	0	0	3
ENSMUSG00000071658	0	0	0	0	0	0	0	0	0	1	0	0	0	0	0	0	0	0	0	0	0	0	0	0	0	0	0	0	0	15	0	0	0	0	0	32	0	0	0	0
