# Supplementary material for: Allele-specific differential regulation of monoallelically expressed autosomal genes in the cardiac lineage
Source: Nat Commun. 2022 Oct 10;13:5984. doi: 10.1038/s41467-022-33722-x (PMC9550772; doi:10.1038/s41467-022-33722-x)
Supplement: Supplementary file 13 — Source Data [file 41467_2022_33722_MOESM13_ESM.zip › Source Data 13.txt]

Gene	File1B	File1C	File2B	File2C	File3B	File3C	File4B	File4C	File5B	File5C	File6B	File6C	File7B	File7C	File8B	File8C	File9B	File9C	File10B	File10C	File11B	File11C	File12B	File12C	File13B	File13C	File14B	File14C	File15B	File15C	File16B	File16C	File17B	File17C	File18B	File18C	File19B	File19C	File20B	File20C	File21B	File21C	File22B	File22C	File23B	File23C	File24B	File24C	File25B
ENSMUSG00000061024	73	0	33	0	0	0	48	0	19	0	27	0	13	0	0	0	34	0	16	0	15	0	10	0	121	0	0	0	21	0	12	0	4	0	17	0	41	0	18	0	12	0	11	0	41	0	21	0	29
ENSMUSG00000098234	9	0	3	0	28	0	4	0	13	0	5	0	9	0	3	0	21	0	11	0	3	0	0	0	9	0	5	0	9	0	40	0	8	0	15	0	10	0	11	0	10	0	7	0	11	0	12	0	16
ENSMUSG00000025930	44	0	0	0	0	0	0	0	0	0	0	0	0	0	3	0	0	0	0	0	0	0	0	0	0	0	7	0	2	0	0	0	0	0	0	0	5	0	0	0	0	0	0	0	0	0	0	0	0
ENSMUSG00000043716	171	0	66	0	176	0	175	0	102	0	154	0	100	0	70	0	243	0	202	0	114	0	28	0	333	0	36	0	220	0	144	0	67	0	306	0	174	0	212	0	76	0	75	0	190	0	95	0	181
ENSMUSG00000025920	5	0	0	0	0	0	0	0	0	0	0	0	0	0	4	0	0	0	1	0	7	0	0	0	0	0	0	0	0	0	0	0	0	0	18	0	0	0	0	0	0	0	0	0	0	0	0	0	8
ENSMUSG00000025779	0	0	0	0	0	0	6	0	0	0	0	0	0	0	0	0	0	0	0	0	0	0	0	0	0	0	0	0	24	0	0	0	0	0	0	0	0	0	0	0	0	0	0	0	0	0	0	0	0
ENSMUSG00000025933	6	0	0	0	0	0	0	0	0	0	8	0	0	0	0	0	0	0	0	0	9	0	0	0	0	0	0	0	0	0	0	0	0	0	0	0	0	0	0	0	0	0	0	0	3	0	0	0	0
ENSMUSG00000026156	0	0	0	0	0	0	6	0	0	0	0	0	0	0	0	0	0	0	0	0	10	0	0	0	17	0	0	0	0	0	1	0	0	0	0	0	0	0	0	0	0	0	0	0	0	0	0	0	1
ENSMUSG00000026155	0	0	0	0	0	0	10	0	0	0	0	0	3	0	0	0	0	0	0	0	15	0	0	0	16	0	0	0	6	0	1	0	0	0	0	0	0	0	0	0	2	0	0	0	0	0	0	0	11
ENSMUSG00000026154	15	0	0	0	4	0	4	0	8	0	12	0	2	0	0	0	0	0	18	0	9	0	4	0	36	0	7	0	46	0	0	0	0	0	12	0	5	0	0	0	0	0	0	0	6	0	0	0	4
ENSMUSG00000073725	0	0	16	0	0	0	0	0	0	0	0	0	0	0	0	0	21	0	0	0	0	0	0	0	0	0	0	0	0	0	0	0	0	0	0	0	0	0	0	0	0	0	0	0	0	0	0	0	10
ENSMUSG00000048874	1	0	0	0	10	0	0	0	0	0	0	0	0	0	0	0	0	0	0	0	1	0	1	0	2	0	0	0	0	0	5	0	0	0	9	0	2	0	0	0	0	0	0	0	0	0	0	0	3
ENSMUSG00000117310	3	0	0	0	0	0	1	0	0	0	14	0	6	0	0	0	4	0	3	0	3	0	3	0	4	0	4	0	1	0	4	0	0	0	1	0	0	0	1	0	0	0	1	0	0	0	4	0	4
ENSMUSG00000026134	30	0	0	0	13	0	21	0	0	0	35	0	34	0	3	0	0	0	0	0	50	0	21	0	67	0	0	0	0	0	38	0	22	0	80	0	28	0	61	0	0	0	0	0	38	0	4	0	0
ENSMUSG00000101711	26	0	19	0	35	0	36	0	31	0	22	0	20	0	11	0	43	0	36	0	19	0	4	0	45	0	4	0	28	0	36	0	15	0	53	0	12	0	22	0	18	0	9	0	22	0	13	0	51
ENSMUSG00000026126	11	0	18	0	0	0	6	0	0	0	0	0	20	0	0	0	32	0	0	0	0	0	0	0	0	0	0	0	14	0	0	0	3	0	0	0	10	0	0	0	0	0	0	0	0	0	0	0	0
ENSMUSG00000100280	2	0	1	0	0	0	3	0	0	0	0	0	10	0	0	0	6	0	0	0	0	0	0	0	0	0	0	0	2	0	0	0	2	0	0	0	2	0	0	0	0	0	7	0	0	0	0	0	0
ENSMUSG00000037503	8	0	25	0	0	0	0	0	0	0	0	0	0	0	0	0	0	0	18	0	0	0	0	0	74	0	0	0	0	0	17	0	0	0	8	0	19	0	0	0	0	0	0	0	0	0	0	0	0
ENSMUSG00000103708	8	0	0	0	0	0	6	0	0	0	6	0	0	0	0	0	0	0	1	0	0	0	0	0	0	0	0	0	0	0	0	0	3	0	0	0	0	0	5	0	0	0	0	0	0	0	0	0	6
ENSMUSG00000045216	0	0	0	0	0	0	8	0	0	0	12	0	18	0	14	0	0	0	28	0	0	0	4	0	54	0	0	0	7	0	18	0	0	0	2	0	16	0	1	0	0	0	0	0	6	0	0	0	4
ENSMUSG00000104523	0	0	0	0	1	0	2	0	0	0	1	0	3	0	2	0	0	0	3	0	0	0	0	0	12	0	0	0	1	0	5	0	0	0	0	0	0	0	0	0	0	0	0	0	0	0	0	0	1
ENSMUSG00000001143	0	0	0	0	1	0	1	0	0	0	0	0	0	0	0	0	0	0	0	0	0	0	0	0	0	0	0	0	21	0	0	0	0	0	0	0	0	0	0	0	1	0	0	0	0	0	0	0	0
ENSMUSG00000109510	0	0	0	0	3	0	0	0	2	0	4	0	0	0	0	0	0	0	2	0	0	0	0	0	0	0	0	0	0	0	0	0	0	0	0	0	2	0	0	0	0	0	0	0	0	0	0	0	0
ENSMUSG00000061518	71	0	25	0	51	0	57	0	30	0	84	0	61	0	31	0	82	0	44	0	44	0	13	0	124	0	15	0	84	0	12	0	35	0	113	0	46	0	52	0	63	0	18	0	66	0	24	0	50
ENSMUSG00000037351	15	0	2	0	0	0	16	0	4	0	12	0	15	0	12	0	13	0	18	0	0	0	9	0	0	0	3	0	24	0	12	0	0	0	0	0	9	0	15	0	14	0	3	0	2	0	14	0	16
ENSMUSG00000103159	0	0	0	0	0	0	0	0	0	0	0	0	0	0	0	0	0	0	0	0	0	0	0	0	0	0	0	0	0	0	0	0	0	0	0	0	0	0	0	0	0	0	0	0	0	0	0	0	0
ENSMUSG00000026112	29	0	2	0	7	0	85	0	13	0	8	0	29	0	11	0	0	0	1	0	44	0	0	0	18	0	0	0	40	0	3	0	0	0	7	0	23	0	7	0	0	0	0	0	15	0	0	0	0
ENSMUSG00000048814	0	0	0	0	0	0	0	0	0	0	0	0	0	0	0	0	0	0	0	0	0	0	0	0	0	0	0	0	0	0	0	0	0	0	0	0	0	0	0	0	0	0	0	0	5	0	0	0	0
ENSMUSG00000026080	0	0	0	0	0	0	0	0	0	0	0	0	0	0	0	0	0	0	0	0	0	0	0	0	0	0	0	0	0	0	0	0	0	0	0	0	0	0	0	0	0	0	0	0	0	0	0	0	0
ENSMUSG00000026078	83	0	0	0	43	0	49	0	63	0	23	0	3	0	10	0	22	0	40	0	12	0	2	0	4	0	4	0	40	0	24	0	10	0	16	0	24	0	20	0	20	0	7	0	30	0	3	0	67
ENSMUSG00000003135	25	0	12	0	26	0	19	0	0	0	15	0	48	0	19	0	0	0	5	0	14	0	10	0	128	0	0	0	26	0	13	0	19	0	18	0	19	0	17	0	0	0	0	0	12	0	7	0	17
ENSMUSG00000041945	0	0	0	0	0	0	0	0	0	0	0	0	0	0	0	0	0	0	0	0	0	0	0	0	0	0	0	0	0	0	0	0	0	0	0	0	28	0	0	0	0	0	0	0	0	0	0	0	0
ENSMUSG00000010290	0	0	31	0	0	0	51	0	0	0	0	0	0	0	0	0	11	0	0	0	0	0	0	0	0	0	0	0	0	0	0	0	0	0	0	0	0	0	0	0	0	0	0	0	7	0	9	0	0
ENSMUSG00000008136	0	0	0	0	0	0	0	0	0	0	0	0	0	0	0	0	0	0	0	0	0	0	0	0	0	0	0	0	0	0	0	0	0	0	0	0	19	0	0	0	0	0	0	0	0	0	0	0	0
ENSMUSG00000066877	0	0	0	0	0	0	0	0	0	0	4	0	25	0	0	0	0	0	0	0	0	0	0	0	0	0	0	0	0	0	6	0	0	0	0	0	4	0	0	0	13	0	1	0	0	0	0	0	0
ENSMUSG00000057363	0	0	2	0	0	0	4	0	0	0	0	0	0	0	0	0	3	0	0	0	0	0	0	0	0	0	0	0	11	0	8	0	0	0	0	0	7	0	0	0	0	0	0	0	2	0	0	0	0
ENSMUSG00000025995	111	0	49	0	77	0	90	0	69	0	18	0	124	0	88	0	97	0	60	0	70	0	16	0	243	0	9	0	420	0	80	0	57	0	224	0	130	0	31	0	53	0	173	0	151	0	35	0	94
ENSMUSG00000025993	0	0	19	0	0	0	0	0	0	0	0	0	0	0	0	0	0	0	0	0	374	0	0	0	0	0	0	0	0	0	0	0	0	0	0	0	0	0	0	0	0	0	0	0	0	0	0	0	0
ENSMUSG00000026107	32	0	0	0	0	0	13	0	0	0	45	0	0	0	0	0	0	0	0	0	0	0	3	0	0	0	4	0	41	0	13	0	0	0	0	0	0	0	0	0	0	0	15	0	6	0	23	0	19
ENSMUSG00000109599	0	0	0	0	0	0	0	0	0	0	0	0	0	0	0	0	0	0	0	0	0	0	0	0	0	0	0	0	0	0	0	0	0	0	0	0	0	0	0	0	0	0	0	0	10	0	0	0	0
ENSMUSG00000043015	0	0	0	0	0	0	0	0	0	0	0	0	0	0	0	0	0	0	5	0	0	0	0	0	0	0	0	0	0	0	0	0	0	0	0	0	0	0	0	0	0	0	0	0	0	0	4	0	0
ENSMUSG00000041426	22	0	0	0	69	0	0	0	0	0	0	0	32	0	20	0	36	0	0	0	0	0	0	0	70	0	0	0	49	0	0	0	0	0	0	0	17	0	3	0	22	0	0	0	10	0	5	0	12
ENSMUSG00000043629	15	0	0	0	0	0	35	0	45	0	0	0	27	0	7	0	38	0	108	0	11	0	15	0	0	0	0	0	22	0	0	0	5	0	112	0	45	0	12	0	0	0	19	0	16	0	21	0	61
ENSMUSG00000060715	7	0	0	0	0	0	0	0	0	0	0	0	0	0	0	0	0	0	0	0	0	0	0	0	0	0	0	0	0	0	0	0	0	0	0	0	0	0	0	0	0	0	0	0	0	0	0	0	1
ENSMUSG00000100679	1	0	6	0	21	0	3	0	8	0	0	0	0	0	5	0	5	0	0	0	6	0	1	0	29	0	0	0	12	0	7	0	7	0	9	0	4	0	9	0	10	0	1	0	2	0	3	0	0
ENSMUSG00000099913	2	0	1	0	4	0	0	0	0	0	2	0	3	0	2	0	3	0	0	0	5	0	2	0	6	0	0	0	0	0	1	0	0	0	3	0	1	0	3	0	0	0	0	0	0	0	0	0	0
ENSMUSG00000026095	6	0	0	0	0	0	0	0	0	0	5	0	3	0	4	0	3	0	2	0	2	0	2	0	2	0	0	0	1	0	0	0	0	0	1	0	1	0	5	0	0	0	0	0	0	0	0	0	2
ENSMUSG00000117809	1	0	0	0	0	0	0	0	0	0	1	0	2	0	1	0	3	0	0	0	1	0	0	0	1	0	0	0	0	0	0	0	0	0	1	0	1	0	2	0	0	0	0	0	0	0	0	0	0
ENSMUSG00000096141	0	0	0	0	0	0	10	0	0	0	0	0	0	0	0	0	0	0	0	0	0	0	0	0	0	0	0	0	10	0	0	0	0	0	0	0	0	0	0	0	0	0	0	0	0	0	0	0	0
ENSMUSG00000042807	0	0	0	0	0	0	0	0	12	0	5	0	0	0	0	0	0	0	0	0	0	0	1	0	0	0	0	0	0	0	0	0	0	0	0	0	0	0	0	0	0	0	0	0	0	0	0	0	0
ENSMUSG00000041303	0	0	4	0	0	0	33	0	0	0	1	0	19	0	0	0	27	0	17	0	19	0	2	0	9	0	0	0	36	0	0	0	0	0	8	0	33	0	7	0	0	0	0	0	17	0	10	0	0
ENSMUSG00000025980	21	0	15	0	13	0	25	0	8	0	18	0	16	0	8	0	57	0	20	0	23	0	0	0	49	0	3	0	36	0	19	0	10	0	28	0	29	0	18	0	14	0	9	0	24	0	10	0	29
ENSMUSG00000025979	30	0	22	0	0	0	17	0	15	0	0	0	2	0	9	0	0	0	0	0	12	0	9	0	0	0	8	0	12	0	18	0	0	0	91	0	0	0	6	0	26	0	6	0	11	0	5	0	13
ENSMUSG00000046994	29	0	1	0	0	0	4	0	0	0	0	0	0	0	0	0	6	0	0	0	0	0	0	0	32	0	1	0	0	0	0	0	0	0	0	0	0	0	0	0	2	0	0	0	4	0	19	0	0
ENSMUSG00000038323	26	0	0	0	32	0	0	0	0	0	0	0	0	0	0	0	0	0	0	0	0	0	0	0	0	0	0	0	0	0	14	0	0	0	0	0	0	0	0	0	0	0	0	0	0	0	0	0	0
ENSMUSG00000048495	6	0	5	0	19	0	29	0	0	0	0	0	4	0	0	0	4	0	7	0	0	0	3	0	18	0	1	0	20	0	0	0	0	0	6	0	21	0	0	0	0	0	3	0	10	0	0	0	10
ENSMUSG00000025971	7	0	13	0	12	0	16	0	3	0	3	0	11	0	2	0	0	0	21	0	0	0	1	0	0	0	1	0	7	0	0	0	0	0	12	0	0	0	6	0	3	0	2	0	7	0	0	0	0
ENSMUSG00000026039	62	0	14	0	64	0	116	0	30	0	50	0	7	0	16	0	0	0	73	0	75	0	3	0	0	0	2	0	74	0	50	0	15	0	75	0	97	0	19	0	52	0	21	0	12	0	30	0	34
ENSMUSG00000026035	8	0	3	0	10	0	8	0	6	0	0	0	19	0	4	0	20	0	7	0	14	0	0	0	19	0	0	0	0	0	1	0	10	0	12	0	17	0	6	0	0	0	12	0	32	0	5	0	13
ENSMUSG00000026032	45	0	18	0	17	0	50	0	24	0	8	0	28	0	19	0	60	0	38	0	55	0	5	0	96	0	9	0	32	0	47	0	7	0	79	0	51	0	42	0	15	0	12	0	24	0	14	0	25
ENSMUSG00000026031	0	0	0	0	0	0	0	0	1	0	0	0	0	0	0	0	0	0	0	0	0	0	2	0	0	0	0	0	1	0	2	0	0	0	0	0	1	0	14	0	0	0	1	0	0	0	0	0	0
ENSMUSG00000026029	0	0	0	0	0	0	0	0	0	0	0	0	14	0	0	0	0	0	0	0	0	0	10	0	0	0	0	0	0	0	0	0	0	0	0	0	0	0	0	0	0	0	0	0	0	0	0	0	0
ENSMUSG00000026027	0	0	0	0	0	0	6	0	0	0	0	0	7	0	0	0	0	0	0	0	0	0	0	0	0	0	1	0	0	0	6	0	0	0	0	0	0	0	0	0	0	0	0	0	0	0	0	0	0
ENSMUSG00000038079	0	0	0	0	6	0	28	0	6	0	0	0	6	0	0	0	34	0	0	0	0	0	6	0	0	0	0	0	6	0	24	0	9	0	36	0	0	0	0	0	0	0	2	0	10	0	9	0	7
ENSMUSG00000041075	11	0	0	0	0	0	7	0	0	0	0	0	0	0	0	0	0	0	13	0	0	0	1	0	25	0	0	0	0	0	2	0	0	0	0	0	0	0	0	0	0	0	0	0	15	0	0	0	8
ENSMUSG00000026019	108	0	26	0	56	0	34	0	40	0	37	0	64	0	22	0	153	0	71	0	25	0	15	0	197	0	5	0	71	0	66	0	20	0	166	0	38	0	95	0	29	0	45	0	75	0	42	0	111
ENSMUSG00000049439	0	0	0	0	40	0	16	0	0	0	0	0	14	0	2	0	0	0	19	0	0	0	3	0	6	0	3	0	0	0	26	0	0	0	6	0	0	0	42	0	38	0	7	0	37	0	11	0	0
ENSMUSG00000025969	30	0	0	0	0	0	0	0	0	0	0	0	15	0	0	0	3	0	0	0	0	0	5	0	0	0	0	0	23	0	19	0	1	0	3	0	15	0	0	0	0	0	0	0	1	0	2	0	19
ENSMUSG00000086730	0	0	0	0	0	0	0	0	2	0	10	0	0	0	4	0	0	0	9	0	7	0	2	0	5	0	0	0	4	0	1	0	0	0	0	0	2	0	0	0	8	0	1	0	15	0	4	0	0
ENSMUSG00000027520	6	0	0	0	21	0	0	0	4	0	28	0	49	0	0	0	3	0	37	0	26	0	14	0	12	0	0	0	17	0	11	0	10	0	0	0	14	0	0	0	5	0	2	0	23	0	9	0	0
ENSMUSG00000025962	20	0	24	0	33	0	47	0	0	0	0	0	68	0	22	0	32	0	10	0	33	0	7	0	162	0	5	0	0	0	59	0	4	0	53	0	51	0	25	0	4	0	16	0	7	0	14	0	20
ENSMUSG00000025956	0	0	0	0	5	0	0	0	0	0	0	0	0	0	7	0	0	0	0	0	0	0	4	0	0	0	0	0	0	0	0	0	0	0	0	0	0	0	0	0	0	0	0	0	0	0	0	0	0
ENSMUSG00000070871	3	0	0	0	0	0	3	0	2	0	0	0	21	0	5	0	0	0	0	0	0	0	0	0	0	0	0	0	0	0	21	0	3	0	0	0	0	0	3	0	1	0	0	0	0	0	0	0	0
ENSMUSG00000045005	34	0	0	0	0	0	0	0	4	0	35	0	0	0	0	0	10	0	7	0	0	0	0	0	0	0	0	0	7	0	16	0	0	0	0	0	0	0	0	0	0	0	5	0	2	0	0	0	0
ENSMUSG00000100846	9	0	0	0	0	0	0	0	0	0	0	0	0	0	0	0	0	0	0	0	0	0	0	0	0	0	3	0	2	0	15	0	0	0	4	0	0	0	0	0	0	0	0	0	0	0	0	0	0
ENSMUSG00000044816	15	0	0	0	0	0	0	0	0	0	0	0	0	0	0	0	0	0	0	0	0	0	0	0	0	0	8	0	4	0	14	0	0	0	8	0	0	0	0	0	0	0	0	0	0	0	0	0	0
ENSMUSG00000026003	37	0	10	0	17	0	0	0	0	0	0	0	19	0	0	0	0	0	0	0	23	0	0	0	95	0	0	0	5	0	30	0	10	0	0	0	1	0	9	0	22	0	0	0	0	0	0	0	0
ENSMUSG00000026000	7	0	1	0	0	0	32	0	11	0	0	0	8	0	4	0	0	0	1	0	25	0	0	0	39	0	3	0	6	0	0	0	1	0	21	0	15	0	0	0	7	0	3	0	2	0	4	0	3
ENSMUSG00000039354	0	0	0	0	0	0	0	0	0	0	0	0	6	0	6	0	0	0	9	0	0	0	0	0	12	0	0	0	3	0	0	0	0	0	0	0	1	0	0	0	0	0	5	0	2	0	0	0	0
ENSMUSG00000046330	24	0	29	0	44	0	36	0	26	0	31	0	5	0	20	0	49	0	39	0	32	0	10	0	28	0	5	0	40	0	29	0	9	0	59	0	27	0	44	0	23	0	30	0	33	0	22	0	19
ENSMUSG00000039323	26	0	21	0	20	0	18	0	15	0	46	0	4	0	9	0	17	0	23	0	0	0	5	0	89	0	6	0	37	0	11	0	15	0	7	0	42	0	33	0	40	0	19	0	21	0	3	0	21
ENSMUSG00000101503	11	0	3	0	2	0	6	0	0	0	2	0	0	0	0	0	6	0	3	0	2	0	0	0	4	0	1	0	2	0	2	0	1	0	10	0	5	0	0	0	2	0	2	0	2	0	1	0	5
ENSMUSG00000073650	0	0	0	0	0	0	0	0	0	0	0	0	0	0	0	0	0	0	0	0	0	0	0	0	0	0	0	0	0	0	0	0	0	0	0	0	0	0	0	0	0	0	0	0	0	0	0	0	27
ENSMUSG00000026172	18	0	0	0	0	0	0	0	0	0	20	0	5	0	0	0	0	0	13	0	0	0	2	0	0	0	1	0	25	0	13	0	0	0	0	0	0	0	0	0	0	0	0	0	9	0	0	0	15
ENSMUSG00000026171	0	0	1	0	2	0	0	0	0	0	0	0	0	0	0	0	0	0	10	0	0	0	0	0	0	0	0	0	0	0	0	0	0	0	0	0	0	0	0	0	0	0	0	0	4	0	0	0	0
ENSMUSG00000026162	0	0	0	0	0	0	0	0	0	0	0	0	0	0	0	0	0	0	0	0	0	0	0	0	23	0	0	0	0	0	16	0	0	0	13	0	5	0	0	0	0	0	7	0	5	0	2	0	0
ENSMUSG00000026201	11	0	19	0	0	0	6	0	0	0	11	0	0	0	10	0	6	0	0	0	9	0	0	0	26	0	3	0	15	0	11	0	2	0	15	0	14	0	19	0	10	0	11	0	8	0	5	0	0
ENSMUSG00000026202	16	0	13	0	0	0	13	0	8	0	4	0	1	0	4	0	33	0	5	0	0	0	0	0	5	0	1	0	38	0	19	0	9	0	11	0	5	0	16	0	2	0	9	0	30	0	4	0	3
ENSMUSG00000026203	0	0	0	0	0	0	0	0	0	0	0	0	0	0	0	0	5	0	0	0	0	0	0	0	38	0	0	0	0	0	0	0	0	0	0	0	0	0	0	0	0	0	0	0	0	0	0	0	0
ENSMUSG00000026208	6	0	0	0	0	0	14	0	0	0	0	0	0	0	0	0	12	0	0	0	0	0	0	0	0	0	0	0	0	0	0	0	0	0	0	0	1	0	0	0	0	0	0	0	0	0	0	0	0
ENSMUSG00000026213	0	0	0	0	0	0	4	0	0	0	0	0	0	0	0	0	0	0	6	0	2	0	0	0	0	0	0	0	0	0	0	0	0	0	0	0	4	0	0	0	31	0	0	0	0	0	0	0	5
ENSMUSG00000032883	30	0	21	0	2	0	16	0	7	0	20	0	14	0	9	0	6	0	2	0	52	0	8	0	9	0	0	0	23	0	7	0	1	0	22	0	5	0	3	0	0	0	0	0	7	0	6	0	39
ENSMUSG00000079470	0	0	0	0	28	0	5	0	2	0	0	0	2	0	1	0	5	0	1	0	10	0	1	0	0	0	0	0	2	0	23	0	0	0	0	0	20	0	0	0	0	0	0	0	0	0	1	0	1
ENSMUSG00000026248	0	0	0	0	0	0	72	0	19	0	0	0	45	0	21	0	25	0	26	0	40	0	3	0	103	0	15	0	17	0	0	0	17	0	55	0	11	0	25	0	23	0	12	0	58	0	25	0	51
ENSMUSG00000026249	0	0	0	0	144	0	7	0	0	0	0	0	0	0	0	0	0	0	3	0	0	0	0	0	0	0	5	0	0	0	0	0	8	0	14	0	15	0	13	0	0	0	0	0	0	0	0	0	0
ENSMUSG00000026150	8	0	36	0	15	0	14	0	58	0	0	0	56	0	0	0	17	0	0	0	15	0	4	0	67	0	0	0	43	0	14	0	5	0	18	0	0	0	46	0	28	0	5	0	28	0	9	0	22
ENSMUSG00000038496	0	0	0	0	0	0	0	0	0	0	0	0	4	0	0	0	0	0	0	0	0	0	0	0	0	0	0	0	0	0	0	0	0	0	0	0	27	0	0	0	0	0	0	0	0	0	0	0	0
ENSMUSG00000045658	0	0	0	0	18	0	0	0	0	0	0	0	0	0	0	0	0	0	0	0	0	0	0	0	0	0	0	0	0	0	0	0	0	0	5	0	0	0	2	0	0	0	0	0	0	0	0	0	0
ENSMUSG00000073633	16	0	0	0	25	0	0	0	0	0	2	0	0	0	0	0	0	0	0	0	0	0	0	0	0	0	2	0	0	0	0	0	1	0	0	0	3	0	10	0	0	0	0	0	0	0	0	0	3
ENSMUSG00000026223	0	0	2	0	0	0	0	0	0	0	0	0	0	0	0	0	0	0	0	0	0	0	0	0	0	0	0	0	0	0	22	0	0	0	0	0	6	0	0	0	0	0	0	0	0	0	0	0	0
ENSMUSG00000094638	1	0	0	0	17	0	6	0	4	0	7	0	4	0	4	0	8	0	13	0	7	0	0	0	8	0	2	0	0	0	0	0	0	0	19	0	14	0	10	0	0	0	3	0	4	0	5	0	10
ENSMUSG00000026234	370	0	196	0	390	0	569	0	243	0	268	0	305	0	162	0	578	0	494	0	189	0	70	0	655	0	58	0	607	0	370	0	173	0	722	0	577	0	377	0	188	0	249	0	319	0	164	0	496
ENSMUSG00000073627	0	0	0	0	0	0	1	0	0	0	0	0	0	0	0	0	0	0	0	0	0	0	0	0	19	0	0	0	0	0	0	0	0	0	0	0	0	0	29	0	0	0	0	0	0	0	0	0	29
ENSMUSG00000026238	138	0	62	0	82	0	129	0	85	0	91	0	129	0	54	0	287	0	110	0	67	0	25	0	210	0	14	0	174	0	141	0	57	0	236	0	190	0	159	0	98	0	100	0	98	0	58	0	178
ENSMUSG00000026240	11	0	0	0	0	0	20	0	1	0	0	0	4	0	0	0	0	0	0	0	0	0	0	0	0	0	0	0	0	0	4	0	4	0	0	0	9	0	2	0	0	0	5	0	1	0	0	0	0
ENSMUSG00000053333	24	0	0	0	0	0	0	0	0	0	3	0	0	0	0	0	3	0	0	0	0	0	0	0	0	0	0	0	0	0	10	0	0	0	30	0	0	0	0	0	0	0	0	0	0	0	0	0	0
ENSMUSG00000026255	0	0	0	0	0	0	0	0	0	0	0	0	0	0	0	0	0	0	0	0	0	0	4	0	0	0	0	0	0	0	0	0	0	0	0	0	26	0	11	0	5	0	3	0	0	0	8	0	23
ENSMUSG00000026289	8	0	0	0	14	0	0	0	0	0	0	0	13	0	0	0	35	0	10	0	0	0	0	0	0	0	0	0	0	0	16	0	0	0	0	0	0	0	0	0	9	0	13	0	3	0	11	0	19
ENSMUSG00000044783	0	0	0	0	0	0	0	0	0	0	0	0	0	0	0	0	0	0	3	0	0	0	0	0	0	0	0	0	0	0	0	0	0	0	0	0	0	0	0	0	0	0	0	0	1	0	0	0	0
ENSMUSG00000097398	0	0	0	0	0	0	0	0	0	0	0	0	0	0	47	0	2	0	6	0	0	0	0	0	0	0	2	0	27	0	0	0	20	0	0	0	0	0	11	0	6	0	0	0	2	0	3	0	25
ENSMUSG00000036206	46	0	0	0	0	0	12	0	11	0	0	0	40	0	0	0	1	0	9	0	0	0	3	0	87	0	0	0	20	0	12	0	0	0	3	0	33	0	0	0	15	0	2	0	0	0	1	0	0
ENSMUSG00000034486	0	0	0	0	0	0	0	0	3	0	0	0	30	0	0	0	7	0	0	0	0	0	0	0	38	0	4	0	0	0	0	0	0	0	0	0	0	0	0	0	7	0	0	0	15	0	1	0	1
ENSMUSG00000092627	0	0	4	0	0	0	0	0	1	0	0	0	1	0	0	0	3	0	0	0	0	0	0	0	0	0	5	0	0	0	0	0	0	0	0	0	0	0	0	0	2	0	0	0	2	0	2	0	6
ENSMUSG00000034432	236	0	20	0	146	0	120	0	178	0	113	0	84	0	11	0	117	0	110	0	89	0	16	0	46	0	11	0	91	0	60	0	17	0	90	0	141	0	59	0	25	0	43	0	76	0	32	0	54
ENSMUSG00000070732	0	0	0	0	0	0	0	0	0	0	0	0	0	0	0	0	0	0	0	0	0	0	0	0	0	0	0	0	59	0	0	0	0	0	0	0	0	0	0	0	0	0	0	0	0	0	0	0	0
ENSMUSG00000026309	19	0	3	0	23	0	3	0	0	0	22	0	35	0	6	0	8	0	15	0	15	0	0	0	49	0	11	0	0	0	11	0	10	0	0	0	32	0	11	0	5	0	6	0	9	0	8	0	9
ENSMUSG00000067071	0	0	0	0	0	0	16	0	0	0	10	0	10	0	23	0	0	0	10	0	0	0	0	0	0	0	0	0	0	0	0	0	0	0	0	0	11	0	11	0	0	0	16	0	8	0	0	0	0
ENSMUSG00000026311	6	0	0	0	0	0	29	0	0	0	0	0	0	0	6	0	13	0	0	0	0	0	0	0	37	0	0	0	0	0	0	0	0	0	0	0	1	0	0	0	0	0	0	0	1	0	0	0	0
ENSMUSG00000026260	27	0	58	0	71	0	114	0	72	0	31	0	69	0	91	0	90	0	113	0	62	0	12	0	77	0	34	0	61	0	49	0	49	0	132	0	88	0	98	0	60	0	61	0	46	0	44	0	37
ENSMUSG00000047067	0	0	0	0	0	0	0	0	0	0	0	0	0	0	0	0	0	0	23	0	0	0	0	0	0	0	0	0	0	0	0	0	0	0	8	0	0	0	0	0	0	0	0	0	0	0	2	0	0
ENSMUSG00000026269	7	0	0	0	32	0	0	0	0	0	0	0	0	0	0	0	0	0	0	0	0	0	0	0	0	0	0	0	0	0	0	0	0	0	0	0	0	0	11	0	0	0	0	0	0	0	2	0	4
ENSMUSG00000026270	0	0	0	0	0	0	0	0	0	0	0	0	0	0	4	0	14	0	2	0	0	0	0	0	0	0	1	0	17	0	8	0	1	0	30	0	0	0	7	0	0	0	0	0	1	0	0	0	0
ENSMUSG00000026276	54	0	29	0	43	0	61	0	2	0	28	0	25	0	29	0	0	0	1	0	26	0	13	0	189	0	20	0	34	0	13	0	1	0	10	0	34	0	5	0	10	0	6	0	6	0	18	0	1
ENSMUSG00000100927	0	0	0	0	0	0	2	0	0	0	0	0	0	0	0	0	0	0	1	0	0	0	0	0	0	0	0	0	1	0	0	0	0	0	0	0	0	0	0	0	1	0	0	0	0	0	0	0	0
ENSMUSG00000026278	0	0	0	0	0	0	10	0	0	0	0	0	16	0	0	0	0	0	0	0	0	0	0	0	0	0	0	0	0	0	36	0	5	0	0	0	2	0	8	0	15	0	0	0	0	0	0	0	0
ENSMUSG00000026281	74	0	32	0	40	0	48	0	29	0	35	0	30	0	23	0	124	0	55	0	38	0	13	0	176	0	16	0	69	0	52	0	25	0	118	0	81	0	36	0	20	0	46	0	79	0	22	0	79
ENSMUSG00000026283	34	0	28	0	4	0	0	0	0	0	3	0	5	0	11	0	4	0	0	0	0	0	2	0	3	0	0	0	0	0	1	0	0	0	23	0	11	0	5	0	10	0	12	0	11	0	1	0	10
ENSMUSG00000073609	0	0	0	0	0	0	0	0	0	0	0	0	0	0	0	0	0	0	0	0	0	0	0	0	0	0	0	0	0	0	11	0	0	0	14	0	0	0	0	0	0	0	0	0	0	0	0	0	0
ENSMUSG00000051185	0	0	0	0	0	0	0	0	0	0	21	0	0	0	3	0	0	0	0	0	0	0	6	0	0	0	0	0	0	0	0	0	0	0	0	0	18	0	0	0	0	0	0	0	0	0	0	0	0
ENSMUSG00000026321	0	0	0	0	0	0	0	0	0	0	0	0	0	0	37	0	0	0	0	0	0	0	0	0	0	0	0	0	0	0	0	0	0	0	0	0	0	0	0	0	0	0	0	0	5	0	0	0	0
ENSMUSG00000038866	0	0	0	0	0	0	0	0	16	0	0	0	0	0	10	0	0	0	0	0	0	0	0	0	0	0	0	0	12	0	0	0	0	0	0	0	0	0	0	0	18	0	0	0	0	0	0	0	10
ENSMUSG00000009907	15	0	1	0	1	0	30	0	18	0	8	0	31	0	3	0	26	0	0	0	12	0	4	0	10	0	8	0	3	0	14	0	4	0	1	0	18	0	41	0	27	0	22	0	8	0	10	0	37
ENSMUSG00000038702	0	0	0	0	0	0	0	0	0	0	0	0	0	0	0	0	0	0	18	0	0	0	0	0	0	0	0	0	0	0	0	0	0	0	11	0	0	0	0	0	0	0	0	0	0	0	0	0	0
ENSMUSG00000097648	0	0	0	0	1	0	0	0	0	0	0	0	0	0	0	0	3	0	1	0	0	0	0	0	0	0	0	0	0	0	0	0	0	0	0	0	7	0	9	0	0	0	0	0	0	0	0	0	0
ENSMUSG00000026374	77	0	46	0	51	0	56	0	30	0	78	0	126	0	1	0	154	0	65	0	40	0	21	0	219	0	18	0	78	0	42	0	25	0	69	0	94	0	49	0	40	0	63	0	61	0	56	0	108
ENSMUSG00000026377	149	0	47	0	92	0	41	0	24	0	24	0	69	0	43	0	84	0	67	0	0	0	13	0	141	0	1	0	56	0	53	0	22	0	4	0	42	0	39	0	9	0	55	0	45	0	41	0	65
ENSMUSG00000026380	61	0	0	0	8	0	3	0	62	0	136	0	29	0	0	0	0	0	0	0	0	0	3	0	0	0	14	0	48	0	160	0	0	0	100	0	17	0	0	0	114	0	0	0	32	0	2	0	0
ENSMUSG00000048402	0	0	0	0	2	0	0	0	0	0	0	0	0	0	10	0	0	0	29	0	0	0	0	0	0	0	0	0	0	0	0	0	0	0	0	0	0	0	0	0	0	0	20	0	23	0	0	0	0
ENSMUSG00000026384	0	0	0	0	0	0	0	0	0	0	0	0	0	0	0	0	0	0	0	0	0	0	1	0	2	0	0	0	1	0	11	0	0	0	0	0	2	0	0	0	0	0	0	0	0	0	0	0	0
ENSMUSG00000036975	12	0	0	0	0	0	0	0	0	0	0	0	15	0	0	0	0	0	17	0	0	0	0	0	7	0	0	0	0	0	0	0	0	0	0	0	3	0	0	0	18	0	0	0	3	0	10	0	0
ENSMUSG00000026385	142	0	38	0	222	0	67	0	64	0	98	0	67	0	79	0	115	0	105	0	116	0	23	0	170	0	36	0	130	0	160	0	29	0	75	0	74	0	106	0	129	0	57	0	126	0	49	0	85
ENSMUSG00000026389	0	0	0	0	15	0	0	0	0	0	0	0	0	0	0	0	0	0	0	0	17	0	0	0	0	0	0	0	0	0	0	0	0	0	22	0	11	0	0	0	0	0	1	0	4	0	0	0	54
ENSMUSG00000003721	0	0	0	0	0	0	29	0	0	0	0	0	0	0	0	0	12	0	7	0	0	0	0	0	26	0	0	0	0	0	1	0	0	0	0	0	2	0	0	0	0	0	0	0	14	0	0	0	0
ENSMUSG00000001674	44	0	8	0	55	0	31	0	23	0	28	0	9	0	14	0	56	0	20	0	16	0	1	0	113	0	7	0	41	0	25	0	13	0	42	0	27	0	47	0	24	0	24	0	24	0	16	0	32
ENSMUSG00000026341	33	0	0	0	3	0	50	0	13	0	44	0	22	0	32	0	81	0	15	0	19	0	5	0	45	0	7	0	39	0	26	0	14	0	35	0	27	0	24	0	24	0	3	0	43	0	6	0	42
ENSMUSG00000026342	8	0	0	0	0	0	0	0	0	0	0	0	0	0	0	0	0	0	0	0	0	0	0	0	0	0	0	0	0	0	0	0	0	0	0	0	12	0	0	0	0	0	0	0	2	0	0	0	0
ENSMUSG00000036155	0	0	0	0	4	0	0	0	0	0	0	0	0	0	0	0	0	0	0	0	0	0	0	0	0	0	0	0	0	0	0	0	0	0	0	0	0	0	0	0	0	0	0	0	0	0	0	0	0
ENSMUSG00000026349	0	0	7	0	1	0	5	0	0	0	0	0	6	0	4	0	7	0	28	0	39	0	4	0	65	0	11	0	15	0	0	0	0	0	1	0	0	0	11	0	0	0	19	0	3	0	0	0	7
ENSMUSG00000036104	9	0	0	0	0	0	2	0	0	0	0	0	0	0	0	0	0	0	0	0	0	0	2	0	0	0	0	0	0	0	3	0	0	0	0	0	0	0	15	0	0	0	0	0	0	0	0	0	0
ENSMUSG00000104164	0	0	0	0	0	0	0	0	0	0	0	0	0	0	0	0	0	0	0	0	0	0	0	0	0	0	0	0	0	0	0	0	0	0	0	0	0	0	0	0	0	0	0	0	0	0	0	0	0
ENSMUSG00000026356	28	0	4	0	7	0	16	0	15	0	8	0	16	0	4	0	28	0	5	0	26	0	5	0	7	0	5	0	11	0	11	0	5	0	17	0	26	0	2	0	8	0	8	0	14	0	3	0	7
ENSMUSG00000042510	0	0	0	0	0	0	0	0	0	0	0	0	0	0	0	0	0	0	0	0	0	0	0	0	0	0	0	0	0	0	0	0	0	0	0	0	0	0	0	0	19	0	0	0	0	0	0	0	0
ENSMUSG00000016526	73	0	27	0	109	0	19	0	37	0	0	0	33	0	0	0	51	0	0	0	35	0	0	0	178	0	8	0	48	0	0	0	10	0	100	0	27	0	67	0	0	0	25	0	25	0	15	0	11
ENSMUSG00000026427	15	0	16	0	0	0	21	0	9	0	40	0	39	0	0	0	68	0	13	0	0	0	7	0	78	0	0	0	15	0	19	0	9	0	39	0	13	0	0	0	14	0	9	0	18	0	7	0	17
ENSMUSG00000026433	0	0	0	0	0	0	0	0	0	0	0	0	17	0	8	0	0	0	0	0	0	0	0	0	0	0	0	0	0	0	0	0	0	0	0	0	0	0	0	0	0	0	0	0	0	0	2	0	8
ENSMUSG00000103975	0	0	0	0	0	0	0	0	0	0	0	0	0	0	0	0	0	0	0	0	0	0	0	0	9	0	0	0	25	0	0	0	0	0	0	0	0	0	0	0	0	0	0	0	0	0	0	0	0
ENSMUSG00000026437	0	0	0	0	0	0	0	0	0	0	0	0	15	0	0	0	0	0	0	0	0	0	0	0	0	0	0	0	0	0	0	0	0	0	0	0	0	0	14	0	0	0	0	0	0	0	0	0	0
ENSMUSG00000042046	29	0	0	0	0	0	12	0	0	0	1	0	0	0	0	0	0	0	0	0	0	0	0	0	0	0	0	0	0	0	0	0	0	0	5	0	0	0	2	0	0	0	0	0	0	0	0	0	0
ENSMUSG00000026439	0	0	0	0	0	0	18	0	20	0	0	0	30	0	0	0	0	0	0	0	18	0	0	0	0	0	0	0	22	0	6	0	0	0	0	0	0	0	0	0	38	0	11	0	0	0	0	0	18
ENSMUSG00000054387	9	0	3	0	34	0	12	0	0	0	0	0	0	0	7	0	19	0	5	0	38	0	3	0	0	0	0	0	0	0	24	0	4	0	105	0	4	0	60	0	50	0	5	0	0	0	7	0	5
ENSMUSG00000046062	0	0	14	0	0	0	9	0	4	0	0	0	13	0	0	0	19	0	0	0	1	0	3	0	1	0	0	0	16	0	3	0	8	0	7	0	4	0	0	0	0	0	0	0	0	0	4	0	0
ENSMUSG00000090553	83	0	45	0	145	0	98	0	54	0	68	0	50	0	56	0	107	0	101	0	49	0	20	0	135	0	11	0	102	0	65	0	53	0	149	0	80	0	130	0	54	0	54	0	90	0	50	0	61
ENSMUSG00000102976	19	0	0	0	0	0	32	0	4	0	1	0	26	0	1	0	71	0	0	0	37	0	1	0	25	0	0	0	2	0	14	0	7	0	18	0	15	0	30	0	0	0	6	0	15	0	15	0	8
ENSMUSG00000094410	19	0	0	0	0	0	32	0	4	0	1	0	25	0	1	0	70	0	0	0	37	0	1	0	25	0	0	0	2	0	14	0	7	0	17	0	18	0	31	0	0	0	6	0	15	0	15	0	8
ENSMUSG00000020423	0	0	0	0	0	0	4	0	0	0	0	0	0	0	0	0	0	0	0	0	16	0	1	0	0	0	6	0	0	0	0	0	0	0	0	0	0	0	13	0	0	0	0	0	0	0	0	0	0
ENSMUSG00000042207	65	0	11	0	73	0	69	0	26	0	66	0	11	0	12	0	13	0	7	0	29	0	7	0	215	0	1	0	87	0	15	0	10	0	86	0	38	0	12	0	45	0	24	0	64	0	27	0	14
ENSMUSG00000026429	1	0	30	0	32	0	32	0	0	0	1	0	23	0	46	0	0	0	30	0	31	0	9	0	0	0	3	0	35	0	49	0	10	0	59	0	76	0	57	0	0	0	26	0	31	0	24	0	0
ENSMUSG00000026426	0	0	0	0	0	0	8	0	0	0	0	0	9	0	0	0	0	0	0	0	0	0	0	0	0	0	0	0	0	0	0	0	0	0	0	0	2	0	0	0	0	0	0	0	9	0	0	0	0
ENSMUSG00000097680	3	0	2	0	4	0	1	0	1	0	2	0	1	0	1	0	0	0	0	0	3	0	0	0	18	0	0	0	6	0	0	0	0	0	1	0	1	0	2	0	1	0	0	0	1	0	0	0	1
ENSMUSG00000003051	22	0	0	0	0	0	0	0	37	0	30	0	5	0	2	0	0	0	0	0	34	0	1	0	107	0	0	0	52	0	0	0	8	0	11	0	11	0	58	0	6	0	11	0	1	0	0	0	0
ENSMUSG00000041926	13	0	8	0	27	0	5	0	1	0	21	0	3	0	2	0	0	0	2	0	14	0	0	0	95	0	4	0	37	0	0	0	0	0	19	0	14	0	12	0	5	0	1	0	7	0	0	0	22
ENSMUSG00000009418	0	0	21	0	11	0	0	0	3	0	5	0	11	0	0	0	0	0	0	0	4	0	0	0	1	0	0	0	0	0	23	0	0	0	0	0	5	0	1	0	0	0	0	0	0	0	0	0	0
ENSMUSG00000041801	3	0	0	0	8	0	0	0	11	0	0	0	3	0	4	0	0	0	0	0	0	0	0	0	1	0	4	0	0	0	0	0	2	0	60	0	0	0	6	0	7	0	0	0	2	0	0	0	0
ENSMUSG00000041782	0	0	0	0	0	0	15	0	0	0	0	0	8	0	10	0	0	0	0	0	20	0	0	0	0	0	0	0	0	0	20	0	0	0	0	0	0	0	0	0	40	0	0	0	0	0	0	0	31
ENSMUSG00000026411	0	0	0	0	0	0	8	0	0	0	0	0	0	0	0	0	0	0	0	0	0	0	0	0	0	0	0	0	19	0	6	0	5	0	0	0	0	0	4	0	0	0	0	0	6	0	0	0	0
ENSMUSG00000041605	0	0	0	0	16	0	0	0	0	0	0	0	0	0	0	0	0	0	0	0	8	0	0	0	0	0	0	0	0	0	0	0	0	0	0	0	0	0	0	0	0	0	0	0	0	0	0	0	0
ENSMUSG00000041570	0	0	0	0	0	0	0	0	0	0	33	0	1	0	0	0	1	0	2	0	0	0	0	0	0	0	0	0	4	0	0	0	0	0	0	0	0	0	0	0	0	0	0	0	14	0	0	0	0
ENSMUSG00000097113	7	0	7	0	6	0	26	0	1	0	15	0	0	0	10	0	11	0	1	0	2	0	0	0	12	0	0	0	0	0	1	0	9	0	31	0	17	0	7	0	2	0	9	0	10	0	3	0	28
ENSMUSG00000026398	0	0	0	0	0	0	9	0	0	0	0	0	0	0	0	0	0	0	0	0	0	0	3	0	9	0	0	0	35	0	0	0	0	0	0	0	12	0	0	0	0	0	0	0	1	0	0	0	31
ENSMUSG00000026393	6	0	0	0	2	0	0	0	0	0	0	0	0	0	12	0	0	0	0	0	0	0	0	0	0	0	0	0	0	0	1	0	0	0	7	0	16	0	0	0	1	0	0	0	13	0	0	0	12
ENSMUSG00000033964	10	0	0	0	0	0	0	0	7	0	0	0	0	0	6	0	0	0	0	0	0	0	5	0	0	0	0	0	0	0	23	0	0	0	0	0	8	0	3	0	8	0	0	0	0	0	3	0	0
ENSMUSG00000033952	0	0	1	0	0	0	0	0	2	0	19	0	0	0	2	0	1	0	8	0	0	0	0	0	1	0	0	0	39	0	1	0	0	0	27	0	13	0	18	0	10	0	2	0	0	0	0	0	0
ENSMUSG00000102740	28	0	12	0	9	0	17	0	4	0	13	0	16	0	3	0	17	0	16	0	17	0	4	0	8	0	1	0	16	0	20	0	6	0	21	0	16	0	12	0	5	0	11	0	8	0	12	0	20
ENSMUSG00000018196	9	0	0	0	13	0	13	0	0	0	2	0	1	0	0	0	18	0	1	0	0	0	5	0	3	0	2	0	6	0	0	0	0	0	0	0	0	0	7	0	4	0	1	0	3	0	4	0	10
ENSMUSG00000018199	8	0	0	0	69	0	0	0	0	0	0	0	0	0	28	0	0	0	0	0	0	0	7	0	0	0	0	0	0	0	23	0	1	0	0	0	13	0	0	0	0	0	0	0	19	0	0	0	2
ENSMUSG00000018189	107	0	86	0	208	0	71	0	58	0	77	0	97	0	46	0	189	0	23	0	161	0	11	0	125	0	5	0	148	0	72	0	56	0	173	0	165	0	53	0	44	0	74	0	83	0	48	0	121
ENSMUSG00000100455	0	0	0	0	0	0	0	0	0	0	0	0	9	0	0	0	0	0	0	0	31	0	0	0	0	0	0	0	0	0	0	0	0	0	0	0	0	0	0	0	0	0	0	0	0	0	0	0	0
ENSMUSG00000026360	0	0	0	0	0	0	0	0	0	0	0	0	0	0	0	0	0	0	0	0	0	0	0	0	0	0	0	0	0	0	0	0	0	0	0	0	0	0	0	0	0	0	0	0	0	0	0	0	0
ENSMUSG00000056220	0	0	0	0	0	0	0	0	0	0	0	0	0	0	0	0	0	0	0	0	0	0	0	0	0	0	0	0	0	0	0	0	0	0	0	0	12	0	0	0	9	0	0	0	0	0	0	0	0
ENSMUSG00000006010	2	0	2	0	0	0	17	0	0	0	0	0	12	0	0	0	13	0	7	0	0	0	0	0	5	0	0	0	2	0	0	0	1	0	10	0	0	0	0	0	3	0	0	0	1	0	3	0	3
ENSMUSG00000006005	93	0	36	0	55	0	67	0	11	0	56	0	14	0	23	0	88	0	94	0	70	0	8	0	85	0	9	0	118	0	44	0	20	0	43	0	56	0	71	0	37	0	50	0	49	0	49	0	80
ENSMUSG00000053286	15	0	0	0	0	0	23	0	15	0	0	0	11	0	10	0	0	0	0	0	23	0	0	0	0	0	3	0	0	0	0	0	4	0	21	0	0	0	29	0	13	0	5	0	0	0	34	0	17
ENSMUSG00000026484	13	0	0	0	27	0	49	0	39	0	13	0	5	0	1	0	51	0	14	0	27	0	13	0	35	0	15	0	0	0	33	0	0	0	39	0	55	0	18	0	41	0	45	0	39	0	1	0	39
ENSMUSG00000014980	2	0	2	0	8	0	5	0	2	0	2	0	0	0	5	0	8	0	0	0	3	0	0	0	0	0	0	0	0	0	0	0	0	0	16	0	10	0	15	0	3	0	1	0	2	0	0	0	6
ENSMUSG00000008475	58	0	31	0	90	0	166	0	29	0	26	0	197	0	68	0	15	0	49	0	94	0	27	0	177	0	35	0	83	0	37	0	7	0	33	0	43	0	51	0	47	0	9	0	61	0	24	0	29
ENSMUSG00000042772	2	0	0	0	11	0	2	0	0	0	17	0	22	0	7	0	1	0	5	0	4	0	1	0	28	0	0	0	24	0	9	0	0	0	0	0	3	0	0	0	22	0	0	0	7	0	0	0	18
ENSMUSG00000026478	29	0	5	0	0	0	0	0	22	0	28	0	33	0	15	0	0	0	0	0	0	0	0	0	0	0	7	0	22	0	3	0	0	0	15	0	9	0	8	0	18	0	0	0	2	0	13	0	23
ENSMUSG00000073538	0	0	0	0	0	0	0	0	0	0	0	0	0	0	0	0	0	0	0	0	0	0	0	0	0	0	0	0	0	0	0	0	0	0	0	0	0	0	0	0	0	0	0	0	0	0	0	0	0
ENSMUSG00000042699	30	0	5	0	49	0	45	0	15	0	42	0	10	0	15	0	27	0	20	0	11	0	2	0	86	0	13	0	50	0	17	0	0	0	10	0	12	0	24	0	15	0	18	0	13	0	9	0	22
ENSMUSG00000042684	0	0	0	0	0	0	0	0	0	0	0	0	11	0	5	0	0	0	0	0	0	0	0	0	0	0	0	0	0	0	0	0	0	0	21	0	0	0	12	0	11	0	5	0	0	0	1	0	0
ENSMUSG00000045968	1	0	0	0	0	0	0	0	2	0	0	0	0	0	0	0	1	0	1	0	0	0	0	0	4	0	0	0	6	0	0	0	1	0	7	0	4	0	4	0	1	0	0	0	9	0	3	0	0
ENSMUSG00000026473	58	0	0	0	0	0	16	0	39	0	0	0	14	0	0	0	28	0	22	0	0	0	3	0	21	0	10	0	153	0	15	0	28	0	146	0	39	0	70	0	18	0	8	0	121	0	48	0	30
ENSMUSG00000026469	0	0	0	0	6	0	0	0	0	0	0	0	0	0	8	0	0	0	0	0	22	0	0	0	0	0	0	0	0	0	0	0	0	0	0	0	0	0	0	0	0	0	12	0	2	0	0	0	0
ENSMUSG00000026466	6	0	0	0	3	0	6	0	0	0	15	0	0	0	1	0	0	0	14	0	19	0	0	0	10	0	0	0	0	0	0	0	0	0	0	0	3	0	0	0	0	0	0	0	7	0	0	0	20
ENSMUSG00000050565	46	0	0	0	11	0	35	0	23	0	42	0	19	0	5	0	55	0	13	0	4	0	5	0	82	0	0	0	29	0	5	0	5	0	6	0	24	0	8	0	31	0	15	0	6	0	0	0	9
ENSMUSG00000026600	0	0	0	0	0	0	26	0	5	0	35	0	34	0	0	0	0	0	0	0	2	0	0	0	32	0	0	0	0	0	0	0	0	0	0	0	0	0	8	0	0	0	0	0	1	0	0	0	33
ENSMUSG00000060519	0	0	6	0	0	0	34	0	11	0	0	0	7	0	29	0	32	0	0	0	0	0	0	0	0	0	3	0	31	0	27	0	1	0	0	0	11	0	3	0	0	0	8	0	0	0	0	0	47
ENSMUSG00000033488	0	0	0	0	0	0	0	0	0	0	0	0	0	0	0	0	0	0	0	0	0	0	0	0	0	0	0	0	0	0	0	0	0	0	0	0	0	0	20	0	0	0	0	0	6	0	0	0	0
ENSMUSG00000058267	0	0	0	0	0	0	0	0	0	0	0	0	0	0	0	0	3	0	0	0	0	0	0	0	5	0	0	0	0	0	0	0	3	0	0	0	0	0	0	0	0	0	0	0	0	0	1	0	0
ENSMUSG00000014226	203	0	56	0	104	0	223	0	101	0	124	0	100	0	87	0	211	0	72	0	31	0	50	0	208	0	46	0	166	0	143	0	42	0	373	0	125	0	112	0	205	0	74	0	113	0	113	0	233
ENSMUSG00000026705	1	0	0	0	4	0	0	0	0	0	8	0	0	0	0	0	0	0	0	0	0	0	0	0	0	0	0	0	16	0	0	0	0	0	0	0	0	0	0	0	10	0	0	0	0	0	0	0	0
ENSMUSG00000026701	8	0	3	0	6	0	8	0	3	0	0	0	8	0	11	0	6	0	8	0	0	0	0	0	18	0	2	0	10	0	7	0	10	0	10	0	11	0	6	0	8	0	0	0	0	0	2	0	10
ENSMUSG00000026694	14	0	0	0	0	0	5	0	0	0	0	0	0	0	0	0	0	0	9	0	0	0	0	0	0	0	0	0	0	0	5	0	0	0	0	0	19	0	0	0	0	0	0	0	0	0	0	0	0
ENSMUSG00000040225	26	0	4	0	32	0	13	0	8	0	34	0	15	0	16	0	16	0	26	0	3	0	5	0	33	0	0	0	35	0	19	0	4	0	5	0	20	0	8	0	19	0	16	0	17	0	20	0	14
ENSMUSG00000040124	0	0	0	0	35	0	0	0	0	0	0	0	0	0	0	0	0	0	0	0	0	0	1	0	0	0	0	0	0	0	7	0	0	0	0	0	12	0	0	0	33	0	0	0	0	0	8	0	0
ENSMUSG00000026584	4	0	19	0	2	0	22	0	1	0	2	0	2	0	2	0	0	0	1	0	9	0	0	0	6	0	0	0	23	0	5	0	7	0	0	0	0	0	7	0	3	0	2	0	0	0	0	0	5
ENSMUSG00000041406	5	0	1	0	27	0	83	0	33	0	45	0	54	0	3	0	5	0	41	0	31	0	23	0	121	0	0	0	71	0	27	0	14	0	24	0	0	0	53	0	21	0	12	0	10	0	6	0	0
ENSMUSG00000041396	5	0	3	0	0	0	1	0	0	0	0	0	0	0	0	0	0	0	0	0	0	0	0	0	0	0	0	0	10	0	1	0	0	0	4	0	0	0	4	0	0	0	0	0	2	0	0	0	3
ENSMUSG00000026577	0	0	0	0	0	0	0	0	1	0	4	0	8	0	0	0	0	0	0	0	0	0	6	0	21	0	3	0	6	0	9	0	0	0	5	0	6	0	7	0	5	0	0	0	0	0	0	0	6
ENSMUSG00000040848	0	0	2	0	0	0	0	0	17	0	0	0	22	0	0	0	9	0	19	0	0	0	0	0	0	0	4	0	0	0	0	0	0	0	0	0	9	0	0	0	0	0	0	0	0	0	0	0	0
ENSMUSG00000040843	20	0	21	0	40	0	21	0	25	0	0	0	23	0	6	0	37	0	0	0	20	0	0	0	22	0	7	0	6	0	18	0	7	0	2	0	18	0	1	0	3	0	11	0	3	0	11	0	0
ENSMUSG00000026571	0	0	0	0	0	0	0	0	0	0	0	0	0	0	0	0	0	0	0	0	0	0	0	0	49	0	0	0	0	0	1	0	0	0	0	0	0	0	0	0	0	0	0	0	0	0	0	0	0
ENSMUSG00000026566	135	0	0	0	162	0	0	0	39	0	97	0	26	0	11	0	0	0	0	0	0	0	0	0	0	0	0	0	0	0	0	0	26	0	28	0	17	0	42	0	52	0	35	0	38	0	42	0	36
ENSMUSG00000026565	18	0	0	0	0	0	0	0	3	0	0	0	3	0	11	0	0	0	3	0	0	0	0	0	0	0	0	0	29	0	12	0	0	0	9	0	11	0	0	0	0	0	9	0	0	0	8	0	22
ENSMUSG00000026564	0	0	30	0	0	0	11	0	37	0	0	0	0	0	7	0	0	0	0	0	0	0	0	0	109	0	0	0	1	0	0	0	0	0	0	0	0	0	0	0	0	0	2	0	0	0	0	0	28
ENSMUSG00000000544	0	0	7	0	0	0	0	0	5	0	0	0	0	0	34	0	0	0	0	0	0	0	0	0	5	0	0	0	19	0	9	0	3	0	30	0	0	0	0	0	10	0	5	0	3	0	12	0	23
ENSMUSG00000040629	0	0	0	0	0	0	0	0	0	0	0	0	8	0	7	0	3	0	0	0	0	0	0	0	0	0	0	0	4	0	6	0	6	0	0	0	2	0	0	0	0	0	7	0	0	0	0	0	12
ENSMUSG00000026563	0	0	0	0	0	0	0	0	18	0	0	0	0	0	0	0	0	0	0	0	0	0	0	0	0	0	9	0	0	0	0	0	0	0	0	0	0	0	0	0	36	0	0	0	0	0	10	0	25
ENSMUSG00000040596	0	0	0	0	0	0	0	0	17	0	0	0	0	0	0	0	0	0	0	0	0	0	0	0	0	0	9	0	0	0	0	0	0	0	0	0	0	0	0	0	30	0	0	0	0	0	5	0	13
ENSMUSG00000026687	46	0	44	0	0	0	19	0	0	0	3	0	0	0	24	0	70	0	23	0	78	0	13	0	70	0	7	0	61	0	0	0	37	0	77	0	20	0	41	0	24	0	0	0	51	0	32	0	26
ENSMUSG00000026688	6	0	0	0	0	0	13	0	0	0	29	0	5	0	2	0	4	0	0	0	8	0	3	0	0	0	2	0	6	0	0	0	2	0	5	0	11	0	5	0	0	0	4	0	0	0	7	0	0
ENSMUSG00000026683	59	0	0	0	0	0	71	0	24	0	1	0	21	0	15	0	95	0	5	0	23	0	12	0	0	0	9	0	7	0	54	0	15	0	77	0	36	0	0	0	35	0	34	0	2	0	20	0	0
ENSMUSG00000026675	0	0	0	0	0	0	0	0	0	0	0	0	0	0	0	0	0	0	0	0	0	0	0	0	0	0	0	0	0	0	10	0	3	0	0	0	0	0	0	0	10	0	0	0	0	0	30	0	11
ENSMUSG00000026670	41	0	0	0	29	0	37	0	0	0	0	0	12	0	0	0	3	0	0	0	34	0	0	0	137	0	12	0	69	0	0	0	1	0	37	0	0	0	0	0	25	0	0	0	35	0	0	0	20
ENSMUSG00000026667	0	0	0	0	0	0	0	0	0	0	0	0	11	0	10	0	54	0	15	0	0	0	0	0	89	0	0	0	30	0	0	0	1	0	0	0	0	0	0	0	0	0	3	0	0	0	0	0	0
ENSMUSG00000053925	4	0	2	0	11	0	10	0	8	0	8	0	5	0	1	0	11	0	0	0	0	0	1	0	28	0	0	0	7	0	5	0	5	0	12	0	6	0	7	0	0	0	1	0	6	0	4	0	3
ENSMUSG00000026659	23	0	14	0	48	0	28	0	30	0	17	0	37	0	14	0	18	0	3	0	0	0	1	0	146	0	10	0	41	0	19	0	43	0	82	0	49	0	58	0	6	0	10	0	36	0	23	0	33
ENSMUSG00000096968	0	0	1	0	5	0	5	0	1	0	3	0	0	0	0	0	3	0	6	0	0	0	0	0	55	0	0	0	1	0	1	0	0	0	12	0	6	0	21	0	5	0	1	0	3	0	0	0	0
ENSMUSG00000058076	9	0	8	0	16	0	24	0	9	0	16	0	26	0	5	0	24	0	13	0	17	0	4	0	33	0	2	0	21	0	21	0	0	0	35	0	14	0	17	0	7	0	3	0	27	0	8	0	7
ENSMUSG00000062729	0	0	0	0	0	0	0	0	0	0	0	0	4	0	0	0	0	0	0	0	0	0	0	0	0	0	0	0	0	0	0	0	0	0	0	0	6	0	0	0	0	0	0	0	0	0	0	0	0
ENSMUSG00000053483	0	0	11	0	20	0	29	0	0	0	0	0	11	0	0	0	0	0	27	0	13	0	0	0	128	0	3	0	7	0	6	0	2	0	30	0	15	0	0	0	0	0	6	0	8	0	14	0	32
ENSMUSG00000062963	25	0	6	0	5	0	12	0	20	0	21	0	2	0	1	0	21	0	13	0	0	0	1	0	13	0	0	0	26	0	1	0	6	0	1	0	21	0	13	0	6	0	8	0	7	0	5	0	13
ENSMUSG00000006412	24	0	5	0	8	0	12	0	5	0	1	0	19	0	9	0	14	0	20	0	10	0	1	0	4	0	3	0	12	0	26	0	7	0	21	0	18	0	20	0	17	0	11	0	11	0	9	0	30
ENSMUSG00000045259	0	0	0	0	0	0	0	0	0	0	0	0	1	0	0	0	0	0	0	0	0	0	0	0	0	0	0	0	0	0	8	0	0	0	0	0	0	0	0	0	0	0	0	0	0	0	0	0	0
ENSMUSG00000026641	0	0	46	0	14	0	21	0	34	0	12	0	2	0	43	0	66	0	31	0	23	0	4	0	47	0	12	0	8	0	50	0	6	0	47	0	35	0	31	0	14	0	14	0	14	0	0	0	12
ENSMUSG00000103711	0	0	5	0	25	0	0	0	0	0	0	0	0	0	0	0	11	0	0	0	4	0	0	0	0	0	0	0	0	0	0	0	4	0	0	0	0	0	0	0	0	0	2	0	0	0	0	0	2
ENSMUSG00000097045	0	0	0	0	0	0	0	0	1	0	0	0	2	0	0	0	0	0	0	0	0	0	0	0	0	0	0	0	11	0	0	0	0	0	0	0	2	0	0	0	0	0	4	0	0	0	0	0	0
ENSMUSG00000038235	21	0	6	0	5	0	21	0	15	0	22	0	9	0	5	0	0	0	0	0	107	0	5	0	37	0	5	0	54	0	7	0	19	0	21	0	14	0	7	0	18	0	6	0	7	0	4	0	35
ENSMUSG00000091993	0	0	1	0	10	0	0	0	2	0	0	0	3	0	0	0	0	0	4	0	0	0	0	0	0	0	0	0	20	0	1	0	0	0	0	0	1	0	0	0	0	0	0	0	0	0	16	0	0
ENSMUSG00000003464	45	0	0	0	26	0	52	0	19	0	0	0	29	0	0	0	56	0	0	0	53	0	2	0	0	0	4	0	55	0	18	0	10	0	91	0	15	0	14	0	5	0	8	0	4	0	16	0	27
ENSMUSG00000007122	0	0	0	0	13	0	11	0	0	0	0	0	0	0	22	0	0	0	0	0	0	0	0	0	0	0	0	0	0	0	0	0	0	0	0	0	11	0	0	0	0	0	0	0	1	0	0	0	0
ENSMUSG00000092085	0	0	0	0	3	0	1	0	0	0	0	0	0	0	1	0	0	0	0	0	0	0	0	0	0	0	0	0	0	0	0	0	0	0	0	0	0	0	0	0	0	0	0	0	0	0	0	0	0
ENSMUSG00000007107	0	0	0	0	0	0	0	0	0	0	0	0	0	0	0	0	31	0	0	0	0	0	0	0	0	0	0	0	0	0	0	0	0	0	0	0	0	0	0	0	0	0	0	0	0	0	0	0	0
ENSMUSG00000038034	0	0	0	0	11	0	0	0	0	0	0	0	0	0	0	0	0	0	0	0	0	0	0	0	0	0	0	0	0	0	1	0	0	0	0	0	0	0	0	0	0	0	0	0	0	0	0	0	0
ENSMUSG00000037995	0	0	0	0	0	0	0	0	0	0	19	0	5	0	0	0	0	0	0	0	3	0	0	0	0	0	0	0	0	0	0	0	0	0	12	0	0	0	0	0	0	0	12	0	3	0	0	0	0
ENSMUSG00000026547	65	0	11	0	34	0	57	0	6	0	43	0	61	0	11	0	4	0	6	0	70	0	13	0	42	0	11	0	38	0	6	0	7	0	27	0	58	0	24	0	37	0	5	0	84	0	3	0	50
ENSMUSG00000026544	0	0	0	0	0	0	0	0	0	0	0	0	0	0	0	0	0	0	0	0	0	0	0	0	0	0	0	0	0	0	0	0	0	0	0	0	0	0	3	0	0	0	0	0	0	0	0	0	0
ENSMUSG00000026532	0	0	22	0	0	0	8	0	0	0	0	0	0	0	24	0	54	0	0	0	0	0	0	0	0	0	0	0	0	0	0	0	8	0	0	0	0	0	20	0	0	0	2	0	0	0	2	0	0
ENSMUSG00000026526	74	0	11	0	26	0	111	0	18	0	28	0	24	0	50	0	145	0	80	0	23	0	20	0	252	0	23	0	14	0	98	0	21	0	113	0	36	0	28	0	17	0	16	0	45	0	30	0	23
ENSMUSG00000078185	0	0	0	0	0	0	0	0	0	0	0	0	8	0	0	0	0	0	0	0	0	0	0	0	0	0	0	0	0	0	0	0	0	0	0	0	0	0	0	0	0	0	0	0	0	0	0	0	0
ENSMUSG00000039748	52	0	24	0	0	0	11	0	19	0	0	0	43	0	38	0	115	0	2	0	45	0	2	0	139	0	11	0	37	0	49	0	14	0	0	0	133	0	13	0	21	0	43	0	22	0	30	0	31
ENSMUSG00000078184	21	0	7	0	16	0	22	0	16	0	8	0	18	0	5	0	27	0	13	0	3	0	2	0	20	0	1	0	16	0	9	0	6	0	28	0	11	0	19	0	9	0	6	0	6	0	10	0	10
ENSMUSG00000026504	0	0	0	0	0	0	0	0	1	0	0	0	0	0	0	0	0	0	0	0	0	0	0	0	0	0	0	0	0	0	0	0	0	0	0	0	0	0	0	0	0	0	0	0	0	0	0	0	1
ENSMUSG00000015961	19	0	13	0	97	0	60	0	0	0	18	0	41	0	20	0	22	0	13	0	13	0	4	0	0	0	15	0	49	0	16	0	8	0	20	0	8	0	33	0	25	0	18	0	48	0	10	0	26
ENSMUSG00000026500	2	0	0	0	4	0	11	0	11	0	10	0	0	0	0	0	2	0	20	0	0	0	0	0	2	0	0	0	0	0	10	0	2	0	10	0	6	0	0	0	0	0	0	0	1	0	6	0	18
ENSMUSG00000039630	38	0	51	0	54	0	128	0	48	0	54	0	48	0	39	0	120	0	83	0	41	0	6	0	54	0	12	0	54	0	44	0	22	0	50	0	72	0	32	0	26	0	29	0	69	0	39	0	114
ENSMUSG00000026495	0	0	0	0	0	0	0	0	0	0	0	0	3	0	0	0	4	0	0	0	0	0	0	0	48	0	0	0	7	0	0	0	0	0	38	0	0	0	0	0	0	0	3	0	4	0	15	0	0
ENSMUSG00000026492	0	0	0	0	0	0	0	0	0	0	0	0	3	0	0	0	8	0	0	0	0	0	0	0	0	0	0	0	0	0	6	0	0	0	4	0	3	0	2	0	1	0	0	0	0	0	1	0	3
ENSMUSG00000026491	21	0	26	0	23	0	19	0	0	0	14	0	4	0	9	0	32	0	0	0	24	0	0	0	73	0	0	0	21	0	0	0	0	0	6	0	11	0	9	0	20	0	26	0	4	0	24	0	14
ENSMUSG00000010609	0	0	0	0	0	0	0	0	0	0	0	0	0	0	0	0	0	0	0	0	5	0	0	0	0	0	10	0	0	0	11	0	0	0	0	0	9	0	0	0	0	0	0	0	9	0	0	0	0
ENSMUSG00000026496	135	0	35	0	43	0	100	0	105	0	156	0	100	0	32	0	114	0	98	0	68	0	21	0	65	0	78	0	87	0	131	0	12	0	165	0	62	0	74	0	29	0	13	0	138	0	55	0	136
ENSMUSG00000026520	78	0	24	0	108	0	126	0	7	0	92	0	238	0	36	0	19	0	70	0	81	0	34	0	126	0	16	0	39	0	49	0	17	0	36	0	53	0	4	0	61	0	17	0	88	0	9	0	171
ENSMUSG00000038793	0	0	20	0	763	0	22	0	0	0	22	0	64	0	52	0	47	0	0	0	1368	0	156	0	0	0	0	0	0	0	0	0	0	0	0	0	0	0	0	0	0	0	1	0	0	0	0	0	4
ENSMUSG00000026516	36	0	8	0	71	0	42	0	37	0	59	0	52	0	16	0	49	0	40	0	34	0	22	0	135	0	0	0	66	0	53	0	12	0	143	0	64	0	24	0	12	0	12	0	56	0	30	0	115
ENSMUSG00000038733	0	0	0	0	25	0	0	0	0	0	17	0	15	0	4	0	9	0	1	0	10	0	0	0	17	0	0	0	19	0	0	0	0	0	0	0	6	0	0	0	0	0	2	0	0	0	0	0	16
ENSMUSG00000103317	0	0	0	0	0	0	0	0	0	0	0	0	0	0	0	0	0	0	0	0	0	0	0	0	43	0	0	0	0	0	0	0	0	0	3	0	0	0	0	0	0	0	5	0	0	0	7	0	0
ENSMUSG00000102950	0	0	0	0	0	0	0	0	0	0	0	0	0	0	0	0	0	0	0	0	0	0	0	0	60	0	0	0	0	0	0	0	0	0	0	0	0	0	0	0	0	0	0	0	0	0	0	0	0
ENSMUSG00000102760	0	0	0	0	0	0	0	0	0	0	0	0	0	0	0	0	0	0	0	0	0	0	0	0	0	0	4	0	0	0	0	0	0	0	0	0	0	0	0	0	0	0	0	0	0	0	0	0	0
ENSMUSG00000026511	16	0	33	0	87	0	50	0	8	0	21	0	21	0	51	0	89	0	28	0	10	0	4	0	88	0	7	0	55	0	37	0	15	0	98	0	48	0	38	0	17	0	10	0	30	0	16	0	41
ENSMUSG00000038633	69	0	16	0	38	0	44	0	70	0	40	0	39	0	8	0	56	0	15	0	62	0	15	0	1	0	10	0	125	0	20	0	0	0	18	0	37	0	52	0	31	0	4	0	58	0	3	0	83
ENSMUSG00000026510	0	0	0	0	0	0	0	0	0	0	0	0	0	0	2	0	0	0	0	0	0	0	0	0	0	0	0	0	0	0	0	0	0	0	0	0	0	0	0	0	0	0	8	0	0	0	0	0	0
ENSMUSG00000026509	0	0	0	0	0	0	43	0	0	0	0	0	86	0	0	0	22	0	0	0	0	0	0	0	0	0	0	0	0	0	0	0	0	0	0	0	0	0	8	0	0	0	0	0	0	0	12	0	0
ENSMUSG00000038576	0	0	0	0	0	0	0	0	0	0	0	0	2	0	0	0	0	0	0	0	0	0	0	0	0	0	0	0	0	0	0	0	0	0	0	0	0	0	0	0	0	0	0	0	0	0	0	0	0
ENSMUSG00000042901	51	0	10	0	9	0	0	0	0	0	0	0	13	0	0	0	7	0	0	0	0	0	2	0	4	0	0	0	0	0	10	0	0	0	0	0	14	0	0	0	0	0	0	0	0	0	0	0	0
ENSMUSG00000056050	0	0	0	0	0	0	0	0	0	0	19	0	0	0	0	0	0	0	0	0	0	0	0	0	0	0	0	0	0	0	0	0	0	0	0	0	0	0	9	0	0	0	0	0	4	0	0	0	16
ENSMUSG00000056050	7	0	11	0	0	0	0	0	0	0	0	0	0	0	0	0	0	0	15	0	0	0	0	0	7	0	0	0	0	0	0	0	0	0	0	0	0	0	0	0	0	0	0	0	0	0	0	0	1
ENSMUSG00000072258	0	0	11	0	0	0	14	0	15	0	34	0	0	0	10	0	0	0	24	0	0	0	0	0	2	0	0	0	0	0	0	0	6	0	0	0	20	0	0	0	21	0	0	0	7	0	0	0	6
ENSMUSG00000073481	55	0	9	0	0	0	58	0	87	0	19	0	35	0	5	0	0	0	0	0	0	0	7	0	49	0	6	0	10	0	15	0	3	0	64	0	0	0	20	0	27	0	0	0	44	0	8	0	24
ENSMUSG00000026617	8	0	3	0	0	0	14	0	0	0	12	0	2	0	18	0	33	0	14	0	0	0	13	0	22	0	0	0	27	0	1	0	5	0	0	0	0	0	5	0	18	0	4	0	18	0	15	0	25
ENSMUSG00000039246	0	0	0	0	0	0	16	0	0	0	19	0	0	0	0	0	0	0	0	0	7	0	0	0	0	0	8	0	0	0	6	0	0	0	28	0	10	0	0	0	0	0	20	0	22	0	9	0	79
ENSMUSG00000001305	57	0	48	0	95	0	31	0	26	0	90	0	41	0	44	0	127	0	35	0	23	0	13	0	183	0	13	0	143	0	44	0	36	0	110	0	97	0	105	0	101	0	50	0	46	0	59	0	45
ENSMUSG00000039224	0	0	0	0	0	0	25	0	16	0	0	0	0	0	0	0	14	0	11	0	0	0	0	0	0	0	0	0	0	0	4	0	0	0	0	0	0	0	0	0	21	0	1	0	0	0	0	0	35
ENSMUSG00000039210	0	0	0	0	0	0	0	0	0	0	0	0	0	0	0	0	0	0	0	0	0	0	9	0	22	0	0	0	0	0	0	0	0	0	9	0	0	0	0	0	0	0	0	0	0	0	0	0	0
ENSMUSG00000104394	0	0	0	0	0	0	0	0	0	0	0	0	0	0	0	0	0	0	0	0	0	0	0	0	0	0	0	0	0	0	0	0	0	0	0	0	0	0	0	0	0	0	0	0	0	0	0	0	0
ENSMUSG00000026608	0	0	74	0	7	0	29	0	0	0	16	0	11	0	0	0	5	0	0	0	1	0	0	0	0	0	17	0	13	0	22	0	0	0	44	0	11	0	0	0	4	0	13	0	1	0	32	0	36
ENSMUSG00000104435	10	0	11	0	31	0	43	0	0	0	0	0	19	0	3	0	13	0	21	0	0	0	5	0	48	0	5	0	35	0	21	0	14	0	0	0	0	0	18	0	5	0	15	0	6	0	5	0	29
ENSMUSG00000026603	17	0	21	0	35	0	62	0	0	0	0	0	25	0	14	0	24	0	32	0	0	0	4	0	60	0	14	0	55	0	22	0	20	0	1	0	0	0	27	0	4	0	21	0	7	0	11	0	36
ENSMUSG00000066595	13	0	0	0	0	0	0	0	0	0	0	0	0	0	0	0	0	0	0	0	0	0	4	0	0	0	0	0	0	0	0	0	2	0	0	0	43	0	0	0	0	0	0	0	0	0	0	0	0
ENSMUSG00000057072	0	0	0	0	14	0	0	0	0	0	0	0	0	0	0	0	0	0	0	0	0	0	0	0	0	0	0	0	0	0	0	0	2	0	0	0	0	0	0	0	0	0	0	0	0	0	0	0	10
ENSMUSG00000026632	0	0	0	0	0	0	17	0	0	0	0	0	11	0	0	0	0	0	0	0	0	0	0	0	0	0	0	0	23	0	9	0	2	0	0	0	4	0	0	0	0	0	0	0	0	0	2	0	0
ENSMUSG00000062510	0	0	8	0	0	0	0	0	0	0	0	0	0	0	12	0	0	0	0	0	3	0	3	0	104	0	0	0	0	0	0	0	0	0	3	0	4	0	0	0	0	0	0	0	3	0	0	0	0
ENSMUSG00000026630	2	0	0	0	0	0	0	0	0	0	0	0	0	0	0	0	0	0	0	0	0	0	0	0	0	0	0	0	0	0	0	0	0	0	0	0	6	0	0	0	0	0	0	0	0	0	0	0	0
ENSMUSG00000037499	1	0	0	0	0	0	8	0	0	0	0	0	3	0	2	0	1	0	0	0	2	0	0	0	16	0	4	0	9	0	0	0	2	0	7	0	8	0	0	0	0	0	0	0	0	0	0	0	8
ENSMUSG00000026627	0	0	23	0	0	0	31	0	2	0	0	0	0	0	0	0	0	0	0	0	0	0	0	0	0	0	0	0	0	0	0	0	0	0	0	0	16	0	0	0	0	0	0	0	7	0	0	0	0
ENSMUSG00000037474	79	0	17	0	34	0	6	0	23	0	12	0	33	0	12	0	0	0	20	0	25	0	1	0	104	0	6	0	25	0	0	0	10	0	0	0	12	0	6	0	50	0	25	0	17	0	25	0	47
ENSMUSG00000026623	11	0	0	0	3	0	0	0	0	0	6	0	5	0	4	0	0	0	0	0	0	0	3	0	16	0	0	0	0	0	5	0	0	0	0	0	0	0	0	0	22	0	0	0	0	0	0	0	0
ENSMUSG00000102840	2	0	0	0	1	0	1	0	0	0	0	0	0	0	0	0	0	0	2	0	0	0	0	0	17	0	0	0	0	0	0	0	0	0	0	0	0	0	0	0	0	0	3	0	0	0	0	0	0
ENSMUSG00000026622	36	0	19	0	70	0	34	0	0	0	0	0	16	0	0	0	0	0	63	0	0	0	7	0	0	0	0	0	28	0	20	0	0	0	0	0	11	0	11	0	19	0	2	0	0	0	2	0	0
ENSMUSG00000016181	0	0	0	0	22	0	0	0	0	0	0	0	0	0	0	0	3	0	0	0	0	0	0	0	1	0	0	0	2	0	0	0	0	0	0	0	1	0	0	0	0	0	0	0	0	0	2	0	0
ENSMUSG00000079144	0	0	0	0	0	0	1	0	0	0	0	0	0	0	0	0	0	0	0	0	0	0	10	0	0	0	0	0	0	0	0	0	0	0	0	0	0	0	0	0	0	0	0	0	0	0	0	0	0
ENSMUSG00000016481	0	0	0	0	0	0	2	0	0	0	0	0	0	0	0	0	5	0	0	0	2	0	0	0	0	0	0	0	0	0	0	0	2	0	0	0	2	0	0	0	0	0	1	0	2	0	0	0	0
ENSMUSG00000026657	0	0	0	0	0	0	2	0	0	0	0	0	0	0	0	0	0	0	0	0	0	0	0	0	0	0	0	0	0	0	6	0	0	0	0	0	7	0	0	0	0	0	0	0	0	0	0	0	19
ENSMUSG00000026668	0	0	8	0	0	0	0	0	0	0	0	0	0	0	0	0	0	0	0	0	0	0	0	0	0	0	0	0	0	0	0	0	0	0	0	0	0	0	14	0	0	0	0	0	0	0	4	0	0
ENSMUSG00000097770	0	0	0	0	0	0	24	0	0	0	0	0	0	0	0	0	0	0	0	0	0	0	0	0	0	0	0	0	0	0	0	0	0	0	0	0	0	0	0	0	0	0	0	0	0	0	0	0	0
ENSMUSG00000026676	1	0	2	0	0	0	31	0	0	0	0	0	0	0	0	0	0	0	0	0	0	0	0	0	0	0	0	0	0	0	1	0	0	0	0	0	0	0	0	0	0	0	0	0	0	0	0	0	0
ENSMUSG00000056718	0	0	0	0	1	0	0	0	3	0	0	0	0	0	0	0	0	0	1	0	2	0	0	0	3	0	0	0	0	0	0	0	0	0	2	0	2	0	0	0	0	0	0	0	0	0	0	0	0
ENSMUSG00000025782	3	0	15	0	0	0	11	0	0	0	5	0	4	0	6	0	0	0	14	0	0	0	1	0	0	0	2	0	0	0	0	0	5	0	11	0	29	0	0	0	0	0	5	0	1	0	0	0	6
ENSMUSG00000061186	0	0	0	0	50	0	0	0	0	0	0	0	0	0	0	0	0	0	0	0	18	0	0	0	0	0	0	0	31	0	4	0	14	0	0	0	25	0	0	0	0	0	0	0	0	0	0	0	0
ENSMUSG00000026727	68	0	9	0	0	0	50	0	12	0	0	0	13	0	5	0	34	0	0	0	0	0	3	0	85	0	5	0	12	0	10	0	3	0	0	0	33	0	21	0	26	0	0	0	0	0	42	0	41
ENSMUSG00000026728	16	0	12	0	0	0	69	0	0	0	0	0	47	0	1	0	25	0	8	0	0	0	4	0	33	0	46	0	9	0	34	0	1	0	0	0	53	0	15	0	2	0	7	0	12	0	6	0	25
ENSMUSG00000026737	0	0	0	0	0	0	0	0	0	0	0	0	0	0	0	0	10	0	5	0	13	0	0	0	0	0	0	0	0	0	0	0	0	0	0	0	0	0	0	0	0	0	0	0	0	0	0	0	0
ENSMUSG00000023094	0	0	0	0	0	0	10	0	10	0	15	0	0	0	4	0	0	0	8	0	0	0	16	0	0	0	0	0	0	0	24	0	0	0	71	0	7	0	9	0	4	0	22	0	0	0	0	0	0
ENSMUSG00000048550	1	0	0	0	0	0	22	0	0	0	0	0	0	0	0	0	29	0	14	0	28	0	0	0	0	0	0	0	0	0	0	0	0	0	0	0	0	0	0	0	24	0	0	0	0	0	0	0	17
ENSMUSG00000026972	0	0	0	0	0	0	4	0	0	0	0	0	4	0	5	0	24	0	0	0	0	0	1	0	0	0	0	0	0	0	16	0	0	0	0	0	0	0	0	0	0	0	0	0	0	0	18	0	28
ENSMUSG00000036850	21	0	19	0	3	0	11	0	2	0	21	0	1	0	12	0	29	0	12	0	1	0	3	0	34	0	0	0	0	0	13	0	2	0	10	0	43	0	26	0	6	0	13	0	4	0	2	0	30
ENSMUSG00000036752	89	0	69	0	76	0	116	0	92	0	80	0	78	0	44	0	164	0	80	0	45	0	21	0	178	0	20	0	111	0	61	0	33	0	148	0	147	0	74	0	54	0	37	0	36	0	61	0	141
ENSMUSG00000026966	0	0	9	0	6	0	12	0	10	0	8	0	11	0	1	0	20	0	0	0	10	0	6	0	0	0	5	0	0	0	15	0	0	0	9	0	9	0	6	0	11	0	6	0	13	0	11	0	2
ENSMUSG00000026965	0	0	4	0	8	0	3	0	3	0	8	0	0	0	0	0	0	0	0	0	0	0	1	0	0	0	0	0	8	0	8	0	0	0	0	0	0	0	0	0	0	0	0	0	0	0	3	0	1
ENSMUSG00000026955	16	0	0	0	6	0	1	0	0	0	22	0	0	0	0	0	0	0	6	0	0	0	1	0	31	0	0	0	0	0	0	0	0	0	9	0	18	0	4	0	2	0	2	0	0	0	1	0	0
ENSMUSG00000015094	5	0	4	0	0	0	0	0	0	0	0	0	0	0	0	0	0	0	0	0	0	0	0	0	0	0	0	0	0	0	0	0	0	0	0	0	0	0	0	0	2	0	0	0	0	0	0	0	2
ENSMUSG00000026942	0	0	0	0	0	0	0	0	0	0	0	0	0	0	0	0	0	0	0	0	0	0	0	0	0	0	0	0	0	0	6	0	0	0	1	0	0	0	0	0	0	0	0	0	0	0	0	0	0
ENSMUSG00000026939	0	0	6	0	0	0	0	0	0	0	0	0	0	0	0	0	0	0	0	0	0	0	0	0	0	0	0	0	11	0	19	0	10	0	0	0	0	0	0	0	0	0	3	0	0	0	0	0	0
ENSMUSG00000087679	23	0	0	0	1	0	0	0	0	0	0	0	0	0	0	0	0	0	0	0	0	0	0	0	0	0	0	0	9	0	0	0	0	0	0	0	0	0	0	0	0	0	0	0	0	0	0	0	0
ENSMUSG00000036327	0	0	0	0	0	0	0	0	0	0	0	0	0	0	0	0	0	0	0	0	0	0	0	0	11	0	0	0	0	0	0	0	0	0	0	0	0	0	2	0	0	0	3	0	0	0	0	0	0
ENSMUSG00000085767	8	0	0	0	0	0	3	0	1	0	0	0	5	0	2	0	0	0	2	0	5	0	1	0	5	0	0	0	0	0	4	0	4	0	4	0	4	0	5	0	7	0	2	0	0	0	1	0	5
ENSMUSG00000026927	13	0	0	0	0	0	19	0	1	0	0	0	12	0	15	0	1	0	16	0	13	0	4	0	13	0	0	0	0	0	11	0	6	0	8	0	9	0	12	0	18	0	9	0	6	0	2	0	5
ENSMUSG00000026921	3	0	6	0	28	0	0	0	0	0	14	0	1	0	2	0	0	0	8	0	6	0	1	0	31	0	0	0	0	0	20	0	9	0	16	0	0	0	2	0	0	0	8	0	13	0	0	0	0
ENSMUSG00000092356	1	0	2	0	5	0	0	0	0	0	4	0	1	0	0	0	0	0	1	0	1	0	1	0	5	0	0	0	0	0	3	0	0	0	2	0	0	0	0	0	0	0	2	0	2	0	0	0	0
ENSMUSG00000036186	0	0	0	0	0	0	0	0	3	0	0	0	4	0	0	0	0	0	0	0	0	0	0	0	0	0	0	0	0	0	0	0	0	0	0	0	0	0	5	0	0	0	0	0	6	0	0	0	0
ENSMUSG00000014873	22	0	26	0	0	0	35	0	0	0	0	0	23	0	11	0	58	0	17	0	0	0	14	0	89	0	15	0	0	0	26	0	8	0	116	0	63	0	86	0	24	0	34	0	2	0	19	0	20
ENSMUSG00000014867	36	0	13	0	8	0	65	0	5	0	25	0	36	0	39	0	90	0	66	0	30	0	16	0	95	0	1	0	43	0	5	0	11	0	22	0	4	0	54	0	37	0	16	0	14	0	31	0	28
ENSMUSG00000052406	12	0	0	0	0	0	48	0	0	0	22	0	0	0	4	0	41	0	0	0	13	0	1	0	0	0	0	0	0	0	12	0	12	0	28	0	27	0	33	0	19	0	5	0	8	0	15	0	17
ENSMUSG00000015488	0	0	0	0	0	0	0	0	0	0	2	0	0	0	0	0	0	0	0	0	0	0	0	0	0	0	0	0	0	0	0	0	0	0	0	0	0	0	0	0	0	0	11	0	0	0	0	0	0
ENSMUSG00000009621	0	0	0	0	0	0	8	0	0	0	0	0	0	0	0	0	0	0	0	0	0	0	0	0	0	0	0	0	0	0	0	0	0	0	0	0	0	0	0	0	2	0	1	0	0	0	0	0	0
ENSMUSG00000026918	15	0	2	0	9	0	12	0	1	0	11	0	0	0	0	0	0	0	3	0	5	0	5	0	12	0	1	0	0	0	10	0	0	0	24	0	29	0	13	0	35	0	0	0	0	0	3	0	39
ENSMUSG00000085929	0	0	0	0	0	0	0	0	0	0	4	0	0	0	0	0	0	0	0	0	0	0	0	0	0	0	0	0	0	0	0	0	0	0	0	0	0	0	0	0	0	0	0	0	0	0	0	0	7
ENSMUSG00000015846	0	0	0	0	31	0	10	0	0	0	0	0	0	0	0	0	26	0	0	0	0	0	0	0	0	0	0	0	0	0	0	0	0	0	0	0	0	0	0	0	0	0	1	0	7	0	0	0	12
ENSMUSG00000026833	0	0	0	0	0	0	0	0	1	0	0	0	0	0	0	0	0	0	0	0	0	0	2	0	0	0	1	0	0	0	0	0	0	0	0	0	0	0	0	0	0	0	0	0	0	0	0	0	0
ENSMUSG00000035772	20	0	11	0	52	0	19	0	15	0	34	0	27	0	15	0	39	0	44	0	12	0	12	0	53	0	0	0	0	0	9	0	9	0	28	0	39	0	24	0	22	0	5	0	23	0	14	0	20
ENSMUSG00000026816	0	0	27	0	30	0	15	0	0	0	0	0	9	0	0	0	0	0	0	0	26	0	10	0	83	0	0	0	0	0	9	0	7	0	1	0	12	0	0	0	4	0	5	0	0	0	0	0	0
ENSMUSG00000079502	1	0	0	0	0	0	0	0	0	0	0	0	0	0	0	0	0	0	0	0	0	0	0	0	0	0	0	0	0	0	0	0	0	0	0	0	0	0	32	0	1	0	0	0	0	0	0	0	0
ENSMUSG00000059316	0	0	0	0	22	0	0	0	9	0	0	0	0	0	10	0	0	0	0	0	0	0	0	0	0	0	8	0	0	0	0	0	0	0	0	0	0	0	1	0	0	0	0	0	0	0	0	0	9
ENSMUSG00000015337	31	0	4	0	0	0	32	0	6	0	18	0	7	0	18	0	22	0	2	0	8	0	1	0	8	0	3	0	1	0	9	0	2	0	19	0	10	0	33	0	5	0	9	0	4	0	1	0	15
ENSMUSG00000075419	0	0	0	0	0	0	0	0	0	0	0	0	0	0	0	0	0	0	38	0	0	0	0	0	0	0	0	0	0	0	0	0	0	0	0	0	0	0	0	0	0	0	0	0	0	0	0	0	0
ENSMUSG00000050737	32	0	0	0	0	0	0	0	15	0	0	0	0	0	0	0	0	0	0	0	0	0	0	0	0	0	2	0	0	0	0	0	0	0	0	0	0	0	0	0	0	0	0	0	0	0	0	0	0
ENSMUSG00000026851	7	0	3	0	9	0	28	0	5	0	12	0	20	0	12	0	16	0	22	0	0	0	0	0	26	0	1	0	17	0	15	0	3	0	15	0	9	0	3	0	10	0	0	0	7	0	1	0	21
ENSMUSG00000062661	0	0	0	0	0	0	0	0	0	0	0	0	4	0	0	0	0	0	0	0	0	0	1	0	0	0	4	0	0	0	0	0	0	0	0	0	0	0	0	0	0	0	0	0	0	0	0	0	0
ENSMUSG00000076441	0	0	0	0	0	0	0	0	0	0	1	0	0	0	0	0	0	0	0	0	0	0	0	0	6	0	0	0	0	0	2	0	0	0	0	0	5	0	1	0	0	0	0	0	0	0	0	0	0
ENSMUSG00000002550	4	0	1	0	2	0	2	0	0	0	0	0	0	0	1	0	0	0	0	0	0	0	0	0	0	0	0	0	0	0	5	0	0	0	3	0	0	0	0	0	2	0	0	0	0	0	0	0	0
ENSMUSG00000009555	4	0	10	0	5	0	4	0	4	0	6	0	6	0	5	0	13	0	7	0	8	0	0	0	33	0	0	0	1	0	6	0	1	0	4	0	4	0	2	0	7	0	0	0	0	0	5	0	0
ENSMUSG00000009563	8	0	2	0	0	0	2	0	0	0	0	0	0	0	2	0	3	0	3	0	9	0	0	0	10	0	0	0	5	0	0	0	0	0	3	0	1	0	5	0	0	0	1	0	0	0	0	0	0
ENSMUSG00000053746	16	0	0	0	0	0	0	0	0	0	0	0	0	0	0	0	7	0	0	0	7	0	0	0	0	0	0	0	0	0	6	0	0	0	0	0	0	0	0	0	0	0	0	0	0	0	1	0	0
ENSMUSG00000038900	0	0	8	0	3	0	7	0	3	0	0	0	0	0	2	0	0	0	0	0	9	0	0	0	0	0	0	0	0	0	0	0	0	0	25	0	0	0	0	0	0	0	2	0	0	0	0	0	0
ENSMUSG00000038718	0	0	0	0	0	0	0	0	0	0	0	0	0	0	0	0	0	0	0	0	0	0	3	0	36	0	0	0	0	0	4	0	0	0	0	0	0	0	0	0	0	0	0	0	0	0	0	0	0
ENSMUSG00000035949	5	0	0	0	13	0	5	0	3	0	0	0	0	0	0	0	9	0	5	0	0	0	0	0	0	0	0	0	0	0	16	0	2	0	0	0	10	0	14	0	0	0	0	0	0	0	5	0	0
ENSMUSG00000026873	0	0	0	0	0	0	1	0	0	0	0	0	5	0	0	0	0	0	0	0	0	0	0	0	0	0	0	0	35	0	0	0	0	0	0	0	2	0	0	0	26	0	0	0	0	0	0	0	0
ENSMUSG00000026878	10	0	11	0	26	0	17	0	4	0	15	0	1	0	1	0	1	0	0	0	29	0	1	0	17	0	7	0	0	0	3	0	1	0	14	0	3	0	3	0	0	0	6	0	1	0	3	0	0
ENSMUSG00000026883	0	0	0	0	2	0	0	0	0	0	0	0	2	0	2	0	0	0	0	0	5	0	0	0	52	0	0	0	0	0	0	0	0	0	0	0	0	0	6	0	0	0	0	0	0	0	0	0	3
ENSMUSG00000026895	25	0	9	0	24	0	31	0	6	0	18	0	27	0	14	0	39	0	11	0	8	0	6	0	30	0	9	0	21	0	31	0	7	0	26	0	26	0	28	0	22	0	6	0	16	0	1	0	24
ENSMUSG00000026887	15	0	5	0	3	0	0	0	11	0	0	0	2	0	6	0	4	0	0	0	1	0	3	0	21	0	5	0	5	0	10	0	5	0	31	0	26	0	11	0	15	0	3	0	4	0	7	0	0
ENSMUSG00000035295	8	0	3	0	7	0	6	0	1	0	6	0	4	0	5	0	4	0	3	0	4	0	1	0	10	0	1	0	3	0	13	0	2	0	10	0	2	0	7	0	3	0	2	0	5	0	5	0	3
ENSMUSG00000062997	16	0	7	0	15	0	9	0	8	0	17	0	15	0	5	0	27	0	9	0	10	0	3	0	42	0	0	0	4	0	24	0	6	0	17	0	13	0	18	0	10	0	14	0	5	0	6	0	10
ENSMUSG00000026754	0	0	0	0	0	0	3	0	0	0	0	0	0	0	0	0	0	0	0	0	0	0	0	0	0	0	0	0	0	0	0	0	0	0	0	0	0	0	0	0	0	0	0	0	1	0	1	0	0
ENSMUSG00000069495	0	0	0	0	16	0	0	0	2	0	0	0	0	0	0	0	1	0	6	0	11	0	0	0	0	0	0	0	0	0	4	0	4	0	0	0	0	0	0	0	0	0	4	0	0	0	0	0	11
ENSMUSG00000026766	63	0	24	0	87	0	65	0	47	0	137	0	45	0	22	0	29	0	96	0	0	0	14	0	93	0	8	0	21	0	47	0	28	0	128	0	38	0	54	0	42	0	35	0	21	0	26	0	84
ENSMUSG00000017144	1	0	24	0	0	0	18	0	0	0	0	0	15	0	19	0	0	0	0	0	0	0	6	0	61	0	0	0	0	0	24	0	6	0	0	0	12	0	0	0	4	0	0	0	0	0	0	0	0
ENSMUSG00000036249	0	0	22	0	49	0	0	0	0	0	0	0	0	0	0	0	0	0	0	0	0	0	0	0	0	0	0	0	0	0	0	0	9	0	0	0	0	0	0	0	18	0	0	0	4	0	0	0	0
ENSMUSG00000026946	0	0	0	0	0	0	0	0	0	0	0	0	0	0	0	0	0	0	0	0	0	0	0	0	0	0	0	0	0	0	0	0	0	0	0	0	0	0	0	0	0	0	0	0	3	0	0	0	0
ENSMUSG00000036093	1	0	9	0	12	0	0	0	1	0	15	0	0	0	6	0	0	0	8	0	33	0	11	0	31	0	0	0	0	0	0	0	4	0	0	0	6	0	0	0	47	0	15	0	0	0	7	0	5
ENSMUSG00000055371	0	0	0	0	0	0	31	0	0	0	20	0	0	0	7	0	0	0	7	0	14	0	9	0	0	0	23	0	0	0	0	0	2	0	39	0	16	0	0	0	8	0	2	0	6	0	26	0	34
ENSMUSG00000026960	40	0	0	0	1	0	22	0	31	0	0	0	19	0	13	0	50	0	25	0	120	0	0	0	72	0	8	0	0	0	0	0	0	0	2	0	38	0	15	0	13	0	53	0	9	0	43	0	22
ENSMUSG00000054181	0	0	0	0	0	0	0	0	0	0	0	0	0	0	3	0	0	0	0	0	0	0	0	0	0	0	0	0	0	0	0	0	0	0	0	0	0	0	13	0	0	0	0	0	3	0	0	0	3
ENSMUSG00000026988	0	0	0	0	0	0	13	0	0	0	0	0	0	0	4	0	27	0	2	0	0	0	0	0	1	0	0	0	0	0	0	0	0	0	0	0	9	0	0	0	0	0	0	0	0	0	0	0	0
ENSMUSG00000026980	0	0	0	0	0	0	0	0	0	0	0	0	0	0	5	0	0	0	0	0	0	0	0	0	0	0	0	0	0	0	13	0	0	0	0	0	0	0	0	0	0	0	0	0	6	0	0	0	0
ENSMUSG00000026970	23	0	18	0	5	0	3	0	3	0	0	0	6	0	1	0	0	0	0	0	16	0	2	0	30	0	0	0	13	0	0	0	0	0	0	0	14	0	6	0	0	0	5	0	0	0	0	0	0
ENSMUSG00000064289	33	0	0	0	0	0	0	0	0	0	0	0	0	0	21	0	17	0	13	0	25	0	0	0	0	0	0	0	0	0	0	0	8	0	0	0	6	0	23	0	13	0	9	0	0	0	0	0	0
ENSMUSG00000026893	16	0	0	0	0	0	1	0	0	0	42	0	17	0	0	0	0	0	34	0	0	0	0	0	0	0	12	0	36	0	18	0	0	0	0	0	0	0	6	0	0	0	6	0	0	0	13	0	0
ENSMUSG00000026888	0	0	0	0	0	0	0	0	0	0	0	0	0	0	0	0	0	0	0	0	0	0	0	0	0	0	0	0	0	0	0	0	4	0	0	0	0	0	0	0	2	0	0	0	0	0	0	0	0
ENSMUSG00000044647	0	0	0	0	0	0	2	0	0	0	0	0	0	0	0	0	0	0	0	0	0	0	0	0	0	0	0	0	0	0	0	0	0	0	40	0	2	0	18	0	0	0	3	0	0	0	0	0	0
ENSMUSG00000026994	0	0	0	0	0	0	0	0	0	0	0	0	0	0	7	0	2	0	0	0	0	0	0	0	0	0	0	0	0	0	0	0	0	0	0	0	0	0	6	0	0	0	0	0	0	0	0	0	0
ENSMUSG00000027030	0	0	0	0	0	0	0	0	0	0	0	0	1	0	0	0	0	0	0	0	0	0	0	0	0	0	0	0	0	0	0	0	0	0	0	0	0	0	0	0	0	0	0	0	2	0	0	0	0
ENSMUSG00000005233	90	0	42	0	75	0	75	0	31	0	175	0	45	0	3	0	26	0	6	0	37	0	22	0	2	0	15	0	0	0	160	0	34	0	164	0	79	0	72	0	58	0	19	0	33	0	35	0	73
ENSMUSG00000051730	4	0	5	0	3	0	50	0	27	0	32	0	11	0	13	0	51	0	11	0	26	0	2	0	119	0	6	0	0	0	30	0	0	0	27	0	62	0	34	0	2	0	16	0	4	0	15	0	53
ENSMUSG00000089902	5	0	8	0	17	0	5	0	3	0	0	0	1	0	1	0	6	0	1	0	0	0	0	0	12	0	1	0	0	0	3	0	0	0	3	0	3	0	0	0	0	0	0	0	0	0	0	0	1
ENSMUSG00000041921	35	0	0	0	0	0	0	0	6	0	0	0	0	0	0	0	0	0	0	0	0	0	8	0	29	0	0	0	6	0	0	0	3	0	17	0	7	0	9	0	0	0	0	0	0	0	0	0	0
ENSMUSG00000064263	5	0	0	0	0	0	0	0	0	0	0	0	0	0	0	0	0	0	0	0	0	0	2	0	0	0	0	0	14	0	0	0	0	0	0	0	0	0	0	0	5	0	0	0	0	0	0	0	0
ENSMUSG00000006494	57	0	62	0	0	0	53	0	37	0	38	0	50	0	53	0	49	0	47	0	0	0	6	0	218	0	0	0	9	0	6	0	29	0	138	0	43	0	16	0	71	0	28	0	20	0	21	0	110
ENSMUSG00000055612	18	0	40	0	35	0	28	0	60	0	26	0	35	0	39	0	173	0	17	0	36	0	15	0	196	0	8	0	0	0	35	0	13	0	107	0	106	0	34	0	14	0	26	0	14	0	28	0	96
ENSMUSG00000063714	1	0	1	0	4	0	2	0	4	0	0	0	0	0	0	0	0	0	0	0	0	0	0	0	21	0	0	0	0	0	1	0	0	0	7	0	0	0	0	0	2	0	0	0	2	0	0	0	0
ENSMUSG00000086544	0	0	0	0	0	0	0	0	2	0	0	0	0	0	0	0	3	0	0	0	1	0	1	0	0	0	0	0	0	0	0	0	0	0	0	0	1	0	3	0	1	0	0	0	0	0	0	0	4
ENSMUSG00000018770	68	0	14	0	45	0	56	0	32	0	43	0	44	0	72	0	100	0	59	0	63	0	13	0	53	0	21	0	69	0	58	0	28	0	120	0	103	0	91	0	65	0	42	0	46	0	37	0	45
ENSMUSG00000059005	0	0	11	0	5	0	11	0	0	0	0	0	13	0	0	0	21	0	6	0	0	0	2	0	8	0	0	0	0	0	0	0	1	0	6	0	1	0	2	0	3	0	0	0	6	0	0	0	21
ENSMUSG00000075271	28	0	0	0	0	0	0	0	28	0	0	0	0	0	0	0	0	0	0	0	0	0	0	0	0	0	0	0	0	0	0	0	0	0	16	0	21	0	16	0	0	0	0	0	11	0	0	0	0
ENSMUSG00000056436	45	0	43	0	63	0	70	0	10	0	0	0	5	0	15	0	80	0	19	0	60	0	15	0	25	0	0	0	16	0	49	0	52	0	6	0	48	0	24	0	15	0	3	0	0	0	22	0	61
ENSMUSG00000042369	0	0	0	0	0	0	15	0	0	0	0	0	0	0	15	0	0	0	0	0	0	0	0	0	17	0	0	0	0	0	4	0	0	0	0	0	0	0	0	0	0	0	0	0	0	0	0	0	19
ENSMUSG00000027014	18	0	0	0	4	0	0	0	22	0	0	0	10	0	0	0	11	0	0	0	0	0	1	0	0	0	0	0	0	0	4	0	4	0	49	0	8	0	2	0	0	0	15	0	0	0	10	0	21
ENSMUSG00000027011	13	0	0	0	0	0	1	0	0	0	2	0	8	0	7	0	0	0	0	0	0	0	0	0	0	0	0	0	0	0	6	0	0	0	3	0	0	0	5	0	0	0	0	0	0	0	3	0	0
ENSMUSG00000027006	43	0	0	0	12	0	24	0	14	0	28	0	7	0	0	0	0	0	4	0	8	0	0	0	43	0	1	0	10	0	0	0	0	0	28	0	9	0	9	0	0	0	4	0	0	0	6	0	10
ENSMUSG00000027001	1	0	1	0	0	0	4	0	0	0	0	0	1	0	2	0	0	0	0	0	1	0	0	0	17	0	0	0	0	0	8	0	0	0	0	0	1	0	1	0	0	0	0	0	0	0	0	0	0
ENSMUSG00000026999	28	0	9	0	40	0	16	0	7	0	4	0	28	0	14	0	36	0	30	0	5	0	5	0	28	0	5	0	0	0	30	0	0	0	22	0	20	0	0	0	14	0	13	0	2	0	5	0	13
ENSMUSG00000027091	0	0	2	0	14	0	8	0	10	0	0	0	4	0	0	0	18	0	5	0	9	0	0	0	55	0	0	0	0	0	7	0	7	0	9	0	9	0	5	0	4	0	3	0	11	0	2	0	0
ENSMUSG00000048388	0	0	19	0	0	0	5	0	0	0	0	0	0	0	0	0	0	0	0	0	0	0	0	0	0	0	0	0	0	0	0	0	17	0	0	0	0	0	0	0	0	0	6	0	0	0	0	0	19
ENSMUSG00000027080	14	0	2	0	4	0	0	0	7	0	5	0	0	0	0	0	0	0	3	0	0	0	0	0	6	0	3	0	0	0	0	0	0	0	4	0	0	0	4	0	2	0	0	0	0	0	0	0	0
ENSMUSG00000034075	0	0	0	0	1	0	0	0	0	0	1	0	5	0	2	0	0	0	0	0	1	0	0	0	0	0	0	0	0	0	0	0	0	0	0	0	0	0	0	0	0	0	0	0	0	0	0	0	0
ENSMUSG00000027079	5	0	0	0	57	0	0	0	9	0	15	0	35	0	0	0	73	0	0	0	0	0	0	0	94	0	11	0	1	0	12	0	23	0	15	0	34	0	56	0	59	0	12	0	17	0	7	0	38
ENSMUSG00000027077	1	0	0	0	0	0	0	0	7	0	0	0	0	0	0	0	0	0	3	0	0	0	2	0	0	0	0	0	0	0	6	0	0	0	0	0	0	0	0	0	0	0	0	0	0	0	0	0	1
ENSMUSG00000027067	8	0	28	0	25	0	14	0	8	0	7	0	25	0	5	0	25	0	7	0	7	0	0	0	19	0	2	0	10	0	14	0	4	0	19	0	14	0	38	0	11	0	0	0	5	0	8	0	21
ENSMUSG00000008200	0	0	5	0	5	0	3	0	2	0	0	0	0	0	0	0	21	0	12	0	14	0	0	0	11	0	0	0	3	0	3	0	1	0	0	0	4	0	12	0	0	0	2	0	0	0	3	0	0
ENSMUSG00000002104	0	0	0	0	0	0	3	0	0	0	0	0	0	0	0	0	0	0	5	0	0	0	1	0	0	0	0	0	0	0	7	0	0	0	0	0	5	0	0	0	5	0	2	0	0	0	0	0	5
ENSMUSG00000002105	0	0	0	0	0	0	0	0	0	0	0	0	0	0	0	0	0	0	0	0	1	0	0	0	0	0	3	0	0	0	0	0	0	0	0	0	0	0	0	0	0	0	0	0	0	0	0	0	0
ENSMUSG00000097868	0	0	0	0	0	0	0	0	0	0	0	0	0	0	3	0	0	0	22	0	0	0	2	0	0	0	0	0	0	0	0	0	0	0	0	0	0	0	9	0	0	0	0	0	0	0	0	0	0
ENSMUSG00000027255	12	0	15	0	43	0	0	0	0	0	8	0	0	0	0	0	15	0	0	0	0	0	0	0	38	0	0	0	33	0	0	0	0	0	0	0	7	0	7	0	0	0	5	0	0	0	8	0	0
ENSMUSG00000040591	6	0	8	0	34	0	1	0	0	0	25	0	9	0	0	0	4	0	0	0	0	0	3	0	37	0	0	0	25	0	0	0	0	0	0	0	7	0	4	0	0	0	1	0	0	0	5	0	12
ENSMUSG00000027239	12	0	7	0	14	0	19	0	0	0	0	0	37	0	2	0	29	0	9	0	0	0	0	0	20	0	0	0	2	0	3	0	8	0	10	0	8	0	7	0	2	0	8	0	0	0	6	0	21
ENSMUSG00000040434	2	0	0	0	5	0	0	0	18	0	0	0	0	0	0	0	0	0	0	0	0	0	0	0	0	0	0	0	0	0	0	0	0	0	0	0	0	0	9	0	0	0	7	0	0	0	0	0	0
ENSMUSG00000027222	2	0	1	0	0	0	0	0	3	0	0	0	0	0	0	0	14	0	0	0	0	0	0	0	0	0	0	0	0	0	0	0	0	0	0	0	6	0	0	0	1	0	0	0	0	0	2	0	0
ENSMUSG00000068742	0	0	0	0	0	0	0	0	0	0	0	0	19	0	0	0	0	0	3	0	0	0	0	0	0	0	0	0	0	0	0	0	0	0	0	0	1	0	2	0	0	0	0	0	0	0	0	0	0
ENSMUSG00000068735	11	0	0	0	0	0	0	0	0	0	0	0	12	0	0	0	0	0	0	0	0	0	0	0	59	0	0	0	0	0	0	0	0	0	0	0	0	0	0	0	11	0	0	0	0	0	0	0	0
ENSMUSG00000027195	157	0	31	0	17	0	16	0	46	0	0	0	40	0	23	0	15	0	25	0	67	0	3	0	20	0	4	0	15	0	0	0	17	0	0	0	2	0	6	0	44	0	8	0	7	0	31	0	43
ENSMUSG00000045464	11	0	0	0	0	0	8	0	0	0	0	0	0	0	0	0	10	0	0	0	0	0	1	0	0	0	0	0	0	0	0	0	0	0	2	0	3	0	0	0	0	0	0	0	0	0	13	0	26
ENSMUSG00000027193	91	0	9	0	0	0	44	0	46	0	37	0	52	0	28	0	57	0	43	0	34	0	7	0	77	0	1	0	45	0	49	0	36	0	56	0	13	0	37	0	4	0	21	0	41	0	39	0	50
ENSMUSG00000027165	0	0	0	0	0	0	39	0	0	0	3	0	10	0	1	0	0	0	25	0	0	0	0	0	0	0	2	0	17	0	28	0	5	0	0	0	4	0	12	0	0	0	0	0	0	0	0	0	0
ENSMUSG00000027164	0	0	0	0	0	0	0	0	0	0	6	0	23	0	0	0	0	0	17	0	1	0	0	0	0	0	0	0	0	0	0	0	0	0	0	0	0	0	12	0	0	0	0	0	0	0	0	0	14
ENSMUSG00000027163	4	0	3	0	8	0	11	0	0	0	0	0	0	0	1	0	6	0	2	0	0	0	0	0	0	0	1	0	1	0	3	0	0	0	0	0	0	0	2	0	2	0	2	0	2	0	0	0	0
ENSMUSG00000048058	0	0	0	0	0	0	0	0	0	0	0	0	17	0	0	0	0	0	0	0	0	0	0	0	0	0	0	0	0	0	0	0	3	0	0	0	8	0	0	0	0	0	0	0	0	0	0	0	0
ENSMUSG00000027189	45	0	8	0	0	0	5	0	0	0	2	0	0	0	0	0	0	0	24	0	9	0	1	0	0	0	0	0	48	0	0	0	5	0	0	0	54	0	0	0	31	0	0	0	0	0	0	0	0
ENSMUSG00000010911	38	0	19	0	21	0	20	0	17	0	13	0	0	0	0	0	14	0	0	0	22	0	0	0	0	0	0	0	0	0	8	0	0	0	0	0	10	0	0	0	20	0	4	0	3	0	1	0	3
ENSMUSG00000027187	29	0	28	0	35	0	49	0	25	0	7	0	0	0	24	0	47	0	0	0	65	0	23	0	98	0	0	0	24	0	26	0	41	0	115	0	102	0	70	0	27	0	7	0	0	0	0	0	0
ENSMUSG00000027180	34	0	7	0	59	0	11	0	13	0	43	0	19	0	10	0	65	0	18	0	0	0	14	0	0	0	0	0	0	0	0	0	6	0	51	0	36	0	23	0	13	0	13	0	6	0	0	0	31
ENSMUSG00000086454	30	0	2	0	203	0	40	0	23	0	142	0	8	0	64	0	47	0	11	0	0	0	9	0	82	0	6	0	26	0	96	0	0	0	131	0	45	0	93	0	14	0	59	0	0	0	7	0	69
ENSMUSG00000027171	0	0	0	0	47	0	3	0	4	0	5	0	0	0	0	0	0	0	22	0	0	0	0	0	0	0	0	0	0	0	0	0	0	0	26	0	27	0	0	0	13	0	0	0	0	0	0	0	0
ENSMUSG00000045106	5	0	0	0	0	0	0	0	0	0	0	0	0	0	3	0	2	0	0	0	0	0	0	0	1	0	0	0	0	0	8	0	0	0	14	0	1	0	27	0	0	0	0	0	0	0	0	0	2
ENSMUSG00000027170	24	0	9	0	30	0	21	0	15	0	17	0	36	0	7	0	32	0	27	0	17	0	3	0	53	0	3	0	23	0	28	0	16	0	44	0	33	0	19	0	8	0	19	0	14	0	15	0	15
ENSMUSG00000016458	0	0	4	0	0	0	0	0	0	0	0	0	0	0	0	0	0	0	11	0	0	0	0	0	0	0	0	0	0	0	0	0	0	0	0	0	0	0	1	0	0	0	0	0	0	0	0	0	0
ENSMUSG00000005973	30	0	3	0	0	0	0	0	7	0	0	0	6	0	6	0	0	0	0	0	11	0	0	0	0	0	2	0	0	0	6	0	0	0	0	0	0	0	0	0	9	0	0	0	0	0	0	0	22
ENSMUSG00000027168	0	0	0	0	0	0	3	0	0	0	0	0	0	0	0	0	0	0	0	0	0	0	0	0	0	0	0	0	0	0	0	0	0	0	1	0	0	0	0	0	0	0	0	0	0	0	0	0	0
ENSMUSG00000042670	0	0	8	0	7	0	18	0	0	0	6	0	3	0	2	0	4	0	6	0	6	0	6	0	24	0	0	0	4	0	10	0	0	0	27	0	7	0	14	0	4	0	0	0	0	0	4	0	10
ENSMUSG00000027166	0	0	4	0	0	0	3	0	1	0	0	0	4	0	6	0	10	0	4	0	0	0	1	0	13	0	2	0	0	0	17	0	0	0	21	0	3	0	13	0	4	0	9	0	0	0	3	0	0
ENSMUSG00000027122	0	0	0	0	26	0	7	0	0	0	22	0	8	0	1	0	0	0	13	0	0	0	0	0	64	0	0	0	0	0	0	0	15	0	0	0	0	0	9	0	0	0	0	0	5	0	1	0	16
ENSMUSG00000027115	133	0	7	0	108	0	106	0	42	0	0	0	16	0	0	0	7	0	21	0	0	0	11	0	10	0	24	0	0	0	0	0	13	0	0	0	73	0	10	0	4	0	0	0	8	0	9	0	26
ENSMUSG00000027162	17	0	1	0	0	0	0	0	1	0	16	0	47	0	0	0	0	0	21	0	52	0	4	0	7	0	0	0	0	0	19	0	2	0	0	0	9	0	51	0	6	0	0	0	17	0	13	0	5
ENSMUSG00000050199	0	0	0	0	1	0	0	0	0	0	8	0	9	0	0	0	1	0	1	0	3	0	0	0	11	0	0	0	0	0	4	0	6	0	14	0	4	0	2	0	0	0	3	0	1	0	0	0	6
ENSMUSG00000027160	8	0	0	0	1	0	0	0	1	0	0	0	6	0	1	0	8	0	2	0	3	0	0	0	5	0	2	0	1	0	5	0	0	0	0	0	3	0	0	0	6	0	0	0	0	0	0	0	6
ENSMUSG00000027131	1	0	5	0	8	0	3	0	4	0	3	0	1	0	0	0	0	0	0	0	1	0	0	0	14	0	0	0	3	0	0	0	1	0	3	0	0	0	4	0	0	0	1	0	0	0	4	0	10
ENSMUSG00000027132	0	0	10	0	0	0	8	0	5	0	15	0	20	0	5	0	28	0	10	0	27	0	0	0	21	0	0	0	0	0	22	0	3	0	16	0	10	0	19	0	0	0	14	0	2	0	0	0	8
ENSMUSG00000055943	19	0	0	0	0	0	6	0	0	0	0	0	12	0	19	0	13	0	0	0	2	0	0	0	0	0	0	0	15	0	12	0	5	0	3	0	2	0	14	0	0	0	5	0	0	0	1	0	9
ENSMUSG00000003604	0	0	0	0	0	0	20	0	0	0	0	0	0	0	3	0	0	0	3	0	6	0	0	0	0	0	0	0	10	0	0	0	2	0	0	0	4	0	15	0	4	0	0	0	3	0	0	0	8
ENSMUSG00000041219	14	0	0	0	1	0	10	0	2	0	1	0	1	0	6	0	0	0	5	0	0	0	2	0	0	0	0	0	0	0	0	0	2	0	3	0	4	0	0	0	25	0	1	0	0	0	21	0	11
ENSMUSG00000040321	0	0	0	0	0	0	0	0	11	0	24	0	21	0	0	0	29	0	34	0	0	0	7	0	0	0	0	0	0	0	31	0	9	0	0	0	9	0	0	0	0	0	0	0	0	0	0	0	7
ENSMUSG00000057147	19	0	12	0	9	0	27	0	3	0	5	0	0	0	0	0	0	0	3	0	38	0	13	0	0	0	0	0	0	0	59	0	9	0	18	0	59	0	24	0	27	0	18	0	7	0	33	0	25
ENSMUSG00000027351	10	0	0	0	0	0	51	0	10	0	0	0	31	0	11	0	0	0	0	0	0	0	3	0	64	0	0	0	0	0	24	0	5	0	9	0	21	0	7	0	0	0	0	0	4	0	5	0	4
ENSMUSG00000027349	5	0	2	0	10	0	6	0	0	0	0	0	2	0	1	0	1	0	2	0	1	0	0	0	20	0	1	0	0	0	0	0	0	0	12	0	0	0	0	0	0	0	0	0	0	0	0	0	0
ENSMUSG00000027347	0	0	0	0	0	0	0	0	0	0	0	0	0	0	0	0	0	0	0	0	0	0	0	0	0	0	0	0	0	0	0	0	0	0	0	0	0	0	0	0	0	0	0	0	0	0	0	0	0
ENSMUSG00000027344	0	0	0	0	0	0	0	0	0	0	0	0	0	0	0	0	0	0	0	0	0	0	0	0	0	0	0	0	0	0	6	0	0	0	0	0	2	0	0	0	0	0	0	0	0	0	0	0	0
ENSMUSG00000009549	63	0	23	0	8	0	30	0	8	0	45	0	12	0	38	0	94	0	38	0	30	0	2	0	92	0	3	0	18	0	26	0	12	0	106	0	19	0	53	0	13	0	26	0	32	0	13	0	40
ENSMUSG00000040084	56	0	33	0	71	0	49	0	18	0	42	0	27	0	7	0	153	0	0	0	25	0	12	0	31	0	16	0	79	0	31	0	0	0	102	0	0	0	16	0	9	0	22	0	7	0	0	0	0
ENSMUSG00000027331	23	0	0	0	26	0	22	0	11	0	18	0	7	0	9	0	2	0	8	0	10	0	4	0	36	0	20	0	7	0	13	0	16	0	12	0	2	0	29	0	0	0	11	0	6	0	22	0	0
ENSMUSG00000086421	1	0	0	0	3	0	4	0	1	0	7	0	1	0	0	0	0	0	0	0	2	0	0	0	6	0	3	0	1	0	1	0	3	0	3	0	0	0	8	0	0	0	3	0	0	0	1	0	0
ENSMUSG00000027332	14	0	10	0	0	0	0	0	0	0	0	0	8	0	0	0	0	0	0	0	32	0	0	0	0	0	0	0	0	0	12	0	1	0	0	0	0	0	0	0	0	0	0	0	0	0	2	0	0
ENSMUSG00000027315	6	0	0	0	0	0	8	0	6	0	0	0	30	0	0	0	6	0	0	0	12	0	0	0	0	0	0	0	0	0	0	0	0	0	8	0	6	0	0	0	0	0	10	0	0	0	0	0	0
ENSMUSG00000085438	23	0	0	0	2	0	7	0	1	0	42	0	16	0	26	0	4	0	33	0	25	0	0	0	15	0	0	0	11	0	26	0	7	0	0	0	0	0	1	0	7	0	7	0	8	0	0	0	26
ENSMUSG00000072980	28	0	0	0	13	0	41	0	13	0	23	0	8	0	3	0	8	0	18	0	7	0	2	0	0	0	0	0	0	0	26	0	1	0	28	0	0	0	14	0	10	0	6	0	1	0	4	0	6
ENSMUSG00000098789	0	0	0	0	0	0	56	0	17	0	0	0	0	0	0	0	0	0	0	0	39	0	12	0	0	0	0	0	0	0	7	0	0	0	29	0	9	0	15	0	2	0	0	0	10	0	0	0	0
ENSMUSG00000033852	0	0	0	0	0	0	52	0	15	0	0	0	0	0	0	0	0	0	0	0	38	0	11	0	0	0	0	0	0	0	6	0	0	0	29	0	8	0	14	0	1	0	0	0	10	0	0	0	0
ENSMUSG00000027286	2	0	2	0	14	0	2	0	21	0	0	0	0	0	5	0	0	0	15	0	0	0	0	0	34	0	0	0	0	0	0	0	0	0	39	0	6	0	0	0	3	0	5	0	0	0	12	0	0
ENSMUSG00000027285	97	0	35	0	157	0	64	0	23	0	0	0	12	0	31	0	89	0	14	0	35	0	1	0	37	0	2	0	0	0	0	0	24	0	75	0	20	0	11	0	94	0	5	0	9	0	7	0	9
ENSMUSG00000054484	0	0	0	0	0	0	0	0	0	0	0	0	0	0	0	0	0	0	1	0	0	0	0	0	0	0	0	0	0	0	0	0	0	0	0	0	0	0	4	0	0	0	0	0	0	0	0	0	0
ENSMUSG00000023572	0	0	0	0	0	0	0	0	19	0	0	0	1	0	8	0	0	0	0	0	0	0	0	0	0	0	0	0	0	0	23	0	0	0	65	0	10	0	12	0	12	0	0	0	0	0	0	0	0
ENSMUSG00000027246	0	0	0	0	0	0	0	0	0	0	0	0	11	0	0	0	0	0	0	0	0	0	7	0	0	0	0	0	0	0	9	0	0	0	9	0	7	0	13	0	2	0	2	0	9	0	0	0	0
ENSMUSG00000027238	0	0	0	0	0	0	29	0	4	0	0	0	0	0	0	0	0	0	0	0	0	0	0	0	0	0	0	0	0	0	0	0	0	0	10	0	2	0	0	0	0	0	0	0	0	0	7	0	0
ENSMUSG00000060802	11	0	0	0	0	0	0	0	14	0	0	0	0	0	0	0	0	0	0	0	0	0	5	0	0	0	0	0	0	0	0	0	0	0	0	0	0	0	0	0	2	0	0	0	0	0	4	0	0
ENSMUSG00000027227	0	0	0	0	0	0	0	0	26	0	0	0	0	0	12	0	84	0	0	0	0	0	0	0	0	0	7	0	12	0	5	0	13	0	28	0	0	0	0	0	0	0	10	0	0	0	0	0	0
ENSMUSG00000005804	58	0	4	0	16	0	19	0	0	0	0	0	42	0	22	0	53	0	28	0	0	0	0	0	0	0	0	0	33	0	0	0	0	0	0	0	0	0	0	0	0	0	0	0	0	0	25	0	0
ENSMUSG00000035183	0	0	0	0	0	0	6	0	0	0	0	0	1	0	0	0	0	0	4	0	0	0	0	0	1	0	1	0	0	0	0	0	2	0	7	0	3	0	0	0	0	0	0	0	2	0	4	0	0
ENSMUSG00000027201	4	0	9	0	3	0	8	0	0	0	0	0	7	0	2	0	21	0	14	0	6	0	0	0	12	0	3	0	0	0	0	0	2	0	7	0	8	0	12	0	6	0	2	0	3	0	6	0	7
ENSMUSG00000027203	108	0	32	0	51	0	69	0	39	0	11	0	64	0	44	0	103	0	47	0	22	0	10	0	212	0	9	0	27	0	101	0	49	0	71	0	123	0	87	0	43	0	24	0	34	0	26	0	55
ENSMUSG00000068394	0	0	0	0	0	0	0	0	0	0	0	0	0	0	0	0	0	0	0	0	0	0	0	0	0	0	0	0	0	0	11	0	0	0	0	0	0	0	0	0	0	0	0	0	0	0	0	0	0
ENSMUSG00000091337	0	0	8	0	0	0	5	0	0	0	0	0	33	0	0	0	0	0	0	0	19	0	0	0	0	0	0	0	0	0	24	0	0	0	0	0	22	0	0	0	0	0	14	0	18	0	0	0	2
ENSMUSG00000027206	31	0	1	0	48	0	15	0	33	0	19	0	42	0	9	0	24	0	36	0	0	0	0	0	121	0	4	0	30	0	45	0	4	0	21	0	16	0	11	0	26	0	12	0	32	0	17	0	31
ENSMUSG00000027207	0	0	0	0	0	0	0	0	2	0	24	0	0	0	0	0	0	0	0	0	21	0	0	0	0	0	1	0	0	0	0	0	0	0	0	0	0	0	0	0	0	0	0	0	0	0	2	0	10
ENSMUSG00000023330	13	0	0	0	58	0	25	0	18	0	0	0	44	0	32	0	26	0	14	0	0	0	14	0	169	0	3	0	0	0	11	0	3	0	136	0	20	0	0	0	0	0	6	0	0	0	15	0	0
ENSMUSG00000027359	0	0	0	0	68	0	20	0	0	0	0	0	0	0	0	0	0	0	0	0	0	0	5	0	0	0	0	0	0	0	19	0	0	0	19	0	0	0	0	0	0	0	0	0	0	0	0	0	0
ENSMUSG00000027366	0	0	0	0	0	0	0	0	0	0	6	0	0	0	0	0	0	0	0	0	22	0	0	0	0	0	0	0	0	0	0	0	0	0	0	0	7	0	0	0	0	0	0	0	0	0	3	0	0
ENSMUSG00000003662	2	0	11	0	0	0	15	0	0	0	0	0	20	0	17	0	0	0	5	0	9	0	3	0	0	0	0	0	12	0	5	0	6	0	23	0	11	0	10	0	3	0	9	0	6	0	0	0	35
ENSMUSG00000034850	23	0	0	0	0	0	0	0	0	0	0	0	7	0	1	0	0	0	0	0	0	0	0	0	0	0	0	0	0	0	25	0	0	0	0	0	0	0	0	0	0	0	3	0	0	0	0	0	0
ENSMUSG00000027367	8	0	20	0	55	0	17	0	5	0	19	0	14	0	7	0	72	0	12	0	16	0	6	0	0	0	0	0	0	0	0	0	2	0	0	0	15	0	8	0	21	0	0	0	0	0	0	0	0
ENSMUSG00000046338	0	0	0	0	0	0	0	0	0	0	0	0	0	0	0	0	0	0	0	0	0	0	0	0	0	0	0	0	0	0	0	0	0	0	0	0	0	0	0	0	0	0	5	0	0	0	0	0	0
ENSMUSG00000027371	0	0	0	0	10	0	0	0	0	0	0	0	0	0	0	0	0	0	0	0	0	0	1	0	0	0	0	0	0	0	11	0	0	0	0	0	3	0	0	0	0	0	0	0	0	0	0	0	0
ENSMUSG00000034800	2	0	0	0	0	0	35	0	0	0	0	0	0	0	0	0	0	0	0	0	0	0	0	0	0	0	0	0	0	0	27	0	0	0	0	0	0	0	0	0	0	0	0	0	0	0	0	0	0
ENSMUSG00000027374	32	0	20	0	16	0	24	0	19	0	71	0	15	0	13	0	35	0	43	0	33	0	2	0	15	0	6	0	20	0	56	0	11	0	62	0	41	0	16	0	19	0	12	0	26	0	11	0	23
ENSMUSG00000027379	59	0	12	0	0	0	122	0	9	0	32	0	86	0	49	0	27	0	36	0	34	0	13	0	174	0	0	0	7	0	26	0	6	0	64	0	48	0	55	0	55	0	40	0	14	0	56	0	14
ENSMUSG00000027387	0	0	0	0	0	0	11	0	19	0	0	0	2	0	9	0	15	0	0	0	0	0	0	0	31	0	0	0	0	0	17	0	0	0	6	0	26	0	24	0	7	0	7	0	0	0	0	0	3
ENSMUSG00000037938	0	0	0	0	0	0	0	0	0	0	0	0	10	0	0	0	0	0	0	0	6	0	0	0	0	0	10	0	0	0	0	0	4	0	6	0	0	0	3	0	9	0	0	0	4	0	9	0	0
ENSMUSG00000087528	0	0	0	0	8	0	0	0	2	0	31	0	0	0	0	0	4	0	1	0	0	0	0	0	12	0	0	0	0	0	0	0	6	0	0	0	0	0	14	0	5	0	0	0	0	0	0	0	10
ENSMUSG00000056738	40	0	0	0	5	0	0	0	0	0	6	0	0	0	0	0	0	0	0	0	0	0	0	0	0	0	0	0	0	0	0	0	1	0	0	0	0	0	38	0	3	0	9	0	0	0	1	0	7
ENSMUSG00000085485	0	0	0	0	1	0	6	0	7	0	6	0	0	0	0	0	0	0	0	0	0	0	0	0	0	0	0	0	0	0	1	0	0	0	0	0	8	0	0	0	0	0	0	0	0	0	3	0	3
ENSMUSG00000048327	0	0	0	0	41	0	51	0	31	0	74	0	0	0	0	0	0	0	0	0	17	0	0	0	135	0	0	0	0	0	25	0	4	0	0	0	82	0	0	0	29	0	0	0	22	0	23	0	18
ENSMUSG00000037885	0	0	0	0	0	0	0	0	0	0	0	0	2	0	0	0	0	0	0	0	0	0	0	0	0	0	0	0	0	0	2	0	0	0	0	0	0	0	0	0	0	0	0	0	0	0	0	0	0
ENSMUSG00000027404	94	0	78	0	46	0	91	0	68	0	96	0	76	0	46	0	205	0	94	0	81	0	33	0	117	0	33	0	101	0	94	0	71	0	151	0	94	0	108	0	49	0	48	0	38	0	58	0	128
ENSMUSG00000027405	216	0	56	0	90	0	7	0	108	0	175	0	96	0	93	0	277	0	242	0	125	0	35	0	890	0	112	0	52	0	142	0	31	0	574	0	347	0	161	0	130	0	34	0	69	0	89	0	151
ENSMUSG00000027406	88	0	13	0	122	0	139	0	13	0	53	0	98	0	59	0	89	0	64	0	0	0	10	0	0	0	30	0	74	0	8	0	36	0	0	0	57	0	106	0	22	0	21	0	14	0	30	0	60
ENSMUSG00000027408	0	0	0	0	0	0	0	0	0	0	0	0	4	0	0	0	0	0	0	0	0	0	0	0	111	0	0	0	0	0	0	0	0	0	0	0	0	0	20	0	0	0	0	0	2	0	0	0	0
ENSMUSG00000060029	2	0	0	0	0	0	0	0	0	0	0	0	5	0	0	0	0	0	0	0	0	0	0	0	15	0	0	0	1	0	0	0	0	0	6	0	1	0	2	0	0	0	0	0	0	0	0	0	0
ENSMUSG00000037740	0	0	0	0	1	0	0	0	0	0	4	0	2	0	0	0	11	0	1	0	1	0	0	0	3	0	0	0	0	0	5	0	1	0	0	0	2	0	1	0	0	0	0	0	12	0	0	0	1
ENSMUSG00000079043	5	0	0	0	0	0	3	0	0	0	0	0	8	0	5	0	0	0	0	0	0	0	0	0	0	0	0	0	0	0	0	0	0	0	7	0	3	0	11	0	0	0	17	0	7	0	0	0	12
ENSMUSG00000068290	6	0	0	0	0	0	0	0	2	0	2	0	3	0	0	0	3	0	2	0	0	0	0	0	0	0	0	0	0	0	0	0	0	0	2	0	0	0	0	0	0	0	0	0	0	0	0	0	0
ENSMUSG00000074796	11	0	0	0	0	0	0	0	0	0	0	0	0	0	0	0	0	0	0	0	0	0	6	0	0	0	0	0	0	0	0	0	0	0	0	0	0	0	0	0	0	0	0	0	6	0	0	0	0
ENSMUSG00000027309	0	0	0	0	0	0	0	0	0	0	15	0	0	0	0	0	0	0	0	0	0	0	0	0	0	0	0	0	0	0	0	0	0	0	0	0	0	0	0	0	0	0	0	0	0	0	0	0	8
ENSMUSG00000085566	130	0	31	0	84	0	176	0	86	0	55	0	56	0	33	0	117	0	83	0	42	0	10	0	113	0	7	0	106	0	131	0	46	0	145	0	140	0	70	0	66	0	47	0	53	0	52	0	115
ENSMUSG00000027316	0	0	0	0	0	0	0	0	0	0	0	0	0	0	0	0	0	0	0	0	0	0	0	0	0	0	0	0	0	0	0	0	0	0	0	0	0	0	0	0	0	0	0	0	0	0	0	0	0
ENSMUSG00000037523	12	0	0	0	0	0	0	0	0	0	0	0	0	0	0	0	0	0	0	0	0	0	0	0	0	0	0	0	0	0	13	0	0	0	0	0	14	0	0	0	0	0	0	0	8	0	8	0	0
ENSMUSG00000037514	38	0	3	0	7	0	19	0	1	0	0	0	7	0	0	0	11	0	37	0	9	0	6	0	16	0	1	0	8	0	33	0	3	0	0	0	2	0	0	0	0	0	3	0	0	0	3	0	27
ENSMUSG00000048911	0	0	0	0	0	0	0	0	0	0	0	0	4	0	0	0	0	0	6	0	0	0	0	0	0	0	0	0	0	0	23	0	0	0	0	0	0	0	0	0	0	0	0	0	0	0	0	0	0
ENSMUSG00000027333	0	0	0	0	0	0	0	0	0	0	0	0	0	0	1	0	0	0	0	0	0	0	0	0	0	0	0	0	0	0	0	0	0	0	0	0	1	0	0	0	3	0	0	0	0	0	0	0	0
ENSMUSG00000027340	0	0	13	0	0	0	0	0	0	0	0	0	0	0	0	0	0	0	0	0	36	0	0	0	0	0	8	0	0	0	59	0	2	0	0	0	35	0	0	0	0	0	0	0	0	0	0	0	0
ENSMUSG00000027342	129	0	71	0	144	0	97	0	109	0	44	0	154	0	85	0	318	0	128	0	182	0	37	0	156	0	35	0	41	0	188	0	67	0	115	0	250	0	120	0	77	0	60	0	35	0	72	0	214
ENSMUSG00000058793	23	0	0	0	0	0	0	0	0	0	3	0	3	0	10	0	0	0	0	0	0	0	0	0	14	0	0	0	27	0	0	0	3	0	0	0	0	0	13	0	0	0	2	0	0	0	0	0	0
ENSMUSG00000027346	0	0	0	0	0	0	0	0	0	0	0	0	16	0	0	0	0	0	23	0	0	0	0	0	6	0	0	0	0	0	0	0	0	0	0	0	0	0	0	0	0	0	1	0	0	0	0	0	0
ENSMUSG00000037376	35	0	2	0	70	0	5	0	9	0	10	0	1	0	49	0	51	0	3	0	26	0	2	0	39	0	6	0	35	0	81	0	16	0	36	0	72	0	15	0	6	0	10	0	16	0	18	0	50
ENSMUSG00000027357	18	0	11	0	0	0	23	0	0	0	14	0	15	0	18	0	22	0	10	0	0	0	7	0	22	0	9	0	31	0	10	0	22	0	28	0	21	0	34	0	14	0	7	0	8	0	7	0	10
ENSMUSG00000043110	0	0	0	0	0	0	0	0	0	0	0	0	0	0	7	0	0	0	11	0	5	0	0	0	0	0	0	0	0	0	8	0	0	0	0	0	0	0	0	0	0	0	0	0	0	0	0	0	0
ENSMUSG00000027356	0	0	13	0	0	0	0	0	0	0	1	0	0	0	0	0	0	0	0	0	0	0	1	0	0	0	0	0	0	0	0	0	0	0	0	0	0	0	0	0	9	0	0	0	0	0	0	0	0
ENSMUSG00000034723	0	0	0	0	0	0	0	0	0	0	0	0	0	0	0	0	0	0	0	0	0	0	7	0	0	0	0	0	0	0	0	0	0	0	29	0	0	0	0	0	2	0	3	0	0	0	0	0	1
ENSMUSG00000084762	0	0	15	0	11	0	5	0	0	0	23	0	0	0	7	0	6	0	0	0	0	0	0	0	0	0	2	0	6	0	0	0	11	0	0	0	25	0	0	0	29	0	1	0	3	0	2	0	10
ENSMUSG00000027274	0	0	0	0	0	0	0	0	23	0	0	0	0	0	0	0	0	0	0	0	0	0	0	0	0	0	0	0	0	0	0	0	0	0	0	0	0	0	21	0	14	0	10	0	0	0	10	0	0
ENSMUSG00000027281	0	0	0	0	0	0	0	0	0	0	1	0	0	0	0	0	0	0	0	0	0	0	3	0	0	0	0	0	0	0	2	0	0	0	3	0	0	0	0	0	0	0	0	0	0	0	0	0	29
ENSMUSG00000062098	4	0	0	0	0	0	0	0	0	0	10	0	0	0	0	0	14	0	0	0	0	0	0	0	2	0	6	0	0	0	0	0	0	0	0	0	0	0	0	0	0	0	0	0	0	0	0	0	0
ENSMUSG00000045624	11	0	11	0	39	0	45	0	25	0	18	0	20	0	29	0	10	0	3	0	13	0	2	0	112	0	0	0	0	0	39	0	15	0	13	0	35	0	32	0	18	0	11	0	5	0	31	0	23
ENSMUSG00000027384	0	0	0	0	0	0	5	0	14	0	0	0	10	0	7	0	12	0	6	0	7	0	0	0	0	0	1	0	0	0	0	0	5	0	16	0	3	0	1	0	3	0	0	0	4	0	4	0	8
ENSMUSG00000068205	5	0	0	0	0	0	15	0	0	0	0	0	0	0	0	0	3	0	0	0	0	0	0	0	10	0	0	0	0	0	0	0	1	0	22	0	5	0	10	0	9	0	0	0	0	0	25	0	0
ENSMUSG00000051379	0	0	0	0	0	0	0	0	0	0	0	0	1	0	0	0	0	0	0	0	0	0	0	0	0	0	0	0	0	0	13	0	0	0	0	0	8	0	6	0	0	0	0	0	0	0	0	0	0
ENSMUSG00000008333	49	0	32	0	22	0	34	0	45	0	47	0	39	0	44	0	111	0	24	0	24	0	13	0	57	0	4	0	131	0	41	0	21	0	63	0	48	0	27	0	22	0	20	0	18	0	42	0	31
ENSMUSG00000015932	561	0	104	0	196	0	375	0	198	0	183	0	209	0	203	0	353	0	108	0	227	0	28	0	148	0	89	0	224	0	224	0	82	0	366	0	201	0	227	0	205	0	186	0	81	0	133	0	213
ENSMUSG00000027422	9	0	0	0	30	0	18	0	5	0	0	0	1	0	2	0	0	0	0	0	0	0	0	0	63	0	5	0	22	0	3	0	8	0	0	0	23	0	12	0	15	0	5	0	3	0	0	0	5
ENSMUSG00000027423	14	0	10	0	3	0	17	0	1	0	6	0	7	0	9	0	21	0	9	0	15	0	2	0	36	0	1	0	7	0	17	0	6	0	5	0	5	0	9	0	2	0	1	0	3	0	1	0	5
ENSMUSG00000027425	10	0	0	0	0	0	3	0	0	0	21	0	0	0	0	0	0	0	12	0	0	0	0	0	21	0	0	0	0	0	11	0	0	0	0	0	0	0	0	0	0	0	0	0	0	0	0	0	0
ENSMUSG00000027427	23	0	0	0	0	0	14	0	0	0	0	0	0	0	0	0	0	0	0	0	0	0	0	0	3	0	1	0	0	0	7	0	2	0	0	0	3	0	0	0	25	0	2	0	0	0	2	0	18
ENSMUSG00000027429	50	0	25	0	23	0	17	0	11	0	0	0	44	0	16	0	29	0	41	0	7	0	17	0	37	0	0	0	1	0	30	0	3	0	65	0	12	0	17	0	12	0	31	0	2	0	10	0	50
ENSMUSG00000027430	7	0	13	0	60	0	28	0	7	0	54	0	5	0	4	0	0	0	8	0	2	0	7	0	60	0	0	0	42	0	0	0	11	0	108	0	47	0	20	0	18	0	14	0	3	0	29	0	32
ENSMUSG00000002728	24	0	40	0	45	0	28	0	12	0	29	0	14	0	11	0	36	0	36	0	22	0	7	0	88	0	6	0	7	0	22	0	17	0	57	0	50	0	19	0	16	0	59	0	23	0	32	0	8
ENSMUSG00000001767	22	0	14	0	18	0	37	0	5	0	31	0	10	0	2	0	36	0	14	0	0	0	1	0	5	0	1	0	0	0	21	0	0	0	13	0	31	0	6	0	6	0	4	0	18	0	13	0	24
ENSMUSG00000027433	26	0	60	0	90	0	86	0	0	0	55	0	15	0	12	0	85	0	47	0	38	0	6	0	206	0	10	0	35	0	44	0	4	0	72	0	34	0	22	0	31	0	32	0	4	0	11	0	52
ENSMUSG00000036992	24	0	22	0	58	0	34	0	32	0	1	0	31	0	15	0	35	0	37	0	49	0	11	0	38	0	3	0	0	0	46	0	10	0	67	0	25	0	81	0	64	0	14	0	20	0	11	0	43
ENSMUSG00000027439	0	0	0	0	0	0	9	0	0	0	0	0	35	0	0	0	7	0	0	0	0	0	1	0	56	0	0	0	0	0	6	0	0	0	0	0	6	0	0	0	8	0	12	0	7	0	0	0	0
ENSMUSG00000027438	0	0	0	0	46	0	0	0	0	0	0	0	0	0	0	0	0	0	0	0	0	0	0	0	0	0	0	0	0	0	25	0	0	0	0	0	0	0	0	0	0	0	0	0	0	0	0	0	0
ENSMUSG00000027447	17	0	13	0	7	0	6	0	6	0	5	0	0	0	3	0	19	0	10	0	20	0	0	0	3	0	7	0	0	0	14	0	7	0	19	0	4	0	1	0	8	0	1	0	2	0	2	0	14
ENSMUSG00000074736	0	0	0	0	0	0	0	0	0	0	14	0	0	0	0	0	0	0	0	0	0	0	0	0	0	0	0	0	0	0	0	0	0	0	0	0	0	0	0	0	0	0	0	0	0	0	0	0	0
ENSMUSG00000068134	21	0	0	0	0	0	0	0	0	0	0	0	0	0	0	0	0	0	0	0	0	0	1	0	0	0	1	0	0	0	0	0	0	0	13	0	0	0	0	0	0	0	0	0	0	0	4	0	0
ENSMUSG00000079008	13	0	0	0	0	0	3	0	0	0	0	0	0	0	4	0	3	0	0	0	1	0	1	0	24	0	0	0	2	0	1	0	0	0	5	0	4	0	6	0	7	0	5	0	54	0	3	0	5
ENSMUSG00000074731	0	0	0	0	94	0	107	0	0	0	0	0	7	0	0	0	0	0	23	0	0	0	0	0	0	0	0	0	0	0	0	0	0	0	0	0	4	0	0	0	0	0	0	0	0	0	0	0	0
ENSMUSG00000033096	0	0	0	0	17	0	0	0	0	0	0	0	0	0	0	0	0	0	0	0	7	0	0	0	0	0	0	0	0	0	0	0	0	0	29	0	0	0	0	0	0	0	6	0	5	0	0	0	3
ENSMUSG00000068115	0	0	0	0	19	0	0	0	0	0	0	0	5	0	0	0	0	0	0	0	0	0	1	0	0	0	0	0	0	0	0	0	7	0	0	0	0	0	0	0	0	0	0	0	0	0	0	0	1
ENSMUSG00000027455	34	0	21	0	38	0	13	0	22	0	28	0	9	0	12	0	37	0	17	0	7	0	1	0	19	0	6	0	6	0	23	0	8	0	20	0	13	0	12	0	11	0	11	0	1	0	6	0	8
ENSMUSG00000032966	56	0	18	0	71	0	68	0	12	0	27	0	49	0	25	0	83	0	24	0	21	0	5	0	68	0	1	0	39	0	37	0	15	0	70	0	57	0	26	0	32	0	38	0	13	0	15	0	51
ENSMUSG00000032869	6	0	0	0	0	0	0	0	0	0	58	0	3	0	2	0	0	0	8	0	20	0	1	0	55	0	0	0	6	0	19	0	0	0	8	0	13	0	11	0	26	0	0	0	24	0	2	0	0
ENSMUSG00000027459	0	0	0	0	0	0	7	0	0	0	0	0	0	0	2	0	0	0	0	0	0	0	0	0	0	0	0	0	0	0	0	0	0	0	0	0	2	0	0	0	10	0	0	0	2	0	0	0	0
ENSMUSG00000027465	0	0	0	0	0	0	42	0	0	0	0	0	14	0	0	0	0	0	0	0	0	0	1	0	73	0	0	0	0	0	0	0	0	0	0	0	0	0	0	0	0	0	0	0	0	0	0	0	0
ENSMUSG00000032715	24	0	0	0	0	0	19	0	21	0	0	0	6	0	0	0	0	0	6	0	0	0	0	0	0	0	0	0	0	0	0	0	7	0	0	0	0	0	0	0	0	0	0	0	0	0	2	0	0
ENSMUSG00000051817	0	0	0	0	0	0	2	0	0	0	0	0	2	0	0	0	7	0	3	0	0	0	0	0	0	0	0	0	0	0	0	0	0	0	0	0	3	0	0	0	0	0	0	0	0	0	3	0	5
ENSMUSG00000074682	0	0	6	0	0	0	10	0	3	0	4	0	9	0	2	0	1	0	28	0	0	0	4	0	14	0	0	0	0	0	0	0	0	0	11	0	3	0	0	0	8	0	1	0	4	0	2	0	4
ENSMUSG00000042814	14	0	5	0	0	0	32	0	14	0	18	0	25	0	1	0	22	0	18	0	0	0	1	0	12	0	0	0	0	0	23	0	7	0	14	0	18	0	42	0	6	0	15	0	1	0	12	0	22
ENSMUSG00000097722	0	0	2	0	1	0	0	0	0	0	3	0	0	0	0	0	0	0	0	0	2	0	0	0	0	0	0	0	0	0	2	0	0	0	6	0	0	0	0	0	0	0	0	0	0	0	0	0	2
ENSMUSG00000042745	1	0	0	0	0	0	23	0	0	0	0	0	121	0	0	0	0	0	0	0	0	0	0	0	0	0	1	0	0	0	0	0	6	0	2	0	2	0	21	0	0	0	0	0	54	0	0	0	0
ENSMUSG00000051413	0	0	0	0	0	0	0	0	0	0	0	0	0	0	0	0	0	0	0	0	0	0	0	0	0	0	0	0	0	0	0	0	7	0	0	0	0	0	0	0	0	0	0	0	0	0	8	0	0
ENSMUSG00000042548	0	0	0	0	23	0	44	0	3	0	0	0	5	0	2	0	7	0	2	0	0	0	11	0	24	0	25	0	0	0	0	0	8	0	47	0	3	0	0	0	3	0	11	0	9	0	7	0	0
ENSMUSG00000027479	70	0	10	0	78	0	54	0	18	0	22	0	76	0	51	0	33	0	70	0	30	0	27	0	13	0	10	0	14	0	34	0	48	0	45	0	18	0	59	0	6	0	33	0	26	0	28	0	47
ENSMUSG00000059842	8	0	0	0	0	0	11	0	0	0	0	0	0	0	0	0	0	0	0	0	0	0	0	0	0	0	4	0	0	0	0	0	0	0	0	0	0	0	0	0	0	0	0	0	0	0	0	0	0
ENSMUSG00000038467	1	0	0	0	12	0	9	0	1	0	0	0	0	0	0	0	33	0	3	0	3	0	0	0	25	0	2	0	0	0	17	0	0	0	0	0	1	0	0	0	3	0	0	0	0	0	2	0	0
ENSMUSG00000074656	4	0	4	0	35	0	23	0	10	0	0	0	7	0	12	0	9	0	6	0	17	0	0	0	18	0	3	0	14	0	10	0	1	0	6	0	18	0	8	0	7	0	7	0	3	0	12	0	8
ENSMUSG00000047459	14	0	29	0	85	0	64	0	30	0	74	0	24	0	22	0	116	0	19	0	88	0	13	0	66	0	34	0	18	0	39	0	19	0	51	0	59	0	48	0	67	0	30	0	11	0	17	0	60
ENSMUSG00000027602	6	0	0	0	2	0	6	0	0	0	0	0	1	0	0	0	0	0	6	0	0	0	3	0	0	0	7	0	6	0	0	0	0	0	0	0	5	0	4	0	0	0	0	0	0	0	0	0	5
ENSMUSG00000027610	21	0	0	0	0	0	5	0	0	0	0	0	0	0	0	0	0	0	5	0	7	0	3	0	0	0	0	0	6	0	11	0	0	0	0	0	1	0	0	0	0	0	1	0	1	0	1	0	0
ENSMUSG00000038324	18	0	0	0	10	0	24	0	10	0	6	0	0	0	14	0	0	0	12	0	17	0	5	0	8	0	2	0	0	0	0	0	5	0	0	0	0	0	2	0	6	0	0	0	3	0	0	0	0
ENSMUSG00000005881	23	0	8	0	0	0	1	0	0	0	14	0	2	0	6	0	52	0	13	0	2	0	2	0	17	0	1	0	15	0	0	0	17	0	12	0	7	0	0	0	11	0	21	0	5	0	0	0	1
ENSMUSG00000027618	33	0	0	0	0	0	52	0	0	0	7	0	24	0	0	0	18	0	14	0	0	0	0	0	58	0	0	0	0	0	0	0	8	0	47	0	0	0	1	0	0	0	1	0	0	0	0	0	19
ENSMUSG00000038116	19	0	17	0	31	0	24	0	8	0	22	0	9	0	5	0	10	0	22	0	42	0	2	0	57	0	2	0	0	0	0	0	0	0	13	0	6	0	9	0	3	0	19	0	14	0	8	0	0
ENSMUSG00000102869	0	0	0	0	5	0	4	0	0	0	6	0	0	0	1	0	0	0	0	0	6	0	3	0	3	0	0	0	0	0	0	0	0	0	0	0	6	0	0	0	9	0	0	0	0	0	0	0	0
ENSMUSG00000027628	7	0	0	0	7	0	0	0	0	0	4	0	4	0	0	0	0	0	0	0	0	0	0	0	6	0	0	0	0	0	8	0	0	0	0	0	9	0	0	0	2	0	11	0	0	0	2	0	0
ENSMUSG00000067818	12	0	15	0	15	0	247	0	0	0	20	0	12	0	34	0	0	0	5	0	50	0	0	0	40	0	25	0	0	0	7	0	0	0	0	0	15	0	10	0	0	0	7	0	0	0	0	0	63
ENSMUSG00000087179	10	0	0	0	0	0	7	0	0	0	0	0	0	0	5	0	0	0	22	0	0	0	0	0	0	0	0	0	0	0	0	0	0	0	0	0	0	0	0	0	0	0	0	0	0	0	0	0	4
ENSMUSG00000062175	13	0	0	0	12	0	6	0	11	0	27	0	0	0	0	0	21	0	18	0	18	0	1	0	11	0	0	0	0	0	0	0	11	0	0	0	16	0	14	0	69	0	32	0	0	0	0	0	50
ENSMUSG00000027636	55	0	18	0	58	0	39	0	42	0	46	0	28	0	34	0	74	0	51	0	39	0	7	0	136	0	22	0	82	0	49	0	38	0	77	0	99	0	40	0	37	0	33	0	19	0	30	0	72
ENSMUSG00000063019	18	0	5	0	15	0	0	0	0	0	20	0	0	0	0	0	0	0	0	0	0	0	0	0	0	0	0	0	0	0	9	0	1	0	46	0	12	0	0	0	17	0	5	0	1	0	0	0	24
ENSMUSG00000027646	0	0	0	0	0	0	0	0	0	0	0	0	0	0	2	0	4	0	0	0	0	0	1	0	0	0	0	0	0	0	0	0	0	0	10	0	0	0	0	0	9	0	1	0	0	0	8	0	0
ENSMUSG00000067787	0	0	0	0	0	0	3	0	0	0	0	0	0	0	0	0	0	0	0	0	0	0	0	0	8	0	0	0	0	0	0	0	0	0	0	0	0	0	0	0	0	0	0	0	0	0	0	0	0
ENSMUSG00000027650	43	0	10	0	0	0	8	0	22	0	0	0	24	0	0	0	24	0	11	0	29	0	0	0	103	0	0	0	0	0	10	0	0	0	37	0	10	0	0	0	6	0	0	0	0	0	18	0	20
ENSMUSG00000027651	2	0	9	0	0	0	30	0	13	0	0	0	4	0	4	0	92	0	22	0	0	0	2	0	0	0	0	0	14	0	0	0	12	0	0	0	18	0	9	0	0	0	0	0	0	0	0	0	16
ENSMUSG00000027652	0	0	0	0	0	0	0	0	0	0	0	0	0	0	0	0	2	0	0	0	0	0	1	0	0	0	0	0	0	0	0	0	0	0	0	0	0	0	0	0	0	0	0	0	0	0	0	0	0
ENSMUSG00000037761	25	0	0	0	0	0	0	0	0	0	0	0	11	0	0	0	0	0	0	0	0	0	0	0	0	0	0	0	0	0	14	0	3	0	0	0	0	0	0	0	0	0	0	0	0	0	0	0	0
ENSMUSG00000027654	0	0	0	0	64	0	73	0	18	0	12	0	14	0	0	0	0	0	0	0	0	0	14	0	0	0	0	0	0	0	20	0	0	0	33	0	0	0	0	0	0	0	0	0	0	0	0	0	0
ENSMUSG00000027655	0	0	0	0	0	0	20	0	0	0	0	0	23	0	0	0	0	0	0	0	0	0	6	0	0	0	0	0	0	0	0	0	14	0	0	0	0	0	12	0	0	0	4	0	9	0	0	0	0
ENSMUSG00000016933	0	0	0	0	16	0	0	0	0	0	0	0	0	0	1	0	0	0	0	0	0	0	0	0	0	0	0	0	0	0	0	0	1	0	0	0	0	0	0	0	0	0	1	0	0	0	0	0	0
ENSMUSG00000027412	0	0	0	0	9	0	0	0	0	0	0	0	0	0	0	0	0	0	0	0	26	0	0	0	0	0	0	0	0	0	0	0	0	0	0	0	0	0	0	0	0	0	0	0	0	0	0	0	0
ENSMUSG00000017868	0	0	0	0	0	0	0	0	0	0	0	0	0	0	0	0	0	0	0	0	0	0	0	0	0	0	0	0	0	0	18	0	0	0	0	0	0	0	0	0	0	0	0	0	0	0	0	0	0
ENSMUSG00000017858	18	0	16	0	26	0	0	0	0	0	0	0	0	0	0	0	0	0	4	0	0	0	6	0	40	0	0	0	0	0	27	0	0	0	20	0	9	0	0	0	21	0	3	0	1	0	15	0	18
ENSMUSG00000017861	194	0	80	0	13	0	145	0	136	0	192	0	26	0	15	0	78	0	76	0	15	0	8	0	134	0	28	0	100	0	67	0	33	0	146	0	44	0	50	0	95	0	65	0	38	0	47	0	100
ENSMUSG00000070708	23	0	9	0	29	0	12	0	3	0	48	0	0	0	20	0	36	0	0	0	17	0	1	0	144	0	8	0	8	0	46	0	26	0	145	0	63	0	28	0	30	0	42	0	5	0	12	0	11
ENSMUSG00000035399	15	0	0	0	8	0	9	0	1	0	7	0	5	0	5	0	10	0	0	0	11	0	0	0	19	0	0	0	6	0	13	0	9	0	12	0	16	0	0	0	5	0	0	0	6	0	9	0	0
ENSMUSG00000048486	0	0	15	0	0	0	0	0	0	0	0	0	0	0	0	0	0	0	10	0	0	0	0	0	0	0	0	0	0	0	13	0	13	0	0	0	0	0	30	0	0	0	5	0	0	0	0	0	16
ENSMUSG00000078949	0	0	0	0	0	0	0	0	0	0	0	0	0	0	0	0	0	0	0	0	0	0	0	0	0	0	0	0	0	0	0	0	0	0	0	0	0	0	0	0	0	0	0	0	0	0	0	0	0
ENSMUSG00000035268	8	0	0	0	0	0	11	0	25	0	9	0	17	0	10	0	34	0	35	0	5	0	1	0	2	0	1	0	25	0	3	0	10	0	7	0	4	0	32	0	9	0	19	0	4	0	0	0	0
ENSMUSG00000017697	24	0	0	0	0	0	0	0	0	0	0	0	0	0	4	0	0	0	0	0	0	0	0	0	0	0	0	0	21	0	15	0	0	0	0	0	0	0	0	0	0	0	0	0	0	0	0	0	0
ENSMUSG00000018326	41	0	17	0	25	0	31	0	3	0	61	0	15	0	10	0	43	0	14	0	51	0	19	0	172	0	0	0	15	0	39	0	10	0	33	0	18	0	44	0	27	0	19	0	19	0	18	0	54
ENSMUSG00000018322	28	0	15	0	0	0	76	0	11	0	18	0	36	0	22	0	21	0	9	0	30	0	8	0	4	0	8	0	15	0	0	0	10	0	5	0	36	0	8	0	16	0	11	0	7	0	10	0	42
ENSMUSG00000018209	27	0	6	0	11	0	0	0	0	0	6	0	42	0	5	0	75	0	11	0	10	0	6	0	0	0	0	0	0	0	8	0	10	0	49	0	57	0	29	0	21	0	6	0	3	0	3	0	1
ENSMUSG00000017009	2	0	0	0	83	0	8	0	5	0	0	0	0	0	8	0	0	0	0	0	66	0	0	0	55	0	0	0	0	0	0	0	4	0	17	0	3	0	0	0	0	0	0	0	8	0	0	0	0
ENSMUSG00000017721	0	0	0	0	7	0	0	0	0	0	0	0	0	0	0	0	0	0	0	0	4	0	0	0	2	0	0	0	0	0	0	0	0	0	2	0	0	0	0	0	0	0	7	0	2	0	0	0	0
ENSMUSG00000017723	0	0	0	0	9	0	22	0	0	0	25	0	65	0	6	0	0	0	0	0	31	0	11	0	29	0	0	0	72	0	52	0	5	0	0	0	52	0	30	0	37	0	3	0	23	0	3	0	6
ENSMUSG00000086453	1	0	0	0	0	0	0	0	0	0	0	0	3	0	0	0	0	0	1	0	1	0	0	0	0	0	0	0	0	0	4	0	0	0	0	0	0	0	2	0	0	0	0	0	0	0	1	0	0
ENSMUSG00000017764	25	0	0	0	89	0	0	0	0	0	13	0	14	0	0	0	101	0	8	0	2	0	0	0	0	0	0	0	0	0	33	0	16	0	0	0	25	0	113	0	0	0	6	0	70	0	27	0	28
ENSMUSG00000017767	7	0	0	0	19	0	0	0	0	0	0	0	0	0	0	0	18	0	3	0	0	0	0	0	0	0	0	0	0	0	8	0	4	0	0	0	3	0	22	0	0	0	1	0	14	0	2	0	9
ENSMUSG00000017760	27	0	0	0	0	0	36	0	0	0	15	0	18	0	0	0	0	0	0	0	42	0	0	0	59	0	5	0	0	0	2	0	2	0	0	0	0	0	25	0	0	0	2	0	10	0	14	0	19
ENSMUSG00000017754	2	0	0	0	0	0	9	0	0	0	0	0	0	0	5	0	0	0	0	0	0	0	1	0	44	0	0	0	0	0	0	0	4	0	3	0	14	0	0	0	16	0	0	0	0	0	0	0	10
ENSMUSG00000085436	0	0	0	0	0	0	0	0	0	0	14	0	0	0	1	0	0	0	4	0	0	0	0	0	0	0	0	0	0	0	0	0	0	0	0	0	0	0	12	0	0	0	0	0	0	0	3	0	0
ENSMUSG00000039804	0	0	0	0	0	0	6	0	12	0	1	0	0	0	0	0	0	0	0	0	13	0	0	0	53	0	0	0	0	0	0	0	0	0	21	0	24	0	12	0	23	0	4	0	0	0	3	0	3
ENSMUSG00000017664	6	0	0	0	10	0	23	0	0	0	1	0	0	0	0	0	0	0	0	0	0	0	3	0	55	0	0	0	0	0	8	0	0	0	0	0	0	0	0	0	0	0	8	0	2	0	0	0	13
ENSMUSG00000017670	14	0	0	0	0	0	9	0	9	0	6	0	0	0	0	0	28	0	0	0	29	0	0	0	0	0	0	0	0	0	12	0	3	0	0	0	0	0	0	0	40	0	0	0	15	0	11	0	21
ENSMUSG00000039725	0	0	3	0	0	0	7	0	0	0	0	0	0	0	0	0	0	0	10	0	0	0	0	0	53	0	0	0	0	0	8	0	5	0	0	0	0	0	0	0	9	0	3	0	0	0	0	0	0
ENSMUSG00000027678	0	0	0	0	0	0	17	0	12	0	0	0	14	0	3	0	35	0	11	0	0	0	0	0	55	0	0	0	0	0	15	0	8	0	40	0	15	0	9	0	1	0	20	0	0	0	5	0	21
ENSMUSG00000006800	16	0	0	0	10	0	17	0	3	0	11	0	0	0	4	0	4	0	0	0	0	0	4	0	36	0	0	0	0	0	5	0	4	0	30	0	75	0	0	0	16	0	1	0	2	0	7	0	14
ENSMUSG00000039621	0	0	0	0	0	0	0	0	0	0	0	0	0	0	0	0	0	0	5	0	0	0	0	0	0	0	0	0	0	0	0	0	0	0	0	0	5	0	22	0	0	0	0	0	0	0	0	0	0
ENSMUSG00000017999	67	0	20	0	33	0	140	0	28	0	46	0	42	0	34	0	123	0	41	0	23	0	3	0	93	0	9	0	28	0	41	0	18	0	130	0	8	0	43	0	35	0	18	0	38	0	26	0	42
ENSMUSG00000039501	7	0	9	0	0	0	0	0	0	0	0	0	0	0	4	0	0	0	1	0	0	0	0	0	0	0	0	0	0	0	0	0	0	0	0	0	0	0	0	0	0	0	0	0	0	0	3	0	0
ENSMUSG00000074578	5	0	5	0	18	0	7	0	10	0	14	0	9	0	14	0	21	0	13	0	34	0	18	0	55	0	6	0	0	0	16	0	11	0	88	0	12	0	21	0	9	0	0	0	11	0	11	0	15
ENSMUSG00000017929	6	0	0	0	0	0	0	0	0	0	1	0	0	0	5	0	1	0	0	0	4	0	1	0	0	0	2	0	0	0	0	0	0	0	0	0	0	0	0	0	0	0	0	0	0	0	0	0	5
ENSMUSG00000039463	0	0	0	0	0	0	0	0	0	0	0	0	6	0	0	0	0	0	0	0	7	0	0	0	0	0	12	0	0	0	0	0	0	0	0	0	4	0	0	0	7	0	0	0	0	0	0	0	7
ENSMUSG00000090213	0	0	0	0	0	0	3	0	7	0	18	0	11	0	0	0	0	0	7	0	5	0	0	0	0	0	0	0	0	0	0	0	0	0	0	0	0	0	0	0	0	0	2	0	0	0	0	0	6
ENSMUSG00000044641	0	0	2	0	0	0	9	0	0	0	0	0	0	0	0	0	0	0	0	0	7	0	0	0	2	0	0	0	0	0	4	0	0	0	0	0	0	0	0	0	0	0	0	0	0	0	0	0	0
ENSMUSG00000074576	1	0	0	0	3	0	0	0	0	0	0	0	2	0	0	0	0	0	2	0	0	0	0	0	0	0	0	0	0	0	0	0	3	0	0	0	0	0	2	0	0	0	0	0	0	0	0	0	0
ENSMUSG00000052056	0	0	0	0	0	0	6	0	0	0	0	0	0	0	0	0	7	0	0	0	0	0	1	0	56	0	0	0	0	0	0	0	0	0	0	0	0	0	11	0	0	0	0	0	0	0	0	0	0
ENSMUSG00000052033	31	0	5	0	13	0	24	0	14	0	23	0	29	0	12	0	42	0	19	0	29	0	0	0	31	0	4	0	6	0	9	0	3	0	25	0	35	0	50	0	10	0	21	0	11	0	18	0	14
ENSMUSG00000027496	79	0	10	0	69	0	29	0	43	0	52	0	20	0	4	0	45	0	21	0	22	0	19	0	111	0	8	0	0	0	42	0	17	0	96	0	47	0	48	0	53	0	23	0	10	0	31	0	74
ENSMUSG00000027498	18	0	18	0	0	0	67	0	17	0	11	0	21	0	0	0	19	0	0	0	2	0	15	0	46	0	12	0	0	0	49	0	32	0	5	0	23	0	4	0	6	0	29	0	7	0	8	0	68
ENSMUSG00000027502	38	0	31	0	61	0	59	0	17	0	57	0	46	0	7	0	114	0	26	0	27	0	10	0	43	0	23	0	28	0	31	0	18	0	64	0	39	0	34	0	45	0	19	0	8	0	15	0	50
ENSMUSG00000028640	21	0	0	0	33	0	34	0	0	0	0	0	0	0	1	0	0	0	0	0	39	0	3	0	31	0	0	0	0	0	6	0	5	0	1	0	0	0	3	0	9	0	0	0	11	0	0	0	0
ENSMUSG00000027509	160	0	17	0	71	0	189	0	66	0	153	0	50	0	58	0	47	0	84	0	108	0	35	0	205	0	22	0	92	0	102	0	47	0	164	0	33	0	66	0	103	0	74	0	37	0	48	0	56
ENSMUSG00000027510	2	0	0	0	0	0	1	0	0	0	0	0	0	0	0	0	1	0	0	0	1	0	0	0	8	0	0	0	0	0	1	0	4	0	0	0	0	0	1	0	0	0	1	0	0	0	0	0	0
ENSMUSG00000027514	0	0	0	0	0	0	0	0	0	0	0	0	0	0	0	0	0	0	0	0	12	0	2	0	0	0	0	0	0	0	0	0	0	0	0	0	0	0	0	0	0	0	0	0	0	0	0	0	0
ENSMUSG00000038400	0	0	0	0	0	0	0	0	0	0	6	0	0	0	0	0	0	0	0	0	11	0	1	0	0	0	0	0	0	0	0	0	0	0	3	0	0	0	0	0	0	0	1	0	5	0	0	0	13
ENSMUSG00000027519	0	0	0	0	0	0	13	0	13	0	38	0	8	0	7	0	29	0	8	0	0	0	11	0	3	0	0	0	0	0	15	0	7	0	41	0	12	0	0	0	15	0	15	0	0	0	17	0	0
ENSMUSG00000027522	0	0	0	0	0	0	12	0	0	0	0	0	0	0	0	0	0	0	0	0	0	0	0	0	0	0	0	0	0	0	0	0	0	0	0	0	0	0	0	0	17	0	0	0	0	0	0	0	0
ENSMUSG00000039263	9	0	0	0	12	0	8	0	0	0	0	0	1	0	3	0	0	0	0	0	3	0	0	0	26	0	3	0	0	0	20	0	0	0	6	0	3	0	5	0	0	0	0	0	2	0	0	0	0
ENSMUSG00000016253	23	0	0	0	0	0	12	0	0	0	40	0	17	0	6	0	69	0	0	0	0	0	3	0	14	0	4	0	11	0	28	0	3	0	29	0	19	0	7	0	4	0	7	0	0	0	6	0	20
ENSMUSG00000016256	18	0	16	0	37	0	20	0	35	0	19	0	38	0	6	0	24	0	10	0	9	0	1	0	70	0	9	0	24	0	8	0	9	0	48	0	41	0	17	0	1	0	9	0	0	0	5	0	16
ENSMUSG00000016252	29	0	28	0	38	0	55	0	24	0	73	0	11	0	33	0	60	0	30	0	46	0	9	0	129	0	11	0	63	0	45	0	19	0	112	0	48	0	50	0	39	0	27	0	11	0	32	0	32
ENSMUSG00000016257	127	0	38	0	63	0	81	0	63	0	24	0	95	0	33	0	204	0	116	0	65	0	12	0	124	0	46	0	40	0	54	0	30	0	182	0	125	0	77	0	70	0	35	0	47	0	48	0	115
ENSMUSG00000078905	9	0	0	0	14	0	0	0	5	0	9	0	0	0	0	0	0	0	0	0	0	0	0	0	0	0	0	0	0	0	6	0	0	0	0	0	0	0	3	0	4	0	6	0	0	0	0	0	15
ENSMUSG00000078877	0	0	0	0	0	0	0	0	0	0	0	0	0	0	0	0	0	0	0	0	0	0	0	0	0	0	0	0	0	0	0	0	0	0	0	0	0	0	0	0	0	0	0	0	0	0	1	0	0
ENSMUSG00000078872	0	0	0	0	0	0	0	0	0	0	0	0	0	0	0	0	0	0	0	0	0	0	0	0	23	0	0	0	0	0	4	0	0	0	0	0	8	0	0	0	7	0	0	0	8	0	0	0	0
ENSMUSG00000039001	39	0	20	0	38	0	36	0	21	0	61	0	41	0	28	0	84	0	33	0	13	0	9	0	82	0	9	0	46	0	40	0	22	0	102	0	49	0	49	0	21	0	38	0	12	0	41	0	71
ENSMUSG00000038990	3	0	0	0	0	0	42	0	0	0	0	0	0	0	34	0	0	0	0	0	0	0	0	0	0	0	0	0	0	0	0	0	0	0	0	0	0	0	0	0	0	0	0	0	4	0	17	0	56
ENSMUSG00000038914	0	0	0	0	32	0	0	0	1	0	20	0	1	0	2	0	0	0	25	0	13	0	1	0	28	0	3	0	0	0	5	0	0	0	3	0	6	0	8	0	0	0	14	0	18	0	5	0	6
ENSMUSG00000027573	10	0	1	0	0	0	5	0	6	0	0	0	5	0	1	0	3	0	5	0	0	0	3	0	35	0	1	0	7	0	5	0	1	0	2	0	5	0	4	0	3	0	11	0	5	0	5	0	11
ENSMUSG00000023393	11	0	0	0	0	0	3	0	0	0	18	0	0	0	0	0	0	0	0	0	0	0	0	0	0	0	0	0	0	0	8	0	0	0	0	0	7	0	6	0	0	0	0	0	0	0	0	0	9
ENSMUSG00000038848	0	0	3	0	6	0	6	0	1	0	25	0	2	0	1	0	5	0	0	0	0	0	4	0	39	0	3	0	0	0	0	0	1	0	6	0	3	0	9	0	0	0	0	0	0	0	0	0	7
ENSMUSG00000027575	7	0	0	0	0	0	0	0	0	0	0	0	0	0	0	0	0	0	5	0	5	0	0	0	29	0	0	0	0	0	0	0	0	0	0	0	15	0	0	0	0	0	0	0	0	0	0	0	16
ENSMUSG00000016346	0	0	0	0	5	0	3	0	0	0	0	0	0	0	2	0	0	0	4	0	0	0	0	0	0	0	1	0	0	0	0	0	0	0	0	0	0	0	0	0	0	0	0	0	0	0	0	0	0
ENSMUSG00000016344	17	0	67	0	49	0	66	0	1	0	0	0	3	0	10	0	33	0	10	0	38	0	6	0	18	0	23	0	21	0	37	0	17	0	47	0	44	0	36	0	0	0	20	0	25	0	17	0	96
ENSMUSG00000038671	0	0	0	0	0	0	4	0	0	0	0	0	1	0	0	0	0	0	0	0	2	0	0	0	0	0	2	0	0	0	1	0	2	0	0	0	10	0	0	0	0	0	4	0	2	0	0	0	0
ENSMUSG00000000827	66	0	68	0	84	0	97	0	102	0	76	0	30	0	53	0	74	0	41	0	42	0	10	0	163	0	0	0	105	0	120	0	19	0	39	0	118	0	70	0	59	0	45	0	79	0	29	0	198
ENSMUSG00000000826	17	0	0	0	25	0	9	0	22	0	0	0	39	0	0	0	28	0	50	0	0	0	0	0	59	0	0	0	126	0	13	0	6	0	0	0	2	0	15	0	0	0	0	0	0	0	16	0	2
ENSMUSG00000000823	0	0	0	0	29	0	2	0	0	0	0	0	1	0	2	0	0	0	0	0	0	0	0	0	0	0	0	0	0	0	0	0	0	0	0	0	0	0	0	0	0	0	0	0	0	0	0	0	0
ENSMUSG00000002455	1	0	0	0	0	0	0	0	0	0	2	0	0	0	1	0	16	0	0	0	0	0	0	0	7	0	0	0	0	0	8	0	3	0	2	0	1	0	0	0	3	0	0	0	0	0	0	0	21
ENSMUSG00000059540	0	0	0	0	0	0	0	0	0	0	0	0	0	0	0	0	0	0	0	0	0	0	0	0	0	0	0	0	5	0	6	0	0	0	0	0	4	0	0	0	0	0	0	0	0	0	0	0	0
ENSMUSG00000002458	0	0	3	0	0	0	5	0	0	0	1	0	20	0	7	0	0	0	4	0	0	0	0	0	0	0	0	0	0	0	6	0	10	0	0	0	11	0	4	0	0	0	2	0	6	0	6	0	5
ENSMUSG00000027589	0	0	0	0	11	0	3	0	0	0	0	0	0	0	0	0	12	0	0	0	0	0	0	0	0	0	0	0	0	0	0	0	1	0	9	0	6	0	0	0	0	0	0	0	0	0	1	0	0
ENSMUSG00000038628	10	0	19	0	55	0	20	0	40	0	0	0	4	0	7	0	77	0	45	0	8	0	3	0	52	0	4	0	0	0	6	0	9	0	21	0	43	0	56	0	13	0	3	0	15	0	3	0	21
ENSMUSG00000040269	39	0	6	0	87	0	59	0	35	0	68	0	3	0	18	0	56	0	31	0	38	0	12	0	119	0	11	0	31	0	29	0	1	0	29	0	52	0	31	0	21	0	14	0	7	0	36	0	17
ENSMUSG00000027533	46	0	0	0	6	0	9	0	27	0	43	0	19	0	1	0	40	0	4	0	4	0	2	0	78	0	2	0	5	0	6	0	7	0	0	0	0	0	0	0	1	0	13	0	0	0	0	0	5
ENSMUSG00000027534	0	0	1	0	0	0	31	0	0	0	0	0	7	0	9	0	0	0	0	0	0	0	4	0	0	0	1	0	0	0	0	0	2	0	0	0	0	0	0	0	0	0	1	0	0	0	0	0	14
ENSMUSG00000078784	9	0	0	0	12	0	0	0	0	0	0	0	10	0	0	0	0	0	3	0	0	0	7	0	31	0	0	0	0	0	11	0	0	0	13	0	0	0	0	0	14	0	0	0	0	0	8	0	0
ENSMUSG00000027555	0	0	0	0	0	0	0	0	0	0	0	0	0	0	0	0	0	0	26	0	0	0	0	0	0	0	0	0	0	0	0	0	0	0	0	0	20	0	0	0	0	0	0	0	0	0	0	0	0
ENSMUSG00000027562	51	0	20	0	0	0	40	0	0	0	0	0	347	0	43	0	28	0	19	0	0	0	0	0	0	0	0	0	0	0	0	0	75	0	85	0	4	0	142	0	0	0	0	0	0	0	0	0	12
ENSMUSG00000019528	0	0	0	0	0	0	0	0	27	0	0	0	0	0	23	0	0	0	0	0	0	0	7	0	84	0	0	0	0	0	0	0	0	0	0	0	0	0	0	0	0	0	0	0	0	0	0	0	0
ENSMUSG00000027698	0	0	7	0	36	0	0	0	0	0	0	0	0	0	0	0	12	0	0	0	0	0	0	0	51	0	0	0	0	0	0	0	4	0	0	0	4	0	0	0	0	0	0	0	0	0	0	0	0
ENSMUSG00000027702	0	0	0	0	0	0	20	0	0	0	0	0	0	0	0	0	0	0	0	0	4	0	4	0	0	0	0	0	12	0	0	0	0	0	0	0	14	0	0	0	15	0	0	0	12	0	10	0	0
ENSMUSG00000027703	0	0	0	0	0	0	4	0	0	0	10	0	7	0	0	0	0	0	0	0	0	0	0	0	0	0	0	0	10	0	6	0	0	0	0	0	1	0	0	0	0	0	1	0	0	0	0	0	0
ENSMUSG00000074653	15	0	0	0	0	0	0	0	8	0	13	0	0	0	0	0	0	0	0	0	0	0	1	0	0	0	0	0	0	0	0	0	0	0	0	0	0	0	0	0	0	0	0	0	0	0	0	0	0
ENSMUSG00000056900	0	0	0	0	0	0	0	0	0	0	0	0	0	0	0	0	0	0	0	0	3	0	0	0	0	0	0	0	0	0	0	0	0	0	0	0	0	0	26	0	0	0	0	0	0	0	0	0	0
ENSMUSG00000027677	6	0	0	0	0	0	2	0	4	0	6	0	0	0	5	0	1	0	16	0	0	0	0	0	46	0	0	0	0	0	11	0	0	0	0	0	0	0	16	0	8	0	4	0	0	0	0	0	1
ENSMUSG00000027679	7	0	6	0	5	0	9	0	14	0	13	0	17	0	6	0	40	0	19	0	19	0	2	0	41	0	1	0	24	0	10	0	5	0	42	0	20	0	7	0	13	0	8	0	3	0	4	0	15
ENSMUSG00000074637	29	0	12	0	63	0	16	0	4	0	14	0	0	0	14	0	25	0	22	0	8	0	3	0	27	0	1	0	55	0	22	0	6	0	22	0	0	0	2	0	14	0	1	0	18	0	6	0	26
ENSMUSG00000027710	8	0	0	0	33	0	9	0	0	0	22	0	0	0	10	0	16	0	0	0	0	0	0	0	0	0	14	0	37	0	0	0	0	0	86	0	12	0	19	0	25	0	5	0	0	0	14	0	25
ENSMUSG00000105055	2	0	0	0	11	0	2	0	0	0	2	0	0	0	3	0	6	0	0	0	0	0	0	0	0	0	6	0	26	0	0	0	0	0	20	0	3	0	1	0	3	0	2	0	0	0	9	0	11
ENSMUSG00000033883	0	0	0	0	0	0	0	0	0	0	0	0	0	0	0	0	0	0	0	0	0	0	0	0	0	0	0	0	2	0	0	0	0	0	0	0	11	0	0	0	0	0	0	0	0	0	0	0	0
ENSMUSG00000027712	0	0	0	0	0	0	0	0	24	0	9	0	0	0	0	0	0	0	0	0	0	0	0	0	0	0	18	0	0	0	0	0	0	0	0	0	0	0	0	0	6	0	0	0	0	0	0	0	0
ENSMUSG00000027715	60	0	39	0	85	0	124	0	75	0	80	0	137	0	44	0	106	0	60	0	41	0	11	0	181	0	28	0	171	0	93	0	49	0	109	0	46	0	46	0	49	0	137	0	59	0	46	0	84
ENSMUSG00000051444	21	0	0	0	0	0	0	0	0	0	0	0	0	0	0	0	0	0	0	0	0	0	0	0	0	0	0	0	0	0	0	0	0	0	0	0	0	0	20	0	0	0	0	0	0	0	11	0	5
ENSMUSG00000037211	0	0	0	0	0	0	27	0	10	0	0	0	3	0	0	0	38	0	3	0	61	0	0	0	39	0	0	0	0	0	0	0	1	0	0	0	7	0	0	0	5	0	0	0	0	0	0	0	0
ENSMUSG00000044864	0	0	0	0	0	0	0	0	0	0	0	0	0	0	0	0	0	0	0	0	0	0	0	0	11	0	0	0	0	0	0	0	0	0	0	0	0	0	0	0	0	0	0	0	1	0	0	0	0
ENSMUSG00000069041	0	0	0	0	0	0	0	0	0	0	0	0	0	0	0	0	0	0	16	0	0	0	0	0	80	0	0	0	21	0	0	0	3	0	0	0	0	0	0	0	0	0	0	0	0	0	0	0	0
ENSMUSG00000049940	4	0	0	0	0	0	11	0	10	0	0	0	0	0	0	0	8	0	4	0	0	0	0	0	0	0	0	0	0	0	0	0	1	0	0	0	6	0	3	0	0	0	8	0	0	0	0	0	19
ENSMUSG00000105260	0	0	0	0	15	0	3	0	0	0	0	0	0	0	0	0	19	0	0	0	0	0	0	0	45	0	0	0	6	0	0	0	1	0	0	0	0	0	0	0	0	0	0	0	0	0	0	0	0
ENSMUSG00000106223	0	0	3	0	0	0	0	0	12	0	0	0	0	0	3	0	0	0	0	0	2	0	0	0	0	0	0	0	15	0	0	0	0	0	0	0	0	0	13	0	0	0	8	0	0	0	5	0	0
ENSMUSG00000023087	5	0	30	0	42	0	24	0	21	0	8	0	43	0	22	0	143	0	30	0	23	0	1	0	116	0	7	0	61	0	30	0	0	0	22	0	17	0	15	0	0	0	8	0	23	0	6	0	26
ENSMUSG00000037152	38	0	20	0	32	0	55	0	10	0	92	0	34	0	25	0	59	0	27	0	7	0	14	0	48	0	14	0	84	0	20	0	13	0	126	0	52	0	50	0	54	0	21	0	32	0	14	0	37
ENSMUSG00000044167	21	0	0	0	26	0	0	0	0	0	0	0	44	0	0	0	0	0	1	0	23	0	0	0	53	0	0	0	0	0	0	0	16	0	24	0	20	0	14	0	10	0	0	0	0	0	22	0	0
ENSMUSG00000027742	4	0	10	0	0	0	12	0	13	0	36	0	34	0	0	0	44	0	17	0	12	0	0	0	69	0	2	0	1	0	0	0	7	0	0	0	18	0	18	0	2	0	10	0	6	0	26	0	0
ENSMUSG00000027752	194	0	21	0	74	0	61	0	47	0	150	0	103	0	15	0	117	0	62	0	41	0	6	0	146	0	12	0	108	0	75	0	59	0	185	0	94	0	7	0	39	0	51	0	21	0	54	0	42
ENSMUSG00000036615	22	0	1	0	0	0	14	0	16	0	0	0	0	0	2	0	0	0	6	0	0	0	0	0	4	0	0	0	0	0	0	0	0	0	13	0	0	0	0	0	0	0	4	0	0	0	0	0	0
ENSMUSG00000036580	19	0	0	0	0	0	24	0	0	0	0	0	0	0	6	0	0	0	39	0	21	0	0	0	65	0	0	0	0	0	1	0	0	0	0	0	0	0	0	0	0	0	0	0	0	0	0	0	0
ENSMUSG00000027794	17	0	0	0	28	0	17	0	0	0	0	0	0	0	0	0	0	0	33	0	0	0	15	0	0	0	15	0	0	0	0	0	10	0	0	0	0	0	0	0	9	0	0	0	0	0	0	0	0
ENSMUSG00000036513	10	0	28	0	10	0	29	0	21	0	27	0	12	0	9	0	47	0	23	0	4	0	2	0	71	0	2	0	48	0	18	0	6	0	28	0	24	0	31	0	30	0	17	0	3	0	8	0	34
ENSMUSG00000027805	1	0	0	0	0	0	8	0	0	0	0	0	0	0	0	0	0	0	10	0	0	0	0	0	24	0	0	0	0	0	0	0	0	0	0	0	0	0	17	0	7	0	0	0	0	0	1	0	0
ENSMUSG00000075700	9	0	6	0	32	0	1	0	0	0	1	0	0	0	16	0	0	0	0	0	0	0	5	0	0	0	3	0	21	0	0	0	2	0	1	0	0	0	1	0	2	0	4	0	7	0	0	0	5
ENSMUSG00000036834	0	0	0	0	0	0	0	0	0	0	0	0	0	0	0	0	0	0	0	0	0	0	0	0	0	0	0	0	7	0	0	0	6	0	0	0	0	0	0	0	0	0	0	0	0	0	0	0	0
ENSMUSG00000048581	0	0	0	0	0	0	0	0	33	0	0	0	0	0	0	0	0	0	0	0	0	0	0	0	0	0	4	0	0	0	0	0	0	0	0	0	0	0	0	0	0	0	0	0	0	0	0	0	0
ENSMUSG00000027828	24	0	10	0	21	0	36	0	17	0	28	0	90	0	48	0	26	0	82	0	8	0	0	0	115	0	11	0	34	0	4	0	2	0	56	0	13	0	28	0	29	0	11	0	10	0	6	0	50
ENSMUSG00000034640	3	0	16	0	0	0	25	0	18	0	34	0	49	0	0	0	6	0	28	0	0	0	0	0	31	0	15	0	12	0	0	0	1	0	54	0	5	0	0	0	0	0	12	0	15	0	21	0	21
ENSMUSG00000074579	0	0	0	0	0	0	6	0	0	0	0	0	0	0	0	0	0	0	0	0	9	0	0	0	0	0	0	0	0	0	0	0	0	0	0	0	11	0	28	0	12	0	0	0	0	0	0	0	0
ENSMUSG00000027829	9	0	7	0	10	0	22	0	30	0	0	0	27	0	4	0	25	0	0	0	1	0	1	0	58	0	0	0	19	0	11	0	3	0	18	0	11	0	5	0	32	0	17	0	0	0	0	0	8
ENSMUSG00000103041	3	0	2	0	6	0	2	0	5	0	31	0	5	0	0	0	5	0	0	0	0	0	0	0	32	0	0	0	4	0	13	0	0	0	6	0	4	0	3	0	6	0	4	0	0	0	0	0	0
ENSMUSG00000047557	15	0	0	0	0	0	8	0	0	0	0	0	0	0	0	0	0	0	0	0	11	0	0	0	0	0	0	0	2	0	0	0	0	0	0	0	6	0	0	0	0	0	0	0	0	0	0	0	7
ENSMUSG00000027775	110	0	0	0	0	0	43	0	0	0	40	0	5	0	32	0	87	0	0	0	0	0	0	0	11	0	1	0	26	0	0	0	16	0	0	0	29	0	32	0	32	0	10	0	15	0	0	0	28
ENSMUSG00000102422	6	0	6	0	5	0	10	0	2	0	0	0	6	0	2	0	14	0	0	0	0	0	2	0	0	0	0	0	0	0	11	0	0	0	0	0	2	0	0	0	5	0	0	0	7	0	0	0	0
ENSMUSG00000043300	16	0	0	0	0	0	0	0	0	0	0	0	0	0	0	0	0	0	0	0	0	0	0	0	0	0	0	0	0	0	0	0	15	0	0	0	0	0	0	0	0	0	0	0	0	0	0	0	0
ENSMUSG00000027787	91	0	3	0	46	0	50	0	59	0	50	0	55	0	17	0	96	0	52	0	38	0	9	0	76	0	18	0	27	0	58	0	38	0	71	0	47	0	56	0	36	0	22	0	11	0	22	0	35
ENSMUSG00000027792	0	0	0	0	0	0	0	0	0	0	0	0	0	0	0	0	0	0	0	0	0	0	0	0	1	0	0	0	0	0	0	0	0	0	0	0	16	0	0	0	0	0	0	0	0	0	0	0	0
ENSMUSG00000027835	17	0	1	0	13	0	41	0	9	0	10	0	22	0	3	0	35	0	5	0	17	0	3	0	9	0	1	0	58	0	22	0	15	0	20	0	11	0	9	0	22	0	15	0	5	0	11	0	7
ENSMUSG00000027834	17	0	0	0	0	0	27	0	0	0	25	0	0	0	0	0	0	0	0	0	0	0	0	0	0	0	0	0	0	0	0	0	0	0	0	0	0	0	0	0	0	0	0	0	0	0	0	0	0
ENSMUSG00000099370	5	0	0	0	0	0	2	0	10	0	26	0	1	0	3	0	18	0	6	0	0	0	1	0	0	0	0	0	0	0	0	0	0	0	18	0	0	0	6	0	4	0	20	0	1	0	0	0	0
ENSMUSG00000034109	0	0	0	0	0	0	0	0	0	0	10	0	0	0	0	0	0	0	19	0	0	0	0	0	0	0	0	0	0	0	0	0	0	0	0	0	0	0	0	0	0	0	0	0	0	0	0	0	0
ENSMUSG00000062232	23	0	0	0	0	0	0	0	0	0	0	0	0	0	0	0	0	0	0	0	0	0	0	0	0	0	0	0	15	0	0	0	1	0	0	0	0	0	0	0	0	0	0	0	0	0	0	0	0
ENSMUSG00000027804	367	0	67	0	244	0	217	0	86	0	207	0	279	0	100	0	331	0	153	0	250	0	33	0	343	0	40	0	261	0	163	0	125	0	295	0	274	0	183	0	67	0	189	0	119	0	192	0	291
ENSMUSG00000027809	0	0	0	0	2	0	31	0	0	0	25	0	12	0	8	0	0	0	0	0	26	0	0	0	93	0	0	0	0	0	1	0	0	0	48	0	1	0	2	0	3	0	2	0	0	0	0	0	44
ENSMUSG00000027811	0	0	0	0	38	0	27	0	0	0	0	0	9	0	4	0	35	0	0	0	19	0	9	0	133	0	0	0	27	0	3	0	17	0	36	0	20	0	3	0	14	0	0	0	0	0	7	0	0
ENSMUSG00000027955	0	0	0	0	0	0	0	0	3	0	0	0	0	0	0	0	0	0	0	0	0	0	0	0	0	0	0	0	0	0	0	0	0	0	0	0	0	0	0	0	0	0	0	0	0	0	0	0	0
ENSMUSG00000028019	0	0	0	0	152	0	0	0	2	0	0	0	0	0	6	0	93	0	0	0	0	0	10	0	0	0	0	0	15	0	25	0	0	0	0	0	32	0	43	0	0	0	0	0	16	0	52	0	0
ENSMUSG00000033900	0	0	12	0	0	0	0	0	0	0	0	0	3	0	8	0	0	0	0	0	0	0	1	0	1	0	0	0	0	0	15	0	0	0	0	0	12	0	11	0	0	0	0	0	0	0	17	0	0
ENSMUSG00000027998	11	0	4	0	13	0	2	0	4	0	0	0	10	0	0	0	15	0	13	0	1	0	0	0	12	0	8	0	0	0	10	0	3	0	28	0	3	0	3	0	2	0	4	0	6	0	5	0	12
ENSMUSG00000033752	0	0	0	0	3	0	2	0	0	0	0	0	2	0	0	0	5	0	0	0	9	0	0	0	0	0	1	0	0	0	0	0	2	0	3	0	5	0	9	0	1	0	0	0	0	0	2	0	3
ENSMUSG00000027993	0	0	0	0	0	0	0	0	24	0	25	0	8	0	0	0	56	0	31	0	0	0	4	0	0	0	0	0	54	0	0	0	0	0	39	0	25	0	0	0	0	0	22	0	1	0	7	0	4
ENSMUSG00000074513	19	0	0	0	32	0	8	0	0	0	0	0	16	0	0	0	13	0	0	0	19	0	0	0	49	0	0	0	0	0	35	0	0	0	0	0	0	0	0	0	0	0	0	0	0	0	8	0	0
ENSMUSG00000056498	0	0	0	0	0	0	0	0	0	0	0	0	0	0	0	0	0	0	0	0	0	0	0	0	0	0	0	0	0	0	0	0	0	0	0	0	0	0	0	0	0	0	0	0	0	0	6	0	0
ENSMUSG00000028085	0	0	0	0	0	0	11	0	0	0	0	0	0	0	14	0	43	0	0	0	16	0	0	0	0	0	0	0	14	0	0	0	1	0	18	0	2	0	19	0	0	0	0	0	0	0	0	0	17
ENSMUSG00000028081	263	0	101	0	270	0	234	0	113	0	221	0	169	0	105	0	270	0	194	0	233	0	63	0	621	0	47	0	264	0	236	0	115	0	539	0	281	0	216	0	182	0	159	0	100	0	101	0	274
ENSMUSG00000028076	0	0	0	0	0	0	0	0	0	0	0	0	0	0	0	0	31	0	0	0	0	0	0	0	0	0	0	0	0	0	0	0	0	0	0	0	1	0	0	0	0	0	0	0	0	0	0	0	0
ENSMUSG00000003382	0	0	0	0	0	0	0	0	0	0	0	0	0	0	0	0	16	0	0	0	0	0	0	0	0	0	0	0	0	0	0	0	0	0	0	0	0	0	0	0	0	0	2	0	7	0	5	0	0
ENSMUSG00000041977	0	0	0	0	0	0	11	0	0	0	0	0	0	0	0	0	0	0	0	0	0	0	2	0	0	0	0	0	6	0	0	0	0	0	0	0	0	0	0	0	0	0	0	0	0	0	0	0	0
ENSMUSG00000004897	210	0	47	0	214	0	214	0	97	0	182	0	115	0	42	0	234	0	111	0	169	0	25	0	271	0	29	0	241	0	125	0	34	0	299	0	156	0	94	0	70	0	62	0	71	0	75	0	181
ENSMUSG00000048039	11	0	0	0	0	0	9	0	11	0	0	0	9	0	3	0	36	0	8	0	4	0	0	0	19	0	0	0	16	0	0	0	3	0	0	0	2	0	14	0	0	0	1	0	0	0	1	0	9
ENSMUSG00000004885	0	0	0	0	0	0	0	0	0	0	0	0	8	0	0	0	0	0	0	0	0	0	5	0	0	0	0	0	0	0	0	0	0	0	0	0	0	0	0	0	0	0	0	0	0	0	0	0	0
ENSMUSG00000001419	0	0	13	0	0	0	0	0	0	0	0	0	0	0	0	0	0	0	0	0	0	0	0	0	0	0	0	0	0	0	6	0	0	0	0	0	0	0	15	0	10	0	0	0	0	0	0	0	0
ENSMUSG00000096935	0	0	0	0	0	0	0	0	0	0	0	0	0	0	0	0	0	0	0	0	0	0	0	0	0	0	0	0	0	0	1	0	0	0	0	0	0	0	12	0	7	0	0	0	0	0	0	0	0
ENSMUSG00000001420	50	0	0	0	0	0	4	0	0	0	0	0	13	0	18	0	0	0	0	0	9	0	0	0	0	0	0	0	3	0	0	0	0	0	0	0	32	0	26	0	0	0	28	0	2	0	1	0	1
ENSMUSG00000074489	0	0	3	0	0	0	0	0	0	0	0	0	0	0	0	0	0	0	0	0	0	0	0	0	0	0	0	0	0	0	0	0	0	0	6	0	0	0	0	0	0	0	0	0	0	0	2	0	0
ENSMUSG00000050144	0	0	18	0	0	0	0	0	0	0	0	0	0	0	18	0	0	0	0	0	29	0	0	0	0	0	0	0	0	0	0	0	0	0	0	0	0	0	0	0	0	0	0	0	0	0	0	0	32
ENSMUSG00000008601	0	0	0	0	0	0	0	0	0	0	20	0	0	0	0	0	11	0	0	0	0	0	0	0	0	0	0	0	0	0	0	0	0	0	0	0	3	0	0	0	0	0	2	0	0	0	4	0	12
ENSMUSG00000028062	20	0	6	0	11	0	28	0	4	0	77	0	5	0	20	0	41	0	12	0	8	0	11	0	47	0	5	0	47	0	10	0	8	0	22	0	30	0	13	0	19	0	9	0	2	0	11	0	26
ENSMUSG00000008604	0	0	15	0	51	0	6	0	0	0	22	0	14	0	1	0	10	0	24	0	2	0	1	0	77	0	6	0	42	0	11	0	4	0	86	0	45	0	7	0	1	0	27	0	0	0	27	0	37
ENSMUSG00000105204	10	0	12	0	0	0	21	0	6	0	9	0	6	0	13	0	18	0	13	0	21	0	5	0	3	0	7	0	46	0	7	0	2	0	17	0	3	0	5	0	33	0	4	0	4	0	5	0	6
ENSMUSG00000059743	13	0	15	0	0	0	22	0	8	0	11	0	7	0	15	0	21	0	11	0	27	0	6	0	3	0	8	0	57	0	8	0	3	0	22	0	4	0	7	0	34	0	5	0	6	0	6	0	9
ENSMUSG00000028049	11	0	1	0	7	0	6	0	0	0	1	0	7	0	9	0	4	0	15	0	11	0	4	0	26	0	6	0	23	0	4	0	10	0	11	0	2	0	10	0	11	0	0	0	0	0	5	0	4
ENSMUSG00000086718	0	0	0	0	0	0	1	0	0	0	0	0	0	0	1	0	0	0	1	0	0	0	0	0	1	0	0	0	4	0	0	0	0	0	0	0	0	0	1	0	1	0	0	0	0	0	0	0	1
ENSMUSG00000028048	15	0	23	0	22	0	35	0	0	0	0	0	9	0	0	0	11	0	0	0	11	0	0	0	0	0	0	0	0	0	0	0	1	0	42	0	0	0	0	0	0	0	3	0	0	0	0	0	9
ENSMUSG00000042747	19	0	11	0	15	0	20	0	24	0	12	0	32	0	19	0	31	0	16	0	22	0	7	0	28	0	12	0	56	0	1	0	7	0	48	0	25	0	22	0	6	0	3	0	14	0	3	0	36
ENSMUSG00000027953	0	0	0	0	19	0	0	0	0	0	0	0	0	0	0	0	0	0	5	0	0	0	0	0	0	0	0	0	8	0	0	0	0	0	12	0	0	0	0	0	0	0	0	0	0	0	0	0	0
ENSMUSG00000028040	11	0	0	0	0	0	0	0	0	0	0	0	0	0	0	0	0	0	0	0	0	0	0	0	12	0	0	0	7	0	0	0	0	0	0	0	0	0	0	0	0	0	0	0	0	0	0	0	0
ENSMUSG00000028044	200	0	158	0	243	0	281	0	92	0	156	0	268	0	155	0	384	0	186	0	181	0	45	0	505	0	49	0	262	0	197	0	205	0	404	0	207	0	275	0	97	0	165	0	69	0	128	0	253
ENSMUSG00000027952	68	0	20	0	40	0	105	0	18	0	19	0	32	0	1	0	51	0	41	0	8	0	5	0	105	0	3	0	78	0	0	0	5	0	51	0	7	0	30	0	0	0	12	0	2	0	20	0	11
ENSMUSG00000042572	0	0	0	0	0	0	3	0	3	0	0	0	0	0	0	0	0	0	1	0	0	0	0	0	1	0	0	0	8	0	0	0	0	0	0	0	0	0	0	0	0	0	0	0	0	0	0	0	8
ENSMUSG00000027940	120	0	35	0	35	0	120	0	40	0	49	0	76	0	22	0	43	0	44	0	91	0	26	0	91	0	13	0	76	0	71	0	21	0	71	0	91	0	73	0	23	0	22	0	20	0	24	0	101
ENSMUSG00000090733	0	0	0	0	0	0	0	0	0	0	0	0	9	0	0	0	25	0	0	0	0	0	2	0	36	0	0	0	10	0	0	0	6	0	8	0	10	0	0	0	6	0	5	0	0	0	3	0	0
ENSMUSG00000027937	49	0	45	0	64	0	40	0	18	0	0	0	50	0	49	0	68	0	29	0	13	0	0	0	0	0	5	0	37	0	40	0	0	0	18	0	35	0	28	0	19	0	5	0	22	0	0	0	23
ENSMUSG00000042404	0	0	0	0	0	0	0	0	2	0	0	0	3	0	0	0	0	0	0	0	0	0	0	0	0	0	0	0	0	0	0	0	0	0	0	0	0	0	0	0	0	0	0	0	3	0	0	0	0
ENSMUSG00000108394	0	0	1	0	0	0	0	0	0	0	0	0	0	0	0	0	0	0	0	0	0	0	0	0	0	0	0	0	1	0	0	0	0	0	0	0	0	0	0	0	0	0	5	0	0	0	0	0	0
ENSMUSG00000001018	65	0	4	0	13	0	61	0	32	0	87	0	80	0	12	0	116	0	75	0	62	0	9	0	5	0	4	0	0	0	24	0	17	0	33	0	47	0	29	0	16	0	20	0	25	0	36	0	75
ENSMUSG00000001017	11	0	0	0	0	0	0	0	0	0	7	0	5	0	2	0	13	0	1	0	12	0	3	0	20	0	3	0	0	0	5	0	0	0	3	0	3	0	6	0	13	0	5	0	2	0	3	0	16
ENSMUSG00000044080	0	0	0	0	0	0	3	0	0	0	98	0	0	0	0	0	0	0	0	0	0	0	5	0	0	0	0	0	3	0	0	0	0	0	0	0	0	0	0	0	0	0	0	0	2	0	0	0	0
ENSMUSG00000042312	14	0	0	0	0	0	0	0	0	0	110	0	0	0	0	0	0	0	0	0	8	0	1	0	0	0	0	0	0	0	0	0	0	0	0	0	0	0	2	0	4	0	0	0	0	0	0	0	0
ENSMUSG00000074457	0	0	0	0	0	0	0	0	0	0	0	0	0	0	0	0	0	0	0	0	0	0	0	0	28	0	0	0	0	0	0	0	0	0	0	0	0	0	0	0	0	0	2	0	0	0	0	0	0
ENSMUSG00000001025	22	0	0	0	0	0	0	0	25	0	28	0	9	0	0	0	23	0	0	0	39	0	1	0	61	0	3	0	3	0	1	0	1	0	0	0	0	0	4	0	0	0	0	0	1	0	7	0	0
ENSMUSG00000103273	2	0	2	0	0	0	4	0	0	0	0	0	0	0	5	0	0	0	0	0	3	0	0	0	0	0	0	0	3	0	0	0	0	0	0	0	3	0	0	0	0	0	0	0	0	0	5	0	0
ENSMUSG00000102476	1	0	3	0	0	0	7	0	0	0	0	0	0	0	6	0	0	0	0	0	0	0	0	0	0	0	0	0	4	0	0	0	0	0	0	0	2	0	0	0	0	0	1	0	0	0	6	0	0
ENSMUSG00000027907	62	0	4	0	34	0	8	0	29	0	26	0	11	0	3	0	64	0	0	0	166	0	4	0	31	0	33	0	36	0	31	0	0	0	45	0	24	0	23	0	28	0	4	0	9	0	10	0	10
ENSMUSG00000041959	55	0	40	0	51	0	50	0	29	0	125	0	51	0	13	0	102	0	2	0	99	0	14	0	139	0	27	0	147	0	125	0	27	0	121	0	156	0	83	0	46	0	46	0	46	0	30	0	53
ENSMUSG00000028145	0	0	2	0	9	0	0	0	0	0	0	0	0	0	0	0	0	0	0	0	0	0	0	0	0	0	0	0	0	0	0	0	0	0	0	0	2	0	10	0	0	0	0	0	0	0	0	0	0
ENSMUSG00000028141	1	0	2	0	1	0	0	0	0	0	0	0	0	0	0	0	0	0	2	0	0	0	0	0	0	0	0	0	2	0	0	0	2	0	1	0	4	0	5	0	2	0	0	0	0	0	0	0	15
ENSMUSG00000028136	0	0	0	0	0	0	23	0	0	0	0	0	5	0	13	0	0	0	11	0	37	0	0	0	56	0	9	0	39	0	0	0	0	0	24	0	5	0	0	0	17	0	1	0	0	0	15	0	0
ENSMUSG00000005968	0	0	0	0	32	0	0	0	0	0	0	0	0	0	0	0	0	0	0	0	0	0	0	0	0	0	0	0	0	0	0	0	0	0	0	0	0	0	0	0	0	0	0	0	0	0	0	0	0
ENSMUSG00000068876	0	0	2	0	0	0	0	0	0	0	0	0	0	0	0	0	0	0	10	0	19	0	0	0	2	0	0	0	0	0	0	0	3	0	0	0	0	0	0	0	0	0	0	0	0	0	0	0	2
ENSMUSG00000028115	0	0	0	0	0	0	0	0	0	0	0	0	9	0	0	0	0	0	0	0	0	0	0	0	0	0	0	0	7	0	11	0	8	0	0	0	0	0	0	0	0	0	0	0	0	0	0	0	0
ENSMUSG00000015714	16	0	1	0	55	0	0	0	0	0	0	0	21	0	5	0	1	0	11	0	17	0	0	0	49	0	0	0	10	0	3	0	4	0	0	0	5	0	4	0	10	0	8	0	4	0	0	0	10
ENSMUSG00000015697	1	0	0	0	7	0	20	0	18	0	0	0	16	0	0	0	32	0	0	0	0	0	0	0	56	0	0	0	11	0	37	0	2	0	15	0	1	0	0	0	0	0	6	0	10	0	3	0	9
ENSMUSG00000038619	15	0	0	0	14	0	11	0	11	0	7	0	3	0	0	0	0	0	31	0	9	0	0	0	32	0	0	0	0	0	0	0	0	0	23	0	13	0	13	0	0	0	0	0	2	0	3	0	14
ENSMUSG00000038612	19	0	22	0	33	0	17	0	25	0	23	0	52	0	25	0	133	0	91	0	25	0	17	0	7	0	12	0	32	0	0	0	29	0	34	0	43	0	35	0	13	0	41	0	21	0	18	0	95
ENSMUSG00000015748	27	0	21	0	13	0	7	0	5	0	10	0	17	0	0	0	0	0	6	0	0	0	1	0	27	0	2	0	0	0	0	0	2	0	17	0	3	0	2	0	2	0	2	0	10	0	0	0	3
ENSMUSG00000038550	4	0	0	0	0	0	0	0	0	0	0	0	0	0	0	0	0	0	1	0	0	0	0	0	0	0	0	0	0	0	9	0	0	0	0	0	1	0	0	0	0	0	3	0	0	0	0	0	0
ENSMUSG00000015749	19	0	0	0	12	0	0	0	6	0	8	0	9	0	6	0	12	0	12	0	8	0	1	0	15	0	0	0	16	0	0	0	0	0	0	0	3	0	14	0	7	0	3	0	0	0	0	0	7
ENSMUSG00000015943	0	0	3	0	0	0	2	0	0	0	0	0	0	0	0	0	0	0	1	0	0	0	0	0	3	0	0	0	1	0	4	0	1	0	0	0	3	0	0	0	0	0	0	0	0	0	1	0	1
ENSMUSG00000093656	3	0	0	0	0	0	0	0	0	0	0	0	5	0	0	0	0	0	0	0	0	0	0	0	0	0	0	0	0	0	0	0	3	0	0	0	0	0	7	0	0	0	0	0	0	0	0	0	0
ENSMUSG00000050936	1	0	0	0	0	0	0	0	0	0	0	0	4	0	0	0	0	0	0	0	0	0	0	0	0	0	0	0	0	0	0	0	0	0	0	0	0	0	4	0	2	0	0	0	0	0	0	0	0
ENSMUSG00000105827	3	0	0	0	0	0	0	0	0	0	0	0	6	0	0	0	0	0	0	0	0	0	0	0	0	0	0	0	0	0	0	0	0	0	0	0	0	0	4	0	1	0	0	0	0	0	0	0	0
ENSMUSG00000074398	3	0	2	0	0	0	0	0	0	0	0	0	2	0	0	0	0	0	1	0	2	0	0	0	5	0	0	0	0	0	0	0	1	0	0	0	1	0	0	0	3	0	0	0	0	0	0	0	0
ENSMUSG00000038393	5	0	1	0	6	0	21	0	0	0	0	0	7	0	0	0	0	0	4	0	11	0	0	0	13	0	0	0	5	0	0	0	5	0	0	0	11	0	0	0	15	0	0	0	0	0	0	0	0
ENSMUSG00000038374	1	0	0	0	7	0	21	0	14	0	0	0	7	0	6	0	3	0	7	0	1	0	2	0	0	0	2	0	6	0	11	0	7	0	16	0	15	0	0	0	6	0	1	0	5	0	6	0	0
ENSMUSG00000028102	9	0	0	0	0	0	5	0	0	0	0	0	0	0	3	0	26	0	0	0	0	0	0	0	46	0	0	0	6	0	3	0	2	0	26	0	0	0	11	0	0	0	2	0	0	0	3	0	3
ENSMUSG00000038354	9	0	0	0	2	0	0	0	0	0	23	0	0	0	0	0	11	0	0	0	0	0	0	0	0	0	1	0	0	0	16	0	4	0	3	0	0	0	0	0	0	0	3	0	0	0	0	0	0
ENSMUSG00000028099	3	0	0	0	0	0	10	0	6	0	0	0	0	0	0	0	4	0	8	0	0	0	0	0	0	0	0	0	9	0	11	0	1	0	10	0	1	0	3	0	7	0	0	0	4	0	0	0	4
ENSMUSG00000028089	17	0	0	0	0	0	53	0	0	0	0	0	0	0	8	0	27	0	0	0	0	0	0	0	0	0	0	0	23	0	0	0	8	0	34	0	15	0	0	0	0	0	2	0	0	0	0	0	0
ENSMUSG00000038205	0	0	0	0	0	0	0	0	0	0	0	0	0	0	0	0	0	0	0	0	0	0	1	0	0	0	0	0	14	0	0	0	0	0	17	0	0	0	0	0	0	0	0	0	2	0	0	0	31
ENSMUSG00000027879	9	0	80	0	57	0	71	0	0	0	18	0	0	0	23	0	0	0	46	0	85	0	17	0	123	0	8	0	30	0	63	0	0	0	190	0	55	0	42	0	64	0	4	0	23	0	19	0	94
ENSMUSG00000053398	61	0	14	0	91	0	84	0	26	0	72	0	44	0	25	0	141	0	61	0	9	0	6	0	53	0	2	0	32	0	17	0	19	0	14	0	42	0	98	0	22	0	26	0	48	0	22	0	77
ENSMUSG00000004233	0	0	0	0	0	0	26	0	0	0	0	0	0	0	0	0	0	0	0	0	0	0	0	0	0	0	0	0	0	0	0	0	0	0	0	0	0	0	0	0	0	0	12	0	0	0	0	0	0
ENSMUSG00000027865	0	0	0	0	23	0	0	0	0	0	0	0	13	0	14	0	23	0	0	0	0	0	0	0	0	0	0	0	0	0	0	0	7	0	0	0	0	0	0	0	20	0	7	0	14	0	0	0	0
ENSMUSG00000033222	0	0	0	0	41	0	27	0	14	0	0	0	0	0	0	0	97	0	0	0	0	0	3	0	47	0	0	0	3	0	30	0	0	0	0	0	22	0	36	0	0	0	10	0	0	0	24	0	0
ENSMUSG00000042035	0	0	0	0	0	0	0	0	1	0	0	0	0	0	0	0	0	0	0	0	0	0	0	0	12	0	0	0	0	0	0	0	0	0	0	0	0	0	0	0	8	0	0	0	0	0	0	0	5
ENSMUSG00000033161	1	0	0	0	0	0	5	0	0	0	4	0	4	0	0	0	9	0	1	0	0	0	0	0	19	0	0	0	0	0	0	0	0	0	12	0	0	0	0	0	0	0	0	0	0	0	0	0	3
ENSMUSG00000027860	44	0	7	0	0	0	2	0	0	0	0	0	0	0	1	0	0	0	0	0	34	0	2	0	50	0	1	0	37	0	25	0	0	0	0	0	13	0	0	0	11	0	0	0	8	0	0	0	0
ENSMUSG00000027855	15	0	0	0	0	0	8	0	0	0	0	0	0	0	0	0	4	0	0	0	0	0	0	0	0	0	0	0	0	0	0	0	7	0	0	0	24	0	0	0	0	0	0	0	15	0	0	0	0
ENSMUSG00000005687	128	0	40	0	76	0	115	0	79	0	66	0	91	0	61	0	178	0	48	0	87	0	36	0	128	0	7	0	115	0	75	0	53	0	157	0	108	0	68	0	49	0	72	0	77	0	47	0	88
ENSMUSG00000027845	1	0	6	0	0	0	0	0	0	0	2	0	0	0	0	0	4	0	20	0	0	0	2	0	12	0	0	0	0	0	0	0	0	0	11	0	23	0	0	0	0	0	0	0	0	0	5	0	0
ENSMUSG00000032952	26	0	0	0	0	0	0	0	60	0	0	0	0	0	0	0	29	0	0	0	0	0	0	0	0	0	0	0	0	0	18	0	0	0	36	0	0	0	22	0	10	0	0	0	0	0	0	0	3
ENSMUSG00000105053	20	0	0	0	0	0	0	0	47	0	0	0	0	0	0	0	21	0	0	0	0	0	0	0	0	0	0	0	0	0	17	0	0	0	27	0	0	0	12	0	7	0	0	0	0	0	0	0	0
ENSMUSG00000044098	0	0	0	0	0	0	0	0	0	0	0	0	0	0	0	0	0	0	0	0	0	0	0	0	0	0	0	0	0	0	0	0	0	0	1	0	0	0	0	0	0	0	0	0	0	0	0	0	0
ENSMUSG00000032913	0	0	14	0	7	0	6	0	0	0	24	0	0	0	0	0	0	0	0	0	8	0	0	0	0	0	0	0	0	0	0	0	3	0	0	0	0	0	0	0	0	0	0	0	0	0	0	0	0
ENSMUSG00000032902	112	0	51	0	84	0	36	0	33	0	72	0	22	0	24	0	94	0	75	0	0	0	20	0	74	0	0	0	30	0	55	0	20	0	26	0	92	0	121	0	29	0	27	0	30	0	12	0	0
ENSMUSG00000105195	3	0	4	0	1	0	3	0	0	0	1	0	2	0	0	0	8	0	2	0	5	0	0	0	6	0	0	0	7	0	1	0	2	0	5	0	2	0	4	0	1	0	0	0	0	0	0	0	0
ENSMUSG00000002228	0	0	0	0	0	0	0	0	0	0	0	0	4	0	0	0	3	0	0	0	0	0	0	0	0	0	0	0	0	0	0	0	0	0	18	0	0	0	0	0	0	0	0	0	0	0	0	0	0
ENSMUSG00000105655	0	0	0	0	0	0	0	0	0	0	0	0	0	0	0	0	0	0	0	0	0	0	0	0	0	0	0	0	0	0	0	0	0	0	0	0	0	0	0	0	0	0	0	0	0	0	0	0	0
ENSMUSG00000062127	0	0	0	0	0	0	0	0	0	0	8	0	0	0	0	0	0	0	0	0	0	0	0	0	0	0	0	0	0	0	0	0	0	0	0	0	0	0	0	0	0	0	0	0	0	0	0	0	0
ENSMUSG00000027905	42	0	13	0	0	0	9	0	10	0	31	0	1	0	21	0	99	0	50	0	49	0	6	0	71	0	8	0	45	0	27	0	15	0	88	0	0	0	24	0	21	0	38	0	14	0	0	0	27
ENSMUSG00000068798	0	0	0	0	0	0	0	0	0	0	0	0	0	0	3	0	0	0	0	0	0	0	0	0	0	0	0	0	0	0	0	0	3	0	0	0	0	0	0	0	0	0	0	0	0	0	0	0	25
ENSMUSG00000000563	259	0	84	0	153	0	186	0	77	0	110	0	213	0	79	0	311	0	148	0	135	0	39	0	315	0	41	0	203	0	67	0	74	0	341	0	214	0	243	0	145	0	96	0	68	0	106	0	121
ENSMUSG00000105852	62	0	4	0	11	0	62	0	34	0	33	0	35	0	5	0	54	0	44	0	0	0	12	0	95	0	17	0	58	0	24	0	14	0	85	0	47	0	30	0	11	0	41	0	6	0	42	0	56
ENSMUSG00000010136	0	0	0	0	0	0	0	0	0	0	0	0	0	0	0	0	0	0	4	0	0	0	0	0	0	0	0	0	0	0	0	0	0	0	0	0	10	0	0	0	0	0	0	0	3	0	0	0	0
ENSMUSG00000040774	0	0	0	0	0	0	15	0	0	0	0	0	8	0	0	0	0	0	0	0	0	0	0	0	0	0	0	0	2	0	13	0	0	0	0	0	11	0	0	0	11	0	0	0	0	0	0	0	0
ENSMUSG00000056260	0	0	4	0	0	0	0	0	0	0	2	0	0	0	2	0	0	0	0	0	0	0	0	0	1	0	0	0	0	0	0	0	3	0	0	0	9	0	0	0	0	0	0	0	0	0	3	0	12
ENSMUSG00000087260	34	0	30	0	44	0	56	0	22	0	20	0	4	0	17	0	122	0	34	0	21	0	13	0	88	0	16	0	66	0	50	0	22	0	101	0	24	0	71	0	35	0	21	0	4	0	23	0	46
ENSMUSG00000048109	0	0	0	0	0	0	0	0	3	0	0	0	0	0	3	0	0	0	0	0	0	0	0	0	0	0	0	0	1	0	0	0	0	0	0	0	0	0	0	0	0	0	0	0	0	0	0	0	0
ENSMUSG00000014601	0	0	0	0	0	0	5	0	0	0	17	0	16	0	0	0	0	0	0	0	0	0	0	0	0	0	0	0	15	0	36	0	0	0	0	0	0	0	0	0	1	0	0	0	6	0	18	0	7
ENSMUSG00000004038	54	0	0	0	11	0	11	0	0	0	0	0	0	0	0	0	0	0	10	0	20	0	0	0	0	0	0	0	0	0	18	0	0	0	0	0	11	0	0	0	0	0	0	0	0	0	0	0	0
ENSMUSG00000040562	0	0	26	0	57	0	0	0	11	0	12	0	0	0	0	0	0	0	0	0	71	0	3	0	0	0	0	0	0	0	5	0	1	0	0	0	28	0	0	0	0	0	0	0	2	0	0	0	5
ENSMUSG00000000001	18	0	29	0	0	0	57	0	0	0	0	0	26	0	13	0	62	0	32	0	0	0	3	0	0	0	0	0	16	0	25	0	15	0	33	0	13	0	14	0	0	0	10	0	7	0	15	0	10
ENSMUSG00000068749	103	0	34	0	109	0	85	0	53	0	75	0	75	0	45	0	152	0	69	0	68	0	28	0	92	0	24	0	92	0	82	0	47	0	64	0	113	0	90	0	69	0	26	0	16	0	50	0	136
ENSMUSG00000068744	53	0	0	0	10	0	49	0	52	0	0	0	5	0	0	0	0	0	7	0	0	0	0	0	212	0	9	0	38	0	26	0	23	0	249	0	49	0	6	0	45	0	13	0	0	0	0	0	16
ENSMUSG00000068739	38	0	5	0	18	0	22	0	9	0	29	0	21	0	2	0	17	0	19	0	25	0	2	0	164	0	2	0	39	0	3	0	11	0	9	0	14	0	16	0	8	0	7	0	3	0	10	0	17
ENSMUSG00000027883	0	0	0	0	2	0	24	0	35	0	0	0	25	0	0	0	0	0	4	0	0	0	0	0	0	0	0	0	0	0	2	0	0	0	0	0	0	0	0	0	1	0	0	0	1	0	0	0	0
ENSMUSG00000027882	15	0	16	0	0	0	0	0	0	0	0	0	0	0	18	0	0	0	0	0	0	0	1	0	7	0	0	0	0	0	0	0	11	0	0	0	20	0	0	0	0	0	0	0	5	0	35	0	23
ENSMUSG00000049300	27	0	0	0	0	0	35	0	7	0	9	0	0	0	0	0	0	0	3	0	7	0	3	0	0	0	0	0	0	0	0	0	1	0	5	0	0	0	10	0	0	0	0	0	0	0	0	0	0
ENSMUSG00000105509	0	0	0	0	0	0	12	0	0	0	2	0	0	0	0	0	0	0	5	0	11	0	0	0	0	0	0	0	0	0	0	0	0	0	4	0	0	0	2	0	0	0	0	0	0	0	0	0	0
ENSMUSG00000074264	1	0	0	0	0	0	1	0	0	0	0	0	1	0	0	0	2	0	0	0	0	0	0	0	0	0	0	0	0	0	0	0	0	0	3	0	2	0	0	0	0	0	0	0	0	0	2	0	1
ENSMUSG00000027981	18	0	0	0	0	0	4	0	1	0	0	0	13	0	0	0	37	0	8	0	0	0	0	0	0	0	3	0	0	0	0	0	1	0	18	0	15	0	0	0	0	0	3	0	1	0	12	0	26
ENSMUSG00000054414	19	0	0	0	0	0	0	0	12	0	0	0	0	0	19	0	0	0	9	0	0	0	1	0	56	0	0	0	18	0	5	0	0	0	10	0	7	0	0	0	0	0	0	0	0	0	0	0	0
ENSMUSG00000027963	20	0	22	0	0	0	24	0	0	0	0	0	0	0	6	0	0	0	0	0	32	0	0	0	0	0	0	0	0	0	0	0	0	0	0	0	0	0	24	0	0	0	0	0	0	0	0	0	0
ENSMUSG00000033502	0	0	21	0	0	0	0	0	0	0	0	0	0	0	0	0	0	0	0	0	0	0	0	0	0	0	0	0	0	0	0	0	0	0	0	0	0	0	0	0	0	0	0	0	0	0	0	0	0
ENSMUSG00000097737	67	0	0	0	31	0	45	0	23	0	19	0	48	0	23	0	30	0	39	0	26	0	12	0	39	0	3	0	16	0	13	0	7	0	14	0	9	0	4	0	0	0	23	0	14	0	16	0	27
ENSMUSG00000027959	0	0	0	0	0	0	36	0	0	0	0	0	0	0	10	0	0	0	0	0	0	0	0	0	73	0	0	0	0	0	0	0	0	0	0	0	1	0	14	0	10	0	0	0	0	0	8	0	0
ENSMUSG00000105339	3	0	1	0	37	0	3	0	11	0	0	0	4	0	1	0	10	0	0	0	2	0	0	0	0	0	0	0	3	0	5	0	0	0	1	0	5	0	5	0	9	0	5	0	2	0	1	0	13
ENSMUSG00000105103	3	0	1	0	4	0	2	0	7	0	0	0	4	0	3	0	3	0	0	0	0	0	2	0	0	0	0	0	0	0	2	0	0	0	2	0	2	0	1	0	2	0	2	0	4	0	2	0	6
ENSMUSG00000033386	3	0	0	0	0	0	0	0	35	0	0	0	27	0	0	0	39	0	51	0	36	0	2	0	295	0	5	0	16	0	43	0	1	0	48	0	24	0	16	0	44	0	34	0	4	0	45	0	21
ENSMUSG00000028007	0	0	0	0	0	0	25	0	0	0	0	0	0	0	9	0	0	0	0	0	14	0	0	0	0	0	0	0	0	0	0	0	0	0	0	0	0	0	0	0	0	0	0	0	0	0	0	0	0
ENSMUSG00000028134	0	0	0	0	0	0	7	0	0	0	0	0	0	0	0	0	0	0	0	0	8	0	2	0	58	0	0	0	0	0	5	0	0	0	0	0	2	0	0	0	3	0	0	0	0	0	0	0	0
ENSMUSG00000039887	27	0	0	0	0	0	9	0	0	0	0	0	0	0	5	0	0	0	0	0	5	0	6	0	0	0	0	0	0	0	26	0	26	0	26	0	0	0	0	0	5	0	4	0	0	0	7	0	0
ENSMUSG00000105813	29	0	13	0	12	0	31	0	24	0	28	0	24	0	4	0	21	0	15	0	17	0	5	0	32	0	5	0	16	0	11	0	4	0	42	0	9	0	17	0	8	0	7	0	8	0	7	0	8
ENSMUSG00000028127	20	0	0	0	0	0	0	0	0	0	0	0	0	0	0	0	2	0	0	0	0	0	0	0	0	0	15	0	0	0	24	0	0	0	30	0	12	0	0	0	0	0	10	0	10	0	0	0	5
ENSMUSG00000028124	17	0	34	0	44	0	19	0	33	0	8	0	18	0	9	0	28	0	7	0	7	0	1	0	41	0	0	0	10	0	21	0	20	0	10	0	29	0	20	0	9	0	13	0	5	0	6	0	82
ENSMUSG00000057359	0	0	4	0	2	0	3	0	1	0	0	0	1	0	0	0	2	0	1	0	3	0	0	0	5	0	0	0	2	0	2	0	0	0	1	0	2	0	1	0	1	0	0	0	2	0	1	0	1
ENSMUSG00000039756	180	0	26	0	141	0	136	0	71	0	9	0	65	0	36	0	166	0	101	0	50	0	5	0	267	0	9	0	131	0	58	0	51	0	94	0	57	0	110	0	67	0	63	0	35	0	41	0	58
ENSMUSG00000104574	0	0	0	0	0	0	0	0	0	0	0	0	2	0	3	0	4	0	1	0	0	0	1	0	0	0	0	0	0	0	0	0	0	0	0	0	0	0	0	0	0	0	0	0	0	0	0	0	5
ENSMUSG00000054091	117	0	81	0	134	0	57	0	17	0	41	0	44	0	35	0	82	0	20	0	32	0	27	0	176	0	18	0	74	0	65	0	49	0	93	0	60	0	23	0	45	0	32	0	8	0	49	0	89
ENSMUSG00000039701	0	0	0	0	0	0	0	0	0	0	22	0	0	0	11	0	17	0	0	0	0	0	0	0	42	0	0	0	16	0	8	0	0	0	0	0	2	0	0	0	9	0	0	0	0	0	5	0	0
ENSMUSG00000028114	68	0	0	0	3	0	4	0	12	0	0	0	22	0	15	0	0	0	0	0	0	0	0	0	48	0	0	0	12	0	1	0	0	0	45	0	20	0	28	0	0	0	0	0	5	0	0	0	0
ENSMUSG00000104960	0	0	6	0	5	0	0	0	0	0	81	0	6	0	0	0	0	0	0	0	0	0	0	0	25	0	0	0	7	0	6	0	1	0	10	0	5	0	0	0	1	0	0	0	2	0	6	0	0
ENSMUSG00000027968	23	0	0	0	0	0	10	0	8	0	3	0	9	0	15	0	9	0	29	0	39	0	0	0	66	0	1	0	14	0	1	0	0	0	45	0	20	0	16	0	9	0	11	0	10	0	11	0	18
ENSMUSG00000074238	0	0	0	0	0	0	7	0	0	0	0	0	0	0	1	0	0	0	0	0	9	0	0	0	23	0	0	0	0	0	5	0	0	0	0	0	0	0	19	0	0	0	0	0	0	0	0	0	10
ENSMUSG00000050549	0	0	0	0	33	0	0	0	0	0	32	0	12	0	0	0	0	0	0	0	0	0	0	0	0	0	0	0	0	0	0	0	0	0	0	0	0	0	3	0	0	0	1	0	0	0	0	0	13
ENSMUSG00000028023	0	0	0	0	65	0	0	0	0	0	0	0	0	0	11	0	0	0	0	0	18	0	9	0	0	0	0	0	0	0	0	0	0	0	0	0	0	0	0	0	0	0	0	0	0	0	0	0	24
ENSMUSG00000001052	0	0	0	0	0	0	0	0	0	0	26	0	0	0	0	0	27	0	0	0	0	0	0	0	42	0	0	0	0	0	0	0	0	0	0	0	0	0	0	0	0	0	0	0	11	0	0	0	0
ENSMUSG00000041084	73	0	43	0	51	0	160	0	43	0	143	0	64	0	65	0	141	0	124	0	52	0	54	0	292	0	32	0	143	0	65	0	66	0	92	0	137	0	23	0	98	0	51	0	54	0	42	0	94
ENSMUSG00000062006	91	0	56	0	143	0	64	0	41	0	88	0	61	0	56	0	161	0	72	0	62	0	14	0	104	0	29	0	122	0	89	0	46	0	188	0	88	0	105	0	43	0	82	0	39	0	34	0	68
ENSMUSG00000028032	14	0	1	0	0	0	0	0	0	0	7	0	0	0	9	0	38	0	0	0	0	0	7	0	0	0	0	0	0	0	0	0	0	0	0	0	0	0	0	0	0	0	0	0	0	0	0	0	0
ENSMUSG00000028018	0	0	0	0	0	0	0	0	2	0	0	0	0	0	2	0	0	0	0	0	0	0	0	0	0	0	0	0	0	0	0	0	0	0	0	0	0	0	5	0	0	0	0	0	4	0	0	0	3
ENSMUSG00000028163	0	0	0	0	67	0	0	0	17	0	0	0	6	0	0	0	0	0	5	0	0	0	0	0	0	0	0	0	0	0	0	0	0	0	16	0	0	0	0	0	0	0	0	0	10	0	0	0	0
ENSMUSG00000028161	0	0	11	0	0	0	15	0	0	0	0	0	0	0	0	0	0	0	0	0	0	0	0	0	0	0	0	0	0	0	0	0	0	0	0	0	0	0	0	0	4	0	0	0	0	0	0	0	0
ENSMUSG00000046818	0	0	0	0	0	0	0	0	0	0	0	0	0	0	0	0	0	0	0	0	0	0	0	0	0	0	0	0	0	0	0	0	0	0	6	0	0	0	0	0	0	0	0	0	0	0	0	0	0
ENSMUSG00000037894	9	0	1	0	0	0	0	0	0	0	0	0	13	0	4	0	0	0	0	0	0	0	1	0	0	0	0	0	1	0	0	0	0	0	19	0	0	0	2	0	0	0	0	0	0	0	5	0	0
ENSMUSG00000074212	3	0	0	0	0	0	8	0	0	0	0	0	7	0	5	0	34	0	1	0	0	0	1	0	16	0	0	0	0	0	0	0	0	0	0	0	11	0	0	0	0	0	10	0	0	0	42	0	0
ENSMUSG00000091512	25	0	32	0	0	0	48	0	18	0	29	0	67	0	0	0	17	0	29	0	0	0	13	0	49	0	0	0	50	0	15	0	11	0	69	0	47	0	0	0	10	0	4	0	10	0	35	0	34
ENSMUSG00000028159	0	0	0	0	0	0	0	0	0	0	0	0	0	0	0	0	0	0	9	0	0	0	0	0	0	0	0	0	0	0	6	0	2	0	26	0	3	0	15	0	0	0	0	0	0	0	0	0	0
ENSMUSG00000004127	4	0	6	0	1	0	5	0	6	0	4	0	2	0	15	0	3	0	24	0	5	0	12	0	5	0	0	0	0	0	1	0	15	0	9	0	0	0	21	0	47	0	2	0	3	0	7	0	2
ENSMUSG00000005813	22	0	29	0	26	0	58	0	33	0	84	0	39	0	10	0	75	0	2	0	45	0	18	0	48	0	0	0	4	0	0	0	8	0	38	0	14	0	81	0	7	0	21	0	13	0	10	0	70
ENSMUSG00000028156	1	0	5	0	3	0	9	0	3	0	18	0	6	0	4	0	0	0	0	0	0	0	1	0	11	0	0	0	4	0	11	0	0	0	0	0	11	0	8	0	11	0	0	0	6	0	3	0	1
ENSMUSG00000047674	0	0	0	0	0	0	0	0	5	0	0	0	0	0	0	0	0	0	0	0	0	0	0	0	0	0	0	0	0	0	0	0	0	0	0	0	0	0	0	0	0	0	0	0	6	0	6	0	0
ENSMUSG00000028273	18	0	60	0	0	0	16	0	0	0	0	0	0	0	49	0	11	0	15	0	49	0	0	0	0	0	8	0	24	0	9	0	0	0	25	0	15	0	21	0	51	0	5	0	0	0	2	0	0
ENSMUSG00000086561	0	0	3	0	2	0	0	0	0	0	0	0	0	0	0	0	0	0	0	0	0	0	0	0	0	0	0	0	7	0	0	0	0	0	0	0	0	0	0	0	0	0	0	0	0	0	0	0	0
ENSMUSG00000004591	30	0	13	0	0	0	7	0	0	0	18	0	22	0	13	0	11	0	1	0	22	0	9	0	1	0	13	0	41	0	4	0	19	0	0	0	11	0	18	0	4	0	5	0	10	0	16	0	0
ENSMUSG00000028266	1	0	1	0	0	0	0	0	0	0	0	0	0	0	0	0	0	0	0	0	0	0	0	0	8	0	0	0	5	0	0	0	0	0	0	0	0	0	0	0	2	0	0	0	0	0	3	0	0
ENSMUSG00000037033	0	0	0	0	0	0	0	0	0	0	0	0	0	0	0	0	0	0	2	0	7	0	0	0	1	0	0	0	0	0	0	0	0	0	0	0	0	0	0	0	0	0	6	0	0	0	10	0	0
ENSMUSG00000085773	0	0	0	0	34	0	0	0	0	0	0	0	0	0	1	0	0	0	0	0	0	0	2	0	0	0	0	0	0	0	0	0	4	0	0	0	3	0	0	0	0	0	0	0	0	0	0	0	0
ENSMUSG00000068547	0	0	0	0	2	0	0	0	0	0	0	0	0	0	0	0	0	0	3	0	0	0	0	0	0	0	0	0	0	0	2	0	1	0	0	0	0	0	0	0	0	0	0	0	0	0	0	0	0
ENSMUSG00000028256	0	0	0	0	0	0	0	0	0	0	20	0	5	0	0	0	29	0	0	0	37	0	0	0	0	0	0	0	11	0	0	0	0	0	22	0	0	0	0	0	0	0	0	0	0	0	3	0	36
ENSMUSG00000074182	56	0	14	0	5	0	45	0	11	0	58	0	10	0	22	0	41	0	37	0	0	0	0	0	54	0	9	0	31	0	41	0	46	0	62	0	56	0	47	0	7	0	46	0	13	0	2	0	63
ENSMUSG00000028195	13	0	0	0	0	0	0	0	0	0	10	0	76	0	14	0	0	0	23	0	0	0	17	0	49	0	3	0	0	0	7	0	2	0	69	0	1	0	7	0	20	0	2	0	0	0	0	0	0
ENSMUSG00000028194	7	0	0	0	0	0	5	0	13	0	0	0	102	0	4	0	32	0	0	0	12	0	8	0	18	0	2	0	66	0	15	0	34	0	26	0	19	0	0	0	23	0	0	0	0	0	0	0	0
ENSMUSG00000036873	1	0	4	0	8	0	10	0	0	0	0	0	19	0	3	0	11	0	4	0	2	0	2	0	15	0	0	0	27	0	0	0	0	0	0	0	2	0	1	0	1	0	1	0	0	0	0	0	4
ENSMUSG00000036863	41	0	0	0	38	0	8	0	0	0	13	0	0	0	0	0	15	0	0	0	0	0	0	0	0	0	0	0	3	0	0	0	1	0	0	0	0	0	6	0	13	0	0	0	0	0	9	0	0
ENSMUSG00000028189	0	0	0	0	0	0	5	0	21	0	0	0	0	0	0	0	0	0	19	0	0	0	0	0	0	0	0	0	0	0	0	0	0	0	0	0	0	0	0	0	28	0	0	0	0	0	0	0	0
ENSMUSG00000028188	0	0	0	0	0	0	0	0	1	0	0	0	0	0	0	0	0	0	6	0	0	0	0	0	0	0	0	0	0	0	0	0	0	0	0	0	0	0	0	0	2	0	0	0	0	0	0	0	0
ENSMUSG00000068523	23	0	21	0	28	0	40	0	26	0	29	0	26	0	15	0	35	0	18	0	46	0	5	0	27	0	9	0	63	0	28	0	22	0	38	0	43	0	27	0	16	0	15	0	15	0	14	0	43
ENSMUSG00000028187	67	0	61	0	11	0	54	0	38	0	57	0	25	0	26	0	98	0	22	0	19	0	16	0	22	0	0	0	38	0	47	0	36	0	128	0	56	0	58	0	71	0	45	0	23	0	20	0	96
ENSMUSG00000005034	0	0	0	0	0	0	0	0	0	0	0	0	0	0	0	0	0	0	0	0	0	0	1	0	89	0	0	0	0	0	0	0	0	0	0	0	0	0	0	0	0	0	5	0	0	0	0	0	0
ENSMUSG00000104548	24	0	0	0	19	0	0	0	6	0	0	0	0	0	0	0	0	0	0	0	5	0	0	0	0	0	0	0	0	0	0	0	0	0	0	0	5	0	0	0	11	0	0	0	0	0	0	0	0
ENSMUSG00000039068	22	0	0	0	38	0	32	0	14	0	6	0	0	0	1	0	2	0	0	0	43	0	7	0	0	0	0	0	28	0	33	0	1	0	32	0	30	0	0	0	8	0	7	0	8	0	10	0	4
ENSMUSG00000039047	0	0	0	0	0	0	0	0	0	0	0	0	0	0	0	0	0	0	0	0	8	0	6	0	0	0	0	0	0	0	0	0	4	0	1	0	0	0	0	0	0	0	5	0	0	0	17	0	0
ENSMUSG00000052544	0	0	0	0	0	0	0	0	0	0	0	0	0	0	0	0	0	0	0	0	0	0	4	0	0	0	1	0	0	0	0	0	0	0	0	0	0	0	0	0	0	0	0	0	0	0	0	0	0
ENSMUSG00000038975	40	0	4	0	100	0	25	0	22	0	18	0	25	0	14	0	4	0	42	0	53	0	1	0	180	0	19	0	17	0	18	0	14	0	119	0	34	0	58	0	24	0	20	0	8	0	17	0	22
ENSMUSG00000062908	71	0	48	0	0	0	104	0	21	0	136	0	0	0	19	0	70	0	16	0	55	0	2	0	34	0	0	0	146	0	58	0	15	0	148	0	10	0	55	0	75	0	34	0	60	0	30	0	3
ENSMUSG00000047583	0	0	0	0	0	0	1	0	0	0	0	0	5	0	0	0	8	0	0	0	0	0	1	0	43	0	0	0	0	0	5	0	0	0	0	0	1	0	7	0	2	0	0	0	0	0	1	0	3
ENSMUSG00000053870	27	0	0	0	23	0	0	0	0	0	0	0	0	0	0	0	0	0	0	0	0	0	0	0	0	0	12	0	0	0	0	0	0	0	0	0	0	0	0	0	0	0	0	0	0	0	0	0	0
ENSMUSG00000028180	27	0	4	0	24	0	47	0	0	0	10	0	16	0	2	0	5	0	4	0	8	0	7	0	38	0	0	0	7	0	11	0	4	0	25	0	5	0	4	0	3	0	4	0	5	0	14	0	1
ENSMUSG00000055436	63	0	36	0	25	0	19	0	3	0	10	0	38	0	41	0	92	0	45	0	48	0	5	0	115	0	10	0	52	0	36	0	27	0	52	0	51	0	58	0	32	0	17	0	36	0	17	0	25
ENSMUSG00000105201	0	0	0	0	1	0	0	0	0	0	0	0	0	0	0	0	0	0	0	0	0	0	0	0	3	0	0	0	1	0	0	0	0	0	5	0	0	0	0	0	0	0	2	0	0	0	0	0	0
ENSMUSG00000028175	0	0	0	0	0	0	20	0	0	0	37	0	0	0	0	0	4	0	1	0	15	0	4	0	27	0	0	0	0	0	6	0	0	0	8	0	0	0	0	0	0	0	1	0	4	0	0	0	13
ENSMUSG00000050323	8	0	6	0	0	0	32	0	10	0	0	0	21	0	0	0	0	0	5	0	2	0	3	0	0	0	0	0	2	0	0	0	12	0	1	0	0	0	8	0	19	0	4	0	5	0	0	0	8
ENSMUSG00000040728	1	0	1	0	3	0	0	0	0	0	0	0	32	0	0	0	88	0	0	0	0	0	4	0	0	0	9	0	21	0	3	0	12	0	1	0	8	0	0	0	1	0	4	0	0	0	5	0	18
ENSMUSG00000043252	0	0	0	0	0	0	0	0	5	0	0	0	4	0	0	0	13	0	27	0	0	0	3	0	0	0	0	0	0	0	0	0	0	0	0	0	0	0	0	0	0	0	0	0	0	0	0	0	0
ENSMUSG00000028223	44	0	0	0	39	0	0	0	0	0	0	0	0	0	0	0	0	0	0	0	0	0	0	0	0	0	19	0	13	0	16	0	0	0	77	0	0	0	37	0	0	0	21	0	0	0	0	0	55
ENSMUSG00000073988	34	0	0	0	17	0	0	0	0	0	34	0	0	0	0	0	0	0	13	0	0	0	15	0	0	0	0	0	0	0	6	0	0	0	0	0	37	0	0	0	0	0	0	0	0	0	20	0	6
ENSMUSG00000028251	44	0	0	0	0	0	54	0	20	0	29	0	10	0	9	0	0	0	0	0	0	0	5	0	0	0	21	0	0	0	24	0	0	0	75	0	1	0	0	0	25	0	0	0	16	0	0	0	0
ENSMUSG00000040410	19	0	0	0	0	0	0	0	14	0	0	0	0	0	0	0	0	0	0	0	0	0	0	0	0	0	0	0	0	0	0	0	0	0	0	0	0	0	0	0	0	0	6	0	0	0	1	0	0
ENSMUSG00000028261	29	0	0	0	9	0	90	0	69	0	65	0	0	0	19	0	31	0	25	0	6	0	12	0	50	0	0	0	21	0	30	0	10	0	35	0	60	0	62	0	44	0	4	0	51	0	15	0	0
ENSMUSG00000040270	0	0	0	0	0	0	0	0	0	0	0	0	0	0	0	0	0	0	0	0	0	0	0	0	0	0	0	0	0	0	0	0	0	0	0	0	0	0	0	0	0	0	0	0	0	0	0	0	19
ENSMUSG00000045854	16	0	10	0	22	0	7	0	0	0	0	0	0	0	1	0	0	0	0	0	0	0	0	0	8	0	0	0	8	0	4	0	0	0	0	0	12	0	0	0	1	0	0	0	3	0	0	0	1
ENSMUSG00000028278	6	0	1	0	0	0	0	0	0	0	0	0	0	0	0	0	0	0	4	0	0	0	0	0	0	0	0	0	0	0	0	0	0	0	11	0	0	0	0	0	2	0	0	0	0	0	0	0	2
ENSMUSG00000054659	0	0	0	0	0	0	0	0	0	0	0	0	0	0	0	0	0	0	8	0	0	0	0	0	0	0	0	0	0	0	0	0	0	0	0	0	0	0	0	0	5	0	2	0	0	0	0	0	0
ENSMUSG00000073910	0	0	0	0	0	0	0	0	0	0	0	0	0	0	0	0	0	0	0	0	0	0	0	0	0	0	0	0	13	0	0	0	0	0	0	0	0	0	0	0	0	0	0	0	0	0	0	0	0
ENSMUSG00000028300	0	0	0	0	0	0	22	0	0	0	0	0	0	0	0	0	0	0	9	0	10	0	0	0	193	0	0	0	0	0	0	0	0	0	0	0	0	0	0	0	2	0	11	0	0	0	0	0	0
ENSMUSG00000028407	15	0	0	0	11	0	11	0	3	0	34	0	4	0	10	0	21	0	9	0	6	0	2	0	10	0	4	0	13	0	14	0	7	0	16	0	13	0	16	0	14	0	8	0	6	0	7	0	19
ENSMUSG00000071014	89	0	12	0	58	0	99	0	31	0	54	0	36	0	40	0	142	0	58	0	15	0	15	0	112	0	29	0	109	0	79	0	30	0	164	0	66	0	120	0	61	0	37	0	39	0	20	0	82
ENSMUSG00000028409	136	0	52	0	311	0	223	0	121	0	164	0	184	0	81	0	72	0	83	0	84	0	46	0	153	0	23	0	130	0	135	0	80	0	206	0	143	0	150	0	48	0	40	0	86	0	148	0	147
ENSMUSG00000028447	16	0	39	0	13	0	23	0	25	0	26	0	21	0	13	0	55	0	37	0	47	0	1	0	18	0	5	0	0	0	20	0	3	0	46	0	22	0	15	0	3	0	8	0	10	0	16	0	37
ENSMUSG00000028454	3	0	1	0	11	0	0	0	0	0	0	0	9	0	0	0	0	0	0	0	16	0	0	0	0	0	0	0	21	0	0	0	0	0	0	0	5	0	0	0	0	0	5	0	0	0	2	0	0
ENSMUSG00000097681	12	0	4	0	8	0	10	0	5	0	13	0	10	0	5	0	6	0	4	0	5	0	2	0	7	0	2	0	2	0	1	0	1	0	16	0	13	0	4	0	7	0	7	0	3	0	9	0	11
ENSMUSG00000028458	0	0	0	0	0	0	0	0	0	0	0	0	0	0	0	0	1	0	0	0	0	0	0	0	0	0	0	0	0	0	0	0	0	0	0	0	0	0	7	0	0	0	0	0	0	0	7	0	5
ENSMUSG00000028459	0	0	6	0	0	0	0	0	0	0	0	0	0	0	0	0	0	0	0	0	0	0	0	0	0	0	0	0	0	0	0	0	0	0	0	0	0	0	9	0	0	0	0	0	0	0	1	0	1
ENSMUSG00000028461	10	0	5	0	0	0	0	0	0	0	0	0	5	0	0	0	0	0	8	0	7	0	3	0	0	0	0	0	0	0	0	0	5	0	11	0	1	0	4	0	7	0	0	0	2	0	4	0	0
ENSMUSG00000051517	0	0	0	0	0	0	32	0	0	0	0	0	0	0	0	0	27	0	26	0	0	0	2	0	0	0	0	0	0	0	9	0	0	0	0	0	27	0	0	0	17	0	8	0	0	0	0	0	17
ENSMUSG00000028468	0	0	0	0	0	0	0	0	0	0	0	0	10	0	3	0	0	0	0	0	12	0	0	0	13	0	7	0	0	0	0	0	0	0	0	0	4	0	0	0	0	0	2	0	0	0	0	0	0
ENSMUSG00000028470	7	0	5	0	25	0	21	0	6	0	4	0	20	0	1	0	26	0	12	0	8	0	2	0	0	0	0	0	13	0	20	0	1	0	0	0	0	0	6	0	0	0	4	0	16	0	2	0	26
ENSMUSG00000043633	49	0	20	0	56	0	53	0	33	0	53	0	17	0	22	0	92	0	34	0	52	0	13	0	112	0	10	0	62	0	56	0	16	0	110	0	66	0	54	0	38	0	38	0	10	0	18	0	64
ENSMUSG00000028480	171	0	27	0	73	0	114	0	6	0	0	0	5	0	61	0	46	0	42	0	126	0	31	0	106	0	38	0	93	0	0	0	2	0	142	0	15	0	102	0	64	0	19	0	12	0	52	0	28
ENSMUSG00000078713	29	0	24	0	31	0	28	0	17	0	20	0	22	0	21	0	54	0	30	0	6	0	2	0	24	0	8	0	50	0	31	0	11	0	70	0	61	0	81	0	20	0	26	0	12	0	11	0	40
ENSMUSG00000035601	33	0	0	0	20	0	0	0	0	0	15	0	0	0	6	0	0	0	0	0	0	0	2	0	3	0	8	0	7	0	9	0	0	0	0	0	21	0	13	0	9	0	12	0	8	0	0	0	0
ENSMUSG00000045973	0	0	10	0	0	0	0	0	1	0	0	0	0	0	2	0	18	0	0	0	0	0	1	0	4	0	0	0	0	0	0	0	0	0	0	0	0	0	0	0	0	0	0	0	0	0	0	0	0
ENSMUSG00000028328	0	0	6	0	0	0	0	0	2	0	0	0	0	0	0	0	0	0	0	0	6	0	0	0	32	0	0	0	0	0	0	0	0	0	0	0	0	0	0	0	0	0	0	0	0	0	0	0	0
ENSMUSG00000028329	0	0	0	0	6	0	0	0	0	0	0	0	0	0	0	0	0	0	0	0	6	0	3	0	0	0	0	0	0	0	0	0	0	0	14	0	0	0	2	0	0	0	0	0	0	0	5	0	0
ENSMUSG00000028331	16	0	0	0	50	0	49	0	18	0	17	0	0	0	0	0	11	0	0	0	0	0	4	0	0	0	0	0	0	0	14	0	0	0	35	0	25	0	0	0	0	0	41	0	4	0	6	0	21
ENSMUSG00000028333	3	0	1	0	8	0	0	0	6	0	0	0	5	0	3	0	5	0	4	0	2	0	2	0	11	0	0	0	12	0	5	0	0	0	0	0	10	0	7	0	6	0	5	0	0	0	3	0	13
ENSMUSG00000028334	38	0	4	0	14	0	30	0	5	0	23	0	26	0	14	0	21	0	26	0	59	0	5	0	75	0	3	0	25	0	19	0	12	0	24	0	10	0	15	0	23	0	0	0	0	0	6	0	19
ENSMUSG00000039813	12	0	0	0	0	0	0	0	0	0	0	0	0	0	0	0	0	0	0	0	0	0	0	0	0	0	0	0	0	0	0	0	0	0	0	0	0	0	0	0	0	0	0	0	0	0	0	0	0
ENSMUSG00000039740	0	0	7	0	18	0	0	0	0	0	0	0	0	0	0	0	0	0	15	0	0	0	0	0	0	0	0	0	0	0	23	0	1	0	10	0	0	0	0	0	0	0	12	0	0	0	0	0	0
ENSMUSG00000053317	0	0	2	0	11	0	13	0	1	0	2	0	3	0	4	0	0	0	5	0	4	0	2	0	10	0	1	0	3	0	9	0	3	0	6	0	9	0	6	0	0	0	2	0	0	0	8	0	2
ENSMUSG00000028343	5	0	0	0	14	0	16	0	6	0	0	0	0	0	5	0	17	0	0	0	1	0	4	0	24	0	0	0	8	0	0	0	5	0	0	0	9	0	5	0	11	0	4	0	0	0	2	0	0
ENSMUSG00000039693	0	0	0	0	0	0	50	0	0	0	10	0	9	0	0	0	10	0	7	0	0	0	0	0	12	0	4	0	0	0	0	0	5	0	17	0	2	0	19	0	0	0	19	0	11	0	0	0	19
ENSMUSG00000028347	13	0	0	0	0	0	0	0	0	0	0	0	0	0	10	0	25	0	8	0	0	0	2	0	2	0	0	0	0	0	0	0	0	0	0	0	0	0	0	0	8	0	0	0	0	0	0	0	13
ENSMUSG00000044018	36	0	5	0	50	0	0	0	19	0	33	0	31	0	7	0	0	0	2	0	0	0	0	0	0	0	1	0	0	0	17	0	10	0	52	0	11	0	47	0	18	0	22	0	19	0	29	0	28
ENSMUSG00000028309	21	0	0	0	0	0	0	0	0	0	20	0	0	0	0	0	0	0	17	0	0	0	1	0	0	0	0	0	0	0	3	0	0	0	39	0	18	0	0	0	1	0	16	0	0	0	5	0	0
ENSMUSG00000015247	18	0	0	0	7	0	20	0	2	0	58	0	16	0	2	0	7	0	0	0	0	0	2	0	21	0	0	0	23	0	24	0	1	0	70	0	18	0	21	0	17	0	4	0	8	0	13	0	6
ENSMUSG00000028412	28	0	0	0	1	0	0	0	10	0	0	0	0	0	0	0	0	0	0	0	0	0	0	0	0	0	0	0	37	0	0	0	3	0	0	0	5	0	0	0	12	0	0	0	0	0	1	0	0
ENSMUSG00000054752	0	0	0	0	12	0	22	0	0	0	0	0	7	0	0	0	42	0	0	0	0	0	0	0	25	0	0	0	0	0	16	0	12	0	57	0	10	0	0	0	33	0	0	0	4	0	8	0	0
ENSMUSG00000028426	28	0	4	0	22	0	27	0	5	0	5	0	8	0	16	0	32	0	18	0	6	0	1	0	38	0	1	0	9	0	17	0	0	0	9	0	10	0	5	0	2	0	6	0	1	0	3	0	7
ENSMUSG00000003032	2	0	0	0	39	0	21	0	0	0	13	0	8	0	0	0	0	0	25	0	0	0	0	0	0	0	1	0	38	0	0	0	0	0	38	0	0	0	0	0	0	0	4	0	0	0	5	0	0
ENSMUSG00000028434	59	0	0	0	0	0	0	0	0	0	3	0	23	0	14	0	0	0	0	0	0	0	0	0	0	0	0	0	7	0	0	0	0	0	27	0	0	0	0	0	0	0	0	0	0	0	0	0	0
ENSMUSG00000038764	2	0	4	0	0	0	0	0	0	0	14	0	12	0	0	0	0	0	0	0	0	0	0	0	50	0	1	0	5	0	0	0	2	0	0	0	0	0	0	0	0	0	6	0	0	0	3	0	0
ENSMUSG00000070972	0	0	0	0	0	0	0	0	0	0	0	0	0	0	0	0	0	0	0	0	0	0	0	0	12	0	3	0	0	0	12	0	0	0	14	0	0	0	0	0	0	0	0	0	0	0	0	0	0
ENSMUSG00000092345	13	0	0	0	0	0	0	0	0	0	10	0	9	0	1	0	14	0	0	0	0	0	0	0	0	0	0	0	19	0	8	0	5	0	0	0	13	0	0	0	0	0	0	0	3	0	0	0	0
ENSMUSG00000038607	13	0	0	0	0	0	0	0	0	0	10	0	9	0	1	0	14	0	0	0	0	0	0	0	0	0	0	0	20	0	9	0	5	0	0	0	13	0	0	0	0	0	0	0	3	0	0	0	0
ENSMUSG00000028383	29	0	0	0	0	0	0	0	0	0	0	0	0	0	1	0	0	0	7	0	0	0	1	0	0	0	3	0	16	0	0	0	0	0	0	0	0	0	0	0	0	0	0	0	0	0	0	0	3
ENSMUSG00000038544	13	0	0	0	32	0	52	0	7	0	1	0	39	0	2	0	17	0	0	0	5	0	4	0	97	0	11	0	0	0	17	0	0	0	46	0	31	0	3	0	0	0	8	0	5	0	24	0	0
ENSMUSG00000028385	4	0	3	0	5	0	18	0	1	0	70	0	0	0	6	0	0	0	1	0	1	0	0	0	27	0	0	0	1	0	5	0	3	0	5	0	23	0	1	0	1	0	8	0	0	0	0	0	17
ENSMUSG00000028389	0	0	0	0	0	0	14	0	0	0	0	0	0	0	0	0	0	0	0	0	0	0	0	0	0	0	0	0	33	0	0	0	0	0	0	0	0	0	0	0	0	0	8	0	0	0	0	0	0
ENSMUSG00000028391	24	0	0	0	47	0	63	0	0	0	0	0	11	0	9	0	49	0	20	0	21	0	0	0	0	0	0	0	44	0	4	0	34	0	20	0	0	0	37	0	0	0	9	0	7	0	8	0	129
ENSMUSG00000028392	0	0	2	0	0	0	0	0	0	0	0	0	0	0	2	0	5	0	0	0	2	0	0	0	0	0	0	0	15	0	0	0	0	0	4	0	4	0	11	0	0	0	3	0	0	0	0	0	0
ENSMUSG00000028393	70	0	0	0	58	0	25	0	16	0	0	0	10	0	0	0	0	0	0	0	0	0	2	0	0	0	5	0	28	0	19	0	6	0	28	0	0	0	49	0	34	0	24	0	14	0	4	0	28
ENSMUSG00000028394	40	0	0	0	23	0	30	0	0	0	0	0	10	0	2	0	66	0	15	0	2	0	0	0	3	0	11	0	34	0	0	0	0	0	89	0	24	0	0	0	18	0	3	0	8	0	12	0	1
ENSMUSG00000039158	0	0	0	0	3	0	0	0	0	0	22	0	8	0	0	0	0	0	0	0	0	0	0	0	0	0	0	0	0	0	0	0	0	0	53	0	0	0	0	0	0	0	0	0	0	0	0	0	0
ENSMUSG00000039105	49	0	6	0	78	0	134	0	15	0	81	0	43	0	25	0	94	0	35	0	78	0	10	0	130	0	22	0	39	0	37	0	40	0	35	0	24	0	41	0	6	0	34	0	4	0	19	0	53
ENSMUSG00000045917	0	0	0	0	0	0	0	0	0	0	7	0	0	0	0	0	0	0	0	0	0	0	0	0	0	0	0	0	0	0	0	0	0	0	0	0	0	0	11	0	0	0	1	0	0	0	0	0	0
ENSMUSG00000051675	0	0	0	0	0	0	0	0	0	0	0	0	0	0	0	0	0	0	11	0	0	0	0	0	0	0	0	0	0	0	0	0	0	0	0	0	18	0	0	0	0	0	0	0	0	0	6	0	0
ENSMUSG00000008305	0	0	0	0	7	0	0	0	0	0	0	0	0	0	1	0	0	0	3	0	9	0	0	0	0	0	6	0	7	0	0	0	0	0	9	0	0	0	0	0	0	0	0	0	1	0	3	0	0
ENSMUSG00000028398	26	0	7	0	7	0	17	0	3	0	10	0	6	0	5	0	9	0	14	0	5	0	0	0	50	0	2	0	31	0	34	0	13	0	12	0	18	0	9	0	6	0	1	0	1	0	7	0	10
ENSMUSG00000048706	5	0	0	0	0	0	0	0	0	0	0	0	0	0	0	0	0	0	0	0	0	0	0	0	0	0	0	0	0	0	0	0	2	0	0	0	0	0	0	0	0	0	0	0	0	0	0	0	11
ENSMUSG00000028487	0	0	0	0	0	0	0	0	0	0	0	0	0	0	0	0	0	0	12	0	0	0	0	0	0	0	0	0	0	0	0	0	0	0	2	0	0	0	0	0	0	0	3	0	0	0	0	0	19
ENSMUSG00000038047	28	0	0	0	0	0	1	0	14	0	32	0	4	0	8	0	0	0	0	0	0	0	0	0	2	0	1	0	2	0	6	0	0	0	3	0	18	0	0	0	9	0	3	0	24	0	15	0	0
ENSMUSG00000028494	4	0	0	0	0	0	0	0	0	0	79	0	38	0	29	0	63	0	0	0	0	0	5	0	65	0	6	0	21	0	0	0	0	0	0	0	14	0	29	0	0	0	4	0	17	0	0	0	0
ENSMUSG00000028495	11	0	6	0	2	0	7	0	14	0	5	0	10	0	15	0	20	0	15	0	0	0	2	0	30	0	3	0	20	0	19	0	7	0	36	0	17	0	21	0	6	0	18	0	7	0	7	0	18
ENSMUSG00000038007	31	0	19	0	64	0	61	0	11	0	16	0	30	0	18	0	148	0	5	0	0	0	14	0	88	0	6	0	129	0	32	0	23	0	100	0	109	0	48	0	22	0	43	0	58	0	40	0	55
ENSMUSG00000028496	0	0	0	0	0	0	0	0	0	0	0	0	0	0	0	0	0	0	0	0	0	0	0	0	9	0	0	0	14	0	0	0	0	0	0	0	0	0	0	0	0	0	0	0	0	0	0	0	0
ENSMUSG00000028497	0	0	0	0	0	0	5	0	4	0	0	0	0	0	0	0	0	0	0	0	6	0	0	0	0	0	0	0	0	0	0	0	0	0	13	0	4	0	17	0	0	0	0	0	0	0	1	0	0
ENSMUSG00000070923	0	0	3	0	0	0	0	0	0	0	6	0	16	0	2	0	0	0	0	0	13	0	0	0	0	0	1	0	27	0	6	0	4	0	25	0	0	0	2	0	0	0	10	0	8	0	0	0	0
ENSMUSG00000097078	0	0	0	0	0	0	0	0	0	0	0	0	0	0	0	0	0	0	0	0	7	0	0	0	0	0	1	0	4	0	2	0	0	0	0	0	0	0	0	0	0	0	1	0	0	0	0	0	0
ENSMUSG00000062937	39	0	0	0	25	0	33	0	15	0	10	0	22	0	39	0	56	0	54	0	10	0	1	0	104	0	4	0	19	0	54	0	11	0	28	0	32	0	16	0	23	0	10	0	1	0	3	0	25
ENSMUSG00000073802	0	0	0	0	0	0	0	0	11	0	1	0	0	0	0	0	0	0	0	0	0	0	0	0	0	0	0	0	0	0	0	0	0	0	0	0	0	0	0	0	0	0	0	0	0	0	0	0	0
ENSMUSG00000087128	0	0	0	0	0	0	0	0	0	0	0	0	0	0	0	0	0	0	9	0	0	0	0	0	0	0	0	0	0	0	15	0	0	0	0	0	0	0	0	0	0	0	0	0	9	0	0	0	0
ENSMUSG00000028578	12	0	0	0	0	0	19	0	19	0	9	0	11	0	0	0	60	0	2	0	13	0	6	0	106	0	1	0	0	0	0	0	8	0	9	0	9	0	14	0	14	0	14	0	0	0	32	0	41
ENSMUSG00000062627	0	0	1	0	24	0	6	0	0	0	15	0	0	0	0	0	0	0	31	0	1	0	0	0	6	0	3	0	0	0	5	0	3	0	0	0	0	0	0	0	7	0	3	0	6	0	2	0	28
ENSMUSG00000028573	9	0	30	0	61	0	0	0	0	0	0	0	0	0	0	0	18	0	11	0	19	0	0	0	0	0	0	0	0	0	0	0	0	0	12	0	0	0	0	0	19	0	7	0	0	0	0	0	0
ENSMUSG00000028572	5	0	0	0	1	0	24	0	0	0	0	0	0	0	0	0	0	0	29	0	14	0	8	0	0	0	12	0	8	0	0	0	3	0	0	0	0	0	0	0	8	0	0	0	8	0	10	0	0
ENSMUSG00000028563	2	0	2	0	0	0	0	0	0	0	0	0	0	0	0	0	7	0	1	0	9	0	2	0	12	0	0	0	0	0	0	0	3	0	0	0	6	0	5	0	0	0	0	0	0	0	4	0	0
ENSMUSG00000028550	0	0	0	0	0	0	0	0	0	0	0	0	10	0	0	0	17	0	0	0	0	0	0	0	0	0	0	0	0	0	1	0	0	0	21	0	0	0	0	0	0	0	0	0	0	0	0	0	0
ENSMUSG00000086096	0	0	0	0	0	0	0	0	0	0	0	0	0	0	0	0	0	0	0	0	0	0	0	0	0	0	0	0	0	0	0	0	1	0	0	0	0	0	0	0	0	0	1	0	0	0	0	0	4
ENSMUSG00000067261	3	0	0	0	0	0	2	0	0	0	0	0	7	0	0	0	0	0	11	0	0	0	0	0	0	0	0	0	53	0	0	0	19	0	0	0	0	0	0	0	4	0	0	0	3	0	8	0	39
ENSMUSG00000073792	0	0	0	0	0	0	0	0	0	0	0	0	26	0	12	0	0	0	0	0	0	0	0	0	0	0	3	0	0	0	0	0	0	0	0	0	4	0	0	0	0	0	0	0	0	0	0	0	0
ENSMUSG00000025791	1	0	0	0	0	0	0	0	0	0	0	0	15	0	7	0	0	0	0	0	0	0	7	0	0	0	0	0	0	0	0	0	0	0	0	0	9	0	0	0	0	0	0	0	0	0	4	0	0
ENSMUSG00000035305	0	0	21	0	0	0	32	0	0	0	0	0	0	0	0	0	0	0	0	0	0	0	0	0	0	0	0	0	0	0	0	0	0	0	0	0	0	0	0	0	0	0	0	0	0	0	0	0	0
ENSMUSG00000028532	0	0	0	0	0	0	0	0	0	0	0	0	0	0	0	0	0	0	0	0	0	0	0	0	0	0	0	0	0	0	0	0	0	0	0	0	0	0	0	0	0	0	0	0	0	0	0	0	0
ENSMUSG00000035275	0	0	0	0	0	0	0	0	0	0	0	0	0	0	0	0	37	0	0	0	0	0	0	0	0	0	0	0	0	0	0	0	0	0	0	0	0	0	0	0	0	0	0	0	0	0	0	0	0
ENSMUSG00000028530	11	0	14	0	12	0	0	0	12	0	0	0	3	0	0	0	10	0	3	0	14	0	4	0	16	0	14	0	0	0	3	0	3	0	0	0	0	0	21	0	0	0	2	0	7	0	5	0	21
ENSMUSG00000028527	0	0	0	0	0	0	0	0	0	0	0	0	0	0	0	0	10	0	0	0	0	0	0	0	67	0	0	0	41	0	0	0	0	0	22	0	0	0	0	0	0	0	0	0	3	0	0	0	0
ENSMUSG00000035212	23	0	12	0	0	0	44	0	7	0	21	0	9	0	11	0	30	0	32	0	20	0	9	0	0	0	2	0	14	0	2	0	0	0	0	0	22	0	11	0	15	0	0	0	20	0	0	0	14
ENSMUSG00000037028	0	0	0	0	0	0	0	0	0	0	0	0	0	0	0	0	0	0	0	0	0	0	0	0	0	0	0	0	0	0	0	0	0	0	0	0	0	0	0	0	0	0	0	0	0	0	0	0	0
ENSMUSG00000028521	0	0	0	0	0	0	0	0	8	0	0	0	0	0	0	0	0	0	10	0	7	0	0	0	0	0	0	0	0	0	0	0	0	0	14	0	1	0	0	0	0	0	0	0	0	0	0	0	10
ENSMUSG00000035069	0	0	0	0	0	0	0	0	0	0	6	0	34	0	0	0	0	0	0	0	0	0	0	0	0	0	0	0	17	0	9	0	6	0	0	0	0	0	0	0	29	0	4	0	7	0	0	0	0
ENSMUSG00000028518	0	0	0	0	0	0	0	0	18	0	0	0	0	0	8	0	0	0	0	0	0	0	0	0	0	0	0	0	0	0	0	0	0	0	0	0	0	0	0	0	0	0	0	0	0	0	0	0	5
ENSMUSG00000028517	0	0	0	0	0	0	0	0	7	0	0	0	0	0	0	0	0	0	6	0	0	0	2	0	49	0	4	0	0	0	0	0	2	0	0	0	0	0	0	0	0	0	0	0	0	0	0	0	0
ENSMUSG00000083780	0	0	0	0	2	0	0	0	0	0	1	0	0	0	0	0	2	0	0	0	0	0	0	0	4	0	0	0	2	0	1	0	1	0	1	0	1	0	0	0	0	0	0	0	0	0	0	0	0
ENSMUSG00000043572	32	0	5	0	0	0	0	0	0	0	0	0	0	0	0	0	0	0	29	0	0	0	0	0	0	0	0	0	0	0	6	0	0	0	0	0	0	0	0	0	0	0	0	0	0	0	0	0	0
ENSMUSG00000025413	86	0	25	0	2	0	131	0	0	0	130	0	10	0	0	0	9	0	0	0	19	0	0	0	73	0	8	0	39	0	54	0	22	0	43	0	0	0	38	0	23	0	62	0	22	0	29	0	0
ENSMUSG00000028622	56	0	8	0	52	0	76	0	33	0	4	0	21	0	3	0	60	0	30	0	5	0	7	0	34	0	0	0	12	0	20	0	9	0	38	0	23	0	43	0	25	0	1	0	20	0	14	0	7
ENSMUSG00000028621	0	0	0	0	0	0	0	0	0	0	0	0	0	0	0	0	0	0	0	0	0	0	0	0	0	0	0	0	0	0	0	0	0	0	0	0	0	0	0	0	0	0	0	0	1	0	0	0	0
ENSMUSG00000028618	170	0	22	0	106	0	84	0	103	0	75	0	78	0	42	0	167	0	46	0	48	0	20	0	51	0	16	0	49	0	69	0	16	0	75	0	66	0	60	0	28	0	14	0	0	0	17	0	34
ENSMUSG00000028617	1	0	0	0	24	0	1	0	0	0	14	0	0	0	8	0	0	0	13	0	4	0	0	0	22	0	0	0	28	0	0	0	3	0	27	0	14	0	28	0	0	0	0	0	1	0	14	0	0
ENSMUSG00000063172	4	0	0	0	0	0	5	0	1	0	0	0	3	0	0	0	0	0	2	0	7	0	0	0	0	0	0	0	3	0	0	0	3	0	0	0	0	0	0	0	0	0	0	0	0	0	0	0	6
ENSMUSG00000028614	56	0	0	0	14	0	0	0	0	0	29	0	27	0	15	0	0	0	40	0	0	0	4	0	0	0	0	0	8	0	81	0	9	0	0	0	62	0	42	0	0	0	13	0	0	0	0	0	19
ENSMUSG00000028607	16	0	0	0	0	0	13	0	0	0	0	0	12	0	4	0	0	0	0	0	0	0	0	0	122	0	27	0	11	0	0	0	0	0	0	0	11	0	0	0	0	0	0	0	0	0	16	0	0
ENSMUSG00000048351	18	0	19	0	4	0	34	0	18	0	6	0	20	0	5	0	25	0	15	0	10	0	6	0	68	0	4	0	32	0	19	0	4	0	0	0	34	0	25	0	26	0	15	0	9	0	19	0	51
ENSMUSG00000028597	5	0	7	0	20	0	6	0	6	0	0	0	4	0	0	0	0	0	5	0	0	0	11	0	24	0	0	0	0	0	0	0	0	0	0	0	5	0	10	0	6	0	6	0	0	0	8	0	8
ENSMUSG00000084968	2	0	0	0	0	0	0	0	3	0	4	0	2	0	2	0	2	0	0	0	0	0	0	0	11	0	0	0	8	0	0	0	1	0	2	0	5	0	0	0	3	0	0	0	0	0	1	0	0
ENSMUSG00000028582	17	0	2	0	39	0	11	0	1	0	3	0	0	0	0	0	52	0	0	0	14	0	3	0	36	0	0	0	19	0	5	0	0	0	10	0	4	0	11	0	0	0	11	0	17	0	10	0	18
ENSMUSG00000102912	0	0	0	0	0	0	1	0	0	0	3	0	0	0	0	0	4	0	0	0	0	0	0	0	0	0	0	0	0	0	0	0	0	0	0	0	0	0	0	0	0	0	0	0	2	0	0	0	1
ENSMUSG00000091985	6	0	2	0	10	0	0	0	0	0	0	0	0	0	0	0	5	0	0	0	0	0	2	0	15	0	0	0	4	0	3	0	1	0	2	0	1	0	3	0	0	0	0	0	0	0	0	0	0
ENSMUSG00000094958	0	0	0	0	0	0	0	0	0	0	0	0	0	0	0	0	6	0	5	0	0	0	0	0	0	0	0	0	0	0	0	0	0	0	0	0	0	0	0	0	0	0	0	0	0	0	0	0	0
ENSMUSG00000028568	1	0	5	0	0	0	10	0	0	0	3	0	17	0	0	0	9	0	0	0	5	0	3	0	1	0	0	0	1	0	23	0	8	0	13	0	6	0	0	0	9	0	0	0	9	0	6	0	8
ENSMUSG00000028567	17	0	0	0	8	0	9	0	2	0	9	0	12	0	2	0	5	0	6	0	4	0	0	0	23	0	0	0	0	0	0	0	1	0	11	0	1	0	7	0	1	0	0	0	0	0	2	0	4
ENSMUSG00000073775	5	0	2	0	8	0	27	0	0	0	7	0	7	0	8	0	16	0	12	0	0	0	0	0	28	0	0	0	0	0	6	0	3	0	13	0	19	0	11	0	1	0	2	0	0	0	2	0	14
ENSMUSG00000003411	14	0	0	0	0	0	0	0	0	0	0	0	9	0	0	0	0	0	0	0	17	0	0	0	0	0	2	0	9	0	0	0	0	0	12	0	0	0	0	0	0	0	0	0	0	0	0	0	0
ENSMUSG00000028559	7	0	0	0	0	0	5	0	0	0	12	0	0	0	0	0	0	0	0	0	0	0	1	0	0	0	8	0	10	0	6	0	4	0	41	0	7	0	0	0	0	0	0	0	3	0	8	0	0
ENSMUSG00000028557	17	0	0	0	19	0	0	0	0	0	0	0	0	0	0	0	25	0	0	0	0	0	6	0	0	0	0	0	0	0	0	0	0	0	0	0	7	0	14	0	0	0	0	0	0	0	0	0	0
ENSMUSG00000028546	0	0	0	0	0	0	0	0	0	0	0	0	0	0	0	0	0	0	0	0	5	0	0	0	0	0	0	0	0	0	0	0	2	0	0	0	2	0	0	0	0	0	0	0	0	0	0	0	0
ENSMUSG00000034401	0	0	0	0	0	0	0	0	0	0	0	0	0	0	0	0	0	0	0	0	0	0	0	0	83	0	17	0	0	0	0	0	0	0	0	0	0	0	0	0	17	0	10	0	0	0	0	0	26
ENSMUSG00000028718	2	0	0	0	0	0	0	0	0	0	0	0	0	0	0	0	0	0	0	0	0	0	2	0	0	0	0	0	0	0	24	0	0	0	0	0	0	0	0	0	0	0	0	0	0	0	0	0	1
ENSMUSG00000028708	0	0	0	0	0	0	10	0	0	0	0	0	20	0	3	0	0	0	0	0	0	0	0	0	0	0	0	0	0	0	0	0	0	0	0	0	0	0	0	0	0	0	0	0	0	0	4	0	0
ENSMUSG00000028702	23	0	15	0	21	0	10	0	15	0	17	0	47	0	7	0	33	0	17	0	0	0	0	0	5	0	10	0	25	0	0	0	9	0	0	0	31	0	19	0	51	0	8	0	5	0	42	0	25
ENSMUSG00000028700	1	0	0	0	0	0	3	0	0	0	6	0	0	0	1	0	10	0	0	0	0	0	0	0	31	0	0	0	7	0	7	0	9	0	9	0	5	0	18	0	0	0	0	0	4	0	0	0	0
ENSMUSG00000028701	0	0	0	0	0	0	2	0	0	0	0	0	0	0	4	0	2	0	0	0	0	0	0	0	1	0	0	0	0	0	1	0	0	0	8	0	0	0	0	0	0	0	0	0	0	0	0	0	0
ENSMUSG00000028699	0	0	0	0	0	0	0	0	0	0	0	0	0	0	0	0	0	0	0	0	0	0	0	0	0	0	0	0	100	0	0	0	0	0	0	0	0	0	0	0	0	0	0	0	0	0	0	0	0
ENSMUSG00000034042	18	0	0	0	8	0	19	0	3	0	16	0	9	0	11	0	25	0	9	0	0	0	0	0	22	0	10	0	2	0	8	0	10	0	3	0	3	0	13	0	7	0	6	0	0	0	6	0	0
ENSMUSG00000085408	1	0	0	0	0	0	2	0	0	0	2	0	0	0	0	0	4	0	0	0	0	0	0	0	9	0	2	0	0	0	0	0	0	0	0	0	0	0	0	0	0	0	0	0	0	0	0	0	0
ENSMUSG00000028691	951	0	517	0	1139	0	998	0	427	0	1138	0	604	0	511	0	2021	0	1060	0	568	0	163	0	1634	0	153	0	1002	0	1009	0	693	0	1993	0	884	0	869	0	554	0	718	0	555	0	589	0	904
ENSMUSG00000028690	22	0	24	0	0	0	30	0	21	0	0	0	0	0	0	0	20	0	0	0	0	0	8	0	0	0	0	0	27	0	36	0	0	0	24	0	30	0	3	0	0	0	0	0	18	0	12	0	0
ENSMUSG00000028688	13	0	12	0	6	0	4	0	9	0	0	0	52	0	7	0	32	0	15	0	21	0	0	0	2	0	0	0	15	0	12	0	7	0	23	0	29	0	14	0	13	0	20	0	4	0	2	0	0
ENSMUSG00000028687	0	0	14	0	27	0	0	0	7	0	27	0	0	0	13	0	0	0	15	0	0	0	2	0	0	0	0	0	12	0	9	0	0	0	0	0	19	0	0	0	0	0	0	0	7	0	0	0	9
ENSMUSG00000043155	0	0	9	0	23	0	7	0	0	0	0	0	6	0	11	0	13	0	9	0	0	0	2	0	0	0	0	0	0	0	0	0	0	0	0	0	4	0	0	0	7	0	1	0	3	0	0	0	0
ENSMUSG00000073771	0	0	0	0	9	0	0	0	2	0	21	0	5	0	7	0	0	0	0	0	0	0	0	0	29	0	0	0	0	0	7	0	0	0	27	0	0	0	0	0	0	0	10	0	0	0	0	0	16
ENSMUSG00000047675	152	0	55	0	103	0	111	0	61	0	96	0	69	0	39	0	145	0	71	0	86	0	13	0	210	0	14	0	187	0	87	0	38	0	158	0	106	0	145	0	92	0	55	0	26	0	51	0	95
ENSMUSG00000048772	0	0	0	0	0	0	0	0	0	0	0	0	0	0	0	0	0	0	0	0	4	0	0	0	0	0	0	0	10	0	0	0	0	0	0	0	0	0	0	0	7	0	0	0	0	0	0	0	0
ENSMUSG00000033423	7	0	0	0	4	0	9	0	0	0	1	0	5	0	0	0	11	0	2	0	5	0	0	0	7	0	1	0	4	0	13	0	0	0	0	0	6	0	7	0	0	0	0	0	2	0	8	0	18
ENSMUSG00000009640	1	0	0	0	2	0	1	0	0	0	0	0	0	0	1	0	4	0	0	0	0	0	0	0	0	0	0	0	0	0	0	0	0	0	0	0	0	0	0	0	1	0	0	0	1	0	0	0	0
ENSMUSG00000028541	0	0	0	0	0	0	4	0	0	0	0	0	0	0	0	0	0	0	4	0	0	0	0	0	0	0	0	0	0	0	0	0	0	0	0	0	3	0	0	0	0	0	0	0	0	0	4	0	0
ENSMUSG00000033379	12	0	8	0	2	0	29	0	5	0	5	0	9	0	8	0	14	0	13	0	0	0	4	0	29	0	16	0	16	0	7	0	6	0	15	0	15	0	25	0	5	0	12	0	6	0	2	0	15
ENSMUSG00000033295	5	0	0	0	73	0	3	0	13	0	12	0	11	0	4	0	72	0	16	0	0	0	4	0	0	0	0	0	24	0	20	0	13	0	17	0	7	0	3	0	11	0	9	0	0	0	2	0	13
ENSMUSG00000006390	1	0	1	0	8	0	3	0	0	0	3	0	6	0	0	0	1	0	2	0	0	0	0	0	17	0	0	0	0	0	4	0	0	0	1	0	3	0	1	0	2	0	5	0	1	0	5	0	0
ENSMUSG00000006398	154	0	47	0	57	0	127	0	44	0	95	0	293	0	39	0	367	0	133	0	27	0	31	0	304	0	40	0	203	0	132	0	48	0	352	0	215	0	164	0	146	0	98	0	31	0	76	0	118
ENSMUSG00000028536	3	0	2	0	0	0	0	0	0	0	0	0	1	0	1	0	12	0	0	0	0	0	0	0	0	0	0	0	0	0	0	0	0	0	0	0	1	0	0	0	0	0	2	0	1	0	1	0	4
ENSMUSG00000050854	0	0	0	0	0	0	0	0	0	0	0	0	0	0	0	0	0	0	17	0	0	0	0	0	0	0	0	0	0	0	0	0	0	0	0	0	0	0	0	0	0	0	0	0	0	0	4	0	0
ENSMUSG00000028729	118	0	50	0	56	0	170	0	12	0	42	0	97	0	52	0	145	0	176	0	77	0	10	0	92	0	19	0	157	0	69	0	30	0	132	0	79	0	90	0	36	0	65	0	41	0	52	0	71
ENSMUSG00000028645	74	0	6	0	2	0	15	0	20	0	8	0	67	0	9	0	18	0	24	0	24	0	0	0	213	0	0	0	33	0	17	0	24	0	12	0	23	0	14	0	28	0	0	0	29	0	15	0	0
ENSMUSG00000028643	1	0	0	0	2	0	1	0	0	0	0	0	1	0	0	0	1	0	0	0	8	0	0	0	0	0	0	0	2	0	0	0	0	0	3	0	2	0	4	0	1	0	1	0	0	0	0	0	0
ENSMUSG00000028639	54	0	26	0	58	0	75	0	31	0	67	0	38	0	31	0	99	0	46	0	68	0	7	0	151	0	13	0	80	0	62	0	32	0	128	0	39	0	93	0	43	0	21	0	32	0	17	0	47
ENSMUSG00000060288	5	0	3	0	8	0	9	0	3	0	1	0	1	0	2	0	9	0	12	0	0	0	0	0	0	0	0	0	23	0	19	0	5	0	4	0	15	0	0	0	3	0	8	0	2	0	0	0	7
ENSMUSG00000028636	4	0	0	0	0	0	11	0	3	0	27	0	0	0	3	0	13	0	3	0	0	0	0	0	0	0	0	0	5	0	3	0	3	0	0	0	2	0	6	0	11	0	3	0	2	0	3	0	8
ENSMUSG00000032998	0	0	0	0	28	0	0	0	1	0	0	0	0	0	0	0	0	0	0	0	0	0	0	0	0	0	0	0	0	0	0	0	0	0	2	0	0	0	15	0	0	0	7	0	0	0	0	0	0
ENSMUSG00000028634	0	0	0	0	0	0	0	0	0	0	0	0	0	0	6	0	0	0	0	0	0	0	0	0	24	0	0	0	0	0	0	0	0	0	0	0	0	0	0	0	0	0	0	0	0	0	0	0	0
ENSMUSG00000028633	71	0	10	0	17	0	36	0	24	0	2	0	15	0	3	0	30	0	35	0	23	0	6	0	37	0	8	0	11	0	5	0	7	0	17	0	25	0	20	0	6	0	21	0	12	0	11	0	20
ENSMUSG00000028629	6	0	0	0	0	0	13	0	0	0	0	0	8	0	0	0	0	0	12	0	0	0	0	0	60	0	0	0	0	0	26	0	0	0	0	0	15	0	5	0	0	0	0	0	0	0	0	0	0
ENSMUSG00000043207	0	0	14	0	0	0	32	0	0	0	0	0	0	0	29	0	0	0	0	0	0	0	0	0	0	0	0	0	0	0	0	0	0	0	3	0	0	0	0	0	8	0	0	0	6	0	0	0	0
ENSMUSG00000049878	5	0	0	0	0	0	0	0	0	0	0	0	1	0	0	0	0	0	0	0	0	0	0	0	0	0	0	0	0	0	11	0	0	0	0	0	9	0	2	0	3	0	0	0	7	0	0	0	0
ENSMUSG00000028657	8	0	8	0	0	0	3	0	0	0	0	0	12	0	11	0	0	0	7	0	0	0	4	0	7	0	1	0	0	0	0	0	8	0	28	0	17	0	0	0	0	0	13	0	0	0	9	0	0
ENSMUSG00000028656	3	0	0	0	0	0	5	0	1	0	0	0	0	0	2	0	4	0	2	0	16	0	0	0	0	0	3	0	1	0	7	0	0	0	20	0	16	0	2	0	1	0	0	0	1	0	0	0	23
ENSMUSG00000028654	0	0	0	0	0	0	0	0	6	0	0	0	10	0	0	0	0	0	6	0	0	0	0	0	0	0	0	0	0	0	0	0	0	0	0	0	0	0	0	0	0	0	0	0	11	0	0	0	0
ENSMUSG00000002384	5	0	0	0	8	0	1	0	0	0	4	0	0	0	4	0	5	0	24	0	6	0	0	0	7	0	2	0	2	0	0	0	2	0	5	0	5	0	3	0	2	0	4	0	6	0	0	0	7
ENSMUSG00000028651	31	0	2	0	47	0	15	0	9	0	42	0	2	0	12	0	24	0	18	0	31	0	7	0	39	0	5	0	15	0	4	0	7	0	42	0	37	0	32	0	18	0	11	0	23	0	8	0	42
ENSMUSG00000028648	15	0	6	0	42	0	33	0	9	0	37	0	20	0	9	0	21	0	22	0	37	0	0	0	42	0	4	0	31	0	14	0	2	0	38	0	25	0	9	0	7	0	8	0	8	0	9	0	17
ENSMUSG00000023075	25	0	11	0	0	0	12	0	0	0	0	0	8	0	0	0	34	0	14	0	17	0	7	0	42	0	0	0	16	0	2	0	13	0	28	0	11	0	8	0	0	0	10	0	2	0	0	0	13
ENSMUSG00000028647	8	0	5	0	10	0	0	0	10	0	23	0	9	0	2	0	2	0	0	0	12	0	0	0	20	0	0	0	1	0	12	0	0	0	10	0	14	0	5	0	0	0	3	0	1	0	19	0	27
ENSMUSG00000085875	0	0	0	0	0	0	0	0	0	0	2	0	0	0	0	0	0	0	0	0	2	0	0	0	1	0	0	0	0	0	1	0	0	0	0	0	0	0	0	0	0	0	0	0	0	0	0	0	0
ENSMUSG00000028646	0	0	0	0	0	0	14	0	12	0	0	0	14	0	0	0	10	0	0	0	4	0	0	0	0	0	0	0	0	0	0	0	0	0	0	0	6	0	12	0	0	0	0	0	5	0	6	0	10
ENSMUSG00000086955	0	0	0	0	7	0	0	0	0	0	0	0	0	0	0	0	0	0	0	0	0	0	0	0	0	0	0	0	12	0	0	0	0	0	0	0	0	0	0	0	0	0	0	0	0	0	0	0	0
ENSMUSG00000028907	13	0	17	0	26	0	26	0	17	0	9	0	25	0	10	0	52	0	8	0	10	0	0	0	19	0	0	0	44	0	18	0	2	0	20	0	26	0	36	0	5	0	11	0	14	0	7	0	29
ENSMUSG00000028889	55	0	17	0	53	0	41	0	27	0	46	0	31	0	19	0	69	0	63	0	14	0	5	0	67	0	25	0	46	0	31	0	6	0	18	0	23	0	63	0	13	0	38	0	5	0	7	0	41
ENSMUSG00000044730	0	0	0	0	0	0	17	0	0	0	0	0	0	0	0	0	0	0	3	0	0	0	0	0	0	0	0	0	0	0	7	0	1	0	0	0	0	0	11	0	0	0	0	0	0	0	0	0	0
ENSMUSG00000028871	0	0	0	0	0	0	0	0	0	0	0	0	0	0	0	0	0	0	0	0	0	0	0	0	0	0	0	0	0	0	0	0	0	0	0	0	0	0	0	0	0	0	5	0	0	0	0	0	0
ENSMUSG00000050213	52	0	0	0	0	0	59	0	31	0	9	0	31	0	5	0	0	0	32	0	46	0	7	0	28	0	4	0	22	0	20	0	0	0	92	0	0	0	0	0	0	0	7	0	10	0	29	0	78
ENSMUSG00000028863	16	0	8	0	11	0	8	0	0	0	34	0	6	0	7	0	2	0	3	0	6	0	0	0	0	0	0	0	13	0	11	0	1	0	0	0	18	0	7	0	3	0	7	0	0	0	1	0	0
ENSMUSG00000028861	28	0	13	0	19	0	31	0	18	0	30	0	14	0	12	0	27	0	18	0	17	0	2	0	30	0	3	0	15	0	14	0	8	0	27	0	17	0	51	0	14	0	11	0	5	0	10	0	11
ENSMUSG00000050212	0	0	0	0	0	0	0	0	5	0	0	0	2	0	0	0	4	0	0	0	0	0	1	0	0	0	0	0	0	0	0	0	0	0	0	0	0	0	0	0	1	0	0	0	0	0	0	0	0
ENSMUSG00000028847	0	0	0	0	0	0	0	0	0	0	0	0	0	0	5	0	0	0	0	0	0	0	0	0	0	0	0	0	0	0	0	0	0	0	0	0	0	0	1	0	0	0	0	0	0	0	2	0	11
ENSMUSG00000042489	0	0	0	0	13	0	11	0	0	0	1	0	16	0	20	0	44	0	6	0	24	0	1	0	149	0	12	0	14	0	18	0	7	0	0	0	5	0	18	0	0	0	1	0	2	0	4	0	0
ENSMUSG00000028837	84	0	45	0	120	0	69	0	35	0	72	0	88	0	61	0	203	0	99	0	113	0	17	0	115	0	35	0	142	0	113	0	40	0	131	0	152	0	138	0	45	0	55	0	50	0	53	0	68
ENSMUSG00000028833	0	0	0	0	0	0	0	0	0	0	16	0	5	0	5	0	0	0	0	0	0	0	0	0	0	0	0	0	0	0	14	0	0	0	0	0	0	0	0	0	0	0	0	0	0	0	0	0	13
ENSMUSG00000042408	0	0	0	0	0	0	0	0	0	0	0	0	0	0	0	0	0	0	0	0	19	0	0	0	16	0	0	0	0	0	0	0	3	0	0	0	14	0	0	0	1	0	0	0	2	0	0	0	0
ENSMUSG00000070737	0	0	0	0	0	0	5	0	0	0	0	0	0	0	0	0	0	0	0	0	3	0	1	0	16	0	0	0	0	0	0	0	2	0	0	0	6	0	5	0	1	0	0	0	0	0	0	0	0
ENSMUSG00000042380	8	0	7	0	4	0	0	0	15	0	69	0	11	0	2	0	12	0	4	0	0	0	0	0	0	0	2	0	35	0	0	0	0	0	38	0	14	0	29	0	16	0	1	0	5	0	0	0	21
ENSMUSG00000042367	90	0	0	0	120	0	41	0	87	0	54	0	4	0	0	0	5	0	0	0	156	0	1	0	408	0	16	0	191	0	13	0	0	0	0	0	75	0	0	0	21	0	0	0	34	0	10	0	0
ENSMUSG00000046623	52	0	0	0	0	0	0	0	23	0	0	0	0	0	0	0	0	0	0	0	0	0	0	0	0	0	0	0	0	0	0	0	0	0	0	0	0	0	0	0	0	0	0	0	11	0	0	0	0
ENSMUSG00000042357	23	0	0	0	0	0	0	0	0	0	0	0	0	0	0	0	0	0	0	0	2	0	0	0	62	0	1	0	19	0	0	0	0	0	3	0	9	0	11	0	0	0	0	0	3	0	0	0	0
ENSMUSG00000028789	0	0	0	0	16	0	0	0	0	0	0	0	0	0	0	0	0	0	0	0	0	0	0	0	0	0	0	0	0	0	0	0	0	0	0	0	7	0	0	0	0	0	0	0	0	0	0	0	0
ENSMUSG00000028793	25	0	0	0	0	0	0	0	17	0	20	0	0	0	0	0	54	0	22	0	0	0	0	0	0	0	4	0	0	0	0	0	0	0	0	0	2	0	19	0	0	0	6	0	0	0	0	0	0
ENSMUSG00000028786	0	0	9	0	0	0	0	0	0	0	0	0	0	0	23	0	0	0	8	0	0	0	0	0	0	0	0	0	12	0	8	0	2	0	0	0	0	0	19	0	0	0	1	0	10	0	0	0	0
ENSMUSG00000028807	0	0	4	0	24	0	78	0	0	0	0	0	14	0	0	0	53	0	29	0	0	0	2	0	52	0	7	0	0	0	13	0	4	0	23	0	16	0	0	0	19	0	27	0	0	0	7	0	69
ENSMUSG00000028788	3	0	5	0	17	0	0	0	0	0	3	0	41	0	28	0	7	0	0	0	0	0	2	0	28	0	0	0	6	0	20	0	0	0	0	0	1	0	28	0	4	0	6	0	3	0	9	0	21
ENSMUSG00000028779	27	0	2	0	26	0	22	0	13	0	0	0	7	0	2	0	15	0	2	0	2	0	0	0	0	0	1	0	0	0	12	0	0	0	48	0	26	0	11	0	10	0	7	0	11	0	25	0	25
ENSMUSG00000028773	0	0	0	0	2	0	0	0	0	0	12	0	0	0	1	0	0	0	0	0	0	0	0	0	6	0	0	0	3	0	0	0	0	0	1	0	0	0	2	0	2	0	0	0	0	0	0	0	0
ENSMUSG00000028772	5	0	5	0	20	0	16	0	0	0	2	0	11	0	2	0	2	0	18	0	7	0	0	0	18	0	0	0	0	0	2	0	6	0	6	0	5	0	14	0	7	0	1	0	3	0	8	0	0
ENSMUSG00000074088	220	0	39	0	128	0	145	0	29	0	27	0	78	0	75	0	105	0	59	0	55	0	22	0	199	0	8	0	68	0	47	0	58	0	167	0	99	0	88	0	71	0	45	0	27	0	44	0	64
ENSMUSG00000028580	6	0	19	0	9	0	0	0	10	0	0	0	1	0	5	0	49	0	5	0	8	0	0	0	46	0	2	0	56	0	0	0	2	0	14	0	20	0	0	0	6	0	18	0	3	0	3	0	12
ENSMUSG00000028581	19	0	0	0	0	0	0	0	2	0	31	0	20	0	0	0	0	0	0	0	0	0	0	0	13	0	0	0	0	0	12	0	0	0	0	0	0	0	0	0	0	0	0	0	5	0	0	0	0
ENSMUSG00000028911	25	0	8	0	37	0	21	0	17	0	0	0	10	0	3	0	10	0	0	0	0	0	2	0	27	0	0	0	17	0	6	0	5	0	0	0	0	0	16	0	41	0	12	0	0	0	0	0	11
ENSMUSG00000085667	44	0	10	0	40	0	31	0	17	0	0	0	14	0	5	0	9	0	0	0	0	0	2	0	27	0	0	0	15	0	2	0	5	0	0	0	0	0	21	0	27	0	16	0	0	0	0	0	8
ENSMUSG00000028906	0	0	0	0	0	0	0	0	4	0	0	0	0	0	11	0	0	0	0	0	0	0	3	0	21	0	0	0	0	0	0	0	6	0	0	0	3	0	0	0	11	0	5	0	0	0	0	0	0
ENSMUSG00000086290	0	0	5	0	43	0	0	0	4	0	0	0	0	0	10	0	0	0	13	0	2	0	4	0	8	0	0	0	1	0	14	0	0	0	23	0	18	0	19	0	5	0	0	0	4	0	0	0	1
ENSMUSG00000028898	23	0	4	0	0	0	8	0	3	0	13	0	5	0	1	0	0	0	6	0	5	0	0	0	53	0	6	0	12	0	4	0	2	0	2	0	20	0	5	0	0	0	12	0	1	0	11	0	11
ENSMUSG00000028896	17	0	14	0	27	0	20	0	11	0	11	0	15	0	5	0	32	0	25	0	15	0	5	0	1	0	0	0	51	0	18	0	3	0	26	0	21	0	14	0	26	0	8	0	3	0	9	0	7
ENSMUSG00000085241	9	0	8	0	31	0	17	0	31	0	71	0	12	0	14	0	27	0	34	0	39	0	7	0	26	0	1	0	96	0	27	0	5	0	32	0	15	0	67	0	70	0	39	0	19	0	43	0	47
ENSMUSG00000091021	11	0	9	0	29	0	27	0	40	0	52	0	4	0	11	0	69	0	31	0	32	0	10	0	53	0	3	0	106	0	31	0	13	0	62	0	28	0	83	0	81	0	69	0	29	0	31	0	49
ENSMUSG00000028893	7	0	0	0	0	0	0	0	0	0	0	0	0	0	0	0	40	0	0	0	0	0	0	0	3	0	0	0	1	0	0	0	3	0	63	0	19	0	0	0	0	0	7	0	0	0	20	0	0
ENSMUSG00000054428	317	0	161	0	406	0	194	0	98	0	189	0	93	0	96	0	418	0	177	0	187	0	31	0	438	0	49	0	232	0	175	0	135	0	332	0	209	0	208	0	155	0	174	0	95	0	80	0	194
ENSMUSG00000087352	79	0	48	0	116	0	51	0	26	0	42	0	26	0	34	0	127	0	49	0	63	0	5	0	153	0	21	0	62	0	63	0	52	0	124	0	78	0	73	0	59	0	53	0	29	0	34	0	56
ENSMUSG00000037752	0	0	0	0	5	0	1	0	0	0	0	0	0	0	0	0	3	0	0	0	3	0	0	0	0	0	0	0	16	0	0	0	0	0	0	0	0	0	0	0	3	0	8	0	0	0	0	0	18
ENSMUSG00000028879	0	0	0	0	26	0	11	0	22	0	0	0	17	0	0	0	27	0	31	0	36	0	1	0	0	0	2	0	17	0	14	0	11	0	0	0	0	0	18	0	1	0	0	0	0	0	4	0	0
ENSMUSG00000028857	0	0	24	0	23	0	28	0	0	0	13	0	38	0	25	0	89	0	22	0	33	0	13	0	0	0	5	0	32	0	7	0	9	0	77	0	45	0	14	0	33	0	21	0	9	0	1	0	16
ENSMUSG00000037622	1	0	2	0	0	0	2	0	5	0	5	0	0	0	1	0	8	0	2	0	0	0	0	0	5	0	1	0	0	0	2	0	1	0	3	0	0	0	0	0	4	0	0	0	1	0	0	0	1
ENSMUSG00000037600	0	0	0	0	16	0	0	0	0	0	0	0	0	0	0	0	0	0	0	0	0	0	0	0	0	0	0	0	60	0	0	0	0	0	0	0	0	0	9	0	0	0	0	0	0	0	4	0	25
ENSMUSG00000028851	186	0	61	0	84	0	152	0	65	0	92	0	103	0	49	0	336	0	109	0	95	0	27	0	194	0	13	0	60	0	101	0	75	0	188	0	90	0	117	0	49	0	75	0	67	0	42	0	75
ENSMUSG00000028848	14	0	8	0	0	0	11	0	10	0	12	0	3	0	11	0	40	0	3	0	0	0	0	0	41	0	9	0	15	0	38	0	8	0	20	0	0	0	8	0	14	0	0	0	0	0	8	0	0
ENSMUSG00000043257	0	0	0	0	0	0	0	0	0	0	2	0	0	0	0	0	0	0	0	0	0	0	0	0	0	0	0	0	46	0	0	0	0	0	0	0	0	0	0	0	0	0	0	0	0	0	0	0	5
ENSMUSG00000007880	0	0	2	0	0	0	3	0	3	0	0	0	0	0	2	0	0	0	5	0	0	0	1	0	0	0	0	0	0	0	0	0	0	0	0	0	15	0	0	0	0	0	0	0	0	0	7	0	0
ENSMUSG00000003644	104	0	15	0	12	0	80	0	26	0	0	0	25	0	10	0	144	0	14	0	68	0	3	0	33	0	24	0	36	0	28	0	5	0	0	0	37	0	36	0	16	0	8	0	25	0	14	0	68
ENSMUSG00000003038	25	0	17	0	40	0	43	0	19	0	29	0	14	0	23	0	35	0	40	0	14	0	7	0	34	0	17	0	31	0	45	0	35	0	35	0	31	0	35	0	44	0	18	0	9	0	20	0	35
ENSMUSG00000012117	0	0	2	0	8	0	3	0	0	0	0	0	4	0	0	0	0	0	0	0	0	0	0	0	11	0	0	0	0	0	0	0	0	0	0	0	3	0	6	0	0	0	6	0	0	0	0	0	0
ENSMUSG00000028843	22	0	13	0	9	0	26	0	21	0	4	0	8	0	15	0	16	0	17	0	13	0	4	0	14	0	2	0	6	0	2	0	3	0	33	0	20	0	38	0	15	0	14	0	10	0	9	0	22
ENSMUSG00000028840	18	0	39	0	0	0	14	0	8	0	20	0	14	0	21	0	61	0	55	0	0	0	6	0	83	0	0	0	46	0	27	0	14	0	52	0	60	0	31	0	30	0	30	0	6	0	22	0	50
ENSMUSG00000086322	14	0	21	0	0	0	8	0	8	0	17	0	9	0	23	0	54	0	40	0	0	0	4	0	59	0	0	0	58	0	29	0	11	0	38	0	73	0	32	0	18	0	19	0	5	0	15	0	55
ENSMUSG00000037366	15	0	0	0	0	0	0	0	4	0	0	0	0	0	0	0	17	0	0	0	0	0	0	0	0	0	0	0	0	0	0	0	0	0	17	0	16	0	7	0	0	0	5	0	0	0	0	0	0
ENSMUSG00000028832	137	0	81	0	197	0	79	0	85	0	93	0	34	0	73	0	299	0	112	0	72	0	32	0	190	0	34	0	109	0	163	0	32	0	316	0	199	0	203	0	72	0	67	0	33	0	134	0	259
ENSMUSG00000078521	35	0	0	0	0	0	0	0	8	0	0	0	29	0	7	0	23	0	0	0	14	0	0	0	0	0	5	0	22	0	8	0	4	0	0	0	7	0	8	0	0	0	0	0	0	0	0	0	0
ENSMUSG00000046671	49	0	24	0	51	0	10	0	0	0	20	0	44	0	31	0	39	0	47	0	0	0	6	0	40	0	9	0	35	0	65	0	1	0	26	0	20	0	47	0	19	0	27	0	0	0	23	0	110
ENSMUSG00000028825	16	0	2	0	0	0	10	0	0	0	0	0	4	0	10	0	0	0	15	0	0	0	3	0	0	0	0	0	0	0	0	0	0	0	0	0	7	0	12	0	0	0	1	0	0	0	0	0	21
ENSMUSG00000028822	9	0	9	0	17	0	35	0	34	0	17	0	24	0	7	0	68	0	35	0	52	0	17	0	82	0	12	0	74	0	31	0	11	0	0	0	56	0	60	0	15	0	24	0	15	0	22	0	46
ENSMUSG00000037266	16	0	0	0	35	0	48	0	21	0	18	0	8	0	8	0	9	0	20	0	106	0	4	0	33	0	1	0	6	0	27	0	0	0	14	0	32	0	22	0	42	0	23	0	12	0	17	0	0
ENSMUSG00000028821	5	0	4	0	9	0	66	0	13	0	22	0	34	0	12	0	18	0	0	0	23	0	1	0	122	0	17	0	12	0	42	0	6	0	35	0	15	0	0	0	1	0	7	0	7	0	10	0	78
ENSMUSG00000037242	76	0	0	0	0	0	72	0	5	0	0	0	126	0	0	0	47	0	51	0	21	0	17	0	145	0	4	0	56	0	0	0	10	0	12	0	13	0	0	0	9	0	0	0	0	0	11	0	0
ENSMUSG00000037188	0	0	0	0	0	0	0	0	13	0	0	0	0	0	0	0	0	0	0	0	0	0	0	0	23	0	0	0	0	0	0	0	0	0	8	0	0	0	11	0	0	0	0	0	1	0	0	0	0
ENSMUSG00000028670	0	0	0	0	0	0	17	0	3	0	0	0	1	0	0	0	2	0	6	0	14	0	0	0	0	0	3	0	1	0	3	0	4	0	13	0	1	0	4	0	4	0	4	0	2	0	0	0	14
ENSMUSG00000028668	18	0	4	0	0	0	15	0	0	0	0	0	0	0	0	0	9	0	0	0	10	0	5	0	35	0	0	0	20	0	7	0	2	0	0	0	11	0	0	0	10	0	0	0	4	0	0	0	27
ENSMUSG00000059291	0	0	0	0	2	0	0	0	1	0	0	0	10	0	0	0	0	0	1	0	3	0	0	0	0	0	0	0	0	0	8	0	0	0	2	0	3	0	2	0	0	0	4	0	0	0	2	0	4
ENSMUSG00000001604	1	0	29	0	23	0	34	0	0	0	0	0	31	0	27	0	16	0	3	0	0	0	1	0	16	0	0	0	20	0	8	0	8	0	1	0	31	0	9	0	12	0	1	0	0	0	0	0	32
ENSMUSG00000066037	0	0	1	0	5	0	0	0	1	0	2	0	3	0	1	0	9	0	0	0	10	0	4	0	7	0	0	0	4	0	0	0	0	0	0	0	1	0	0	0	4	0	1	0	0	0	0	0	6
ENSMUSG00000001089	35	0	0	0	0	0	0	0	1	0	0	0	3	0	2	0	0	0	0	0	3	0	4	0	26	0	12	0	3	0	6	0	0	0	0	0	11	0	0	0	1	0	5	0	0	0	10	0	0
ENSMUSG00000036940	9	0	6	0	8	0	7	0	7	0	9	0	3	0	5	0	8	0	10	0	3	0	6	0	17	0	2	0	12	0	6	0	4	0	6	0	8	0	7	0	26	0	6	0	5	0	4	0	7
ENSMUSG00000006699	275	0	143	0	222	0	121	0	157	0	67	0	115	0	48	0	193	0	149	0	143	0	8	0	139	0	62	0	205	0	240	0	62	0	236	0	127	0	117	0	79	0	59	0	103	0	97	0	138
ENSMUSG00000028763	16	0	0	0	0	0	0	0	0	0	0	0	0	0	0	0	0	0	0	0	0	0	0	0	43	0	0	0	0	0	0	0	0	0	43	0	0	0	40	0	0	0	0	0	0	0	0	0	0
ENSMUSG00000028766	16	0	0	0	211	0	2	0	0	0	6	0	21	0	37	0	0	0	41	0	18	0	13	0	210	0	9	0	124	0	1	0	34	0	110	0	36	0	61	0	48	0	5	0	54	0	6	0	249
ENSMUSG00000028757	14	0	18	0	24	0	8	0	10	0	0	0	15	0	8	0	4	0	14	0	26	0	4	0	22	0	5	0	17	0	7	0	3	0	23	0	8	0	1	0	4	0	4	0	7	0	10	0	3
ENSMUSG00000041161	2	0	0	0	11	0	1	0	4	0	15	0	0	0	4	0	0	0	0	0	0	0	0	0	0	0	0	0	0	0	0	0	0	0	0	0	0	0	0	0	0	0	0	0	0	0	0	0	0
ENSMUSG00000050608	15	0	13	0	25	0	8	0	8	0	7	0	15	0	4	0	21	0	11	0	7	0	2	0	29	0	2	0	19	0	7	0	13	0	22	0	19	0	9	0	8	0	10	0	4	0	7	0	9
ENSMUSG00000028745	5	0	0	0	5	0	10	0	1	0	0	0	1	0	6	0	15	0	4	0	5	0	2	0	1	0	0	0	8	0	3	0	2	0	7	0	1	0	3	0	4	0	4	0	0	0	5	0	4
ENSMUSG00000028743	12	0	1	0	11	0	0	0	6	0	0	0	7	0	6	0	15	0	0	0	17	0	1	0	0	0	0	0	2	0	5	0	3	0	28	0	0	0	0	0	7	0	0	0	0	0	2	0	5
ENSMUSG00000094439	31	0	0	0	0	0	0	0	0	0	0	0	0	0	1	0	0	0	0	0	0	0	0	0	13	0	0	0	0	0	0	0	0	0	0	0	0	0	0	0	0	0	0	0	0	0	0	0	2
ENSMUSG00000028737	59	0	0	0	0	0	0	0	0	0	0	0	0	0	0	0	0	0	0	0	0	0	1	0	0	0	0	0	0	0	0	0	0	0	19	0	0	0	0	0	0	0	4	0	0	0	0	0	15
ENSMUSG00000036622	0	0	0	0	0	0	2	0	0	0	0	0	18	0	0	0	0	0	0	0	0	0	0	0	0	0	0	0	0	0	0	0	0	0	0	0	0	0	0	0	0	0	0	0	0	0	0	0	0
ENSMUSG00000040842	2	0	0	0	0	0	9	0	0	0	0	0	0	0	0	0	5	0	0	0	0	0	1	0	15	0	2	0	9	0	1	0	0	0	16	0	7	0	3	0	0	0	0	0	5	0	0	0	15
ENSMUSG00000097620	2	0	0	0	0	0	1	0	0	0	0	0	1	0	0	0	6	0	0	0	2	0	0	0	4	0	1	0	3	0	5	0	0	0	1	0	0	0	1	0	0	0	0	0	1	0	0	0	5
ENSMUSG00000086061	0	0	0	0	0	0	0	0	0	0	0	0	3	0	0	0	0	0	0	0	0	0	0	0	0	0	0	0	1	0	3	0	0	0	0	0	5	0	7	0	0	0	0	0	0	0	0	0	3
ENSMUSG00000040715	0	0	0	0	0	0	7	0	0	0	14	0	0	0	0	0	2	0	0	0	8	0	0	0	36	0	0	0	0	0	14	0	0	0	0	0	10	0	0	0	41	0	0	0	0	0	0	0	8
ENSMUSG00000028914	0	0	0	0	0	0	0	0	13	0	36	0	0	0	13	0	0	0	0	0	0	0	0	0	0	0	4	0	0	0	0	0	6	0	0	0	12	0	0	0	0	0	5	0	2	0	0	0	0
ENSMUSG00000040659	0	0	0	0	0	0	0	0	4	0	0	0	11	0	0	0	7	0	0	0	10	0	0	0	0	0	0	0	0	0	0	0	0	0	0	0	0	0	1	0	0	0	0	0	0	0	0	0	0
ENSMUSG00000040616	0	0	0	0	0	0	9	0	0	0	0	0	0	0	0	0	25	0	0	0	0	0	0	0	0	0	0	0	22	0	0	0	0	0	0	0	0	0	0	0	5	0	0	0	0	0	0	0	0
ENSMUSG00000057637	9	0	0	0	0	0	0	0	1	0	7	0	0	0	0	0	6	0	0	0	0	0	0	0	0	0	0	0	0	0	0	0	6	0	0	0	8	0	4	0	0	0	0	0	0	0	0	0	6
ENSMUSG00000028583	0	0	0	0	0	0	6	0	0	0	3	0	0	0	0	0	37	0	36	0	18	0	4	0	1	0	5	0	14	0	0	0	7	0	0	0	8	0	31	0	0	0	0	0	6	0	5	0	11
ENSMUSG00000046862	0	0	0	0	45	0	0	0	0	0	0	0	0	0	0	0	0	0	8	0	0	0	0	0	0	0	0	0	0	0	6	0	0	0	0	0	0	0	0	0	0	0	12	0	0	0	0	0	0
ENSMUSG00000028591	0	0	0	0	0	0	0	0	0	0	0	0	0	0	0	0	0	0	0	0	0	0	0	0	0	0	0	0	12	0	0	0	0	0	0	0	0	0	0	0	0	0	0	0	0	0	0	0	0
ENSMUSG00000028599	0	0	0	0	0	0	0	0	0	0	17	0	0	0	0	0	0	0	0	0	0	0	0	0	0	0	0	0	0	0	0	0	0	0	0	0	0	0	0	0	0	0	0	0	0	0	0	0	0
ENSMUSG00000058186	0	0	0	0	0	0	0	0	0	0	0	0	0	0	0	0	0	0	0	0	0	0	0	0	0	0	0	0	1	0	0	0	0	0	0	0	1	0	0	0	2	0	0	0	0	0	0	0	0
ENSMUSG00000056300	105	0	22	0	40	0	131	0	37	0	75	0	11	0	13	0	34	0	25	0	0	0	7	0	244	0	16	0	31	0	23	0	39	0	35	0	34	0	49	0	64	0	71	0	0	0	59	0	66
ENSMUSG00000045699	7	0	2	0	0	0	8	0	3	0	4	0	0	0	0	0	3	0	7	0	3	0	3	0	17	0	0	0	4	0	0	0	0	0	12	0	5	0	0	0	0	0	8	0	0	0	14	0	0
ENSMUSG00000059423	0	0	0	0	0	0	0	0	0	0	0	0	0	0	0	0	0	0	0	0	0	0	0	0	0	0	0	0	0	0	0	0	0	0	0	0	0	0	0	0	0	0	4	0	0	0	0	0	0
ENSMUSG00000029022	31	0	0	0	25	0	60	0	28	0	20	0	13	0	2	0	0	0	23	0	0	0	6	0	0	0	9	0	24	0	10	0	3	0	44	0	0	0	14	0	0	0	24	0	5	0	29	0	8
ENSMUSG00000029016	0	0	0	0	0	0	1	0	0	0	0	0	0	0	0	0	0	0	3	0	0	0	0	0	0	0	0	0	0	0	9	0	0	0	0	0	0	0	0	0	0	0	0	0	0	0	0	0	0
ENSMUSG00000029007	112	0	6	0	47	0	3	0	50	0	1	0	13	0	9	0	56	0	14	0	7	0	13	0	67	0	36	0	110	0	42	0	11	0	91	0	12	0	47	0	39	0	2	0	33	0	16	0	8
ENSMUSG00000055401	36	0	6	0	0	0	0	0	19	0	7	0	11	0	6	0	32	0	3	0	59	0	0	0	74	0	17	0	12	0	0	0	0	0	10	0	2	0	0	0	19	0	0	0	3	0	0	0	13
ENSMUSG00000029001	0	0	0	0	0	0	22	0	0	0	0	0	12	0	0	0	0	0	0	0	0	0	0	0	0	0	0	0	0	0	0	0	0	0	0	0	0	0	0	0	0	0	0	0	0	0	0	0	0
ENSMUSG00000047719	0	0	10	0	0	0	0	0	0	0	0	0	0	0	0	0	0	0	0	0	1	0	0	0	22	0	0	0	0	0	0	0	0	0	0	0	0	0	0	0	0	0	0	0	0	0	0	0	11
ENSMUSG00000017264	0	0	4	0	11	0	14	0	6	0	28	0	17	0	10	0	27	0	0	0	12	0	0	0	28	0	0	0	7	0	4	0	0	0	29	0	3	0	12	0	8	0	10	0	5	0	2	0	2
ENSMUSG00000006442	43	0	56	0	45	0	72	0	64	0	27	0	71	0	57	0	183	0	58	0	17	0	18	0	144	0	14	0	88	0	57	0	45	0	160	0	136	0	114	0	32	0	64	0	54	0	61	0	113
ENSMUSG00000087273	0	0	0	0	0	0	0	0	0	0	0	0	0	0	0	0	0	0	0	0	0	0	0	0	0	0	0	0	7	0	8	0	0	0	0	0	0	0	23	0	0	0	0	0	0	0	0	0	4
ENSMUSG00000028975	25	0	0	0	0	0	0	0	2	0	0	0	0	0	2	0	10	0	5	0	3	0	0	0	0	0	0	0	7	0	0	0	0	0	0	0	0	0	3	0	6	0	0	0	2	0	0	0	7
ENSMUSG00000028974	6	0	0	0	8	0	3	0	0	0	0	0	0	0	10	0	5	0	0	0	0	0	5	0	0	0	16	0	0	0	0	0	4	0	0	0	2	0	0	0	10	0	4	0	3	0	0	0	0
ENSMUSG00000028992	0	0	0	0	0	0	0	0	0	0	0	0	1	0	0	0	0	0	0	0	60	0	0	0	0	0	0	0	0	0	6	0	0	0	0	0	22	0	9	0	9	0	0	0	0	0	0	0	2
ENSMUSG00000028990	31	0	0	0	0	0	27	0	23	0	0	0	17	0	3	0	0	0	17	0	36	0	8	0	80	0	11	0	10	0	10	0	0	0	50	0	12	0	0	0	0	0	6	0	11	0	0	0	0
ENSMUSG00000028988	6	0	0	0	2	0	10	0	2	0	21	0	26	0	0	0	9	0	4	0	22	0	0	0	0	0	4	0	16	0	0	0	2	0	5	0	7	0	8	0	9	0	0	0	0	0	1	0	1
ENSMUSG00000086949	0	0	0	0	0	0	6	0	0	0	7	0	8	0	0	0	0	0	0	0	0	0	0	0	0	0	0	0	0	0	0	0	0	0	0	0	0	0	0	0	0	0	0	0	0	0	0	0	0
ENSMUSG00000044700	18	0	0	0	0	0	0	0	1	0	18	0	0	0	0	0	0	0	0	0	0	0	2	0	0	0	5	0	0	0	4	0	0	0	0	0	0	0	1	0	0	0	12	0	0	0	7	0	0
ENSMUSG00000028982	2	0	10	0	0	0	0	0	2	0	0	0	5	0	9	0	29	0	21	0	19	0	1	0	46	0	0	0	15	0	0	0	0	0	0	0	5	0	47	0	6	0	8	0	9	0	4	0	12
ENSMUSG00000085403	0	0	0	0	0	0	0	0	0	0	0	0	1	0	0	0	2	0	2	0	1	0	0	0	1	0	0	0	0	0	0	0	0	0	0	0	1	0	5	0	0	0	0	0	1	0	0	0	0
ENSMUSG00000062064	0	0	0	0	0	0	0	0	0	0	0	0	0	0	0	0	0	0	2	0	0	0	0	0	23	0	0	0	0	0	0	0	7	0	0	0	0	0	0	0	0	0	3	0	0	0	0	0	0
ENSMUSG00000039852	0	0	9	0	25	0	0	0	0	0	28	0	0	0	0	0	0	0	0	0	15	0	0	0	0	0	0	0	5	0	6	0	0	0	0	0	0	0	0	0	0	0	0	0	0	0	0	0	1
ENSMUSG00000028967	0	0	0	0	0	0	0	0	0	0	5	0	7	0	13	0	31	0	4	0	0	0	0	0	79	0	0	0	0	0	20	0	0	0	0	0	0	0	0	0	0	0	1	0	0	0	0	0	0
ENSMUSG00000028964	187	0	133	0	280	0	271	0	169	0	151	0	152	0	90	0	381	0	192	0	197	0	61	0	221	0	62	0	203	0	195	0	91	0	387	0	265	0	228	0	142	0	147	0	108	0	114	0	312
ENSMUSG00000014592	0	0	0	0	0	0	0	0	0	0	0	0	0	0	0	0	0	0	0	0	8	0	0	0	0	0	0	0	0	0	0	0	0	0	0	0	8	0	0	0	4	0	0	0	0	0	0	0	0
ENSMUSG00000028957	0	0	0	0	0	0	0	0	0	0	0	0	0	0	0	0	0	0	0	0	0	0	0	0	7	0	0	0	9	0	0	0	7	0	0	0	0	0	0	0	0	0	0	0	0	0	0	0	0
ENSMUSG00000028955	28	0	48	0	41	0	80	0	17	0	0	0	113	0	22	0	37	0	40	0	0	0	14	0	0	0	4	0	38	0	20	0	0	0	192	0	26	0	7	0	18	0	11	0	28	0	16	0	21
ENSMUSG00000047777	18	0	0	0	1	0	0	0	0	0	0	0	13	0	0	0	0	0	0	0	17	0	0	0	0	0	3	0	0	0	0	0	0	0	0	0	10	0	0	0	27	0	0	0	0	0	0	0	0
ENSMUSG00000039662	0	0	0	0	0	0	0	0	12	0	0	0	0	0	21	0	0	0	9	0	0	0	1	0	0	0	0	0	0	0	1	0	2	0	0	0	0	0	0	0	0	0	0	0	3	0	0	0	0
ENSMUSG00000029027	0	0	0	0	0	0	0	0	0	0	0	0	0	0	0	0	0	0	0	0	0	0	0	0	0	0	0	0	0	0	19	0	0	0	0	0	12	0	0	0	7	0	1	0	0	0	0	0	0
ENSMUSG00000039523	0	0	0	0	0	0	19	0	0	0	0	0	1	0	3	0	0	0	10	0	0	0	1	0	5	0	0	0	0	0	0	0	0	0	11	0	14	0	0	0	0	0	8	0	0	0	0	0	12
ENSMUSG00000029028	47	0	0	0	67	0	4	0	0	0	2	0	8	0	29	0	0	0	6	0	0	0	13	0	0	0	0	0	19	0	37	0	1	0	0	0	0	0	7	0	1	0	1	0	3	0	17	0	0
ENSMUSG00000078350	28	0	0	0	55	0	4	0	0	0	10	0	6	0	13	0	3	0	13	0	0	0	2	0	0	0	0	0	19	0	12	0	0	0	0	0	0	0	12	0	2	0	4	0	0	0	7	0	0
ENSMUSG00000029029	19	0	21	0	0	0	27	0	0	0	0	0	30	0	0	0	16	0	0	0	9	0	0	0	0	0	1	0	0	0	14	0	0	0	0	0	0	0	10	0	8	0	4	0	0	0	0	0	23
ENSMUSG00000029030	27	0	10	0	27	0	32	0	0	0	25	0	15	0	6	0	48	0	29	0	10	0	3	0	0	0	18	0	0	0	34	0	20	0	38	0	28	0	11	0	0	0	10	0	8	0	3	0	3
ENSMUSG00000029032	0	0	0	0	0	0	0	0	0	0	0	0	0	0	0	0	0	0	0	0	25	0	0	0	0	0	0	0	0	0	0	0	0	0	0	0	0	0	0	0	0	0	0	0	0	0	0	0	0
ENSMUSG00000039410	0	0	0	0	0	0	0	0	0	0	0	0	0	0	0	0	3	0	0	0	0	0	0	0	0	0	0	0	5	0	0	0	0	0	0	0	0	0	0	0	8	0	0	0	0	0	0	0	0
ENSMUSG00000086810	0	0	0	0	0	0	0	0	0	0	1	0	0	0	0	0	0	0	0	0	0	0	0	0	0	0	0	0	6	0	0	0	0	0	0	0	0	0	0	0	0	0	0	0	0	0	0	0	0
ENSMUSG00000029047	0	0	0	0	0	0	0	0	0	0	0	0	0	0	0	0	0	0	11	0	0	0	1	0	0	0	0	0	6	0	0	0	0	0	15	0	0	0	0	0	0	0	0	0	0	0	0	0	0
ENSMUSG00000029048	4	0	0	0	0	0	7	0	0	0	0	0	0	0	2	0	5	0	3	0	3	0	1	0	4	0	1	0	3	0	0	0	0	0	0	0	2	0	3	0	2	0	0	0	0	0	0	0	0
ENSMUSG00000029053	0	0	0	0	0	0	0	0	0	0	0	0	1	0	3	0	0	0	2	0	6	0	0	0	0	0	0	0	8	0	0	0	0	0	0	0	0	0	0	0	8	0	2	0	0	0	0	0	8
ENSMUSG00000029066	137	0	29	0	38	0	111	0	44	0	82	0	74	0	72	0	155	0	54	0	66	0	29	0	153	0	22	0	164	0	82	0	28	0	148	0	74	0	102	0	56	0	44	0	29	0	41	0	68
ENSMUSG00000029068	8	0	0	0	1	0	39	0	0	0	13	0	14	0	1	0	27	0	14	0	30	0	9	0	34	0	0	0	20	0	17	0	2	0	32	0	31	0	10	0	19	0	4	0	1	0	10	0	25
ENSMUSG00000065990	36	0	24	0	45	0	33	0	29	0	55	0	14	0	36	0	48	0	27	0	51	0	1	0	45	0	6	0	33	0	59	0	21	0	54	0	39	0	40	0	8	0	26	0	20	0	44	0	37
ENSMUSG00000029073	0	0	0	0	0	0	22	0	23	0	0	0	0	0	0	0	0	0	0	0	0	0	0	0	0	0	0	0	0	0	0	0	0	0	0	0	0	0	0	0	18	0	2	0	0	0	0	0	0
ENSMUSG00000023571	6	0	0	0	0	0	0	0	0	0	0	0	0	0	5	0	0	0	0	0	0	0	0	0	0	0	0	0	0	0	0	0	0	0	0	0	0	0	0	0	0	0	0	0	0	0	0	0	0
ENSMUSG00000050796	0	0	11	0	28	0	0	0	0	0	0	0	0	0	0	0	12	0	7	0	0	0	0	0	118	0	0	0	0	0	37	0	0	0	49	0	0	0	0	0	15	0	0	0	0	0	9	0	0
ENSMUSG00000041936	16	0	0	0	6	0	0	0	0	0	36	0	0	0	0	0	0	0	0	0	0	0	5	0	0	0	7	0	0	0	7	0	1	0	0	0	0	0	0	0	4	0	4	0	12	0	26	0	28
ENSMUSG00000078485	0	0	0	0	1	0	0	0	0	0	0	0	0	0	0	0	0	0	0	0	0	0	0	0	0	0	10	0	0	0	0	0	0	0	37	0	0	0	0	0	0	0	0	0	0	0	8	0	0
ENSMUSG00000095567	109	0	17	0	87	0	80	0	17	0	37	0	91	0	38	0	358	0	100	0	44	0	0	0	92	0	0	0	26	0	50	0	1	0	98	0	56	0	56	0	69	0	22	0	76	0	51	0	166
ENSMUSG00000096351	19	0	5	0	16	0	6	0	4	0	17	0	17	0	19	0	86	0	29	0	12	0	0	0	39	0	0	0	13	0	14	0	5	0	14	0	10	0	3	0	13	0	12	0	17	0	10	0	33
ENSMUSG00000015652	9	0	0	0	0	0	4	0	4	0	0	0	0	0	0	0	20	0	0	0	0	0	3	0	0	0	0	0	12	0	0	0	0	0	0	0	0	0	6	0	7	0	0	0	0	0	0	0	0
ENSMUSG00000040570	0	0	0	0	0	0	0	0	0	0	0	0	0	0	0	0	0	0	0	0	0	0	0	0	0	0	0	0	0	0	0	0	0	0	0	0	0	0	0	0	0	0	0	0	0	0	0	0	0
ENSMUSG00000040584	23	0	0	0	0	0	21	0	0	0	0	0	0	0	0	0	12	0	0	0	0	0	6	0	0	0	1	0	4	0	0	0	2	0	0	0	0	0	0	0	0	0	0	0	0	0	3	0	0
ENSMUSG00000097279	0	0	0	0	2	0	1	0	0	0	2	0	0	0	0	0	2	0	0	0	0	0	0	0	0	0	0	0	0	0	0	0	0	0	4	0	0	0	1	0	2	0	0	0	0	0	0	0	0
ENSMUSG00000040118	0	0	0	0	0	0	0	0	0	0	0	0	20	0	0	0	0	0	0	0	0	0	0	0	0	0	0	0	0	0	0	0	0	0	0	0	0	0	10	0	0	0	0	0	10	0	0	0	0
ENSMUSG00000057614	19	0	0	0	13	0	0	0	9	0	0	0	0	0	15	0	0	0	11	0	0	0	0	0	98	0	4	0	0	0	11	0	6	0	0	0	1	0	0	0	31	0	0	0	1	0	0	0	0
ENSMUSG00000101013	14	0	0	0	1	0	0	0	0	0	0	0	3	0	0	0	0	0	1	0	8	0	0	0	5	0	7	0	1	0	6	0	0	0	1	0	2	0	0	0	0	0	0	0	3	0	0	0	0
ENSMUSG00000047221	25	0	0	0	0	0	13	0	0	0	0	0	0	0	0	0	46	0	0	0	0	0	0	0	0	0	0	0	0	0	30	0	17	0	45	0	40	0	30	0	0	0	0	0	0	0	16	0	1
ENSMUSG00000097207	0	0	0	0	0	0	0	0	0	0	0	0	0	0	0	0	0	0	0	0	0	0	1	0	0	0	0	0	0	0	0	0	0	0	0	0	0	0	0	0	0	0	0	0	0	0	0	0	0
ENSMUSG00000097180	0	0	0	0	0	0	0	0	0	0	0	0	6	0	0	0	0	0	0	0	25	0	0	0	0	0	14	0	8	0	0	0	1	0	0	0	0	0	0	0	22	0	0	0	0	0	0	0	0
ENSMUSG00000028995	0	0	0	0	0	0	6	0	0	0	0	0	8	0	0	0	0	0	0	0	1	0	0	0	0	0	0	0	0	0	0	0	0	0	0	0	0	0	0	0	0	0	0	0	0	0	0	0	0
ENSMUSG00000028959	0	0	6	0	0	0	3	0	2	0	14	0	5	0	0	0	9	0	0	0	9	0	0	0	0	0	0	0	0	0	5	0	2	0	0	0	3	0	8	0	6	0	0	0	7	0	4	0	8
ENSMUSG00000023353	0	0	0	0	0	0	13	0	0	0	3	0	0	0	7	0	4	0	0	0	0	0	0	0	10	0	0	0	0	0	4	0	1	0	0	0	0	0	1	0	0	0	0	0	0	0	0	0	5
ENSMUSG00000028953	61	0	63	0	63	0	30	0	56	0	112	0	78	0	30	0	106	0	70	0	37	0	17	0	116	0	26	0	86	0	100	0	18	0	129	0	60	0	126	0	101	0	42	0	56	0	17	0	111
ENSMUSG00000028933	0	0	13	0	0	0	0	0	0	0	0	0	0	0	0	0	0	0	23	0	0	0	5	0	0	0	0	0	0	0	0	0	0	0	0	0	0	0	0	0	0	0	4	0	10	0	0	0	19
ENSMUSG00000039095	1	0	0	0	0	0	0	0	0	0	0	0	0	0	0	0	0	0	0	0	0	0	0	0	0	0	3	0	0	0	0	0	0	0	0	0	0	0	0	0	0	0	0	0	0	0	0	0	0
ENSMUSG00000044681	2	0	2	0	0	0	22	0	19	0	0	0	7	0	0	0	0	0	6	0	0	0	0	0	0	0	0	0	0	0	0	0	2	0	11	0	1	0	0	0	0	0	0	0	0	0	3	0	0
ENSMUSG00000029177	188	0	59	0	208	0	228	0	62	0	222	0	83	0	41	0	125	0	69	0	52	0	39	0	261	0	27	0	108	0	108	0	61	0	254	0	200	0	117	0	96	0	66	0	32	0	86	0	110
ENSMUSG00000029168	15	0	0	0	0	0	0	0	0	0	0	0	0	0	0	0	0	0	0	0	0	0	0	0	0	0	0	0	0	0	0	0	0	0	0	0	0	0	0	0	0	0	0	0	0	0	0	0	0
ENSMUSG00000029162	0	0	0	0	0	0	0	0	0	0	0	0	0	0	3	0	0	0	0	0	16	0	0	0	0	0	3	0	0	0	0	0	0	0	0	0	0	0	0	0	0	0	0	0	0	0	0	0	0
ENSMUSG00000029148	10	0	28	0	20	0	2	0	11	0	0	0	24	0	2	0	7	0	20	0	26	0	3	0	55	0	0	0	11	0	41	0	5	0	18	0	26	0	3	0	12	0	4	0	0	0	2	0	25
ENSMUSG00000029149	2	0	0	0	0	0	13	0	0	0	0	0	0	0	0	0	0	0	0	0	0	0	0	0	0	0	0	0	7	0	0	0	0	0	0	0	2	0	0	0	3	0	0	0	0	0	1	0	0
ENSMUSG00000038552	0	0	0	0	0	0	12	0	0	0	0	0	23	0	0	0	0	0	7	0	0	0	0	0	0	0	0	0	9	0	0	0	0	0	0	0	6	0	5	0	0	0	0	0	0	0	8	0	0
ENSMUSG00000029136	0	0	0	0	0	0	0	0	1	0	0	0	0	0	0	0	0	0	16	0	15	0	0	0	0	0	0	0	0	0	0	0	2	0	0	0	0	0	0	0	0	0	0	0	0	0	0	0	4
ENSMUSG00000052139	15	0	0	0	1	0	17	0	0	0	0	0	0	0	2	0	22	0	5	0	0	0	1	0	0	0	0	0	12	0	19	0	0	0	10	0	10	0	15	0	11	0	0	0	7	0	7	0	11
ENSMUSG00000106680	0	0	0	0	0	0	0	0	0	0	0	0	0	0	38	0	0	0	0	0	0	0	0	0	0	0	0	0	0	0	0	0	0	0	0	0	0	0	0	0	0	0	0	0	0	0	0	0	0
ENSMUSG00000018965	13	0	23	0	0	0	21	0	18	0	9	0	9	0	1	0	31	0	13	0	3	0	2	0	26	0	0	0	13	0	9	0	0	0	17	0	11	0	15	0	11	0	1	0	5	0	14	0	16
ENSMUSG00000079562	12	0	0	0	9	0	17	0	2	0	15	0	12	0	23	0	0	0	13	0	7	0	2	0	0	0	3	0	0	0	3	0	0	0	9	0	0	0	0	0	15	0	7	0	1	0	1	0	9
ENSMUSG00000106834	5	0	2	0	1	0	3	0	4	0	2	0	2	0	1	0	11	0	4	0	10	0	1	0	11	0	0	0	6	0	3	0	0	0	18	0	3	0	5	0	5	0	1	0	4	0	0	0	1
ENSMUSG00000019295	0	0	0	0	0	0	0	0	0	0	0	0	0	0	0	0	0	0	11	0	25	0	0	0	0	0	0	0	0	0	0	0	0	0	0	0	0	0	0	0	0	0	0	0	0	0	7	0	0
ENSMUSG00000037313	47	0	22	0	44	0	13	0	12	0	37	0	22	0	9	0	67	0	10	0	18	0	18	0	106	0	0	0	113	0	49	0	22	0	45	0	39	0	20	0	11	0	11	0	25	0	26	0	24
ENSMUSG00000079555	89	0	29	0	54	0	107	0	55	0	1	0	24	0	16	0	56	0	8	0	18	0	11	0	133	0	1	0	6	0	32	0	11	0	50	0	8	0	36	0	7	0	28	0	21	0	16	0	0
ENSMUSG00000037224	0	0	0	0	0	0	11	0	0	0	0	0	2	0	0	0	0	0	0	0	0	0	0	0	22	0	0	0	0	0	0	0	0	0	7	0	0	0	0	0	3	0	0	0	0	0	0	0	0
ENSMUSG00000085166	0	0	0	0	0	0	0	0	2	0	0	0	2	0	3	0	2	0	1	0	0	0	0	0	0	0	0	0	2	0	0	0	0	0	1	0	3	0	0	0	1	0	0	0	0	0	1	0	0
ENSMUSG00000029101	0	0	0	0	17	0	0	0	0	0	0	0	0	0	0	0	3	0	0	0	0	0	0	0	0	0	0	0	0	0	0	0	0	0	0	0	0	0	0	0	12	0	0	0	0	0	0	0	0
ENSMUSG00000029103	86	0	20	0	120	0	27	0	71	0	91	0	20	0	23	0	91	0	29	0	379	0	5	0	210	0	15	0	100	0	22	0	4	0	74	0	60	0	0	0	41	0	15	0	4	0	6	0	55
ENSMUSG00000036553	11	0	0	0	0	0	0	0	0	0	0	0	0	0	0	0	0	0	0	0	0	0	1	0	0	0	0	0	0	0	0	0	0	0	0	0	0	0	0	0	0	0	0	0	0	0	0	0	0
ENSMUSG00000029094	0	0	0	0	0	0	0	0	0	0	0	0	0	0	0	0	0	0	0	0	0	0	0	0	39	0	0	0	0	0	0	0	0	0	0	0	0	0	0	0	0	0	0	0	0	0	0	0	0
ENSMUSG00000029198	52	0	22	0	58	0	73	0	43	0	26	0	50	0	11	0	71	0	37	0	24	0	1	0	43	0	4	0	30	0	31	0	24	0	87	0	24	0	76	0	21	0	15	0	21	0	25	0	38
ENSMUSG00000029190	0	0	4	0	0	0	4	0	0	0	0	0	13	0	12	0	8	0	7	0	8	0	0	0	0	0	0	0	4	0	0	0	0	0	0	0	0	0	0	0	5	0	0	0	0	0	4	0	2
ENSMUSG00000060708	0	0	13	0	0	0	2	0	0	0	0	0	8	0	9	0	0	0	5	0	29	0	3	0	0	0	2	0	0	0	0	0	0	0	0	0	0	0	0	0	0	0	0	0	4	0	3	0	11
ENSMUSG00000055302	167	0	40	0	144	0	83	0	85	0	85	0	55	0	67	0	241	0	131	0	39	0	40	0	107	0	27	0	145	0	132	0	37	0	165	0	152	0	134	0	107	0	78	0	48	0	54	0	107
ENSMUSG00000117286	0	0	0	0	10	0	0	0	0	0	0	0	0	0	0	0	0	0	0	0	0	0	0	0	0	0	0	0	2	0	0	0	0	0	0	0	0	0	0	0	0	0	0	0	0	0	0	0	0
ENSMUSG00000067367	89	0	16	0	68	0	39	0	27	0	13	0	48	0	42	0	88	0	57	0	21	0	6	0	158	0	15	0	50	0	33	0	21	0	105	0	99	0	45	0	38	0	24	0	13	0	25	0	41
ENSMUSG00000067365	0	0	10	0	0	0	1	0	0	0	16	0	0	0	9	0	6	0	9	0	0	0	6	0	45	0	5	0	0	0	4	0	0	0	0	0	17	0	0	0	7	0	3	0	0	0	4	0	4
ENSMUSG00000029128	0	0	0	0	0	0	0	0	11	0	0	0	9	0	0	0	0	0	0	0	0	0	0	0	23	0	0	0	0	0	1	0	0	0	13	0	0	0	8	0	0	0	6	0	9	0	0	0	0
ENSMUSG00000039753	33	0	0	0	34	0	16	0	12	0	0	0	13	0	2	0	6	0	4	0	0	0	0	0	0	0	0	0	36	0	11	0	4	0	0	0	1	0	6	0	10	0	3	0	11	0	7	0	2
ENSMUSG00000029084	28	0	0	0	0	0	0	0	0	0	0	0	0	0	0	0	0	0	0	0	0	0	0	0	0	0	0	0	0	0	0	0	0	0	4	0	0	0	0	0	2	0	0	0	0	0	0	0	0
ENSMUSG00000048373	0	0	0	0	0	0	0	0	0	0	0	0	0	0	6	0	0	0	0	0	0	0	0	0	0	0	0	0	0	0	0	0	0	0	0	0	0	0	0	0	0	0	0	0	0	0	3	0	0
ENSMUSG00000029086	27	0	0	0	0	0	0	0	0	0	0	0	23	0	1	0	0	0	0	0	0	0	0	0	0	0	0	0	0	0	0	0	0	0	0	0	0	0	0	0	0	0	0	0	0	0	0	0	0
ENSMUSG00000015806	73	0	9	0	17	0	85	0	42	0	40	0	47	0	2	0	75	0	15	0	0	0	6	0	43	0	19	0	41	0	0	0	26	0	57	0	30	0	24	0	47	0	15	0	29	0	38	0	53
ENSMUSG00000105255	12	0	1	0	2	0	9	0	8	0	3	0	6	0	1	0	8	0	4	0	0	0	1	0	2	0	1	0	5	0	0	0	2	0	6	0	1	0	2	0	6	0	4	0	8	0	3	0	5
ENSMUSG00000029090	26	0	0	0	22	0	24	0	0	0	0	0	0	0	4	0	3	0	0	0	0	0	0	0	11	0	0	0	34	0	0	0	0	0	27	0	0	0	0	0	0	0	1	0	0	0	6	0	35
ENSMUSG00000097145	0	0	0	0	0	0	0	0	0	0	0	0	0	0	0	0	0	0	0	0	10	0	0	0	6	0	0	0	0	0	0	0	4	0	0	0	0	0	0	0	0	0	0	0	0	0	0	0	0
ENSMUSG00000029173	0	0	0	0	0	0	25	0	0	0	0	0	0	0	0	0	0	0	0	0	0	0	0	0	0	0	0	0	0	0	13	0	0	0	0	0	0	0	0	0	2	0	0	0	0	0	0	0	0
ENSMUSG00000029176	7	0	0	0	41	0	3	0	9	0	4	0	22	0	8	0	0	0	7	0	15	0	0	0	0	0	0	0	7	0	17	0	2	0	12	0	9	0	21	0	0	0	0	0	0	0	16	0	5
ENSMUSG00000061461	28	0	0	0	27	0	61	0	0	0	20	0	20	0	38	0	0	0	18	0	0	0	13	0	74	0	16	0	37	0	60	0	19	0	79	0	30	0	14	0	0	0	7	0	9	0	22	0	11
ENSMUSG00000039178	0	0	16	0	0	0	4	0	10	0	0	0	10	0	1	0	0	0	0	0	11	0	0	0	0	0	0	0	12	0	10	0	0	0	0	0	9	0	7	0	8	0	3	0	3	0	18	0	10
ENSMUSG00000039156	5	0	0	0	0	0	0	0	8	0	0	0	0	0	0	0	0	0	6	0	0	0	0	0	0	0	2	0	0	0	0	0	0	0	0	0	0	0	0	0	0	0	0	0	0	0	1	0	4
ENSMUSG00000029171	23	0	4	0	0	0	0	0	6	0	0	0	12	0	17	0	0	0	0	0	0	0	20	0	0	0	0	0	26	0	0	0	0	0	0	0	0	0	9	0	61	0	5	0	0	0	0	0	0
ENSMUSG00000054920	0	0	0	0	0	0	0	0	0	0	0	0	0	0	0	0	0	0	0	0	0	0	0	0	0	0	0	0	20	0	0	0	0	0	0	0	0	0	0	0	0	0	0	0	0	0	0	0	0
ENSMUSG00000106706	0	0	0	0	0	0	0	0	0	0	0	0	0	0	0	0	0	0	0	0	0	0	0	0	0	0	8	0	0	0	0	0	0	0	0	0	0	0	0	0	0	0	0	0	0	0	0	0	0
ENSMUSG00000029223	0	0	3	0	6	0	14	0	4	0	8	0	13	0	8	0	19	0	9	0	0	0	2	0	0	0	0	0	4	0	13	0	1	0	21	0	16	0	4	0	0	0	0	0	0	0	1	0	0
ENSMUSG00000092060	0	0	0	0	0	0	0	0	2	0	13	0	7	0	4	0	21	0	1	0	14	0	0	0	0	0	0	0	0	0	20	0	3	0	0	0	6	0	0	0	0	0	0	0	0	0	0	0	37
ENSMUSG00000029208	56	0	0	0	6	0	148	0	0	0	0	0	15	0	14	0	0	0	23	0	0	0	8	0	0	0	3	0	19	0	23	0	14	0	0	0	82	0	18	0	23	0	15	0	5	0	9	0	37
ENSMUSG00000029209	10	0	1	0	36	0	22	0	0	0	0	0	0	0	0	0	0	0	47	0	0	0	2	0	0	0	3	0	29	0	0	0	3	0	0	0	13	0	22	0	12	0	0	0	1	0	0	0	0
ENSMUSG00000049387	1	0	0	0	0	0	0	0	0	0	0	0	0	0	13	0	17	0	0	0	0	0	0	0	0	0	0	0	0	0	0	0	11	0	0	0	6	0	14	0	0	0	0	0	0	0	0	0	0
ENSMUSG00000029153	0	0	3	0	0	0	0	0	3	0	9	0	0	0	0	0	30	0	0	0	0	0	0	0	0	0	7	0	0	0	0	0	0	0	0	0	0	0	0	0	0	0	0	0	0	0	0	0	0
ENSMUSG00000051674	28	0	0	0	0	0	23	0	0	0	0	0	0	0	1	0	0	0	0	0	0	0	0	0	0	0	3	0	21	0	0	0	0	0	22	0	0	0	0	0	3	0	4	0	0	0	0	0	4
ENSMUSG00000029156	0	0	0	0	0	0	0	0	0	0	0	0	0	0	0	0	0	0	0	0	0	0	0	0	0	0	5	0	0	0	0	0	0	0	11	0	0	0	0	0	0	0	0	0	0	0	0	0	0
ENSMUSG00000054814	0	0	0	0	0	0	33	0	8	0	0	0	0	0	0	0	0	0	0	0	26	0	4	0	0	0	12	0	0	0	23	0	0	0	0	0	0	0	25	0	18	0	0	0	0	0	0	0	0
ENSMUSG00000106943	0	0	0	0	0	0	0	0	0	0	0	0	0	0	0	0	0	0	0	0	1	0	0	0	0	0	0	0	0	0	0	0	0	0	0	0	0	0	0	0	0	0	0	0	0	0	3	0	0
ENSMUSG00000029229	7	0	0	0	4	0	0	0	6	0	10	0	3	0	1	0	7	0	10	0	5	0	2	0	0	0	8	0	2	0	6	0	1	0	19	0	12	0	4	0	8	0	0	0	0	0	2	0	7
ENSMUSG00000005672	0	0	0	0	0	0	0	0	0	0	0	0	0	0	11	0	0	0	0	0	0	0	2	0	0	0	0	0	5	0	0	0	0	0	0	0	0	0	0	0	0	0	0	0	23	0	0	0	0
ENSMUSG00000029235	16	0	0	0	3	0	13	0	2	0	0	0	0	0	0	0	0	0	0	0	0	0	2	0	0	0	0	0	0	0	8	0	0	0	0	0	0	0	0	0	0	0	0	0	0	0	0	0	12
ENSMUSG00000036403	0	0	0	0	0	0	3	0	0	0	0	0	21	0	0	0	0	0	13	0	8	0	0	0	0	0	0	0	0	0	0	0	0	0	37	0	0	0	0	0	0	0	0	0	6	0	0	0	16
ENSMUSG00000029246	144	0	27	0	48	0	141	0	52	0	0	0	47	0	70	0	125	0	39	0	65	0	14	0	149	0	0	0	95	0	60	0	78	0	6	0	43	0	71	0	92	0	75	0	31	0	26	0	79
ENSMUSG00000029247	516	0	201	0	257	0	280	0	229	0	517	0	191	0	143	0	531	0	207	0	384	0	73	0	606	0	69	0	408	0	229	0	89	0	544	0	322	0	311	0	257	0	256	0	167	0	188	0	407
ENSMUSG00000036323	44	0	24	0	9	0	82	0	2	0	111	0	19	0	6	0	41	0	29	0	5	0	10	0	15	0	0	0	72	0	15	0	8	0	12	0	18	0	0	0	19	0	22	0	5	0	50	0	40
ENSMUSG00000059325	0	0	0	0	0	0	0	0	0	0	0	0	4	0	9	0	0	0	0	0	0	0	0	0	0	0	0	0	0	0	5	0	0	0	0	0	8	0	0	0	0	0	13	0	2	0	0	0	8
ENSMUSG00000087541	0	0	0	0	0	0	0	0	0	0	0	0	0	0	2	0	0	0	0	0	0	0	0	0	0	0	0	0	0	0	3	0	0	0	0	0	2	0	0	0	0	0	3	0	2	0	0	0	2
ENSMUSG00000029250	118	0	39	0	19	0	69	0	72	0	43	0	47	0	31	0	31	0	58	0	163	0	13	0	334	0	23	0	68	0	40	0	29	0	78	0	39	0	87	0	38	0	42	0	10	0	2	0	72
ENSMUSG00000035898	9	0	20	0	7	0	18	0	28	0	39	0	4	0	13	0	72	0	33	0	0	0	0	0	0	0	5	0	3	0	0	0	1	0	5	0	18	0	33	0	9	0	12	0	0	0	13	0	40
ENSMUSG00000061259	0	0	0	0	0	0	0	0	0	0	0	0	0	0	0	0	0	0	0	0	0	0	0	0	0	0	0	0	20	0	0	0	9	0	0	0	0	0	0	0	0	0	0	0	0	0	0	0	0
ENSMUSG00000048764	0	0	0	0	19	0	0	0	0	0	0	0	0	0	14	0	0	0	0	0	0	0	0	0	0	0	0	0	0	0	0	0	0	0	0	0	0	0	0	0	0	0	0	0	0	0	0	0	11
ENSMUSG00000105704	3	0	0	0	0	0	1	0	0	0	2	0	0	0	0	0	4	0	5	0	1	0	1	0	5	0	0	0	1	0	3	0	6	0	6	0	1	0	1	0	5	0	5	0	0	0	0	0	0
ENSMUSG00000035851	22	0	0	0	0	0	8	0	17	0	11	0	3	0	0	0	21	0	30	0	19	0	13	0	32	0	6	0	8	0	34	0	24	0	38	0	21	0	19	0	24	0	28	0	7	0	19	0	6
ENSMUSG00000001622	0	0	0	0	0	0	0	0	0	0	0	0	0	0	0	0	0	0	0	0	0	0	0	0	0	0	0	0	0	0	0	0	0	0	0	0	0	0	0	0	0	0	0	0	0	0	0	0	0
ENSMUSG00000035540	35	0	6	0	6	0	0	0	5	0	30	0	4	0	9	0	10	0	5	0	0	0	0	0	23	0	0	0	3	0	8	0	4	0	0	0	17	0	6	0	6	0	7	0	9	0	5	0	2
ENSMUSG00000029370	0	0	0	0	0	0	0	0	0	0	38	0	0	0	0	0	0	0	0	0	0	0	0	0	0	0	0	0	0	0	0	0	0	0	0	0	0	0	0	0	0	0	0	0	0	0	0	0	0
ENSMUSG00000029397	35	0	40	0	0	0	25	0	61	0	22	0	9	0	0	0	0	0	52	0	0	0	12	0	0	0	0	0	23	0	0	0	6	0	50	0	10	0	1	0	0	0	5	0	15	0	0	0	0
ENSMUSG00000097479	28	0	0	0	7	0	3	0	2	0	3	0	6	0	2	0	13	0	16	0	0	0	2	0	13	0	0	0	21	0	1	0	2	0	11	0	10	0	1	0	3	0	7	0	9	0	1	0	7
ENSMUSG00000029413	0	0	0	0	0	0	0	0	0	0	0	0	0	0	0	0	0	0	0	0	0	0	0	0	62	0	0	0	14	0	0	0	0	0	0	0	0	0	8	0	0	0	0	0	0	0	0	0	0
ENSMUSG00000029415	65	0	0	0	0	0	0	0	14	0	14	0	26	0	6	0	0	0	24	0	8	0	2	0	12	0	0	0	40	0	14	0	29	0	11	0	10	0	15	0	9	0	44	0	9	0	52	0	43
ENSMUSG00000106698	4	0	0	0	0	0	0	0	1	0	0	0	2	0	2	0	0	0	1	0	2	0	0	0	2	0	0	0	4	0	0	0	1	0	0	0	2	0	0	0	0	0	1	0	0	0	3	0	1
ENSMUSG00000034826	25	0	0	0	33	0	19	0	16	0	30	0	18	0	13	0	13	0	6	0	22	0	12	0	4	0	1	0	11	0	36	0	0	0	25	0	24	0	26	0	38	0	28	0	6	0	16	0	41
ENSMUSG00000029426	23	0	29	0	0	0	0	0	15	0	39	0	35	0	0	0	13	0	0	0	2	0	1	0	401	0	0	0	0	0	0	0	0	0	0	0	12	0	0	0	0	0	5	0	0	0	0	0	0
ENSMUSG00000029381	0	0	0	0	0	0	0	0	0	0	3	0	18	0	8	0	0	0	0	0	0	0	0	0	0	0	0	0	0	0	0	0	0	0	13	0	0	0	0	0	0	0	0	0	0	0	0	0	0
ENSMUSG00000058013	86	0	40	0	23	0	85	0	9	0	52	0	38	0	32	0	67	0	8	0	119	0	6	0	171	0	14	0	32	0	60	0	16	0	62	0	33	0	42	0	6	0	10	0	16	0	31	0	17
ENSMUSG00000029385	0	0	0	0	0	0	0	0	0	0	0	0	0	0	0	0	0	0	0	0	0	0	0	0	0	0	0	0	0	0	0	0	0	0	0	0	10	0	0	0	0	0	8	0	0	0	8	0	0
ENSMUSG00000034724	0	0	0	0	0	0	0	0	0	0	0	0	2	0	0	0	0	0	0	0	0	0	0	0	0	0	0	0	0	0	28	0	0	0	0	0	0	0	3	0	0	0	0	0	0	0	0	0	0
ENSMUSG00000029486	26	0	4	0	23	0	25	0	15	0	20	0	13	0	13	0	33	0	13	0	54	0	10	0	31	0	6	0	37	0	32	0	20	0	28	0	56	0	9	0	29	0	7	0	0	0	4	0	112
ENSMUSG00000029484	0	0	0	0	0	0	0	0	0	0	0	0	59	0	0	0	0	0	0	0	20	0	0	0	0	0	5	0	0	0	0	0	6	0	0	0	0	0	12	0	0	0	0	0	0	0	0	0	0
ENSMUSG00000034663	0	0	0	0	0	0	0	0	0	0	0	0	0	0	1	0	0	0	0	0	0	0	0	0	0	0	0	0	3	0	0	0	0	0	0	0	0	0	0	0	0	0	7	0	0	0	0	0	0
ENSMUSG00000055725	0	0	0	0	0	0	0	0	0	0	0	0	0	0	0	0	4	0	0	0	0	0	0	0	0	0	0	0	0	0	0	0	0	0	0	0	4	0	14	0	0	0	1	0	0	0	0	0	0
ENSMUSG00000046000	30	0	0	0	11	0	0	0	0	0	0	0	8	0	1	0	0	0	0	0	0	0	13	0	0	0	0	0	64	0	0	0	0	0	0	0	22	0	0	0	0	0	0	0	0	0	7	0	0
ENSMUSG00000029337	0	0	0	0	0	0	0	0	0	0	0	0	0	0	0	0	0	0	0	0	0	0	0	0	0	0	0	0	0	0	0	0	0	0	0	0	0	0	0	0	0	0	0	0	0	0	0	0	24
ENSMUSG00000029328	13	0	9	0	57	0	40	0	6	0	18	0	14	0	28	0	55	0	23	0	20	0	4	0	92	0	1	0	8	0	37	0	8	0	43	0	16	0	12	0	28	0	15	0	12	0	23	0	49
ENSMUSG00000097772	1	0	12	0	4	0	5	0	7	0	10	0	2	0	0	0	9	0	12	0	10	0	1	0	0	0	0	0	8	0	0	0	0	0	62	0	0	0	2	0	0	0	10	0	4	0	6	0	9
ENSMUSG00000035310	4	0	2	0	0	0	22	0	0	0	0	0	0	0	0	0	1	0	0	0	0	0	0	0	0	0	0	0	0	0	0	0	0	0	0	0	0	0	0	0	5	0	0	0	0	0	2	0	0
ENSMUSG00000035297	51	0	32	0	49	0	64	0	21	0	53	0	41	0	16	0	115	0	63	0	32	0	12	0	0	0	7	0	40	0	29	0	11	0	62	0	34	0	40	0	3	0	16	0	27	0	21	0	46
ENSMUSG00000029322	1	0	0	0	0	0	12	0	0	0	4	0	0	0	0	0	0	0	0	0	0	0	0	0	0	0	0	0	0	0	0	0	1	0	0	0	13	0	0	0	0	0	2	0	1	0	3	0	0
ENSMUSG00000029319	39	0	1	0	0	0	57	0	10	0	29	0	9	0	0	0	0	0	15	0	33	0	11	0	0	0	4	0	54	0	0	0	0	0	48	0	12	0	0	0	0	0	5	0	0	0	0	0	32
ENSMUSG00000035266	16	0	13	0	0	0	6	0	6	0	11	0	14	0	0	0	22	0	18	0	0	0	3	0	0	0	0	0	15	0	13	0	0	0	1	0	48	0	0	0	6	0	4	0	0	0	0	0	0
ENSMUSG00000016833	75	0	26	0	36	0	68	0	26	0	51	0	25	0	29	0	53	0	24	0	39	0	7	0	88	0	7	0	48	0	49	0	22	0	83	0	33	0	78	0	25	0	18	0	12	0	14	0	21
ENSMUSG00000104761	34	0	14	0	20	0	31	0	13	0	28	0	11	0	17	0	28	0	13	0	16	0	4	0	47	0	5	0	22	0	21	0	11	0	39	0	17	0	35	0	9	0	8	0	4	0	7	0	9
ENSMUSG00000029314	0	0	0	0	0	0	0	0	10	0	28	0	0	0	0	0	4	0	0	0	0	0	0	0	241	0	0	0	26	0	0	0	0	0	0	0	0	0	0	0	0	0	0	0	0	0	0	0	0
ENSMUSG00000029330	0	0	5	0	0	0	0	0	0	0	0	0	0	0	0	0	25	0	0	0	0	0	0	0	0	0	0	0	0	0	16	0	0	0	0	0	0	0	0	0	0	0	0	0	0	0	0	0	0
ENSMUSG00000029313	0	0	0	0	0	0	0	0	0	0	0	0	0	0	0	0	0	0	0	0	0	0	0	0	0	0	0	0	0	0	23	0	0	0	14	0	0	0	0	0	1	0	0	0	0	0	0	0	0
ENSMUSG00000029312	30	0	0	0	0	0	0	0	7	0	0	0	0	0	0	0	0	0	0	0	0	0	0	0	0	0	0	0	0	0	0	0	0	0	0	0	0	0	10	0	0	0	8	0	0	0	0	0	0
ENSMUSG00000106035	1	0	0	0	0	0	0	0	0	0	0	0	0	0	0	0	0	0	0	0	0	0	0	0	13	0	0	0	0	0	1	0	1	0	0	0	2	0	0	0	1	0	1	0	0	0	0	0	0
ENSMUSG00000029304	1344	0	120	0	711	0	198	0	1150	0	45	0	62	0	21	0	197	0	70	0	0	0	653	0	952	0	244	0	1334	0	73	0	632	0	207	0	24	0	1	0	762	0	17	0	41	0	20	0	544
ENSMUSG00000079065	0	0	6	0	8	0	0	0	0	0	0	0	0	0	3	0	22	0	2	0	0	0	0	0	0	0	0	0	0	0	0	0	0	0	14	0	0	0	0	0	2	0	0	0	0	0	7	0	0
ENSMUSG00000097392	0	0	0	0	0	0	0	0	0	0	14	0	0	0	9	0	0	0	0	0	19	0	0	0	0	0	0	0	0	0	0	0	0	0	4	0	0	0	0	0	1	0	0	0	0	0	0	0	0
ENSMUSG00000029298	28	0	0	0	30	0	0	0	40	0	0	0	0	0	0	0	0	0	0	0	0	0	0	0	0	0	0	0	0	0	0	0	0	0	0	0	0	0	0	0	0	0	4	0	0	0	0	0	0
ENSMUSG00000029290	0	0	2	0	3	0	0	0	0	0	0	0	0	0	0	0	0	0	7	0	2	0	0	0	10	0	2	0	3	0	0	0	0	0	0	0	0	0	2	0	0	0	0	0	0	0	0	0	10
ENSMUSG00000029283	29	0	17	0	49	0	0	0	0	0	0	0	7	0	0	0	34	0	37	0	114	0	0	0	0	0	0	0	36	0	36	0	0	0	0	0	18	0	0	0	0	0	0	0	0	0	11	0	0
ENSMUSG00000033773	21	0	13	0	13	0	28	0	16	0	0	0	14	0	17	0	32	0	20	0	9	0	0	0	45	0	7	0	17	0	0	0	5	0	22	0	1	0	10	0	0	0	4	0	0	0	4	0	26
ENSMUSG00000104748	0	0	0	0	1	0	0	0	1	0	1	0	1	0	0	0	0	0	3	0	0	0	0	0	2	0	0	0	1	0	1	0	0	0	3	0	0	0	1	0	1	0	0	0	0	0	0	0	0
ENSMUSG00000063406	22	0	10	0	3	0	9	0	19	0	0	0	15	0	0	0	39	0	0	0	5	0	13	0	68	0	2	0	17	0	21	0	11	0	23	0	10	0	21	0	13	0	47	0	22	0	10	0	13
ENSMUSG00000029263	0	0	0	0	0	0	0	0	0	0	0	0	25	0	0	0	0	0	0	0	0	0	0	0	0	0	0	0	0	0	0	0	0	0	0	0	0	0	0	0	0	0	0	0	0	0	0	0	0
ENSMUSG00000050856	13	0	5	0	16	0	14	0	9	0	16	0	14	0	6	0	20	0	10	0	22	0	4	0	53	0	2	0	26	0	18	0	6	0	25	0	9	0	16	0	20	0	12	0	11	0	6	0	18
ENSMUSG00000013495	3	0	0	0	0	0	12	0	6	0	29	0	6	0	0	0	0	0	0	0	0	0	5	0	0	0	0	0	14	0	6	0	0	0	0	0	0	0	0	0	0	0	5	0	2	0	0	0	0
ENSMUSG00000033467	10	0	2	0	0	0	5	0	0	0	0	0	1	0	0	0	3	0	0	0	0	0	0	0	0	0	0	0	0	0	0	0	0	0	4	0	0	0	1	0	0	0	0	0	0	0	1	0	3
ENSMUSG00000072762	0	0	1	0	0	0	16	0	0	0	0	0	4	0	0	0	0	0	0	0	3	0	9	0	0	0	0	0	4	0	0	0	0	0	1	0	0	0	7	0	0	0	0	0	0	0	4	0	0
ENSMUSG00000105044	18	0	0	0	0	0	0	0	0	0	0	0	0	0	0	0	2	0	0	0	0	0	0	0	0	0	0	0	0	0	0	0	1	0	0	0	0	0	0	0	9	0	0	0	0	0	0	0	0
ENSMUSG00000064247	0	0	5	0	30	0	11	0	0	0	0	0	0	0	5	0	0	0	17	0	0	0	5	0	28	0	3	0	2	0	10	0	0	0	9	0	16	0	6	0	0	0	2	0	2	0	13	0	0
ENSMUSG00000029499	0	0	9	0	39	0	11	0	0	0	0	0	4	0	1	0	0	0	0	0	0	0	1	0	61	0	0	0	8	0	0	0	0	0	18	0	0	0	0	0	20	0	0	0	1	0	0	0	0
ENSMUSG00000043510	0	0	1	0	8	0	0	0	3	0	6	0	0	0	1	0	4	0	4	0	0	0	0	0	0	0	0	0	11	0	2	0	0	0	1	0	0	0	5	0	4	0	1	0	3	0	1	0	0
ENSMUSG00000029521	15	0	7	0	11	0	1	0	5	0	20	0	5	0	2	0	8	0	7	0	7	0	8	0	0	0	0	0	26	0	27	0	6	0	0	0	9	0	41	0	2	0	4	0	0	0	0	0	20
ENSMUSG00000050017	23	0	35	0	47	0	112	0	62	0	23	0	101	0	20	0	9	0	43	0	36	0	3	0	135	0	13	0	86	0	14	0	31	0	79	0	11	0	67	0	37	0	15	0	19	0	50	0	45
ENSMUSG00000104559	16	0	16	0	28	0	19	0	14	0	1	0	29	0	2	0	7	0	25	0	0	0	0	0	16	0	4	0	10	0	4	0	12	0	49	0	6	0	0	0	15	0	6	0	7	0	5	0	6
ENSMUSG00000029345	0	0	4	0	55	0	4	0	0	0	19	0	1	0	10	0	0	0	13	0	0	0	1	0	0	0	0	0	19	0	0	0	2	0	37	0	6	0	2	0	19	0	3	0	1	0	0	0	1
ENSMUSG00000029346	11	0	8	0	2	0	12	0	0	0	0	0	0	0	10	0	0	0	8	0	0	0	0	0	0	0	0	0	1	0	1	0	4	0	14	0	4	0	11	0	1	0	1	0	1	0	0	0	8
ENSMUSG00000042328	6	0	12	0	0	0	13	0	4	0	0	0	0	0	0	0	0	0	0	0	2	0	3	0	0	0	0	0	0	0	0	0	0	0	0	0	4	0	4	0	0	0	0	0	0	0	0	0	0
ENSMUSG00000093637	1	0	1	0	0	0	1	0	1	0	0	0	0	0	0	0	0	0	0	0	14	0	0	0	0	0	0	0	0	0	0	0	0	0	0	0	1	0	0	0	0	0	0	0	0	0	0	0	0
ENSMUSG00000029348	0	0	0	0	0	0	0	0	0	0	0	0	0	0	5	0	0	0	0	0	0	0	0	0	18	0	0	0	0	0	0	0	0	0	0	0	0	0	0	0	0	0	0	0	0	0	0	0	0
ENSMUSG00000051339	0	0	0	0	0	0	0	0	0	0	0	0	0	0	3	0	0	0	0	0	0	0	1	0	0	0	0	0	0	0	0	0	0	0	0	0	0	0	0	0	0	0	0	0	0	0	0	0	0
ENSMUSG00000025825	28	0	3	0	15	0	20	0	14	0	17	0	25	0	3	0	18	0	13	0	39	0	3	0	22	0	8	0	24	0	5	0	6	0	25	0	42	0	11	0	1	0	0	0	5	0	10	0	33
ENSMUSG00000090458	14	0	5	0	20	0	13	0	2	0	7	0	0	0	9	0	9	0	12	0	7	0	1	0	51	0	0	0	17	0	2	0	0	0	0	0	0	0	2	0	4	0	6	0	0	0	0	0	0
ENSMUSG00000029592	25	0	1	0	7	0	6	0	1	0	8	0	0	0	0	0	4	0	4	0	11	0	3	0	0	0	3	0	13	0	0	0	0	0	2	0	0	0	4	0	0	0	1	0	2	0	8	0	3
ENSMUSG00000044339	64	0	11	0	25	0	18	0	12	0	0	0	0	0	0	0	11	0	3	0	20	0	0	0	0	0	12	0	48	0	0	0	2	0	4	0	4	0	13	0	8	0	13	0	6	0	4	0	23
ENSMUSG00000029591	5	0	0	0	0	0	3	0	4	0	2	0	4	0	5	0	22	0	6	0	0	0	6	0	3	0	4	0	1	0	2	0	2	0	0	0	4	0	11	0	5	0	7	0	4	0	3	0	6
ENSMUSG00000042010	0	0	0	0	0	0	0	0	0	0	20	0	0	0	0	0	0	0	0	0	0	0	0	0	0	0	0	0	0	0	0	0	0	0	19	0	0	0	0	0	9	0	11	0	16	0	0	0	0
ENSMUSG00000029575	10	0	5	0	0	0	11	0	0	0	10	0	25	0	0	0	0	0	7	0	1	0	3	0	19	0	0	0	0	0	0	0	0	0	14	0	4	0	16	0	0	0	3	0	6	0	5	0	0
ENSMUSG00000011884	55	0	10	0	10	0	71	0	69	0	147	0	10	0	22	0	65	0	10	0	12	0	27	0	5	0	5	0	16	0	44	0	13	0	65	0	39	0	28	0	73	0	19	0	7	0	11	0	36
ENSMUSG00000041870	30	0	0	0	0	0	23	0	3	0	15	0	0	0	0	0	80	0	0	0	9	0	14	0	0	0	0	0	3	0	6	0	0	0	9	0	18	0	23	0	2	0	0	0	0	0	0	0	0
ENSMUSG00000072694	23	0	8	0	7	0	10	0	2	0	43	0	20	0	28	0	18	0	51	0	46	0	21	0	108	0	15	0	90	0	10	0	14	0	0	0	18	0	3	0	31	0	17	0	8	0	24	0	30
ENSMUSG00000029561	0	0	0	0	0	0	1	0	0	0	0	0	0	0	0	0	0	0	0	0	3	0	0	0	0	0	0	0	0	0	0	0	0	0	0	0	0	0	0	0	0	0	0	0	0	0	0	0	28
ENSMUSG00000029556	0	0	0	0	0	0	0	0	0	0	4	0	0	0	0	0	0	0	0	0	0	0	0	0	0	0	6	0	0	0	0	0	1	0	27	0	10	0	0	0	9	0	0	0	0	0	0	0	0
ENSMUSG00000072693	0	0	0	0	0	0	0	0	0	0	3	0	3	0	1	0	0	0	0	0	0	0	0	0	1	0	0	0	1	0	0	0	0	0	0	0	0	0	0	0	0	0	0	0	0	0	3	0	0
ENSMUSG00000029545	13	0	3	0	0	0	5	0	0	0	0	0	9	0	0	0	0	0	0	0	5	0	0	0	25	0	0	0	0	0	0	0	0	0	26	0	0	0	0	0	0	0	0	0	0	0	0	0	22
ENSMUSG00000046562	26	0	0	0	0	0	0	0	0	0	0	0	20	0	2	0	24	0	0	0	0	0	2	0	10	0	0	0	0	0	0	0	0	0	12	0	1	0	0	0	6	0	0	0	1	0	0	0	17
ENSMUSG00000048578	27	0	8	0	41	0	8	0	7	0	0	0	21	0	16	0	5	0	7	0	29	0	3	0	40	0	2	0	1	0	11	0	1	0	22	0	24	0	2	0	8	0	14	0	2	0	0	0	36
ENSMUSG00000060152	26	0	1	0	18	0	9	0	16	0	26	0	18	0	7	0	61	0	5	0	40	0	0	0	63	0	1	0	0	0	13	0	0	0	68	0	6	0	31	0	7	0	13	0	5	0	9	0	14
ENSMUSG00000041733	17	0	22	0	37	0	42	0	46	0	31	0	6	0	22	0	14	0	18	0	0	0	4	0	112	0	0	0	28	0	5	0	8	0	73	0	24	0	33	0	6	0	0	0	18	0	57	0	0
ENSMUSG00000009013	0	0	1	0	0	0	0	0	0	0	0	0	0	0	12	0	0	0	0	0	8	0	2	0	2	0	0	0	1	0	0	0	0	0	0	0	0	0	1	0	0	0	3	0	0	0	1	0	2
ENSMUSG00000029538	30	0	2	0	25	0	36	0	0	0	73	0	26	0	7	0	20	0	27	0	27	0	3	0	76	0	6	0	23	0	35	0	6	0	33	0	22	0	25	0	21	0	31	0	22	0	10	0	34
ENSMUSG00000029536	0	0	0	0	0	0	0	0	0	0	61	0	15	0	0	0	0	0	0	0	2	0	4	0	0	0	0	0	0	0	0	0	0	0	26	0	0	0	0	0	0	0	10	0	0	0	14	0	25
ENSMUSG00000029535	0	0	0	0	0	0	2	0	0	0	29	0	16	0	3	0	67	0	18	0	5	0	7	0	93	0	0	0	0	0	25	0	9	0	113	0	28	0	37	0	25	0	24	0	14	0	5	0	35
ENSMUSG00000041697	36	0	14	0	29	0	41	0	23	0	34	0	39	0	20	0	42	0	24	0	48	0	9	0	77	0	12	0	26	0	15	0	14	0	57	0	38	0	33	0	13	0	24	0	10	0	20	0	18
ENSMUSG00000029522	0	0	0	0	72	0	42	0	0	0	0	0	9	0	58	0	0	0	87	0	0	0	1	0	0	0	0	0	14	0	0	0	2	0	84	0	115	0	176	0	14	0	40	0	8	0	10	0	25
ENSMUSG00000029518	10	0	3	0	14	0	0	0	5	0	0	0	0	0	6	0	0	0	0	0	3	0	0	0	5	0	0	0	7	0	14	0	0	0	0	0	3	0	0	0	0	0	0	0	0	0	0	0	14
ENSMUSG00000029513	23	0	27	0	0	0	17	0	41	0	75	0	28	0	8	0	66	0	0	0	0	0	3	0	34	0	6	0	16	0	13	0	18	0	0	0	20	0	0	0	22	0	22	0	32	0	8	0	0
ENSMUSG00000041548	29	0	0	0	19	0	32	0	9	0	0	0	15	0	10	0	0	0	0	0	0	0	10	0	40	0	5	0	0	0	0	0	0	0	38	0	3	0	0	0	15	0	4	0	2	0	6	0	0
ENSMUSG00000086219	21	0	5	0	26	0	0	0	0	0	15	0	7	0	0	0	0	0	0	0	0	0	3	0	0	0	0	0	0	0	3	0	0	0	0	0	0	0	0	0	6	0	0	0	0	0	0	0	0
ENSMUSG00000063919	5	0	0	0	3	0	0	0	0	0	3	0	0	0	0	0	0	0	0	0	0	0	0	0	0	0	0	0	0	0	0	0	0	0	0	0	0	0	0	0	1	0	0	0	0	0	0	0	0
ENSMUSG00000066900	4	0	4	0	0	0	13	0	0	0	7	0	4	0	0	0	4	0	0	0	1	0	0	0	0	0	0	0	0	0	5	0	3	0	2	0	0	0	14	0	0	0	2	0	0	0	0	0	6
ENSMUSG00000066894	15	0	0	0	0	0	0	0	0	0	0	0	0	0	0	0	16	0	0	0	0	0	0	0	0	0	0	0	0	0	0	0	0	0	0	0	0	0	4	0	3	0	0	0	0	0	0	0	0
ENSMUSG00000029364	24	0	4	0	3	0	33	0	7	0	67	0	81	0	4	0	2	0	24	0	41	0	2	0	29	0	0	0	0	0	28	0	4	0	12	0	0	0	7	0	33	0	9	0	3	0	1	0	62
ENSMUSG00000029363	43	0	20	0	19	0	75	0	36	0	19	0	56	0	13	0	75	0	43	0	75	0	2	0	15	0	10	0	56	0	19	0	19	0	26	0	25	0	30	0	33	0	38	0	22	0	41	0	63
ENSMUSG00000029359	0	0	0	0	0	0	0	0	0	0	16	0	0	0	0	0	4	0	9	0	0	0	0	0	0	0	5	0	10	0	7	0	0	0	14	0	0	0	23	0	15	0	8	0	0	0	3	0	23
ENSMUSG00000032840	0	0	19	0	0	0	0	0	0	0	0	0	3	0	0	0	27	0	28	0	0	0	4	0	0	0	0	0	0	0	0	0	0	0	0	0	7	0	0	0	0	0	9	0	0	0	0	0	13
ENSMUSG00000018076	3	0	0	0	4	0	5	0	1	0	0	0	1	0	0	0	0	0	1	0	0	0	0	0	3	0	0	0	0	0	0	0	1	0	1	0	0	0	8	0	0	0	1	0	0	0	0	0	1
ENSMUSG00000018604	52	0	0	0	0	0	0	0	0	0	0	0	0	0	0	0	0	0	0	0	0	0	0	0	3	0	0	0	0	0	0	0	0	0	15	0	0	0	0	0	6	0	0	0	5	0	0	0	0
ENSMUSG00000029594	30	0	0	0	0	0	2	0	0	0	0	0	3	0	0	0	7	0	15	0	0	0	0	0	0	0	0	0	8	0	0	0	3	0	0	0	15	0	16	0	0	0	0	0	2	0	11	0	14
ENSMUSG00000097368	4	0	0	0	0	0	0	0	0	0	0	0	0	0	0	0	0	0	0	0	0	0	0	0	0	0	0	0	0	0	0	0	0	0	0	0	3	0	0	0	0	0	0	0	0	0	2	0	0
ENSMUSG00000029598	4	0	0	0	14	0	10	0	0	0	0	0	0	0	0	0	10	0	5	0	6	0	3	0	0	0	0	0	0	0	17	0	10	0	0	0	0	0	11	0	0	0	7	0	0	0	0	0	0
ENSMUSG00000029599	82	0	1	0	0	0	25	0	2	0	27	0	20	0	6	0	27	0	6	0	18	0	0	0	45	0	0	0	14	0	0	0	0	0	20	0	9	0	0	0	7	0	1	0	4	0	18	0	36
ENSMUSG00000107191	16	0	0	0	0	0	1	0	0	0	6	0	0	0	4	0	3	0	5	0	6	0	0	0	12	0	0	0	2	0	0	0	0	0	2	0	0	0	0	0	1	0	0	0	3	0	1	0	1
ENSMUSG00000029602	0	0	0	0	0	0	0	0	0	0	0	0	0	0	12	0	0	0	0	0	0	0	0	0	0	0	0	0	0	0	10	0	0	0	0	0	0	0	0	0	0	0	0	0	0	0	0	0	0
ENSMUSG00000029603	0	0	0	0	0	0	0	0	0	0	13	0	0	0	5	0	0	0	0	0	0	0	5	0	0	0	0	0	0	0	6	0	0	0	21	0	0	0	11	0	0	0	3	0	0	0	3	0	12
ENSMUSG00000001166	0	0	0	0	0	0	0	0	0	0	0	0	0	0	0	0	0	0	0	0	0	0	1	0	0	0	0	0	0	0	0	0	8	0	0	0	0	0	0	0	0	0	0	0	0	0	0	0	0
ENSMUSG00000066861	0	0	0	0	0	0	9	0	0	0	14	0	0	0	0	0	0	0	0	0	0	0	0	0	0	0	0	0	0	0	0	0	0	0	0	0	0	0	0	0	0	0	0	0	0	0	0	0	0
ENSMUSG00000043733	0	0	0	0	0	0	15	0	0	0	0	0	9	0	3	0	0	0	10	0	0	0	0	0	0	0	0	0	0	0	5	0	0	0	0	0	0	0	0	0	4	0	0	0	0	0	0	0	0
ENSMUSG00000029614	6	0	4	0	19	0	9	0	6	0	14	0	4	0	7	0	22	0	3	0	8	0	2	0	27	0	3	0	7	0	4	0	1	0	15	0	6	0	16	0	4	0	8	0	5	0	7	0	9
ENSMUSG00000029616	70	0	43	0	27	0	48	0	28	0	19	0	0	0	51	0	38	0	7	0	4	0	15	0	33	0	19	0	56	0	21	0	4	0	43	0	11	0	43	0	17	0	24	0	20	0	25	0	87
ENSMUSG00000042594	0	0	0	0	0	0	0	0	0	0	0	0	0	0	0	0	0	0	0	0	2	0	0	0	0	0	0	0	0	0	0	0	0	0	1	0	0	0	0	0	5	0	2	0	0	0	0	0	0
ENSMUSG00000029466	0	0	0	0	0	0	6	0	4	0	13	0	0	0	0	0	0	0	0	0	6	0	1	0	14	0	1	0	16	0	0	0	0	0	0	0	0	0	0	0	2	0	0	0	0	0	2	0	0
ENSMUSG00000029467	3	0	0	0	22	0	2	0	19	0	0	0	39	0	17	0	0	0	8	0	6	0	3	0	59	0	4	0	9	0	50	0	0	0	0	0	0	0	4	0	0	0	4	0	0	0	13	0	0
ENSMUSG00000106375	0	0	0	0	0	0	5	0	0	0	0	0	0	0	0	0	21	0	0	0	0	0	0	0	0	0	0	0	0	0	26	0	0	0	0	0	0	0	16	0	0	0	15	0	0	0	0	0	0
ENSMUSG00000029469	5	0	0	0	0	0	0	0	0	0	0	0	0	0	0	0	7	0	0	0	0	0	3	0	0	0	0	0	0	0	0	0	0	0	0	0	0	0	12	0	0	0	0	0	0	0	0	0	0
ENSMUSG00000056735	0	0	0	0	0	0	0	0	0	0	0	0	4	0	0	0	0	0	0	0	1	0	0	0	0	0	0	0	0	0	0	0	0	0	0	0	15	0	0	0	0	0	8	0	0	0	0	0	0
ENSMUSG00000029449	0	0	0	0	0	0	0	0	0	0	0	0	0	0	0	0	0	0	0	0	49	0	0	0	6	0	0	0	1	0	0	0	0	0	0	0	0	0	0	0	0	0	0	0	0	0	2	0	0
ENSMUSG00000029440	48	0	20	0	0	0	29	0	0	0	19	0	28	0	23	0	9	0	34	0	16	0	2	0	0	0	7	0	9	0	30	0	7	0	68	0	31	0	28	0	5	0	3	0	5	0	5	0	19
ENSMUSG00000029433	75	0	25	0	144	0	64	0	27	0	22	0	81	0	23	0	37	0	73	0	36	0	9	0	20	0	0	0	77	0	42	0	24	0	102	0	79	0	3	0	71	0	50	0	39	0	48	0	36
ENSMUSG00000114278	67	0	20	0	130	0	58	0	25	0	21	0	69	0	20	0	36	0	68	0	36	0	8	0	18	0	0	0	63	0	34	0	23	0	89	0	73	0	2	0	57	0	43	0	34	0	45	0	32
ENSMUSG00000029414	29	0	10	0	0	0	6	0	24	0	1	0	32	0	19	0	0	0	2	0	20	0	2	0	19	0	0	0	43	0	0	0	0	0	0	0	9	0	0	0	11	0	5	0	1	0	11	0	2
ENSMUSG00000023106	0	0	13	0	0	0	0	0	0	0	0	0	0	0	0	0	0	0	21	0	0	0	0	0	0	0	0	0	0	0	21	0	0	0	29	0	0	0	0	0	31	0	0	0	0	0	8	0	0
ENSMUSG00000000915	0	0	0	0	0	0	0	0	0	0	0	0	2	0	0	0	0	0	0	0	0	0	0	0	4	0	0	0	0	0	0	0	0	0	0	0	0	0	0	0	0	0	0	0	7	0	0	0	0
ENSMUSG00000102725	0	0	0	0	0	0	0	0	0	0	0	0	2	0	0	0	0	0	0	0	0	0	0	0	3	0	0	0	0	0	0	0	0	0	0	0	0	0	0	0	0	0	0	0	0	0	0	0	0
ENSMUSG00000029404	2	0	0	0	0	0	9	0	7	0	10	0	0	0	0	0	4	0	1	0	4	0	0	0	1	0	7	0	4	0	4	0	0	0	12	0	0	0	7	0	1	0	1	0	0	0	0	0	0
ENSMUSG00000029388	118	0	24	0	127	0	78	0	69	0	95	0	150	0	47	0	83	0	84	0	72	0	9	0	136	0	13	0	118	0	69	0	30	0	180	0	45	0	100	0	8	0	50	0	13	0	39	0	69
ENSMUSG00000029387	50	0	11	0	0	0	55	0	19	0	63	0	47	0	52	0	79	0	118	0	0	0	11	0	52	0	0	0	57	0	39	0	11	0	58	0	31	0	52	0	16	0	24	0	24	0	34	0	31
ENSMUSG00000038023	16	0	0	0	0	0	8	0	0	0	15	0	0	0	0	0	0	0	0	0	0	0	0	0	15	0	0	0	12	0	0	0	0	0	0	0	0	0	2	0	0	0	2	0	0	0	0	0	16
ENSMUSG00000037979	17	0	3	0	10	0	15	0	0	0	0	0	0	0	8	0	32	0	0	0	0	0	0	0	0	0	4	0	13	0	0	0	0	0	18	0	0	0	0	0	0	0	0	0	0	0	10	0	11
ENSMUSG00000079215	4	0	0	0	29	0	0	0	0	0	8	0	0	0	5	0	0	0	1	0	0	0	0	0	16	0	0	0	5	0	6	0	1	0	13	0	0	0	0	0	0	0	0	0	6	0	0	0	0
ENSMUSG00000008348	6	0	19	0	33	0	24	0	15	0	9	0	19	0	5	0	43	0	6	0	38	0	5	0	22	0	1	0	20	0	9	0	13	0	43	0	14	0	7	0	5	0	5	0	10	0	2	0	16
ENSMUSG00000072612	0	0	0	0	1	0	1	0	1	0	0	0	1	0	0	0	3	0	0	0	1	0	0	0	1	0	0	0	1	0	0	0	0	0	4	0	1	0	2	0	0	0	0	0	0	0	0	0	0
ENSMUSG00000037905	31	0	0	0	42	0	25	0	10	0	8	0	17	0	9	0	34	0	15	0	5	0	7	0	0	0	3	0	13	0	9	0	6	0	3	0	11	0	3	0	13	0	0	0	7	0	0	0	0
ENSMUSG00000029482	0	0	0	0	0	0	1	0	30	0	0	0	11	0	0	0	43	0	0	0	0	0	0	0	0	0	0	0	0	0	0	0	1	0	0	0	0	0	0	0	21	0	0	0	0	0	13	0	0
ENSMUSG00000049971	0	0	0	0	1	0	0	0	12	0	0	0	0	0	0	0	0	0	7	0	0	0	0	0	0	0	0	0	0	0	12	0	3	0	15	0	6	0	5	0	0	0	0	0	3	0	0	0	0
ENSMUSG00000072591	0	0	0	0	0	0	0	0	0	0	0	0	0	0	0	0	0	0	0	0	0	0	0	0	0	0	0	0	0	0	0	0	0	0	0	0	2	0	0	0	0	0	0	0	0	0	0	0	0
ENSMUSG00000029430	32	0	20	0	44	0	14	0	18	0	22	0	36	0	33	0	23	0	63	0	0	0	2	0	32	0	9	0	82	0	13	0	17	0	88	0	46	0	17	0	10	0	21	0	0	0	23	0	18
ENSMUSG00000029436	0	0	0	0	0	0	0	0	0	0	0	0	0	0	0	0	0	0	0	0	0	0	0	0	0	0	0	0	0	0	11	0	0	0	0	0	0	0	0	0	0	0	0	0	0	0	0	0	0
ENSMUSG00000034211	69	0	82	0	85	0	82	0	13	0	155	0	31	0	31	0	267	0	57	0	99	0	18	0	221	0	22	0	72	0	42	0	37	0	190	0	15	0	88	0	28	0	52	0	20	0	47	0	67
ENSMUSG00000025532	5	0	18	0	15	0	20	0	4	0	5	0	0	0	7	0	0	0	0	0	4	0	0	0	0	0	11	0	18	0	6	0	5	0	10	0	9	0	0	0	3	0	8	0	1	0	0	0	6
ENSMUSG00000025340	0	0	0	0	0	0	0	0	0	0	0	0	1	0	0	0	0	0	2	0	0	0	1	0	0	0	2	0	21	0	21	0	0	0	0	0	0	0	0	0	0	0	0	0	3	0	0	0	0
ENSMUSG00000107143	1	0	0	0	1	0	1	0	2	0	0	0	1	0	0	0	0	0	4	0	0	0	0	0	18	0	0	0	6	0	0	0	0	0	1	0	0	0	0	0	0	0	0	0	0	0	1	0	1
ENSMUSG00000056310	25	0	11	0	0	0	0	0	0	0	0	0	17	0	0	0	0	0	0	0	31	0	8	0	60	0	0	0	0	0	0	0	0	0	0	0	0	0	21	0	0	0	1	0	0	0	2	0	0
ENSMUSG00000107000	0	0	0	0	7	0	0	0	0	0	0	0	0	0	4	0	0	0	0	0	0	0	0	0	41	0	0	0	0	0	0	0	0	0	0	0	12	0	0	0	0	0	0	0	0	0	0	0	0
ENSMUSG00000023104	54	0	22	0	46	0	37	0	44	0	44	0	49	0	35	0	99	0	22	0	42	0	13	0	73	0	8	0	74	0	62	0	32	0	93	0	70	0	50	0	18	0	30	0	30	0	17	0	37
ENSMUSG00000040751	0	0	0	0	0	0	0	0	0	0	0	0	0	0	0	0	0	0	0	0	0	0	0	0	0	0	0	0	0	0	0	0	0	0	0	0	0	0	0	0	0	0	3	0	0	0	0	0	0
ENSMUSG00000029674	0	0	0	0	0	0	0	0	0	0	0	0	0	0	0	0	0	0	0	0	0	0	0	0	0	0	0	0	0	0	0	0	0	0	0	0	0	0	0	0	0	0	4	0	0	0	0	0	0
ENSMUSG00000040557	0	0	0	0	0	0	28	0	0	0	29	0	0	0	0	0	0	0	0	0	0	0	0	0	0	0	6	0	47	0	0	0	0	0	0	0	0	0	2	0	2	0	4	0	0	0	0	0	60
ENSMUSG00000047501	6	0	25	0	1	0	5	0	0	0	29	0	7	0	6	0	17	0	4	0	12	0	8	0	18	0	0	0	28	0	0	0	0	0	0	0	10	0	2	0	4	0	3	0	0	0	5	0	10
ENSMUSG00000070473	7	0	0	0	0	0	0	0	0	0	5	0	0	0	0	0	21	0	0	0	0	0	4	0	33	0	0	0	19	0	6	0	0	0	0	0	12	0	2	0	0	0	4	0	2	0	2	0	0
ENSMUSG00000107335	7	0	8	0	6	0	11	0	3	0	8	0	2	0	0	0	9	0	2	0	4	0	1	0	16	0	0	0	10	0	3	0	2	0	5	0	9	0	10	0	8	0	1	0	1	0	6	0	3
ENSMUSG00000040532	27	0	44	0	43	0	98	0	27	0	51	0	21	0	5	0	80	0	44	0	15	0	10	0	106	0	0	0	171	0	38	0	12	0	19	0	56	0	87	0	53	0	15	0	27	0	48	0	27
ENSMUSG00000007207	6	0	0	0	0	0	0	0	0	0	0	0	0	0	0	0	21	0	0	0	0	0	0	0	0	0	0	0	6	0	0	0	1	0	0	0	0	0	0	0	0	0	0	0	0	0	4	0	0
ENSMUSG00000029681	2	0	11	0	9	0	21	0	7	0	12	0	4	0	0	0	0	0	13	0	0	0	1	0	0	0	6	0	1	0	1	0	4	0	0	0	22	0	11	0	4	0	6	0	9	0	2	0	0
ENSMUSG00000000916	19	0	0	0	6	0	8	0	12	0	53	0	0	0	6	0	41	0	0	0	8	0	0	0	80	0	0	0	24	0	16	0	3	0	26	0	30	0	33	0	11	0	10	0	21	0	2	0	37
ENSMUSG00000053293	0	0	10	0	0	0	0	0	14	0	0	0	0	0	0	0	1	0	4	0	0	0	0	0	43	0	1	0	6	0	0	0	0	0	5	0	2	0	3	0	0	0	0	0	0	0	0	0	1
ENSMUSG00000039959	1	0	0	0	0	0	0	0	0	0	0	0	0	0	0	0	0	0	0	0	0	0	0	0	0	0	0	0	0	0	0	0	0	0	0	0	0	0	2	0	13	0	0	0	0	0	0	0	0
ENSMUSG00000039886	13	0	0	0	8	0	10	0	9	0	0	0	14	0	0	0	26	0	15	0	40	0	8	0	0	0	4	0	51	0	0	0	4	0	0	0	0	0	0	0	7	0	2	0	0	0	7	0	16
ENSMUSG00000004951	81	0	12	0	146	0	47	0	91	0	96	0	43	0	48	0	60	0	38	0	135	0	13	0	315	0	39	0	162	0	85	0	36	0	121	0	161	0	194	0	65	0	34	0	15	0	24	0	54
ENSMUSG00000029699	13	0	0	0	0	0	14	0	0	0	0	0	0	0	0	0	0	0	9	0	0	0	2	0	0	0	0	0	0	0	0	0	0	0	0	0	5	0	0	0	0	0	7	0	0	0	0	0	12
ENSMUSG00000004948	0	0	0	0	0	0	0	0	0	0	0	0	0	0	0	0	0	0	0	0	0	0	0	0	0	0	0	0	13	0	3	0	0	0	0	0	7	0	2	0	0	0	0	0	0	0	0	0	11
ENSMUSG00000039754	22	0	11	0	0	0	21	0	0	0	0	0	0	0	20	0	0	0	0	0	19	0	0	0	0	0	0	0	0	0	0	0	0	0	0	0	9	0	0	0	0	0	24	0	0	0	0	0	0
ENSMUSG00000039737	0	0	0	0	2	0	1	0	0	0	0	0	1	0	0	0	3	0	0	0	0	0	0	0	0	0	0	0	0	0	0	0	0	0	0	0	1	0	0	0	0	0	6	0	0	0	1	0	6
ENSMUSG00000104369	0	0	0	0	0	0	0	0	0	0	0	0	0	0	0	0	0	0	3	0	0	0	0	0	0	0	0	0	0	0	0	0	0	0	0	0	1	0	2	0	0	0	0	0	0	0	0	0	3
ENSMUSG00000007987	0	0	0	0	0	0	19	0	0	0	0	0	10	0	1	0	0	0	0	0	9	0	0	0	30	0	0	0	0	0	0	0	0	0	0	0	0	0	0	0	0	0	0	0	0	0	2	0	7
ENSMUSG00000059518	1	0	4	0	4	0	11	0	4	0	0	0	11	0	6	0	13	0	7	0	8	0	1	0	14	0	1	0	13	0	5	0	3	0	24	0	13	0	5	0	2	0	10	0	8	0	9	0	10
ENSMUSG00000004846	0	0	15	0	0	0	0	0	0	0	53	0	1	0	2	0	0	0	7	0	14	0	0	0	0	0	0	0	0	0	0	0	0	0	0	0	16	0	0	0	0	0	0	0	0	0	0	0	0
ENSMUSG00000004849	24	0	0	0	0	0	20	0	3	0	88	0	5	0	16	0	14	0	15	0	41	0	0	0	40	0	7	0	3	0	27	0	0	0	37	0	50	0	19	0	17	0	32	0	2	0	10	0	51
ENSMUSG00000037390	0	0	0	0	0	0	0	0	0	0	0	0	0	0	0	0	0	0	0	0	0	0	0	0	0	0	0	0	0	0	0	0	11	0	0	0	0	0	14	0	0	0	0	0	0	0	0	0	0
ENSMUSG00000051502	0	0	0	0	8	0	3	0	0	0	0	0	4	0	0	0	0	0	0	0	0	0	0	0	0	0	0	0	0	0	0	0	0	0	0	0	0	0	15	0	0	0	0	0	0	0	0	0	0
ENSMUSG00000023348	0	0	7	0	0	0	0	0	5	0	0	0	0	0	3	0	28	0	0	0	3	0	0	0	30	0	0	0	0	0	0	0	0	0	16	0	17	0	13	0	0	0	5	0	3	0	0	0	9
ENSMUSG00000029714	0	0	1	0	1	0	0	0	0	0	0	0	0	0	0	0	0	0	0	0	7	0	0	0	0	0	0	0	0	0	0	0	0	0	1	0	1	0	0	0	0	0	0	0	0	0	0	0	0
ENSMUSG00000037221	13	0	7	0	0	0	9	0	0	0	22	0	0	0	0	0	73	0	0	0	0	0	0	0	0	0	2	0	21	0	4	0	0	0	0	0	13	0	3	0	8	0	21	0	0	0	12	0	1
ENSMUSG00000093445	9	0	7	0	0	0	4	0	28	0	0	0	6	0	0	0	17	0	3	0	13	0	5	0	0	0	0	0	12	0	18	0	13	0	0	0	24	0	10	0	9	0	18	0	0	0	6	0	2
ENSMUSG00000029720	59	0	17	0	43	0	10	0	28	0	15	0	6	0	0	0	142	0	36	0	13	0	5	0	0	0	0	0	38	0	18	0	31	0	23	0	40	0	35	0	14	0	27	0	3	0	34	0	21
ENSMUSG00000079165	49	0	10	0	42	0	6	0	0	0	15	0	0	0	0	0	129	0	32	0	0	0	0	0	0	0	0	0	25	0	0	0	17	0	22	0	16	0	25	0	5	0	8	0	3	0	28	0	19
ENSMUSG00000029725	5	0	0	0	0	0	3	0	0	0	0	0	0	0	0	0	0	0	0	0	5	0	0	0	0	0	0	0	4	0	3	0	0	0	4	0	1	0	0	0	0	0	0	0	0	0	2	0	5
ENSMUSG00000029726	0	0	0	0	0	0	0	0	0	0	0	0	8	0	4	0	0	0	1	0	0	0	0	0	0	0	0	0	4	0	6	0	0	0	3	0	11	0	0	0	0	0	6	0	0	0	0	0	5
ENSMUSG00000029729	0	0	0	0	0	0	1	0	0	0	0	0	0	0	0	0	0	0	0	0	0	0	0	0	0	0	0	0	0	0	0	0	0	0	0	0	18	0	0	0	0	0	0	0	0	0	5	0	0
ENSMUSG00000037017	0	0	0	0	0	0	0	0	0	0	1	0	29	0	15	0	0	0	0	0	54	0	5	0	0	0	0	0	0	0	3	0	0	0	0	0	11	0	0	0	0	0	12	0	0	0	26	0	23
ENSMUSG00000037007	0	0	0	0	0	0	0	0	0	0	0	0	1	0	0	0	0	0	0	0	0	0	0	0	0	0	0	0	51	0	0	0	0	0	0	0	0	0	0	0	0	0	0	0	0	0	0	0	12
ENSMUSG00000029730	147	0	55	0	85	0	222	0	64	0	71	0	66	0	37	0	158	0	99	0	151	0	16	0	101	0	37	0	147	0	103	0	42	0	135	0	56	0	126	0	114	0	25	0	56	0	47	0	48
ENSMUSG00000019518	9	0	12	0	31	0	44	0	14	0	47	0	23	0	0	0	36	0	10	0	0	0	0	0	0	0	6	0	2	0	19	0	5	0	15	0	16	0	11	0	16	0	30	0	9	0	29	0	15
ENSMUSG00000036980	8	0	21	0	56	0	71	0	25	0	43	0	53	0	0	0	42	0	23	0	0	0	14	0	0	0	15	0	5	0	35	0	5	0	27	0	22	0	23	0	13	0	39	0	20	0	38	0	19
ENSMUSG00000036968	0	0	0	0	0	0	20	0	0	0	29	0	0	0	3	0	31	0	0	0	0	0	1	0	0	0	5	0	15	0	0	0	0	0	10	0	0	0	13	0	8	0	0	0	0	0	0	0	0
ENSMUSG00000049285	0	0	0	0	0	0	0	0	10	0	16	0	0	0	0	0	0	0	0	0	0	0	0	0	0	0	0	0	0	0	0	0	0	0	0	0	0	0	8	0	0	0	0	0	0	0	0	0	0
ENSMUSG00000050552	0	0	2	0	1	0	3	0	0	0	0	0	0	0	0	0	2	0	2	0	0	0	0	0	1	0	0	0	5	0	7	0	1	0	4	0	4	0	2	0	5	0	6	0	0	0	0	0	2
ENSMUSG00000036928	0	0	0	0	0	0	0	0	0	0	0	0	0	0	0	0	0	0	4	0	0	0	0	0	0	0	0	0	1	0	0	0	0	0	0	0	8	0	3	0	4	0	0	0	0	0	0	0	0
ENSMUSG00000036898	41	0	9	0	0	0	39	0	0	0	0	0	0	0	0	0	35	0	1	0	0	0	0	0	0	0	0	0	0	0	0	0	0	0	0	0	4	0	0	0	12	0	1	0	0	0	26	0	48
ENSMUSG00000058291	1	0	0	0	0	0	0	0	0	0	0	0	12	0	0	0	0	0	12	0	0	0	14	0	167	0	0	0	0	0	29	0	0	0	0	0	0	0	0	0	0	0	0	0	0	0	22	0	0
ENSMUSG00000025856	23	0	0	0	17	0	19	0	4	0	0	0	0	0	0	0	0	0	0	0	0	0	0	0	33	0	10	0	16	0	20	0	1	0	15	0	3	0	1	0	6	0	10	0	6	0	0	0	0
ENSMUSG00000056413	6	0	0	0	0	0	3	0	2	0	0	0	0	0	0	0	0	0	0	0	0	0	5	0	22	0	0	0	24	0	6	0	0	0	42	0	0	0	26	0	0	0	0	0	0	0	0	0	0
ENSMUSG00000045438	0	0	1	0	0	0	4	0	7	0	13	0	4	0	0	0	0	0	0	0	15	0	3	0	0	0	0	0	24	0	4	0	6	0	0	0	0	0	0	0	15	0	10	0	0	0	0	0	0
ENSMUSG00000053553	22	0	38	0	4	0	46	0	12	0	24	0	0	0	35	0	71	0	50	0	48	0	17	0	55	0	0	0	39	0	35	0	22	0	49	0	18	0	76	0	11	0	14	0	21	0	27	0	51
ENSMUSG00000029547	0	0	0	0	0	0	0	0	0	0	0	0	18	0	0	0	0	0	7	0	0	0	3	0	0	0	0	0	19	0	0	0	0	0	0	0	17	0	0	0	0	0	18	0	0	0	4	0	0
ENSMUSG00000018143	0	0	0	0	0	0	0	0	0	0	0	0	0	0	0	0	0	0	0	0	9	0	0	0	0	0	0	0	0	0	0	0	0	0	0	0	0	0	0	0	0	0	0	0	0	0	0	0	0
ENSMUSG00000098140	0	0	0	0	2	0	4	0	0	0	5	0	1	0	5	0	5	0	8	0	6	0	1	0	0	0	2	0	2	0	10	0	0	0	4	0	2	0	2	0	2	0	0	0	1	0	0	0	1
ENSMUSG00000029551	0	0	0	0	14	0	18	0	5	0	27	0	10	0	26	0	25	0	30	0	42	0	8	0	0	0	7	0	19	0	53	0	3	0	19	0	13	0	5	0	12	0	3	0	8	0	2	0	11
ENSMUSG00000029554	37	0	0	0	0	0	30	0	2	0	20	0	0	0	0	0	12	0	3	0	34	0	3	0	0	0	5	0	20	0	6	0	9	0	23	0	23	0	2	0	3	0	2	0	7	0	24	0	11
ENSMUSG00000029557	47	0	7	0	9	0	11	0	7	0	23	0	29	0	3	0	22	0	19	0	0	0	0	0	76	0	0	0	0	0	10	0	8	0	0	0	0	0	52	0	0	0	24	0	0	0	6	0	26
ENSMUSG00000056076	122	0	85	0	86	0	134	0	11	0	71	0	107	0	41	0	101	0	83	0	66	0	15	0	86	0	17	0	87	0	33	0	18	0	166	0	56	0	118	0	53	0	63	0	20	0	88	0	247
ENSMUSG00000036599	15	0	4	0	1	0	0	0	0	0	0	0	0	0	0	0	32	0	0	0	10	0	0	0	75	0	0	0	14	0	0	0	0	0	3	0	16	0	4	0	0	0	5	0	5	0	3	0	0
ENSMUSG00000050022	0	0	1	0	0	0	0	0	0	0	0	0	0	0	0	0	0	0	0	0	0	0	0	0	0	0	0	0	0	0	0	0	0	0	0	0	0	0	0	0	0	0	4	0	0	0	0	0	0
ENSMUSG00000000149	3	0	4	0	0	0	1	0	0	0	15	0	0	0	4	0	1	0	0	0	0	0	0	0	0	0	0	0	1	0	0	0	0	0	0	0	0	0	1	0	0	0	0	0	0	0	0	0	0
ENSMUSG00000039623	0	0	0	0	0	0	0	0	0	0	0	0	0	0	0	0	1	0	18	0	0	0	0	0	0	0	0	0	0	0	0	0	4	0	0	0	5	0	0	0	19	0	3	0	0	0	0	0	0
ENSMUSG00000074817	0	0	8	0	0	0	0	0	0	0	0	0	0	0	0	0	0	0	8	0	0	0	5	0	0	0	0	0	0	0	0	0	0	0	0	0	0	0	0	0	0	0	0	0	0	0	0	0	8
ENSMUSG00000050822	0	0	0	0	0	0	0	0	0	0	0	0	0	0	0	0	0	0	0	0	0	0	0	0	0	0	0	0	0	0	0	0	1	0	0	0	2	0	0	0	0	0	0	0	0	0	0	0	0
ENSMUSG00000029580	12	0	9	0	8	0	10	0	3	0	5	0	9	0	16	0	18	0	16	0	13	0	2	0	11	0	5	0	10	0	14	0	3	0	12	0	14	0	13	0	7	0	15	0	7	0	3	0	14
ENSMUSG00000061898	0	0	0	0	0	0	0	0	0	0	0	0	0	0	0	0	0	0	6	0	0	0	0	0	0	0	0	0	0	0	0	0	0	0	0	0	0	0	0	0	0	0	0	0	0	0	0	0	0
ENSMUSG00000046658	0	0	0	0	0	0	0	0	0	0	0	0	0	0	10	0	0	0	0	0	0	0	0	0	0	0	0	0	0	0	0	0	0	0	13	0	12	0	0	0	0	0	0	0	6	0	0	0	9
ENSMUSG00000001844	10	0	20	0	3	0	0	0	19	0	0	0	52	0	0	0	0	0	0	0	11	0	0	0	0	0	0	0	0	0	16	0	0	0	22	0	37	0	0	0	21	0	4	0	0	0	0	0	14
ENSMUSG00000039206	2	0	5	0	0	0	11	0	15	0	6	0	13	0	8	0	25	0	8	0	56	0	5	0	1	0	0	0	13	0	14	0	0	0	8	0	9	0	6	0	4	0	11	0	3	0	6	0	15
ENSMUSG00000001847	94	0	32	0	0	0	118	0	91	0	110	0	89	0	29	0	58	0	99	0	81	0	26	0	140	0	4	0	114	0	79	0	26	0	162	0	93	0	87	0	57	0	54	0	46	0	59	0	141
ENSMUSG00000118332	15	0	0	0	3	0	0	0	0	0	0	0	0	0	0	0	8	0	6	0	15	0	0	0	82	0	0	0	4	0	3	0	0	0	0	0	0	0	0	0	0	0	0	0	0	0	0	0	2
ENSMUSG00000051306	0	0	0	0	0	0	0	0	0	0	0	0	0	0	0	0	0	0	0	0	1	0	0	0	0	0	0	0	0	0	10	0	0	0	0	0	0	0	0	0	0	0	0	0	0	0	7	0	0
ENSMUSG00000079109	0	0	0	0	0	0	25	0	15	0	21	0	20	0	0	0	88	0	9	0	12	0	0	0	9	0	0	0	0	0	0	0	6	0	0	0	0	0	0	0	11	0	0	0	34	0	4	0	0
ENSMUSG00000104633	0	0	0	0	0	0	1	0	1	0	0	0	0	0	0	0	3	0	0	0	1	0	0	0	1	0	0	0	0	0	0	0	0	0	0	0	0	0	0	0	0	0	0	0	1	0	0	0	0
ENSMUSG00000029617	26	0	9	0	24	0	20	0	14	0	0	0	32	0	10	0	1	0	2	0	19	0	10	0	46	0	5	0	33	0	0	0	10	0	15	0	28	0	0	0	0	0	4	0	0	0	3	0	11
ENSMUSG00000038722	46	0	32	0	43	0	26	0	13	0	27	0	29	0	17	0	75	0	34	0	7	0	6	0	115	0	23	0	46	0	20	0	14	0	62	0	79	0	30	0	24	0	21	0	11	0	19	0	29
ENSMUSG00000029624	12	0	2	0	11	0	20	0	5	0	8	0	6	0	3	0	18	0	6	0	1	0	3	0	21	0	0	0	14	0	3	0	3	0	30	0	14	0	14	0	3	0	3	0	7	0	16	0	11
ENSMUSG00000029627	19	0	0	0	0	0	0	0	0	0	0	0	0	0	0	0	0	0	0	0	0	0	0	0	0	0	0	0	0	0	0	0	0	0	0	0	0	0	0	0	0	0	0	0	0	0	0	0	0
ENSMUSG00000055991	27	0	21	0	0	0	0	0	23	0	9	0	0	0	17	0	0	0	0	0	3	0	0	0	0	0	0	0	6	0	19	0	0	0	0	0	12	0	20	0	0	0	7	0	0	0	17	0	24
ENSMUSG00000007812	31	0	24	0	5	0	49	0	0	0	0	0	0	0	0	0	56	0	57	0	23	0	1	0	126	0	5	0	41	0	28	0	0	0	38	0	16	0	0	0	0	0	23	0	18	0	9	0	0
ENSMUSG00000029634	0	0	0	0	36	0	0	0	0	0	0	0	1	0	0	0	0	0	0	0	1	0	0	0	0	0	0	0	0	0	14	0	0	0	24	0	6	0	0	0	7	0	0	0	0	0	0	0	0
ENSMUSG00000029635	0	0	0	0	4	0	0	0	4	0	0	0	0	0	0	0	5	0	4	0	0	0	2	0	0	0	0	0	0	0	4	0	0	0	1	0	0	0	3	0	0	0	0	0	3	0	1	0	0
ENSMUSG00000016503	44	0	36	0	22	0	87	0	51	0	19	0	13	0	4	0	58	0	16	0	0	0	14	0	28	0	10	0	53	0	45	0	13	0	9	0	36	0	43	0	19	0	13	0	19	0	13	0	52
ENSMUSG00000016520	14	0	1	0	0	0	20	0	7	0	0	0	0	0	0	0	17	0	0	0	0	0	0	0	62	0	0	0	0	0	0	0	4	0	0	0	0	0	7	0	0	0	0	0	0	0	5	0	0
ENSMUSG00000029642	64	0	27	0	57	0	32	0	16	0	34	0	50	0	31	0	90	0	47	0	8	0	9	0	54	0	20	0	71	0	50	0	28	0	65	0	27	0	74	0	60	0	22	0	9	0	7	0	40
ENSMUSG00000029649	57	0	48	0	59	0	61	0	61	0	45	0	34	0	12	0	113	0	27	0	49	0	9	0	187	0	16	0	67	0	39	0	36	0	75	0	63	0	42	0	24	0	27	0	27	0	31	0	49
ENSMUSG00000029650	0	0	0	0	0	0	0	0	0	0	0	0	0	0	0	0	0	0	0	0	0	0	4	0	0	0	0	0	0	0	0	0	0	0	0	0	0	0	0	0	0	0	0	0	0	0	0	0	0
ENSMUSG00000001687	2	0	17	0	30	0	16	0	7	0	3	0	11	0	14	0	0	0	4	0	11	0	15	0	62	0	0	0	126	0	26	0	1	0	5	0	12	0	24	0	28	0	5	0	2	0	10	0	39
ENSMUSG00000066551	28	0	14	0	33	0	55	0	29	0	33	0	81	0	23	0	58	0	44	0	30	0	9	0	113	0	18	0	55	0	50	0	19	0	54	0	42	0	33	0	39	0	27	0	13	0	21	0	41
ENSMUSG00000041264	18	0	30	0	30	0	7	0	4	0	0	0	37	0	0	0	0	0	15	0	0	0	0	0	0	0	0	0	15	0	6	0	8	0	31	0	20	0	12	0	5	0	21	0	0	0	10	0	0
ENSMUSG00000060063	0	0	0	0	0	0	5	0	0	0	0	0	0	0	0	0	10	0	6	0	0	0	0	0	0	0	0	0	0	0	0	0	4	0	0	0	0	0	0	0	0	0	0	0	0	0	0	0	6
ENSMUSG00000051950	0	0	14	0	19	0	0	0	21	0	12	0	12	0	13	0	0	0	14	0	0	0	0	0	0	0	1	0	17	0	9	0	0	0	15	0	19	0	45	0	17	0	5	0	0	0	9	0	17
ENSMUSG00000041132	0	0	18	0	0	0	0	0	5	0	0	0	0	0	0	0	0	0	0	0	0	0	0	0	0	0	0	0	0	0	0	0	0	0	0	0	0	0	0	0	0	0	0	0	0	0	0	0	0
ENSMUSG00000034021	0	0	2	0	10	0	14	0	0	0	27	0	13	0	0	0	12	0	0	0	0	0	0	0	45	0	0	0	51	0	1	0	5	0	0	0	6	0	0	0	0	0	0	0	0	0	0	0	2
ENSMUSG00000033970	67	0	9	0	84	0	25	0	69	0	10	0	46	0	39	0	61	0	11	0	45	0	7	0	45	0	7	0	26	0	68	0	16	0	32	0	17	0	59	0	38	0	55	0	15	0	17	0	70
ENSMUSG00000015112	106	0	18	0	8	0	65	0	67	0	100	0	17	0	15	0	69	0	10	0	7	0	12	0	67	0	14	0	18	0	62	0	2	0	93	0	40	0	81	0	5	0	3	0	37	0	14	0	11
ENSMUSG00000042505	0	0	0	0	0	0	7	0	4	0	0	0	0	0	42	0	0	0	2	0	0	0	0	0	0	0	0	0	12	0	50	0	0	0	42	0	2	0	20	0	0	0	13	0	3	0	6	0	0
ENSMUSG00000012483	34	0	10	0	3	0	35	0	22	0	26	0	24	0	7	0	22	0	25	0	21	0	5	0	16	0	18	0	73	0	52	0	2	0	5	0	12	0	16	0	0	0	16	0	8	0	10	0	40
ENSMUSG00000089862	0	0	0	0	0	0	0	0	0	0	0	0	0	0	0	0	0	0	14	0	0	0	0	0	0	0	0	0	0	0	24	0	0	0	0	0	0	0	0	0	0	0	0	0	0	0	0	0	0
ENSMUSG00000062995	19	0	0	0	0	0	0	0	0	0	0	0	0	0	8	0	0	0	0	0	14	0	0	0	0	0	0	0	0	0	0	0	0	0	0	0	0	0	0	0	0	0	0	0	0	0	0	0	0
ENSMUSG00000029632	199	0	67	0	313	0	181	0	84	0	147	0	134	0	81	0	221	0	117	0	135	0	32	0	250	0	16	0	197	0	84	0	81	0	154	0	159	0	99	0	86	0	99	0	71	0	72	0	176
ENSMUSG00000042742	0	0	0	0	12	0	10	0	15	0	0	0	18	0	0	0	0	0	0	0	0	0	0	0	0	0	0	0	0	0	0	0	0	0	0	0	14	0	0	0	0	0	0	0	0	0	0	0	0
ENSMUSG00000052419	32	0	0	0	0	0	0	0	0	0	65	0	20	0	1	0	0	0	0	0	0	0	13	0	38	0	0	0	0	0	7	0	0	0	0	0	8	0	18	0	13	0	0	0	0	0	4	0	28
ENSMUSG00000097616	0	0	0	0	0	0	0	0	0	0	0	0	0	0	14	0	0	0	1	0	0	0	0	0	14	0	7	0	11	0	21	0	0	0	0	0	0	0	0	0	0	0	0	0	0	0	0	0	0
ENSMUSG00000007655	0	0	0	0	0	0	0	0	0	0	0	0	0	0	0	0	0	0	0	0	0	0	0	0	0	0	29	0	0	0	0	0	0	0	0	0	0	0	0	0	0	0	0	0	0	0	0	0	0
ENSMUSG00000044155	30	0	6	0	28	0	47	0	18	0	17	0	15	0	3	0	58	0	10	0	38	0	9	0	63	0	15	0	31	0	56	0	8	0	20	0	43	0	28	0	22	0	15	0	26	0	16	0	32
ENSMUSG00000029695	31	0	0	0	0	0	0	0	0	0	0	0	0	0	0	0	0	0	0	0	0	0	0	0	0	0	0	0	0	0	8	0	4	0	0	0	0	0	28	0	0	0	0	0	0	0	10	0	0
ENSMUSG00000023089	52	0	2	0	44	0	46	0	33	0	17	0	45	0	35	0	30	0	41	0	13	0	2	0	23	0	8	0	33	0	59	0	6	0	18	0	48	0	28	0	29	0	31	0	14	0	41	0	20
ENSMUSG00000020440	13	0	2	0	3	0	12	0	1	0	5	0	0	0	4	0	9	0	0	0	14	0	0	0	1	0	0	0	7	0	4	0	3	0	8	0	2	0	6	0	5	0	0	0	6	0	0	0	7
ENSMUSG00000103899	0	0	0	0	0	0	0	0	0	0	0	0	0	0	0	0	0	0	0	0	0	0	2	0	0	0	0	0	0	0	0	0	0	0	0	0	0	0	0	0	0	0	1	0	0	0	0	0	0
ENSMUSG00000003500	20	0	0	0	4	0	7	0	3	0	0	0	8	0	5	0	0	0	0	0	0	0	1	0	11	0	0	0	9	0	11	0	2	0	0	0	12	0	17	0	8	0	14	0	4	0	0	0	0
ENSMUSG00000043421	31	0	0	0	39	0	10	0	0	0	0	0	0	0	4	0	21	0	19	0	0	0	0	0	0	0	0	0	33	0	0	0	12	0	47	0	16	0	6	0	28	0	0	0	0	0	0	0	35
ENSMUSG00000029767	31	0	0	0	0	0	120	0	0	0	20	0	150	0	67	0	0	0	39	0	33	0	15	0	78	0	35	0	37	0	46	0	11	0	0	0	68	0	70	0	21	0	32	0	33	0	11	0	98
ENSMUSG00000029769	0	0	0	0	6	0	0	0	2	0	0	0	0	0	1	0	0	0	0	0	0	0	0	0	0	0	0	0	0	0	0	0	0	0	0	0	0	0	0	0	0	0	2	0	0	0	0	0	0
ENSMUSG00000004285	87	0	32	0	132	0	59	0	14	0	40	0	56	0	54	0	69	0	35	0	122	0	22	0	88	0	10	0	76	0	80	0	44	0	38	0	57	0	25	0	52	0	26	0	10	0	32	0	37
ENSMUSG00000029775	0	0	0	0	0	0	4	0	3	0	0	0	0	0	1	0	0	0	0	0	0	0	0	0	0	0	0	0	0	0	0	0	0	0	1	0	0	0	0	0	0	0	0	0	2	0	0	0	1
ENSMUSG00000029790	0	0	11	0	0	0	0	0	0	0	0	0	0	0	0	0	0	0	0	0	0	0	0	0	0	0	0	0	0	0	0	0	0	0	0	0	0	0	3	0	0	0	8	0	0	0	0	0	0
ENSMUSG00000025608	0	0	0	0	0	0	0	0	0	0	0	0	0	0	0	0	0	0	0	0	0	0	0	0	0	0	0	0	12	0	0	0	4	0	41	0	11	0	0	0	0	0	5	0	6	0	0	0	11
ENSMUSG00000053768	47	0	8	0	14	0	68	0	22	0	45	0	31	0	13	0	76	0	16	0	14	0	7	0	54	0	3	0	30	0	32	0	20	0	68	0	16	0	10	0	0	0	14	0	10	0	27	0	21
ENSMUSG00000087356	0	0	0	0	0	0	0	0	0	0	0	0	0	0	0	0	0	0	3	0	6	0	0	0	0	0	0	0	4	0	0	0	0	0	0	0	0	0	0	0	0	0	1	0	0	0	0	0	1
ENSMUSG00000001642	18	0	52	0	35	0	45	0	19	0	8	0	69	0	4	0	4	0	84	0	14	0	3	0	29	0	7	0	42	0	61	0	36	0	75	0	24	0	38	0	23	0	22	0	21	0	8	0	68
ENSMUSG00000029762	9	0	52	0	0	0	18	0	18	0	0	0	8	0	0	0	0	0	0	0	0	0	0	0	0	0	0	0	26	0	0	0	9	0	0	0	0	0	53	0	0	0	43	0	6	0	11	0	26
ENSMUSG00000061758	0	0	0	0	0	0	0	0	0	0	0	0	0	0	0	0	0	0	0	0	0	0	0	0	0	0	0	0	0	0	0	0	0	0	0	0	0	0	0	0	0	0	1	0	0	0	0	0	0
ENSMUSG00000038871	18	0	0	0	0	0	8	0	0	0	0	0	0	0	0	0	0	0	0	0	0	0	5	0	25	0	0	0	0	0	14	0	0	0	0	0	6	0	0	0	11	0	1	0	4	0	0	0	5
ENSMUSG00000029848	0	0	0	0	0	0	0	0	0	0	0	0	2	0	4	0	0	0	0	0	0	0	0	0	0	0	0	0	0	0	0	0	0	0	0	0	3	0	34	0	0	0	0	0	0	0	0	0	1
ENSMUSG00000073155	18	0	18	0	5	0	40	0	21	0	30	0	5	0	8	0	54	0	14	0	29	0	3	0	0	0	6	0	38	0	16	0	8	0	43	0	40	0	0	0	9	0	7	0	1	0	10	0	15
ENSMUSG00000063455	0	0	0	0	0	0	0	0	0	0	0	0	0	0	0	0	0	0	0	0	0	0	0	0	0	0	0	0	0	0	0	0	0	0	0	0	0	0	0	0	0	0	0	0	0	0	0	0	10
ENSMUSG00000019689	7	0	10	0	21	0	17	0	1	0	26	0	6	0	3	0	18	0	11	0	0	0	5	0	15	0	0	0	7	0	18	0	5	0	3	0	3	0	2	0	21	0	2	0	0	0	4	0	4
ENSMUSG00000071537	0	0	0	0	0	0	0	0	0	0	0	0	0	0	0	0	0	0	0	0	0	0	0	0	0	0	0	0	0	0	11	0	0	0	0	0	0	0	0	0	7	0	0	0	0	0	0	0	0
ENSMUSG00000038507	0	0	0	0	0	0	0	0	0	0	0	0	0	0	0	0	0	0	33	0	19	0	0	0	0	0	9	0	0	0	0	0	0	0	0	0	0	0	0	0	0	0	0	0	0	0	0	0	0
ENSMUSG00000029918	11	0	0	0	4	0	7	0	3	0	7	0	0	0	8	0	6	0	1	0	0	0	0	0	6	0	0	0	8	0	20	0	0	0	6	0	7	0	1	0	0	0	4	0	3	0	0	0	2
ENSMUSG00000029911	45	0	29	0	96	0	165	0	30	0	81	0	72	0	35	0	154	0	73	0	41	0	10	0	242	0	21	0	117	0	78	0	27	0	148	0	147	0	92	0	80	0	44	0	21	0	59	0	88
ENSMUSG00000029863	1	0	0	0	0	0	0	0	0	0	0	0	0	0	0	0	0	0	0	0	0	0	0	0	11	0	0	0	0	0	0	0	0	0	56	0	0	0	0	0	0	0	0	0	0	0	0	0	0
ENSMUSG00000029735	0	0	0	0	29	0	0	0	10	0	0	0	0	0	0	0	28	0	1	0	23	0	0	0	0	0	0	0	0	0	4	0	0	0	0	0	27	0	2	0	0	0	0	0	1	0	9	0	0
ENSMUSG00000052763	0	0	1	0	0	0	0	0	2	0	3	0	0	0	0	0	0	0	0	0	9	0	0	0	0	0	0	0	0	0	0	0	2	0	33	0	7	0	0	0	18	0	0	0	0	0	0	0	0
ENSMUSG00000071477	0	0	0	0	0	0	0	0	5	0	0	0	0	0	0	0	0	0	0	0	18	0	0	0	0	0	0	0	15	0	0	0	0	0	0	0	3	0	0	0	0	0	8	0	0	0	3	0	0
ENSMUSG00000057691	0	0	0	0	40	0	0	0	20	0	0	0	0	0	1	0	0	0	0	0	0	0	0	0	75	0	0	0	0	0	0	0	0	0	2	0	0	0	0	0	0	0	1	0	0	0	0	0	5
ENSMUSG00000052751	0	0	0	0	0	0	18	0	0	0	0	0	6	0	0	0	0	0	0	0	0	0	0	0	0	0	1	0	0	0	0	0	0	0	0	0	0	0	0	0	0	0	0	0	0	0	0	0	0
ENSMUSG00000007216	0	0	7	0	0	0	0	0	0	0	0	0	0	0	0	0	0	0	0	0	0	0	5	0	0	0	0	0	0	0	22	0	0	0	0	0	0	0	0	0	0	0	0	0	9	0	0	0	0
ENSMUSG00000051124	0	0	7	0	0	0	0	0	0	0	0	0	0	0	0	0	0	0	0	0	12	0	0	0	0	0	0	0	17	0	0	0	0	0	0	0	0	0	0	0	0	0	0	0	0	0	1	0	1
ENSMUSG00000029817	11	0	0	0	0	0	2	0	1	0	10	0	14	0	0	0	3	0	8	0	5	0	1	0	8	0	0	0	17	0	0	0	2	0	20	0	5	0	8	0	0	0	2	0	7	0	0	0	0
ENSMUSG00000050786	0	0	0	0	0	0	19	0	0	0	0	0	11	0	2	0	0	0	0	0	0	0	8	0	0	0	3	0	0	0	0	0	0	0	0	0	0	0	0	0	0	0	0	0	1	0	11	0	0
ENSMUSG00000004980	143	0	139	0	132	0	265	0	165	0	174	0	114	0	90	0	287	0	138	0	101	0	37	0	450	0	55	0	267	0	215	0	60	0	249	0	130	0	158	0	95	0	105	0	88	0	71	0	194
ENSMUSG00000059182	44	0	0	0	0	0	68	0	0	0	44	0	86	0	16	0	13	0	30	0	25	0	12	0	0	0	0	0	26	0	6	0	11	0	0	0	2	0	20	0	0	0	2	0	17	0	38	0	0
ENSMUSG00000085412	0	0	2	0	16	0	30	0	2	0	0	0	0	0	18	0	28	0	32	0	0	0	0	0	17	0	0	0	0	0	11	0	11	0	55	0	1	0	3	0	0	0	3	0	7	0	0	0	28
ENSMUSG00000029776	108	0	10	0	46	0	68	0	51	0	79	0	1	0	11	0	0	0	0	0	0	0	9	0	57	0	9	0	70	0	0	0	0	0	0	0	16	0	89	0	81	0	9	0	4	0	17	0	24
ENSMUSG00000108170	1	0	0	0	1	0	1	0	0	0	4	0	2	0	0	0	2	0	0	0	0	0	0	0	4	0	0	0	0	0	3	0	0	0	1	0	0	0	1	0	5	0	0	0	0	0	0	0	3
ENSMUSG00000005225	0	0	17	0	0	0	8	0	0	0	0	0	0	0	0	0	0	0	13	0	0	0	3	0	0	0	0	0	6	0	0	0	0	0	0	0	0	0	4	0	0	0	0	0	0	0	8	0	0
ENSMUSG00000038058	0	0	0	0	25	0	0	0	0	0	0	0	0	0	0	0	0	0	0	0	0	0	0	0	0	0	0	0	0	0	0	0	0	0	0	0	0	0	0	0	0	0	0	0	1	0	0	0	0
ENSMUSG00000002797	1	0	7	0	12	0	2	0	6	0	0	0	6	0	2	0	3	0	13	0	0	0	0	0	11	0	4	0	21	0	5	0	0	0	9	0	0	0	19	0	1	0	0	0	15	0	2	0	0
ENSMUSG00000029777	141	0	12	0	178	0	224	0	114	0	53	0	179	0	33	0	146	0	105	0	128	0	17	0	581	0	26	0	130	0	52	0	21	0	339	0	123	0	45	0	56	0	78	0	57	0	104	0	223
ENSMUSG00000038022	0	0	0	0	0	0	0	0	0	0	0	0	0	0	0	0	0	0	14	0	3	0	0	0	0	0	0	0	0	0	0	0	0	0	16	0	0	0	0	0	0	0	8	0	19	0	0	0	0
ENSMUSG00000059486	15	0	4	0	0	0	6	0	0	0	20	0	23	0	2	0	1	0	9	0	16	0	0	0	29	0	1	0	0	0	11	0	0	0	14	0	0	0	9	0	0	0	0	0	0	0	0	0	0
ENSMUSG00000029780	12	0	0	0	32	0	34	0	29	0	0	0	50	0	0	0	16	0	0	0	13	0	7	0	0	0	9	0	50	0	0	0	11	0	0	0	0	0	0	0	0	0	8	0	0	0	0	0	14
ENSMUSG00000037826	0	0	0	0	0	0	0	0	3	0	0	0	0	0	0	0	0	0	0	0	0	0	0	0	0	0	0	0	0	0	1	0	0	0	0	0	0	0	0	0	5	0	0	0	0	0	0	0	0
ENSMUSG00000049232	1	0	0	0	0	0	0	0	0	0	0	0	0	0	0	0	7	0	0	0	0	0	0	0	0	0	0	0	0	0	9	0	0	0	0	0	0	0	0	0	2	0	6	0	0	0	0	0	6
ENSMUSG00000029913	13	0	0	0	0	0	11	0	5	0	0	0	4	0	0	0	7	0	0	0	0	0	0	0	37	0	2	0	0	0	2	0	0	0	22	0	12	0	0	0	25	0	0	0	0	0	0	0	0
ENSMUSG00000107479	0	0	0	0	7	0	0	0	0	0	0	0	0	0	0	0	0	0	0	0	0	0	7	0	0	0	0	0	0	0	0	0	0	0	0	0	3	0	0	0	0	0	0	0	0	0	0	0	0
ENSMUSG00000029910	79	0	52	0	71	0	32	0	96	0	42	0	103	0	53	0	104	0	98	0	13	0	21	0	158	0	23	0	83	0	82	0	26	0	130	0	133	0	44	0	31	0	50	0	11	0	45	0	111
ENSMUSG00000036390	16	0	0	0	0	0	24	0	24	0	7	0	9	0	7	0	51	0	14	0	5	0	0	0	58	0	6	0	22	0	8	0	14	0	25	0	17	0	0	0	1	0	2	0	23	0	0	0	0
ENSMUSG00000087231	1	0	0	0	0	0	5	0	2	0	0	0	0	0	0	0	4	0	1	0	0	0	0	0	4	0	0	0	10	0	1	0	0	0	2	0	3	0	0	0	0	0	0	0	1	0	0	0	0
ENSMUSG00000018341	0	0	0	0	0	0	0	0	0	0	0	0	0	0	0	0	0	0	23	0	0	0	0	0	0	0	0	0	0	0	0	0	0	0	0	0	6	0	3	0	0	0	0	0	0	0	0	0	0
ENSMUSG00000053604	0	0	0	0	0	0	0	0	0	0	16	0	0	0	0	0	0	0	0	0	0	0	0	0	0	0	0	0	0	0	4	0	0	0	0	0	0	0	0	0	0	0	0	0	0	0	0	0	0
ENSMUSG00000053012	0	0	7	0	0	0	0	0	0	0	0	0	0	0	4	0	5	0	0	0	0	0	1	0	0	0	0	0	11	0	5	0	0	0	0	0	0	0	4	0	0	0	0	0	0	0	0	0	0
ENSMUSG00000002222	0	0	0	0	33	0	36	0	0	0	0	0	0	0	0	0	0	0	0	0	3	0	2	0	4	0	1	0	11	0	0	0	4	0	0	0	0	0	0	0	8	0	9	0	3	0	0	0	12
ENSMUSG00000053470	59	0	0	0	0	0	29	0	37	0	49	0	0	0	0	0	44	0	10	0	0	0	3	0	67	0	0	0	65	0	21	0	3	0	79	0	7	0	0	0	17	0	24	0	10	0	0	0	36
ENSMUSG00000049553	0	0	3	0	34	0	0	0	0	0	0	0	1	0	0	0	9	0	0	0	24	0	0	0	20	0	0	0	10	0	31	0	3	0	0	0	19	0	6	0	0	0	9	0	12	0	0	0	28
ENSMUSG00000056091	2	0	0	0	0	0	0	0	0	0	0	0	0	0	0	0	0	0	0	0	5	0	0	0	0	0	0	0	0	0	0	0	3	0	0	0	0	0	0	0	0	0	2	0	0	0	8	0	0
ENSMUSG00000058706	0	0	0	0	0	0	0	0	10	0	0	0	0	0	0	0	1	0	18	0	20	0	0	0	0	0	0	0	0	0	0	0	6	0	0	0	0	0	0	0	4	0	0	0	0	0	0	0	0
ENSMUSG00000055912	0	0	0	0	0	0	0	0	0	0	0	0	5	0	0	0	0	0	0	0	0	0	0	0	26	0	2	0	12	0	0	0	0	0	6	0	0	0	7	0	0	0	0	0	0	0	0	0	0
ENSMUSG00000055850	15	0	2	0	20	0	0	0	4	0	6	0	4	0	13	0	50	0	7	0	1	0	0	0	0	0	1	0	39	0	7	0	6	0	21	0	1	0	8	0	9	0	4	0	21	0	8	0	12
ENSMUSG00000053460	0	0	0	0	0	0	0	0	0	0	0	0	0	0	0	0	0	0	0	0	0	0	0	0	0	0	1	0	0	0	3	0	0	0	0	0	0	0	0	0	10	0	9	0	0	0	0	0	0
ENSMUSG00000053907	83	0	30	0	29	0	89	0	47	0	36	0	57	0	42	0	111	0	19	0	19	0	12	0	56	0	0	0	52	0	42	0	18	0	126	0	88	0	89	0	59	0	82	0	56	0	33	0	120
ENSMUSG00000108591	7	0	7	0	5	0	15	0	4	0	6	0	5	0	5	0	24	0	5	0	5	0	0	0	11	0	1	0	11	0	7	0	1	0	8	0	10	0	12	0	5	0	5	0	8	0	5	0	20
ENSMUSG00000108368	0	0	0	0	3	0	0	0	0	0	0	0	0	0	0	0	0	0	0	0	0	0	0	0	0	0	0	0	0	0	0	0	0	0	0	0	0	0	3	0	0	0	0	0	0	0	8	0	0
ENSMUSG00000092386	0	0	3	0	0	0	0	0	0	0	0	0	0	0	1	0	0	0	0	0	0	0	0	0	0	0	0	0	11	0	0	0	0	0	0	0	0	0	0	0	0	0	3	0	0	0	0	0	0
ENSMUSG00000079523	1	0	0	0	0	0	0	0	6	0	1	0	0	0	0	0	0	0	0	0	1	0	0	0	5	0	0	0	1	0	0	0	0	0	0	0	2	0	2	0	2	0	0	0	0	0	0	0	0
ENSMUSG00000052738	24	0	10	0	6	0	29	0	5	0	9	0	28	0	5	0	10	0	8	0	33	0	0	0	29	0	5	0	16	0	24	0	16	0	30	0	24	0	14	0	14	0	15	0	6	0	15	0	19
ENSMUSG00000023140	0	0	0	0	0	0	0	0	6	0	0	0	9	0	0	0	0	0	1	0	0	0	0	0	0	0	0	0	0	0	0	0	3	0	0	0	5	0	0	0	0	0	0	0	0	0	0	0	6
ENSMUSG00000035125	0	0	0	0	0	0	0	0	12	0	0	0	2	0	0	0	20	0	30	0	0	0	0	0	0	0	0	0	2	0	0	0	0	0	0	0	0	0	0	0	0	0	0	0	6	0	0	0	0
ENSMUSG00000030045	46	0	16	0	64	0	43	0	27	0	0	0	57	0	36	0	53	0	28	0	30	0	6	0	0	0	18	0	82	0	6	0	4	0	63	0	96	0	70	0	0	0	22	0	42	0	24	0	71
ENSMUSG00000035104	0	0	0	0	0	0	0	0	0	0	0	0	0	0	0	0	0	0	0	0	0	0	0	0	0	0	0	0	0	0	10	0	0	0	0	0	0	0	0	0	0	0	0	0	0	0	0	0	0
ENSMUSG00000030042	77	0	63	0	0	0	103	0	40	0	41	0	45	0	13	0	87	0	39	0	38	0	26	0	85	0	10	0	102	0	47	0	6	0	41	0	92	0	71	0	35	0	74	0	23	0	29	0	38
ENSMUSG00000000628	81	0	1	0	11	0	22	0	3	0	23	0	35	0	16	0	123	0	25	0	4	0	2	0	79	0	17	0	9	0	35	0	12	0	80	0	24	0	28	0	55	0	12	0	21	0	21	0	26
ENSMUSG00000030041	0	0	0	0	0	0	0	0	20	0	0	0	0	0	0	0	0	0	2	0	0	0	0	0	0	0	0	0	16	0	0	0	0	0	0	0	4	0	4	0	0	0	0	0	0	0	0	0	0
ENSMUSG00000000693	0	0	0	0	0	0	10	0	0	0	0	0	2	0	0	0	14	0	9	0	11	0	0	0	0	0	4	0	27	0	13	0	4	0	18	0	12	0	0	0	11	0	2	0	3	0	0	0	10
ENSMUSG00000030037	7	0	23	0	22	0	10	0	9	0	24	0	18	0	14	0	10	0	15	0	21	0	2	0	61	0	8	0	54	0	18	0	21	0	23	0	23	0	23	0	6	0	20	0	9	0	24	0	30
ENSMUSG00000030036	0	0	6	0	0	0	12	0	0	0	0	0	0	0	0	0	0	0	8	0	0	0	0	0	0	0	0	0	0	0	0	0	0	0	0	0	0	0	0	0	0	0	2	0	0	0	0	0	12
ENSMUSG00000030035	0	0	0	0	0	0	0	0	0	0	4	0	0	0	0	0	0	0	0	0	11	0	0	0	0	0	0	0	9	0	5	0	0	0	0	0	0	0	0	0	0	0	0	0	0	0	3	0	7
ENSMUSG00000030034	0	0	0	0	0	0	3	0	0	0	3	0	0	0	3	0	0	0	0	0	2	0	0	0	0	0	0	0	1	0	0	0	0	0	0	0	3	0	3	0	0	0	0	0	0	0	0	0	0
ENSMUSG00000030032	0	0	0	0	0	0	0	0	0	0	0	0	5	0	0	0	0	0	0	0	0	0	0	0	0	0	0	0	0	0	0	0	0	0	0	0	0	0	0	0	0	0	0	0	0	0	0	0	0
ENSMUSG00000031865	0	0	0	0	3	0	4	0	0	0	0	0	9	0	0	0	8	0	0	0	11	0	0	0	17	0	2	0	13	0	0	0	0	0	0	0	0	0	11	0	4	0	3	0	0	0	0	0	6
ENSMUSG00000043131	0	0	22	0	52	0	0	0	0	0	0	0	0	0	0	0	0	0	0	0	1	0	1	0	0	0	0	0	38	0	20	0	0	0	0	0	20	0	96	0	0	0	0	0	0	0	15	0	0
ENSMUSG00000045160	10	0	1	0	4	0	8	0	1	0	23	0	5	0	2	0	9	0	16	0	0	0	4	0	10	0	2	0	15	0	3	0	0	0	22	0	7	0	10	0	7	0	3	0	4	0	0	0	12
ENSMUSG00000059430	0	0	0	0	0	0	0	0	0	0	0	0	0	0	0	0	7	0	0	0	0	0	0	0	0	0	0	0	0	0	0	0	0	0	0	0	0	0	0	0	0	0	0	0	0	0	0	0	0
ENSMUSG00000014748	18	0	0	0	0	0	1	0	0	0	5	0	10	0	10	0	0	0	5	0	3	0	0	0	6	0	0	0	0	0	0	0	1	0	2	0	0	0	3	0	0	0	0	0	0	0	0	0	10
ENSMUSG00000033735	4	0	0	0	2	0	0	0	0	0	0	0	2	0	0	0	11	0	2	0	4	0	1	0	0	0	0	0	0	0	0	0	0	0	0	0	3	0	1	0	0	0	2	0	0	0	2	0	0
ENSMUSG00000054226	3	0	29	0	1	0	12	0	16	0	10	0	0	0	0	0	12	0	0	0	0	0	1	0	4	0	0	0	45	0	7	0	5	0	22	0	28	0	12	0	5	0	0	0	8	0	2	0	0
ENSMUSG00000051695	47	0	48	0	59	0	71	0	38	0	34	0	48	0	20	0	66	0	62	0	22	0	5	0	147	0	7	0	60	0	24	0	27	0	63	0	60	0	69	0	31	0	24	0	41	0	52	0	89
ENSMUSG00000097048	2	0	0	0	0	0	0	0	0	0	0	0	0	0	0	0	0	0	7	0	0	0	3	0	0	0	7	0	30	0	13	0	2	0	0	0	7	0	9	0	0	0	0	0	0	0	5	0	33
ENSMUSG00000029994	0	0	0	0	0	0	0	0	0	0	0	0	24	0	3	0	0	0	0	0	39	0	0	0	0	0	0	0	0	0	0	0	0	0	0	0	15	0	0	0	0	0	0	0	0	0	4	0	38
ENSMUSG00000029993	95	0	42	0	39	0	126	0	47	0	63	0	61	0	34	0	92	0	39	0	10	0	16	0	76	0	5	0	54	0	102	0	31	0	71	0	61	0	68	0	24	0	1	0	26	0	30	0	51
ENSMUSG00000029992	0	0	0	0	0	0	0	0	0	0	0	0	1	0	17	0	0	0	0	0	0	0	0	0	0	0	5	0	3	0	0	0	0	0	21	0	0	0	0	0	0	0	2	0	0	0	7	0	0
ENSMUSG00000030051	29	0	0	0	9	0	36	0	0	0	0	0	0	0	0	0	6	0	20	0	0	0	0	0	0	0	0	0	68	0	0	0	0	0	0	0	0	0	20	0	0	0	0	0	0	0	0	0	27
ENSMUSG00000030056	131	0	41	0	72	0	51	0	0	0	67	0	34	0	22	0	125	0	22	0	7	0	14	0	0	0	0	0	12	0	39	0	18	0	18	0	35	0	58	0	12	0	51	0	39	0	54	0	57
ENSMUSG00000097763	1	0	0	0	8	0	3	0	0	0	0	0	0	0	3	0	6	0	0	0	0	0	0	0	0	0	1	0	5	0	1	0	1	0	0	0	0	0	0	0	5	0	0	0	1	0	0	0	7
ENSMUSG00000079477	183	0	0	0	95	0	110	0	34	0	92	0	70	0	12	0	126	0	65	0	143	0	43	0	101	0	17	0	44	0	1	0	30	0	114	0	26	0	19	0	8	0	38	0	50	0	36	0	44
ENSMUSG00000030062	8	0	5	0	8	0	27	0	8	0	7	0	18	0	6	0	14	0	11	0	47	0	2	0	114	0	8	0	42	0	18	0	3	0	0	0	7	0	22	0	7	0	9	0	12	0	0	0	28
ENSMUSG00000030079	12	0	6	0	14	0	22	0	9	0	9	0	22	0	2	0	25	0	6	0	11	0	2	0	8	0	0	0	21	0	17	0	4	0	25	0	14	0	10	0	6	0	9	0	9	0	7	0	24
ENSMUSG00000030082	5	0	23	0	1	0	7	0	5	0	14	0	18	0	16	0	13	0	8	0	4	0	9	0	49	0	4	0	26	0	0	0	1	0	34	0	3	0	34	0	0	0	8	0	9	0	0	0	16
ENSMUSG00000107659	0	0	2	0	2	0	1	0	0	0	6	0	4	0	6	0	6	0	3	0	2	0	1	0	4	0	3	0	5	0	0	0	0	0	15	0	0	0	7	0	0	0	1	0	2	0	0	0	0
ENSMUSG00000002871	0	0	0	0	0	0	0	0	0	0	0	0	0	0	0	0	0	0	6	0	0	0	1	0	0	0	0	0	17	0	0	0	0	0	0	0	0	0	6	0	0	0	0	0	0	0	0	0	0
ENSMUSG00000030084	18	0	0	0	0	0	0	0	0	0	0	0	0	0	0	0	0	0	11	0	0	0	0	0	2	0	0	0	21	0	7	0	13	0	0	0	0	0	0	0	0	0	0	0	0	0	0	0	0
ENSMUSG00000030086	22	0	8	0	25	0	43	0	20	0	19	0	6	0	20	0	70	0	21	0	7	0	2	0	88	0	0	0	11	0	28	0	1	0	13	0	4	0	12	0	11	0	4	0	9	0	1	0	40
ENSMUSG00000000811	0	0	0	0	0	0	0	0	0	0	0	0	0	0	0	0	0	0	0	0	0	0	0	0	0	0	0	0	0	0	0	0	0	0	0	0	22	0	14	0	0	0	0	0	0	0	1	0	0
ENSMUSG00000034430	0	0	0	0	21	0	12	0	0	0	0	0	0	0	0	0	0	0	0	0	0	0	0	0	0	0	3	0	0	0	27	0	0	0	0	0	0	0	0	0	0	0	0	0	0	0	3	0	0
ENSMUSG00000030088	0	0	0	0	31	0	0	0	0	0	0	0	0	0	0	0	0	0	0	0	0	0	0	0	100	0	0	0	0	0	0	0	0	0	0	0	0	0	0	0	0	0	0	0	0	0	0	0	0
ENSMUSG00000030089	0	0	0	0	0	0	4	0	10	0	0	0	0	0	0	0	0	0	0	0	0	0	0	0	0	0	0	0	0	0	0	0	0	0	0	0	7	0	0	0	0	0	0	0	0	0	0	0	0
ENSMUSG00000030095	77	0	0	0	0	0	0	0	0	0	14	0	4	0	5	0	0	0	0	0	0	0	0	0	0	0	3	0	0	0	0	0	1	0	52	0	2	0	0	0	15	0	3	0	0	0	0	0	0
ENSMUSG00000030094	28	0	0	0	0	0	0	0	0	0	0	0	0	0	0	0	5	0	2	0	0	0	0	0	0	0	0	0	2	0	0	0	0	0	0	0	19	0	0	0	0	0	0	0	0	0	0	0	5
ENSMUSG00000034192	55	0	23	0	79	0	45	0	41	0	80	0	24	0	37	0	134	0	96	0	60	0	11	0	116	0	22	0	98	0	65	0	39	0	196	0	69	0	110	0	53	0	35	0	29	0	36	0	59
ENSMUSG00000108584	29	0	9	0	34	0	19	0	16	0	37	0	9	0	19	0	65	0	43	0	28	0	4	0	60	0	8	0	45	0	30	0	17	0	98	0	29	0	45	0	22	0	13	0	12	0	14	0	27
ENSMUSG00000034083	0	0	3	0	23	0	26	0	24	0	10	0	17	0	4	0	1	0	0	0	14	0	2	0	13	0	0	0	30	0	0	0	3	0	17	0	7	0	7	0	1	0	5	0	0	0	0	0	4
ENSMUSG00000014551	26	0	3	0	12	0	27	0	18	0	45	0	19	0	28	0	52	0	24	0	23	0	13	0	49	0	0	0	26	0	24	0	8	0	61	0	32	0	15	0	40	0	18	0	1	0	25	0	51
ENSMUSG00000014550	6	0	0	0	4	0	15	0	0	0	0	0	7	0	0	0	0	0	0	0	0	0	0	0	0	0	0	0	39	0	0	0	0	0	72	0	7	0	0	0	0	0	0	0	6	0	0	0	0
ENSMUSG00000005892	15	0	68	0	0	0	0	0	0	0	9	0	239	0	0	0	0	0	0	0	0	0	20	0	0	0	21	0	0	0	95	0	14	0	111	0	122	0	0	0	0	0	0	0	65	0	0	0	11
ENSMUSG00000048636	0	0	0	0	0	0	0	0	0	0	0	0	0	0	0	0	0	0	3	0	0	0	0	0	0	0	0	0	0	0	1	0	0	0	24	0	0	0	0	0	0	0	0	0	0	0	19	0	0
ENSMUSG00000030031	0	0	0	0	29	0	18	0	0	0	15	0	0	0	0	0	0	0	0	0	0	0	0	0	0	0	0	0	3	0	0	0	0	0	11	0	8	0	0	0	0	0	0	0	0	0	8	0	0
ENSMUSG00000061838	43	0	17	0	20	0	28	0	29	0	35	0	45	0	33	0	41	0	17	0	0	0	9	0	0	0	0	0	51	0	59	0	7	0	61	0	26	0	20	0	78	0	12	0	12	0	11	0	95
ENSMUSG00000030061	53	0	60	0	50	0	80	0	31	0	76	0	62	0	20	0	0	0	0	0	8	0	8	0	70	0	15	0	47	0	47	0	25	0	23	0	62	0	35	0	5	0	16	0	27	0	24	0	68
ENSMUSG00000072872	0	0	0	0	0	0	0	0	0	0	0	0	8	0	0	0	0	0	0	0	0	0	0	0	17	0	0	0	0	0	0	0	0	0	0	0	8	0	0	0	0	0	1	0	0	0	0	0	0
ENSMUSG00000052144	0	0	0	0	0	0	0	0	0	0	8	0	12	0	0	0	0	0	0	0	0	0	0	0	0	0	0	0	8	0	0	0	0	0	0	0	0	0	0	0	2	0	0	0	0	0	0	0	5
ENSMUSG00000013736	21	0	32	0	15	0	196	0	75	0	39	0	56	0	16	0	237	0	96	0	62	0	6	0	190	0	0	0	0	0	74	0	27	0	70	0	58	0	106	0	41	0	38	0	46	0	36	0	32
ENSMUSG00000005362	135	0	41	0	36	0	61	0	9	0	5	0	45	0	38	0	33	0	7	0	92	0	7	0	29	0	0	0	0	0	50	0	6	0	11	0	8	0	50	0	1	0	13	0	3	0	32	0	12
ENSMUSG00000087341	0	0	0	0	0	0	9	0	0	0	0	0	0	0	0	0	0	0	0	0	0	0	0	0	0	0	0	0	0	0	0	0	0	0	0	0	9	0	0	0	6	0	4	0	0	0	0	0	0
ENSMUSG00000030104	2	0	2	0	0	0	0	0	17	0	0	0	0	0	2	0	0	0	4	0	0	0	7	0	22	0	0	0	0	0	0	0	11	0	0	0	0	0	2	0	0	0	0	0	1	0	0	0	2
ENSMUSG00000033963	0	0	3	0	0	0	0	0	1	0	0	0	0	0	0	0	0	0	0	0	0	0	0	0	5	0	0	0	0	0	0	0	0	0	0	0	0	0	0	0	0	0	0	0	1	0	0	0	0
ENSMUSG00000033940	73	0	25	0	138	0	112	0	10	0	73	0	32	0	14	0	47	0	45	0	36	0	7	0	157	0	8	0	54	0	105	0	27	0	80	0	103	0	26	0	14	0	21	0	58	0	30	0	97
ENSMUSG00000033933	0	0	0	0	0	0	32	0	0	0	0	0	0	0	5	0	0	0	15	0	0	0	5	0	108	0	0	0	6	0	0	0	0	0	0	0	0	0	3	0	0	0	3	0	8	0	0	0	0
ENSMUSG00000060477	78	0	0	0	0	0	0	0	0	0	0	0	0	0	0	0	25	0	0	0	0	0	0	0	0	0	0	0	15	0	0	0	0	0	0	0	0	0	16	0	0	0	7	0	0	0	0	0	0
ENSMUSG00000030310	0	0	0	0	0	0	0	0	0	0	0	0	0	0	0	0	0	0	0	0	0	0	0	0	27	0	0	0	0	0	0	0	0	0	0	0	0	0	0	0	0	0	0	0	19	0	0	0	0
ENSMUSG00000030314	1	0	0	0	0	0	0	0	0	0	0	0	13	0	0	0	0	0	0	0	0	0	2	0	0	0	0	0	0	0	0	0	0	0	0	0	0	0	14	0	0	0	0	0	0	0	17	0	41
ENSMUSG00000030316	60	0	0	0	26	0	7	0	0	0	0	0	0	0	22	0	18	0	19	0	20	0	13	0	20	0	0	0	17	0	16	0	14	0	70	0	19	0	36	0	29	0	19	0	4	0	32	0	93
ENSMUSG00000000439	41	0	18	0	16	0	44	0	1	0	32	0	13	0	10	0	14	0	22	0	30	0	4	0	16	0	0	0	17	0	58	0	0	0	41	0	43	0	12	0	18	0	21	0	20	0	7	0	27
ENSMUSG00000000441	15	0	11	0	12	0	33	0	3	0	7	0	13	0	10	0	21	0	2	0	5	0	4	0	24	0	0	0	23	0	56	0	2	0	5	0	35	0	26	0	0	0	12	0	3	0	13	0	14
ENSMUSG00000030319	1	0	0	0	12	0	0	0	0	0	0	0	0	0	0	0	0	0	0	0	0	0	0	0	0	0	0	0	1	0	0	0	3	0	1	0	0	0	0	0	4	0	0	0	0	0	0	0	0
ENSMUSG00000057841	54	0	25	0	46	0	70	0	40	0	80	0	39	0	26	0	88	0	46	0	56	0	10	0	70	0	15	0	60	0	50	0	23	0	112	0	75	0	89	0	31	0	36	0	34	0	25	0	71
ENSMUSG00000030321	0	0	0	0	0	0	0	0	0	0	28	0	0	0	0	0	0	0	0	0	0	0	0	0	0	0	0	0	0	0	0	0	0	0	0	0	0	0	0	0	0	0	0	0	0	0	0	0	0
ENSMUSG00000030322	0	0	0	0	36	0	0	0	0	0	0	0	0	0	1	0	0	0	14	0	0	0	0	0	4	0	6	0	0	0	0	0	8	0	0	0	3	0	3	0	0	0	0	0	0	0	11	0	39
ENSMUSG00000030323	0	0	0	0	0	0	0	0	0	0	18	0	0	0	0	0	0	0	0	0	0	0	0	0	0	0	0	0	0	0	0	0	0	0	0	0	0	0	0	0	0	0	0	0	0	0	0	0	19
ENSMUSG00000107577	4	0	0	0	2	0	0	0	0	0	1	0	1	0	0	0	0	0	0	0	0	0	8	0	0	0	2	0	7	0	0	0	0	0	4	0	0	0	0	0	0	0	0	0	0	0	0	0	1
ENSMUSG00000025702	0	0	1	0	0	0	1	0	0	0	0	0	0	0	0	0	0	0	0	0	8	0	0	0	0	0	0	0	0	0	0	0	0	0	0	0	0	0	0	0	0	0	3	0	0	0	0	0	0
ENSMUSG00000059878	0	0	0	0	31	0	0	0	0	0	0	0	45	0	0	0	0	0	0	0	0	0	0	0	1	0	0	0	0	0	0	0	0	0	1	0	0	0	19	0	0	0	0	0	0	0	4	0	0
ENSMUSG00000042097	1	0	0	0	0	0	28	0	0	0	0	0	0	0	8	0	0	0	0	0	0	0	4	0	20	0	0	0	0	0	20	0	0	0	0	0	19	0	39	0	0	0	11	0	0	0	36	0	38
ENSMUSG00000042079	88	0	27	0	71	0	100	0	53	0	39	0	65	0	42	0	86	0	104	0	57	0	12	0	57	0	14	0	74	0	72	0	30	0	46	0	69	0	67	0	55	0	43	0	28	0	90	0	101
ENSMUSG00000042087	1	0	0	0	7	0	0	0	0	0	0	0	4	0	4	0	0	0	4	0	7	0	0	0	0	0	0	0	3	0	0	0	0	0	1	0	1	0	1	0	0	0	2	0	2	0	0	0	0
ENSMUSG00000107608	0	0	0	0	1	0	2	0	4	0	0	0	10	0	1	0	7	0	0	0	4	0	0	0	12	0	0	0	2	0	0	0	1	0	4	0	3	0	1	0	0	0	0	0	0	0	0	0	4
ENSMUSG00000042042	0	0	0	0	0	0	0	0	0	0	0	0	0	0	0	0	0	0	0	0	0	0	0	0	0	0	0	0	0	0	0	0	0	0	0	0	0	0	0	0	0	0	0	0	0	0	1	0	0
ENSMUSG00000007827	0	0	0	0	15	0	29	0	0	0	43	0	31	0	0	0	0	0	0	0	22	0	0	0	69	0	0	0	0	0	0	0	0	0	0	0	23	0	18	0	0	0	0	0	0	0	0	0	0
ENSMUSG00000041477	0	0	0	0	0	0	0	0	9	0	0	0	0	0	0	0	0	0	0	0	0	0	0	0	0	0	0	0	0	0	0	0	0	0	0	0	0	0	0	0	0	0	0	0	0	0	0	0	0
ENSMUSG00000030170	0	0	0	0	0	0	0	0	0	0	0	0	0	0	0	0	0	0	0	0	0	0	0	0	0	0	0	0	0	0	0	0	0	0	0	0	3	0	0	0	0	0	0	0	0	0	0	0	0
ENSMUSG00000108282	0	0	0	0	0	0	2	0	0	0	0	0	0	0	0	0	0	0	0	0	0	0	1	0	0	0	0	0	0	0	0	0	0	0	0	0	0	0	0	0	0	0	0	0	0	0	0	0	2
ENSMUSG00000004446	32	0	11	0	42	0	1	0	25	0	0	0	87	0	27	0	0	0	24	0	38	0	6	0	208	0	8	0	59	0	0	0	0	0	36	0	79	0	1	0	71	0	14	0	12	0	59	0	0
ENSMUSG00000007458	6	0	45	0	22	0	39	0	8	0	0	0	18	0	7	0	20	0	33	0	13	0	2	0	42	0	0	0	17	0	21	0	0	0	13	0	21	0	18	0	2	0	10	0	7	0	5	0	23
ENSMUSG00000040669	35	0	20	0	17	0	38	0	20	0	13	0	54	0	10	0	59	0	64	0	24	0	4	0	86	0	12	0	74	0	41	0	37	0	88	0	34	0	49	0	8	0	39	0	6	0	28	0	76
ENSMUSG00000040657	0	0	0	0	0	0	3	0	0	0	0	0	0	0	0	0	0	0	0	0	0	0	0	0	0	0	0	0	0	0	7	0	0	0	0	0	9	0	0	0	0	0	0	0	0	0	0	0	5
ENSMUSG00000040649	0	0	9	0	0	0	22	0	11	0	0	0	12	0	0	0	42	0	0	0	15	0	2	0	0	0	0	0	7	0	26	0	0	0	0	0	16	0	1	0	0	0	10	0	0	0	14	0	0
ENSMUSG00000040613	0	0	0	0	58	0	0	0	0	0	0	0	0	0	0	0	0	0	0	0	0	0	0	0	0	0	0	0	0	0	0	0	0	0	0	0	0	0	0	0	0	0	0	0	0	0	0	0	0
ENSMUSG00000012396	188	0	0	0	272	0	89	0	190	0	168	0	18	0	0	0	0	0	0	0	109	0	15	0	964	0	35	0	208	0	134	0	1	0	364	0	64	0	2	0	72	0	22	0	193	0	39	0	5
ENSMUSG00000030327	0	0	0	0	0	0	17	0	15	0	0	0	10	0	8	0	29	0	21	0	0	0	7	0	0	0	0	0	0	0	48	0	18	0	0	0	6	0	0	0	0	0	0	0	0	0	24	0	26
ENSMUSG00000008153	0	0	0	0	0	0	9	0	2	0	0	0	0	0	7	0	13	0	0	0	0	0	0	0	0	0	0	0	0	0	0	0	0	0	0	0	0	0	0	0	0	0	3	0	0	0	0	0	0
ENSMUSG00000072772	0	0	0	0	0	0	0	0	0	0	0	0	0	0	0	0	0	0	1	0	2	0	0	0	0	0	0	0	0	0	0	0	0	0	8	0	0	0	0	0	0	0	0	0	0	0	0	0	0
ENSMUSG00000030329	0	0	0	0	3	0	0	0	0	0	0	0	0	0	0	0	0	0	0	0	0	0	0	0	23	0	0	0	19	0	0	0	0	0	0	0	0	0	0	0	6	0	0	0	6	0	0	0	0
ENSMUSG00000057666	1	0	5	0	5	0	2	0	10	0	3	0	5	0	4	0	3	0	2	0	0	0	0	0	27	0	1	0	14	0	1	0	0	0	2	0	4	0	7	0	0	0	1	0	1	0	6	0	2
ENSMUSG00000038252	20	0	2	0	2	0	69	0	9	0	6	0	13	0	21	0	66	0	56	0	22	0	11	0	1	0	17	0	14	0	13	0	4	0	0	0	34	0	12	0	0	0	3	0	9	0	16	0	9
ENSMUSG00000067702	0	0	32	0	0	0	0	0	20	0	19	0	0	0	0	0	38	0	6	0	0	0	31	0	0	0	0	0	44	0	25	0	0	0	0	0	0	0	34	0	0	0	3	0	27	0	15	0	47
ENSMUSG00000030341	0	0	0	0	0	0	10	0	0	0	0	0	5	0	0	0	0	0	0	0	0	0	0	0	0	0	0	0	0	0	0	0	0	0	0	0	0	0	5	0	0	0	0	0	2	0	0	0	0
ENSMUSG00000030342	99	0	17	0	75	0	35	0	41	0	55	0	25	0	16	0	59	0	8	0	74	0	21	0	96	0	6	0	67	0	39	0	1	0	70	0	40	0	14	0	40	0	5	0	18	0	16	0	27
ENSMUSG00000101162	12	0	3	0	10	0	1	0	4	0	5	0	2	0	1	0	6	0	0	0	5	0	0	0	6	0	1	0	9	0	4	0	0	0	9	0	4	0	4	0	4	0	0	0	0	0	2	0	0
ENSMUSG00000030346	27	0	0	0	22	0	0	0	13	0	12	0	14	0	3	0	9	0	6	0	31	0	3	0	20	0	7	0	0	0	0	0	6	0	0	0	46	0	6	0	4	0	8	0	0	0	6	0	0
ENSMUSG00000030347	0	0	0	0	0	0	0	0	0	0	0	0	0	0	0	0	8	0	0	0	0	0	0	0	0	0	0	0	23	0	0	0	0	0	16	0	3	0	0	0	0	0	6	0	2	0	0	0	0
ENSMUSG00000038028	101	0	0	0	12	0	43	0	41	0	82	0	29	0	13	0	22	0	34	0	5	0	0	0	71	0	12	0	71	0	37	0	15	0	101	0	21	0	0	0	54	0	29	0	46	0	7	0	1
ENSMUSG00000107379	0	0	0	0	0	0	0	0	7	0	0	0	1	0	0	0	0	0	0	0	0	0	0	0	0	0	0	0	0	0	7	0	0	0	0	0	3	0	0	0	0	0	0	0	0	0	0	0	0
ENSMUSG00000000184	0	0	0	0	0	0	0	0	6	0	0	0	76	0	0	0	0	0	0	0	0	0	0	0	23	0	0	0	0	0	16	0	0	0	0	0	25	0	0	0	0	0	0	0	17	0	0	0	0
ENSMUSG00000030352	0	0	3	0	30	0	10	0	0	0	21	0	0	0	0	0	0	0	0	0	6	0	0	0	3	0	0	0	0	0	0	0	0	0	15	0	0	0	0	0	0	0	0	0	0	0	0	0	29
ENSMUSG00000030353	0	0	0	0	0	0	3	0	0	0	13	0	0	0	0	0	17	0	0	0	0	0	1	0	48	0	0	0	28	0	0	0	0	0	0	0	5	0	0	0	1	0	0	0	7	0	0	0	24
ENSMUSG00000097253	0	0	0	0	1	0	0	0	0	0	1	0	2	0	0	0	0	0	0	0	0	0	0	0	0	0	0	0	0	0	0	0	0	0	11	0	0	0	0	0	1	0	0	0	5	0	2	0	0
ENSMUSG00000059659	0	0	0	0	4	0	20	0	0	0	0	0	0	0	0	0	21	0	0	0	0	0	0	0	11	0	0	0	62	0	0	0	0	0	14	0	16	0	6	0	0	0	0	0	0	0	0	0	0
ENSMUSG00000030359	0	0	0	0	0	0	19	0	28	0	11	0	0	0	0	0	11	0	0	0	0	0	0	0	0	0	0	0	0	0	12	0	0	0	0	0	0	0	0	0	9	0	0	0	2	0	6	0	0
ENSMUSG00000030161	0	0	0	0	0	0	0	0	0	0	1	0	0	0	0	0	0	0	0	0	0	0	0	0	0	0	0	0	0	0	0	0	1	0	0	0	0	0	0	0	0	0	0	0	0	0	0	0	0
ENSMUSG00000030189	23	0	16	0	12	0	27	0	8	0	38	0	16	0	10	0	64	0	40	0	12	0	13	0	80	0	7	0	69	0	60	0	15	0	66	0	59	0	24	0	13	0	32	0	17	0	31	0	86
ENSMUSG00000072704	6	0	0	0	0	0	0	0	0	0	0	0	0	0	0	0	0	0	0	0	0	0	0	0	0	0	0	0	0	0	0	0	0	0	0	0	0	0	0	0	0	0	0	0	0	0	0	0	0
ENSMUSG00000030199	32	0	0	0	0	0	0	0	0	0	0	0	4	0	0	0	0	0	15	0	0	0	0	0	126	0	1	0	1	0	0	0	0	0	0	0	0	0	0	0	0	0	0	0	0	0	1	0	0
ENSMUSG00000030200	22	0	0	0	0	0	13	0	0	0	0	0	0	0	0	0	0	0	0	0	0	0	0	0	0	0	0	0	27	0	0	0	0	0	0	0	0	0	0	0	0	0	0	0	2	0	0	0	0
ENSMUSG00000030201	0	0	0	0	0	0	0	0	0	0	0	0	2	0	10	0	0	0	14	0	0	0	0	0	0	0	4	0	0	0	0	0	2	0	10	0	2	0	0	0	0	0	17	0	0	0	0	0	0
ENSMUSG00000042992	0	0	0	0	0	0	2	0	0	0	0	0	0	0	0	0	11	0	0	0	0	0	0	0	0	0	0	0	0	0	0	0	0	0	0	0	0	0	0	0	0	0	0	0	0	0	0	0	1
ENSMUSG00000030204	100	0	10	0	11	0	45	0	59	0	56	0	0	0	43	0	144	0	52	0	0	0	4	0	5	0	17	0	20	0	20	0	11	0	31	0	11	0	31	0	17	0	14	0	12	0	28	0	42
ENSMUSG00000046733	0	0	0	0	0	0	0	0	0	0	0	0	0	0	0	0	0	0	0	0	0	0	0	0	0	0	0	0	0	0	0	0	0	0	0	0	0	0	0	0	11	0	0	0	0	0	0	0	0
ENSMUSG00000060032	8	0	20	0	30	0	10	0	3	0	23	0	4	0	16	0	31	0	23	0	28	0	15	0	83	0	9	0	56	0	33	0	18	0	24	0	22	0	68	0	19	0	8	0	10	0	9	0	44
ENSMUSG00000030216	53	0	3	0	15	0	20	0	3	0	13	0	28	0	15	0	45	0	16	0	0	0	7	0	111	0	7	0	32	0	31	0	0	0	5	0	17	0	24	0	11	0	6	0	4	0	21	0	16
ENSMUSG00000030220	0	0	5	0	0	0	0	0	0	0	0	0	0	0	2	0	0	0	9	0	0	0	0	0	0	0	0	0	0	0	0	0	0	0	0	0	7	0	0	0	0	0	0	0	0	0	0	0	0
ENSMUSG00000030222	0	0	0	0	0	0	0	0	0	0	0	0	0	0	0	0	0	0	0	0	0	0	0	0	0	0	0	0	0	0	36	0	0	0	0	0	0	0	0	0	0	0	0	0	21	0	0	0	0
ENSMUSG00000030225	1	0	0	0	0	0	3	0	0	0	7	0	7	0	19	0	51	0	35	0	0	0	2	0	40	0	7	0	2	0	30	0	0	0	0	0	11	0	21	0	0	0	0	0	0	0	3	0	0
ENSMUSG00000030232	5	0	0	0	0	0	0	0	0	0	4	0	0	0	0	0	27	0	8	0	3	0	0	0	135	0	0	0	16	0	1	0	0	0	1	0	0	0	0	0	24	0	1	0	4	0	1	0	15
ENSMUSG00000041671	24	0	0	0	0	0	43	0	14	0	13	0	9	0	1	0	13	0	0	0	0	0	3	0	0	0	0	0	6	0	10	0	0	0	35	0	22	0	13	0	57	0	0	0	9	0	9	0	41
ENSMUSG00000030243	26	0	0	0	0	0	39	0	28	0	0	0	21	0	0	0	22	0	0	0	0	0	5	0	3	0	0	0	4	0	18	0	0	0	44	0	39	0	7	0	60	0	0	0	17	0	12	0	42
ENSMUSG00000030246	33	0	8	0	58	0	7	0	6	0	23	0	0	0	17	0	0	0	12	0	40	0	16	0	0	0	0	0	11	0	0	0	14	0	14	0	8	0	96	0	2	0	12	0	0	0	13	0	45
ENSMUSG00000030282	41	0	19	0	29	0	42	0	0	0	0	0	55	0	4	0	24	0	9	0	1	0	12	0	0	0	8	0	31	0	55	0	24	0	19	0	10	0	30	0	9	0	3	0	10	0	0	0	0
ENSMUSG00000030275	0	0	18	0	17	0	59	0	0	0	58	0	4	0	27	0	27	0	5	0	42	0	0	0	230	0	2	0	30	0	24	0	0	0	0	0	5	0	45	0	7	0	6	0	0	0	8	0	0
ENSMUSG00000030268	295	0	26	0	195	0	209	0	262	0	147	0	137	0	52	0	33	0	28	0	0	0	21	0	556	0	17	0	218	0	204	0	60	0	521	0	139	0	85	0	78	0	35	0	9	0	80	0	205
ENSMUSG00000040370	16	0	0	0	0	0	0	0	2	0	0	0	0	0	0	0	0	0	0	0	0	0	0	0	37	0	0	0	0	0	1	0	0	0	48	0	9	0	0	0	11	0	10	0	0	0	0	0	25
ENSMUSG00000030265	58	0	11	0	128	0	52	0	25	0	7	0	26	0	26	0	60	0	64	0	6	0	11	0	10	0	0	0	25	0	68	0	10	0	0	0	11	0	0	0	20	0	16	0	6	0	13	0	34
ENSMUSG00000086013	0	0	0	0	0	0	0	0	0	0	0	0	1	0	1	0	0	0	0	0	0	0	0	0	0	0	0	0	0	0	0	0	4	0	19	0	0	0	0	0	10	0	0	0	0	0	0	0	13
ENSMUSG00000040250	0	0	0	0	0	0	0	0	0	0	0	0	5	0	0	0	0	0	13	0	4	0	2	0	0	0	8	0	0	0	6	0	0	0	0	0	0	0	2	0	0	0	10	0	0	0	11	0	0
ENSMUSG00000040242	116	0	24	0	0	0	67	0	1	0	12	0	47	0	0	0	41	0	33	0	35	0	10	0	197	0	0	0	19	0	37	0	10	0	25	0	23	0	30	0	4	0	33	0	12	0	23	0	1
ENSMUSG00000030291	49	0	11	0	28	0	30	0	13	0	0	0	12	0	2	0	43	0	12	0	10	0	0	0	60	0	1	0	1	0	0	0	13	0	70	0	25	0	19	0	14	0	26	0	2	0	9	0	26
ENSMUSG00000001630	2	0	0	0	0	0	10	0	2	0	0	0	0	0	0	0	39	0	13	0	1	0	0	0	0	0	0	0	0	0	0	0	3	0	10	0	11	0	0	0	4	0	1	0	0	0	4	0	0
ENSMUSG00000040112	25	0	47	0	33	0	54	0	11	0	15	0	58	0	11	0	103	0	94	0	35	0	11	0	102	0	12	0	23	0	61	0	2	0	0	0	132	0	45	0	19	0	40	0	0	0	31	0	102
ENSMUSG00000040102	0	0	7	0	0	0	0	0	0	0	0	0	0	0	0	0	0	0	0	0	0	0	0	0	0	0	0	0	0	0	0	0	0	0	18	0	0	0	0	0	0	0	0	0	0	0	0	0	0
ENSMUSG00000030301	0	0	6	0	0	0	6	0	23	0	0	0	0	0	0	0	0	0	2	0	10	0	0	0	64	0	0	0	46	0	16	0	0	0	0	0	9	0	0	0	0	0	9	0	0	0	0	0	0
ENSMUSG00000030303	0	0	0	0	7	0	0	0	1	0	1	0	5	0	6	0	0	0	8	0	11	0	0	0	11	0	0	0	7	0	0	0	0	0	4	0	3	0	3	0	5	0	0	0	0	0	1	0	7
ENSMUSG00000030304	25	0	0	0	37	0	12	0	14	0	28	0	10	0	8	0	3	0	24	0	27	0	0	0	46	0	18	0	8	0	4	0	5	0	13	0	24	0	19	0	30	0	2	0	1	0	3	0	8
ENSMUSG00000107909	0	0	0	0	0	0	0	0	0	0	0	0	0	0	0	0	0	0	0	0	0	0	3	0	0	0	0	0	0	0	0	0	0	0	0	0	0	0	20	0	0	0	0	0	0	0	0	0	0
ENSMUSG00000097505	0	0	0	0	0	0	0	0	0	0	0	0	0	0	0	0	0	0	19	0	0	0	0	0	0	0	0	0	0	0	0	0	0	0	0	0	0	0	0	0	0	0	0	0	0	0	0	0	0
ENSMUSG00000039958	1	0	0	0	0	0	17	0	0	0	0	0	0	0	0	0	0	0	2	0	0	0	0	0	0	0	0	0	6	0	0	0	0	0	0	0	7	0	0	0	0	0	0	0	0	0	0	0	1
ENSMUSG00000032712	94	0	7	0	48	0	73	0	24	0	31	0	63	0	3	0	74	0	41	0	0	0	25	0	71	0	0	0	26	0	65	0	25	0	17	0	9	0	19	0	3	0	18	0	0	0	10	0	39
ENSMUSG00000003452	0	0	0	0	0	0	0	0	2	0	0	0	9	0	0	0	0	0	0	0	0	0	3	0	0	0	0	0	0	0	0	0	0	0	0	0	0	0	0	0	0	0	0	0	0	0	0	0	0
ENSMUSG00000063838	0	0	1	0	2	0	2	0	0	0	4	0	4	0	1	0	0	0	2	0	0	0	0	0	0	0	3	0	0	0	6	0	5	0	3	0	1	0	0	0	0	0	2	0	3	0	1	0	2
ENSMUSG00000055809	0	0	3	0	0	0	0	0	0	0	0	0	0	0	0	0	0	0	0	0	0	0	0	0	0	0	0	0	0	0	1	0	0	0	0	0	0	0	0	0	0	0	5	0	1	0	0	0	0
ENSMUSG00000051811	0	0	2	0	25	0	5	0	0	0	0	0	0	0	0	0	7	0	1	0	3	0	3	0	3	0	3	0	9	0	4	0	7	0	47	0	0	0	0	0	17	0	2	0	0	0	0	0	9
ENSMUSG00000030431	2	0	11	0	6	0	0	0	0	0	2	0	11	0	5	0	2	0	2	0	0	0	0	0	0	0	0	0	0	0	1	0	0	0	3	0	7	0	3	0	0	0	4	0	0	0	0	0	3
ENSMUSG00000030432	3	0	3	0	0	0	15	0	1	0	19	0	0	0	1	0	8	0	7	0	4	0	0	0	4	0	3	0	3	0	16	0	1	0	5	0	5	0	30	0	0	0	6	0	7	0	0	0	6
ENSMUSG00000053367	14	0	0	0	58	0	0	0	0	0	0	0	0	0	0	0	7	0	0	0	6	0	0	0	0	0	0	0	29	0	0	0	6	0	9	0	0	0	2	0	0	0	1	0	0	0	4	0	14
ENSMUSG00000030443	0	0	0	0	6	0	0	0	0	0	0	0	26	0	0	0	15	0	0	0	0	0	0	0	0	0	0	0	0	0	0	0	0	0	0	0	0	0	3	0	0	0	0	0	0	0	23	0	0
ENSMUSG00000109398	0	0	0	0	6	0	0	0	0	0	0	0	0	0	0	0	0	0	0	0	0	0	0	0	0	0	0	0	0	0	0	0	0	0	0	0	9	0	0	0	0	0	0	0	4	0	1	0	0
ENSMUSG00000062861	0	0	31	0	0	0	0	0	0	0	0	0	27	0	0	0	0	0	0	0	0	0	0	0	0	0	0	0	0	0	0	0	0	0	0	0	0	0	0	0	0	0	18	0	0	0	0	0	0
ENSMUSG00000062116	0	0	0	0	0	0	0	0	0	0	0	0	0	0	0	0	0	0	9	0	0	0	0	0	0	0	0	0	0	0	0	0	4	0	0	0	0	0	0	0	0	0	0	0	0	0	0	0	0
ENSMUSG00000034538	0	0	0	0	0	0	6	0	0	0	0	0	0	0	0	0	0	0	0	0	0	0	0	0	0	0	0	0	0	0	0	0	0	0	0	0	0	0	0	0	0	0	0	0	0	0	0	0	0
ENSMUSG00000005575	15	0	9	0	3	0	14	0	8	0	2	0	4	0	8	0	11	0	5	0	8	0	3	0	61	0	2	0	9	0	9	0	0	0	10	0	8	0	20	0	0	0	5	0	1	0	10	0	22
ENSMUSG00000117853	26	0	8	0	7	0	5	0	0	0	2	0	6	0	2	0	9	0	2	0	3	0	5	0	15	0	1	0	8	0	8	0	2	0	23	0	4	0	11	0	6	0	6	0	8	0	8	0	13
ENSMUSG00000100586	0	0	0	0	0	0	0	0	0	0	0	0	0	0	0	0	0	0	0	0	0	0	11	0	0	0	0	0	0	0	0	0	0	0	0	0	0	0	0	0	0	0	0	0	0	0	0	0	0
ENSMUSG00000041571	26	0	22	0	8	0	50	0	5	0	23	0	37	0	24	0	35	0	36	0	52	0	4	0	58	0	30	0	9	0	15	0	14	0	21	0	31	0	15	0	11	0	17	0	17	0	3	0	48
ENSMUSG00000070808	0	0	0	0	0	0	9	0	0	0	0	0	0	0	0	0	0	0	8	0	0	0	1	0	0	0	0	0	0	0	0	0	0	0	0	0	0	0	0	0	0	0	0	0	0	0	0	0	0
ENSMUSG00000058230	0	0	0	0	19	0	0	0	0	0	0	0	0	0	0	0	0	0	0	0	0	0	0	0	0	0	0	0	0	0	18	0	0	0	0	0	4	0	0	0	0	0	0	0	0	0	0	0	0
ENSMUSG00000008036	44	0	8	0	31	0	24	0	13	0	19	0	22	0	9	0	36	0	16	0	45	0	14	0	26	0	26	0	18	0	27	0	13	0	58	0	10	0	41	0	18	0	14	0	12	0	12	0	12
ENSMUSG00000003099	88	0	14	0	16	0	65	0	4	0	16	0	44	0	5	0	64	0	47	0	41	0	7	0	93	0	20	0	91	0	13	0	0	0	21	0	46	0	32	0	11	0	37	0	19	0	8	0	60
ENSMUSG00000074358	0	0	0	0	0	0	0	0	0	0	0	0	0	0	0	0	0	0	0	0	5	0	0	0	0	0	0	0	14	0	0	0	0	0	0	0	0	0	10	0	0	0	4	0	0	0	0	0	0
ENSMUSG00000040824	6	0	7	0	6	0	0	0	7	0	1	0	2	0	3	0	11	0	4	0	1	0	0	0	37	0	0	0	7	0	2	0	3	0	19	0	0	0	5	0	0	0	9	0	4	0	0	0	5
ENSMUSG00000052214	8	0	23	0	0	0	28	0	1	0	0	0	11	0	0	0	0	0	23	0	2	0	0	0	0	0	0	0	16	0	12	0	0	0	0	0	23	0	11	0	21	0	4	0	9	0	15	0	0
ENSMUSG00000047649	0	0	16	0	14	0	0	0	0	0	12	0	11	0	6	0	14	0	0	0	1	0	0	0	49	0	1	0	20	0	4	0	6	0	0	0	10	0	4	0	1	0	2	0	8	0	1	0	16
ENSMUSG00000040714	0	0	0	0	0	0	0	0	0	0	0	0	0	0	0	0	0	0	0	0	11	0	1	0	0	0	0	0	0	0	0	0	0	0	0	0	0	0	0	0	1	0	0	0	0	0	0	0	0
ENSMUSG00000011267	35	0	20	0	64	0	20	0	62	0	18	0	14	0	2	0	9	0	0	0	1	0	0	0	163	0	0	0	55	0	0	0	0	0	28	0	21	0	0	0	6	0	14	0	32	0	3	0	0
ENSMUSG00000002992	0	0	0	0	0	0	0	0	0	0	0	0	0	0	0	0	0	0	0	0	0	0	1	0	0	0	0	0	0	0	14	0	0	0	0	0	0	0	0	0	4	0	0	0	0	0	0	0	0
ENSMUSG00000109350	0	0	1	0	0	0	0	0	0	0	0	0	0	0	0	0	0	0	0	0	0	0	1	0	0	0	0	0	0	0	14	0	0	0	0	0	0	0	0	0	4	0	0	0	0	0	0	0	0
ENSMUSG00000040525	0	0	0	0	0	0	0	0	0	0	22	0	0	0	0	0	0	0	0	0	9	0	0	0	9	0	0	0	9	0	11	0	0	0	3	0	0	0	0	0	0	0	0	0	0	0	0	0	0
ENSMUSG00000040511	0	0	0	0	0	0	0	0	0	0	0	0	5	0	0	0	0	0	0	0	0	0	0	0	0	0	0	0	0	0	0	0	0	0	0	0	0	0	0	0	21	0	0	0	20	0	0	0	0
ENSMUSG00000040498	0	0	0	0	0	0	20	0	0	0	0	0	0	0	0	0	0	0	0	0	0	0	0	0	34	0	0	0	1	0	0	0	0	0	0	0	8	0	7	0	0	0	0	0	0	0	0	0	7
ENSMUSG00000055305	35	0	0	0	0	0	0	0	0	0	0	0	0	0	0	0	0	0	0	0	0	0	0	0	0	0	0	0	0	0	1	0	0	0	0	0	0	0	0	0	0	0	0	0	0	0	0	0	0
ENSMUSG00000064264	4	0	0	0	22	0	2	0	17	0	3	0	2	0	0	0	48	0	12	0	4	0	0	0	52	0	4	0	14	0	55	0	21	0	53	0	24	0	5	0	7	0	26	0	1	0	8	0	23
ENSMUSG00000117477	1	0	0	0	3	0	0	0	1	0	0	0	1	0	0	0	8	0	1	0	0	0	0	0	10	0	0	0	1	0	7	0	0	0	7	0	5	0	1	0	0	0	2	0	0	0	0	0	7
ENSMUSG00000064254	0	0	0	0	0	0	0	0	0	0	0	0	13	0	3	0	0	0	17	0	12	0	1	0	0	0	0	0	0	0	11	0	0	0	0	0	0	0	4	0	11	0	0	0	0	0	0	0	0
ENSMUSG00000057177	11	0	0	0	5	0	0	0	5	0	0	0	5	0	0	0	7	0	5	0	13	0	0	0	0	0	0	0	12	0	6	0	0	0	12	0	0	0	0	0	0	0	0	0	2	0	0	0	0
ENSMUSG00000090330	2	0	1	0	3	0	0	0	1	0	0	0	2	0	0	0	2	0	2	0	2	0	0	0	0	0	0	0	4	0	0	0	2	0	2	0	0	0	0	0	0	0	1	0	0	0	0	0	0
ENSMUSG00000005447	24	0	15	0	15	0	21	0	6	0	0	0	12	0	2	0	11	0	21	0	11	0	4	0	11	0	2	0	3	0	14	0	8	0	0	0	0	0	16	0	23	0	5	0	3	0	3	0	35
ENSMUSG00000058741	6	0	0	0	0	0	0	0	0	0	0	0	0	0	0	0	10	0	17	0	31	0	0	0	0	0	0	0	0	0	0	0	1	0	0	0	1	0	0	0	4	0	0	0	0	0	0	0	37
ENSMUSG00000060376	15	0	4	0	0	0	4	0	0	0	0	0	0	0	0	0	18	0	3	0	0	0	0	0	25	0	4	0	11	0	15	0	0	0	44	0	6	0	20	0	0	0	3	0	3	0	8	0	4
ENSMUSG00000063439	0	0	1	0	0	0	0	0	0	0	0	0	0	0	0	0	0	0	0	0	0	0	0	0	0	0	0	0	0	0	0	0	0	0	0	0	3	0	1	0	0	0	1	0	0	0	0	0	0
ENSMUSG00000084974	3	0	0	0	0	0	2	0	0	0	0	0	0	0	0	0	4	0	0	0	0	0	1	0	0	0	0	0	0	0	29	0	0	0	0	0	0	0	2	0	0	0	0	0	0	0	0	0	0
ENSMUSG00000040466	24	0	24	0	26	0	13	0	6	0	40	0	7	0	22	0	23	0	11	0	30	0	6	0	1	0	0	0	47	0	2	0	6	0	2	0	17	0	75	0	8	0	14	0	11	0	0	0	43
ENSMUSG00000008384	45	0	8	0	7	0	33	0	10	0	46	0	10	0	5	0	0	0	0	0	10	0	1	0	0	0	4	0	0	0	0	0	0	0	0	0	9	0	14	0	7	0	20	0	0	0	5	0	0
ENSMUSG00000078779	12	0	0	0	0	0	0	0	8	0	0	0	0	0	9	0	0	0	0	0	0	0	4	0	22	0	0	0	0	0	0	0	0	0	33	0	2	0	0	0	10	0	0	0	1	0	0	0	0
ENSMUSG00000096916	0	0	0	0	0	0	0	0	0	0	0	0	0	0	0	0	0	0	0	0	0	0	8	0	25	0	0	0	0	0	17	0	4	0	54	0	22	0	25	0	24	0	0	0	9	0	15	0	1
ENSMUSG00000030603	138	0	80	0	93	0	122	0	65	0	77	0	104	0	54	0	283	0	108	0	117	0	18	0	235	0	34	0	133	0	123	0	34	0	187	0	161	0	106	0	37	0	39	0	54	0	60	0	144
ENSMUSG00000046865	9	0	0	0	0	0	1	0	0	0	1	0	4	0	6	0	4	0	5	0	1	0	0	0	8	0	1	0	0	0	8	0	0	0	8	0	2	0	0	0	0	0	6	0	1	0	0	0	2
ENSMUSG00000070705	0	0	0	0	1	0	0	0	0	0	0	0	0	0	2	0	0	0	0	0	0	0	0	0	0	0	0	0	12	0	0	0	0	0	0	0	0	0	0	0	0	0	0	0	0	0	0	0	0
ENSMUSG00000003438	84	0	37	0	26	0	75	0	28	0	108	0	23	0	34	0	80	0	63	0	69	0	8	0	87	0	15	0	117	0	40	0	21	0	34	0	62	0	107	0	78	0	17	0	32	0	14	0	67
ENSMUSG00000037563	0	0	0	0	4	0	0	0	1	0	0	0	0	0	0	0	0	0	1	0	0	0	0	0	1	0	0	0	0	0	0	0	0	0	0	0	1	0	0	0	1	0	3	0	0	0	0	0	0
ENSMUSG00000109455	0	0	0	0	0	0	1	0	0	0	1	0	2	0	1	0	1	0	0	0	0	0	0	0	3	0	0	0	1	0	2	0	0	0	1	0	1	0	2	0	1	0	1	0	0	0	0	0	1
ENSMUSG00000003444	8	0	8	0	6	0	8	0	4	0	23	0	13	0	3	0	9	0	5	0	10	0	0	0	29	0	0	0	18	0	16	0	10	0	7	0	15	0	13	0	15	0	5	0	6	0	0	0	10
ENSMUSG00000003437	15	0	1	0	6	0	20	0	0	0	0	0	24	0	3	0	13	0	20	0	0	0	7	0	9	0	0	0	0	0	0	0	14	0	12	0	21	0	0	0	0	0	20	0	11	0	6	0	32
ENSMUSG00000030602	12	0	0	0	0	0	10	0	17	0	0	0	0	0	0	0	10	0	0	0	16	0	2	0	0	0	2	0	3	0	0	0	7	0	14	0	14	0	3	0	16	0	7	0	0	0	0	0	0
ENSMUSG00000053898	73	0	0	0	40	0	40	0	5	0	11	0	20	0	7	0	53	0	27	0	6	0	0	0	0	0	18	0	0	0	49	0	10	0	41	0	39	0	41	0	17	0	32	0	12	0	7	0	24
ENSMUSG00000053565	226	0	71	0	133	0	169	0	56	0	149	0	61	0	64	0	434	0	70	0	119	0	41	0	256	0	17	0	295	0	114	0	78	0	329	0	163	0	139	0	112	0	92	0	106	0	97	0	251
ENSMUSG00000109017	0	0	0	0	0	0	0	0	0	0	0	0	0	0	0	0	0	0	0	0	0	0	0	0	29	0	0	0	0	0	0	0	0	0	0	0	0	0	0	0	0	0	0	0	0	0	3	0	0
ENSMUSG00000030590	17	0	0	0	7	0	5	0	9	0	8	0	0	0	4	0	0	0	0	0	0	0	0	0	12	0	0	0	0	0	3	0	1	0	6	0	2	0	3	0	0	0	0	0	4	0	5	0	4
ENSMUSG00000099098	6	0	0	0	0	0	0	0	3	0	2	0	0	0	2	0	0	0	0	0	0	0	0	0	0	0	0	0	0	0	1	0	1	0	3	0	1	0	2	0	0	0	1	0	0	0	1	0	0
ENSMUSG00000030587	9	0	0	0	0	0	0	0	0	0	17	0	7	0	0	0	0	0	0	0	11	0	0	0	47	0	1	0	3	0	1	0	0	0	0	0	2	0	1	0	2	0	0	0	1	0	0	0	0
ENSMUSG00000037166	0	0	0	0	2	0	2	0	0	0	0	0	0	0	0	0	4	0	0	0	0	0	0	0	4	0	0	0	0	0	3	0	0	0	0	0	0	0	0	0	5	0	0	0	0	0	0	0	0
ENSMUSG00000030583	0	0	0	0	0	0	0	0	0	0	1	0	0	0	4	0	0	0	0	0	0	0	0	0	0	0	0	0	0	0	10	0	0	0	0	0	3	0	1	0	0	0	0	0	3	0	1	0	0
ENSMUSG00000074220	0	0	0	0	0	0	0	0	0	0	0	0	0	0	0	0	0	0	0	0	0	0	0	0	0	0	0	0	2	0	0	0	0	0	46	0	0	0	0	0	0	0	7	0	0	0	0	0	0
ENSMUSG00000001794	83	0	32	0	56	0	79	0	48	0	28	0	123	0	42	0	117	0	55	0	34	0	29	0	0	0	9	0	71	0	65	0	37	0	58	0	73	0	84	0	151	0	21	0	35	0	19	0	17
ENSMUSG00000019738	14	0	9	0	12	0	19	0	14	0	41	0	16	0	9	0	65	0	6	0	0	0	6	0	49	0	9	0	11	0	42	0	18	0	35	0	30	0	33	0	17	0	16	0	19	0	1	0	13
ENSMUSG00000042831	5	0	1	0	7	0	0	0	0	0	0	0	0	0	4	0	37	0	1	0	23	0	3	0	46	0	0	0	1	0	0	0	5	0	10	0	8	0	13	0	0	0	18	0	19	0	10	0	43
ENSMUSG00000019737	10	0	0	0	0	0	0	0	0	0	8	0	0	0	0	0	7	0	0	0	0	0	0	0	32	0	0	0	0	0	0	0	0	0	14	0	5	0	0	0	0	0	0	0	0	0	1	0	0
ENSMUSG00000074211	28	0	0	0	0	0	13	0	0	0	40	0	0	0	0	0	47	0	3	0	0	0	5	0	82	0	0	0	0	0	6	0	0	0	35	0	22	0	11	0	25	0	3	0	0	0	0	0	0
ENSMUSG00000074210	13	0	0	0	0	0	3	0	0	0	17	0	0	0	0	0	19	0	2	0	0	0	0	0	44	0	0	0	0	0	7	0	0	0	18	0	24	0	1	0	12	0	0	0	0	0	0	0	0
ENSMUSG00000006649	0	0	0	0	0	0	5	0	0	0	1	0	7	0	4	0	2	0	21	0	0	0	0	0	0	0	0	0	0	0	3	0	3	0	4	0	13	0	0	0	0	0	1	0	0	0	3	0	13
ENSMUSG00000087009	0	0	0	0	0	0	12	0	0	0	0	0	0	0	0	0	0	0	0	0	0	0	0	0	0	0	0	0	0	0	0	0	2	0	4	0	1	0	0	0	0	0	0	0	0	0	0	0	0
ENSMUSG00000078765	0	0	4	0	4	0	2	0	6	0	19	0	9	0	2	0	8	0	1	0	0	0	0	0	0	0	0	0	1	0	11	0	0	0	14	0	13	0	0	0	9	0	3	0	6	0	2	0	0
ENSMUSG00000109378	0	0	4	0	4	0	2	0	5	0	19	0	9	0	2	0	8	0	1	0	0	0	0	0	0	0	0	0	1	0	11	0	0	0	14	0	13	0	0	0	9	0	3	0	6	0	2	0	0
ENSMUSG00000006313	7	0	17	0	0	0	0	0	5	0	0	0	0	0	17	0	6	0	0	0	0	0	0	0	0	0	1	0	0	0	28	0	7	0	15	0	24	0	23	0	12	0	10	0	0	0	0	0	6
ENSMUSG00000078762	0	0	5	0	0	0	28	0	13	0	0	0	10	0	0	0	0	0	0	0	10	0	3	0	47	0	0	0	8	0	16	0	0	0	9	0	0	0	17	0	0	0	0	0	0	0	4	0	10
ENSMUSG00000006315	18	0	0	0	0	0	3	0	0	0	3	0	4	0	2	0	8	0	9	0	2	0	0	0	4	0	0	0	8	0	0	0	3	0	5	0	11	0	14	0	10	0	2	0	1	0	2	0	12
ENSMUSG00000074199	0	0	0	0	0	0	0	0	0	0	0	0	0	0	0	0	0	0	0	0	0	0	0	0	0	0	0	0	0	0	11	0	0	0	0	0	0	0	0	0	22	0	0	0	5	0	0	0	0
ENSMUSG00000046826	0	0	0	0	0	0	0	0	0	0	0	0	0	0	0	0	0	0	0	0	0	0	0	0	0	0	0	0	0	0	0	0	3	0	0	0	0	0	0	0	0	0	0	0	0	0	0	0	0
ENSMUSG00000009687	0	0	0	0	0	0	0	0	0	0	0	0	0	0	0	0	20	0	6	0	0	0	0	0	0	0	0	0	0	0	0	0	0	0	0	0	0	0	8	0	0	0	3	0	0	0	0	0	0
ENSMUSG00000001249	0	0	0	0	0	0	0	0	0	0	0	0	0	0	0	0	0	0	0	0	4	0	0	0	0	0	0	0	0	0	0	0	0	0	0	0	0	0	0	0	0	0	7	0	0	0	0	0	0
ENSMUSG00000001248	16	0	0	0	0	0	0	0	0	0	0	0	0	0	0	0	0	0	0	0	23	0	0	0	2	0	7	0	13	0	0	0	0	0	0	0	1	0	0	0	0	0	0	0	0	0	0	0	0
ENSMUSG00000036459	10	0	0	0	0	0	0	0	0	0	17	0	0	0	0	0	1	0	6	0	0	0	4	0	0	0	0	0	20	0	0	0	0	0	0	0	5	0	20	0	4	0	14	0	3	0	0	0	6
ENSMUSG00000056216	0	0	0	0	0	0	0	0	0	0	0	0	0	0	0	0	0	0	0	0	29	0	0	0	0	0	0	0	30	0	0	0	0	0	0	0	0	0	0	0	0	0	4	0	0	0	4	0	0
ENSMUSG00000063808	4	0	0	0	0	0	4	0	0	0	0	0	0	0	0	0	14	0	0	0	0	0	0	0	0	0	1	0	0	0	9	0	0	0	0	0	9	0	12	0	0	0	4	0	0	0	1	0	0
ENSMUSG00000034875	6	0	8	0	85	0	45	0	12	0	11	0	77	0	66	0	139	0	39	0	15	0	14	0	62	0	0	0	10	0	26	0	3	0	95	0	86	0	18	0	17	0	21	0	48	0	22	0	46
ENSMUSG00000097509	0	0	0	0	2	0	2	0	1	0	1	0	1	0	0	0	4	0	4	0	2	0	0	0	0	0	0	0	0	0	0	0	0	0	4	0	1	0	1	0	0	0	0	0	1	0	0	0	0
ENSMUSG00000030417	17	0	5	0	19	0	15	0	3	0	9	0	20	0	13	0	8	0	9	0	8	0	4	0	23	0	4	0	24	0	10	0	4	0	14	0	19	0	15	0	18	0	2	0	3	0	4	0	14
ENSMUSG00000002068	219	0	111	0	43	0	126	0	92	0	178	0	179	0	103	0	639	0	277	0	121	0	9	0	285	0	17	0	335	0	185	0	162	0	0	0	107	0	360	0	154	0	21	0	43	0	26	0	86
ENSMUSG00000054676	0	0	1	0	0	0	11	0	0	0	0	0	0	0	0	0	0	0	0	0	0	0	2	0	0	0	0	0	0	0	0	0	0	0	0	0	0	0	0	0	0	0	0	0	0	0	0	0	0
ENSMUSG00000074170	29	0	7	0	0	0	0	0	32	0	42	0	10	0	6	0	0	0	0	0	11	0	1	0	57	0	0	0	20	0	0	0	0	0	0	0	0	0	16	0	0	0	0	0	10	0	0	0	0
ENSMUSG00000030423	34	0	0	0	23	0	39	0	0	0	63	0	21	0	18	0	58	0	12	0	35	0	16	0	0	0	3	0	25	0	21	0	18	0	37	0	20	0	49	0	24	0	15	0	14	0	14	0	26
ENSMUSG00000056383	0	0	0	0	0	0	38	0	0	0	54	0	2	0	0	0	0	0	0	0	0	0	12	0	0	0	0	0	0	0	0	0	0	0	0	0	0	0	0	0	0	0	0	0	0	0	0	0	0
ENSMUSG00000074166	3	0	1	0	2	0	0	0	0	0	0	0	5	0	2	0	9	0	9	0	0	0	0	0	7	0	0	0	1	0	2	0	0	0	61	0	17	0	1	0	0	0	0	0	0	0	0	0	2
ENSMUSG00000090744	102	0	0	0	26	0	28	0	11	0	0	0	0	0	0	0	96	0	53	0	0	0	14	0	43	0	0	0	0	0	67	0	3	0	20	0	27	0	30	0	0	0	39	0	20	0	19	0	36
ENSMUSG00000074165	0	0	0	0	0	0	25	0	0	0	0	0	15	0	0	0	4	0	0	0	4	0	0	0	0	0	0	0	0	0	0	0	0	0	0	0	0	0	0	0	0	0	0	0	0	0	0	0	0
ENSMUSG00000092335	18	0	0	0	6	0	36	0	0	0	13	0	0	0	0	0	0	0	13	0	0	0	18	0	0	0	0	0	0	0	0	0	0	0	0	0	4	0	33	0	0	0	1	0	0	0	17	0	0
ENSMUSG00000091594	0	0	0	0	0	0	0	0	0	0	0	0	0	0	7	0	38	0	0	0	0	0	7	0	0	0	16	0	0	0	0	0	0	0	0	0	0	0	4	0	0	0	17	0	1	0	7	0	0
ENSMUSG00000012640	0	0	0	0	0	0	18	0	0	0	0	0	0	0	0	0	0	0	0	0	0	0	0	0	0	0	0	0	48	0	0	0	0	0	12	0	0	0	0	0	0	0	0	0	0	0	22	0	0
ENSMUSG00000004610	74	0	18	0	28	0	59	0	45	0	64	0	21	0	2	0	21	0	47	0	61	0	11	0	60	0	3	0	63	0	36	0	13	0	35	0	55	0	35	0	30	0	10	0	10	0	22	0	20
ENSMUSG00000107482	69	0	17	0	26	0	55	0	40	0	61	0	20	0	2	0	21	0	44	0	57	0	11	0	56	0	2	0	60	0	33	0	11	0	32	0	52	0	33	0	28	0	9	0	9	0	20	0	19
ENSMUSG00000055102	27	0	27	0	0	0	0	0	1	0	0	0	0	0	0	0	28	0	3	0	31	0	8	0	0	0	15	0	20	0	17	0	19	0	121	0	0	0	0	0	37	0	0	0	4	0	10	0	0
ENSMUSG00000038888	8	0	14	0	0	0	0	0	0	0	0	0	0	0	0	0	0	0	0	0	0	0	0	0	0	0	0	0	0	0	0	0	0	0	0	0	0	0	0	0	0	0	0	0	0	0	0	0	0
ENSMUSG00000030693	0	0	0	0	0	0	0	0	0	0	16	0	0	0	0	0	0	0	0	0	0	0	4	0	0	0	0	0	0	0	0	0	0	0	0	0	0	0	0	0	0	0	0	0	0	0	0	0	0
ENSMUSG00000064023	0	0	0	0	0	0	0	0	0	0	0	0	0	0	0	0	0	0	0	0	5	0	0	0	0	0	0	0	0	0	0	0	0	0	0	0	5	0	0	0	0	0	0	0	3	0	3	0	0
ENSMUSG00000038782	13	0	0	0	0	0	0	0	0	0	0	0	0	0	0	0	0	0	0	0	0	0	0	0	0	0	7	0	0	0	0	0	0	0	0	0	0	0	0	0	2	0	8	0	0	0	0	0	0
ENSMUSG00000045411	3	0	0	0	12	0	6	0	10	0	0	0	7	0	3	0	18	0	19	0	10	0	2	0	0	0	0	0	0	0	11	0	8	0	25	0	4	0	3	0	5	0	5	0	2	0	11	0	19
ENSMUSG00000101166	0	0	0	0	0	0	0	0	0	0	0	0	1	0	0	0	0	0	2	0	0	0	0	0	0	0	0	0	0	0	1	0	0	0	2	0	1	0	0	0	1	0	0	0	0	0	0	0	0
ENSMUSG00000004473	0	0	0	0	0	0	0	0	0	0	0	0	0	0	0	0	0	0	0	0	0	0	0	0	0	0	0	0	0	0	0	0	2	0	0	0	0	0	0	0	5	0	0	0	0	0	0	0	0
ENSMUSG00000008140	30	0	15	0	72	0	30	0	14	0	5	0	8	0	22	0	42	0	20	0	25	0	3	0	66	0	16	0	3	0	3	0	6	0	80	0	11	0	10	0	24	0	6	0	5	0	1	0	46
ENSMUSG00000038644	19	0	0	0	11	0	43	0	17	0	38	0	4	0	3	0	58	0	11	0	1	0	8	0	23	0	0	0	0	0	5	0	0	0	0	0	22	0	0	0	8	0	20	0	12	0	6	0	70
ENSMUSG00000060601	10	0	0	0	24	0	12	0	2	0	0	0	6	0	1	0	46	0	10	0	0	0	2	0	0	0	0	0	11	0	12	0	2	0	16	0	14	0	5	0	9	0	12	0	3	0	11	0	27
ENSMUSG00000011096	0	0	1	0	0	0	0	0	0	0	4	0	0	0	0	0	0	0	5	0	7	0	0	0	0	0	0	0	5	0	0	0	0	0	0	0	0	0	0	0	1	0	0	0	0	0	0	0	0
ENSMUSG00000060279	10	0	0	0	9	0	5	0	4	0	0	0	0	0	2	0	17	0	9	0	0	0	0	0	0	0	0	0	0	0	6	0	0	0	9	0	0	0	0	0	7	0	0	0	0	0	1	0	7
ENSMUSG00000038406	6	0	0	0	0	0	9	0	2	0	0	0	6	0	2	0	20	0	0	0	0	0	0	0	0	0	0	0	0	0	0	0	1	0	0	0	10	0	1	0	0	0	0	0	3	0	0	0	4
ENSMUSG00000038387	3	0	0	0	0	0	0	0	0	0	12	0	15	0	0	0	0	0	8	0	19	0	5	0	0	0	11	0	35	0	0	0	5	0	0	0	0	0	3	0	11	0	0	0	0	0	0	0	0
ENSMUSG00000030796	0	0	0	0	46	0	23	0	16	0	0	0	22	0	14	0	59	0	10	0	0	0	4	0	3	0	0	0	0	0	6	0	4	0	12	0	4	0	0	0	12	0	6	0	21	0	2	0	22
ENSMUSG00000050708	857	0	453	0	1048	0	729	0	459	0	2395	0	1422	0	653	0	1766	0	1313	0	747	0	381	0	2272	0	320	0	1039	0	783	0	598	0	1781	0	1397	0	1821	0	670	0	894	0	435	0	498	0	1824
ENSMUSG00000110350	276	0	138	0	351	0	243	0	162	0	643	0	448	0	178	0	577	0	454	0	202	0	131	0	705	0	84	0	358	0	270	0	179	0	551	0	409	0	496	0	194	0	260	0	109	0	150	0	598
ENSMUSG00000003873	25	0	6	0	32	0	23	0	14	0	21	0	26	0	11	0	73	0	32	0	7	0	7	0	110	0	16	0	14	0	21	0	17	0	49	0	27	0	16	0	14	0	16	0	11	0	10	0	32
ENSMUSG00000030826	85	0	20	0	45	0	83	0	13	0	28	0	32	0	26	0	125	0	68	0	10	0	11	0	58	0	5	0	58	0	88	0	21	0	123	0	66	0	5	0	19	0	31	0	57	0	27	0	136
ENSMUSG00000110357	4	0	0	0	0	0	12	0	0	0	5	0	0	0	0	0	2	0	0	0	0	0	0	0	0	0	0	0	9	0	4	0	0	0	1	0	0	0	0	0	3	0	2	0	3	0	1	0	4
ENSMUSG00000059070	4	0	0	0	0	0	0	0	0	0	4	0	0	0	0	0	8	0	3	0	0	0	0	0	4	0	0	0	0	0	1	0	4	0	6	0	0	0	1	0	0	0	0	0	0	0	0	0	14
ENSMUSG00000053801	100	0	43	0	97	0	80	0	49	0	48	0	68	0	35	0	136	0	52	0	117	0	11	0	224	0	0	0	0	0	76	0	16	0	150	0	73	0	26	0	42	0	55	0	15	0	30	0	123
ENSMUSG00000030839	0	0	0	0	0	0	0	0	10	0	0	0	0	0	0	0	0	0	0	0	0	0	0	0	0	0	0	0	0	0	0	0	1	0	9	0	0	0	7	0	3	0	3	0	9	0	0	0	0
ENSMUSG00000006763	31	0	13	0	42	0	52	0	0	0	23	0	19	0	8	0	40	0	26	0	0	0	11	0	0	0	4	0	7	0	11	0	9	0	58	0	18	0	58	0	32	0	20	0	26	0	6	0	27
ENSMUSG00000049516	10	0	0	0	0	0	0	0	0	0	0	0	0	0	0	0	0	0	2	0	0	0	0	0	0	0	0	0	18	0	0	0	5	0	27	0	18	0	4	0	0	0	0	0	0	0	0	0	0
ENSMUSG00000010307	0	0	0	0	0	0	0	0	0	0	0	0	0	0	0	0	0	0	0	0	0	0	0	0	0	0	0	0	0	0	0	0	0	0	0	0	0	0	0	0	0	0	0	0	0	0	0	0	0
ENSMUSG00000039745	0	0	8	0	0	0	35	0	3	0	0	0	0	0	3	0	0	0	0	0	0	0	0	0	0	0	4	0	4	0	0	0	12	0	0	0	3	0	16	0	0	0	4	0	0	0	0	0	9
ENSMUSG00000030505	34	0	7	0	0	0	84	0	39	0	65	0	29	0	12	0	42	0	55	0	81	0	11	0	58	0	16	0	44	0	13	0	20	0	40	0	58	0	63	0	69	0	56	0	4	0	50	0	1
ENSMUSG00000097864	3	0	0	0	0	0	7	0	7	0	8	0	0	0	1	0	6	0	4	0	8	0	0	0	7	0	2	0	2	0	1	0	2	0	4	0	4	0	7	0	9	0	7	0	0	0	4	0	0
ENSMUSG00000092118	0	0	0	0	0	0	0	0	0	0	30	0	3	0	0	0	0	0	4	0	23	0	0	0	0	0	0	0	36	0	20	0	1	0	0	0	12	0	0	0	0	0	0	0	0	0	3	0	17
ENSMUSG00000074093	0	0	0	0	0	0	0	0	0	0	0	0	0	0	0	0	0	0	0	0	0	0	0	0	0	0	0	0	0	0	0	0	0	0	0	0	0	0	0	0	0	0	0	0	0	0	13	0	0
ENSMUSG00000030452	36	0	0	0	0	0	14	0	0	0	21	0	8	0	0	0	25	0	0	0	0	0	0	0	2	0	0	0	0	0	10	0	1	0	0	0	0	0	19	0	12	0	0	0	4	0	10	0	0
ENSMUSG00000047037	0	0	0	0	3	0	0	0	0	0	0	0	4	0	0	0	0	0	0	0	0	0	0	0	0	0	0	0	0	0	0	0	0	0	0	0	0	0	5	0	0	0	3	0	0	0	0	0	0
ENSMUSG00000033676	0	0	0	0	0	0	1	0	0	0	0	0	0	0	0	0	19	0	0	0	0	0	0	0	0	0	0	0	0	0	0	0	0	0	0	0	0	0	0	0	0	0	0	0	0	0	0	0	0
ENSMUSG00000025324	0	0	0	0	0	0	0	0	0	0	0	0	0	0	4	0	0	0	0	0	0	0	0	0	40	0	0	0	0	0	0	0	0	0	0	0	0	0	0	0	0	0	0	0	0	0	0	0	0
ENSMUSG00000108880	3	0	0	0	0	0	0	0	0	0	0	0	0	0	0	0	4	0	6	0	0	0	1	0	0	0	0	0	0	0	1	0	0	0	0	0	9	0	6	0	0	0	1	0	0	0	0	0	0
ENSMUSG00000100826	7	0	0	0	0	0	0	0	0	0	8	0	5	0	6	0	0	0	0	0	0	0	0	0	21	0	0	0	0	0	0	0	0	0	0	0	0	0	14	0	0	0	4	0	0	0	1	0	2
ENSMUSG00000000948	12	0	11	0	11	0	13	0	17	0	12	0	14	0	1	0	29	0	23	0	18	0	0	0	20	0	3	0	14	0	9	0	12	0	6	0	21	0	16	0	8	0	15	0	7	0	7	0	37
ENSMUSG00000102252	82	0	73	0	78	0	72	0	66	0	90	0	75	0	20	0	193	0	113	0	140	0	4	0	129	0	19	0	89	0	74	0	81	0	90	0	153	0	95	0	47	0	57	0	54	0	70	0	168
ENSMUSG00000102627	2	0	6	0	4	0	4	0	7	0	5	0	5	0	0	0	8	0	5	0	7	0	0	0	7	0	1	0	3	0	2	0	2	0	0	0	6	0	6	0	2	0	2	0	2	0	2	0	10
ENSMUSG00000033585	0	0	1	0	0	0	0	0	0	0	1	0	0	0	0	0	0	0	0	0	0	0	0	0	5	0	0	0	0	0	0	0	0	0	0	0	0	0	0	0	1	0	0	0	0	0	0	0	0
ENSMUSG00000052040	0	0	0	0	0	0	2	0	8	0	3	0	0	0	7	0	2	0	1	0	12	0	0	0	7	0	0	0	3	0	0	0	0	0	0	0	3	0	1	0	0	0	4	0	0	0	0	0	0
ENSMUSG00000033429	0	0	10	0	56	0	23	0	0	0	0	0	6	0	8	0	0	0	15	0	0	0	2	0	1	0	10	0	7	0	0	0	0	0	40	0	6	0	0	0	1	0	0	0	8	0	13	0	8
ENSMUSG00000070520	0	0	0	0	15	0	4	0	3	0	0	0	6	0	0	0	6	0	3	0	0	0	4	0	0	0	0	0	5	0	8	0	5	0	0	0	1	0	1	0	25	0	4	0	4	0	1	0	6
ENSMUSG00000078681	36	0	9	0	4	0	16	0	23	0	17	0	0	0	13	0	16	0	1	0	0	0	1	0	0	0	0	0	34	0	0	0	0	0	41	0	5	0	20	0	0	0	0	0	2	0	0	0	3
ENSMUSG00000108793	6	0	1	0	1	0	4	0	1	0	1	0	5	0	2	0	5	0	1	0	1	0	1	0	10	0	0	0	3	0	5	0	2	0	3	0	3	0	4	0	2	0	0	0	2	0	2	0	2
ENSMUSG00000075701	35	0	3	0	111	0	5	0	9	0	26	0	8	0	0	0	2	0	29	0	29	0	10	0	181	0	3	0	1	0	0	0	8	0	80	0	24	0	10	0	14	0	5	0	9	0	5	0	16
ENSMUSG00000032640	10	0	0	0	0	0	0	0	6	0	0	0	0	0	7	0	0	0	0	0	22	0	0	0	47	0	0	0	0	0	11	0	0	0	0	0	0	0	0	0	0	0	3	0	0	0	0	0	0
ENSMUSG00000030509	0	0	0	0	1	0	0	0	0	0	0	0	0	0	0	0	0	0	0	0	0	0	2	0	0	0	0	0	0	0	0	0	0	0	1	0	0	0	0	0	0	0	8	0	0	0	0	0	0
ENSMUSG00000053091	0	0	8	0	0	0	0	0	0	0	0	0	0	0	6	0	49	0	0	0	0	0	0	0	0	0	0	0	30	0	31	0	4	0	0	0	9	0	0	0	0	0	0	0	0	0	0	0	0
ENSMUSG00000030557	0	0	0	0	0	0	0	0	0	0	0	0	0	0	0	0	0	0	0	0	0	0	0	0	0	0	0	0	0	0	0	0	0	0	0	0	0	0	0	0	0	0	0	0	0	0	0	0	6
ENSMUSG00000042659	55	0	4	0	9	0	25	0	1	0	19	0	11	0	20	0	18	0	0	0	3	0	8	0	56	0	0	0	33	0	14	0	0	0	55	0	45	0	13	0	19	0	2	0	4	0	11	0	0
ENSMUSG00000055652	18	0	0	0	0	0	0	0	0	0	0	0	0	0	4	0	0	0	0	0	17	0	0	0	41	0	0	0	0	0	0	0	10	0	0	0	0	0	0	0	0	0	0	0	0	0	7	0	0
ENSMUSG00000030612	54	0	23	0	61	0	69	0	18	0	23	0	58	0	25	0	95	0	63	0	34	0	11	0	209	0	7	0	41	0	41	0	11	0	72	0	56	0	39	0	30	0	46	0	19	0	27	0	105
ENSMUSG00000030610	0	0	0	0	0	0	10	0	0	0	0	0	0	0	0	0	0	0	0	0	0	0	1	0	0	0	0	0	0	0	0	0	0	0	11	0	8	0	3	0	12	0	0	0	0	0	1	0	12
ENSMUSG00000030609	18	0	9	0	0	0	10	0	17	0	0	0	29	0	7	0	0	0	14	0	2	0	2	0	29	0	9	0	3	0	8	0	10	0	1	0	10	0	0	0	1	0	0	0	3	0	21	0	0
ENSMUSG00000030605	71	0	0	0	0	0	25	0	114	0	0	0	15	0	9	0	10	0	0	0	88	0	3	0	247	0	14	0	18	0	0	0	0	0	3	0	42	0	40	0	20	0	6	0	27	0	0	0	0
ENSMUSG00000097023	0	0	0	0	0	0	0	0	0	0	0	0	2	0	0	0	0	0	0	0	0	0	0	0	0	0	0	0	0	0	0	0	0	0	0	0	0	0	0	0	0	0	0	0	0	0	0	0	0
ENSMUSG00000030545	0	0	0	0	0	0	0	0	0	0	16	0	0	0	0	0	0	0	0	0	0	0	3	0	0	0	0	0	0	0	0	0	0	0	9	0	0	0	0	0	0	0	0	0	0	0	0	0	0
ENSMUSG00000030543	0	0	0	0	0	0	0	0	0	0	0	0	0	0	0	0	19	0	0	0	0	0	0	0	0	0	0	0	0	0	0	0	0	0	0	0	0	0	0	0	0	0	0	0	2	0	0	0	0
ENSMUSG00000097685	1	0	0	0	0	0	0	0	0	0	0	0	1	0	0	0	4	0	2	0	0	0	0	0	5	0	1	0	2	0	0	0	0	0	0	0	1	0	0	0	2	0	1	0	0	0	0	0	0
ENSMUSG00000030541	15	0	1	0	1	0	7	0	31	0	51	0	19	0	8	0	33	0	11	0	11	0	4	0	48	0	2	0	10	0	0	0	11	0	11	0	10	0	16	0	13	0	0	0	1	0	0	0	7
ENSMUSG00000038886	0	0	0	0	7	0	0	0	10	0	0	0	0	0	0	0	0	0	0	0	42	0	0	0	0	0	0	0	0	0	0	0	0	0	0	0	0	0	0	0	0	0	0	0	0	0	0	0	3
ENSMUSG00000025722	37	0	24	0	13	0	0	0	16	0	28	0	14	0	21	0	107	0	65	0	28	0	16	0	45	0	8	0	104	0	53	0	4	0	69	0	76	0	51	0	0	0	30	0	0	0	10	0	0
ENSMUSG00000025723	0	0	0	0	0	0	0	0	0	0	0	0	0	0	6	0	0	0	0	0	8	0	0	0	0	0	4	0	0	0	0	0	0	0	0	0	19	0	0	0	0	0	1	0	0	0	0	0	0
ENSMUSG00000025726	82	0	19	0	0	0	34	0	20	0	28	0	0	0	0	0	30	0	11	0	0	0	1	0	83	0	0	0	3	0	0	0	1	0	9	0	34	0	6	0	7	0	19	0	0	0	6	0	68
ENSMUSG00000061787	11	0	14	0	10	0	13	0	2	0	28	0	9	0	17	0	11	0	21	0	7	0	3	0	34	0	0	0	4	0	22	0	3	0	17	0	16	0	23	0	8	0	6	0	4	0	8	0	9
ENSMUSG00000025586	22	0	0	0	0	0	0	0	0	0	0	0	0	0	0	0	0	0	0	0	0	0	0	0	0	0	0	0	0	0	0	0	0	0	0	0	0	0	0	0	0	0	0	0	0	0	0	0	0
ENSMUSG00000097277	0	0	0	0	0	0	0	0	0	0	0	0	0	0	0	0	0	0	0	0	0	0	0	0	0	0	0	0	0	0	0	0	0	0	0	0	0	0	0	0	0	0	0	0	0	0	22	0	0
ENSMUSG00000045795	12	0	0	0	0	0	0	0	5	0	0	0	0	0	0	0	0	0	0	0	0	0	0	0	0	0	0	0	0	0	3	0	0	0	0	0	0	0	0	0	3	0	0	0	0	0	17	0	0
ENSMUSG00000025813	0	0	28	0	0	0	7	0	0	0	0	0	10	0	14	0	0	0	12	0	18	0	1	0	4	0	0	0	0	0	0	0	0	0	0	0	0	0	0	0	15	0	0	0	2	0	0	0	0
ENSMUSG00000109194	0	0	19	0	0	0	0	0	0	0	0	0	8	0	8	0	0	0	4	0	7	0	0	0	0	0	0	0	0	0	0	0	0	0	0	0	0	0	0	0	0	0	0	0	0	0	0	0	0
ENSMUSG00000025102	5	0	1	0	0	0	2	0	1	0	1	0	2	0	0	0	3	0	3	0	0	0	0	0	0	0	0	0	4	0	0	0	1	0	5	0	2	0	3	0	1	0	4	0	0	0	1	0	5
ENSMUSG00000025103	0	0	0	0	12	0	0	0	8	0	0	0	15	0	2	0	0	0	11	0	0	0	1	0	0	0	9	0	21	0	7	0	0	0	11	0	23	0	0	0	15	0	5	0	4	0	7	0	3
ENSMUSG00000025104	0	0	0	0	21	0	0	0	0	0	0	0	0	0	0	0	2	0	18	0	0	0	0	0	0	0	0	0	0	0	0	0	4	0	0	0	0	0	0	0	8	0	0	0	0	0	0	0	0
ENSMUSG00000030638	5	0	0	0	0	0	0	0	6	0	15	0	0	0	0	0	9	0	0	0	0	0	1	0	19	0	2	0	0	0	0	0	0	0	0	0	0	0	0	0	0	0	0	0	0	0	0	0	0
ENSMUSG00000108991	0	0	0	0	0	0	5	0	0	0	0	0	0	0	0	0	0	0	0	0	0	0	0	0	0	0	0	0	0	0	1	0	0	0	0	0	0	0	0	0	0	0	0	0	0	0	0	0	35
ENSMUSG00000046027	26	0	0	0	0	0	13	0	2	0	14	0	0	0	10	0	0	0	8	0	0	0	5	0	0	0	0	0	35	0	0	0	34	0	11	0	15	0	0	0	0	0	0	0	0	0	0	0	11
ENSMUSG00000070462	5	0	0	0	0	0	1	0	6	0	0	0	0	0	0	0	0	0	0	0	0	0	0	0	0	0	0	0	0	0	1	0	0	0	15	0	6	0	0	0	0	0	0	0	0	0	0	0	0
ENSMUSG00000038503	97	0	43	0	41	0	24	0	75	0	46	0	42	0	0	0	0	0	47	0	0	0	5	0	0	0	30	0	55	0	46	0	16	0	148	0	25	0	30	0	116	0	49	0	1	0	31	0	0
ENSMUSG00000108878	15	0	12	0	8	0	5	0	6	0	29	0	1	0	0	0	0	0	0	0	0	0	0	0	0	0	0	0	0	0	2	0	0	0	1	0	1	0	0	0	1	0	2	0	0	0	0	0	0
ENSMUSG00000038459	19	0	16	0	49	0	36	0	0	0	12	0	36	0	19	0	61	0	16	0	12	0	4	0	77	0	6	0	31	0	31	0	15	0	69	0	43	0	0	0	4	0	7	0	7	0	10	0	10
ENSMUSG00000030630	0	0	0	0	0	0	33	0	0	0	0	0	0	0	0	0	0	0	11	0	0	0	2	0	52	0	0	0	49	0	0	0	0	0	0	0	0	0	0	0	0	0	0	0	0	0	0	0	0
ENSMUSG00000030629	36	0	4	0	16	0	36	0	14	0	42	0	10	0	6	0	13	0	11	0	45	0	4	0	8	0	10	0	18	0	21	0	8	0	28	0	30	0	4	0	0	0	7	0	15	0	31	0	0
ENSMUSG00000030560	19	0	0	0	0	0	0	0	9	0	0	0	25	0	0	0	0	0	0	0	0	0	0	0	0	0	0	0	0	0	10	0	0	0	0	0	0	0	0	0	32	0	0	0	2	0	0	0	0
ENSMUSG00000030559	0	0	0	0	0	0	0	0	0	0	0	0	0	0	0	0	0	0	0	0	0	0	0	0	0	0	0	0	0	0	67	0	0	0	0	0	0	0	0	0	0	0	7	0	0	0	0	0	0
ENSMUSG00000030619	154	0	12	0	34	0	30	0	61	0	63	0	99	0	13	0	108	0	33	0	13	0	13	0	88	0	14	0	87	0	56	0	22	0	109	0	60	0	89	0	19	0	18	0	5	0	75	0	39
ENSMUSG00000097585	0	0	3	0	0	0	0	0	19	0	3	0	1	0	0	0	0	0	0	0	0	0	0	0	1	0	0	0	3	0	0	0	0	0	2	0	0	0	0	0	0	0	2	0	0	0	1	0	0
ENSMUSG00000051451	0	0	0	0	0	0	0	0	0	0	0	0	6	0	0	0	0	0	0	0	0	0	0	0	0	0	0	0	0	0	0	0	0	0	2	0	0	0	0	0	0	0	0	0	2	0	0	0	0
ENSMUSG00000030615	7	0	0	0	1	0	1	0	7	0	1	0	12	0	6	0	15	0	9	0	4	0	5	0	0	0	2	0	7	0	12	0	1	0	7	0	6	0	18	0	0	0	1	0	0	0	3	0	13
ENSMUSG00000030614	0	0	8	0	0	0	0	0	41	0	0	0	0	0	22	0	60	0	20	0	0	0	1	0	75	0	2	0	17	0	107	0	10	0	43	0	27	0	0	0	60	0	24	0	0	0	21	0	9
ENSMUSG00000102555	0	0	0	0	0	0	0	0	0	0	0	0	0	0	0	0	0	0	0	0	0	0	0	0	0	0	0	0	0	0	0	0	0	0	1	0	0	0	0	0	4	0	0	0	0	0	0	0	0
ENSMUSG00000041328	0	0	0	0	0	0	2	0	12	0	0	0	1	0	0	0	8	0	11	0	0	0	0	0	57	0	1	0	17	0	5	0	8	0	3	0	27	0	20	0	11	0	0	0	0	0	0	0	10
ENSMUSG00000074024	0	0	0	0	0	0	13	0	0	0	0	0	0	0	0	0	0	0	9	0	2	0	4	0	0	0	0	0	0	0	0	0	0	0	17	0	9	0	0	0	0	0	0	0	0	0	0	0	0
[truncated: 2,552 more rows]
[truncated: 65 more columns]
