# Supplementary material for: Allele-specific differential regulation of monoallelically expressed autosomal genes in the cardiac lineage
Source: Nat Commun. 2022 Oct 10;13:5984. doi: 10.1038/s41467-022-33722-x (PMC9550772; doi:10.1038/s41467-022-33722-x)
Supplement: Supplementary file 13 — Source Data [file 41467_2022_33722_MOESM13_ESM.zip › Source Data 14.txt]

Gene	File1B	File1C	File2B	File2C	File3B	File3C	File4B	File4C	File5B	File5C	File6B	File6C	File7B	File7C	File8B	File8C	File9B	File9C	File10B	File10C	File11B	File11C	File12B	File12C	File13B	File13C	File14B	File14C	File15B	File15C	File16B	File16C	File17B	File17C	File18B	File18C	File19B	File19C	File20B	File20C	File21B	File21C	File22B	File22C	File23B	File23C	File24B	File24C	File25B
ENSMUSG00000025905	0	0	0	0	0	0	0	16	0	0	0	0	0	0	0	0	0	0	0	0	0	0	0	0	0	0	0	0	0	0	0	0	0	0	0	0	0	0	0	0	0	0	0	0	0	0	0	0	0
ENSMUSG00000102982	0	13	0	1	0	4	0	4	0	6	0	8	0	3	0	0	0	1	0	0	0	1	0	1	0	0	0	1	0	3	0	8	0	2	0	12	0	4	0	8	0	3	0	0	0	5	0	0	0
ENSMUSG00000067795	0	23	0	9	0	15	0	20	0	14	0	8	0	15	0	3	0	31	0	15	0	12	0	2	0	26	0	6	0	18	0	15	0	9	0	31	0	16	0	14	0	11	0	4	0	6	0	9	0
ENSMUSG00000099343	0	0	0	0	0	0	0	0	0	0	0	0	0	0	0	0	0	0	0	0	0	0	0	0	0	0	0	0	0	0	0	0	0	0	0	0	0	0	0	0	0	0	0	0	0	0	0	0	0
ENSMUSG00000102336	0	0	0	0	0	0	0	0	0	0	0	1	0	0	0	0	0	0	0	0	0	0	0	0	0	76	0	0	0	0	0	0	0	0	0	1	0	0	0	0	0	0	0	0	0	0	0	0	0
ENSMUSG00000102202	0	0	0	0	0	0	0	5	0	0	0	0	0	0	0	0	0	10	0	0	0	0	0	0	0	0	0	0	0	1	0	0	0	0	0	0	0	2	0	0	0	0	0	0	0	0	0	0	0
ENSMUSG00000060771	0	0	0	0	0	0	0	0	0	0	0	0	0	0	0	0	0	0	0	0	0	0	0	0	0	13	0	0	0	0	0	0	0	0	0	0	0	0	0	0	0	0	0	0	0	0	0	0	0
ENSMUSG00000097899	0	0	0	0	0	0	0	2	0	0	0	0	0	0	0	0	0	0	0	0	0	0	0	0	0	0	0	0	0	0	0	0	0	0	0	0	0	0	0	0	0	0	0	0	0	0	0	0	0
ENSMUSG00000102975	0	0	0	0	0	0	0	1	0	0	0	0	0	0	0	0	0	0	0	0	0	0	0	0	0	0	0	0	0	0	0	0	0	0	0	0	0	0	0	0	0	0	0	0	0	0	0	0	0
ENSMUSG00000091844	0	0	0	11	0	44	0	21	0	7	0	10	0	22	0	9	0	27	0	22	0	11	0	3	0	0	0	4	0	0	0	7	0	4	0	3	0	12	0	16	0	0	0	11	0	0	0	12	0
ENSMUSG00000100769	0	0	0	0	0	0	0	0	0	0	0	0	0	0	0	0	0	0	0	0	0	0	0	0	0	0	0	0	0	0	0	0	0	0	0	0	0	0	0	0	0	0	0	0	0	0	0	0	0
ENSMUSG00000101337	0	0	0	0	0	0	0	2	0	0	0	2	0	2	0	0	0	4	0	1	0	1	0	1	0	0	0	0	0	0	0	0	0	0	0	4	0	0	0	0	0	0	0	1	0	1	0	0	0
ENSMUSG00000102405	0	0	0	0	0	8	0	0	0	0	0	0	0	0	0	0	0	0	0	0	0	0	0	0	0	0	0	0	0	0	0	0	0	0	0	0	0	0	0	0	0	0	0	0	0	0	0	0	0
ENSMUSG00000079554	0	0	0	0	0	0	0	0	0	0	0	0	0	0	0	0	0	0	0	0	0	0	0	0	0	0	0	0	0	0	0	0	0	0	0	0	0	0	0	0	0	0	0	0	0	0	0	0	0
ENSMUSG00000103839	0	0	0	0	0	0	0	1	0	0	0	0	0	1	0	0	0	1	0	0	0	0	0	0	0	0	0	0	0	1	0	0	0	0	0	2	0	0	0	1	0	1	0	0	0	0	0	0	0
ENSMUSG00000055567	0	9	0	7	0	0	0	13	0	13	0	37	0	1	0	9	0	0	0	2	0	13	0	1	0	13	0	5	0	9	0	0	0	1	0	27	0	1	0	0	0	10	0	0	0	0	0	9	0
ENSMUSG00000103375	0	0	0	0	0	0	0	0	0	0	0	0	0	0	0	16	0	0	0	0	0	1	0	0	0	0	0	0	0	0	0	0	0	0	0	0	0	0	0	0	0	0	0	0	0	0	0	0	0
ENSMUSG00000103756	0	0	0	2	0	0	0	2	0	0	0	0	0	7	0	3	0	0	0	2	0	5	0	0	0	0	0	1	0	0	0	8	0	0	0	7	0	2	0	0	0	2	0	0	0	0	0	0	0
ENSMUSG00000103382	0	0	0	0	0	0	0	1	0	0	0	0	0	3	0	0	0	0	0	0	0	2	0	0	0	0	0	1	0	0	0	2	0	0	0	0	0	1	0	0	0	0	0	0	0	0	0	0	0
ENSMUSG00000100301	0	0	0	0	0	0	0	0	0	0	0	0	0	0	0	0	0	0	0	0	0	0	0	0	0	0	0	0	0	0	0	0	0	0	0	0	0	0	0	0	0	0	0	0	0	0	0	0	0
ENSMUSG00000086053	0	0	0	0	0	0	0	1	0	2	0	0	0	0	0	0	0	0	0	0	0	2	0	0	0	6	0	0	0	0	0	0	0	0	0	3	0	0	0	1	0	1	0	2	0	2	0	0	0
ENSMUSG00000104497	0	6	0	3	0	12	0	0	0	1	0	0	0	0	0	0	0	0	0	0	0	0	0	0	0	0	0	0	0	5	0	0	0	1	0	5	0	0	0	0	0	0	0	0	0	0	0	0	0
ENSMUSG00000101257	0	0	0	0	0	0	0	0	0	0	0	0	0	1	0	0	0	0	0	0	0	0	0	0	0	0	0	0	0	0	0	0	0	0	0	0	0	2	0	0	0	0	0	0	0	0	0	1	0
ENSMUSG00000103404	0	0	0	0	0	0	0	0	0	0	0	0	0	0	0	0	0	0	0	0	0	0	0	3	0	0	0	0	0	0	0	0	0	0	0	0	0	0	0	0	0	0	0	0	0	0	0	0	0
ENSMUSG00000055980	0	0	0	0	0	0	0	0	0	0	0	2	0	0	0	0	0	0	0	0	0	0	0	0	0	0	0	0	0	0	0	0	0	0	0	0	0	0	0	0	0	0	0	0	0	0	0	0	0
ENSMUSG00000104493	0	0	0	0	0	0	0	0	0	0	0	0	0	0	0	0	0	0	0	0	0	0	0	0	0	0	0	0	0	0	0	0	0	0	0	0	0	0	0	0	0	0	0	0	0	0	0	0	0
ENSMUSG00000079465	0	4	0	2	0	1	0	6	0	0	0	6	0	6	0	1	0	4	0	0	0	4	0	1	0	7	0	0	0	3	0	10	0	2	0	8	0	0	0	0	0	3	0	0	0	2	0	1	0
ENSMUSG00000102481	0	26	0	1	0	5	0	19	0	1	0	15	0	11	0	7	0	12	0	4	0	3	0	0	0	36	0	0	0	12	0	3	0	0	0	13	0	1	0	6	0	1	0	1	0	2	0	6	0
ENSMUSG00000104503	0	0	0	0	0	2	0	0	0	0	0	0	0	0	0	0	0	0	0	0	0	0	0	4	0	0	0	0	0	0	0	1	0	0	0	0	0	1	0	0	0	0	0	0	0	0	0	0	0
ENSMUSG00000026226	0	3	0	0	0	2	0	0	0	0	0	2	0	2	0	1	0	4	0	2	0	2	0	0	0	1	0	0	0	1	0	1	0	0	0	0	0	0	0	0	0	0	0	0	0	0	0	2	0
ENSMUSG00000087538	0	0	0	0	0	0	0	0	0	0	0	0	0	0	0	0	0	2	0	1	0	0	0	0	0	0	0	0	0	0	0	2	0	0	0	0	0	0	0	0	0	0	0	0	0	0	0	0	0
ENSMUSG00000026246	0	0	0	0	0	0	0	0	0	0	0	0	0	0	0	0	0	0	0	0	0	0	0	0	0	0	0	0	0	0	0	0	0	0	0	0	0	0	0	0	0	0	0	0	0	0	0	0	0
ENSMUSG00000090165	0	0	0	0	0	0	0	2	0	0	0	0	0	1	0	0	0	0	0	0	0	0	0	0	0	0	0	0	0	0	0	0	0	0	0	0	0	0	0	0	0	0	0	0	0	0	0	0	0
ENSMUSG00000090175	0	0	0	0	0	0	0	2	0	0	0	0	0	1	0	0	0	0	0	0	0	0	0	0	0	0	0	0	0	0	0	0	0	0	0	0	0	0	0	0	0	0	0	0	0	0	0	0	0
ENSMUSG00000089675	0	0	0	0	0	0	0	2	0	0	0	0	0	1	0	0	0	0	0	0	0	0	0	0	0	0	0	0	0	0	0	0	0	0	0	0	0	0	0	0	0	0	0	0	0	0	0	0	0
ENSMUSG00000090124	0	0	0	0	0	0	0	2	0	0	0	0	0	1	0	0	0	0	0	0	0	0	0	0	0	0	0	0	0	0	0	0	0	0	0	0	0	0	0	0	0	0	0	0	0	0	0	0	0
ENSMUSG00000090145	0	0	0	0	0	0	0	2	0	0	0	0	0	1	0	0	0	0	0	0	0	0	0	0	0	0	0	0	0	0	0	0	0	0	0	0	0	0	0	0	0	0	0	0	0	0	0	0	0
ENSMUSG00000054545	0	0	0	0	0	0	0	6	0	0	0	0	0	1	0	0	0	0	0	0	0	0	0	0	0	0	0	0	0	0	0	0	0	0	0	0	0	0	0	0	0	0	0	0	0	0	0	0	0
ENSMUSG00000089943	0	0	0	0	0	0	0	2	0	0	0	0	0	1	0	0	0	0	0	0	0	0	0	0	0	0	0	0	0	0	0	0	0	0	0	0	0	0	0	0	0	0	0	0	0	0	0	0	0
ENSMUSG00000090171	0	0	0	0	0	0	0	2	0	0	0	0	0	1	0	0	0	0	0	0	0	0	0	0	0	0	0	0	0	0	0	0	0	0	0	0	0	0	0	0	0	0	0	0	0	0	0	0	0
ENSMUSG00000089960	0	0	0	0	0	0	0	2	0	0	0	0	0	1	0	0	0	0	0	0	0	0	0	0	0	0	0	0	0	0	0	0	0	0	0	0	0	0	0	0	0	0	0	0	0	0	0	0	0
ENSMUSG00000026301	0	0	0	0	0	8	0	0	0	0	0	0	0	0	0	0	0	0	0	0	0	2	0	0	0	0	0	0	0	0	0	0	0	0	0	0	0	0	0	0	0	0	0	0	0	0	0	0	0
ENSMUSG00000100850	0	13	0	0	0	18	0	0	0	0	0	0	0	0	0	0	0	0	0	0	0	7	0	0	0	0	0	0	0	0	0	0	0	0	0	0	0	0	0	0	0	0	0	0	0	0	0	0	0
ENSMUSG00000034353	0	4	0	0	0	24	0	21	0	0	0	9	0	10	0	0	0	0	0	4	0	0	0	0	0	14	0	3	0	0	0	2	0	0	0	10	0	12	0	29	0	0	0	1	0	7	0	1	0
ENSMUSG00000055866	0	0	0	0	0	0	0	0	0	0	0	0	0	5	0	0	0	0	0	0	0	0	0	0	0	0	0	0	0	0	0	0	0	0	0	0	0	0	0	0	0	0	0	0	0	0	0	7	0
ENSMUSG00000101995	0	0	0	0	0	0	0	0	0	0	0	0	0	0	0	0	0	0	0	0	0	0	0	0	0	0	0	0	0	0	0	0	0	0	0	0	0	0	0	0	0	0	0	0	0	0	0	3	0
ENSMUSG00000047793	0	2	0	1	0	3	0	0	0	0	0	1	0	0	0	4	0	0	0	5	0	0	0	0	0	0	0	0	0	3	0	6	0	0	0	2	0	1	0	3	0	1	0	0	0	0	0	16	0
ENSMUSG00000034107	0	0	0	0	0	0	0	0	0	0	0	0	0	0	0	0	0	0	0	0	0	0	0	0	0	0	0	0	0	0	0	0	0	0	0	0	0	0	0	2	0	0	0	0	0	0	0	0	0
ENSMUSG00000102179	0	0	0	0	0	0	0	0	0	0	0	0	0	0	0	1	0	0	0	0	0	5	0	0	0	0	0	0	0	0	0	0	0	1	0	0	0	4	0	0	0	0	0	0	0	2	0	0	0
ENSMUSG00000026354	0	0	0	0	0	3	0	1	0	1	0	0	0	1	0	0	0	0	0	0	0	0	0	0	0	0	0	0	0	0	0	0	0	0	0	1	0	0	0	0	0	1	0	0	0	0	0	1	0
ENSMUSG00000102856	0	0	0	0	0	10	0	0	0	0	0	0	0	0	0	0	0	0	0	0	0	0	0	0	0	0	0	0	0	0	0	0	0	7	0	0	0	0	0	0	0	0	0	0	0	0	0	0	0
ENSMUSG00000042268	0	0	0	0	0	0	0	0	0	0	0	0	0	0	0	0	0	0	0	0	0	5	0	0	0	0	0	0	0	0	0	0	0	1	0	0	0	0	0	0	0	2	0	0	0	0	0	0	0
ENSMUSG00000042066	0	1	0	0	0	0	0	0	0	0	0	0	0	0	0	0	0	0	0	1	0	0	0	0	0	0	0	0	0	4	0	0	0	0	0	0	0	0	0	0	0	0	0	0	0	0	0	1	0
ENSMUSG00000041757	0	1	0	0	0	0	0	0	0	0	0	0	0	0	0	0	0	0	0	0	0	3	0	0	0	1	0	0	0	0	0	0	0	0	0	0	0	0	0	0	0	0	0	0	0	0	0	0	0
ENSMUSG00000042429	0	0	0	0	0	20	0	0	0	0	0	0	0	0	0	0	0	0	0	0	0	0	0	0	0	0	0	0	0	16	0	0	0	0	0	0	0	0	0	0	0	3	0	0	0	0	0	0	0
ENSMUSG00000101061	0	0	0	0	0	0	0	0	0	0	0	7	0	0	0	0	0	0	0	0	0	0	0	0	0	0	0	0	0	0	0	0	0	0	0	0	0	0	0	1	0	1	0	0	0	0	0	0	0
ENSMUSG00000026424	0	4	0	3	0	0	0	1	0	3	0	0	0	1	0	3	0	0	0	0	0	7	0	0	0	8	0	0	0	0	0	0	0	0	0	0	0	0	0	0	0	1	0	0	0	0	0	0	0
ENSMUSG00000026407	0	0	0	0	0	0	0	0	0	0	0	0	0	0	0	0	0	0	0	0	0	0	0	0	0	0	0	0	0	0	0	0	0	0	0	0	0	0	0	0	0	0	0	0	0	0	0	0	0
ENSMUSG00000102717	0	0	0	0	0	0	0	0	0	0	0	0	0	0	0	0	0	0	0	0	0	0	0	0	0	0	0	0	0	0	0	0	0	0	0	0	0	0	0	0	0	0	0	0	0	0	0	0	0
ENSMUSG00000105936	0	0	0	0	0	0	0	0	0	0	0	0	0	0	0	0	0	0	0	0	0	0	0	0	0	0	0	0	0	0	0	7	0	0	0	0	0	0	0	0	0	0	0	0	0	0	0	0	0
ENSMUSG00000103844	0	0	0	1	0	0	0	0	0	3	0	0	0	0	0	0	0	0	0	0	0	0	0	0	0	0	0	0	0	0	0	0	0	0	0	0	0	0	0	0	0	0	0	0	0	0	0	0	0
ENSMUSG00000006007	0	0	0	4	0	5	0	7	0	0	0	0	0	3	0	0	0	0	0	0	0	4	0	3	0	12	0	0	0	8	0	4	0	2	0	4	0	0	0	0	0	0	0	0	0	0	0	3	0
ENSMUSG00000099447	0	3	0	0	0	0	0	0	0	0	0	3	0	2	0	0	0	0	0	0	0	0	0	0	0	0	0	0	0	0	0	0	0	0	0	0	0	0	0	5	0	0	0	0	0	0	0	0	0
ENSMUSG00000102990	0	0	0	0	0	0	0	3	0	0	0	0	0	0	0	0	0	0	0	0	0	0	0	0	0	0	0	0	0	0	0	0	0	0	0	1	0	0	0	0	0	0	0	0	0	0	0	0	0
ENSMUSG00000026602	0	2	0	0	0	0	0	1	0	0	0	0	0	0	0	0	0	0	0	1	0	0	0	0	0	0	0	0	0	0	0	0	0	0	0	0	0	0	0	0	0	0	0	1	0	0	0	0	0
ENSMUSG00000102326	0	6	0	1	0	0	0	0	0	0	0	0	0	4	0	0	0	0	0	0	0	0	0	0	0	0	0	0	0	0	0	0	0	0	0	0	0	0	0	0	0	3	0	0	0	0	0	2	0
ENSMUSG00000103222	0	5	0	0	0	0	0	0	0	2	0	0	0	0	0	0	0	0	0	0	0	5	0	0	0	0	0	0	0	0	0	0	0	0	0	0	0	0	0	0	0	0	0	0	0	0	0	0	0
ENSMUSG00000026580	0	74	0	0	0	0	0	0	0	0	0	1	0	1	0	8	0	0	0	0	0	0	0	0	0	0	0	0	0	3	0	11	0	0	0	1	0	9	0	0	0	0	0	0	0	13	0	10	0
ENSMUSG00000026579	0	5	0	3	0	0	0	10	0	0	0	5	0	2	0	3	0	9	0	1	0	2	0	0	0	17	0	0	0	0	0	4	0	0	0	0	0	8	0	7	0	0	0	0	0	0	0	2	0
ENSMUSG00000056569	0	4	0	0	0	0	0	0	0	0	0	0	0	0	0	0	0	0	0	0	0	0	0	2	0	0	0	0	0	0	0	0	0	0	0	0	0	0	0	0	0	0	0	0	0	0	0	0	0
ENSMUSG00000005677	0	0	0	1	0	0	0	3	0	0	0	0	0	0	0	0	0	0	0	3	0	6	0	0	0	0	0	0	0	0	0	0	0	2	0	0	0	0	0	0	0	0	0	0	0	2	0	0	0
ENSMUSG00000104413	0	0	0	0	0	0	0	0	0	0	0	0	0	0	0	0	0	0	0	0	0	0	0	0	0	0	0	0	0	0	0	0	0	0	0	0	0	0	0	0	0	0	0	0	0	0	0	0	0
ENSMUSG00000015314	0	2	0	1	0	0	0	0	0	0	0	0	0	1	0	1	0	0	0	4	0	0	0	1	0	9	0	2	0	0	0	2	0	0	0	0	0	0	0	0	0	0	0	0	0	0	0	0	0
ENSMUSG00000051251	0	2	0	0	0	0	0	3	0	1	0	1	0	3	0	0	0	1	0	1	0	0	0	0	0	1	0	2	0	0	0	0	0	1	0	0	0	0	0	0	0	2	0	1	0	0	0	0	0
ENSMUSG00000047048	0	0	0	0	0	0	0	5	0	0	0	0	0	4	0	0	0	0	0	0	0	0	0	0	0	0	0	0	0	0	0	0	0	0	0	0	0	0	0	0	0	0	0	0	0	0	0	0	0
ENSMUSG00000050134	0	0	0	0	0	0	0	4	0	0	0	0	0	0	0	0	0	0	0	0	0	0	0	0	0	0	0	0	0	0	0	0	0	0	0	0	0	0	0	0	0	0	0	0	0	0	0	0	0
ENSMUSG00000046486	0	0	0	1	0	0	0	0	0	0	0	0	0	0	0	0	0	0	0	0	0	0	0	0	0	0	0	0	0	0	0	0	0	0	0	0	0	0	0	0	0	0	0	0	0	0	0	0	0
ENSMUSG00000066672	0	0	0	0	0	0	0	0	0	0	0	0	0	0	0	0	0	0	0	0	0	0	0	0	0	0	0	0	0	0	0	0	0	1	0	0	0	0	0	0	0	0	0	0	0	0	0	0	0
ENSMUSG00000026527	0	10	0	5	0	10	0	6	0	0	0	0	0	0	0	0	0	3	0	7	0	3	0	2	0	7	0	0	0	0	0	1	0	0	0	5	0	7	0	3	0	2	0	1	0	3	0	4	0
ENSMUSG00000026523	0	1	0	0	0	0	0	0	0	0	0	0	0	0	0	0	0	2	0	4	0	0	0	0	0	1	0	0	0	0	0	0	0	0	0	0	0	2	0	0	0	0	0	0	0	0	0	1	0
ENSMUSG00000102194	0	0	0	0	0	0	0	0	0	0	0	0	0	0	0	0	0	0	0	0	0	0	0	0	0	0	0	0	0	0	0	0	0	0	0	0	0	0	0	0	0	0	0	0	0	0	0	0	0
ENSMUSG00000104210	0	68	0	11	0	13	0	40	0	13	0	36	0	0	0	17	0	50	0	27	0	11	0	8	0	35	0	11	0	57	0	3	0	5	0	53	0	9	0	33	0	14	0	12	0	17	0	13	0
ENSMUSG00000073485	0	0	0	0	0	0	0	0	0	0	0	0	0	0	0	0	0	0	0	0	0	0	0	0	0	0	0	0	0	0	0	0	0	0	0	0	0	17	0	0	0	0	0	0	0	0	0	0	0
ENSMUSG00000102858	0	0	0	0	0	0	0	0	0	0	0	0	0	0	0	0	0	0	0	0	0	0	0	0	0	0	0	0	0	0	0	0	0	0	0	0	0	0	0	0	0	0	0	0	0	0	0	0	0
ENSMUSG00000103100	0	50	0	38	0	0	0	44	0	18	0	32	0	38	0	48	0	13	0	71	0	31	0	15	0	48	0	24	0	40	0	24	0	28	0	77	0	37	0	40	0	12	0	11	0	24	0	8	0
ENSMUSG00000079164	0	0	0	0	0	0	0	0	0	0	0	0	0	0	0	2	0	2	0	0	0	0	0	0	0	0	0	0	0	0	0	0	0	0	0	0	0	0	0	0	0	0	0	0	0	0	0	0	0
ENSMUSG00000103114	0	9	0	0	0	14	0	0	0	0	0	0	0	0	0	5	0	0	0	3	0	0	0	0	0	0	0	0	0	0	0	0	0	0	0	7	0	0	0	0	0	0	0	0	0	0	0	0	0
ENSMUSG00000097325	0	0	0	0	0	1	0	0	0	0	0	0	0	0	0	0	0	0	0	0	0	0	0	0	0	18	0	0	0	0	0	0	0	0	0	0	0	1	0	0	0	0	0	0	0	0	0	0	0
ENSMUSG00000096929	0	0	0	0	0	0	0	0	0	0	0	0	0	0	0	0	0	0	0	0	0	0	0	0	0	14	0	0	0	0	0	0	0	0	0	0	0	2	0	0	0	0	0	0	0	0	0	0	0
ENSMUSG00000050530	0	7	0	0	0	0	0	0	0	0	0	0	0	0	0	0	0	0	0	0	0	7	0	0	0	0	0	0	0	0	0	0	0	0	0	0	0	0	0	0	0	0	0	0	0	0	0	0	0
ENSMUSG00000104459	0	0	0	0	0	0	0	0	0	0	0	0	0	0	0	0	0	0	0	0	0	0	0	0	0	23	0	0	0	0	0	0	0	0	0	0	0	0	0	0	0	0	0	0	0	0	0	0	0
ENSMUSG00000102704	0	8	0	4	0	2	0	3	0	4	0	4	0	2	0	0	0	5	0	5	0	1	0	0	0	8	0	0	0	5	0	2	0	0	0	0	0	6	0	2	0	1	0	1	0	0	0	0	0
ENSMUSG00000102591	0	0	0	0	0	0	0	0	0	0	0	0	0	2	0	0	0	0	0	0	0	0	0	0	0	0	0	0	0	0	0	0	0	0	0	0	0	0	0	0	0	0	0	0	0	0	0	1	0
ENSMUSG00000006476	0	2	0	0	0	0	0	0	0	0	0	0	0	0	0	0	0	0	0	0	0	0	0	0	0	0	0	0	0	0	0	1	0	0	0	0	0	0	0	2	0	0	0	0	0	0	0	0	0
ENSMUSG00000029419	0	0	0	0	0	0	0	0	0	0	0	0	0	0	0	0	0	1	0	0	0	0	0	0	0	0	0	0	0	4	0	0	0	0	0	0	0	0	0	0	0	0	0	0	0	0	0	0	0
ENSMUSG00000097872	0	0	0	0	0	0	0	0	0	0	0	0	0	0	0	0	0	1	0	0	0	0	0	0	0	0	0	0	0	1	0	0	0	0	0	0	0	0	0	0	0	0	0	0	0	0	0	1	0
ENSMUSG00000058740	0	0	0	0	0	0	0	0	0	0	0	0	0	0	0	0	0	0	0	1	0	0	0	0	0	1	0	0	0	0	0	0	0	0	0	0	0	0	0	0	0	0	0	0	0	0	0	0	0
ENSMUSG00000086779	0	1	0	0	0	1	0	0	0	0	0	0	0	0	0	0	0	2	0	0	0	0	0	0	0	0	0	0	0	0	0	0	0	0	0	0	0	0	0	0	0	0	0	0	0	0	0	0	0
ENSMUSG00000014852	0	0	0	0	0	0	0	0	0	0	0	0	0	0	0	0	0	0	0	0	0	0	0	0	0	0	0	0	0	0	0	0	0	0	0	0	0	0	0	0	0	6	0	0	0	0	0	0	0
ENSMUSG00000085491	0	0	0	0	0	0	0	0	0	0	0	2	0	0	0	0	0	3	0	0	0	0	0	0	0	0	0	0	0	7	0	0	0	0	0	1	0	1	0	0	0	0	0	0	0	0	0	0	0
ENSMUSG00000039157	0	4	0	0	0	0	0	0	0	0	0	0	0	0	0	0	0	0	0	0	0	0	0	0	0	0	0	0	0	0	0	0	0	1	0	0	0	0	0	0	0	0	0	0	0	0	0	0	0
ENSMUSG00000026810	0	2	0	0	0	0	0	0	0	0	0	0	0	0	0	0	0	0	0	0	0	0	0	0	0	0	0	0	0	0	0	0	0	0	0	0	0	0	0	0	0	0	0	0	0	0	0	0	0
ENSMUSG00000075405	0	2	0	0	0	0	0	0	0	0	0	0	0	0	0	0	0	0	0	0	0	0	0	0	0	0	0	0	0	0	0	0	0	0	0	3	0	0	0	0	0	0	0	0	0	0	0	0	0
ENSMUSG00000009551	0	0	0	0	0	0	0	0	0	0	0	0	0	2	0	0	0	0	0	0	0	3	0	1	0	0	0	0	0	0	0	0	0	0	0	0	0	0	0	0	0	0	0	0	0	0	0	0	0
ENSMUSG00000026792	0	0	0	0	0	0	0	0	0	0	0	0	0	0	0	0	0	0	0	0	0	0	0	0	0	6	0	0	0	0	0	0	0	0	0	4	0	0	0	0	0	0	0	0	0	0	0	0	0
ENSMUSG00000026875	0	0	0	1	0	0	0	0	0	0	0	0	0	0	0	0	0	0	0	0	0	0	0	0	0	1	0	0	0	0	0	0	0	0	0	0	0	0	0	2	0	0	0	0	0	0	0	0	0
ENSMUSG00000035875	0	1	0	0	0	0	0	5	0	0	0	0	0	0	0	0	0	0	0	0	0	0	0	0	0	0	0	0	0	0	0	0	0	0	0	0	0	0	0	0	0	0	0	0	0	0	0	0	0
ENSMUSG00000049018	0	3	0	1	0	0	0	9	0	3	0	0	0	2	0	0	0	3	0	0	0	0	0	0	0	0	0	0	0	1	0	1	0	0	0	0	0	3	0	3	0	4	0	1	0	0	0	0	0
ENSMUSG00000108210	0	3	0	0	0	0	0	0	0	0	0	3	0	0	0	1	0	2	0	0	0	0	0	0	0	0	0	0	0	1	0	1	0	0	0	0	0	0	0	1	0	0	0	0	0	1	0	0	0
ENSMUSG00000107535	0	10	0	0	0	7	0	11	0	9	0	17	0	11	0	5	0	20	0	7	0	11	0	3	0	48	0	5	0	9	0	9	0	11	0	22	0	17	0	11	0	9	0	4	0	5	0	7	0
ENSMUSG00000026751	0	0	0	0	0	0	0	0	0	0	0	0	0	0	0	0	0	20	0	3	0	0	0	1	0	0	0	0	0	10	0	0	0	0	0	0	0	0	0	3	0	0	0	0	0	0	0	0	0
ENSMUSG00000036641	0	0	0	0	0	0	0	0	0	0	0	0	0	0	0	0	0	0	0	0	0	0	0	0	0	0	0	0	0	0	0	0	0	0	0	0	0	0	0	0	0	0	0	0	0	0	0	0	0
ENSMUSG00000026896	0	0	0	0	0	0	0	1	0	0	0	9	0	0	0	0	0	0	0	0	0	0	0	0	0	0	0	0	0	6	0	2	0	2	0	0	0	0	0	2	0	0	0	0	0	0	0	0	0
ENSMUSG00000103233	0	0	0	0	0	0	0	0	0	0	0	0	0	0	0	0	0	0	0	5	0	0	0	0	0	0	0	0	0	0	0	0	0	0	0	0	0	0	0	0	0	0	0	0	0	0	0	0	0
ENSMUSG00000070883	0	0	0	0	0	0	0	0	0	0	0	0	0	0	0	63	0	2	0	0	0	0	0	0	0	0	0	0	0	0	0	0	0	0	0	9	0	0	0	0	0	0	0	0	0	0	0	0	0
ENSMUSG00000050114	0	0	0	0	0	1	0	0	0	0	0	0	0	0	0	0	0	0	0	0	0	0	0	0	0	0	0	0	0	0	0	0	0	0	0	0	0	0	0	0	0	0	0	0	0	0	0	0	0
ENSMUSG00000051329	0	0	0	0	0	2	0	0	0	0	0	1	0	0	0	0	0	1	0	0	0	0	0	0	0	0	0	0	0	0	0	0	0	0	0	0	0	1	0	1	0	0	0	0	0	0	0	0	0
ENSMUSG00000040310	0	1	0	0	0	0	0	0	0	0	0	0	0	0	0	0	0	0	0	0	0	0	0	0	0	0	0	0	0	2	0	0	0	0	0	0	0	2	0	0	0	0	0	0	0	0	0	2	0
ENSMUSG00000027196	0	0	0	0	0	0	0	0	0	0	0	0	0	0	0	0	0	0	0	0	0	0	0	0	0	0	0	0	0	0	0	0	0	0	0	0	0	0	0	0	0	0	0	0	0	0	0	0	0
ENSMUSG00000032864	0	0	0	0	0	0	0	0	0	0	0	0	0	0	0	0	0	0	0	0	0	11	0	2	0	0	0	0	0	0	0	0	0	0	0	0	0	0	0	0	0	5	0	0	0	0	0	0	0
ENSMUSG00000070794	0	3	0	2	0	2	0	0	0	0	0	0	0	1	0	1	0	0	0	1	0	4	0	0	0	0	0	0	0	2	0	0	0	1	0	7	0	1	0	2	0	0	0	0	0	0	0	0	0
ENSMUSG00000027130	0	1	0	3	0	3	0	0	0	1	0	0	0	2	0	0	0	9	0	1	0	0	0	0	0	4	0	0	0	2	0	5	0	2	0	3	0	1	0	1	0	8	0	2	0	0	0	0	0
ENSMUSG00000092201	0	0	0	0	0	0	0	0	0	0	0	0	0	0	0	0	0	0	0	0	0	0	0	0	0	2	0	0	0	0	0	0	0	0	0	0	0	0	0	0	0	0	0	0	0	0	0	0	0
ENSMUSG00000086735	0	1	0	0	0	4	0	0	0	0	0	0	0	0	0	0	0	3	0	3	0	4	0	0	0	0	0	0	0	0	0	0	0	0	0	0	0	0	0	0	0	0	0	0	0	0	0	1	0
ENSMUSG00000074918	0	5	0	0	0	0	0	0	0	3	0	0	0	0	0	2	0	3	0	1	0	0	0	0	0	10	0	1	0	5	0	3	0	0	0	1	0	3	0	0	0	0	0	0	0	0	0	4	0
ENSMUSG00000045838	0	8	0	0	0	1	0	9	0	7	0	3	0	1	0	1	0	6	0	3	0	0	0	2	0	20	0	2	0	15	0	5	0	0	0	2	0	8	0	0	0	0	0	4	0	0	0	3	0
ENSMUSG00000040035	0	0	0	0	0	0	0	0	0	0	0	0	0	0	0	0	0	0	0	0	0	0	0	0	0	0	0	3	0	0	0	0	0	0	0	0	0	1	0	0	0	4	0	0	0	0	0	0	0
ENSMUSG00000074912	0	0	0	0	0	0	0	0	0	0	0	0	0	0	0	0	0	0	0	0	0	0	0	0	0	18	0	0	0	0	0	0	0	0	0	0	0	0	0	0	0	0	0	0	0	0	0	0	0
ENSMUSG00000048647	0	9	0	2	0	19	0	22	0	5	0	14	0	6	0	2	0	6	0	5	0	4	0	0	0	24	0	0	0	19	0	1	0	10	0	5	0	8	0	6	0	6	0	0	0	1	0	3	0
ENSMUSG00000070719	0	0	0	0	0	0	0	3	0	0	0	0	0	2	0	0	0	0	0	0	0	0	0	0	0	4	0	0	0	1	0	0	0	0	0	1	0	1	0	0	0	0	0	0	0	0	0	0	0
ENSMUSG00000046971	0	0	0	0	0	0	0	1	0	0	0	0	0	0	0	0	0	0	0	1	0	0	0	0	0	0	0	0	0	1	0	0	0	0	0	0	0	1	0	0	0	1	0	0	0	0	0	0	0
ENSMUSG00000079110	0	0	0	0	0	0	0	0	0	0	0	11	0	0	0	0	0	0	0	0	0	2	0	0	0	0	0	0	0	0	0	0	0	0	0	1	0	0	0	0	0	0	0	3	0	0	0	1	0
ENSMUSG00000053675	0	0	0	0	0	0	0	3	0	0	0	0	0	0	0	0	0	0	0	0	0	0	0	0	0	0	0	0	0	2	0	6	0	0	0	0	0	0	0	0	0	0	0	0	0	0	0	0	0
ENSMUSG00000033498	0	13	0	2	0	14	0	12	0	7	0	16	0	13	0	3	0	15	0	6	0	14	0	3	0	23	0	1	0	15	0	18	0	3	0	23	0	15	0	26	0	15	0	9	0	5	0	7	0
ENSMUSG00000027202	0	11	0	5	0	5	0	7	0	8	0	5	0	6	0	7	0	12	0	12	0	1	0	2	0	6	0	2	0	15	0	14	0	2	0	13	0	7	0	18	0	8	0	4	0	1	0	3	0
ENSMUSG00000074825	0	0	0	1	0	0	0	0	0	0	0	0	0	0	0	0	0	0	0	0	0	0	0	0	0	0	0	0	0	0	0	0	0	0	0	0	0	0	0	0	0	2	0	0	0	0	0	0	0
ENSMUSG00000050468	0	0	0	0	0	0	0	0	0	0	0	0	0	0	0	0	0	0	0	0	0	0	0	0	0	0	0	0	0	0	0	0	0	0	0	0	0	0	0	0	0	0	0	0	0	0	0	0	0
ENSMUSG00000087162	0	2	0	0	0	0	0	0	0	0	0	0	0	0	0	0	0	0	0	0	0	0	0	0	0	0	0	0	0	1	0	2	0	0	0	1	0	0	0	0	0	0	0	0	0	0	0	2	0
ENSMUSG00000074812	0	0	0	0	0	0	0	0	0	0	0	0	0	0	0	0	0	0	0	0	0	0	0	0	0	0	0	0	0	0	0	1	0	0	0	1	0	0	0	0	0	0	0	0	0	0	0	0	0
ENSMUSG00000079051	0	0	0	9	0	1	0	7	0	0	0	2	0	0	0	0	0	12	0	7	0	7	0	0	0	8	0	0	0	4	0	0	0	0	0	7	0	0	0	8	0	1	0	3	0	0	0	1	0
ENSMUSG00000060332	0	5	0	3	0	4	0	6	0	3	0	0	0	2	0	0	0	4	0	2	0	2	0	0	0	0	0	0	0	11	0	2	0	0	0	1	0	5	0	3	0	0	0	1	0	1	0	1	0
ENSMUSG00000027318	0	16	0	0	0	9	0	7	0	0	0	7	0	11	0	2	0	2	0	2	0	13	0	1	0	0	0	1	0	9	0	9	0	1	0	16	0	4	0	10	0	9	0	4	0	10	0	1	0
ENSMUSG00000027339	0	0	0	0	0	0	0	10	0	1	0	2	0	0	0	0	0	9	0	11	0	0	0	0	0	0	0	0	0	0	0	0	0	1	0	0	0	0	0	0	0	0	0	0	0	3	0	0	0
ENSMUSG00000086756	0	8	0	0	0	3	0	0	0	0	0	1	0	0	0	0	0	0	0	0	0	0	0	0	0	0	0	0	0	0	0	0	0	0	0	0	0	0	0	0	0	0	0	0	0	0	0	0	0
ENSMUSG00000027345	0	0	0	0	0	0	0	0	0	0	0	0	0	0	0	0	0	0	0	0	0	0	0	0	0	0	0	0	0	0	0	0	0	0	0	0	0	0	0	0	0	0	0	0	0	0	0	4	0
ENSMUSG00000027420	0	32	0	5	0	14	0	22	0	15	0	4	0	7	0	8	0	12	0	4	0	11	0	2	0	2	0	2	0	12	0	12	0	1	0	9	0	10	0	8	0	17	0	5	0	18	0	5	0
ENSMUSG00000037259	0	0	0	2	0	0	0	1	0	9	0	6	0	6	0	1	0	12	0	2	0	0	0	1	0	0	0	1	0	0	0	0	0	0	0	8	0	1	0	8	0	6	0	1	0	3	0	0	0
ENSMUSG00000068129	0	0	0	0	0	0	0	0	0	0	0	0	0	0	0	0	0	0	0	0	0	0	0	0	0	0	0	0	0	0	0	0	0	0	0	0	0	0	0	0	0	0	0	0	0	0	0	0	0
ENSMUSG00000027457	0	0	0	0	0	3	0	6	0	0	0	1	0	1	0	0	0	1	0	0	0	0	0	0	0	2	0	0	0	1	0	3	0	0	0	1	0	1	0	1	0	0	0	0	0	1	0	1	0
ENSMUSG00000027460	0	0	0	0	0	0	0	0	0	0	0	0	0	2	0	0	0	0	0	0	0	0	0	0	0	0	0	0	0	0	0	1	0	0	0	0	0	0	0	0	0	0	0	0	0	0	0	0	0
ENSMUSG00000027470	0	2	0	0	0	0	0	0	0	0	0	0	0	0	0	0	0	0	0	0	0	1	0	0	0	0	0	0	0	0	0	0	0	0	0	0	0	1	0	0	0	0	0	0	0	0	0	2	0
ENSMUSG00000042631	0	0	0	0	0	0	0	2	0	1	0	0	0	0	0	4	0	4	0	0	0	0	0	0	0	0	0	0	0	0	0	0	0	0	0	0	0	6	0	1	0	0	0	0	0	0	0	5	0
ENSMUSG00000079001	0	0	0	0	0	0	0	0	0	0	0	0	0	0	0	0	0	0	0	0	0	0	0	0	0	0	0	0	0	0	0	0	0	0	0	0	0	0	0	0	0	0	0	0	0	0	0	0	0
ENSMUSG00000082079	0	9	0	4	0	3	0	4	0	3	0	8	0	8	0	2	0	16	0	7	0	7	0	2	0	19	0	1	0	9	0	8	0	5	0	17	0	8	0	10	0	8	0	5	0	5	0	3	0
ENSMUSG00000067996	0	0	0	0	0	0	0	4	0	0	0	0	0	0	0	2	0	1	0	2	0	0	0	0	0	0	0	0	0	0	0	0	0	0	0	0	0	3	0	0	0	0	0	0	0	0	0	0	0
ENSMUSG00000109877	0	2	0	0	0	1	0	1	0	0	0	4	0	3	0	1	0	5	0	0	0	0	0	1	0	7	0	1	0	1	0	5	0	0	0	4	0	2	0	4	0	2	0	1	0	0	0	1	0
ENSMUSG00000087254	0	0	0	0	0	0	0	0	0	0	0	0	0	0	0	0	0	1	0	0	0	0	0	1	0	1	0	0	0	0	0	0	0	0	0	0	0	0	0	1	0	0	0	0	0	0	0	0	0
ENSMUSG00000013338	0	10	0	11	0	0	0	11	0	4	0	5	0	16	0	3	0	29	0	23	0	11	0	5	0	17	0	0	0	22	0	11	0	2	0	0	0	4	0	10	0	4	0	12	0	1	0	7	0
ENSMUSG00000052922	0	2	0	0	0	0	0	0	0	0	0	0	0	0	0	0	0	6	0	1	0	1	0	0	0	0	0	0	0	5	0	1	0	0	0	0	0	0	0	0	0	0	0	0	0	0	0	0	0
ENSMUSG00000037754	0	0	0	0	0	0	0	2	0	0	0	1	0	0	0	0	0	1	0	1	0	0	0	0	0	3	0	0	0	0	0	0	0	0	0	2	0	1	0	0	0	0	0	0	0	0	0	0	0
ENSMUSG00000067745	0	0	0	0	0	0	0	0	0	0	0	1	0	0	0	0	0	0	0	1	0	0	0	0	0	1	0	0	0	1	0	1	0	0	0	1	0	0	0	0	0	1	0	0	0	0	0	0	0
ENSMUSG00000035576	0	14	0	0	0	3	0	3	0	20	0	6	0	6	0	1	0	6	0	5	0	6	0	1	0	3	0	3	0	11	0	15	0	0	0	18	0	6	0	9	0	14	0	3	0	4	0	9	0
ENSMUSG00000046840	0	0	0	0	0	0	0	0	0	0	0	0	0	0	0	0	0	0	0	0	0	0	0	0	0	0	0	0	0	0	0	0	0	0	0	0	0	3	0	0	0	1	0	0	0	0	0	0	0
ENSMUSG00000017000	0	6	0	0	0	0	0	0	0	0	0	0	0	0	0	0	0	0	0	0	0	1	0	0	0	0	0	0	0	6	0	1	0	0	0	0	0	1	0	0	0	0	0	0	0	0	0	0	0
ENSMUSG00000016995	0	1	0	0	0	0	0	0	0	0	0	0	0	1	0	0	0	0	0	2	0	1	0	4	0	9	0	0	0	3	0	2	0	0	0	2	0	2	0	1	0	0	0	1	0	0	0	0	0
ENSMUSG00000078940	0	3	0	2	0	1	0	2	0	2	0	2	0	1	0	0	0	3	0	2	0	3	0	2	0	4	0	0	0	4	0	2	0	1	0	5	0	2	0	6	0	1	0	3	0	1	0	1	0
ENSMUSG00000074593	0	0	0	0	0	0	0	0	0	1	0	0	0	0	0	0	0	1	0	0	0	1	0	0	0	0	0	0	0	1	0	0	0	0	0	0	0	1	0	0	0	0	0	0	0	0	0	1	0
ENSMUSG00000017897	0	0	0	0	0	0	0	0	0	0	0	0	0	0	0	0	0	0	0	0	0	0	0	0	0	6	0	0	0	0	0	0	0	0	0	0	0	0	0	0	0	0	0	0	0	0	0	0	0
ENSMUSG00000085151	0	0	0	1	0	0	0	0	0	2	0	0	0	0	0	0	0	1	0	1	0	2	0	0	0	0	0	0	0	3	0	0	0	0	0	0	0	0	0	0	0	0	0	0	0	0	0	0	0
ENSMUSG00000017969	0	0	0	0	0	0	0	0	0	0	0	0	0	0	0	0	0	1	0	0	0	0	0	0	0	0	0	0	0	0	0	0	0	0	0	0	0	0	0	0	0	0	0	0	0	0	0	0	0
ENSMUSG00000027540	0	0	0	0	0	0	0	0	0	0	0	0	0	0	0	0	0	0	0	0	0	2	0	0	0	1	0	0	0	0	0	0	0	0	0	0	0	0	0	1	0	0	0	0	0	1	0	0	0
ENSMUSG00000086970	0	4	0	0	0	2	0	2	0	2	0	1	0	5	0	1	0	3	0	4	0	0	0	1	0	5	0	0	0	2	0	4	0	1	0	6	0	2	0	3	0	2	0	1	0	1	0	1	0
ENSMUSG00000038537	0	7	0	0	0	3	0	4	0	4	0	6	0	0	0	0	0	1	0	1	0	3	0	0	0	11	0	0	0	2	0	8	0	0	0	4	0	7	0	3	0	2	0	2	0	0	0	1	0
ENSMUSG00000027568	0	0	0	0	0	0	0	0	0	0	0	2	0	0	0	0	0	0	0	0	0	0	0	0	0	0	0	0	0	0	0	5	0	0	0	0	0	1	0	0	0	0	0	0	0	0	0	0	0
ENSMUSG00000010505	0	0	0	0	0	0	0	0	0	0	0	0	0	0	0	0	0	0	0	0	0	0	0	0	0	0	0	0	0	0	0	31	0	0	0	0	0	0	0	0	0	0	0	0	0	0	0	0	0
ENSMUSG00000058921	0	5	0	1	0	1	0	0	0	0	0	0	0	1	0	2	0	4	0	0	0	1	0	1	0	0	0	3	0	4	0	2	0	0	0	8	0	1	0	0	0	2	0	0	0	1	0	5	0
ENSMUSG00000102505	0	0	0	0	0	0	0	0	0	4	0	0	0	0	0	0	0	0	0	0	0	0	0	0	0	0	0	0	0	0	0	0	0	0	0	2	0	0	0	0	0	0	0	0	0	0	0	0	0
ENSMUSG00000037737	0	0	0	0	0	0	0	0	0	0	0	0	0	0	0	0	0	0	0	0	0	0	0	0	0	0	0	0	0	0	0	0	0	0	0	0	0	0	0	0	0	0	0	0	0	0	0	0	0
ENSMUSG00000104588	0	0	0	0	0	0	0	0	0	0	0	0	0	0	0	0	0	0	0	0	0	0	0	0	0	0	0	0	0	0	0	0	0	0	0	0	0	0	0	0	0	0	0	0	0	0	0	0	0
ENSMUSG00000105535	0	0	0	0	0	0	0	0	0	2	0	0	0	0	0	0	0	0	0	0	0	0	0	0	0	0	0	0	0	0	0	0	0	0	0	0	0	0	0	0	0	0	0	0	0	0	0	0	0
ENSMUSG00000105556	0	0	0	0	0	0	0	2	0	0	0	0	0	0	0	0	0	4	0	0	0	7	0	0	0	0	0	0	0	0	0	0	0	0	0	0	0	0	0	0	0	0	0	0	0	1	0	0	0
ENSMUSG00000105022	0	1	0	0	0	1	0	1	0	2	0	0	0	1	0	2	0	1	0	0	0	2	0	0	0	5	0	3	0	3	0	3	0	0	0	2	0	1	0	3	0	3	0	2	0	0	0	1	0
ENSMUSG00000106407	0	1	0	0	0	2	0	5	0	1	0	1	0	0	0	0	0	0	0	0	0	0	0	0	0	1	0	0	0	0	0	0	0	0	0	2	0	1	0	1	0	0	0	0	0	0	0	0	0
ENSMUSG00000106062	0	0	0	0	0	0	0	5	0	0	0	0	0	0	0	0	0	0	0	0	0	0	0	0	0	0	0	0	0	0	0	0	0	0	0	0	0	0	0	0	0	0	0	0	0	0	0	0	0
ENSMUSG00000087440	0	0	0	0	0	0	0	0	0	0	0	0	0	0	0	0	0	0	0	0	0	0	0	0	0	0	0	0	0	0	0	7	0	0	0	0	0	0	0	0	0	0	0	0	0	0	0	0	0
ENSMUSG00000102544	0	0	0	0	0	0	0	0	0	3	0	0	0	0	0	0	0	0	0	0	0	0	0	0	0	0	0	0	0	0	0	0	0	0	0	0	0	0	0	0	0	0	0	0	0	0	0	0	0
ENSMUSG00000102570	0	0	0	6	0	0	0	7	0	0	0	0	0	10	0	0	0	10	0	0	0	8	0	0	0	0	0	0	0	0	0	0	0	0	0	0	0	6	0	0	0	0	0	0	0	0	0	7	0
ENSMUSG00000111756	0	0	0	0	0	0	0	0	0	0	0	0	0	0	0	0	0	0	0	0	0	0	0	0	0	19	0	0	0	0	0	0	0	0	0	0	0	0	0	0	0	0	0	0	0	0	0	0	0
ENSMUSG00000104301	0	0	0	0	0	0	0	0	0	0	0	0	0	0	0	0	0	0	0	0	0	0	0	0	0	0	0	0	0	0	0	0	0	0	0	0	0	0	0	0	0	0	0	0	0	0	0	0	0
ENSMUSG00000089746	0	21	0	37	0	26	0	49	0	4	0	28	0	24	0	13	0	74	0	32	0	22	0	5	0	25	0	7	0	21	0	29	0	10	0	45	0	40	0	18	0	15	0	21	0	20	0	20	0
ENSMUSG00000033860	0	0	0	0	0	2	0	6	0	4	0	0	0	2	0	0	0	3	0	0	0	1	0	0	0	0	0	0	0	2	0	2	0	0	0	1	0	2	0	2	0	1	0	0	0	2	0	1	0
ENSMUSG00000041842	0	28	0	0	0	0	0	0	0	6	0	0	0	0	0	0	0	0	0	0	0	10	0	0	0	71	0	0	0	0	0	22	0	0	0	0	0	0	0	0	0	0	0	0	0	7	0	5	0
ENSMUSG00000028071	0	1	0	0	0	0	0	0	0	0	0	2	0	0	0	0	0	1	0	3	0	0	0	0	0	0	0	0	0	0	0	0	0	0	0	0	0	0	0	0	0	0	0	0	0	0	0	2	0
ENSMUSG00000004892	0	4	0	0	0	6	0	16	0	6	0	1	0	3	0	4	0	2	0	0	0	5	0	2	0	38	0	0	0	3	0	9	0	0	0	3	0	9	0	5	0	5	0	8	0	3	0	3	0
ENSMUSG00000097156	0	0	0	1	0	1	0	1	0	6	0	1	0	0	0	2	0	1	0	2	0	0	0	1	0	8	0	3	0	3	0	0	0	0	0	16	0	0	0	7	0	0	0	3	0	0	0	0	0
ENSMUSG00000041423	0	0	0	0	0	0	0	0	0	0	0	0	0	0	0	0	0	0	0	0	0	0	0	0	0	0	0	0	0	0	0	0	0	0	0	0	0	0	0	0	0	0	0	0	0	0	0	0	0
ENSMUSG00000049741	0	0	0	0	0	0	0	0	0	0	0	0	0	0	0	0	0	0	0	0	0	0	0	0	0	0	0	0	0	0	0	0	0	0	0	0	0	0	0	0	0	0	0	0	0	0	0	0	0
ENSMUSG00000106218	0	0	0	0	0	0	0	0	0	0	0	0	0	0	0	0	0	0	0	0	0	0	0	1	0	0	0	0	0	0	0	0	0	0	0	8	0	0	0	0	0	0	0	0	0	0	0	0	0
ENSMUSG00000041237	0	0	0	0	0	0	0	0	0	0	0	0	0	0	0	0	0	0	0	0	0	0	0	0	0	0	0	0	0	0	0	0	0	0	0	0	0	0	0	0	0	0	0	0	0	0	0	0	0
ENSMUSG00000105692	0	3	0	0	0	5	0	2	0	2	0	0	0	0	0	2	0	5	0	3	0	0	0	0	0	0	0	2	0	6	0	6	0	0	0	15	0	0	0	0	0	0	0	2	0	0	0	2	0
ENSMUSG00000042672	0	1	0	1	0	0	0	2	0	1	0	0	0	0	0	0	0	0	0	0	0	0	0	0	0	0	0	0	0	3	0	0	0	0	0	0	0	5	0	0	0	1	0	1	0	3	0	0	0
ENSMUSG00000046280	0	0	0	0	0	0	0	0	0	0	0	0	0	0	0	0	0	0	0	0	0	0	0	0	0	0	0	0	0	0	0	0	0	0	0	0	0	0	0	0	0	0	0	0	0	0	0	0	0
ENSMUSG00000049133	0	1	0	0	0	2	0	0	0	0	0	1	0	0	0	0	0	0	0	0	0	0	0	0	0	0	0	0	0	1	0	2	0	0	0	0	0	1	0	0	0	0	0	1	0	0	0	0	0
ENSMUSG00000041991	0	0	0	7	0	0	0	0	0	0	0	0	0	0	0	0	0	0	0	0	0	0	0	0	0	0	0	0	0	2	0	0	0	0	0	0	0	0	0	0	0	0	0	0	0	0	0	0	0
ENSMUSG00000028150	0	0	0	0	0	4	0	4	0	3	0	3	0	0	0	1	0	11	0	3	0	1	0	1	0	0	0	0	0	2	0	5	0	0	0	5	0	8	0	3	0	4	0	2	0	0	0	0	0
ENSMUSG00000005628	0	0	0	0	0	0	0	0	0	0	0	0	0	5	0	1	0	0	0	0	0	0	0	0	0	0	0	0	0	0	0	0	0	2	0	0	0	0	0	0	0	0	0	0	0	0	0	0	0
ENSMUSG00000049288	0	0	0	0	0	0	0	0	0	0	0	0	0	0	0	0	0	0	0	0	0	0	0	0	0	0	0	0	0	0	0	0	0	0	0	0	0	0	0	0	0	0	0	0	0	0	0	0	0
ENSMUSG00000090210	0	0	0	2	0	3	0	2	0	0	0	0	0	1	0	1	0	0	0	1	0	0	0	0	0	0	0	0	0	0	0	0	0	0	0	0	0	0	0	4	0	0	0	0	0	0	0	0	0
ENSMUSG00000062410	0	8	0	3	0	0	0	19	0	6	0	5	0	5	0	3	0	26	0	6	0	8	0	0	0	30	0	0	0	9	0	2	0	3	0	12	0	1	0	6	0	4	0	5	0	3	0	15	0
ENSMUSG00000053957	0	0	0	6	0	0	0	0	0	0	0	0	0	0	0	0	0	0	0	0	0	0	0	0	0	0	0	0	0	0	0	0	0	0	0	0	0	0	0	0	0	0	0	0	0	0	0	0	0
ENSMUSG00000051076	0	0	0	0	0	0	0	0	0	1	0	0	0	0	0	0	0	1	0	2	0	1	0	0	0	0	0	0	0	0	0	0	0	0	0	0	0	0	0	1	0	0	0	1	0	0	0	0	0
ENSMUSG00000027848	0	0	0	0	0	0	0	0	0	0	0	0	0	0	0	0	0	0	0	0	0	0	0	0	0	0	0	0	0	0	0	0	0	0	0	0	0	0	0	0	0	0	0	0	0	0	0	0	0
ENSMUSG00000055865	0	2	0	0	0	5	0	1	0	1	0	0	0	0	0	0	0	0	0	0	0	0	0	0	0	0	0	0	0	0	0	0	0	0	0	0	0	0	0	0	0	0	0	0	0	0	0	0	0
ENSMUSG00000040896	0	0	0	0	0	0	0	0	0	0	0	0	0	0	0	0	0	0	0	0	0	0	0	0	0	0	0	0	0	0	0	0	0	0	0	0	0	0	0	0	0	0	0	0	0	0	0	0	0
ENSMUSG00000055891	0	0	0	0	0	0	0	0	0	0	0	2	0	0	0	1	0	0	0	0	0	0	0	0	0	0	0	0	0	0	0	0	0	0	0	0	0	0	0	0	0	0	0	0	0	0	0	0	0
ENSMUSG00000027887	0	35	0	20	0	31	0	37	0	21	0	32	0	25	0	8	0	34	0	37	0	36	0	3	0	77	0	2	0	53	0	29	0	21	0	38	0	44	0	38	0	13	0	12	0	12	0	19	0
ENSMUSG00000105358	0	0	0	0	0	0	0	1	0	0	0	0	0	0	0	0	0	0	0	16	0	0	0	0	0	0	0	0	0	0	0	0	0	2	0	0	0	0	0	0	0	0	0	0	0	0	0	0	0
ENSMUSG00000068745	0	2	0	2	0	0	0	2	0	2	0	4	0	0	0	0	0	1	0	1	0	0	0	0	0	6	0	0	0	2	0	1	0	1	0	2	0	2	0	2	0	2	0	2	0	2	0	1	0
ENSMUSG00000040412	0	0	0	0	0	0	0	2	0	0	0	0	0	0	0	0	0	0	0	0	0	0	0	0	0	0	0	0	0	0	0	2	0	0	0	0	0	1	0	0	0	6	0	0	0	0	0	0	0
ENSMUSG00000049565	0	3	0	0	0	0	0	4	0	0	0	1	0	0	0	0	0	0	0	1	0	2	0	0	0	0	0	0	0	0	0	0	0	1	0	0	0	0	0	3	0	0	0	0	0	0	0	0	0
ENSMUSG00000105992	0	0	0	0	0	0	0	1	0	0	0	4	0	0	0	0	0	0	0	0	0	0	0	0	0	5	0	0	0	0	0	0	0	0	0	1	0	0	0	0	0	0	0	0	0	0	0	0	0
ENSMUSG00000106025	0	2	0	0	0	1	0	0	0	1	0	4	0	0	0	0	0	0	0	0	0	1	0	0	0	4	0	0	0	0	0	0	0	0	0	3	0	1	0	0	0	5	0	1	0	0	0	2	0
ENSMUSG00000074248	0	0	0	2	0	0	0	2	0	1	0	0	0	1	0	0	0	0	0	0	0	7	0	0	0	0	0	0	0	2	0	0	0	0	0	0	0	2	0	0	0	0	0	0	0	1	0	0	0
ENSMUSG00000023057	0	0	0	0	0	0	0	0	0	0	0	0	0	0	0	0	0	0	0	0	0	0	0	0	0	0	0	0	0	8	0	0	0	0	0	0	0	0	0	0	0	0	0	0	0	0	0	0	0
ENSMUSG00000106120	0	0	0	0	0	2	0	1	0	0	0	0	0	2	0	0	0	1	0	3	0	1	0	0	0	2	0	0	0	2	0	2	0	1	0	0	0	1	0	0	0	0	0	0	0	0	0	2	0
ENSMUSG00000093865	0	0	0	0	0	0	0	0	0	0	0	0	0	0	0	0	0	0	0	0	0	0	0	0	0	0	0	0	0	0	0	0	0	0	0	0	0	0	0	0	0	0	0	0	0	0	0	0	0
ENSMUSG00000028012	0	2	0	0	0	0	0	8	0	0	0	5	0	2	0	0	0	13	0	8	0	0	0	1	0	16	0	0	0	7	0	0	0	5	0	0	0	9	0	13	0	2	0	6	0	8	0	1	0
ENSMUSG00000019232	0	5	0	6	0	11	0	21	0	13	0	13	0	9	0	7	0	15	0	22	0	15	0	5	0	7	0	4	0	11	0	21	0	8	0	14	0	20	0	14	0	17	0	6	0	6	0	6	0
ENSMUSG00000104859	0	0	0	1	0	0	0	4	0	0	0	0	0	0	0	2	0	11	0	3	0	0	0	0	0	0	0	0	0	0	0	0	0	0	0	21	0	6	0	3	0	0	0	3	0	0	0	6	0
ENSMUSG00000104612	0	0	0	0	0	0	0	6	0	0	0	0	0	0	0	0	0	12	0	0	0	5	0	0	0	0	0	0	0	0	0	0	0	5	0	1	0	3	0	0	0	0	0	1	0	1	0	4	0
ENSMUSG00000105449	0	0	0	0	0	1	0	0	0	1	0	0	0	0	0	0	0	21	0	0	0	0	0	0	0	0	0	0	0	0	0	0	0	0	0	0	0	0	0	1	0	0	0	2	0	0	0	0	0
ENSMUSG00000090066	0	23	0	38	0	0	0	0	0	0	0	26	0	15	0	0	0	0	0	0	0	0	0	4	0	0	0	0	0	8	0	0	0	0	0	0	0	0	0	0	0	2	0	0	0	0	0	0	0
ENSMUSG00000074206	0	21	0	3	0	18	0	25	0	9	0	31	0	11	0	4	0	23	0	13	0	18	0	7	0	42	0	3	0	18	0	11	0	6	0	41	0	12	0	15	0	5	0	10	0	10	0	18	0
ENSMUSG00000028262	0	0	0	0	0	0	0	0	0	0	0	0	0	0	0	0	0	0	0	0	0	0	0	1	0	0	0	0	0	0	0	0	0	0	0	0	0	0	0	0	0	0	0	0	0	0	0	0	0
ENSMUSG00000028197	0	0	0	6	0	11	0	0	0	0	0	0	0	7	0	5	0	0	0	4	0	0	0	0	0	0	0	6	0	0	0	0	0	0	0	20	0	2	0	3	0	0	0	0	0	0	0	0	0
ENSMUSG00000105209	0	1	0	0	0	0	0	0	0	0	0	2	0	1	0	0	0	0	0	0	0	2	0	0	0	0	0	0	0	2	0	0	0	0	0	0	0	0	0	1	0	0	0	0	0	0	0	0	0
ENSMUSG00000028186	0	0	0	0	0	25	0	14	0	0	0	0	0	0	0	0	0	0	0	0	0	0	0	0	0	0	0	0	0	0	0	0	0	4	0	0	0	4	0	0	0	8	0	0	0	0	0	0	0
ENSMUSG00000105698	0	3	0	1	0	0	0	8	0	3	0	6	0	3	0	0	0	3	0	0	0	4	0	2	0	10	0	0	0	1	0	0	0	1	0	13	0	2	0	0	0	1	0	3	0	1	0	4	0
ENSMUSG00000086625	0	0	0	0	0	0	0	0	0	0	0	0	0	0	0	0	0	0	0	0	0	0	0	0	0	0	0	0	0	0	0	0	0	0	0	0	0	0	0	0	0	0	0	0	0	0	0	0	0
ENSMUSG00000056494	0	36	0	0	0	0	0	14	0	0	0	0	0	0	0	0	0	16	0	0	0	0	0	6	0	34	0	0	0	2	0	10	0	0	0	0	0	0	0	50	0	0	0	0	0	5	0	17	0
ENSMUSG00000097123	0	21	0	2	0	16	0	15	0	16	0	0	0	7	0	9	0	14	0	12	0	7	0	2	0	10	0	0	0	13	0	7	0	2	0	16	0	6	0	6	0	9	0	5	0	7	0	15	0
ENSMUSG00000078721	0	0	0	0	0	0	0	0	0	0	0	0	0	0	0	0	0	81	0	0	0	0	0	0	0	0	0	0	0	0	0	0	0	0	0	0	0	0	0	0	0	0	0	0	0	0	0	0	0
ENSMUSG00000028469	0	0	0	0	0	0	0	1	0	0	0	0	0	0	0	0	0	0	0	0	0	0	0	0	0	2	0	0	0	0	0	0	0	0	0	0	0	1	0	0	0	1	0	0	0	1	0	0	0
ENSMUSG00000044801	0	0	0	0	0	0	0	0	0	0	0	0	0	0	0	0	0	0	0	0	0	0	0	0	0	0	0	0	0	0	0	0	0	0	0	0	0	0	0	0	0	0	0	0	0	0	0	0	0
ENSMUSG00000071000	0	0	0	0	0	0	0	0	0	0	0	0	0	0	0	0	0	0	0	0	0	0	0	0	0	0	0	0	0	0	0	0	0	0	0	0	0	0	0	0	0	0	0	0	0	0	0	0	0
ENSMUSG00000028476	0	0	0	0	0	0	0	0	0	0	0	0	0	0	0	0	0	0	0	0	0	0	0	0	0	0	0	1	0	0	0	0	0	0	0	0	0	0	0	0	0	0	0	0	0	0	0	0	0
ENSMUSG00000015242	0	0	0	0	0	0	0	7	0	0	0	0	0	0	0	2	0	0	0	0	0	0	0	4	0	18	0	3	0	0	0	0	0	0	0	4	0	3	0	0	0	3	0	0	0	2	0	0	0
ENSMUSG00000070980	0	0	0	0	0	0	0	2	0	0	0	0	0	0	0	0	0	5	0	0	0	0	0	0	0	0	0	0	0	1	0	0	0	0	0	1	0	0	0	0	0	1	0	0	0	0	0	0	0
ENSMUSG00000096930	0	0	0	0	0	0	0	4	0	0	0	0	0	0	0	0	0	10	0	0	0	0	0	0	0	0	0	0	0	0	0	0	0	0	0	4	0	0	0	0	0	0	0	0	0	0	0	0	0
ENSMUSG00000070979	0	0	0	0	0	0	0	0	0	0	0	0	0	0	0	0	0	6	0	0	0	0	0	0	0	0	0	0	0	0	0	0	0	0	0	3	0	1	0	0	0	0	0	0	0	0	0	0	0
ENSMUSG00000043385	0	0	0	0	0	0	0	0	0	0	0	0	0	0	0	0	0	0	0	0	0	0	0	0	0	4	0	0	0	0	0	0	0	0	0	0	0	0	0	0	0	0	0	0	0	0	0	0	0
ENSMUSG00000045672	0	0	0	0	0	9	0	0	0	0	0	0	0	0	0	2	0	0	0	0	0	0	0	0	0	0	0	0	0	0	0	0	0	0	0	0	0	0	0	0	0	0	0	0	0	0	0	0	0
ENSMUSG00000095048	0	0	0	0	0	0	0	0	0	0	0	0	0	0	0	0	0	0	0	0	0	0	0	0	0	0	0	0	0	0	0	0	0	0	0	0	0	0	0	0	0	0	0	0	0	0	0	0	0
ENSMUSG00000085569	0	9	0	0	0	11	0	4	0	0	0	0	0	3	0	2	0	2	0	1	0	0	0	0	0	0	0	0	0	0	0	0	0	0	0	0	0	0	0	6	0	4	0	1	0	0	0	0	0
ENSMUSG00000046683	0	2	0	0	0	0	0	1	0	0	0	0	0	1	0	0	0	1	0	0	0	2	0	0	0	2	0	0	0	0	0	0	0	0	0	0	0	1	0	0	0	0	0	1	0	0	0	0	0
ENSMUSG00000057722	0	0	0	2	0	1	0	0	0	0	0	0	0	0	0	0	0	1	0	0	0	0	0	0	0	3	0	0	0	0	0	0	0	0	0	0	0	0	0	0	0	0	0	0	0	0	0	0	0
ENSMUSG00000047636	0	0	0	0	0	0	0	0	0	1	0	0	0	0	0	0	0	0	0	0	0	0	0	0	0	0	0	0	0	3	0	0	0	0	0	3	0	0	0	0	0	0	0	0	0	0	0	0	0
ENSMUSG00000034785	0	1	0	0	0	7	0	6	0	1	0	0	0	0	0	0	0	0	0	0	0	3	0	0	0	14	0	0	0	3	0	0	0	0	0	0	0	0	0	0	0	2	0	4	0	0	0	0	0
ENSMUSG00000073779	0	0	0	0	0	0	0	0	0	1	0	0	0	0	0	0	0	0	0	0	0	0	0	0	0	0	0	0	0	0	0	0	0	0	0	0	0	0	0	0	0	0	0	0	0	0	0	0	0
ENSMUSG00000028600	0	0	0	0	0	0	0	0	0	0	0	0	0	0	0	0	0	0	0	0	0	0	0	0	0	0	0	0	0	0	0	0	0	0	0	0	0	0	0	0	0	0	0	0	0	0	0	0	0
ENSMUSG00000059027	0	2	0	1	0	6	0	4	0	2	0	1	0	2	0	0	0	10	0	4	0	3	0	2	0	9	0	0	0	10	0	6	0	0	0	0	0	1	0	6	0	3	0	0	0	0	0	1	0
ENSMUSG00000028707	0	0	0	0	0	0	0	0	0	0	0	0	0	0	0	0	0	0	0	0	0	0	0	0	0	0	0	0	0	0	0	0	0	0	0	0	0	0	0	1	0	0	0	0	0	0	0	0	0
ENSMUSG00000006389	0	0	0	0	0	0	0	0	0	0	0	0	0	2	0	0	0	1	0	0	0	0	0	0	0	0	0	0	0	0	0	0	0	0	0	0	0	1	0	0	0	0	0	0	0	0	0	0	0
ENSMUSG00000066058	0	42	0	25	0	48	0	82	0	10	0	11	0	54	0	25	0	164	0	40	0	12	0	6	0	47	0	4	0	55	0	62	0	27	0	197	0	51	0	55	0	42	0	45	0	29	0	8	0
ENSMUSG00000086443	0	0	0	0	0	0	0	0	0	0	0	0	0	0	0	0	0	0	0	0	0	0	0	0	0	0	0	0	0	0	0	0	0	0	0	0	0	0	0	0	0	0	0	0	0	0	0	0	0
ENSMUSG00000102997	0	0	0	0	0	0	0	0	0	0	0	0	0	0	0	0	0	0	0	0	0	5	0	0	0	0	0	0	0	0	0	0	0	0	0	0	0	0	0	0	0	0	0	0	0	0	0	0	0
ENSMUSG00000086275	0	3	0	0	0	0	0	1	0	0	0	0	0	0	0	0	0	3	0	1	0	5	0	0	0	0	0	0	0	7	0	1	0	1	0	3	0	0	0	0	0	1	0	0	0	0	0	2	0
ENSMUSG00000042500	0	0	0	0	0	0	0	1	0	0	0	0	0	0	0	0	0	0	0	0	0	1	0	0	0	0	0	0	0	0	0	0	0	0	0	0	0	0	0	0	0	2	0	0	0	0	0	0	0
ENSMUSG00000073755	0	0	0	0	0	0	0	0	0	0	0	0	0	0	0	0	0	0	0	0	0	0	0	0	0	0	0	0	0	0	0	0	0	0	0	0	0	0	0	0	0	0	0	0	0	0	0	0	0
ENSMUSG00000041000	0	7	0	0	0	0	0	2	0	0	0	3	0	2	0	0	0	6	0	2	0	0	0	0	0	2	0	0	0	8	0	3	0	0	0	2	0	2	0	3	0	3	0	0	0	0	0	0	0
ENSMUSG00000001334	0	0	0	0	0	0	0	0	0	1	0	0	0	2	0	0	0	0	0	0	0	0	0	0	0	0	0	0	0	0	0	0	0	1	0	0	0	0	0	0	0	0	0	1	0	0	0	0	0
ENSMUSG00000040690	0	0	0	0	0	0	0	0	0	0	0	0	0	0	0	0	0	0	0	0	0	0	0	0	0	0	0	0	0	0	0	0	0	0	0	0	0	0	0	0	0	0	0	0	0	0	0	0	0
ENSMUSG00000100813	0	49	0	72	0	47	0	97	0	60	0	58	0	39	0	30	0	15	0	71	0	90	0	20	0	178	0	13	0	103	0	52	0	45	0	29	0	38	0	142	0	23	0	28	0	20	0	46	0
ENSMUSG00000056529	0	0	0	0	0	0	0	1	0	0	0	0	0	0	0	0	0	0	0	2	0	0	0	0	0	4	0	0	0	1	0	0	0	0	0	1	0	0	0	0	0	0	0	0	0	0	0	0	0
ENSMUSG00000028838	0	0	0	0	0	0	0	0	0	0	0	0	0	0	0	0	0	0	0	0	0	0	0	0	0	0	0	0	0	0	0	0	0	0	0	0	0	1	0	0	0	0	0	0	0	0	0	0	0
ENSMUSG00000037139	0	0	0	1	0	2	0	0	0	2	0	0	0	0	0	0	0	1	0	0	0	0	0	0	0	0	0	0	0	0	0	0	0	0	0	3	0	1	0	0	0	0	0	1	0	0	0	0	0
ENSMUSG00000062585	0	12	0	0	0	0	0	0	0	0	0	6	0	2	0	0	0	0	0	4	0	0	0	0	0	36	0	0	0	0	0	4	0	0	0	0	0	0	0	0	0	0	0	0	0	0	0	0	0
ENSMUSG00000036896	0	0	0	0	0	0	0	0	0	0	0	0	0	0	0	2	0	0	0	0	0	0	0	0	0	0	0	0	0	0	0	0	0	0	0	0	0	0	0	0	0	0	0	0	0	0	0	0	0
ENSMUSG00000023433	0	0	0	0	0	0	0	0	0	0	0	0	0	0	0	0	0	0	0	0	0	0	0	0	0	0	0	0	0	0	0	0	0	0	0	0	0	0	0	0	0	1	0	0	0	0	0	0	0
ENSMUSG00000087045	0	7	0	1	0	6	0	4	0	8	0	6	0	6	0	4	0	11	0	4	0	3	0	4	0	7	0	2	0	14	0	1	0	1	0	11	0	10	0	9	0	13	0	0	0	1	0	5	0
ENSMUSG00000085836	0	1	0	0	0	0	0	0	0	0	0	0	0	0	0	0	0	0	0	0	0	0	0	0	0	0	0	0	0	0	0	0	0	0	0	0	0	0	0	0	0	0	0	0	0	0	0	0	0
ENSMUSG00000033770	0	0	0	0	0	3	0	0	0	0	0	0	0	0	0	0	0	5	0	0	0	0	0	0	0	0	0	0	0	0	0	0	0	0	0	0	0	0	0	0	0	0	0	0	0	0	0	2	0
ENSMUSG00000078512	0	16	0	0	0	0	0	0	0	0	0	0	0	0	0	0	0	0	0	0	0	0	0	0	0	0	0	0	0	0	0	0	0	0	0	0	0	0	0	0	0	0	0	0	0	0	0	0	0
ENSMUSG00000097168	0	0	0	0	0	0	0	0	0	0	0	14	0	0	0	0	0	0	0	0	0	0	0	0	0	0	0	0	0	1	0	0	0	0	0	4	0	0	0	0	0	0	0	0	0	0	0	0	0
ENSMUSG00000067916	0	0	0	0	0	0	0	0	0	0	0	0	0	0	0	0	0	0	0	0	0	0	0	0	0	9	0	0	0	0	0	0	0	0	0	0	0	1	0	0	0	0	0	0	0	0	0	0	0
ENSMUSG00000028989	0	15	0	20	0	26	0	29	0	22	0	31	0	36	0	21	0	118	0	44	0	21	0	4	0	55	0	10	0	62	0	19	0	18	0	46	0	54	0	29	0	8	0	22	0	28	0	22	0
ENSMUSG00000087198	0	0	0	0	0	0	0	0	0	0	0	0	0	0	0	0	0	0	0	0	0	0	0	0	0	0	0	0	0	0	0	0	0	0	0	0	0	0	0	0	0	0	0	0	0	0	0	0	0
ENSMUSG00000085097	0	0	0	0	0	0	0	0	0	0	0	0	0	0	0	0	0	0	0	0	0	0	0	0	0	0	0	0	0	0	0	0	0	0	0	0	0	0	0	0	0	0	0	0	0	0	0	0	0
ENSMUSG00000046637	0	0	0	0	0	0	0	11	0	0	0	0	0	0	0	0	0	0	0	5	0	0	0	0	0	0	0	0	0	6	0	0	0	0	0	0	0	0	0	0	0	0	0	6	0	1	0	1	0
ENSMUSG00000029055	0	0	0	0	0	0	0	0	0	0	0	0	0	0	0	0	0	0	0	1	0	0	0	0	0	0	0	0	0	0	0	0	0	0	0	4	0	0	0	0	0	0	0	0	0	0	0	0	0
ENSMUSG00000073682	0	4	0	4	0	0	0	3	0	1	0	5	0	11	0	1	0	5	0	4	0	5	0	0	0	8	0	1	0	7	0	0	0	0	0	0	0	1	0	11	0	0	0	3	0	1	0	1	0
ENSMUSG00000074738	0	0	0	0	0	0	0	0	0	0	0	0	0	0	0	0	0	0	0	0	0	1	0	1	0	2	0	0	0	1	0	0	0	1	0	1	0	2	0	0	0	0	0	0	0	1	0	0	0
ENSMUSG00000084845	0	0	0	0	0	0	0	0	0	0	0	0	0	10	0	0	0	0	0	0	0	24	0	0	0	0	0	0	0	0	0	0	0	0	0	0	0	0	0	0	0	0	0	0	0	0	0	0	0
ENSMUSG00000073680	0	99	0	20	0	20	0	36	0	52	0	33	0	19	0	17	0	52	0	54	0	50	0	6	0	76	0	28	0	26	0	26	0	18	0	4	0	53	0	57	0	45	0	39	0	25	0	13	0
ENSMUSG00000029072	0	5	0	0	0	0	0	4	0	0	0	0	0	3	0	3	0	9	0	14	0	0	0	0	0	0	0	0	0	0	0	7	0	0	0	0	0	0	0	6	0	0	0	0	0	0	0	0	0
ENSMUSG00000103183	0	0	0	17	0	55	0	0	0	0	0	0	0	0	0	11	0	0	0	18	0	22	0	0	0	1	0	0	0	11	0	0	0	0	0	43	0	16	0	26	0	0	0	0	0	3	0	0	0
ENSMUSG00000110404	0	15	0	6	0	19	0	23	0	1	0	7	0	7	0	2	0	12	0	19	0	3	0	7	0	8	0	0	0	20	0	11	0	0	0	4	0	3	0	7	0	5	0	5	0	2	0	3	0
ENSMUSG00000040473	0	0	0	0	0	0	0	0	0	0	0	0	0	0	0	0	0	0	0	0	0	0	0	0	0	0	0	0	0	0	0	0	0	0	0	0	0	0	0	0	0	0	0	0	0	0	0	0	0
ENSMUSG00000104625	0	0	0	0	0	0	0	0	0	0	0	0	0	0	0	0	0	0	0	0	0	0	0	0	0	0	0	0	0	0	0	0	0	0	0	0	0	0	0	0	0	0	0	0	0	0	0	0	0
ENSMUSG00000039934	0	0	0	0	0	0	0	0	0	0	0	0	0	0	0	0	0	0	0	0	0	0	0	0	0	0	0	0	0	0	0	0	0	0	0	0	0	0	0	0	0	0	0	0	0	0	0	0	0
ENSMUSG00000038199	0	5	0	1	0	1	0	4	0	1	0	4	0	5	0	1	0	8	0	4	0	0	0	0	0	0	0	0	0	1	0	4	0	0	0	1	0	1	0	3	0	2	0	0	0	1	0	1	0
ENSMUSG00000097673	0	0	0	0	0	1	0	4	0	4	0	5	0	3	0	1	0	6	0	5	0	0	0	3	0	8	0	1	0	6	0	0	0	0	0	0	0	0	0	10	0	3	0	0	0	4	0	0	0
ENSMUSG00000086815	0	0	0	0	0	0	0	0	0	0	0	0	0	0	0	0	0	1	0	1	0	5	0	0	0	10	0	0	0	4	0	0	0	0	0	1	0	3	0	0	0	0	0	0	0	0	0	0	0
ENSMUSG00000038676	0	1	0	0	0	24	0	8	0	1	0	0	0	0	0	0	0	0	0	15	0	0	0	0	0	0	0	1	0	4	0	0	0	10	0	0	0	0	0	1	0	1	0	0	0	0	0	1	0
ENSMUSG00000106950	0	0	0	0	0	0	0	0	0	0	0	2	0	0	0	0	0	0	0	0	0	0	0	0	0	0	0	0	0	0	0	0	0	1	0	0	0	0	0	0	0	0	0	0	0	0	0	0	0
ENSMUSG00000107120	0	0	0	0	0	0	0	7	0	0	0	21	0	0	0	0	0	1	0	3	0	7	0	0	0	0	0	0	0	5	0	0	0	4	0	2	0	0	0	24	0	0	0	0	0	0	0	0	0
ENSMUSG00000107197	0	0	0	0	0	0	0	0	0	0	0	0	0	1	0	0	0	1	0	0	0	1	0	1	0	0	0	0	0	0	0	0	0	0	0	0	0	1	0	2	0	0	0	0	0	0	0	0	0
ENSMUSG00000097271	0	9	0	1	0	6	0	3	0	5	0	0	0	6	0	1	0	20	0	3	0	26	0	0	0	21	0	2	0	9	0	23	0	1	0	5	0	3	0	10	0	11	0	9	0	1	0	2	0
ENSMUSG00000106896	0	4	0	3	0	1	0	3	0	0	0	0	0	0	0	1	0	0	0	0	0	4	0	0	0	0	0	0	0	0	0	0	0	0	0	0	0	0	0	1	0	5	0	4	0	0	0	0	0
ENSMUSG00000054252	0	5	0	1	0	1	0	6	0	0	0	0	0	0	0	1	0	0	0	0	0	2	0	0	0	0	0	1	0	0	0	0	0	1	0	0	0	0	0	1	0	2	0	0	0	0	0	0	0
ENSMUSG00000109572	0	0	0	0	0	0	0	2	0	0	0	0	0	0	0	0	0	8	0	0	0	0	0	0	0	0	0	0	0	0	0	0	0	0	0	0	0	0	0	0	0	0	0	0	0	0	0	0	0
ENSMUSG00000044716	0	10	0	0	0	1	0	1	0	0	0	0	0	0	0	0	0	0	0	3	0	4	0	1	0	5	0	0	0	5	0	0	0	0	0	6	0	0	0	0	0	2	0	0	0	0	0	0	0
ENSMUSG00000005107	0	0	0	0	0	0	0	1	0	0	0	0	0	0	0	0	0	0	0	0	0	0	0	0	0	0	0	0	0	0	0	0	0	0	0	0	0	0	0	1	0	0	0	0	0	0	0	0	0
ENSMUSG00000049691	0	0	0	0	0	0	0	0	0	0	0	0	0	0	0	0	0	0	0	0	0	0	0	0	0	0	0	0	0	0	0	0	0	0	0	0	0	0	0	0	0	0	0	0	0	0	0	0	0
ENSMUSG00000104728	0	0	0	0	0	4	0	0	0	0	0	0	0	0	0	0	0	0	0	0	0	0	0	0	0	0	0	0	0	0	0	0	0	0	0	0	0	0	0	0	0	2	0	0	0	0	0	0	0
ENSMUSG00000049530	0	6	0	1	0	2	0	3	0	4	0	3	0	2	0	1	0	4	0	4	0	2	0	0	0	2	0	0	0	2	0	0	0	0	0	7	0	0	0	0	0	2	0	0	0	0	0	1	0
ENSMUSG00000097825	0	10	0	0	0	15	0	0	0	1	0	21	0	6	0	0	0	35	0	12	0	0	0	0	0	0	0	3	0	21	0	7	0	0	0	0	0	1	0	3	0	8	0	1	0	3	0	7	0
ENSMUSG00000104665	0	3	0	0	0	4	0	0	0	0	0	3	0	0	0	0	0	0	0	0	0	0	0	0	0	0	0	0	0	5	0	0	0	0	0	0	0	4	0	0	0	0	0	0	0	0	0	0	0
ENSMUSG00000052295	0	0	0	0	0	0	0	0	0	0	0	0	0	0	0	0	0	0	0	0	0	0	0	0	0	0	0	0	0	0	0	0	0	0	0	6	0	0	0	0	0	0	0	0	0	0	0	0	0
ENSMUSG00000097216	0	0	0	0	0	0	0	3	0	0	0	2	0	0	0	1	0	3	0	5	0	0	0	0	0	4	0	0	0	2	0	2	0	0	0	8	0	2	0	5	0	0	0	0	0	0	0	0	0
ENSMUSG00000106291	0	0	0	0	0	0	0	0	0	0	0	1	0	0	0	0	0	1	0	0	0	0	0	1	0	0	0	0	0	0	0	0	0	0	0	0	0	0	0	2	0	3	0	0	0	0	0	1	0
ENSMUSG00000106978	0	4	0	0	0	0	0	0	0	0	0	0	0	0	0	0	0	0	0	3	0	3	0	0	0	0	0	1	0	0	0	0	0	0	0	0	0	4	0	0	0	0	0	1	0	0	0	0	0
ENSMUSG00000106832	0	0	0	0	0	0	0	0	0	0	0	0	0	0	0	0	0	0	0	0	0	0	0	0	0	0	0	0	0	0	0	0	0	0	0	0	0	0	0	0	0	0	0	0	0	4	0	1	0
ENSMUSG00000029158	0	1	0	0	0	0	0	0	0	0	0	0	0	1	0	0	0	3	0	2	0	0	0	1	0	0	0	0	0	5	0	3	0	0	0	0	0	1	0	3	0	0	0	0	0	0	0	1	0
ENSMUSG00000054892	0	0	0	0	0	0	0	0	0	0	0	0	0	0	0	0	0	0	0	0	0	0	0	0	0	0	0	0	0	0	0	0	0	0	0	0	0	0	0	0	0	0	0	0	0	0	0	0	0
ENSMUSG00000072874	0	0	0	0	0	14	0	0	0	0	0	0	0	0	0	0	0	0	0	0	0	0	0	0	0	0	0	0	0	0	0	0	0	0	0	0	0	0	0	0	0	0	0	0	0	0	0	0	0
ENSMUSG00000072852	0	4	0	1	0	2	0	0	0	1	0	0	0	6	0	4	0	0	0	2	0	5	0	0	0	11	0	0	0	1	0	6	0	1	0	0	0	5	0	0	0	4	0	0	0	0	0	0	0
ENSMUSG00000053030	0	0	0	0	0	0	0	0	0	0	0	9	0	0	0	0	0	0	0	0	0	0	0	0	0	1	0	0	0	0	0	0	0	0	0	0	0	0	0	0	0	0	0	1	0	0	0	0	0
ENSMUSG00000029254	0	0	0	0	0	0	0	0	0	0	0	0	0	0	0	0	0	0	0	0	0	0	0	0	0	59	0	0	0	0	0	0	0	0	0	0	0	0	0	0	0	0	0	0	0	0	0	3	0
ENSMUSG00000089851	0	1	0	1	0	0	0	1	0	0	0	0	0	0	0	0	0	0	0	0	0	0	0	0	0	0	0	0	0	0	0	0	0	0	0	0	0	0	0	0	0	0	0	0	0	6	0	0	0
ENSMUSG00000029286	0	1	0	0	0	3	0	4	0	3	0	1	0	1	0	0	0	0	0	2	0	0	0	0	0	2	0	2	0	1	0	0	0	0	0	0	0	4	0	0	0	1	0	1	0	1	0	0	0
ENSMUSG00000096035	0	21	0	0	0	39	0	38	0	45	0	27	0	30	0	20	0	74	0	16	0	0	0	7	0	36	0	0	0	48	0	19	0	27	0	0	0	30	0	17	0	46	0	39	0	21	0	23	0
ENSMUSG00000045314	0	0	0	0	0	0	0	0	0	0	0	0	0	0	0	0	0	0	0	0	0	2	0	0	0	0	0	0	0	0	0	0	0	0	0	0	0	0	0	0	0	6	0	0	0	0	0	0	0
ENSMUSG00000107374	0	2	0	0	0	0	0	1	0	0	0	0	0	0	0	0	0	0	0	3	0	1	0	0	0	0	0	0	0	2	0	0	0	0	0	0	0	0	0	0	0	1	0	1	0	0	0	1	0
ENSMUSG00000035456	0	0	0	5	0	0	0	0	0	0	0	0	0	0	0	0	0	0	0	0	0	0	0	0	0	0	0	0	0	0	0	0	0	0	0	0	0	0	0	0	0	0	0	0	0	0	0	0	0
ENSMUSG00000106438	0	0	0	0	0	9	0	0	0	0	0	0	0	0	0	3	0	0	0	0	0	7	0	0	0	0	0	0	0	6	0	0	0	0	0	0	0	0	0	0	0	0	0	0	0	0	0	0	0
ENSMUSG00000063447	0	0	0	0	0	0	0	0	0	0	0	0	0	0	0	0	0	0	0	0	0	13	0	0	0	0	0	0	0	0	0	0	0	0	0	0	0	0	0	0	0	0	0	0	0	0	0	0	0
ENSMUSG00000029491	0	9	0	0	0	2	0	0	0	0	0	0	0	4	0	7	0	1	0	0	0	6	0	2	0	0	0	0	0	0	0	0	0	0	0	11	0	0	0	5	0	0	0	0	0	0	0	5	0
ENSMUSG00000029490	0	5	0	0	0	5	0	0	0	1	0	0	0	2	0	0	0	9	0	3	0	0	0	1	0	5	0	0	0	1	0	5	0	1	0	5	0	5	0	5	0	2	0	4	0	2	0	4	0
ENSMUSG00000104720	0	8	0	1	0	2	0	0	0	2	0	0	0	0	0	0	0	0	0	1	0	1	0	0	0	0	0	0	0	6	0	9	0	0	0	1	0	0	0	2	0	12	0	0	0	1	0	0	0
ENSMUSG00000072754	0	13	0	0	0	0	0	1	0	2	0	0	0	0	0	0	0	0	0	0	0	0	0	0	0	0	0	0	0	5	0	5	0	0	0	3	0	0	0	0	0	0	0	0	0	0	0	6	0
ENSMUSG00000086401	0	10	0	0	0	0	0	0	0	0	0	0	0	0	0	0	0	0	0	0	0	0	0	0	0	0	0	0	0	0	0	0	0	0	0	0	0	0	0	0	0	0	0	0	0	0	0	0	0
ENSMUSG00000097767	0	2	0	0	0	0	0	0	0	0	0	0	0	1	0	0	0	0	0	0	0	0	0	0	0	0	0	0	0	8	0	0	0	0	0	0	0	0	0	0	0	0	0	0	0	0	0	0	0
ENSMUSG00000097986	0	8	0	0	0	9	0	2	0	0	0	0	0	3	0	0	0	0	0	0	0	0	0	0	0	0	0	1	0	13	0	1	0	0	0	0	0	3	0	4	0	0	0	5	0	1	0	0	0
ENSMUSG00000029343	0	0	0	0	0	3	0	2	0	1	0	0	0	0	0	0	0	4	0	0	0	0	0	0	0	5	0	0	0	1	0	0	0	0	0	7	0	0	0	0	0	0	0	0	0	0	0	0	0
ENSMUSG00000063430	0	0	0	0	0	0	0	0	0	0	0	13	0	0	0	0	0	0	0	9	0	0	0	0	0	0	0	0	0	2	0	4	0	0	0	4	0	0	0	0	0	1	0	0	0	2	0	0	0
ENSMUSG00000106623	0	0	0	0	0	8	0	0	0	4	0	12	0	0	0	0	0	52	0	0	0	0	0	4	0	88	0	0	0	42	0	0	0	5	0	8	0	7	0	4	0	8	0	2	0	5	0	23	0
ENSMUSG00000107340	0	0	0	0	0	0	0	2	0	0	0	0	0	0	0	0	0	2	0	0	0	1	0	0	0	0	0	0	0	0	0	0	0	0	0	0	0	0	0	0	0	0	0	0	0	0	0	2	0
ENSMUSG00000107256	0	0	0	0	0	0	0	0	0	0	0	0	0	0	0	0	0	0	0	0	0	0	0	0	0	0	0	0	0	0	0	0	0	0	0	0	0	0	0	0	0	0	0	0	0	0	0	0	0
ENSMUSG00000107353	0	0	0	0	0	0	0	0	0	0	0	0	0	0	0	0	0	12	0	0	0	0	0	0	0	0	0	0	0	0	0	0	0	10	0	0	0	0	0	0	0	0	0	0	0	0	0	0	0
ENSMUSG00000061288	0	0	0	0	0	0	0	0	0	0	0	0	0	0	0	2	0	0	0	0	0	0	0	0	0	0	0	0	0	0	0	0	0	0	0	0	0	0	0	0	0	0	0	0	0	0	0	0	0
ENSMUSG00000106991	0	22	0	0	0	0	0	0	0	0	0	0	0	0	0	0	0	0	0	0	0	0	0	3	0	0	0	0	0	32	0	9	0	0	0	11	0	7	0	0	0	6	0	0	0	3	0	0	0
ENSMUSG00000106825	0	0	0	0	0	0	0	0	0	0	0	0	0	50	0	0	0	0	0	0	0	0	0	2	0	0	0	0	0	0	0	0	0	0	0	7	0	0	0	6	0	0	0	0	0	0	0	0	0
ENSMUSG00000066867	0	0	0	0	0	0	0	0	0	1	0	0	0	0	0	0	0	0	0	0	0	0	0	0	0	0	0	0	0	1	0	0	0	0	0	1	0	0	0	0	0	0	0	0	0	0	0	0	0
ENSMUSG00000062438	0	0	0	0	0	0	0	0	0	0	0	0	0	0	0	2	0	0	0	0	0	0	0	0	0	0	0	0	0	7	0	1	0	0	0	51	0	0	0	1	0	0	0	0	0	0	0	0	0
ENSMUSG00000106110	0	0	0	0	0	0	0	0	0	0	0	0	0	0	0	0	0	0	0	0	0	0	0	0	0	0	0	0	0	0	0	0	0	0	0	0	0	0	0	0	0	0	0	0	0	0	0	0	0
ENSMUSG00000089729	0	2	0	0	0	0	0	0	0	0	0	1	0	0	0	0	0	1	0	0	0	0	0	0	0	2	0	0	0	1	0	0	0	0	0	0	0	0	0	0	0	0	0	0	0	0	0	0	0
ENSMUSG00000029437	0	2	0	0	0	0	0	1	0	0	0	1	0	0	0	0	0	0	0	0	0	0	0	0	0	0	0	0	0	0	0	1	0	0	0	0	0	0	0	0	0	0	0	0	0	0	0	0	0
ENSMUSG00000063409	0	5	0	0	0	0	0	0	0	0	0	0	0	0	0	0	0	0	0	0	0	0	0	0	0	0	0	0	0	0	0	0	0	0	0	0	0	0	0	0	0	2	0	0	0	0	0	0	0
ENSMUSG00000105382	0	0	0	0	0	8	0	0	0	0	0	0	0	0	0	0	0	21	0	0	0	17	0	0	0	16	0	0	0	0	0	8	0	0	0	0	0	0	0	0	0	0	0	0	0	0	0	5	0
ENSMUSG00000105228	0	0	0	0	0	0	0	0	0	0	0	0	0	0	0	3	0	0	0	0	0	0	0	0	0	0	0	0	0	0	0	0	0	0	0	0	0	0	0	0	0	0	0	2	0	0	0	0	0
ENSMUSG00000103864	0	0	0	0	0	0	0	0	0	0	0	0	0	0	0	0	0	2	0	0	0	4	0	1	0	0	0	0	0	2	0	0	0	0	0	0	0	0	0	0	0	0	0	0	0	0	0	0	0
ENSMUSG00000106458	0	0	0	0	0	29	0	0	0	0	0	0	0	0	0	0	0	0	0	0	0	0	0	0	0	0	0	0	0	0	0	0	0	0	0	0	0	0	0	0	0	0	0	0	0	0	0	0	0
ENSMUSG00000104873	0	0	0	0	0	0	0	0	0	0	0	0	0	0	0	0	0	0	0	0	0	0	0	0	0	10	0	0	0	0	0	0	0	0	0	0	0	0	0	2	0	0	0	0	0	0	0	0	0
ENSMUSG00000034219	0	19	0	13	0	13	0	23	0	8	0	9	0	15	0	7	0	23	0	16	0	14	0	3	0	17	0	2	0	28	0	23	0	6	0	22	0	11	0	12	0	7	0	10	0	4	0	11	0
ENSMUSG00000107216	0	0	0	0	0	0	0	0	0	0	0	0	0	0	0	0	0	0	0	0	0	0	0	0	0	0	0	0	0	0	0	0	0	0	0	0	0	0	0	0	0	1	0	0	0	0	0	0	0
ENSMUSG00000034110	0	7	0	17	0	8	0	16	0	3	0	9	0	6	0	6	0	3	0	6	0	10	0	5	0	42	0	4	0	11	0	29	0	10	0	0	0	6	0	19	0	3	0	13	0	6	0	4	0
ENSMUSG00000107207	0	0	0	0	0	0	0	0	0	0	0	0	0	0	0	0	0	0	0	0	0	0	0	0	0	0	0	0	0	0	0	0	0	0	0	0	0	0	0	22	0	0	0	0	0	0	0	0	0
ENSMUSG00000106802	0	4	0	1	0	5	0	3	0	1	0	0	0	1	0	1	0	7	0	1	0	5	0	0	0	6	0	0	0	1	0	3	0	2	0	2	0	6	0	1	0	3	0	2	0	1	0	1	0
ENSMUSG00000106691	0	86	0	42	0	116	0	66	0	28	0	125	0	77	0	29	0	38	0	46	0	145	0	13	0	185	0	15	0	62	0	86	0	28	0	86	0	32	0	96	0	27	0	33	0	23	0	18	0
ENSMUSG00000107005	0	0	0	0	0	0	0	0	0	0	0	0	0	1	0	0	0	1	0	0	0	0	0	0	0	0	0	0	0	1	0	0	0	1	0	0	0	0	0	2	0	0	0	0	0	0	0	2	0
ENSMUSG00000039860	0	15	0	22	0	19	0	14	0	0	0	7	0	3	0	11	0	3	0	10	0	13	0	1	0	53	0	0	0	20	0	7	0	15	0	7	0	5	0	27	0	1	0	17	0	0	0	7	0
ENSMUSG00000039747	0	0	0	0	0	0	0	0	0	0	0	0	0	0	0	0	0	0	0	0	0	0	0	0	0	0	0	0	0	0	0	1	0	0	0	0	0	0	0	0	0	0	0	0	0	0	0	0	0
ENSMUSG00000004415	0	3	0	1	0	1	0	2	0	4	0	7	0	1	0	0	0	2	0	1	0	2	0	0	0	8	0	1	0	0	0	3	0	1	0	6	0	1	0	4	0	0	0	1	0	1	0	0	0
ENSMUSG00000092402	0	1	0	0	0	0	0	0	0	0	0	0	0	0	0	0	0	6	0	0	0	0	0	0	0	0	0	0	0	0	0	0	0	0	0	0	0	0	0	1	0	0	0	0	0	0	0	0	0
ENSMUSG00000094840	0	3	0	0	0	0	0	2	0	1	0	0	0	3	0	1	0	2	0	2	0	0	0	0	0	0	0	0	0	0	0	0	0	0	0	1	0	0	0	1	0	0	0	1	0	0	0	1	0
ENSMUSG00000023328	0	0	0	0	0	0	0	0	0	0	0	0	0	0	0	0	0	0	0	0	0	0	0	0	0	0	0	0	0	0	0	0	0	0	0	0	0	0	0	0	0	0	0	0	0	0	0	0	0
ENSMUSG00000047182	0	0	0	0	0	0	0	0	0	0	0	1	0	0	0	0	0	0	0	0	0	0	0	0	0	0	0	0	0	0	0	0	0	0	0	0	0	0	0	0	0	0	0	1	0	0	0	0	0
ENSMUSG00000029727	0	0	0	0	0	0	0	0	0	0	0	0	0	0	0	0	0	0	0	0	0	0	0	0	0	0	0	0	0	0	0	0	0	6	0	0	0	0	0	0	0	0	0	0	0	0	0	0	0
ENSMUSG00000037053	0	2	0	0	0	0	0	0	0	0	0	0	0	0	0	0	0	0	0	0	0	0	0	0	0	0	0	0	0	0	0	0	0	0	0	0	0	3	0	0	0	0	0	0	0	0	0	0	0
ENSMUSG00000075599	0	0	0	4	0	11	0	0	0	0	0	0	0	2	0	1	0	6	0	1	0	3	0	0	0	10	0	0	0	0	0	2	0	0	0	0	0	11	0	0	0	0	0	0	0	0	0	0	0
ENSMUSG00000079156	0	0	0	4	0	11	0	0	0	0	0	1	0	1	0	1	0	5	0	1	0	2	0	0	0	8	0	0	0	0	0	1	0	0	0	0	0	8	0	0	0	0	0	0	0	0	0	0	0
ENSMUSG00000075598	0	24	0	11	0	38	0	39	0	14	0	15	0	55	0	5	0	35	0	26	0	11	0	2	0	84	0	12	0	19	0	28	0	7	0	26	0	22	0	19	0	10	0	11	0	21	0	24	0
ENSMUSG00000036948	0	16	0	0	0	0	0	0	0	9	0	9	0	1	0	3	0	30	0	0	0	0	0	0	0	9	0	4	0	13	0	5	0	0	0	28	0	1	0	0	0	11	0	3	0	7	0	3	0
ENSMUSG00000044197	0	0	0	0	0	0	0	0	0	0	0	2	0	0	0	0	0	0	0	0	0	0	0	0	0	0	0	0	0	4	0	0	0	0	0	0	0	0	0	0	0	0	0	0	0	0	0	0	0
ENSMUSG00000039296	0	0	0	0	0	0	0	0	0	0	0	1	0	0	0	0	0	1	0	0	0	1	0	0	0	23	0	0	0	0	0	0	0	0	0	1	0	0	0	1	0	0	0	0	0	0	0	0	0
ENSMUSG00000106198	0	1	0	0	0	3	0	0	0	1	0	4	0	5	0	0	0	1	0	4	0	0	0	0	0	2	0	1	0	1	0	0	0	0	0	3	0	1	0	1	0	2	0	0	0	0	0	3	0
ENSMUSG00000105594	0	47	0	24	0	39	0	28	0	43	0	34	0	90	0	25	0	63	0	49	0	42	0	8	0	113	0	13	0	56	0	20	0	12	0	65	0	52	0	15	0	39	0	17	0	12	0	44	0
ENSMUSG00000045345	0	67	0	23	0	55	0	34	0	38	0	38	0	84	0	30	0	58	0	60	0	53	0	9	0	193	0	7	0	75	0	48	0	24	0	50	0	69	0	20	0	43	0	27	0	12	0	35	0
ENSMUSG00000104708	0	0	0	0	0	0	0	0	0	0	0	0	0	0	0	0	0	2	0	3	0	0	0	0	0	0	0	0	0	1	0	1	0	0	0	0	0	0	0	0	0	0	0	0	0	0	0	0	0
ENSMUSG00000043388	0	1	0	0	0	0	0	1	0	0	0	0	0	0	0	0	0	0	0	0	0	0	0	0	0	0	0	0	0	2	0	1	0	0	0	0	0	0	0	0	0	0	0	0	0	0	0	0	0
ENSMUSG00000061707	0	10	0	0	0	10	0	9	0	2	0	1	0	2	0	5	0	8	0	5	0	3	0	0	0	26	0	2	0	17	0	8	0	5	0	8	0	12	0	12	0	0	0	2	0	0	0	4	0
ENSMUSG00000061292	0	0	0	2	0	0	0	1	0	0	0	0	0	0	0	0	0	0	0	0	0	1	0	0	0	0	0	0	0	4	0	0	0	0	0	4	0	0	0	0	0	0	0	1	0	0	0	1	0
ENSMUSG00000042817	0	0	0	0	0	2	0	0	0	0	0	0	0	0	0	11	0	0	0	0	0	0	0	0	0	0	0	0	0	0	0	0	0	0	0	0	0	0	0	0	0	0	0	0	0	0	0	0	0
ENSMUSG00000097228	0	0	0	0	0	7	0	0	0	0	0	0	0	0	0	0	0	0	0	0	0	0	0	0	0	0	0	0	0	0	0	0	0	0	0	0	0	0	0	0	0	0	0	0	0	0	0	0	0
ENSMUSG00000106891	0	0	0	0	0	0	0	0	0	0	0	0	0	0	0	0	0	0	0	0	0	0	0	0	0	0	0	0	0	0	0	0	0	0	0	0	0	0	0	0	0	0	0	0	0	0	0	0	0
ENSMUSG00000056586	0	0	0	0	0	0	0	0	0	0	0	0	0	0	0	0	0	0	0	0	0	0	0	1	0	0	0	0	0	0	0	0	0	1	0	0	0	0	0	0	0	0	0	0	0	0	0	0	0
ENSMUSG00000107178	0	0	0	0	0	0	0	0	0	0	0	0	0	0	0	0	0	0	0	0	0	0	0	0	0	0	0	0	0	0	0	0	0	2	0	0	0	0	0	0	0	0	0	5	0	0	0	0	0
ENSMUSG00000047735	0	0	0	0	0	0	0	0	0	0	0	0	0	0	0	0	0	0	0	0	0	0	0	0	0	0	0	0	0	0	0	0	0	0	0	0	0	0	0	0	0	0	0	0	0	0	0	0	0
ENSMUSG00000090063	0	0	0	0	0	0	0	0	0	0	0	0	0	0	0	0	0	0	0	0	0	0	0	0	0	0	0	0	0	0	0	0	0	0	0	0	0	0	0	0	0	0	0	0	0	0	0	0	0
ENSMUSG00000097356	0	0	0	0	0	7	0	4	0	0	0	0	0	0	0	0	0	3	0	0	0	0	0	1	0	0	0	0	0	0	0	3	0	0	0	5	0	5	0	2	0	0	0	0	0	0	0	0	0
ENSMUSG00000097815	0	1	0	2	0	3	0	3	0	1	0	1	0	1	0	1	0	4	0	1	0	1	0	1	0	1	0	0	0	3	0	2	0	2	0	0	0	1	0	2	0	1	0	1	0	0	0	1	0
ENSMUSG00000017978	0	0	0	0	0	0	0	0	0	0	0	0	0	0	0	0	0	0	0	0	0	0	0	0	0	0	0	0	0	0	0	0	0	0	0	0	0	0	0	0	0	0	0	0	0	0	0	0	0
ENSMUSG00000103132	0	0	0	0	0	0	0	0	0	0	0	0	0	0	0	0	0	0	0	0	0	0	0	0	0	0	0	0	0	0	0	0	0	0	0	0	0	0	0	0	0	0	0	0	0	0	0	0	0
ENSMUSG00000085847	0	1	0	1	0	0	0	1	0	0	0	2	0	0	0	0	0	5	0	3	0	1	0	0	0	20	0	0	0	0	0	3	0	1	0	1	0	0	0	2	0	3	0	0	0	1	0	0	0
ENSMUSG00000106676	0	0	0	2	0	0	0	2	0	1	0	1	0	0	0	1	0	5	0	3	0	2	0	0	0	32	0	3	0	1	0	2	0	3	0	3	0	1	0	1	0	0	0	1	0	0	0	1	0
ENSMUSG00000100121	0	0	0	0	0	0	0	0	0	0	0	0	0	0	0	0	0	0	0	0	0	0	0	0	0	0	0	0	0	0	0	0	0	0	0	0	0	0	0	0	0	0	0	0	0	0	0	0	0
ENSMUSG00000029923	0	0	0	0	0	0	0	0	0	0	0	0	0	0	0	2	0	0	0	0	0	0	0	0	0	0	0	0	0	0	0	0	0	0	0	0	0	0	0	0	0	0	0	0	0	0	0	0	0
ENSMUSG00000037159	0	24	0	9	0	12	0	12	0	7	0	17	0	10	0	7	0	27	0	9	0	10	0	3	0	20	0	1	0	23	0	13	0	7	0	21	0	20	0	25	0	11	0	7	0	8	0	8	0
ENSMUSG00000029862	0	0	0	0	0	0	0	0	0	0	0	0	0	0	0	0	0	0	0	3	0	0	0	0	0	0	0	0	0	0	0	0	0	0	0	0	0	0	0	0	0	0	0	0	0	0	0	0	0
ENSMUSG00000108033	0	0	0	1	0	0	0	7	0	0	0	0	0	11	0	0	0	11	0	9	0	0	0	0	0	0	0	0	0	17	0	0	0	0	0	0	0	1	0	0	0	0	0	0	0	0	0	0	0
ENSMUSG00000052730	0	0	0	0	0	0	0	7	0	0	0	0	0	0	0	3	0	0	0	0	0	0	0	0	0	0	0	0	0	0	0	0	0	0	0	0	0	0	0	0	0	0	0	0	0	0	0	0	0
ENSMUSG00000029816	0	0	0	1	0	0	0	2	0	0	0	1	0	0	0	0	0	0	0	2	0	0	0	0	0	0	0	0	0	3	0	0	0	0	0	0	0	0	0	0	0	1	0	0	0	0	0	0	0
ENSMUSG00000029832	0	0	0	0	0	0	0	3	0	1	0	1	0	2	0	0	0	2	0	2	0	0	0	1	0	1	0	0	0	2	0	2	0	1	0	5	0	0	0	0	0	0	0	1	0	1	0	0	0
ENSMUSG00000108062	0	0	0	9	0	11	0	6	0	4	0	5	0	0	0	1	0	3	0	8	0	0	0	1	0	22	0	0	0	0	0	5	0	0	0	5	0	6	0	0	0	5	0	0	0	0	0	1	0
ENSMUSG00000107813	0	0	0	0	0	0	0	0	0	0	0	0	0	0	0	0	0	0	0	0	0	0	0	0	0	0	0	0	0	0	0	0	0	0	0	0	0	0	0	0	0	0	0	0	0	0	0	0	0
ENSMUSG00000104204	0	0	0	0	0	0	0	2	0	0	0	0	0	1	0	0	0	0	0	3	0	0	0	0	0	4	0	0	0	0	0	0	0	0	0	3	0	0	0	0	0	0	0	0	0	0	0	1	0
ENSMUSG00000052656	0	0	0	0	0	0	0	0	0	0	0	0	0	0	0	0	0	0	0	0	0	0	0	0	0	0	0	0	0	0	0	0	0	0	0	0	0	0	0	0	0	0	0	0	0	0	0	0	0
ENSMUSG00000108802	0	0	0	0	0	0	0	0	0	0	0	0	0	0	0	0	0	0	0	0	0	0	0	0	0	0	0	0	0	0	0	0	0	0	0	0	0	0	0	0	0	0	0	0	0	0	0	0	0
ENSMUSG00000108594	0	0	0	0	0	0	0	0	0	0	0	0	0	0	0	0	0	0	0	0	0	0	0	0	0	0	0	0	0	0	0	0	0	0	0	0	0	0	0	0	0	0	0	0	0	0	0	0	0
ENSMUSG00000056370	0	6	0	0	0	0	0	6	0	11	0	0	0	0	0	0	0	0	0	0	0	0	0	0	0	0	0	0	0	0	0	0	0	0	0	0	0	0	0	4	0	0	0	1	0	0	0	0	0
ENSMUSG00000052631	0	0	0	0	0	0	0	1	0	0	0	2	0	0	0	0	0	0	0	0	0	2	0	0	0	2	0	0	0	3	0	0	0	0	0	0	0	0	0	0	0	0	0	0	0	0	0	0	0
ENSMUSG00000107440	0	1	0	1	0	1	0	6	0	0	0	0	0	0	0	0	0	1	0	0	0	1	0	0	0	0	0	1	0	0	0	1	0	1	0	0	0	0	0	0	0	1	0	1	0	0	0	0	0
ENSMUSG00000108194	0	1	0	0	0	0	0	0	0	1	0	0	0	0	0	0	0	0	0	0	0	0	0	0	0	0	0	0	0	0	0	0	0	0	0	0	0	0	0	0	0	0	0	0	0	0	0	0	0
ENSMUSG00000101404	0	1	0	2	0	1	0	11	0	1	0	9	0	5	0	4	0	13	0	5	0	0	0	1	0	17	0	0	0	5	0	3	0	1	0	14	0	12	0	2	0	8	0	3	0	4	0	6	0
ENSMUSG00000051844	0	0	0	0	0	0	0	1	0	0	0	0	0	0	0	0	0	1	0	1	0	1	0	0	0	0	0	0	0	3	0	1	0	0	0	4	0	0	0	0	0	0	0	0	0	0	0	0	0
ENSMUSG00000006269	0	0	0	0	0	0	0	0	0	14	0	0	0	1	0	3	0	0	0	0	0	0	0	2	0	0	0	0	0	0	0	10	0	3	0	0	0	5	0	0	0	0	0	0	0	0	0	0	0
ENSMUSG00000101210	0	0	0	0	0	0	0	0	0	13	0	0	0	0	0	0	0	0	0	0	0	0	0	0	0	0	0	0	0	0	0	0	0	0	0	0	0	0	0	0	0	0	0	0	0	0	0	0	0
ENSMUSG00000100174	0	7	0	2	0	1	0	4	0	0	0	0	0	2	0	9	0	0	0	0	0	0	0	2	0	0	0	0	0	2	0	0	0	0	0	0	0	1	0	1	0	1	0	0	0	0	0	2	0
ENSMUSG00000108059	0	0	0	0	0	0	0	0	0	0	0	0	0	0	0	0	0	0	0	0	0	0	0	0	0	0	0	0	0	0	0	0	0	0	0	0	0	0	0	0	0	0	0	0	0	0	0	0	0
ENSMUSG00000108291	0	0	0	0	0	0	0	0	0	0	0	0	0	0	0	0	0	0	0	0	0	0	0	0	0	0	0	0	0	0	0	0	0	0	0	0	0	0	0	0	0	0	0	4	0	0	0	0	0
ENSMUSG00000001158	0	0	0	0	0	0	0	2	0	0	0	0	0	0	0	0	0	2	0	0	0	2	0	0	0	0	0	0	0	0	0	2	0	0	0	0	0	0	0	1	0	0	0	0	0	0	0	0	0
ENSMUSG00000107576	0	2	0	1	0	0	0	1	0	1	0	2	0	0	0	0	0	3	0	2	0	0	0	0	0	1	0	0	0	1	0	1	0	0	0	7	0	2	0	4	0	11	0	0	0	0	0	1	0
ENSMUSG00000107849	0	0	0	0	0	0	0	0	0	0	0	0	0	2	0	0	0	0	0	0	0	0	0	0	0	3	0	0	0	0	0	1	0	0	0	0	0	1	0	0	0	0	0	0	0	0	0	0	0
ENSMUSG00000030055	0	0	0	0	0	0	0	0	0	0	0	0	0	0	0	0	0	0	0	0	0	0	0	0	0	55	0	0	0	0	0	0	0	0	0	0	0	0	0	7	0	0	0	2	0	0	0	0	0
ENSMUSG00000107798	0	0	0	0	0	1	0	0	0	0	0	5	0	3	0	0	0	3	0	0	0	1	0	0	0	0	0	0	0	2	0	0	0	0	0	1	0	2	0	2	0	3	0	0	0	0	0	0	0
ENSMUSG00000108049	0	3	0	1	0	0	0	1	0	0	0	0	0	0	0	0	0	0	0	3	0	0	0	0	0	1	0	1	0	0	0	0	0	0	0	2	0	2	0	0	0	0	0	0	0	0	0	0	0
ENSMUSG00000015053	0	7	0	0	0	0	0	0	0	0	0	0	0	0	0	1	0	0	0	0	0	11	0	1	0	0	0	0	0	0	0	0	0	0	0	9	0	1	0	0	0	7	0	0	0	0	0	8	0
ENSMUSG00000107966	0	5	0	1	0	0	0	0	0	11	0	7	0	5	0	2	0	0	0	2	0	0	0	1	0	0	0	0	0	1	0	4	0	0	0	14	0	24	0	6	0	0	0	0	0	2	0	0	0
ENSMUSG00000107732	0	1	0	0	0	2	0	0	0	0	0	0	0	0	0	0	0	0	0	0	0	0	0	0	0	0	0	1	0	0	0	2	0	2	0	0	0	0	0	0	0	0	0	0	0	0	0	0	0
ENSMUSG00000064080	0	0	0	0	0	7	0	0	0	0	0	0	0	0	0	0	0	0	0	0	0	0	0	0	0	0	0	0	0	0	0	1	0	0	0	0	0	0	0	0	0	0	0	0	0	0	0	0	0
ENSMUSG00000107502	0	0	0	0	0	0	0	0	0	0	0	0	0	0	0	0	0	0	0	0	0	0	0	0	0	0	0	0	0	0	0	0	0	0	0	0	0	0	0	0	0	0	0	0	0	0	0	0	0
ENSMUSG00000064293	0	1	0	0	0	0	0	2	0	0	0	23	0	3	0	1	0	6	0	5	0	2	0	0	0	10	0	0	0	25	0	0	0	0	0	2	0	1	0	7	0	1	0	2	0	0	0	1	0
ENSMUSG00000005364	0	27	0	6	0	5	0	32	0	9	0	8	0	5	0	6	0	41	0	13	0	8	0	6	0	13	0	0	0	13	0	7	0	2	0	13	0	2	0	12	0	8	0	8	0	4	0	10	0
ENSMUSG00000030324	0	0	0	0	0	0	0	0	0	0	0	0	0	0	0	0	0	0	0	0	0	0	0	0	0	0	0	0	0	0	0	0	0	0	0	0	0	0	0	0	0	0	0	0	0	0	0	0	0
ENSMUSG00000072623	0	0	0	0	0	0	0	4	0	0	0	0	0	0	0	0	0	0	0	0	0	2	0	0	0	0	0	0	0	0	0	0	0	0	0	0	0	0	0	0	0	0	0	0	0	0	0	0	0
ENSMUSG00000041460	0	0	0	19	0	0	0	5	0	0	0	0	0	0	0	0	0	0	0	6	0	0	0	0	0	0	0	0	0	1	0	0	0	1	0	0	0	3	0	5	0	5	0	0	0	2	0	0	0
ENSMUSG00000107971	0	0	0	0	0	0	0	0	0	0	0	0	0	0	0	0	0	13	0	0	0	0	0	0	0	0	0	0	0	0	0	0	0	0	0	0	0	0	0	0	0	0	0	0	0	0	0	0	0
ENSMUSG00000040627	0	0	0	0	0	0	0	0	0	0	0	0	0	0	0	0	0	0	0	0	0	0	0	0	0	0	0	0	0	0	0	0	0	0	0	0	0	0	0	3	0	0	0	0	0	0	0	0	0
ENSMUSG00000072780	0	0	0	0	0	0	0	0	0	0	0	0	0	0	0	0	0	0	0	0	0	0	0	0	0	0	0	0	0	0	0	0	0	0	0	0	0	0	0	0	0	0	0	0	0	0	0	0	0
ENSMUSG00000079343	0	64	0	29	0	45	0	74	0	34	0	55	0	68	0	19	0	123	0	65	0	21	0	9	0	154	0	6	0	68	0	84	0	24	0	101	0	61	0	52	0	30	0	48	0	20	0	31	0
ENSMUSG00000004263	0	51	0	5	0	35	0	41	0	32	0	57	0	27	0	10	0	20	0	15	0	21	0	1	0	92	0	9	0	20	0	24	0	19	0	129	0	31	0	30	0	23	0	3	0	10	0	8	0
ENSMUSG00000107060	0	4	0	0	0	0	0	6	0	0	0	0	0	0	0	0	0	6	0	20	0	0	0	1	0	14	0	0	0	0	0	0	0	3	0	0	0	0	0	0	0	0	0	0	0	0	0	0	0
ENSMUSG00000108267	0	0	0	4	0	0	0	0	0	0	0	0	0	0	0	0	0	0	0	0	0	0	0	0	0	0	0	0	0	0	0	0	0	1	0	0	0	0	0	0	0	0	0	0	0	0	0	1	0
ENSMUSG00000108176	0	0	0	0	0	0	0	0	0	0	0	0	0	0	0	0	0	0	0	0	0	0	0	1	0	0	0	0	0	0	0	1	0	0	0	0	0	0	0	1	0	0	0	0	0	0	0	0	0
ENSMUSG00000107728	0	0	0	0	0	0	0	0	0	0	0	0	0	0	0	0	0	0	0	0	0	0	0	0	0	0	0	0	0	0	0	0	0	0	0	0	0	0	0	0	0	6	0	0	0	0	0	0	0
ENSMUSG00000032718	0	2	0	2	0	2	0	0	0	0	0	0	0	0	0	0	0	0	0	0	0	9	0	0	0	0	0	0	0	7	0	12	0	0	0	0	0	0	0	0	0	0	0	0	0	0	0	0	0
ENSMUSG00000108166	0	0	0	0	0	0	0	0	0	0	0	0	0	0	0	0	0	0	0	0	0	3	0	0	0	0	0	0	0	0	0	0	0	0	0	0	0	0	0	0	0	0	0	0	0	0	0	0	0
ENSMUSG00000003031	0	21	0	0	0	13	0	6	0	6	0	0	0	28	0	5	0	11	0	6	0	4	0	6	0	46	0	2	0	12	0	7	0	4	0	0	0	35	0	5	0	3	0	10	0	9	0	14	0
ENSMUSG00000107730	0	0	0	0	0	0	0	1	0	0	0	0	0	1	0	0	0	0	0	0	0	0	0	0	0	4	0	0	0	0	0	0	0	0	0	0	0	2	0	0	0	0	0	0	0	0	0	0	0
ENSMUSG00000090698	0	22	0	0	0	0	0	0	0	0	0	0	0	0	0	0	0	0	0	0	0	1	0	1	0	0	0	0	0	0	0	3	0	0	0	0	0	0	0	0	0	0	0	0	0	0	0	0	0
ENSMUSG00000107702	0	0	0	0	0	0	0	3	0	0	0	19	0	0	0	0	0	0	0	1	0	0	0	0	0	0	0	0	0	2	0	0	0	0	0	0	0	0	0	0	0	3	0	2	0	0	0	0	0
ENSMUSG00000042638	0	1	0	1	0	0	0	0	0	0	0	2	0	1	0	0	0	2	0	1	0	2	0	0	0	6	0	0	0	0	0	1	0	0	0	2	0	0	0	3	0	2	0	0	0	1	0	0	0
ENSMUSG00000107759	0	0	0	0	0	0	0	0	0	2	0	0	0	0	0	0	0	0	0	0	0	0	0	0	0	0	0	0	0	0	0	0	0	0	0	0	0	3	0	0	0	0	0	0	0	0	0	0	0
ENSMUSG00000041741	0	0	0	0	0	0	0	0	0	0	0	0	0	0	0	0	0	0	0	0	0	0	0	0	0	4	0	0	0	0	0	0	0	0	0	0	0	0	0	0	0	0	0	0	0	0	0	0	0
ENSMUSG00000063975	0	0	0	0	0	0	0	3	0	0	0	3	0	0	0	0	0	0	0	1	0	0	0	0	0	0	0	0	0	5	0	0	0	0	0	3	0	0	0	0	0	0	0	0	0	0	0	0	0
ENSMUSG00000041681	0	17	0	0	0	0	0	0	0	0	0	0	0	0	0	0	0	3	0	1	0	0	0	0	0	0	0	0	0	4	0	0	0	0	0	0	0	3	0	7	0	0	0	0	0	0	0	0	0
ENSMUSG00000030263	0	1	0	0	0	2	0	0	0	0	0	0	0	0	0	0	0	0	0	9	0	0	0	0	0	0	0	0	0	0	0	0	0	0	0	0	0	0	0	0	0	3	0	0	0	0	0	3	0
ENSMUSG00000107420	0	1	0	0	0	9	0	24	0	1	0	0	0	13	0	4	0	3	0	10	0	0	0	0	0	12	0	0	0	4	0	6	0	0	0	0	0	1	0	0	0	3	0	3	0	1	0	2	0
ENSMUSG00000085238	0	0	0	0	0	0	0	0	0	2	0	0	0	0	0	0	0	0	0	0	0	0	0	0	0	0	0	0	0	0	0	0	0	0	0	0	0	0	0	0	0	0	0	0	0	0	0	0	0
ENSMUSG00000040163	0	13	0	0	0	5	0	19	0	3	0	7	0	5	0	3	0	12	0	11	0	7	0	2	0	33	0	2	0	19	0	13	0	7	0	14	0	9	0	6	0	7	0	4	0	6	0	1	0
ENSMUSG00000084909	0	0	0	1	0	0	0	1	0	0	0	0	0	1	0	0	0	1	0	1	0	0	0	0	0	0	0	0	0	0	0	0	0	0	0	0	0	1	0	0	0	0	0	0	0	0	0	0	0
ENSMUSG00000107405	0	0	0	0	0	0	0	4	0	0	0	0	0	3	0	0	0	0	0	0	0	0	0	0	0	0	0	0	0	0	0	0	0	0	0	0	0	0	0	0	0	0	0	0	0	0	0	1	0
ENSMUSG00000107585	0	0	0	0	0	0	0	0	0	0	0	0	0	4	0	0	0	0	0	0	0	0	0	0	0	0	0	0	0	0	0	0	0	0	0	0	0	0	0	0	0	0	0	0	0	0	0	4	0
ENSMUSG00000013091	0	0	0	0	0	14	0	0	0	0	0	0	0	0	0	0	0	0	0	0	0	0	0	0	0	0	0	0	0	0	0	0	0	0	0	0	0	0	0	0	0	0	0	0	0	0	0	0	0
ENSMUSG00000043017	0	12	0	4	0	0	0	31	0	6	0	33	0	21	0	8	0	20	0	33	0	35	0	13	0	34	0	4	0	26	0	72	0	1	0	87	0	23	0	39	0	4	0	36	0	13	0	7	0
ENSMUSG00000041117	0	0	0	2	0	0	0	3	0	0	0	4	0	2	0	0	0	0	0	1	0	1	0	0	0	3	0	1	0	3	0	0	0	0	0	4	0	0	0	1	0	1	0	0	0	1	0	0	0
ENSMUSG00000066760	0	0	0	0	0	0	0	0	0	0	0	0	0	0	0	0	0	0	0	0	0	0	0	0	0	0	0	0	0	0	0	0	0	0	0	0	0	0	0	0	0	0	0	0	0	0	0	0	0
ENSMUSG00000040866	0	0	0	0	0	2	0	0	0	0	0	0	0	0	0	0	0	0	0	0	0	4	0	0	0	0	0	1	0	2	0	0	0	0	0	3	0	0	0	2	0	0	0	0	0	1	0	0	0
ENSMUSG00000108854	0	1	0	0	0	6	0	0	0	1	0	0	0	3	0	1	0	1	0	2	0	1	0	1	0	0	0	0	0	2	0	0	0	3	0	5	0	4	0	1	0	3	0	0	0	2	0	2	0
ENSMUSG00000030486	0	0	0	0	0	0	0	0	0	0	0	0	0	0	0	0	0	0	0	0	0	0	0	0	0	0	0	0	0	0	0	0	0	0	0	0	0	0	0	0	0	0	0	0	0	0	0	0	0
ENSMUSG00000054793	0	0	0	0	0	2	0	3	0	1	0	0	0	1	0	0	0	5	0	0	0	0	0	0	0	0	0	0	0	0	0	0	0	1	0	3	0	2	0	0	0	0	0	1	0	0	0	0	0
ENSMUSG00000066721	0	1	0	0	0	0	0	0	0	3	0	0	0	0	0	0	0	0	0	2	0	0	0	0	0	0	0	0	0	0	0	0	0	2	0	0	0	0	0	0	0	0	0	0	0	0	0	0	0
ENSMUSG00000040583	0	0	0	0	0	0	0	0	0	0	0	0	0	1	0	0	0	1	0	0	0	0	0	0	0	0	0	0	0	3	0	1	0	0	0	1	0	2	0	0	0	0	0	1	0	0	0	0	0
ENSMUSG00000078776	0	0	0	0	0	0	0	0	0	0	0	1	0	0	0	1	0	0	0	0	0	0	0	0	0	0	0	0	0	0	0	0	0	0	0	1	0	0	0	0	0	0	0	0	0	0	0	0	0
ENSMUSG00000108865	0	0	0	0	0	0	0	0	0	0	0	0	0	0	0	0	0	0	0	0	0	0	0	0	0	0	0	0	0	0	0	0	0	0	0	0	0	0	0	0	0	0	0	0	0	0	0	0	0
ENSMUSG00000054083	0	19	0	10	0	5	0	23	0	2	0	9	0	11	0	12	0	13	0	19	0	12	0	1	0	53	0	3	0	21	0	14	0	0	0	8	0	12	0	8	0	7	0	7	0	6	0	3	0
ENSMUSG00000109307	0	3	0	1	0	1	0	4	0	0	0	1	0	3	0	1	0	1	0	2	0	4	0	0	0	8	0	0	0	2	0	1	0	0	0	0	0	0	0	1	0	1	0	0	0	0	0	0	0
ENSMUSG00000109105	0	0	0	0	0	0	0	0	0	0	0	0	0	0	0	0	0	1	0	0	0	0	0	0	0	0	0	0	0	0	0	0	0	0	0	4	0	0	0	0	0	0	0	0	0	0	0	0	0
ENSMUSG00000064109	0	0	0	1	0	1	0	3	0	1	0	0	0	0	0	1	0	4	0	3	0	0	0	0	0	0	0	0	0	0	0	0	0	1	0	1	0	1	0	2	0	0	0	2	0	1	0	1	0
ENSMUSG00000050440	0	2	0	0	0	1	0	5	0	0	0	0	0	4	0	4	0	2	0	1	0	0	0	0	0	0	0	1	0	5	0	1	0	0	0	0	0	0	0	3	0	0	0	1	0	0	0	0	0
ENSMUSG00000104150	0	0	0	0	0	0	0	0	0	0	0	0	0	0	0	0	0	0	0	0	0	0	0	0	0	0	0	0	0	24	0	0	0	0	0	0	0	2	0	0	0	0	0	2	0	0	0	0	0
ENSMUSG00000004609	0	0	0	0	0	0	0	0	0	0	0	0	0	0	0	0	0	0	0	0	0	0	0	0	0	0	0	0	0	7	0	0	0	0	0	0	0	0	0	0	0	0	0	0	0	0	0	0	0
ENSMUSG00000063903	0	0	0	2	0	3	0	8	0	0	0	0	0	1	0	2	0	14	0	4	0	5	0	0	0	7	0	0	0	2	0	6	0	0	0	1	0	5	0	6	0	3	0	0	0	0	0	0	0
ENSMUSG00000038704	0	11	0	11	0	16	0	18	0	7	0	21	0	18	0	16	0	11	0	13	0	22	0	7	0	19	0	5	0	3	0	1	0	4	0	16	0	11	0	16	0	16	0	4	0	5	0	11	0
ENSMUSG00000008193	0	5	0	4	0	4	0	23	0	20	0	18	0	3	0	0	0	27	0	0	0	0	0	2	0	32	0	0	0	3	0	8	0	0	0	16	0	2	0	16	0	1	0	5	0	3	0	0	0
ENSMUSG00000059891	0	1	0	1	0	2	0	0	0	0	0	1	0	5	0	1	0	1	0	2	0	2	0	1	0	0	0	0	0	0	0	6	0	0	0	18	0	5	0	0	0	2	0	3	0	0	0	1	0
ENSMUSG00000110206	0	11	0	16	0	26	0	42	0	11	0	0	0	19	0	6	0	38	0	10	0	5	0	7	0	18	0	8	0	28	0	43	0	7	0	41	0	13	0	18	0	0	0	15	0	4	0	2	0
ENSMUSG00000070568	0	0	0	1	0	0	0	0	0	0	0	0	0	0	0	0	0	0	0	2	0	0	0	0	0	0	0	0	0	3	0	0	0	0	0	0	0	0	0	0	0	0	0	0	0	0	0	0	0
ENSMUSG00000091510	0	0	0	0	0	0	0	0	0	0	0	0	0	0	0	0	0	0	0	0	0	0	0	0	0	0	0	0	0	0	0	0	0	0	0	0	0	0	0	0	0	0	0	3	0	0	0	0	0
ENSMUSG00000038201	0	2	0	0	0	1	0	3	0	0	0	2	0	1	0	0	0	1	0	1	0	2	0	0	0	5	0	0	0	4	0	4	0	0	0	1	0	1	0	0	0	1	0	0	0	0	0	1	0
ENSMUSG00000008461	0	0	0	0	0	0	0	0	0	0	0	0	0	0	0	0	0	0	0	0	0	0	0	0	0	0	0	0	0	0	0	0	0	0	0	0	0	0	0	0	0	0	0	2	0	0	0	0	0
ENSMUSG00000062044	0	10	0	11	0	11	0	14	0	12	0	12	0	9	0	3	0	24	0	10	0	11	0	2	0	28	0	0	0	22	0	13	0	9	0	28	0	18	0	20	0	13	0	9	0	8	0	6	0
ENSMUSG00000110010	0	0	0	2	0	5	0	0	0	0	0	2	0	4	0	0	0	11	0	1	0	9	0	0	0	0	0	0	0	3	0	3	0	0	0	12	0	1	0	2	0	0	0	0	0	0	0	0	0
ENSMUSG00000057465	0	0	0	0	0	0	0	7	0	0	0	0	0	0	0	0	0	0	0	0	0	0	0	0	0	0	0	0	0	0	0	0	0	0	0	0	0	0	0	0	0	0	0	0	0	0	0	0	0
ENSMUSG00000030470	0	0	0	0	0	0	0	0	0	0	0	0	0	0	0	0	0	0	0	0	0	0	0	0	0	0	0	0	0	0	0	1	0	0	0	1	0	0	0	3	0	0	0	0	0	0	0	1	0
ENSMUSG00000108957	0	0	0	0	0	0	0	0	0	0	0	0	0	0	0	0	0	0	0	0	0	0	0	0	0	0	0	0	0	0	0	0	0	0	0	0	0	0	0	0	0	0	0	0	0	0	0	0	0
ENSMUSG00000051504	0	0	0	0	0	0	0	0	0	0	0	0	0	0	0	0	0	0	0	0	0	0	0	0	0	0	0	0	0	0	0	0	0	1	0	0	0	0	0	0	0	0	0	0	0	0	0	0	0
ENSMUSG00000086662	0	0	0	0	0	0	0	0	0	0	0	0	0	0	0	0	0	0	0	0	0	0	0	0	0	0	0	0	0	0	0	0	0	0	0	0	0	0	0	0	0	7	0	1	0	0	0	0	0
ENSMUSG00000030553	0	0	0	0	0	0	0	0	0	0	0	0	0	0	0	0	0	0	0	0	0	0	0	0	0	0	0	0	0	0	0	0	0	0	0	0	0	0	0	0	0	0	0	0	0	0	0	0	0
ENSMUSG00000108601	0	0	0	0	0	0	0	0	0	0	0	0	0	0	0	0	0	0	0	0	0	0	0	0	0	0	0	0	0	0	0	0	0	0	0	0	0	0	0	0	0	0	0	0	0	0	0	0	0
ENSMUSG00000108448	0	0	0	0	0	0	0	0	0	0	0	0	0	0	0	0	0	0	0	0	0	0	0	0	0	0	0	0	0	0	0	0	0	0	0	0	0	0	0	0	0	0	0	0	0	0	0	0	0
ENSMUSG00000108557	0	0	0	0	0	0	0	0	0	0	0	0	0	4	0	0	0	0	0	0	0	0	0	0	0	0	0	0	0	0	0	0	0	0	0	0	0	1	0	0	0	0	0	0	0	0	0	0	0
ENSMUSG00000059146	0	12	0	1	0	8	0	13	0	2	0	11	0	8	0	3	0	10	0	7	0	3	0	2	0	34	0	0	0	10	0	9	0	10	0	10	0	9	0	12	0	16	0	3	0	3	0	2	0
ENSMUSG00000108385	0	3	0	4	0	1	0	7	0	6	0	0	0	0	0	1	0	16	0	3	0	0	0	1	0	16	0	3	0	3	0	9	0	4	0	19	0	5	0	0	0	5	0	3	0	3	0	1	0
ENSMUSG00000108389	0	11	0	0	0	0	0	6	0	0	0	4	0	0	0	0	0	0	0	4	0	0	0	0	0	2	0	0	0	5	0	0	0	0	0	0	0	0	0	3	0	3	0	0	0	1	0	0	0
ENSMUSG00000108436	0	0	0	0	0	2	0	3	0	0	0	0	0	0	0	0	0	1	0	0	0	0	0	0	0	0	0	0	0	0	0	0	0	0	0	0	0	0	0	0	0	4	0	0	0	0	0	0	0
ENSMUSG00000038663	0	0	0	0	0	0	0	0	0	0	0	5	0	2	0	1	0	0	0	0	0	7	0	1	0	0	0	0	0	0	0	0	0	0	0	0	0	0	0	0	0	0	0	0	0	0	0	0	0
ENSMUSG00000097789	0	5	0	0	0	0	0	0	0	6	0	13	0	3	0	3	0	0	0	3	0	3	0	1	0	6	0	0	0	3	0	1	0	0	0	8	0	7	0	0	0	0	0	0	0	2	0	3	0
ENSMUSG00000039391	0	6	0	0	0	1	0	5	0	2	0	4	0	3	0	1	0	9	0	2	0	1	0	1	0	6	0	0	0	4	0	1	0	2	0	3	0	5	0	7	0	2	0	3	0	0	0	4	0
ENSMUSG00000109498	0	0	0	1	0	0	0	1	0	0	0	0	0	0	0	0	0	0	0	0	0	1	0	0	0	0	0	0	0	0	0	0	0	0	0	0	0	0	0	0	0	0	0	0	0	0	0	0	0
ENSMUSG00000030616	0	0	0	14	0	0	0	31	0	0	0	0	0	0	0	0	0	7	0	2	0	0	0	0	0	0	0	0	0	0	0	0	0	3	0	7	0	5	0	8	0	13	0	0	0	0	0	1	0
ENSMUSG00000004508	0	0	0	0	0	1	0	1	0	0	0	0	0	0	0	0	0	0	0	0	0	0	0	0	0	0	0	0	0	0	0	0	0	0	0	0	0	0	0	0	0	0	0	1	0	0	0	0	0
ENSMUSG00000051727	0	3	0	2	0	1	0	0	0	0	0	2	0	2	0	0	0	3	0	0	0	0	0	0	0	0	0	0	0	3	0	0	0	0	0	0	0	1	0	0	0	0	0	0	0	0	0	1	0
ENSMUSG00000074004	0	2	0	0	0	0	0	0	0	0	0	0	0	0	0	3	0	0	0	1	0	0	0	1	0	0	0	0	0	2	0	3	0	0	0	0	0	0	0	5	0	3	0	0	0	1	0	0	0
ENSMUSG00000035314	0	0	0	0	0	0	0	0	0	0	0	0	0	0	0	0	0	0	0	0	0	0	0	0	0	0	0	0	0	0	0	0	0	0	0	0	0	3	0	0	0	0	0	0	0	0	0	0	0
ENSMUSG00000030732	0	0	0	0	0	0	0	0	0	0	0	2	0	2	0	0	0	4	0	2	0	0	0	0	0	25	0	0	0	5	0	4	0	0	0	0	0	0	0	0	0	1	0	0	0	0	0	0	0
ENSMUSG00000051437	0	0	0	0	0	0	0	0	0	0	0	0	0	0	0	0	0	0	0	0	0	0	0	0	0	0	0	2	0	0	0	0	0	0	0	0	0	0	0	0	0	0	0	0	0	0	0	0	0
ENSMUSG00000044265	0	2	0	2	0	2	0	3	0	0	0	0	0	3	0	0	0	18	0	0	0	0	0	0	0	0	0	0	0	5	0	0	0	0	0	4	0	0	0	0	0	0	0	1	0	0	0	2	0
ENSMUSG00000042909	0	0	0	0	0	0	0	7	0	0	0	0	0	0	0	0	0	0	0	0	0	0	0	0	0	0	0	0	0	0	0	0	0	0	0	0	0	0	0	0	0	0	0	0	0	0	0	0	0
ENSMUSG00000047794	0	1	0	0	0	0	0	0	0	0	0	0	0	0	0	0	0	1	0	0	0	0	0	0	0	3	0	0	0	2	0	0	0	0	0	0	0	0	0	0	0	0	0	0	0	0	0	0	0
ENSMUSG00000073907	0	1	0	4	0	9	0	3	0	0	0	0	0	2	0	3	0	0	0	2	0	1	0	0	0	0	0	0	0	4	0	0	0	3	0	23	0	0	0	0	0	2	0	0	0	0	0	0	0
ENSMUSG00000050266	0	0	0	0	0	1	0	2	0	0	0	0	0	0	0	0	0	0	0	0	0	0	0	0	0	0	0	0	0	1	0	0	0	0	0	6	0	0	0	0	0	0	0	0	0	0	0	0	0
ENSMUSG00000060503	0	0	0	0	0	0	0	0	0	0	0	0	0	0	0	0	0	0	0	0	0	0	0	0	0	0	0	0	0	13	0	4	0	0	0	0	0	0	0	11	0	0	0	0	0	0	0	0	0
ENSMUSG00000016626	0	0	0	0	0	0	0	0	0	0	0	0	0	0	0	0	0	0	0	0	0	0	0	0	0	0	0	0	0	0	0	0	0	0	0	0	0	0	0	0	0	0	0	0	0	0	0	0	0
ENSMUSG00000066240	0	7	0	0	0	4	0	3	0	1	0	4	0	1	0	1	0	1	0	4	0	2	0	1	0	1	0	0	0	1	0	2	0	1	0	0	0	3	0	2	0	1	0	2	0	0	0	3	0
ENSMUSG00000109001	0	0	0	0	0	0	0	0	0	4	0	0	0	0	0	0	0	0	0	0	0	0	0	0	0	0	0	0	0	0	0	4	0	0	0	0	0	0	0	0	0	2	0	0	0	0	0	0	0
ENSMUSG00000031026	0	2	0	4	0	13	0	16	0	1	0	1	0	20	0	0	0	3	0	1	0	54	0	0	0	11	0	0	0	20	0	1	0	0	0	5	0	7	0	10	0	0	0	1	0	6	0	6	0
ENSMUSG00000033533	0	11	0	0	0	6	0	5	0	3	0	4	0	5	0	3	0	1	0	4	0	5	0	0	0	18	0	2	0	9	0	3	0	1	0	4	0	11	0	0	0	1	0	1	0	1	0	4	0
ENSMUSG00000047026	0	0	0	0	0	0	0	0	0	0	0	0	0	0	0	0	0	0	0	0	0	0	0	0	0	0	0	0	0	0	0	0	0	0	0	8	0	0	0	0	0	0	0	0	0	0	0	0	0
ENSMUSG00000052273	0	0	0	0	0	0	0	0	0	0	0	0	0	0	0	0	0	5	0	0	0	0	0	3	0	0	0	0	0	0	0	0	0	0	0	0	0	0	0	0	0	0	0	0	0	0	0	0	0
ENSMUSG00000109113	0	0	0	0	0	0	0	0	0	0	0	0	0	0	0	0	0	0	0	0	0	0	0	0	0	0	0	0	0	0	0	0	0	0	0	0	0	0	0	0	0	0	0	0	0	0	0	0	0
ENSMUSG00000085118	0	0	0	0	0	0	0	1	0	0	0	0	0	0	0	0	0	0	0	0	0	0	0	0	0	0	0	0	0	6	0	0	0	0	0	0	0	2	0	0	0	0	0	0	0	2	0	0	0
ENSMUSG00000108811	0	0	0	0	0	0	0	0	0	0	0	0	0	4	0	0	0	0	0	0	0	0	0	0	0	0	0	0	0	0	0	1	0	0	0	0	0	2	0	0	0	0	0	0	0	0	0	0	0
ENSMUSG00000108376	0	0	0	0	0	0	0	0	0	0	0	0	0	0	0	0	0	0	0	0	0	0	0	0	0	0	0	0	0	0	0	0	0	0	0	0	0	0	0	0	0	0	0	0	0	0	0	0	0
ENSMUSG00000030724	0	1	0	0	0	0	0	0	0	2	0	1	0	2	0	0	0	0	0	0	0	0	0	0	0	1	0	0	0	0	0	2	0	0	0	0	0	1	0	3	0	2	0	0	0	0	0	0	0
ENSMUSG00000055323	0	8	0	1	0	5	0	5	0	2	0	0	0	6	0	0	0	14	0	4	0	1	0	0	0	2	0	0	0	8	0	2	0	4	0	2	0	6	0	6	0	0	0	0	0	2	0	1	0
ENSMUSG00000108583	0	0	0	0	0	2	0	0	0	0	0	2	0	0	0	0	0	0	0	0	0	0	0	0	0	0	0	0	0	0	0	0	0	0	0	0	0	0	0	0	0	0	0	0	0	0	0	0	0
ENSMUSG00000108760	0	0	0	0	0	0	0	1	0	0	0	0	0	0	0	0	0	0	0	7	0	7	0	0	0	0	0	0	0	0	0	0	0	0	0	0	0	0	0	0	0	0	0	0	0	0	0	2	0
ENSMUSG00000030822	0	0	0	0	0	0	0	0	0	0	0	3	0	0	0	0	0	0	0	2	0	0	0	0	0	0	0	0	0	0	0	0	0	0	0	0	0	0	0	0	0	0	0	0	0	0	0	0	0
ENSMUSG00000045639	0	22	0	0	0	0	0	0	0	0	0	0	0	11	0	0	0	0	0	0	0	0	0	0	0	0	0	0	0	0	0	0	0	0	0	0	0	0	0	0	0	0	0	0	0	0	0	0	0
ENSMUSG00000042308	0	0	0	0	0	0	0	7	0	1	0	0	0	1	0	5	0	0	0	4	0	0	0	0	0	0	0	2	0	0	0	0	0	0	0	1	0	0	0	12	0	0	0	0	0	8	0	0	0
ENSMUSG00000030806	0	5	0	0	0	0	0	13	0	16	0	16	0	4	0	14	0	11	0	0	0	13	0	1	0	0	0	0	0	5	0	11	0	4	0	0	0	3	0	5	0	0	0	3	0	8	0	7	0
ENSMUSG00000030805	0	0	0	10	0	0	0	0	0	0	0	0	0	1	0	1	0	0	0	0	0	0	0	0	0	4	0	0	0	9	0	2	0	0	0	3	0	6	0	0	0	0	0	0	0	0	0	0	0
ENSMUSG00000044139	0	0	0	0	0	0	0	5	0	0	0	2	0	0	0	1	0	0	0	0	0	0	0	0	0	13	0	0	0	0	0	0	0	0	0	0	0	0	0	0	0	0	0	9	0	0	0	0	0
ENSMUSG00000108940	0	9	0	4	0	5	0	5	0	2	0	2	0	1	0	0	0	7	0	2	0	5	0	1	0	1	0	0	0	2	0	5	0	1	0	2	0	2	0	3	0	3	0	2	0	0	0	1	0
ENSMUSG00000040298	0	6	0	0	0	0	0	3	0	3	0	4	0	0	0	0	0	0	0	4	0	0	0	0	0	0	0	0	0	0	0	0	0	2	0	0	0	0	0	1	0	0	0	0	0	0	0	0	0
ENSMUSG00000006204	0	0	0	0	0	0	0	0	0	0	0	0	0	0	0	0	0	0	0	0	0	0	0	0	0	0	0	0	0	0	0	0	0	0	0	0	0	0	0	0	0	9	0	0	0	0	0	0	0
ENSMUSG00000101546	0	20	0	6	0	23	0	16	0	7	0	16	0	18	0	5	0	16	0	4	0	6	0	0	0	17	0	2	0	21	0	4	0	5	0	22	0	10	0	22	0	3	0	4	0	6	0	6	0
ENSMUSG00000015981	0	0	0	0	0	0	0	0	0	0	0	0	0	0	0	0	0	0	0	0	0	0	0	0	0	0	0	0	0	5	0	0	0	0	0	1	0	0	0	0	0	0	0	0	0	0	0	0	0
ENSMUSG00000025475	0	2	0	1	0	1	0	2	0	1	0	9	0	1	0	2	0	4	0	2	0	1	0	0	0	2	0	2	0	2	0	0	0	1	0	2	0	0	0	2	0	2	0	2	0	0	0	1	0
ENSMUSG00000025473	0	0	0	0	0	0	0	0	0	0	0	0	0	0	0	0	0	0	0	0	0	0	0	0	0	0	0	0	0	0	0	2	0	0	0	0	0	0	0	0	0	0	0	0	0	0	0	0	0
ENSMUSG00000025469	0	8	0	3	0	0	0	5	0	3	0	4	0	1	0	0	0	4	0	2	0	0	0	2	0	8	0	0	0	8	0	3	0	0	0	8	0	7	0	5	0	2	0	2	0	5	0	0	0
ENSMUSG00000025479	0	1	0	0	0	0	0	0	0	0	0	1	0	0	0	0	0	0	0	0	0	0	0	0	0	7	0	0	0	4	0	0	0	0	0	2	0	0	0	0	0	2	0	3	0	0	0	1	0
ENSMUSG00000025482	0	0	0	0	0	0	0	7	0	0	0	0	0	0	0	0	0	0	0	0	0	0	0	1	0	0	0	0	0	0	0	0	0	0	0	0	0	0	0	0	0	0	0	0	0	0	0	4	0
ENSMUSG00000025497	0	0	0	0	0	0	0	0	0	0	0	0	0	0	0	0	0	0	0	0	0	0	0	0	0	16	0	0	0	0	0	0	0	0	0	0	0	0	0	0	0	0	0	0	0	0	0	0	0
ENSMUSG00000009545	0	0	0	0	0	0	0	0	0	0	0	0	0	0	0	1	0	0	0	0	0	0	0	0	0	0	0	0	0	0	0	0	0	0	0	0	0	0	0	0	0	1	0	0	0	0	0	0	0
ENSMUSG00000037541	0	0	0	0	0	0	0	2	0	0	0	0	0	3	0	0	0	0	0	0	0	0	0	0	0	0	0	0	0	5	0	0	0	0	0	0	0	0	0	0	0	0	0	3	0	0	0	0	0
ENSMUSG00000103394	0	0	0	0	0	0	0	0	0	4	0	0	0	0	0	3	0	0	0	1	0	0	0	0	0	18	0	0	0	0	0	0	0	0	0	5	0	0	0	0	0	0	0	2	0	0	0	4	0
ENSMUSG00000109009	0	0	0	10	0	0	0	3	0	3	0	0	0	0	0	0	0	0	0	3	0	0	0	0	0	35	0	3	0	0	0	0	0	0	0	2	0	5	0	0	0	0	0	7	0	4	0	15	0
ENSMUSG00000040197	0	0	0	0	0	0	0	0	0	0	0	0	0	0	0	0	0	0	0	0	0	0	0	0	0	0	0	0	0	0	0	0	0	2	0	0	0	0	0	0	0	0	0	0	0	0	0	0	0
ENSMUSG00000051906	0	0	0	0	0	0	0	0	0	0	0	0	0	0	0	0	0	0	0	2	0	0	0	0	0	0	0	0	0	0	0	0	0	0	0	0	0	0	0	13	0	0	0	0	0	0	0	0	0
ENSMUSG00000046589	0	0	0	0	0	0	0	0	0	0	0	0	0	0	0	0	0	0	0	0	0	16	0	0	0	0	0	0	0	0	0	0	0	0	0	0	0	0	0	0	0	0	0	0	0	0	0	0	0
ENSMUSG00000108912	0	0	0	0	0	0	0	0	0	0	0	0	0	0	0	0	0	0	0	0	0	0	0	0	0	0	0	0	0	0	0	0	0	0	0	0	0	0	0	0	0	0	0	0	0	0	0	36	0
ENSMUSG00000040467	0	6	0	3	0	7	0	9	0	2	0	8	0	2	0	1	0	5	0	2	0	0	0	0	0	3	0	0	0	5	0	2	0	0	0	9	0	3	0	7	0	3	0	1	0	6	0	11	0
ENSMUSG00000039057	0	0	0	0	0	0	0	0	0	0	0	0	0	0	0	0	0	0	0	0	0	0	0	0	0	0	0	0	0	0	0	0	0	0	0	0	0	0	0	0	0	0	0	0	0	0	0	0	0
ENSMUSG00000110160	0	0	0	0	0	0	0	0	0	2	0	0	0	8	0	0	0	0	0	0	0	0	0	0	0	0	0	0	0	0	0	0	0	0	0	0	0	0	0	0	0	0	0	0	0	0	0	0	0
ENSMUSG00000031445	0	6	0	4	0	9	0	9	0	1	0	2	0	3	0	0	0	3	0	7	0	0	0	0	0	10	0	0	0	1	0	1	0	0	0	5	0	5	0	3	0	0	0	2	0	1	0	2	0
ENSMUSG00000031448	0	0	0	0	0	0	0	0	0	0	0	0	0	4	0	0	0	0	0	2	0	0	0	0	0	6	0	1	0	0	0	0	0	0	0	0	0	0	0	0	0	0	0	0	0	1	0	0	0
ENSMUSG00000110278	0	0	0	0	0	0	0	0	0	0	0	0	0	0	0	0	0	0	0	0	0	0	0	0	0	0	0	0	0	0	0	0	0	0	0	0	0	0	0	0	0	0	0	0	0	0	0	0	0
ENSMUSG00000031452	0	0	0	0	0	0	0	0	0	0	0	0	0	0	0	0	0	0	0	0	0	0	0	0	0	0	0	0	0	0	0	0	0	0	0	4	0	0	0	0	0	0	0	0	0	0	0	0	0
ENSMUSG00000109784	0	1	0	0	0	0	0	1	0	0	0	0	0	1	0	0	0	1	0	1	0	0	0	0	0	14	0	0	0	0	0	0	0	0	0	1	0	7	0	0	0	0	0	0	0	0	0	1	0
ENSMUSG00000099825	0	1	0	1	0	2	0	6	0	5	0	3	0	6	0	1	0	3	0	1	0	10	0	0	0	0	0	0	0	8	0	4	0	2	0	14	0	8	0	3	0	3	0	2	0	2	0	3	0
ENSMUSG00000031535	0	0	0	0	0	0	0	0	0	1	0	0	0	0	0	0	0	1	0	0	0	1	0	1	0	0	0	0	0	3	0	1	0	0	0	0	0	0	0	0	0	0	0	0	0	0	0	0	0
ENSMUSG00000031538	0	4	0	0	0	0	0	0	0	0	0	0	0	0	0	0	0	4	0	0	0	0	0	0	0	0	0	0	0	4	0	0	0	0	0	0	0	0	0	0	0	0	0	0	0	0	0	0	0
ENSMUSG00000109652	0	0	0	0	0	0	0	0	0	0	0	0	0	0	0	0	0	0	0	0	0	0	0	0	0	42	0	0	0	0	0	0	0	0	0	0	0	0	0	2	0	0	0	0	0	0	0	0	0
ENSMUSG00000031543	0	0	0	0	0	0	0	0	0	0	0	0	0	0	0	0	0	0	0	0	0	0	0	0	0	7	0	0	0	0	0	0	0	0	0	0	0	0	0	0	0	0	0	0	0	15	0	0	0
ENSMUSG00000097654	0	0	0	0	0	0	0	0	0	0	0	0	0	0	0	0	0	0	0	0	0	0	0	0	0	0	0	0	0	0	0	0	0	0	0	0	0	0	0	0	0	0	0	0	0	1	0	0	0
ENSMUSG00000037406	0	0	0	0	0	0	0	10	0	0	0	0	0	0	0	0	0	0	0	9	0	0	0	0	0	0	0	0	0	0	0	0	0	0	0	0	0	0	0	0	0	0	0	0	0	0	0	0	0
ENSMUSG00000110140	0	0	0	0	0	0	0	0	0	0	0	0	0	0	0	0	0	0	0	0	0	0	0	0	0	0	0	0	0	0	0	0	0	0	0	0	0	0	0	0	0	0	0	0	0	0	0	0	0
ENSMUSG00000109679	0	0	0	0	0	0	0	0	0	0	0	0	0	4	0	0	0	0	0	0	0	0	0	0	0	0	0	1	0	0	0	0	0	0	0	0	0	0	0	0	0	0	0	0	0	0	0	0	0
ENSMUSG00000031576	0	0	0	2	0	0	0	3	0	3	0	0	0	0	0	0	0	0	0	0	0	0	0	1	0	0	0	0	0	5	0	0	0	0	0	1	0	3	0	0	0	0	0	0	0	0	0	0	0
ENSMUSG00000109603	0	5	0	3	0	1	0	9	0	6	0	0	0	2	0	0	0	5	0	1	0	0	0	0	0	0	0	0	0	17	0	1	0	9	0	0	0	0	0	0	0	0	0	0	0	0	0	5	0
ENSMUSG00000049184	0	0	0	0	0	0	0	0	0	0	0	0	0	0	0	0	0	0	0	0	0	0	0	0	0	41	0	0	0	0	0	0	0	0	0	0	0	0	0	0	0	0	0	0	0	0	0	0	0
ENSMUSG00000071113	0	0	0	0	0	0	0	3	0	0	0	3	0	0	0	0	0	0	0	0	0	0	0	0	0	0	0	0	0	0	0	0	0	0	0	0	0	0	0	0	0	0	0	0	0	0	0	0	0
ENSMUSG00000110176	0	0	0	0	0	0	0	0	0	0	0	0	0	0	0	0	0	0	0	0	0	1	0	0	0	5	0	0	0	4	0	0	0	0	0	0	0	0	0	0	0	2	0	0	0	6	0	0	0
ENSMUSG00000071104	0	0	0	0	0	0	0	0	0	0	0	0	0	2	0	0	0	0	0	0	0	0	0	0	0	0	0	0	0	0	0	0	0	0	0	0	0	0	0	0	0	0	0	0	0	0	0	0	0
ENSMUSG00000109606	0	0	0	0	0	0	0	0	0	0	0	0	0	0	0	0	0	0	0	0	0	0	0	0	0	0	0	0	0	0	0	0	0	0	0	0	0	0	0	0	0	0	0	6	0	0	0	0	0
ENSMUSG00000110362	0	1	0	1	0	1	0	4	0	0	0	5	0	5	0	0	0	4	0	2	0	3	0	1	0	11	0	1	0	2	0	1	0	6	0	0	0	1	0	0	0	0	0	0	0	0	0	0	0
ENSMUSG00000031610	0	29	0	11	0	13	0	27	0	20	0	16	0	14	0	3	0	23	0	17	0	11	0	3	0	28	0	3	0	24	0	14	0	10	0	28	0	25	0	19	0	10	0	9	0	10	0	7	0
ENSMUSG00000109708	0	0	0	0	0	0	0	0	0	0	0	0	0	0	0	0	0	0	0	0	0	0	0	8	0	0	0	0	0	0	0	0	0	0	0	10	0	0	0	0	0	0	0	0	0	0	0	0	0
ENSMUSG00000071089	0	45	0	0	0	3	0	52	0	6	0	2	0	33	0	8	0	81	0	15	0	0	0	5	0	72	0	7	0	5	0	5	0	11	0	75	0	33	0	8	0	17	0	6	0	19	0	31	0
ENSMUSG00000053490	0	0	0	0	0	0	0	0	0	0	0	0	0	0	0	0	0	0	0	0	0	0	0	0	0	0	0	0	0	0	0	0	0	0	0	0	0	0	0	0	0	0	0	0	0	0	0	0	0
ENSMUSG00000085109	0	6	0	13	0	0	0	12	0	27	0	9	0	19	0	10	0	47	0	8	0	7	0	6	0	24	0	0	0	33	0	10	0	4	0	11	0	20	0	17	0	18	0	3	0	6	0	11	0
ENSMUSG00000089995	0	0	0	1	0	0	0	0	0	0	0	2	0	0	0	0	0	0	0	0	0	1	0	0	0	2	0	0	0	1	0	0	0	0	0	0	0	0	0	1	0	0	0	0	0	0	0	0	0
ENSMUSG00000110052	0	3	0	5	0	3	0	4	0	0	0	3	0	3	0	0	0	4	0	1	0	1	0	1	0	4	0	0	0	3	0	0	0	2	0	7	0	1	0	2	0	1	0	0	0	2	0	1	0
ENSMUSG00000031842	0	0	0	1	0	0	0	2	0	0	0	0	0	2	0	0	0	7	0	0	0	3	0	0	0	0	0	0	0	1	0	6	0	0	0	3	0	0	0	1	0	0	0	5	0	0	0	5	0
ENSMUSG00000002908	0	19	0	8	0	6	0	17	0	4	0	18	0	13	0	4	0	23	0	14	0	14	0	4	0	31	0	4	0	13	0	15	0	5	0	37	0	21	0	24	0	8	0	13	0	5	0	8	0
ENSMUSG00000061561	0	7	0	3	0	0	0	34	0	2	0	7	0	13	0	1	0	17	0	7	0	1	0	1	0	2	0	1	0	8	0	8	0	1	0	6	0	5	0	4	0	10	0	2	0	0	0	2	0
ENSMUSG00000046881	0	12	0	5	0	0	0	12	0	13	0	39	0	13	0	1	0	13	0	9	0	0	0	3	0	2	0	0	0	8	0	7	0	1	0	11	0	13	0	5	0	11	0	1	0	1	0	3	0
ENSMUSG00000074240	0	3	0	0	0	0	0	8	0	0	0	5	0	5	0	1	0	2	0	4	0	0	0	0	0	2	0	1	0	2	0	2	0	2	0	6	0	2	0	2	0	3	0	0	0	1	0	1	0
ENSMUSG00000110388	0	4	0	0	0	4	0	4	0	0	0	0	0	0	0	0	0	0	0	0	0	0	0	0	0	0	0	0	0	0	0	0	0	0	0	0	0	0	0	6	0	0	0	1	0	0	0	0	0
ENSMUSG00000109945	0	0	0	0	0	22	0	0	0	0	0	0	0	0	0	0	0	0	0	0	0	0	0	0	0	0	0	0	0	0	0	0	0	0	0	0	0	0	0	0	0	0	0	0	0	0	0	0	0
ENSMUSG00000110142	0	0	0	0	0	0	0	0	0	0	0	0	0	0	0	0	0	0	0	2	0	0	0	2	0	0	0	0	0	0	0	0	0	0	0	0	0	1	0	0	0	0	0	0	0	0	0	0	0
ENSMUSG00000098001	0	16	0	0	0	0	0	5	0	0	0	0	0	0	0	0	0	5	0	5	0	0	0	1	0	0	0	0	0	0	0	2	0	0	0	12	0	0	0	0	0	0	0	0	0	0	0	4	0
ENSMUSG00000035057	0	0	0	1	0	3	0	0	0	0	0	0	0	2	0	0	0	0	0	4	0	0	0	0	0	1	0	0	0	1	0	4	0	0	0	0	0	0	0	4	0	1	0	5	0	0	0	1	0
ENSMUSG00000047286	0	0	0	0	0	0	0	3	0	0	0	0	0	0	0	0	0	0	0	0	0	0	0	0	0	0	0	0	0	0	0	0	0	0	0	0	0	0	0	16	0	0	0	0	0	0	0	0	0
ENSMUSG00000096943	0	0	0	0	0	0	0	0	0	0	0	0	0	0	0	0	0	0	0	0	0	0	0	0	0	11	0	1	0	0	0	0	0	0	0	0	0	0	0	0	0	0	0	0	0	0	0	2	0
ENSMUSG00000019362	0	0	0	0	0	0	0	0	0	0	0	0	0	0	0	0	0	0	0	0	0	0	0	0	0	0	0	0	0	0	0	0	0	0	0	0	0	0	0	0	0	0	0	0	0	0	0	0	0
ENSMUSG00000086067	0	0	0	2	0	0	0	1	0	0	0	0	0	0	0	0	0	0	0	0	0	7	0	0	0	0	0	1	0	0	0	1	0	0	0	0	0	1	0	0	0	0	0	0	0	0	0	0	0
ENSMUSG00000048617	0	0	0	0	0	0	0	1	0	0	0	0	0	0	0	0	0	0	0	0	0	0	0	0	0	0	0	0	0	0	0	0	0	0	0	0	0	0	0	1	0	0	0	0	0	0	0	0	0
ENSMUSG00000041203	0	1	0	0	0	0	0	0	0	0	0	0	0	0	0	0	0	0	0	0	0	0	0	0	0	8	0	0	0	0	0	0	0	0	0	0	0	0	0	0	0	0	0	0	0	1	0	0	0
ENSMUSG00000031698	0	0	0	0	0	0	0	0	0	0	0	0	0	0	0	0	0	0	0	0	0	0	0	0	0	0	0	0	0	0	0	0	0	0	0	1	0	0	0	0	0	0	0	0	0	0	0	0	0
ENSMUSG00000109863	0	0	0	0	0	0	0	0	0	0	0	0	0	0	0	0	0	0	0	4	0	0	0	0	0	0	0	0	0	0	0	0	0	0	0	0	0	0	0	9	0	0	0	0	0	0	0	0	0
ENSMUSG00000031748	0	45	0	21	0	10	0	24	0	13	0	16	0	25	0	3	0	32	0	12	0	14	0	7	0	37	0	5	0	47	0	25	0	15	0	9	0	18	0	14	0	22	0	14	0	15	0	9	0
ENSMUSG00000110524	0	1	0	0	0	1	0	3	0	2	0	0	0	1	0	0	0	2	0	0	0	2	0	0	0	2	0	0	0	2	0	1	0	0	0	1	0	2	0	1	0	0	0	0	0	1	0	1	0
ENSMUSG00000110710	0	0	0	0	0	0	0	0	0	0	0	0	0	0	0	0	0	0	0	0	0	0	0	0	0	0	0	0	0	0	0	0	0	2	0	5	0	0	0	0	0	1	0	0	0	0	0	1	0
ENSMUSG00000031766	0	0	0	0	0	0	0	0	0	0	0	0	0	0	0	0	0	0	0	1	0	0	0	2	0	0	0	0	0	0	0	0	0	1	0	9	0	0	0	4	0	1	0	0	0	0	0	1	0
ENSMUSG00000074151	0	1	0	0	0	1	0	1	0	0	0	0	0	0	0	0	0	2	0	0	0	1	0	0	0	0	0	0	0	3	0	1	0	0	0	1	0	1	0	1	0	1	0	0	0	0	0	1	0
ENSMUSG00000110504	0	5	0	0	0	0	0	0	0	0	0	0	0	5	0	0	0	0	0	5	0	4	0	3	0	0	0	0	0	14	0	11	0	0	0	5	0	0	0	0	0	1	0	3	0	0	0	0	0
ENSMUSG00000109775	0	0	0	0	0	0	0	0	0	0	0	0	0	0	0	0	0	0	0	0	0	0	0	0	0	0	0	0	0	0	0	0	0	0	0	0	0	0	0	0	0	0	0	0	0	0	0	0	0
ENSMUSG00000074128	0	0	0	0	0	0	0	0	0	0	0	0	0	0	0	0	0	0	0	0	0	0	0	0	0	0	0	0	0	0	0	0	0	0	0	3	0	0	0	0	0	0	0	0	0	0	0	0	0
ENSMUSG00000074127	0	0	0	9	0	0	0	0	0	0	0	0	0	0	0	0	0	0	0	0	0	0	0	0	0	0	0	0	0	0	0	0	0	0	0	6	0	0	0	0	0	0	0	0	0	0	0	0	0
ENSMUSG00000031876	0	0	0	4	0	0	0	0	0	0	0	0	0	0	0	0	0	0	0	0	0	0	0	0	0	0	0	0	0	0	0	0	0	0	0	4	0	0	0	0	0	0	0	0	0	0	0	0	0
ENSMUSG00000052616	0	13	0	0	0	1	0	7	0	1	0	1	0	4	0	0	0	4	0	2	0	6	0	0	0	0	0	0	0	6	0	1	0	1	0	2	0	1	0	6	0	2	0	1	0	1	0	0	0
ENSMUSG00000060560	0	0	0	0	0	0	0	1	0	0	0	0	0	5	0	2	0	3	0	0	0	0	0	0	0	0	0	0	0	1	0	0	0	0	0	0	0	1	0	0	0	3	0	0	0	0	0	0	0
ENSMUSG00000102593	0	0	0	2	0	0	0	0	0	0	0	5	0	0	0	0	0	0	0	5	0	2	0	0	0	5	0	0	0	0	0	0	0	0	0	0	0	4	0	0	0	0	0	0	0	2	0	0	0
ENSMUSG00000031902	0	0	0	0	0	0	0	0	0	0	0	0	0	0	0	2	0	6	0	0	0	0	0	0	0	0	0	0	0	0	0	7	0	0	0	10	0	1	0	0	0	0	0	0	0	0	0	0	0
ENSMUSG00000084128	0	0	0	0	0	0	0	0	0	0	0	3	0	0	0	0	0	0	0	0	0	0	0	0	0	0	0	0	0	0	0	0	0	0	0	0	0	4	0	0	0	0	0	0	0	0	0	0	0
ENSMUSG00000099139	0	10	0	1	0	2	0	1	0	1	0	3	0	3	0	0	0	11	0	1	0	0	0	0	0	0	0	0	0	3	0	0	0	0	0	6	0	3	0	1	0	0	0	0	0	2	0	1	0
ENSMUSG00000069895	0	0	0	0	0	0	0	1	0	0	0	1	0	0	0	0	0	0	0	0	0	0	0	0	0	0	0	0	0	0	0	0	0	0	0	0	0	0	0	2	0	0	0	0	0	0	0	0	0
ENSMUSG00000085068	0	14	0	3	0	2	0	10	0	0	0	2	0	1	0	3	0	3	0	3	0	3	0	0	0	2	0	2	0	0	0	4	0	3	0	1	0	1	0	8	0	0	0	0	0	4	0	1	0
ENSMUSG00000008874	0	0	0	0	0	0	0	0	0	0	0	0	0	0	0	0	0	0	0	0	0	0	0	1	0	0	0	0	0	0	0	0	0	0	0	0	0	0	0	0	0	0	0	0	0	0	0	0	0
ENSMUSG00000031845	0	0	0	0	0	0	0	0	0	0	0	0	0	0	0	0	0	0	0	0	0	3	0	0	0	0	0	0	0	0	0	0	0	0	0	0	0	0	0	0	0	0	0	0	0	0	0	0	0
ENSMUSG00000074063	0	0	0	2	0	0	0	0	0	0	0	0	0	0	0	0	0	1	0	2	0	0	0	0	0	6	0	0	0	5	0	0	0	0	0	1	0	0	0	0	0	0	0	2	0	0	0	0	0
ENSMUSG00000034112	0	1	0	0	0	0	0	0	0	0	0	0	0	7	0	0	0	0	0	0	0	3	0	0	0	0	0	0	0	2	0	0	0	0	0	0	0	0	0	0	0	0	0	0	0	0	0	0	0
ENSMUSG00000097773	0	22	0	4	0	11	0	13	0	5	0	23	0	18	0	8	0	17	0	12	0	25	0	2	0	61	0	3	0	30	0	18	0	6	0	23	0	16	0	21	0	13	0	6	0	7	0	7	0
ENSMUSG00000098211	0	0	0	0	0	0	0	0	0	0	0	0	0	0	0	0	0	0	0	0	0	0	0	0	0	0	0	0	0	0	0	0	0	0	0	0	0	0	0	0	0	0	0	0	0	0	0	0	0
ENSMUSG00000110631	0	0	0	0	0	0	0	0	0	0	0	2	0	0	0	0	0	0	0	0	0	0	0	0	0	8	0	0	0	0	0	0	0	0	0	4	0	0	0	0	0	0	0	0	0	0	0	0	0
ENSMUSG00000043903	0	0	0	0	0	0	0	0	0	0	0	0	0	0	0	0	0	0	0	0	0	0	0	0	0	0	0	0	0	0	0	0	0	0	0	0	0	0	0	0	0	0	0	0	0	0	0	9	0
ENSMUSG00000110523	0	0	0	2	0	1	0	0	0	0	0	0	0	0	0	0	0	0	0	0	0	0	0	0	0	0	0	0	0	0	0	0	0	2	0	0	0	0	0	0	0	0	0	0	0	0	0	0	0
ENSMUSG00000034796	0	1	0	0	0	0	0	1	0	0	0	0	0	0	0	0	0	0	0	0	0	0	0	0	0	0	0	0	0	0	0	0	0	0	0	1	0	1	0	0	0	0	0	1	0	0	0	0	0
ENSMUSG00000074037	0	0	0	2	0	1	0	3	0	0	0	0	0	0	0	0	0	0	0	0	0	2	0	0	0	0	0	0	0	0	0	2	0	0	0	0	0	3	0	0	0	0	0	0	0	0	0	0	0
ENSMUSG00000103244	0	0	0	1	0	0	0	0	0	0	0	0	0	0	0	1	0	0	0	1	0	1	0	0	0	0	0	0	0	0	0	0	0	0	0	0	0	1	0	0	0	0	0	0	0	0	0	0	0
ENSMUSG00000097203	0	12	0	1	0	0	0	2	0	7	0	12	0	1	0	1	0	18	0	3	0	5	0	0	0	9	0	4	0	2	0	0	0	0	0	1	0	3	0	5	0	5	0	0	0	1	0	0	0
ENSMUSG00000110684	0	4	0	0	0	0	0	1	0	0	0	3	0	0	0	1	0	3	0	0	0	2	0	0	0	0	0	0	0	1	0	0	0	0	0	1	0	1	0	4	0	0	0	0	0	0	0	1	0
ENSMUSG00000110456	0	0	0	0	0	0	0	1	0	0	0	1	0	0	0	1	0	2	0	0	0	0	0	0	0	0	0	0	0	2	0	0	0	0	0	1	0	0	0	0	0	0	0	0	0	0	0	1	0
ENSMUSG00000085030	0	1	0	0	0	0	0	0	0	0	0	1	0	6	0	0	0	6	0	0	0	1	0	0	0	0	0	0	0	0	0	2	0	1	0	1	0	1	0	4	0	0	0	0	0	1	0	1	0
ENSMUSG00000031853	0	19	0	7	0	0	0	10	0	17	0	18	0	23	0	4	0	0	0	0	0	11	0	1	0	0	0	0	0	13	0	2	0	9	0	11	0	25	0	0	0	12	0	0	0	0	0	4	0
ENSMUSG00000110498	0	1	0	0	0	0	0	0	0	0	0	0	0	1	0	0	0	0	0	0	0	0	0	0	0	0	0	0	0	0	0	0	0	0	0	0	0	0	0	0	0	0	0	0	0	0	0	0	0
ENSMUSG00000078840	0	1	0	0	0	0	0	0	0	0	0	0	0	0	0	0	0	0	0	0	0	0	0	0	0	1	0	0	0	0	0	0	0	0	0	1	0	0	0	0	0	0	0	0	0	2	0	0	0
ENSMUSG00000047508	0	0	0	0	0	0	0	0	0	0	0	16	0	0	0	0	0	0	0	0	0	21	0	0	0	0	0	0	0	0	0	0	0	0	0	0	0	0	0	0	0	0	0	0	0	0	0	0	0
ENSMUSG00000090925	0	0	0	0	0	0	0	0	0	0	0	0	0	0	0	0	0	0	0	0	0	3	0	0	0	0	0	0	0	0	0	0	0	0	0	0	0	0	0	0	0	0	0	0	0	0	0	0	0
ENSMUSG00000111424	0	0	0	2	0	0	0	9	0	0	0	0	0	0	0	0	0	0	0	0	0	0	0	0	0	0	0	0	0	17	0	0	0	1	0	0	0	0	0	0	0	0	0	2	0	8	0	0	0
ENSMUSG00000032110	0	1	0	0	0	0	0	0	0	0	0	1	0	1	0	0	0	1	0	0	0	0	0	0	0	2	0	0	0	0	0	0	0	0	0	1	0	0	0	0	0	0	0	0	0	0	0	0	0
ENSMUSG00000061039	0	0	0	0	0	0	0	0	0	0	0	0	0	0	0	0	0	0	0	0	0	0	0	0	0	0	0	0	0	0	0	0	0	0	0	0	0	0	0	0	0	0	0	0	0	0	0	0	0
ENSMUSG00000062103	0	0	0	0	0	0	0	0	0	0	0	0	0	0	0	0	0	0	0	0	0	0	0	0	0	0	0	0	0	0	0	0	0	0	0	0	0	0	0	0	0	0	0	0	0	0	0	0	0
ENSMUSG00000049010	0	0	0	0	0	0	0	0	0	0	0	0	0	0	0	0	0	0	0	0	0	0	0	0	0	0	0	0	0	0	0	0	0	0	0	0	0	0	0	0	0	0	0	0	0	0	0	0	0
ENSMUSG00000037705	0	0	0	0	0	0	0	1	0	0	0	0	0	0	0	0	0	0	0	0	0	2	0	0	0	0	0	0	0	0	0	0	0	0	0	0	0	0	0	0	0	0	0	0	0	0	0	0	0
ENSMUSG00000110937	0	0	0	0	0	0	0	5	0	0	0	0	0	0	0	0	0	0	0	0	0	4	0	0	0	0	0	0	0	0	0	5	0	0	0	0	0	0	0	0	0	0	0	0	0	0	0	0	0
ENSMUSG00000032131	0	0	0	0	0	0	0	0	0	0	0	0	0	0	0	0	0	0	0	0	0	0	0	0	0	21	0	0	0	0	0	0	0	0	0	0	0	0	0	0	0	0	0	0	0	0	0	0	0
ENSMUSG00000111378	0	3	0	3	0	17	0	0	0	0	0	0	0	2	0	2	0	0	0	5	0	9	0	0	0	0	0	4	0	9	0	10	0	7	0	16	0	2	0	0	0	5	0	4	0	0	0	4	0
ENSMUSG00000110721	0	0	0	0	0	1	0	0	0	0	0	0	0	0	0	0	0	0	0	0	0	1	0	0	0	0	0	0	0	1	0	0	0	0	0	0	0	0	0	0	0	0	0	0	0	0	0	1	0
ENSMUSG00000111656	0	0	0	0	0	2	0	0	0	0	0	0	0	0	0	0	0	0	0	0	0	1	0	0	0	0	0	0	0	1	0	1	0	0	0	1	0	0	0	0	0	0	0	7	0	0	0	1	0
ENSMUSG00000032087	0	0	0	0	0	0	0	0	0	0	0	0	0	0	0	0	0	0	0	0	0	7	0	0	0	0	0	0	0	0	0	0	0	0	0	0	0	0	0	0	0	0	0	0	0	1	0	0	0
ENSMUSG00000111282	0	0	0	0	0	0	0	0	0	0	0	0	0	0	0	0	0	0	0	0	0	0	0	0	0	0	0	0	0	0	0	0	0	0	0	0	0	14	0	0	0	0	0	0	0	0	0	0	0
ENSMUSG00000032079	0	1	0	0	0	0	0	0	0	0	0	0	0	0	0	0	0	0	0	2	0	0	0	0	0	3	0	0	0	0	0	0	0	1	0	0	0	0	0	0	0	0	0	0	0	0	0	0	0
ENSMUSG00000111836	0	1	0	0	0	6	0	1	0	1	0	3	0	0	0	1	0	3	0	1	0	1	0	0	0	7	0	0	0	2	0	1	0	2	0	0	0	1	0	0	0	2	0	0	0	0	0	0	0
ENSMUSG00000034584	0	0	0	2	0	1	0	0	0	0	0	0	0	3	0	0	0	0	0	0	0	3	0	0	0	0	0	0	0	2	0	0	0	0	0	0	0	0	0	0	0	0	0	0	0	0	0	0	0
ENSMUSG00000032274	0	0	0	0	0	0	0	0	0	0	0	0	0	0	0	0	0	0	0	0	0	0	0	0	0	0	0	0	0	0	0	0	0	0	0	0	0	0	0	0	0	0	0	0	0	0	0	0	0
ENSMUSG00000035878	0	6	0	3	0	9	0	15	0	1	0	6	0	10	0	5	0	18	0	6	0	11	0	2	0	11	0	3	0	14	0	3	0	10	0	19	0	15	0	3	0	6	0	8	0	7	0	4	0
ENSMUSG00000032733	0	0	0	0	0	0	0	3	0	0	0	0	0	0	0	0	0	0	0	0	0	0	0	0	0	0	0	0	0	0	0	1	0	0	0	1	0	1	0	0	0	0	0	0	0	0	0	0	0
ENSMUSG00000111629	0	0	0	0	0	0	0	1	0	0	0	0	0	0	0	0	0	0	0	0	0	0	0	0	0	0	0	0	0	1	0	0	0	0	0	0	0	0	0	0	0	0	0	0	0	0	0	0	0
ENSMUSG00000051243	0	0	0	0	0	3	0	9	0	2	0	9	0	3	0	3	0	25	0	5	0	7	0	0	0	17	0	0	0	3	0	2	0	2	0	1	0	0	0	0	0	0	0	0	0	2	0	4	0
ENSMUSG00000111193	0	11	0	0	0	0	0	0	0	2	0	1	0	0	0	0	0	4	0	0	0	0	0	0	0	0	0	0	0	1	0	35	0	0	0	2	0	16	0	0	0	0	0	0	0	0	0	2	0
ENSMUSG00000032243	0	0	0	0	0	0	0	0	0	0	0	0	0	1	0	0	0	0	0	0	0	0	0	0	0	0	0	0	0	0	0	0	0	0	0	0	0	0	0	0	0	0	0	0	0	1	0	0	0
ENSMUSG00000042254	0	1	0	0	0	2	0	2	0	0	0	0	0	0	0	1	0	1	0	0	0	0	0	0	0	0	0	0	0	0	0	0	0	0	0	1	0	0	0	0	0	2	0	0	0	0	0	0	0
ENSMUSG00000041696	0	0	0	0	0	10	0	1	0	0	0	0	0	2	0	0	0	0	0	0	0	0	0	0	0	0	0	0	0	4	0	0	0	0	0	8	0	0	0	0	0	0	0	0	0	2	0	0	0
ENSMUSG00000074232	0	0	0	0	0	0	0	0	0	0	0	0	0	0	0	0	0	0	0	0	0	0	0	0	0	0	0	0	0	0	0	0	0	0	0	20	0	0	0	0	0	0	0	0	0	0	0	0	0
ENSMUSG00000092131	0	0	0	0	0	0	0	0	0	0	0	0	0	0	0	0	0	0	0	0	0	0	0	0	0	0	0	0	0	0	0	0	0	0	0	9	0	0	0	0	0	0	0	0	0	0	0	0	0
ENSMUSG00000032238	0	4	0	1	0	0	0	0	0	0	0	0	0	0	0	10	0	0	0	0	0	0	0	1	0	0	0	0	0	0	0	0	0	0	0	9	0	5	0	0	0	13	0	0	0	0	0	0	0
ENSMUSG00000104107	0	0	0	0	0	0	0	0	0	15	0	0	0	0	0	0	0	0	0	0	0	0	0	0	0	0	0	0	0	0	0	0	0	0	0	0	0	0	0	0	0	0	0	0	0	0	0	0	0
ENSMUSG00000102925	0	0	0	0	0	0	0	0	0	0	0	0	0	0	0	0	0	0	0	0	0	0	0	0	0	0	0	0	0	0	0	0	0	0	0	0	0	2	0	0	0	0	0	0	0	0	0	1	0
ENSMUSG00000097021	0	0	0	2	0	0	0	0	0	0	0	1	0	1	0	0	0	0	0	1	0	0	0	0	0	3	0	0	0	0	0	0	0	0	0	1	0	2	0	1	0	0	0	1	0	0	0	0	0
ENSMUSG00000110895	0	9	0	3	0	0	0	20	0	0	0	0	0	6	0	3	0	0	0	25	0	4	0	1	0	0	0	0	0	3	0	14	0	0	0	10	0	0	0	0	0	0	0	0	0	0	0	0	0
ENSMUSG00000066463	0	0	0	0	0	0	0	0	0	8	0	0	0	0	0	0	0	0	0	0	0	0	0	0	0	0	0	1	0	0	0	0	0	0	0	0	0	0	0	0	0	2	0	0	0	0	0	0	0
ENSMUSG00000032332	0	9	0	1	0	10	0	12	0	2	0	15	0	1	0	5	0	4	0	9	0	6	0	0	0	7	0	2	0	5	0	4	0	1	0	8	0	6	0	5	0	3	0	3	0	3	0	3	0
ENSMUSG00000111874	0	0	0	0	0	0	0	2	0	0	0	0	0	0	0	0	0	0	0	0	0	2	0	0	0	0	0	0	0	0	0	0	0	0	0	1	0	2	0	1	0	0	0	0	0	0	0	0	0
ENSMUSG00000042761	0	0	0	0	0	0	0	0	0	1	0	0	0	0	0	0	0	0	0	0	0	0	0	0	0	0	0	0	0	0	0	0	0	0	0	0	0	1	0	0	0	8	0	0	0	0	0	4	0
ENSMUSG00000111274	0	0	0	0	0	0	0	0	0	0	0	0	0	0	0	0	0	2	0	0	0	0	0	0	0	0	0	0	0	0	0	0	0	0	0	0	0	0	0	0	0	0	0	0	0	0	0	0	0
ENSMUSG00000032359	0	7	0	0	0	0	0	0	0	8	0	12	0	2	0	2	0	9	0	2	0	1	0	0	0	0	0	0	0	3	0	0	0	0	0	0	0	0	0	2	0	0	0	3	0	0	0	0	0
ENSMUSG00000095654	0	7	0	0	0	0	0	3	0	8	0	2	0	5	0	0	0	4	0	0	0	0	0	0	0	8	0	0	0	0	0	4	0	0	0	1	0	3	0	2	0	0	0	0	0	0	0	0	0
ENSMUSG00000103755	0	5	0	5	0	4	0	4	0	6	0	0	0	3	0	3	0	1	0	1	0	7	0	0	0	0	0	0	0	2	0	3	0	0	0	4	0	2	0	0	0	5	0	2	0	0	0	0	0
ENSMUSG00000053747	0	0	0	0	0	0	0	1	0	0	0	0	0	0	0	0	0	1	0	0	0	1	0	0	0	0	0	0	0	0	0	0	0	0	0	2	0	0	0	0	0	0	0	0	0	0	0	0	0
ENSMUSG00000033688	0	0	0	0	0	0	0	2	0	0	0	1	0	2	0	5	0	1	0	0	0	4	0	0	0	8	0	0	0	5	0	1	0	0	0	0	0	7	0	5	0	5	0	3	0	0	0	0	0
ENSMUSG00000043719	0	0	0	0	0	0	0	2	0	0	0	0	0	0	0	0	0	7	0	0	0	0	0	0	0	0	0	0	0	0	0	0	0	0	0	0	0	2	0	0	0	0	0	0	0	0	0	0	0
ENSMUSG00000097592	0	0	0	0	0	0	0	0	0	0	0	0	0	0	0	0	0	0	0	0	0	0	0	0	0	0	0	0	0	2	0	0	0	0	0	0	0	0	0	0	0	0	0	0	0	0	0	0	0
ENSMUSG00000023192	0	0	0	0	0	0	0	0	0	0	0	0	0	0	0	0	0	10	0	0	0	0	0	1	0	0	0	0	0	0	0	0	0	0	0	0	0	0	0	0	0	0	0	0	0	0	0	0	0
ENSMUSG00000010066	0	7	0	2	0	2	0	4	0	1	0	0	0	13	0	1	0	7	0	4	0	8	0	0	0	9	0	1	0	6	0	2	0	3	0	8	0	7	0	0	0	5	0	2	0	0	0	1	0
ENSMUSG00000032584	0	0	0	0	0	0	0	0	0	0	0	0	0	0	0	0	0	0	0	0	0	0	0	0	0	0	0	0	0	0	0	0	0	0	0	0	0	0	0	0	0	0	0	0	0	0	0	0	0
ENSMUSG00000032596	0	0	0	0	0	0	0	3	0	0	0	2	0	0	0	0	0	0	0	0	0	0	0	0	0	0	0	0	0	0	0	0	0	0	0	0	0	0	0	0	0	0	0	0	0	0	0	0	0
ENSMUSG00000103466	0	0	0	0	0	2	0	0	0	0	0	0	0	0	0	0	0	0	0	0	0	0	0	0	0	0	0	0	0	0	0	0	0	0	0	0	0	0	0	0	0	0	0	0	0	0	0	0	0
ENSMUSG00000039461	0	5	0	0	0	0	0	0	0	0	0	1	0	7	0	0	0	5	0	1	0	0	0	0	0	0	0	1	0	0	0	0	0	0	0	0	0	1	0	0	0	0	0	0	0	0	0	0	0
ENSMUSG00000050641	0	0	0	0	0	0	0	0	0	0	0	0	0	0	0	0	0	0	0	0	0	0	0	0	0	0	0	0	0	1	0	0	0	0	0	0	0	0	0	0	0	0	0	0	0	0	0	0	0
ENSMUSG00000032609	0	0	0	0	0	27	0	0	0	0	0	0	0	4	0	1	0	0	0	3	0	0	0	5	0	0	0	0	0	1	0	2	0	0	0	7	0	4	0	1	0	0	0	3	0	0	0	1	0
ENSMUSG00000049699	0	0	0	0	0	3	0	0	0	0	0	0	0	0	0	0	0	6	0	0	0	0	0	0	0	3	0	0	0	0	0	7	0	0	0	0	0	0	0	0	0	0	0	2	0	0	0	0	0
ENSMUSG00000105162	0	0	0	0	0	0	0	0	0	0	0	0	0	0	0	0	0	0	0	0	0	0	0	0	0	0	0	0	0	0	0	0	0	6	0	0	0	0	0	0	0	0	0	0	0	0	0	0	0
ENSMUSG00000106123	0	0	0	0	0	0	0	0	0	0	0	0	0	0	0	0	0	0	0	0	0	0	0	0	0	0	0	0	0	0	0	0	0	0	0	0	0	0	0	0	0	0	0	0	0	0	0	0	0
ENSMUSG00000066319	0	0	0	0	0	0	0	0	0	0	0	0	0	0	0	0	0	0	0	3	0	0	0	0	0	0	0	0	0	0	0	0	0	0	0	0	0	0	0	0	0	0	0	0	0	0	0	0	0
ENSMUSG00000057802	0	0	0	0	0	0	0	0	0	0	0	0	0	0	0	0	0	0	0	0	0	0	0	0	0	0	0	0	0	0	0	0	0	0	0	0	0	0	0	0	0	0	0	0	0	0	0	0	0
ENSMUSG00000047898	0	0	0	0	0	0	0	0	0	0	0	0	0	0	0	0	0	0	0	0	0	0	0	0	0	0	0	0	0	0	0	0	0	0	0	0	0	0	0	0	0	0	0	0	0	0	0	0	0
ENSMUSG00000034115	0	1	0	0	0	1	0	0	0	0	0	0	0	0	0	0	0	0	0	0	0	0	0	0	0	0	0	0	0	2	0	0	0	0	0	0	0	0	0	0	0	0	0	0	0	0	0	0	0
ENSMUSG00000079243	0	0	0	0	0	0	0	0	0	0	0	0	0	0	0	0	0	0	0	0	0	0	0	0	0	0	0	0	0	0	0	0	0	0	0	0	0	0	0	7	0	0	0	0	0	0	0	0	0
ENSMUSG00000110730	0	3	0	0	0	2	0	4	0	1	0	5	0	2	0	0	0	9	0	1	0	2	0	0	0	5	0	1	0	0	0	2	0	0	0	5	0	0	0	3	0	2	0	1	0	2	0	2	0
ENSMUSG00000111094	0	1	0	0	0	3	0	2	0	3	0	2	0	2	0	1	0	12	0	2	0	5	0	0	0	4	0	3	0	3	0	1	0	1	0	3	0	0	0	0	0	3	0	0	0	0	0	3	0
ENSMUSG00000111445	0	29	0	6	0	55	0	39	0	30	0	34	0	31	0	1	0	64	0	26	0	46	0	1	0	55	0	10	0	26	0	16	0	8	0	50	0	19	0	8	0	22	0	11	0	11	0	26	0
ENSMUSG00000110863	0	0	0	0	0	0	0	0	0	0	0	0	0	0	0	0	0	0	0	2	0	0	0	0	0	0	0	0	0	0	0	0	0	0	0	0	0	0	0	1	0	0	0	0	0	0	0	0	0
ENSMUSG00000091618	0	0	0	0	0	0	0	0	0	0	0	0	0	0	0	0	0	0	0	0	0	0	0	0	0	0	0	0	0	0	0	0	0	0	0	0	0	0	0	0	0	0	0	0	0	0	0	0	0
ENSMUSG00000019775	0	0	0	0	0	0	0	0	0	0	0	0	0	0	0	0	0	0	0	0	0	0	0	0	0	0	0	0	0	0	0	0	0	0	0	0	0	0	0	0	0	0	0	0	0	0	0	0	0
ENSMUSG00000111067	0	0	0	0	0	0	0	0	0	0	0	0	0	0	0	1	0	0	0	0	0	1	0	0	0	0	0	0	0	0	0	1	0	0	0	0	0	1	0	0	0	0	0	0	0	0	0	0	0
ENSMUSG00000111397	0	0	0	3	0	0	0	13	0	0	0	0	0	3	0	2	0	17	0	12	0	13	0	0	0	7	0	0	0	0	0	17	0	3	0	6	0	3	0	0	0	3	0	2	0	0	0	0	0
ENSMUSG00000111664	0	2	0	1	0	0	0	2	0	0	0	0	0	0	0	1	0	1	0	1	0	2	0	0	0	0	0	0	0	0	0	0	0	1	0	0	0	1	0	0	0	1	0	0	0	1	0	0	0
ENSMUSG00000039485	0	0	0	0	0	0	0	0	0	0	0	0	0	0	0	0	0	1	0	0	0	0	0	0	0	0	0	0	0	0	0	0	0	0	0	0	0	0	0	0	0	0	0	0	0	0	0	0	0
ENSMUSG00000111055	0	24	0	7	0	18	0	16	0	12	0	14	0	15	0	3	0	29	0	11	0	8	0	5	0	20	0	0	0	21	0	17	0	9	0	24	0	16	0	15	0	10	0	11	0	12	0	9	0
ENSMUSG00000102632	0	24	0	0	0	13	0	54	0	6	0	6	0	46	0	13	0	9	0	18	0	0	0	5	0	36	0	12	0	0	0	35	0	11	0	54	0	54	0	49	0	4	0	17	0	13	0	19	0
ENSMUSG00000111665	0	0	0	0	0	1	0	0	0	1	0	0	0	0	0	0	0	0	0	0	0	0	0	0	0	0	0	0	0	0	0	0	0	0	0	0	0	0	0	4	0	0	0	0	0	0	0	0	0
ENSMUSG00000078451	0	0	0	0	0	0	0	5	0	3	0	0	0	3	0	2	0	0	0	0	0	2	0	0	0	4	0	1	0	6	0	0	0	0	0	2	0	0	0	2	0	2	0	0	0	0	0	2	0
ENSMUSG00000112739	0	0	0	0	0	0	0	0	0	0	0	16	0	0	0	0	0	0	0	0	0	0	0	0	0	0	0	0	0	0	0	0	0	0	0	0	0	0	0	0	0	0	0	0	0	0	0	0	0
ENSMUSG00000112530	0	4	0	0	0	0	0	0	0	0	0	0	0	0	0	0	0	0	0	0	0	0	0	0	0	0	0	0	0	22	0	0	0	0	0	0	0	0	0	0	0	0	0	0	0	0	0	0	0
ENSMUSG00000112731	0	6	0	0	0	0	0	0	0	0	0	0	0	0	0	0	0	0	0	0	0	0	0	0	0	0	0	0	0	0	0	0	0	0	0	0	0	0	0	0	0	0	0	1	0	0	0	0	0
ENSMUSG00000097370	0	0	0	0	0	1	0	0	0	0	0	0	0	3	0	0	0	0	0	0	0	0	0	0	0	0	0	0	0	0	0	0	0	0	0	0	0	0	0	0	0	0	0	0	0	0	0	0	0
ENSMUSG00000098188	0	0	0	0	0	0	0	0	0	0	0	0	0	0	0	0	0	0	0	0	0	0	0	0	0	0	0	0	0	0	0	0	0	0	0	0	0	0	0	0	0	0	0	0	0	0	0	0	0
ENSMUSG00000009646	0	0	0	0	0	0	0	0	0	0	0	0	0	0	0	0	0	0	0	0	0	2	0	0	0	0	0	0	0	0	0	3	0	0	0	0	0	0	0	0	0	0	0	0	0	0	0	0	0
ENSMUSG00000020108	0	0	0	0	0	1	0	1	0	2	0	1	0	0	0	0	0	1	0	1	0	1	0	0	0	3	0	0	0	3	0	0	0	0	0	4	0	1	0	2	0	0	0	0	0	0	0	0	0
ENSMUSG00000020101	0	0	0	0	0	0	0	0	0	0	0	0	0	0	0	0	0	9	0	0	0	0	0	0	0	0	0	0	0	0	0	0	0	0	0	0	0	0	0	0	0	0	0	0	0	0	0	0	0
ENSMUSG00000037202	0	0	0	0	0	0	0	0	0	0	0	9	0	0	0	0	0	0	0	0	0	0	0	0	0	0	0	0	0	0	0	0	0	0	0	0	0	0	0	0	0	0	0	0	0	0	0	1	0
ENSMUSG00000020090	0	0	0	0	0	0	0	0	0	1	0	0	0	0	0	0	0	0	0	0	0	0	0	0	0	0	0	0	0	0	0	0	0	0	0	0	0	0	0	0	0	0	0	0	0	0	0	0	0
ENSMUSG00000020080	0	3	0	1	0	11	0	6	0	1	0	1	0	1	0	2	0	19	0	7	0	1	0	2	0	20	0	0	0	6	0	2	0	2	0	7	0	3	0	2	0	3	0	3	0	0	0	6	0
ENSMUSG00000020077	0	0	0	0	0	0	0	0	0	0	0	0	0	0	0	0	0	0	0	0	0	0	0	0	0	0	0	0	0	0	0	0	0	8	0	0	0	0	0	0	0	0	0	0	0	0	0	0	0
ENSMUSG00000112120	0	0	0	0	0	3	0	0	0	0	0	0	0	0	0	3	0	0	0	0	0	0	0	0	0	0	0	0	0	0	0	0	0	0	0	0	0	0	0	0	0	0	0	0	0	0	0	0	0
ENSMUSG00000112366	0	0	0	0	0	0	0	2	0	0	0	0	0	0	0	0	0	0	0	0	0	0	0	0	0	0	0	0	0	0	0	0	0	0	0	0	0	0	0	0	0	0	0	0	0	0	0	0	0
ENSMUSG00000112028	0	3	0	3	0	3	0	6	0	1	0	2	0	4	0	1	0	8	0	3	0	0	0	1	0	2	0	0	0	4	0	4	0	0	0	4	0	3	0	3	0	2	0	3	0	1	0	2	0
ENSMUSG00000112813	0	0	0	0	0	0	0	0	0	0	0	0	0	0	0	0	0	0	0	0	0	0	0	0	0	0	0	0	0	0	0	0	0	0	0	7	0	0	0	0	0	0	0	0	0	0	0	0	0
ENSMUSG00000020229	0	0	0	0	0	0	0	0	0	0	0	0	0	0	0	0	0	0	0	0	0	0	0	0	0	0	0	0	0	0	0	0	0	0	0	0	0	0	0	0	0	0	0	0	0	0	0	0	0
ENSMUSG00000112143	0	0	0	0	0	0	0	0	0	0	0	5	0	0	0	1	0	4	0	0	0	1	0	1	0	0	0	0	0	0	0	0	0	0	0	0	0	1	0	1	0	0	0	0	0	0	0	0	0
ENSMUSG00000102522	0	0	0	0	0	0	0	0	0	0	0	0	0	4	0	0	0	0	0	0	0	1	0	0	0	0	0	0	0	0	0	0	0	0	0	0	0	1	0	0	0	1	0	0	0	0	0	0	0
ENSMUSG00000000290	0	12	0	7	0	19	0	31	0	10	0	5	0	16	0	4	0	12	0	21	0	5	0	5	0	31	0	4	0	7	0	3	0	10	0	18	0	15	0	31	0	22	0	11	0	7	0	7	0
ENSMUSG00000091381	0	4	0	0	0	0	0	0	0	0	0	0	0	0	0	0	0	0	0	0	0	1	0	0	0	0	0	0	0	1	0	0	0	0	0	0	0	0	0	0	0	0	0	0	0	0	0	0	0
ENSMUSG00000045912	0	1	0	0	0	1	0	0	0	1	0	0	0	0	0	0	0	2	0	0	0	0	0	0	0	0	0	0	0	1	0	0	0	0	0	9	0	1	0	0	0	0	0	0	0	0	0	0	0
ENSMUSG00000035773	0	0	0	0	0	0	0	0	0	0	0	0	0	0	0	0	0	8	0	3	0	0	0	0	0	0	0	0	0	0	0	0	0	0	0	0	0	0	0	7	0	0	0	0	0	0	0	0	0
ENSMUSG00000020135	0	0	0	0	0	0	0	2	0	0	0	6	0	11	0	0	0	1	0	0	0	0	0	0	0	0	0	1	0	0	0	0	0	1	0	0	0	0	0	0	0	0	0	0	0	0	0	1	0
ENSMUSG00000075558	0	42	0	58	0	56	0	93	0	20	0	59	0	47	0	20	0	61	0	51	0	66	0	17	0	111	0	11	0	73	0	64	0	29	0	157	0	77	0	59	0	51	0	46	0	34	0	28	0
ENSMUSG00000059406	0	0	0	0	0	0	0	0	0	0	0	0	0	0	0	0	0	0	0	0	0	0	0	0	0	0	0	0	0	0	0	0	0	0	0	0	0	3	0	7	0	0	0	0	0	0	0	0	0
ENSMUSG00000004933	0	0	0	0	0	10	0	0	0	3	0	8	0	0	0	0	0	0	0	0	0	0	0	0	0	0	0	0	0	0	0	1	0	0	0	6	0	0	0	0	0	2	0	0	0	0	0	0	0
ENSMUSG00000090230	0	0	0	0	0	0	0	0	0	0	0	0	0	0	0	0	0	0	0	0	0	0	0	0	0	0	0	0	0	0	0	0	0	0	0	0	0	0	0	0	0	0	0	0	0	0	0	0	0
ENSMUSG00000044199	0	1	0	0	0	1	0	1	0	0	0	1	0	0	0	0	0	0	0	0	0	0	0	0	0	2	0	0	0	1	0	3	0	0	0	0	0	0	0	1	0	0	0	0	0	0	0	0	0
ENSMUSG00000112847	0	0	0	0	0	0	0	0	0	0	0	2	0	0	0	0	0	1	0	0	0	0	0	0	0	0	0	0	0	0	0	0	0	0	0	3	0	0	0	0	0	0	0	1	0	1	0	0	0
ENSMUSG00000044581	0	2	0	0	0	0	0	0	0	0	0	0	0	37	0	0	0	0	0	2	0	0	0	0	0	9	0	0	0	0	0	2	0	0	0	0	0	0	0	0	0	0	0	0	0	0	0	0	0
ENSMUSG00000112889	0	0	0	0	0	0	0	0	0	0	0	0	0	0	0	0	0	0	0	0	0	0	0	0	0	0	0	0	0	0	0	0	0	0	0	0	0	0	0	0	0	0	0	0	0	0	0	0	0
ENSMUSG00000034591	0	0	0	0	0	0	0	0	0	0	0	0	0	0	0	0	0	0	0	0	0	0	0	0	0	0	0	0	0	0	0	0	0	0	0	1	0	0	0	0	0	1	0	0	0	0	0	0	0
ENSMUSG00000112826	0	1	0	3	0	3	0	10	0	3	0	5	0	4	0	4	0	3	0	8	0	1	0	1	0	8	0	0	0	16	0	9	0	3	0	3	0	2	0	3	0	1	0	4	0	0	0	3	0
ENSMUSG00000050108	0	0	0	0	0	0	0	0	0	2	0	0	0	0	0	0	0	1	0	0	0	0	0	0	0	0	0	0	0	0	0	0	0	5	0	0	0	0	0	0	0	0	0	0	0	0	0	0	0
ENSMUSG00000112666	0	10	0	0	0	5	0	1	0	0	0	30	0	0	0	4	0	3	0	2	0	1	0	2	0	21	0	0	0	6	0	3	0	0	0	1	0	1	0	2	0	1	0	0	0	2	0	0	0
ENSMUSG00000020019	0	0	0	0	0	0	0	0	0	0	0	0	0	0	0	0	0	0	0	0	0	0	0	0	0	13	0	0	0	0	0	0	0	0	0	0	0	0	0	0	0	0	0	0	0	0	0	0	0
ENSMUSG00000097689	0	0	0	0	0	0	0	0	0	0	0	0	0	10	0	0	0	0	0	0	0	0	0	0	0	0	0	0	0	0	0	0	0	0	0	0	0	0	0	0	0	0	0	0	0	0	0	0	0
ENSMUSG00000097164	0	1	0	0	0	0	0	0	0	0	0	0	0	0	0	0	0	0	0	0	0	0	0	0	0	0	0	0	0	1	0	0	0	0	0	0	0	0	0	11	0	0	0	5	0	0	0	0	0
ENSMUSG00000112203	0	0	0	0	0	0	0	0	0	0	0	0	0	0	0	0	0	0	0	0	0	0	0	0	0	0	0	0	0	0	0	0	0	0	0	0	0	0	0	35	0	0	0	25	0	0	0	0	0
ENSMUSG00000112744	0	8	0	5	0	0	0	9	0	0	0	19	0	4	0	10	0	8	0	0	0	0	0	0	0	1	0	0	0	9	0	0	0	0	0	0	0	9	0	8	0	0	0	0	0	9	0	6	0
ENSMUSG00000112599	0	0	0	0	0	0	0	4	0	0	0	0	0	0	0	0	0	0	0	0	0	0	0	0	0	0	0	0	0	0	0	0	0	0	0	0	0	0	0	0	0	0	0	0	0	0	0	0	0
ENSMUSG00000112246	0	0	0	0	0	0	0	0	0	0	0	0	0	0	0	0	0	0	0	0	0	0	0	0	0	0	0	0	0	0	0	0	0	0	0	0	0	0	0	0	0	0	0	0	0	0	0	0	0
ENSMUSG00000112722	0	1	0	0	0	0	0	4	0	1	0	2	0	4	0	0	0	2	0	5	0	2	0	0	0	2	0	0	0	3	0	4	0	1	0	10	0	4	0	3	0	2	0	0	0	2	0	2	0
ENSMUSG00000112627	0	9	0	4	0	6	0	9	0	4	0	1	0	6	0	2	0	15	0	2	0	4	0	2	0	10	0	0	0	3	0	7	0	8	0	6	0	4	0	3	0	2	0	2	0	2	0	2	0
ENSMUSG00000031294	0	23	0	9	0	20	0	26	0	8	0	9	0	15	0	6	0	37	0	13	0	14	0	3	0	23	0	1	0	9	0	21	0	11	0	22	0	6	0	28	0	2	0	9	0	7	0	4	0
ENSMUSG00000020169	0	0	0	0	0	0	0	0	0	0	0	0	0	0	0	0	0	0	0	0	0	0	0	0	0	0	0	0	0	0	0	0	0	3	0	0	0	0	0	0	0	0	0	0	0	0	0	0	0
ENSMUSG00000069516	0	0	0	0	0	0	0	0	0	0	0	0	0	0	0	0	0	0	0	0	0	0	0	0	0	0	0	0	0	0	0	0	0	0	0	0	0	0	0	0	0	0	0	0	0	0	0	0	0
ENSMUSG00000069515	0	0	0	0	0	0	0	11	0	0	0	0	0	0	0	0	0	0	0	0	0	0	0	0	0	7	0	0	0	0	0	0	0	0	0	0	0	0	0	0	0	0	0	0	0	0	0	0	0
ENSMUSG00000112711	0	0	0	0	0	0	0	0	0	0	0	0	0	0	0	0	0	0	0	0	0	0	0	0	0	0	0	0	0	0	0	0	0	0	0	9	0	0	0	0	0	0	0	0	0	0	0	0	0
ENSMUSG00000112832	0	1	0	0	0	0	0	0	0	0	0	0	0	0	0	0	0	0	0	0	0	0	0	0	0	0	0	0	0	2	0	0	0	1	0	1	0	0	0	0	0	0	0	1	0	0	0	0	0
ENSMUSG00000025422	0	0	0	0	0	7	0	1	0	0	0	0	0	5	0	1	0	0	0	0	0	4	0	0	0	0	0	4	0	0	0	4	0	2	0	0	0	0	0	0	0	3	0	2	0	0	0	0	0
ENSMUSG00000051716	0	25	0	0	0	0	0	0	0	0	0	0	0	0	0	0	0	0	0	0	0	0	0	0	0	0	0	0	0	0	0	0	0	0	0	0	0	6	0	0	0	0	0	0	0	0	0	0	0
ENSMUSG00000090761	0	3	0	0	0	1	0	3	0	0	0	2	0	1	0	0	0	0	0	0	0	2	0	0	0	9	0	1	0	2	0	1	0	0	0	1	0	2	0	0	0	0	0	0	0	0	0	0	0
ENSMUSG00000058755	0	0	0	0	0	0	0	0	0	3	0	0	0	0	0	0	0	0	0	0	0	0	0	0	0	0	0	0	0	0	0	0	0	0	0	28	0	0	0	0	0	0	0	0	0	0	0	3	0
ENSMUSG00000034209	0	0	0	3	0	11	0	0	0	0	0	0	0	5	0	2	0	0	0	0	0	0	0	0	0	0	0	0	0	0	0	0	0	0	0	0	0	10	0	0	0	0	0	0	0	0	0	0	0
ENSMUSG00000020431	0	0	0	0	0	0	0	0	0	0	0	0	0	0	0	0	0	0	0	0	0	0	0	0	0	0	0	0	0	0	0	0	0	0	0	0	0	0	0	0	0	0	0	0	0	0	0	0	0
ENSMUSG00000020279	0	19	0	7	0	7	0	1	0	5	0	0	0	3	0	2	0	21	0	17	0	13	0	4	0	34	0	2	0	33	0	18	0	5	0	56	0	19	0	12	0	8	0	7	0	10	0	3	0
ENSMUSG00000051062	0	2	0	0	0	0	0	3	0	2	0	1	0	1	0	1	0	2	0	1	0	7	0	0	0	1	0	0	0	1	0	1	0	0	0	4	0	4	0	1	0	0	0	2	0	2	0	1	0
ENSMUSG00000020401	0	21	0	7	0	0	0	17	0	10	0	0	0	41	0	13	0	73	0	9	0	34	0	5	0	0	0	9	0	12	0	56	0	0	0	37	0	24	0	5	0	17	0	0	0	17	0	9	0
ENSMUSG00000107645	0	0	0	0	0	0	0	0	0	0	0	0	0	0	0	0	0	0	0	0	0	0	0	0	0	0	0	0	0	0	0	0	0	0	0	0	0	0	0	0	0	0	0	0	0	0	0	0	0
ENSMUSG00000036545	0	0	0	0	0	0	0	0	0	0	0	0	0	0	0	0	0	0	0	0	0	0	0	0	0	0	0	0	0	0	0	0	0	0	0	0	0	0	0	0	0	0	0	0	0	0	0	0	0
ENSMUSG00000000617	0	0	0	0	0	0	0	1	0	0	0	0	0	0	0	0	0	0	0	0	0	0	0	0	0	0	0	0	0	0	0	0	0	1	0	14	0	0	0	0	0	0	0	0	0	0	0	0	0
ENSMUSG00000063564	0	52	0	38	0	44	0	67	0	30	0	84	0	45	0	25	0	124	0	42	0	27	0	10	0	94	0	9	0	87	0	49	0	37	0	106	0	72	0	70	0	49	0	27	0	24	0	30	0
ENSMUSG00000060170	0	0	0	0	0	0	0	0	0	0	0	0	0	0	0	0	0	0	0	0	0	0	0	0	0	0	0	0	0	0	0	0	0	0	0	0	0	0	0	0	0	0	0	0	0	0	0	0	0
ENSMUSG00000049588	0	4	0	0	0	3	0	4	0	2	0	4	0	3	0	3	0	5	0	5	0	2	0	1	0	3	0	1	0	5	0	5	0	3	0	6	0	4	0	7	0	2	0	2	0	1	0	2	0
ENSMUSG00000084980	0	0	0	0	0	0	0	3	0	0	0	0	0	0	0	0	0	0	0	0	0	0	0	0	0	0	0	0	0	0	0	0	0	0	0	0	0	0	0	0	0	1	0	0	0	0	0	0	0
ENSMUSG00000055333	0	0	0	0	0	0	0	8	0	0	0	0	0	0	0	0	0	0	0	0	0	0	0	0	0	3	0	0	0	0	0	0	0	0	0	0	0	0	0	0	0	0	0	0	0	0	0	0	0
ENSMUSG00000037001	0	31	0	18	0	21	0	62	0	7	0	27	0	36	0	5	0	55	0	33	0	42	0	5	0	76	0	7	0	67	0	22	0	19	0	25	0	16	0	45	0	12	0	15	0	12	0	16	0
ENSMUSG00000087654	0	8	0	4	0	3	0	15	0	2	0	5	0	5	0	3	0	11	0	3	0	8	0	1	0	20	0	1	0	15	0	2	0	3	0	6	0	5	0	6	0	3	0	2	0	2	0	0	0
ENSMUSG00000049892	0	0	0	0	0	0	0	0	0	0	0	0	0	0	0	0	0	0	0	0	0	0	0	0	0	0	0	0	0	0	0	0	0	0	0	0	0	0	0	0	0	0	0	0	0	0	0	0	0
ENSMUSG00000042678	0	0	0	0	0	0	0	0	0	0	0	0	0	0	0	0	0	0	0	0	0	0	0	0	0	0	0	0	0	0	0	0	0	0	0	0	0	0	0	0	0	0	0	0	0	0	0	0	0
ENSMUSG00000086636	0	0	0	0	0	0	0	0	0	0	0	0	0	0	0	4	0	0	0	0	0	0	0	0	0	0	0	0	0	0	0	1	0	0	0	0	0	2	0	0	0	0	0	0	0	0	0	0	0
ENSMUSG00000056752	0	0	0	0	0	0	0	0	0	0	0	0	0	0	0	0	0	0	0	6	0	0	0	0	0	0	0	0	0	0	0	0	0	0	0	0	0	0	0	0	0	0	0	0	0	0	0	0	0
ENSMUSG00000020904	0	0	0	0	0	0	0	0	0	0	0	0	0	0	0	0	0	0	0	0	0	0	0	0	0	2	0	0	0	0	0	0	0	0	0	0	0	0	0	1	0	1	0	0	0	0	0	0	0
ENSMUSG00000087242	0	0	0	0	0	0	0	0	0	4	0	0	0	0	0	0	0	0	0	0	0	0	0	0	0	0	0	0	0	0	0	0	0	0	0	0	0	0	0	0	0	0	0	0	0	0	0	0	0
ENSMUSG00000046490	0	0	0	0	0	0	0	0	0	6	0	0	0	0	0	0	0	0	0	0	0	0	0	0	0	0	0	0	0	2	0	0	0	0	0	9	0	0	0	0	0	0	0	0	0	0	0	0	0
ENSMUSG00000032921	0	0	0	0	0	0	0	0	0	0	0	0	0	0	0	0	0	0	0	0	0	0	0	0	0	0	0	0	0	0	0	0	0	0	0	0	0	0	0	0	0	0	0	0	0	0	0	0	0
ENSMUSG00000072809	0	0	0	0	0	0	0	0	0	0	0	0	0	0	0	0	0	0	0	0	0	0	0	0	0	0	0	0	0	0	0	0	0	0	0	0	0	0	0	0	0	0	0	0	0	0	0	0	0
ENSMUSG00000003934	0	0	0	0	0	0	0	6	0	0	0	0	0	0	0	0	0	0	0	0	0	0	0	0	0	0	0	0	0	0	0	0	0	0	0	0	0	0	0	0	0	0	0	0	0	0	0	0	0
ENSMUSG00000005202	0	15	0	17	0	31	0	34	0	13	0	18	0	24	0	9	0	49	0	32	0	22	0	4	0	95	0	2	0	40	0	18	0	20	0	47	0	28	0	49	0	12	0	11	0	12	0	18	0
ENSMUSG00000042826	0	0	0	0	0	0	0	0	0	0	0	0	0	1	0	0	0	0	0	0	0	0	0	0	0	0	0	0	0	5	0	0	0	0	0	0	0	0	0	2	0	8	0	0	0	2	0	0	0
ENSMUSG00000018566	0	7	0	4	0	12	0	13	0	5	0	13	0	1	0	0	0	12	0	9	0	3	0	3	0	17	0	7	0	6	0	4	0	4	0	13	0	10	0	27	0	3	0	0	0	0	0	0	0
ENSMUSG00000000318	0	10	0	11	0	0	0	0	0	10	0	0	0	0	0	0	0	10	0	0	0	1	0	0	0	0	0	0	0	4	0	0	0	0	0	0	0	0	0	0	0	0	0	3	0	0	0	0	0
ENSMUSG00000018924	0	0	0	0	0	8	0	1	0	0	0	2	0	1	0	0	0	1	0	1	0	0	0	1	0	8	0	0	0	4	0	0	0	0	0	6	0	1	0	0	0	3	0	0	0	0	0	2	0
ENSMUSG00000014609	0	4	0	2	0	3	0	4	0	1	0	4	0	6	0	3	0	9	0	4	0	6	0	0	0	8	0	0	0	5	0	0	0	0	0	1	0	7	0	2	0	3	0	1	0	1	0	1	0
ENSMUSG00000050675	0	0	0	0	0	0	0	0	0	0	0	0	0	0	0	0	0	0	0	0	0	0	0	0	0	0	0	0	0	0	0	0	0	0	0	0	0	1	0	0	0	0	0	0	0	0	0	0	0
ENSMUSG00000020783	0	0	0	4	0	0	0	0	0	0	0	0	0	4	0	0	0	15	0	24	0	6	0	0	0	0	0	1	0	0	0	0	0	0	0	14	0	0	0	0	0	0	0	0	0	0	0	5	0
ENSMUSG00000005947	0	0	0	0	0	0	0	0	0	0	0	0	0	3	0	1	0	3	0	0	0	0	0	5	0	0	0	0	0	0	0	2	0	4	0	0	0	4	0	0	0	0	0	1	0	1	0	2	0
ENSMUSG00000038224	0	0	0	0	0	0	0	0	0	1	0	0	0	0	0	0	0	3	0	0	0	0	0	0	0	0	0	0	0	3	0	0	0	0	0	8	0	0	0	0	0	0	0	0	0	0	0	0	0
ENSMUSG00000020846	0	0	0	0	0	0	0	0	0	0	0	0	0	0	0	0	0	0	0	0	0	0	0	0	0	0	0	0	0	0	0	0	0	0	0	0	0	0	0	0	0	0	0	0	0	0	0	0	0
ENSMUSG00000044243	0	0	0	10	0	0	0	0	0	0	0	0	0	0	0	0	0	0	0	0	0	0	0	0	0	0	0	0	0	0	0	0	0	0	0	0	0	0	0	0	0	0	0	0	0	0	0	0	0
ENSMUSG00000046275	0	0	0	0	0	0	0	3	0	0	0	0	0	1	0	1	0	0	0	0	0	0	0	0	0	0	0	0	0	0	0	3	0	4	0	0	0	0	0	2	0	4	0	2	0	0	0	0	0
ENSMUSG00000020838	0	1	0	1	0	3	0	7	0	0	0	5	0	1	0	1	0	5	0	3	0	0	0	1	0	1	0	0	0	0	0	6	0	0	0	2	0	0	0	4	0	0	0	2	0	0	0	1	0
ENSMUSG00000000632	0	0	0	0	0	0	0	0	0	0	0	0	0	0	0	0	0	0	0	0	0	0	0	0	0	0	0	0	0	0	0	0	0	0	0	15	0	0	0	0	0	0	0	0	0	0	0	0	0
ENSMUSG00000037593	0	16	0	0	0	6	0	2	0	6	0	0	0	0	0	0	0	0	0	0	0	5	0	2	0	0	0	0	0	0	0	0	0	3	0	0	0	3	0	0	0	0	0	0	0	3	0	2	0
ENSMUSG00000020826	0	2	0	0	0	0	0	0	0	1	0	1	0	0	0	0	0	8	0	1	0	0	0	0	0	2	0	0	0	1	0	0	0	0	0	0	0	0	0	0	0	0	0	0	0	0	0	0	0
ENSMUSG00000018845	0	0	0	0	0	0	0	0	0	0	0	0	0	0	0	0	0	8	0	2	0	0	0	0	0	0	0	0	0	0	0	0	0	0	0	0	0	0	0	0	0	0	0	0	0	0	0	0	0
ENSMUSG00000082101	0	3	0	0	0	0	0	0	0	3	0	0	0	0	0	0	0	3	0	0	0	4	0	0	0	15	0	0	0	5	0	1	0	0	0	0	0	0	0	0	0	0	0	0	0	1	0	3	0
ENSMUSG00000020686	0	0	0	0	0	0	0	0	0	0	0	0	0	0	0	0	0	23	0	1	0	0	0	0	0	16	0	0	0	1	0	22	0	0	0	0	0	0	0	0	0	0	0	0	0	0	0	0	0
ENSMUSG00000018925	0	15	0	0	0	0	0	10	0	2	0	0	0	4	0	4	0	7	0	3	0	0	0	0	0	0	0	0	0	0	0	11	0	5	0	0	0	18	0	8	0	0	0	0	0	1	0	0	0
ENSMUSG00000069792	0	1	0	0	0	0	0	0	0	0	0	0	0	0	0	0	0	0	0	0	0	0	0	0	0	0	0	0	0	0	0	0	0	0	0	0	0	0	0	0	0	0	0	0	0	0	0	2	0
ENSMUSG00000018479	0	0	0	0	0	0	0	0	0	1	0	0	0	0	0	0	0	0	0	0	0	1	0	0	0	0	0	0	0	2	0	0	0	0	0	2	0	0	0	0	0	1	0	0	0	0	0	0	0
ENSMUSG00000034156	0	0	0	0	0	0	0	0	0	0	0	0	0	0	0	0	0	1	0	0	0	0	0	0	0	0	0	0	0	0	0	0	0	0	0	0	0	0	0	0	0	0	0	0	0	0	0	4	0
ENSMUSG00000009350	0	1	0	0	0	0	0	0	0	0	0	0	0	0	0	0	0	0	0	0	0	1	0	0	0	0	0	0	0	0	0	0	0	0	0	0	0	0	0	0	0	0	0	2	0	0	0	0	0
ENSMUSG00000000278	0	0	0	0	0	4	0	0	0	3	0	0	0	0	0	1	0	0	0	1	0	4	0	1	0	1	0	1	0	10	0	0	0	0	0	0	0	2	0	2	0	2	0	0	0	0	0	0	0
ENSMUSG00000039084	0	0	0	0	0	0	0	5	0	0	0	0	0	4	0	0	0	8	0	1	0	0	0	0	0	1	0	0	0	2	0	2	0	2	0	0	0	2	0	5	0	1	0	0	0	0	0	0	0
ENSMUSG00000045075	0	0	0	0	0	0	0	11	0	0	0	0	0	0	0	0	0	0	0	0	0	0	0	0	0	0	0	0	0	0	0	0	0	0	0	0	0	0	0	0	0	0	0	0	0	0	0	0	0
ENSMUSG00000013418	0	0	0	0	0	0	0	1	0	1	0	2	0	0	0	0	0	1	0	0	0	0	0	0	0	5	0	0	0	1	0	0	0	0	0	0	0	0	0	0	0	0	0	2	0	0	0	0	0
ENSMUSG00000038692	0	0	0	0	0	0	0	0	0	0	0	0	0	0	0	0	0	0	0	0	0	0	0	0	0	0	0	0	0	0	0	0	0	0	0	0	0	0	0	0	0	0	0	0	0	0	0	8	0
ENSMUSG00000001444	0	0	0	1	0	3	0	0	0	1	0	0	0	0	0	0	0	0	0	2	0	1	0	0	0	6	0	0	0	0	0	1	0	0	0	0	0	1	0	0	0	0	0	0	0	0	0	1	0
ENSMUSG00000070337	0	0	0	0	0	0	0	0	0	0	0	0	0	0	0	0	0	0	0	0	0	0	0	0	0	0	0	0	0	0	0	0	0	0	0	0	0	2	0	0	0	0	0	0	0	0	0	0	0
ENSMUSG00000038453	0	0	0	3	0	0	0	0	0	0	0	0	0	0	0	0	0	0	0	0	0	0	0	0	0	0	0	0	0	0	0	0	0	0	0	0	0	0	0	0	0	0	0	0	0	0	0	0	0
ENSMUSG00000085586	0	0	0	0	0	0	0	0	0	0	0	0	0	0	0	0	0	0	0	0	0	0	0	0	0	0	0	0	0	0	0	0	0	0	0	0	0	0	0	0	0	0	0	0	0	0	0	0	0
ENSMUSG00000093673	0	0	0	0	0	0	0	0	0	0	0	0	0	0	0	0	0	0	0	0	0	0	0	0	0	0	0	0	0	0	0	0	0	0	0	0	0	0	0	0	0	0	0	0	0	0	0	0	0
ENSMUSG00000064224	0	1	0	0	0	0	0	0	0	0	0	0	0	1	0	1	0	4	0	1	0	0	0	0	0	0	0	0	0	0	0	0	0	0	0	2	0	1	0	0	0	0	0	0	0	1	0	0	0
ENSMUSG00000037944	0	0	0	0	0	0	0	2	0	0	0	0	0	0	0	0	0	0	0	0	0	0	0	0	0	0	0	0	0	1	0	1	0	0	0	0	0	1	0	0	0	0	0	0	0	0	0	0	0
ENSMUSG00000051617	0	0	0	0	0	0	0	0	0	0	0	0	0	0	0	0	0	0	0	0	0	0	0	0	0	0	0	0	0	0	0	0	0	0	0	0	0	0	0	0	0	0	0	0	0	2	0	0	0
ENSMUSG00000053797	0	12	0	20	0	34	0	20	0	26	0	28	0	23	0	16	0	32	0	19	0	21	0	9	0	19	0	4	0	30	0	20	0	11	0	58	0	64	0	39	0	12	0	12	0	14	0	17	0
ENSMUSG00000086031	0	0	0	0	0	0	0	0	0	0	0	1	0	0	0	0	0	3	0	0	0	0	0	0	0	0	0	0	0	1	0	0	0	0	0	2	0	0	0	0	0	1	0	0	0	0	0	0	0
ENSMUSG00000085604	0	0	0	0	0	0	0	0	0	0	0	0	0	0	0	0	0	0	0	0	0	0	0	0	0	0	0	0	0	0	0	0	0	0	0	2	0	0	0	0	0	0	0	0	0	0	0	1	0
ENSMUSG00000017167	0	2	0	6	0	7	0	5	0	3	0	1	0	2	0	1	0	7	0	1	0	2	0	1	0	8	0	2	0	8	0	0	0	0	0	7	0	4	0	2	0	5	0	4	0	2	0	1	0
ENSMUSG00000019326	0	5	0	3	0	4	0	2	0	1	0	0	0	0	0	5	0	3	0	2	0	0	0	0	0	7	0	0	0	10	0	7	0	5	0	7	0	4	0	8	0	23	0	3	0	4	0	5	0
ENSMUSG00000101925	0	0	0	0	0	0	0	0	0	0	0	0	0	0	0	0	0	0	0	0	0	0	0	0	0	37	0	0	0	0	0	0	0	0	0	0	0	0	0	0	0	0	0	0	0	0	0	0	0
ENSMUSG00000078650	0	0	0	0	0	0	0	0	0	0	0	0	0	0	0	0	0	0	0	0	0	13	0	0	0	0	0	0	0	0	0	0	0	0	0	0	0	0	0	0	0	1	0	0	0	0	0	0	0
ENSMUSG00000006574	0	1	0	0	0	6	0	0	0	0	0	0	0	0	0	0	0	0	0	3	0	9	0	0	0	0	0	0	0	0	0	0	0	0	0	5	0	0	0	3	0	2	0	0	0	2	0	0	0
ENSMUSG00000020928	0	0	0	0	0	0	0	0	0	0	0	0	0	0	0	0	0	0	0	0	0	0	0	0	0	0	0	0	0	0	0	0	0	1	0	0	0	0	0	0	0	0	0	0	0	0	0	0	0
ENSMUSG00000034239	0	0	0	0	0	0	0	0	0	0	0	0	0	0	0	0	0	0	0	0	0	0	0	0	0	0	0	0	0	1	0	0	0	0	0	0	0	1	0	0	0	0	0	0	0	0	0	0	0
ENSMUSG00000040838	0	2	0	3	0	0	0	6	0	1	0	0	0	4	0	0	0	5	0	1	0	1	0	0	0	1	0	0	0	0	0	0	0	0	0	0	0	1	0	1	0	4	0	1	0	1	0	0	0
ENSMUSG00000085297	0	2	0	0	0	1	0	0	0	0	0	0	0	1	0	0	0	0	0	2	0	0	0	0	0	0	0	0	0	2	0	0	0	0	0	1	0	0	0	1	0	0	0	0	0	0	0	0	0
ENSMUSG00000075480	0	2	0	0	0	0	0	0	0	0	0	0	0	2	0	0	0	0	0	0	0	3	0	0	0	0	0	0	0	2	0	0	0	0	0	0	0	0	0	0	0	0	0	1	0	0	0	0	0
ENSMUSG00000085245	0	0	0	0	0	0	0	0	0	0	0	0	0	0	0	0	0	6	0	0	0	0	0	0	0	0	0	0	0	0	0	0	0	0	0	0	0	0	0	0	0	0	0	0	0	0	0	0	0
ENSMUSG00000050201	0	2	0	0	0	1	0	2	0	1	0	1	0	0	0	0	0	2	0	1	0	0	0	0	0	0	0	0	0	3	0	0	0	0	0	1	0	0	0	4	0	0	0	0	0	0	0	0	0
ENSMUSG00000045288	0	1	0	0	0	0	0	0	0	0	0	0	0	1	0	1	0	0	0	0	0	0	0	0	0	0	0	0	0	1	0	0	0	0	0	0	0	1	0	1	0	0	0	2	0	1	0	0	0
ENSMUSG00000018862	0	4	0	0	0	0	0	8	0	0	0	0	0	0	0	0	0	0	0	0	0	1	0	0	0	0	0	0	0	4	0	5	0	0	0	0	0	0	0	2	0	5	0	0	0	0	0	0	0
ENSMUSG00000020736	0	8	0	0	0	6	0	6	0	4	0	4	0	0	0	3	0	2	0	3	0	0	0	1	0	4	0	0	0	1	0	8	0	4	0	6	0	2	0	2	0	5	0	2	0	1	0	3	0
ENSMUSG00000034427	0	7	0	1	0	1	0	6	0	4	0	1	0	0	0	2	0	3	0	3	0	2	0	1	0	10	0	0	0	2	0	4	0	3	0	0	0	1	0	0	0	1	0	4	0	0	0	0	0
ENSMUSG00000087064	0	0	0	0	0	0	0	5	0	1	0	0	0	0	0	0	0	0	0	0	0	0	0	0	0	0	0	0	0	0	0	0	0	0	0	0	0	0	0	0	0	0	0	0	0	0	0	0	0
ENSMUSG00000054517	0	0	0	0	0	4	0	0	0	14	0	20	0	5	0	0	0	1	0	9	0	7	0	3	0	8	0	0	0	0	0	0	0	0	0	11	0	10	0	0	0	0	0	1	0	0	0	0	0
ENSMUSG00000070331	0	0	0	0	0	1	0	0	0	0	0	0	0	0	0	0	0	1	0	0	0	1	0	0	0	0	0	0	0	2	0	0	0	0	0	0	0	0	0	0	0	3	0	0	0	0	0	1	0
ENSMUSG00000061878	0	0	0	0	0	0	0	0	0	0	0	0	0	0	0	0	0	0	0	0	0	0	0	0	0	0	0	0	0	0	0	0	0	0	0	8	0	0	0	0	0	0	0	0	0	0	0	0	0
ENSMUSG00000056032	0	150	0	109	0	242	0	249	0	116	0	158	0	202	0	137	0	319	0	150	0	123	0	55	0	314	0	48	0	222	0	154	0	63	0	329	0	259	0	249	0	151	0	125	0	54	0	198	0
ENSMUSG00000086050	0	1	0	0	0	0	0	0	0	1	0	0	0	0	0	0	0	0	0	0	0	1	0	0	0	0	0	0	0	0	0	1	0	0	0	0	0	0	0	1	0	0	0	0	0	0	0	0	0
ENSMUSG00000017713	0	0	0	0	0	0	0	1	0	0	0	0	0	1	0	2	0	0	0	0	0	0	0	0	0	0	0	1	0	0	0	2	0	0	0	0	0	0	0	0	0	1	0	0	0	0	0	0	0
ENSMUSG00000033880	0	1	0	0	0	0	0	0	0	1	0	0	0	0	0	0	0	0	0	0	0	0	0	0	0	0	0	0	0	2	0	0	0	0	0	0	0	0	0	0	0	0	0	0	0	0	0	0	0
ENSMUSG00000025582	0	0	0	0	0	0	0	0	0	0	0	0	0	0	0	0	0	0	0	0	0	0	0	0	0	0	0	0	0	9	0	0	0	0	0	0	0	0	0	0	0	0	0	0	0	0	0	0	0
ENSMUSG00000025375	0	0	0	0	0	0	0	7	0	0	0	0	0	0	0	0	0	0	0	0	0	0	0	0	0	0	0	0	0	0	0	0	0	9	0	0	0	0	0	0	0	0	0	0	0	2	0	0	0
ENSMUSG00000025380	0	0	0	0	0	9	0	3	0	0	0	0	0	0	0	0	0	0	0	0	0	0	0	0	0	6	0	0	0	0	0	10	0	0	0	0	0	24	0	0	0	0	0	5	0	0	0	0	0
ENSMUSG00000025386	0	10	0	32	0	6	0	5	0	9	0	5	0	0	0	6	0	46	0	8	0	18	0	6	0	0	0	7	0	4	0	6	0	0	0	40	0	12	0	17	0	5	0	7	0	5	0	3	0
ENSMUSG00000084983	0	0	0	0	0	0	0	0	0	6	0	0	0	0	0	3	0	0	0	0	0	0	0	0	0	0	0	0	0	0	0	0	0	0	0	0	0	0	0	0	0	0	0	0	0	0	0	0	0
ENSMUSG00000044034	0	0	0	1	0	1	0	1	0	0	0	0	0	0	0	0	0	1	0	0	0	1	0	0	0	1	0	0	0	0	0	0	0	0	0	2	0	1	0	0	0	0	0	0	0	0	0	0	0
ENSMUSG00000086835	0	8	0	14	0	6	0	13	0	8	0	3	0	0	0	0	0	35	0	3	0	3	0	0	0	3	0	1	0	30	0	6	0	9	0	10	0	8	0	19	0	17	0	17	0	3	0	2	0
ENSMUSG00000025170	0	0	0	0	0	0	0	0	0	0	0	1	0	0	0	0	0	0	0	0	0	0	0	0	0	1	0	0	0	3	0	0	0	0	0	0	0	0	0	0	0	0	0	0	0	0	0	0	0
ENSMUSG00000039253	0	0	0	0	0	0	0	0	0	0	0	0	0	0	0	0	0	0	0	0	0	0	0	0	0	0	0	0	0	0	0	0	0	0	0	0	0	0	0	0	0	0	0	1	0	0	0	0	0
ENSMUSG00000039238	0	0	0	0	0	0	0	0	0	0	0	0	0	0	0	0	0	0	0	1	0	0	0	0	0	1	0	0	0	2	0	4	0	0	0	0	0	0	0	0	0	0	0	0	0	0	0	0	0
ENSMUSG00000085126	0	0	0	0	0	1	0	9	0	4	0	0	0	0	0	1	0	1	0	0	0	0	0	0	0	5	0	1	0	1	0	1	0	1	0	5	0	6	0	1	0	0	0	0	0	0	0	1	0
ENSMUSG00000085970	0	0	0	0	0	0	0	0	0	0	0	0	0	0	0	0	0	0	0	0	0	0	0	0	0	0	0	0	0	0	0	2	0	0	0	3	0	0	0	2	0	0	0	0	0	0	0	0	0
ENSMUSG00000073242	0	0	0	0	0	0	0	0	0	0	0	0	0	0	0	0	0	0	0	0	0	0	0	0	0	0	0	0	0	0	0	0	0	0	0	0	0	0	0	11	0	0	0	0	0	0	0	0	0
ENSMUSG00000114136	0	1	0	0	0	0	0	0	0	0	0	0	0	3	0	3	0	0	0	0	0	0	0	0	0	0	0	0	0	0	0	0	0	0	0	0	0	0	0	0	0	0	0	0	0	0	0	0	0
ENSMUSG00000097627	0	12	0	4	0	11	0	18	0	7	0	12	0	3	0	6	0	27	0	9	0	19	0	4	0	20	0	4	0	3	0	12	0	3	0	38	0	6	0	13	0	7	0	4	0	8	0	8	0
ENSMUSG00000113666	0	0	0	0	0	0	0	0	0	0	0	0	0	0	0	0	0	0	0	0	0	0	0	0	0	0	0	0	0	0	0	0	0	0	0	0	0	0	0	0	0	0	0	0	0	0	0	0	0
ENSMUSG00000001225	0	0	0	4	0	9	0	0	0	5	0	0	0	12	0	4	0	1	0	8	0	10	0	1	0	0	0	0	0	0	0	0	0	0	0	21	0	0	0	0	0	0	0	0	0	3	0	5	0
ENSMUSG00000090387	0	0	0	0	0	0	0	0	0	0	0	5	0	0	0	0	0	18	0	0	0	0	0	0	0	0	0	0	0	0	0	0	0	0	0	0	0	0	0	0	0	0	0	0	0	0	0	0	0
ENSMUSG00000112169	0	0	0	0	0	0	0	0	0	0	0	0	0	0	0	0	0	0	0	0	0	0	0	0	0	0	0	6	0	0	0	0	0	0	0	0	0	0	0	0	0	0	0	0	0	0	0	0	0
ENSMUSG00000051890	0	2	0	2	0	5	0	4	0	2	0	6	0	8	0	3	0	10	0	5	0	8	0	3	0	4	0	2	0	6	0	4	0	0	0	3	0	2	0	4	0	2	0	6	0	0	0	0	0
ENSMUSG00000085539	0	0	0	0	0	5	0	4	0	0	0	4	0	3	0	0	0	3	0	2	0	4	0	0	0	4	0	1	0	1	0	3	0	1	0	0	0	1	0	1	0	2	0	0	0	0	0	0	0
ENSMUSG00000113584	0	0	0	1	0	0	0	3	0	1	0	1	0	1	0	0	0	2	0	0	0	0	0	0	0	3	0	0	0	1	0	0	0	0	0	2	0	0	0	0	0	3	0	0	0	0	0	0	0
ENSMUSG00000109482	0	0	0	1	0	0	0	2	0	0	0	0	0	2	0	0	0	4	0	2	0	0	0	0	0	4	0	0	0	0	0	0	0	4	0	0	0	1	0	0	0	0	0	0	0	0	0	0	0
ENSMUSG00000021055	0	9	0	3	0	4	0	0	0	0	0	0	0	0	0	5	0	0	0	2	0	0	0	0	0	0	0	0	0	11	0	0	0	5	0	12	0	12	0	0	0	0	0	0	0	0	0	0	0
ENSMUSG00000112637	0	0	0	0	0	0	0	0	0	0	0	0	0	0	0	1	0	0	0	0	0	0	0	0	0	0	0	0	0	9	0	0	0	0	0	0	0	0	0	0	0	0	0	0	0	0	0	0	0
ENSMUSG00000112545	0	3	0	0	0	9	0	1	0	2	0	3	0	6	0	6	0	9	0	1	0	7	0	3	0	0	0	0	0	0	0	12	0	1	0	7	0	18	0	5	0	2	0	0	0	3	0	2	0
ENSMUSG00000097729	0	0	0	0	0	0	0	0	0	0	0	0	0	0	0	0	0	3	0	0	0	0	0	0	0	1	0	0	0	0	0	0	0	0	0	1	0	0	0	0	0	0	0	0	0	0	0	0	0
ENSMUSG00000112421	0	0	0	0	0	0	0	0	0	1	0	0	0	0	0	0	0	0	0	2	0	0	0	1	0	0	0	0	0	0	0	0	0	0	0	0	0	0	0	0	0	0	0	0	0	0	0	0	0
ENSMUSG00000072972	0	13	0	3	0	8	0	2	0	1	0	3	0	0	0	2	0	2	0	0	0	0	0	0	0	0	0	0	0	8	0	0	0	0	0	0	0	1	0	10	0	4	0	0	0	0	0	0	0
ENSMUSG00000090843	0	0	0	0	0	0	0	0	0	0	0	0	0	0	0	0	0	0	0	0	0	0	0	0	0	0	0	0	0	0	0	0	0	0	0	0	0	5	0	0	0	0	0	0	0	0	0	0	0
ENSMUSG00000043487	0	0	0	0	0	0	0	0	0	0	0	0	0	0	0	0	0	0	0	0	0	0	0	0	0	13	0	0	0	0	0	0	0	0	0	0	0	0	0	0	0	1	0	0	0	0	0	0	0
ENSMUSG00000021239	0	0	0	0	0	0	0	0	0	0	0	0	0	0	0	0	0	0	0	0	0	0	0	0	0	0	0	0	0	0	0	0	0	1	0	0	0	0	0	0	0	0	0	3	0	3	0	0	0
ENSMUSG00000092130	0	0	0	0	0	0	0	0	0	0	0	0	0	0	0	0	0	0	0	0	0	0	0	0	0	0	0	0	0	0	0	0	0	0	0	0	0	0	0	0	0	0	0	0	0	0	0	0	0
ENSMUSG00000004791	0	2	0	1	0	2	0	6	0	1	0	0	0	2	0	1	0	5	0	2	0	2	0	1	0	0	0	2	0	0	0	3	0	0	0	5	0	2	0	3	0	1	0	1	0	3	0	1	0
ENSMUSG00000113849	0	0	0	0	0	0	0	1	0	0	0	0	0	0	0	0	0	0	0	0	0	0	0	0	0	2	0	0	0	0	0	0	0	0	0	0	0	0	0	0	0	0	0	0	0	0	0	0	0
ENSMUSG00000045404	0	0	0	0	0	1	0	0	0	0	0	0	0	0	0	2	0	0	0	0	0	0	0	0	0	0	0	0	0	0	0	0	0	0	0	0	0	0	0	0	0	1	0	1	0	0	0	0	0
ENSMUSG00000113268	0	0	0	0	0	1	0	0	0	0	0	0	0	0	0	0	0	0	0	0	0	0	0	0	0	0	0	0	0	0	0	0	0	0	0	0	0	0	0	0	0	0	0	0	0	0	0	0	0
ENSMUSG00000096751	0	0	0	0	0	0	0	4	0	4	0	15	0	0	0	0	0	0	0	0	0	1	0	0	0	0	0	0	0	16	0	0	0	0	0	0	0	6	0	0	0	0	0	0	0	2	0	0	0
ENSMUSG00000079013	0	0	0	1	0	0	0	0	0	0	0	0	0	1	0	0	0	0	0	0	0	0	0	0	0	0	0	0	0	0	0	1	0	0	0	0	0	0	0	0	0	0	0	0	0	0	0	0	0
ENSMUSG00000021070	0	0	0	0	0	0	0	0	0	0	0	0	0	0	0	0	0	0	0	0	0	0	0	0	0	0	0	0	0	0	0	0	0	0	0	0	0	0	0	0	0	0	0	0	0	0	0	3	0
ENSMUSG00000085925	0	0	0	0	0	0	0	0	0	0	0	0	0	0	0	2	0	0	0	4	0	0	0	0	0	0	0	0	0	0	0	0	0	0	0	0	0	0	0	0	0	0	0	8	0	0	0	0	0
ENSMUSG00000012211	0	4	0	0	0	0	0	1	0	0	0	0	0	0	0	0	0	0	0	0	0	0	0	0	0	0	0	0	0	0	0	0	0	0	0	0	0	0	0	0	0	0	0	0	0	1	0	0	0
ENSMUSG00000114053	0	0	0	0	0	0	0	0	0	0	0	0	0	0	0	0	0	0	0	0	0	0	0	0	0	0	0	0	0	8	0	0	0	0	0	0	0	0	0	0	0	0	0	0	0	0	0	0	0
ENSMUSG00000097859	0	0	0	0	0	0	0	22	0	0	0	0	0	0	0	0	0	0	0	0	0	0	0	0	0	0	0	0	0	0	0	0	0	0	0	0	0	0	0	0	0	0	0	0	0	0	0	0	0
ENSMUSG00000113789	0	0	0	0	0	0	0	0	0	0	0	0	0	0	0	2	0	0	0	11	0	0	0	0	0	0	0	0	0	0	0	0	0	0	0	0	0	6	0	0	0	0	0	0	0	2	0	0	0
ENSMUSG00000113045	0	0	0	2	0	0	0	0	0	0	0	0	0	0	0	0	0	0	0	0	0	0	0	0	0	0	0	0	0	0	0	0	0	0	0	0	0	0	0	0	0	0	0	1	0	0	0	0	0
ENSMUSG00000113432	0	0	0	0	0	4	0	0	0	0	0	0	0	0	0	2	0	7	0	0	0	0	0	0	0	0	0	2	0	0	0	0	0	1	0	0	0	0	0	0	0	0	0	0	0	0	0	0	0
ENSMUSG00000108674	0	0	0	3	0	0	0	0	0	0	0	0	0	0	0	0	0	1	0	1	0	14	0	0	0	0	0	0	0	2	0	0	0	0	0	0	0	0	0	2	0	0	0	1	0	0	0	0	0
ENSMUSG00000085331	0	0	0	0	0	0	0	0	0	0	0	0	0	0	0	0	0	4	0	0	0	2	0	0	0	0	0	0	0	0	0	0	0	0	0	0	0	0	0	1	0	0	0	0	0	1	0	0	0
ENSMUSG00000052565	0	0	0	0	0	0	0	0	0	0	0	0	0	0	0	0	0	0	0	0	0	2	0	0	0	0	0	0	0	0	0	0	0	0	0	0	0	0	0	4	0	0	0	0	0	0	0	0	0
ENSMUSG00000006711	0	0	0	0	0	0	0	0	0	0	0	0	0	0	0	0	0	0	0	0	0	0	0	0	0	0	0	0	0	0	0	0	0	0	0	0	0	0	0	0	0	0	0	0	0	0	0	0	0
ENSMUSG00000114647	0	0	0	0	0	3	0	7	0	0	0	0	0	4	0	0	0	0	0	2	0	0	0	0	0	0	0	0	0	0	0	0	0	2	0	0	0	2	0	0	0	2	0	0	0	0	0	0	0
ENSMUSG00000044566	0	4	0	0	0	0	0	6	0	0	0	0	0	1	0	2	0	3	0	0	0	2	0	0	0	11	0	0	0	0	0	4	0	0	0	8	0	6	0	6	0	2	0	1	0	1	0	1	0
ENSMUSG00000114767	0	0	0	0	0	0	0	0	0	0	0	0	0	0	0	1	0	0	0	0	0	7	0	0	0	18	0	0	0	0	0	0	0	0	0	0	0	4	0	0	0	0	0	0	0	0	0	0	0
ENSMUSG00000114949	0	0	0	0	0	0	0	0	0	0	0	0	0	0	0	1	0	0	0	0	0	15	0	0	0	8	0	0	0	0	0	0	0	0	0	0	0	0	0	0	0	0	0	0	0	0	0	0	0
ENSMUSG00000054728	0	5	0	0	0	0	0	14	0	4	0	8	0	8	0	3	0	4	0	4	0	10	0	3	0	25	0	2	0	15	0	1	0	0	0	44	0	10	0	0	0	1	0	1	0	3	0	2	0
ENSMUSG00000021478	0	38	0	1	0	13	0	39	0	2	0	11	0	16	0	7	0	21	0	9	0	8	0	2	0	59	0	2	0	13	0	42	0	8	0	27	0	27	0	13	0	6	0	13	0	3	0	10	0
ENSMUSG00000025876	0	2	0	0	0	6	0	0	0	0	0	0	0	3	0	0	0	0	0	0	0	0	0	0	0	0	0	0	0	5	0	1	0	0	0	0	0	0	0	0	0	3	0	0	0	0	0	0	0
ENSMUSG00000025877	0	3	0	1	0	1	0	2	0	0	0	3	0	0	0	25	0	2	0	0	0	0	0	0	0	10	0	0	0	6	0	4	0	0	0	0	0	19	0	0	0	1	0	4	0	0	0	0	0
ENSMUSG00000021490	0	0	0	0	0	0	0	4	0	0	0	5	0	0	0	0	0	11	0	1	0	0	0	0	0	0	0	0	0	6	0	7	0	0	0	0	0	4	0	2	0	6	0	1	0	0	0	0	0
ENSMUSG00000021492	0	0	0	0	0	5	0	5	0	3	0	8	0	0	0	4	0	6	0	1	0	2	0	0	0	4	0	0	0	10	0	6	0	3	0	0	0	2	0	6	0	2	0	6	0	1	0	1	0
ENSMUSG00000110477	0	0	0	0	0	0	0	0	0	0	0	0	0	0	0	0	0	0	0	0	0	0	0	0	0	0	0	0	0	0	0	0	0	0	0	0	0	0	0	0	0	0	0	0	0	0	0	0	0
ENSMUSG00000114200	0	0	0	0	0	0	0	0	0	0	0	0	0	0	0	0	0	0	0	0	0	0	0	0	0	0	0	0	0	0	0	0	0	0	0	0	0	0	0	0	0	0	0	0	0	0	0	0	0
ENSMUSG00000114526	0	6	0	0	0	1	0	2	0	0	0	1	0	0	0	0	0	0	0	1	0	0	0	0	0	2	0	0	0	1	0	0	0	0	0	2	0	0	0	7	0	0	0	0	0	1	0	3	0
ENSMUSG00000043986	0	0	0	0	0	0	0	0	0	0	0	3	0	0	0	0	0	2	0	0	0	0	0	0	0	0	0	0	0	0	0	0	0	1	0	0	0	0	0	3	0	0	0	0	0	0	0	1	0
ENSMUSG00000051054	0	0	0	0	0	0	0	0	0	0	0	0	0	0	0	0	0	0	0	0	0	0	0	0	0	0	0	0	0	0	0	0	0	0	0	0	0	0	0	0	0	0	0	0	0	0	0	0	0
ENSMUSG00000114036	0	7	0	0	0	2	0	3	0	1	0	0	0	2	0	1	0	0	0	2	0	1	0	0	0	24	0	0	0	2	0	2	0	1	0	2	0	1	0	1	0	2	0	0	0	0	0	2	0
ENSMUSG00000113665	0	3	0	0	0	0	0	2	0	5	0	3	0	2	0	0	0	5	0	5	0	10	0	0	0	0	0	0	0	2	0	2	0	0	0	0	0	4	0	4	0	4	0	0	0	0	0	0	0
ENSMUSG00000108426	0	0	0	0	0	0	0	0	0	0	0	7	0	0	0	0	0	0	0	0	0	0	0	0	0	0	0	0	0	8	0	0	0	0	0	0	0	2	0	4	0	0	0	0	0	0	0	0	0
ENSMUSG00000092103	0	0	0	0	0	0	0	0	0	0	0	0	0	0	0	0	0	0	0	0	0	0	0	0	0	0	0	0	0	0	0	14	0	11	0	0	0	0	0	19	0	0	0	0	0	20	0	0	0
ENSMUSG00000113324	0	0	0	0	0	0	0	0	0	5	0	0	0	0	0	0	0	0	0	0	0	0	0	0	0	0	0	0	0	0	0	0	0	0	0	0	0	0	0	0	0	0	0	0	0	0	0	0	0
ENSMUSG00000036123	0	0	0	0	0	0	0	0	0	0	0	0	0	0	0	0	0	0	0	0	0	0	0	0	0	6	0	0	0	0	0	0	0	0	0	0	0	0	0	1	0	0	0	4	0	0	0	0	0
ENSMUSG00000021575	0	0	0	1	0	3	0	0	0	1	0	0	0	0	0	0	0	0	0	0	0	1	0	0	0	1	0	0	0	0	0	0	0	1	0	3	0	1	0	0	0	0	0	0	0	0	0	0	0
ENSMUSG00000069171	0	0	0	0	0	0	0	0	0	0	0	0	0	0	0	0	0	2	0	2	0	0	0	0	0	3	0	0	0	0	0	0	0	4	0	0	0	0	0	4	0	0	0	0	0	2	0	1	0
ENSMUSG00000050334	0	0	0	0	0	0	0	0	0	0	0	0	0	0	0	0	0	0	0	0	0	38	0	0	0	0	0	0	0	0	0	0	0	0	0	0	0	0	0	0	0	0	0	0	0	0	0	0	0
ENSMUSG00000102969	0	0	0	0	0	0	0	0	0	0	0	0	0	0	0	0	0	0	0	0	0	19	0	0	0	0	0	0	0	0	0	0	0	0	0	0	0	0	0	0	0	0	0	0	0	0	0	0	0
ENSMUSG00000097292	0	0	0	0	0	0	0	0	0	0	0	0	0	0	0	0	0	0	0	0	0	0	0	0	0	3	0	0	0	10	0	0	0	0	0	5	0	0	0	0	0	0	0	0	0	4	0	0	0
ENSMUSG00000089940	0	0	0	0	0	0	0	0	0	0	0	0	0	0	0	0	0	0	0	0	0	0	0	0	0	0	0	0	0	0	0	0	0	0	0	0	0	0	0	0	0	0	0	0	0	0	0	0	0
ENSMUSG00000097182	0	0	0	0	0	0	0	0	0	0	0	0	0	0	0	0	0	0	0	0	0	0	0	0	0	0	0	0	0	0	0	0	0	15	0	0	0	0	0	0	0	0	0	0	0	0	0	0	0
ENSMUSG00000047419	0	0	0	0	0	0	0	3	0	2	0	1	0	2	0	0	0	0	0	0	0	0	0	0	0	1	0	0	0	0	0	1	0	0	0	0	0	0	0	0	0	0	0	0	0	0	0	0	0
ENSMUSG00000114968	0	0	0	0	0	0	0	0	0	0	0	0	0	0	0	0	0	0	0	0	0	0	0	0	0	0	0	0	0	0	0	0	0	0	0	0	0	0	0	0	0	0	0	0	0	0	0	0	0
ENSMUSG00000087319	0	13	0	0	0	0	0	0	0	0	0	0	0	0	0	0	0	0	0	0	0	0	0	0	0	0	0	0	0	16	0	0	0	0	0	0	0	0	0	0	0	0	0	0	0	0	0	0	0
ENSMUSG00000114133	0	0	0	0	0	0	0	0	0	0	0	0	0	0	0	0	0	0	0	0	0	0	0	0	0	0	0	0	0	0	0	0	0	0	0	0	0	0	0	0	0	0	0	0	0	0	0	0	0
ENSMUSG00000099115	0	0	0	5	0	0	0	0	0	0	0	0	0	0	0	0	0	0	0	0	0	0	0	0	0	0	0	0	0	0	0	0	0	0	0	0	0	19	0	0	0	0	0	8	0	0	0	0	0
ENSMUSG00000091387	0	0	0	0	0	0	0	0	0	0	0	0	0	155	0	1	0	3	0	0	0	0	0	1	0	0	0	0	0	0	0	0	0	0	0	0	0	4	0	0	0	0	0	0	0	0	0	2	0
ENSMUSG00000054944	0	0	0	0	0	0	0	0	0	0	0	0	0	0	0	0	0	0	0	0	0	0	0	6	0	0	0	0	0	0	0	0	0	0	0	0	0	0	0	0	0	0	0	0	0	0	0	9	0
ENSMUSG00000050919	0	12	0	6	0	6	0	14	0	0	0	28	0	0	0	0	0	0	0	6	0	13	0	1	0	0	0	0	0	18	0	6	0	1	0	12	0	18	0	16	0	12	0	2	0	0	0	1	0
ENSMUSG00000021640	0	0	0	3	0	0	0	0	0	1	0	0	0	4	0	0	0	49	0	0	0	0	0	2	0	1	0	0	0	7	0	0	0	0	0	7	0	0	0	0	0	0	0	0	0	0	0	0	0
ENSMUSG00000061474	0	3	0	0	0	0	0	1	0	0	0	0	0	0	0	0	0	0	0	2	0	0	0	0	0	0	0	0	0	1	0	1	0	0	0	9	0	0	0	0	0	0	0	0	0	0	0	1	0
ENSMUSG00000114206	0	0	0	0	0	0	0	1	0	0	0	0	0	0	0	2	0	0	0	0	0	0	0	2	0	0	0	0	0	0	0	0	0	0	0	1	0	0	0	0	0	9	0	0	0	0	0	0	0
ENSMUSG00000114637	0	1	0	0	0	1	0	0	0	0	0	0	0	0	0	0	0	0	0	0	0	0	0	0	0	0	0	0	0	1	0	0	0	0	0	0	0	0	0	0	0	0	0	0	0	0	0	0	0
ENSMUSG00000114627	0	1	0	0	0	0	0	0	0	0	0	0	0	0	0	0	0	0	0	0	0	0	0	0	0	1	0	0	0	0	0	1	0	0	0	0	0	1	0	0	0	0	0	0	0	0	0	0	0
ENSMUSG00000114869	0	0	0	0	0	0	0	0	0	1	0	0	0	0	0	0	0	0	0	0	0	0	0	0	0	0	0	1	0	0	0	0	0	0	0	0	0	0	0	0	0	0	0	0	0	0	0	0	0
ENSMUSG00000099872	0	0	0	0	0	0	0	0	0	0	0	0	0	0	0	0	0	0	0	0	0	0	0	0	0	0	0	0	0	0	0	0	0	0	0	0	0	0	0	0	0	0	0	0	0	0	0	0	0
ENSMUSG00000114267	0	0	0	0	0	0	0	0	0	0	0	0	0	0	0	0	0	0	0	0	0	0	0	0	0	0	0	0	0	0	0	0	0	0	0	11	0	0	0	0	0	0	0	0	0	0	0	0	0
ENSMUSG00000114253	0	0	0	0	0	0	0	8	0	0	0	0	0	0	0	0	0	0	0	3	0	0	0	2	0	17	0	0	0	0	0	8	0	0	0	0	0	0	0	0	0	0	0	0	0	0	0	0	0
ENSMUSG00000114424	0	2	0	2	0	0	0	0	0	0	0	0	0	7	0	2	0	1	0	0	0	5	0	0	0	0	0	0	0	0	0	0	0	0	0	12	0	2	0	0	0	4	0	3	0	2	0	8	0
ENSMUSG00000006529	0	4	0	0	0	0	0	0	0	0	0	0	0	0	0	1	0	0	0	0	0	0	0	0	0	29	0	0	0	0	0	0	0	0	0	0	0	0	0	0	0	0	0	1	0	0	0	1	0
ENSMUSG00000021904	0	0	0	0	0	0	0	0	0	2	0	1	0	0	0	0	0	0	0	0	0	0	0	0	0	3	0	0	0	0	0	0	0	0	0	0	0	4	0	1	0	0	0	0	0	0	0	0	0
ENSMUSG00000072624	0	0	0	0	0	0	0	0	0	0	0	0	0	1	0	0	0	0	0	0	0	0	0	0	0	0	0	0	0	0	0	0	0	0	0	0	0	0	0	0	0	0	0	0	0	0	0	0	0
ENSMUSG00000041479	0	0	0	0	0	0	0	0	0	0	0	0	0	0	0	0	0	0	0	0	0	0	0	0	0	0	0	0	0	0	0	0	0	0	0	0	0	0	0	5	0	0	0	0	0	0	0	0	0
ENSMUSG00000115007	0	8	0	1	0	0	0	0	0	1	0	0	0	2	0	0	0	0	0	6	0	0	0	0	0	1	0	0	0	0	0	6	0	0	0	0	0	0	0	5	0	0	0	1	0	0	0	0	0
ENSMUSG00000049235	0	0	0	0	0	0	0	0	0	0	0	0	0	0	0	0	0	0	0	1	0	0	0	0	0	1	0	0	0	2	0	0	0	0	0	0	0	0	0	0	0	0	0	0	0	0	0	0	0
ENSMUSG00000049092	0	3	0	0	0	0	0	3	0	0	0	0	0	0	0	0	0	0	0	0	0	0	0	0	0	1	0	0	0	1	0	0	0	0	0	5	0	0	0	0	0	0	0	0	0	0	0	0	0
ENSMUSG00000115690	0	0	0	2	0	0	0	1	0	3	0	0	0	0	0	0	0	0	0	0	0	0	0	0	0	1	0	0	0	0	0	0	0	0	0	3	0	0	0	5	0	1	0	2	0	1	0	0	0
ENSMUSG00000015759	0	4	0	0	0	0	0	2	0	1	0	0	0	3	0	0	0	0	0	0	0	0	0	0	0	0	0	0	0	0	0	0	0	0	0	5	0	1	0	0	0	0	0	0	0	0	0	0	0
ENSMUSG00000061510	0	0	0	0	0	0	0	0	0	0	0	0	0	1	0	0	0	0	0	0	0	0	0	0	0	0	0	0	0	0	0	0	0	0	0	0	0	0	0	0	0	0	0	0	0	0	0	0	0
ENSMUSG00000114977	0	0	0	0	0	16	0	0	0	0	0	2	0	7	0	0	0	21	0	0	0	12	0	0	0	32	0	0	0	0	0	18	0	5	0	16	0	0	0	11	0	0	0	4	0	0	0	0	0
ENSMUSG00000059069	0	0	0	1	0	0	0	1	0	0	0	0	0	0	0	0	0	0	0	0	0	0	0	0	0	2	0	0	0	3	0	0	0	0	0	0	0	0	0	0	0	0	0	0	0	0	0	0	0
ENSMUSG00000090799	0	35	0	27	0	0	0	67	0	19	0	52	0	27	0	15	0	21	0	27	0	7	0	8	0	67	0	19	0	48	0	33	0	1	0	12	0	27	0	52	0	19	0	16	0	10	0	30	0
ENSMUSG00000105501	0	7	0	1	0	0	0	2	0	0	0	0	0	12	0	9	0	0	0	4	0	0	0	2	0	18	0	0	0	0	0	0	0	0	0	2	0	7	0	8	0	0	0	0	0	0	0	0	0
ENSMUSG00000114865	0	0	0	6	0	0	0	0	0	0	0	0	0	0	0	0	0	0	0	0	0	0	0	0	0	0	0	0	0	0	0	0	0	0	0	0	0	0	0	0	0	0	0	0	0	0	0	0	0
ENSMUSG00000115610	0	0	0	0	0	0	0	0	0	0	0	0	0	0	0	6	0	0	0	0	0	0	0	0	0	0	0	0	0	0	0	0	0	0	0	0	0	0	0	0	0	0	0	0	0	0	0	0	0
ENSMUSG00000022212	0	2	0	2	0	0	0	0	0	0	0	3	0	1	0	0	0	0	0	0	0	0	0	0	0	26	0	0	0	0	0	0	0	0	0	4	0	0	0	9	0	1	0	0	0	0	0	7	0
ENSMUSG00000040632	0	4	0	16	0	0	0	0	0	5	0	0	0	3	0	1	0	0	0	0	0	0	0	1	0	15	0	2	0	0	0	0	0	0	0	2	0	1	0	7	0	3	0	0	0	0	0	8	0
ENSMUSG00000115778	0	0	0	0	0	0	0	0	0	0	0	0	0	0	0	0	0	0	0	0	0	0	0	0	0	0	0	0	0	0	0	0	0	0	0	1	0	0	0	0	0	0	0	0	0	0	0	0	0
ENSMUSG00000115222	0	0	0	1	0	0	0	1	0	0	0	0	0	2	0	0	0	0	0	0	0	0	0	0	0	0	0	0	0	0	0	0	0	1	0	3	0	2	0	2	0	0	0	0	0	3	0	0	0
ENSMUSG00000022219	0	0	0	0	0	0	0	0	0	0	0	0	0	0	0	0	0	0	0	4	0	0	0	0	0	0	0	0	0	1	0	0	0	0	0	0	0	0	0	0	0	0	0	0	0	0	0	0	0
ENSMUSG00000054509	0	2	0	0	0	1	0	1	0	1	0	0	0	0	0	1	0	2	0	1	0	0	0	0	0	3	0	0	0	3	0	1	0	1	0	1	0	1	0	0	0	0	0	0	0	1	0	0	0
ENSMUSG00000086486	0	0	0	0	0	0	0	0	0	0	0	0	0	0	0	0	0	0	0	0	0	0	0	0	0	0	0	0	0	0	0	37	0	0	0	0	0	0	0	0	0	0	0	0	0	0	0	0	0
ENSMUSG00000021983	0	1	0	4	0	0	0	2	0	0	0	1	0	0	0	0	0	0	0	0	0	0	0	1	0	0	0	0	0	0	0	0	0	2	0	0	0	2	0	0	0	0	0	3	0	0	0	0	0
ENSMUSG00000046168	0	0	0	0	0	0	0	0	0	0	0	0	0	0	0	0	0	0	0	0	0	4	0	0	0	0	0	0	0	0	0	0	0	0	0	0	0	0	0	0	0	0	0	0	0	0	0	0	0
ENSMUSG00000035095	0	4	0	4	0	0	0	15	0	9	0	0	0	1	0	0	0	3	0	0	0	2	0	1	0	2	0	1	0	3	0	0	0	2	0	12	0	11	0	1	0	8	0	4	0	10	0	12	0
ENSMUSG00000034463	0	0	0	0	0	0	0	0	0	0	0	0	0	4	0	0	0	0	0	0	0	1	0	0	0	0	0	0	0	2	0	0	0	0	0	0	0	0	0	0	0	0	0	0	0	0	0	0	0
ENSMUSG00000097284	0	0	0	0	0	0	0	0	0	0	0	0	0	0	0	0	0	0	0	0	0	0	0	0	0	0	0	0	0	0	0	0	0	0	0	8	0	0	0	0	0	0	0	0	0	0	0	0	0
ENSMUSG00000034997	0	14	0	5	0	3	0	6	0	6	0	6	0	11	0	2	0	9	0	9	0	19	0	0	0	15	0	5	0	16	0	10	0	1	0	8	0	8	0	8	0	1	0	3	0	3	0	1	0
ENSMUSG00000021999	0	0	0	0	0	0	0	0	0	0	0	0	0	0	0	0	0	0	0	0	0	0	0	0	0	0	0	0	0	0	0	0	0	0	0	0	0	0	0	0	0	3	0	0	0	0	0	0	0
ENSMUSG00000022002	0	10	0	0	0	0	0	0	0	0	0	0	0	3	0	0	0	0	0	3	0	0	0	0	0	0	0	0	0	0	0	0	0	0	0	0	0	0	0	0	0	0	0	0	0	0	0	0	0
ENSMUSG00000115855	0	0	0	0	0	0	0	0	0	0	0	0	0	0	0	0	0	0	0	0	0	0	0	0	0	0	0	0	0	0	0	0	0	0	0	1	0	0	0	0	0	0	0	0	0	0	0	0	0
ENSMUSG00000115424	0	0	0	0	0	0	0	0	0	0	0	0	0	0	0	0	0	0	0	0	0	0	0	0	0	0	0	0	0	0	0	0	0	0	0	0	0	0	0	0	0	0	0	0	0	0	0	0	0
ENSMUSG00000022129	0	0	0	0	0	0	0	4	0	0	0	0	0	7	0	1	0	6	0	6	0	0	0	0	0	17	0	0	0	5	0	0	0	0	0	4	0	4	0	4	0	4	0	1	0	0	0	0	0
ENSMUSG00000115689	0	0	0	0	0	0	0	0	0	0	0	0	0	3	0	0	0	4	0	0	0	0	0	0	0	4	0	0	0	0	0	0	0	0	0	1	0	1	0	1	0	0	0	0	0	0	0	0	0
ENSMUSG00000048424	0	1	0	0	0	0	0	0	0	0	0	0	0	0	0	0	0	0	0	0	0	0	0	0	0	0	0	0	0	0	0	0	0	0	0	0	0	0	0	0	0	0	0	0	0	0	0	0	0
ENSMUSG00000115153	0	0	0	0	0	0	0	0	0	0	0	0	0	0	0	0	0	0	0	0	0	0	0	0	0	0	0	0	0	2	0	28	0	0	0	0	0	0	0	0	0	0	0	0	0	0	0	0	0
ENSMUSG00000115252	0	0	0	0	0	0	0	0	0	0	0	0	0	0	0	0	0	0	0	0	0	0	0	0	0	46	0	0	0	0	0	0	0	0	0	0	0	0	0	0	0	0	0	0	0	0	0	0	0
ENSMUSG00000115568	0	0	0	0	0	0	0	0	0	0	0	0	0	0	0	0	0	0	0	0	0	0	0	0	0	0	0	0	0	0	0	0	0	0	0	0	0	0	0	0	0	0	0	0	0	0	0	0	0
ENSMUSG00000115806	0	0	0	0	0	0	0	0	0	0	0	0	0	0	0	0	0	0	0	0	0	0	0	0	0	0	0	0	0	0	0	0	0	0	0	0	0	0	0	0	0	0	0	0	0	0	0	0	0
ENSMUSG00000022235	0	11	0	5	0	12	0	16	0	8	0	7	0	8	0	3	0	22	0	9	0	7	0	1	0	15	0	0	0	8	0	10	0	6	0	17	0	10	0	7	0	6	0	4	0	5	0	7	0
ENSMUSG00000115300	0	2	0	0	0	0	0	0	0	0	0	0	0	0	0	0	0	2	0	0	0	0	0	0	0	0	0	0	0	1	0	0	0	0	0	0	0	0	0	1	0	0	0	0	0	1	0	0	0
ENSMUSG00000022323	0	2	0	0	0	0	0	0	0	0	0	0	0	0	0	0	0	1	0	0	0	0	0	0	0	0	0	0	0	0	0	0	0	0	0	0	0	0	0	0	0	0	0	0	0	0	0	0	0
ENSMUSG00000115340	0	0	0	0	0	0	0	1	0	0	0	0	0	0	0	0	0	0	0	0	0	0	0	0	0	0	0	0	0	0	0	0	0	0	0	0	0	0	0	0	0	0	0	0	0	0	0	0	0
ENSMUSG00000115793	0	0	0	0	0	0	0	4	0	0	0	0	0	0	0	0	0	0	0	0	0	0	0	0	0	0	0	0	0	0	0	0	0	0	0	0	0	13	0	0	0	0	0	0	0	0	0	0	0
ENSMUSG00000048230	0	3	0	6	0	13	0	3	0	1	0	8	0	6	0	7	0	3	0	9	0	8	0	1	0	7	0	1	0	19	0	8	0	1	0	12	0	9	0	8	0	4	0	1	0	1	0	4	0
ENSMUSG00000022371	0	9	0	2	0	18	0	11	0	13	0	9	0	8	0	3	0	24	0	2	0	7	0	1	0	13	0	2	0	11	0	16	0	1	0	25	0	30	0	10	0	2	0	4	0	7	0	3	0
ENSMUSG00000051225	0	0	0	0	0	0	0	0	0	0	0	0	0	0	0	0	0	0	0	0	0	0	0	0	0	0	0	0	0	0	0	0	0	0	0	0	0	0	0	0	0	6	0	0	0	0	0	0	0
ENSMUSG00000022358	0	0	0	0	0	0	0	0	0	0	0	2	0	0	0	0	0	7	0	0	0	0	0	0	0	0	0	0	0	0	0	0	0	0	0	0	0	0	0	0	0	0	0	0	0	0	0	0	0
ENSMUSG00000115062	0	0	0	0	0	0	0	0	0	0	0	0	0	0	0	0	0	0	0	0	0	0	0	0	0	0	0	0	0	0	0	0	0	0	0	0	0	0	0	0	0	0	0	0	0	0	0	0	0
ENSMUSG00000115118	0	0	0	0	0	20	0	4	0	2	0	28	0	5	0	5	0	0	0	5	0	12	0	2	0	13	0	3	0	1	0	3	0	0	0	6	0	7	0	3	0	6	0	1	0	2	0	5	0
ENSMUSG00000116380	0	0	0	0	0	0	0	0	0	0	0	0	0	0	0	0	0	0	0	0	0	0	0	0	0	0	0	0	0	0	0	0	0	0	0	0	0	0	0	0	0	0	0	0	0	0	0	0	0
ENSMUSG00000022575	0	10	0	0	0	9	0	16	0	0	0	0	0	32	0	5	0	30	0	5	0	4	0	0	0	51	0	0	0	11	0	30	0	7	0	0	0	7	0	19	0	4	0	8	0	5	0	0	0
ENSMUSG00000044361	0	0	0	0	0	3	0	2	0	0	0	0	0	0	0	0	0	0	0	0	0	0	0	0	0	0	0	0	0	6	0	0	0	0	0	0	0	0	0	1	0	0	0	2	0	0	0	0	0
ENSMUSG00000022551	0	0	0	0	0	0	0	0	0	0	0	7	0	0	0	0	0	0	0	0	0	0	0	0	0	0	0	0	0	0	0	0	0	0	0	0	0	0	0	0	0	0	0	0	0	0	0	0	0
ENSMUSG00000022553	0	0	0	0	0	0	0	0	0	0	0	11	0	0	0	0	0	0	0	0	0	0	0	0	0	0	0	0	0	0	0	0	0	0	0	0	0	0	0	0	0	0	0	0	0	0	0	0	0
ENSMUSG00000109179	0	0	0	0	0	0	0	0	0	0	0	4	0	0	0	0	0	0	0	0	0	0	0	0	0	0	0	0	0	0	0	0	0	0	0	0	0	0	0	0	0	0	0	0	0	0	0	0	0
ENSMUSG00000071716	0	0	0	0	0	0	0	0	0	0	0	0	0	0	0	0	0	0	0	0	0	7	0	0	0	0	0	0	0	0	0	0	0	0	0	0	0	0	0	0	0	0	0	0	0	0	0	0	0
ENSMUSG00000056656	0	0	0	0	0	0	0	0	0	0	0	0	0	0	0	0	0	0	0	0	0	1	0	0	0	9	0	0	0	0	0	0	0	0	0	0	0	0	0	0	0	0	0	0	0	0	0	0	0
ENSMUSG00000071713	0	0	0	0	0	0	0	0	0	0	0	9	0	0	0	0	0	0	0	0	0	4	0	0	0	0	0	0	0	0	0	0	0	0	0	0	0	2	0	0	0	0	0	0	0	0	0	0	0
ENSMUSG00000097085	0	2	0	0	0	0	0	0	0	0	0	0	0	0	0	0	0	0	0	0	0	0	0	0	0	15	0	0	0	3	0	0	0	1	0	0	0	0	0	0	0	0	0	0	0	0	0	0	0
ENSMUSG00000116262	0	9	0	2	0	2	0	4	0	1	0	3	0	6	0	1	0	10	0	4	0	6	0	0	0	3	0	0	0	11	0	5	0	2	0	1	0	6	0	6	0	0	0	3	0	1	0	3	0
ENSMUSG00000033006	0	0	0	0	0	0	0	0	0	0	0	0	0	0	0	0	0	0	0	0	0	0	0	0	0	0	0	0	0	0	0	0	0	0	0	0	0	0	0	3	0	0	0	0	0	0	0	0	0
ENSMUSG00000032988	0	0	0	0	0	0	0	0	0	0	0	1	0	0	0	0	0	0	0	0	0	0	0	0	0	0	0	0	0	0	0	0	0	0	0	0	0	0	0	0	0	0	0	0	0	0	0	0	0
ENSMUSG00000018126	0	0	0	0	0	0	0	0	0	0	0	0	0	0	0	0	0	0	0	0	0	0	0	0	0	0	0	0	0	0	0	0	0	0	0	0	0	0	0	0	0	0	0	0	0	0	0	0	0
ENSMUSG00000116243	0	5	0	0	0	0	0	0	0	0	0	0	0	0	0	0	0	0	0	0	0	0	0	0	0	0	0	0	0	0	0	0	0	0	0	0	0	0	0	0	0	0	0	0	0	0	0	0	0
ENSMUSG00000042564	0	0	0	0	0	0	0	0	0	0	0	0	0	0	0	0	0	0	0	1	0	0	0	0	0	0	0	0	0	0	0	2	0	0	0	0	0	0	0	0	0	0	0	0	0	0	0	0	0
ENSMUSG00000116125	0	0	0	0	0	0	0	0	0	0	0	0	0	0	0	2	0	0	0	0	0	2	0	0	0	0	0	0	0	0	0	0	0	0	0	0	0	0	0	0	0	0	0	0	0	0	0	0	0
ENSMUSG00000042428	0	4	0	0	0	1	0	9	0	4	0	6	0	1	0	2	0	4	0	1	0	4	0	2	0	3	0	1	0	5	0	2	0	2	0	3	0	5	0	5	0	1	0	0	0	1	0	1	0
ENSMUSG00000068099	0	0	0	0	0	0	0	0	0	7	0	0	0	0	0	0	0	0	0	0	0	0	0	0	0	0	0	0	0	0	0	0	0	0	0	0	0	0	0	0	0	0	0	0	0	0	0	0	0
ENSMUSG00000068083	0	0	0	0	0	0	0	0	0	1	0	0	0	0	0	0	0	0	0	0	0	0	0	0	0	0	0	0	0	0	0	0	0	0	0	0	0	0	0	0	0	0	0	0	0	0	0	0	0
ENSMUSG00000089680	0	0	0	2	0	0	0	2	0	0	0	0	0	0	0	0	0	0	0	1	0	1	0	0	0	6	0	0	0	0	0	0	0	0	0	0	0	0	0	0	0	0	0	0	0	0	0	0	0
ENSMUSG00000035845	0	3	0	0	0	0	0	2	0	0	0	3	0	1	0	1	0	1	0	0	0	8	0	0	0	1	0	0	0	7	0	0	0	0	0	12	0	0	0	0	0	4	0	2	0	0	0	0	0
ENSMUSG00000015363	0	0	0	0	0	0	0	0	0	0	0	0	0	8	0	0	0	0	0	0	0	0	0	0	0	0	0	0	0	0	0	0	0	0	0	0	0	0	0	0	0	0	0	0	0	0	0	0	0
ENSMUSG00000062906	0	0	0	0	0	0	0	0	0	0	0	0	0	0	0	0	0	0	0	0	0	0	0	0	0	0	0	0	0	6	0	0	0	0	0	10	0	0	0	0	0	0	0	0	0	0	0	0	0
ENSMUSG00000022610	0	0	0	0	0	0	0	0	0	0	0	0	0	0	0	0	0	0	0	0	0	0	0	0	0	0	0	0	0	1	0	0	0	0	0	5	0	0	0	0	0	0	0	0	0	0	0	0	0
ENSMUSG00000008690	0	0	0	0	0	9	0	0	0	2	0	2	0	0	0	1	0	0	0	0	0	0	0	0	0	2	0	0	0	0	0	0	0	0	0	0	0	0	0	0	0	0	0	0	0	0	0	0	0
ENSMUSG00000022623	0	6	0	5	0	0	0	6	0	0	0	0	0	3	0	3	0	0	0	6	0	0	0	0	0	0	0	1	0	0	0	4	0	2	0	0	0	2	0	1	0	0	0	2	0	0	0	3	0
ENSMUSG00000086602	0	0	0	0	0	0	0	0	0	0	0	0	0	0	0	0	0	0	0	0	0	0	0	0	0	0	0	0	0	0	0	0	0	0	0	0	0	0	0	0	0	0	0	0	0	0	0	1	0
ENSMUSG00000032987	0	3	0	1	0	4	0	2	0	0	0	4	0	14	0	0	0	8	0	3	0	1	0	0	0	7	0	0	0	4	0	3	0	1	0	10	0	3	0	2	0	0	0	3	0	4	0	1	0
ENSMUSG00000108728	0	10	0	7	0	6	0	0	0	6	0	14	0	8	0	5	0	0	0	25	0	0	0	0	0	16	0	0	0	0	0	18	0	10	0	10	0	28	0	3	0	11	0	5	0	0	0	0	0
ENSMUSG00000022991	0	0	0	0	0	0	0	0	0	0	0	0	0	0	0	0	0	3	0	0	0	0	0	0	0	0	0	0	0	0	0	0	0	0	0	1	0	0	0	0	0	0	0	1	0	0	0	0	0
ENSMUSG00000054036	0	0	0	0	0	0	0	0	0	0	0	0	0	0	0	0	0	0	0	0	0	0	0	0	0	0	0	0	0	0	0	0	0	0	0	0	0	0	0	0	0	0	0	0	0	0	0	0	0
ENSMUSG00000022994	0	0	0	0	0	0	0	0	0	0	0	0	0	0	0	2	0	2	0	0	0	0	0	0	0	0	0	0	0	0	0	0	0	0	0	0	0	1	0	0	0	0	0	0	0	0	0	0	0
ENSMUSG00000116033	0	0	0	0	0	0	0	0	0	0	0	0	0	43	0	0	0	0	0	0	0	0	0	0	0	0	0	0	0	0	0	0	0	0	0	0	0	0	0	0	0	0	0	0	0	0	0	0	0
ENSMUSG00000023017	0	0	0	0	0	0	0	0	0	0	0	0	0	0	0	0	0	1	0	0	0	0	0	0	0	0	0	2	0	0	0	0	0	0	0	0	0	1	0	0	0	0	0	1	0	0	0	0	0
ENSMUSG00000091604	0	0	0	1	0	0	0	2	0	0	0	0	0	0	0	0	0	2	0	0	0	0	0	0	0	0	0	0	0	0	0	0	0	0	0	0	0	5	0	2	0	2	0	0	0	0	0	0	0
ENSMUSG00000023019	0	0	0	0	0	0	0	2	0	0	0	3	0	0	0	0	0	0	0	1	0	0	0	0	0	0	0	0	0	0	0	0	0	0	0	0	0	0	0	0	0	0	0	0	0	0	0	0	0
ENSMUSG00000116311	0	1	0	0	0	0	0	0	0	0	0	0	0	0	0	0	0	0	0	0	0	0	0	0	0	4	0	0	0	1	0	0	0	0	0	0	0	3	0	2	0	0	0	0	0	0	0	0	0
ENSMUSG00000116366	0	3	0	4	0	9	0	17	0	0	0	1	0	3	0	8	0	10	0	11	0	0	0	2	0	9	0	0	0	10	0	0	0	0	0	1	0	11	0	14	0	2	0	5	0	1	0	8	0
ENSMUSG00000037185	0	0	0	0	0	0	0	0	0	0	0	0	0	0	0	0	0	0	0	0	0	15	0	0	0	0	0	0	0	0	0	0	0	0	0	0	0	0	0	0	0	0	0	0	0	0	0	0	0
ENSMUSG00000059668	0	0	0	0	0	0	0	0	0	0	0	0	0	0	0	0	0	1	0	0	0	0	0	0	0	0	0	0	0	0	0	0	0	0	0	0	0	0	0	0	0	0	0	0	0	0	0	0	0
ENSMUSG00000023046	0	0	0	0	0	0	0	0	0	0	0	0	0	0	0	0	0	0	0	0	0	0	0	0	0	0	0	0	0	0	0	0	0	0	0	0	0	0	0	0	0	0	0	0	0	0	0	0	0
ENSMUSG00000097003	0	19	0	3	0	0	0	0	0	3	0	6	0	5	0	5	0	5	0	3	0	0	0	1	0	0	0	4	0	0	0	9	0	1	0	18	0	8	0	4	0	1	0	0	0	2	0	0	0
ENSMUSG00000057880	0	0	0	0	0	0	0	0	0	0	0	0	0	0	0	0	0	0	0	0	0	0	0	0	0	0	0	0	0	0	0	0	0	0	0	0	0	0	0	4	0	0	0	0	0	0	0	2	0
ENSMUSG00000018830	0	0	0	0	0	0	0	0	0	0	0	0	0	0	0	0	0	0	0	0	0	0	0	0	0	0	0	0	0	0	0	0	0	0	0	0	0	0	0	0	0	0	0	0	0	0	0	0	0
ENSMUSG00000071636	0	20	0	8	0	11	0	18	0	7	0	19	0	12	0	11	0	20	0	19	0	11	0	7	0	58	0	6	0	48	0	23	0	12	0	36	0	35	0	17	0	16	0	10	0	5	0	19	0
ENSMUSG00000090236	0	0	0	0	0	0	0	0	0	0	0	0	0	0	0	0	0	0	0	0	0	0	0	0	0	0	0	0	0	0	0	0	0	0	0	0	0	0	0	1	0	0	0	1	0	0	0	0	0
ENSMUSG00000041566	0	0	0	0	0	3	0	9	0	0	0	0	0	2	0	2	0	0	0	0	0	6	0	0	0	40	0	0	0	0	0	0	0	0	0	5	0	0	0	0	0	9	0	0	0	0	0	0	0
ENSMUSG00000046613	0	2	0	5	0	0	0	1	0	1	0	2	0	4	0	2	0	14	0	1	0	0	0	0	0	7	0	1	0	0	0	0	0	0	0	0	0	1	0	0	0	2	0	1	0	0	0	3	0
ENSMUSG00000047953	0	0	0	0	0	0	0	0	0	0	0	0	0	0	0	0	0	0	0	0	0	0	0	0	0	0	0	0	0	0	0	0	0	0	0	0	0	0	0	0	0	0	0	0	0	0	0	0	0
ENSMUSG00000116946	0	0	0	0	0	1	0	1	0	0	0	0	0	1	0	0	0	4	0	0	0	0	0	0	0	0	0	0	0	0	0	0	0	0	0	0	0	0	0	5	0	0	0	0	0	0	0	0	0
ENSMUSG00000116534	0	0	0	0	0	2	0	2	0	0	0	0	0	3	0	0	0	1	0	0	0	1	0	0	0	0	0	1	0	0	0	0	0	0	0	0	0	0	0	0	0	0	0	0	0	0	0	1	0
ENSMUSG00000045625	0	0	0	0	0	1	0	2	0	0	0	0	0	2	0	0	0	1	0	0	0	1	0	0	0	0	0	0	0	0	0	0	0	0	0	0	0	0	0	0	0	0	0	0	0	0	0	1	0
ENSMUSG00000116840	0	0	0	0	0	0	0	0	0	0	0	0	0	0	0	0	0	0	0	0	0	8	0	0	0	0	0	0	0	0	0	0	0	0	0	0	0	0	0	0	0	1	0	0	0	0	0	0	0
ENSMUSG00000022840	0	0	0	0	0	0	0	0	0	3	0	0	0	0	0	0	0	0	0	0	0	0	0	0	0	0	0	0	0	1	0	0	0	0	0	0	0	0	0	0	0	0	0	0	0	0	0	0	0
ENSMUSG00000036292	0	0	0	0	0	0	0	1	0	0	0	1	0	0	0	0	0	0	0	0	0	0	0	0	0	0	0	0	0	1	0	0	0	0	0	0	0	0	0	5	0	7	0	0	0	3	0	0	0
ENSMUSG00000035258	0	11	0	0	0	1	0	3	0	0	0	3	0	0	0	0	0	2	0	0	0	5	0	0	0	9	0	0	0	1	0	0	0	0	0	4	0	5	0	0	0	2	0	1	0	3	0	0	0
ENSMUSG00000022753	0	0	0	0	0	0	0	0	0	0	0	0	0	0	0	0	0	0	0	0	0	0	0	0	0	0	0	0	0	1	0	1	0	0	0	0	0	0	0	0	0	0	0	0	0	0	0	0	0
ENSMUSG00000055789	0	0	0	1	0	0	0	0	0	0	0	0	0	0	0	0	0	0	0	0	0	0	0	0	0	0	0	0	0	0	0	0	0	0	0	2	0	0	0	0	0	1	0	0	0	0	0	0	0
ENSMUSG00000074991	0	0	0	0	0	0	0	3	0	0	0	0	0	0	0	0	0	6	0	0	0	0	0	0	0	0	0	0	0	3	0	0	0	0	0	0	0	6	0	0	0	0	0	0	0	0	0	3	0
ENSMUSG00000116643	0	0	0	0	0	15	0	0	0	0	0	0	0	0	0	0	0	0	0	0	0	9	0	0	0	0	0	0	0	0	0	0	0	0	0	0	0	0	0	0	0	0	0	0	0	0	0	0	0
ENSMUSG00000116959	0	17	0	7	0	0	0	27	0	14	0	21	0	0	0	3	0	8	0	23	0	0	0	1	0	27	0	0	0	14	0	8	0	0	0	23	0	10	0	4	0	0	0	15	0	0	0	9	0
ENSMUSG00000116927	0	0	0	0	0	0	0	0	0	0	0	0	0	0	0	0	0	2	0	0	0	0	0	0	0	0	0	0	0	0	0	0	0	0	0	2	0	0	0	0	0	0	0	0	0	0	0	0	0
ENSMUSG00000045275	0	7	0	0	0	0	0	0	0	0	0	0	0	0	0	0	0	0	0	0	0	0	0	0	0	0	0	0	0	0	0	0	0	0	0	0	0	0	0	0	0	0	0	0	0	0	0	0	0
ENSMUSG00000097759	0	1	0	0	0	1	0	5	0	0	0	0	0	0	0	0	0	0	0	1	0	1	0	0	0	10	0	0	0	0	0	4	0	1	0	0	0	0	0	1	0	0	0	0	0	0	0	1	0
ENSMUSG00000115842	0	0	0	2	0	0	0	0	0	0	0	0	0	0	0	0	0	0	0	0	0	0	0	0	0	0	0	0	0	0	0	0	0	0	0	0	0	0	0	0	0	0	0	0	0	0	0	0	0
ENSMUSG00000023909	0	0	0	0	0	0	0	0	0	0	0	2	0	0	0	0	0	0	0	0	0	0	0	0	0	0	0	0	0	0	0	0	0	0	0	0	0	0	0	0	0	0	0	0	0	0	0	0	0
ENSMUSG00000040680	0	0	0	0	0	0	0	0	0	0	0	0	0	0	0	1	0	0	0	0	0	0	0	0	0	0	0	0	0	0	0	3	0	0	0	0	0	0	0	0	0	0	0	0	0	0	0	0	0
ENSMUSG00000055839	0	0	0	0	0	0	0	1	0	0	0	0	0	0	0	0	0	0	0	0	0	0	0	0	0	0	0	0	0	0	0	0	0	0	0	0	0	0	0	0	0	0	0	0	0	0	0	0	0
ENSMUSG00000059562	0	6	0	7	0	20	0	3	0	1	0	0	0	0	0	3	0	11	0	1	0	4	0	0	0	30	0	1	0	0	0	0	0	0	0	18	0	6	0	5	0	4	0	5	0	2	0	1	0
ENSMUSG00000024175	0	0	0	5	0	0	0	0	0	0	0	0	0	0	0	0	0	0	0	0	0	0	0	0	0	0	0	0	0	0	0	0	0	0	0	0	0	0	0	0	0	0	0	0	0	0	0	0	0
ENSMUSG00000024176	0	0	0	0	0	0	0	0	0	0	0	1	0	0	0	1	0	0	0	0	0	0	0	0	0	0	0	0	0	0	0	0	0	0	0	2	0	0	0	0	0	0	0	0	0	0	0	0	0
ENSMUSG00000041199	0	0	0	0	0	0	0	0	0	0	0	0	0	0	0	0	0	0	0	0	0	0	0	0	0	0	0	0	0	0	0	0	0	0	0	0	0	0	0	0	0	0	0	0	0	0	0	0	0
ENSMUSG00000025732	0	0	0	0	0	0	0	0	0	0	0	0	0	0	0	0	0	0	0	0	0	0	0	0	0	0	0	0	0	0	0	0	0	0	0	0	0	0	0	0	0	0	0	0	0	0	0	0	0
ENSMUSG00000024184	0	7	0	0	0	0	0	6	0	0	0	9	0	0	0	5	0	0	0	0	0	9	0	0	0	0	0	0	0	0	0	0	0	0	0	0	0	1	0	12	0	0	0	0	0	4	0	0	0
ENSMUSG00000067629	0	0	0	0	0	0	0	0	0	0	0	0	0	0	0	1	0	0	0	3	0	5	0	0	0	0	0	0	0	0	0	0	0	0	0	0	0	0	0	0	0	0	0	0	0	0	0	0	0
ENSMUSG00000117145	0	0	0	0	0	0	0	0	0	3	0	0	0	2	0	0	0	2	0	2	0	0	0	0	0	0	0	0	0	0	0	1	0	0	0	0	0	0	0	1	0	0	0	0	0	0	0	0	0
ENSMUSG00000087308	0	0	0	0	0	13	0	3	0	3	0	1	0	1	0	3	0	3	0	3	0	1	0	0	0	15	0	1	0	1	0	2	0	0	0	1	0	2	0	5	0	1	0	1	0	1	0	3	0
ENSMUSG00000064147	0	0	0	0	0	0	0	0	0	0	0	0	0	0	0	0	0	0	0	0	0	0	0	0	0	0	0	0	0	0	0	0	0	0	0	0	0	4	0	0	0	0	0	0	0	0	0	0	0
ENSMUSG00000117592	0	1	0	1	0	3	0	11	0	0	0	5	0	12	0	0	0	0	0	9	0	33	0	1	0	18	0	0	0	6	0	0	0	5	0	4	0	3	0	9	0	5	0	0	0	2	0	2	0
ENSMUSG00000043557	0	0	0	0	0	0	0	0	0	0	0	0	0	0	0	0	0	0	0	0	0	0	0	0	0	0	0	0	0	0	0	1	0	0	0	1	0	0	0	18	0	0	0	0	0	0	0	0	0
ENSMUSG00000098197	0	0	0	0	0	0	0	0	0	0	0	0	0	0	0	0	0	1	0	0	0	0	0	0	0	0	0	0	0	0	0	0	0	0	0	0	0	1	0	0	0	1	0	0	0	0	0	0	0
ENSMUSG00000041538	0	0	0	0	0	0	0	0	0	0	0	0	0	0	0	0	0	0	0	0	0	0	0	0	0	40	0	0	0	0	0	0	0	0	0	0	0	0	0	0	0	10	0	0	0	0	0	0	0
ENSMUSG00000036594	0	0	0	0	0	2	0	0	0	0	0	0	0	0	0	0	0	0	0	0	0	0	0	0	0	0	0	0	0	0	0	0	0	0	0	0	0	0	0	0	0	0	0	0	0	0	0	0	0
ENSMUSG00000015476	0	1	0	1	0	0	0	1	0	0	0	0	0	1	0	0	0	0	0	0	0	0	0	0	0	0	0	0	0	0	0	0	0	0	0	0	0	0	0	0	0	0	0	0	0	0	0	0	0
ENSMUSG00000015451	0	4	0	0	0	1	0	2	0	0	0	0	0	0	0	0	0	0	0	0	0	0	0	0	0	2	0	0	0	0	0	0	0	0	0	1	0	0	0	0	0	0	0	1	0	1	0	0	0
ENSMUSG00000007029	0	0	0	0	0	0	0	0	0	0	0	1	0	0	0	0	0	0	0	0	0	0	0	0	0	0	0	3	0	1	0	0	0	0	0	0	0	0	0	0	0	0	0	0	0	0	0	0	0
ENSMUSG00000092241	0	0	0	0	0	0	0	0	0	0	0	0	0	0	0	0	0	0	0	0	0	0	0	0	0	0	0	0	0	0	0	0	0	0	0	0	0	1	0	0	0	0	0	1	0	0	0	0	0
ENSMUSG00000079492	0	1	0	0	0	0	0	0	0	0	0	3	0	0	0	6	0	0	0	0	0	0	0	0	0	0	0	0	0	0	0	0	0	0	0	0	0	0	0	0	0	4	0	0	0	0	0	2	0
ENSMUSG00000037130	0	0	0	0	0	1	0	0	0	0	0	0	0	0	0	0	0	0	0	0	0	5	0	0	0	0	0	0	0	0	0	0	0	0	0	0	0	0	0	0	0	0	0	0	0	0	0	0	0
ENSMUSG00000036492	0	0	0	1	0	0	0	0	0	0	0	0	0	0	0	2	0	0	0	0	0	0	0	3	0	0	0	0	0	0	0	6	0	0	0	0	0	0	0	0	0	2	0	2	0	1	0	6	0
ENSMUSG00000040140	0	0	0	0	0	0	0	0	0	0	0	0	0	0	0	0	0	0	0	0	0	0	0	0	0	0	0	0	0	0	0	0	0	0	0	0	0	0	0	0	0	0	0	0	0	0	0	8	0
ENSMUSG00000097390	0	0	0	0	0	0	0	0	0	0	0	0	0	5	0	0	0	0	0	0	0	0	0	0	0	0	0	0	0	0	0	0	0	0	0	0	0	0	0	0	0	1	0	0	0	0	0	0	0
ENSMUSG00000015599	0	3	0	0	0	2	0	0	0	0	0	1	0	1	0	0	0	2	0	1	0	1	0	0	0	4	0	0	0	0	0	3	0	0	0	1	0	5	0	3	0	0	0	0	0	3	0	1	0
ENSMUSG00000023978	0	1	0	0	0	0	0	0	0	0	0	0	0	0	0	0	0	0	0	2	0	0	0	0	0	0	0	0	0	0	0	0	0	0	0	0	0	0	0	3	0	0	0	0	0	0	0	2	0
ENSMUSG00000039154	0	5	0	2	0	0	0	0	0	0	0	0	0	0	0	0	0	24	0	0	0	0	0	1	0	6	0	1	0	0	0	1	0	0	0	6	0	0	0	0	0	6	0	0	0	4	0	1	0
ENSMUSG00000117172	0	3	0	0	0	1	0	1	0	0	0	0	0	0	0	1	0	16	0	0	0	0	0	0	0	2	0	0	0	15	0	6	0	0	0	7	0	1	0	0	0	0	0	2	0	0	0	0	0
ENSMUSG00000110218	0	0	0	0	0	0	0	0	0	0	0	0	0	0	0	0	0	0	0	0	0	0	0	0	0	43	0	0	0	0	0	0	0	0	0	0	0	0	0	0	0	0	0	0	0	0	0	0	0
ENSMUSG00000117003	0	4	0	0	0	0	0	1	0	0	0	0	0	1	0	0	0	0	0	0	0	0	0	0	0	0	0	0	0	2	0	0	0	0	0	0	0	0	0	0	0	0	0	0	0	0	0	0	0
ENSMUSG00000044375	0	0	0	0	0	0	0	0	0	0	0	0	0	0	0	0	0	0	0	0	0	0	0	0	0	0	0	0	0	0	0	0	0	0	0	0	0	0	0	0	0	0	0	0	0	0	0	0	0
ENSMUSG00000117415	0	0	0	4	0	1	0	3	0	0	0	0	0	1	0	0	0	3	0	0	0	9	0	0	0	11	0	0	0	0	0	2	0	0	0	3	0	0	0	1	0	3	0	1	0	0	0	0	0
ENSMUSG00000045053	0	0	0	0	0	0	0	0	0	0	0	0	0	0	0	0	0	0	0	0	0	9	0	0	0	0	0	0	0	0	0	0	0	0	0	0	0	0	0	0	0	0	0	0	0	0	0	0	0
ENSMUSG00000040505	0	1	0	0	0	1	0	0	0	0	0	0	0	0	0	0	0	1	0	0	0	0	0	0	0	2	0	0	0	0	0	0	0	0	0	4	0	0	0	0	0	0	0	0	0	0	0	0	0
ENSMUSG00000024254	0	0	0	0	0	0	0	1	0	0	0	0	0	0	0	0	0	0	0	0	0	0	0	0	0	0	0	0	0	0	0	0	0	7	0	0	0	0	0	0	0	0	0	0	0	0	0	0	0
ENSMUSG00000053375	0	0	0	0	0	0	0	0	0	0	0	12	0	0	0	0	0	0	0	0	0	0	0	0	0	0	0	0	0	0	0	0	0	0	0	0	0	0	0	0	0	0	0	0	0	0	0	0	0
ENSMUSG00000093922	0	16	0	0	0	21	0	12	0	14	0	7	0	11	0	2	0	33	0	0	0	0	0	0	0	26	0	5	0	3	0	5	0	2	0	3	0	14	0	25	0	22	0	4	0	8	0	2	0
ENSMUSG00000117653	0	0	0	0	0	0	0	0	0	0	0	0	0	0	0	0	0	0	0	0	0	0	0	8	0	0	0	0	0	0	0	0	0	0	0	0	0	0	0	0	0	0	0	0	0	0	0	1	0
ENSMUSG00000024235	0	0	0	0	0	0	0	0	0	0	0	0	0	0	0	0	0	0	0	0	0	0	0	0	0	0	0	0	0	0	0	0	0	0	0	0	0	0	0	0	0	18	0	0	0	0	0	0	0
ENSMUSG00000061808	0	0	0	0	0	0	0	0	0	0	0	0	0	0	0	0	0	0	0	0	0	0	0	0	0	0	0	2	0	0	0	0	0	0	0	0	0	0	0	0	0	0	0	0	0	0	0	0	0
ENSMUSG00000114088	0	0	0	0	0	0	0	5	0	0	0	0	0	0	0	0	0	0	0	0	0	0	0	0	0	0	0	0	0	0	0	0	0	0	0	0	0	0	0	0	0	0	0	0	0	0	0	5	0
ENSMUSG00000096926	0	0	0	0	0	0	0	0	0	2	0	2	0	0	0	0	0	3	0	0	0	0	0	0	0	0	0	0	0	5	0	2	0	1	0	5	0	0	0	0	0	0	0	0	0	0	0	0	0
ENSMUSG00000097553	0	1	0	0	0	0	0	8	0	0	0	0	0	0	0	6	0	16	0	3	0	0	0	0	0	16	0	0	0	0	0	0	0	0	0	7	0	3	0	8	0	4	0	2	0	1	0	4	0
ENSMUSG00000038128	0	0	0	0	0	0	0	0	0	0	0	0	0	1	0	0	0	0	0	0	0	0	0	0	0	0	0	0	0	0	0	0	0	0	0	0	0	0	0	0	0	0	0	0	0	0	0	0	0
ENSMUSG00000049357	0	0	0	0	0	0	0	6	0	0	0	0	0	0	0	0	0	0	0	0	0	0	0	0	0	0	0	0	0	0	0	0	0	0	0	5	0	0	0	0	0	0	0	0	0	0	0	0	0
ENSMUSG00000097755	0	0	0	0	0	0	0	0	0	0	0	0	0	0	0	0	0	0	0	0	0	3	0	0	0	0	0	0	0	0	0	0	0	0	0	0	0	0	0	0	0	0	0	0	0	0	0	1	0
ENSMUSG00000073600	0	2	0	1	0	0	0	1	0	0	0	0	0	0	0	0	0	0	0	0	0	0	0	0	0	0	0	0	0	0	0	0	0	0	0	0	0	0	0	0	0	2	0	0	0	0	0	0	0
ENSMUSG00000100320	0	0	0	0	0	0	0	0	0	0	0	0	0	0	0	0	0	0	0	0	0	0	0	0	0	0	0	0	0	0	0	0	0	0	0	1	0	0	0	10	0	0	0	0	0	0	0	0	0
ENSMUSG00000024485	0	0	0	0	0	0	0	0	0	0	0	0	0	0	0	0	0	0	0	0	0	0	0	0	0	0	0	0	0	0	0	0	0	0	0	0	0	0	0	0	0	1	0	0	0	0	0	0	0
ENSMUSG00000085289	0	0	0	0	0	0	0	0	0	1	0	0	0	0	0	0	0	0	0	0	0	0	0	0	0	0	0	0	0	0	0	0	0	0	0	0	0	0	0	0	0	0	0	0	0	0	0	0	0
ENSMUSG00000117943	0	0	0	0	0	0	0	0	0	0	0	0	0	0	0	0	0	0	0	0	0	0	0	0	0	0	0	0	0	0	0	0	0	0	0	0	0	0	0	0	0	0	0	0	0	0	0	19	0
ENSMUSG00000056130	0	45	0	12	0	0	0	15	0	0	0	54	0	12	0	17	0	2	0	22	0	10	0	2	0	21	0	7	0	9	0	4	0	0	0	0	0	12	0	2	0	10	0	2	0	0	0	6	0
ENSMUSG00000052713	0	0	0	6	0	0	0	0	0	0	0	0	0	0	0	0	0	0	0	0	0	0	0	0	0	0	0	0	0	0	0	0	0	0	0	0	0	0	0	0	0	0	0	0	0	0	0	0	0
ENSMUSG00000097324	0	0	0	0	0	0	0	0	0	0	0	1	0	0	0	0	0	5	0	0	0	0	0	0	0	4	0	0	0	1	0	1	0	0	0	2	0	0	0	4	0	0	0	0	0	0	0	0	0
ENSMUSG00000117721	0	0	0	0	0	0	0	0	0	0	0	0	0	0	0	0	0	0	0	0	0	0	0	4	0	0	0	0	0	2	0	0	0	0	0	0	0	0	0	0	0	0	0	0	0	0	0	0	0
ENSMUSG00000117992	0	0	0	0	0	0	0	1	0	0	0	0	0	0	0	0	0	0	0	0	0	0	0	0	0	0	0	0	0	2	0	0	0	0	0	0	0	1	0	0	0	0	0	0	0	0	0	3	0
ENSMUSG00000024518	0	10	0	18	0	4	0	16	0	12	0	31	0	0	0	17	0	47	0	16	0	0	0	8	0	6	0	0	0	14	0	9	0	4	0	38	0	0	0	0	0	0	0	5	0	0	0	0	0
ENSMUSG00000024519	0	0	0	0	0	0	0	1	0	0	0	0	0	0	0	1	0	2	0	0	0	0	0	0	0	1	0	0	0	0	0	0	0	0	0	0	0	0	0	0	0	0	0	0	0	0	0	0	0
ENSMUSG00000064036	0	0	0	0	0	0	0	0	0	0	0	0	0	0	0	0	0	0	0	0	0	0	0	0	0	0	0	0	0	0	0	0	0	0	0	0	0	0	0	0	0	0	0	0	0	0	0	0	0
ENSMUSG00000053846	0	0	0	0	0	0	0	1	0	0	0	0	0	0	0	0	0	0	0	0	0	1	0	0	0	0	0	0	0	3	0	0	0	0	0	1	0	0	0	0	0	0	0	0	0	0	0	0	0
ENSMUSG00000118373	0	45	0	15	0	66	0	43	0	31	0	45	0	42	0	22	0	87	0	35	0	66	0	2	0	57	0	20	0	34	0	51	0	37	0	46	0	67	0	60	0	23	0	22	0	7	0	22	0
ENSMUSG00000117781	0	0	0	0	0	0	0	0	0	0	0	0	0	0	0	0	0	0	0	0	0	0	0	0	0	8	0	0	0	0	0	0	0	0	0	0	0	0	0	0	0	0	0	0	0	0	0	0	0
ENSMUSG00000118249	0	1	0	0	0	0	0	0	0	0	0	0	0	0	0	0	0	2	0	0	0	0	0	0	0	0	0	0	0	0	0	0	0	0	0	0	0	1	0	0	0	1	0	0	0	0	0	0	0
ENSMUSG00000024871	0	0	0	0	0	0	0	0	0	0	0	0	0	0	0	0	0	0	0	0	0	0	0	0	0	0	0	0	0	0	0	0	0	5	0	0	0	0	0	0	0	0	0	0	0	0	0	0	0
ENSMUSG00000024851	0	0	0	0	0	0	0	0	0	0	0	0	0	0	0	0	0	2	0	0	0	0	0	0	0	0	0	0	0	0	0	7	0	0	0	0	0	0	0	0	0	0	0	0	0	0	0	0	0
ENSMUSG00000047733	0	5	0	6	0	0	0	2	0	1	0	0	0	1	0	0	0	3	0	0	0	4	0	0	0	0	0	0	0	5	0	0	0	5	0	2	0	3	0	0	0	7	0	1	0	0	0	3	0
ENSMUSG00000054999	0	1	0	1	0	0	0	2	0	0	0	0	0	8	0	0	0	0	0	1	0	0	0	0	0	4	0	0	0	1	0	2	0	0	0	3	0	0	0	1	0	3	0	0	0	0	0	0	0
ENSMUSG00000079467	0	0	0	0	0	0	0	0	0	0	0	0	0	0	0	1	0	0	0	1	0	0	0	0	0	0	0	0	0	0	0	0	0	0	0	0	0	0	0	0	0	0	0	2	0	0	0	0	0
ENSMUSG00000056612	0	7	0	2	0	7	0	0	0	0	0	4	0	2	0	1	0	4	0	2	0	3	0	0	0	1	0	2	0	1	0	0	0	0	0	2	0	5	0	3	0	2	0	0	0	0	0	0	0
ENSMUSG00000024968	0	2	0	0	0	0	0	0	0	0	0	0	0	0	0	0	0	2	0	2	0	0	0	0	0	5	0	0	0	0	0	0	0	0	0	0	0	3	0	2	0	0	0	0	0	0	0	0	0
ENSMUSG00000116166	0	4	0	1	0	12	0	2	0	5	0	19	0	4	0	4	0	6	0	2	0	0	0	2	0	5	0	0	0	3	0	4	0	1	0	10	0	6	0	9	0	2	0	3	0	2	0	6	0
ENSMUSG00000024664	0	0	0	12	0	0	0	0	0	0	0	0	0	0	0	0	0	0	0	6	0	0	0	0	0	0	0	0	0	0	0	0	0	0	0	0	0	0	0	0	0	0	0	0	0	0	0	0	0
ENSMUSG00000067525	0	0	0	0	0	19	0	0	0	0	0	0	0	0	0	0	0	0	0	0	0	0	0	0	0	0	0	0	0	0	0	0	0	0	0	0	0	0	0	0	0	0	0	0	0	0	0	0	0
ENSMUSG00000117995	0	0	0	0	0	0	0	0	0	0	0	0	0	0	0	0	0	0	0	0	0	0	0	0	0	0	0	0	0	0	0	0	0	0	0	0	0	0	0	0	0	0	0	0	0	0	0	0	0
ENSMUSG00000117752	0	0	0	0	0	0	0	0	0	0	0	0	0	1	0	1	0	0	0	0	0	0	0	1	0	4	0	0	0	0	0	0	0	0	0	2	0	0	0	2	0	0	0	0	0	1	0	0	0
ENSMUSG00000024899	0	4	0	0	0	0	0	0	0	0	0	0	0	0	0	0	0	0	0	0	0	0	0	0	0	0	0	0	0	0	0	2	0	0	0	0	0	0	0	0	0	0	0	0	0	0	0	0	0
ENSMUSG00000094707	0	0	0	0	0	0	0	0	0	0	0	18	0	0	0	0	0	0	0	0	0	0	0	0	0	0	0	0	0	0	0	0	0	0	0	0	0	0	0	0	0	0	0	0	0	0	0	0	0
ENSMUSG00000039652	0	0	0	0	0	0	0	0	0	0	0	0	0	0	0	0	0	0	0	11	0	0	0	0	0	0	0	0	0	0	0	0	0	0	0	0	0	0	0	0	0	0	0	0	0	0	0	0	0
ENSMUSG00000024998	0	5	0	1	0	0	0	0	0	2	0	2	0	1	0	1	0	0	0	5	0	0	0	0	0	0	0	0	0	6	0	0	0	0	0	3	0	0	0	0	0	0	0	2	0	2	0	0	0
ENSMUSG00000097740	0	1	0	0	0	0	0	0	0	0	0	0	0	0	0	0	0	0	0	0	0	0	0	0	0	3	0	0	0	0	0	4	0	0	0	0	0	0	0	0	0	0	0	0	0	0	0	0	0
ENSMUSG00000060224	0	1	0	0	0	1	0	0	0	1	0	0	0	1	0	1	0	0	0	2	0	0	0	0	0	0	0	0	0	7	0	0	0	0	0	6	0	0	0	2	0	1	0	0	0	0	0	0	0
ENSMUSG00000025194	0	0	0	0	0	0	0	7	0	0	0	0	0	0	0	0	0	0	0	0	0	0	0	0	0	0	0	0	0	0	0	0	0	0	0	0	0	0	0	0	0	0	0	1	0	0	0	0	0
ENSMUSG00000118000	0	1	0	0	0	0	0	0	0	10	0	0	0	0	0	0	0	0	0	0	0	0	0	0	0	0	0	0	0	0	0	0	0	0	0	0	0	0	0	0	0	0	0	0	0	0	0	0	0
ENSMUSG00000025197	0	0	0	0	0	0	0	0	0	12	0	0	0	0	0	0	0	0	0	0	0	0	0	0	0	0	0	0	0	0	0	0	0	0	0	0	0	0	0	0	0	0	0	0	0	0	0	0	0
ENSMUSG00000036961	0	0	0	0	0	0	0	0	0	0	0	0	0	0	0	0	0	0	0	0	0	0	0	0	0	0	0	0	0	0	0	0	0	0	0	0	0	0	0	23	0	0	0	0	0	0	0	0	0
ENSMUSG00000100417	0	0	0	0	0	0	0	0	0	0	0	0	0	0	0	0	0	0	0	0	0	0	0	0	0	0	0	0	0	0	0	0	0	0	0	0	0	0	0	0	0	0	0	0	0	0	0	0	0
ENSMUSG00000037126	0	0	0	0	0	0	0	0	0	0	0	0	0	0	0	0	0	0	0	0	0	0	0	0	0	0	0	6	0	0	0	0	0	0	0	0	0	0	0	0	0	0	0	0	0	0	0	0	0
ENSMUSG00000118040	0	0	0	0	0	0	0	0	0	0	0	0	0	0	0	0	0	0	0	0	0	0	0	1	0	0	0	0	0	0	0	0	0	0	0	0	0	0	0	0	0	0	0	0	0	0	0	0	0
ENSMUSG00000003555	0	1	0	0	0	0	0	0	0	0	0	1	0	0	0	0	0	1	0	1	0	0	0	0	0	0	0	0	0	0	0	1	0	0	0	0	0	0	0	0	0	0	0	0	0	0	0	0	0
ENSMUSG00000071497	0	2	0	1	0	0	0	1	0	0	0	0	0	3	0	0	0	0	0	0	0	1	0	0	0	0	0	0	0	0	0	0	0	1	0	0	0	0	0	1	0	0	0	1	0	0	0	1	0
ENSMUSG00000097785	0	0	0	0	0	0	0	7	0	0	0	0	0	0	0	0	0	0	0	0	0	0	0	0	0	0	0	0	0	0	0	0	0	0	0	0	0	0	0	0	0	0	0	0	0	0	0	0	0
ENSMUSG00000053117	0	0	0	0	0	0	0	4	0	0	0	0	0	0	0	0	0	0	0	0	0	0	0	0	0	0	0	0	0	0	0	0	0	0	0	6	0	0	0	0	0	0	0	0	0	0	0	0	0
[truncated: 65 more columns]
