# Supplementary material for: Allele-specific differential regulation of monoallelically expressed autosomal genes in the cardiac lineage
Source: Nat Commun. 2022 Oct 10;13:5984. doi: 10.1038/s41467-022-33722-x (PMC9550772; doi:10.1038/s41467-022-33722-x)
Supplement: Supplementary file 13 — Source Data [file 41467_2022_33722_MOESM13_ESM.zip › Source Data 16.txt]

Gene	File1B	File1C	File2B	File2C	File3B	File3C	File4B	File4C	File5B	File5C	File6B	File6C	File7B	File7C	File8B	File8C	File9B	File9C	File10B	File10C	File11B	File11C	File12B	File12C	File13B	File13C	File14B	File14C	File15B	File15C	File16B	File16C	File17B	File17C	File18B	File18C	File19B	File19C	File20B	File20C	File21B	File21C	File22B	File22C	File23B	File23C	File24B	File24C	File25B
ENSMUSG00000067795	0	95	0	46	0	111	0	92	0	62	0	75	0	86	0	37	0	157	0	82	0	69	0	15	0	126	0	32	0	97	0	90	0	31	0	193	0	107	0	89	0	52	0	30	0	42	0	40	0
ENSMUSG00000041872	0	38	0	15	0	57	0	19	0	52	0	68	0	40	0	26	0	65	0	39	0	7	0	9	0	99	0	7	0	36	0	29	0	7	0	11	0	58	0	30	0	59	0	34	0	12	0	29	0
ENSMUSG00000026156	0	0	0	0	0	0	0	6	0	0	0	0	0	0	0	0	0	0	0	0	0	0	0	0	0	0	0	0	0	0	0	0	0	0	0	0	0	0	0	0	0	0	0	0	0	0	0	2	0
ENSMUSG00000026154	0	0	0	0	0	0	0	0	0	0	0	0	0	0	0	0	0	0	0	0	0	0	0	2	0	0	0	0	0	1	0	0	0	2	0	0	0	0	0	0	0	0	0	0	0	1	0	0	0
ENSMUSG00000026058	0	0	0	0	0	10	0	0	0	26	0	0	0	0	0	0	0	0	0	0	0	0	0	0	0	0	0	0	0	0	0	0	0	0	0	0	0	0	0	0	0	0	0	0	0	0	0	0	0
ENSMUSG00000042215	0	5	0	0	0	0	0	0	0	0	0	0	0	0	0	0	0	0	0	0	0	7	0	0	0	2	0	0	0	3	0	0	0	0	0	0	0	7	0	0	0	0	0	3	0	2	0	0	0
ENSMUSG00000037408	0	0	0	0	0	0	0	8	0	0	0	0	0	0	0	0	0	0	0	0	0	0	0	1	0	25	0	0	0	0	0	3	0	2	0	0	0	15	0	0	0	0	0	0	0	0	0	0	0
ENSMUSG00000026117	0	5	0	6	0	1	0	4	0	8	0	4	0	0	0	2	0	0	0	0	0	0	0	0	0	0	0	9	0	9	0	2	0	1	0	0	0	7	0	5	0	12	0	13	0	0	0	6	0
ENSMUSG00000026113	0	25	0	12	0	0	0	43	0	0	0	0	0	0	0	6	0	0	0	0	0	0	0	14	0	66	0	0	0	0	0	3	0	0	0	0	0	16	0	9	0	28	0	0	0	3	0	7	0
ENSMUSG00000026073	0	0	0	0	0	0	0	6	0	0	0	0	0	0	0	0	0	0	0	0	0	0	0	0	0	0	0	0	0	0	0	0	0	0	0	0	0	0	0	0	0	0	0	0	0	0	0	0	0
ENSMUSG00000041907	0	0	0	0	0	0	0	0	0	0	0	0	0	6	0	0	0	0	0	0	0	0	0	0	0	5	0	0	0	0	0	5	0	0	0	0	0	1	0	0	0	0	0	0	0	0	0	0	0
ENSMUSG00000070939	0	28	0	0	0	0	0	32	0	0	0	19	0	0	0	10	0	42	0	18	0	19	0	0	0	0	0	18	0	0	0	39	0	0	0	35	0	1	0	10	0	0	0	0	0	0	0	0	0
ENSMUSG00000010290	0	0	0	0	0	0	0	28	0	0	0	0	0	0	0	0	0	0	0	0	0	0	0	3	0	0	0	0	0	0	0	0	0	0	0	0	0	3	0	0	0	0	0	0	0	0	0	0	0
ENSMUSG00000008136	0	0	0	0	0	0	0	11	0	0	0	0	0	0	0	0	0	0	0	0	0	0	0	1	0	0	0	0	0	0	0	0	0	0	0	0	0	1	0	0	0	0	0	0	0	0	0	0	0
ENSMUSG00000026051	0	0	0	0	0	0	0	0	0	0	0	0	0	0	0	0	0	1	0	0	0	1	0	0	0	0	0	0	0	0	0	0	0	0	0	0	0	0	0	0	0	0	0	0	0	0	0	0	0
ENSMUSG00000091844	0	5	0	0	0	0	0	7	0	0	0	0	0	1	0	0	0	16	0	0	0	2	0	0	0	0	0	0	0	3	0	0	0	0	0	10	0	0	0	12	0	3	0	0	0	0	0	0	0
ENSMUSG00000026047	0	13	0	0	0	0	0	0	0	0	0	0	0	0	0	0	0	0	0	8	0	0	0	0	0	60	0	0	0	0	0	0	0	0	0	15	0	0	0	0	0	0	0	0	0	0	0	0	0
ENSMUSG00000041684	0	0	0	0	0	21	0	0	0	0	0	0	0	0	0	0	0	4	0	0	0	0	0	1	0	0	0	0	0	0	0	0	0	0	0	29	0	13	0	9	0	0	0	0	0	0	0	0	0
ENSMUSG00000026104	0	0	0	0	0	30	0	6	0	23	0	0	0	0	0	0	0	23	0	0	0	0	0	0	0	2	0	5	0	15	0	11	0	6	0	52	0	4	0	0	0	8	0	3	0	1	0	2	0
ENSMUSG00000047528	0	0	0	0	0	6	0	0	0	0	0	0	0	0	0	0	0	0	0	0	0	0	0	0	0	0	0	0	0	0	0	0	0	0	0	0	0	0	0	0	0	0	0	0	0	0	0	0	0
ENSMUSG00000026031	0	0	0	0	0	0	0	0	0	0	0	0	0	0	0	0	0	1	0	0	0	0	0	0	0	1	0	0	0	1	0	0	0	0	0	7	0	2	0	3	0	1	0	0	0	0	0	0	0
ENSMUSG00000079550	0	0	0	0	0	0	0	0	0	0	0	0	0	1	0	1	0	0	0	0	0	0	0	0	0	24	0	0	0	0	0	0	0	2	0	0	0	0	0	17	0	0	0	0	0	0	0	0	0
ENSMUSG00000025963	0	0	0	0	0	3	0	0	0	2	0	0	0	5	0	17	0	1	0	4	0	0	0	0	0	7	0	0	0	3	0	0	0	1	0	3	0	1	0	1	0	2	0	0	0	0	0	3	0
ENSMUSG00000100437	0	0	0	0	0	0	0	0	0	0	0	0	0	0	0	0	0	0	0	0	0	0	0	0	0	0	0	0	0	0	0	0	0	0	0	0	0	0	0	0	0	0	0	0	0	0	0	0	0
ENSMUSG00000055567	0	43	0	0	0	9	0	3	0	38	0	44	0	19	0	33	0	0	0	35	0	9	0	1	0	8	0	6	0	7	0	0	0	15	0	50	0	6	0	2	0	10	0	3	0	0	0	9	0
ENSMUSG00000102123	0	32	0	0	0	10	0	45	0	4	0	112	0	0	0	6	0	0	0	9	0	23	0	0	0	34	0	0	0	148	0	45	0	5	0	41	0	0	0	13	0	14	0	15	0	21	0	0	0
ENSMUSG00000026188	0	10	0	11	0	32	0	48	0	7	0	0	0	15	0	3	0	20	0	8	0	10	0	2	0	39	0	0	0	0	0	31	0	3	0	21	0	9	0	11	0	8	0	5	0	2	0	9	0
ENSMUSG00000039342	0	39	0	10	0	38	0	46	0	16	0	31	0	19	0	31	0	40	0	15	0	23	0	6	0	80	0	1	0	64	0	34	0	6	0	75	0	57	0	43	0	22	0	15	0	19	0	13	0
ENSMUSG00000026173	0	0	0	0	0	0	0	0	0	0	0	0	0	0	0	0	0	0	0	0	0	0	0	0	0	0	0	0	0	0	0	0	0	0	0	0	0	0	0	0	0	0	0	0	0	0	0	1	0
ENSMUSG00000033276	0	26	0	3	0	0	0	0	0	0	0	0	0	0	0	0	0	21	0	12	0	28	0	0	0	0	0	0	0	4	0	0	0	0	0	0	0	4	0	0	0	0	0	0	0	3	0	3	0
ENSMUSG00000033227	0	0	0	0	0	0	0	0	0	0	0	0	0	0	0	0	0	0	0	0	0	0	0	0	0	0	0	0	0	0	0	0	0	4	0	0	0	0	0	0	0	0	0	16	0	0	0	0	0
ENSMUSG00000026167	0	0	0	0	0	0	0	0	0	2	0	0	0	0	0	0	0	0	0	0	0	0	0	0	0	0	0	0	0	1	0	0	0	0	0	0	0	2	0	5	0	0	0	0	0	0	0	1	0
ENSMUSG00000026205	0	0	0	0	0	0	0	5	0	0	0	0	0	6	0	0	0	0	0	0	0	0	0	0	0	0	0	0	0	17	0	0	0	0	0	0	0	0	0	0	0	0	0	0	0	2	0	0	0
ENSMUSG00000049339	0	5	0	0	0	0	0	0	0	0	0	0	0	0	0	0	0	0	0	0	0	0	0	0	0	0	0	0	0	0	0	0	0	0	0	0	0	0	0	9	0	0	0	5	0	0	0	0	0
ENSMUSG00000086053	0	0	0	0	0	0	0	1	0	2	0	0	0	0	0	0	0	0	0	0	0	4	0	1	0	8	0	0	0	4	0	0	0	0	0	3	0	0	0	3	0	1	0	3	0	4	0	0	0
ENSMUSG00000033007	0	0	0	0	0	0	0	0	0	0	0	0	0	1	0	0	0	0	0	0	0	0	0	0	0	0	0	3	0	0	0	0	0	0	0	0	0	0	0	0	0	0	0	0	0	0	0	0	0
ENSMUSG00000051703	0	0	0	0	0	0	0	0	0	0	0	0	0	4	0	0	0	10	0	0	0	0	0	0	0	0	0	0	0	0	0	0	0	0	0	0	0	0	0	0	0	0	0	0	0	0	0	0	0
ENSMUSG00000032908	0	105	0	15	0	33	0	91	0	19	0	9	0	45	0	12	0	95	0	67	0	43	0	17	0	45	0	13	0	10	0	54	0	12	0	79	0	72	0	23	0	9	0	23	0	31	0	40	0
ENSMUSG00000043230	0	5	0	0	0	8	0	0	0	0	0	0	0	0	0	6	0	13	0	1	0	0	0	0	0	0	0	1	0	0	0	0	0	0	0	0	0	0	0	0	0	0	0	0	0	0	0	0	0
ENSMUSG00000079465	0	18	0	8	0	18	0	22	0	0	0	15	0	27	0	6	0	13	0	0	0	12	0	3	0	28	0	0	0	14	0	27	0	7	0	16	0	0	0	0	0	12	0	1	0	5	0	5	0
ENSMUSG00000097564	0	26	0	12	0	11	0	18	0	0	0	18	0	30	0	2	0	14	0	0	0	5	0	7	0	32	0	0	0	20	0	24	0	4	0	21	0	0	0	0	0	12	0	0	0	8	0	5	0
ENSMUSG00000026226	0	62	0	4	0	48	0	16	0	16	0	29	0	29	0	9	0	39	0	37	0	35	0	10	0	56	0	9	0	50	0	25	0	10	0	22	0	12	0	27	0	6	0	11	0	3	0	35	0
ENSMUSG00000026237	0	0	0	0	0	1	0	0	0	0	0	3	0	2	0	4	0	0	0	0	0	0	0	0	0	0	0	2	0	0	0	0	0	0	0	78	0	0	0	2	0	0	0	3	0	139	0	2	0
ENSMUSG00000101625	0	0	0	0	0	0	0	14	0	0	0	0	0	0	0	0	0	0	0	0	0	0	0	0	0	0	0	0	0	0	0	0	0	0	0	0	0	0	0	0	0	0	0	0	0	0	0	0	0
ENSMUSG00000026247	0	5	0	1	0	1	0	5	0	5	0	10	0	3	0	1	0	3	0	2	0	0	0	0	0	11	0	1	0	6	0	8	0	1	0	9	0	9	0	0	0	3	0	1	0	2	0	0	0
ENSMUSG00000026255	0	0	0	0	0	0	0	0	0	0	0	5	0	0	0	0	0	0	0	4	0	0	0	0	0	13	0	0	0	0	0	0	0	0	0	0	0	0	0	0	0	0	0	0	0	0	0	0	0
ENSMUSG00000079436	0	0	0	0	0	0	0	0	0	0	0	0	0	4	0	0	0	0	0	10	0	0	0	0	0	0	0	0	0	0	0	0	0	0	0	0	0	10	0	0	0	0	0	0	0	0	0	0	0
ENSMUSG00000026295	0	0	0	0	0	0	0	0	0	6	0	0	0	0	0	0	0	0	0	0	0	0	0	0	0	64	0	0	0	0	0	16	0	0	0	0	0	0	0	18	0	0	0	0	0	0	0	5	0
ENSMUSG00000099938	0	0	0	0	0	0	0	0	0	0	0	0	0	0	0	0	0	0	0	0	0	0	0	0	0	0	0	0	0	0	0	0	0	1	0	0	0	57	0	0	0	0	0	0	0	0	0	0	0
ENSMUSG00000067081	0	0	0	0	0	0	0	0	0	0	0	0	0	0	0	0	0	0	0	0	0	0	0	0	0	0	0	0	0	33	0	0	0	0	0	0	0	0	0	0	0	0	0	0	0	5	0	0	0
ENSMUSG00000100850	0	6	0	0	0	13	0	0	0	0	0	0	0	0	0	0	0	0	0	0	0	8	0	0	0	0	0	0	0	0	0	0	0	0	0	0	0	0	0	0	0	0	0	0	0	0	0	0	0
ENSMUSG00000026307	0	0	0	6	0	10	0	4	0	8	0	0	0	11	0	7	0	10	0	15	0	0	0	0	0	19	0	0	0	4	0	5	0	1	0	10	0	2	0	0	0	1	0	2	0	0	0	2	0
ENSMUSG00000049515	0	0	0	7	0	12	0	6	0	9	0	0	0	9	0	2	0	8	0	0	0	0	0	1	0	25	0	2	0	6	0	10	0	0	0	20	0	7	0	2	0	1	0	2	0	0	0	4	0
ENSMUSG00000026308	0	0	0	0	0	0	0	2	0	0	0	0	0	0	0	0	0	0	0	0	0	0	0	0	0	0	0	0	0	0	0	0	0	0	0	2	0	3	0	0	0	0	0	0	0	0	0	0	0
ENSMUSG00000055866	0	0	0	0	0	0	0	0	0	0	0	0	0	31	0	0	0	6	0	0	0	0	0	0	0	0	0	0	0	0	0	0	0	0	0	0	0	0	0	2	0	0	0	0	0	0	0	33	0
ENSMUSG00000034220	0	0	0	0	0	0	0	0	0	0	0	0	0	0	0	0	0	0	0	0	0	0	0	0	0	0	0	0	0	0	0	0	0	0	0	0	0	0	0	0	0	3	0	4	0	4	0	7	0
ENSMUSG00000101995	0	0	0	0	0	0	0	0	0	0	0	0	0	0	0	0	0	0	0	0	0	0	0	0	0	0	0	0	0	0	0	0	0	0	0	0	0	0	0	0	0	0	0	0	0	0	0	5	0
ENSMUSG00000034212	0	9	0	0	0	7	0	0	0	0	0	0	0	1	0	3	0	15	0	18	0	5	0	0	0	0	0	0	0	1	0	0	0	0	0	0	0	2	0	0	0	0	0	0	0	0	0	0	0
ENSMUSG00000047793	0	44	0	33	0	23	0	0	0	1	0	4	0	11	0	21	0	0	0	7	0	0	0	0	0	51	0	7	0	36	0	30	0	14	0	24	0	26	0	24	0	25	0	5	0	3	0	21	0
ENSMUSG00000026273	0	0	0	0	0	0	0	2	0	0	0	0	0	0	0	0	0	0	0	0	0	0	0	0	0	0	0	0	0	0	0	0	0	0	0	0	0	0	0	0	0	0	0	0	0	0	0	0	0
ENSMUSG00000034107	0	0	0	0	0	0	0	0	0	0	0	0	0	0	0	0	0	0	0	0	0	0	0	0	0	0	0	0	0	0	0	0	0	0	0	0	0	0	0	13	0	0	0	8	0	0	0	0	0
ENSMUSG00000026278	0	8	0	0	0	9	0	6	0	2	0	11	0	0	0	0	0	0	0	0	0	3	0	2	0	1	0	0	0	0	0	0	0	2	0	0	0	0	0	0	0	0	0	0	0	6	0	0	0
ENSMUSG00000057329	0	45	0	7	0	8	0	16	0	12	0	23	0	0	0	6	0	10	0	13	0	22	0	6	0	0	0	10	0	26	0	10	0	6	0	17	0	19	0	11	0	0	0	11	0	10	0	29	0
ENSMUSG00000004451	0	0	0	0	0	0	0	2	0	0	0	0	0	3	0	0	0	0	0	0	0	0	0	0	0	0	0	0	0	0	0	0	0	0	0	4	0	0	0	0	0	0	0	0	0	0	0	0	0
ENSMUSG00000036962	0	0	0	0	0	0	0	0	0	0	0	0	0	0	0	0	0	5	0	0	0	0	0	0	0	21	0	0	0	0	0	0	0	0	0	0	0	0	0	0	0	0	0	0	0	0	0	0	0
ENSMUSG00000026388	0	8	0	0	0	0	0	0	0	0	0	0	0	0	0	0	0	0	0	0	0	0	0	0	0	83	0	0	0	0	0	0	0	0	0	0	0	0	0	11	0	0	0	0	0	0	0	0	0
ENSMUSG00000026389	0	0	0	0	0	0	0	0	0	0	0	0	0	0	0	0	0	0	0	0	0	0	0	0	0	0	0	0	0	0	0	0	0	5	0	0	0	0	0	0	0	1	0	0	0	0	0	0	0
ENSMUSG00000101791	0	0	0	0	0	0	0	0	0	0	0	0	0	0	0	0	0	0	0	1	0	0	0	0	0	0	0	0	0	0	0	0	0	0	0	0	0	0	0	0	0	0	0	0	0	0	0	0	0
ENSMUSG00000051590	0	0	0	0	0	0	0	7	0	0	0	0	0	0	0	8	0	18	0	0	0	0	0	0	0	31	0	0	0	9	0	0	0	0	0	0	0	0	0	0	0	0	0	4	0	0	0	0	0
ENSMUSG00000026354	0	8	0	0	0	16	0	4	0	5	0	1	0	14	0	3	0	8	0	3	0	0	0	5	0	28	0	0	0	0	0	3	0	0	0	9	0	2	0	6	0	10	0	3	0	1	0	6	0
ENSMUSG00000042554	0	0	0	0	0	0	0	7	0	0	0	48	0	0	0	0	0	0	0	6	0	0	0	0	0	0	0	0	0	13	0	0	0	0	0	0	0	0	0	0	0	0	0	7	0	0	0	9	0
ENSMUSG00000026405	0	0	0	0	0	0	0	0	0	0	0	52	0	0	0	0	0	0	0	0	0	0	0	0	0	0	0	0	0	0	0	0	0	0	0	0	0	0	0	0	0	0	0	0	0	0	0	0	0
ENSMUSG00000026430	0	16	0	0	0	0	0	0	0	0	0	0	0	0	0	0	0	0	0	0	0	0	0	1	0	0	0	0	0	18	0	5	0	0	0	0	0	0	0	0	0	0	0	1	0	0	0	10	0
ENSMUSG00000013275	0	20	0	10	0	10	0	23	0	18	0	25	0	11	0	16	0	18	0	17	0	7	0	0	0	32	0	12	0	50	0	46	0	11	0	12	0	2	0	15	0	17	0	2	0	0	0	7	0
ENSMUSG00000041757	0	13	0	0	0	0	0	0	0	17	0	17	0	0	0	0	0	0	0	0	0	0	0	7	0	29	0	0	0	60	0	0	0	4	0	12	0	0	0	0	0	9	0	0	0	0	0	0	0
ENSMUSG00000101693	0	0	0	0	0	0	0	0	0	1	0	0	0	0	0	0	0	0	0	0	0	0	0	0	0	0	0	0	0	0	0	0	0	0	0	0	0	0	0	0	0	0	0	0	0	0	0	0	0
ENSMUSG00000042429	0	0	0	0	0	0	0	0	0	0	0	0	0	0	0	0	0	0	0	0	0	0	0	7	0	0	0	0	0	0	0	0	0	0	0	0	0	0	0	0	0	0	0	0	0	0	0	5	0
ENSMUSG00000042793	0	0	0	0	0	18	0	0	0	15	0	0	0	0	0	0	0	1	0	12	0	0	0	2	0	0	0	12	0	26	0	0	0	9	0	0	0	4	0	25	0	8	0	1	0	0	0	0	0
ENSMUSG00000048096	0	4	0	11	0	3	0	0	0	0	0	0	0	0	0	7	0	0	0	1	0	3	0	5	0	102	0	0	0	1	0	0	0	0	0	0	0	0	0	0	0	0	0	0	0	3	0	0	0
ENSMUSG00000026421	0	54	0	0	0	0	0	0	0	0	0	0	0	16	0	0	0	0	0	0	0	0	0	0	0	35	0	0	0	47	0	26	0	0	0	0	0	0	0	8	0	21	0	0	0	4	0	0	0
ENSMUSG00000026407	0	0	0	0	0	0	0	3	0	0	0	0	0	0	0	0	0	0	0	0	0	0	0	0	0	0	0	0	0	0	0	0	0	0	0	0	0	0	0	0	0	0	0	0	0	1	0	0	0
ENSMUSG00000019230	0	0	0	0	0	0	0	0	0	0	0	0	0	0	0	0	0	0	0	0	0	0	0	0	0	0	0	0	0	0	0	0	0	0	0	0	0	1	0	0	0	0	0	0	0	0	0	0	0
ENSMUSG00000103844	0	8	0	14	0	9	0	0	0	9	0	0	0	0	0	0	0	24	0	0	0	0	0	0	0	0	0	0	0	0	0	6	0	0	0	0	0	6	0	0	0	0	0	0	0	1	0	1	0
ENSMUSG00000033898	0	18	0	7	0	4	0	20	0	4	0	13	0	15	0	9	0	27	0	16	0	9	0	0	0	16	0	0	0	21	0	16	0	7	0	20	0	12	0	10	0	9	0	16	0	4	0	7	0
ENSMUSG00000097754	0	12	0	0	0	0	0	12	0	4	0	15	0	10	0	10	0	29	0	15	0	12	0	1	0	11	0	1	0	16	0	15	0	12	0	22	0	16	0	9	0	7	0	3	0	3	0	2	0
ENSMUSG00000006007	0	9	0	1	0	3	0	12	0	1	0	15	0	7	0	2	0	0	0	0	0	1	0	2	0	2	0	0	0	1	0	0	0	2	0	13	0	12	0	19	0	0	0	0	0	0	0	3	0
ENSMUSG00000099447	0	6	0	8	0	26	0	32	0	1	0	5	0	12	0	8	0	6	0	0	0	7	0	11	0	49	0	0	0	20	0	10	0	11	0	35	0	10	0	4	0	6	0	0	0	0	0	13	0
ENSMUSG00000100954	0	0	0	0	0	0	0	0	0	0	0	0	0	0	0	0	0	0	0	1	0	1	0	0	0	0	0	0	0	0	0	0	0	0	0	0	0	0	0	0	0	3	0	4	0	0	0	3	0
ENSMUSG00000032649	0	1	0	0	0	0	0	0	0	0	0	0	0	0	0	0	0	0	0	0	0	2	0	0	0	0	0	0	0	0	0	0	0	0	0	0	0	0	0	0	0	12	0	0	0	0	0	0	0
ENSMUSG00000099868	0	2	0	0	0	7	0	0	0	0	0	0	0	2	0	9	0	0	0	0	0	6	0	0	0	43	0	4	0	0	0	0	0	0	0	0	0	0	0	2	0	3	0	0	0	0	0	0	0
ENSMUSG00000055547	0	0	0	0	0	0	0	0	0	0	0	0	0	0	0	0	0	0	0	1	0	0	0	0	0	33	0	2	0	0	0	0	0	0	0	7	0	0	0	0	0	7	0	0	0	0	0	0	0
ENSMUSG00000042641	0	29	0	10	0	0	0	7	0	1	0	1	0	18	0	3	0	17	0	0	0	0	0	2	0	56	0	6	0	23	0	13	0	30	0	5	0	10	0	46	0	10	0	25	0	22	0	3	0
ENSMUSG00000100502	0	0	0	0	0	0	0	0	0	0	0	0	0	0	0	0	0	0	0	0	0	0	0	0	0	0	0	0	0	0	0	0	0	0	0	0	0	0	0	0	0	0	0	0	0	0	0	0	0
ENSMUSG00000096950	0	0	0	0	0	0	0	0	0	0	0	0	0	2	0	0	0	6	0	1	0	0	0	0	0	0	0	0	0	4	0	0	0	0	0	0	0	0	0	0	0	0	0	0	0	0	0	0	0
ENSMUSG00000026602	0	35	0	0	0	0	0	36	0	0	0	0	0	0	0	4	0	1	0	15	0	0	0	4	0	0	0	0	0	0	0	0	0	8	0	0	0	12	0	5	0	0	0	24	0	5	0	0	0
ENSMUSG00000026725	0	179	0	34	0	100	0	292	0	110	0	116	0	82	0	47	0	355	0	109	0	8	0	28	0	354	0	32	0	128	0	108	0	51	0	228	0	110	0	87	0	149	0	78	0	48	0	116	0
ENSMUSG00000026715	0	10	0	0	0	0	0	0	0	4	0	0	0	0	0	0	0	0	0	0	0	7	0	0	0	0	0	0	0	0	0	0	0	0	0	0	0	0	0	0	0	0	0	0	0	0	0	0	0
ENSMUSG00000026705	0	4	0	8	0	28	0	4	0	14	0	4	0	14	0	2	0	26	0	26	0	8	0	1	0	6	0	0	0	12	0	7	0	6	0	8	0	21	0	5	0	1	0	3	0	2	0	0	0
ENSMUSG00000040265	0	0	0	2	0	0	0	27	0	4	0	0	0	0	0	8	0	0	0	15	0	17	0	0	0	14	0	0	0	2	0	12	0	2	0	8	0	0	0	4	0	0	0	4	0	4	0	5	0
ENSMUSG00000091060	0	3	0	2	0	3	0	3	0	0	0	0	0	1	0	0	0	9	0	3	0	0	0	0	0	0	0	0	0	0	0	0	0	0	0	3	0	3	0	0	0	1	0	0	0	0	0	1	0
ENSMUSG00000026586	0	0	0	0	0	32	0	4	0	0	0	0	0	0	0	0	0	0	0	16	0	0	0	0	0	0	0	0	0	0	0	0	0	5	0	0	0	3	0	13	0	0	0	0	0	0	0	10	0
ENSMUSG00000086593	0	19	0	0	0	0	0	0	0	0	0	0	0	0	0	2	0	0	0	2	0	0	0	0	0	0	0	0	0	7	0	11	0	0	0	0	0	7	0	0	0	0	0	0	0	2	0	3	0
ENSMUSG00000026579	0	26	0	15	0	3	0	49	0	2	0	27	0	5	0	13	0	15	0	12	0	16	0	5	0	38	0	0	0	40	0	14	0	2	0	0	0	24	0	10	0	0	0	17	0	2	0	33	0
ENSMUSG00000102408	0	0	0	0	0	0	0	0	0	0	0	0	0	0	0	0	0	0	0	2	0	19	0	0	0	0	0	0	0	1	0	0	0	0	0	1	0	0	0	0	0	0	0	0	0	0	0	0	0
ENSMUSG00000040713	0	0	0	0	0	0	0	0	0	0	0	0	0	0	0	0	0	0	0	0	0	0	0	0	0	0	0	0	0	0	0	0	0	0	0	0	0	0	0	0	0	0	0	5	0	0	0	14	0
ENSMUSG00000026674	0	18	0	14	0	80	0	0	0	1	0	0	0	0	0	20	0	0	0	7	0	22	0	1	0	145	0	0	0	11	0	7	0	20	0	2	0	0	0	11	0	33	0	4	0	12	0	5	0
ENSMUSG00000038463	0	0	0	0	0	0	0	2	0	0	0	0	0	0	0	0	0	0	0	0	0	0	0	0	0	0	0	0	0	0	0	8	0	0	0	0	0	0	0	0	0	0	0	0	0	0	0	0	0
ENSMUSG00000026649	0	4	0	1	0	0	0	2	0	1	0	1	0	2	0	1	0	0	0	0	0	1	0	0	0	1	0	0	0	2	0	0	0	0	0	0	0	2	0	2	0	0	0	0	0	1	0	3	0
ENSMUSG00000038370	0	0	0	0	0	0	0	0	0	0	0	0	0	0	0	0	0	0	0	0	0	0	0	0	0	8	0	0	0	0	0	0	0	0	0	0	0	0	0	0	0	0	0	0	0	0	0	0	0
ENSMUSG00000013593	0	9	0	13	0	13	0	10	0	22	0	3	0	8	0	7	0	19	0	4	0	29	0	1	0	44	0	2	0	15	0	21	0	3	0	27	0	14	0	10	0	1	0	10	0	7	0	14	0
ENSMUSG00000062963	0	1	0	0	0	2	0	2	0	0	0	0	0	0	0	0	0	4	0	2	0	0	0	0	0	0	0	1	0	0	0	0	0	0	0	0	0	2	0	0	0	0	0	0	0	0	0	0	0
ENSMUSG00000015314	0	2	0	6	0	0	0	0	0	0	0	0	0	0	0	2	0	0	0	2	0	0	0	5	0	9	0	0	0	0	0	5	0	0	0	0	0	0	0	0	0	14	0	4	0	0	0	0	0
ENSMUSG00000051251	0	1	0	0	0	0	0	3	0	0	0	1	0	2	0	0	0	0	0	0	0	0	0	0	0	0	0	0	0	0	0	0	0	1	0	0	0	0	0	0	0	2	0	0	0	0	0	0	0
ENSMUSG00000003458	0	24	0	8	0	30	0	19	0	0	0	4	0	39	0	16	0	30	0	7	0	17	0	1	0	19	0	0	0	0	0	0	0	16	0	39	0	26	0	0	0	4	0	22	0	13	0	4	0
ENSMUSG00000038034	0	0	0	6	0	0	0	0	0	0	0	0	0	0	0	0	0	0	0	0	0	0	0	0	0	0	0	0	0	0	0	0	0	0	0	0	0	0	0	0	0	0	0	0	0	1	0	0	0
ENSMUSG00000044708	0	0	0	0	0	0	0	0	0	0	0	0	0	0	0	4	0	1	0	0	0	0	0	0	0	0	0	0	0	0	0	0	0	0	0	0	0	0	0	0	0	0	0	0	0	0	0	0	0
ENSMUSG00000085184	0	0	0	0	0	1	0	0	0	0	0	0	0	2	0	3	0	1	0	2	0	1	0	0	0	3	0	0	0	0	0	0	0	0	0	1	0	0	0	0	0	1	0	1	0	0	0	0	0
ENSMUSG00000049528	0	0	0	0	0	0	0	1	0	0	0	0	0	0	0	0	0	0	0	0	0	0	0	0	0	0	0	0	0	0	0	0	0	0	0	0	0	0	0	0	0	0	0	0	0	0	0	0	0
ENSMUSG00000046486	0	0	0	2	0	0	0	0	0	0	0	0	0	0	0	0	0	0	0	0	0	1	0	0	0	0	0	0	0	0	0	0	0	0	0	0	0	0	0	0	0	0	0	0	0	0	0	0	0
ENSMUSG00000091476	0	0	0	2	0	0	0	3	0	0	0	4	0	1	0	20	0	0	0	7	0	0	0	0	0	18	0	0	0	0	0	0	0	0	0	8	0	7	0	20	0	5	0	2	0	0	0	0	0
ENSMUSG00000038936	0	6	0	0	0	0	0	0	0	0	0	0	0	1	0	0	0	0	0	5	0	0	0	3	0	5	0	0	0	0	0	28	0	0	0	0	0	0	0	0	0	0	0	0	0	0	0	2	0
ENSMUSG00000053963	0	161	0	44	0	18	0	153	0	77	0	63	0	26	0	41	0	166	0	48	0	31	0	17	0	182	0	27	0	144	0	35	0	24	0	116	0	50	0	61	0	47	0	20	0	63	0	34	0
ENSMUSG00000103156	0	1	0	0	0	21	0	5	0	0	0	0	0	45	0	0	0	0	0	0	0	20	0	18	0	0	0	3	0	0	0	2	0	2	0	0	0	0	0	0	0	0	0	0	0	4	0	0	0
ENSMUSG00000038776	0	22	0	6	0	37	0	17	0	37	0	54	0	6	0	12	0	62	0	34	0	37	0	3	0	98	0	0	0	49	0	27	0	9	0	38	0	45	0	6	0	14	0	33	0	13	0	28	0
ENSMUSG00000038768	0	0	0	0	0	1	0	0	0	0	0	0	0	0	0	0	0	0	0	0	0	0	0	0	0	0	0	0	0	0	0	0	0	0	0	0	0	0	0	0	0	0	0	0	0	0	0	0	0
ENSMUSG00000079164	0	0	0	0	0	0	0	0	0	0	0	0	0	0	0	2	0	15	0	0	0	0	0	0	0	0	0	0	0	0	0	0	0	0	0	0	0	0	0	0	0	0	0	2	0	0	0	0	0
ENSMUSG00000092578	0	4	0	2	0	6	0	6	0	1	0	5	0	4	0	2	0	8	0	0	0	18	0	3	0	0	0	1	0	10	0	11	0	1	0	9	0	1	0	2	0	12	0	0	0	2	0	0	0
ENSMUSG00000104461	0	0	0	0	0	0	0	0	0	0	0	0	0	0	0	0	0	0	0	0	0	0	0	0	0	0	0	0	0	0	0	0	0	0	0	0	0	0	0	0	0	0	0	0	0	0	0	0	0
ENSMUSG00000103799	0	0	0	0	0	2	0	0	0	0	0	0	0	0	0	1	0	1	0	0	0	2	0	0	0	1	0	0	0	4	0	0	0	1	0	0	0	0	0	0	0	0	0	0	0	0	0	0	0
ENSMUSG00000037568	0	0	0	0	0	0	0	0	0	0	0	0	0	0	0	0	0	0	0	0	0	0	0	0	0	0	0	0	0	0	0	0	0	0	0	0	0	0	0	0	0	0	0	1	0	2	0	0	0
ENSMUSG00000026628	0	16	0	26	0	3	0	16	0	5	0	6	0	4	0	1	0	33	0	12	0	16	0	3	0	25	0	14	0	17	0	18	0	1	0	3	0	20	0	36	0	0	0	15	0	8	0	1	0
ENSMUSG00000103114	0	4	0	0	0	40	0	1	0	0	0	0	0	3	0	8	0	2	0	11	0	0	0	15	0	5	0	1	0	2	0	0	0	0	0	23	0	2	0	1	0	3	0	0	0	0	0	0	0
ENSMUSG00000016179	0	0	0	0	0	0	0	0	0	0	0	20	0	0	0	0	0	0	0	0	0	0	0	0	0	0	0	0	0	0	0	0	0	0	0	0	0	0	0	0	0	0	0	0	0	0	0	0	0
ENSMUSG00000016494	0	0	0	0	0	0	0	0	0	0	0	0	0	0	0	0	0	0	0	0	0	0	0	0	0	0	0	0	0	0	0	0	0	0	0	0	0	3	0	0	0	0	0	0	0	0	0	0	0
ENSMUSG00000096929	0	0	0	0	0	0	0	1	0	0	0	1	0	0	0	0	0	1	0	0	0	0	0	0	0	2	0	0	0	0	0	0	0	0	0	0	0	0	0	0	0	0	0	0	0	0	0	0	0
ENSMUSG00000026644	0	0	0	0	0	0	0	3	0	0	0	0	0	0	0	0	0	0	0	0	0	0	0	0	0	0	0	0	0	0	0	0	0	0	0	0	0	3	0	2	0	0	0	0	0	0	0	0	0
ENSMUSG00000075534	0	0	0	12	0	0	0	0	0	0	0	2	0	0	0	0	0	0	0	0	0	0	0	0	0	0	0	0	0	0	0	0	0	0	0	0	0	0	0	0	0	6	0	0	0	0	0	0	0
ENSMUSG00000026679	0	0	0	0	0	0	0	0	0	0	0	0	0	0	0	0	0	0	0	0	0	0	0	4	0	0	0	0	0	0	0	0	0	10	0	0	0	0	0	20	0	0	0	0	0	0	0	0	0
ENSMUSG00000025716	0	7	0	4	0	5	0	2	0	6	0	3	0	9	0	3	0	9	0	5	0	34	0	11	0	11	0	3	0	14	0	4	0	0	0	7	0	6	0	4	0	7	0	2	0	2	0	2	0
ENSMUSG00000026979	0	0	0	0	0	0	0	0	0	16	0	0	0	0	0	0	0	0	0	0	0	0	0	7	0	0	0	0	0	0	0	28	0	0	0	0	0	0	0	8	0	17	0	0	0	0	0	5	0
ENSMUSG00000026976	0	0	0	0	0	0	0	0	0	0	0	0	0	0	0	0	0	0	0	0	0	0	0	0	0	0	0	0	0	0	0	36	0	0	0	0	0	0	0	0	0	0	0	0	0	0	0	0	0
ENSMUSG00000026974	0	60	0	24	0	9	0	40	0	8	0	8	0	14	0	0	0	67	0	22	0	41	0	5	0	12	0	0	0	28	0	15	0	4	0	46	0	13	0	37	0	16	0	12	0	14	0	5	0
ENSMUSG00000006469	0	0	0	9	0	10	0	19	0	0	0	0	0	2	0	4	0	24	0	4	0	0	0	0	0	9	0	0	0	14	0	3	0	2	0	7	0	8	0	16	0	0	0	0	0	0	0	12	0
ENSMUSG00000015095	0	0	0	0	0	0	0	0	0	2	0	0	0	0	0	0	0	0	0	0	0	0	0	0	0	0	0	0	0	1	0	0	0	0	0	3	0	0	0	0	0	0	0	0	0	0	0	1	0
ENSMUSG00000026942	0	12	0	2	0	6	0	8	0	4	0	6	0	5	0	3	0	5	0	33	0	6	0	5	0	21	0	3	0	9	0	4	0	5	0	15	0	10	0	6	0	2	0	1	0	3	0	1	0
ENSMUSG00000058740	0	5	0	0	0	0	0	0	0	0	0	0	0	0	0	0	0	0	0	3	0	0	0	0	0	20	0	0	0	0	0	0	0	0	0	0	0	0	0	4	0	0	0	2	0	0	0	2	0
ENSMUSG00000026932	0	0	0	0	0	13	0	0	0	0	0	0	0	0	0	0	0	0	0	0	0	0	0	0	0	0	0	0	0	0	0	0	0	0	0	15	0	0	0	0	0	0	0	0	0	0	0	0	0
ENSMUSG00000026930	0	5	0	0	0	9	0	26	0	0	0	6	0	4	0	3	0	3	0	0	0	0	0	1	0	9	0	1	0	3	0	0	0	1	0	2	0	1	0	0	0	0	0	3	0	1	0	5	0
ENSMUSG00000026928	0	0	0	0	0	0	0	0	0	0	0	0	0	0	0	0	0	0	0	0	0	0	0	0	0	0	0	0	0	14	0	0	0	0	0	0	0	0	0	1	0	0	0	0	0	0	0	2	0
ENSMUSG00000036281	0	39	0	11	0	15	0	5	0	21	0	14	0	12	0	6	0	43	0	21	0	10	0	0	0	0	0	1	0	20	0	14	0	1	0	5	0	15	0	11	0	10	0	15	0	5	0	3	0
ENSMUSG00000026926	0	0	0	0	0	0	0	0	0	0	0	0	0	0	0	0	0	0	0	0	0	0	0	0	0	0	0	0	0	0	0	2	0	0	0	0	0	0	0	0	0	0	0	1	0	0	0	0	0
ENSMUSG00000015787	0	1	0	0	0	0	0	1	0	0	0	0	0	2	0	0	0	0	0	2	0	0	0	0	0	0	0	0	0	2	0	0	0	2	0	3	0	6	0	7	0	1	0	0	0	1	0	1	0
ENSMUSG00000015776	0	0	0	0	0	0	0	1	0	0	0	0	0	0	0	0	0	0	0	0	0	0	0	0	0	2	0	0	0	1	0	0	0	0	0	0	0	0	0	0	0	0	0	0	0	0	0	0	0
ENSMUSG00000049897	0	0	0	4	0	16	0	10	0	0	0	2	0	4	0	13	0	22	0	4	0	0	0	0	0	0	0	0	0	0	0	0	0	3	0	15	0	2	0	0	0	30	0	19	0	1	0	0	0
ENSMUSG00000009614	0	0	0	0	0	0	0	4	0	0	0	0	0	0	0	1	0	0	0	0	0	0	0	0	0	0	0	0	0	10	0	0	0	0	0	0	0	0	0	0	0	0	0	9	0	0	0	0	0
ENSMUSG00000026833	0	0	0	0	0	0	0	0	0	0	0	0	0	0	0	0	0	0	0	0	0	0	0	0	0	0	0	5	0	0	0	0	0	0	0	0	0	0	0	0	0	0	0	0	0	0	0	0	0
ENSMUSG00000035829	0	2	0	0	0	0	0	5	0	3	0	0	0	1	0	2	0	3	0	0	0	2	0	0	0	0	0	0	0	8	0	0	0	0	0	10	0	8	0	6	0	0	0	0	0	0	0	0	0
ENSMUSG00000026818	0	7	0	1	0	0	0	0	0	0	0	0	0	0	0	0	0	0	0	0	0	2	0	0	0	0	0	0	0	6	0	0	0	0	0	6	0	0	0	1	0	0	0	0	0	0	0	0	0
ENSMUSG00000026815	0	0	0	0	0	0	0	1	0	0	0	0	0	0	0	0	0	0	0	0	0	0	0	1	0	0	0	0	0	0	0	0	0	0	0	0	0	0	0	0	0	0	0	0	0	0	0	1	0
ENSMUSG00000026807	0	0	0	0	0	0	0	4	0	0	0	4	0	0	0	0	0	0	0	10	0	0	0	0	0	0	0	0	0	9	0	0	0	0	0	0	0	9	0	3	0	6	0	0	0	0	0	0	0
ENSMUSG00000039686	0	0	0	0	0	0	0	0	0	0	0	2	0	0	0	0	0	0	0	0	0	0	0	0	0	0	0	0	0	0	0	0	0	0	0	0	0	0	0	2	0	0	0	0	0	0	0	0	0
ENSMUSG00000007476	0	0	0	0	0	0	0	0	0	0	0	0	0	1	0	0	0	0	0	0	0	0	0	0	0	0	0	0	0	0	0	0	0	2	0	0	0	3	0	10	0	0	0	0	0	0	0	0	0
ENSMUSG00000044320	0	16	0	30	0	31	0	26	0	13	0	44	0	36	0	0	0	68	0	31	0	27	0	16	0	19	0	7	0	82	0	13	0	8	0	46	0	68	0	28	0	32	0	23	0	3	0	21	0
ENSMUSG00000085491	0	0	0	0	0	0	0	0	0	0	0	2	0	0	0	0	0	3	0	0	0	0	0	1	0	0	0	0	0	11	0	0	0	0	0	1	0	2	0	1	0	0	0	0	0	0	0	0	0
ENSMUSG00000039476	0	17	0	0	0	0	0	0	0	0	0	0	0	0	0	0	0	0	0	0	0	0	0	0	0	0	0	1	0	0	0	0	0	0	0	0	0	0	0	0	0	7	0	0	0	5	0	0	0
ENSMUSG00000026854	0	7	0	0	0	0	0	20	0	0	0	0	0	0	0	0	0	0	0	0	0	0	0	0	0	17	0	0	0	0	0	0	0	0	0	0	0	0	0	7	0	0	0	0	0	0	0	0	0
ENSMUSG00000087269	0	3	0	2	0	0	0	0	0	2	0	0	0	6	0	0	0	0	0	4	0	0	0	0	0	6	0	0	0	0	0	0	0	0	0	5	0	0	0	4	0	1	0	1	0	1	0	0	0
ENSMUSG00000009566	0	0	0	1	0	0	0	4	0	1	0	1	0	4	0	0	0	2	0	1	0	0	0	0	0	0	0	0	0	3	0	3	0	2	0	4	0	1	0	1	0	2	0	3	0	0	0	1	0
ENSMUSG00000026796	0	6	0	0	0	0	0	0	0	0	0	0	0	0	0	0	0	9	0	0	0	2	0	0	0	0	0	1	0	0	0	0	0	0	0	0	0	0	0	1	0	0	0	0	0	0	0	0	0
ENSMUSG00000107167	0	6	0	1	0	0	0	6	0	1	0	4	0	5	0	0	0	8	0	1	0	12	0	2	0	0	0	1	0	1	0	5	0	0	0	0	0	15	0	5	0	3	0	2	0	3	0	0	0
ENSMUSG00000035875	0	7	0	5	0	0	0	16	0	6	0	0	0	0	0	1	0	0	0	0	0	0	0	0	0	7	0	0	0	12	0	20	0	1	0	0	0	0	0	12	0	5	0	2	0	7	0	6	0
ENSMUSG00000026890	0	57	0	0	0	4	0	0	0	15	0	0	0	9	0	3	0	45	0	7	0	19	0	8	0	0	0	0	0	47	0	23	0	0	0	0	0	7	0	0	0	10	0	2	0	9	0	8	0
ENSMUSG00000049018	0	7	0	5	0	0	0	15	0	8	0	0	0	4	0	1	0	10	0	0	0	0	0	1	0	0	0	0	0	0	0	5	0	0	0	0	0	5	0	2	0	7	0	5	0	0	0	0	0
ENSMUSG00000009030	0	0	0	0	0	0	0	0	0	0	0	0	0	0	0	0	0	0	0	0	0	0	0	0	0	0	0	0	0	0	0	0	0	0	0	0	0	0	0	4	0	0	0	0	0	0	0	0	0
ENSMUSG00000026751	0	0	0	0	0	0	0	0	0	0	0	25	0	0	0	6	0	13	0	27	0	0	0	0	0	0	0	0	0	32	0	0	0	11	0	0	0	0	0	17	0	12	0	0	0	0	0	0	0
ENSMUSG00000026753	0	0	0	0	0	0	0	0	0	9	0	1	0	0	0	0	0	0	0	0	0	0	0	0	0	0	0	0	0	0	0	0	0	0	0	2	0	0	0	0	0	0	0	0	0	0	0	0	0
ENSMUSG00000053475	0	0	0	0	0	37	0	5	0	3	0	0	0	2	0	1	0	0	0	1	0	3	0	0	0	6	0	1	0	5	0	23	0	0	0	3	0	0	0	1	0	22	0	5	0	13	0	5	0
ENSMUSG00000036641	0	0	0	0	0	0	0	0	0	0	0	0	0	0	0	0	0	9	0	0	0	0	0	0	0	67	0	0	0	3	0	0	0	0	0	0	0	0	0	0	0	0	0	0	0	0	0	0	0
ENSMUSG00000026971	0	12	0	0	0	16	0	0	0	0	0	1	0	13	0	0	0	6	0	4	0	17	0	5	0	0	0	0	0	12	0	4	0	7	0	0	0	2	0	4	0	0	0	0	0	1	0	0	0
ENSMUSG00000026896	0	0	0	0	0	5	0	3	0	0	0	25	0	0	0	1	0	0	0	0	0	0	0	0	0	0	0	0	0	14	0	7	0	4	0	0	0	0	0	5	0	0	0	0	0	0	0	0	0
ENSMUSG00000059742	0	0	0	0	0	0	0	0	0	0	0	0	0	0	0	0	0	0	0	0	0	0	0	0	0	0	0	0	0	1	0	0	0	2	0	0	0	4	0	10	0	0	0	0	0	3	0	16	0
ENSMUSG00000026888	0	0	0	0	0	0	0	0	0	0	0	0	0	0	0	0	0	0	0	0	0	0	0	0	0	0	0	0	0	0	0	0	0	0	0	0	0	3	0	0	0	2	0	0	0	0	0	0	0
ENSMUSG00000034810	0	0	0	0	0	91	0	0	0	0	0	0	0	0	0	0	0	0	0	0	0	0	0	0	0	0	0	0	0	0	0	0	0	0	0	0	0	0	0	0	0	0	0	0	0	0	0	0	0
ENSMUSG00000034738	0	25	0	119	0	41	0	83	0	19	0	22	0	46	0	26	0	156	0	110	0	7	0	22	0	211	0	0	0	0	0	83	0	91	0	143	0	147	0	79	0	17	0	18	0	13	0	27	0
ENSMUSG00000075307	0	3	0	0	0	0	0	3	0	3	0	0	0	3	0	2	0	4	0	1	0	4	0	1	0	2	0	1	0	2	0	2	0	0	0	0	0	2	0	4	0	0	0	0	0	1	0	1	0
ENSMUSG00000070880	0	0	0	0	0	0	0	0	0	0	0	0	0	0	0	0	0	1	0	0	0	0	0	0	0	0	0	0	0	0	0	0	0	0	0	0	0	0	0	3	0	0	0	0	0	0	0	0	0
ENSMUSG00000075284	0	0	0	0	0	0	0	0	0	0	0	0	0	0	0	0	0	0	0	0	0	0	0	0	0	7	0	0	0	9	0	6	0	0	0	5	0	8	0	0	0	9	0	0	0	0	0	0	0
ENSMUSG00000027107	0	0	0	0	0	0	0	0	0	0	0	0	0	0	0	1	0	1	0	4	0	0	0	0	0	0	0	0	0	0	0	0	0	0	0	0	0	2	0	2	0	0	0	0	0	0	0	0	0
ENSMUSG00000100303	0	4	0	1	0	0	0	1	0	1	0	1	0	1	0	1	0	6	0	2	0	0	0	0	0	4	0	0	0	4	0	1	0	1	0	4	0	5	0	1	0	2	0	0	0	0	0	0	0
ENSMUSG00000075267	0	0	0	25	0	0	0	0	0	0	0	0	0	0	0	0	0	0	0	11	0	0	0	0	0	21	0	0	0	0	0	0	0	5	0	0	0	0	0	0	0	0	0	8	0	0	0	0	0
ENSMUSG00000085335	0	19	0	0	0	0	0	13	0	0	0	0	0	6	0	0	0	1	0	0	0	0	0	0	0	0	0	0	0	0	0	0	0	0	0	0	0	0	0	0	0	0	0	0	0	5	0	0	0
ENSMUSG00000027082	0	0	0	0	0	0	0	0	0	0	0	0	0	0	0	0	0	0	0	0	0	0	0	0	0	0	0	0	0	0	0	0	0	0	0	0	0	0	0	0	0	0	0	0	0	0	0	0	0
ENSMUSG00000027080	0	0	0	0	0	0	0	0	0	0	0	0	0	0	0	0	0	0	0	0	0	0	0	0	0	0	0	0	0	0	0	0	0	0	0	0	0	0	0	0	0	0	0	0	0	5	0	0	0
ENSMUSG00000027073	0	0	0	0	0	4	0	0	0	0	0	5	0	0	0	0	0	0	0	0	0	0	0	0	0	1	0	0	0	0	0	0	0	0	0	2	0	0	0	1	0	2	0	0	0	0	0	3	0
ENSMUSG00000027072	0	12	0	8	0	9	0	31	0	9	0	9	0	20	0	11	0	23	0	19	0	15	0	4	0	17	0	0	0	16	0	17	0	7	0	15	0	12	0	14	0	13	0	4	0	4	0	4	0
ENSMUSG00000051329	0	0	0	0	0	14	0	4	0	0	0	11	0	1	0	0	0	12	0	0	0	9	0	0	0	0	0	1	0	0	0	3	0	0	0	5	0	6	0	4	0	3	0	2	0	0	0	2	0
ENSMUSG00000002103	0	0	0	0	0	0	0	0	0	5	0	0	0	0	0	0	0	0	0	3	0	0	0	0	0	0	0	0	0	3	0	0	0	0	0	0	0	0	0	0	0	8	0	0	0	0	0	0	0
ENSMUSG00000027249	0	4	0	0	0	0	0	0	0	0	0	0	0	3	0	0	0	2	0	1	0	0	0	0	0	0	0	0	0	0	0	0	0	0	0	0	0	0	0	0	0	0	0	5	0	0	0	5	0
ENSMUSG00000086980	0	0	0	0	0	33	0	0	0	0	0	0	0	0	0	0	0	0	0	0	0	0	0	0	0	0	0	0	0	0	0	38	0	0	0	0	0	0	0	0	0	0	0	1	0	0	0	0	0
ENSMUSG00000040310	0	7	0	0	0	0	0	0	0	0	0	0	0	0	0	1	0	0	0	0	0	0	0	0	0	0	0	0	0	23	0	0	0	0	0	0	0	9	0	0	0	0	0	0	0	0	0	12	0
ENSMUSG00000075020	0	0	0	0	0	0	0	0	0	0	0	0	0	0	0	0	0	0	0	0	0	0	0	0	0	0	0	0	0	0	0	0	0	1	0	0	0	0	0	0	0	0	0	0	0	0	0	0	0
ENSMUSG00000032841	0	2	0	0	0	18	0	7	0	0	0	1	0	0	0	0	0	5	0	6	0	0	0	0	0	13	0	0	0	0	0	0	0	3	0	3	0	4	0	0	0	0	0	0	0	3	0	0	0
ENSMUSG00000027163	0	18	0	0	0	40	0	0	0	0	0	0	0	0	0	0	0	0	0	0	0	0	0	0	0	0	0	0	0	0	0	0	0	0	0	0	0	0	0	0	0	0	0	12	0	0	0	0	0
ENSMUSG00000005089	0	5	0	1	0	2	0	3	0	3	0	3	0	2	0	5	0	9	0	1	0	4	0	1	0	15	0	0	0	14	0	6	0	0	0	9	0	6	0	6	0	4	0	5	0	3	0	6	0
ENSMUSG00000070794	0	27	0	22	0	16	0	6	0	0	0	2	0	20	0	8	0	0	0	12	0	17	0	9	0	1	0	0	0	18	0	4	0	30	0	69	0	8	0	18	0	4	0	5	0	3	0	0	0
ENSMUSG00000027186	0	0	0	1	0	0	0	1	0	0	0	0	0	0	0	1	0	0	0	1	0	3	0	0	0	0	0	0	0	0	0	0	0	16	0	2	0	0	0	1	0	0	0	0	0	0	0	0	0
ENSMUSG00000084756	0	0	0	0	0	0	0	0	0	0	0	0	0	0	0	0	0	0	0	0	0	0	0	0	0	0	0	0	0	0	0	0	0	0	0	0	0	0	0	0	0	0	0	0	0	9	0	0	0
ENSMUSG00000032698	0	8	0	0	0	0	0	13	0	2	0	0	0	1	0	0	0	0	0	0	0	0	0	3	0	12	0	3	0	2	0	0	0	0	0	8	0	0	0	1	0	0	0	0	0	1	0	3	0
ENSMUSG00000027173	0	0	0	0	0	0	0	0	0	0	0	0	0	1	0	0	0	0	0	0	0	0	0	0	0	0	0	0	0	0	0	0	0	0	0	0	0	14	0	0	0	0	0	10	0	0	0	0	0
ENSMUSG00000092201	0	0	0	0	0	7	0	6	0	2	0	0	0	9	0	0	0	0	0	0	0	0	0	6	0	35	0	6	0	0	0	4	0	8	0	0	0	1	0	4	0	5	0	5	0	0	0	1	0
ENSMUSG00000086735	0	1	0	0	0	3	0	17	0	0	0	0	0	0	0	1	0	1	0	1	0	3	0	0	0	0	0	0	0	0	0	0	0	0	0	0	0	0	0	0	0	2	0	0	0	0	0	0	0
ENSMUSG00000040093	0	31	0	7	0	0	0	0	0	35	0	36	0	9	0	0	0	66	0	5	0	0	0	0	0	133	0	0	0	44	0	0	0	4	0	0	0	0	0	1	0	0	0	10	0	0	0	14	0
ENSMUSG00000045838	0	23	0	0	0	8	0	12	0	19	0	7	0	2	0	6	0	15	0	4	0	0	0	8	0	47	0	8	0	31	0	10	0	2	0	7	0	22	0	12	0	0	0	9	0	0	0	15	0
ENSMUSG00000040035	0	0	0	11	0	0	0	13	0	0	0	0	0	7	0	0	0	0	0	6	0	0	0	1	0	0	0	0	0	35	0	0	0	0	0	0	0	39	0	10	0	12	0	0	0	0	0	0	0
ENSMUSG00000046814	0	0	0	0	0	2	0	1	0	0	0	0	0	2	0	1	0	0	0	0	0	0	0	0	0	15	0	0	0	14	0	2	0	0	0	0	0	2	0	0	0	2	0	0	0	4	0	1	0
ENSMUSG00000027317	0	0	0	2	0	0	0	0	0	0	0	0	0	0	0	1	0	0	0	2	0	0	0	0	0	5	0	0	0	0	0	2	0	0	0	1	0	9	0	36	0	2	0	2	0	1	0	2	0
ENSMUSG00000074912	0	0	0	0	0	0	0	0	0	0	0	0	0	0	0	0	0	0	0	0	0	0	0	0	0	78	0	0	0	0	0	0	0	0	0	0	0	0	0	0	0	0	0	0	0	0	0	0	0
ENSMUSG00000048647	0	29	0	3	0	34	0	66	0	17	0	37	0	3	0	9	0	18	0	8	0	10	0	6	0	30	0	6	0	37	0	6	0	15	0	17	0	10	0	15	0	31	0	11	0	4	0	11	0
ENSMUSG00000027305	0	10	0	0	0	0	0	0	0	0	0	0	0	0	0	0	0	0	0	0	0	0	0	0	0	0	0	11	0	0	0	4	0	0	0	0	0	0	0	0	0	9	0	0	0	4	0	0	0
ENSMUSG00000050211	0	0	0	0	0	0	0	2	0	0	0	35	0	0	0	0	0	0	0	0	0	0	0	15	0	0	0	0	0	21	0	0	0	3	0	0	0	0	0	1	0	0	0	1	0	0	0	0	0
ENSMUSG00000070719	0	8	0	0	0	0	0	16	0	0	0	0	0	11	0	0	0	0	0	4	0	0	0	0	0	17	0	0	0	13	0	0	0	0	0	10	0	6	0	42	0	5	0	6	0	0	0	0	0
ENSMUSG00000046971	0	0	0	0	0	11	0	0	0	0	0	0	0	0	0	0	0	0	0	2	0	0	0	0	0	0	0	0	0	0	0	0	0	0	0	0	0	0	0	0	0	0	0	0	0	0	0	0	0
ENSMUSG00000097799	0	4	0	0	0	14	0	3	0	0	0	0	0	1	0	2	0	4	0	1	0	0	0	0	0	0	0	0	0	3	0	0	0	4	0	16	0	3	0	0	0	0	0	0	0	0	0	3	0
ENSMUSG00000027287	0	0	0	0	0	0	0	0	0	0	0	0	0	0	0	0	0	0	0	0	0	0	0	0	0	33	0	0	0	0	0	0	0	0	0	0	0	0	0	0	0	0	0	0	0	0	0	0	0
ENSMUSG00000053675	0	47	0	0	0	0	0	28	0	15	0	29	0	0	0	0	0	0	0	0	0	0	0	0	0	0	0	0	0	10	0	58	0	3	0	0	0	9	0	13	0	0	0	8	0	9	0	0	0
ENSMUSG00000079103	0	0	0	0	0	0	0	2	0	0	0	0	0	0	0	0	0	0	0	0	0	0	0	0	0	0	0	0	0	12	0	0	0	2	0	0	0	1	0	0	0	0	0	0	0	0	0	0	0
ENSMUSG00000074890	0	1	0	3	0	0	0	0	0	0	0	0	0	0	0	0	0	0	0	0	0	0	0	0	0	0	0	0	0	0	0	0	0	0	0	0	0	0	0	0	0	0	0	0	0	0	0	0	0
ENSMUSG00000000308	0	1	0	1	0	3	0	2	0	15	0	0	0	2	0	5	0	1	0	2	0	2	0	0	0	1	0	0	0	23	0	0	0	1	0	2	0	5	0	1	0	1	0	1	0	4	0	0	0
ENSMUSG00000033498	0	45	0	17	0	47	0	66	0	38	0	57	0	53	0	10	0	70	0	31	0	39	0	13	0	110	0	4	0	92	0	50	0	28	0	81	0	78	0	37	0	55	0	27	0	19	0	34	0
ENSMUSG00000033486	0	4	0	1	0	1	0	1	0	1	0	0	0	4	0	1	0	6	0	1	0	0	0	0	0	7	0	0	0	14	0	1	0	2	0	1	0	5	0	0	0	0	0	3	0	0	0	3	0
ENSMUSG00000079071	0	0	0	0	0	0	0	0	0	0	0	0	0	0	0	0	0	0	0	12	0	0	0	0	0	0	0	0	0	0	0	0	0	2	0	0	0	0	0	4	0	0	0	0	0	0	0	5	0
ENSMUSG00000027204	0	0	0	0	0	0	0	0	0	0	0	10	0	0	0	0	0	0	0	0	0	0	0	0	0	28	0	0	0	0	0	0	0	0	0	0	0	0	0	0	0	0	0	0	0	0	0	0	0
ENSMUSG00000027208	0	91	0	0	0	0	0	30	0	0	0	20	0	31	0	18	0	0	0	0	0	7	0	1	0	0	0	0	0	15	0	23	0	0	0	31	0	10	0	21	0	24	0	0	0	13	0	0	0
ENSMUSG00000027360	0	4	0	0	0	0	0	0	0	0	0	0	0	0	0	0	0	0	0	0	0	0	0	0	0	25	0	0	0	0	0	0	0	0	0	0	0	0	0	0	0	0	0	0	0	0	0	0	0
ENSMUSG00000050468	0	0	0	0	0	0	0	0	0	0	0	0	0	0	0	0	0	0	0	0	0	0	0	0	0	0	0	0	0	0	0	1	0	0	0	0	0	0	0	0	0	0	0	1	0	0	0	0	0
ENSMUSG00000079056	0	8	0	16	0	34	0	11	0	9	0	18	0	19	0	12	0	19	0	6	0	18	0	2	0	25	0	0	0	20	0	24	0	8	0	11	0	34	0	12	0	19	0	1	0	2	0	5	0
ENSMUSG00000087162	0	1	0	0	0	0	0	0	0	0	0	0	0	6	0	0	0	0	0	0	0	0	0	0	0	0	0	0	0	1	0	2	0	0	0	1	0	0	0	0	0	0	0	0	0	0	0	1	0
ENSMUSG00000027377	0	36	0	54	0	22	0	12	0	12	0	15	0	33	0	8	0	48	0	46	0	49	0	1	0	40	0	0	0	73	0	11	0	15	0	42	0	10	0	50	0	5	0	47	0	11	0	48	0
ENSMUSG00000074812	0	0	0	0	0	0	0	1	0	0	0	0	0	0	0	0	0	0	0	0	0	0	0	3	0	0	0	0	0	0	0	6	0	0	0	13	0	0	0	0	0	0	0	1	0	0	0	7	0
ENSMUSG00000042851	0	0	0	10	0	0	0	1	0	4	0	1	0	0	0	1	0	0	0	0	0	0	0	4	0	0	0	0	0	0	0	0	0	0	0	0	0	0	0	1	0	0	0	4	0	0	0	8	0
ENSMUSG00000079051	0	6	0	31	0	1	0	19	0	0	0	2	0	1	0	1	0	32	0	19	0	36	0	6	0	53	0	0	0	20	0	0	0	1	0	47	0	3	0	21	0	6	0	9	0	0	0	3	0
ENSMUSG00000060332	0	0	0	66	0	171	0	142	0	84	0	16	0	61	0	21	0	89	0	47	0	38	0	22	0	14	0	0	0	78	0	59	0	30	0	46	0	33	0	97	0	13	0	72	0	36	0	20	0
ENSMUSG00000053552	0	42	0	13	0	36	0	18	0	0	0	0	0	0	0	1	0	89	0	0	0	53	0	13	0	65	0	7	0	0	0	0	0	12	0	85	0	3	0	0	0	0	0	3	0	15	0	4	0
ENSMUSG00000027318	0	14	0	0	0	9	0	9	0	0	0	7	0	13	0	4	0	2	0	4	0	13	0	3	0	0	0	0	0	6	0	13	0	1	0	19	0	4	0	7	0	11	0	3	0	10	0	3	0
ENSMUSG00000074793	0	0	0	0	0	0	0	0	0	0	0	0	0	0	0	0	0	0	0	8	0	0	0	4	0	0	0	0	0	0	0	0	0	3	0	28	0	0	0	0	0	0	0	0	0	0	0	0	0
ENSMUSG00000087405	0	0	0	0	0	18	0	0	0	0	0	3	0	0	0	0	0	17	0	0	0	0	0	0	0	0	0	0	0	3	0	0	0	4	0	0	0	6	0	0	0	7	0	0	0	0	0	0	0
ENSMUSG00000068264	0	6	0	14	0	0	0	0	0	5	0	0	0	0	0	2	0	18	0	6	0	0	0	1	0	21	0	0	0	4	0	13	0	0	0	5	0	1	0	4	0	0	0	0	0	4	0	0	0
ENSMUSG00000037523	0	42	0	42	0	102	0	65	0	45	0	91	0	36	0	37	0	89	0	55	0	46	0	10	0	81	0	11	0	79	0	54	0	32	0	101	0	60	0	70	0	50	0	40	0	57	0	51	0
ENSMUSG00000079037	0	0	0	0	0	0	0	0	0	0	0	0	0	0	0	0	0	0	0	0	0	0	0	0	0	0	0	0	0	0	0	0	0	0	0	0	0	0	0	0	0	0	0	0	0	0	0	3	0
ENSMUSG00000027339	0	0	0	0	0	0	0	5	0	3	0	3	0	0	0	0	0	12	0	5	0	0	0	0	0	4	0	0	0	0	0	0	0	4	0	0	0	0	0	4	0	0	0	0	0	9	0	0	0
ENSMUSG00000027345	0	12	0	0	0	0	0	0	0	0	0	0	0	0	0	0	0	0	0	10	0	0	0	2	0	0	0	0	0	0	0	0	0	1	0	0	0	0	0	0	0	0	0	0	0	0	0	19	0
ENSMUSG00000086250	0	0	0	0	0	0	0	2	0	0	0	0	0	0	0	0	0	0	0	0	0	0	0	0	0	0	0	0	0	0	0	0	0	0	0	8	0	0	0	0	0	0	0	0	0	0	0	1	0
ENSMUSG00000027357	0	0	0	0	0	0	0	0	0	0	0	0	0	0	0	0	0	0	0	0	0	0	0	0	0	0	0	0	0	9	0	0	0	0	0	0	0	0	0	0	0	0	0	0	0	0	0	0	0
ENSMUSG00000027261	0	0	0	10	0	0	0	0	0	0	0	0	0	0	0	0	0	0	0	0	0	0	0	0	0	0	0	0	0	0	0	0	0	13	0	0	0	0	0	0	0	0	0	0	0	0	0	0	0
ENSMUSG00000085071	0	0	0	0	0	0	0	0	0	0	0	0	0	0	0	0	0	0	0	0	0	0	0	0	0	0	0	0	0	0	0	0	0	0	0	0	0	20	0	0	0	0	0	0	0	0	0	0	0
ENSMUSG00000074766	0	0	0	6	0	0	0	0	0	0	0	0	0	0	0	0	0	0	0	0	0	0	0	0	0	0	0	0	0	0	0	0	0	0	0	0	0	14	0	5	0	0	0	0	0	2	0	0	0
ENSMUSG00000074736	0	0	0	0	0	0	0	0	0	0	0	0	0	0	0	0	0	0	0	0	0	0	0	0	0	0	0	0	0	0	0	0	0	0	0	0	0	0	0	0	0	0	0	0	0	0	0	0	0
ENSMUSG00000087495	0	19	0	8	0	3	0	30	0	12	0	15	0	6	0	3	0	38	0	24	0	14	0	2	0	43	0	5	0	34	0	14	0	9	0	15	0	14	0	26	0	4	0	24	0	17	0	9	0
ENSMUSG00000086659	0	44	0	25	0	25	0	50	0	10	0	42	0	47	0	18	0	79	0	53	0	19	0	9	0	109	0	16	0	46	0	36	0	16	0	40	0	34	0	21	0	14	0	19	0	17	0	19	0
ENSMUSG00000027457	0	0	0	0	0	1	0	3	0	0	0	0	0	0	0	0	0	0	0	0	0	0	0	2	0	0	0	0	0	0	0	0	0	0	0	0	0	0	0	0	0	0	0	0	0	0	0	0	0
ENSMUSG00000032852	0	11	0	0	0	0	0	0	0	0	0	0	0	7	0	0	0	0	0	0	0	0	0	0	0	0	0	0	0	0	0	0	0	0	0	0	0	0	0	4	0	0	0	0	0	0	0	0	0
ENSMUSG00000027466	0	0	0	0	0	0	0	1	0	1	0	1	0	3	0	2	0	2	0	1	0	0	0	0	0	0	0	0	0	0	0	4	0	0	0	0	0	2	0	1	0	0	0	0	0	2	0	0	0
ENSMUSG00000062124	0	3	0	0	0	0	0	0	0	5	0	7	0	0	0	0	0	0	0	0	0	1	0	1	0	0	0	0	0	2	0	0	0	2	0	0	0	6	0	0	0	9	0	0	0	0	0	0	0
ENSMUSG00000044863	0	3	0	0	0	0	0	0	0	4	0	3	0	0	0	0	0	0	0	0	0	8	0	0	0	0	0	0	0	5	0	0	0	6	0	0	0	4	0	0	0	1	0	0	0	2	0	0	0
ENSMUSG00000042631	0	0	0	0	0	0	0	9	0	5	0	0	0	0	0	44	0	14	0	0	0	0	0	0	0	0	0	0	0	0	0	0	0	3	0	0	0	35	0	7	0	0	0	0	0	0	0	28	0
ENSMUSG00000051413	0	0	0	0	0	22	0	0	0	0	0	0	0	0	0	0	0	0	0	0	0	0	0	0	0	0	0	0	0	0	0	0	0	0	0	0	0	0	0	2	0	0	0	0	0	0	0	0	0
ENSMUSG00000078998	0	0	0	0	0	0	0	1	0	0	0	0	0	0	0	0	0	0	0	0	0	0	0	0	0	1	0	0	0	0	0	0	0	0	0	0	0	0	0	0	0	0	0	0	0	0	0	0	0
ENSMUSG00000067998	0	0	0	0	0	0	0	7	0	0	0	0	0	2	0	0	0	0	0	0	0	5	0	0	0	0	0	0	0	0	0	0	0	1	0	0	0	0	0	0	0	2	0	0	0	0	0	0	0
ENSMUSG00000067996	0	0	0	1	0	0	0	9	0	0	0	0	0	0	0	5	0	6	0	10	0	0	0	0	0	0	0	0	0	0	0	0	0	0	0	0	0	15	0	0	0	0	0	0	0	0	0	1	0
ENSMUSG00000027489	0	1	0	0	0	0	0	1	0	0	0	0	0	0	0	1	0	1	0	0	0	1	0	0	0	0	0	0	0	7	0	0	0	8	0	3	0	0	0	0	0	0	0	0	0	0	0	0	0
ENSMUSG00000085691	0	0	0	0	0	0	0	0	0	0	0	0	0	0	0	0	0	0	0	0	0	0	0	0	0	20	0	0	0	0	0	0	0	0	0	0	0	0	0	0	0	0	0	0	0	0	0	0	0
ENSMUSG00000109877	0	0	0	0	0	0	0	0	0	0	0	0	0	1	0	0	0	6	0	0	0	0	0	0	0	0	0	0	0	0	0	12	0	0	0	0	0	0	0	7	0	1	0	0	0	0	0	0	0
ENSMUSG00000087254	0	0	0	1	0	0	0	0	0	0	0	3	0	0	0	0	0	5	0	0	0	0	0	2	0	2	0	0	0	0	0	0	0	0	0	0	0	1	0	3	0	1	0	0	0	0	0	0	0
ENSMUSG00000038312	0	12	0	43	0	56	0	79	0	37	0	50	0	132	0	45	0	196	0	118	0	63	0	18	0	262	0	16	0	112	0	60	0	44	0	136	0	115	0	69	0	32	0	48	0	17	0	25	0
ENSMUSG00000027612	0	6	0	10	0	0	0	0	0	0	0	5	0	5	0	0	0	0	0	0	0	1	0	1	0	0	0	0	0	0	0	0	0	4	0	1	0	5	0	3	0	4	0	1	0	0	0	8	0
ENSMUSG00000085524	0	1	0	0	0	0	0	2	0	1	0	0	0	0	0	0	0	0	0	0	0	0	0	0	0	0	0	0	0	0	0	1	0	0	0	0	0	0	0	0	0	0	0	0	0	0	0	0	0
ENSMUSG00000087179	0	7	0	0	0	0	0	0	0	0	0	0	0	0	0	0	0	2	0	0	0	1	0	0	0	0	0	0	0	2	0	0	0	0	0	0	0	3	0	0	0	0	0	0	0	0	0	0	0
ENSMUSG00000027646	0	9	0	4	0	0	0	1	0	0	0	12	0	2	0	0	0	3	0	9	0	0	0	0	0	0	0	0	0	5	0	0	0	0	0	0	0	0	0	0	0	0	0	0	0	0	0	0	0
ENSMUSG00000052922	0	1	0	0	0	0	0	0	0	0	0	0	0	0	0	9	0	7	0	2	0	0	0	5	0	0	0	0	0	28	0	1	0	2	0	1	0	25	0	16	0	0	0	0	0	1	0	0	0
ENSMUSG00000085303	0	0	0	0	0	0	0	13	0	0	0	12	0	0	0	0	0	0	0	9	0	0	0	0	0	0	0	0	0	9	0	0	0	0	0	0	0	0	0	0	0	0	0	0	0	0	0	0	0
ENSMUSG00000027412	0	0	0	0	0	0	0	0	0	0	0	0	0	0	0	0	0	0	0	0	0	0	0	0	0	0	0	0	0	0	0	0	0	0	0	0	0	0	0	0	0	0	0	0	0	0	0	0	0
ENSMUSG00000067745	0	6	0	8	0	6	0	4	0	4	0	6	0	7	0	0	0	5	0	7	0	3	0	3	0	13	0	0	0	13	0	6	0	1	0	17	0	7	0	12	0	6	0	4	0	1	0	0	0
ENSMUSG00000035576	0	86	0	1	0	20	0	13	0	107	0	25	0	33	0	5	0	31	0	16	0	32	0	6	0	12	0	10	0	58	0	53	0	5	0	95	0	31	0	45	0	56	0	18	0	19	0	28	0
ENSMUSG00000017817	0	10	0	0	0	9	0	0	0	0	0	8	0	23	0	0	0	0	0	0	0	0	0	1	0	28	0	0	0	0	0	0	0	0	0	0	0	11	0	0	0	0	0	0	0	2	0	0	0
ENSMUSG00000017950	0	58	0	27	0	65	0	72	0	18	0	148	0	101	0	15	0	198	0	45	0	325	0	53	0	95	0	16	0	89	0	53	0	68	0	29	0	91	0	0	0	93	0	56	0	10	0	26	0
ENSMUSG00000017000	0	4	0	0	0	0	0	0	0	0	0	0	0	0	0	0	0	0	0	0	0	6	0	1	0	0	0	0	0	8	0	7	0	0	0	0	0	0	0	0	0	0	0	0	0	0	0	0	0
ENSMUSG00000016995	0	1	0	0	0	0	0	1	0	0	0	0	0	1	0	0	0	0	0	5	0	0	0	2	0	0	0	0	0	1	0	0	0	0	0	2	0	3	0	3	0	0	0	1	0	1	0	0	0
ENSMUSG00000070533	0	0	0	0	0	0	0	0	0	0	0	0	0	0	0	0	0	0	0	0	0	0	0	0	0	0	0	0	0	0	0	0	0	0	0	0	0	0	0	0	0	0	0	0	0	0	0	0	0
ENSMUSG00000074594	0	4	0	4	0	1	0	0	0	4	0	0	0	7	0	0	0	0	0	5	0	0	0	0	0	4	0	1	0	6	0	2	0	0	0	14	0	0	0	8	0	3	0	0	0	0	0	0	0
ENSMUSG00000078940	0	67	0	37	0	49	0	60	0	62	0	55	0	37	0	16	0	81	0	28	0	46	0	25	0	100	0	13	0	64	0	51	0	38	0	123	0	79	0	98	0	31	0	88	0	22	0	29	0
ENSMUSG00000067704	0	1	0	0	0	0	0	1	0	0	0	13	0	0	0	0	0	2	0	0	0	0	0	0	0	0	0	0	0	0	0	1	0	0	0	4	0	8	0	0	0	0	0	5	0	0	0	0	0
ENSMUSG00000074593	0	4	0	0	0	0	0	0	0	4	0	0	0	0	0	4	0	12	0	6	0	6	0	0	0	0	0	0	0	32	0	5	0	1	0	0	0	11	0	0	0	0	0	12	0	1	0	4	0
ENSMUSG00000076434	0	10	0	0	0	0	0	3	0	4	0	8	0	10	0	0	0	2	0	0	0	1	0	3	0	8	0	1	0	1	0	0	0	1	0	0	0	2	0	1	0	1	0	0	0	0	0	0	0
ENSMUSG00000017667	0	0	0	10	0	0	0	7	0	0	0	0	0	2	0	0	0	0	0	4	0	8	0	1	0	0	0	0	0	0	0	7	0	12	0	0	0	3	0	2	0	8	0	0	0	0	0	0	0
ENSMUSG00000087617	0	0	0	0	0	0	0	0	0	0	0	0	0	0	0	0	0	0	0	0	0	0	0	0	0	0	0	0	0	0	0	0	0	0	0	0	0	0	0	0	0	0	0	0	0	0	0	0	0
ENSMUSG00000039621	0	0	0	2	0	0	0	5	0	0	0	2	0	6	0	1	0	13	0	6	0	12	0	0	0	26	0	0	0	2	0	0	0	5	0	0	0	9	0	16	0	7	0	9	0	0	0	0	0
ENSMUSG00000085151	0	0	0	0	0	1	0	0	0	4	0	0	0	2	0	0	0	5	0	1	0	1	0	0	0	0	0	0	0	7	0	0	0	0	0	0	0	0	0	0	0	0	0	0	0	2	0	0	0
ENSMUSG00000017929	0	0	0	0	0	0	0	0	0	0	0	1	0	0	0	0	0	0	0	0	0	0	0	0	0	29	0	0	0	0	0	2	0	0	0	0	0	0	0	12	0	0	0	0	0	4	0	0	0
ENSMUSG00000085596	0	0	0	0	0	0	0	0	0	0	0	0	0	1	0	1	0	0	0	0	0	0	0	0	0	0	0	0	0	0	0	0	0	0	0	0	0	0	0	0	0	0	0	0	0	0	0	0	0
ENSMUSG00000074577	0	1	0	0	0	0	0	0	0	0	0	0	0	1	0	2	0	1	0	0	0	1	0	1	0	0	0	0	0	0	0	2	0	1	0	1	0	1	0	8	0	4	0	0	0	5	0	0	0
ENSMUSG00000027544	0	0	0	0	0	0	0	0	0	0	0	8	0	24	0	0	0	2	0	9	0	42	0	0	0	0	0	0	0	0	0	0	0	0	0	0	0	2	0	4	0	0	0	0	0	0	0	0	0
ENSMUSG00000086970	0	6	0	0	0	4	0	4	0	2	0	1	0	6	0	2	0	3	0	6	0	0	0	1	0	15	0	0	0	1	0	6	0	1	0	13	0	3	0	5	0	2	0	1	0	1	0	2	0
ENSMUSG00000085905	0	5	0	0	0	7	0	6	0	1	0	5	0	6	0	4	0	17	0	4	0	11	0	2	0	0	0	0	0	14	0	9	0	1	0	15	0	6	0	2	0	8	0	7	0	3	0	4	0
ENSMUSG00000008999	0	85	0	32	0	197	0	61	0	66	0	100	0	80	0	27	0	335	0	75	0	51	0	31	0	195	0	31	0	72	0	84	0	43	0	273	0	134	0	122	0	162	0	48	0	82	0	79	0
ENSMUSG00000070495	0	0	0	4	0	0	0	0	0	0	0	0	0	0	0	0	0	0	0	0	0	0	0	0	0	0	0	0	0	0	0	0	0	0	0	0	0	0	0	0	0	0	0	0	0	0	0	0	0
ENSMUSG00000074555	0	0	0	0	0	8	0	4	0	0	0	36	0	0	0	24	0	0	0	0	0	0	0	0	0	0	0	0	0	0	0	3	0	3	0	0	0	13	0	0	0	0	0	0	0	0	0	2	0
ENSMUSG00000078870	0	0	0	5	0	0	0	0	0	22	0	15	0	0	0	0	0	0	0	4	0	0	0	3	0	15	0	0	0	12	0	20	0	0	0	0	0	0	0	12	0	14	0	10	0	0	0	13	0
ENSMUSG00000027525	0	0	0	0	0	0	0	0	0	0	0	0	0	0	0	0	0	0	0	7	0	0	0	0	0	0	0	0	0	1	0	0	0	0	0	0	0	0	0	0	0	0	0	0	0	0	0	0	0
ENSMUSG00000039108	0	0	0	0	0	0	0	0	0	0	0	0	0	0	0	2	0	0	0	0	0	0	0	0	0	0	0	0	0	0	0	0	0	0	0	2	0	0	0	0	0	0	0	1	0	0	0	0	0
ENSMUSG00000039086	0	15	0	0	0	14	0	1	0	0	0	5	0	0	0	0	0	7	0	4	0	1	0	0	0	21	0	0	0	0	0	8	0	0	0	0	0	18	0	4	0	2	0	2	0	0	0	0	0
ENSMUSG00000038963	0	5	0	2	0	0	0	0	0	0	0	4	0	0	0	0	0	0	0	3	0	0	0	2	0	0	0	4	0	6	0	6	0	2	0	10	0	0	0	0	0	0	0	7	0	0	0	6	0
ENSMUSG00000027568	0	0	0	15	0	0	0	10	0	0	0	2	0	2	0	1	0	10	0	13	0	0	0	3	0	16	0	0	0	13	0	18	0	8	0	18	0	2	0	13	0	8	0	6	0	5	0	8	0
ENSMUSG00000049401	0	0	0	0	0	0	0	0	0	1	0	0	0	0	0	0	0	1	0	5	0	0	0	0	0	0	0	0	0	6	0	1	0	0	0	0	0	1	0	0	0	2	0	0	0	0	0	0	0
ENSMUSG00000038751	0	0	0	1	0	0	0	0	0	0	0	0	0	0	0	0	0	0	0	0	0	0	0	0	0	0	0	0	0	1	0	0	0	0	0	0	0	0	0	0	0	0	0	0	0	0	0	1	0
ENSMUSG00000027580	0	2	0	0	0	0	0	1	0	0	0	0	0	1	0	1	0	0	0	0	0	0	0	0	0	1	0	0	0	5	0	0	0	1	0	0	0	0	0	0	0	0	0	0	0	2	0	0	0
ENSMUSG00000090077	0	13	0	2	0	14	0	11	0	3	0	13	0	8	0	7	0	23	0	10	0	20	0	4	0	0	0	1	0	19	0	9	0	2	0	12	0	0	0	18	0	10	0	7	0	3	0	7	0
ENSMUSG00000010505	0	0	0	0	0	0	0	0	0	0	0	0	0	0	0	0	0	0	0	0	0	0	0	0	0	0	0	0	0	0	0	0	0	0	0	0	0	0	0	0	0	0	0	0	0	0	0	0	0
ENSMUSG00000027555	0	0	0	0	0	0	0	0	0	0	0	0	0	0	0	9	0	0	0	0	0	0	0	0	0	0	0	0	0	0	0	0	0	0	0	0	0	12	0	0	0	0	0	0	0	0	0	0	0
ENSMUSG00000019528	0	0	0	0	0	0	0	0	0	0	0	0	0	0	0	0	0	0	0	0	0	0	0	0	0	0	0	8	0	0	0	15	0	0	0	0	0	0	0	0	0	0	0	0	0	0	0	0	0
ENSMUSG00000050192	0	0	0	0	0	7	0	0	0	0	0	0	0	0	0	0	0	0	0	0	0	0	0	0	0	22	0	0	0	11	0	0	0	0	0	35	0	0	0	0	0	0	0	0	0	4	0	0	0
ENSMUSG00000114832	0	0	0	0	0	0	0	0	0	0	0	0	0	108	0	0	0	0	0	0	0	0	0	0	0	0	0	0	0	0	0	0	0	0	0	0	0	0	0	0	0	0	0	0	0	0	0	0	0
ENSMUSG00000047696	0	0	0	0	0	0	0	0	0	0	0	0	0	0	0	0	0	2	0	0	0	4	0	0	0	0	0	0	0	0	0	0	0	0	0	0	0	0	0	0	0	0	0	0	0	0	0	0	0
ENSMUSG00000037225	0	8	0	0	0	2	0	5	0	13	0	1	0	0	0	0	0	0	0	1	0	8	0	0	0	0	0	0	0	0	0	0	0	0	0	2	0	1	0	0	0	4	0	0	0	1	0	0	0
ENSMUSG00000025757	0	5	0	0	0	20	0	18	0	5	0	0	0	8	0	3	0	18	0	0	0	0	0	0	0	0	0	0	0	0	0	24	0	0	0	0	0	4	0	13	0	1	0	7	0	3	0	0	0
ENSMUSG00000027739	0	0	0	6	0	0	0	7	0	0	0	0	0	38	0	0	0	9	0	2	0	8	0	0	0	0	0	0	0	0	0	0	0	0	0	0	0	6	0	0	0	0	0	0	0	0	0	8	0
ENSMUSG00000027796	0	0	0	0	0	0	0	3	0	6	0	15	0	8	0	4	0	6	0	5	0	0	0	5	0	0	0	0	0	17	0	0	0	0	0	17	0	31	0	35	0	27	0	0	0	9	0	8	0
ENSMUSG00000048655	0	0	0	0	0	0	0	0	0	0	0	0	0	0	0	0	0	0	0	0	0	6	0	0	0	8	0	0	0	0	0	0	0	0	0	0	0	0	0	0	0	0	0	0	0	0	0	0	0
ENSMUSG00000027822	0	0	0	0	0	0	0	0	0	0	0	0	0	0	0	0	0	0	0	0	0	0	0	0	0	0	0	0	0	15	0	0	0	0	0	0	0	0	0	0	0	0	0	0	0	0	0	0	0
ENSMUSG00000027827	0	24	0	19	0	36	0	30	0	6	0	14	0	31	0	17	0	65	0	12	0	23	0	4	0	18	0	0	0	67	0	10	0	10	0	50	0	4	0	9	0	7	0	25	0	14	0	18	0
ENSMUSG00000090120	0	27	0	9	0	33	0	19	0	3	0	7	0	27	0	18	0	57	0	10	0	23	0	5	0	7	0	0	0	63	0	12	0	8	0	42	0	4	0	15	0	15	0	23	0	17	0	12	0
ENSMUSG00000027833	0	0	0	0	0	0	0	0	0	0	0	0	0	0	0	0	0	0	0	0	0	0	0	0	0	55	0	0	0	0	0	0	0	0	0	0	0	0	0	0	0	0	0	0	0	0	0	0	0
ENSMUSG00000048416	0	0	0	10	0	0	0	14	0	16	0	0	0	11	0	4	0	0	0	11	0	4	0	0	0	46	0	1	0	7	0	0	0	2	0	7	0	3	0	9	0	0	0	8	0	0	0	2	0
ENSMUSG00000104301	0	24	0	4	0	4	0	22	0	5	0	1	0	13	0	3	0	0	0	19	0	11	0	3	0	11	0	0	0	18	0	0	0	0	0	12	0	5	0	2	0	2	0	15	0	6	0	5	0
ENSMUSG00000102595	0	3	0	0	0	15	0	14	0	9	0	1	0	4	0	1	0	10	0	0	0	1	0	0	0	0	0	2	0	3	0	1	0	3	0	10	0	11	0	3	0	2	0	1	0	3	0	4	0
ENSMUSG00000033860	0	1	0	1	0	4	0	12	0	8	0	1	0	3	0	0	0	6	0	0	0	2	0	0	0	0	0	0	0	3	0	2	0	0	0	3	0	5	0	4	0	3	0	0	0	4	0	2	0
ENSMUSG00000033752	0	5	0	3	0	3	0	0	0	12	0	2	0	7	0	2	0	9	0	2	0	4	0	1	0	37	0	0	0	27	0	10	0	0	0	3	0	1	0	3	0	0	0	4	0	0	0	27	0
ENSMUSG00000041842	0	1	0	0	0	0	0	0	0	1	0	0	0	0	0	0	0	0	0	0	0	1	0	0	0	14	0	0	0	0	0	2	0	0	0	0	0	0	0	0	0	1	0	0	0	0	0	1	0
ENSMUSG00000106422	0	0	0	0	0	0	0	0	0	0	0	0	0	2	0	0	0	0	0	0	0	1	0	1	0	16	0	0	0	5	0	0	0	1	0	7	0	0	0	3	0	0	0	0	0	0	0	0	0
ENSMUSG00000085527	0	0	0	0	0	0	0	0	0	0	0	0	0	4	0	1	0	0	0	0	0	8	0	0	0	43	0	0	0	7	0	0	0	2	0	16	0	0	0	3	0	0	0	0	0	0	0	0	0
ENSMUSG00000051000	0	0	0	0	0	0	0	0	0	0	0	2	0	0	0	0	0	0	0	0	0	0	0	0	0	0	0	0	0	10	0	0	0	0	0	0	0	0	0	0	0	0	0	0	0	0	0	9	0
ENSMUSG00000004885	0	0	0	0	0	0	0	0	0	0	0	0	0	0	0	0	0	0	0	0	0	0	0	0	0	0	0	0	0	1	0	0	0	0	0	0	0	0	0	0	0	0	0	0	0	0	0	0	0
ENSMUSG00000004892	0	4	0	0	0	9	0	21	0	7	0	2	0	3	0	2	0	3	0	0	0	5	0	1	0	53	0	1	0	4	0	8	0	0	0	10	0	16	0	5	0	9	0	13	0	2	0	5	0
ENSMUSG00000097156	0	3	0	8	0	4	0	5	0	1	0	3	0	1	0	0	0	7	0	21	0	15	0	3	0	16	0	0	0	1	0	2	0	3	0	8	0	23	0	23	0	2	0	3	0	1	0	2	0
ENSMUSG00000028064	0	1	0	0	0	0	0	2	0	2	0	0	0	0	0	0	0	5	0	1	0	0	0	0	0	0	0	1	0	2	0	0	0	0	0	2	0	4	0	1	0	5	0	1	0	1	0	0	0
ENSMUSG00000074480	0	134	0	72	0	135	0	63	0	74	0	143	0	65	0	38	0	135	0	125	0	11	0	38	0	199	0	3	0	87	0	158	0	47	0	277	0	187	0	115	0	76	0	50	0	52	0	48	0
ENSMUSG00000008601	0	0	0	0	0	0	0	0	0	0	0	0	0	0	0	0	0	0	0	0	0	0	0	19	0	0	0	0	0	0	0	0	0	0	0	0	0	2	0	0	0	0	0	0	0	0	0	0	0
ENSMUSG00000028059	0	16	0	38	0	4	0	0	0	0	0	0	0	3	0	6	0	9	0	0	0	0	0	37	0	0	0	1	0	9	0	3	0	0	0	5	0	18	0	1	0	2	0	0	0	0	0	2	0
ENSMUSG00000093390	0	0	0	0	0	0	0	0	0	0	0	0	0	0	0	0	0	0	0	0	0	0	0	0	0	0	0	0	0	0	0	0	0	0	0	0	0	0	0	0	0	0	0	0	0	0	0	0	0
ENSMUSG00000028041	0	0	0	0	0	0	0	1	0	4	0	0	0	0	0	0	0	0	0	0	0	0	0	0	0	0	0	0	0	0	0	0	0	0	0	0	0	1	0	0	0	1	0	0	0	1	0	2	0
ENSMUSG00000042672	0	167	0	170	0	112	0	305	0	86	0	128	0	150	0	179	0	445	0	241	0	148	0	33	0	477	0	45	0	288	0	322	0	147	0	214	0	327	0	154	0	141	0	189	0	127	0	148	0
ENSMUSG00000109293	0	27	0	23	0	22	0	44	0	6	0	14	0	25	0	17	0	64	0	33	0	21	0	5	0	59	0	11	0	26	0	45	0	37	0	29	0	39	0	29	0	17	0	16	0	14	0	25	0
ENSMUSG00000042613	0	0	0	0	0	0	0	0	0	0	0	0	0	0	0	0	0	0	0	0	0	0	0	0	0	4	0	0	0	0	0	0	0	0	0	0	0	0	0	3	0	0	0	0	0	1	0	6	0
ENSMUSG00000060671	0	8	0	4	0	3	0	2	0	2	0	13	0	4	0	5	0	9	0	20	0	5	0	5	0	35	0	1	0	7	0	8	0	1	0	6	0	12	0	4	0	4	0	4	0	1	0	2	0
ENSMUSG00000028150	0	27	0	9	0	34	0	46	0	29	0	27	0	0	0	18	0	58	0	29	0	9	0	9	0	0	0	0	0	18	0	57	0	4	0	59	0	58	0	30	0	37	0	23	0	1	0	5	0
ENSMUSG00000028140	0	0	0	1	0	0	0	0	0	0	0	0	0	0	0	0	0	0	0	0	0	0	0	0	0	0	0	0	0	4	0	0	0	0	0	2	0	0	0	0	0	0	0	0	0	0	0	1	0
ENSMUSG00000028139	0	0	0	0	0	0	0	0	0	0	0	0	0	0	0	0	0	0	0	0	0	0	0	6	0	0	0	0	0	1	0	0	0	0	0	0	0	0	0	0	0	0	0	0	0	0	0	0	0
ENSMUSG00000068877	0	7	0	0	0	0	0	0	0	0	0	0	0	9	0	4	0	13	0	0	0	5	0	0	0	0	0	0	0	0	0	0	0	0	0	0	0	10	0	0	0	0	0	0	0	0	0	0	0
ENSMUSG00000068876	0	0	0	0	0	0	0	16	0	0	0	0	0	0	0	0	0	0	0	0	0	0	0	0	0	12	0	0	0	0	0	0	0	0	0	0	0	0	0	0	0	2	0	0	0	0	0	0	0
ENSMUSG00000086288	0	0	0	0	0	0	0	0	0	0	0	0	0	2	0	0	0	0	0	0	0	0	0	0	0	0	0	0	0	0	0	0	0	0	0	0	0	0	0	0	0	0	0	0	0	0	0	0	0
ENSMUSG00000005625	0	0	0	0	0	0	0	0	0	0	0	2	0	0	0	0	0	0	0	0	0	0	0	0	0	0	0	0	0	0	0	0	0	0	0	0	0	1	0	0	0	0	0	0	0	3	0	0	0
ENSMUSG00000005628	0	0	0	0	0	0	0	0	0	0	0	0	0	8	0	4	0	0	0	0	0	0	0	0	0	0	0	0	0	0	0	0	0	3	0	0	0	0	0	0	0	0	0	0	0	0	0	0	0
ENSMUSG00000038777	0	0	0	0	0	0	0	0	0	0	0	0	0	5	0	6	0	0	0	0	0	0	0	0	0	0	0	0	0	0	0	0	0	0	0	19	0	11	0	0	0	0	0	0	0	0	0	0	0
ENSMUSG00000028111	0	2	0	0	0	24	0	8	0	0	0	0	0	0	0	6	0	0	0	3	0	0	0	2	0	7	0	0	0	4	0	5	0	0	0	21	0	10	0	6	0	0	0	3	0	3	0	0	0
ENSMUSG00000015850	0	7	0	0	0	7	0	14	0	9	0	34	0	4	0	4	0	0	0	1	0	0	0	0	0	17	0	1	0	11	0	0	0	1	0	36	0	5	0	0	0	0	0	4	0	3	0	7	0
ENSMUSG00000028107	0	2	0	0	0	0	0	0	0	2	0	0	0	4	0	0	0	0	0	0	0	0	0	0	0	0	0	0	0	0	0	0	0	0	0	0	0	0	0	0	0	0	0	0	0	0	0	0	0
ENSMUSG00000038543	0	5	0	0	0	19	0	15	0	0	0	4	0	7	0	0	0	3	0	1	0	0	0	0	0	8	0	0	0	6	0	6	0	0	0	2	0	0	0	6	0	2	0	14	0	0	0	0	0
ENSMUSG00000038495	0	0	0	0	0	0	0	0	0	0	0	0	0	0	0	3	0	3	0	4	0	3	0	0	0	11	0	0	0	1	0	2	0	0	0	0	0	0	0	6	0	0	0	0	0	1	0	0	0
ENSMUSG00000086556	0	1	0	0	0	0	0	0	0	0	0	0	0	0	0	0	0	0	0	0	0	7	0	0	0	0	0	0	0	0	0	8	0	5	0	0	0	0	0	12	0	0	0	0	0	0	0	0	0
ENSMUSG00000038304	0	2	0	1	0	0	0	0	0	0	0	2	0	2	0	4	0	0	0	4	0	0	0	0	0	0	0	0	0	6	0	0	0	0	0	3	0	0	0	0	0	0	0	0	0	0	0	0	0
ENSMUSG00000053957	0	0	0	0	0	0	0	0	0	0	0	0	0	3	0	13	0	0	0	0	0	0	0	0	0	0	0	0	0	0	0	0	0	0	0	36	0	0	0	6	0	0	0	6	0	0	0	0	0
ENSMUSG00000051076	0	0	0	2	0	0	0	44	0	0	0	0	0	8	0	0	0	31	0	1	0	98	0	4	0	57	0	0	0	14	0	2	0	0	0	0	0	0	0	15	0	0	0	1	0	6	0	23	0
ENSMUSG00000027858	0	2	0	0	0	0	0	0	0	0	0	0	0	0	0	0	0	0	0	11	0	0	0	0	0	0	0	0	0	0	0	8	0	2	0	2	0	7	0	0	0	1	0	0	0	0	0	0	0
ENSMUSG00000027843	0	11	0	0	0	0	0	0	0	0	0	4	0	0	0	0	0	0	0	0	0	0	0	0	0	0	0	0	0	0	0	0	0	0	0	0	0	0	0	0	0	0	0	0	0	0	0	7	0
ENSMUSG00000002233	0	0	0	0	0	0	0	0	0	0	0	0	0	0	0	0	0	0	0	0	0	0	0	0	0	40	0	0	0	0	0	0	0	0	0	0	0	0	0	0	0	0	0	0	0	0	0	0	0
ENSMUSG00000040896	0	48	0	29	0	92	0	145	0	17	0	22	0	0	0	16	0	142	0	57	0	45	0	8	0	2	0	0	0	49	0	51	0	0	0	122	0	79	0	40	0	0	0	64	0	26	0	63	0
ENSMUSG00000000562	0	381	0	168	0	194	0	356	0	214	0	223	0	305	0	120	0	576	0	263	0	125	0	84	0	450	0	24	0	740	0	295	0	183	0	500	0	268	0	378	0	130	0	165	0	123	0	187	0
ENSMUSG00000046213	0	80	0	13	0	88	0	74	0	17	0	59	0	0	0	27	0	36	0	23	0	13	0	19	0	171	0	5	0	54	0	44	0	20	0	70	0	42	0	117	0	31	0	29	0	17	0	18	0
ENSMUSG00000106426	0	0	0	0	0	0	0	0	0	0	0	0	0	0	0	0	0	0	0	0	0	0	0	0	0	0	0	0	0	0	0	0	0	2	0	0	0	0	0	0	0	3	0	0	0	0	0	0	0
ENSMUSG00000004032	0	0	0	0	0	0	0	0	0	0	0	0	0	0	0	0	0	0	0	0	0	8	0	0	0	0	0	0	0	0	0	0	0	0	0	0	0	3	0	0	0	0	0	0	0	0	0	0	0
ENSMUSG00000027890	0	6	0	9	0	13	0	32	0	4	0	8	0	23	0	0	0	0	0	28	0	0	0	0	0	0	0	0	0	0	0	0	0	8	0	11	0	6	0	1	0	3	0	7	0	7	0	3	0
ENSMUSG00000085318	0	2	0	1	0	4	0	1	0	21	0	0	0	1	0	1	0	1	0	1	0	1	0	4	0	2	0	0	0	1	0	1	0	0	0	0	0	8	0	0	0	0	0	0	0	0	0	20	0
ENSMUSG00000048997	0	8	0	4	0	7	0	7	0	4	0	6	0	5	0	2	0	6	0	7	0	10	0	0	0	17	0	0	0	12	0	7	0	4	0	8	0	11	0	8	0	2	0	4	0	1	0	2	0
ENSMUSG00000068745	0	11	0	9	0	0	0	14	0	13	0	19	0	11	0	1	0	14	0	8	0	0	0	0	0	51	0	5	0	8	0	3	0	9	0	34	0	10	0	7	0	3	0	11	0	2	0	8	0
ENSMUSG00000049565	0	7	0	0	0	0	0	11	0	0	0	8	0	0	0	0	0	0	0	0	0	9	0	0	0	0	0	0	0	0	0	8	0	2	0	0	0	4	0	4	0	0	0	2	0	0	0	0	0
ENSMUSG00000027880	0	0	0	0	0	0	0	0	0	0	0	0	0	0	0	0	0	0	0	17	0	0	0	0	0	0	0	0	0	0	0	0	0	0	0	0	0	0	0	0	0	0	0	0	0	0	0	0	0
ENSMUSG00000027966	0	0	0	0	0	0	0	0	0	0	0	0	0	0	0	0	0	0	0	2	0	0	0	0	0	0	0	0	0	0	0	1	0	0	0	0	0	3	0	0	0	0	0	0	0	0	0	0	0
ENSMUSG00000054426	0	0	0	0	0	0	0	0	0	0	0	0	0	0	0	0	0	0	0	1	0	0	0	0	0	0	0	0	0	0	0	0	0	0	0	0	0	1	0	0	0	1	0	0	0	0	0	0	0
ENSMUSG00000028132	0	0	0	0	0	0	0	3	0	10	0	0	0	0	0	0	0	0	0	0	0	0	0	0	0	0	0	0	0	0	0	0	0	0	0	0	0	3	0	4	0	0	0	0	0	0	0	3	0
ENSMUSG00000074248	0	0	0	29	0	11	0	30	0	18	0	0	0	15	0	0	0	0	0	0	0	79	0	6	0	0	0	0	0	55	0	0	0	3	0	0	0	14	0	0	0	10	0	2	0	6	0	11	0
ENSMUSG00000104531	0	65	0	49	0	96	0	91	0	43	0	48	0	71	0	40	0	165	0	109	0	34	0	11	0	94	0	6	0	113	0	82	0	41	0	190	0	123	0	113	0	37	0	45	0	30	0	60	0
ENSMUSG00000046561	0	48	0	21	0	69	0	49	0	28	0	73	0	33	0	36	0	104	0	44	0	63	0	8	0	127	0	12	0	65	0	84	0	26	0	159	0	61	0	67	0	40	0	41	0	21	0	36	0
ENSMUSG00000106245	0	2	0	2	0	0	0	2	0	0	0	3	0	3	0	1	0	1	0	0	0	0	0	0	0	8	0	0	0	4	0	0	0	0	0	1	0	3	0	0	0	0	0	0	0	0	0	1	0
ENSMUSG00000093865	0	3	0	0	0	0	0	6	0	0	0	8	0	1	0	0	0	6	0	9	0	0	0	0	0	15	0	0	0	0	0	1	0	3	0	0	0	9	0	9	0	3	0	6	0	4	0	3	0
ENSMUSG00000028012	0	8	0	0	0	0	0	18	0	0	0	27	0	6	0	0	0	31	0	18	0	0	0	3	0	23	0	0	0	0	0	5	0	9	0	0	0	29	0	23	0	12	0	33	0	20	0	4	0
ENSMUSG00000027997	0	10	0	0	0	0	0	0	0	0	0	0	0	0	0	0	0	0	0	0	0	0	0	0	0	0	0	0	0	0	0	0	0	0	0	0	0	0	0	0	0	3	0	0	0	0	0	0	0
ENSMUSG00000027994	0	8	0	0	0	0	0	0	0	0	0	0	0	0	0	1	0	6	0	0	0	0	0	0	0	0	0	0	0	0	0	0	0	0	0	0	0	14	0	0	0	0	0	0	0	0	0	0	0
ENSMUSG00000019232	0	10	0	7	0	17	0	19	0	16	0	56	0	10	0	4	0	18	0	23	0	16	0	5	0	7	0	2	0	15	0	19	0	6	0	19	0	19	0	11	0	16	0	6	0	6	0	7	0
ENSMUSG00000040969	0	0	0	0	0	2	0	1	0	0	0	1	0	1	0	1	0	2	0	2	0	0	0	1	0	4	0	0	0	0	0	2	0	1	0	1	0	1	0	1	0	0	0	1	0	2	0	2	0
ENSMUSG00000105296	0	0	0	0	0	0	0	0	0	0	0	0	0	14	0	0	0	0	0	0	0	0	0	0	0	0	0	0	0	11	0	0	0	0	0	0	0	0	0	0	0	0	0	0	0	0	0	0	0
ENSMUSG00000049349	0	37	0	39	0	5	0	6	0	0	0	34	0	15	0	8	0	16	0	6	0	12	0	8	0	0	0	2	0	26	0	6	0	1	0	15	0	10	0	0	0	7	0	4	0	0	0	0	0
ENSMUSG00000074206	0	19	0	2	0	18	0	20	0	13	0	31	0	12	0	2	0	28	0	9	0	20	0	5	0	30	0	3	0	24	0	10	0	8	0	39	0	9	0	12	0	8	0	12	0	9	0	13	0
ENSMUSG00000040264	0	0	0	0	0	0	0	0	0	0	0	0	0	0	0	0	0	3	0	0	0	0	0	2	0	0	0	0	0	0	0	0	0	0	0	0	0	0	0	0	0	0	0	0	0	0	0	0	0
ENSMUSG00000028270	0	6	0	0	0	16	0	0	0	0	0	0	0	0	0	0	0	29	0	14	0	0	0	6	0	0	0	3	0	0	0	0	0	0	0	0	0	0	0	0	0	0	0	0	0	0	0	12	0
ENSMUSG00000040213	0	0	0	0	0	2	0	0	0	0	0	0	0	11	0	0	0	13	0	0	0	1	0	2	0	40	0	0	0	16	0	8	0	4	0	22	0	3	0	0	0	0	0	37	0	4	0	0	0
ENSMUSG00000028262	0	0	0	0	0	0	0	0	0	0	0	0	0	0	0	0	0	0	0	0	0	0	0	4	0	0	0	0	0	0	0	0	0	0	0	0	0	0	0	0	0	0	0	0	0	0	0	0	0
ENSMUSG00000028255	0	5	0	0	0	0	0	0	0	0	0	0	0	0	0	0	0	12	0	0	0	2	0	0	0	24	0	0	0	0	0	0	0	0	0	0	0	0	0	0	0	0	0	0	0	0	0	1	0
ENSMUSG00000028197	0	46	0	21	0	37	0	26	0	8	0	59	0	23	0	57	0	53	0	38	0	0	0	12	0	161	0	11	0	3	0	76	0	19	0	110	0	51	0	42	0	23	0	47	0	10	0	13	0
ENSMUSG00000043020	0	0	0	0	0	0	0	0	0	0	0	0	0	0	0	0	0	0	0	0	0	0	0	0	0	0	0	0	0	0	0	0	0	0	0	0	0	0	0	6	0	0	0	0	0	0	0	0	0
ENSMUSG00000085810	0	0	0	0	0	0	0	2	0	0	0	0	0	0	0	4	0	0	0	0	0	0	0	0	0	0	0	0	0	0	0	0	0	0	0	0	0	0	0	0	0	0	0	0	0	0	0	0	0
ENSMUSG00000048652	0	0	0	0	0	0	0	1	0	0	0	0	0	0	0	0	0	0	0	0	0	0	0	0	0	0	0	0	0	0	0	0	0	0	0	0	0	0	0	0	0	0	0	0	0	0	0	0	0
ENSMUSG00000039131	0	82	0	52	0	21	0	109	0	53	0	46	0	86	0	76	0	119	0	129	0	108	0	10	0	113	0	22	0	57	0	15	0	49	0	161	0	67	0	5	0	58	0	61	0	17	0	85	0
ENSMUSG00000039058	0	8	0	0	0	20	0	22	0	1	0	0	0	18	0	4	0	9	0	17	0	5	0	3	0	22	0	2	0	19	0	22	0	0	0	24	0	11	0	7	0	5	0	5	0	2	0	2	0
ENSMUSG00000086438	0	0	0	0	0	1	0	0	0	1	0	0	0	0	0	0	0	0	0	0	0	1	0	0	0	1	0	0	0	0	0	0	0	0	0	4	0	1	0	0	0	3	0	0	0	0	0	0	0
ENSMUSG00000040086	0	11	0	0	0	0	0	0	0	27	0	0	0	0	0	0	0	0	0	0	0	0	0	2	0	0	0	0	0	41	0	0	0	0	0	0	0	0	0	0	0	0	0	0	0	0	0	21	0
ENSMUSG00000028177	0	1	0	1	0	2	0	2	0	0	0	0	0	2	0	1	0	4	0	0	0	0	0	0	0	0	0	0	0	10	0	1	0	2	0	38	0	0	0	0	0	2	0	1	0	0	0	4	0
ENSMUSG00000042198	0	0	0	1	0	0	0	2	0	0	0	1	0	0	0	2	0	0	0	6	0	0	0	2	0	0	0	0	0	16	0	5	0	0	0	4	0	1	0	0	0	0	0	1	0	0	0	0	0
ENSMUSG00000041216	0	0	0	0	0	0	0	3	0	0	0	0	0	0	0	0	0	0	0	0	0	10	0	0	0	0	0	0	0	0	0	0	0	0	0	0	0	2	0	12	0	0	0	2	0	0	0	0	0
ENSMUSG00000086625	0	0	0	0	0	0	0	0	0	0	0	0	0	0	0	0	0	0	0	1	0	0	0	0	0	0	0	0	0	0	0	0	0	0	0	0	0	0	0	0	0	0	0	0	0	0	0	0	0
ENSMUSG00000049488	0	0	0	0	0	0	0	0	0	0	0	0	0	0	0	0	0	0	0	0	0	0	0	11	0	0	0	0	0	0	0	0	0	0	0	0	0	0	0	0	0	0	0	0	0	0	0	0	0
ENSMUSG00000052137	0	7	0	0	0	0	0	0	0	0	0	0	0	0	0	0	0	0	0	8	0	0	0	0	0	0	0	0	0	0	0	0	0	0	0	0	0	0	0	0	0	5	0	0	0	0	0	0	0
ENSMUSG00000043252	0	0	0	0	0	0	0	0	0	8	0	0	0	3	0	5	0	0	0	12	0	0	0	5	0	34	0	0	0	44	0	0	0	0	0	0	0	0	0	0	0	0	0	0	0	4	0	34	0
ENSMUSG00000028223	0	10	0	0	0	4	0	13	0	0	0	14	0	9	0	0	0	0	0	0	0	0	0	3	0	19	0	0	0	0	0	0	0	0	0	8	0	5	0	24	0	0	0	3	0	0	0	10	0
ENSMUSG00000097005	0	3	0	1	0	1	0	1	0	0	0	0	0	0	0	0	0	0	0	0	0	0	0	0	0	3	0	0	0	0	0	0	0	0	0	0	0	2	0	1	0	3	0	0	0	2	0	1	0
ENSMUSG00000073987	0	28	0	5	0	18	0	6	0	0	0	0	0	12	0	0	0	0	0	0	0	0	0	3	0	32	0	4	0	0	0	0	0	7	0	0	0	17	0	8	0	27	0	10	0	15	0	2	0
ENSMUSG00000028259	0	2	0	0	0	0	0	2	0	0	0	19	0	0	0	0	0	3	0	0	0	0	0	1	0	9	0	0	0	0	0	17	0	0	0	2	0	0	0	19	0	4	0	5	0	0	0	10	0
ENSMUSG00000051056	0	0	0	0	0	1	0	0	0	0	0	9	0	0	0	0	0	1	0	0	0	0	0	0	0	0	0	7	0	0	0	0	0	0	0	0	0	0	0	0	0	0	0	0	0	0	0	0	0
ENSMUSG00000028277	0	0	0	12	0	0	0	0	0	0	0	0	0	0	0	0	0	0	0	0	0	0	0	0	0	6	0	0	0	0	0	0	0	1	0	0	0	0	0	0	0	0	0	0	0	0	0	0	0
ENSMUSG00000054679	0	5	0	10	0	1	0	4	0	0	0	0	0	0	0	0	0	12	0	0	0	38	0	1	0	6	0	0	0	13	0	0	0	0	0	0	0	5	0	0	0	0	0	1	0	0	0	0	0
ENSMUSG00000086127	0	0	0	0	0	0	0	0	0	0	0	0	0	0	0	0	0	10	0	0	0	0	0	0	0	0	0	0	0	1	0	0	0	0	0	0	0	2	0	0	0	0	0	0	0	0	0	0	0
ENSMUSG00000028415	0	6	0	1	0	11	0	8	0	6	0	1	0	1	0	2	0	4	0	1	0	4	0	0	0	2	0	1	0	11	0	2	0	0	0	9	0	9	0	37	0	1	0	0	0	0	0	0	0
ENSMUSG00000028427	0	0	0	0	0	0	0	0	0	0	0	0	0	0	0	0	0	0	0	0	0	0	0	0	0	0	0	0	0	5	0	0	0	0	0	0	0	0	0	0	0	0	0	0	0	0	0	0	0
ENSMUSG00000028435	0	4	0	0	0	0	0	5	0	0	0	0	0	9	0	0	0	0	0	1	0	0	0	0	0	3	0	0	0	13	0	0	0	1	0	7	0	1	0	0	0	0	0	0	0	0	0	4	0
ENSMUSG00000028444	0	19	0	0	0	14	0	24	0	4	0	36	0	25	0	20	0	48	0	21	0	45	0	1	0	82	0	1	0	28	0	3	0	18	0	35	0	9	0	15	0	7	0	9	0	9	0	1	0
ENSMUSG00000078722	0	0	0	0	0	0	0	0	0	0	0	0	0	0	0	0	0	79	0	0	0	0	0	0	0	0	0	0	0	0	0	0	0	0	0	0	0	0	0	0	0	0	0	0	0	0	0	0	0
ENSMUSG00000087142	0	0	0	0	0	6	0	1	0	2	0	4	0	0	0	0	0	5	0	0	0	1	0	0	0	1	0	0	0	8	0	0	0	0	0	4	0	0	0	8	0	0	0	0	0	0	0	0	0
ENSMUSG00000086043	0	0	0	0	0	0	0	1	0	0	0	0	0	1	0	0	0	0	0	0	0	1	0	0	0	3	0	0	0	1	0	0	0	0	0	1	0	2	0	0	0	0	0	2	0	1	0	0	0
ENSMUSG00000087326	0	0	0	0	0	23	0	12	0	6	0	0	0	0	0	0	0	0	0	0	0	0	0	0	0	1	0	0	0	1	0	0	0	10	0	0	0	0	0	1	0	6	0	0	0	0	0	4	0
ENSMUSG00000049657	0	90	0	11	0	0	0	41	0	8	0	0	0	16	0	5	0	27	0	24	0	3	0	7	0	47	0	0	0	82	0	32	0	16	0	42	0	11	0	58	0	40	0	27	0	20	0	23	0
ENSMUSG00000048232	0	30	0	15	0	53	0	42	0	20	0	87	0	57	0	55	0	137	0	46	0	28	0	13	0	77	0	9	0	63	0	46	0	24	0	89	0	103	0	65	0	27	0	47	0	17	0	42	0
ENSMUSG00000035615	0	13	0	0	0	14	0	5	0	0	0	14	0	0	0	4	0	9	0	23	0	0	0	1	0	20	0	3	0	0	0	17	0	0	0	0	0	2	0	0	0	0	0	3	0	8	0	5	0
ENSMUSG00000039774	0	0	0	0	0	0	0	0	0	0	0	0	0	0	0	0	0	0	0	0	0	0	0	0	0	0	0	0	0	0	0	0	0	0	0	0	0	0	0	0	0	10	0	0	0	0	0	0	0
ENSMUSG00000061455	0	13	0	6	0	12	0	17	0	1	0	13	0	8	0	12	0	13	0	14	0	15	0	5	0	37	0	0	0	6	0	15	0	5	0	17	0	2	0	25	0	9	0	6	0	0	0	9	0
ENSMUSG00000015242	0	1	0	0	0	0	0	1	0	0	0	0	0	0	0	1	0	0	0	0	0	0	0	0	0	1	0	0	0	0	0	0	0	0	0	0	0	0	0	0	0	0	0	0	0	0	0	0	0
ENSMUSG00000038827	0	3	0	0	0	0	0	3	0	1	0	0	0	0	0	0	0	0	0	0	0	0	0	0	0	7	0	0	0	4	0	0	0	0	0	2	0	0	0	0	0	0	0	0	0	1	0	0	0
ENSMUSG00000038630	0	14	0	0	0	16	0	3	0	1	0	9	0	2	0	4	0	24	0	10	0	19	0	0	0	11	0	3	0	25	0	8	0	24	0	0	0	43	0	26	0	4	0	6	0	0	0	5	0
ENSMUSG00000066152	0	0	0	0	0	0	0	0	0	0	0	0	0	0	0	5	0	0	0	0	0	16	0	0	0	65	0	0	0	0	0	0	0	0	0	0	0	0	0	0	0	0	0	0	0	0	0	2	0
ENSMUSG00000045672	0	0	0	0	0	15	0	0	0	0	0	0	0	0	0	6	0	0	0	0	0	0	0	0	0	0	0	0	0	0	0	0	0	0	0	0	0	0	0	0	0	0	0	0	0	0	0	1	0
ENSMUSG00000039105	0	0	0	0	0	0	0	0	0	0	0	0	0	0	0	0	0	0	0	0	0	0	0	0	0	0	0	0	0	0	0	0	0	2	0	0	0	0	0	0	0	0	0	0	0	0	0	0	0
ENSMUSG00000086321	0	3	0	7	0	6	0	7	0	15	0	0	0	8	0	6	0	24	0	23	0	7	0	2	0	90	0	4	0	0	0	28	0	13	0	32	0	34	0	29	0	5	0	18	0	2	0	41	0
ENSMUSG00000028492	0	0	0	36	0	4	0	1	0	26	0	49	0	4	0	5	0	6	0	3	0	5	0	8	0	21	0	0	0	0	0	9	0	2	0	16	0	19	0	16	0	4	0	17	0	0	0	17	0
ENSMUSG00000085183	0	3	0	0	0	0	0	3	0	0	0	0	0	0	0	4	0	2	0	0	0	0	0	0	0	1	0	0	0	1	0	0	0	0	0	0	0	0	0	2	0	1	0	0	0	2	0	0	0
ENSMUSG00000085569	0	33	0	6	0	11	0	33	0	5	0	13	0	17	0	15	0	20	0	19	0	4	0	3	0	7	0	1	0	31	0	7	0	0	0	6	0	4	0	28	0	7	0	5	0	6	0	2	0
ENSMUSG00000085931	0	0	0	27	0	0	0	0	0	0	0	0	0	0	0	0	0	0	0	0	0	0	0	0	0	0	0	0	0	0	0	0	0	0	0	0	0	0	0	0	0	0	0	0	0	0	0	0	0
ENSMUSG00000086251	0	4	0	1	0	0	0	3	0	0	0	9	0	0	0	0	0	0	0	3	0	2	0	0	0	0	0	0	0	0	0	0	0	0	0	0	0	0	0	0	0	0	0	0	0	0	0	0	0
ENSMUSG00000044125	0	2	0	0	0	18	0	26	0	0	0	0	0	0	0	0	0	0	0	0	0	0	0	0	0	0	0	0	0	11	0	5	0	8	0	0	0	16	0	30	0	0	0	6	0	0	0	11	0
ENSMUSG00000069733	0	0	0	4	0	0	0	0	0	0	0	0	0	0	0	0	0	0	0	0	0	0	0	0	0	0	0	0	0	3	0	0	0	0	0	0	0	1	0	0	0	1	0	0	0	0	0	0	0
ENSMUSG00000057722	0	1	0	0	0	4	0	2	0	0	0	1	0	0	0	1	0	1	0	0	0	0	0	0	0	11	0	0	0	2	0	0	0	0	0	0	0	0	0	2	0	0	0	0	0	0	0	0	0
ENSMUSG00000078618	0	0	0	0	0	0	0	4	0	0	0	0	0	0	0	0	0	0	0	0	0	0	0	0	0	0	0	0	0	3	0	0	0	0	0	6	0	0	0	0	0	2	0	0	0	0	0	0	0
ENSMUSG00000078612	0	0	0	0	0	0	0	0	0	0	0	0	0	0	0	0	0	0	0	0	0	0	0	0	0	0	0	0	0	13	0	0	0	10	0	0	0	0	0	0	0	0	0	0	0	0	0	0	0
ENSMUSG00000044254	0	0	0	0	0	0	0	0	0	0	0	0	0	0	0	0	0	0	0	0	0	0	0	1	0	0	0	0	0	0	0	0	0	0	0	0	0	0	0	0	0	0	0	1	0	0	0	0	0
ENSMUSG00000085933	0	0	0	0	0	1	0	0	0	0	0	0	0	0	0	0	0	4	0	1	0	0	0	0	0	0	0	1	0	0	0	0	0	0	0	1	0	0	0	0	0	0	0	0	0	0	0	0	0
ENSMUSG00000047636	0	4	0	2	0	1	0	3	0	6	0	0	0	9	0	2	0	3	0	2	0	9	0	2	0	5	0	0	0	5	0	0	0	1	0	10	0	1	0	0	0	2	0	2	0	2	0	2	0
ENSMUSG00000085304	0	42	0	11	0	29	0	22	0	43	0	7	0	54	0	30	0	52	0	34	0	37	0	8	0	50	0	2	0	7	0	6	0	2	0	25	0	8	0	23	0	16	0	7	0	10	0	11	0
ENSMUSG00000034785	0	6	0	0	0	0	0	9	0	2	0	0	0	12	0	0	0	0	0	0	0	13	0	0	0	9	0	0	0	0	0	0	0	0	0	174	0	1	0	0	0	0	0	4	0	0	0	0	0
ENSMUSG00000073779	0	41	0	11	0	18	0	25	0	16	0	21	0	18	0	12	0	29	0	11	0	19	0	5	0	19	0	7	0	32	0	9	0	18	0	31	0	38	0	6	0	23	0	6	0	4	0	3	0
ENSMUSG00000028612	0	3	0	1	0	22	0	17	0	24	0	0	0	10	0	0	0	1	0	0	0	1	0	0	0	82	0	0	0	0	0	1	0	3	0	34	0	3	0	27	0	17	0	14	0	2	0	17	0
ENSMUSG00000008932	0	30	0	0	0	0	0	17	0	11	0	3	0	1	0	5	0	41	0	9	0	6	0	2	0	25	0	0	0	18	0	12	0	4	0	0	0	13	0	8	0	3	0	3	0	2	0	14	0
ENSMUSG00000086483	0	0	0	2	0	15	0	7	0	0	0	0	0	0	0	0	0	0	0	8	0	8	0	3	0	0	0	0	0	8	0	3	0	0	0	6	0	0	0	0	0	0	0	0	0	2	0	5	0
ENSMUSG00000028558	0	2	0	0	0	0	0	3	0	0	0	0	0	0	0	0	0	0	0	0	0	0	0	0	0	0	0	0	0	0	0	2	0	0	0	0	0	0	0	5	0	0	0	0	0	0	0	0	0
ENSMUSG00000087641	0	4	0	0	0	3	0	3	0	8	0	2	0	5	0	2	0	12	0	4	0	33	0	2	0	12	0	0	0	5	0	4	0	0	0	0	0	6	0	4	0	0	0	4	0	1	0	0	0
ENSMUSG00000085323	0	28	0	1	0	8	0	51	0	14	0	29	0	21	0	4	0	29	0	18	0	17	0	4	0	0	0	0	0	4	0	33	0	1	0	8	0	20	0	0	0	12	0	9	0	11	0	4	0
ENSMUSG00000085399	0	3	0	0	0	0	0	6	0	0	0	1	0	1	0	0	0	7	0	1	0	5	0	0	0	0	0	0	0	2	0	1	0	0	0	0	0	4	0	1	0	1	0	0	0	0	0	0	0
ENSMUSG00000028719	0	6	0	0	0	0	0	0	0	0	0	0	0	0	0	0	0	0	0	0	0	0	0	3	0	0	0	0	0	0	0	0	0	0	0	0	0	0	0	0	0	0	0	0	0	0	0	0	0
ENSMUSG00000034171	0	21	0	2	0	12	0	24	0	24	0	17	0	2	0	7	0	41	0	8	0	65	0	1	0	16	0	12	0	17	0	36	0	9	0	23	0	19	0	15	0	14	0	1	0	3	0	4	0
ENSMUSG00000046861	0	0	0	0	0	1	0	1	0	0	0	0	0	1	0	1	0	1	0	0	0	0	0	0	0	2	0	0	0	12	0	0	0	0	0	3	0	12	0	0	0	0	0	0	0	0	0	0	0
ENSMUSG00000028541	0	1	0	0	0	0	0	0	0	0	0	0	0	0	0	0	0	0	0	0	0	0	0	0	0	1	0	1	0	0	0	1	0	0	0	0	0	1	0	2	0	1	0	0	0	0	0	1	0
ENSMUSG00000006389	0	0	0	3	0	6	0	0	0	0	0	0	0	15	0	0	0	8	0	1	0	0	0	0	0	0	0	0	0	0	0	0	0	0	0	0	0	1	0	0	0	0	0	3	0	0	0	0	0
ENSMUSG00000073769	0	2	0	0	0	0	0	1	0	0	0	0	0	0	0	0	0	6	0	3	0	0	0	0	0	1	0	0	0	0	0	0	0	0	0	4	0	5	0	1	0	0	0	0	0	0	0	2	0
ENSMUSG00000087238	0	0	0	0	0	0	0	2	0	0	0	0	0	0	0	0	0	0	0	0	0	0	0	0	0	18	0	3	0	0	0	0	0	0	0	0	0	0	0	0	0	0	0	0	0	0	0	0	0
ENSMUSG00000066060	0	16	0	1	0	2	0	14	0	5	0	14	0	37	0	50	0	34	0	19	0	13	0	5	0	121	0	0	0	37	0	16	0	6	0	0	0	23	0	2	0	4	0	3	0	20	0	0	0
ENSMUSG00000045268	0	0	0	0	0	0	0	3	0	0	0	0	0	0	0	0	0	0	0	0	0	0	0	0	0	0	0	0	0	3	0	0	0	0	0	0	0	0	0	0	0	0	0	0	0	0	0	0	0
ENSMUSG00000028642	0	3	0	1	0	4	0	2	0	0	0	2	0	1	0	0	0	2	0	6	0	2	0	0	0	3	0	1	0	1	0	2	0	0	0	3	0	2	0	0	0	2	0	1	0	1	0	2	0
ENSMUSG00000085626	0	3	0	0	0	5	0	2	0	0	0	8	0	4	0	0	0	9	0	0	0	4	0	0	0	0	0	1	0	1	0	5	0	2	0	9	0	4	0	6	0	6	0	1	0	0	0	2	0
ENSMUSG00000066058	0	1	0	0	0	1	0	2	0	1	0	0	0	1	0	0	0	4	0	1	0	0	0	0	0	1	0	0	0	0	0	0	0	1	0	3	0	0	0	0	0	2	0	0	0	0	0	0	0
ENSMUSG00000048899	0	0	0	0	0	0	0	0	0	6	0	0	0	0	0	1	0	0	0	0	0	0	0	5	0	0	0	0	0	0	0	3	0	3	0	0	0	0	0	4	0	0	0	1	0	0	0	1	0
ENSMUSG00000115115	0	0	0	0	0	0	0	0	0	0	0	0	0	27	0	0	0	0	0	0	0	0	0	0	0	0	0	0	0	0	0	0	0	0	0	0	0	0	0	0	0	0	0	0	0	0	0	0	0
ENSMUSG00000091297	0	1	0	0	0	0	0	4	0	6	0	0	0	3	0	0	0	0	0	0	0	0	0	0	0	13	0	0	0	1	0	3	0	0	0	8	0	6	0	0	0	0	0	0	0	0	0	0	0
ENSMUSG00000028631	0	0	0	0	0	0	0	0	0	0	0	3	0	3	0	0	0	0	0	15	0	0	0	12	0	0	0	0	0	0	0	0	0	0	0	32	0	9	0	0	0	5	0	0	0	0	0	0	0
ENSMUSG00000086443	0	0	0	0	0	0	0	0	0	0	0	0	0	0	0	0	0	1	0	0	0	0	0	0	0	0	0	0	0	0	0	0	0	0	0	0	0	0	0	0	0	0	0	0	0	0	0	0	0
ENSMUSG00000054958	0	0	0	0	0	0	0	4	0	0	0	0	0	1	0	0	0	0	0	0	0	0	0	0	0	0	0	0	0	2	0	0	0	0	0	0	0	0	0	0	0	1	0	0	0	0	0	0	0
ENSMUSG00000043333	0	0	0	0	0	0	0	1	0	1	0	0	0	1	0	2	0	0	0	0	0	0	0	0	0	0	0	0	0	1	0	1	0	0	0	0	0	0	0	6	0	0	0	0	0	0	0	0	0
ENSMUSG00000086275	0	38	0	23	0	0	0	9	0	16	0	0	0	3	0	3	0	31	0	40	0	17	0	4	0	0	0	0	0	37	0	4	0	14	0	16	0	1	0	7	0	2	0	16	0	0	0	9	0
ENSMUSG00000098760	0	76	0	80	0	55	0	156	0	55	0	82	0	115	0	45	0	225	0	89	0	62	0	17	0	176	0	14	0	153	0	131	0	39	0	150	0	94	0	58	0	62	0	55	0	59	0	41	0
ENSMUSG00000032643	0	0	0	0	0	0	0	0	0	2	0	0	0	0	0	0	0	0	0	3	0	4	0	0	0	0	0	0	0	0	0	0	0	0	0	0	0	0	0	0	0	0	0	3	0	0	0	0	0
ENSMUSG00000086589	0	0	0	0	0	0	0	0	0	0	0	0	0	0	0	0	0	0	0	0	0	5	0	0	0	0	0	0	0	0	0	2	0	0	0	0	0	0	0	0	0	0	0	0	0	0	0	0	0
ENSMUSG00000042763	0	13	0	0	0	11	0	14	0	1	0	16	0	11	0	2	0	16	0	9	0	6	0	0	0	9	0	1	0	8	0	19	0	3	0	37	0	6	0	4	0	5	0	5	0	3	0	4	0
ENSMUSG00000028849	0	29	0	0	0	10	0	6	0	0	0	0	0	7	0	5	0	10	0	2	0	8	0	0	0	15	0	1	0	12	0	17	0	0	0	14	0	0	0	0	0	5	0	9	0	1	0	1	0
ENSMUSG00000042500	0	0	0	0	0	11	0	11	0	0	0	0	0	12	0	7	0	0	0	5	0	2	0	0	0	0	0	0	0	0	0	0	0	0	0	0	0	0	0	0	0	2	0	4	0	1	0	0	0
ENSMUSG00000042380	0	138	0	0	0	18	0	8	0	55	0	128	0	36	0	0	0	8	0	0	0	63	0	15	0	151	0	8	0	204	0	6	0	0	0	0	0	66	0	20	0	19	0	7	0	32	0	0	0
ENSMUSG00000041000	0	0	0	2	0	0	0	1	0	0	0	0	0	0	0	0	0	0	0	0	0	0	0	0	0	0	0	0	0	0	0	0	0	0	0	0	0	0	0	0	0	0	0	0	0	0	0	0	0
ENSMUSG00000028789	0	0	0	0	0	0	0	0	0	0	0	0	0	0	0	4	0	0	0	0	0	0	0	0	0	0	0	0	0	0	0	127	0	0	0	0	0	0	0	0	0	0	0	0	0	0	0	0	0
ENSMUSG00000085961	0	0	0	0	0	0	0	0	0	0	0	0	0	0	0	2	0	0	0	0	0	0	0	0	0	0	0	0	0	0	0	0	0	0	0	0	0	0	0	0	0	0	0	0	0	0	0	0	0
ENSMUSG00000028785	0	11	0	0	0	6	0	8	0	6	0	6	0	15	0	1	0	24	0	20	0	8	0	3	0	34	0	0	0	14	0	19	0	5	0	26	0	13	0	5	0	10	0	2	0	10	0	22	0
ENSMUSG00000087416	0	29	0	0	0	16	0	16	0	18	0	13	0	39	0	5	0	27	0	39	0	10	0	6	0	76	0	10	0	50	0	21	0	5	0	82	0	17	0	8	0	14	0	15	0	27	0	47	0
ENSMUSG00000001334	0	3	0	0	0	2	0	0	0	10	0	0	0	0	0	0	0	9	0	0	0	0	0	0	0	34	0	0	0	0	0	0	0	0	0	0	0	0	0	4	0	4	0	14	0	4	0	4	0
ENSMUSG00000048485	0	94	0	28	0	45	0	67	0	41	0	68	0	57	0	26	0	81	0	35	0	128	0	9	0	128	0	3	0	81	0	60	0	26	0	132	0	80	0	52	0	20	0	25	0	29	0	43	0
ENSMUSG00000086336	0	4	0	2	0	4	0	2	0	2	0	2	0	1	0	0	0	2	0	2	0	3	0	0	0	1	0	1	0	3	0	4	0	1	0	5	0	0	0	3	0	1	0	0	0	1	0	3	0
ENSMUSG00000047945	0	4	0	2	0	0	0	3	0	2	0	4	0	4	0	0	0	3	0	2	0	3	0	0	0	2	0	0	0	5	0	3	0	1	0	6	0	1	0	3	0	3	0	1	0	1	0	2	0
ENSMUSG00000000409	0	0	0	3	0	0	0	0	0	0	0	0	0	0	0	1	0	4	0	7	0	0	0	0	0	25	0	0	0	7	0	11	0	10	0	7	0	4	0	2	0	2	0	5	0	0	0	4	0
ENSMUSG00000085517	0	10	0	12	0	0	0	7	0	45	0	51	0	31	0	3	0	0	0	19	0	35	0	11	0	1	0	7	0	44	0	8	0	6	0	39	0	34	0	31	0	37	0	0	0	3	0	34	0
ENSMUSG00000040690	0	0	0	0	0	0	0	0	0	0	0	0	0	1	0	6	0	0	0	1	0	0	0	1	0	0	0	0	0	0	0	0	0	1	0	0	0	0	0	2	0	0	0	0	0	0	0	0	0
ENSMUSG00000025743	0	0	0	0	0	0	0	0	0	0	0	0	0	0	0	0	0	0	0	0	0	0	0	2	0	0	0	0	0	0	0	9	0	0	0	0	0	5	0	0	0	0	0	1	0	1	0	0	0
ENSMUSG00000056529	0	0	0	0	0	0	0	0	0	1	0	0	0	0	0	2	0	4	0	5	0	10	0	0	0	7	0	0	0	2	0	0	0	0	0	5	0	2	0	0	0	0	0	0	0	0	0	0	0
ENSMUSG00000056596	0	0	0	0	0	0	0	0	0	0	0	0	0	0	0	0	0	17	0	0	0	0	0	0	0	0	0	0	0	0	0	0	0	1	0	17	0	7	0	0	0	0	0	0	0	0	0	3	0
ENSMUSG00000037600	0	3	0	0	0	0	0	0	0	0	0	0	0	0	0	0	0	0	0	0	0	0	0	0	0	0	0	3	0	19	0	0	0	0	0	0	0	0	0	0	0	0	0	0	0	4	0	0	0
ENSMUSG00000028838	0	0	0	1	0	0	0	0	0	0	0	0	0	4	0	0	0	0	0	0	0	0	0	0	0	5	0	0	0	0	0	0	0	3	0	21	0	2	0	2	0	1	0	0	0	0	0	3	0
ENSMUSG00000037295	0	0	0	0	0	0	0	1	0	0	0	6	0	0	0	0	0	0	0	0	0	0	0	0	0	11	0	0	0	0	0	0	0	0	0	0	0	0	0	0	0	0	0	0	0	0	0	0	0
ENSMUSG00000070691	0	41	0	20	0	0	0	33	0	0	0	78	0	56	0	3	0	51	0	7	0	12	0	6	0	104	0	0	0	17	0	0	0	1	0	0	0	8	0	45	0	41	0	23	0	0	0	15	0
ENSMUSG00000037139	0	18	0	19	0	47	0	31	0	31	0	6	0	31	0	17	0	32	0	25	0	11	0	9	0	42	0	3	0	25	0	32	0	9	0	108	0	41	0	28	0	4	0	26	0	12	0	29	0
ENSMUSG00000070687	0	0	0	0	0	0	0	0	0	0	0	0	0	0	0	0	0	0	0	0	0	0	0	3	0	0	0	0	0	0	0	0	0	0	0	0	0	0	0	8	0	0	0	0	0	0	0	0	0
ENSMUSG00000023433	0	0	0	0	0	0	0	0	0	0	0	0	0	0	0	0	0	0	0	0	0	0	0	0	0	0	0	0	0	0	0	0	0	0	0	0	0	0	0	0	0	0	0	0	0	0	0	0	0
ENSMUSG00000028745	0	48	0	26	0	45	0	92	0	31	0	68	0	64	0	39	0	87	0	67	0	43	0	31	0	133	0	8	0	70	0	55	0	21	0	83	0	64	0	83	0	22	0	18	0	19	0	30	0
ENSMUSG00000041025	0	0	0	0	0	0	0	0	0	0	0	0	0	0	0	0	0	0	0	20	0	0	0	0	0	0	0	3	0	0	0	27	0	0	0	41	0	2	0	0	0	3	0	0	0	1	0	1	0
ENSMUSG00000087045	0	11	0	4	0	10	0	9	0	10	0	9	0	7	0	4	0	10	0	4	0	7	0	2	0	10	0	3	0	17	0	6	0	2	0	18	0	10	0	9	0	12	0	2	0	3	0	6	0
ENSMUSG00000028923	0	0	0	0	0	0	0	0	0	0	0	14	0	0	0	1	0	4	0	1	0	0	0	0	0	14	0	0	0	0	0	0	0	0	0	0	0	0	0	0	0	0	0	1	0	0	0	0	0
ENSMUSG00000006218	0	0	0	0	0	0	0	0	0	0	0	0	0	0	0	1	0	0	0	4	0	0	0	0	0	10	0	0	0	0	0	6	0	1	0	0	0	0	0	0	0	0	0	7	0	0	0	3	0
ENSMUSG00000028917	0	0	0	0	0	0	0	0	0	0	0	0	0	0	0	0	0	0	0	6	0	0	0	0	0	0	0	0	0	0	0	0	0	0	0	0	0	0	0	3	0	0	0	0	0	3	0	0	0
ENSMUSG00000040697	0	0	0	0	0	2	0	6	0	0	0	0	0	0	0	1	0	0	0	3	0	24	0	2	0	0	0	0	0	0	0	0	0	0	0	0	0	0	0	0	0	7	0	4	0	0	0	2	0
ENSMUSG00000040659	0	0	0	0	0	0	0	0	0	0	0	0	0	0	0	0	0	0	0	0	0	0	0	3	0	10	0	0	0	0	0	0	0	0	0	0	0	0	0	1	0	0	0	0	0	0	0	11	0
ENSMUSG00000087525	0	0	0	0	0	0	0	0	0	0	0	0	0	0	0	0	0	0	0	0	0	0	0	0	0	0	0	0	0	0	0	0	0	0	0	0	0	112	0	0	0	0	0	0	0	0	0	0	0
ENSMUSG00000110067	0	0	0	0	0	8	0	13	0	0	0	5	0	0	0	0	0	0	0	0	0	0	0	0	0	0	0	0	0	19	0	4	0	0	0	0	0	5	0	1	0	15	0	0	0	0	0	4	0
ENSMUSG00000078502	0	1	0	0	0	0	0	0	0	0	0	0	0	1	0	0	0	0	0	7	0	2	0	0	0	10	0	0	0	4	0	0	0	0	0	1	0	0	0	4	0	0	0	0	0	0	0	1	0
ENSMUSG00000067916	0	99	0	17	0	17	0	9	0	6	0	38	0	12	0	18	0	23	0	0	0	36	0	0	0	75	0	0	0	45	0	41	0	9	0	32	0	15	0	16	0	12	0	14	0	16	0	49	0
ENSMUSG00000078497	0	0	0	0	0	0	0	0	0	0	0	0	0	0	0	5	0	0	0	0	0	0	0	0	0	0	0	0	0	0	0	0	0	0	0	0	0	0	0	0	0	18	0	0	0	0	0	0	0
ENSMUSG00000029009	0	27	0	0	0	6	0	4	0	27	0	13	0	22	0	6	0	0	0	0	0	18	0	11	0	49	0	5	0	8	0	4	0	3	0	20	0	17	0	7	0	24	0	0	0	3	0	12	0
ENSMUSG00000028989	0	0	0	0	0	0	0	0	0	0	0	0	0	0	0	0	0	2	0	0	0	0	0	1	0	1	0	0	0	2	0	1	0	0	0	0	0	2	0	1	0	0	0	0	0	1	0	0	0
ENSMUSG00000039911	0	0	0	0	0	0	0	0	0	0	0	1	0	0	0	0	0	0	0	0	0	0	0	0	0	0	0	0	0	0	0	0	0	0	0	1	0	1	0	0	0	0	0	0	0	0	0	0	0
ENSMUSG00000028972	0	2	0	0	0	0	0	0	0	4	0	0	0	0	0	0	0	0	0	0	0	0	0	3	0	0	0	0	0	0	0	0	0	0	0	0	0	0	0	0	0	1	0	0	0	0	0	0	0
ENSMUSG00000073700	0	0	0	0	0	0	0	0	0	0	0	0	0	0	0	0	0	0	0	0	0	18	0	0	0	0	0	0	0	0	0	0	0	0	0	0	0	0	0	0	0	0	0	0	0	0	0	0	0
ENSMUSG00000028931	0	0	0	0	0	0	0	0	0	0	0	0	0	0	0	0	0	0	0	0	0	0	0	0	0	0	0	0	0	0	0	0	0	0	0	0	0	0	0	0	0	0	0	0	0	0	0	0	0
ENSMUSG00000057751	0	0	0	0	0	0	0	0	0	0	0	0	0	10	0	0	0	0	0	0	0	25	0	0	0	0	0	0	0	0	0	0	0	0	0	0	0	0	0	0	0	0	0	0	0	0	0	0	0
ENSMUSG00000087437	0	0	0	0	0	0	0	8	0	0	0	0	0	0	0	2	0	0	0	6	0	0	0	0	0	0	0	0	0	9	0	0	0	0	0	0	0	0	0	0	0	0	0	0	0	2	0	2	0
ENSMUSG00000058183	0	0	0	0	0	0	0	2	0	0	0	0	0	0	0	3	0	6	0	0	0	0	0	0	0	0	0	0	0	2	0	0	0	0	0	0	0	8	0	0	0	0	0	0	0	0	0	0	0
ENSMUSG00000029055	0	5	0	0	0	0	0	0	0	0	0	0	0	1	0	0	0	0	0	2	0	4	0	0	0	0	0	0	0	0	0	0	0	0	0	9	0	0	0	1	0	0	0	1	0	0	0	0	0
ENSMUSG00000042202	0	4	0	5	0	1	0	3	0	1	0	5	0	2	0	0	0	7	0	2	0	1	0	1	0	5	0	0	0	14	0	1	0	1	0	1	0	4	0	1	0	1	0	0	0	0	0	2	0
ENSMUSG00000073680	0	0	0	1	0	0	0	5	0	1	0	5	0	0	0	0	0	0	0	3	0	0	0	0	0	13	0	2	0	0	0	1	0	1	0	0	0	0	0	0	0	5	0	2	0	0	0	0	0
ENSMUSG00000078487	0	0	0	0	0	0	0	0	0	0	0	0	0	0	0	0	0	0	0	0	0	0	0	0	0	0	0	0	0	0	0	0	0	0	0	0	0	0	0	0	0	0	0	0	0	0	0	0	0
ENSMUSG00000029071	0	12	0	0	0	11	0	5	0	1	0	7	0	1	0	2	0	14	0	9	0	7	0	2	0	6	0	2	0	16	0	5	0	5	0	6	0	7	0	8	0	5	0	3	0	3	0	5	0
ENSMUSG00000029033	0	28	0	16	0	12	0	16	0	4	0	10	0	26	0	9	0	80	0	38	0	16	0	7	0	62	0	12	0	46	0	5	0	4	0	81	0	16	0	35	0	7	0	8	0	12	0	6	0
ENSMUSG00000053178	0	5	0	0	0	0	0	13	0	0	0	8	0	1	0	0	0	2	0	0	0	0	0	0	0	0	0	0	0	4	0	1	0	4	0	4	0	11	0	0	0	0	0	4	0	0	0	4	0
ENSMUSG00000012428	0	4	0	0	0	0	0	0	0	0	0	0	0	0	0	0	0	0	0	0	0	0	0	0	0	0	0	0	0	0	0	0	0	0	0	0	0	0	0	3	0	0	0	0	0	0	0	0	0
ENSMUSG00000029015	0	0	0	0	0	0	0	0	0	0	0	0	0	0	0	0	0	0	0	0	0	0	0	0	0	0	0	0	0	0	0	0	0	0	0	0	0	0	0	0	0	0	0	0	0	0	0	0	0
ENSMUSG00000028998	0	0	0	0	0	0	0	0	0	0	0	12	0	0	0	3	0	0	0	0	0	0	0	0	0	0	0	0	0	15	0	0	0	0	0	28	0	1	0	17	0	0	0	0	0	0	0	0	0
ENSMUSG00000028978	0	4	0	0	0	0	0	0	0	0	0	0	0	6	0	3	0	0	0	0	0	0	0	0	0	41	0	0	0	0	0	0	0	0	0	24	0	0	0	26	0	0	0	0	0	3	0	2	0
ENSMUSG00000028962	0	7	0	0	0	0	0	1	0	9	0	7	0	6	0	2	0	4	0	3	0	0	0	3	0	2	0	0	0	5	0	10	0	0	0	5	0	3	0	1	0	3	0	1	0	0	0	6	0
ENSMUSG00000038199	0	86	0	20	0	29	0	71	0	38	0	81	0	61	0	35	0	169	0	57	0	24	0	9	0	0	0	5	0	48	0	90	0	4	0	24	0	60	0	33	0	14	0	32	0	39	0	30	0
ENSMUSG00000097275	0	0	0	0	0	0	0	0	0	0	0	0	0	13	0	0	0	0	0	1	0	0	0	0	0	0	0	0	0	14	0	0	0	0	0	0	0	4	0	0	0	0	0	0	0	3	0	4	0
ENSMUSG00000038072	0	57	0	21	0	2	0	0	0	0	0	0	0	1	0	0	0	15	0	9	0	25	0	8	0	0	0	0	0	0	0	17	0	7	0	0	0	24	0	43	0	16	0	0	0	0	0	0	0
ENSMUSG00000039106	0	30	0	16	0	16	0	29	0	7	0	17	0	19	0	8	0	28	0	19	0	15	0	5	0	43	0	3	0	22	0	18	0	11	0	48	0	39	0	17	0	14	0	23	0	12	0	12	0
ENSMUSG00000097673	0	0	0	0	0	34	0	29	0	72	0	31	0	25	0	57	0	61	0	40	0	21	0	16	0	108	0	21	0	63	0	13	0	0	0	24	0	10	0	7	0	36	0	4	0	42	0	12	0
ENSMUSG00000086815	0	0	0	0	0	0	0	0	0	0	0	0	0	0	0	0	0	2	0	0	0	1	0	0	0	5	0	0	0	2	0	0	0	0	0	0	0	0	0	0	0	1	0	0	0	0	0	0	0
ENSMUSG00000044576	0	0	0	0	0	0	0	0	0	0	0	0	0	0	0	0	0	5	0	2	0	15	0	0	0	4	0	0	0	5	0	0	0	0	0	0	0	1	0	0	0	0	0	0	0	0	0	0	0
ENSMUSG00000029175	0	116	0	35	0	132	0	86	0	46	0	134	0	43	0	14	0	26	0	39	0	27	0	18	0	165	0	15	0	62	0	49	0	37	0	123	0	65	0	43	0	34	0	22	0	4	0	45	0
ENSMUSG00000106173	0	0	0	0	0	0	0	0	0	0	0	0	0	0	0	1	0	0	0	1	0	0	0	0	0	0	0	0	0	0	0	1	0	0	0	0	0	0	0	0	0	0	0	0	0	0	0	0	0
ENSMUSG00000029163	0	0	0	0	0	0	0	0	0	0	0	0	0	0	0	0	0	0	0	3	0	0	0	1	0	26	0	0	0	0	0	0	0	0	0	0	0	0	0	0	0	0	0	0	0	0	0	0	0
ENSMUSG00000029161	0	13	0	4	0	1	0	7	0	0	0	0	0	5	0	10	0	11	0	0	0	0	0	6	0	33	0	3	0	0	0	0	0	10	0	32	0	2	0	8	0	11	0	4	0	0	0	0	0
ENSMUSG00000013629	0	4	0	0	0	20	0	0	0	3	0	20	0	1	0	7	0	23	0	0	0	4	0	2	0	13	0	2	0	7	0	15	0	9	0	64	0	14	0	6	0	0	0	6	0	3	0	7	0
ENSMUSG00000029151	0	0	0	0	0	0	0	0	0	0	0	0	0	0	0	0	0	1	0	0	0	0	0	1	0	0	0	0	0	0	0	1	0	0	0	0	0	0	0	0	0	2	0	0	0	0	0	0	0
ENSMUSG00000011034	0	0	0	0	0	0	0	0	0	0	0	0	0	0	0	0	0	0	0	0	0	0	0	0	0	0	0	0	0	0	0	0	0	0	0	0	0	0	0	0	0	0	0	6	0	0	0	0	0
ENSMUSG00000054252	0	4	0	0	0	2	0	7	0	2	0	0	0	0	0	1	0	0	0	0	0	0	0	1	0	0	0	1	0	0	0	0	0	2	0	0	0	0	0	4	0	4	0	0	0	0	0	0	0
ENSMUSG00000106902	0	2	0	0	0	5	0	0	0	1	0	7	0	0	0	0	0	8	0	0	0	0	0	0	0	0	0	0	0	3	0	8	0	1	0	3	0	3	0	1	0	1	0	0	0	1	0	0	0
ENSMUSG00000109572	0	1	0	1	0	3	0	8	0	0	0	0	0	3	0	2	0	6	0	6	0	3	0	1	0	13	0	0	0	3	0	5	0	2	0	3	0	8	0	4	0	4	0	0	0	1	0	5	0
ENSMUSG00000107287	0	1	0	2	0	2	0	18	0	1	0	1	0	1	0	6	0	18	0	3	0	3	0	0	0	9	0	1	0	0	0	1	0	0	0	1	0	4	0	4	0	4	0	3	0	0	0	2	0
ENSMUSG00000044716	0	99	0	0	0	19	0	15	0	26	0	48	0	0	0	15	0	53	0	14	0	66	0	7	0	94	0	9	0	57	0	11	0	9	0	116	0	12	0	0	0	31	0	0	0	0	0	6	0
ENSMUSG00000029094	0	0	0	3	0	0	0	0	0	0	0	0	0	0	0	0	0	0	0	0	0	0	0	0	0	0	0	0	0	0	0	0	0	0	0	0	0	1	0	0	0	0	0	0	0	0	0	0	0
ENSMUSG00000039563	0	52	0	14	0	64	0	64	0	17	0	37	0	28	0	24	0	39	0	31	0	31	0	9	0	38	0	7	0	59	0	41	0	8	0	15	0	41	0	52	0	31	0	21	0	13	0	15	0
ENSMUSG00000005107	0	9	0	5	0	0	0	23	0	1	0	11	0	5	0	0	0	4	0	3	0	0	0	0	0	16	0	1	0	22	0	1	0	0	0	2	0	6	0	8	0	3	0	0	0	1	0	5	0
ENSMUSG00000039765	0	13	0	0	0	9	0	5	0	0	0	3	0	8	0	0	0	0	0	5	0	0	0	0	0	23	0	0	0	0	0	0	0	7	0	27	0	15	0	0	0	9	0	6	0	0	0	1	0
ENSMUSG00000029084	0	0	0	0	0	0	0	9	0	0	0	0	0	0	0	0	0	0	0	0	0	0	0	0	0	0	0	0	0	0	0	23	0	0	0	0	0	0	0	0	0	0	0	0	0	0	0	0	0
ENSMUSG00000097825	0	5	0	0	0	2	0	0	0	1	0	15	0	2	0	0	0	14	0	5	0	0	0	0	0	0	0	1	0	13	0	4	0	0	0	0	0	0	0	2	0	5	0	0	0	3	0	2	0
ENSMUSG00000060512	0	10	0	0	0	5	0	3	0	0	0	0	0	0	0	0	0	0	0	0	0	0	0	4	0	9	0	0	0	0	0	10	0	0	0	0	0	0	0	0	0	0	0	0	0	0	0	0	0
ENSMUSG00000037890	0	11	0	24	0	48	0	60	0	15	0	80	0	24	0	36	0	81	0	42	0	111	0	12	0	3	0	10	0	69	0	78	0	6	0	76	0	64	0	52	0	30	0	21	0	19	0	34	0
ENSMUSG00000029195	0	105	0	97	0	20	0	76	0	13	0	19	0	24	0	36	0	129	0	11	0	35	0	11	0	71	0	1	0	100	0	17	0	13	0	107	0	86	0	104	0	37	0	47	0	38	0	38	0
ENSMUSG00000107014	0	0	0	1	0	0	0	0	0	0	0	0	0	2	0	0	0	0	0	0	0	0	0	0	0	0	0	0	0	0	0	0	0	0	0	0	0	2	0	0	0	0	0	0	0	0	0	0	0
ENSMUSG00000087601	0	0	0	4	0	45	0	39	0	9	0	7	0	0	0	7	0	0	0	16	0	2	0	4	0	11	0	0	0	2	0	11	0	2	0	25	0	26	0	9	0	16	0	7	0	10	0	1	0
ENSMUSG00000029158	0	37	0	4	0	0	0	54	0	17	0	0	0	4	0	14	0	17	0	33	0	0	0	3	0	0	0	0	0	32	0	38	0	0	0	0	0	15	0	43	0	2	0	2	0	0	0	4	0
ENSMUSG00000005220	0	0	0	0	0	0	0	0	0	0	0	0	0	8	0	0	0	0	0	11	0	0	0	0	0	0	0	0	0	0	0	9	0	4	0	0	0	0	0	0	0	7	0	2	0	0	0	0	0
ENSMUSG00000107087	0	0	0	0	0	0	0	0	0	63	0	0	0	0	0	0	0	0	0	0	0	0	0	0	0	0	0	0	0	0	0	0	0	0	0	0	0	0	0	0	0	0	0	0	0	1	0	0	0
ENSMUSG00000100175	0	3	0	0	0	0	0	0	0	16	0	0	0	0	0	0	0	5	0	0	0	0	0	5	0	0	0	0	0	0	0	10	0	0	0	0	0	0	0	0	0	0	0	0	0	2	0	0	0
ENSMUSG00000072874	0	0	0	21	0	31	0	10	0	0	0	0	0	11	0	8	0	7	0	7	0	4	0	3	0	0	0	3	0	2	0	8	0	8	0	11	0	4	0	2	0	0	0	1	0	0	0	0	0
ENSMUSG00000029233	0	16	0	14	0	17	0	2	0	39	0	21	0	39	0	6	0	29	0	19	0	11	0	1	0	23	0	0	0	12	0	14	0	0	0	0	0	9	0	5	0	3	0	4	0	7	0	3	0
ENSMUSG00000091204	0	40	0	0	0	0	0	22	0	0	0	0	0	18	0	12	0	21	0	0	0	53	0	5	0	58	0	2	0	0	0	0	0	10	0	0	0	0	0	4	0	0	0	10	0	0	0	0	0
ENSMUSG00000029248	0	0	0	0	0	0	0	0	0	0	0	0	0	0	0	0	0	0	0	0	0	0	0	0	0	0	0	0	0	0	0	0	0	3	0	0	0	0	0	0	0	0	0	0	0	0	0	3	0
ENSMUSG00000053030	0	0	0	0	0	0	0	0	0	0	0	0	0	0	0	0	0	1	0	0	0	0	0	0	0	2	0	0	0	2	0	0	0	0	0	0	0	1	0	0	0	0	0	0	0	0	0	2	0
ENSMUSG00000029254	0	0	0	0	0	5	0	0	0	0	0	0	0	0	0	0	0	8	0	3	0	0	0	0	0	5	0	0	0	9	0	0	0	0	0	7	0	0	0	0	0	0	0	0	0	0	0	4	0
ENSMUSG00000061184	0	0	0	0	0	0	0	0	0	0	0	26	0	6	0	0	0	0	0	0	0	0	0	0	0	0	0	0	0	0	0	7	0	7	0	0	0	0	0	0	0	0	0	0	0	1	0	0	0
ENSMUSG00000061259	0	0	0	0	0	0	0	0	0	0	0	6	0	0	0	0	0	0	0	0	0	0	0	0	0	0	0	0	0	0	0	8	0	0	0	0	0	0	0	0	0	0	0	0	0	0	0	0	0
ENSMUSG00000054537	0	1	0	2	0	0	0	2	0	15	0	2	0	3	0	2	0	11	0	30	0	3	0	0	0	7	0	1	0	6	0	8	0	6	0	6	0	8	0	1	0	5	0	2	0	0	0	3	0
ENSMUSG00000089851	0	21	0	11	0	27	0	10	0	20	0	9	0	1	0	7	0	20	0	19	0	1	0	3	0	76	0	2	0	28	0	15	0	20	0	28	0	12	0	8	0	14	0	2	0	3	0	10	0
ENSMUSG00000104937	0	1	0	4	0	0	0	9	0	0	0	1	0	0	0	0	0	0	0	5	0	0	0	0	0	0	0	0	0	18	0	0	0	0	0	3	0	3	0	5	0	4	0	4	0	0	0	0	0
ENSMUSG00000029286	0	7	0	2	0	11	0	15	0	7	0	6	0	7	0	2	0	6	0	10	0	0	0	0	0	11	0	4	0	4	0	7	0	0	0	0	0	21	0	4	0	8	0	7	0	5	0	5	0
ENSMUSG00000029369	0	0	0	0	0	0	0	0	0	0	0	0	0	0	0	0	0	0	0	0	0	0	0	0	0	0	0	0	0	0	0	0	0	0	0	0	0	0	0	0	0	0	0	0	0	0	0	0	0
ENSMUSG00000029376	0	0	0	0	0	0	0	19	0	0	0	10	0	0	0	0	0	0	0	0	0	0	0	0	0	0	0	0	0	0	0	0	0	0	0	0	0	0	0	0	0	0	0	0	0	0	0	0	0
ENSMUSG00000096035	0	13	0	6	0	2	0	9	0	23	0	8	0	19	0	4	0	29	0	17	0	0	0	0	0	34	0	8	0	17	0	8	0	7	0	12	0	6	0	6	0	11	0	10	0	6	0	4	0
ENSMUSG00000029409	0	1	0	0	0	0	0	0	0	3	0	0	0	2	0	0	0	0	0	0	0	0	0	0	0	0	0	0	0	0	0	0	0	0	0	0	0	0	0	0	0	0	0	0	0	0	0	0	0
ENSMUSG00000106357	0	0	0	0	0	0	0	0	0	17	0	0	0	0	0	0	0	0	0	0	0	0	0	0	0	0	0	0	0	42	0	0	0	0	0	0	0	0	0	0	0	0	0	0	0	0	0	0	0
ENSMUSG00000105850	0	34	0	20	0	35	0	42	0	30	0	31	0	22	0	20	0	40	0	20	0	17	0	7	0	59	0	7	0	34	0	31	0	11	0	54	0	27	0	20	0	19	0	19	0	13	0	31	0
ENSMUSG00000104717	0	0	0	0	0	0	0	0	0	0	0	0	0	0	0	0	0	0	0	0	0	0	0	0	0	0	0	0	0	0	0	0	0	0	0	0	0	0	0	0	0	0	0	8	0	0	0	0	0
ENSMUSG00000035273	0	0	0	0	0	9	0	0	0	0	0	0	0	3	0	0	0	15	0	8	0	0	0	1	0	0	0	0	0	0	0	35	0	0	0	0	0	4	0	0	0	0	0	0	0	0	0	0	0
ENSMUSG00000034528	0	0	0	1	0	2	0	0	0	0	0	0	0	0	0	0	0	0	0	0	0	0	0	0	0	0	0	0	0	0	0	0	0	0	0	0	0	0	0	4	0	0	0	0	0	0	0	0	0
ENSMUSG00000084878	0	2	0	1	0	0	0	0	0	0	0	0	0	0	0	0	0	0	0	9	0	0	0	0	0	0	0	0	0	0	0	0	0	0	0	0	0	0	0	0	0	0	0	0	0	0	0	0	0
ENSMUSG00000105531	0	0	0	0	0	0	0	0	0	0	0	0	0	3	0	0	0	0	0	0	0	0	0	0	0	0	0	0	0	0	0	0	0	0	0	0	0	0	0	0	0	23	0	0	0	0	0	0	0
ENSMUSG00000033805	0	4	0	0	0	18	0	8	0	1	0	6	0	10	0	4	0	23	0	1	0	0	0	0	0	27	0	3	0	15	0	12	0	0	0	3	0	16	0	8	0	9	0	4	0	1	0	7	0
ENSMUSG00000029491	0	4	0	0	0	6	0	0	0	0	0	0	0	11	0	5	0	3	0	0	0	20	0	5	0	0	0	0	0	0	0	0	0	0	0	7	0	3	0	10	0	0	0	9	0	5	0	3	0
ENSMUSG00000093479	0	0	0	0	0	4	0	6	0	0	0	8	0	2	0	1	0	2	0	1	0	0	0	0	0	0	0	0	0	8	0	4	0	0	0	0	0	0	0	5	0	0	0	1	0	0	0	1	0
ENSMUSG00000072754	0	33	0	0	0	0	0	4	0	1	0	0	0	3	0	0	0	0	0	0	0	0	0	1	0	0	0	4	0	6	0	8	0	0	0	52	0	7	0	0	0	0	0	6	0	1	0	28	0
ENSMUSG00000097986	0	13	0	0	0	8	0	1	0	0	0	0	0	7	0	0	0	0	0	0	0	0	0	1	0	0	0	1	0	22	0	0	0	0	0	0	0	7	0	7	0	0	0	5	0	1	0	0	0
ENSMUSG00000066975	0	0	0	0	0	6	0	5	0	0	0	0	0	0	0	1	0	5	0	0	0	0	0	0	0	0	0	0	0	2	0	0	0	5	0	18	0	0	0	0	0	8	0	0	0	0	0	0	0
ENSMUSG00000029343	0	5	0	13	0	23	0	16	0	6	0	9	0	0	0	8	0	29	0	4	0	0	0	4	0	62	0	0	0	19	0	2	0	6	0	37	0	15	0	0	0	0	0	5	0	10	0	3	0
ENSMUSG00000029344	0	0	0	0	0	0	0	11	0	0	0	0	0	0	0	0	0	2	0	3	0	0	0	0	0	17	0	0	0	8	0	6	0	2	0	0	0	0	0	0	0	0	0	0	0	0	0	0	0
ENSMUSG00000042240	0	0	0	0	0	0	0	0	0	0	0	0	0	0	0	0	0	0	0	0	0	0	0	0	0	0	0	0	0	0	0	139	0	0	0	0	0	0	0	0	0	0	0	0	0	0	0	0	0
ENSMUSG00000029592	0	0	0	0	0	0	0	0	0	0	0	0	0	0	0	0	0	0	0	0	0	0	0	0	0	0	0	0	0	1	0	7	0	0	0	0	0	0	0	1	0	0	0	9	0	0	0	0	0
ENSMUSG00000001098	0	14	0	6	0	0	0	0	0	19	0	30	0	0	0	6	0	0	0	4	0	6	0	4	0	32	0	0	0	0	0	0	0	1	0	24	0	0	0	0	0	0	0	19	0	0	0	0	0
ENSMUSG00000041939	0	26	0	0	0	0	0	0	0	0	0	0	0	0	0	0	0	0	0	0	0	0	0	0	0	0	0	0	0	0	0	0	0	0	0	0	0	4	0	0	0	0	0	0	0	0	0	0	0
ENSMUSG00000014158	0	0	0	7	0	0	0	8	0	7	0	0	0	1	0	0	0	0	0	0	0	13	0	7	0	0	0	0	0	0	0	0	0	0	0	95	0	0	0	2	0	2	0	0	0	0	0	0	0
ENSMUSG00000029564	0	0	0	3	0	35	0	3	0	2	0	5	0	0	0	11	0	13	0	16	0	1	0	3	0	0	0	1	0	30	0	0	0	0	0	0	0	12	0	18	0	3	0	2	0	9	0	4	0
ENSMUSG00000029556	0	0	0	0	0	0	0	0	0	16	0	8	0	0	0	0	0	1	0	0	0	0	0	0	0	0	0	0	0	0	0	0	0	0	0	0	0	0	0	0	0	0	0	0	0	1	0	0	0
ENSMUSG00000086054	0	0	0	0	0	0	0	0	0	0	0	0	0	0	0	0	0	0	0	0	0	0	0	0	0	1	0	1	0	0	0	0	0	0	0	0	0	0	0	0	0	0	0	0	0	0	0	2	0
ENSMUSG00000032959	0	1	0	0	0	0	0	11	0	0	0	0	0	0	0	0	0	8	0	2	0	0	0	0	0	4	0	0	0	7	0	1	0	1	0	0	0	2	0	5	0	0	0	2	0	1	0	0	0
ENSMUSG00000046607	0	0	0	3	0	0	0	7	0	0	0	0	0	5	0	0	0	0	0	15	0	0	0	2	0	25	0	0	0	7	0	0	0	0	0	0	0	7	0	28	0	21	0	0	0	1	0	9	0
ENSMUSG00000066867	0	3	0	1	0	0	0	0	0	5	0	0	0	0	0	0	0	3	0	0	0	0	0	0	0	0	0	0	0	10	0	0	0	1	0	7	0	0	0	0	0	7	0	0	0	3	0	0	0
ENSMUSG00000089729	0	5	0	0	0	0	0	2	0	0	0	2	0	0	0	0	0	8	0	0	0	0	0	0	0	5	0	0	0	3	0	0	0	0	0	0	0	0	0	0	0	0	0	0	0	0	0	0	0
ENSMUSG00000049686	0	2	0	0	0	0	0	9	0	0	0	18	0	4	0	11	0	0	0	8	0	0	0	1	0	14	0	0	0	16	0	16	0	0	0	6	0	2	0	1	0	0	0	2	0	1	0	1	0
ENSMUSG00000087063	0	0	0	0	0	0	0	0	0	1	0	0	0	0	0	2	0	0	0	0	0	0	0	1	0	2	0	0	0	1	0	0	0	0	0	0	0	6	0	1	0	2	0	1	0	1	0	0	0
ENSMUSG00000063409	0	14	0	0	0	0	0	0	0	0	0	0	0	0	0	0	0	0	0	0	0	0	0	0	0	0	0	0	0	0	0	0	0	0	0	0	0	0	0	0	0	4	0	0	0	0	0	0	0
ENSMUSG00000023106	0	0	0	0	0	0	0	7	0	0	0	0	0	0	0	5	0	0	0	0	0	0	0	0	0	0	0	0	0	0	0	0	0	0	0	0	0	5	0	0	0	0	0	0	0	0	0	0	0
ENSMUSG00000106261	0	0	0	0	0	0	0	0	0	0	0	0	0	0	0	0	0	0	0	0	0	0	0	0	0	3	0	0	0	0	0	0	0	0	0	0	0	0	0	0	0	0	0	0	0	0	0	0	0
ENSMUSG00000090220	0	0	0	3	0	0	0	0	0	0	0	0	0	0	0	0	0	0	0	0	0	0	0	0	0	0	0	0	0	0	0	0	0	0	0	10	0	0	0	0	0	12	0	0	0	0	0	0	0
ENSMUSG00000029480	0	0	0	0	0	0	0	0	0	28	0	13	0	0	0	0	0	0	0	14	0	7	0	0	0	0	0	0	0	11	0	9	0	0	0	0	0	0	0	0	0	0	0	0	0	0	0	0	0
ENSMUSG00000106644	0	0	0	0	0	0	0	0	0	0	0	0	0	1	0	1	0	0	0	0	0	0	0	0	0	0	0	0	0	5	0	0	0	0	0	0	0	10	0	1	0	0	0	2	0	0	0	1	0
ENSMUSG00000051034	0	0	0	0	0	19	0	0	0	6	0	0	0	23	0	0	0	0	0	6	0	0	0	6	0	34	0	1	0	15	0	6	0	2	0	16	0	0	0	0	0	7	0	0	0	0	0	8	0
ENSMUSG00000034219	0	374	0	260	0	266	0	444	0	143	0	211	0	318	0	121	0	492	0	306	0	314	0	58	0	325	0	40	0	465	0	376	0	112	0	543	0	254	0	175	0	128	0	194	0	124	0	214	0
ENSMUSG00000034110	0	11	0	15	0	14	0	40	0	36	0	11	0	11	0	20	0	14	0	9	0	31	0	16	0	61	0	8	0	51	0	67	0	11	0	46	0	26	0	66	0	16	0	29	0	27	0	12	0
ENSMUSG00000040576	0	0	0	0	0	1	0	0	0	0	0	0	0	0	0	0	0	2	0	0	0	0	0	0	0	0	0	0	0	0	0	0	0	0	0	1	0	2	0	0	0	0	0	0	0	0	0	0	0
ENSMUSG00000005378	0	9	0	0	0	2	0	0	0	0	0	1	0	0	0	0	0	0	0	0	0	17	0	0	0	0	0	0	0	15	0	0	0	6	0	9	0	0	0	5	0	0	0	0	0	0	0	0	0
ENSMUSG00000039917	0	4	0	4	0	9	0	7	0	8	0	0	0	6	0	1	0	7	0	29	0	11	0	1	0	0	0	2	0	43	0	5	0	2	0	6	0	18	0	11	0	16	0	12	0	0	0	2	0
ENSMUSG00000004947	0	5	0	3	0	2	0	14	0	6	0	4	0	6	0	3	0	22	0	1	0	4	0	4	0	17	0	1	0	18	0	20	0	2	0	11	0	12	0	3	0	4	0	1	0	2	0	4	0
ENSMUSG00000042985	0	0	0	0	0	0	0	15	0	0	0	0	0	0	0	0	0	0	0	4	0	8	0	0	0	28	0	0	0	0	0	0	0	8	0	0	0	20	0	0	0	0	0	1	0	8	0	1	0
ENSMUSG00000004952	0	0	0	1	0	0	0	0	0	0	0	4	0	0	0	0	0	0	0	0	0	2	0	0	0	0	0	0	0	2	0	0	0	1	0	3	0	2	0	0	0	0	0	3	0	0	0	0	0
ENSMUSG00000097908	0	1	0	1	0	0	0	10	0	5	0	22	0	6	0	10	0	38	0	4	0	6	0	2	0	29	0	2	0	36	0	0	0	0	0	27	0	7	0	1	0	0	0	2	0	2	0	0	0
ENSMUSG00000094840	0	1	0	0	0	0	0	0	0	1	0	0	0	2	0	0	0	0	0	2	0	0	0	0	0	0	0	0	0	0	0	0	0	0	0	5	0	0	0	1	0	0	0	0	0	0	0	0	0
ENSMUSG00000090873	0	80	0	19	0	0	0	47	0	29	0	1	0	4	0	10	0	73	0	11	0	10	0	1	0	6	0	0	0	32	0	20	0	17	0	64	0	19	0	17	0	11	0	28	0	19	0	18	0
ENSMUSG00000046245	0	1	0	0	0	0	0	2	0	0	0	0	0	0	0	0	0	0	0	0	0	0	0	0	0	3	0	0	0	1	0	0	0	1	0	0	0	2	0	0	0	0	0	0	0	0	0	0	0
ENSMUSG00000037053	0	3	0	0	0	0	0	0	0	0	0	0	0	0	0	0	0	0	0	0	0	0	0	0	0	0	0	0	0	0	0	0	0	0	0	0	0	4	0	11	0	0	0	0	0	0	0	0	0
ENSMUSG00000075599	0	0	0	16	0	51	0	1	0	0	0	0	0	13	0	11	0	21	0	27	0	22	0	1	0	52	0	0	0	0	0	28	0	0	0	0	0	35	0	7	0	0	0	3	0	0	0	1	0
ENSMUSG00000079156	0	0	0	16	0	54	0	1	0	0	0	6	0	13	0	19	0	21	0	27	0	22	0	1	0	52	0	0	0	2	0	28	0	0	0	0	0	35	0	7	0	0	0	3	0	0	0	1	0
ENSMUSG00000075598	0	123	0	89	0	180	0	121	0	66	0	88	0	77	0	35	0	164	0	127	0	47	0	26	0	230	0	49	0	231	0	98	0	62	0	159	0	116	0	134	0	81	0	58	0	89	0	63	0
ENSMUSG00000037007	0	4	0	0	0	6	0	0	0	3	0	8	0	0	0	0	0	0	0	0	0	3	0	2	0	2	0	1	0	2	0	1	0	1	0	9	0	1	0	8	0	2	0	3	0	0	0	2	0
ENSMUSG00000045438	0	3	0	3	0	7	0	4	0	1	0	0	0	1	0	1	0	6	0	4	0	0	0	0	0	2	0	0	0	2	0	5	0	0	0	7	0	0	0	10	0	3	0	0	0	1	0	1	0
ENSMUSG00000029541	0	0	0	0	0	0	0	0	0	0	0	0	0	0	0	0	0	1	0	0	0	0	0	0	0	0	0	0	0	0	0	0	0	0	0	2	0	0	0	0	0	0	0	0	0	1	0	0	0
ENSMUSG00000106350	0	0	0	0	0	0	0	0	0	4	0	0	0	0	0	0	0	0	0	0	0	0	0	0	0	0	0	0	0	0	0	0	0	0	0	0	0	3	0	9	0	0	0	0	0	0	0	0	0
ENSMUSG00000029570	0	0	0	0	0	0	0	0	0	21	0	0	0	0	0	0	0	0	0	0	0	0	0	0	0	0	0	0	0	0	0	0	0	0	0	9	0	0	0	0	0	0	0	3	0	0	0	0	0
ENSMUSG00000036565	0	0	0	0	0	0	0	0	0	0	0	0	0	8	0	0	0	0	0	0	0	0	0	0	0	0	0	0	0	0	0	0	0	0	0	0	0	0	0	0	0	0	0	5	0	0	0	0	0
ENSMUSG00000066640	0	2	0	0	0	0	0	0	0	0	0	0	0	1	0	1	0	1	0	1	0	0	0	0	0	1	0	0	0	1	0	0	0	2	0	0	0	3	0	1	0	1	0	0	0	1	0	0	0
ENSMUSG00000090981	0	0	0	0	0	0	0	0	0	0	0	0	0	0	0	0	0	3	0	2	0	0	0	1	0	0	0	0	0	0	0	0	0	0	0	0	0	0	0	0	0	0	0	0	0	0	0	0	0
ENSMUSG00000029586	0	15	0	6	0	16	0	0	0	9	0	0	0	2	0	3	0	26	0	5	0	22	0	0	0	0	0	0	0	9	0	1	0	0	0	0	0	0	0	0	0	3	0	0	0	4	0	0	0
ENSMUSG00000039296	0	2	0	4	0	0	0	5	0	3	0	5	0	0	0	0	0	5	0	0	0	8	0	1	0	2	0	0	0	13	0	7	0	0	0	9	0	4	0	0	0	0	0	3	0	0	0	0	0
ENSMUSG00000039244	0	7	0	0	0	2	0	2	0	2	0	28	0	4	0	4	0	7	0	4	0	6	0	0	0	0	0	1	0	3	0	2	0	1	0	7	0	2	0	6	0	8	0	11	0	0	0	1	0
ENSMUSG00000010825	0	0	0	0	0	0	0	0	0	0	0	0	0	1	0	3	0	0	0	0	0	0	0	0	0	0	0	0	0	0	0	0	0	0	0	0	0	0	0	0	0	0	0	0	0	0	0	0	0
ENSMUSG00000106198	0	7	0	0	0	7	0	12	0	8	0	12	0	27	0	19	0	13	0	14	0	7	0	4	0	18	0	1	0	18	0	2	0	0	0	34	0	3	0	7	0	5	0	0	0	1	0	11	0
ENSMUSG00000097287	0	0	0	2	0	0	0	0	0	0	0	0	0	0	0	0	0	3	0	1	0	0	0	0	0	0	0	0	0	2	0	2	0	0	0	0	0	0	0	0	0	0	0	0	0	0	0	0	0
ENSMUSG00000061707	0	38	0	0	0	8	0	10	0	3	0	2	0	2	0	5	0	10	0	5	0	2	0	1	0	23	0	1	0	13	0	34	0	16	0	10	0	9	0	12	0	0	0	1	0	1	0	4	0
ENSMUSG00000029620	0	0	0	0	0	0	0	0	0	0	0	0	0	0	0	0	0	0	0	0	0	0	0	0	0	13	0	0	0	0	0	2	0	0	0	0	0	0	0	1	0	0	0	0	0	0	0	0	0
ENSMUSG00000029621	0	14	0	0	0	0	0	3	0	3	0	0	0	2	0	0	0	0	0	0	0	0	0	0	0	41	0	0	0	0	0	0	0	0	0	5	0	22	0	0	0	0	0	7	0	0	0	8	0
ENSMUSG00000061292	0	0	0	8	0	0	0	10	0	0	0	0	0	0	0	0	0	0	0	0	0	4	0	0	0	0	0	0	0	17	0	0	0	0	0	40	0	0	0	0	0	0	0	11	0	0	0	2	0
ENSMUSG00000106547	0	0	0	0	0	14	0	0	0	0	0	0	0	11	0	0	0	15	0	0	0	0	0	0	0	0	0	0	0	0	0	0	0	2	0	0	0	1	0	0	0	0	0	0	0	0	0	4	0
ENSMUSG00000029641	0	0	0	0	0	0	0	0	0	0	0	0	0	0	0	0	0	5	0	0	0	0	0	0	0	0	0	0	0	0	0	0	0	0	0	0	0	0	0	0	0	4	0	0	0	0	0	0	0
ENSMUSG00000106845	0	5	0	1	0	5	0	3	0	1	0	5	0	2	0	0	0	4	0	2	0	6	0	0	0	6	0	0	0	2	0	2	0	1	0	3	0	1	0	1	0	2	0	3	0	1	0	2	0
ENSMUSG00000029650	0	0	0	0	0	0	0	0	0	0	0	0	0	0	0	0	0	26	0	0	0	0	0	0	0	0	0	8	0	0	0	0	0	0	0	0	0	0	0	0	0	0	0	0	0	11	0	0	0
ENSMUSG00000107132	0	28	0	29	0	1	0	57	0	14	0	100	0	61	0	56	0	179	0	150	0	0	0	15	0	225	0	15	0	26	0	258	0	51	0	21	0	38	0	85	0	43	0	45	0	57	0	35	0
ENSMUSG00000029658	0	19	0	3	0	7	0	23	0	11	0	9	0	36	0	4	0	11	0	3	0	3	0	7	0	29	0	5	0	38	0	6	0	2	0	16	0	6	0	8	0	4	0	14	0	2	0	3	0
ENSMUSG00000007655	0	0	0	0	0	0	0	0	0	0	0	0	0	0	0	0	0	0	0	0	0	0	0	0	0	0	0	7	0	0	0	0	0	0	0	0	0	0	0	0	0	0	0	0	0	0	0	0	0
ENSMUSG00000029683	0	16	0	0	0	0	0	11	0	0	0	0	0	0	0	0	0	0	0	0	0	10	0	0	0	0	0	0	0	0	0	0	0	0	0	0	0	4	0	1	0	6	0	0	0	0	0	5	0
ENSMUSG00000054446	0	0	0	0	0	0	0	0	0	0	0	0	0	0	0	0	0	1	0	0	0	1	0	0	0	0	0	0	0	2	0	0	0	0	0	0	0	0	0	0	0	0	0	0	0	0	0	0	0
ENSMUSG00000086855	0	0	0	0	0	0	0	0	0	0	0	0	0	0	0	0	0	0	0	0	0	0	0	0	0	0	0	0	0	0	0	0	0	0	0	0	0	0	0	0	0	4	0	0	0	0	0	0	0
ENSMUSG00000085847	0	0	0	0	0	0	0	0	0	0	0	0	0	0	0	0	0	2	0	0	0	0	0	0	0	7	0	0	0	0	0	1	0	0	0	0	0	0	0	1	0	0	0	0	0	0	0	0	0
ENSMUSG00000029848	0	0	0	0	0	0	0	0	0	0	0	0	0	0	0	0	0	0	0	0	0	16	0	0	0	0	0	0	0	0	0	0	0	0	0	0	0	0	0	0	0	0	0	0	0	0	0	0	0
ENSMUSG00000038648	0	17	0	0	0	0	0	3	0	0	0	0	0	6	0	21	0	0	0	0	0	27	0	5	0	0	0	0	0	0	0	0	0	0	0	0	0	0	0	0	0	0	0	0	0	0	0	0	0
ENSMUSG00000079598	0	0	0	0	0	22	0	2	0	0	0	0	0	0	0	0	0	0	0	0	0	0	0	0	0	0	0	0	0	0	0	0	0	0	0	0	0	0	0	0	0	4	0	0	0	0	0	0	0
ENSMUSG00000029925	0	15	0	0	0	0	0	0	0	0	0	0	0	0	0	0	0	0	0	5	0	12	0	0	0	0	0	0	0	0	0	0	0	0	0	0	0	0	0	0	0	0	0	0	0	0	0	0	0
ENSMUSG00000038507	0	1	0	0	0	0	0	0	0	0	0	0	0	0	0	0	0	0	0	0	0	1	0	0	0	0	0	0	0	0	0	0	0	0	0	0	0	0	0	0	0	0	0	0	0	0	0	1	0
ENSMUSG00000037159	0	127	0	74	0	98	0	68	0	60	0	91	0	69	0	58	0	163	0	57	0	55	0	36	0	177	0	5	0	121	0	98	0	43	0	142	0	137	0	162	0	65	0	58	0	49	0	84	0
ENSMUSG00000029862	0	0	0	1	0	0	0	0	0	0	0	0	0	0	0	0	0	0	0	25	0	0	0	0	0	0	0	0	0	0	0	0	0	0	0	0	0	0	0	0	0	0	0	0	0	0	0	0	0
ENSMUSG00000025821	0	0	0	9	0	24	0	0	0	14	0	0	0	0	0	0	0	0	0	0	0	0	0	0	0	30	0	13	0	6	0	19	0	0	0	47	0	1	0	0	0	0	0	0	0	3	0	0	0
ENSMUSG00000107875	0	0	0	0	0	0	0	0	0	0	0	0	0	0	0	0	0	0	0	0	0	0	0	9	0	0	0	0	0	0	0	0	0	0	0	0	0	0	0	0	0	0	0	1	0	0	0	0	0
ENSMUSG00000064262	0	0	0	0	0	0	0	0	0	0	0	0	0	0	0	0	0	0	0	0	0	0	0	0	0	15	0	0	0	0	0	5	0	19	0	0	0	0	0	0	0	0	0	3	0	0	0	0	0
ENSMUSG00000107656	0	2	0	0	0	0	0	0	0	9	0	0	0	0	0	0	0	0	0	0	0	0	0	0	0	0	0	0	0	0	0	0	0	0	0	0	0	0	0	0	0	0	0	0	0	0	0	0	0
ENSMUSG00000108071	0	3	0	0	0	2	0	4	0	0	0	0	0	0	0	0	0	2	0	21	0	1	0	0	0	0	0	0	0	2	0	1	0	0	0	7	0	0	0	0	0	5	0	0	0	0	0	1	0
ENSMUSG00000086126	0	112	0	53	0	147	0	66	0	60	0	191	0	69	0	55	0	142	0	57	0	69	0	29	0	184	0	27	0	140	0	101	0	40	0	199	0	124	0	125	0	90	0	64	0	56	0	74	0
ENSMUSG00000005503	0	103	0	36	0	118	0	79	0	41	0	166	0	42	0	34	0	122	0	37	0	74	0	31	0	178	0	18	0	96	0	97	0	30	0	162	0	104	0	103	0	66	0	43	0	51	0	54	0
ENSMUSG00000108062	0	0	0	1	0	1	0	0	0	0	0	0	0	0	0	0	0	0	0	1	0	0	0	0	0	3	0	0	0	0	0	1	0	0	0	1	0	0	0	0	0	0	0	0	0	0	0	0	0
ENSMUSG00000086040	0	4	0	0	0	0	0	0	0	0	0	0	0	0	0	0	0	0	0	0	0	0	0	0	0	31	0	0	0	0	0	0	0	0	0	0	0	2	0	0	0	0	0	0	0	0	0	4	0
ENSMUSG00000093535	0	0	0	0	0	0	0	5	0	0	0	0	0	0	0	0	0	0	0	0	0	0	0	0	0	0	0	0	0	0	0	0	0	0	0	0	0	0	0	5	0	0	0	0	0	0	0	0	0
ENSMUSG00000029798	0	17	0	16	0	0	0	64	0	9	0	14	0	31	0	28	0	30	0	11	0	26	0	7	0	0	0	13	0	70	0	54	0	13	0	11	0	3	0	63	0	14	0	16	0	25	0	9	0
ENSMUSG00000107634	0	19	0	0	0	15	0	0	0	6	0	0	0	0	0	10	0	1	0	2	0	1	0	3	0	61	0	6	0	6	0	0	0	0	0	6	0	7	0	0	0	12	0	6	0	14	0	8	0
ENSMUSG00000105646	0	0	0	0	0	0	0	0	0	0	0	14	0	0	0	0	0	0	0	0	0	0	0	0	0	3	0	1	0	0	0	0	0	0	0	0	0	0	0	1	0	0	0	0	0	4	0	0	0
ENSMUSG00000108289	0	0	0	0	0	1	0	0	0	0	0	0	0	0	0	0	0	0	0	18	0	0	0	0	0	39	0	0	0	0	0	0	0	0	0	0	0	0	0	0	0	0	0	4	0	0	0	0	0
ENSMUSG00000108132	0	0	0	0	0	0	0	0	0	0	0	0	0	0	0	0	0	0	0	17	0	0	0	0	0	27	0	0	0	0	0	0	0	0	0	0	0	0	0	0	0	0	0	0	0	0	0	0	0
ENSMUSG00000052656	0	0	0	0	0	0	0	0	0	0	0	0	0	0	0	0	0	0	0	0	0	0	0	0	0	0	0	0	0	1	0	1	0	0	0	0	0	0	0	0	0	0	0	0	0	0	0	0	0
ENSMUSG00000052962	0	0	0	5	0	6	0	22	0	2	0	0	0	6	0	2	0	36	0	10	0	11	0	1	0	1	0	2	0	17	0	3	0	2	0	12	0	23	0	4	0	2	0	0	0	3	0	2	0
ENSMUSG00000056091	0	0	0	0	0	0	0	0	0	0	0	0	0	0	0	0	0	0	0	2	0	5	0	0	0	0	0	0	0	7	0	0	0	1	0	13	0	0	0	0	0	15	0	0	0	0	0	1	0
ENSMUSG00000056370	0	2	0	0	0	0	0	3	0	5	0	0	0	0	0	0	0	0	0	0	0	0	0	0	0	0	0	0	0	0	0	0	0	0	0	0	0	0	0	1	0	0	0	1	0	0	0	0	0
ENSMUSG00000055850	0	0	0	0	0	0	0	0	0	0	0	0	0	0	0	1	0	1	0	0	0	0	0	2	0	0	0	0	0	0	0	0	0	0	0	0	0	4	0	38	0	2	0	0	0	2	0	0	0
ENSMUSG00000050732	0	20	0	16	0	8	0	15	0	4	0	23	0	12	0	5	0	26	0	13	0	13	0	4	0	28	0	0	0	5	0	11	0	8	0	22	0	24	0	16	0	20	0	17	0	4	0	20	0
ENSMUSG00000052631	0	2	0	0	0	0	0	4	0	2	0	8	0	1	0	3	0	1	0	0	0	11	0	0	0	9	0	3	0	11	0	3	0	0	0	0	0	2	0	0	0	0	0	0	0	1	0	1	0
ENSMUSG00000056698	0	0	0	13	0	0	0	13	0	3	0	18	0	0	0	0	0	18	0	0	0	1	0	1	0	1	0	0	0	7	0	0	0	1	0	8	0	10	0	10	0	4	0	0	0	0	0	0	0
ENSMUSG00000052861	0	4	0	12	0	22	0	29	0	2	0	18	0	8	0	2	0	8	0	29	0	31	0	1	0	13	0	6	0	21	0	16	0	24	0	17	0	22	0	5	0	20	0	8	0	5	0	9	0
ENSMUSG00000101404	0	24	0	14	0	7	0	39	0	9	0	31	0	27	0	20	0	50	0	28	0	0	0	2	0	51	0	1	0	12	0	12	0	9	0	60	0	58	0	8	0	20	0	15	0	12	0	19	0
ENSMUSG00000107453	0	0	0	0	0	0	0	0	0	0	0	0	0	7	0	6	0	0	0	0	0	0	0	0	0	0	0	0	0	0	0	0	0	0	0	0	0	19	0	0	0	0	0	0	0	0	0	0	0
ENSMUSG00000109076	0	0	0	0	0	0	0	0	0	0	0	0	0	1	0	3	0	0	0	0	0	0	0	0	0	0	0	0	0	0	0	0	0	0	0	0	0	0	0	0	0	2	0	0	0	1	0	0	0
ENSMUSG00000030041	0	26	0	0	0	9	0	9	0	12	0	30	0	38	0	14	0	35	0	6	0	13	0	11	0	24	0	0	0	9	0	20	0	4	0	40	0	12	0	0	0	24	0	11	0	1	0	0	0
ENSMUSG00000009145	0	0	0	0	0	0	0	4	0	0	0	0	0	0	0	0	0	0	0	0	0	0	0	0	0	0	0	0	0	0	0	0	0	0	0	0	0	0	0	0	0	0	0	0	0	0	0	0	0
ENSMUSG00000034930	0	0	0	0	0	0	0	0	0	4	0	0	0	0	0	0	0	0	0	0	0	0	0	0	0	0	0	0	0	0	0	15	0	0	0	0	0	1	0	0	0	0	0	0	0	4	0	0	0
ENSMUSG00000034777	0	13	0	3	0	0	0	6	0	0	0	0	0	0	0	4	0	4	0	0	0	0	0	0	0	8	0	0	0	3	0	0	0	1	0	7	0	0	0	0	0	0	0	1	0	1	0	1	0
ENSMUSG00000006269	0	0	0	0	0	0	0	0	0	23	0	0	0	0	0	0	0	0	0	8	0	0	0	2	0	0	0	0	0	0	0	13	0	6	0	0	0	13	0	0	0	0	0	0	0	0	0	0	0
ENSMUSG00000068299	0	0	0	0	0	0	0	0	0	1	0	0	0	0	0	0	0	1	0	0	0	0	0	0	0	0	0	0	0	0	0	0	0	0	0	0	0	2	0	0	0	0	0	0	0	0	0	0	0
ENSMUSG00000029999	0	1	0	0	0	36	0	0	0	0	0	1	0	0	0	0	0	0	0	0	0	0	0	0	0	0	0	0	0	0	0	0	0	0	0	0	0	0	0	0	0	0	0	0	0	0	0	0	0
ENSMUSG00000085589	0	0	0	0	0	0	0	0	0	0	0	0	0	1	0	0	0	0	0	0	0	0	0	0	0	0	0	3	0	0	0	3	0	0	0	2	0	4	0	0	0	0	0	1	0	0	0	0	0
ENSMUSG00000001156	0	0	0	0	0	0	0	0	0	0	0	0	0	2	0	0	0	0	0	2	0	2	0	0	0	1	0	0	0	0	0	0	0	0	0	0	0	0	0	0	0	0	0	4	0	0	0	0	0
ENSMUSG00000049409	0	0	0	0	0	0	0	0	0	0	0	0	0	0	0	0	0	0	0	0	0	0	0	0	0	35	0	0	0	0	0	0	0	0	0	0	0	0	0	0	0	0	0	0	0	5	0	3	0
ENSMUSG00000107849	0	0	0	0	0	0	0	0	0	0	0	0	0	3	0	0	0	1	0	0	0	0	0	0	0	5	0	0	0	0	0	1	0	0	0	1	0	1	0	0	0	0	0	1	0	1	0	0	0
ENSMUSG00000048206	0	2	0	0	0	0	0	4	0	1	0	0	0	0	0	0	0	0	0	0	0	8	0	3	0	3	0	0	0	0	0	0	0	2	0	9	0	9	0	0	0	3	0	0	0	6	0	3	0
ENSMUSG00000047046	0	0	0	0	0	0	0	3	0	0	0	0	0	0	0	0	0	0	0	0	0	3	0	0	0	0	0	0	0	0	0	0	0	0	0	0	0	0	0	0	0	0	0	0	0	0	0	0	0
ENSMUSG00000033174	0	45	0	20	0	25	0	26	0	36	0	80	0	22	0	29	0	43	0	17	0	26	0	5	0	3	0	4	0	36	0	26	0	5	0	102	0	59	0	36	0	15	0	12	0	10	0	11	0
ENSMUSG00000107732	0	2	0	0	0	6	0	0	0	0	0	0	0	0	0	0	0	0	0	0	0	0	0	0	0	0	0	2	0	7	0	3	0	2	0	0	0	0	0	0	0	0	0	0	0	0	0	0	0
ENSMUSG00000107622	0	10	0	0	0	0	0	0	0	0	0	0	0	0	0	0	0	0	0	0	0	0	0	0	0	0	0	0	0	0	0	0	0	0	0	0	0	0	0	0	0	13	0	0	0	0	0	0	0
ENSMUSG00000030084	0	10	0	2	0	3	0	12	0	1	0	8	0	15	0	2	0	0	0	8	0	24	0	4	0	0	0	1	0	15	0	0	0	2	0	0	0	5	0	2	0	0	0	3	0	2	0	0	0
ENSMUSG00000056643	0	0	0	0	0	0	0	0	0	6	0	0	0	0	0	0	0	0	0	0	0	0	0	1	0	0	0	0	0	7	0	0	0	0	0	0	0	0	0	0	0	0	0	0	0	0	0	0	0
ENSMUSG00000034456	0	0	0	0	0	0	0	0	0	0	0	0	0	0	0	0	0	0	0	3	0	0	0	1	0	0	0	0	0	14	0	0	0	0	0	0	0	0	0	0	0	0	0	5	0	0	0	0	0
ENSMUSG00000048794	0	0	0	0	0	0	0	0	0	0	0	0	0	0	0	0	0	0	0	0	0	0	0	0	0	0	0	0	0	0	0	0	0	0	0	0	0	0	0	0	0	13	0	0	0	0	0	0	0
ENSMUSG00000030093	0	68	0	37	0	45	0	47	0	18	0	26	0	29	0	16	0	82	0	38	0	5	0	21	0	135	0	25	0	50	0	20	0	11	0	21	0	28	0	62	0	24	0	44	0	7	0	44	0
ENSMUSG00000030098	0	0	0	0	0	1	0	1	0	0	0	2	0	0	0	0	0	2	0	3	0	1	0	0	0	4	0	2	0	0	0	0	0	2	0	0	0	5	0	0	0	12	0	0	0	1	0	0	0
ENSMUSG00000014551	0	0	0	0	0	0	0	0	0	0	0	0	0	32	0	0	0	0	0	0	0	0	0	14	0	0	0	0	0	0	0	26	0	0	0	0	0	0	0	6	0	0	0	0	0	15	0	0	0
ENSMUSG00000107887	0	3	0	0	0	4	0	4	0	1	0	6	0	3	0	0	0	11	0	5	0	2	0	0	0	2	0	0	0	3	0	3	0	1	0	8	0	7	0	4	0	2	0	1	0	1	0	0	0
ENSMUSG00000030077	0	0	0	0	0	0	0	0	0	0	0	0	0	0	0	0	0	0	0	0	0	0	0	0	0	0	0	0	0	0	0	0	0	0	0	0	0	0	0	0	0	0	0	0	0	0	0	0	0
ENSMUSG00000005364	0	10	0	0	0	0	0	10	0	7	0	0	0	0	0	2	0	15	0	6	0	0	0	0	0	0	0	0	0	0	0	9	0	14	0	15	0	0	0	17	0	4	0	0	0	0	0	0	0
ENSMUSG00000049112	0	3	0	1	0	7	0	0	0	0	0	2	0	1	0	0	0	2	0	1	0	0	0	0	0	11	0	0	0	8	0	0	0	0	0	0	0	0	0	0	0	0	0	0	0	0	0	0	0
ENSMUSG00000030272	0	1	0	1	0	5	0	3	0	0	0	0	0	3	0	3	0	31	0	7	0	10	0	3	0	0	0	2	0	18	0	0	0	1	0	9	0	8	0	3	0	2	0	1	0	2	0	0	0
ENSMUSG00000043088	0	1	0	0	0	0	0	0	0	0	0	3	0	1	0	1	0	0	0	0	0	1	0	0	0	0	0	1	0	0	0	0	0	0	0	0	0	0	0	0	0	0	0	0	0	0	0	0	0
ENSMUSG00000030281	0	5	0	0	0	0	0	0	0	0	0	12	0	2	0	1	0	0	0	0	0	0	0	0	0	0	0	0	0	0	0	0	0	0	0	0	0	0	0	0	0	0	0	0	0	0	0	0	0
ENSMUSG00000000440	0	8	0	13	0	17	0	4	0	0	0	13	0	24	0	7	0	21	0	4	0	0	0	0	0	0	0	4	0	26	0	6	0	5	0	9	0	123	0	0	0	0	0	8	0	17	0	26	0
ENSMUSG00000108141	0	0	0	0	0	0	0	11	0	0	0	10	0	0	0	0	0	0	0	0	0	0	0	4	0	0	0	0	0	0	0	0	0	0	0	0	0	60	0	0	0	0	0	0	0	8	0	1	0
ENSMUSG00000107704	0	30	0	0	0	0	0	9	0	0	0	0	0	0	0	0	0	0	0	0	0	0	0	0	0	0	0	4	0	33	0	0	0	0	0	0	0	0	0	14	0	33	0	10	0	6	0	1	0
ENSMUSG00000000439	0	0	0	0	0	0	0	0	0	0	0	20	0	12	0	0	0	0	0	10	0	0	0	0	0	0	0	0	0	0	0	13	0	0	0	0	0	0	0	0	0	0	0	0	0	0	0	0	0
ENSMUSG00000099869	0	0	0	0	0	1	0	0	0	0	0	0	0	0	0	0	0	0	0	0	0	0	0	0	0	3	0	0	0	0	0	1	0	0	0	2	0	0	0	2	0	0	0	0	0	0	0	2	0
ENSMUSG00000059689	0	1	0	2	0	1	0	2	0	1	0	2	0	0	0	1	0	4	0	3	0	2	0	1	0	0	0	0	0	4	0	1	0	0	0	1	0	1	0	3	0	2	0	2	0	3	0	3	0
ENSMUSG00000107933	0	2	0	0	0	12	0	4	0	0	0	4	0	4	0	0	0	14	0	24	0	7	0	0	0	7	0	0	0	0	0	2	0	1	0	12	0	3	0	11	0	1	0	11	0	1	0	4	0
ENSMUSG00000072623	0	0	0	0	0	0	0	9	0	0	0	0	0	0	0	0	0	0	0	0	0	10	0	0	0	4	0	0	0	0	0	0	0	0	0	0	0	0	0	0	0	0	0	0	0	0	0	0	0
ENSMUSG00000041460	0	0	0	0	0	8	0	16	0	0	0	0	0	0	0	0	0	0	0	19	0	3	0	0	0	0	0	0	0	12	0	0	0	2	0	32	0	7	0	0	0	15	0	6	0	1	0	3	0
ENSMUSG00000097831	0	0	0	0	0	0	0	0	0	14	0	0	0	0	0	0	0	0	0	0	0	0	0	0	0	0	0	0	0	0	0	0	0	0	0	0	0	0	0	0	0	0	0	0	0	0	0	0	0
ENSMUSG00000004902	0	1	0	0	0	0	0	2	0	0	0	2	0	1	0	0	0	0	0	0	0	0	0	0	0	0	0	0	0	0	0	0	0	0	0	3	0	3	0	6	0	0	0	0	0	0	0	0	0
ENSMUSG00000040627	0	0	0	3	0	3	0	0	0	0	0	1	0	0	0	0	0	4	0	2	0	1	0	0	0	0	0	0	0	0	0	0	0	1	0	1	0	1	0	5	0	2	0	1	0	0	0	1	0
ENSMUSG00000090192	0	0	0	0	0	0	0	0	0	0	0	0	0	0	0	0	0	0	0	0	0	0	0	0	0	0	0	0	0	0	0	0	0	0	0	0	0	0	0	2	0	0	0	0	0	0	0	0	0
ENSMUSG00000008845	0	0	0	0	0	1	0	16	0	3	0	0	0	1	0	7	0	19	0	7	0	6	0	0	0	0	0	3	0	43	0	0	0	0	0	0	0	17	0	0	0	19	0	0	0	9	0	1	0
ENSMUSG00000079343	0	212	0	122	0	136	0	200	0	96	0	163	0	155	0	39	0	415	0	161	0	76	0	35	0	428	0	16	0	132	0	200	0	67	0	260	0	205	0	144	0	90	0	121	0	55	0	84	0
ENSMUSG00000004266	0	8	0	5	0	0	0	8	0	20	0	2	0	1	0	1	0	9	0	9	0	2	0	0	0	21	0	0	0	10	0	0	0	1	0	12	0	0	0	6	0	13	0	2	0	1	0	8	0
ENSMUSG00000092482	0	1	0	1	0	0	0	0	0	1	0	0	0	1	0	3	0	9	0	0	0	0	0	0	0	3	0	0	0	4	0	0	0	0	0	4	0	0	0	5	0	3	0	2	0	1	0	0	0
ENSMUSG00000004263	0	17	0	0	0	11	0	13	0	10	0	19	0	19	0	5	0	5	0	5	0	6	0	0	0	27	0	0	0	6	0	6	0	1	0	40	0	3	0	11	0	4	0	1	0	2	0	1	0
ENSMUSG00000023274	0	43	0	25	0	50	0	72	0	53	0	11	0	29	0	21	0	103	0	59	0	78	0	9	0	93	0	20	0	82	0	45	0	18	0	68	0	71	0	51	0	25	0	17	0	19	0	36	0
ENSMUSG00000072770	0	30	0	16	0	15	0	28	0	8	0	27	0	15	0	18	0	89	0	8	0	8	0	2	0	17	0	0	0	27	0	25	0	0	0	13	0	8	0	23	0	7	0	28	0	3	0	26	0
ENSMUSG00000067714	0	2	0	2	0	2	0	6	0	6	0	1	0	2	0	4	0	3	0	0	0	1	0	5	0	5	0	0	0	0	0	3	0	3	0	2	0	3	0	6	0	11	0	0	0	1	0	0	0
ENSMUSG00000038167	0	72	0	4	0	26	0	6	0	23	0	26	0	18	0	11	0	11	0	3	0	68	0	10	0	86	0	7	0	29	0	9	0	0	0	53	0	24	0	22	0	5	0	9	0	13	0	11	0
ENSMUSG00000030344	0	5	0	0	0	0	0	0	0	0	0	0	0	0	0	0	0	0	0	0	0	0	0	0	0	0	0	0	0	0	0	0	0	0	0	0	0	0	0	0	0	0	0	0	0	0	0	1	0
ENSMUSG00000030345	0	2	0	0	0	0	0	0	0	0	0	0	0	0	0	0	0	0	0	0	0	0	0	0	0	0	0	0	0	0	0	0	0	0	0	0	0	0	0	0	0	0	0	0	0	0	0	4	0
ENSMUSG00000033082	0	0	0	0	0	0	0	1	0	0	0	0	0	0	0	0	0	0	0	0	0	0	0	0	0	0	0	2	0	7	0	0	0	0	0	0	0	0	0	0	0	0	0	0	0	0	0	0	0
ENSMUSG00000030200	0	0	0	0	0	0	0	0	0	0	0	0	0	0	0	0	0	0	0	0	0	0	0	0	0	0	0	0	0	0	0	0	0	0	0	0	0	2	0	0	0	0	0	0	0	0	0	0	0
ENSMUSG00000003031	0	9	0	0	0	6	0	6	0	1	0	0	0	10	0	2	0	8	0	2	0	2	0	1	0	15	0	0	0	7	0	0	0	1	0	0	0	14	0	2	0	3	0	2	0	5	0	8	0
ENSMUSG00000107730	0	15	0	0	0	21	0	29	0	5	0	0	0	24	0	4	0	26	0	9	0	4	0	5	0	105	0	2	0	14	0	19	0	8	0	0	0	31	0	6	0	1	0	6	0	8	0	9	0
ENSMUSG00000042638	0	62	0	38	0	11	0	55	0	20	0	47	0	36	0	15	0	89	0	62	0	43	0	10	0	125	0	6	0	60	0	43	0	14	0	42	0	49	0	58	0	31	0	28	0	23	0	15	0
ENSMUSG00000047515	0	0	0	0	0	0	0	0	0	0	0	0	0	0	0	0	0	0	0	0	0	0	0	0	0	0	0	0	0	0	0	0	0	0	0	0	0	0	0	0	0	0	0	1	0	0	0	2	0
ENSMUSG00000030222	0	0	0	0	0	0	0	0	0	0	0	0	0	9	0	0	0	0	0	0	0	0	0	0	0	0	0	0	0	0	0	2	0	0	0	0	0	0	0	0	0	0	0	0	0	0	0	0	0
ENSMUSG00000063975	0	61	0	0	0	0	0	21	0	0	0	38	0	8	0	0	0	27	0	46	0	20	0	1	0	112	0	2	0	127	0	7	0	6	0	67	0	46	0	3	0	18	0	3	0	14	0	0	0
ENSMUSG00000041681	0	45	0	0	0	0	0	7	0	0	0	4	0	2	0	0	0	15	0	25	0	13	0	0	0	68	0	1	0	43	0	10	0	5	0	31	0	38	0	6	0	18	0	1	0	0	0	0	0
ENSMUSG00000030249	0	2	0	14	0	74	0	8	0	11	0	41	0	22	0	8	0	59	0	31	0	0	0	3	0	0	0	0	0	16	0	27	0	22	0	4	0	29	0	0	0	9	0	3	0	14	0	6	0
ENSMUSG00000030263	0	261	0	172	0	412	0	323	0	143	0	317	0	239	0	112	0	525	0	273	0	215	0	63	0	468	0	60	0	351	0	352	0	107	0	610	0	330	0	247	0	198	0	187	0	134	0	152	0
ENSMUSG00000054966	0	14	0	0	0	0	0	0	0	5	0	0	0	0	0	9	0	0	0	9	0	0	0	0	0	0	0	15	0	0	0	0	0	0	0	0	0	0	0	0	0	0	0	39	0	17	0	0	0
ENSMUSG00000085238	0	2	0	0	0	0	0	0	0	8	0	3	0	0	0	0	0	0	0	0	0	1	0	0	0	0	0	0	0	0	0	0	0	0	0	0	0	1	0	0	0	6	0	0	0	0	0	0	0
ENSMUSG00000030301	0	0	0	0	0	0	0	11	0	0	0	0	0	5	0	0	0	0	0	13	0	0	0	0	0	0	0	0	0	0	0	0	0	0	0	0	0	0	0	0	0	0	0	2	0	0	0	0	0
ENSMUSG00000084909	0	0	0	14	0	0	0	23	0	0	0	0	0	8	0	0	0	22	0	19	0	0	0	0	0	0	0	0	0	0	0	0	0	0	0	37	0	5	0	0	0	0	0	0	0	0	0	0	0
ENSMUSG00000107405	0	0	0	0	0	0	0	0	0	0	0	0	0	3	0	0	0	0	0	0	0	0	0	0	0	0	0	0	0	0	0	0	0	0	0	0	0	0	0	0	0	0	0	0	0	0	0	0	0
ENSMUSG00000019734	0	0	0	1	0	0	0	8	0	0	0	6	0	0	0	3	0	0	0	0	0	0	0	0	0	22	0	4	0	4	0	0	0	1	0	12	0	13	0	3	0	0	0	1	0	0	0	0	0
ENSMUSG00000035545	0	0	0	0	0	4	0	0	0	0	0	0	0	0	0	0	0	0	0	0	0	0	0	0	0	0	0	0	0	0	0	0	0	0	0	0	0	0	0	0	0	0	0	4	0	0	0	0	0
ENSMUSG00000004961	0	0	0	5	0	0	0	0	0	0	0	0	0	0	0	0	0	3	0	0	0	0	0	0	0	0	0	0	0	0	0	0	0	0	0	0	0	0	0	1	0	0	0	0	0	0	0	0	0
ENSMUSG00000013091	0	0	0	0	0	4	0	0	0	0	0	0	0	0	0	0	0	0	0	0	0	0	0	0	0	1	0	0	0	0	0	0	0	0	0	1	0	0	0	0	0	0	0	0	0	0	0	0	0
ENSMUSG00000030431	0	3	0	0	0	3	0	0	0	11	0	0	0	8	0	0	0	0	0	2	0	0	0	0	0	1	0	0	0	0	0	0	0	0	0	2	0	5	0	0	0	0	0	0	0	2	0	0	0
ENSMUSG00000051184	0	0	0	0	0	0	0	0	0	0	0	5	0	0	0	0	0	0	0	0	0	0	0	0	0	0	0	0	0	0	0	0	0	0	0	0	0	13	0	0	0	0	0	4	0	0	0	0	0
ENSMUSG00000109165	0	2	0	0	0	0	0	6	0	0	0	0	0	0	0	2	0	5	0	0	0	0	0	0	0	6	0	0	0	0	0	0	0	0	0	8	0	5	0	0	0	0	0	1	0	1	0	0	0
ENSMUSG00000058028	0	0	0	0	0	0	0	76	0	24	0	0	0	0	0	0	0	34	0	0	0	0	0	0	0	0	0	0	0	0	0	30	0	0	0	0	0	0	0	76	0	0	0	8	0	0	0	30	0
ENSMUSG00000054893	0	10	0	0	0	0	0	9	0	0	0	0	0	0	0	0	0	0	0	0	0	36	0	2	0	0	0	0	0	0	0	0	0	0	0	0	0	0	0	0	0	0	0	14	0	0	0	0	0
ENSMUSG00000109398	0	0	0	0	0	0	0	0	0	0	0	0	0	0	0	0	0	0	0	0	0	0	0	0	0	0	0	0	0	0	0	0	0	0	0	0	0	0	0	0	0	0	0	0	0	0	0	0	0
ENSMUSG00000060397	0	0	0	0	0	0	0	0	0	0	0	0	0	0	0	0	0	0	0	18	0	0	0	5	0	0	0	0	0	0	0	0	0	0	0	0	0	14	0	0	0	0	0	0	0	0	0	0	0
ENSMUSG00000097115	0	0	0	0	0	0	0	0	0	0	0	0	0	0	0	0	0	0	0	0	0	0	0	0	0	0	0	0	0	33	0	0	0	0	0	0	0	0	0	0	0	0	0	0	0	0	0	0	0
ENSMUSG00000117853	0	5	0	0	0	1	0	2	0	0	0	0	0	2	0	0	0	2	0	0	0	3	0	0	0	3	0	0	0	1	0	0	0	1	0	2	0	2	0	3	0	0	0	1	0	3	0	0	0
ENSMUSG00000078796	0	0	0	0	0	1	0	0	0	1	0	1	0	0	0	0	0	2	0	0	0	0	0	0	0	0	0	0	0	1	0	1	0	0	0	3	0	1	0	0	0	1	0	0	0	1	0	1	0
ENSMUSG00000007209	0	0	0	0	0	0	0	0	0	0	0	0	0	0	0	0	0	0	0	0	0	0	0	0	0	0	0	0	0	3	0	0	0	0	0	0	0	0	0	1	0	0	0	0	0	1	0	0	0
ENSMUSG00000008036	0	9	0	11	0	9	0	22	0	7	0	19	0	30	0	8	0	43	0	11	0	27	0	5	0	47	0	6	0	20	0	26	0	9	0	24	0	3	0	29	0	2	0	6	0	4	0	17	0
ENSMUSG00000030374	0	19	0	0	0	28	0	4	0	0	0	0	0	0	0	4	0	3	0	5	0	24	0	0	0	35	0	2	0	0	0	0	0	0	0	0	0	0	0	10	0	0	0	2	0	1	0	6	0
ENSMUSG00000078794	0	0	0	0	0	0	0	0	0	0	0	0	0	8	0	0	0	0	0	5	0	0	0	0	0	0	0	0	0	0	0	0	0	0	0	0	0	0	0	0	0	0	0	0	0	0	0	0	0
ENSMUSG00000043017	0	0	0	0	0	0	0	0	0	0	0	0	0	0	0	0	0	0	0	0	0	6	0	0	0	0	0	0	0	9	0	0	0	0	0	0	0	0	0	1	0	5	0	0	0	0	0	0	0
ENSMUSG00000003099	0	5	0	20	0	10	0	21	0	3	0	11	0	8	0	1	0	11	0	8	0	6	0	0	0	16	0	0	0	19	0	3	0	2	0	5	0	2	0	9	0	1	0	4	0	2	0	4	0
ENSMUSG00000030413	0	0	0	0	0	0	0	0	0	0	0	0	0	3	0	0	0	0	0	0	0	0	0	2	0	0	0	0	0	0	0	4	0	0	0	0	0	0	0	0	0	0	0	0	0	0	0	0	0
ENSMUSG00000040866	0	0	0	0	0	0	0	0	0	0	0	0	0	0	0	0	0	0	0	0	0	8	0	0	0	0	0	0	0	8	0	0	0	0	0	0	0	0	0	0	0	0	0	0	0	0	0	0	0
ENSMUSG00000030409	0	0	0	0	0	0	0	0	0	0	0	0	0	0	0	0	0	0	0	0	0	0	0	0	0	0	0	0	0	0	0	0	0	0	0	0	0	0	0	4	0	0	0	0	0	0	0	0	0
ENSMUSG00000050428	0	0	0	0	0	0	0	0	0	0	0	0	0	7	0	0	0	0	0	0	0	0	0	0	0	39	0	0	0	12	0	0	0	0	0	0	0	0	0	0	0	0	0	2	0	0	0	0	0
ENSMUSG00000030407	0	7	0	1	0	0	0	4	0	1	0	4	0	0	0	3	0	9	0	1	0	2	0	1	0	0	0	0	0	17	0	9	0	1	0	2	0	0	0	5	0	1	0	2	0	0	0	2	0
ENSMUSG00000044317	0	0	0	0	0	0	0	0	0	0	0	0	0	0	0	0	0	0	0	0	0	0	0	0	0	55	0	0	0	15	0	0	0	0	0	5	0	0	0	11	0	0	0	0	0	7	0	0	0
ENSMUSG00000030401	0	0	0	4	0	17	0	0	0	0	0	0	0	0	0	0	0	0	0	3	0	3	0	0	0	0	0	0	0	0	0	0	0	0	0	7	0	0	0	1	0	0	0	1	0	0	0	0	0
ENSMUSG00000074336	0	0	0	0	0	0	0	0	0	0	0	0	0	0	0	0	0	0	0	0	0	0	0	0	0	0	0	0	0	1	0	0	0	3	0	0	0	0	0	0	0	0	0	0	0	0	0	0	0
ENSMUSG00000040511	0	0	0	0	0	0	0	0	0	0	0	0	0	0	0	0	0	0	0	5	0	0	0	0	0	0	0	0	0	23	0	0	0	0	0	0	0	14	0	8	0	0	0	0	0	0	0	0	0
ENSMUSG00000108613	0	0	0	0	0	0	0	0	0	0	0	0	0	0	0	0	0	0	0	0	0	0	0	0	0	0	0	0	0	0	0	26	0	0	0	0	0	0	0	0	0	0	0	0	0	0	0	0	0
ENSMUSG00000052675	0	0	0	0	0	0	0	0	0	0	0	0	0	0	0	0	0	0	0	0	0	0	0	0	0	0	0	0	0	0	0	0	0	0	0	0	0	0	0	0	0	0	0	0	0	0	0	0	0
ENSMUSG00000030486	0	0	0	4	0	0	0	5	0	0	0	0	0	0	0	0	0	0	0	0	0	0	0	0	0	0	0	0	0	0	0	12	0	0	0	0	0	0	0	10	0	0	0	0	0	0	0	0	0
ENSMUSG00000064254	0	5	0	0	0	0	0	0	0	3	0	0	0	0	0	0	0	0	0	2	0	0	0	2	0	0	0	0	0	6	0	0	0	0	0	0	0	7	0	0	0	0	0	0	0	0	0	0	0
ENSMUSG00000011349	0	8	0	11	0	6	0	5	0	11	0	12	0	21	0	2	0	13	0	8	0	8	0	0	0	2	0	1	0	8	0	23	0	4	0	12	0	13	0	18	0	7	0	7	0	4	0	7	0
ENSMUSG00000003378	0	0	0	0	0	0	0	0	0	8	0	0	0	3	0	4	0	0	0	0	0	0	0	3	0	18	0	0	0	0	0	0	0	1	0	6	0	22	0	16	0	6	0	8	0	2	0	8	0
ENSMUSG00000054499	0	0	0	0	0	0	0	0	0	0	0	2	0	0	0	0	0	1	0	0	0	0	0	0	0	0	0	0	0	5	0	2	0	4	0	0	0	0	0	2	0	2	0	0	0	0	0	0	0
ENSMUSG00000046541	0	0	0	0	0	0	0	0	0	0	0	0	0	0	0	0	0	1	0	1	0	0	0	0	0	0	0	1	0	0	0	2	0	0	0	0	0	2	0	0	0	0	0	0	0	0	0	1	0
ENSMUSG00000002603	0	17	0	0	0	0	0	0	0	0	0	0	0	0	0	2	0	0	0	0	0	0	0	0	0	0	0	0	0	0	0	0	0	5	0	0	0	0	0	0	0	0	0	0	0	1	0	7	0
ENSMUSG00000002608	0	0	0	0	0	0	0	0	0	0	0	0	0	0	0	0	0	0	0	0	0	0	0	0	0	0	0	0	0	0	0	0	0	0	0	0	0	9	0	0	0	0	0	0	0	0	0	0	0
ENSMUSG00000040583	0	2	0	0	0	1	0	0	0	0	0	0	0	2	0	1	0	8	0	2	0	10	0	0	0	5	0	0	0	15	0	4	0	0	0	7	0	6	0	9	0	1	0	4	0	1	0	2	0
ENSMUSG00000040424	0	12	0	0	0	0	0	1	0	0	0	0	0	4	0	4	0	0	0	0	0	9	0	0	0	0	0	0	0	9	0	0	0	1	0	0	0	1	0	6	0	3	0	4	0	0	0	0	0
ENSMUSG00000003363	0	0	0	0	0	0	0	0	0	0	0	0	0	3	0	0	0	6	0	0	0	6	0	0	0	8	0	0	0	4	0	1	0	0	0	0	0	2	0	1	0	0	0	0	0	0	0	0	0
ENSMUSG00000057093	0	0	0	11	0	1	0	0	0	0	0	3	0	2	0	2	0	1	0	0	0	1	0	0	0	0	0	0	0	2	0	2	0	1	0	4	0	3	0	8	0	1	0	0	0	0	0	0	0
ENSMUSG00000078776	0	0	0	1	0	0	0	0	0	1	0	2	0	0	0	8	0	1	0	0	0	1	0	0	0	0	0	0	0	0	0	0	0	2	0	24	0	1	0	2	0	0	0	3	0	0	0	0	0
ENSMUSG00000003436	0	25	0	4	0	13	0	23	0	2	0	10	0	14	0	22	0	23	0	5	0	16	0	6	0	61	0	5	0	7	0	16	0	4	0	27	0	9	0	14	0	18	0	10	0	12	0	10	0
ENSMUSG00000109168	0	7	0	0	0	0	0	7	0	3	0	0	0	6	0	5	0	6	0	1	0	0	0	1	0	11	0	0	0	2	0	5	0	2	0	0	0	0	0	0	0	3	0	0	0	3	0	0	0
ENSMUSG00000037552	0	0	0	0	0	0	0	0	0	0	0	2	0	11	0	0	0	2	0	0	0	4	0	2	0	0	0	0	0	0	0	0	0	1	0	12	0	0	0	0	0	1	0	1	0	0	0	0	0
ENSMUSG00000047586	0	1	0	0	0	0	0	3	0	10	0	0	0	5	0	0	0	0	0	1	0	3	0	0	0	19	0	0	0	1	0	5	0	0	0	0	0	0	0	4	0	7	0	0	0	2	0	1	0
ENSMUSG00000030595	0	0	0	0	0	0	0	0	0	0	0	0	0	3	0	0	0	0	0	0	0	0	0	0	0	6	0	0	0	0	0	0	0	1	0	2	0	1	0	0	0	0	0	0	0	0	0	0	0
ENSMUSG00000053964	0	0	0	0	0	0	0	0	0	0	0	0	0	0	0	0	0	0	0	0	0	0	0	1	0	5	0	0	0	0	0	0	0	0	0	1	0	2	0	2	0	0	0	0	0	0	0	0	0
ENSMUSG00000054083	0	32	0	30	0	20	0	51	0	4	0	24	0	29	0	16	0	38	0	38	0	38	0	1	0	109	0	7	0	46	0	32	0	1	0	11	0	31	0	21	0	15	0	11	0	11	0	6	0
ENSMUSG00000109307	0	4	0	1	0	1	0	4	0	0	0	1	0	3	0	1	0	1	0	3	0	3	0	0	0	8	0	0	0	2	0	1	0	0	0	0	0	0	0	1	0	1	0	1	0	0	0	0	0
ENSMUSG00000030589	0	1	0	4	0	0	0	4	0	7	0	12	0	2	0	2	0	11	0	6	0	8	0	1	0	0	0	0	0	0	0	16	0	6	0	0	0	7	0	1	0	0	0	7	0	0	0	1	0
ENSMUSG00000037239	0	17	0	5	0	25	0	19	0	7	0	17	0	9	0	3	0	14	0	8	0	13	0	4	0	35	0	1	0	15	0	10	0	5	0	20	0	27	0	19	0	7	0	6	0	3	0	5	0
ENSMUSG00000046410	0	22	0	8	0	32	0	5	0	21	0	4	0	5	0	8	0	30	0	23	0	36	0	8	0	51	0	1	0	8	0	9	0	7	0	9	0	25	0	20	0	14	0	3	0	7	0	17	0
ENSMUSG00000030588	0	44	0	17	0	57	0	69	0	55	0	9	0	40	0	19	0	50	0	15	0	56	0	7	0	35	0	12	0	94	0	93	0	22	0	74	0	75	0	22	0	54	0	36	0	18	0	35	0
ENSMUSG00000030584	0	0	0	0	0	0	0	1	0	0	0	0	0	0	0	0	0	0	0	0	0	1	0	0	0	0	0	0	0	9	0	0	0	1	0	10	0	0	0	5	0	0	0	0	0	3	0	0	0
ENSMUSG00000046185	0	0	0	0	0	0	0	0	0	0	0	0	0	0	0	0	0	0	0	0	0	0	0	0	0	2	0	0	0	0	0	0	0	0	0	0	0	0	0	0	0	0	0	0	0	0	0	0	0
ENSMUSG00000036882	0	4	0	0	0	5	0	16	0	0	0	0	0	4	0	0	0	0	0	0	0	0	0	0	0	0	0	0	0	26	0	5	0	0	0	11	0	7	0	0	0	0	0	0	0	5	0	2	0
ENSMUSG00000036864	0	11	0	4	0	16	0	10	0	0	0	9	0	7	0	6	0	17	0	4	0	0	0	3	0	8	0	2	0	24	0	6	0	1	0	36	0	5	0	13	0	8	0	5	0	6	0	7	0
ENSMUSG00000006311	0	2	0	0	0	7	0	15	0	2	0	1	0	2	0	1	0	2	0	0	0	0	0	0	0	7	0	0	0	6	0	0	0	0	0	4	0	1	0	4	0	0	0	2	0	1	0	0	0
ENSMUSG00000005553	0	1	0	0	0	2	0	2	0	0	0	3	0	1	0	1	0	0	0	0	0	1	0	0	0	1	0	0	0	3	0	2	0	0	0	0	0	2	0	2	0	2	0	1	0	0	0	0	0
ENSMUSG00000060962	0	2	0	0	0	0	0	0	0	0	0	2	0	0	0	0	0	0	0	0	0	3	0	0	0	0	0	0	0	0	0	12	0	0	0	0	0	0	0	0	0	12	0	0	0	2	0	0	0
ENSMUSG00000108546	0	6	0	0	0	5	0	14	0	0	0	0	0	9	0	3	0	7	0	8	0	0	0	0	0	0	0	0	0	8	0	4	0	0	0	0	0	0	0	6	0	0	0	0	0	0	0	0	0
ENSMUSG00000050440	0	1	0	0	0	0	0	3	0	0	0	0	0	4	0	3	0	2	0	1	0	0	0	0	0	0	0	1	0	5	0	0	0	0	0	0	0	0	0	0	0	0	0	2	0	0	0	0	0
ENSMUSG00000058239	0	0	0	0	0	0	0	1	0	0	0	0	0	0	0	0	0	11	0	0	0	0	0	0	0	0	0	0	0	2	0	0	0	0	0	0	0	0	0	0	0	0	0	0	0	0	0	0	0
ENSMUSG00000019194	0	1	0	0	0	6	0	1	0	0	0	0	0	3	0	0	0	0	0	0	0	0	0	0	0	0	0	0	0	0	0	0	0	0	0	0	0	0	0	0	0	11	0	0	0	0	0	0	0
ENSMUSG00000063808	0	0	0	0	0	0	0	0	0	3	0	0	0	0	0	3	0	0	0	0	0	0	0	0	0	0	0	0	0	0	0	0	0	2	0	0	0	10	0	0	0	0	0	0	0	0	0	0	0
ENSMUSG00000068959	0	0	0	0	0	0	0	0	0	0	0	0	0	0	0	0	0	0	0	0	0	0	0	0	0	0	0	0	0	1	0	0	0	0	0	0	0	0	0	0	0	19	0	0	0	0	0	0	0
ENSMUSG00000030474	0	0	0	0	0	6	0	0	0	0	0	0	0	17	0	0	0	22	0	0	0	0	0	0	0	64	0	0	0	30	0	0	0	0	0	0	0	0	0	0	0	0	0	0	0	9	0	0	0
ENSMUSG00000067616	0	0	0	0	0	0	0	0	0	0	0	0	0	0	0	0	0	0	0	0	0	0	0	0	0	0	0	0	0	0	0	0	0	0	0	0	0	0	0	0	0	0	0	0	0	0	0	0	0
ENSMUSG00000063903	0	0	0	3	0	5	0	7	0	0	0	0	0	0	0	0	0	17	0	4	0	2	0	0	0	9	0	0	0	1	0	4	0	0	0	1	0	4	0	11	0	0	0	0	0	0	0	0	0
ENSMUSG00000038782	0	0	0	0	0	0	0	0	0	0	0	0	0	0	0	0	0	0	0	0	0	0	0	40	0	0	0	0	0	0	0	0	0	0	0	0	0	0	0	0	0	0	0	0	0	6	0	0	0
ENSMUSG00000047085	0	0	0	0	0	0	0	2	0	0	0	0	0	0	0	2	0	6	0	0	0	0	0	0	0	0	0	0	0	2	0	1	0	0	0	0	0	4	0	0	0	2	0	0	0	0	0	0	0
ENSMUSG00000038695	0	1	0	0	0	1	0	2	0	0	0	1	0	2	0	1	0	1	0	2	0	2	0	0	0	3	0	2	0	0	0	0	0	0	0	0	0	3	0	0	0	0	0	0	0	0	0	1	0
ENSMUSG00000108322	0	0	0	0	0	0	0	0	0	0	0	0	0	0	0	0	0	0	0	0	0	0	0	0	0	0	0	1	0	0	0	0	0	0	0	0	0	9	0	0	0	0	0	3	0	0	0	0	0
ENSMUSG00000038670	0	14	0	1	0	0	0	0	0	7	0	15	0	0	0	3	0	20	0	22	0	11	0	10	0	16	0	0	0	55	0	6	0	4	0	0	0	17	0	6	0	6	0	0	0	3	0	9	0
ENSMUSG00000008193	0	0	0	0	0	0	0	1	0	4	0	4	0	0	0	0	0	2	0	0	0	0	0	0	0	12	0	0	0	1	0	4	0	0	0	3	0	0	0	3	0	0	0	2	0	0	0	0	0
ENSMUSG00000038520	0	1	0	1	0	1	0	2	0	0	0	1	0	0	0	0	0	1	0	0	0	0	0	0	0	4	0	0	0	0	0	0	0	0	0	0	0	0	0	0	0	0	0	0	0	0	0	0	0
ENSMUSG00000002963	0	0	0	0	0	0	0	1	0	0	0	0	0	0	0	0	0	2	0	0	0	3	0	0	0	2	0	0	0	0	0	3	0	0	0	2	0	0	0	1	0	0	0	0	0	0	0	0	0
ENSMUSG00000038502	0	0	0	3	0	0	0	5	0	4	0	0	0	0	0	0	0	4	0	0	0	7	0	2	0	6	0	1	0	1	0	6	0	0	0	2	0	1	0	0	0	0	0	0	0	0	0	0	0
ENSMUSG00000059891	0	1	0	3	0	0	0	0	0	0	0	0	0	11	0	1	0	2	0	4	0	1	0	2	0	0	0	0	0	0	0	11	0	0	0	29	0	11	0	4	0	3	0	10	0	0	0	0	0
ENSMUSG00000007837	0	0	0	0	0	0	0	0	0	0	0	0	0	2	0	1	0	10	0	0	0	7	0	0	0	0	0	0	0	0	0	1	0	0	0	4	0	0	0	6	0	0	0	4	0	0	0	0	0
ENSMUSG00000003421	0	0	0	0	0	0	0	0	0	3	0	0	0	3	0	3	0	0	0	0	0	5	0	0	0	0	0	0	0	0	0	0	0	0	0	0	0	5	0	4	0	0	0	3	0	0	0	0	0
ENSMUSG00000110206	0	3	0	7	0	13	0	15	0	6	0	0	0	7	0	2	0	25	0	6	0	2	0	3	0	12	0	5	0	13	0	22	0	3	0	20	0	4	0	8	0	2	0	8	0	2	0	2	0
ENSMUSG00000030792	0	4	0	1	0	16	0	15	0	0	0	0	0	14	0	8	0	24	0	19	0	0	0	0	0	1	0	0	0	14	0	15	0	0	0	0	0	3	0	4	0	0	0	18	0	0	0	6	0
ENSMUSG00000070568	0	0	0	3	0	0	0	0	0	0	0	0	0	0	0	0	0	0	0	5	0	0	0	0	0	0	0	0	0	10	0	0	0	0	0	0	0	0	0	0	0	0	0	0	0	0	0	0	0
ENSMUSG00000038201	0	1	0	0	0	0	0	2	0	0	0	2	0	0	0	0	0	1	0	1	0	1	0	0	0	2	0	0	0	2	0	1	0	0	0	0	0	1	0	0	0	0	0	0	0	0	0	1	0
ENSMUSG00000110144	0	14	0	1	0	0	0	0	0	3	0	8	0	2	0	0	0	14	0	7	0	0	0	0	0	8	0	0	0	1	0	4	0	3	0	0	0	7	0	0	0	4	0	3	0	0	0	1	0
ENSMUSG00000030827	0	0	0	0	0	0	0	0	0	0	0	0	0	0	0	0	0	7	0	0	0	0	0	0	0	0	0	0	0	3	0	0	0	0	0	7	0	1	0	2	0	0	0	0	0	0	0	0	0
ENSMUSG00000055978	0	0	0	0	0	0	0	0	0	0	0	0	0	0	0	0	0	0	0	0	0	0	0	0	0	0	0	0	0	0	0	0	0	0	0	32	0	0	0	0	0	0	0	20	0	0	0	0	0
ENSMUSG00000062044	0	34	0	84	0	66	0	84	0	59	0	69	0	48	0	22	0	129	0	71	0	29	0	10	0	79	0	1	0	89	0	39	0	25	0	123	0	74	0	67	0	39	0	40	0	41	0	32	0
ENSMUSG00000002781	0	0	0	0	0	0	0	7	0	0	0	0	0	0	0	6	0	0	0	0	0	0	0	0	0	0	0	0	0	21	0	0	0	0	0	0	0	0	0	0	0	0	0	0	0	0	0	0	0
ENSMUSG00000110208	0	0	0	0	0	0	0	0	0	0	0	0	0	0	0	0	0	0	0	0	0	0	0	0	0	7	0	8	0	0	0	0	0	0	0	0	0	0	0	1	0	0	0	0	0	0	0	0	0
ENSMUSG00000040136	0	0	0	0	0	0	0	0	0	0	0	0	0	0	0	0	0	0	0	0	0	0	0	0	0	0	0	0	0	0	0	0	0	0	0	0	0	4	0	0	0	0	0	0	0	0	0	0	0
ENSMUSG00000058975	0	0	0	0	0	0	0	0	0	0	0	0	0	0	0	0	0	0	0	0	0	0	0	0	0	0	0	0	0	9	0	0	0	0	0	0	0	0	0	0	0	0	0	0	0	0	0	0	0
ENSMUSG00000040046	0	0	0	0	0	3	0	1	0	0	0	2	0	7	0	0	0	6	0	1	0	0	0	0	0	0	0	0	0	2	0	1	0	4	0	20	0	1	0	1	0	0	0	0	0	1	0	0	0
ENSMUSG00000030470	0	16	0	0	0	0	0	22	0	16	0	0	0	0	0	0	0	0	0	8	0	0	0	5	0	0	0	0	0	21	0	7	0	0	0	46	0	32	0	22	0	24	0	8	0	3	0	25	0
ENSMUSG00000051504	0	0	0	0	0	0	0	0	0	0	0	0	0	0	0	3	0	0	0	0	0	0	0	0	0	0	0	0	0	1	0	0	0	3	0	0	0	0	0	0	0	0	0	0	0	0	0	3	0
ENSMUSG00000086662	0	0	0	0	0	0	0	6	0	0	0	0	0	0	0	0	0	0	0	0	0	0	0	0	0	0	0	0	0	0	0	0	0	0	0	3	0	4	0	0	0	5	0	5	0	0	0	0	0
ENSMUSG00000074067	0	0	0	0	0	0	0	0	0	0	0	0	0	0	0	0	0	0	0	0	0	0	0	2	0	0	0	0	0	0	0	0	0	0	0	0	0	2	0	0	0	0	0	2	0	0	0	0	0
ENSMUSG00000097247	0	0	0	0	0	0	0	0	0	0	0	0	0	0	0	0	0	0	0	0	0	0	0	0	0	0	0	0	0	0	0	0	0	0	0	0	0	5	0	0	0	0	0	0	0	0	0	0	0
ENSMUSG00000059146	0	45	0	15	0	25	0	50	0	22	0	65	0	24	0	18	0	52	0	28	0	29	0	17	0	106	0	1	0	43	0	45	0	33	0	49	0	41	0	40	0	48	0	13	0	11	0	14	0
ENSMUSG00000108385	0	2	0	3	0	1	0	4	0	3	0	0	0	0	0	0	0	9	0	2	0	0	0	0	0	2	0	2	0	2	0	6	0	1	0	10	0	4	0	0	0	4	0	2	0	1	0	0	0
ENSMUSG00000097441	0	0	0	0	0	0	0	0	0	0	0	0	0	0	0	0	0	0	0	0	0	0	0	0	0	0	0	0	0	0	0	0	0	0	0	0	0	0	0	0	0	20	0	4	0	0	0	0	0
ENSMUSG00000039194	0	24	0	0	0	0	0	15	0	0	0	16	0	0	0	0	0	10	0	15	0	0	0	1	0	8	0	0	0	0	0	0	0	0	0	9	0	0	0	0	0	0	0	0	0	0	0	2	0
ENSMUSG00000030546	0	0	0	0	0	0	0	0	0	0	0	0	0	0	0	0	0	0	0	0	0	0	0	0	0	0	0	0	0	0	0	0	0	0	0	0	0	0	0	0	0	0	0	0	0	0	0	0	0
ENSMUSG00000108714	0	12	0	0	0	4	0	1	0	5	0	12	0	4	0	1	0	2	0	5	0	1	0	1	0	6	0	0	0	4	0	1	0	0	0	0	0	0	0	2	0	4	0	0	0	4	0	0	0
ENSMUSG00000050973	0	0	0	0	0	0	0	1	0	0	0	0	0	0	0	0	0	0	0	0	0	0	0	0	0	2	0	0	0	0	0	0	0	0	0	1	0	0	0	0	0	0	0	1	0	0	0	0	0
ENSMUSG00000109008	0	0	0	0	0	0	0	0	0	0	0	0	0	0	0	0	0	0	0	0	0	0	0	0	0	0	0	0	0	0	0	0	0	0	0	0	0	0	0	0	0	0	0	0	0	0	0	0	0
ENSMUSG00000038663	0	2	0	0	0	0	0	0	0	0	0	1	0	22	0	5	0	5	0	0	0	0	0	0	0	0	0	0	0	1	0	0	0	6	0	0	0	0	0	4	0	7	0	0	0	0	0	0	0
ENSMUSG00000038646	0	0	0	0	0	0	0	2	0	6	0	0	0	0	0	0	0	0	0	0	0	1	0	0	0	0	0	0	0	4	0	0	0	0	0	2	0	2	0	0	0	3	0	2	0	4	0	0	0
ENSMUSG00000108868	0	1	0	0	0	1	0	0	0	0	0	0	0	0	0	0	0	0	0	0	0	0	0	0	0	0	0	6	0	0	0	0	0	0	0	0	0	0	0	0	0	0	0	0	0	0	0	0	0
ENSMUSG00000070469	0	1	0	0	0	0	0	0	0	2	0	0	0	0	0	0	0	0	0	21	0	0	0	0	0	7	0	0	0	0	0	1	0	0	0	0	0	5	0	8	0	2	0	0	0	0	0	0	0
ENSMUSG00000038570	0	0	0	0	0	0	0	0	0	0	0	2	0	0	0	0	0	0	0	0	0	0	0	0	0	0	0	0	0	0	0	0	0	0	0	0	0	0	0	0	0	0	0	0	0	0	0	0	0
ENSMUSG00000038540	0	0	0	0	0	0	0	20	0	0	0	0	0	0	0	0	0	27	0	0	0	4	0	0	0	0	0	0	0	0	0	0	0	0	0	8	0	3	0	2	0	12	0	0	0	1	0	0	0
ENSMUSG00000109248	0	11	0	0	0	0	0	0	0	2	0	0	0	0	0	0	0	0	0	0	0	0	0	0	0	36	0	0	0	0	0	7	0	0	0	0	0	0	0	0	0	2	0	0	0	4	0	0	0
ENSMUSG00000109450	0	4	0	0	0	0	0	0	0	2	0	0	0	0	0	0	0	0	0	0	0	0	0	0	0	28	0	0	0	0	0	8	0	0	0	0	0	4	0	0	0	2	0	0	0	1	0	0	0
ENSMUSG00000097789	0	10	0	7	0	0	0	23	0	4	0	34	0	9	0	7	0	0	0	6	0	1	0	0	0	17	0	0	0	12	0	11	0	3	0	16	0	30	0	0	0	5	0	10	0	5	0	17	0
ENSMUSG00000030559	0	0	0	0	0	0	0	0	0	0	0	0	0	0	0	0	0	0	0	0	0	0	0	0	0	0	0	0	0	0	0	17	0	23	0	0	0	18	0	0	0	0	0	13	0	0	0	0	0
ENSMUSG00000039391	0	27	0	4	0	21	0	13	0	6	0	11	0	20	0	4	0	35	0	9	0	0	0	5	0	14	0	2	0	9	0	10	0	7	0	13	0	23	0	20	0	6	0	7	0	1	0	11	0
ENSMUSG00000030616	0	1	0	5	0	8	0	0	0	3	0	7	0	2	0	9	0	6	0	0	0	5	0	0	0	7	0	2	0	9	0	6	0	5	0	37	0	5	0	2	0	10	0	6	0	3	0	4	0
ENSMUSG00000041343	0	24	0	0	0	0	0	2	0	8	0	9	0	6	0	5	0	11	0	3	0	0	0	0	0	10	0	0	0	0	0	0	0	25	0	0	0	14	0	0	0	0	0	1	0	0	0	3	0
ENSMUSG00000030643	0	11	0	0	0	36	0	11	0	20	0	0	0	56	0	0	0	0	0	11	0	1	0	4	0	37	0	3	0	0	0	0	0	9	0	48	0	0	0	0	0	4	0	12	0	0	0	1	0
ENSMUSG00000004508	0	0	0	0	0	0	0	0	0	5	0	0	0	0	0	0	0	0	0	0	0	38	0	0	0	0	0	0	0	0	0	0	0	0	0	0	0	0	0	0	0	0	0	0	0	0	0	0	0
ENSMUSG00000035713	0	0	0	0	0	28	0	6	0	0	0	0	0	0	0	0	0	0	0	0	0	0	0	7	0	0	0	0	0	0	0	0	0	0	0	8	0	0	0	0	0	0	0	6	0	1	0	0	0
ENSMUSG00000044952	0	53	0	8	0	75	0	57	0	37	0	1	0	64	0	39	0	78	0	31	0	34	0	12	0	118	0	7	0	98	0	44	0	10	0	84	0	47	0	67	0	37	0	73	0	16	0	20	0
ENSMUSG00000051727	0	1	0	4	0	1	0	1	0	0	0	3	0	2	0	0	0	5	0	0	0	0	0	0	0	0	0	0	0	5	0	1	0	0	0	3	0	2	0	0	0	0	0	3	0	1	0	1	0
ENSMUSG00000074004	0	2	0	0	0	0	0	0	0	0	0	0	0	0	0	1	0	0	0	0	0	0	0	1	0	0	0	0	0	1	0	1	0	0	0	0	0	0	0	1	0	1	0	1	0	0	0	0	0
ENSMUSG00000055446	0	0	0	0	0	16	0	0	0	0	0	0	0	0	0	0	0	0	0	0	0	5	0	0	0	0	0	0	0	0	0	0	0	0	0	0	0	0	0	0	0	0	0	0	0	0	0	0	0
ENSMUSG00000035314	0	567	0	316	0	491	0	459	0	352	0	561	0	294	0	266	0	955	0	521	0	390	0	137	0	985	0	116	0	420	0	492	0	234	0	1288	0	767	0	547	0	351	0	382	0	256	0	260	0
ENSMUSG00000030732	0	45	0	3	0	0	0	14	0	2	0	47	0	58	0	7	0	73	0	17	0	12	0	6	0	233	0	5	0	60	0	43	0	26	0	11	0	29	0	18	0	42	0	12	0	14	0	15	0
ENSMUSG00000109186	0	0	0	6	0	0	0	0	0	0	0	0	0	3	0	0	0	0	0	0	0	0	0	0	0	0	0	0	0	0	0	0	0	0	0	0	0	0	0	0	0	0	0	0	0	8	0	8	0
ENSMUSG00000051048	0	0	0	1	0	0	0	0	0	1	0	0	0	0	0	0	0	9	0	3	0	0	0	0	0	0	0	0	0	0	0	0	0	2	0	0	0	0	0	0	0	0	0	1	0	0	0	0	0
ENSMUSG00000032942	0	60	0	2	0	22	0	0	0	11	0	6	0	1	0	4	0	11	0	1	0	3	0	7	0	24	0	0	0	10	0	4	0	9	0	2	0	27	0	28	0	9	0	17	0	7	0	11	0
ENSMUSG00000030688	0	0	0	0	0	8	0	0	0	0	0	0	0	0	0	0	0	0	0	0	0	0	0	0	0	0	0	18	0	0	0	0	0	0	0	0	0	0	0	12	0	0	0	0	0	0	0	0	0
ENSMUSG00000110195	0	1	0	43	0	4	0	22	0	1	0	2	0	0	0	1	0	5	0	3	0	4	0	2	0	10	0	1	0	4	0	2	0	2	0	5	0	3	0	5	0	1	0	2	0	1	0	1	0
ENSMUSG00000030996	0	0	0	0	0	0	0	0	0	0	0	0	0	0	0	1	0	0	0	0	0	0	0	0	0	0	0	0	0	1	0	0	0	0	0	0	0	1	0	0	0	1	0	0	0	4	0	1	0
ENSMUSG00000044265	0	49	0	7	0	30	0	26	0	14	0	15	0	35	0	10	0	93	0	1	0	8	0	9	0	0	0	13	0	36	0	13	0	0	0	34	0	14	0	28	0	10	0	16	0	0	0	26	0
ENSMUSG00000044899	0	3	0	0	0	0	0	29	0	0	0	0	0	0	0	0	0	0	0	0	0	0	0	0	0	0	0	0	0	0	0	5	0	0	0	0	0	0	0	0	0	0	0	0	0	6	0	2	0
ENSMUSG00000047794	0	16	0	0	0	0	0	1	0	0	0	0	0	0	0	0	0	14	0	0	0	0	0	0	0	56	0	0	0	24	0	0	0	0	0	0	0	0	0	2	0	0	0	0	0	0	0	0	0
ENSMUSG00000073896	0	5	0	1	0	1	0	6	0	10	0	0	0	0	0	2	0	6	0	3	0	4	0	0	0	11	0	0	0	0	0	9	0	0	0	17	0	5	0	0	0	0	0	0	0	0	0	4	0
ENSMUSG00000016626	0	0	0	0	0	0	0	0	0	9	0	0	0	0	0	0	0	0	0	3	0	0	0	0	0	0	0	0	0	12	0	6	0	0	0	0	0	0	0	0	0	0	0	0	0	0	0	0	0
ENSMUSG00000036528	0	10	0	0	0	0	0	1	0	0	0	2	0	1	0	0	0	0	0	1	0	0	0	0	0	0	0	1	0	0	0	0	0	2	0	0	0	0	0	5	0	0	0	0	0	0	0	26	0
ENSMUSG00000048236	0	21	0	23	0	36	0	25	0	15	0	14	0	20	0	13	0	34	0	24	0	20	0	7	0	47	0	3	0	35	0	21	0	10	0	36	0	28	0	16	0	9	0	27	0	11	0	15	0
ENSMUSG00000066240	0	45	0	1	0	26	0	7	0	3	0	27	0	5	0	25	0	22	0	32	0	21	0	10	0	13	0	2	0	15	0	13	0	15	0	25	0	27	0	15	0	16	0	22	0	4	0	15	0
ENSMUSG00000031028	0	0	0	0	0	0	0	0	0	0	0	0	0	0	0	0	0	0	0	0	0	0	0	0	0	0	0	0	0	32	0	0	0	0	0	0	0	0	0	0	0	0	0	12	0	0	0	0	0
ENSMUSG00000031026	0	0	0	0	0	0	0	0	0	0	0	0	0	6	0	0	0	0	0	0	0	0	0	0	0	23	0	0	0	0	0	0	0	0	0	14	0	0	0	0	0	0	0	0	0	0	0	0	0
ENSMUSG00000007279	0	0	0	4	0	0	0	0	0	0	0	0	0	0	0	0	0	0	0	0	0	0	0	1	0	0	0	2	0	0	0	0	0	4	0	39	0	2	0	5	0	0	0	3	0	0	0	0	0
ENSMUSG00000031015	0	0	0	0	0	0	0	0	0	0	0	0	0	0	0	0	0	0	0	19	0	0	0	0	0	0	0	0	0	0	0	0	0	0	0	17	0	0	0	18	0	0	0	2	0	0	0	0	0
ENSMUSG00000005611	0	2	0	0	0	15	0	0	0	8	0	2	0	0	0	5	0	0	0	0	0	19	0	2	0	6	0	2	0	0	0	6	0	0	0	0	0	0	0	2	0	3	0	6	0	0	0	6	0
ENSMUSG00000005609	0	0	0	20	0	0	0	0	0	0	0	0	0	0	0	0	0	0	0	0	0	0	0	0	0	0	0	0	0	0	0	0	0	1	0	0	0	0	0	0	0	26	0	0	0	0	0	0	0
ENSMUSG00000038244	0	0	0	0	0	0	0	0	0	0	0	0	0	0	0	0	0	0	0	0	0	44	0	0	0	0	0	0	0	0	0	0	0	0	0	0	0	0	0	0	0	0	0	0	0	0	0	0	0
ENSMUSG00000030670	0	0	0	0	0	0	0	0	0	0	0	0	0	12	0	0	0	54	0	17	0	0	0	10	0	0	0	0	0	18	0	0	0	9	0	0	0	12	0	8	0	1	0	0	0	9	0	0	0
ENSMUSG00000051910	0	22	0	4	0	30	0	44	0	27	0	48	0	32	0	11	0	40	0	27	0	49	0	2	0	54	0	3	0	31	0	25	0	1	0	36	0	15	0	24	0	7	0	7	0	4	0	11	0
ENSMUSG00000058420	0	13	0	3	0	32	0	9	0	3	0	12	0	23	0	4	0	25	0	6	0	9	0	2	0	21	0	3	0	5	0	3	0	8	0	14	0	20	0	11	0	8	0	9	0	3	0	5	0
ENSMUSG00000030650	0	32	0	15	0	27	0	17	0	14	0	21	0	5	0	13	0	51	0	26	0	7	0	5	0	0	0	7	0	26	0	25	0	1	0	2	0	8	0	0	0	17	0	4	0	0	0	0	0
ENSMUSG00000033533	0	71	0	7	0	40	0	40	0	23	0	82	0	61	0	31	0	29	0	26	0	27	0	0	0	130	0	9	0	52	0	4	0	15	0	67	0	93	0	1	0	3	0	15	0	17	0	18	0
ENSMUSG00000109093	0	108	0	8	0	52	0	58	0	23	0	98	0	76	0	31	0	30	0	33	0	23	0	3	0	122	0	8	0	45	0	14	0	19	0	79	0	109	0	4	0	6	0	24	0	16	0	13	0
ENSMUSG00000047026	0	0	0	0	0	0	0	14	0	0	0	11	0	0	0	0	0	0	0	0	0	11	0	0	0	0	0	0	0	0	0	0	0	0	0	53	0	16	0	0	0	14	0	0	0	7	0	3	0
ENSMUSG00000052273	0	0	0	0	0	0	0	0	0	0	0	0	0	0	0	0	0	19	0	0	0	0	0	13	0	0	0	0	0	0	0	0	0	0	0	0	0	0	0	0	0	0	0	0	0	0	0	0	0
ENSMUSG00000030917	0	0	0	0	0	0	0	0	0	0	0	0	0	0	0	0	0	0	0	0	0	0	0	0	0	0	0	0	0	0	0	0	0	0	0	0	0	0	0	0	0	0	0	0	0	0	0	0	0
ENSMUSG00000109392	0	0	0	0	0	3	0	0	0	0	0	0	0	0	0	0	0	0	0	1	0	0	0	0	0	0	0	0	0	2	0	0	0	7	0	0	0	0	0	0	0	0	0	0	0	0	0	0	0
ENSMUSG00000108811	0	0	0	0	0	0	0	0	0	0	0	0	0	32	0	0	0	0	0	0	0	0	0	0	0	0	0	0	0	0	0	32	0	0	0	0	0	37	0	0	0	0	0	0	0	0	0	0	0
ENSMUSG00000030873	0	0	0	0	0	0	0	0	0	0	0	0	0	0	0	4	0	0	0	0	0	0	0	0	0	1	0	5	0	6	0	0	0	0	0	0	0	0	0	0	0	0	0	0	0	0	0	0	0
ENSMUSG00000030748	0	0	0	0	0	0	0	17	0	0	0	0	0	0	0	0	0	0	0	0	0	0	0	0	0	0	0	1	0	8	0	9	0	0	0	0	0	0	0	0	0	0	0	0	0	0	0	9	0
ENSMUSG00000030745	0	0	0	5	0	0	0	0	0	0	0	0	0	0	0	0	0	0	0	0	0	0	0	0	0	0	0	0	0	0	0	0	0	0	0	0	0	1	0	0	0	0	0	0	0	0	0	0	0
ENSMUSG00000046182	0	5	0	9	0	27	0	7	0	0	0	13	0	7	0	17	0	18	0	22	0	15	0	8	0	31	0	3	0	26	0	21	0	24	0	0	0	19	0	4	0	31	0	1	0	4	0	2	0
ENSMUSG00000030724	0	0	0	1	0	0	0	1	0	1	0	2	0	1	0	0	0	0	0	0	0	0	0	0	0	2	0	0	0	0	0	1	0	0	0	0	0	1	0	1	0	1	0	0	0	0	0	0	0
ENSMUSG00000030730	0	1	0	0	0	0	0	1	0	1	0	0	0	0	0	0	0	2	0	0	0	1	0	0	0	0	0	0	0	0	0	0	0	5	0	1	0	0	0	0	0	0	0	1	0	1	0	0	0
ENSMUSG00000030733	0	0	0	0	0	0	0	4	0	4	0	0	0	2	0	1	0	4	0	0	0	0	0	0	0	0	0	0	0	2	0	0	0	1	0	5	0	0	0	4	0	0	0	1	0	0	0	5	0
ENSMUSG00000030720	0	0	0	0	0	0	0	0	0	0	0	0	0	0	0	0	0	1	0	0	0	0	0	1	0	0	0	0	0	0	0	0	0	0	0	0	0	0	0	0	0	0	0	7	0	0	0	0	0
ENSMUSG00000030707	0	0	0	0	0	0	0	1	0	1	0	2	0	0	0	0	0	0	0	1	0	0	0	0	0	3	0	0	0	3	0	0	0	0	0	0	0	0	0	1	0	0	0	0	0	0	0	1	0
ENSMUSG00000030703	0	26	0	11	0	16	0	13	0	6	0	3	0	20	0	8	0	63	0	8	0	5	0	0	0	9	0	0	0	35	0	6	0	8	0	8	0	18	0	21	0	7	0	19	0	5	0	9	0
ENSMUSG00000030695	0	0	0	0	0	0	0	0	0	0	0	13	0	0	0	1	0	6	0	0	0	2	0	0	0	0	0	0	0	7	0	0	0	0	0	20	0	0	0	10	0	0	0	0	0	2	0	2	0
ENSMUSG00000046378	0	5	0	4	0	4	0	11	0	8	0	5	0	8	0	3	0	25	0	6	0	1	0	4	0	0	0	0	0	2	0	20	0	7	0	5	0	6	0	2	0	9	0	5	0	6	0	5	0
ENSMUSG00000108760	0	0	0	0	0	0	0	4	0	0	0	0	0	0	0	0	0	0	0	11	0	6	0	0	0	0	0	0	0	0	0	0	0	0	0	0	0	0	0	0	0	0	0	0	0	0	0	5	0
ENSMUSG00000030830	0	12	0	0	0	0	0	0	0	0	0	0	0	0	0	0	0	0	0	1	0	14	0	0	0	0	0	0	0	0	0	0	0	0	0	0	0	0	0	0	0	0	0	0	0	0	0	11	0
ENSMUSG00000086502	0	0	0	2	0	0	0	0	0	0	0	0	0	0	0	0	0	0	0	0	0	0	0	0	0	0	0	0	0	0	0	0	0	0	0	0	0	3	0	0	0	0	0	0	0	0	0	0	0
ENSMUSG00000030822	0	0	0	0	0	0	0	0	0	0	0	8	0	0	0	0	0	0	0	2	0	0	0	0	0	0	0	0	0	0	0	0	0	0	0	0	0	0	0	0	0	0	0	0	0	0	0	0	0
ENSMUSG00000030806	0	55	0	12	0	82	0	46	0	27	0	18	0	24	0	14	0	46	0	27	0	31	0	17	0	4	0	0	0	59	0	42	0	6	0	46	0	42	0	120	0	16	0	34	0	40	0	13	0
ENSMUSG00000044139	0	0	0	1	0	0	0	2	0	0	0	0	0	0	0	2	0	0	0	0	0	0	0	0	0	2	0	0	0	2	0	0	0	0	0	0	0	0	0	0	0	0	0	6	0	0	0	0	0
ENSMUSG00000040298	0	20	0	12	0	4	0	85	0	23	0	60	0	0	0	0	0	3	0	24	0	0	0	9	0	1	0	3	0	0	0	24	0	11	0	0	0	23	0	7	0	11	0	17	0	8	0	15	0
ENSMUSG00000006204	0	18	0	12	0	37	0	28	0	8	0	8	0	17	0	3	0	11	0	15	0	2	0	4	0	10	0	6	0	0	0	2	0	5	0	40	0	33	0	4	0	58	0	7	0	2	0	11	0
ENSMUSG00000030862	0	0	0	0	0	23	0	0	0	0	0	0	0	0	0	0	0	0	0	0	0	12	0	0	0	0	0	0	0	0	0	0	0	0	0	0	0	0	0	0	0	0	0	0	0	0	0	0	0
ENSMUSG00000030976	0	0	0	0	0	0	0	0	0	0	0	0	0	0	0	0	0	0	0	0	0	0	0	0	0	0	0	0	0	0	0	0	0	0	0	0	0	0	0	0	0	0	0	0	0	0	0	0	0
ENSMUSG00000101546	0	7	0	2	0	6	0	6	0	2	0	6	0	5	0	0	0	5	0	0	0	2	0	0	0	8	0	0	0	6	0	1	0	0	0	8	0	4	0	7	0	1	0	2	0	2	0	3	0
ENSMUSG00000041836	0	59	0	0	0	66	0	29	0	0	0	1	0	7	0	15	0	23	0	17	0	15	0	1	0	104	0	3	0	18	0	30	0	24	0	19	0	17	0	18	0	9	0	5	0	0	0	13	0
ENSMUSG00000010476	0	33	0	0	0	0	0	57	0	0	0	0	0	5	0	10	0	78	0	41	0	74	0	1	0	37	0	8	0	33	0	19	0	0	0	114	0	34	0	41	0	27	0	19	0	19	0	19	0
ENSMUSG00000056856	0	0	0	0	0	0	0	0	0	7	0	0	0	0	0	0	0	0	0	0	0	0	0	0	0	0	0	0	0	0	0	0	0	0	0	0	0	0	0	0	0	25	0	0	0	0	0	0	0
ENSMUSG00000025475	0	59	0	33	0	37	0	61	0	24	0	59	0	29	0	39	0	83	0	57	0	34	0	10	0	37	0	15	0	58	0	22	0	24	0	33	0	34	0	50	0	38	0	26	0	20	0	26	0
ENSMUSG00000066129	0	2	0	0	0	0	0	6	0	8	0	0	0	24	0	0	0	0	0	0	0	29	0	8	0	0	0	0	0	19	0	45	0	0	0	28	0	22	0	5	0	21	0	6	0	0	0	0	0
ENSMUSG00000025479	0	20	0	0	0	14	0	10	0	0	0	10	0	6	0	0	0	0	0	0	0	0	0	3	0	33	0	0	0	18	0	13	0	0	0	7	0	0	0	0	0	3	0	5	0	0	0	9	0
ENSMUSG00000025480	0	2	0	0	0	0	0	0	0	0	0	0	0	2	0	0	0	1	0	0	0	3	0	0	0	10	0	0	0	0	0	0	0	0	0	0	0	0	0	0	0	0	0	8	0	0	0	2	0
ENSMUSG00000025482	0	0	0	0	0	0	0	5	0	0	0	0	0	0	0	0	0	0	0	0	0	0	0	5	0	0	0	0	0	0	0	0	0	0	0	0	0	0	0	0	0	0	0	0	0	0	0	7	0
ENSMUSG00000025486	0	40	0	55	0	124	0	43	0	25	0	35	0	0	0	1	0	19	0	9	0	175	0	11	0	143	0	3	0	140	0	0	0	15	0	85	0	20	0	5	0	32	0	3	0	34	0	56	0
ENSMUSG00000025492	0	4	0	0	0	0	0	0	0	0	0	0	0	0	0	1	0	0	0	0	0	0	0	0	0	0	0	0	0	0	0	7	0	0	0	0	0	0	0	0	0	0	0	0	0	4	0	0	0
ENSMUSG00000054065	0	0	0	0	0	0	0	0	0	0	0	0	0	1	0	0	0	0	0	1	0	0	0	0	0	0	0	0	0	0	0	2	0	0	0	3	0	0	0	0	0	0	0	0	0	0	0	0	0
ENSMUSG00000025505	0	0	0	0	0	0	0	0	0	0	0	0	0	0	0	0	0	0	0	0	0	0	0	0	0	0	0	0	0	0	0	0	0	8	0	0	0	0	0	0	0	0	0	2	0	0	0	2	0
ENSMUSG00000025139	0	0	0	0	0	1	0	5	0	8	0	0	0	1	0	0	0	0	0	0	0	0	0	0	0	0	0	0	0	1	0	0	0	0	0	2	0	0	0	0	0	3	0	0	0	2	0	0	0
ENSMUSG00000109936	0	0	0	0	0	0	0	0	0	0	0	0	0	0	0	0	0	0	0	0	0	0	0	0	0	1	0	0	0	0	0	0	0	0	0	0	0	0	0	0	0	0	0	1	0	0	0	0	0
ENSMUSG00000031097	0	2	0	0	0	5	0	2	0	4	0	3	0	1	0	2	0	4	0	1	0	9	0	4	0	12	0	1	0	2	0	0	0	0	0	14	0	1	0	1	0	3	0	2	0	3	0	1	0
ENSMUSG00000018819	0	0	0	0	0	0	0	1	0	0	0	0	0	0	0	0	0	0	0	0	0	49	0	0	0	40	0	0	0	0	0	2	0	0	0	0	0	0	0	0	0	0	0	0	0	0	0	0	0
ENSMUSG00000000214	0	0	0	0	0	0	0	0	0	0	0	40	0	0	0	0	0	0	0	0	0	0	0	0	0	0	0	0	0	0	0	0	0	0	0	0	0	0	0	0	0	0	0	0	0	0	0	0	0
ENSMUSG00000009248	0	7	0	4	0	10	0	22	0	0	0	0	0	18	0	8	0	17	0	11	0	2	0	8	0	0	0	2	0	8	0	19	0	3	0	29	0	4	0	2	0	3	0	4	0	5	0	11	0
ENSMUSG00000101062	0	0	0	0	0	0	0	0	0	0	0	0	0	0	0	0	0	0	0	0	0	0	0	0	0	0	0	2	0	0	0	0	0	0	0	0	0	15	0	0	0	0	0	0	0	0	0	0	0
ENSMUSG00000101360	0	0	0	0	0	4	0	0	0	0	0	0	0	0	0	0	0	0	0	0	0	2	0	0	0	0	0	0	0	0	0	0	0	0	0	0	0	0	0	0	0	0	0	0	0	0	0	0	0
ENSMUSG00000000154	0	27	0	12	0	5	0	17	0	11	0	20	0	7	0	5	0	0	0	9	0	1	0	3	0	0	0	0	0	4	0	15	0	1	0	13	0	2	0	0	0	10	0	5	0	3	0	0	0
ENSMUSG00000037606	0	0	0	0	0	58	0	32	0	45	0	24	0	1	0	0	0	2	0	27	0	0	0	6	0	0	0	0	0	38	0	14	0	14	0	51	0	0	0	15	0	48	0	9	0	6	0	0	0
ENSMUSG00000085745	0	5	0	0	0	0	0	2	0	0	0	4	0	13	0	1	0	27	0	0	0	0	0	0	0	0	0	10	0	18	0	0	0	0	0	0	0	0	0	0	0	0	0	0	0	0	0	6	0
ENSMUSG00000031075	0	0	0	0	0	9	0	0	0	0	0	0	0	0	0	0	0	0	0	0	0	0	0	0	0	0	0	0	0	0	0	0	0	0	0	0	0	2	0	0	0	1	0	0	0	0	0	0	0
ENSMUSG00000069633	0	0	0	0	0	0	0	0	0	0	0	0	0	0	0	0	0	0	0	0	0	0	0	0	0	0	0	0	0	0	0	0	0	0	0	0	0	0	0	0	0	0	0	0	0	0	0	0	0
ENSMUSG00000004567	0	0	0	0	0	6	0	1	0	0	0	13	0	0	0	0	0	0	0	0	0	0	0	0	0	0	0	0	0	0	0	0	0	0	0	4	0	0	0	0	0	0	0	0	0	0	0	0	0
ENSMUSG00000012705	0	0	0	0	0	0	0	0	0	0	0	0	0	0	0	0	0	0	0	0	0	0	0	0	0	0	0	0	0	0	0	0	0	2	0	0	0	0	0	0	0	0	0	9	0	0	0	0	0
ENSMUSG00000089665	0	2	0	2	0	0	0	2	0	1	0	3	0	0	0	0	0	7	0	0	0	0	0	4	0	8	0	0	0	5	0	1	0	2	0	0	0	1	0	2	0	0	0	5	0	0	0	0	0
ENSMUSG00000108888	0	1	0	0	0	0	0	0	0	1	0	0	0	0	0	0	0	0	0	0	0	0	0	0	0	2	0	0	0	1	0	1	0	0	0	1	0	0	0	0	0	1	0	1	0	0	0	0	0
ENSMUSG00000011837	0	19	0	12	0	0	0	4	0	12	0	0	0	14	0	5	0	53	0	9	0	1	0	1	0	24	0	5	0	10	0	2	0	0	0	10	0	11	0	11	0	3	0	4	0	1	0	3	0
ENSMUSG00000109436	0	0	0	0	0	0	0	0	0	0	0	0	0	0	0	0	0	6	0	0	0	0	0	0	0	0	0	0	0	0	0	4	0	0	0	0	0	0	0	0	0	0	0	0	0	0	0	18	0
ENSMUSG00000040467	0	15	0	2	0	15	0	8	0	2	0	11	0	2	0	2	0	5	0	4	0	3	0	0	0	7	0	2	0	4	0	6	0	1	0	10	0	5	0	19	0	6	0	4	0	4	0	13	0
ENSMUSG00000040396	0	0	0	0	0	42	0	21	0	12	0	0	0	0	0	0	0	0	0	0	0	0	0	0	0	0	0	0	0	0	0	0	0	0	0	0	0	29	0	0	0	31	0	13	0	12	0	0	0
ENSMUSG00000031502	0	0	0	0	0	0	0	0	0	0	0	0	0	0	0	0	0	0	0	0	0	0	0	0	0	0	0	0	0	0	0	0	0	0	0	0	0	0	0	0	0	12	0	0	0	0	0	0	0
ENSMUSG00000031503	0	0	0	0	0	0	0	3	0	0	0	0	0	0	0	0	0	0	0	0	0	0	0	2	0	0	0	0	0	0	0	0	0	0	0	0	0	0	0	0	0	10	0	0	0	0	0	2	0
ENSMUSG00000031509	0	0	0	0	0	0	0	0	0	0	0	0	0	0	0	0	0	3	0	0	0	0	0	0	0	0	0	0	0	0	0	2	0	0	0	0	0	1	0	0	0	0	0	0	0	0	0	0	0
ENSMUSG00000000759	0	4	0	0	0	0	0	18	0	7	0	0	0	0	0	0	0	0	0	20	0	0	0	4	0	0	0	0	0	0	0	20	0	3	0	31	0	0	0	0	0	10	0	0	0	0	0	7	0
ENSMUSG00000031441	0	0	0	0	0	0	0	2	0	1	0	12	0	0	0	9	0	0	0	0	0	39	0	0	0	0	0	0	0	20	0	0	0	0	0	0	0	1	0	0	0	2	0	0	0	0	0	0	0
ENSMUSG00000031445	0	73	0	81	0	57	0	133	0	19	0	30	0	35	0	20	0	119	0	106	0	30	0	23	0	146	0	7	0	49	0	19	0	6	0	89	0	55	0	69	0	34	0	28	0	6	0	59	0
ENSMUSG00000031448	0	0	0	0	0	0	0	0	0	0	0	0	0	19	0	6	0	0	0	28	0	0	0	2	0	36	0	3	0	0	0	0	0	0	0	0	0	0	0	0	0	0	0	0	0	6	0	0	0
ENSMUSG00000031451	0	0	0	0	0	0	0	3	0	0	0	0	0	0	0	0	0	0	0	0	0	0	0	0	0	0	0	0	0	0	0	0	0	0	0	0	0	0	0	0	0	0	0	0	0	0	0	1	0
ENSMUSG00000031452	0	0	0	0	0	0	0	0	0	0	0	0	0	0	0	0	0	0	0	0	0	0	0	0	0	0	0	0	0	0	0	0	0	0	0	72	0	0	0	0	0	0	0	0	0	2	0	0	0
ENSMUSG00000026317	0	8	0	15	0	0	0	0	0	0	0	0	0	0	0	0	0	22	0	0	0	0	0	4	0	0	0	0	0	26	0	5	0	2	0	39	0	14	0	24	0	0	0	4	0	4	0	5	0
ENSMUSG00000006567	0	0	0	27	0	0	0	42	0	16	0	3	0	16	0	0	0	16	0	44	0	0	0	19	0	94	0	5	0	0	0	0	0	26	0	6	0	39	0	0	0	0	0	13	0	18	0	30	0
ENSMUSG00000031534	0	0	0	0	0	0	0	0	0	6	0	15	0	4	0	0	0	2	0	7	0	1	0	0	0	0	0	7	0	0	0	0	0	3	0	1	0	5	0	2	0	1	0	0	0	0	0	8	0
ENSMUSG00000031538	0	0	0	0	0	0	0	0	0	0	0	0	0	0	0	0	0	7	0	0	0	0	0	0	0	0	0	0	0	10	0	0	0	0	0	0	0	0	0	0	0	0	0	0	0	0	0	0	0
ENSMUSG00000031539	0	0	0	0	0	0	0	0	0	0	0	0	0	0	0	0	0	3	0	3	0	0	0	0	0	0	0	0	0	4	0	0	0	0	0	0	0	0	0	0	0	0	0	0	0	0	0	0	0
ENSMUSG00000031549	0	0	0	0	0	0	0	0	0	1	0	0	0	0	0	0	0	0	0	0	0	0	0	0	0	0	0	0	0	1	0	0	0	0	0	0	0	0	0	0	0	0	0	3	0	0	0	0	0
ENSMUSG00000037406	0	23	0	0	0	0	0	7	0	0	0	20	0	46	0	0	0	0	0	17	0	0	0	0	0	0	0	0	0	5	0	0	0	0	0	0	0	29	0	82	0	37	0	13	0	0	0	10	0
ENSMUSG00000110399	0	5	0	0	0	0	0	0	0	0	0	0	0	66	0	0	0	0	0	0	0	0	0	1	0	0	0	0	0	8	0	1	0	1	0	0	0	3	0	1	0	0	0	0	0	0	0	0	0
ENSMUSG00000037316	0	2	0	0	0	3	0	4	0	0	0	0	0	1	0	3	0	3	0	0	0	6	0	0	0	8	0	1	0	15	0	0	0	3	0	4	0	3	0	1	0	2	0	4	0	0	0	1	0
ENSMUSG00000031483	0	0	0	0	0	0	0	0	0	0	0	0	0	3	0	0	0	0	0	5	0	14	0	0	0	33	0	0	0	3	0	0	0	0	0	13	0	0	0	0	0	0	0	7	0	0	0	0	0
ENSMUSG00000049476	0	2	0	0	0	0	0	1	0	0	0	1	0	0	0	0	0	3	0	0	0	1	0	0	0	1	0	0	0	0	0	0	0	0	0	0	0	0	0	0	0	0	0	0	0	0	0	0	0
ENSMUSG00000094500	0	0	0	0	0	0	0	0	0	0	0	0	0	0	0	0	0	0	0	0	0	0	0	1	0	0	0	0	0	0	0	0	0	0	0	0	0	0	0	0	0	0	0	0	0	0	0	0	0
ENSMUSG00000031530	0	22	0	9	0	0	0	0	0	0	0	0	0	0	0	0	0	5	0	0	0	0	0	1	0	5	0	0	0	0	0	0	0	0	0	0	0	0	0	0	0	3	0	0	0	0	0	0	0
ENSMUSG00000050271	0	0	0	0	0	0	0	5	0	0	0	0	0	0	0	0	0	13	0	0	0	0	0	0	0	0	0	7	0	0	0	0	0	0	0	0	0	8	0	0	0	0	0	0	0	0	0	0	0
ENSMUSG00000110176	0	7	0	0	0	0	0	0	0	0	0	0	0	5	0	0	0	6	0	0	0	12	0	7	0	24	0	0	0	22	0	0	0	0	0	0	0	0	0	0	0	12	0	0	0	15	0	2	0
ENSMUSG00000085672	0	0	0	0	0	0	0	0	0	0	0	0	0	0	0	0	0	0	0	0	0	0	0	0	0	0	0	2	0	0	0	0	0	0	0	0	0	0	0	13	0	18	0	0	0	0	0	0	0
ENSMUSG00000079057	0	0	0	0	0	0	0	0	0	0	0	27	0	14	0	0	0	0	0	0	0	0	0	0	0	0	0	0	0	0	0	0	0	0	0	0	0	0	0	0	0	0	0	0	0	0	0	0	0
ENSMUSG00000031636	0	0	0	0	0	0	0	6	0	0	0	0	0	0	0	5	0	0	0	0	0	17	0	0	0	0	0	0	0	0	0	0	0	0	0	0	0	0	0	14	0	0	0	0	0	0	0	0	0
ENSMUSG00000071104	0	0	0	0	0	0	0	0	0	0	0	0	0	7	0	0	0	0	0	0	0	0	0	0	0	0	0	0	0	0	0	0	0	0	0	0	0	0	0	5	0	0	0	0	0	0	0	0	0
ENSMUSG00000071103	0	32	0	8	0	0	0	44	0	0	0	107	0	39	0	6	0	63	0	16	0	37	0	15	0	0	0	0	0	48	0	15	0	19	0	1	0	67	0	31	0	25	0	54	0	26	0	15	0
ENSMUSG00000110264	0	0	0	0	0	0	0	0	0	0	0	0	0	1	0	0	0	0	0	0	0	0	0	0	0	0	0	0	0	0	0	0	0	0	0	0	0	0	0	5	0	9	0	2	0	0	0	0	0
ENSMUSG00000110464	0	1	0	0	0	0	0	0	0	0	0	0	0	2	0	0	0	0	0	0	0	1	0	0	0	0	0	0	0	0	0	0	0	0	0	0	0	5	0	0	0	0	0	2	0	0	0	0	0
ENSMUSG00000110362	0	3	0	3	0	8	0	8	0	0	0	13	0	7	0	0	0	12	0	7	0	6	0	3	0	21	0	0	0	6	0	2	0	2	0	0	0	2	0	0	0	0	0	0	0	0	0	2	0
ENSMUSG00000046258	0	0	0	0	0	0	0	0	0	0	0	0	0	0	0	0	0	0	0	4	0	0	0	0	0	0	0	0	0	1	0	0	0	0	0	0	0	0	0	2	0	0	0	0	0	0	0	0	0
ENSMUSG00000031647	0	0	0	0	0	0	0	0	0	0	0	0	0	0	0	0	0	0	0	22	0	0	0	0	0	0	0	0	0	0	0	0	0	0	0	0	0	0	0	2	0	0	0	0	0	0	0	0	0
ENSMUSG00000031641	0	1	0	0	0	0	0	3	0	4	0	0	0	0	0	0	0	0	0	20	0	0	0	2	0	5	0	0	0	9	0	0	0	0	0	7	0	0	0	5	0	7	0	5	0	0	0	0	0
ENSMUSG00000037852	0	133	0	0	0	10	0	38	0	99	0	190	0	95	0	59	0	0	0	15	0	15	0	0	0	0	0	72	0	117	0	12	0	0	0	47	0	33	0	0	0	146	0	0	0	29	0	36	0
ENSMUSG00000053886	0	0	0	0	0	0	0	0	0	0	0	0	0	0	0	0	0	0	0	0	0	0	0	0	0	0	0	0	0	0	0	0	0	0	0	0	0	0	0	0	0	0	0	0	0	7	0	0	0
ENSMUSG00000110594	0	8	0	0	0	0	0	0	0	0	0	0	0	0	0	0	0	5	0	0	0	0	0	0	0	0	0	0	0	0	0	0	0	0	0	0	0	0	0	0	0	0	0	0	0	0	0	0	0
ENSMUSG00000089995	0	29	0	41	0	12	0	32	0	14	0	92	0	13	0	11	0	58	0	20	0	39	0	5	0	50	0	0	0	33	0	5	0	14	0	23	0	38	0	28	0	20	0	27	0	9	0	17	0
ENSMUSG00000036306	0	0	0	0	0	8	0	0	0	0	0	6	0	0	0	0	0	0	0	0	0	0	0	0	0	0	0	0	0	1	0	0	0	0	0	0	0	0	0	0	0	0	0	0	0	0	0	6	0
ENSMUSG00000007594	0	6	0	12	0	0	0	6	0	4	0	3	0	3	0	0	0	20	0	6	0	3	0	0	0	0	0	0	0	15	0	0	0	1	0	7	0	2	0	19	0	11	0	6	0	2	0	2	0
ENSMUSG00000002341	0	2	0	0	0	0	0	10	0	0	0	12	0	0	0	10	0	9	0	14	0	1	0	0	0	49	0	2	0	23	0	19	0	10	0	13	0	0	0	5	0	7	0	0	0	2	0	15	0
ENSMUSG00000002346	0	6	0	0	0	0	0	0	0	0	0	0	0	4	0	0	0	0	0	0	0	16	0	0	0	0	0	0	0	11	0	0	0	1	0	2	0	8	0	1	0	4	0	0	0	5	0	0	0
ENSMUSG00000055681	0	0	0	0	0	0	0	2	0	0	0	0	0	0	0	0	0	0	0	0	0	0	0	0	0	0	0	0	0	0	0	0	0	0	0	0	0	9	0	2	0	0	0	0	0	0	0	0	0
ENSMUSG00000035964	0	18	0	10	0	6	0	17	0	0	0	9	0	8	0	0	0	11	0	6	0	11	0	2	0	9	0	4	0	9	0	0	0	5	0	22	0	3	0	4	0	8	0	1	0	6	0	3	0
ENSMUSG00000038508	0	1	0	0	0	0	0	0	0	0	0	1	0	0	0	0	0	1	0	1	0	0	0	0	0	1	0	0	0	0	0	1	0	0	0	1	0	1	0	0	0	0	0	0	0	0	0	0	0
ENSMUSG00000095026	0	6	0	1	0	3	0	3	0	1	0	6	0	3	0	0	0	11	0	3	0	9	0	1	0	7	0	1	0	3	0	1	0	0	0	9	0	6	0	5	0	0	0	4	0	3	0	3	0
ENSMUSG00000031842	0	6	0	27	0	0	0	44	0	11	0	0	0	21	0	4	0	19	0	0	0	13	0	2	0	14	0	3	0	6	0	22	0	3	0	0	0	12	0	18	0	0	0	17	0	0	0	37	0
ENSMUSG00000031833	0	0	0	0	0	0	0	10	0	0	0	17	0	9	0	0	0	0	0	2	0	16	0	0	0	0	0	0	0	0	0	18	0	0	0	0	0	0	0	1	0	14	0	0	0	1	0	7	0
ENSMUSG00000002908	0	167	0	113	0	76	0	161	0	78	0	189	0	101	0	55	0	266	0	149	0	173	0	47	0	386	0	32	0	179	0	154	0	80	0	454	0	206	0	155	0	117	0	129	0	67	0	101	0
ENSMUSG00000034845	0	13	0	7	0	46	0	19	0	41	0	38	0	8	0	4	0	52	0	32	0	51	0	8	0	81	0	0	0	102	0	18	0	34	0	70	0	39	0	45	0	61	0	16	0	12	0	18	0
ENSMUSG00000031808	0	15	0	13	0	9	0	24	0	4	0	14	0	6	0	0	0	2	0	0	0	2	0	0	0	0	0	9	0	14	0	7	0	2	0	10	0	9	0	6	0	5	0	0	0	0	0	1	0
ENSMUSG00000061561	0	19	0	5	0	0	0	12	0	21	0	8	0	17	0	3	0	15	0	6	0	5	0	1	0	3	0	1	0	8	0	12	0	0	0	3	0	10	0	7	0	13	0	2	0	1	0	10	0
ENSMUSG00000046881	0	89	0	26	0	0	0	75	0	56	0	45	0	64	0	8	0	107	0	48	0	19	0	20	0	46	0	8	0	60	0	45	0	8	0	37	0	59	0	17	0	54	0	9	0	8	0	20	0
ENSMUSG00000074240	0	60	0	0	0	4	0	80	0	1	0	61	0	74	0	8	0	25	0	41	0	11	0	23	0	73	0	15	0	27	0	40	0	24	0	98	0	42	0	33	0	34	0	0	0	23	0	9	0
ENSMUSG00000031618	0	0	0	0	0	0	0	0	0	0	0	0	0	0	0	5	0	0	0	0	0	0	0	0	0	0	0	0	0	0	0	0	0	0	0	0	0	0	0	0	0	0	0	0	0	0	0	0	0
ENSMUSG00000097882	0	0	0	0	0	0	0	0	0	0	0	0	0	0	0	0	0	1	0	0	0	0	0	0	0	0	0	0	0	0	0	0	0	2	0	0	0	0	0	0	0	0	0	3	0	0	0	1	0
ENSMUSG00000037101	0	0	0	0	0	0	0	0	0	0	0	0	0	12	0	0	0	6	0	0	0	0	0	0	0	0	0	0	0	0	0	0	0	0	0	0	0	20	0	3	0	2	0	0	0	0	0	0	0
ENSMUSG00000109583	0	0	0	0	0	2	0	0	0	0	0	0	0	1	0	32	0	0	0	0	0	0	0	0	0	0	0	0	0	0	0	0	0	0	0	0	0	28	0	0	0	6	0	0	0	0	0	0	0
ENSMUSG00000037022	0	4	0	0	0	0	0	0	0	0	0	20	0	3	0	0	0	0	0	0	0	0	0	0	0	0	0	0	0	4	0	0	0	0	0	0	0	27	0	0	0	10	0	11	0	0	0	13	0
ENSMUSG00000031681	0	0	0	0	0	0	0	0	0	0	0	1	0	1	0	2	0	0	0	0	0	0	0	0	0	0	0	0	0	2	0	0	0	0	0	0	0	2	0	17	0	2	0	3	0	0	0	0	0
ENSMUSG00000042353	0	26	0	26	0	1	0	22	0	11	0	22	0	36	0	8	0	39	0	20	0	10	0	6	0	16	0	1	0	20	0	39	0	3	0	40	0	12	0	10	0	36	0	20	0	7	0	12	0
ENSMUSG00000098001	0	2	0	2	0	0	0	0	0	0	0	0	0	0	0	0	0	0	0	1	0	0	0	0	0	0	0	0	0	0	0	0	0	0	0	4	0	0	0	0	0	0	0	0	0	0	0	0	0
ENSMUSG00000035057	0	1	0	0	0	5	0	0	0	0	0	0	0	9	0	7	0	1	0	19	0	0	0	3	0	11	0	0	0	3	0	16	0	0	0	0	0	1	0	14	0	3	0	8	0	0	0	2	0
ENSMUSG00000047286	0	3	0	3	0	5	0	7	0	1	0	3	0	5	0	1	0	9	0	2	0	4	0	0	0	0	0	0	0	2	0	16	0	1	0	2	0	6	0	1	0	0	0	6	0	3	0	3	0
ENSMUSG00000005483	0	3	0	4	0	1	0	2	0	1	0	2	0	3	0	0	0	6	0	0	0	6	0	3	0	0	0	0	0	7	0	4	0	0	0	2	0	4	0	4	0	2	0	0	0	0	0	3	0
ENSMUSG00000019433	0	9	0	4	0	5	0	16	0	3	0	7	0	13	0	0	0	18	0	9	0	6	0	3	0	19	0	0	0	11	0	10	0	8	0	17	0	7	0	5	0	3	0	6	0	5	0	5	0
ENSMUSG00000096943	0	0	0	0	0	0	0	0	0	0	0	0	0	0	0	0	0	0	0	0	0	0	0	0	0	18	0	0	0	2	0	0	0	0	0	0	0	0	0	0	0	0	0	0	0	0	0	9	0
ENSMUSG00000005465	0	0	0	0	0	0	0	1	0	0	0	0	0	3	0	0	0	0	0	0	0	0	0	0	0	0	0	0	0	0	0	0	0	0	0	0	0	2	0	0	0	1	0	0	0	0	0	0	0
ENSMUSG00000045232	0	6	0	7	0	16	0	9	0	0	0	0	0	6	0	0	0	0	0	3	0	1	0	0	0	0	0	1	0	0	0	0	0	0	0	0	0	1	0	1	0	0	0	1	0	2	0	0	0
ENSMUSG00000086067	0	0	0	5	0	0	0	0	0	0	0	1	0	4	0	0	0	0	0	5	0	0	0	0	0	4	0	1	0	1	0	7	0	1	0	0	0	1	0	6	0	0	0	0	0	0	0	2	0
ENSMUSG00000003808	0	10	0	11	0	0	0	26	0	3	0	21	0	0	0	2	0	10	0	0	0	1	0	1	0	0	0	0	0	39	0	21	0	10	0	27	0	16	0	35	0	2	0	3	0	9	0	13	0
ENSMUSG00000048617	0	18	0	0	0	0	0	8	0	0	0	35	0	0	0	6	0	8	0	7	0	0	0	0	0	0	0	2	0	18	0	8	0	4	0	0	0	9	0	16	0	10	0	3	0	2	0	2	0
ENSMUSG00000052819	0	7	0	0	0	0	0	13	0	5	0	24	0	0	0	0	0	19	0	0	0	21	0	0	0	0	0	0	0	13	0	5	0	0	0	38	0	10	0	0	0	0	0	3	0	0	0	2	0
ENSMUSG00000051952	0	20	0	2	0	0	0	8	0	2	0	31	0	15	0	0	0	3	0	5	0	1	0	2	0	8	0	2	0	16	0	6	0	1	0	13	0	7	0	5	0	5	0	6	0	1	0	3	0
ENSMUSG00000036872	0	0	0	1	0	0	0	6	0	1	0	0	0	1	0	0	0	4	0	0	0	0	0	0	0	11	0	0	0	3	0	0	0	0	0	0	0	1	0	1	0	3	0	1	0	0	0	0	0
ENSMUSG00000031659	0	11	0	0	0	0	0	14	0	5	0	4	0	2	0	3	0	19	0	6	0	10	0	0	0	12	0	1	0	2	0	4	0	10	0	15	0	4	0	6	0	4	0	4	0	18	0	4	0
ENSMUSG00000031661	0	0	0	0	0	0	0	0	0	0	0	0	0	1	0	0	0	0	0	2	0	0	0	0	0	0	0	2	0	0	0	0	0	0	0	0	0	1	0	0	0	0	0	0	0	0	0	0	0
ENSMUSG00000055994	0	0	0	0	0	0	0	0	0	0	0	0	0	0	0	0	0	0	0	27	0	3	0	0	0	0	0	3	0	0	0	3	0	0	0	0	0	0	0	0	0	8	0	0	0	0	0	0	0
ENSMUSG00000043668	0	0	0	0	0	0	0	0	0	0	0	0	0	0	0	0	0	0	0	0	0	0	0	16	0	0	0	0	0	0	0	0	0	0	0	0	0	0	0	0	0	0	0	0	0	0	0	0	0
ENSMUSG00000110166	0	0	0	0	0	56	0	2	0	15	0	0	0	0	0	0	0	0	0	0	0	0	0	0	0	0	0	0	0	0	0	7	0	0	0	31	0	0	0	0	0	0	0	0	0	0	0	0	0
ENSMUSG00000033192	0	0	0	0	0	0	0	0	0	7	0	0	0	0	0	0	0	0	0	0	0	0	0	0	0	0	0	0	0	0	0	0	0	0	0	0	0	0	0	0	0	0	0	0	0	0	0	0	0
ENSMUSG00000031748	0	36	0	2	0	0	0	2	0	2	0	1	0	16	0	0	0	28	0	4	0	23	0	0	0	4	0	0	0	3	0	1	0	14	0	7	0	9	0	7	0	4	0	1	0	5	0	1	0
ENSMUSG00000031766	0	2	0	1	0	0	0	3	0	6	0	0	0	3	0	0	0	5	0	9	0	0	0	10	0	2	0	0	0	3	0	2	0	9	0	46	0	4	0	18	0	6	0	0	0	1	0	13	0
ENSMUSG00000034361	0	12	0	18	0	3	0	5	0	1	0	5	0	12	0	1	0	45	0	0	0	3	0	3	0	0	0	1	0	12	0	15	0	3	0	15	0	9	0	7	0	2	0	6	0	5	0	3	0
ENSMUSG00000050079	0	12	0	7	0	0	0	2	0	0	0	0	0	10	0	0	0	0	0	8	0	6	0	3	0	0	0	0	0	18	0	13	0	0	0	17	0	0	0	6	0	3	0	13	0	0	0	0	0
ENSMUSG00000031778	0	2	0	0	0	0	0	3	0	0	0	0	0	0	0	0	0	3	0	5	0	3	0	0	0	1	0	0	0	3	0	2	0	1	0	2	0	3	0	1	0	0	0	0	0	1	0	0	0
ENSMUSG00000060470	0	2	0	0	0	0	0	0	0	0	0	5	0	3	0	0	0	2	0	0	0	0	0	0	0	0	0	0	0	1	0	2	0	0	0	0	0	0	0	4	0	4	0	0	0	0	0	0	0
ENSMUSG00000031789	0	5	0	11	0	0	0	18	0	0	0	38	0	0	0	0	0	8	0	12	0	0	0	1	0	0	0	0	0	0	0	0	0	3	0	0	0	20	0	15	0	14	0	5	0	5	0	11	0
ENSMUSG00000031790	0	22	0	8	0	9	0	15	0	23	0	31	0	24	0	1	0	31	0	18	0	20	0	5	0	10	0	6	0	36	0	17	0	8	0	21	0	24	0	18	0	22	0	20	0	10	0	16	0
ENSMUSG00000110623	0	0	0	0	0	0	0	0	0	0	0	0	0	0	0	0	0	0	0	0	0	0	0	0	0	0	0	0	0	0	0	1	0	0	0	0	0	0	0	1	0	0	0	0	0	0	0	0	0
ENSMUSG00000031872	0	23	0	15	0	24	0	15	0	34	0	1	0	0	0	2	0	23	0	0	0	19	0	7	0	37	0	7	0	9	0	29	0	12	0	103	0	28	0	29	0	7	0	0	0	0	0	3	0
ENSMUSG00000074128	0	5	0	0	0	5	0	2	0	5	0	0	0	0	0	0	0	1	0	0	0	6	0	2	0	3	0	2	0	2	0	6	0	4	0	34	0	3	0	6	0	4	0	0	0	0	0	0	0
ENSMUSG00000074127	0	0	0	17	0	0	0	3	0	0	0	0	0	5	0	0	0	12	0	6	0	0	0	1	0	5	0	0	0	11	0	3	0	1	0	9	0	0	0	6	0	0	0	3	0	0	0	0	0
ENSMUSG00000031876	0	1	0	18	0	0	0	3	0	0	0	0	0	5	0	0	0	12	0	6	0	0	0	1	0	5	0	0	0	11	0	3	0	1	0	9	0	0	0	6	0	0	0	3	0	0	0	0	0
ENSMUSG00000110430	0	1	0	0	0	0	0	0	0	0	0	0	0	0	0	0	0	0	0	0	0	0	0	0	0	0	0	0	0	0	0	0	0	0	0	0	0	0	0	0	0	0	0	0	0	0	0	0	0
ENSMUSG00000035785	0	0	0	2	0	0	0	1	0	0	0	0	0	2	0	0	0	4	0	0	0	0	0	0	0	0	0	0	0	2	0	0	0	0	0	0	0	0	0	0	0	0	0	2	0	0	0	0	0
ENSMUSG00000052616	0	84	0	5	0	24	0	100	0	18	0	45	0	70	0	3	0	79	0	38	0	74	0	10	0	0	0	1	0	86	0	26	0	16	0	32	0	31	0	105	0	11	0	28	0	22	0	14	0
ENSMUSG00000060560	0	0	0	3	0	0	0	7	0	5	0	0	0	24	0	8	0	13	0	2	0	0	0	0	0	1	0	5	0	13	0	0	0	2	0	0	0	16	0	1	0	17	0	0	0	1	0	0	0
ENSMUSG00000031887	0	3	0	0	0	0	0	10	0	0	0	0	0	0	0	0	0	0	0	0	0	0	0	4	0	0	0	0	0	12	0	7	0	0	0	0	0	0	0	0	0	0	0	0	0	0	0	0	0
ENSMUSG00000041679	0	0	0	0	0	0	0	0	0	0	0	0	0	0	0	0	0	0	0	0	0	0	0	0	0	5	0	0	0	0	0	0	0	5	0	0	0	3	0	0	0	0	0	1	0	19	0	5	0
ENSMUSG00000014846	0	1	0	0	0	0	0	1	0	1	0	3	0	1	0	0	0	1	0	0	0	3	0	0	0	5	0	0	0	4	0	1	0	0	0	0	0	0	0	0	0	1	0	0	0	0	0	0	0
ENSMUSG00000038604	0	16	0	9	0	0	0	6	0	3	0	6	0	8	0	1	0	28	0	15	0	14	0	0	0	21	0	3	0	9	0	20	0	0	0	24	0	5	0	0	0	7	0	15	0	3	0	10	0
ENSMUSG00000036270	0	0	0	0	0	0	0	15	0	0	0	0	0	0	0	0	0	0	0	3	0	0	0	0	0	2	0	0	0	0	0	0	0	0	0	0	0	2	0	0	0	0	0	0	0	0	0	1	0
ENSMUSG00000035237	0	0	0	0	0	0	0	0	0	0	0	0	0	2	0	0	0	0	0	0	0	3	0	0	0	6	0	1	0	0	0	1	0	6	0	1	0	0	0	2	0	0	0	0	0	0	0	0	0
ENSMUSG00000084128	0	0	0	0	0	0	0	0	0	1	0	3	0	0	0	0	0	1	0	1	0	0	0	0	0	0	0	0	0	1	0	0	0	0	0	0	0	10	0	0	0	0	0	0	0	0	0	0	0
ENSMUSG00000054069	0	36	0	33	0	56	0	42	0	24	0	56	0	32	0	18	0	74	0	28	0	39	0	10	0	98	0	9	0	65	0	56	0	16	0	104	0	65	0	59	0	32	0	41	0	24	0	30	0
ENSMUSG00000099139	0	21	0	2	0	8	0	5	0	4	0	4	0	6	0	2	0	23	0	3	0	0	0	0	0	0	0	0	0	7	0	0	0	0	0	3	0	0	0	4	0	0	0	4	0	11	0	0	0
ENSMUSG00000010936	0	5	0	0	0	0	0	0	0	0	0	0	0	0	0	0	0	8	0	0	0	10	0	0	0	0	0	0	0	1	0	3	0	0	0	0	0	0	0	0	0	1	0	0	0	0	0	0	0
ENSMUSG00000031750	0	110	0	44	0	28	0	43	0	12	0	16	0	19	0	5	0	18	0	25	0	66	0	3	0	30	0	5	0	9	0	4	0	4	0	38	0	9	0	26	0	11	0	28	0	26	0	13	0
ENSMUSG00000085068	0	3	0	1	0	1	0	2	0	0	0	0	0	0	0	0	0	0	0	0	0	0	0	0	0	0	0	0	0	0	0	0	0	0	0	0	0	0	0	0	0	0	0	0	0	1	0	0	0
ENSMUSG00000033579	0	0	0	0	0	0	0	0	0	0	0	0	0	0	0	0	0	3	0	0	0	0	0	0	0	0	0	0	0	0	0	0	0	0	0	0	0	0	0	0	0	0	0	2	0	0	0	2	0
ENSMUSG00000031955	0	4	0	2	0	0	0	0	0	0	0	0	0	0	0	0	0	0	0	1	0	0	0	0	0	0	0	0	0	4	0	0	0	0	0	0	0	3	0	6	0	18	0	14	0	0	0	0	0
ENSMUSG00000046844	0	0	0	0	0	0	0	0	0	0	0	0	0	0	0	0	0	0	0	0	0	0	0	5	0	3	0	1	0	0	0	6	0	0	0	0	0	1	0	0	0	1	0	0	0	0	0	0	0
ENSMUSG00000008874	0	0	0	0	0	0	0	0	0	0	0	0	0	0	0	0	0	0	0	0	0	0	0	16	0	0	0	0	0	0	0	0	0	0	0	0	0	0	0	0	0	0	0	0	0	0	0	0	0
ENSMUSG00000089723	0	0	0	0	0	0	0	0	0	0	0	0	0	0	0	0	0	0	0	0	0	9	0	1	0	0	0	0	0	0	0	0	0	0	0	0	0	0	0	0	0	0	0	0	0	0	0	0	0
ENSMUSG00000034467	0	0	0	0	0	0	0	0	0	1	0	0	0	0	0	0	0	0	0	0	0	0	0	0	0	0	0	0	0	3	0	0	0	0	0	0	0	0	0	4	0	3	0	0	0	0	0	0	0
ENSMUSG00000031845	0	0	0	2	0	0	0	0	0	0	0	0	0	0	0	0	0	0	0	0	0	6	0	0	0	32	0	0	0	0	0	5	0	0	0	0	0	0	0	0	0	0	0	0	0	1	0	0	0
ENSMUSG00000052557	0	0	0	0	0	0	0	0	0	0	0	0	0	1	0	0	0	0	0	0	0	6	0	0	0	9	0	0	0	20	0	0	0	0	0	0	0	6	0	3	0	7	0	0	0	0	0	0	0
ENSMUSG00000031844	0	0	0	0	0	0	0	0	0	0	0	0	0	0	0	0	0	0	0	0	0	0	0	0	0	4	0	0	0	1	0	0	0	0	0	0	0	24	0	0	0	0	0	0	0	0	0	0	0
ENSMUSG00000110470	0	0	0	0	0	0	0	0	0	0	0	0	0	3	0	0	0	0	0	8	0	0	0	0	0	14	0	0	0	0	0	5	0	0	0	1	0	1	0	0	0	0	0	0	0	0	0	0	0
ENSMUSG00000074063	0	0	0	0	0	0	0	1	0	0	0	3	0	4	0	0	0	2	0	4	0	0	0	0	0	10	0	0	0	10	0	0	0	0	0	2	0	2	0	1	0	3	0	5	0	0	0	3	0
ENSMUSG00000034224	0	19	0	23	0	0	0	0	0	0	0	0	0	1	0	0	0	0	0	1	0	0	0	5	0	3	0	0	0	13	0	8	0	1	0	0	0	0	0	0	0	0	0	0	0	4	0	0	0
ENSMUSG00000023336	0	0	0	0	0	0	0	0	0	0	0	14	0	0	0	0	0	0	0	0	0	0	0	3	0	0	0	0	0	0	0	0	0	0	0	0	0	15	0	9	0	26	0	0	0	0	0	0	0
ENSMUSG00000034112	0	14	0	4	0	13	0	5	0	0	0	8	0	46	0	2	0	0	0	2	0	16	0	0	0	0	0	6	0	3	0	0	0	2	0	0	0	0	0	6	0	0	0	0	0	0	0	0	0
ENSMUSG00000034105	0	0	0	0	0	0	0	0	0	0	0	0	0	0	0	0	0	0	0	0	0	0	0	0	0	0	0	0	0	0	0	0	0	0	0	0	0	0	0	0	0	0	0	0	0	73	0	0	0
ENSMUSG00000031825	0	0	0	7	0	1	0	0	0	0	0	0	0	0	0	0	0	0	0	0	0	0	0	8	0	0	0	0	0	2	0	0	0	0	0	32	0	0	0	0	0	0	0	0	0	0	0	4	0
ENSMUSG00000025318	0	5	0	0	0	0	0	0	0	0	0	0	0	3	0	0	0	0	0	5	0	0	0	0	0	0	0	0	0	0	0	0	0	0	0	0	0	0	0	0	0	3	0	2	0	5	0	3	0
ENSMUSG00000109957	0	43	0	0	0	9	0	19	0	0	0	19	0	31	0	19	0	6	0	0	0	121	0	4	0	20	0	1	0	4	0	8	0	2	0	0	0	0	0	6	0	14	0	8	0	4	0	1	0
ENSMUSG00000039079	0	0	0	0	0	0	0	0	0	0	0	3	0	2	0	0	0	0	0	0	0	1	0	0	0	0	0	0	0	1	0	1	0	0	0	0	0	0	0	0	0	1	0	0	0	0	0	0	0
ENSMUSG00000049482	0	0	0	1	0	0	0	0	0	0	0	1	0	0	0	0	0	0	0	1	0	0	0	0	0	0	0	0	0	0	0	0	0	0	0	23	0	2	0	5	0	1	0	0	0	0	0	0	0
ENSMUSG00000110523	0	0	0	0	0	0	0	5	0	0	0	0	0	2	0	0	0	0	0	0	0	0	0	0	0	0	0	5	0	0	0	0	0	0	0	0	0	0	0	0	0	0	0	0	0	0	0	0	0
ENSMUSG00000034796	0	94	0	29	0	0	0	141	0	51	0	74	0	37	0	0	0	0	0	24	0	56	0	18	0	34	0	15	0	43	0	5	0	7	0	175	0	48	0	14	0	19	0	49	0	10	0	31	0
ENSMUSG00000110537	0	0	0	0	0	0	0	0	0	0	0	0	0	0	0	0	0	0	0	0	0	0	0	0	0	0	0	2	0	0	0	0	0	0	0	0	0	0	0	0	0	0	0	3	0	0	0	0	0
ENSMUSG00000019278	0	0	0	0	0	0	0	4	0	0	0	0	0	0	0	0	0	0	0	3	0	8	0	0	0	28	0	0	0	2	0	0	0	3	0	0	0	2	0	0	0	0	0	0	0	0	0	0	0
ENSMUSG00000048478	0	0	0	0	0	0	0	2	0	3	0	0	0	0	0	0	0	0	0	0	0	0	0	0	0	0	0	0	0	0	0	0	0	2	0	0	0	1	0	0	0	1	0	0	0	0	0	3	0
ENSMUSG00000033862	0	0	0	0	0	0	0	2	0	0	0	0	0	0	0	1	0	0	0	0	0	0	0	0	0	0	0	0	0	2	0	0	0	1	0	0	0	0	0	0	0	0	0	0	0	0	0	0	0
ENSMUSG00000110547	0	10	0	0	0	0	0	0	0	0	0	0	0	0	0	1	0	0	0	0	0	0	0	0	0	0	0	0	0	15	0	0	0	14	0	0	0	6	0	6	0	3	0	0	0	0	0	0	0
ENSMUSG00000031981	0	36	0	14	0	8	0	44	0	0	0	51	0	11	0	0	0	72	0	16	0	30	0	2	0	10	0	3	0	25	0	21	0	9	0	139	0	32	0	0	0	1	0	8	0	2	0	11	0
ENSMUSG00000031983	0	0	0	5	0	10	0	12	0	9	0	0	0	0	0	0	0	0	0	49	0	8	0	3	0	0	0	2	0	3	0	0	0	3	0	44	0	30	0	0	0	0	0	28	0	12	0	14	0
ENSMUSG00000043068	0	40	0	26	0	37	0	0	0	4	0	35	0	21	0	0	0	15	0	13	0	0	0	0	0	44	0	9	0	4	0	0	0	11	0	0	0	9	0	46	0	20	0	14	0	19	0	0	0
ENSMUSG00000060212	0	1	0	0	0	30	0	0	0	0	0	0	0	0	0	0	0	0	0	6	0	0	0	0	0	0	0	0	0	0	0	0	0	0	0	0	0	2	0	0	0	0	0	0	0	0	0	0	0
ENSMUSG00000100812	0	2	0	0	0	0	0	3	0	1	0	4	0	2	0	0	0	0	0	0	0	1	0	0	0	0	0	0	0	0	0	0	0	2	0	3	0	5	0	0	0	3	0	0	0	0	0	0	0
ENSMUSG00000031853	0	17	0	3	0	0	0	9	0	9	0	21	0	15	0	0	0	0	0	0	0	7	0	1	0	1	0	0	0	14	0	3	0	8	0	9	0	20	0	0	0	2	0	0	0	0	0	3	0
ENSMUSG00000110498	0	104	0	83	0	74	0	135	0	64	0	91	0	90	0	17	0	160	0	126	0	63	0	38	0	213	0	27	0	172	0	194	0	60	0	188	0	109	0	188	0	72	0	134	0	76	0	97	0
ENSMUSG00000102141	0	0	0	0	0	0	0	0	0	0	0	0	0	0	0	0	0	0	0	0	0	0	0	0	0	0	0	0	0	0	0	0	0	0	0	0	0	0	0	0	0	0	0	0	0	0	0	0	0
ENSMUSG00000078840	0	9	0	0	0	0	0	2	0	0	0	0	0	0	0	0	0	0	0	0	0	0	0	0	0	6	0	0	0	0	0	0	0	0	0	6	0	1	0	4	0	0	0	0	0	10	0	4	0
ENSMUSG00000041124	0	0	0	0	0	7	0	13	0	0	0	0	0	3	0	0	0	0	0	0	0	1	0	4	0	0	0	2	0	0	0	10	0	0	0	8	0	13	0	0	0	0	0	6	0	0	0	0	0
ENSMUSG00000040729	0	0	0	0	0	0	0	0	0	0	0	0	0	0	0	0	0	0	0	0	0	0	0	1	0	0	0	0	0	0	0	0	0	0	0	0	0	0	0	0	0	0	0	8	0	0	0	0	0
ENSMUSG00000031925	0	6	0	0	0	0	0	0	0	0	0	0	0	0	0	0	0	0	0	0	0	0	0	0	0	0	0	0	0	0	0	0	0	3	0	32	0	0	0	0	0	0	0	0	0	0	0	0	0
ENSMUSG00000037419	0	4	0	0	0	0	0	0	0	0	0	0	0	0	0	0	0	0	0	0	0	0	0	0	0	0	0	0	0	0	0	0	0	0	0	0	0	0	0	0	0	0	0	0	0	0	0	0	0
ENSMUSG00000053914	0	18	0	7	0	61	0	36	0	13	0	21	0	19	0	5	0	53	0	14	0	9	0	3	0	30	0	1	0	26	0	38	0	11	0	26	0	26	0	48	0	18	0	33	0	22	0	24	0
ENSMUSG00000036912	0	0	0	0	0	0	0	0	0	0	0	0	0	0	0	0	0	0	0	0	0	0	0	0	0	0	0	0	0	0	0	0	0	0	0	0	0	0	0	0	0	0	0	0	0	0	0	0	0
ENSMUSG00000031932	0	0	0	0	0	0	0	0	0	0	0	0	0	0	0	0	0	0	0	0	0	0	0	0	0	0	0	0	0	0	0	0	0	0	0	0	0	2	0	17	0	0	0	0	0	0	0	0	0
ENSMUSG00000031937	0	0	0	4	0	4	0	6	0	0	0	9	0	0	0	2	0	7	0	2	0	0	0	0	0	0	0	0	0	15	0	3	0	1	0	4	0	9	0	0	0	0	0	0	0	2	0	3	0
ENSMUSG00000031938	0	10	0	11	0	53	0	56	0	12	0	34	0	5	0	17	0	21	0	38	0	23	0	6	0	49	0	2	0	29	0	31	0	9	0	67	0	34	0	29	0	15	0	35	0	24	0	19	0
ENSMUSG00000051118	0	1	0	0	0	0	0	0	0	0	0	0	0	3	0	0	0	2	0	0	0	0	0	0	0	1	0	0	0	0	0	1	0	0	0	2	0	0	0	1	0	0	0	0	0	0	0	0	0
ENSMUSG00000058192	0	0	0	3	0	0	0	0	0	0	0	0	0	0	0	0	0	0	0	6	0	0	0	0	0	0	0	0	0	0	0	0	0	0	0	0	0	0	0	0	0	0	0	0	0	0	0	0	0
ENSMUSG00000043895	0	0	0	0	0	0	0	0	0	0	0	0	0	0	0	0	0	0	0	0	0	0	0	0	0	0	0	0	0	0	0	0	0	0	0	0	0	0	0	0	0	0	0	23	0	0	0	0	0
ENSMUSG00000079681	0	2	0	3	0	2	0	4	0	2	0	3	0	0	0	0	0	11	0	1	0	2	0	3	0	9	0	5	0	0	0	0	0	1	0	10	0	0	0	10	0	0	0	3	0	1	0	4	0
ENSMUSG00000111692	0	6	0	4	0	7	0	15	0	4	0	9	0	0	0	5	0	13	0	1	0	7	0	6	0	9	0	5	0	0	0	0	0	1	0	10	0	0	0	10	0	0	0	3	0	2	0	6	0
ENSMUSG00000079677	0	4	0	0	0	4	0	10	0	1	0	6	0	0	0	4	0	2	0	0	0	5	0	2	0	0	0	0	0	0	0	0	0	0	0	0	0	0	0	0	0	0	0	0	0	0	0	1	0
ENSMUSG00000003309	0	1	0	1	0	0	0	0	0	0	0	0	0	0	0	0	0	0	0	0	0	0	0	0	0	0	0	0	0	2	0	0	0	0	0	0	0	0	0	0	0	0	0	0	0	0	0	0	0
ENSMUSG00000097665	0	13	0	1	0	0	0	7	0	14	0	6	0	9	0	0	0	19	0	6	0	10	0	0	0	0	0	5	0	10	0	5	0	2	0	3	0	12	0	13	0	9	0	4	0	2	0	9	0
ENSMUSG00000097155	0	0	0	0	0	0	0	0	0	0	0	0	0	0	0	1	0	0	0	0	0	0	0	0	0	0	0	0	0	0	0	0	0	0	0	3	0	0	0	0	0	0	0	0	0	0	0	0	0
ENSMUSG00000019066	0	2	0	0	0	0	0	1	0	0	0	1	0	0	0	1	0	0	0	4	0	1	0	0	0	2	0	4	0	2	0	1	0	0	0	2	0	2	0	3	0	0	0	0	0	2	0	5	0
ENSMUSG00000040563	0	0	0	0	0	0	0	2	0	7	0	0	0	15	0	13	0	9	0	0	0	0	0	0	0	0	0	0	0	0	0	0	0	19	0	23	0	14	0	39	0	14	0	0	0	7	0	5	0
ENSMUSG00000040146	0	5	0	0	0	0	0	0	0	0	0	10	0	0	0	0	0	0	0	0	0	0	0	0	0	0	0	0	0	0	0	0	0	0	0	0	0	0	0	0	0	0	0	0	0	0	0	0	0
ENSMUSG00000003410	0	0	0	0	0	0	0	0	0	0	0	0	0	0	0	0	0	0	0	0	0	0	0	0	0	0	0	0	0	0	0	0	0	0	0	2	0	0	0	0	0	0	0	1	0	0	0	0	0
ENSMUSG00000038895	0	11	0	10	0	0	0	30	0	4	0	0	0	0	0	8	0	20	0	12	0	5	0	3	0	0	0	0	0	0	0	7	0	5	0	49	0	23	0	22	0	10	0	5	0	1	0	4	0
ENSMUSG00000013822	0	6	0	0	0	0	0	2	0	3	0	0	0	0	0	2	0	0	0	0	0	10	0	0	0	35	0	3	0	0	0	0	0	0	0	16	0	0	0	0	0	5	0	13	0	3	0	0	0
ENSMUSG00000001348	0	0	0	0	0	0	0	0	0	0	0	0	0	0	0	0	0	1	0	0	0	0	0	0	0	0	0	0	0	0	0	0	0	0	0	0	0	1	0	0	0	0	0	0	0	0	0	0	0
ENSMUSG00000035024	0	3	0	0	0	0	0	2	0	0	0	0	0	2	0	0	0	0	0	0	0	4	0	0	0	0	0	0	0	4	0	0	0	0	0	0	0	1	0	0	0	0	0	2	0	0	0	0	0
ENSMUSG00000034275	0	0	0	0	0	0	0	0	0	0	0	0	0	0	0	13	0	0	0	0	0	0	0	0	0	0	0	0	0	0	0	0	0	0	0	1	0	0	0	0	0	1	0	0	0	3	0	0	0
ENSMUSG00000031993	0	0	0	0	0	0	0	5	0	0	0	0	0	0	0	0	0	0	0	0	0	0	0	2	0	0	0	0	0	0	0	0	0	0	0	0	0	0	0	0	0	0	0	0	0	0	0	0	0
ENSMUSG00000031995	0	1	0	0	0	0	0	0	0	0	0	1	0	0	0	0	0	0	0	2	0	0	0	0	0	2	0	0	0	0	0	5	0	1	0	0	0	1	0	0	0	0	0	4	0	0	0	0	0
ENSMUSG00000110925	0	0	0	0	0	0	0	0	0	0	0	0	0	0	0	0	0	0	0	0	0	0	0	0	0	0	0	0	0	0	0	0	0	0	0	0	0	0	0	0	0	0	0	0	0	0	0	0	0
ENSMUSG00000032041	0	13	0	25	0	49	0	51	0	2	0	58	0	94	0	30	0	52	0	47	0	38	0	13	0	28	0	5	0	77	0	14	0	46	0	65	0	70	0	68	0	92	0	13	0	13	0	28	0
ENSMUSG00000032101	0	1	0	1	0	3	0	44	0	28	0	8	0	38	0	6	0	0	0	0	0	20	0	2	0	43	0	0	0	0	0	33	0	0	0	0	0	1	0	0	0	0	0	15	0	1	0	26	0
ENSMUSG00000032110	0	11	0	2	0	0	0	3	0	1	0	13	0	3	0	0	0	19	0	5	0	10	0	0	0	7	0	2	0	2	0	4	0	0	0	2	0	1	0	2	0	9	0	4	0	1	0	1	0
ENSMUSG00000032118	0	0	0	0	0	0	0	5	0	6	0	0	0	0	0	0	0	6	0	0	0	0	0	0	0	0	0	0	0	0	0	0	0	0	0	0	0	1	0	0	0	0	0	0	0	5	0	0	0
ENSMUSG00000032122	0	0	0	0	0	0	0	0	0	0	0	0	0	0	0	0	0	0	0	0	0	0	0	0	0	0	0	0	0	0	0	0	0	5	0	0	0	0	0	0	0	0	0	0	0	0	0	0	0
ENSMUSG00000032128	0	0	0	20	0	0	0	5	0	15	0	0	0	0	0	2	0	5	0	3	0	0	0	0	0	0	0	1	0	2	0	5	0	2	0	1	0	2	0	3	0	0	0	2	0	0	0	0	0
ENSMUSG00000023186	0	0	0	0	0	0	0	6	0	0	0	0	0	0	0	0	0	0	0	0	0	0	0	0	0	0	0	0	0	0	0	0	0	0	0	0	0	0	0	0	0	0	0	0	0	0	0	0	0
ENSMUSG00000049281	0	0	0	0	0	0	0	0	0	0	0	0	0	0	0	0	0	0	0	0	0	0	0	0	0	0	0	0	0	0	0	0	0	0	0	0	0	0	0	0	0	0	0	0	0	0	0	0	0
ENSMUSG00000074415	0	0	0	0	0	0	0	0	0	0	0	0	0	0	0	0	0	0	0	0	0	0	0	0	0	0	0	0	0	0	0	8	0	0	0	0	0	0	0	0	0	0	0	0	0	4	0	0	0
ENSMUSG00000037705	0	0	0	0	0	0	0	14	0	0	0	0	0	0	0	0	0	0	0	0	0	10	0	1	0	0	0	0	0	0	0	4	0	2	0	14	0	0	0	0	0	0	0	0	0	0	0	0	0
ENSMUSG00000110937	0	2	0	0	0	0	0	7	0	0	0	0	0	0	0	0	0	0	0	0	0	8	0	6	0	0	0	0	0	0	0	6	0	1	0	9	0	0	0	0	0	0	0	0	0	0	0	0	0
ENSMUSG00000032017	0	0	0	0	0	0	0	5	0	1	0	0	0	0	0	0	0	0	0	0	0	2	0	0	0	0	0	0	0	0	0	0	0	2	0	0	0	1	0	0	0	0	0	0	0	2	0	0	0
ENSMUSG00000111229	0	0	0	0	0	0	0	0	0	0	0	0	0	0	0	0	0	0	0	0	0	0	0	0	0	0	0	0	0	0	0	0	0	0	0	0	0	0	0	0	0	0	0	0	0	0	0	0	0
ENSMUSG00000097467	0	0	0	4	0	0	0	0	0	0	0	14	0	0	0	4	0	0	0	4	0	1	0	0	0	0	0	0	0	26	0	14	0	0	0	75	0	0	0	10	0	4	0	7	0	0	0	10	0
ENSMUSG00000032120	0	13	0	2	0	1	0	13	0	12	0	17	0	8	0	6	0	28	0	7	0	14	0	0	0	20	0	0	0	7	0	5	0	1	0	12	0	12	0	7	0	4	0	5	0	2	0	4	0
ENSMUSG00000032115	0	18	0	11	0	4	0	21	0	3	0	10	0	6	0	4	0	21	0	7	0	8	0	0	0	13	0	2	0	22	0	15	0	6	0	13	0	15	0	21	0	4	0	6	0	6	0	12	0
ENSMUSG00000048537	0	31	0	0	0	3	0	58	0	6	0	18	0	40	0	31	0	15	0	14	0	8	0	0	0	32	0	0	0	35	0	43	0	7	0	39	0	21	0	44	0	20	0	11	0	6	0	9	0
ENSMUSG00000032092	0	0	0	0	0	0	0	0	0	0	0	0	0	0	0	0	0	0	0	0	0	39	0	0	0	0	0	0	0	0	0	0	0	0	0	0	0	0	0	0	0	16	0	0	0	0	0	0	0
ENSMUSG00000046480	0	0	0	0	0	0	0	0	0	0	0	0	0	0	0	0	0	0	0	0	0	0	0	0	0	0	0	0	0	0	0	50	0	0	0	0	0	0	0	0	0	0	0	0	0	0	0	0	0
ENSMUSG00000035382	0	0	0	0	0	2	0	1	0	0	0	7	0	6	0	0	0	0	0	0	0	1	0	0	0	0	0	0	0	4	0	0	0	0	0	1	0	5	0	0	0	0	0	12	0	0	0	0	0
ENSMUSG00000032079	0	2	0	0	0	0	0	2	0	0	0	0	0	0	0	0	0	0	0	3	0	0	0	0	0	7	0	0	0	0	0	0	0	2	0	0	0	3	0	0	0	0	0	0	0	0	0	0	0
ENSMUSG00000110924	0	0	0	0	0	0	0	0	0	11	0	0	0	0	0	0	0	0	0	0	0	0	0	10	0	0	0	0	0	0	0	0	0	0	0	0	0	3	0	0	0	0	0	0	0	0	0	0	0
ENSMUSG00000008590	0	0	0	0	0	0	0	0	0	0	0	0	0	0	0	0	0	0	0	0	0	0	0	0	0	0	0	0	0	0	0	0	0	4	0	0	0	0	0	0	0	0	0	0	0	0	0	0	0
ENSMUSG00000032257	0	0	0	0	0	0	0	0	0	0	0	0	0	0	0	0	0	0	0	0	0	6	0	0	0	0	0	0	0	0	0	0	0	5	0	0	0	0	0	0	0	0	0	0	0	0	0	0	0
ENSMUSG00000111357	0	9	0	0	0	38	0	5	0	7	0	7	0	1	0	1	0	12	0	13	0	9	0	8	0	48	0	0	0	2	0	9	0	4	0	0	0	12	0	7	0	8	0	1	0	0	0	8	0
ENSMUSG00000111836	0	2	0	0	0	9	0	3	0	1	0	2	0	0	0	0	0	2	0	3	0	4	0	2	0	18	0	0	0	3	0	5	0	2	0	0	0	2	0	1	0	3	0	0	0	0	0	0	0
ENSMUSG00000034584	0	0	0	7	0	21	0	0	0	0	0	0	0	13	0	0	0	0	0	0	0	9	0	0	0	0	0	0	0	22	0	0	0	0	0	0	0	0	0	0	0	0	0	0	0	0	0	0	0
ENSMUSG00000037493	0	13	0	8	0	8	0	4	0	3	0	16	0	11	0	1	0	11	0	10	0	11	0	1	0	31	0	2	0	17	0	4	0	0	0	5	0	9	0	2	0	3	0	5	0	5	0	0	0
ENSMUSG00000032285	0	0	0	0	0	0	0	0	0	0	0	0	0	0	0	0	0	0	0	1	0	0	0	0	0	0	0	0	0	0	0	0	0	0	0	76	0	1	0	0	0	23	0	0	0	54	0	0	0
ENSMUSG00000035594	0	0	0	0	0	0	0	0	0	0	0	0	0	0	0	2	0	0	0	0	0	0	0	0	0	0	0	0	0	0	0	0	0	0	0	0	0	1	0	0	0	0	0	0	0	0	0	0	0
ENSMUSG00000050702	0	11	0	10	0	18	0	0	0	0	0	2	0	2	0	5	0	33	0	0	0	0	0	1	0	0	0	0	0	0	0	7	0	3	0	0	0	2	0	0	0	2	0	3	0	1	0	0	0
ENSMUSG00000032733	0	0	0	0	0	1	0	6	0	0	0	2	0	0	0	0	0	0	0	0	0	0	0	0	0	0	0	0	0	2	0	2	0	0	0	4	0	3	0	0	0	0	0	1	0	0	0	0	0
ENSMUSG00000032306	0	5	0	2	0	3	0	4	0	0	0	2	0	6	0	0	0	7	0	0	0	0	0	0	0	0	0	0	0	0	0	1	0	1	0	0	0	4	0	0	0	0	0	2	0	2	0	0	0
ENSMUSG00000032308	0	0	0	1	0	0	0	0	0	0	0	0	0	0	0	0	0	0	0	0	0	0	0	0	0	5	0	0	0	0	0	0	0	0	0	0	0	0	0	0	0	0	0	0	0	0	0	0	0
ENSMUSG00000037206	0	49	0	11	0	98	0	62	0	7	0	32	0	44	0	35	0	127	0	36	0	42	0	5	0	30	0	6	0	42	0	17	0	28	0	34	0	22	0	11	0	11	0	19	0	15	0	22	0
ENSMUSG00000066607	0	35	0	0	0	0	0	4	0	0	0	0	0	1	0	3	0	0	0	0	0	0	0	0	0	0	0	0	0	0	0	0	0	0	0	0	0	0	0	0	0	0	0	0	0	0	0	0	0
ENSMUSG00000035914	0	0	0	1	0	2	0	0	0	0	0	4	0	1	0	0	0	0	0	0	0	0	0	0	0	0	0	0	0	0	0	2	0	0	0	0	0	1	0	18	0	0	0	0	0	0	0	0	0
ENSMUSG00000052143	0	0	0	0	0	0	0	0	0	0	0	0	0	0	0	0	0	0	0	0	0	0	0	0	0	0	0	0	0	0	0	0	0	0	0	0	0	6	0	0	0	0	0	0	0	2	0	2	0
ENSMUSG00000036867	0	1	0	0	0	0	0	0	0	0	0	0	0	0	0	0	0	0	0	0	0	0	0	0	0	32	0	0	0	15	0	0	0	0	0	0	0	5	0	0	0	0	0	0	0	0	0	0	0
ENSMUSG00000034452	0	39	0	5	0	18	0	19	0	4	0	11	0	0	0	6	0	44	0	39	0	0	0	7	0	39	0	1	0	49	0	6	0	5	0	66	0	35	0	0	0	16	0	16	0	3	0	17	0
ENSMUSG00000042254	0	9	0	0	0	15	0	9	0	1	0	5	0	3	0	2	0	2	0	0	0	0	0	0	0	0	0	0	0	0	0	0	0	0	0	0	0	0	0	1	0	6	0	0	0	0	0	2	0
ENSMUSG00000041696	0	0	0	0	0	22	0	3	0	0	0	0	0	6	0	1	0	0	0	0	0	0	0	7	0	0	0	0	0	19	0	3	0	3	0	25	0	4	0	0	0	0	0	0	0	10	0	0	0
ENSMUSG00000053862	0	1	0	2	0	0	0	1	0	0	0	1	0	0	0	1	0	2	0	0	0	0	0	0	0	0	0	0	0	0	0	0	0	0	0	0	0	0	0	1	0	0	0	0	0	0	0	1	0
ENSMUSG00000032370	0	0	0	1	0	0	0	0	0	1	0	0	0	0	0	1	0	0	0	0	0	0	0	0	0	0	0	0	0	0	0	2	0	0	0	0	0	1	0	0	0	0	0	0	0	0	0	0	0
ENSMUSG00000086648	0	0	0	2	0	0	0	0	0	0	0	0	0	0	0	2	0	0	0	0	0	0	0	0	0	0	0	0	0	0	0	0	0	0	0	0	0	1	0	2	0	0	0	0	0	0	0	0	0
ENSMUSG00000098959	0	0	0	0	0	0	0	7	0	0	0	0	0	0	0	1	0	0	0	0	0	0	0	0	0	0	0	0	0	0	0	0	0	8	0	0	0	11	0	0	0	0	0	1	0	0	0	0	0
ENSMUSG00000098573	0	2	0	0	0	0	0	1	0	1	0	1	0	0	0	0	0	3	0	0	0	1	0	0	0	5	0	0	0	2	0	2	0	0	0	0	0	0	0	1	0	2	0	2	0	0	0	1	0
ENSMUSG00000034910	0	0	0	0	0	0	0	4	0	0	0	0	0	0	0	0	0	0	0	0	0	0	0	0	0	0	0	0	0	0	0	0	0	0	0	0	0	0	0	0	0	0	0	2	0	0	0	0	0
ENSMUSG00000034858	0	44	0	6	0	11	0	21	0	16	0	4	0	54	0	32	0	51	0	52	0	30	0	8	0	1	0	3	0	74	0	22	0	0	0	23	0	6	0	8	0	19	0	21	0	22	0	7	0
ENSMUSG00000097021	0	0	0	0	0	0	0	0	0	0	0	0	0	0	0	0	0	0	0	0	0	0	0	0	0	1	0	0	0	0	0	0	0	0	0	0	0	1	0	1	0	0	0	0	0	0	0	1	0
ENSMUSG00000099170	0	0	0	0	0	0	0	0	0	0	0	0	0	0	0	0	0	15	0	0	0	0	0	1	0	9	0	0	0	10	0	0	0	0	0	0	0	0	0	0	0	0	0	5	0	0	0	0	0
ENSMUSG00000111014	0	0	0	0	0	0	0	2	0	0	0	0	0	0	0	0	0	0	0	0	0	4	0	0	0	0	0	0	0	0	0	0	0	0	0	0	0	0	0	0	0	0	0	0	0	0	0	0	0
ENSMUSG00000023333	0	0	0	0	0	0	0	0	0	0	0	0	0	1	0	0	0	1	0	0	0	0	0	0	0	0	0	0	0	0	0	0	0	0	0	0	0	1	0	0	0	0	0	0	0	0	0	0	0
ENSMUSG00000066463	0	0	0	0	0	0	0	0	0	9	0	0	0	0	0	0	0	0	0	0	0	0	0	0	0	0	0	0	0	0	0	0	0	0	0	0	0	0	0	0	0	2	0	0	0	0	0	0	0
ENSMUSG00000032344	0	0	0	0	0	0	0	0	0	0	0	0	0	0	0	0	0	3	0	0	0	0	0	4	0	0	0	0	0	0	0	1	0	0	0	1	0	0	0	0	0	0	0	0	0	1	0	0	0
ENSMUSG00000032262	0	6	0	0	0	0	0	17	0	0	0	32	0	0	0	0	0	36	0	0	0	0	0	0	0	0	0	0	0	0	0	11	0	4	0	58	0	4	0	6	0	5	0	1	0	1	0	5	0
ENSMUSG00000110783	0	7	0	0	0	0	0	0	0	0	0	0	0	0	0	0	0	0	0	0	0	3	0	0	0	0	0	0	0	0	0	0	0	0	0	3	0	0	0	0	0	3	0	0	0	0	0	0	0
ENSMUSG00000032415	0	0	0	7	0	0	0	18	0	0	0	0	0	0	0	0	0	0	0	16	0	0	0	1	0	0	0	0	0	0	0	0	0	0	0	4	0	6	0	1	0	11	0	5	0	4	0	10	0
ENSMUSG00000111874	0	7	0	1	0	0	0	19	0	7	0	0	0	12	0	6	0	0	0	14	0	35	0	5	0	0	0	0	0	8	0	6	0	0	0	21	0	22	0	12	0	0	0	11	0	0	0	3	0
ENSMUSG00000042761	0	0	0	0	0	0	0	0	0	8	0	0	0	0	0	0	0	0	0	2	0	0	0	1	0	0	0	0	0	0	0	4	0	9	0	6	0	6	0	0	0	0	0	0	0	0	0	11	0
ENSMUSG00000032420	0	13	0	0	0	0	0	0	0	0	0	0	0	0	0	0	0	12	0	12	0	0	0	0	0	0	0	0	0	0	0	0	0	0	0	0	0	0	0	0	0	11	0	6	0	0	0	0	0
ENSMUSG00000111274	0	0	0	0	0	0	0	0	0	0	0	0	0	3	0	0	0	6	0	0	0	0	0	0	0	0	0	1	0	0	0	0	0	0	0	0	0	0	0	0	0	0	0	0	0	0	0	0	0
ENSMUSG00000032359	0	2	0	0	0	0	0	5	0	0	0	7	0	4	0	0	0	6	0	0	0	7	0	0	0	0	0	0	0	0	0	0	0	0	0	0	0	0	0	3	0	0	0	0	0	0	0	0	0
ENSMUSG00000095654	0	64	0	0	0	0	0	36	0	45	0	34	0	25	0	10	0	38	0	19	0	0	0	6	0	202	0	0	0	10	0	15	0	3	0	18	0	24	0	22	0	0	0	4	0	5	0	0	0
ENSMUSG00000046997	0	0	0	0	0	0	0	2	0	3	0	2	0	0	0	0	0	6	0	1	0	0	0	0	0	0	0	1	0	0	0	0	0	0	0	0	0	0	0	5	0	3	0	0	0	0	0	0	0
ENSMUSG00000032456	0	13	0	14	0	0	0	29	0	12	0	11	0	8	0	4	0	0	0	21	0	6	0	1	0	174	0	5	0	11	0	20	0	27	0	9	0	32	0	5	0	0	0	2	0	8	0	0	0
ENSMUSG00000102013	0	5	0	0	0	6	0	0	0	3	0	0	0	0	0	0	0	0	0	0	0	0	0	0	0	0	0	0	0	0	0	0	0	0	0	0	0	0	0	0	0	0	0	0	0	0	0	0	0
ENSMUSG00000044860	0	0	0	0	0	0	0	0	0	0	0	0	0	0	0	0	0	3	0	1	0	0	0	0	0	4	0	0	0	0	0	0	0	0	0	0	0	0	0	0	0	0	0	0	0	1	0	0	0
ENSMUSG00000032462	0	0	0	0	0	0	0	0	0	0	0	0	0	0	0	0	0	0	0	0	0	0	0	0	0	0	0	0	0	0	0	1	0	0	0	28	0	0	0	0	0	0	0	4	0	0	0	0	0
ENSMUSG00000043154	0	0	0	0	0	0	0	0	0	0	0	0	0	1	0	0	0	0	0	0	0	0	0	0	0	0	0	0	0	0	0	0	0	0	0	0	0	0	0	0	0	0	0	0	0	0	0	0	0
ENSMUSG00000032537	0	0	0	0	0	0	0	0	0	0	0	0	0	0	0	0	0	0	0	0	0	0	0	0	0	0	0	0	0	0	0	0	0	0	0	0	0	0	0	0	0	0	0	0	0	0	0	0	0
ENSMUSG00000033688	0	1	0	14	0	16	0	15	0	16	0	4	0	21	0	20	0	19	0	25	0	35	0	7	0	89	0	5	0	67	0	8	0	18	0	0	0	57	0	53	0	29	0	18	0	1	0	11	0
ENSMUSG00000111278	0	0	0	0	0	0	0	0	0	0	0	0	0	0	0	1	0	0	0	0	0	0	0	13	0	0	0	0	0	0	0	0	0	0	0	0	0	0	0	0	0	0	0	0	0	0	0	0	0
ENSMUSG00000099616	0	0	0	0	0	0	0	0	0	0	0	0	0	0	0	11	0	0	0	0	0	0	0	0	0	0	0	0	0	0	0	0	0	0	0	0	0	0	0	0	0	0	0	0	0	0	0	0	0
ENSMUSG00000099722	0	0	0	0	0	0	0	0	0	0	0	0	0	0	0	0	0	0	0	0	0	0	0	0	0	0	0	0	0	0	0	0	0	0	0	0	0	217	0	0	0	0	0	0	0	0	0	0	0
ENSMUSG00000090150	0	0	0	4	0	5	0	4	0	0	0	0	0	4	0	9	0	13	0	0	0	0	0	0	0	0	0	0	0	0	0	0	0	5	0	0	0	0	0	0	0	0	0	9	0	0	0	0	0
ENSMUSG00000035032	0	24	0	12	0	30	0	73	0	0	0	41	0	49	0	11	0	11	0	2	0	0	0	0	0	0	0	0	0	19	0	49	0	0	0	84	0	5	0	1	0	14	0	26	0	0	0	8	0
ENSMUSG00000085430	0	5	0	3	0	10	0	18	0	0	0	0	0	20	0	7	0	0	0	0	0	0	0	3	0	0	0	0	0	8	0	0	0	0	0	26	0	0	0	2	0	10	0	11	0	0	0	4	0
ENSMUSG00000043719	0	0	0	0	0	0	0	33	0	0	0	0	0	0	0	0	0	37	0	99	0	0	0	0	0	0	0	0	0	0	0	0	0	17	0	0	0	7	0	0	0	0	0	16	0	0	0	0	0
ENSMUSG00000032572	0	0	0	0	0	0	0	0	0	0	0	0	0	0	0	17	0	0	0	0	0	5	0	0	0	0	0	0	0	0	0	0	0	0	0	0	0	0	0	0	0	0	0	0	0	0	0	0	0
ENSMUSG00000020258	0	0	0	1	0	0	0	0	0	0	0	0	0	0	0	0	0	0	0	1	0	0	0	0	0	4	0	0	0	0	0	0	0	0	0	0	0	0	0	1	0	0	0	0	0	0	0	0	0
ENSMUSG00000053716	0	0	0	0	0	0	0	2	0	0	0	1	0	0	0	0	0	0	0	0	0	3	0	0	0	0	0	0	0	1	0	0	0	0	0	2	0	2	0	0	0	0	0	0	0	1	0	1	0
ENSMUSG00000010066	0	54	0	42	0	40	0	62	0	11	0	23	0	85	0	36	0	88	0	10	0	43	0	12	0	30	0	7	0	57	0	43	0	38	0	82	0	50	0	37	0	30	0	18	0	21	0	31	0
ENSMUSG00000010045	0	15	0	2	0	8	0	1	0	1	0	6	0	4	0	4	0	8	0	4	0	12	0	0	0	50	0	1	0	14	0	0	0	2	0	5	0	1	0	1	0	1	0	1	0	0	0	1	0
ENSMUSG00000010057	0	6	0	2	0	0	0	2	0	0	0	2	0	9	0	2	0	1	0	1	0	0	0	1	0	18	0	1	0	10	0	1	0	0	0	0	0	0	0	0	0	1	0	2	0	0	0	2	0
ENSMUSG00000010047	0	0	0	0	0	0	0	0	0	0	0	0	0	0	0	5	0	0	0	0	0	0	0	0	0	0	0	0	0	0	0	0	0	0	0	0	0	0	0	0	0	0	0	0	0	0	0	0	0
ENSMUSG00000010064	0	0	0	0	0	7	0	14	0	3	0	11	0	0	0	0	0	25	0	0	0	4	0	2	0	0	0	3	0	0	0	14	0	0	0	39	0	1	0	0	0	7	0	0	0	4	0	2	0
ENSMUSG00000034684	0	5	0	0	0	0	0	13	0	2	0	3	0	0	0	0	0	7	0	10	0	4	0	0	0	7	0	3	0	0	0	1	0	0	0	5	0	8	0	0	0	4	0	7	0	8	0	7	0
ENSMUSG00000032583	0	7	0	0	0	34	0	0	0	0	0	0	0	12	0	12	0	6	0	4	0	0	0	0	0	34	0	0	0	0	0	0	0	4	0	9	0	3	0	0	0	7	0	1	0	7	0	0	0
ENSMUSG00000032584	0	0	0	0	0	0	0	0	0	0	0	0	0	0	0	0	0	0	0	0	0	0	0	0	0	0	0	0	0	0	0	0	0	0	0	0	0	0	0	0	0	0	0	0	0	0	0	0	0
ENSMUSG00000093619	0	0	0	0	0	0	0	26	0	0	0	0	0	0	0	0	0	0	0	0	0	0	0	0	0	0	0	0	0	0	0	0	0	0	0	0	0	0	0	0	0	0	0	0	0	0	0	0	0
ENSMUSG00000102540	0	0	0	0	0	0	0	0	0	0	0	0	0	0	0	0	0	0	0	0	0	0	0	1	0	0	0	0	0	0	0	2	0	0	0	12	0	0	0	0	0	5	0	0	0	0	0	0	0
ENSMUSG00000032591	0	4	0	0	0	1	0	5	0	2	0	4	0	3	0	0	0	0	0	3	0	1	0	1	0	7	0	1	0	7	0	4	0	2	0	4	0	2	0	6	0	3	0	1	0	1	0	2	0
ENSMUSG00000032606	0	2	0	0	0	0	0	0	0	0	0	0	0	2	0	0	0	0	0	0	0	0	0	0	0	0	0	0	0	0	0	0	0	0	0	0	0	0	0	0	0	0	0	0	0	0	0	1	0
ENSMUSG00000032609	0	0	0	0	0	0	0	0	0	0	0	0	0	0	0	0	0	0	0	0	0	0	0	0	0	0	0	0	0	0	0	0	0	0	0	0	0	0	0	0	0	0	0	0	0	0	0	0	0
ENSMUSG00000052911	0	3	0	4	0	10	0	4	0	5	0	5	0	9	0	5	0	7	0	10	0	6	0	2	0	20	0	4	0	10	0	4	0	2	0	3	0	7	0	6	0	15	0	6	0	9	0	3	0
ENSMUSG00000006676	0	1	0	0	0	0	0	0	0	0	0	6	0	2	0	0	0	0	0	0	0	0	0	1	0	0	0	0	0	0	0	0	0	0	0	10	0	0	0	2	0	10	0	5	0	2	0	1	0
ENSMUSG00000032602	0	0	0	0	0	0	0	9	0	0	0	0	0	2	0	0	0	0	0	0	0	0	0	0	0	0	0	7	0	4	0	0	0	2	0	9	0	0	0	0	0	1	0	3	0	0	0	3	0
ENSMUSG00000023259	0	195	0	166	0	122	0	241	0	63	0	251	0	98	0	73	0	155	0	153	0	238	0	29	0	362	0	56	0	211	0	56	0	73	0	331	0	189	0	82	0	32	0	64	0	90	0	98	0
ENSMUSG00000025650	0	19	0	0	0	9	0	0	0	5	0	14	0	24	0	0	0	0	0	0	0	0	0	0	0	0	0	1	0	0	0	41	0	0	0	5	0	0	0	4	0	6	0	1	0	0	0	0	0
ENSMUSG00000025647	0	0	0	0	0	0	0	0	0	0	0	0	0	0	0	0	0	0	0	0	0	0	0	0	0	0	0	0	0	0	0	0	0	0	0	0	0	0	0	9	0	0	0	0	0	0	0	0	0
ENSMUSG00000104614	0	3	0	1	0	2	0	2	0	1	0	0	0	4	0	4	0	1	0	3	0	0	0	5	0	3	0	0	0	10	0	5	0	3	0	8	0	10	0	10	0	5	0	3	0	1	0	0	0
ENSMUSG00000050074	0	29	0	11	0	20	0	0	0	23	0	15	0	38	0	7	0	15	0	23	0	0	0	0	0	0	0	0	0	11	0	0	0	2	0	0	0	8	0	54	0	10	0	18	0	5	0	7	0
ENSMUSG00000056724	0	4	0	1	0	4	0	4	0	1	0	4	0	2	0	3	0	2	0	8	0	8	0	0	0	5	0	0	0	3	0	1	0	0	0	5	0	2	0	2	0	4	0	0	0	0	0	3	0
ENSMUSG00000048752	0	174	0	214	0	370	0	234	0	249	0	72	0	229	0	74	0	354	0	240	0	177	0	37	0	788	0	22	0	115	0	389	0	390	0	477	0	16	0	292	0	488	0	115	0	108	0	263	0
ENSMUSG00000049555	0	0	0	0	0	0	0	6	0	2	0	0	0	0	0	1	0	8	0	3	0	0	0	0	0	0	0	0	0	0	0	4	0	0	0	4	0	0	0	6	0	0	0	0	0	0	0	0	0
ENSMUSG00000044037	0	16	0	9	0	7	0	27	0	13	0	9	0	0	0	3	0	29	0	4	0	0	0	3	0	0	0	0	0	0	0	3	0	3	0	24	0	32	0	13	0	1	0	0	0	2	0	3	0
ENSMUSG00000062296	0	0	0	0	0	0	0	0	0	0	0	0	0	0	0	0	0	0	0	0	0	0	0	0	0	0	0	0	0	0	0	0	0	0	0	0	0	27	0	0	0	0	0	0	0	3	0	0	0
ENSMUSG00000039607	0	0	0	0	0	0	0	0	0	0	0	0	0	0	0	0	0	0	0	0	0	0	0	0	0	0	0	0	0	0	0	0	0	0	0	0	0	0	0	0	0	0	0	0	0	0	0	0	0
ENSMUSG00000047409	0	0	0	6	0	0	0	0	0	0	0	4	0	0	0	0	0	0	0	0	0	0	0	0	0	9	0	0	0	9	0	0	0	0	0	0	0	2	0	0	0	0	0	0	0	2	0	0	0
ENSMUSG00000010651	0	0	0	3	0	2	0	7	0	0	0	10	0	3	0	0	0	0	0	0	0	3	0	3	0	0	0	0	0	0	0	17	0	4	0	4	0	0	0	0	0	0	0	2	0	0	0	3	0
ENSMUSG00000074028	0	0	0	0	0	0	0	9	0	0	0	0	0	0	0	0	0	0	0	0	0	0	0	0	0	2	0	0	0	0	0	0	0	0	0	0	0	1	0	0	0	0	0	0	0	0	0	1	0
ENSMUSG00000032508	0	0	0	0	0	0	0	3	0	1	0	0	0	0	0	0	0	0	0	0	0	0	0	0	0	0	0	0	0	0	0	1	0	0	0	0	0	0	0	0	0	0	0	2	0	0	0	0	0
ENSMUSG00000079243	0	0	0	0	0	3	0	1	0	0	0	0	0	0	0	0	0	0	0	0	0	0	0	0	0	0	0	0	0	0	0	0	0	0	0	0	0	0	0	0	0	0	0	0	0	0	0	0	0
ENSMUSG00000110730	0	6	0	0	0	6	0	7	0	5	0	6	0	4	0	0	0	19	0	5	0	7	0	0	0	14	0	3	0	2	0	2	0	2	0	11	0	0	0	3	0	2	0	7	0	5	0	3	0
ENSMUSG00000111094	0	41	0	31	0	111	0	73	0	78	0	96	0	64	0	10	0	153	0	72	0	96	0	8	0	121	0	32	0	55	0	40	0	23	0	125	0	40	0	20	0	46	0	39	0	13	0	70	0
ENSMUSG00000111445	0	7	0	5	0	34	0	42	0	32	0	31	0	17	0	2	0	66	0	21	0	33	0	1	0	49	0	12	0	12	0	12	0	6	0	36	0	17	0	7	0	13	0	11	0	10	0	20	0
ENSMUSG00000032530	0	8	0	0	0	8	0	0	0	5	0	9	0	0	0	14	0	2	0	1	0	4	0	2	0	25	0	1	0	30	0	5	0	4	0	14	0	7	0	14	0	18	0	12	0	6	0	19	0
ENSMUSG00000084995	0	0	0	0	0	0	0	0	0	0	0	0	0	0	0	0	0	0	0	0	0	0	0	0	0	0	0	0	0	14	0	0	0	0	0	0	0	0	0	0	0	0	0	0	0	0	0	0	0
ENSMUSG00000013419	0	27	0	3	0	23	0	23	0	9	0	5	0	4	0	12	0	14	0	26	0	3	0	2	0	23	0	3	0	29	0	1	0	5	0	30	0	10	0	22	0	10	0	4	0	17	0	8	0
ENSMUSG00000037949	0	0	0	0	0	0	0	29	0	0	0	0	0	24	0	0	0	0	0	5	0	3	0	0	0	0	0	0	0	0	0	18	0	0	0	6	0	0	0	0	0	22	0	1	0	0	0	0	0
ENSMUSG00000097736	0	0	0	0	0	0	0	0	0	0	0	0	0	0	0	0	0	0	0	0	0	0	0	0	0	0	0	0	0	0	0	0	0	0	0	0	0	0	0	0	0	0	0	0	0	0	0	0	0
ENSMUSG00000046603	0	0	0	0	0	0	0	14	0	0	0	0	0	3	0	0	0	0	0	2	0	0	0	0	0	0	0	0	0	5	0	0	0	2	0	5	0	7	0	0	0	0	0	2	0	0	0	1	0
ENSMUSG00000025243	0	7	0	10	0	17	0	51	0	26	0	43	0	0	0	8	0	15	0	47	0	35	0	10	0	17	0	0	0	3	0	21	0	0	0	0	0	0	0	31	0	12	0	0	0	8	0	0	0
ENSMUSG00000019817	0	0	0	0	0	0	0	0	0	0	0	0	0	0	0	0	0	0	0	0	0	0	0	0	0	0	0	0	0	0	0	0	0	1	0	0	0	0	0	0	0	0	0	1	0	0	0	0	0
ENSMUSG00000019815	0	33	0	10	0	31	0	24	0	0	0	52	0	54	0	25	0	94	0	55	0	13	0	6	0	128	0	1	0	64	0	10	0	14	0	53	0	64	0	20	0	39	0	8	0	12	0	26	0
ENSMUSG00000085572	0	0	0	0	0	0	0	0	0	4	0	0	0	2	0	0	0	0	0	0	0	25	0	0	0	0	0	0	0	0	0	0	0	0	0	0	0	0	0	0	0	0	0	0	0	0	0	0	0
ENSMUSG00000020009	0	0	0	0	0	0	0	0	0	0	0	0	0	0	0	0	0	0	0	0	0	0	0	3	0	0	0	0	0	0	0	0	0	7	0	0	0	0	0	0	0	0	0	0	0	0	0	0	0
ENSMUSG00000050844	0	0	0	0	0	0	0	0	0	0	0	0	0	0	0	0	0	0	0	0	0	0	0	0	0	0	0	0	0	0	0	0	0	0	0	0	0	0	0	0	0	0	0	0	0	0	0	6	0
ENSMUSG00000019883	0	11	0	16	0	0	0	0	0	0	0	42	0	21	0	0	0	0	0	0	0	0	0	0	0	41	0	0	0	0	0	0	0	0	0	38	0	15	0	15	0	17	0	4	0	2	0	0	0
ENSMUSG00000111195	0	0	0	0	0	0	0	0	0	0	0	3	0	0	0	1	0	0	0	0	0	0	0	0	0	0	0	0	0	7	0	1	0	0	0	1	0	0	0	0	0	0	0	1	0	0	0	0	0
ENSMUSG00000046031	0	0	0	0	0	0	0	0	0	2	0	0	0	0	0	0	0	0	0	0	0	0	0	0	0	35	0	0	0	4	0	0	0	0	0	0	0	0	0	4	0	0	0	0	0	0	0	0	0
ENSMUSG00000039462	0	1	0	0	0	0	0	0	0	0	0	1	0	0	0	0	0	1	0	0	0	0	0	1	0	0	0	0	0	1	0	0	0	0	0	0	0	0	0	0	0	0	0	1	0	0	0	0	0
ENSMUSG00000019846	0	2	0	0	0	0	0	0	0	2	0	0	0	5	0	0	0	0	0	0	0	0	0	0	0	0	0	0	0	20	0	11	0	0	0	0	0	2	0	1	0	0	0	0	0	0	0	0	0
ENSMUSG00000045555	0	0	0	0	0	7	0	2	0	0	0	0	0	4	0	0	0	0	0	0	0	2	0	0	0	20	0	0	0	0	0	0	0	0	0	14	0	0	0	0	0	0	0	0	0	1	0	0	0
ENSMUSG00000075184	0	0	0	6	0	0	0	0	0	0	0	8	0	0	0	0	0	0	0	0	0	0	0	0	0	0	0	0	0	0	0	4	0	2	0	0	0	7	0	0	0	0	0	0	0	3	0	0	0
ENSMUSG00000038160	0	0	0	3	0	5	0	6	0	6	0	21	0	8	0	0	0	9	0	8	0	6	0	0	0	6	0	2	0	11	0	0	0	0	0	1	0	7	0	5	0	1	0	5	0	1	0	0	0
ENSMUSG00000019861	0	0	0	0	0	0	0	0	0	0	0	0	0	1	0	0	0	0	0	0	0	0	0	1	0	5	0	0	0	0	0	4	0	0	0	0	0	0	0	1	0	0	0	1	0	0	0	0	0
ENSMUSG00000112835	0	0	0	0	0	0	0	0	0	0	0	0	0	11	0	0	0	0	0	0	0	0	0	0	0	0	0	0	0	0	0	0	0	0	0	0	0	0	0	0	0	0	0	0	0	0	0	0	0
ENSMUSG00000112733	0	0	0	0	0	14	0	0	0	0	0	11	0	0	0	0	0	0	0	0	0	0	0	0	0	0	0	0	0	0	0	3	0	0	0	37	0	0	0	0	0	0	0	4	0	0	0	0	0
ENSMUSG00000112731	0	3	0	0	0	0	0	0	0	0	0	0	0	0	0	0	0	0	0	0	0	0	0	0	0	0	0	0	0	0	0	0	0	0	0	0	0	0	0	0	0	0	0	3	0	0	0	0	0
ENSMUSG00000097370	0	19	0	0	0	32	0	5	0	10	0	11	0	31	0	0	0	9	0	6	0	7	0	1	0	27	0	0	0	0	0	14	0	0	0	7	0	11	0	5	0	5	0	5	0	3	0	0	0
ENSMUSG00000009646	0	0	0	0	0	0	0	0	0	0	0	0	0	9	0	0	0	0	0	0	0	2	0	0	0	0	0	0	0	0	0	0	0	0	0	0	0	0	0	0	0	0	0	9	0	0	0	0	0
ENSMUSG00000020108	0	0	0	0	0	1	0	1	0	3	0	2	0	0	0	1	0	0	0	2	0	2	0	0	0	4	0	0	0	2	0	0	0	1	0	4	0	1	0	2	0	0	0	0	0	0	0	0	0
ENSMUSG00000093573	0	0	0	0	0	0	0	0	0	0	0	0	0	0	0	0	0	27	0	0	0	0	0	0	0	0	0	0	0	0	0	0	0	0	0	0	0	8	0	0	0	0	0	4	0	5	0	0	0
ENSMUSG00000037202	0	0	0	0	0	0	0	0	0	0	0	16	0	0	0	0	0	0	0	0	0	0	0	0	0	0	0	0	0	0	0	0	0	0	0	0	0	0	0	0	0	0	0	0	0	1	0	0	0
ENSMUSG00000020090	0	16	0	3	0	9	0	12	0	17	0	14	0	16	0	3	0	36	0	26	0	14	0	4	0	4	0	0	0	31	0	12	0	5	0	26	0	19	0	17	0	16	0	15	0	6	0	1	0
ENSMUSG00000037031	0	0	0	0	0	8	0	0	0	6	0	0	0	6	0	4	0	0	0	0	0	0	0	0	0	0	0	0	0	0	0	0	0	0	0	0	0	0	0	0	0	7	0	1	0	0	0	1	0
ENSMUSG00000020080	0	28	0	9	0	69	0	33	0	17	0	6	0	11	0	13	0	124	0	48	0	6	0	12	0	125	0	0	0	57	0	18	0	7	0	68	0	27	0	16	0	25	0	31	0	4	0	36	0
ENSMUSG00000112129	0	0	0	0	0	0	0	0	0	0	0	0	0	0	0	2	0	0	0	0	0	0	0	0	0	0	0	0	0	3	0	0	0	0	0	0	0	0	0	0	0	0	0	0	0	0	0	16	0
ENSMUSG00000112899	0	0	0	0	0	0	0	0	0	0	0	1	0	0	0	0	0	0	0	0	0	0	0	0	0	0	0	0	0	0	0	0	0	0	0	0	0	0	0	0	0	0	0	0	0	0	0	0	0
ENSMUSG00000019944	0	56	0	30	0	52	0	68	0	34	0	41	0	26	0	43	0	119	0	40	0	37	0	15	0	135	0	8	0	79	0	54	0	29	0	143	0	89	0	89	0	23	0	55	0	27	0	58	0
ENSMUSG00000047692	0	0	0	0	0	0	0	0	0	0	0	0	0	0	0	0	0	0	0	0	0	0	0	0	0	0	0	0	0	0	0	0	0	0	0	8	0	0	0	0	0	2	0	5	0	0	0	0	0
ENSMUSG00000112366	0	73	0	22	0	75	0	105	0	19	0	46	0	70	0	20	0	120	0	34	0	15	0	6	0	121	0	13	0	90	0	80	0	49	0	33	0	85	0	24	0	44	0	113	0	24	0	43	0
ENSMUSG00000112813	0	3	0	8	0	3	0	12	0	3	0	0	0	2	0	0	0	11	0	2	0	3	0	1	0	4	0	0	0	3	0	8	0	2	0	6	0	2	0	3	0	3	0	4	0	0	0	4	0
ENSMUSG00000093732	0	0	0	0	0	0	0	0	0	0	0	12	0	0	0	0	0	0	0	0	0	0	0	0	0	0	0	0	0	0	0	0	0	0	0	0	0	0	0	0	0	0	0	0	0	0	0	0	0
ENSMUSG00000112126	0	3	0	4	0	0	0	5	0	0	0	0	0	1	0	0	0	6	0	0	0	1	0	0	0	16	0	0	0	1	0	0	0	1	0	1	0	0	0	0	0	0	0	0	0	1	0	1	0
ENSMUSG00000020229	0	15	0	0	0	4	0	19	0	0	0	0	0	11	0	0	0	0	0	0	0	0	0	0	0	0	0	0	0	0	0	0	0	0	0	0	0	0	0	0	0	0	0	0	0	0	0	0	0
ENSMUSG00000009114	0	0	0	2	0	34	0	0	0	0	0	0	0	1	0	0	0	10	0	0	0	0	0	0	0	0	0	0	0	0	0	0	0	0	0	2	0	0	0	2	0	4	0	0	0	0	0	0	0
ENSMUSG00000112773	0	0	0	0	0	0	0	0	0	0	0	0	0	0	0	0	0	0	0	0	0	0	0	0	0	0	0	0	0	3	0	3	0	0	0	0	0	3	0	0	0	12	0	0	0	0	0	0	0
ENSMUSG00000000290	0	96	0	50	0	249	0	165	0	88	0	46	0	85	0	19	0	68	0	108	0	106	0	34	0	139	0	52	0	39	0	38	0	51	0	111	0	104	0	120	0	100	0	76	0	23	0	56	0
ENSMUSG00000009291	0	0	0	6	0	0	0	1	0	0	0	0	0	2	0	0	0	7	0	0	0	3	0	0	0	1	0	0	0	0	0	0	0	0	0	0	0	0	0	1	0	0	0	7	0	3	0	3	0
ENSMUSG00000009292	0	29	0	17	0	12	0	34	0	17	0	41	0	10	0	32	0	66	0	41	0	61	0	13	0	184	0	19	0	30	0	44	0	12	0	118	0	10	0	61	0	28	0	25	0	30	0	35	0
ENSMUSG00000112662	0	0	0	0	0	0	0	0	0	2	0	6	0	0	0	0	0	1	0	0	0	0	0	0	0	0	0	0	0	4	0	0	0	0	0	0	0	0	0	0	0	0	0	0	0	0	0	0	0
ENSMUSG00000000374	0	11	0	0	0	5	0	0	0	0	0	0	0	36	0	0	0	0	0	0	0	0	0	0	0	0	0	0	0	0	0	0	0	0	0	0	0	0	0	5	0	0	0	0	0	4	0	0	0
ENSMUSG00000112732	0	0	0	0	0	0	0	0	0	0	0	0	0	0	0	7	0	0	0	0	0	0	0	0	0	0	0	0	0	0	0	0	0	0	0	0	0	0	0	0	0	0	0	0	0	0	0	0	0
ENSMUSG00000091381	0	29	0	0	0	0	0	0	0	11	0	0	0	9	0	5	0	0	0	0	0	9	0	4	0	0	0	0	0	12	0	0	0	0	0	0	0	0	0	0	0	8	0	0	0	0	0	0	0
ENSMUSG00000020312	0	47	0	18	0	70	0	47	0	24	0	57	0	27	0	12	0	53	0	26	0	67	0	6	0	121	0	15	0	69	0	47	0	19	0	49	0	36	0	24	0	14	0	23	0	20	0	22	0
ENSMUSG00000020329	0	0	0	0	0	1	0	0	0	0	0	0	0	0	0	0	0	0	0	2	0	0	0	0	0	0	0	0	0	0	0	0	0	0	0	5	0	1	0	0	0	0	0	0	0	0	0	0	0
ENSMUSG00000013833	0	50	0	15	0	41	0	16	0	8	0	6	0	7	0	10	0	68	0	29	0	18	0	9	0	34	0	4	0	37	0	22	0	15	0	59	0	29	0	19	0	9	0	23	0	11	0	7	0
ENSMUSG00000035781	0	0	0	0	0	0	0	0	0	1	0	0	0	0	0	0	0	0	0	5	0	0	0	0	0	0	0	0	0	0	0	0	0	0	0	0	0	0	0	6	0	0	0	0	0	0	0	0	0
ENSMUSG00000035745	0	135	0	44	0	22	0	48	0	72	0	63	0	59	0	72	0	169	0	87	0	75	0	20	0	134	0	13	0	125	0	57	0	22	0	83	0	88	0	78	0	49	0	42	0	40	0	42	0
ENSMUSG00000003068	0	0	0	0	0	10	0	0	0	0	0	0	0	0	0	0	0	0	0	0	0	0	0	0	0	0	0	0	0	0	0	0	0	0	0	0	0	0	0	6	0	0	0	0	0	0	0	0	0
ENSMUSG00000003070	0	6	0	3	0	0	0	1	0	0	0	11	0	5	0	2	0	4	0	1	0	0	0	3	0	0	0	2	0	10	0	6	0	0	0	10	0	6	0	0	0	14	0	0	0	7	0	0	0
ENSMUSG00000020135	0	0	0	0	0	0	0	29	0	0	0	23	0	31	0	0	0	11	0	0	0	0	0	0	0	0	0	2	0	0	0	5	0	4	0	0	0	2	0	0	0	0	0	0	0	0	0	3	0
ENSMUSG00000035504	0	29	0	5	0	31	0	20	0	11	0	7	0	12	0	25	0	59	0	20	0	19	0	6	0	58	0	3	0	20	0	25	0	15	0	57	0	38	0	77	0	16	0	41	0	6	0	20	0
ENSMUSG00000045518	0	0	0	0	0	7	0	0	0	0	0	0	0	0	0	0	0	11	0	0	0	0	0	0	0	0	0	0	0	0	0	0	0	0	0	6	0	0	0	0	0	0	0	0	0	0	0	2	0
ENSMUSG00000047417	0	32	0	1	0	31	0	19	0	16	0	29	0	34	0	10	0	24	0	68	0	69	0	19	0	6	0	0	0	52	0	11	0	1	0	69	0	49	0	58	0	16	0	20	0	1	0	14	0
ENSMUSG00000003345	0	33	0	0	0	0	0	1	0	0	0	0	0	8	0	2	0	0	0	0	0	0	0	2	0	1	0	0	0	0	0	0	0	0	0	0	0	0	0	0	0	0	0	10	0	0	0	14	0
ENSMUSG00000003344	0	15	0	0	0	0	0	10	0	6	0	16	0	10	0	0	0	0	0	0	0	0	0	6	0	0	0	0	0	10	0	11	0	0	0	0	0	4	0	17	0	0	0	19	0	0	0	5	0
ENSMUSG00000051067	0	81	0	25	0	53	0	58	0	27	0	126	0	53	0	47	0	116	0	73	0	40	0	21	0	110	0	9	0	150	0	66	0	14	0	124	0	84	0	78	0	37	0	69	0	19	0	58	0
ENSMUSG00000059406	0	0	0	0	0	0	0	0	0	0	0	7	0	0	0	0	0	0	0	0	0	0	0	1	0	0	0	0	0	0	0	0	0	0	0	7	0	5	0	9	0	0	0	0	0	0	0	0	0
ENSMUSG00000035041	0	3	0	0	0	0	0	11	0	0	0	5	0	0	0	0	0	0	0	1	0	2	0	0	0	0	0	0	0	0	0	6	0	0	0	0	0	0	0	0	0	0	0	2	0	0	0	4	0
ENSMUSG00000034818	0	11	0	0	0	0	0	2	0	3	0	0	0	3	0	0	0	0	0	2	0	0	0	0	0	14	0	0	0	5	0	1	0	4	0	9	0	2	0	0	0	0	0	1	0	0	0	0	0
ENSMUSG00000034792	0	5	0	4	0	9	0	11	0	4	0	5	0	4	0	4	0	3	0	2	0	6	0	3	0	16	0	11	0	13	0	4	0	2	0	1	0	1	0	6	0	7	0	2	0	9	0	1	0
ENSMUSG00000054452	0	3	0	0	0	0	0	0	0	4	0	0	0	3	0	0	0	5	0	3	0	8	0	5	0	0	0	0	0	3	0	7	0	1	0	0	0	1	0	6	0	0	0	0	0	0	0	5	0
ENSMUSG00000034771	0	0	0	0	0	0	0	0	0	0	0	0	0	0	0	0	0	0	0	0	0	0	0	0	0	0	0	0	0	0	0	0	0	0	0	0	0	0	0	0	0	0	0	0	0	0	0	0	0
ENSMUSG00000044581	0	6	0	0	0	0	0	0	0	0	0	0	0	0	0	0	0	0	0	0	0	4	0	0	0	4	0	0	0	0	0	7	0	0	0	0	0	0	0	0	0	0	0	0	0	0	0	5	0
ENSMUSG00000020251	0	51	0	23	0	133	0	24	0	16	0	10	0	24	0	19	0	27	0	22	0	39	0	4	0	0	0	0	0	60	0	50	0	16	0	54	0	5	0	19	0	17	0	36	0	9	0	25	0
ENSMUSG00000020246	0	2	0	0	0	0	0	0	0	0	0	0	0	0	0	0	0	1	0	0	0	0	0	0	0	0	0	0	0	0	0	4	0	0	0	0	0	0	0	0	0	0	0	0	0	0	0	0	0
ENSMUSG00000020248	0	0	0	0	0	0	0	0	0	0	0	9	0	0	0	0	0	0	0	9	0	0	0	0	0	0	0	0	0	0	0	0	0	0	0	0	0	13	0	0	0	0	0	13	0	0	0	5	0
ENSMUSG00000034591	0	18	0	21	0	0	0	0	0	0	0	39	0	11	0	0	0	10	0	14	0	63	0	15	0	74	0	8	0	0	0	0	0	10	0	88	0	2	0	0	0	19	0	4	0	0	0	12	0
ENSMUSG00000020256	0	4	0	19	0	11	0	37	0	3	0	49	0	18	0	20	0	27	0	29	0	15	0	5	0	0	0	0	0	0	0	49	0	2	0	22	0	26	0	27	0	40	0	13	0	27	0	44	0
ENSMUSG00000111583	0	0	0	0	0	0	0	0	0	0	0	0	0	0	0	1	0	23	0	10	0	0	0	0	0	0	0	0	0	5	0	0	0	0	0	0	0	0	0	12	0	0	0	0	0	0	0	0	0
ENSMUSG00000020037	0	0	0	0	0	0	0	0	0	0	0	0	0	0	0	0	0	0	0	0	0	0	0	0	0	0	0	0	0	0	0	0	0	0	0	0	0	0	0	0	0	0	0	0	0	0	0	4	0
ENSMUSG00000112826	0	2	0	1	0	2	0	3	0	2	0	2	0	2	0	2	0	1	0	2	0	0	0	0	0	2	0	2	0	10	0	4	0	1	0	2	0	3	0	1	0	0	0	2	0	0	0	1	0
ENSMUSG00000050108	0	16	0	18	0	0	0	0	0	57	0	14	0	6	0	0	0	22	0	0	0	0	0	2	0	0	0	0	0	0	0	23	0	11	0	22	0	42	0	0	0	22	0	1	0	0	0	0	0
ENSMUSG00000112666	0	21	0	2	0	19	0	4	0	0	0	86	0	0	0	11	0	6	0	10	0	3	0	4	0	65	0	0	0	18	0	5	0	0	0	2	0	5	0	4	0	5	0	0	0	6	0	0	0
ENSMUSG00000020053	0	3	0	1	0	0	0	1	0	1	0	2	0	0	0	1	0	3	0	0	0	3	0	2	0	2	0	0	0	0	0	3	0	0	0	3	0	2	0	0	0	0	0	1	0	0	0	0	0
ENSMUSG00000020061	0	0	0	0	0	0	0	0	0	0	0	0	0	0	0	0	0	0	0	0	0	0	0	0	0	0	0	0	0	0	0	0	0	0	0	0	0	0	0	0	0	0	0	0	0	0	0	0	0
ENSMUSG00000035189	0	0	0	0	0	0	0	0	0	0	0	14	0	0	0	2	0	0	0	0	0	0	0	0	0	0	0	0	0	0	0	0	0	0	0	2	0	0	0	0	0	0	0	0	0	0	0	0	0
ENSMUSG00000019935	0	0	0	0	0	0	0	0	0	0	0	0	0	0	0	2	0	0	0	0	0	0	0	0	0	0	0	0	0	0	0	0	0	0	0	0	0	0	0	0	0	0	0	5	0	0	0	0	0
ENSMUSG00000020019	0	1	0	5	0	0	0	3	0	3	0	4	0	1	0	4	0	0	0	7	0	6	0	4	0	52	0	2	0	8	0	1	0	0	0	8	0	2	0	2	0	10	0	5	0	3	0	3	0
ENSMUSG00000112477	0	2	0	0	0	0	0	0	0	0	0	0	0	0	0	0	0	0	0	4	0	0	0	0	0	0	0	0	0	3	0	0	0	0	0	0	0	0	0	0	0	0	0	0	0	0	0	0	0
ENSMUSG00000112599	0	3	0	1	0	0	0	4	0	0	0	0	0	0	0	0	0	0	0	0	0	0	0	0	0	0	0	1	0	18	0	7	0	0	0	9	0	1	0	3	0	0	0	0	0	1	0	0	0
ENSMUSG00000112354	0	1	0	0	0	5	0	2	0	0	0	21	0	5	0	0	0	0	0	0	0	0	0	0	0	0	0	0	0	0	0	1	0	0	0	14	0	0	0	0	0	0	0	1	0	0	0	1	0
ENSMUSG00000053825	0	0	0	0	0	0	0	0	0	0	0	0	0	0	0	0	0	0	0	0	0	0	0	0	0	0	0	0	0	0	0	0	0	0	0	0	0	0	0	0	0	0	0	0	0	0	0	10	0
ENSMUSG00000112722	0	7	0	1	0	6	0	31	0	7	0	15	0	15	0	1	0	4	0	27	0	3	0	1	0	6	0	0	0	30	0	11	0	2	0	88	0	13	0	9	0	3	0	1	0	7	0	18	0
ENSMUSG00000069518	0	202	0	93	0	138	0	198	0	64	0	63	0	113	0	68	0	319	0	89	0	115	0	40	0	299	0	21	0	102	0	142	0	89	0	180	0	107	0	119	0	55	0	100	0	63	0	40	0
ENSMUSG00000031294	0	5	0	2	0	4	0	4	0	0	0	0	0	4	0	1	0	4	0	2	0	1	0	0	0	4	0	0	0	2	0	3	0	1	0	4	0	1	0	26	0	0	0	0	0	0	0	1	0
ENSMUSG00000069516	0	0	0	0	0	0	0	0	0	0	0	0	0	0	0	0	0	0	0	0	0	0	0	0	0	0	0	0	0	6	0	0	0	0	0	0	0	0	0	0	0	0	0	0	0	0	0	0	0
ENSMUSG00000112527	0	6	0	0	0	2	0	8	0	5	0	8	0	0	0	0	0	26	0	0	0	0	0	0	0	0	0	0	0	3	0	6	0	2	0	2	0	2	0	0	0	0	0	2	0	5	0	4	0
ENSMUSG00000025422	0	0	0	0	0	2	0	0	0	0	0	0	0	3	0	1	0	0	0	0	0	2	0	0	0	0	0	0	0	0	0	1	0	0	0	0	0	6	0	0	0	15	0	6	0	0	0	0	0
ENSMUSG00000040441	0	6	0	1	0	3	0	9	0	2	0	6	0	2	0	1	0	0	0	10	0	6	0	0	0	16	0	3	0	19	0	4	0	3	0	21	0	5	0	0	0	10	0	7	0	6	0	1	0
ENSMUSG00000040415	0	0	0	0	0	0	0	0	0	0	0	0	0	1	0	2	0	0	0	14	0	0	0	0	0	0	0	0	0	0	0	0	0	0	0	0	0	0	0	0	0	0	0	7	0	0	0	0	0
ENSMUSG00000040249	0	10	0	0	0	0	0	2	0	3	0	32	0	0	0	0	0	0	0	7	0	0	0	6	0	0	0	0	0	59	0	0	0	2	0	2	0	14	0	0	0	7	0	5	0	4	0	16	0
ENSMUSG00000025389	0	9	0	7	0	30	0	10	0	5	0	16	0	6	0	12	0	21	0	2	0	7	0	1	0	8	0	1	0	8	0	9	0	1	0	25	0	20	0	6	0	6	0	2	0	4	0	6	0
ENSMUSG00000005682	0	0	0	2	0	1	0	1	0	0	0	0	0	1	0	0	0	3	0	3	0	0	0	0	0	11	0	0	0	1	0	0	0	1	0	0	0	1	0	3	0	0	0	1	0	0	0	1	0
ENSMUSG00000090761	0	1	0	0	0	0	0	0	0	0	0	0	0	0	0	0	0	0	0	0	0	0	0	0	0	1	0	0	0	0	0	0	0	0	0	0	0	0	0	0	0	0	0	0	0	0	0	0	0
ENSMUSG00000025366	0	1	0	3	0	7	0	11	0	10	0	14	0	7	0	11	0	11	0	1	0	7	0	3	0	8	0	0	0	12	0	15	0	4	0	24	0	10	0	19	0	2	0	7	0	3	0	3	0
ENSMUSG00000091511	0	46	0	0	0	8	0	0	0	0	0	0	0	12	0	0	0	0	0	13	0	0	0	0	0	0	0	0	0	0	0	11	0	0	0	0	0	7	0	1	0	12	0	0	0	0	0	0	0
ENSMUSG00000020439	0	3	0	2	0	0	0	0	0	0	0	0	0	0	0	0	0	0	0	0	0	8	0	2	0	0	0	0	0	0	0	0	0	0	0	0	0	0	0	0	0	5	0	0	0	0	0	0	0
ENSMUSG00000003581	0	0	0	4	0	0	0	0	0	0	0	0	0	0	0	0	0	0	0	0	0	0	0	0	0	0	0	0	0	0	0	0	0	0	0	0	0	0	0	0	0	1	0	0	0	0	0	0	0
ENSMUSG00000034412	0	2	0	0	0	0	0	2	0	0	0	9	0	3	0	0	0	3	0	0	0	5	0	0	0	0	0	0	0	1	0	0	0	0	0	0	0	0	0	0	0	0	0	0	0	0	0	0	0
ENSMUSG00000058755	0	0	0	0	0	0	0	0	0	4	0	0	0	0	0	0	0	0	0	0	0	0	0	0	0	0	0	0	0	0	0	0	0	0	0	45	0	0	0	1	0	0	0	0	0	0	0	2	0
ENSMUSG00000020396	0	0	0	0	0	0	0	2	0	0	0	0	0	0	0	0	0	9	0	0	0	0	0	0	0	0	0	0	0	0	0	0	0	0	0	0	0	0	0	0	0	0	0	0	0	3	0	0	0
ENSMUSG00000034209	0	0	0	4	0	9	0	0	0	0	0	0	0	1	0	2	0	0	0	0	0	0	0	0	0	0	0	0	0	0	0	0	0	0	0	0	0	8	0	0	0	0	0	0	0	0	0	0	0
ENSMUSG00000020484	0	0	0	6	0	12	0	5	0	2	0	11	0	0	0	5	0	18	0	3	0	27	0	8	0	56	0	0	0	7	0	1	0	1	0	4	0	0	0	18	0	10	0	1	0	4	0	2	0
ENSMUSG00000020474	0	0	0	0	0	0	0	0	0	0	0	0	0	0	0	0	0	1	0	0	0	0	0	0	0	0	0	0	0	0	0	2	0	0	0	0	0	3	0	0	0	0	0	0	0	3	0	0	0
ENSMUSG00000020473	0	1	0	1	0	1	0	2	0	2	0	0	0	2	0	0	0	9	0	2	0	2	0	0	0	6	0	0	0	4	0	1	0	0	0	1	0	2	0	3	0	1	0	0	0	0	0	1	0
ENSMUSG00000004394	0	0	0	0	0	0	0	3	0	0	0	0	0	2	0	0	0	0	0	1	0	0	0	0	0	10	0	0	0	1	0	2	0	1	0	0	0	2	0	2	0	3	0	0	0	0	0	0	0
ENSMUSG00000041164	0	0	0	5	0	4	0	3	0	0	0	0	0	0	0	0	0	16	0	0	0	0	0	0	0	6	0	0	0	2	0	3	0	0	0	0	0	0	0	3	0	0	0	2	0	0	0	0	0
ENSMUSG00000032673	0	0	0	0	0	1	0	0	0	0	0	1	0	0	0	0	0	0	0	1	0	0	0	0	0	15	0	0	0	0	0	0	0	0	0	0	0	0	0	0	0	0	0	0	0	0	0	0	0
ENSMUSG00000040919	0	0	0	0	0	0	0	0	0	0	0	0	0	0	0	4	0	2	0	2	0	0	0	0	0	0	0	0	0	2	0	0	0	0	0	1	0	3	0	0	0	54	0	0	0	0	0	0	0
ENSMUSG00000020279	0	0	0	0	0	0	0	0	0	0	0	0	0	1	0	0	0	0	0	0	0	0	0	0	0	0	0	0	0	23	0	0	0	0	0	0	0	4	0	0	0	0	0	0	0	0	0	0	0
ENSMUSG00000057967	0	337	0	175	0	348	0	418	0	248	0	316	0	244	0	176	0	816	0	427	0	213	0	74	0	448	0	74	0	579	0	395	0	179	0	893	0	487	0	379	0	233	0	237	0	210	0	207	0
ENSMUSG00000053519	0	0	0	0	0	0	0	0	0	0	0	0	0	0	0	0	0	0	0	0	0	0	0	0	0	0	0	0	0	0	0	0	0	0	0	0	0	0	0	0	0	9	0	0	0	0	0	0	0
ENSMUSG00000085301	0	0	0	0	0	0	0	0	0	0	0	0	0	0	0	0	0	0	0	0	0	0	0	0	0	0	0	0	0	0	0	0	0	0	0	0	0	0	0	0	0	0	0	0	0	0	0	0	0
ENSMUSG00000019189	0	6	0	0	0	0	0	0	0	0	0	0	0	12	0	0	0	13	0	0	0	3	0	0	0	48	0	0	0	0	0	0	0	0	0	0	0	7	0	0	0	0	0	3	0	0	0	0	0
ENSMUSG00000086686	0	0	0	0	0	0	0	0	0	0	0	0	0	0	0	0	0	0	0	0	0	5	0	0	0	0	0	0	0	0	0	0	0	0	0	0	0	0	0	0	0	1	0	20	0	0	0	0	0
ENSMUSG00000020401	0	6	0	1	0	0	0	3	0	2	0	0	0	7	0	1	0	11	0	3	0	4	0	2	0	0	0	1	0	2	0	11	0	0	0	10	0	1	0	2	0	15	0	0	0	3	0	0	0
ENSMUSG00000069893	0	0	0	0	0	0	0	0	0	0	0	0	0	0	0	0	0	0	0	0	0	0	0	2	0	0	0	0	0	0	0	0	0	0	0	0	0	0	0	0	0	0	0	0	0	0	0	0	0
ENSMUSG00000020366	0	21	0	0	0	0	0	5	0	2	0	43	0	0	0	1	0	0	0	4	0	0	0	2	0	0	0	0	0	0	0	7	0	0	0	0	0	8	0	2	0	0	0	0	0	0	0	0	0
ENSMUSG00000048728	0	0	0	0	0	0	0	0	0	0	0	0	0	0	0	0	0	0	0	0	0	0	0	0	0	0	0	0	0	0	0	0	0	0	0	1	0	0	0	0	0	0	0	0	0	0	0	0	0
ENSMUSG00000061469	0	5	0	0	0	1	0	0	0	3	0	0	0	3	0	0	0	0	0	0	0	2	0	1	0	2	0	0	0	0	0	3	0	0	0	0	0	1	0	2	0	0	0	0	0	0	0	0	0
ENSMUSG00000063564	0	93	0	38	0	98	0	110	0	37	0	33	0	113	0	46	0	172	0	140	0	65	0	22	0	209	0	13	0	202	0	68	0	45	0	168	0	79	0	119	0	73	0	35	0	28	0	102	0
ENSMUSG00000001053	0	14	0	3	0	1	0	15	0	18	0	10	0	0	0	1	0	20	0	7	0	5	0	2	0	0	0	0	0	0	0	11	0	8	0	44	0	0	0	22	0	2	0	0	0	5	0	7	0
ENSMUSG00000018398	0	0	0	0	0	0	0	0	0	0	0	0	0	6	0	4	0	0	0	13	0	4	0	0	0	0	0	0	0	0	0	0	0	0	0	0	0	0	0	0	0	7	0	0	0	0	0	1	0
ENSMUSG00000018906	0	0	0	0	0	0	0	0	0	0	0	0	0	0	0	0	0	0	0	0	0	0	0	0	0	0	0	0	0	0	0	1	0	0	0	0	0	0	0	0	0	0	0	0	0	0	0	0	0
ENSMUSG00000020264	0	0	0	0	0	0	0	0	0	0	0	0	0	0	0	0	0	0	0	0	0	0	0	0	0	0	0	0	0	0	0	0	0	0	0	0	0	0	0	0	0	0	0	0	0	0	0	0	0
ENSMUSG00000084980	0	0	0	0	0	0	0	3	0	0	0	0	0	1	0	0	0	0	0	0	0	0	0	0	0	0	0	0	0	0	0	0	0	0	0	0	0	0	0	0	0	8	0	0	0	0	0	0	0
ENSMUSG00000087654	0	4	0	1	0	0	0	9	0	2	0	3	0	2	0	1	0	4	0	1	0	4	0	0	0	7	0	0	0	4	0	0	0	2	0	1	0	2	0	1	0	0	0	1	0	0	0	0	0
ENSMUSG00000049287	0	28	0	4	0	21	0	47	0	7	0	37	0	12	0	6	0	19	0	10	0	10	0	8	0	22	0	6	0	36	0	16	0	5	0	32	0	24	0	12	0	16	0	5	0	14	0	19	0
ENSMUSG00000086910	0	1	0	1	0	2	0	1	0	1	0	1	0	0	0	0	0	0	0	0	0	0	0	0	0	4	0	0	0	0	0	0	0	1	0	0	0	0	0	1	0	0	0	2	0	0	0	0	0
ENSMUSG00000043648	0	4	0	0	0	2	0	6	0	2	0	3	0	1	0	1	0	7	0	2	0	1	0	0	0	12	0	0	0	2	0	3	0	1	0	11	0	3	0	2	0	0	0	1	0	1	0	1	0
ENSMUSG00000032633	0	11	0	4	0	7	0	19	0	5	0	16	0	10	0	4	0	20	0	11	0	10	0	6	0	45	0	2	0	10	0	16	0	7	0	46	0	13	0	6	0	6	0	5	0	3	0	5	0
ENSMUSG00000084766	0	0	0	0	0	0	0	0	0	0	0	0	0	0	0	0	0	1	0	0	0	1	0	0	0	0	0	0	0	0	0	0	0	0	0	2	0	0	0	0	0	0	0	0	0	0	0	0	0
ENSMUSG00000018931	0	5	0	0	0	0	0	0	0	21	0	16	0	22	0	2	0	27	0	7	0	0	0	5	0	0	0	3	0	5	0	6	0	6	0	0	0	20	0	0	0	10	0	0	0	9	0	19	0
ENSMUSG00000069855	0	0	0	3	0	0	0	0	0	0	0	0	0	0	0	0	0	0	0	0	0	0	0	0	0	0	0	0	0	0	0	5	0	0	0	0	0	3	0	6	0	0	0	1	0	0	0	0	0
ENSMUSG00000004837	0	0	0	10	0	0	0	0	0	0	0	0	0	0	0	0	0	0	0	0	0	14	0	4	0	0	0	0	0	0	0	0	0	0	0	0	0	0	0	0	0	0	0	0	0	1	0	0	0
ENSMUSG00000042377	0	1	0	0	0	0	0	4	0	0	0	0	0	0	0	1	0	6	0	0	0	0	0	0	0	5	0	0	0	0	0	0	0	0	0	2	0	0	0	0	0	0	0	1	0	1	0	0	0
ENSMUSG00000085170	0	0	0	0	0	3	0	2	0	2	0	0	0	0	0	8	0	2	0	0	0	0	0	0	0	0	0	0	0	0	0	0	0	0	0	0	0	0	0	0	0	0	0	0	0	0	0	0	0
ENSMUSG00000047759	0	0	0	0	0	0	0	0	0	0	0	0	0	1	0	0	0	0	0	0	0	0	0	4	0	0	0	0	0	0	0	0	0	0	0	0	0	2	0	0	0	0	0	0	0	0	0	0	0
ENSMUSG00000056752	0	0	0	0	0	0	0	0	0	0	0	0	0	4	0	0	0	0	0	13	0	0	0	0	0	0	0	0	0	0	0	0	0	0	0	0	0	0	0	0	0	0	0	0	0	0	0	0	0
ENSMUSG00000085926	0	0	0	0	0	1	0	3	0	1	0	1	0	0	0	1	0	3	0	0	0	0	0	0	0	1	0	0	0	1	0	3	0	8	0	6	0	0	0	2	0	3	0	1	0	0	0	0	0
ENSMUSG00000033044	0	19	0	0	0	0	0	0	0	0	0	0	0	0	0	0	0	0	0	0	0	0	0	0	0	0	0	0	0	0	0	8	0	2	0	0	0	0	0	1	0	0	0	0	0	2	0	0	0
ENSMUSG00000055134	0	0	0	0	0	1	0	0	0	1	0	0	0	0	0	0	0	0	0	0	0	1	0	3	0	6	0	0	0	0	0	0	0	9	0	0	0	0	0	0	0	2	0	6	0	0	0	1	0
ENSMUSG00000020904	0	0	0	0	0	0	0	0	0	0	0	0	0	0	0	0	0	0	0	0	0	0	0	1	0	0	0	0	0	0	0	0	0	1	0	0	0	0	0	0	0	1	0	10	0	0	0	0	0
ENSMUSG00000032921	0	0	0	0	0	1	0	2	0	0	0	9	0	2	0	0	0	3	0	0	0	6	0	0	0	0	0	0	0	4	0	4	0	3	0	1	0	0	0	3	0	0	0	5	0	0	0	0	0
ENSMUSG00000052921	0	0	0	0	0	0	0	13	0	4	0	2	0	6	0	0	0	0	0	4	0	10	0	0	0	34	0	3	0	2	0	4	0	0	0	0	0	0	0	3	0	0	0	0	0	0	0	0	0
ENSMUSG00000032892	0	2	0	0	0	0	0	2	0	0	0	0	0	0	0	0	0	0	0	0	0	1	0	0	0	0	0	0	0	0	0	0	0	0	0	0	0	2	0	0	0	0	0	0	0	0	0	0	0
ENSMUSG00000018474	0	0	0	0	0	0	0	4	0	0	0	0	0	0	0	0	0	10	0	0	0	0	0	0	0	0	0	0	0	2	0	1	0	0	0	1	0	2	0	1	0	4	0	0	0	0	0	7	0
ENSMUSG00000005202	0	21	0	22	0	36	0	36	0	14	0	25	0	27	0	10	0	53	0	34	0	24	0	7	0	119	0	2	0	45	0	21	0	19	0	44	0	39	0	44	0	16	0	15	0	12	0	25	0
ENSMUSG00000042826	0	0	0	0	0	0	0	3	0	0	0	0	0	3	0	8	0	0	0	0	0	3	0	0	0	0	0	0	0	26	0	0	0	1	0	0	0	0	0	6	0	5	0	1	0	1	0	0	0
ENSMUSG00000019461	0	0	0	0	0	0	0	0	0	0	0	0	0	0	0	2	0	0	0	0	0	0	0	0	0	0	0	0	0	0	0	0	0	0	0	0	0	0	0	5	0	0	0	0	0	0	0	0	0
ENSMUSG00000018554	0	0	0	0	0	0	0	6	0	0	0	0	0	1	0	0	0	2	0	5	0	0	0	0	0	0	0	1	0	0	0	0	0	0	0	5	0	0	0	0	0	0	0	0	0	0	0	0	0
ENSMUSG00000018566	0	0	0	1	0	0	0	2	0	0	0	2	0	0	0	0	0	2	0	1	0	0	0	0	0	3	0	0	0	1	0	0	0	1	0	3	0	1	0	1	0	0	0	0	0	0	0	0	0
ENSMUSG00000000318	0	0	0	2	0	0	0	0	0	4	0	0	0	0	0	0	0	0	0	0	0	1	0	0	0	0	0	0	0	2	0	0	0	0	0	0	0	0	0	0	0	0	0	0	0	0	0	0	0
ENSMUSG00000018924	0	0	0	0	0	22	0	4	0	1	0	4	0	3	0	0	0	1	0	2	0	1	0	2	0	13	0	1	0	8	0	0	0	2	0	24	0	3	0	0	0	1	0	0	0	0	0	5	0
ENSMUSG00000014609	0	4	0	1	0	3	0	5	0	1	0	5	0	4	0	2	0	7	0	4	0	7	0	0	0	6	0	1	0	5	0	0	0	0	0	1	0	6	0	4	0	2	0	1	0	1	0	1	0
ENSMUSG00000057135	0	0	0	0	0	0	0	9	0	0	0	0	0	0	0	0	0	0	0	0	0	0	0	0	0	0	0	0	0	0	0	0	0	0	0	0	0	0	0	0	0	0	0	0	0	0	0	0	0
ENSMUSG00000040543	0	0	0	0	0	0	0	0	0	0	0	0	0	0	0	0	0	6	0	0	0	0	0	0	0	0	0	0	0	0	0	0	0	0	0	0	0	0	0	0	0	8	0	0	0	0	0	0	0
ENSMUSG00000020799	0	0	0	0	0	0	0	0	0	0	0	0	0	1	0	0	0	0	0	0	0	0	0	2	0	0	0	0	0	0	0	4	0	0	0	20	0	0	0	0	0	0	0	0	0	0	0	0	0
ENSMUSG00000045667	0	20	0	7	0	4	0	9	0	12	0	20	0	15	0	1	0	29	0	7	0	0	0	3	0	16	0	0	0	30	0	22	0	0	0	13	0	0	0	12	0	16	0	8	0	8	0	10	0
ENSMUSG00000020794	0	0	0	0	0	3	0	0	0	0	0	0	0	0	0	0	0	12	0	0	0	0	0	0	0	2	0	2	0	0	0	0	0	0	0	0	0	0	0	0	0	0	0	2	0	0	0	0	0
ENSMUSG00000020741	0	0	0	0	0	2	0	0	0	0	0	0	0	0	0	0	0	0	0	11	0	0	0	5	0	0	0	0	0	0	0	0	0	0	0	0	0	0	0	0	0	4	0	0	0	0	0	0	0
ENSMUSG00000000753	0	1	0	1	0	0	0	0	0	0	0	0	0	0	0	5	0	0	0	0	0	28	0	10	0	0	0	0	0	2	0	2	0	0	0	0	0	1	0	0	0	4	0	0	0	3	0	0	0
ENSMUSG00000038188	0	0	0	0	0	0	0	0	0	0	0	0	0	14	0	0	0	1	0	14	0	0	0	0	0	0	0	0	0	0	0	2	0	5	0	0	0	0	0	0	0	0	0	0	0	0	0	0	0
ENSMUSG00000020846	0	1	0	0	0	0	0	1	0	1	0	0	0	0	0	0	0	0	0	0	0	0	0	0	0	0	0	0	0	0	0	0	0	0	0	0	0	0	0	0	0	0	0	0	0	0	0	0	0
ENSMUSG00000046275	0	0	0	0	0	0	0	2	0	0	0	0	0	0	0	0	0	0	0	0	0	0	0	0	0	0	0	0	0	0	0	2	0	1	0	0	0	0	0	1	0	1	0	1	0	0	0	0	0
ENSMUSG00000020838	0	2	0	1	0	3	0	7	0	3	0	4	0	0	0	1	0	5	0	3	0	1	0	1	0	2	0	0	0	0	0	7	0	0	0	1	0	1	0	4	0	0	0	2	0	0	0	6	0
ENSMUSG00000037907	0	23	0	12	0	33	0	24	0	20	0	16	0	15	0	7	0	61	0	13	0	10	0	2	0	94	0	0	0	26	0	26	0	19	0	46	0	28	0	27	0	18	0	17	0	5	0	17	0
ENSMUSG00000000724	0	0	0	0	0	0	0	0	0	0	0	0	0	0	0	0	0	0	0	0	0	0	0	1	0	0	0	0	0	0	0	0	0	0	0	0	0	0	0	1	0	0	0	0	0	0	0	0	0
ENSMUSG00000000632	0	1	0	0	0	1	0	0	0	6	0	0	0	2	0	7	0	0	0	10	0	0	0	0	0	5	0	0	0	1	0	6	0	0	0	0	0	1	0	6	0	7	0	0	0	0	0	0	0
ENSMUSG00000017386	0	4	0	0	0	0	0	0	0	4	0	0	0	0	0	0	0	0	0	1	0	0	0	0	0	7	0	0	0	2	0	0	0	0	0	0	0	0	0	0	0	0	0	1	0	0	0	0	0
ENSMUSG00000044122	0	0	0	39	0	36	0	9	0	2	0	9	0	0	0	10	0	38	0	26	0	45	0	4	0	22	0	0	0	66	0	0	0	0	0	0	0	50	0	34	0	45	0	19	0	13	0	9	0
ENSMUSG00000087295	0	17	0	1	0	3	0	8	0	5	0	0	0	0	0	0	0	0	0	0	0	4	0	3	0	0	0	0	0	0	0	0	0	1	0	0	0	2	0	0	0	0	0	2	0	0	0	3	0
ENSMUSG00000020829	0	22	0	10	0	2	0	16	0	10	0	0	0	17	0	1	0	0	0	31	0	0	0	0	0	6	0	7	0	15	0	15	0	6	0	26	0	6	0	13	0	9	0	6	0	0	0	10	0
ENSMUSG00000050132	0	19	0	8	0	38	0	35	0	14	0	24	0	18	0	8	0	81	0	36	0	14	0	7	0	6	0	7	0	39	0	15	0	7	0	19	0	21	0	24	0	28	0	15	0	16	0	7	0
ENSMUSG00000017615	0	0	0	0	0	2	0	0	0	0	0	0	0	0	0	0	0	0	0	0	0	0	0	0	0	0	0	0	0	0	0	1	0	0	0	1	0	0	0	1	0	0	0	0	0	0	0	0	0
ENSMUSG00000020826	0	13	0	0	0	0	0	0	0	0	0	1	0	4	0	0	0	19	0	1	0	0	0	0	0	0	0	0	0	1	0	0	0	0	0	0	0	0	0	0	0	0	0	0	0	0	0	0	0
ENSMUSG00000086474	0	0	0	0	0	3	0	4	0	0	0	0	0	0	0	0	0	0	0	0	0	0	0	0	0	3	0	0	0	0	0	0	0	0	0	2	0	0	0	1	0	0	0	0	0	0	0	0	0
ENSMUSG00000017692	0	0	0	0	0	9	0	0	0	0	0	0	0	1	0	0	0	0	0	0	0	5	0	0	0	0	0	0	0	0	0	4	0	0	0	0	0	0	0	0	0	9	0	0	0	0	0	0	0
ENSMUSG00000020698	0	0	0	0	0	57	0	31	0	29	0	0	0	25	0	8	0	86	0	0	0	28	0	4	0	10	0	0	0	0	0	13	0	6	0	100	0	6	0	50	0	10	0	0	0	7	0	0	0
ENSMUSG00000086327	0	0	0	0	0	0	0	0	0	0	0	0	0	0	0	0	0	0	0	0	0	0	0	0	0	0	0	0	0	0	0	0	0	0	0	0	0	8	0	0	0	0	0	0	0	0	0	0	0
ENSMUSG00000082101	0	5	0	1	0	0	0	0	0	5	0	0	0	0	0	0	0	6	0	0	0	2	0	0	0	36	0	0	0	3	0	2	0	0	0	0	0	0	0	0	0	0	0	0	0	4	0	2	0
ENSMUSG00000020684	0	0	0	0	0	0	0	0	0	0	0	0	0	0	0	0	0	2	0	0	0	0	0	0	0	0	0	0	0	2	0	0	0	2	0	0	0	1	0	0	0	0	0	0	0	0	0	0	0
ENSMUSG00000020686	0	0	0	0	0	0	0	0	0	0	0	0	0	0	0	0	0	0	0	0	0	0	0	0	0	1	0	0	0	0	0	0	0	4	0	0	0	0	0	0	0	0	0	0	0	0	0	0	0
ENSMUSG00000018925	0	29	0	0	0	0	0	22	0	13	0	0	0	12	0	12	0	13	0	9	0	0	0	0	0	0	0	0	0	0	0	18	0	15	0	0	0	54	0	11	0	0	0	3	0	5	0	10	0
ENSMUSG00000020679	0	81	0	50	0	50	0	104	0	47	0	10	0	93	0	24	0	161	0	122	0	17	0	18	0	88	0	5	0	61	0	24	0	29	0	81	0	120	0	130	0	37	0	41	0	0	0	46	0
ENSMUSG00000018479	0	0	0	0	0	0	0	0	0	0	0	0	0	0	0	0	0	1	0	2	0	0	0	0	0	0	0	0	0	6	0	0	0	0	0	2	0	0	0	0	0	1	0	0	0	0	0	1	0
ENSMUSG00000009350	0	3	0	0	0	4	0	6	0	3	0	0	0	0	0	0	0	4	0	0	0	6	0	0	0	0	0	4	0	0	0	0	0	0	0	5	0	0	0	4	0	0	0	8	0	3	0	4	0
ENSMUSG00000085872	0	8	0	0	0	6	0	7	0	5	0	0	0	0	0	0	0	7	0	0	0	3	0	0	0	0	0	2	0	0	0	0	0	0	0	7	0	0	0	4	0	0	0	5	0	0	0	2	0
ENSMUSG00000060787	0	6	0	0	0	3	0	8	0	7	0	9	0	6	0	3	0	2	0	0	0	2	0	2	0	12	0	0	0	11	0	4	0	1	0	3	0	4	0	9	0	17	0	0	0	0	0	1	0
ENSMUSG00000000278	0	7	0	0	0	17	0	6	0	18	0	0	0	0	0	6	0	0	0	9	0	16	0	7	0	0	0	15	0	70	0	14	0	0	0	0	0	12	0	13	0	19	0	11	0	2	0	0	0
ENSMUSG00000110344	0	0	0	0	0	0	0	0	0	0	0	0	0	20	0	0	0	0	0	0	0	0	0	0	0	0	0	3	0	0	0	0	0	2	0	0	0	0	0	0	0	0	0	0	0	0	0	0	0
ENSMUSG00000086003	0	10	0	3	0	0	0	0	0	0	0	0	0	0	0	0	0	0	0	0	0	0	0	0	0	0	0	0	0	0	0	0	0	0	0	0	0	0	0	0	0	9	0	0	0	1	0	0	0
ENSMUSG00000020866	0	0	0	0	0	0	0	0	0	0	0	0	0	0	0	0	0	0	0	0	0	0	0	1	0	0	0	0	0	0	0	0	0	0	0	0	0	0	0	1	0	1	0	0	0	0	0	0	0
ENSMUSG00000001508	0	0	0	0	0	0	0	0	0	0	0	0	0	21	0	7	0	0	0	0	0	0	0	0	0	0	0	0	0	24	0	0	0	0	0	0	0	0	0	0	0	0	0	0	0	0	0	0	0
ENSMUSG00000000120	0	17	0	0	0	0	0	3	0	0	0	0	0	0	0	0	0	0	0	0	0	0	0	0	0	0	0	0	0	0	0	0	0	0	0	1	0	0	0	3	0	0	0	2	0	0	0	2	0
ENSMUSG00000087117	0	19	0	0	0	0	0	0	0	0	0	0	0	0	0	0	0	0	0	0	0	0	0	11	0	0	0	0	0	0	0	0	0	0	0	70	0	8	0	25	0	0	0	0	0	15	0	6	0
ENSMUSG00000038560	0	0	0	0	0	0	0	0	0	0	0	0	0	0	0	0	0	0	0	0	0	0	0	1	0	0	0	0	0	0	0	0	0	0	0	0	0	0	0	4	0	0	0	0	0	0	0	0	0
ENSMUSG00000001444	0	0	0	12	0	10	0	9	0	6	0	1	0	0	0	0	0	2	0	1	0	7	0	2	0	16	0	0	0	0	0	1	0	3	0	0	0	11	0	6	0	2	0	0	0	0	0	1	0
ENSMUSG00000038517	0	3	0	0	0	0	0	0	0	1	0	5	0	0	0	0	0	0	0	2	0	1	0	3	0	8	0	0	0	1	0	1	0	0	0	0	0	2	0	0	0	2	0	0	0	0	0	0	0
ENSMUSG00000038453	0	72	0	38	0	21	0	53	0	83	0	50	0	58	0	31	0	182	0	35	0	0	0	4	0	210	0	1	0	94	0	58	0	26	0	167	0	30	0	89	0	28	0	40	0	27	0	41	0
ENSMUSG00000018537	0	0	0	1	0	4	0	0	0	0	0	7	0	0	0	1	0	3	0	2	0	0	0	0	0	3	0	0	0	1	0	1	0	0	0	0	0	0	0	2	0	0	0	0	0	0	0	0	0
ENSMUSG00000020882	0	0	0	0	0	0	0	0	0	0	0	0	0	4	0	0	0	0	0	0	0	0	0	0	0	0	0	0	0	0	0	0	0	0	0	0	0	0	0	0	0	0	0	7	0	0	0	0	0
ENSMUSG00000017400	0	0	0	0	0	0	0	0	0	0	0	0	0	0	0	0	0	0	0	0	0	0	0	0	0	0	0	0	0	0	0	0	0	0	0	0	0	0	0	0	0	0	0	0	0	0	0	0	0
ENSMUSG00000018167	0	6	0	8	0	12	0	30	0	0	0	8	0	9	0	16	0	22	0	5	0	20	0	1	0	6	0	0	0	19	0	8	0	2	0	28	0	5	0	11	0	11	0	20	0	9	0	9	0
ENSMUSG00000018168	0	0	0	0	0	0	0	6	0	0	0	0	0	0	0	0	0	2	0	0	0	0	0	0	0	14	0	0	0	0	0	0	0	0	0	0	0	0	0	0	0	0	0	0	0	0	0	0	0
ENSMUSG00000017211	0	3	0	0	0	0	0	0	0	0	0	0	0	1	0	1	0	6	0	3	0	0	0	0	0	0	0	0	0	0	0	0	0	0	0	1	0	0	0	0	0	0	0	0	0	0	0	0	0
ENSMUSG00000038020	0	30	0	18	0	5	0	15	0	10	0	46	0	38	0	4	0	53	0	37	0	26	0	0	0	87	0	0	0	89	0	4	0	3	0	0	0	33	0	56	0	30	0	11	0	1	0	5	0
ENSMUSG00000037992	0	72	0	32	0	114	0	24	0	55	0	55	0	33	0	56	0	93	0	33	0	69	0	22	0	71	0	3	0	97	0	77	0	21	0	144	0	79	0	55	0	35	0	27	0	38	0	28	0
ENSMUSG00000051617	0	0	0	0	0	0	0	0	0	0	0	0	0	0	0	0	0	0	0	0	0	0	0	0	0	0	0	0	0	0	0	0	0	0	0	0	0	0	0	0	0	0	0	0	0	8	0	0	0
ENSMUSG00000053797	0	6	0	13	0	16	0	14	0	10	0	18	0	9	0	6	0	19	0	7	0	6	0	5	0	9	0	1	0	19	0	21	0	5	0	24	0	29	0	18	0	4	0	8	0	6	0	10	0
ENSMUSG00000001558	0	4	0	0	0	0	0	1	0	0	0	0	0	0	0	4	0	12	0	0	0	0	0	0	0	0	0	3	0	14	0	2	0	0	0	0	0	0	0	0	0	2	0	0	0	0	0	1	0
ENSMUSG00000014198	0	6	0	14	0	14	0	22	0	0	0	0	0	1	0	4	0	30	0	14	0	12	0	1	0	2	0	14	0	22	0	13	0	7	0	31	0	10	0	1	0	12	0	5	0	0	0	12	0
ENSMUSG00000085604	0	0	0	0	0	0	0	0	0	0	0	0	0	0	0	3	0	0	0	0	0	0	0	0	0	0	0	2	0	0	0	0	0	0	0	10	0	0	0	0	0	0	0	0	0	0	0	7	0
ENSMUSG00000004044	0	0	0	0	0	0	0	0	0	5	0	0	0	0	0	10	0	0	0	0	0	16	0	0	0	0	0	0	0	0	0	0	0	0	0	0	0	0	0	0	0	0	0	0	0	0	0	0	0
ENSMUSG00000017167	0	16	0	26	0	24	0	24	0	15	0	25	0	14	0	4	0	43	0	7	0	12	0	5	0	46	0	11	0	38	0	1	0	0	0	32	0	17	0	9	0	12	0	13	0	23	0	9	0
ENSMUSG00000006920	0	44	0	27	0	63	0	88	0	60	0	67	0	38	0	36	0	88	0	42	0	40	0	22	0	158	0	17	0	83	0	37	0	16	0	97	0	70	0	24	0	46	0	32	0	29	0	30	0
ENSMUSG00000019326	0	37	0	20	0	35	0	35	0	6	0	15	0	2	0	5	0	15	0	36	0	0	0	2	0	85	0	6	0	42	0	34	0	22	0	37	0	18	0	39	0	14	0	23	0	19	0	27	0
ENSMUSG00000085486	0	0	0	0	0	0	0	0	0	0	0	0	0	0	0	0	0	0	0	0	0	0	0	17	0	0	0	0	0	0	0	18	0	0	0	0	0	1	0	2	0	0	0	0	0	0	0	0	0
ENSMUSG00000017314	0	6	0	6	0	12	0	19	0	0	0	1	0	0	0	3	0	9	0	17	0	0	0	0	0	32	0	0	0	0	0	7	0	2	0	11	0	6	0	8	0	0	0	2	0	0	0	4	0
ENSMUSG00000008855	0	8	0	0	0	5	0	6	0	3	0	1	0	8	0	0	0	4	0	0	0	3	0	4	0	130	0	0	0	18	0	13	0	0	0	21	0	15	0	21	0	0	0	3	0	16	0	11	0
ENSMUSG00000006574	0	7	0	0	0	18	0	0	0	0	0	9	0	0	0	2	0	0	0	12	0	31	0	0	0	0	0	0	0	5	0	0	0	0	0	15	0	0	0	14	0	4	0	0	0	4	0	12	0
ENSMUSG00000034664	0	0	0	0	0	0	0	21	0	0	0	0	0	1	0	0	0	0	0	20	0	0	0	0	0	0	0	0	0	0	0	0	0	0	0	0	0	1	0	0	0	0	0	0	0	0	0	0	0
ENSMUSG00000020926	0	27	0	0	0	21	0	30	0	15	0	20	0	16	0	6	0	46	0	17	0	25	0	10	0	33	0	4	0	48	0	27	0	9	0	42	0	18	0	13	0	22	0	13	0	23	0	13	0
ENSMUSG00000034239	0	21	0	9	0	34	0	37	0	0	0	9	0	0	0	0	0	5	0	0	0	0	0	3	0	8	0	0	0	18	0	17	0	0	0	1	0	1	0	0	0	12	0	0	0	0	0	1	0
ENSMUSG00000018486	0	0	0	0	0	4	0	0	0	14	0	0	0	0	0	0	0	0	0	0	0	0	0	5	0	10	0	0	0	21	0	22	0	6	0	0	0	9	0	39	0	0	0	0	0	2	0	0	0
ENSMUSG00000000125	0	12	0	0	0	0	0	0	0	0	0	4	0	3	0	0	0	0	0	0	0	0	0	2	0	0	0	1	0	1	0	4	0	0	0	5	0	3	0	4	0	7	0	1	0	2	0	1	0
ENSMUSG00000085134	0	3	0	0	0	15	0	4	0	0	0	0	0	0	0	0	0	16	0	12	0	0	0	0	0	12	0	0	0	0	0	0	0	3	0	16	0	0	0	0	0	4	0	0	0	3	0	3	0
ENSMUSG00000078627	0	0	0	0	0	0	0	0	0	0	0	0	0	0	0	0	0	0	0	0	0	0	0	0	0	0	0	0	0	0	0	0	0	13	0	25	0	0	0	0	0	0	0	0	0	0	0	0	0
ENSMUSG00000078607	0	0	0	1	0	0	0	2	0	0	0	0	0	0	0	0	0	3	0	0	0	0	0	0	0	11	0	0	0	0	0	0	0	2	0	3	0	0	0	3	0	0	0	2	0	0	0	1	0
ENSMUSG00000085245	0	51	0	57	0	55	0	36	0	37	0	37	0	59	0	35	0	111	0	56	0	62	0	8	0	118	0	9	0	53	0	30	0	28	0	63	0	78	0	41	0	22	0	38	0	14	0	21	0
ENSMUSG00000000049	0	0	0	0	0	0	0	0	0	0	0	0	0	0	0	0	0	0	0	12	0	0	0	0	0	0	0	0	0	0	0	0	0	0	0	0	0	0	0	0	0	0	0	0	0	0	0	0	0
ENSMUSG00000099630	0	0	0	0	0	0	0	0	0	0	0	32	0	0	0	0	0	19	0	6	0	0	0	0	0	0	0	0	0	0	0	8	0	0	0	0	0	0	0	9	0	0	0	0	0	5	0	1	0
ENSMUSG00000041895	0	36	0	5	0	34	0	42	0	8	0	36	0	39	0	4	0	11	0	19	0	63	0	5	0	99	0	2	0	19	0	19	0	7	0	43	0	26	0	26	0	10	0	15	0	23	0	17	0
ENSMUSG00000020732	0	17	0	0	0	0	0	0	0	0	0	20	0	0	0	0	0	0	0	0	0	27	0	0	0	52	0	0	0	0	0	0	0	0	0	0	0	0	0	0	0	0	0	5	0	0	0	0	0
ENSMUSG00000050201	0	25	0	6	0	32	0	19	0	25	0	19	0	25	0	11	0	19	0	13	0	9	0	0	0	8	0	6	0	46	0	63	0	4	0	23	0	26	0	35	0	15	0	5	0	24	0	30	0
ENSMUSG00000045288	0	16	0	3	0	13	0	5	0	10	0	13	0	25	0	7	0	7	0	4	0	13	0	2	0	0	0	4	0	8	0	20	0	2	0	14	0	22	0	23	0	19	0	2	0	16	0	6	0
ENSMUSG00000018862	0	8	0	0	0	0	0	10	0	0	0	2	0	0	0	0	0	0	0	0	0	10	0	0	0	0	0	0	0	13	0	9	0	0	0	0	0	0	0	4	0	9	0	0	0	0	0	0	0
ENSMUSG00000057219	0	1	0	0	0	4	0	2	0	1	0	1	0	0	0	1	0	0	0	1	0	0	0	1	0	0	0	0	0	0	0	5	0	2	0	3	0	2	0	1	0	0	0	0	0	0	0	1	0
ENSMUSG00000059923	0	0	0	0	0	0	0	0	0	0	0	2	0	0	0	0	0	0	0	0	0	0	0	0	0	0	0	0	0	1	0	0	0	0	0	1	0	5	0	0	0	0	0	0	0	0	0	0	0
ENSMUSG00000034471	0	0	0	1	0	0	0	0	0	0	0	14	0	0	0	0	0	0	0	0	0	0	0	0	0	0	0	0	0	0	0	0	0	0	0	17	0	0	0	0	0	0	0	0	0	0	0	0	0
ENSMUSG00000020782	0	9	0	1	0	3	0	8	0	5	0	33	0	0	0	2	0	2	0	3	0	1	0	4	0	28	0	0	0	3	0	5	0	2	0	5	0	3	0	0	0	1	0	5	0	0	0	0	0
ENSMUSG00000054517	0	0	0	0	0	0	0	0	0	0	0	0	0	0	0	0	0	10	0	0	0	0	0	0	0	0	0	0	0	0	0	0	0	0	0	0	0	7	0	0	0	0	0	0	0	0	0	0	0
ENSMUSG00000020776	0	7	0	6	0	3	0	11	0	15	0	0	0	4	0	2	0	21	0	14	0	1	0	0	0	21	0	1	0	15	0	7	0	6	0	10	0	8	0	1	0	0	0	5	0	0	0	7	0
ENSMUSG00000020778	0	3	0	0	0	0	0	0	0	7	0	0	0	5	0	2	0	16	0	0	0	0	0	1	0	35	0	4	0	0	0	18	0	4	0	0	0	7	0	16	0	0	0	2	0	16	0	3	0
ENSMUSG00000070331	0	0	0	1	0	1	0	0	0	0	0	0	0	2	0	0	0	2	0	0	0	3	0	0	0	0	0	0	0	6	0	0	0	0	0	0	0	0	0	0	0	9	0	0	0	0	0	1	0
ENSMUSG00000020804	0	0	0	0	0	15	0	0	0	0	0	0	0	5	0	0	0	0	0	0	0	0	0	1	0	0	0	0	0	0	0	0	0	0	0	0	0	0	0	0	0	0	0	0	0	0	0	0	0
ENSMUSG00000056032	0	2	0	0	0	0	0	1	0	0	0	8	0	0	0	0	0	0	0	1	0	0	0	0	0	0	0	0	0	0	0	2	0	0	0	0	0	0	0	2	0	0	0	0	0	0	0	0	0
ENSMUSG00000086050	0	8	0	0	0	0	0	0	0	3	0	0	0	0	0	0	0	0	0	0	0	11	0	0	0	4	0	1	0	0	0	6	0	0	0	6	0	9	0	7	0	4	0	3	0	7	0	0	0
ENSMUSG00000085434	0	0	0	0	0	0	0	7	0	0	0	0	0	4	0	3	0	0	0	0	0	0	0	0	0	0	0	7	0	0	0	13	0	0	0	0	0	0	0	4	0	8	0	0	0	8	0	0	0
ENSMUSG00000025380	0	0	0	0	0	16	0	11	0	0	0	0	0	0	0	0	0	2	0	0	0	0	0	0	0	7	0	0	0	0	0	9	0	0	0	8	0	17	0	1	0	3	0	3	0	0	0	0	0
ENSMUSG00000025386	0	6	0	28	0	8	0	6	0	2	0	6	0	0	0	8	0	39	0	5	0	17	0	16	0	0	0	12	0	5	0	3	0	0	0	35	0	11	0	16	0	6	0	9	0	5	0	6	0
ENSMUSG00000025792	0	9	0	0	0	2	0	0	0	0	0	0	0	0	0	0	0	0	0	0	0	0	0	0	0	0	0	0	0	0	0	0	0	0	0	0	0	0	0	8	0	0	0	8	0	0	0	0	0
ENSMUSG00000084983	0	0	0	0	0	0	0	0	0	13	0	0	0	4	0	1	0	0	0	0	0	0	0	0	0	0	0	0	0	0	0	0	0	0	0	0	0	0	0	0	0	0	0	0	0	0	0	0	0
ENSMUSG00000025127	0	8	0	0	0	2	0	0	0	9	0	4	0	13	0	0	0	7	0	4	0	10	0	0	0	0	0	0	0	6	0	0	0	0	0	0	0	3	0	1	0	0	0	0	0	0	0	0	0
ENSMUSG00000051510	0	0	0	0	0	4	0	0	0	0	0	0	0	0	0	0	0	0	0	0	0	0	0	1	0	0	0	2	0	0	0	0	0	0	0	0	0	0	0	0	0	0	0	0	0	0	0	0	0
ENSMUSG00000039450	0	0	0	0	0	1	0	0	0	0	0	0	0	4	0	0	0	7	0	0	0	0	0	0	0	0	0	0	0	0	0	0	0	0	0	0	0	2	0	5	0	0	0	0	0	0	0	3	0
ENSMUSG00000086835	0	50	0	81	0	66	0	79	0	29	0	30	0	0	0	3	0	201	0	30	0	25	0	6	0	55	0	10	0	198	0	40	0	59	0	117	0	71	0	118	0	67	0	102	0	20	0	13	0
ENSMUSG00000025169	0	0	0	3	0	0	0	0	0	0	0	0	0	0	0	0	0	0	0	0	0	0	0	0	0	0	0	0	0	0	0	0	0	0	0	0	0	0	0	0	0	0	0	0	0	0	0	0	0
ENSMUSG00000025170	0	0	0	0	0	0	0	0	0	0	0	4	0	0	0	0	0	3	0	0	0	0	0	0	0	4	0	0	0	4	0	3	0	0	0	0	0	2	0	0	0	0	0	2	0	0	0	0	0
ENSMUSG00000085126	0	1	0	3	0	8	0	23	0	11	0	5	0	4	0	2	0	14	0	13	0	3	0	2	0	93	0	1	0	12	0	8	0	5	0	27	0	13	0	5	0	0	0	8	0	3	0	17	0
ENSMUSG00000085970	0	1	0	0	0	0	0	2	0	0	0	0	0	0	0	0	0	0	0	0	0	1	0	0	0	0	0	0	0	0	0	1	0	0	0	3	0	1	0	1	0	0	0	0	0	0	0	0	0
ENSMUSG00000039198	0	0	0	0	0	0	0	4	0	0	0	0	0	0	0	0	0	0	0	0	0	0	0	0	0	0	0	0	0	0	0	0	0	0	0	0	0	0	0	0	0	0	0	0	0	0	0	0	0
ENSMUSG00000097429	0	0	0	0	0	0	0	5	0	0	0	0	0	0	0	0	0	0	0	0	0	0	0	0	0	0	0	0	0	0	0	0	0	0	0	0	0	0	0	0	0	0	0	0	0	0	0	0	0
ENSMUSG00000020592	0	3	0	0	0	0	0	0	0	0	0	0	0	2	0	1	0	0	0	0	0	0	0	0	0	0	0	0	0	0	0	0	0	0	0	0	0	0	0	0	0	0	0	0	0	0	0	0	0
ENSMUSG00000020583	0	4	0	0	0	0	0	0	0	0	0	0	0	0	0	2	0	9	0	0	0	0	0	0	0	0	0	0	0	0	0	0	0	0	0	0	0	0	0	0	0	0	0	3	0	0	0	0	0
ENSMUSG00000020622	0	0	0	0	0	0	0	0	0	0	0	0	0	2	0	0	0	0	0	0	0	0	0	0	0	0	0	0	0	0	0	0	0	0	0	0	0	0	0	1	0	0	0	0	0	0	0	0	0
ENSMUSG00000020621	0	0	0	0	0	7	0	0	0	0	0	0	0	2	0	0	0	0	0	0	0	0	0	0	0	0	0	0	0	0	0	0	0	0	0	0	0	0	0	6	0	0	0	0	0	0	0	0	0
ENSMUSG00000112792	0	0	0	0	0	0	0	0	0	0	0	0	0	0	0	0	0	0	0	0	0	0	0	0	0	0	0	0	0	0	0	0	0	0	0	0	0	0	0	0	0	0	0	0	0	0	0	0	0
ENSMUSG00000114024	0	0	0	0	0	0	0	0	0	0	0	1	0	2	0	0	0	3	0	0	0	0	0	0	0	1	0	0	0	1	0	0	0	0	0	0	0	0	0	0	0	1	0	0	0	0	0	1	0
ENSMUSG00000020656	0	0	0	0	0	0	0	0	0	0	0	0	0	0	0	0	0	0	0	0	0	0	0	3	0	0	0	0	0	0	0	0	0	0	0	0	0	0	0	0	0	0	0	0	0	7	0	0	0
ENSMUSG00000036655	0	12	0	10	0	23	0	28	0	19	0	10	0	15	0	5	0	33	0	66	0	22	0	3	0	23	0	2	0	14	0	17	0	11	0	49	0	29	0	11	0	12	0	22	0	4	0	3	0
ENSMUSG00000020674	0	0	0	24	0	0	0	0	0	0	0	0	0	7	0	0	0	0	0	32	0	38	0	0	0	0	0	0	0	0	0	0	0	0	0	0	0	0	0	0	0	0	0	0	0	0	0	0	0
ENSMUSG00000001225	0	4	0	9	0	4	0	4	0	6	0	0	0	10	0	16	0	5	0	3	0	31	0	8	0	0	0	0	0	2	0	3	0	1	0	5	0	6	0	15	0	2	0	0	0	9	0	38	0
ENSMUSG00000097494	0	7	0	0	0	0	0	6	0	1	0	0	0	1	0	0	0	0	0	3	0	20	0	0	0	8	0	1	0	0	0	0	0	0	0	7	0	3	0	0	0	1	0	0	0	1	0	0	0
ENSMUSG00000020570	0	21	0	0	0	0	0	4	0	10	0	0	0	16	0	5	0	0	0	37	0	52	0	0	0	55	0	3	0	0	0	0	0	0	0	23	0	4	0	0	0	9	0	11	0	9	0	0	0
ENSMUSG00000020581	0	20	0	0	0	6	0	18	0	21	0	0	0	11	0	12	0	24	0	5	0	0	0	0	0	0	0	4	0	12	0	21	0	0	0	0	0	13	0	12	0	0	0	3	0	7	0	0	0
ENSMUSG00000071342	0	47	0	30	0	26	0	31	0	35	0	13	0	7	0	14	0	161	0	53	0	23	0	3	0	97	0	8	0	21	0	72	0	29	0	82	0	94	0	57	0	26	0	13	0	30	0	40	0
ENSMUSG00000112410	0	0	0	0	0	0	0	0	0	0	0	0	0	0	0	0	0	0	0	0	0	0	0	0	0	0	0	4	0	5	0	0	0	0	0	0	0	0	0	0	0	0	0	0	0	0	0	0	0
ENSMUSG00000098172	0	0	0	0	0	0	0	0	0	0	0	0	0	0	0	0	0	0	0	0	0	0	0	0	0	4	0	0	0	0	0	0	0	0	0	33	0	0	0	0	0	0	0	0	0	0	0	0	0
ENSMUSG00000035472	0	0	0	1	0	1	0	0	0	0	0	0	0	0	0	0	0	0	0	0	0	1	0	0	0	1	0	0	0	0	0	0	0	0	0	1	0	0	0	2	0	0	0	0	0	0	0	1	0
ENSMUSG00000047227	0	0	0	0	0	0	0	0	0	0	0	0	0	0	0	7	0	0	0	0	0	0	0	0	0	49	0	0	0	0	0	0	0	0	0	0	0	0	0	0	0	0	0	0	0	0	0	2	0
ENSMUSG00000020948	0	0	0	0	0	0	0	0	0	0	0	0	0	0	0	0	0	0	0	0	0	0	0	0	0	0	0	0	0	0	0	7	0	0	0	7	0	0	0	0	0	0	0	0	0	2	0	0	0
ENSMUSG00000113716	0	34	0	25	0	62	0	31	0	30	0	87	0	21	0	33	0	96	0	25	0	35	0	16	0	90	0	6	0	63	0	61	0	19	0	123	0	62	0	61	0	47	0	41	0	34	0	18	0
ENSMUSG00000051890	0	15	0	10	0	35	0	34	0	3	0	47	0	43	0	8	0	52	0	29	0	47	0	6	0	30	0	12	0	16	0	25	0	3	0	34	0	12	0	11	0	17	0	21	0	2	0	38	0
ENSMUSG00000113099	0	0	0	0	0	0	0	0	0	0	0	0	0	0	0	0	0	0	0	0	0	0	0	0	0	0	0	0	0	0	0	0	0	0	0	0	0	0	0	0	0	0	0	0	0	0	0	0	0
ENSMUSG00000021062	0	0	0	4	0	0	0	0	0	0	0	0	0	2	0	0	0	0	0	0	0	0	0	0	0	0	0	0	0	0	0	0	0	0	0	0	0	11	0	0	0	0	0	0	0	0	0	0	0
ENSMUSG00000099418	0	0	0	0	0	0	0	0	0	0	0	0	0	0	0	0	0	0	0	0	0	0	0	0	0	0	0	0	0	0	0	0	0	0	0	0	0	0	0	0	0	0	0	0	0	0	0	0	0
ENSMUSG00000056987	0	0	0	0	0	0	0	0	0	0	0	16	0	0	0	0	0	0	0	0	0	0	0	0	0	0	0	0	0	0	0	0	0	2	0	0	0	2	0	0	0	0	0	0	0	0	0	0	0
ENSMUSG00000060716	0	0	0	4	0	0	0	0	0	0	0	0	0	0	0	6	0	26	0	18	0	21	0	1	0	0	0	0	0	0	0	0	0	0	0	0	0	0	0	2	0	3	0	0	0	0	0	0	0
ENSMUSG00000021125	0	0	0	3	0	0	0	8	0	0	0	14	0	17	0	3	0	8	0	6	0	6	0	0	0	0	0	9	0	19	0	0	0	0	0	48	0	7	0	9	0	11	0	0	0	0	0	1	0
ENSMUSG00000021123	0	23	0	0	0	26	0	0	0	11	0	0	0	0	0	0	0	0	0	0	0	0	0	0	0	0	0	0	0	9	0	0	0	6	0	0	0	0	0	20	0	0	0	0	0	0	0	0	0
ENSMUSG00000097729	0	4	0	3	0	0	0	0	0	0	0	0	0	0	0	0	0	15	0	3	0	0	0	0	0	6	0	0	0	1	0	6	0	0	0	1	0	0	0	3	0	0	0	0	0	0	0	0	0
ENSMUSG00000112421	0	0	0	0	0	0	0	4	0	47	0	2	0	0	0	3	0	2	0	3	0	18	0	5	0	0	0	0	0	0	0	2	0	0	0	0	0	0	0	0	0	21	0	8	0	0	0	0	0
ENSMUSG00000079055	0	0	0	0	0	0	0	0	0	0	0	0	0	0	0	0	0	0	0	3	0	3	0	0	0	0	0	0	0	0	0	0	0	0	0	0	0	0	0	6	0	0	0	0	0	0	0	0	0
ENSMUSG00000091947	0	2	0	0	0	0	0	0	0	0	0	0	0	1	0	2	0	0	0	0	0	0	0	0	0	0	0	1	0	1	0	0	0	0	0	0	0	0	0	0	0	0	0	0	0	0	0	0	0
ENSMUSG00000021223	0	2	0	0	0	0	0	0	0	0	0	0	0	0	0	0	0	0	0	0	0	0	0	0	0	0	0	0	0	0	0	0	0	0	0	1	0	0	0	0	0	4	0	0	0	0	0	0	0
ENSMUSG00000042540	0	0	0	0	0	0	0	4	0	0	0	0	0	0	0	0	0	0	0	0	0	2	0	0	0	0	0	0	0	1	0	0	0	0	0	19	0	0	0	0	0	0	0	0	0	0	0	0	0
ENSMUSG00000042523	0	0	0	0	0	0	0	4	0	0	0	0	0	2	0	0	0	0	0	0	0	0	0	0	0	0	0	0	0	6	0	0	0	0	0	10	0	0	0	0	0	0	0	0	0	8	0	0	0
ENSMUSG00000042472	0	0	0	0	0	0	0	0	0	0	0	6	0	0	0	1	0	0	0	2	0	0	0	0	0	10	0	0	0	1	0	0	0	1	0	0	0	0	0	0	0	0	0	0	0	0	0	0	0
ENSMUSG00000002020	0	0	0	6	0	0	0	0	0	0	0	0	0	0	0	0	0	0	0	0	0	14	0	0	0	0	0	0	0	0	0	0	0	0	0	0	0	0	0	0	0	0	0	0	0	0	0	0	0
ENSMUSG00000042350	0	29	0	11	0	22	0	13	0	7	0	16	0	32	0	14	0	32	0	9	0	16	0	20	0	25	0	10	0	42	0	26	0	16	0	56	0	35	0	38	0	28	0	11	0	17	0	13	0
ENSMUSG00000004791	0	9	0	21	0	18	0	31	0	6	0	0	0	33	0	8	0	24	0	11	0	16	0	7	0	4	0	11	0	0	0	14	0	4	0	21	0	20	0	27	0	9	0	12	0	11	0	9	0
ENSMUSG00000004788	0	0	0	0	0	0	0	0	0	0	0	0	0	0	0	1	0	0	0	0	0	0	0	0	0	0	0	0	0	0	0	0	0	0	0	0	0	0	0	0	0	0	0	0	0	0	0	0	0
ENSMUSG00000045064	0	3	0	2	0	3	0	2	0	3	0	1	0	0	0	2	0	3	0	2	0	2	0	0	0	1	0	1	0	3	0	2	0	2	0	1	0	5	0	2	0	2	0	1	0	0	0	1	0
ENSMUSG00000059114	0	0	0	21	0	0	0	0	0	0	0	0	0	0	0	0	0	0	0	0	0	0	0	0	0	0	0	0	0	0	0	0	0	5	0	0	0	0	0	0	0	0	0	0	0	0	0	0	0
ENSMUSG00000097071	0	0	0	0	0	0	0	8	0	0	0	0	0	0	0	0	0	0	0	0	0	0	0	0	0	0	0	0	0	0	0	0	0	2	0	0	0	0	0	0	0	0	0	0	0	0	0	0	0
ENSMUSG00000020963	0	16	0	0	0	4	0	38	0	2	0	3	0	9	0	0	0	0	0	1	0	0	0	0	0	0	0	3	0	6	0	0	0	0	0	36	0	1	0	2	0	14	0	0	0	1	0	0	0
ENSMUSG00000033854	0	0	0	0	0	0	0	4	0	0	0	0	0	0	0	0	0	0	0	0	0	0	0	0	0	15	0	0	0	0	0	0	0	0	0	0	0	1	0	1	0	4	0	0	0	0	0	0	0
ENSMUSG00000021187	0	0	0	0	0	0	0	0	0	0	0	2	0	0	0	0	0	0	0	0	0	0	0	0	0	0	0	0	0	0	0	0	0	0	0	0	0	0	0	0	0	0	0	0	0	0	0	0	0
ENSMUSG00000044456	0	21	0	0	0	0	0	14	0	0	0	0	0	18	0	2	0	0	0	6	0	31	0	0	0	56	0	8	0	0	0	11	0	3	0	0	0	22	0	0	0	0	0	0	0	8	0	0	0
ENSMUSG00000021194	0	0	0	0	0	0	0	0	0	0	0	0	0	0	0	0	0	0	0	0	0	0	0	1	0	0	0	5	0	0	0	0	0	0	0	0	0	2	0	10	0	1	0	0	0	0	0	0	0
ENSMUSG00000021200	0	51	0	22	0	0	0	28	0	10	0	71	0	34	0	0	0	39	0	21	0	73	0	2	0	0	0	0	0	50	0	15	0	8	0	59	0	58	0	11	0	13	0	25	0	13	0	16	0
ENSMUSG00000090185	0	42	0	12	0	0	0	12	0	4	0	42	0	14	0	0	0	44	0	16	0	28	0	2	0	2	0	0	0	51	0	14	0	6	0	37	0	46	0	3	0	17	0	13	0	3	0	3	0
ENSMUSG00000060863	0	0	0	0	0	0	0	0	0	28	0	21	0	0	0	0	0	0	0	0	0	0	0	8	0	1	0	21	0	27	0	23	0	0	0	139	0	1	0	18	0	0	0	0	0	7	0	18	0
ENSMUSG00000044715	0	0	0	0	0	0	0	0	0	0	0	0	0	0	0	0	0	3	0	1	0	0	0	0	0	0	0	0	0	0	0	2	0	0	0	0	0	0	0	27	0	4	0	1	0	0	0	0	0
ENSMUSG00000112977	0	43	0	2	0	9	0	7	0	1	0	47	0	0	0	15	0	0	0	18	0	0	0	3	0	58	0	21	0	20	0	0	0	3	0	19	0	30	0	3	0	0	0	25	0	8	0	0	0
ENSMUSG00000001729	0	0	0	0	0	22	0	0	0	0	0	10	0	5	0	1	0	0	0	0	0	0	0	0	0	0	0	0	0	9	0	13	0	6	0	1	0	6	0	0	0	6	0	0	0	0	0	0	0
ENSMUSG00000021298	0	10	0	0	0	0	0	15	0	4	0	12	0	2	0	15	0	22	0	0	0	41	0	2	0	25	0	6	0	46	0	25	0	12	0	0	0	12	0	0	0	0	0	2	0	7	0	2	0
ENSMUSG00000012211	0	15	0	4	0	1	0	24	0	3	0	5	0	3	0	1	0	4	0	2	0	12	0	0	0	2	0	1	0	3	0	15	0	5	0	0	0	0	0	6	0	4	0	14	0	5	0	3	0
ENSMUSG00000114098	0	0	0	0	0	0	0	0	0	0	0	0	0	0	0	0	0	0	0	0	0	0	0	0	0	0	0	0	0	56	0	0	0	3	0	0	0	0	0	0	0	0	0	0	0	0	0	0	0
ENSMUSG00000114115	0	0	0	0	0	0	0	0	0	0	0	0	0	0	0	0	0	0	0	0	0	0	0	8	0	0	0	0	0	0	0	0	0	0	0	71	0	0	0	0	0	0	0	0	0	0	0	0	0
ENSMUSG00000113811	0	9	0	0	0	0	0	1	0	2	0	0	0	0	0	1	0	4	0	4	0	0	0	0	0	0	0	0	0	1	0	5	0	0	0	1	0	5	0	0	0	0	0	0	0	0	0	1	0
ENSMUSG00000055137	0	19	0	23	0	13	0	19	0	23	0	11	0	5	0	5	0	22	0	11	0	2	0	6	0	15	0	3	0	11	0	7	0	2	0	29	0	25	0	7	0	21	0	17	0	6	0	8	0
ENSMUSG00000113100	0	0	0	4	0	0	0	5	0	0	0	2	0	1	0	3	0	4	0	1	0	14	0	0	0	15	0	2	0	3	0	3	0	3	0	5	0	6	0	1	0	0	0	1	0	0	0	2	0
ENSMUSG00000114702	0	0	0	0	0	0	0	0	0	9	0	0	0	4	0	8	0	0	0	6	0	13	0	3	0	0	0	0	0	9	0	8	0	0	0	0	0	15	0	13	0	2	0	0	0	3	0	1	0
ENSMUSG00000054931	0	0	0	0	0	0	0	0	0	8	0	0	0	3	0	7	0	0	0	2	0	21	0	0	0	0	0	0	0	4	0	9	0	1	0	0	0	15	0	13	0	4	0	0	0	0	0	3	0
ENSMUSG00000043145	0	0	0	5	0	0	0	2	0	3	0	0	0	0	0	2	0	0	0	1	0	30	0	0	0	0	0	0	0	5	0	15	0	1	0	2	0	0	0	19	0	2	0	4	0	0	0	0	0
ENSMUSG00000085861	0	21	0	9	0	18	0	9	0	19	0	13	0	13	0	8	0	58	0	8	0	31	0	1	0	34	0	4	0	59	0	23	0	9	0	4	0	34	0	37	0	15	0	19	0	4	0	15	0
ENSMUSG00000006711	0	0	0	0	0	0	0	0	0	0	0	0	0	0	0	0	0	0	0	0	0	9	0	1	0	0	0	0	0	0	0	0	0	0	0	1	0	0	0	0	0	0	0	0	0	1	0	0	0
ENSMUSG00000021339	0	0	0	0	0	0	0	4	0	1	0	4	0	0	0	0	0	0	0	0	0	2	0	0	0	0	0	0	0	1	0	0	0	0	0	2	0	2	0	0	0	0	0	0	0	0	0	0	0
ENSMUSG00000086144	0	2	0	0	0	0	0	0	0	0	0	3	0	0	0	0	0	5	0	0	0	0	0	0	0	0	0	0	0	0	0	0	0	0	0	0	0	0	0	0	0	2	0	1	0	0	0	0	0
ENSMUSG00000052180	0	17	0	0	0	20	0	30	0	14	0	16	0	16	0	0	0	78	0	0	0	36	0	18	0	0	0	4	0	24	0	32	0	5	0	0	0	8	0	10	0	22	0	3	0	17	0	17	0
ENSMUSG00000085457	0	40	0	0	0	17	0	0	0	0	0	0	0	1	0	5	0	6	0	9	0	17	0	0	0	0	0	2	0	0	0	21	0	0	0	12	0	10	0	10	0	0	0	6	0	0	0	14	0
ENSMUSG00000021408	0	13	0	0	0	0	0	3	0	0	0	6	0	0	0	0	0	0	0	2	0	0	0	0	0	0	0	1	0	0	0	2	0	0	0	0	0	0	0	0	0	6	0	1	0	8	0	29	0
ENSMUSG00000038286	0	0	0	10	0	0	0	10	0	6	0	6	0	0	0	5	0	0	0	5	0	0	0	0	0	0	0	3	0	0	0	6	0	0	0	0	0	0	0	0	0	10	0	0	0	0	0	0	0
ENSMUSG00000113591	0	0	0	0	0	2	0	1	0	1	0	13	0	0	0	0	0	0	0	0	0	0	0	0	0	0	0	0	0	0	0	0	0	6	0	27	0	9	0	4	0	5	0	0	0	4	0	0	0
ENSMUSG00000113822	0	0	0	0	0	0	0	0	0	0	0	0	0	0	0	0	0	0	0	0	0	0	0	0	0	0	0	0	0	0	0	33	0	6	0	0	0	0	0	0	0	0	0	0	0	0	0	0	0
ENSMUSG00000113457	0	0	0	0	0	0	0	0	0	0	0	0	0	0	0	0	0	0	0	0	0	0	0	0	0	0	0	0	0	0	0	0	0	0	0	0	0	0	0	4	0	0	0	0	0	0	0	0	0
ENSMUSG00000021416	0	3	0	0	0	5	0	6	0	1	0	1	0	0	0	0	0	0	0	0	0	0	0	0	0	0	0	1	0	0	0	0	0	0	0	0	0	4	0	0	0	2	0	0	0	0	0	0	0
ENSMUSG00000114647	0	10	0	0	0	13	0	24	0	0	0	3	0	15	0	0	0	1	0	6	0	0	0	2	0	16	0	0	0	6	0	1	0	5	0	0	0	6	0	0	0	3	0	1	0	0	0	3	0
ENSMUSG00000021423	0	0	0	0	0	0	0	1	0	0	0	12	0	0	0	0	0	0	0	0	0	0	0	0	0	0	0	0	0	0	0	0	0	0	0	9	0	9	0	0	0	0	0	0	0	14	0	0	0
ENSMUSG00000100760	0	0	0	1	0	0	0	0	0	8	0	0	0	2	0	0	0	0	0	0	0	0	0	0	0	8	0	0	0	0	0	1	0	0	0	12	0	1	0	0	0	0	0	0	0	0	0	0	0
ENSMUSG00000044566	0	31	0	0	0	0	0	38	0	0	0	0	0	17	0	12	0	22	0	0	0	24	0	2	0	55	0	0	0	0	0	21	0	0	0	29	0	37	0	34	0	11	0	9	0	6	0	18	0
ENSMUSG00000087370	0	0	0	0	0	0	0	0	0	0	0	69	0	0	0	0	0	0	0	12	0	0	0	0	0	0	0	0	0	0	0	0	0	0	0	0	0	0	0	0	0	0	0	0	0	0	0	0	0
ENSMUSG00000087202	0	3	0	0	0	0	0	7	0	7	0	6	0	3	0	3	0	4	0	1	0	4	0	0	0	14	0	1	0	9	0	0	0	0	0	32	0	6	0	0	0	2	0	1	0	3	0	3	0
ENSMUSG00000021373	0	0	0	0	0	0	0	0	0	0	0	0	0	0	0	0	0	0	0	0	0	0	0	0	0	0	0	0	0	0	0	0	0	0	0	0	0	0	0	0	0	2	0	3	0	0	0	0	0
ENSMUSG00000069237	0	1	0	0	0	1	0	0	0	0	0	0	0	0	0	4	0	0	0	0	0	0	0	0	0	0	0	0	0	0	0	0	0	2	0	3	0	0	0	1	0	0	0	0	0	0	0	3	0
ENSMUSG00000051606	0	1	0	6	0	0	0	20	0	0	0	0	0	11	0	0	0	0	0	2	0	0	0	4	0	0	0	0	0	0	0	2	0	0	0	14	0	13	0	0	0	0	0	5	0	0	0	10	0
ENSMUSG00000050954	0	0	0	0	0	0	0	0	0	0	0	11	0	0	0	0	0	0	0	0	0	0	0	0	0	0	0	0	0	0	0	0	0	0	0	0	0	0	0	0	0	0	0	0	0	0	0	0	0
ENSMUSG00000038025	0	0	0	0	0	16	0	0	0	0	0	0	0	0	0	0	0	0	0	1	0	3	0	0	0	12	0	2	0	9	0	0	0	0	0	9	0	0	0	5	0	16	0	5	0	0	0	0	0
ENSMUSG00000047842	0	0	0	0	0	0	0	13	0	0	0	0	0	0	0	0	0	0	0	0	0	0	0	0	0	0	0	0	0	21	0	0	0	2	0	0	0	0	0	0	0	0	0	0	0	8	0	0	0
ENSMUSG00000107008	0	0	0	0	0	0	0	0	0	0	0	0	0	0	0	0	0	0	0	0	0	0	0	0	0	0	0	0	0	0	0	0	0	0	0	0	0	0	0	0	0	0	0	0	0	0	0	0	0
ENSMUSG00000021478	0	7	0	0	0	3	0	11	0	0	0	3	0	8	0	3	0	7	0	4	0	4	0	0	0	18	0	0	0	5	0	14	0	2	0	8	0	10	0	4	0	2	0	4	0	0	0	2	0
ENSMUSG00000047547	0	0	0	0	0	0	0	2	0	0	0	0	0	4	0	1	0	4	0	1	0	2	0	0	0	9	0	0	0	0	0	0	0	0	0	0	0	0	0	0	0	2	0	0	0	0	0	0	0
ENSMUSG00000025876	0	4	0	0	0	12	0	0	0	0	0	0	0	5	0	0	0	13	0	0	0	0	0	0	0	0	0	0	0	10	0	4	0	0	0	0	0	11	0	0	0	8	0	0	0	0	0	0	0
ENSMUSG00000025877	0	6	0	0	0	7	0	0	0	0	0	1	0	2	0	9	0	1	0	0	0	0	0	0	0	3	0	0	0	6	0	2	0	0	0	0	0	7	0	0	0	3	0	1	0	0	0	0	0
ENSMUSG00000021486	0	0	0	0	0	0	0	0	0	0	0	0	0	0	0	0	0	1	0	0	0	0	0	0	0	0	0	0	0	0	0	0	0	0	0	7	0	0	0	0	0	0	0	0	0	0	0	0	0
ENSMUSG00000052087	0	0	0	0	0	0	0	1	0	0	0	0	0	0	0	0	0	0	0	0	0	0	0	0	0	0	0	0	0	0	0	0	0	9	0	0	0	6	0	0	0	0	0	0	0	9	0	0	0
ENSMUSG00000021490	0	1	0	0	0	0	0	1	0	0	0	1	0	0	0	0	0	2	0	0	0	0	0	1	0	0	0	0	0	0	0	0	0	0	0	0	0	0	0	2	0	0	0	0	0	0	0	0	0
ENSMUSG00000034686	0	0	0	3	0	7	0	18	0	8	0	7	0	17	0	23	0	20	0	18	0	9	0	3	0	18	0	5	0	3	0	0	0	3	0	15	0	10	0	3	0	4	0	7	0	4	0	8	0
ENSMUSG00000091311	0	0	0	0	0	0	0	0	0	5	0	0	0	2	0	6	0	0	0	1	0	19	0	2	0	0	0	0	0	4	0	8	0	2	0	0	0	7	0	3	0	0	0	0	0	4	0	0	0
ENSMUSG00000043986	0	0	0	0	0	0	0	0	0	0	0	5	0	0	0	0	0	3	0	0	0	0	0	0	0	0	0	0	0	0	0	0	0	1	0	0	0	0	0	7	0	0	0	0	0	0	0	0	0
ENSMUSG00000113566	0	0	0	0	0	0	0	0	0	0	0	2	0	0	0	1	0	1	0	0	0	0	0	0	0	10	0	0	0	0	0	0	0	0	0	1	0	0	0	0	0	0	0	0	0	0	0	0	0
ENSMUSG00000021476	0	11	0	0	0	0	0	0	0	10	0	0	0	0	0	5	0	0	0	7	0	0	0	0	0	11	0	0	0	0	0	3	0	0	0	15	0	1	0	0	0	0	0	2	0	0	0	0	0
ENSMUSG00000108426	0	0	0	0	0	0	0	0	0	0	0	7	0	0	0	0	0	0	0	0	0	0	0	0	0	0	0	0	0	8	0	0	0	0	0	0	0	0	0	12	0	0	0	0	0	0	0	0	0
ENSMUSG00000090641	0	0	0	0	0	0	0	0	0	0	0	0	0	0	0	0	0	0	0	0	0	0	0	4	0	0	0	0	0	0	0	14	0	0	0	0	0	0	0	0	0	0	0	0	0	0	0	0	0
ENSMUSG00000057396	0	0	0	0	0	0	0	0	0	0	0	0	0	0	0	0	0	0	0	0	0	0	0	0	0	0	0	0	0	0	0	0	0	0	0	0	0	4	0	0	0	11	0	0	0	0	0	0	0
ENSMUSG00000055480	0	0	0	0	0	0	0	0	0	0	0	0	0	0	0	0	0	0	0	0	0	0	0	0	0	0	0	0	0	10	0	0	0	0	0	0	0	1	0	0	0	0	0	0	0	6	0	0	0
ENSMUSG00000098905	0	0	0	0	0	0	0	1	0	0	0	0	0	0	0	0	0	0	0	0	0	0	0	8	0	12	0	0	0	0	0	0	0	0	0	0	0	0	0	0	0	0	0	0	0	3	0	0	0
ENSMUSG00000078995	0	0	0	0	0	0	0	17	0	0	0	0	0	0	0	2	0	0	0	0	0	0	0	0	0	0	0	0	0	0	0	5	0	1	0	0	0	0	0	5	0	0	0	0	0	2	0	0	0
ENSMUSG00000071291	0	91	0	0	0	25	0	5	0	0	0	0	0	0	0	15	0	0	0	9	0	0	0	0	0	0	0	0	0	0	0	0	0	10	0	48	0	15	0	0	0	0	0	9	0	0	0	0	0
ENSMUSG00000021510	0	2	0	0	0	2	0	7	0	0	0	0	0	0	0	0	0	0	0	0	0	0	0	0	0	0	0	0	0	0	0	0	0	0	0	0	0	0	0	0	0	0	0	1	0	4	0	0	0
ENSMUSG00000090659	0	0	0	0	0	0	0	0	0	0	0	0	0	0	0	0	0	0	0	0	0	0	0	0	0	0	0	0	0	0	0	0	0	0	0	0	0	0	0	0	0	0	0	0	0	0	0	0	0
ENSMUSG00000034575	0	0	0	1	0	12	0	30	0	0	0	0	0	0	0	0	0	6	0	0	0	0	0	0	0	0	0	0	0	11	0	11	0	0	0	0	0	0	0	5	0	0	0	0	0	0	0	0	0
ENSMUSG00000021609	0	17	0	58	0	151	0	49	0	0	0	0	0	64	0	14	0	44	0	32	0	0	0	12	0	73	0	0	0	49	0	38	0	8	0	32	0	61	0	69	0	23	0	10	0	4	0	3	0
ENSMUSG00000069189	0	1	0	0	0	0	0	0	0	8	0	0	0	0	0	0	0	0	0	0	0	14	0	0	0	2	0	0	0	0	0	0	0	2	0	19	0	15	0	1	0	0	0	1	0	0	0	0	0
ENSMUSG00000036123	0	3	0	0	0	34	0	17	0	3	0	0	0	1	0	25	0	0	0	10	0	18	0	0	0	182	0	0	0	0	0	17	0	0	0	18	0	20	0	4	0	19	0	25	0	0	0	1	0
ENSMUSG00000021578	0	0	0	0	0	0	0	0	0	0	0	0	0	1	0	0	0	5	0	0	0	0	0	0	0	0	0	0	0	1	0	0	0	0	0	0	0	0	0	0	0	0	0	6	0	0	0	0	0
ENSMUSG00000074782	0	16	0	0	0	19	0	0	0	3	0	12	0	0	0	0	0	0	0	12	0	0	0	3	0	0	0	0	0	0	0	7	0	5	0	26	0	11	0	0	0	0	0	0	0	0	0	13	0
ENSMUSG00000090907	0	0	0	0	0	0	0	0	0	0	0	0	0	0	0	0	0	0	0	0	0	0	0	0	0	0	0	0	0	0	0	0	0	0	0	0	0	0	0	10	0	14	0	0	0	0	0	0	0
ENSMUSG00000034334	0	0	0	0	0	0	0	0	0	0	0	0	0	8	0	0	0	0	0	3	0	0	0	0	0	0	0	0	0	0	0	0	0	4	0	0	0	0	0	0	0	0	0	0	0	0	0	0	0
ENSMUSG00000021702	0	0	0	0	0	0	0	0	0	0	0	0	0	0	0	0	0	0	0	0	0	0	0	0	0	0	0	0	0	0	0	0	0	0	0	0	0	0	0	0	0	0	0	0	0	0	0	0	0
ENSMUSG00000047419	0	0	0	2	0	4	0	2	0	5	0	0	0	0	0	0	0	0	0	0	0	0	0	2	0	0	0	0	0	0	0	0	0	0	0	0	0	1	0	0	0	0	0	0	0	0	0	0	0
ENSMUSG00000047117	0	0	0	0	0	0	0	0	0	0	0	0	0	0	0	0	0	0	0	0	0	0	0	0	0	0	0	4	0	0	0	0	0	0	0	0	0	0	0	0	0	7	0	0	0	0	0	0	0
ENSMUSG00000114689	0	2	0	0	0	0	0	0	0	0	0	0	0	0	0	0	0	0	0	0	0	0	0	0	0	0	0	0	0	0	0	0	0	0	0	3	0	1	0	0	0	0	0	0	0	0	0	0	0
ENSMUSG00000114276	0	7	0	11	0	4	0	2	0	3	0	0	0	7	0	0	0	0	0	0	0	0	0	0	0	0	0	0	0	3	0	0	0	0	0	9	0	5	0	5	0	0	0	0	0	0	0	0	0
ENSMUSG00000021720	0	0	0	0	0	0	0	0	0	0	0	0	0	0	0	0	0	0	0	0	0	0	0	0	0	0	0	0	0	0	0	0	0	0	0	0	0	0	0	0	0	0	0	0	0	0	0	0	0
ENSMUSG00000114422	0	0	0	0	0	3	0	0	0	0	0	0	0	0	0	0	0	0	0	7	0	0	0	0	0	2	0	0	0	14	0	0	0	0	0	0	0	0	0	0	0	0	0	0	0	0	0	0	0
ENSMUSG00000114627	0	0	0	0	0	0	0	0	0	0	0	0	0	0	0	0	0	0	0	0	0	0	0	0	0	0	0	0	0	0	0	0	0	0	0	0	0	0	0	0	0	0	0	0	0	0	0	0	0
ENSMUSG00000021700	0	0	0	0	0	2	0	0	0	0	0	0	0	1	0	0	0	0	0	0	0	0	0	2	0	0	0	0	0	3	0	0	0	0	0	0	0	0	0	1	0	2	0	0	0	0	0	0	0
ENSMUSG00000086201	0	0	0	0	0	0	0	0	0	0	0	0	0	0	0	0	0	0	0	0	0	0	0	0	0	0	0	0	0	0	0	0	0	0	0	1	0	0	0	0	0	19	0	0	0	0	0	0	0
ENSMUSG00000050377	0	0	0	4	0	7	0	31	0	0	0	0	0	0	0	11	0	0	0	0	0	0	0	0	0	0	0	9	0	0	0	20	0	0	0	0	0	9	0	0	0	0	0	16	0	0	0	11	0
ENSMUSG00000104314	0	1	0	0	0	0	0	0	0	0	0	1	0	0	0	0	0	1	0	0	0	1	0	0	0	3	0	0	0	0	0	1	0	0	0	0	0	0	0	0	0	0	0	0	0	0	0	0	0
ENSMUSG00000015533	0	24	0	0	0	0	0	0	0	0	0	0	0	0	0	0	0	0	0	32	0	0	0	0	0	0	0	0	0	0	0	0	0	0	0	0	0	0	0	0	0	0	0	0	0	0	0	0	0
ENSMUSG00000114792	0	29	0	13	0	0	0	25	0	6	0	8	0	9	0	10	0	37	0	22	0	3	0	4	0	27	0	1	0	25	0	12	0	8	0	21	0	24	0	14	0	4	0	6	0	7	0	6	0
ENSMUSG00000114945	0	5	0	0	0	0	0	0	0	2	0	1	0	0	0	1	0	0	0	0	0	1	0	0	0	0	0	11	0	0	0	0	0	0	0	1	0	0	0	0	0	0	0	0	0	0	0	7	0
ENSMUSG00000021752	0	10	0	0	0	7	0	17	0	0	0	0	0	7	0	6	0	0	0	0	0	0	0	0	0	33	0	0	0	0	0	13	0	0	0	0	0	3	0	0	0	1	0	2	0	6	0	0	0
ENSMUSG00000021750	0	0	0	0	0	0	0	0	0	0	0	0	0	0	0	0	0	0	0	0	0	0	0	0	0	0	0	0	0	0	0	0	0	0	0	0	0	0	0	0	0	0	0	1	0	0	0	0	0
ENSMUSG00000079357	0	1	0	0	0	12	0	8	0	5	0	10	0	21	0	7	0	11	0	4	0	0	0	6	0	15	0	6	0	6	0	30	0	10	0	28	0	8	0	29	0	3	0	11	0	3	0	7	0
ENSMUSG00000053453	0	0	0	1	0	1	0	0	0	0	0	1	0	1	0	0	0	0	0	0	0	0	0	0	0	2	0	0	0	1	0	3	0	0	0	3	0	0	0	0	0	8	0	0	0	1	0	0	0
ENSMUSG00000021737	0	0	0	0	0	0	0	0	0	0	0	0	0	0	0	0	0	0	0	0	0	0	0	0	0	0	0	0	0	0	0	0	0	0	0	0	0	2	0	0	0	0	0	0	0	0	0	0	0
ENSMUSG00000114436	0	11	0	7	0	0	0	0	0	1	0	0	0	9	0	5	0	0	0	0	0	11	0	2	0	47	0	0	0	25	0	0	0	1	0	24	0	3	0	2	0	3	0	3	0	2	0	5	0
ENSMUSG00000039376	0	0	0	0	0	0	0	0	0	0	0	0	0	2	0	0	0	0	0	0	0	0	0	0	0	8	0	0	0	2	0	2	0	0	0	2	0	0	0	0	0	0	0	1	0	0	0	1	0
ENSMUSG00000039308	0	0	0	0	0	0	0	2	0	0	0	0	0	0	0	4	0	0	0	0	0	0	0	0	0	0	0	0	0	0	0	0	0	0	0	0	0	0	0	0	0	0	0	0	0	0	0	0	0
ENSMUSG00000114424	0	2	0	1	0	3	0	6	0	1	0	2	0	5	0	7	0	4	0	2	0	5	0	0	0	5	0	1	0	2	0	1	0	6	0	6	0	5	0	0	0	4	0	5	0	1	0	3	0
ENSMUSG00000114553	0	0	0	0	0	0	0	0	0	0	0	20	0	0	0	0	0	0	0	0	0	0	0	0	0	0	0	0	0	0	0	7	0	0	0	1	0	0	0	0	0	0	0	0	0	0	0	0	0
ENSMUSG00000052395	0	0	0	0	0	0	0	0	0	0	0	4	0	0	0	0	0	0	0	0	0	0	0	0	0	0	0	3	0	0	0	10	0	0	0	0	0	0	0	0	0	0	0	0	0	0	0	0	0
ENSMUSG00000006529	0	16	0	0	0	0	0	0	0	0	0	0	0	0	0	5	0	0	0	0	0	0	0	0	0	45	0	0	0	0	0	0	0	0	0	0	0	1	0	7	0	0	0	4	0	0	0	7	0
ENSMUSG00000042286	0	1	0	0	0	2	0	0	0	0	0	2	0	0	0	0	0	1	0	0	0	1	0	0	0	0	0	0	0	0	0	10	0	1	0	0	0	5	0	3	0	1	0	5	0	0	0	2	0
ENSMUSG00000021904	0	0	0	0	0	0	0	0	0	4	0	1	0	0	0	0	0	0	0	0	0	0	0	0	0	9	0	0	0	0	0	0	0	0	0	2	0	9	0	5	0	0	0	0	0	0	0	0	0
ENSMUSG00000115468	0	0	0	0	0	0	0	0	0	0	0	5	0	0	0	1	0	0	0	2	0	0	0	0	0	0	0	1	0	0	0	0	0	0	0	0	0	0	0	0	0	5	0	1	0	0	0	1	0
ENSMUSG00000021907	0	1	0	1	0	7	0	1	0	0	0	0	0	2	0	0	0	4	0	0	0	0	0	0	0	0	0	0	0	4	0	0	0	0	0	2	0	0	0	0	0	0	0	0	0	0	0	3	0
ENSMUSG00000041479	0	0	0	0	0	0	0	0	0	0	0	0	0	0	0	0	0	0	0	0	0	0	0	0	0	0	0	0	0	0	0	0	0	0	0	0	0	0	0	3	0	0	0	0	0	0	0	0	0
ENSMUSG00000041445	0	29	0	2	0	66	0	4	0	0	0	0	0	1	0	0	0	0	0	0	0	23	0	0	0	0	0	0	0	11	0	4	0	0	0	5	0	0	0	0	0	0	0	0	0	1	0	0	0
ENSMUSG00000096001	0	21	0	8	0	6	0	10	0	11	0	13	0	8	0	6	0	25	0	9	0	14	0	4	0	29	0	1	0	13	0	12	0	6	0	25	0	10	0	9	0	10	0	8	0	5	0	7	0
ENSMUSG00000049092	0	33	0	0	0	0	0	50	0	3	0	0	0	0	0	3	0	8	0	2	0	0	0	0	0	17	0	0	0	27	0	0	0	2	0	19	0	0	0	0	0	0	0	0	0	0	0	0	0
ENSMUSG00000115553	0	0	0	7	0	0	0	0	0	4	0	0	0	0	0	0	0	6	0	1	0	0	0	0	0	0	0	0	0	14	0	0	0	0	0	0	0	0	0	0	0	0	0	0	0	0	0	0	0
ENSMUSG00000102763	0	0	0	0	0	0	0	1	0	0	0	0	0	0	0	0	0	0	0	0	0	0	0	0	0	0	0	0	0	0	0	0	0	0	0	1	0	0	0	0	0	0	0	0	0	0	0	1	0
ENSMUSG00000037628	0	0	0	4	0	0	0	0	0	0	0	0	0	0	0	0	0	0	0	0	0	0	0	0	0	0	0	0	0	0	0	0	0	2	0	0	0	0	0	0	0	0	0	0	0	0	0	0	0
ENSMUSG00000048379	0	13	0	0	0	0	0	2	0	0	0	0	0	0	0	0	0	0	0	0	0	0	0	0	0	0	0	0	0	0	0	0	0	0	0	0	0	0	0	4	0	0	0	0	0	0	0	0	0
ENSMUSG00000115376	0	0	0	0	0	0	0	0	0	1	0	0	0	0	0	0	0	0	0	0	0	0	0	0	0	16	0	0	0	0	0	0	0	2	0	0	0	0	0	0	0	0	0	0	0	0	0	0	0
ENSMUSG00000059069	0	5	0	21	0	0	0	12	0	8	0	4	0	20	0	3	0	0	0	0	0	5	0	1	0	55	0	3	0	40	0	12	0	5	0	29	0	11	0	1	0	0	0	0	0	5	0	5	0
ENSMUSG00000090799	0	4	0	1	0	0	0	4	0	1	0	3	0	3	0	2	0	1	0	0	0	1	0	0	0	2	0	0	0	7	0	4	0	1	0	3	0	3	0	6	0	2	0	2	0	1	0	2	0
ENSMUSG00000044286	0	0	0	0	0	0	0	0	0	0	0	3	0	0	0	0	0	0	0	10	0	0	0	0	0	0	0	0	0	0	0	0	0	0	0	11	0	0	0	8	0	0	0	0	0	0	0	0	0
ENSMUSG00000049532	0	0	0	0	0	0	0	0	0	0	0	0	0	0	0	1	0	0	0	0	0	0	0	0	0	0	0	0	0	0	0	0	0	0	0	0	0	0	0	0	0	0	0	0	0	0	0	0	0
ENSMUSG00000022176	0	0	0	5	0	6	0	4	0	0	0	3	0	7	0	2	0	8	0	2	0	1	0	0	0	5	0	4	0	9	0	1	0	0	0	7	0	2	0	7	0	0	0	2	0	2	0	2	0
ENSMUSG00000072423	0	1	0	1	0	4	0	4	0	0	0	3	0	1	0	1	0	13	0	5	0	3	0	0	0	0	0	0	0	3	0	0	0	2	0	0	0	1	0	0	0	1	0	0	0	0	0	0	0
ENSMUSG00000059674	0	0	0	0	0	0	0	21	0	0	0	15	0	0	0	0	0	31	0	0	0	0	0	3	0	6	0	0	0	0	0	0	0	0	0	1	0	1	0	1	0	1	0	0	0	4	0	0	0
ENSMUSG00000053093	0	20	0	13	0	29	0	40	0	14	0	17	0	26	0	17	0	23	0	8	0	18	0	4	0	81	0	0	0	34	0	11	0	11	0	42	0	20	0	14	0	18	0	13	0	6	0	13	0
ENSMUSG00000115610	0	0	0	0	0	3	0	1	0	1	0	0	0	1	0	0	0	0	0	0	0	0	0	0	0	0	0	0	0	0	0	0	0	0	0	0	0	0	0	2	0	0	0	0	0	0	0	0	0
ENSMUSG00000022212	0	6	0	2	0	0	0	0	0	0	0	7	0	1	0	0	0	0	0	0	0	0	0	0	0	38	0	0	0	0	0	0	0	0	0	9	0	0	0	14	0	0	0	1	0	0	0	11	0
ENSMUSG00000022216	0	0	0	0	0	0	0	4	0	0	0	2	0	0	0	0	0	0	0	3	0	0	0	0	0	0	0	0	0	0	0	0	0	0	0	0	0	0	0	0	0	0	0	0	0	0	0	0	0
ENSMUSG00000002325	0	0	0	0	0	0	0	2	0	1	0	0	0	0	0	0	0	0	0	0	0	0	0	0	0	0	0	0	0	1	0	2	0	0	0	0	0	0	0	0	0	0	0	0	0	0	0	0	0
ENSMUSG00000007591	0	15	0	0	0	0	0	13	0	0	0	7	0	12	0	0	0	14	0	3	0	0	0	4	0	0	0	4	0	19	0	8	0	1	0	6	0	10	0	16	0	5	0	1	0	6	0	9	0
ENSMUSG00000022218	0	0	0	0	0	0	0	3	0	0	0	0	0	7	0	0	0	0	0	2	0	0	0	0	0	0	0	0	0	0	0	1	0	0	0	0	0	0	0	0	0	0	0	0	0	0	0	1	0
ENSMUSG00000040472	0	7	0	0	0	0	0	8	0	3	0	0	0	7	0	1	0	12	0	3	0	8	0	0	0	5	0	0	0	7	0	0	0	1	0	9	0	2	0	4	0	3	0	4	0	5	0	8	0
ENSMUSG00000075592	0	34	0	12	0	13	0	26	0	34	0	36	0	12	0	0	0	34	0	10	0	22	0	2	0	41	0	5	0	51	0	19	0	19	0	90	0	90	0	14	0	0	0	20	0	1	0	20	0
ENSMUSG00000044703	0	1	0	0	0	0	0	0	0	0	0	0	0	2	0	0	0	0	0	0	0	0	0	0	0	0	0	0	0	0	0	0	0	0	0	0	0	0	0	0	0	0	0	0	0	1	0	0	0
ENSMUSG00000091649	0	26	0	0	0	0	0	7	0	6	0	0	0	0	0	0	0	4	0	0	0	0	0	2	0	0	0	0	0	23	0	4	0	10	0	1	0	11	0	10	0	0	0	0	0	18	0	4	0
ENSMUSG00000071347	0	1	0	0	0	6	0	0	0	5	0	9	0	6	0	0	0	5	0	2	0	0	0	1	0	0	0	0	0	0	0	5	0	0	0	3	0	0	0	0	0	3	0	0	0	0	0	0	0
ENSMUSG00000021928	0	0	0	0	0	0	0	5	0	0	0	0	0	0	0	0	0	0	0	0	0	0	0	0	0	0	0	10	0	0	0	0	0	0	0	0	0	0	0	0	0	0	0	6	0	0	0	0	0
ENSMUSG00000115656	0	22	0	0	0	0	0	7	0	19	0	0	0	24	0	5	0	27	0	0	0	0	0	1	0	36	0	0	0	20	0	50	0	0	0	0	0	23	0	24	0	11	0	14	0	9	0	0	0
ENSMUSG00000035095	0	285	0	105	0	0	0	440	0	150	0	0	0	62	0	36	0	136	0	53	0	83	0	86	0	46	0	31	0	105	0	42	0	81	0	374	0	554	0	79	0	162	0	170	0	230	0	145	0
ENSMUSG00000034623	0	0	0	0	0	0	0	0	0	0	0	0	0	0	0	0	0	4	0	0	0	0	0	2	0	4	0	0	0	0	0	0	0	0	0	0	0	0	0	0	0	0	0	0	0	0	0	0	0
ENSMUSG00000052099	0	0	0	0	0	0	0	0	0	0	0	0	0	0	0	0	0	2	0	0	0	0	0	0	0	9	0	0	0	0	0	0	0	0	0	0	0	0	0	0	0	0	0	2	0	0	0	0	0
ENSMUSG00000034522	0	0	0	0	0	0	0	0	0	0	0	1	0	11	0	1	0	0	0	0	0	0	0	0	0	0	0	0	0	0	0	0	0	0	0	0	0	0	0	0	0	0	0	0	0	0	0	0	0
ENSMUSG00000034463	0	8	0	0	0	0	0	0	0	0	0	0	0	26	0	0	0	0	0	6	0	23	0	3	0	0	0	0	0	24	0	0	0	0	0	0	0	0	0	0	0	0	0	0	0	0	0	0	0
ENSMUSG00000022041	0	0	0	0	0	0	0	0	0	0	0	0	0	0	0	0	0	0	0	0	0	0	0	4	0	0	0	0	0	5	0	0	0	0	0	0	0	0	0	0	0	0	0	0	0	0	0	0	0
ENSMUSG00000022053	0	0	0	0	0	0	0	0	0	0	0	0	0	0	0	0	0	0	0	0	0	0	0	0	0	0	0	0	0	0	0	0	0	0	0	0	0	0	0	0	0	0	0	0	0	0	0	0	0
ENSMUSG00000093386	0	0	0	0	0	0	0	0	0	0	0	0	0	0	0	0	0	0	0	0	0	0	0	0	0	0	0	0	0	0	0	0	0	0	0	0	0	0	0	0	0	0	0	0	0	0	0	0	0
ENSMUSG00000114621	0	0	0	23	0	0	0	14	0	4	0	0	0	0	0	0	0	69	0	13	0	0	0	0	0	0	0	0	0	2	0	0	0	2	0	9	0	118	0	5	0	0	0	5	0	0	0	17	0
ENSMUSG00000034205	0	13	0	2	0	0	0	25	0	0	0	13	0	6	0	1	0	0	0	11	0	15	0	1	0	0	0	0	0	0	0	6	0	2	0	16	0	0	0	5	0	0	0	16	0	3	0	3	0
ENSMUSG00000097284	0	0	0	0	0	0	0	0	0	16	0	0	0	5	0	0	0	0	0	7	0	0	0	0	0	0	0	0	0	0	0	0	0	1	0	60	0	11	0	6	0	1	0	6	0	0	0	0	0
ENSMUSG00000022085	0	0	0	0	0	0	0	0	0	0	0	0	0	0	0	0	0	0	0	0	0	0	0	0	0	0	0	0	0	0	0	0	0	0	0	0	0	0	0	0	0	0	0	0	0	0	0	0	0
ENSMUSG00000022091	0	0	0	0	0	0	0	0	0	0	0	0	0	1	0	0	0	0	0	0	0	0	0	0	0	0	0	0	0	0	0	0	0	0	0	0	0	0	0	0	0	0	0	0	0	0	0	12	0
ENSMUSG00000022098	0	0	0	16	0	0	0	12	0	9	0	0	0	0	0	0	0	5	0	7	0	10	0	5	0	0	0	0	0	0	0	11	0	2	0	32	0	0	0	7	0	0	0	6	0	0	0	4	0
ENSMUSG00000022109	0	7	0	0	0	1	0	3	0	0	0	5	0	4	0	1	0	8	0	3	0	0	0	0	0	4	0	2	0	4	0	1	0	1	0	4	0	3	0	2	0	0	0	5	0	1	0	1	0
ENSMUSG00000033405	0	43	0	0	0	11	0	42	0	19	0	82	0	23	0	9	0	66	0	25	0	0	0	6	0	61	0	14	0	32	0	19	0	24	0	44	0	17	0	20	0	6	0	48	0	14	0	30	0
ENSMUSG00000034997	0	38	0	32	0	12	0	44	0	25	0	32	0	33	0	26	0	29	0	37	0	68	0	7	0	37	0	9	0	63	0	45	0	6	0	41	0	38	0	22	0	16	0	11	0	19	0	5	0
ENSMUSG00000021999	0	12	0	0	0	0	0	0	0	0	0	7	0	0	0	1	0	15	0	2	0	11	0	0	0	20	0	0	0	14	0	7	0	0	0	0	0	0	0	0	0	14	0	2	0	6	0	2	0
ENSMUSG00000022002	0	31	0	0	0	0	0	0	0	0	0	12	0	10	0	0	0	38	0	32	0	0	0	2	0	0	0	0	0	0	0	0	0	0	0	16	0	0	0	0	0	3	0	0	0	0	0	0	0
ENSMUSG00000022003	0	0	0	0	0	0	0	0	0	0	0	0	0	0	0	187	0	0	0	0	0	0	0	0	0	0	0	0	0	0	0	0	0	0	0	0	0	0	0	0	0	0	0	0	0	0	0	0	0
ENSMUSG00000067973	0	0	0	0	0	0	0	0	0	0	0	0	0	0	0	0	0	0	0	5	0	0	0	0	0	0	0	0	0	0	0	0	0	1	0	0	0	0	0	0	0	0	0	9	0	1	0	0	0
ENSMUSG00000071262	0	6	0	0	0	0	0	0	0	0	0	8	0	0	0	0	0	0	0	0	0	0	0	0	0	0	0	0	0	0	0	0	0	0	0	0	0	17	0	6	0	0	0	1	0	5	0	0	0
ENSMUSG00000115242	0	0	0	0	0	0	0	0	0	0	0	0	0	0	0	0	0	0	0	0	0	0	0	0	0	0	0	0	0	0	0	1	0	0	0	0	0	0	0	0	0	0	0	0	0	0	0	0	0
ENSMUSG00000114980	0	23	0	0	0	0	0	0	0	2	0	0	0	0	0	5	0	5	0	0	0	0	0	1	0	8	0	0	0	0	0	3	0	0	0	41	0	12	0	16	0	0	0	25	0	10	0	18	0
ENSMUSG00000115855	0	35	0	0	0	0	0	0	0	1	0	0	0	0	0	2	0	13	0	0	0	0	0	1	0	1	0	0	0	0	0	0	0	1	0	25	0	11	0	13	0	0	0	29	0	8	0	19	0
ENSMUSG00000115424	0	0	0	0	0	0	0	0	0	0	0	0	0	0	0	0	0	13	0	0	0	0	0	2	0	0	0	0	0	0	0	1	0	0	0	0	0	0	0	0	0	0	0	0	0	0	0	0	0
ENSMUSG00000022129	0	0	0	0	0	0	0	16	0	0	0	0	0	13	0	8	0	18	0	6	0	0	0	0	0	39	0	0	0	15	0	0	0	0	0	18	0	9	0	11	0	20	0	3	0	0	0	0	0
ENSMUSG00000022132	0	0	0	0	0	0	0	0	0	0	0	1	0	0	0	0	0	19	0	1	0	0	0	0	0	1	0	0	0	0	0	0	0	0	0	0	0	14	0	1	0	0	0	1	0	0	0	0	0
ENSMUSG00000115121	0	34	0	19	0	0	0	0	0	10	0	16	0	16	0	19	0	106	0	12	0	96	0	4	0	48	0	0	0	1	0	13	0	5	0	21	0	17	0	53	0	11	0	7	0	6	0	59	0
ENSMUSG00000064373	0	0	0	0	0	9	0	0	0	0	0	0	0	0	0	0	0	9	0	6	0	0	0	0	0	0	0	0	0	0	0	0	0	0	0	0	0	0	0	0	0	0	0	3	0	0	0	0	0
ENSMUSG00000091119	0	0	0	0	0	0	0	0	0	11	0	0	0	0	0	0	0	10	0	0	0	0	0	0	0	0	0	0	0	0	0	0	0	0	0	0	0	0	0	0	0	0	0	0	0	0	0	0	0
ENSMUSG00000022150	0	13	0	0	0	0	0	0	0	0	0	0	0	8	0	0	0	0	0	7	0	0	0	0	0	0	0	0	0	0	0	0	0	0	0	0	0	0	0	0	0	0	0	0	0	0	0	0	0
ENSMUSG00000022244	0	0	0	5	0	0	0	5	0	0	0	7	0	8	0	0	0	1	0	0	0	0	0	5	0	0	0	0	0	0	0	0	0	0	0	20	0	13	0	0	0	4	0	2	0	0	0	3	0
ENSMUSG00000048230	0	27	0	13	0	46	0	22	0	11	0	19	0	27	0	12	0	19	0	21	0	29	0	5	0	21	0	4	0	83	0	56	0	13	0	42	0	26	0	33	0	21	0	14	0	6	0	9	0
ENSMUSG00000115395	0	0	0	0	0	0	0	0	0	0	0	0	0	0	0	56	0	0	0	0	0	0	0	0	0	0	0	0	0	0	0	0	0	0	0	1	0	0	0	0	0	0	0	0	0	0	0	0	0
ENSMUSG00000115127	0	0	0	0	0	0	0	30	0	0	0	0	0	0	0	0	0	0	0	0	0	0	0	0	0	0	0	0	0	0	0	0	0	4	0	0	0	0	0	0	0	0	0	0	0	0	0	0	0
ENSMUSG00000115430	0	0	0	0	0	11	0	0	0	0	0	0	0	0	0	0	0	0	0	0	0	0	0	0	0	0	0	0	0	0	0	0	0	0	0	0	0	0	0	0	0	0	0	0	0	0	0	0	0
ENSMUSG00000115326	0	0	0	0	0	0	0	3	0	0	0	0	0	0	0	0	0	0	0	0	0	0	0	0	0	0	0	0	0	0	0	0	0	0	0	0	0	0	0	0	0	0	0	0	0	0	0	0	0
ENSMUSG00000115547	0	2	0	1	0	0	0	1	0	1	0	1	0	0	0	0	0	3	0	1	0	1	0	0	0	8	0	0	0	6	0	3	0	1	0	4	0	2	0	2	0	0	0	2	0	0	0	4	0
ENSMUSG00000022303	0	0	0	12	0	0	0	0	0	29	0	0	0	0	0	0	0	36	0	0	0	0	0	8	0	0	0	0	0	9	0	22	0	5	0	45	0	0	0	4	0	5	0	2	0	5	0	54	0
ENSMUSG00000094112	0	0	0	0	0	0	0	0	0	0	0	0	0	0	0	0	0	0	0	0	0	0	0	0	0	0	0	0	0	0	0	0	0	3	0	0	0	0	0	0	0	0	0	0	0	0	0	4	0
ENSMUSG00000072592	0	2	0	0	0	4	0	1	0	0	0	0	0	0	0	0	0	3	0	0	0	5	0	0	0	0	0	0	0	2	0	2	0	0	0	4	0	0	0	0	0	0	0	0	0	0	0	3	0
ENSMUSG00000038725	0	0	0	0	0	0	0	0	0	0	0	0	0	0	0	0	0	0	0	0	0	0	0	0	0	0	0	0	0	0	0	0	0	0	0	0	0	0	0	0	0	0	0	0	0	2	0	0	0
ENSMUSG00000022425	0	0	0	26	0	0	0	0	0	0	0	0	0	0	0	0	0	0	0	0	0	3	0	0	0	0	0	0	0	0	0	0	0	2	0	0	0	0	0	4	0	0	0	0	0	0	0	0	0
ENSMUSG00000037343	0	27	0	0	0	21	0	27	0	18	0	0	0	24	0	30	0	46	0	19	0	26	0	0	0	0	0	0	0	18	0	31	0	9	0	0	0	15	0	13	0	13	0	0	0	10	0	0	0
ENSMUSG00000051225	0	188	0	32	0	18	0	24	0	45	0	113	0	7	0	4	0	18	0	48	0	25	0	0	0	157	0	1	0	49	0	37	0	5	0	20	0	19	0	18	0	52	0	20	0	15	0	14	0
ENSMUSG00000022361	0	16	0	0	0	0	0	5	0	5	0	0	0	20	0	3	0	66	0	7	0	42	0	2	0	46	0	1	0	7	0	5	0	6	0	0	0	11	0	6	0	28	0	6	0	0	0	11	0
ENSMUSG00000115118	0	0	0	0	0	19	0	3	0	2	0	26	0	10	0	8	0	0	0	3	0	25	0	2	0	7	0	5	0	7	0	3	0	0	0	12	0	12	0	7	0	6	0	0	0	6	0	7	0
ENSMUSG00000116031	0	0	0	0	0	0	0	0	0	0	0	0	0	0	0	0	0	0	0	0	0	0	0	0	0	0	0	0	0	0	0	0	0	0	0	0	0	0	0	11	0	0	0	1	0	1	0	0	0
ENSMUSG00000115520	0	0	0	0	0	0	0	0	0	0	0	0	0	0	0	0	0	0	0	0	0	0	0	0	0	0	0	0	0	0	0	0	0	0	0	0	0	0	0	1	0	0	0	0	0	0	0	0	0
ENSMUSG00000055748	0	0	0	0	0	3	0	3	0	0	0	0	0	0	0	0	0	2	0	3	0	1	0	0	0	0	0	0	0	0	0	1	0	1	0	2	0	0	0	0	0	1	0	0	0	3	0	1	0
ENSMUSG00000036944	0	0	0	0	0	0	0	5	0	0	0	0	0	8	0	4	0	0	0	0	0	7	0	0	0	50	0	2	0	0	0	0	0	0	0	20	0	0	0	0	0	0	0	0	0	0	0	6	0
ENSMUSG00000036760	0	0	0	0	0	0	0	0	0	0	0	0	0	0	0	0	0	0	0	0	0	0	0	0	0	0	0	0	0	0	0	0	0	0	0	0	0	0	0	0	0	0	0	0	0	0	0	5	0
ENSMUSG00000045281	0	0	0	4	0	24	0	24	0	0	0	5	0	0	0	1	0	1	0	0	0	5	0	1	0	8	0	1	0	0	0	10	0	0	0	28	0	0	0	6	0	9	0	0	0	3	0	0	0
ENSMUSG00000047003	0	4	0	0	0	4	0	0	0	6	0	0	0	1	0	0	0	0	0	0	0	0	0	0	0	0	0	0	0	0	0	0	0	0	0	8	0	0	0	0	0	0	0	0	0	0	0	3	0
ENSMUSG00000022575	0	4	0	0	0	3	0	5	0	0	0	0	0	8	0	1	0	11	0	2	0	1	0	0	0	16	0	0	0	2	0	10	0	2	0	0	0	2	0	7	0	1	0	2	0	1	0	0	0
ENSMUSG00000022568	0	0	0	0	0	0	0	0	0	0	0	0	0	11	0	0	0	0	0	0	0	0	0	0	0	0	0	0	0	0	0	0	0	0	0	0	0	0	0	0	0	0	0	0	0	0	0	4	0
ENSMUSG00000044361	0	0	0	0	0	1	0	0	0	0	0	0	0	0	0	0	0	0	0	0	0	0	0	0	0	0	0	0	0	3	0	0	0	0	0	0	0	0	0	0	0	0	0	2	0	1	0	0	0
ENSMUSG00000022562	0	11	0	6	0	0	0	0	0	0	0	0	0	1	0	1	0	17	0	0	0	0	0	5	0	0	0	1	0	0	0	18	0	0	0	29	0	2	0	0	0	0	0	1	0	3	0	0	0
ENSMUSG00000022556	0	2	0	0	0	0	0	6	0	0	0	0	0	0	0	0	0	2	0	8	0	0	0	0	0	0	0	0	0	0	0	0	0	0	0	0	0	0	0	6	0	1	0	1	0	0	0	1	0
ENSMUSG00000053929	0	0	0	0	0	0	0	0	0	0	0	0	0	4	0	1	0	0	0	2	0	0	0	0	0	16	0	0	0	0	0	0	0	0	0	0	0	16	0	0	0	5	0	7	0	0	0	0	0
ENSMUSG00000004187	0	0	0	0	0	0	0	0	0	0	0	0	0	0	0	0	0	1	0	0	0	0	0	0	0	0	0	0	0	0	0	0	0	0	0	1	0	0	0	0	0	0	0	0	0	0	0	0	0
ENSMUSG00000071716	0	0	0	3	0	0	0	2	0	0	0	0	0	0	0	0	0	0	0	0	0	19	0	0	0	0	0	3	0	15	0	0	0	0	0	0	0	0	0	0	0	12	0	3	0	0	0	0	0
ENSMUSG00000056656	0	0	0	0	0	0	0	0	0	0	0	0	0	0	0	0	0	0	0	0	0	11	0	0	0	60	0	0	0	0	0	0	0	0	0	0	0	0	0	0	0	0	0	0	0	0	0	0	0
ENSMUSG00000092375	0	0	0	0	0	0	0	0	0	0	0	0	0	0	0	0	0	0	0	0	0	0	0	0	0	0	0	0	0	0	0	0	0	0	0	2	0	0	0	1	0	0	0	0	0	0	0	1	0
ENSMUSG00000043460	0	5	0	0	0	0	0	0	0	8	0	0	0	7	0	0	0	0	0	0	0	13	0	0	0	0	0	0	0	0	0	0	0	0	0	0	0	0	0	2	0	0	0	0	0	0	0	0	0
ENSMUSG00000043501	0	15	0	0	0	0	0	0	0	0	0	0	0	6	0	0	0	0	0	0	0	0	0	0	0	0	0	0	0	0	0	0	0	0	0	0	0	0	0	0	0	0	0	0	0	0	0	0	0
ENSMUSG00000097085	0	12	0	0	0	0	0	0	0	0	0	17	0	0	0	3	0	0	0	0	0	0	0	0	0	104	0	0	0	13	0	0	0	9	0	0	0	0	0	9	0	0	0	0	0	0	0	0	0
ENSMUSG00000114755	0	14	0	7	0	14	0	15	0	5	0	28	0	7	0	1	0	36	0	9	0	23	0	2	0	23	0	1	0	28	0	14	0	6	0	25	0	14	0	17	0	3	0	8	0	10	0	11	0
ENSMUSG00000033006	0	0	0	0	0	0	0	0	0	0	0	0	0	0	0	0	0	0	0	0	0	0	0	0	0	0	0	0	0	0	0	0	0	0	0	0	0	0	0	12	0	0	0	0	0	0	0	0	0
ENSMUSG00000018126	0	0	0	0	0	0	0	0	0	0	0	0	0	0	0	1	0	0	0	1	0	0	0	0	0	0	0	0	0	4	0	0	0	0	0	0	0	0	0	1	0	0	0	4	0	0	0	0	0
ENSMUSG00000009035	0	6	0	0	0	8	0	1	0	0	0	0	0	0	0	3	0	0	0	0	0	22	0	0	0	0	0	3	0	0	0	0	0	0	0	0	0	0	0	0	0	7	0	0	0	10	0	4	0
ENSMUSG00000044216	0	0	0	0	0	0	0	0	0	0	0	0	0	0	0	0	0	2	0	0	0	0	0	0	0	8	0	0	0	0	0	0	0	0	0	0	0	0	0	0	0	0	0	0	0	0	0	0	0
ENSMUSG00000048546	0	4	0	0	0	0	0	1	0	0	0	2	0	2	0	1	0	2	0	0	0	0	0	0	0	2	0	0	0	0	0	0	0	0	0	4	0	0	0	0	0	0	0	1	0	2	0	0	0
ENSMUSG00000042109	0	8	0	0	0	0	0	1	0	2	0	12	0	22	0	2	0	32	0	0	0	3	0	1	0	0	0	0	0	20	0	0	0	2	0	3	0	4	0	7	0	0	0	4	0	0	0	11	0
ENSMUSG00000068117	0	1	0	0	0	16	0	2	0	2	0	18	0	0	0	0	0	2	0	3	0	21	0	0	0	0	0	0	0	0	0	0	0	0	0	17	0	9	0	0	0	0	0	0	0	0	0	0	0
ENSMUSG00000022455	0	4	0	4	0	1	0	7	0	1	0	11	0	1	0	6	0	4	0	3	0	6	0	2	0	6	0	4	0	4	0	9	0	1	0	9	0	6	0	7	0	3	0	4	0	6	0	4	0
ENSMUSG00000054277	0	10	0	2	0	11	0	5	0	17	0	0	0	1	0	5	0	0	0	17	0	0	0	0	0	0	0	5	0	0	0	5	0	0	0	16	0	0	0	2	0	0	0	0	0	0	0	0	0
ENSMUSG00000036106	0	2	0	0	0	0	0	0	0	1	0	2	0	0	0	0	0	5	0	0	0	5	0	0	0	0	0	0	0	1	0	0	0	1	0	0	0	4	0	1	0	2	0	0	0	0	0	0	0
ENSMUSG00000116396	0	10	0	0	0	2	0	7	0	11	0	14	0	9	0	3	0	18	0	0	0	21	0	6	0	0	0	0	0	16	0	8	0	9	0	0	0	2	0	12	0	10	0	0	0	4	0	3	0
ENSMUSG00000016624	0	0	0	2	0	0	0	0	0	0	0	0	0	0	0	0	0	1	0	1	0	1	0	0	0	0	0	0	0	0	0	2	0	0	0	1	0	0	0	0	0	0	0	0	0	0	0	0	0
ENSMUSG00000035944	0	0	0	0	0	0	0	0	0	0	0	0	0	0	0	0	0	0	0	0	0	3	0	3	0	0	0	0	0	3	0	0	0	0	0	0	0	0	0	0	0	0	0	8	0	0	0	0	0
ENSMUSG00000089680	0	0	0	2	0	0	0	3	0	0	0	0	0	0	0	0	0	0	0	1	0	0	0	0	0	5	0	0	0	0	0	0	0	0	0	0	0	0	0	0	0	0	0	0	0	0	0	0	0
ENSMUSG00000035845	0	5	0	0	0	0	0	4	0	0	0	6	0	3	0	3	0	4	0	0	0	10	0	0	0	3	0	0	0	13	0	0	0	4	0	20	0	1	0	2	0	7	0	4	0	0	0	0	0
ENSMUSG00000008690	0	0	0	0	0	0	0	1	0	1	0	4	0	0	0	0	0	4	0	0	0	0	0	0	0	7	0	0	0	0	0	0	0	0	0	0	0	0	0	0	0	0	0	0	0	1	0	0	0
ENSMUSG00000086602	0	9	0	1	0	0	0	1	0	0	0	0	0	0	0	0	0	0	0	2	0	0	0	0	0	0	0	0	0	0	0	0	0	0	0	0	0	0	0	0	0	0	0	0	0	0	0	0	0
ENSMUSG00000052560	0	0	0	0	0	0	0	0	0	8	0	0	0	9	0	0	0	2	0	0	0	0	0	0	0	0	0	0	0	0	0	0	0	0	0	0	0	2	0	1	0	0	0	0	0	0	0	0	0
ENSMUSG00000055782	0	0	0	0	0	0	0	0	0	0	0	0	0	0	0	0	0	0	0	0	0	0	0	0	0	0	0	0	0	0	0	0	0	0	0	0	0	0	0	0	0	0	0	0	0	0	0	0	0
ENSMUSG00000078932	0	0	0	0	0	0	0	0	0	0	0	0	0	0	0	0	0	0	0	0	0	0	0	0	0	0	0	0	0	0	0	0	0	0	0	0	0	0	0	0	0	0	0	0	0	0	0	0	0
ENSMUSG00000116309	0	0	0	1	0	0	0	11	0	0	0	0	0	0	0	0	0	0	0	0	0	0	0	0	0	0	0	0	0	0	0	0	0	2	0	0	0	0	0	0	0	0	0	0	0	0	0	0	0
ENSMUSG00000033356	0	0	0	1	0	0	0	0	0	0	0	0	0	0	0	1	0	0	0	0	0	1	0	0	0	0	0	0	0	0	0	0	0	0	0	3	0	0	0	0	0	0	0	1	0	0	0	0	0
ENSMUSG00000022468	0	0	0	9	0	0	0	0	0	7	0	0	0	0	0	1	0	0	0	0	0	0	0	0	0	0	0	0	0	0	0	0	0	6	0	20	0	0	0	11	0	0	0	0	0	0	0	0	0
ENSMUSG00000022479	0	9	0	11	0	27	0	3	0	0	0	0	0	0	0	0	0	34	0	0	0	0	0	9	0	0	0	0	0	0	0	0	0	0	0	0	0	19	0	0	0	0	0	0	0	16	0	0	0
ENSMUSG00000022483	0	5	0	0	0	14	0	17	0	0	0	4	0	4	0	4	0	0	0	1	0	25	0	5	0	13	0	0	0	2	0	2	0	4	0	16	0	19	0	15	0	3	0	7	0	0	0	6	0
ENSMUSG00000032987	0	12	0	3	0	3	0	11	0	0	0	6	0	7	0	4	0	18	0	6	0	2	0	0	0	6	0	0	0	4	0	0	0	1	0	6	0	10	0	7	0	4	0	4	0	1	0	0	0
ENSMUSG00000108728	0	11	0	11	0	3	0	9	0	1	0	9	0	3	0	2	0	5	0	4	0	2	0	0	0	6	0	0	0	0	0	12	0	1	0	11	0	13	0	2	0	25	0	6	0	0	0	1	0
ENSMUSG00000022991	0	0	0	0	0	0	0	0	0	0	0	0	0	0	0	0	0	9	0	0	0	0	0	0	0	0	0	0	0	0	0	0	0	0	0	3	0	0	0	0	0	0	0	2	0	0	0	0	0
ENSMUSG00000022994	0	0	0	0	0	0	0	0	0	1	0	0	0	1	0	14	0	9	0	0	0	0	0	0	0	0	0	0	0	3	0	0	0	0	0	1	0	4	0	4	0	0	0	0	0	0	0	0	0
ENSMUSG00000059213	0	4	0	2	0	12	0	9	0	0	0	0	0	6	0	1	0	13	0	8	0	7	0	0	0	8	0	0	0	3	0	6	0	1	0	15	0	12	0	3	0	6	0	4	0	0	0	2	0
ENSMUSG00000038009	0	2	0	0	0	1	0	0	0	0	0	0	0	0	0	0	0	0	0	5	0	1	0	0	0	0	0	0	0	3	0	0	0	0	0	0	0	0	0	1	0	0	0	0	0	1	0	0	0
ENSMUSG00000023013	0	0	0	0	0	0	0	1	0	0	0	0	0	0	0	0	0	1	0	0	0	2	0	0	0	1	0	0	0	2	0	0	0	0	0	0	0	0	0	0	0	1	0	1	0	0	0	0	0
ENSMUSG00000096111	0	22	0	7	0	0	0	10	0	9	0	21	0	28	0	9	0	10	0	41	0	11	0	3	0	32	0	1	0	31	0	32	0	2	0	31	0	46	0	10	0	25	0	6	0	9	0	11	0
ENSMUSG00000116366	0	4	0	5	0	5	0	9	0	0	0	0	0	3	0	4	0	3	0	9	0	0	0	3	0	2	0	0	0	4	0	1	0	0	0	1	0	6	0	6	0	2	0	5	0	6	0	9	0
ENSMUSG00000054619	0	0	0	4	0	0	0	0	0	0	0	0	0	0	0	0	0	21	0	0	0	0	0	0	0	0	0	0	0	0	0	0	0	0	0	0	0	0	0	0	0	0	0	0	0	0	0	0	0
ENSMUSG00000093789	0	1	0	0	0	0	0	0	0	0	0	1	0	0	0	0	0	0	0	0	0	0	0	0	0	0	0	0	0	0	0	3	0	0	0	2	0	1	0	0	0	3	0	0	0	0	0	1	0
ENSMUSG00000093550	0	1	0	0	0	0	0	0	0	0	0	1	0	0	0	0	0	0	0	0	0	0	0	0	0	0	0	0	0	0	0	3	0	0	0	2	0	1	0	0	0	3	0	0	0	0	0	1	0
ENSMUSG00000098112	0	0	0	0	0	7	0	0	0	0	0	0	0	0	0	0	0	0	0	0	0	0	0	0	0	0	0	0	0	9	0	0	0	0	0	0	0	0	0	0	0	0	0	3	0	0	0	0	0
ENSMUSG00000116114	0	0	0	0	0	0	0	0	0	0	0	0	0	0	0	0	0	0	0	0	0	32	0	0	0	0	0	0	0	0	0	0	0	0	0	0	0	0	0	0	0	0	0	0	0	0	0	0	0
ENSMUSG00000049382	0	0	0	0	0	23	0	0	0	1	0	25	0	0	0	0	0	0	0	0	0	0	0	0	0	1	0	0	0	0	0	25	0	0	0	0	0	0	0	1	0	0	0	18	0	0	0	0	0
ENSMUSG00000116010	0	0	0	0	0	0	0	0	0	0	0	0	0	0	0	0	0	0	0	0	0	0	0	0	0	22	0	0	0	0	0	0	0	0	0	0	0	0	0	0	0	0	0	0	0	0	0	0	0
ENSMUSG00000037003	0	0	0	0	0	0	0	0	0	0	0	0	0	1	0	2	0	17	0	0	0	13	0	0	0	0	0	0	0	0	0	3	0	0	0	0	0	0	0	0	0	4	0	3	0	0	0	0	0
ENSMUSG00000036966	0	0	0	0	0	0	0	0	0	0	0	0	0	0	0	0	0	4	0	0	0	0	0	0	0	0	0	1	0	0	0	0	0	3	0	0	0	0	0	0	0	0	0	0	0	0	0	0	0
ENSMUSG00000023046	0	0	0	1	0	0	0	6	0	0	0	0	0	0	0	1	0	0	0	0	0	0	0	0	0	0	0	1	0	0	0	0	0	0	0	0	0	0	0	12	0	0	0	0	0	1	0	2	0
ENSMUSG00000023045	0	0	0	0	0	0	0	5	0	0	0	0	0	11	0	0	0	13	0	0	0	0	0	0	0	0	0	0	0	0	0	0	0	0	0	0	0	0	0	0	0	0	0	0	0	0	0	0	0
ENSMUSG00000001289	0	0	0	0	0	0	0	22	0	0	0	0	0	0	0	0	0	0	0	0	0	0	0	0	0	0	0	0	0	16	0	0	0	1	0	0	0	0	0	0	0	0	0	0	0	0	0	0	0
ENSMUSG00000060284	0	0	0	14	0	0	0	0	0	0	0	0	0	0	0	3	0	0	0	6	0	21	0	0	0	0	0	0	0	5	0	0	0	0	0	11	0	9	0	13	0	0	0	8	0	0	0	5	0
ENSMUSG00000097003	0	49	0	7	0	1	0	0	0	18	0	11	0	4	0	15	0	42	0	8	0	0	0	5	0	0	0	18	0	1	0	20	0	13	0	74	0	35	0	23	0	16	0	6	0	2	0	0	0
ENSMUSG00000036061	0	0	0	0	0	0	0	3	0	0	0	3	0	0	0	0	0	0	0	0	0	4	0	0	0	0	0	0	0	0	0	5	0	0	0	0	0	3	0	0	0	0	0	0	0	0	0	0	0
ENSMUSG00000022488	0	1	0	21	0	24	0	0	0	8	0	0	0	4	0	3	0	6	0	0	0	0	0	1	0	24	0	0	0	0	0	2	0	8	0	14	0	0	0	7	0	0	0	0	0	0	0	13	0
ENSMUSG00000039738	0	3	0	0	0	0	0	0	0	10	0	0	0	0	0	0	0	0	0	0	0	0	0	0	0	0	0	0	0	0	0	0	0	0	0	0	0	0	0	0	0	0	0	0	0	0	0	0	0
ENSMUSG00000096215	0	3	0	0	0	0	0	6	0	5	0	0	0	2	0	1	0	1	0	5	0	0	0	2	0	4	0	0	0	2	0	3	0	1	0	3	0	2	0	2	0	5	0	2	0	1	0	0	0
ENSMUSG00000087168	0	0	0	0	0	0	0	0	0	0	0	0	0	0	0	7	0	0	0	0	0	0	0	0	0	0	0	0	0	0	0	0	0	8	0	4	0	0	0	0	0	0	0	0	0	0	0	0	0
ENSMUSG00000022503	0	95	0	0	0	0	0	118	0	17	0	70	0	55	0	9	0	44	0	6	0	0	0	8	0	36	0	0	0	61	0	131	0	25	0	70	0	19	0	12	0	45	0	14	0	15	0	38	0
ENSMUSG00000038055	0	0	0	0	0	0	0	0	0	1	0	7	0	5	0	0	0	0	0	5	0	0	0	2	0	0	0	0	0	0	0	1	0	0	0	0	0	0	0	0	0	2	0	0	0	3	0	0	0
ENSMUSG00000096921	0	1	0	0	0	0	0	0	0	0	0	1	0	1	0	0	0	0	0	0	0	0	0	0	0	0	0	0	0	1	0	0	0	6	0	4	0	0	0	0	0	0	0	0	0	0	0	0	0
ENSMUSG00000022671	0	9	0	6	0	5	0	9	0	7	0	14	0	3	0	7	0	10	0	25	0	12	0	4	0	45	0	1	0	1	0	8	0	5	0	29	0	4	0	7	0	28	0	5	0	5	0	2	0
ENSMUSG00000022783	0	0	0	0	0	0	0	0	0	0	0	6	0	4	0	0	0	7	0	0	0	0	0	0	0	0	0	0	0	0	0	7	0	0	0	0	0	0	0	7	0	6	0	2	0	0	0	2	0
ENSMUSG00000075370	0	0	0	0	0	0	0	0	0	0	0	0	0	4	0	0	0	0	0	0	0	0	0	0	0	0	0	0	0	0	0	0	0	0	0	12	0	0	0	0	0	0	0	0	0	0	0	0	0
ENSMUSG00000022763	0	20	0	9	0	0	0	0	0	0	0	0	0	0	0	0	0	0	0	0	0	0	0	0	0	0	0	0	0	0	0	0	0	0	0	0	0	7	0	0	0	0	0	0	0	0	0	0	0
ENSMUSG00000022761	0	8	0	0	0	0	0	6	0	2	0	10	0	0	0	1	0	0	0	0	0	0	0	0	0	5	0	5	0	16	0	3	0	4	0	0	0	5	0	0	0	0	0	0	0	0	0	1	0
ENSMUSG00000022750	0	0	0	0	0	0	0	0	0	0	0	0	0	31	0	0	0	86	0	27	0	0	0	0	0	0	0	5	0	0	0	0	0	0	0	0	0	30	0	0	0	0	0	0	0	0	0	0	0
ENSMUSG00000060166	0	74	0	46	0	78	0	100	0	25	0	58	0	68	0	24	0	57	0	65	0	50	0	13	0	134	0	11	0	90	0	75	0	36	0	168	0	78	0	83	0	43	0	44	0	32	0	42	0
ENSMUSG00000000326	0	0	0	1	0	0	0	1	0	0	0	1	0	0	0	0	0	0	0	0	0	0	0	0	0	1	0	0	0	0	0	0	0	0	0	1	0	0	0	0	0	1	0	0	0	0	0	0	0
ENSMUSG00000022686	0	0	0	0	0	0	0	0	0	0	0	0	0	0	0	5	0	0	0	0	0	0	0	0	0	0	0	0	0	7	0	9	0	0	0	0	0	0	0	0	0	0	0	0	0	0	0	5	0
ENSMUSG00000022818	0	12	0	19	0	0	0	0	0	26	0	0	0	0	0	1	0	0	0	0	0	0	0	0	0	23	0	0	0	0	0	10	0	0	0	0	0	5	0	0	0	0	0	18	0	2	0	8	0
ENSMUSG00000022841	0	0	0	1	0	0	0	2	0	0	0	2	0	0	0	0	0	4	0	0	0	1	0	0	0	0	0	0	0	3	0	0	0	0	0	0	0	0	0	0	0	7	0	0	0	0	0	0	0
ENSMUSG00000046613	0	2	0	3	0	0	0	1	0	2	0	10	0	2	0	3	0	25	0	0	0	0	0	1	0	6	0	1	0	0	0	0	0	0	0	0	0	2	0	1	0	2	0	5	0	0	0	5	0
ENSMUSG00000050821	0	0	0	0	0	0	0	0	0	18	0	0	0	0	0	0	0	0	0	0	0	0	0	0	0	0	0	0	0	0	0	0	0	0	0	0	0	0	0	0	0	0	0	1	0	0	0	0	0
ENSMUSG00000005958	0	0	0	0	0	0	0	0	0	0	0	0	0	0	0	0	0	0	0	0	0	0	0	0	0	0	0	0	0	11	0	0	0	0	0	0	0	0	0	0	0	0	0	0	0	2	0	0	0
ENSMUSG00000022853	0	1	0	3	0	0	0	0	0	1	0	6	0	0	0	0	0	0	0	0	0	6	0	0	0	0	0	0	0	0	0	0	0	0	0	2	0	1	0	0	0	2	0	0	0	0	0	0	0
ENSMUSG00000033501	0	0	0	0	0	0	0	0	0	10	0	16	0	0	0	0	0	0	0	0	0	0	0	0	0	0	0	0	0	0	0	5	0	0	0	0	0	0	0	0	0	0	0	0	0	5	0	7	0
ENSMUSG00000004462	0	23	0	0	0	59	0	0	0	21	0	42	0	22	0	6	0	27	0	7	0	19	0	8	0	46	0	3	0	32	0	50	0	4	0	32	0	13	0	7	0	5	0	12	0	9	0	24	0
ENSMUSG00000022878	0	0	0	0	0	0	0	0	0	0	0	0	0	0	0	0	0	0	0	0	0	0	0	0	0	0	0	0	0	1	0	0	0	0	0	0	0	0	0	0	0	0	0	0	0	0	0	0	0
ENSMUSG00000068463	0	0	0	0	0	0	0	0	0	0	0	0	0	0	0	0	0	0	0	0	0	0	0	0	0	0	0	0	0	0	0	0	0	0	0	0	0	0	0	0	0	0	0	0	0	0	0	0	0
ENSMUSG00000116946	0	10	0	12	0	30	0	20	0	0	0	3	0	15	0	4	0	12	0	1	0	5	0	4	0	0	0	2	0	8	0	10	0	0	0	11	0	2	0	2	0	13	0	3	0	2	0	2	0
ENSMUSG00000046598	0	0	0	1	0	0	0	0	0	0	0	0	0	0	0	0	0	0	0	0	0	0	0	0	0	0	0	1	0	0	0	2	0	0	0	0	0	3	0	0	0	1	0	3	0	7	0	0	0
ENSMUSG00000045625	0	10	0	47	0	62	0	99	0	21	0	26	0	87	0	13	0	44	0	15	0	69	0	12	0	16	0	13	0	12	0	1	0	10	0	23	0	39	0	20	0	8	0	15	0	16	0	45	0
ENSMUSG00000079625	0	2	0	1	0	0	0	0	0	0	0	2	0	2	0	0	0	0	0	0	0	0	0	0	0	0	0	0	0	4	0	2	0	0	0	1	0	0	0	0	0	3	0	0	0	0	0	0	0
ENSMUSG00000022791	0	0	0	0	0	0	0	4	0	0	0	0	0	1	0	0	0	0	0	1	0	0	0	0	0	0	0	0	0	0	0	10	0	0	0	0	0	3	0	0	0	0	0	2	0	0	0	0	0
ENSMUSG00000116840	0	0	0	0	0	0	0	0	0	0	0	0	0	0	0	0	0	0	0	0	0	5	0	0	0	0	0	0	0	0	0	0	0	0	0	0	0	0	0	0	0	7	0	0	0	0	0	0	0
ENSMUSG00000022840	0	0	0	0	0	0	0	0	0	13	0	0	0	0	0	0	0	0	0	0	0	0	0	0	0	0	0	0	0	11	0	0	0	0	0	0	0	0	0	0	0	0	0	0	0	0	0	4	0
ENSMUSG00000022848	0	1	0	0	0	0	0	4	0	1	0	0	0	0	0	0	0	0	0	3	0	0	0	1	0	0	0	0	0	2	0	0	0	0	0	13	0	43	0	0	0	31	0	0	0	0	0	0	0
ENSMUSG00000022900	0	15	0	0	0	0	0	0	0	0	0	0	0	0	0	0	0	0	0	0	0	0	0	0	0	0	0	0	0	0	0	0	0	0	0	0	0	0	0	0	0	0	0	0	0	0	0	0	0
ENSMUSG00000022899	0	0	0	0	0	0	0	0	0	0	0	0	0	0	0	0	0	0	0	0	0	17	0	0	0	0	0	0	0	0	0	0	0	1	0	0	0	0	0	0	0	0	0	0	0	0	0	0	0
ENSMUSG00000002847	0	9	0	0	0	0	0	0	0	10	0	0	0	0	0	0	0	0	0	3	0	0	0	0	0	0	0	0	0	0	0	0	0	0	0	3	0	0	0	0	0	0	0	0	0	0	0	6	0
ENSMUSG00000043065	0	0	0	0	0	0	0	0	0	0	0	0	0	0	0	0	0	0	0	0	0	0	0	0	0	0	0	6	0	0	0	0	0	0	0	0	0	0	0	0	0	0	0	0	0	0	0	0	0
ENSMUSG00000022687	0	0	0	0	0	0	0	0	0	0	0	1	0	4	0	5	0	0	0	0	0	0	0	0	0	0	0	0	0	0	0	9	0	2	0	0	0	0	0	0	0	21	0	0	0	0	0	2	0
ENSMUSG00000022665	0	17	0	0	0	0	0	0	0	0	0	36	0	0	0	15	0	0	0	0	0	0	0	5	0	0	0	3	0	0	0	21	0	0	0	0	0	0	0	0	0	0	0	0	0	0	0	0	0
ENSMUSG00000110573	0	4	0	1	0	0	0	8	0	0	0	0	0	0	0	0	0	1	0	0	0	0	0	0	0	12	0	0	0	0	0	0	0	0	0	0	0	3	0	0	0	1	0	0	0	0	0	5	0
ENSMUSG00000116848	0	8	0	2	0	4	0	3	0	4	0	2	0	4	0	3	0	9	0	1	0	3	0	0	0	8	0	2	0	5	0	6	0	4	0	12	0	8	0	6	0	4	0	7	0	1	0	0	0
ENSMUSG00000022755	0	13	0	0	0	0	0	0	0	0	0	0	0	0	0	0	0	0	0	0	0	0	0	0	0	0	0	0	0	0	0	0	0	3	0	0	0	0	0	0	0	0	0	0	0	0	0	0	0
ENSMUSG00000055789	0	0	0	4	0	0	0	0	0	0	0	0	0	0	0	0	0	0	0	0	0	0	0	0	0	0	0	0	0	0	0	2	0	0	0	2	0	0	0	0	0	2	0	0	0	0	0	0	0
ENSMUSG00000074991	0	31	0	14	0	0	0	96	0	20	0	19	0	33	0	27	0	100	0	42	0	18	0	5	0	38	0	14	0	52	0	16	0	5	0	36	0	63	0	5	0	5	0	20	0	21	0	53	0
ENSMUSG00000099983	0	0	0	0	0	0	0	2	0	0	0	0	0	0	0	0	0	7	0	0	0	0	0	0	0	0	0	0	0	0	0	0	0	0	0	0	0	0	0	0	0	0	0	0	0	0	0	0	0
ENSMUSG00000022912	0	0	0	0	0	0	0	38	0	0	0	0	0	0	0	0	0	8	0	0	0	23	0	0	0	16	0	0	0	0	0	0	0	0	0	0	0	0	0	0	0	0	0	0	0	5	0	0	0
ENSMUSG00000116643	0	22	0	0	0	23	0	0	0	0	0	0	0	0	0	0	0	0	0	0	0	11	0	0	0	9	0	0	0	0	0	0	0	0	0	0	0	0	0	0	0	0	0	0	0	0	0	0	0
ENSMUSG00000044442	0	9	0	0	0	0	0	10	0	0	0	0	0	0	0	0	0	0	0	0	0	0	0	0	0	0	0	0	0	3	0	0	0	0	0	0	0	0	0	0	0	0	0	0	0	3	0	3	0
ENSMUSG00000116616	0	0	0	0	0	0	0	1	0	0	0	1	0	0	0	0	0	1	0	1	0	0	0	0	0	0	0	0	0	0	0	0	0	0	0	0	0	0	0	0	0	0	0	0	0	0	0	0	0
ENSMUSG00000039956	0	0	0	0	0	0	0	1	0	0	0	0	0	0	0	0	0	0	0	0	0	0	0	0	0	0	0	0	0	0	0	2	0	6	0	6	0	0	0	0	0	0	0	0	0	2	0	0	0
ENSMUSG00000039903	0	7	0	1	0	10	0	6	0	3	0	4	0	4	0	0	0	6	0	6	0	3	0	11	0	3	0	0	0	5	0	2	0	0	0	16	0	5	0	2	0	0	0	4	0	4	0	4	0
ENSMUSG00000022973	0	0	0	3	0	5	0	8	0	5	0	0	0	10	0	4	0	0	0	11	0	3	0	3	0	0	0	0	0	0	0	13	0	0	0	9	0	7	0	7	0	0	0	2	0	3	0	3	0
ENSMUSG00000085865	0	1	0	0	0	0	0	0	0	13	0	0	0	0	0	0	0	0	0	0	0	0	0	1	0	0	0	0	0	0	0	0	0	0	0	24	0	0	0	0	0	0	0	0	0	0	0	0	0
ENSMUSG00000022969	0	0	0	0	0	0	0	0	0	0	0	2	0	0	0	1	0	0	0	0	0	2	0	0	0	0	0	0	0	0	0	0	0	0	0	0	0	1	0	0	0	3	0	0	0	0	0	0	0
ENSMUSG00000039763	0	0	0	0	0	0	0	0	0	0	0	0	0	0	0	0	0	0	0	0	0	7	0	0	0	0	0	3	0	0	0	0	0	0	0	0	0	0	0	1	0	0	0	0	0	0	0	0	0
ENSMUSG00000062713	0	0	0	0	0	0	0	0	0	0	0	0	0	0	0	0	0	3	0	0	0	14	0	0	0	0	0	0	0	0	0	0	0	0	0	0	0	0	0	0	0	0	0	0	0	0	0	0	0
ENSMUSG00000022941	0	0	0	0	0	0	0	0	0	0	0	38	0	0	0	0	0	0	0	0	0	0	0	0	0	0	0	5	0	0	0	0	0	0	0	0	0	0	0	0	0	11	0	0	0	0	0	0	0
ENSMUSG00000117289	0	27	0	13	0	29	0	0	0	24	0	0	0	25	0	25	0	19	0	7	0	6	0	0	0	0	0	0	0	1	0	2	0	6	0	23	0	8	0	0	0	1	0	15	0	13	0	0	0
ENSMUSG00000040605	0	0	0	0	0	0	0	0	0	0	0	0	0	0	0	0	0	0	0	0	0	0	0	0	0	0	0	0	0	8	0	0	0	0	0	0	0	0	0	0	0	0	0	0	0	0	0	0	0
ENSMUSG00000005251	0	0	0	0	0	0	0	0	0	0	0	0	0	0	0	0	0	0	0	0	0	0	0	0	0	0	0	3	0	0	0	0	0	0	0	0	0	0	0	0	0	0	0	0	0	0	0	0	0
ENSMUSG00000097874	0	0	0	0	0	0	0	0	0	6	0	0	0	0	0	0	0	0	0	0	0	1	0	0	0	0	0	0	0	0	0	4	0	0	0	0	0	2	0	0	0	0	0	7	0	0	0	0	0
ENSMUSG00000116874	0	0	0	0	0	0	0	0	0	0	0	0	0	0	0	0	0	0	0	0	0	0	0	0	0	0	0	0	0	0	0	0	0	0	0	0	0	0	0	0	0	0	0	0	0	0	0	0	0
ENSMUSG00000041831	0	106	0	20	0	84	0	87	0	34	0	5	0	8	0	28	0	132	0	28	0	64	0	13	0	169	0	20	0	63	0	2	0	12	0	120	0	92	0	44	0	27	0	33	0	26	0	31	0
ENSMUSG00000094724	0	5	0	1	0	0	0	0	0	0	0	0	0	0	0	3	0	0	0	1	0	0	0	0	0	0	0	0	0	0	0	0	0	0	0	0	0	0	0	0	0	0	0	0	0	2	0	0	0
ENSMUSG00000073471	0	0	0	0	0	0	0	0	0	0	0	0	0	0	0	0	0	7	0	0	0	1	0	1	0	0	0	0	0	0	0	0	0	0	0	0	0	0	0	2	0	0	0	0	0	0	0	0	0
ENSMUSG00000040966	0	0	0	0	0	0	0	0	0	0	0	0	0	0	0	0	0	0	0	0	0	43	0	0	0	0	0	0	0	0	0	0	0	0	0	0	0	0	0	0	0	0	0	0	0	0	0	0	0
ENSMUSG00000096696	0	0	0	4	0	0	0	5	0	0	0	0	0	0	0	0	0	0	0	1	0	0	0	0	0	3	0	0	0	0	0	6	0	0	0	0	0	0	0	1	0	1	0	0	0	0	0	1	0
ENSMUSG00000095990	0	0	0	2	0	0	0	12	0	0	0	0	0	0	0	0	0	0	0	13	0	0	0	1	0	37	0	0	0	0	0	8	0	6	0	9	0	0	0	20	0	9	0	0	0	1	0	14	0
ENSMUSG00000116974	0	23	0	0	0	0	0	26	0	7	0	15	0	6	0	1	0	27	0	11	0	15	0	1	0	39	0	3	0	4	0	10	0	2	0	15	0	6	0	10	0	10	0	6	0	4	0	4	0
ENSMUSG00000067942	0	0	0	3	0	0	0	3	0	0	0	0	0	0	0	0	0	0	0	4	0	0	0	2	0	0	0	0	0	0	0	0	0	0	0	0	0	3	0	0	0	0	0	0	0	0	0	2	0
ENSMUSG00000023892	0	0	0	0	0	0	0	37	0	0	0	0	0	0	0	0	0	0	0	0	0	0	0	5	0	0	0	0	0	0	0	27	0	0	0	18	0	0	0	0	0	0	0	0	0	1	0	0	0
ENSMUSG00000051341	0	0	0	0	0	8	0	7	0	5	0	0	0	8	0	2	0	0	0	3	0	9	0	0	0	0	0	0	0	0	0	0	0	0	0	17	0	5	0	14	0	5	0	0	0	0	0	0	0
ENSMUSG00000043782	0	4	0	0	0	0	0	2	0	1	0	26	0	16	0	13	0	16	0	8	0	5	0	0	0	4	0	1	0	7	0	4	0	3	0	1	0	16	0	11	0	0	0	0	0	0	0	2	0
ENSMUSG00000023909	0	0	0	0	0	0	0	0	0	0	0	7	0	0	0	0	0	0	0	0	0	0	0	0	0	0	0	0	0	0	0	0	0	0	0	0	0	1	0	0	0	0	0	0	0	0	0	0	0
ENSMUSG00000097006	0	0	0	0	0	0	0	0	0	0	0	0	0	0	0	0	0	0	0	0	0	0	0	0	0	0	0	0	0	5	0	6	0	0	0	0	0	0	0	0	0	0	0	1	0	0	0	0	0
ENSMUSG00000055839	0	0	0	0	0	0	0	0	0	0	0	0	0	0	0	3	0	0	0	3	0	0	0	3	0	18	0	0	0	0	0	0	0	0	0	0	0	0	0	0	0	0	0	0	0	0	0	0	0
ENSMUSG00000050762	0	0	0	0	0	0	0	3	0	0	0	0	0	1	0	0	0	1	0	0	0	0	0	0	0	1	0	0	0	0	0	0	0	0	0	2	0	1	0	0	0	0	0	0	0	0	0	3	0
ENSMUSG00000024118	0	1	0	0	0	0	0	1	0	0	0	0	0	0	0	0	0	1	0	0	0	0	0	0	0	2	0	0	0	0	0	0	0	0	0	0	0	0	0	0	0	0	0	0	0	0	0	0	0
ENSMUSG00000024130	0	0	0	8	0	13	0	12	0	5	0	4	0	10	0	1	0	12	0	20	0	6	0	3	0	19	0	1	0	0	0	5	0	0	0	13	0	2	0	7	0	3	0	5	0	2	0	7	0
ENSMUSG00000073437	0	15	0	28	0	63	0	39	0	38	0	9	0	42	0	11	0	57	0	34	0	37	0	12	0	83	0	9	0	4	0	33	0	12	0	47	0	32	0	34	0	17	0	42	0	10	0	18	0
ENSMUSG00000033597	0	0	0	0	0	10	0	8	0	0	0	9	0	13	0	1	0	3	0	0	0	13	0	0	0	0	0	0	0	0	0	5	0	0	0	2	0	0	0	3	0	0	0	1	0	0	0	1	0
ENSMUSG00000052752	0	0	0	0	0	0	0	9	0	0	0	0	0	2	0	0	0	22	0	0	0	0	0	0	0	0	0	0	0	0	0	0	0	0	0	0	0	0	0	10	0	7	0	0	0	3	0	0	0
ENSMUSG00000041130	0	0	0	0	0	0	0	0	0	0	0	0	0	0	0	3	0	0	0	0	0	0	0	0	0	0	0	0	0	0	0	0	0	0	0	6	0	0	0	0	0	0	0	6	0	2	0	0	0
ENSMUSG00000007021	0	17	0	24	0	0	0	11	0	4	0	11	0	19	0	0	0	75	0	9	0	23	0	9	0	0	0	7	0	34	0	21	0	2	0	42	0	6	0	6	0	2	0	20	0	7	0	10	0
ENSMUSG00000024155	0	0	0	0	0	0	0	9	0	0	0	15	0	2	0	5	0	0	0	0	0	8	0	0	0	0	0	0	0	0	0	35	0	0	0	0	0	11	0	16	0	17	0	0	0	5	0	0	0
ENSMUSG00000024170	0	0	0	0	0	0	0	0	0	0	0	0	0	2	0	0	0	0	0	3	0	0	0	2	0	0	0	0	0	0	0	0	0	0	0	0	0	0	0	0	0	0	0	0	0	0	0	0	0
ENSMUSG00000059562	0	8	0	11	0	49	0	6	0	3	0	0	0	3	0	6	0	14	0	1	0	10	0	0	0	60	0	3	0	0	0	0	0	1	0	28	0	12	0	10	0	6	0	9	0	4	0	2	0
ENSMUSG00000117445	0	0	0	0	0	0	0	0	0	0	0	0	0	0	0	0	0	0	0	0	0	0	0	0	0	0	0	0	0	0	0	0	0	0	0	0	0	0	0	0	0	0	0	0	0	0	0	0	0
ENSMUSG00000002280	0	1	0	0	0	0	0	0	0	0	0	0	0	0	0	5	0	0	0	3	0	0	0	0	0	0	0	0	0	1	0	0	0	0	0	2	0	0	0	0	0	0	0	0	0	0	0	0	0
ENSMUSG00000025738	0	22	0	0	0	5	0	0	0	0	0	0	0	0	0	2	0	12	0	0	0	0	0	1	0	0	0	0	0	0	0	10	0	0	0	16	0	0	0	11	0	0	0	14	0	0	0	0	0
ENSMUSG00000025732	0	0	0	0	0	0	0	0	0	0	0	0	0	0	0	0	0	0	0	0	0	0	0	0	0	0	0	0	0	0	0	0	0	0	0	0	0	0	0	0	0	0	0	0	0	0	0	0	0
ENSMUSG00000025730	0	6	0	10	0	0	0	3	0	0	0	0	0	10	0	1	0	5	0	6	0	22	0	0	0	0	0	1	0	11	0	0	0	0	0	0	0	0	0	0	0	0	0	0	0	0	0	1	0
ENSMUSG00000024184	0	5	0	0	0	0	0	5	0	0	0	7	0	0	0	3	0	0	0	0	0	6	0	0	0	0	0	0	0	0	0	0	0	0	0	0	0	0	0	6	0	0	0	0	0	1	0	0	0
ENSMUSG00000118232	0	0	0	0	0	0	0	0	0	0	0	0	0	33	0	0	0	0	0	0	0	0	0	0	0	0	0	0	0	0	0	0	0	0	0	0	0	0	0	0	0	0	0	0	0	0	0	0	0
ENSMUSG00000067629	0	0	0	0	0	0	0	0	0	0	0	1	0	0	0	1	0	0	0	11	0	13	0	0	0	0	0	0	0	0	0	0	0	0	0	0	0	3	0	0	0	0	0	0	0	0	0	0	0
ENSMUSG00000086485	0	0	0	0	0	0	0	0	0	0	0	0	0	0	0	0	0	0	0	0	0	0	0	0	0	0	0	0	0	0	0	0	0	0	0	0	0	0	0	0	0	0	0	0	0	0	0	0	0
ENSMUSG00000038677	0	0	0	0	0	0	0	0	0	0	0	0	0	0	0	4	0	0	0	0	0	0	0	0	0	0	0	0	0	0	0	0	0	0	0	0	0	0	0	0	0	0	0	0	0	0	0	0	0
ENSMUSG00000002250	0	7	0	0	0	0	0	5	0	0	0	0	0	0	0	4	0	11	0	7	0	19	0	0	0	0	0	1	0	0	0	8	0	0	0	7	0	19	0	5	0	5	0	3	0	7	0	0	0
ENSMUSG00000087308	0	2	0	0	0	4	0	8	0	6	0	1	0	6	0	1	0	5	0	9	0	2	0	0	0	26	0	1	0	1	0	3	0	0	0	1	0	2	0	11	0	2	0	2	0	4	0	7	0
ENSMUSG00000024007	0	0	0	0	0	0	0	0	0	1	0	0	0	1	0	0	0	0	0	0	0	5	0	0	0	0	0	0	0	0	0	2	0	0	0	0	0	0	0	2	0	3	0	0	0	1	0	0	0
ENSMUSG00000024011	0	1	0	6	0	2	0	14	0	0	0	15	0	7	0	2	0	0	0	12	0	37	0	3	0	62	0	0	0	11	0	0	0	5	0	2	0	6	0	5	0	6	0	5	0	4	0	2	0
ENSMUSG00000079580	0	0	0	0	0	0	0	0	0	5	0	0	0	4	0	0	0	5	0	0	0	0	0	0	0	0	0	0	0	0	0	5	0	2	0	0	0	0	0	1	0	0	0	0	0	0	0	0	0
ENSMUSG00000117534	0	0	0	0	0	3	0	0	0	0	0	0	0	0	0	0	0	0	0	0	0	1	0	0	0	0	0	0	0	0	0	0	0	0	0	0	0	0	0	3	0	0	0	0	0	0	0	0	0
ENSMUSG00000024037	0	53	0	7	0	52	0	20	0	8	0	123	0	6	0	11	0	19	0	23	0	62	0	3	0	79	0	11	0	39	0	44	0	2	0	55	0	25	0	16	0	22	0	9	0	10	0	20	0
ENSMUSG00000061126	0	0	0	0	0	0	0	0	0	0	0	0	0	0	0	0	0	0	0	0	0	0	0	0	0	0	0	4	0	0	0	0	0	3	0	0	0	0	0	0	0	13	0	9	0	0	0	0	0
ENSMUSG00000091586	0	0	0	0	0	0	0	0	0	0	0	0	0	0	0	0	0	0	0	0	0	0	0	0	0	0	0	0	0	0	0	22	0	0	0	0	0	0	0	0	0	5	0	0	0	0	0	0	0
ENSMUSG00000024055	0	0	0	0	0	0	0	0	0	0	0	0	0	0	0	0	0	0	0	0	0	13	0	0	0	0	0	0	0	0	0	1	0	0	0	20	0	0	0	0	0	0	0	0	0	1	0	0	0
ENSMUSG00000051390	0	5	0	4	0	1	0	4	0	1	0	4	0	3	0	1	0	6	0	3	0	0	0	0	0	0	0	0	0	4	0	7	0	1	0	12	0	3	0	1	0	1	0	6	0	0	0	2	0
ENSMUSG00000041354	0	0	0	0	0	0	0	2	0	0	0	0	0	0	0	0	0	0	0	0	0	2	0	0	0	0	0	0	0	0	0	5	0	0	0	0	0	0	0	0	0	0	0	0	0	0	0	0	0
ENSMUSG00000098197	0	5	0	9	0	5	0	6	0	11	0	0	0	1	0	2	0	17	0	0	0	0	0	0	0	0	0	0	0	0	0	7	0	6	0	20	0	12	0	6	0	18	0	10	0	0	0	0	0
ENSMUSG00000024334	0	2	0	2	0	1	0	0	0	1	0	0	0	0	0	0	0	6	0	0	0	0	0	0	0	0	0	0	0	0	0	0	0	0	0	1	0	0	0	0	0	1	0	0	0	0	0	1	0
ENSMUSG00000117772	0	0	0	0	0	0	0	0	0	0	0	0	0	0	0	0	0	0	0	0	0	0	0	0	0	0	0	0	0	0	0	0	0	0	0	0	0	0	0	0	0	0	0	0	0	0	0	0	0
ENSMUSG00000079547	0	0	0	0	0	0	0	0	0	0	0	3	0	0	0	0	0	0	0	0	0	0	0	1	0	0	0	0	0	0	0	9	0	0	0	0	0	0	0	0	0	0	0	0	0	0	0	0	0
ENSMUSG00000041538	0	0	0	0	0	0	0	0	0	0	0	0	0	0	0	0	0	0	0	0	0	0	0	0	0	17	0	0	0	0	0	0	0	0	0	0	0	0	0	0	0	3	0	0	0	0	0	0	0
ENSMUSG00000015451	0	2	0	0	0	0	0	2	0	0	0	0	0	0	0	0	0	0	0	0	0	0	0	0	0	8	0	0	0	0	0	2	0	0	0	1	0	0	0	0	0	0	0	0	0	2	0	0	0
ENSMUSG00000061207	0	4	0	12	0	20	0	16	0	11	0	20	0	9	0	14	0	31	0	33	0	18	0	14	0	33	0	5	0	0	0	27	0	0	0	15	0	14	0	17	0	12	0	13	0	6	0	11	0
ENSMUSG00000007033	0	0	0	7	0	0	0	0	0	0	0	0	0	0	0	0	0	0	0	0	0	3	0	0	0	0	0	0	0	0	0	0	0	0	0	0	0	5	0	6	0	0	0	0	0	0	0	0	0
ENSMUSG00000007029	0	0	0	0	0	0	0	0	0	0	0	8	0	0	0	1	0	0	0	0	0	0	0	0	0	0	0	0	0	4	0	3	0	0	0	0	0	0	0	0	0	0	0	0	0	0	0	0	0
ENSMUSG00000007041	0	7	0	0	0	0	0	0	0	5	0	6	0	0	0	0	0	0	0	0	0	0	0	0	0	0	0	3	0	0	0	0	0	0	0	0	0	0	0	0	0	11	0	0	0	0	0	0	0
ENSMUSG00000007036	0	2	0	3	0	0	0	5	0	0	0	3	0	2	0	0	0	0	0	0	0	9	0	1	0	12	0	1	0	0	0	0	0	0	0	1	0	1	0	3	0	0	0	2	0	1	0	6	0
ENSMUSG00000034482	0	0	0	0	0	0	0	4	0	6	0	0	0	0	0	0	0	0	0	2	0	0	0	0	0	0	0	0	0	0	0	0	0	0	0	0	0	2	0	0	0	0	0	0	0	0	0	0	0
ENSMUSG00000092417	0	0	0	0	0	1	0	0	0	0	0	0	0	0	0	0	0	0	0	3	0	0	0	0	0	0	0	0	0	13	0	0	0	1	0	1	0	0	0	0	0	0	0	0	0	0	0	0	0
ENSMUSG00000024392	0	0	0	0	0	0	0	2	0	0	0	0	0	3	0	0	0	1	0	0	0	0	0	0	0	2	0	0	0	2	0	0	0	0	0	0	0	4	0	9	0	3	0	0	0	0	0	0	0
ENSMUSG00000059791	0	1	0	1	0	2	0	1	0	0	0	0	0	0	0	0	0	3	0	0	0	2	0	0	0	1	0	0	0	0	0	1	0	0	0	4	0	1	0	2	0	0	0	1	0	0	0	0	0
ENSMUSG00000034595	0	55	0	17	0	30	0	13	0	12	0	3	0	5	0	3	0	66	0	1	0	22	0	5	0	44	0	3	0	11	0	12	0	10	0	77	0	43	0	21	0	11	0	15	0	7	0	3	0
ENSMUSG00000038762	0	0	0	0	0	0	0	3	0	0	0	0	0	1	0	4	0	1	0	4	0	3	0	0	0	0	0	0	0	5	0	1	0	0	0	5	0	0	0	1	0	1	0	1	0	1	0	0	0
[truncated: 174 more rows]
[truncated: 65 more columns]
