# Supplementary material for: Allele-specific differential regulation of monoallelically expressed autosomal genes in the cardiac lineage
Source: Nat Commun. 2022 Oct 10;13:5984. doi: 10.1038/s41467-022-33722-x (PMC9550772; doi:10.1038/s41467-022-33722-x)
Supplement: Supplementary file 13 — Source Data [file 41467_2022_33722_MOESM13_ESM.zip › Source Data 17.txt]

Gene	File1B	File1C	File2B	File2C	File3B	File3C	File4B	File4C	File5B	File5C	File6B	File6C	File7B	File7C	File8B	File8C	File9B	File9C	File10B	File10C	File11B	File11C	File12B	File12C	File13B	File13C	File14B	File14C	File15B	File15C	File16B	File16C	File17B	File17C	File18B	File18C	File19B	File19C	File20B	File20C	File21B	File21C	File22B	File22C	File23B	File23C	File24B	File24C	File25B
ENSMUSG00000104217	0	0	1	0	3	0	2	0	2	0	0	0	1	0	4	0	0	0	1	0	2	0	1	0	5	0	2	0	0	0	0	0	1	0	2	0	2	0	3	0	2	0	1	0	2	0	0	0	0
ENSMUSG00000033793	3	0	3	0	12	0	5	0	2	0	7	0	12	0	10	0	3	0	5	0	29	0	43	0	0	0	0	0	7	0	2	0	8	0	23	0	10	0	14	0	15	0	2	0	0	0	10	0	0
ENSMUSG00000061024	0	0	0	0	0	0	0	0	18	0	0	0	18	0	32	0	0	0	0	0	0	0	14	0	37	0	7	0	6	0	11	0	0	0	3	0	0	0	26	0	0	0	8	0	0	0	8	0	0
ENSMUSG00000098234	9	0	14	0	9	0	2	0	12	0	2	0	11	0	11	0	0	0	13	0	9	0	15	0	5	0	6	0	0	0	12	0	5	0	17	0	3	0	0	0	3	0	5	0	11	0	7	0	1
ENSMUSG00000025937	0	0	21	0	31	0	1	0	5	0	0	0	20	0	22	0	0	0	10	0	63	0	17	0	0	0	5	0	0	0	0	0	83	0	35	0	21	0	0	0	15	0	0	0	0	0	0	0	0
ENSMUSG00000025920	5	0	0	0	7	0	0	0	0	0	0	0	0	0	11	0	3	0	0	0	84	0	11	0	17	0	0	0	0	0	3	0	0	0	0	0	0	0	0	0	0	0	0	0	0	0	0	0	0
ENSMUSG00000025779	0	0	0	0	0	0	0	0	0	0	2	0	0	0	0	0	0	0	0	0	62	0	0	0	0	0	0	0	0	0	5	0	0	0	0	0	0	0	0	0	4	0	0	0	0	0	14	0	0
ENSMUSG00000025933	0	0	0	0	0	0	0	0	0	0	0	0	6	0	0	0	0	0	0	0	0	0	0	0	0	0	0	0	0	0	0	0	0	0	0	0	0	0	10	0	0	0	0	0	0	0	0	0	0
ENSMUSG00000026155	1	0	0	0	0	0	0	0	1	0	2	0	0	0	2	0	0	0	5	0	12	0	0	0	1	0	0	0	0	0	0	0	1	0	0	0	0	0	0	0	0	0	0	0	3	0	2	0	0
ENSMUSG00000026154	4	0	5	0	7	0	7	0	8	0	1	0	16	0	35	0	7	0	36	0	39	0	30	0	10	0	4	0	0	0	4	0	1	0	15	0	18	0	9	0	4	0	2	0	16	0	25	0	0
ENSMUSG00000117310	6	0	3	0	3	0	0	0	5	0	3	0	5	0	47	0	4	0	6	0	5	0	19	0	26	0	17	0	1	0	0	0	40	0	10	0	0	0	25	0	10	0	0	0	6	0	7	0	13
ENSMUSG00000026134	3	0	0	0	0	0	0	0	29	0	8	0	0	0	101	0	12	0	0	0	85	0	77	0	52	0	8	0	0	0	0	0	0	0	0	0	0	0	0	0	7	0	5	0	34	0	13	0	0
ENSMUSG00000042111	5	0	0	0	12	0	24	0	21	0	0	0	0	0	0	0	0	0	0	0	0	0	1	0	0	0	22	0	12	0	8	0	39	0	0	0	0	0	0	0	15	0	4	0	0	0	0	0	0
ENSMUSG00000101711	5	0	5	0	9	0	16	0	12	0	0	0	0	0	6	0	0	0	0	0	0	0	47	0	5	0	5	0	4	0	5	0	19	0	1	0	22	0	14	0	13	0	6	0	4	0	6	0	0
ENSMUSG00000037503	8	0	0	0	6	0	0	0	30	0	0	0	0	0	0	0	0	0	0	0	83	0	69	0	0	0	0	0	0	0	4	0	8	0	0	0	0	0	49	0	0	0	8	0	2	0	3	0	0
ENSMUSG00000026123	0	0	0	0	10	0	2	0	4	0	0	0	4	0	0	0	0	0	0	0	0	0	22	0	11	0	0	0	0	0	0	0	6	0	0	0	4	0	0	0	0	0	1	0	0	0	0	0	0
ENSMUSG00000010453	0	0	0	0	21	0	0	0	17	0	0	0	0	0	0	0	0	0	0	0	58	0	0	0	18	0	0	0	26	0	0	0	0	0	1	0	0	0	41	0	0	0	5	0	0	0	16	0	0
ENSMUSG00000001143	0	0	0	0	0	0	25	0	0	0	0	0	0	0	0	0	0	0	11	0	0	0	9	0	0	0	0	0	0	0	0	0	0	0	0	0	0	0	0	0	0	0	5	0	17	0	0	0	0
ENSMUSG00000109510	0	0	0	0	0	0	0	0	0	0	0	0	7	0	0	0	0	0	32	0	0	0	4	0	4	0	0	0	1	0	0	0	6	0	1	0	0	0	0	0	1	0	0	0	2	0	1	0	0
ENSMUSG00000079610	4	0	0	0	0	0	20	0	0	0	0	0	18	0	0	0	0	0	7	0	0	0	8	0	9	0	0	0	2	0	0	0	18	0	7	0	0	0	0	0	3	0	0	0	5	0	1	0	0
ENSMUSG00000061518	23	0	28	0	52	0	61	0	35	0	12	0	77	0	100	0	5	0	95	0	103	0	77	0	25	0	28	0	17	0	37	0	52	0	33	0	45	0	47	0	22	0	8	0	29	0	40	0	18
ENSMUSG00000037351	31	0	0	0	26	0	0	0	23	0	8	0	3	0	48	0	15	0	24	0	19	0	23	0	17	0	17	0	7	0	3	0	33	0	8	0	29	0	97	0	7	0	7	0	20	0	12	0	0
ENSMUSG00000026112	13	0	55	0	54	0	2	0	92	0	0	0	83	0	82	0	35	0	79	0	9	0	5	0	79	0	30	0	0	0	0	0	75	0	0	0	0	0	0	0	45	0	0	0	0	0	0	0	61
ENSMUSG00000026078	53	0	72	0	279	0	140	0	90	0	18	0	98	0	145	0	96	0	51	0	179	0	67	0	15	0	37	0	33	0	55	0	42	0	87	0	82	0	88	0	48	0	12	0	42	0	35	0	0
ENSMUSG00000003135	3	0	0	0	17	0	1	0	0	0	11	0	0	0	0	0	0	0	20	0	0	0	31	0	0	0	11	0	10	0	0	0	21	0	6	0	8	0	0	0	0	0	14	0	0	0	4	0	0
ENSMUSG00000048234	5	0	0	0	16	0	0	0	1	0	0	0	20	0	0	0	0	0	2	0	22	0	0	0	0	0	2	0	0	0	6	0	25	0	19	0	12	0	0	0	12	0	0	0	0	0	17	0	17
ENSMUSG00000010290	11	0	0	0	0	0	0	0	0	0	0	0	0	0	0	0	0	0	0	0	0	0	0	0	0	0	0	0	0	0	0	0	26	0	0	0	0	0	113	0	0	0	4	0	0	0	0	0	0
ENSMUSG00000066877	0	0	0	0	28	0	0	0	0	0	2	0	0	0	0	0	0	0	0	0	0	0	0	0	0	0	0	0	0	0	0	0	25	0	0	0	0	0	13	0	2	0	1	0	15	0	0	0	2
ENSMUSG00000026049	6	0	0	0	7	0	0	0	0	0	0	0	0	0	52	0	0	0	0	0	51	0	19	0	33	0	11	0	0	0	0	0	5	0	15	0	0	0	0	0	1	0	2	0	11	0	13	0	0
ENSMUSG00000101104	0	0	4	0	0	0	0	0	6	0	1	0	0	0	33	0	3	0	3	0	0	0	4	0	7	0	12	0	0	0	3	0	3	0	13	0	0	0	0	0	4	0	0	0	6	0	5	0	0
ENSMUSG00000104476	0	0	0	0	0	0	0	0	0	0	0	0	0	0	7	0	0	0	0	0	0	0	47	0	0	0	0	0	0	0	0	0	0	0	0	0	0	0	0	0	0	0	0	0	0	0	17	0	0
ENSMUSG00000025995	26	0	0	0	24	0	84	0	87	0	0	0	5	0	111	0	2	0	79	0	41	0	76	0	0	0	31	0	4	0	0	0	71	0	11	0	5	0	132	0	47	0	25	0	40	0	26	0	6
ENSMUSG00000025986	7	0	0	0	13	0	0	0	12	0	6	0	0	0	0	0	0	0	1	0	0	0	0	0	11	0	13	0	21	0	0	0	25	0	73	0	10	0	0	0	3	0	4	0	21	0	0	0	0
ENSMUSG00000026109	28	0	0	0	90	0	5	0	0	0	0	0	14	0	0	0	0	0	68	0	132	0	0	0	90	0	24	0	0	0	0	0	57	0	0	0	0	0	0	0	0	0	2	0	17	0	23	0	0
ENSMUSG00000045954	5	0	30	0	335	0	0	0	0	0	0	0	78	0	170	0	0	0	0	0	0	0	2	0	53	0	0	0	0	0	0	0	107	0	118	0	0	0	93	0	56	0	0	0	14	0	86	0	0
ENSMUSG00000026107	6	0	0	0	115	0	0	0	0	0	0	0	0	0	0	0	0	0	0	0	0	0	27	0	0	0	0	0	1	0	30	0	42	0	0	0	0	0	0	0	0	0	0	0	0	0	0	0	0
ENSMUSG00000018417	1	0	0	0	1	0	30	0	7	0	5	0	9	0	14	0	16	0	7	0	172	0	116	0	50	0	0	0	15	0	0	0	48	0	19	0	13	0	2	0	32	0	9	0	0	0	54	0	1
ENSMUSG00000002881	0	0	0	0	3	0	0	0	1	0	7	0	2	0	18	0	12	0	1	0	89	0	125	0	0	0	12	0	19	0	39	0	5	0	1	0	0	0	6	0	0	0	2	0	0	0	35	0	0
ENSMUSG00000041439	0	0	0	0	6	0	0	0	0	0	0	0	0	0	0	0	0	0	0	0	0	0	66	0	0	0	0	0	0	0	0	0	13	0	0	0	17	0	0	0	0	0	0	0	0	0	0	0	0
ENSMUSG00000026102	0	0	0	0	0	0	0	0	0	0	0	0	0	0	42	0	0	0	18	0	0	0	34	0	0	0	0	0	1	0	0	0	0	0	17	0	3	0	0	0	0	0	0	0	0	0	9	0	0
ENSMUSG00000041426	5	0	0	0	0	0	27	0	33	0	0	0	0	0	51	0	0	0	0	0	0	0	0	0	45	0	30	0	0	0	0	0	81	0	0	0	51	0	0	0	12	0	6	0	0	0	0	0	0
ENSMUSG00000100679	0	0	0	0	0	0	0	0	0	0	5	0	0	0	29	0	0	0	6	0	29	0	33	0	0	0	2	0	0	0	0	0	0	0	4	0	0	0	0	0	0	0	7	0	1	0	7	0	0
ENSMUSG00000099913	1	0	0	0	5	0	0	0	2	0	0	0	0	0	3	0	0	0	0	0	8	0	3	0	1	0	0	0	0	0	0	0	1	0	0	0	3	0	0	0	2	0	0	0	0	0	4	0	1
ENSMUSG00000026095	0	0	0	0	6	0	0	0	2	0	0	0	0	0	4	0	0	0	0	0	4	0	0	0	2	0	0	0	0	0	0	0	2	0	0	0	4	0	0	0	2	0	0	0	0	0	1	0	2
ENSMUSG00000041303	7	0	0	0	11	0	6	0	0	0	1	0	0	0	0	0	0	0	1	0	128	0	70	0	0	0	10	0	4	0	0	0	0	0	0	0	1	0	73	0	0	0	4	0	0	0	5	0	0
ENSMUSG00000052331	0	0	0	0	0	0	0	0	0	0	0	0	0	0	0	0	0	0	1	0	22	0	0	0	0	0	0	0	0	0	23	0	0	0	0	0	0	0	0	0	0	0	0	0	0	0	0	0	0
ENSMUSG00000025981	16	0	0	0	80	0	41	0	35	0	25	0	46	0	89	0	39	0	149	0	148	0	127	0	41	0	0	0	5	0	146	0	11	0	196	0	143	0	0	0	64	0	11	0	56	0	31	0	0
ENSMUSG00000025980	5	0	6	0	12	0	0	0	6	0	0	0	5	0	15	0	1	0	0	0	16	0	12	0	13	0	8	0	7	0	4	0	12	0	23	0	3	0	6	0	11	0	10	0	12	0	10	0	0
ENSMUSG00000073676	23	0	41	0	74	0	45	0	79	0	9	0	49	0	150	0	2	0	17	0	77	0	86	0	61	0	39	0	13	0	51	0	125	0	72	0	12	0	15	0	48	0	15	0	44	0	34	0	2
ENSMUSG00000046994	0	0	0	0	0	0	0	0	0	0	0	0	0	0	0	0	0	0	0	0	28	0	0	0	0	0	0	0	0	0	0	0	0	0	9	0	0	0	0	0	45	0	1	0	0	0	0	0	0
ENSMUSG00000038323	0	0	0	0	1	0	0	0	0	0	4	0	0	0	0	0	0	0	33	0	0	0	0	0	0	0	17	0	0	0	0	0	0	0	0	0	0	0	0	0	0	0	0	0	0	0	0	0	0
ENSMUSG00000048495	2	0	0	0	16	0	0	0	3	0	0	0	6	0	11	0	3	0	0	0	23	0	16	0	33	0	15	0	7	0	0	0	10	0	15	0	3	0	14	0	1	0	0	0	0	0	5	0	5
ENSMUSG00000025971	2	0	0	0	18	0	2	0	12	0	0	0	17	0	0	0	0	0	12	0	18	0	7	0	8	0	0	0	1	0	1	0	0	0	5	0	0	0	1	0	5	0	0	0	12	0	4	0	16
ENSMUSG00000026039	0	0	0	0	0	0	0	0	0	0	0	0	0	0	0	0	0	0	0	0	0	0	39	0	0	0	17	0	0	0	0	0	0	0	0	0	0	0	41	0	0	0	3	0	0	0	25	0	0
ENSMUSG00000026035	4	0	3	0	15	0	0	0	18	0	0	0	26	0	55	0	6	0	29	0	0	0	0	0	0	0	13	0	7	0	12	0	64	0	21	0	0	0	27	0	5	0	1	0	0	0	22	0	0
ENSMUSG00000026032	23	0	7	0	39	0	14	0	30	0	11	0	33	0	102	0	12	0	31	0	22	0	39	0	24	0	9	0	2	0	16	0	12	0	31	0	29	0	32	0	21	0	8	0	3	0	22	0	9
ENSMUSG00000026029	7	0	0	0	5	0	0	0	0	0	20	0	28	0	0	0	0	0	0	0	3	0	229	0	10	0	8	0	0	0	8	0	24	0	0	0	0	0	0	0	18	0	20	0	0	0	8	0	0
ENSMUSG00000026028	0	0	0	0	0	0	0	0	0	0	0	0	0	0	0	0	0	0	0	0	0	0	78	0	0	0	12	0	0	0	0	0	0	0	15	0	0	0	0	0	0	0	0	0	30	0	0	0	0
ENSMUSG00000026027	1	0	0	0	1	0	9	0	9	0	0	0	0	0	0	0	0	0	0	0	0	0	0	0	0	0	0	0	0	0	0	0	21	0	0	0	0	0	0	0	4	0	0	0	0	0	0	0	0
ENSMUSG00000038079	0	0	22	0	12	0	0	0	20	0	0	0	0	0	65	0	0	0	36	0	26	0	84	0	0	0	6	0	0	0	11	0	8	0	11	0	44	0	46	0	20	0	0	0	0	0	15	0	0
ENSMUSG00000026019	4	0	0	0	35	0	10	0	0	0	11	0	19	0	29	0	0	0	20	0	93	0	0	0	27	0	12	0	0	0	25	0	42	0	1	0	12	0	0	0	38	0	12	0	52	0	22	0	0
ENSMUSG00000025968	36	0	4	0	44	0	30	0	74	0	0	0	9	0	132	0	0	0	0	0	18	0	94	0	49	0	13	0	9	0	27	0	92	0	22	0	37	0	46	0	14	0	6	0	0	0	44	0	0
ENSMUSG00000025967	10	0	28	0	38	0	36	0	20	0	5	0	28	0	37	0	5	0	59	0	115	0	42	0	6	0	27	0	8	0	18	0	52	0	25	0	16	0	17	0	13	0	5	0	25	0	21	0	2
ENSMUSG00000027520	6	0	24	0	49	0	10	0	22	0	0	0	0	0	91	0	0	0	0	0	16	0	3	0	37	0	0	0	0	0	3	0	0	0	0	0	11	0	0	0	0	0	0	0	0	0	0	0	2
ENSMUSG00000025962	0	0	0	0	10	0	24	0	21	0	0	0	0	0	62	0	0	0	0	0	0	0	91	0	0	0	13	0	14	0	0	0	25	0	30	0	0	0	0	0	12	0	5	0	0	0	32	0	0
ENSMUSG00000025956	0	0	0	0	19	0	7	0	10	0	12	0	9	0	0	0	18	0	40	0	0	0	15	0	0	0	0	0	0	0	12	0	24	0	15	0	35	0	0	0	0	0	2	0	0	0	12	0	0
ENSMUSG00000070871	0	0	0	0	62	0	0	0	7	0	33	0	0	0	5	0	0	0	0	0	2	0	8	0	0	0	0	0	0	0	5	0	6	0	2	0	20	0	0	0	0	0	0	0	0	0	2	0	0
ENSMUSG00000051344	0	0	0	0	9	0	0	0	0	0	3	0	0	0	0	0	0	0	70	0	0	0	60	0	0	0	0	0	0	0	0	0	0	0	0	0	1	0	0	0	0	0	3	0	0	0	0	0	0
ENSMUSG00000026005	3	0	12	0	15	0	10	0	27	0	0	0	0	0	0	0	0	0	22	0	0	0	52	0	24	0	5	0	0	0	5	0	50	0	39	0	0	0	0	0	18	0	3	0	22	0	4	0	0
ENSMUSG00000026003	34	0	0	0	47	0	26	0	3	0	7	0	19	0	107	0	24	0	68	0	99	0	115	0	96	0	68	0	15	0	15	0	0	0	22	0	26	0	67	0	58	0	20	0	0	0	79	0	82
ENSMUSG00000026000	0	0	0	0	21	0	0	0	9	0	1	0	0	0	0	0	8	0	34	0	0	0	0	0	16	0	0	0	0	0	0	0	0	0	6	0	0	0	0	0	7	0	5	0	5	0	14	0	0
ENSMUSG00000025997	8	0	0	0	8	0	1	0	0	0	0	0	0	0	0	0	0	0	19	0	0	0	0	0	0	0	0	0	0	0	0	0	0	0	8	0	5	0	0	0	0	0	0	0	3	0	3	0	0
ENSMUSG00000073652	1	0	0	0	1	0	0	0	0	0	2	0	6	0	1	0	3	0	6	0	3	0	11	0	1	0	0	0	0	0	0	0	0	0	2	0	0	0	0	0	0	0	0	0	0	0	1	0	0
ENSMUSG00000026187	0	0	0	0	18	0	0	0	18	0	0	0	31	0	5	0	0	0	0	0	0	0	92	0	0	0	16	0	0	0	0	0	33	0	0	0	14	0	0	0	0	0	4	0	5	0	9	0	0
ENSMUSG00000046330	2	0	5	0	20	0	15	0	12	0	7	0	9	0	24	0	0	0	24	0	35	0	15	0	4	0	10	0	2	0	3	0	26	0	12	0	17	0	1	0	8	0	2	0	10	0	9	0	0
ENSMUSG00000039323	0	0	0	0	0	0	32	0	0	0	0	0	0	0	354	0	0	0	0	0	10	0	21	0	0	0	15	0	86	0	19	0	0	0	0	0	58	0	0	0	21	0	9	0	0	0	0	0	0
ENSMUSG00000026185	0	0	0	0	0	0	0	0	0	0	0	0	9	0	0	0	0	0	0	0	145	0	0	0	0	0	0	0	0	0	0	0	0	0	0	0	0	0	0	0	0	0	0	0	2	0	0	0	11
ENSMUSG00000006299	23	0	11	0	28	0	22	0	27	0	17	0	25	0	59	0	19	0	92	0	31	0	97	0	35	0	14	0	12	0	19	0	48	0	0	0	95	0	0	0	13	0	3	0	4	0	11	0	10
ENSMUSG00000101503	1	0	0	0	3	0	2	0	2	0	1	0	2	0	4	0	2	0	7	0	1	0	7	0	1	0	0	0	0	0	2	0	2	0	0	0	5	0	0	0	1	0	0	0	0	0	0	0	0
ENSMUSG00000026176	0	0	0	0	0	0	0	0	11	0	0	0	0	0	0	0	0	0	0	0	6	0	5	0	10	0	0	0	0	0	0	0	5	0	0	0	1	0	2	0	0	0	0	0	1	0	5	0	1
ENSMUSG00000026135	0	0	0	0	0	0	10	0	0	0	0	0	4	0	0	0	0	0	0	0	0	0	0	0	18	0	0	0	0	0	0	0	0	0	0	0	24	0	0	0	0	0	0	0	0	0	0	0	0
ENSMUSG00000026172	0	0	0	0	0	0	40	0	18	0	0	0	0	0	0	0	0	0	0	0	0	0	0	0	0	0	4	0	0	0	0	0	7	0	0	0	25	0	0	0	25	0	0	0	32	0	8	0	0
ENSMUSG00000026162	0	0	0	0	0	0	23	0	0	0	0	0	0	0	24	0	0	0	0	0	0	0	0	0	0	0	0	0	3	0	11	0	0	0	0	0	0	0	0	0	0	0	0	0	0	0	0	0	0
ENSMUSG00000026197	0	0	0	0	1	0	0	0	0	0	0	0	0	0	62	0	0	0	13	0	0	0	0	0	0	0	7	0	0	0	10	0	0	0	0	0	0	0	0	0	0	0	0	0	0	0	0	0	0
ENSMUSG00000099519	0	0	0	0	3	0	9	0	0	0	2	0	0	0	0	0	0	0	0	0	0	0	0	0	0	0	0	0	0	0	10	0	0	0	0	0	0	0	0	0	1	0	0	0	0	0	3	0	0
ENSMUSG00000033124	0	0	0	0	3	0	20	0	0	0	2	0	0	0	0	0	0	0	0	0	0	0	0	0	0	0	0	0	0	0	10	0	0	0	0	0	0	0	0	0	4	0	0	0	0	0	4	0	4
ENSMUSG00000026202	2	0	0	0	14	0	3	0	0	0	0	0	0	0	0	0	3	0	0	0	24	0	0	0	4	0	0	0	0	0	0	0	0	0	0	0	0	0	0	0	0	0	0	0	0	0	0	0	6
ENSMUSG00000026203	2	0	0	0	5	0	0	0	0	0	0	0	0	0	26	0	0	0	0	0	0	0	0	0	0	0	0	0	0	0	6	0	35	0	0	0	0	0	0	0	0	0	0	0	15	0	0	0	0
ENSMUSG00000026208	0	0	0	0	0	0	0	0	0	0	43	0	0	0	0	0	0	0	0	0	0	0	0	0	0	0	0	0	0	0	0	0	0	0	0	0	33	0	0	0	0	0	0	0	0	0	7	0	0
ENSMUSG00000032997	3	0	0	0	9	0	0	0	14	0	9	0	17	0	68	0	0	0	28	0	60	0	29	0	12	0	12	0	17	0	0	0	10	0	25	0	20	0	87	0	30	0	0	0	0	0	0	0	41
ENSMUSG00000079470	1	0	0	0	1	0	0	0	0	0	1	0	0	0	0	0	0	0	0	0	0	0	1	0	0	0	0	0	0	0	0	0	0	0	0	0	0	0	0	0	13	0	0	0	0	0	0	0	0
ENSMUSG00000026248	0	0	0	0	0	0	72	0	0	0	1	0	0	0	0	0	15	0	16	0	128	0	0	0	20	0	0	0	0	0	0	0	46	0	0	0	0	0	46	0	0	0	0	0	13	0	7	0	0
ENSMUSG00000026249	51	0	68	0	159	0	321	0	3	0	0	0	1153	0	420	0	404	0	1102	0	295	0	0	0	35	0	68	0	0	0	254	0	0	0	300	0	0	0	0	0	0	0	0	0	40	0	315	0	301
ENSMUSG00000022591	2	0	0	0	0	0	0	0	87	0	21	0	0	0	30	0	0	0	12	0	0	0	0	0	0	0	0	0	0	0	0	0	0	0	0	0	43	0	0	0	8	0	0	0	0	0	0	0	0
ENSMUSG00000026142	0	0	0	0	18	0	0	0	0	0	0	0	0	0	0	0	20	0	62	0	0	0	0	0	0	0	0	0	0	0	0	0	4	0	0	0	71	0	0	0	0	0	0	0	0	0	15	0	0
ENSMUSG00000026150	7	0	0	0	42	0	27	0	23	0	6	0	61	0	36	0	12	0	31	0	130	0	3	0	68	0	26	0	7	0	42	0	0	0	29	0	47	0	24	0	8	0	1	0	17	0	51	0	17
ENSMUSG00000045658	0	0	32	0	0	0	18	0	17	0	0	0	93	0	43	0	15	0	131	0	0	0	0	0	0	0	0	0	0	0	0	0	0	0	0	0	10	0	0	0	0	0	0	0	0	0	0	0	74
ENSMUSG00000094638	3	0	4	0	6	0	0	0	10	0	0	0	5	0	0	0	3	0	4	0	8	0	0	0	4	0	0	0	0	0	2	0	0	0	5	0	0	0	0	0	6	0	0	0	0	0	1	0	3
ENSMUSG00000026234	57	0	188	0	124	0	88	0	105	0	6	0	82	0	383	0	16	0	22	0	187	0	261	0	206	0	47	0	22	0	36	0	278	0	160	0	36	0	29	0	126	0	67	0	152	0	116	0	5
ENSMUSG00000026238	10	0	7	0	20	0	28	0	63	0	6	0	15	0	97	0	1	0	16	0	58	0	125	0	54	0	22	0	7	0	21	0	82	0	18	0	9	0	45	0	33	0	9	0	31	0	35	0	6
ENSMUSG00000026240	2	0	0	0	0	0	0	0	0	0	1	0	10	0	0	0	0	0	22	0	0	0	0	0	19	0	0	0	18	0	16	0	0	0	1	0	0	0	0	0	12	0	2	0	18	0	15	0	0
ENSMUSG00000104121	0	0	0	0	13	0	0	0	0	0	0	0	0	0	1	0	1	0	28	0	0	0	116	0	0	0	0	0	0	0	1	0	0	0	4	0	0	0	0	0	0	0	0	0	0	0	0	0	0
ENSMUSG00000026254	6	0	1	0	22	0	40	0	56	0	9	0	36	0	35	0	9	0	29	0	70	0	27	0	26	0	26	0	5	0	12	0	7	0	6	0	22	0	5	0	13	0	0	0	10	0	11	0	4
ENSMUSG00000026289	0	0	0	0	0	0	16	0	0	0	0	0	4	0	7	0	0	0	7	0	0	0	3	0	0	0	0	0	6	0	4	0	0	0	11	0	0	0	0	0	0	0	0	0	0	0	0	0	22
ENSMUSG00000070738	0	0	0	0	6	0	0	0	0	0	0	0	17	0	13	0	0	0	15	0	0	0	1	0	0	0	0	0	0	0	0	0	0	0	0	0	0	0	0	0	0	0	3	0	11	0	0	0	0
ENSMUSG00000005501	4	0	0	0	0	0	21	0	15	0	0	0	43	0	0	0	0	0	6	0	0	0	0	0	4	0	2	0	15	0	1	0	0	0	0	0	0	0	0	0	0	0	0	0	0	0	9	0	0
ENSMUSG00000049866	1	0	0	0	18	0	0	0	4	0	3	0	25	0	12	0	0	0	81	0	44	0	0	0	0	0	0	0	0	0	0	0	0	0	18	0	0	0	0	0	7	0	6	0	0	0	0	0	28
ENSMUSG00000036206	5	0	0	0	10	0	2	0	21	0	18	0	0	0	93	0	5	0	0	0	0	0	2	0	0	0	0	0	0	0	0	0	9	0	20	0	27	0	0	0	0	0	0	0	0	0	16	0	0
ENSMUSG00000044337	0	0	0	0	0	0	0	0	0	0	0	0	46	0	105	0	0	0	0	0	0	0	0	0	0	0	0	0	0	0	0	0	0	0	0	0	0	0	0	0	2	0	16	0	9	0	0	0	0
ENSMUSG00000034432	37	0	81	0	97	0	148	0	214	0	34	0	20	0	284	0	15	0	46	0	227	0	69	0	215	0	64	0	15	0	31	0	57	0	27	0	100	0	14	0	60	0	12	0	71	0	97	0	0
ENSMUSG00000048126	0	0	0	0	0	0	0	0	0	0	0	0	0	0	0	0	11	0	0	0	0	0	0	0	0	0	0	0	0	0	0	0	0	0	3	0	0	0	0	0	0	0	0	0	0	0	0	0	0
ENSMUSG00000034343	10	0	7	0	53	0	0	0	22	0	18	0	21	0	36	0	0	0	64	0	12	0	23	0	36	0	2	0	19	0	6	0	45	0	22	0	0	0	25	0	10	0	5	0	20	0	19	0	10
ENSMUSG00000067071	0	0	0	0	9	0	2	0	11	0	0	0	19	0	45	0	0	0	22	0	23	0	11	0	9	0	0	0	0	0	0	0	0	0	0	0	11	0	0	0	11	0	1	0	2	0	9	0	6
ENSMUSG00000007805	0	0	0	0	0	0	0	0	0	0	0	0	0	0	0	0	0	0	6	0	0	0	0	0	23	0	3	0	0	0	0	0	0	0	0	0	3	0	0	0	0	0	0	0	11	0	0	0	0
ENSMUSG00000026260	26	0	36	0	100	0	114	0	146	0	10	0	37	0	120	0	17	0	22	0	218	0	144	0	32	0	57	0	38	0	86	0	6	0	53	0	74	0	30	0	29	0	16	0	45	0	47	0	18
ENSMUSG00000047067	0	0	0	0	1	0	0	0	0	0	0	0	0	0	0	0	0	0	0	0	0	0	0	0	0	0	0	0	13	0	0	0	0	0	0	0	12	0	0	0	0	0	0	0	0	0	0	0	8
ENSMUSG00000026269	1	0	0	0	0	0	9	0	7	0	6	0	0	0	0	0	0	0	0	0	0	0	0	0	0	0	3	0	4	0	0	0	0	0	0	0	0	0	1	0	8	0	0	0	0	0	0	0	3
ENSMUSG00000026276	28	0	45	0	57	0	21	0	26	0	22	0	17	0	124	0	41	0	70	0	75	0	27	0	80	0	41	0	2	0	50	0	46	0	78	0	51	0	11	0	34	0	4	0	11	0	66	0	35
ENSMUSG00000100927	1	0	3	0	1	0	4	0	0	0	0	0	2	0	3	0	0	0	6	0	1	0	0	0	2	0	1	0	1	0	1	0	0	0	0	0	0	0	0	0	0	0	0	0	0	0	0	0	0
ENSMUSG00000026278	13	0	20	0	75	0	0	0	76	0	34	0	0	0	81	0	1	0	12	0	0	0	51	0	0	0	27	0	0	0	0	0	75	0	4	0	0	0	0	0	17	0	17	0	14	0	23	0	0
ENSMUSG00000101952	1	0	0	0	4	0	0	0	4	0	0	0	0	0	0	0	0	0	0	0	0	0	0	0	0	0	11	0	0	0	0	0	0	0	4	0	0	0	14	0	0	0	0	0	0	0	0	0	0
ENSMUSG00000026281	3	0	4	0	11	0	30	0	18	0	3	0	4	0	111	0	6	0	2	0	37	0	96	0	17	0	18	0	1	0	11	0	28	0	12	0	35	0	28	0	11	0	4	0	19	0	8	0	0
ENSMUSG00000026283	6	0	0	0	2	0	0	0	21	0	2	0	0	0	0	0	0	0	0	0	28	0	0	0	0	0	9	0	0	0	9	0	4	0	3	0	8	0	16	0	3	0	0	0	0	0	0	0	0
ENSMUSG00000051185	9	0	0	0	14	0	10	0	6	0	9	0	0	0	0	0	0	0	66	0	0	0	77	0	0	0	7	0	0	0	7	0	0	0	0	0	31	0	0	0	15	0	0	0	15	0	7	0	19
ENSMUSG00000026335	3	0	25	0	9	0	32	0	9	0	38	0	0	0	216	0	30	0	18	0	13	0	59	0	4	0	0	0	11	0	0	0	38	0	10	0	0	0	0	0	7	0	0	0	24	0	0	0	15
ENSMUSG00000038866	1	0	0	0	6	0	0	0	12	0	2	0	0	0	0	0	1	0	0	0	0	0	0	0	0	0	2	0	0	0	0	0	0	0	0	0	0	0	0	0	6	0	0	0	0	0	3	0	2
ENSMUSG00000009907	7	0	0	0	9	0	5	0	18	0	0	0	27	0	0	0	0	0	48	0	4	0	22	0	0	0	1	0	33	0	8	0	5	0	13	0	1	0	20	0	6	0	0	0	0	0	2	0	1
ENSMUSG00000026315	1	0	0	0	0	0	0	0	0	0	0	0	24	0	0	0	0	0	191	0	0	0	0	0	0	0	0	0	0	0	22	0	0	0	0	0	0	0	0	0	0	0	0	0	36	0	0	0	0
ENSMUSG00000038702	0	0	0	0	2	0	0	0	13	0	0	0	45	0	0	0	0	0	0	0	0	0	0	0	0	0	0	0	0	0	0	0	47	0	0	0	0	0	0	0	42	0	0	0	0	0	0	0	0
ENSMUSG00000026374	30	0	0	0	55	0	54	0	74	0	12	0	15	0	125	0	21	0	27	0	53	0	83	0	66	0	26	0	4	0	23	0	85	0	40	0	48	0	0	0	29	0	10	0	33	0	49	0	1
ENSMUSG00000026377	16	0	0	0	7	0	2	0	56	0	14	0	57	0	79	0	0	0	28	0	60	0	75	0	38	0	19	0	16	0	26	0	17	0	10	0	0	0	52	0	7	0	17	0	4	0	13	0	0
ENSMUSG00000048402	0	0	0	0	0	0	36	0	0	0	0	0	0	0	34	0	0	0	0	0	0	0	0	0	0	0	0	0	0	0	0	0	0	0	0	0	0	0	0	0	0	0	0	0	0	0	16	0	0
ENSMUSG00000026383	12	0	0	0	6	0	0	0	0	0	0	0	5	0	0	0	0	0	0	0	0	0	0	0	0	0	4	0	0	0	0	0	0	0	0	0	0	0	0	0	9	0	0	0	0	0	0	0	0
ENSMUSG00000036975	0	0	0	0	0	0	0	0	0	0	1	0	0	0	0	0	0	0	0	0	0	0	0	0	0	0	0	0	0	0	0	0	19	0	0	0	0	0	0	0	19	0	0	0	0	0	0	0	26
ENSMUSG00000050777	11	0	0	0	14	0	25	0	0	0	4	0	10	0	25	0	16	0	247	0	36	0	23	0	7	0	25	0	0	0	0	0	35	0	28	0	35	0	0	0	43	0	14	0	0	0	36	0	10
ENSMUSG00000003721	2	0	0	0	7	0	53	0	41	0	3	0	11	0	22	0	3	0	0	0	0	0	0	0	0	0	0	0	0	0	0	0	55	0	0	0	13	0	20	0	0	0	0	0	0	0	14	0	11
ENSMUSG00000026339	0	0	0	0	0	0	0	0	0	0	0	0	0	0	0	0	0	0	20	0	50	0	0	0	5	0	0	0	0	0	0	0	0	0	0	0	0	0	0	0	10	0	3	0	0	0	0	0	0
ENSMUSG00000001674	0	0	3	0	8	0	5	0	19	0	0	0	1	0	16	0	0	0	6	0	9	0	1	0	0	0	4	0	3	0	6	0	6	0	11	0	3	0	1	0	8	0	0	0	3	0	13	0	0
ENSMUSG00000026341	47	0	68	0	83	0	81	0	155	0	36	0	142	0	192	0	35	0	18	0	85	0	239	0	25	0	80	0	16	0	106	0	57	0	77	0	53	0	33	0	72	0	21	0	93	0	60	0	1
ENSMUSG00000026342	0	0	17	0	1	0	21	0	9	0	7	0	0	0	33	0	8	0	0	0	0	0	21	0	0	0	0	0	0	0	5	0	11	0	22	0	0	0	0	0	0	0	0	0	0	0	7	0	35
ENSMUSG00000104164	0	0	0	0	0	0	0	0	0	0	0	0	30	0	0	0	0	0	0	0	0	0	0	0	0	0	5	0	0	0	0	0	0	0	0	0	0	0	0	0	0	0	0	0	0	0	64	0	0
ENSMUSG00000026353	13	0	16	0	35	0	25	0	12	0	2	0	3	0	75	0	11	0	50	0	105	0	94	0	34	0	7	0	10	0	15	0	36	0	7	0	3	0	6	0	9	0	6	0	0	0	3	0	0
ENSMUSG00000026356	2	0	10	0	8	0	8	0	15	0	2	0	0	0	23	0	5	0	0	0	28	0	0	0	19	0	8	0	14	0	0	0	15	0	0	0	7	0	20	0	12	0	3	0	9	0	0	0	2
ENSMUSG00000026399	0	0	0	0	33	0	0	0	0	0	5	0	24	0	0	0	0	0	0	0	0	0	0	0	0	0	0	0	0	0	0	0	0	0	0	0	0	0	0	0	0	0	0	0	0	0	20	0	0
ENSMUSG00000026409	0	0	0	0	0	0	0	0	0	0	0	0	14	0	0	0	0	0	0	0	0	0	0	0	53	0	0	0	35	0	0	0	0	0	0	0	7	0	0	0	0	0	0	0	0	0	0	0	0
ENSMUSG00000016528	8	0	0	0	10	0	0	0	0	0	1	0	0	0	0	0	12	0	0	0	25	0	4	0	30	0	6	0	5	0	42	0	19	0	11	0	0	0	0	0	3	0	8	0	13	0	0	0	0
ENSMUSG00000016526	0	0	0	0	0	0	6	0	8	0	0	0	0	0	0	0	0	0	0	0	0	0	0	0	0	0	0	0	0	0	15	0	0	0	0	0	0	0	0	0	12	0	13	0	0	0	0	0	0
ENSMUSG00000026425	3	0	0	0	0	0	29	0	8	0	0	0	5	0	0	0	0	0	0	0	0	0	2	0	0	0	0	0	0	0	0	0	2	0	0	0	0	0	0	0	0	0	0	0	0	0	17	0	2
ENSMUSG00000026433	3	0	0	0	4	0	20	0	14	0	3	0	0	0	0	0	0	0	33	0	0	0	23	0	0	0	0	0	6	0	18	0	0	0	0	0	0	0	0	0	0	0	0	0	0	0	28	0	0
ENSMUSG00000042115	21	0	0	0	5	0	11	0	0	0	0	0	4	0	0	0	33	0	19	0	0	0	0	0	18	0	0	0	0	0	8	0	0	0	3	0	0	0	0	0	35	0	2	0	9	0	19	0	0
ENSMUSG00000009772	3	0	0	0	0	0	0	0	0	0	19	0	2	0	43	0	0	0	0	0	0	0	0	0	0	0	0	0	0	0	25	0	0	0	3	0	27	0	0	0	0	0	7	0	0	0	0	0	31
ENSMUSG00000042046	0	0	0	0	7	0	21	0	0	0	0	0	0	0	0	0	0	0	0	0	24	0	50	0	0	0	0	0	0	0	0	0	0	0	0	0	6	0	0	0	0	0	3	0	0	0	0	0	26
ENSMUSG00000026439	1	0	0	0	12	0	0	0	0	0	0	0	50	0	0	0	0	0	0	0	0	0	27	0	0	0	0	0	0	0	0	0	0	0	16	0	0	0	0	0	0	0	0	0	0	0	0	0	0
ENSMUSG00000054387	15	0	0	0	22	0	48	0	0	0	0	0	26	0	0	0	0	0	11	0	33	0	60	0	23	0	1	0	12	0	2	0	80	0	47	0	31	0	0	0	9	0	0	0	0	0	20	0	12
ENSMUSG00000046062	0	0	0	0	19	0	0	0	0	0	0	0	0	0	36	0	0	0	4	0	1	0	2	0	95	0	0	0	0	0	2	0	1	0	0	0	0	0	7	0	16	0	0	0	0	0	0	0	0
ENSMUSG00000090553	6	0	19	0	20	0	31	0	57	0	12	0	23	0	136	0	5	0	39	0	118	0	69	0	29	0	19	0	8	0	20	0	36	0	26	0	16	0	25	0	27	0	14	0	36	0	34	0	23
ENSMUSG00000102976	27	0	0	0	35	0	57	0	0	0	9	0	27	0	89	0	0	0	21	0	67	0	66	0	11	0	1	0	6	0	15	0	0	0	15	0	12	0	2	0	19	0	5	0	0	0	5	0	21
ENSMUSG00000020423	6	0	0	0	97	0	17	0	0	0	5	0	84	0	0	0	54	0	30	0	0	0	62	0	38	0	0	0	9	0	23	0	1	0	20	0	16	0	0	0	5	0	0	0	8	0	11	0	121
ENSMUSG00000042207	4	0	0	0	9	0	0	0	0	0	3	0	10	0	0	0	2	0	10	0	4	0	0	0	2	0	0	0	19	0	18	0	28	0	5	0	8	0	0	0	2	0	0	0	0	0	8	0	15
ENSMUSG00000026429	3	0	15	0	2	0	0	0	0	0	0	0	0	0	97	0	0	0	0	0	40	0	24	0	20	0	20	0	0	0	0	0	0	0	0	0	0	0	0	0	0	0	2	0	0	0	27	0	0
ENSMUSG00000026426	28	0	0	0	45	0	83	0	4	0	38	0	28	0	53	0	34	0	15	0	15	0	40	0	13	0	16	0	6	0	6	0	10	0	15	0	18	0	0	0	14	0	0	0	0	0	22	0	10
ENSMUSG00000097680	0	0	2	0	4	0	0	0	1	0	0	0	0	0	5	0	0	0	0	0	4	0	0	0	0	0	0	0	0	0	0	0	5	0	3	0	0	0	0	0	0	0	0	0	2	0	0	0	0
ENSMUSG00000048096	3	0	0	0	9	0	16	0	0	0	1	0	0	0	0	0	0	0	0	0	0	0	0	0	0	0	1	0	0	0	1	0	4	0	0	0	1	0	0	0	0	0	0	0	1	0	6	0	0
ENSMUSG00000041889	0	0	0	0	4	0	0	0	0	0	0	0	1	0	3	0	0	0	0	0	10	0	0	0	0	0	0	0	0	0	0	0	6	0	2	0	18	0	1	0	0	0	0	0	1	0	17	0	5
ENSMUSG00000041801	16	0	0	0	51	0	49	0	16	0	8	0	97	0	16	0	71	0	48	0	37	0	47	0	12	0	42	0	5	0	21	0	69	0	10	0	28	0	17	0	20	0	18	0	16	0	63	0	54
ENSMUSG00000026418	0	0	0	0	0	0	0	0	0	0	2	0	0	0	0	0	16	0	61	0	0	0	130	0	0	0	0	0	24	0	0	0	0	0	0	0	0	0	229	0	0	0	3	0	0	0	0	0	298
ENSMUSG00000026414	0	0	0	0	0	0	0	0	0	0	40	0	0	0	0	0	3	0	0	0	0	0	175	0	0	0	0	0	97	0	1	0	0	0	7	0	0	0	191	0	0	0	2	0	0	0	0	0	181
ENSMUSG00000026411	0	0	0	0	10	0	59	0	10	0	16	0	24	0	1	0	6	0	1	0	187	0	76	0	0	0	3	0	21	0	11	0	0	0	5	0	27	0	0	0	17	0	3	0	0	0	7	0	5
ENSMUSG00000041570	0	0	0	0	0	0	18	0	0	0	29	0	0	0	44	0	17	0	8	0	20	0	99	0	0	0	0	0	17	0	14	0	0	0	0	0	0	0	0	0	0	0	0	0	3	0	12	0	12
ENSMUSG00000079283	0	0	0	0	6	0	3	0	0	0	0	0	0	0	0	0	1	0	11	0	20	0	12	0	0	0	0	0	0	0	0	0	7	0	0	0	0	0	0	0	0	0	0	0	0	0	0	0	0
ENSMUSG00000056268	0	0	0	0	17	0	3	0	0	0	0	0	0	0	0	0	0	0	0	0	0	0	7	0	0	0	0	0	3	0	0	0	0	0	0	0	0	0	0	0	0	0	0	0	0	0	11	0	0
ENSMUSG00000033964	4	0	0	0	26	0	0	0	0	0	0	0	11	0	1	0	0	0	0	0	0	0	0	0	0	0	0	0	0	0	0	0	2	0	0	0	0	0	0	0	0	0	0	0	6	0	6	0	0
ENSMUSG00000033952	17	0	0	0	0	0	0	0	0	0	0	0	0	0	2	0	0	0	0	0	0	0	0	0	0	0	0	0	0	0	0	0	16	0	116	0	0	0	0	0	0	0	0	0	18	0	14	0	0
ENSMUSG00000026365	0	0	0	0	0	0	0	0	0	0	0	0	42	0	0	0	0	0	0	0	0	0	32	0	0	0	0	0	9	0	0	0	0	0	0	0	0	0	0	0	0	0	0	0	0	0	0	0	0
ENSMUSG00000102740	1	0	1	0	2	0	0	0	4	0	0	0	0	0	11	0	0	0	0	0	16	0	5	0	3	0	1	0	0	0	3	0	11	0	9	0	0	0	9	0	10	0	4	0	12	0	4	0	2
ENSMUSG00000018196	5	0	2	0	8	0	2	0	8	0	0	0	0	0	3	0	2	0	1	0	0	0	5	0	0	0	0	0	22	0	1	0	2	0	9	0	4	0	12	0	0	0	0	0	3	0	4	0	5
ENSMUSG00000018199	25	0	31	0	24	0	42	0	55	0	0	0	6	0	148	0	0	0	43	0	86	0	0	0	0	0	0	0	0	0	0	0	80	0	11	0	66	0	0	0	0	0	3	0	0	0	19	0	0
ENSMUSG00000018189	19	0	18	0	46	0	27	0	64	0	5	0	18	0	150	0	0	0	20	0	50	0	81	0	69	0	55	0	0	0	17	0	92	0	78	0	7	0	78	0	49	0	15	0	36	0	38	0	0
ENSMUSG00000026360	0	0	0	0	0	0	124	0	0	0	0	0	0	0	51	0	0	0	0	0	6	0	0	0	0	0	0	0	0	0	0	0	0	0	0	0	0	0	0	0	0	0	0	0	26	0	0	0	0
ENSMUSG00000056220	6	0	31	0	56	0	5	0	0	0	4	0	0	0	0	0	16	0	12	0	13	0	189	0	55	0	2	0	32	0	28	0	39	0	39	0	57	0	23	0	0	0	0	0	0	0	0	0	0
ENSMUSG00000097028	0	0	0	0	7	0	0	0	0	0	3	0	0	0	0	0	0	0	0	0	0	0	0	0	0	0	0	0	0	0	20	0	0	0	0	0	10	0	70	0	0	0	0	0	0	0	0	0	0
ENSMUSG00000032487	0	0	12	0	225	0	2	0	0	0	41	0	0	0	0	0	31	0	0	0	0	0	104	0	0	0	0	0	117	0	116	0	144	0	26	0	1	0	0	0	56	0	0	0	0	0	0	0	0
ENSMUSG00000006010	1	0	0	0	12	0	2	0	0	0	0	0	0	0	58	0	0	0	8	0	4	0	18	0	5	0	0	0	0	0	0	0	9	0	5	0	0	0	0	0	0	0	0	0	0	0	3	0	4
ENSMUSG00000006005	22	0	39	0	85	0	11	0	97	0	14	0	10	0	59	0	3	0	22	0	76	0	79	0	96	0	36	0	21	0	15	0	81	0	42	0	45	0	40	0	16	0	13	0	14	0	56	0	36
ENSMUSG00000053286	0	0	0	0	0	0	16	0	2	0	1	0	0	0	73	0	0	0	41	0	0	0	0	0	0	0	0	0	0	0	0	0	37	0	0	0	0	0	14	0	0	0	6	0	0	0	0	0	0
ENSMUSG00000026484	0	0	0	0	13	0	4	0	11	0	8	0	14	0	62	0	5	0	29	0	0	0	60	0	0	0	10	0	0	0	3	0	0	0	1	0	0	0	0	0	0	0	3	0	23	0	18	0	14
ENSMUSG00000032666	2	0	0	0	0	0	0	0	0	0	4	0	1	0	26	0	0	0	0	0	0	0	0	0	0	0	6	0	0	0	0	0	1	0	0	0	0	0	55	0	0	0	0	0	0	0	1	0	0
ENSMUSG00000014980	1	0	0	0	3	0	0	0	0	0	0	0	8	0	17	0	0	0	0	0	0	0	11	0	6	0	3	0	0	0	3	0	9	0	6	0	5	0	10	0	2	0	0	0	7	0	3	0	0
ENSMUSG00000008475	302	0	116	0	536	0	240	0	364	0	154	0	171	0	289	0	84	0	198	0	407	0	505	0	55	0	238	0	72	0	106	0	207	0	155	0	449	0	126	0	345	0	68	0	174	0	276	0	131
ENSMUSG00000042772	2	0	0	0	0	0	0	0	9	0	2	0	8	0	3	0	0	0	4	0	2	0	2	0	1	0	8	0	9	0	1	0	0	0	0	0	11	0	0	0	19	0	0	0	26	0	1	0	1
ENSMUSG00000026478	13	0	17	0	13	0	0	0	0	0	153	0	69	0	131	0	0	0	0	0	0	0	81	0	0	0	21	0	56	0	13	0	22	0	0	0	47	0	55	0	19	0	2	0	11	0	6	0	10
ENSMUSG00000042671	0	0	0	0	0	0	80	0	0	0	0	0	0	0	53	0	0	0	0	0	86	0	0	0	0	0	0	0	0	0	0	0	0	0	0	0	0	0	0	0	0	0	0	0	0	0	0	0	0
ENSMUSG00000066800	0	0	0	0	0	0	0	0	0	0	0	0	0	0	71	0	0	0	0	0	0	0	0	0	0	0	0	0	0	0	0	0	0	0	0	0	26	0	0	0	0	0	0	0	0	0	0	0	42
ENSMUSG00000026473	3	0	0	0	4	0	5	0	50	0	0	0	0	0	0	0	0	0	0	0	0	0	17	0	0	0	2	0	3	0	12	0	0	0	0	0	0	0	69	0	0	0	0	0	0	0	0	0	2
ENSMUSG00000056708	3	0	0	0	23	0	0	0	5	0	0	0	5	0	0	0	0	0	7	0	14	0	2	0	14	0	3	0	0	0	1	0	0	0	8	0	0	0	4	0	2	0	0	0	1	0	11	0	16
ENSMUSG00000033684	10	0	38	0	17	0	0	0	8	0	1	0	9	0	0	0	34	0	10	0	0	0	0	0	0	0	6	0	11	0	10	0	0	0	1	0	0	0	53	0	28	0	0	0	0	0	17	0	0
ENSMUSG00000026466	2	0	0	0	13	0	1	0	0	0	7	0	24	0	33	0	0	0	0	0	1	0	47	0	0	0	8	0	6	0	18	0	18	0	18	0	24	0	23	0	21	0	2	0	14	0	11	0	15
ENSMUSG00000050565	16	0	0	0	44	0	26	0	20	0	37	0	116	0	46	0	30	0	151	0	205	0	52	0	26	0	33	0	1	0	26	0	50	0	36	0	32	0	8	0	33	0	12	0	34	0	41	0	1
ENSMUSG00000026600	26	0	40	0	196	0	6	0	75	0	15	0	1	0	0	0	95	0	5	0	52	0	72	0	1	0	76	0	7	0	51	0	0	0	25	0	0	0	106	0	23	0	0	0	5	0	19	0	46
ENSMUSG00000060519	0	0	0	0	0	0	3	0	0	0	0	0	16	0	0	0	0	0	12	0	0	0	53	0	0	0	0	0	9	0	0	0	0	0	0	0	0	0	0	0	0	0	0	0	0	0	0	0	9
ENSMUSG00000033557	2	0	0	0	36	0	0	0	66	0	7	0	0	0	0	0	0	0	11	0	2	0	0	0	47	0	18	0	0	0	0	0	0	0	0	0	5	0	0	0	12	0	0	0	0	0	0	0	0
ENSMUSG00000102961	0	0	0	0	4	0	0	0	7	0	0	0	0	0	0	0	0	0	7	0	4	0	0	0	3	0	4	0	0	0	0	0	0	0	0	0	9	0	0	0	1	0	0	0	0	0	0	0	0
ENSMUSG00000033488	0	0	0	0	0	0	0	0	0	0	0	0	33	0	63	0	0	0	0	0	57	0	0	0	0	0	0	0	0	0	0	0	0	0	0	0	0	0	0	0	13	0	0	0	0	0	22	0	37
ENSMUSG00000090394	0	0	0	0	0	0	0	0	0	0	0	0	0	0	0	0	0	0	19	0	0	0	20	0	24	0	0	0	0	0	1	0	0	0	0	0	0	0	0	0	0	0	0	0	0	0	0	0	7
ENSMUSG00000014226	22	0	4	0	50	0	7	0	111	0	18	0	47	0	63	0	2	0	1	0	21	0	38	0	21	0	30	0	2	0	17	0	94	0	33	0	68	0	1	0	57	0	5	0	26	0	40	0	2
ENSMUSG00000040423	0	0	0	0	2	0	1	0	0	0	0	0	0	0	4	0	0	0	3	0	43	0	0	0	0	0	18	0	0	0	16	0	0	0	18	0	0	0	0	0	0	0	0	0	0	0	18	0	0
ENSMUSG00000053332	18	0	22	0	20	0	45	0	41	0	12	0	67	0	94	0	10	0	62	0	114	0	20	0	42	0	5	0	5	0	17	0	41	0	46	0	35	0	10	0	14	0	18	0	29	0	47	0	15
ENSMUSG00000026705	0	0	0	0	1	0	1	0	0	0	0	0	0	0	0	0	0	0	2	0	13	0	22	0	0	0	3	0	1	0	1	0	0	0	0	0	0	0	0	0	0	0	0	0	0	0	8	0	0
ENSMUSG00000026701	1	0	2	0	12	0	4	0	5	0	1	0	9	0	13	0	0	0	4	0	1	0	9	0	32	0	2	0	0	0	8	0	17	0	20	0	2	0	2	0	9	0	4	0	0	0	5	0	0
ENSMUSG00000078190	11	0	0	0	1	0	0	0	0	0	0	0	9	0	0	0	0	0	2	0	0	0	0	0	0	0	0	0	0	0	0	0	9	0	38	0	0	0	0	0	8	0	0	0	8	0	14	0	0
ENSMUSG00000026694	0	0	0	0	0	0	0	0	0	0	0	0	0	0	0	0	0	0	0	0	0	0	0	0	7	0	0	0	6	0	13	0	0	0	26	0	6	0	0	0	0	0	0	0	0	0	0	0	0
ENSMUSG00000040225	9	0	0	0	13	0	8	0	0	0	4	0	12	0	17	0	0	0	37	0	35	0	2	0	16	0	10	0	1	0	0	0	25	0	50	0	9	0	10	0	0	0	8	0	1	0	33	0	11
ENSMUSG00000026586	9	0	38	0	30	0	19	0	13	0	18	0	160	0	25	0	18	0	24	0	35	0	23	0	50	0	0	0	0	0	22	0	45	0	22	0	1	0	142	0	21	0	0	0	0	0	48	0	16
ENSMUSG00000040124	41	0	0	0	12	0	1	0	0	0	7	0	0	0	0	0	0	0	2	0	0	0	0	0	0	0	0	0	0	0	0	0	0	0	0	0	0	0	0	0	15	0	7	0	0	0	19	0	0
ENSMUSG00000026585	0	0	0	0	0	0	2	0	23	0	0	0	10	0	61	0	27	0	35	0	0	0	0	0	0	0	0	0	0	0	8	0	0	0	0	0	0	0	0	0	15	0	0	0	2	0	26	0	20
ENSMUSG00000026584	1	0	0	0	0	0	3	0	0	0	0	0	0	0	0	0	0	0	3	0	3	0	48	0	0	0	0	0	0	0	0	0	3	0	0	0	0	0	0	0	0	0	0	0	4	0	0	0	0
ENSMUSG00000041406	0	0	0	0	0	0	1	0	0	0	0	0	0	0	0	0	0	0	0	0	83	0	6	0	0	0	0	0	0	0	0	0	5	0	0	0	0	0	0	0	0	0	0	0	47	0	0	0	0
ENSMUSG00000026577	4	0	0	0	8	0	0	0	5	0	0	0	6	0	0	0	0	0	15	0	0	0	9	0	0	0	0	0	2	0	0	0	0	0	0	0	0	0	0	0	0	0	0	0	0	0	0	0	11
ENSMUSG00000026575	0	0	0	0	0	0	0	0	23	0	10	0	0	0	0	0	0	0	7	0	59	0	0	0	39	0	0	0	16	0	0	0	49	0	8	0	0	0	0	0	19	0	0	0	11	0	9	0	0
ENSMUSG00000026576	7	0	0	0	3	0	19	0	0	0	0	0	0	0	21	0	0	0	0	0	1	0	0	0	29	0	7	0	0	0	25	0	1	0	0	0	31	0	0	0	26	0	8	0	1	0	12	0	17
ENSMUSG00000040848	5	0	0	0	12	0	0	0	0	0	0	0	0	0	0	0	0	0	0	0	54	0	0	0	0	0	0	0	0	0	0	0	0	0	0	0	0	0	15	0	10	0	0	0	0	0	9	0	0
ENSMUSG00000026566	4	0	0	0	49	0	108	0	20	0	74	0	110	0	39	0	0	0	118	0	95	0	183	0	0	0	57	0	0	0	4	0	57	0	132	0	26	0	96	0	10	0	31	0	0	0	73	0	133
ENSMUSG00000040713	0	0	10	0	10	0	11	0	0	0	8	0	29	0	14	0	0	0	0	0	26	0	36	0	11	0	3	0	5	0	0	0	14	0	4	0	0	0	21	0	0	0	1	0	0	0	22	0	26
ENSMUSG00000026563	0	0	0	0	20	0	19	0	0	0	0	0	0	0	75	0	0	0	0	0	0	0	10	0	7	0	0	0	0	0	0	0	0	0	0	0	46	0	70	0	0	0	0	0	0	0	0	0	0
ENSMUSG00000040596	5	0	0	0	22	0	41	0	21	0	0	0	0	0	61	0	0	0	0	0	0	0	6	0	7	0	0	0	16	0	0	0	48	0	0	0	30	0	58	0	0	0	0	0	37	0	0	0	62
ENSMUSG00000026687	5	0	128	0	0	0	9	0	0	0	8	0	23	0	0	0	0	0	0	0	0	0	0	0	0	0	9	0	0	0	0	0	0	0	44	0	0	0	0	0	0	0	2	0	18	0	15	0	0
ENSMUSG00000026688	0	0	0	0	0	0	15	0	0	0	0	0	21	0	15	0	11	0	25	0	0	0	3	0	14	0	7	0	0	0	5	0	0	0	0	0	2	0	0	0	6	0	2	0	0	0	1	0	0
ENSMUSG00000026683	0	0	0	0	1	0	0	0	36	0	0	0	0	0	157	0	0	0	0	0	0	0	20	0	114	0	0	0	0	0	0	0	37	0	146	0	0	0	62	0	15	0	2	0	30	0	107	0	0
ENSMUSG00000038530	0	0	0	0	515	0	0	0	0	0	0	0	0	0	0	0	0	0	0	0	0	0	0	0	24	0	0	0	66	0	0	0	0	0	0	0	0	0	0	0	0	0	0	0	44	0	0	0	0
ENSMUSG00000097503	1	0	0	0	0	0	0	0	0	0	0	0	0	0	48	0	0	0	11	0	0	0	0	0	0	0	0	0	0	0	0	0	0	0	0	0	17	0	0	0	0	0	0	0	0	0	3	0	0
ENSMUSG00000026674	10	0	26	0	61	0	0	0	0	0	0	0	97	0	0	0	0	0	82	0	0	0	0	0	4	0	15	0	13	0	7	0	1	0	66	0	0	0	0	0	17	0	0	0	50	0	36	0	0
ENSMUSG00000026670	34	0	26	0	11	0	14	0	0	0	15	0	19	0	0	0	19	0	86	0	261	0	199	0	0	0	13	0	17	0	33	0	49	0	43	0	103	0	0	0	16	0	30	0	1	0	56	0	0
ENSMUSG00000026667	27	0	0	0	58	0	23	0	0	0	0	0	0	0	0	0	0	0	0	0	6	0	136	0	98	0	15	0	0	0	0	0	27	0	16	0	28	0	3	0	0	0	9	0	0	0	0	0	0
ENSMUSG00000026663	0	0	0	0	7	0	0	0	0	0	0	0	0	0	0	0	0	0	0	0	40	0	55	0	67	0	0	0	0	0	0	0	38	0	0	0	18	0	61	0	0	0	0	0	0	0	10	0	0
ENSMUSG00000053925	3	0	0	0	0	0	6	0	0	0	1	0	0	0	0	0	0	0	1	0	0	0	5	0	0	0	0	0	2	0	0	0	0	0	6	0	0	0	0	0	3	0	0	0	12	0	7	0	0
ENSMUSG00000026659	15	0	0	0	3	0	18	0	8	0	4	0	0	0	0	0	0	0	18	0	0	0	32	0	0	0	0	0	13	0	0	0	0	0	13	0	0	0	0	0	23	0	0	0	29	0	38	0	0
ENSMUSG00000096968	1	0	0	0	1	0	9	0	0	0	2	0	0	0	0	0	0	0	2	0	0	0	2	0	0	0	0	0	2	0	0	0	0	0	0	0	0	0	0	0	5	0	0	0	3	0	2	0	0
ENSMUSG00000058076	12	0	28	0	12	0	10	0	15	0	7	0	18	0	17	0	14	0	24	0	81	0	13	0	19	0	14	0	3	0	15	0	15	0	30	0	22	0	16	0	7	0	1	0	18	0	16	0	7
ENSMUSG00000053483	0	0	0	0	11	0	0	0	9	0	0	0	0	0	0	0	0	0	0	0	0	0	17	0	0	0	9	0	0	0	10	0	1	0	0	0	0	0	0	0	0	0	3	0	10	0	8	0	0
ENSMUSG00000062963	8	0	11	0	22	0	12	0	8	0	1	0	7	0	28	0	4	0	52	0	10	0	17	0	10	0	19	0	0	0	7	0	5	0	1	0	0	0	20	0	2	0	0	0	7	0	14	0	0
ENSMUSG00000006412	10	0	0	0	13	0	7	0	9	0	1	0	11	0	22	0	1	0	27	0	35	0	33	0	2	0	2	0	0	0	2	0	10	0	3	0	8	0	12	0	13	0	0	0	2	0	5	0	23
ENSMUSG00000045259	4	0	0	0	1	0	0	0	0	0	0	0	0	0	0	0	0	0	6	0	23	0	11	0	0	0	0	0	0	0	0	0	0	0	0	0	0	0	0	0	4	0	0	0	0	0	0	0	7
ENSMUSG00000026641	0	0	18	0	0	0	11	0	0	0	0	0	0	0	0	0	0	0	0	0	0	0	15	0	0	0	0	0	5	0	0	0	0	0	0	0	0	0	0	0	0	0	2	0	0	0	0	0	0
ENSMUSG00000038235	0	0	0	0	16	0	0	0	0	0	0	0	20	0	0	0	21	0	0	0	0	0	22	0	0	0	0	0	6	0	0	0	0	0	0	0	0	0	59	0	0	0	0	0	0	0	0	0	24
ENSMUSG00000091993	9	0	0	0	0	0	0	0	28	0	0	0	8	0	0	0	0	0	0	0	0	0	0	0	0	0	0	0	0	0	0	0	0	0	20	0	17	0	0	0	0	0	0	0	0	0	0	0	0
ENSMUSG00000026553	15	0	153	0	116	0	69	0	36	0	41	0	108	0	46	0	41	0	122	0	184	0	32	0	114	0	73	0	38	0	0	0	72	0	80	0	30	0	75	0	29	0	21	0	24	0	98	0	23
ENSMUSG00000103380	0	0	3	0	1	0	6	0	0	0	0	0	14	0	2	0	0	0	0	0	24	0	2	0	0	0	0	0	12	0	0	0	0	0	0	0	0	0	0	0	1	0	0	0	0	0	8	0	0
ENSMUSG00000003464	24	0	0	0	26	0	63	0	52	0	12	0	29	0	244	0	3	0	28	0	6	0	37	0	0	0	0	0	32	0	17	0	41	0	16	0	20	0	137	0	23	0	5	0	80	0	47	0	35
ENSMUSG00000007122	0	0	0	0	0	0	0	0	0	0	0	0	0	0	36	0	0	0	0	0	0	0	0	0	0	0	11	0	0	0	0	0	0	0	0	0	0	0	0	0	0	0	0	0	27	0	0	0	0
ENSMUSG00000037995	0	0	0	0	5	0	9	0	0	0	0	0	0	0	5	0	0	0	0	0	0	0	0	0	0	0	0	0	0	0	0	0	4	0	0	0	0	0	0	0	0	0	0	0	0	0	0	0	0
ENSMUSG00000026547	111	0	335	0	673	0	191	0	491	0	37	0	111	0	735	0	416	0	46	0	366	0	1245	0	240	0	207	0	119	0	80	0	362	0	89	0	244	0	945	0	364	0	73	0	149	0	125	0	80
ENSMUSG00000026526	23	0	36	0	77	0	97	0	60	0	9	0	25	0	104	0	86	0	72	0	129	0	126	0	216	0	31	0	18	0	0	0	59	0	57	0	51	0	0	0	101	0	16	0	78	0	28	0	24
ENSMUSG00000078185	0	0	0	0	0	0	0	0	0	0	0	0	0	0	13	0	0	0	0	0	57	0	0	0	0	0	0	0	0	0	0	0	27	0	0	0	0	0	0	0	1	0	0	0	0	0	7	0	0
ENSMUSG00000039748	0	0	0	0	7	0	0	0	0	0	0	0	0	0	23	0	0	0	0	0	68	0	11	0	0	0	5	0	0	0	0	0	0	0	0	0	0	0	0	0	0	0	0	0	0	0	9	0	0
ENSMUSG00000078184	4	0	3	0	3	0	13	0	12	0	0	0	4	0	18	0	0	0	7	0	10	0	10	0	6	0	0	0	0	0	4	0	9	0	13	0	1	0	0	0	0	0	3	0	5	0	10	0	2
ENSMUSG00000057335	8	0	12	0	19	0	11	0	30	0	0	0	0	0	27	0	14	0	29	0	0	0	50	0	19	0	0	0	0	0	0	0	23	0	54	0	0	0	0	0	6	0	0	0	1	0	0	0	23
ENSMUSG00000015961	8	0	28	0	18	0	4	0	1	0	0	0	12	0	42	0	0	0	20	0	125	0	0	0	25	0	7	0	4	0	6	0	0	0	39	0	54	0	31	0	44	0	14	0	2	0	26	0	0
ENSMUSG00000026500	2	0	0	0	2	0	3	0	13	0	0	0	1	0	22	0	2	0	2	0	13	0	3	0	0	0	1	0	3	0	4	0	8	0	0	0	3	0	12	0	0	0	0	0	5	0	2	0	0
ENSMUSG00000026494	0	0	0	0	0	0	0	0	0	0	0	0	6	0	0	0	0	0	0	0	0	0	13	0	0	0	0	0	6	0	4	0	2	0	0	0	0	0	11	0	0	0	0	0	0	0	0	0	0
ENSMUSG00000055067	0	0	0	0	20	0	24	0	0	0	0	0	0	0	0	0	0	0	12	0	0	0	0	0	0	0	4	0	21	0	0	0	3	0	13	0	0	0	0	0	0	0	0	0	6	0	9	0	0
ENSMUSG00000026492	0	0	0	0	1	0	0	0	2	0	0	0	5	0	0	0	0	0	0	0	10	0	0	0	0	0	0	0	1	0	0	0	8	0	5	0	0	0	2	0	2	0	0	0	8	0	3	0	0
ENSMUSG00000038936	5	0	35	0	36	0	36	0	16	0	3	0	3	0	19	0	0	0	79	0	52	0	17	0	13	0	6	0	3	0	3	0	0	0	1	0	0	0	20	0	2	0	7	0	0	0	24	0	0
ENSMUSG00000026491	20	0	0	0	1	0	0	0	0	0	0	0	0	0	5	0	0	0	0	0	87	0	0	0	0	0	8	0	0	0	0	0	0	0	0	0	0	0	0	0	14	0	0	0	0	0	3	0	43
ENSMUSG00000010609	4	0	0	0	0	0	0	0	0	0	7	0	19	0	0	0	0	0	0	0	0	0	6	0	24	0	10	0	0	0	0	0	0	0	0	0	0	0	0	0	0	0	0	0	0	0	0	0	0
ENSMUSG00000026496	4	0	0	0	0	0	11	0	0	0	16	0	3	0	115	0	6	0	0	0	74	0	127	0	70	0	16	0	0	0	0	0	0	0	11	0	0	0	0	0	50	0	15	0	20	0	17	0	0
ENSMUSG00000038793	3	0	0	0	0	0	0	0	0	0	0	0	0	0	49	0	14	0	0	0	0	0	0	0	0	0	0	0	15	0	0	0	0	0	0	0	0	0	0	0	0	0	0	0	0	0	0	0	0
ENSMUSG00000026516	8	0	0	0	10	0	51	0	6	0	5	0	54	0	1	0	9	0	40	0	0	0	47	0	13	0	15	0	5	0	0	0	103	0	0	0	0	0	11	0	0	0	0	0	5	0	8	0	0
ENSMUSG00000038733	0	0	10	0	26	0	3	0	66	0	6	0	59	0	10	0	0	0	42	0	0	0	85	0	0	0	24	0	19	0	28	0	53	0	37	0	3	0	30	0	0	0	10	0	14	0	29	0	0
ENSMUSG00000103317	0	0	0	0	0	0	0	0	0	0	0	0	0	0	0	0	0	0	43	0	0	0	0	0	46	0	0	0	0	0	10	0	0	0	0	0	0	0	0	0	0	0	0	0	0	0	0	0	0
ENSMUSG00000026511	15	0	16	0	48	0	34	0	63	0	18	0	61	0	36	0	12	0	87	0	135	0	77	0	44	0	55	0	12	0	18	0	54	0	30	0	36	0	68	0	17	0	4	0	17	0	58	0	11
ENSMUSG00000038633	24	0	118	0	123	0	49	0	117	0	12	0	90	0	174	0	92	0	112	0	48	0	322	0	26	0	60	0	16	0	49	0	210	0	184	0	106	0	87	0	68	0	21	0	24	0	70	0	0
ENSMUSG00000026509	61	0	159	0	172	0	4	0	72	0	72	0	0	0	87	0	47	0	54	0	3	0	88	0	139	0	94	0	20	0	73	0	54	0	8	0	126	0	0	0	35	0	22	0	70	0	24	0	7
ENSMUSG00000102234	1	0	10	0	7	0	0	0	3	0	0	0	0	0	0	0	2	0	0	0	0	0	3	0	5	0	1	0	0	0	2	0	0	0	0	0	5	0	0	0	0	0	0	0	0	0	0	0	0
ENSMUSG00000042901	8	0	0	0	8	0	7	0	0	0	13	0	16	0	50	0	0	0	32	0	0	0	13	0	0	0	13	0	0	0	25	0	4	0	0	0	1	0	9	0	0	0	7	0	0	0	2	0	0
ENSMUSG00000056050	4	0	0	0	11	0	6	0	2	0	7	0	0	0	0	0	3	0	12	0	0	0	30	0	0	0	0	0	10	0	17	0	20	0	1	0	25	0	1	0	0	0	0	0	2	0	3	0	5
ENSMUSG00000056050	1	0	0	0	6	0	0	0	0	0	0	0	0	0	40	0	0	0	0	0	74	0	53	0	0	0	0	0	0	0	0	0	0	0	0	0	27	0	0	0	16	0	3	0	0	0	6	0	25
ENSMUSG00000072258	1	0	0	0	3	0	0	0	3	0	0	0	0	0	2	0	0	0	0	0	0	0	47	0	19	0	0	0	8	0	0	0	53	0	12	0	0	0	0	0	0	0	0	0	13	0	1	0	0
ENSMUSG00000073481	19	0	0	0	55	0	89	0	48	0	0	0	30	0	45	0	26	0	171	0	58	0	63	0	0	0	17	0	21	0	16	0	91	0	45	0	94	0	0	0	33	0	2	0	23	0	21	0	0
ENSMUSG00000026617	5	0	16	0	44	0	0	0	42	0	0	0	0	0	0	0	0	0	0	0	2	0	23	0	35	0	7	0	3	0	13	0	15	0	9	0	0	0	0	0	7	0	13	0	0	0	0	0	0
ENSMUSG00000097261	0	0	0	0	0	0	0	0	0	0	0	0	0	0	74	0	0	0	9	0	0	0	0	0	0	0	0	0	0	0	0	0	0	0	5	0	0	0	0	0	0	0	0	0	0	0	9	0	0
ENSMUSG00000026615	50	0	8	0	188	0	45	0	120	0	20	0	124	0	95	0	21	0	54	0	179	0	196	0	65	0	42	0	79	0	51	0	76	0	60	0	112	0	33	0	21	0	31	0	49	0	124	0	68
ENSMUSG00000039246	0	0	0	0	0	0	0	0	2	0	0	0	0	0	0	0	0	0	52	0	0	0	0	0	0	0	0	0	0	0	0	0	0	0	0	0	0	0	0	0	6	0	0	0	15	0	13	0	17
ENSMUSG00000039239	19	0	0	0	89	0	0	0	110	0	81	0	69	0	74	0	19	0	158	0	0	0	29	0	23	0	13	0	30	0	0	0	68	0	30	0	50	0	16	0	0	0	1	0	20	0	17	0	2
ENSMUSG00000001305	0	0	8	0	10	0	0	0	0	0	5	0	0	0	59	0	13	0	10	0	103	0	55	0	43	0	10	0	13	0	0	0	88	0	47	0	7	0	0	0	39	0	11	0	30	0	60	0	0
ENSMUSG00000026608	0	0	0	0	23	0	0	0	0	0	0	0	0	0	0	0	0	0	0	0	0	0	47	0	0	0	0	0	16	0	0	0	42	0	0	0	0	0	0	0	0	0	3	0	0	0	0	0	0
ENSMUSG00000037624	0	0	0	0	0	0	1	0	41	0	0	0	9	0	0	0	0	0	0	0	0	0	0	0	5	0	19	0	0	0	0	0	0	0	17	0	1	0	0	0	0	0	0	0	0	0	0	0	0
ENSMUSG00000026605	0	0	7	0	0	0	0	0	14	0	0	0	0	0	59	0	0	0	0	0	0	0	4	0	68	0	0	0	0	0	3	0	39	0	34	0	0	0	8	0	0	0	0	0	44	0	83	0	0
ENSMUSG00000104435	10	0	14	0	18	0	41	0	20	0	10	0	11	0	0	0	20	0	0	0	32	0	71	0	1	0	14	0	5	0	9	0	24	0	36	0	5	0	42	0	24	0	6	0	19	0	16	0	9
ENSMUSG00000026603	18	0	14	0	22	0	67	0	28	0	9	0	21	0	0	0	23	0	7	0	58	0	106	0	2	0	19	0	16	0	11	0	23	0	68	0	9	0	60	0	23	0	5	0	37	0	28	0	24
ENSMUSG00000066595	0	0	0	0	0	0	0	0	0	0	0	0	0	0	3	0	0	0	1	0	18	0	0	0	66	0	0	0	0	0	1	0	5	0	37	0	0	0	0	0	0	0	0	0	0	0	0	0	0
ENSMUSG00000026632	0	0	0	0	4	0	0	0	0	0	0	0	11	0	9	0	0	0	0	0	46	0	0	0	0	0	0	0	3	0	8	0	0	0	18	0	0	0	0	0	6	0	0	0	0	0	0	0	0
ENSMUSG00000062510	9	0	0	0	0	0	0	0	0	0	0	0	0	0	0	0	0	0	0	0	0	0	66	0	0	0	23	0	0	0	0	0	37	0	33	0	0	0	0	0	0	0	0	0	0	0	0	0	0
ENSMUSG00000037499	14	0	4	0	5	0	32	0	14	0	7	0	21	0	51	0	23	0	92	0	29	0	63	0	21	0	13	0	1	0	0	0	15	0	7	0	7	0	8	0	1	0	0	0	17	0	25	0	15
ENSMUSG00000026627	5	0	0	0	2	0	12	0	0	0	3	0	0	0	0	0	0	0	0	0	0	0	73	0	0	0	0	0	0	0	0	0	0	0	30	0	0	0	49	0	82	0	5	0	17	0	0	0	0
ENSMUSG00000037474	4	0	0	0	58	0	0	0	0	0	0	0	0	0	95	0	0	0	0	0	43	0	38	0	7	0	41	0	0	0	16	0	0	0	10	0	0	0	0	0	54	0	9	0	0	0	12	0	0
ENSMUSG00000026622	0	0	0	0	0	0	0	0	2	0	0	0	0	0	19	0	0	0	0	0	0	0	54	0	0	0	0	0	0	0	0	0	0	0	41	0	0	0	0	0	0	0	0	0	33	0	22	0	0
ENSMUSG00000037375	0	0	1	0	0	0	0	0	0	0	0	0	33	0	0	0	0	0	0	0	0	0	0	0	0	0	0	0	19	0	0	0	0	0	0	0	0	0	0	0	3	0	0	0	0	0	0	0	0
ENSMUSG00000016262	0	0	0	0	7	0	9	0	0	0	0	0	0	0	48	0	1	0	1	0	138	0	0	0	0	0	0	0	0	0	0	0	0	0	0	0	0	0	0	0	0	0	5	0	0	0	12	0	0
ENSMUSG00000079144	0	0	0	0	0	0	0	0	0	0	0	0	0	0	0	0	0	0	0	0	0	0	0	0	0	0	0	0	0	0	2	0	0	0	0	0	20	0	0	0	0	0	0	0	0	0	0	0	57
ENSMUSG00000016481	0	0	0	0	0	0	0	0	1	0	0	0	3	0	8	0	0	0	3	0	0	0	8	0	0	0	2	0	0	0	4	0	1	0	3	0	0	0	6	0	0	0	0	0	0	0	0	0	0
ENSMUSG00000025782	0	0	0	0	1	0	0	0	0	0	0	0	14	0	0	0	0	0	0	0	0	0	30	0	5	0	12	0	0	0	0	0	0	0	0	0	0	0	0	0	0	0	6	0	3	0	5	0	0
ENSMUSG00000025781	33	0	56	0	104	0	119	0	114	0	23	0	73	0	178	0	55	0	138	0	263	0	151	0	61	0	49	0	25	0	51	0	76	0	126	0	65	0	39	0	62	0	15	0	81	0	59	0	61
ENSMUSG00000023206	5	0	0	0	0	0	0	0	0	0	0	0	0	0	0	0	0	0	11	0	0	0	46	0	7	0	6	0	0	0	0	0	0	0	0	0	7	0	0	0	0	0	0	0	15	0	19	0	0
ENSMUSG00000049630	17	0	0	0	0	0	13	0	0	0	1	0	14	0	1	0	0	0	0	0	0	0	0	0	0	0	0	0	0	0	0	0	0	0	0	0	1	0	0	0	0	0	0	0	0	0	0	0	0
ENSMUSG00000053702	0	0	0	0	13	0	0	0	0	0	6	0	0	0	0	0	6	0	28	0	0	0	0	0	0	0	0	0	0	0	0	0	0	0	0	0	0	0	0	0	0	0	0	0	0	0	0	0	10
ENSMUSG00000026739	0	0	0	0	0	0	0	0	0	0	6	0	0	0	0	0	0	0	4	0	0	0	0	0	5	0	0	0	0	0	24	0	0	0	0	0	37	0	0	0	0	0	0	0	0	0	0	0	0
ENSMUSG00000023094	0	0	0	0	3	0	0	0	0	0	0	0	7	0	0	0	0	0	0	0	0	0	20	0	0	0	0	0	5	0	0	0	31	0	16	0	0	0	0	0	0	0	0	0	0	0	9	0	0
ENSMUSG00000026786	0	0	0	0	0	0	0	0	0	0	0	0	8	0	0	0	8	0	5	0	0	0	0	0	4	0	0	0	0	0	0	0	0	0	0	0	0	0	0	0	0	0	4	0	0	0	0	0	0
ENSMUSG00000026972	6	0	0	0	0	0	5	0	1	0	3	0	0	0	47	0	0	0	69	0	0	0	0	0	0	0	14	0	0	0	0	0	0	0	0	0	0	0	0	0	0	0	0	0	0	0	18	0	0
ENSMUSG00000026975	5	0	20	0	0	0	18	0	0	0	0	0	0	0	0	0	0	0	0	0	76	0	0	0	0	0	0	0	0	0	0	0	0	0	0	0	0	0	0	0	8	0	7	0	36	0	0	0	0
ENSMUSG00000036850	11	0	15	0	11	0	50	0	32	0	3	0	20	0	37	0	5	0	0	0	41	0	27	0	31	0	11	0	0	0	3	0	10	0	12	0	33	0	29	0	0	0	0	0	16	0	8	0	0
ENSMUSG00000006476	0	0	0	0	6	0	0	0	0	0	0	0	10	0	0	0	0	0	0	0	28	0	0	0	0	0	0	0	0	0	0	0	0	0	0	0	16	0	0	0	0	0	0	0	0	0	4	0	0
ENSMUSG00000036752	8	0	54	0	26	0	97	0	64	0	0	0	21	0	85	0	7	0	9	0	74	0	108	0	31	0	24	0	0	0	29	0	58	0	19	0	5	0	45	0	31	0	14	0	85	0	34	0	0
ENSMUSG00000026966	0	0	8	0	1	0	21	0	25	0	3	0	10	0	32	0	0	0	38	0	22	0	18	0	32	0	17	0	5	0	3	0	20	0	10	0	19	0	32	0	8	0	4	0	9	0	7	0	2
ENSMUSG00000026965	5	0	0	0	0	0	25	0	0	0	5	0	11	0	0	0	0	0	33	0	26	0	18	0	0	0	0	0	0	0	0	0	12	0	0	0	0	0	0	0	6	0	0	0	0	0	2	0	1
ENSMUSG00000026958	0	0	0	0	0	0	29	0	0	0	0	0	0	0	0	0	17	0	0	0	0	0	23	0	0	0	0	0	0	0	0	0	0	0	0	0	0	0	0	0	0	0	0	0	0	0	0	0	0
ENSMUSG00000015094	6	0	7	0	0	0	39	0	11	0	0	0	24	0	30	0	0	0	20	0	18	0	27	0	0	0	2	0	7	0	8	0	31	0	16	0	0	0	21	0	6	0	5	0	15	0	25	0	8
ENSMUSG00000047617	3	0	0	0	0	0	8	0	0	0	0	0	7	0	0	0	10	0	0	0	0	0	36	0	0	0	0	0	0	0	0	0	0	0	0	0	0	0	0	0	0	0	0	0	8	0	0	0	22
ENSMUSG00000015092	9	0	8	0	5	0	5	0	5	0	4	0	7	0	15	0	15	0	9	0	46	0	13	0	4	0	5	0	4	0	5	0	8	0	1	0	3	0	2	0	1	0	2	0	8	0	3	0	2
ENSMUSG00000036504	4	0	4	0	4	0	15	0	12	0	2	0	18	0	50	0	0	0	25	0	30	0	17	0	12	0	0	0	4	0	5	0	31	0	14	0	14	0	36	0	2	0	2	0	7	0	9	0	0
ENSMUSG00000026939	2	0	0	0	0	0	20	0	0	0	10	0	0	0	0	0	17	0	13	0	0	0	0	0	0	0	0	0	3	0	0	0	5	0	0	0	56	0	0	0	0	0	0	0	0	0	0	0	0
ENSMUSG00000075467	3	0	0	0	8	0	10	0	13	0	1	0	0	0	39	0	1	0	31	0	50	0	20	0	0	0	2	0	5	0	1	0	10	0	0	0	3	0	9	0	5	0	2	0	2	0	2	0	1
ENSMUSG00000026921	5	0	0	0	4	0	0	0	0	0	0	0	0	0	0	0	0	0	0	0	0	0	0	0	8	0	1	0	0	0	0	0	9	0	0	0	0	0	16	0	8	0	0	0	0	0	7	0	0
ENSMUSG00000092356	0	0	0	0	0	0	0	0	0	0	0	0	3	0	11	0	0	0	0	0	5	0	0	0	2	0	0	0	0	0	1	0	2	0	0	0	0	0	4	0	2	0	1	0	3	0	2	0	0
ENSMUSG00000026922	0	0	0	0	0	0	27	0	0	0	7	0	12	0	0	0	25	0	10	0	32	0	0	0	0	0	13	0	9	0	4	0	53	0	7	0	0	0	0	0	1	0	0	0	7	0	11	0	0
ENSMUSG00000036186	0	0	0	0	0	0	10	0	0	0	0	0	23	0	80	0	0	0	0	0	26	0	0	0	0	0	18	0	0	0	6	0	0	0	0	0	0	0	0	0	4	0	3	0	23	0	0	0	0
ENSMUSG00000062647	7	0	11	0	15	0	8	0	22	0	2	0	7	0	24	0	0	0	52	0	33	0	33	0	11	0	8	0	2	0	7	0	13	0	6	0	10	0	2	0	12	0	6	0	13	0	25	0	1
ENSMUSG00000014873	8	0	21	0	20	0	0	0	16	0	0	0	20	0	0	0	0	0	19	0	83	0	9	0	17	0	0	0	15	0	1	0	17	0	25	0	0	0	36	0	4	0	1	0	1	0	1	0	0
ENSMUSG00000014867	61	0	71	0	217	0	119	0	175	0	57	0	162	0	165	0	71	0	332	0	404	0	203	0	92	0	113	0	86	0	95	0	340	0	109	0	61	0	91	0	83	0	23	0	130	0	145	0	75
ENSMUSG00000052406	6	0	0	0	8	0	32	0	0	0	0	0	47	0	0	0	8	0	50	0	0	0	32	0	2	0	11	0	0	0	0	0	3	0	0	0	0	0	0	0	4	0	8	0	21	0	1	0	19
ENSMUSG00000015488	12	0	74	0	9	0	0	0	0	0	2	0	43	0	4	0	3	0	77	0	228	0	0	0	0	0	8	0	0	0	1	0	0	0	0	0	0	0	0	0	38	0	1	0	4	0	2	0	1
ENSMUSG00000009621	0	0	0	0	0	0	0	0	0	0	9	0	0	0	0	0	0	0	24	0	0	0	0	0	0	0	0	0	0	0	0	0	39	0	0	0	0	0	0	0	1	0	0	0	0	0	0	0	0
ENSMUSG00000026918	1	0	30	0	7	0	15	0	0	0	0	0	0	0	75	0	1	0	31	0	7	0	0	0	0	0	3	0	4	0	4	0	6	0	9	0	0	0	37	0	2	0	0	0	6	0	14	0	38
ENSMUSG00000026917	0	0	0	0	0	0	25	0	0	0	0	0	0	0	0	0	0	0	0	0	71	0	18	0	29	0	0	0	2	0	0	0	47	0	4	0	0	0	0	0	0	0	7	0	0	0	3	0	0
ENSMUSG00000026833	0	0	0	0	8	0	0	0	0	0	0	0	0	0	38	0	11	0	8	0	0	0	0	0	0	0	0	0	0	0	0	0	0	0	0	0	0	0	0	0	0	0	0	0	3	0	0	0	0
ENSMUSG00000035772	7	0	0	0	9	0	6	0	0	0	0	0	0	0	20	0	0	0	6	0	10	0	0	0	11	0	0	0	6	0	1	0	13	0	0	0	4	0	0	0	8	0	1	0	9	0	3	0	19
ENSMUSG00000026816	0	0	0	0	3	0	0	0	0	0	0	0	0	0	0	0	0	0	52	0	95	0	0	0	0	0	0	0	0	0	0	0	7	0	0	0	0	0	34	0	0	0	0	0	16	0	10	0	0
ENSMUSG00000026806	0	0	0	0	0	0	0	0	24	0	0	0	0	0	0	0	0	0	0	0	3	0	0	0	4	0	0	0	0	0	0	0	0	0	0	0	0	0	0	0	0	0	1	0	0	0	17	0	0
ENSMUSG00000039787	0	0	10	0	10	0	10	0	0	0	3	0	0	0	0	0	2	0	0	0	0	0	0	0	0	0	0	0	0	0	0	0	0	0	0	0	0	0	0	0	0	0	3	0	8	0	4	0	0
ENSMUSG00000098794	0	0	2	0	0	0	3	0	0	0	1	0	6	0	0	0	1	0	2	0	0	0	0	0	3	0	0	0	0	0	0	0	0	0	0	0	0	0	0	0	0	0	0	0	0	0	0	0	8
ENSMUSG00000075419	0	0	0	0	4	0	0	0	0	0	5	0	23	0	0	0	18	0	0	0	0	0	0	0	2	0	0	0	0	0	0	0	1	0	0	0	0	0	0	0	0	0	0	0	0	0	0	0	24
ENSMUSG00000026860	2	0	0	0	0	0	25	0	0	0	5	0	9	0	0	0	0	0	20	0	22	0	2	0	0	0	0	0	0	0	0	0	0	0	0	0	0	0	0	0	0	0	0	0	1	0	0	0	0
ENSMUSG00000026857	18	0	0	0	44	0	27	0	36	0	9	0	34	0	182	0	28	0	81	0	0	0	100	0	17	0	9	0	19	0	10	0	38	0	31	0	0	0	0	0	22	0	9	0	35	0	36	0	11
ENSMUSG00000039476	15	0	38	0	6	0	0	0	32	0	1	0	79	0	34	0	11	0	246	0	280	0	0	0	40	0	3	0	0	0	0	0	66	0	12	0	0	0	0	0	15	0	6	0	25	0	33	0	62
ENSMUSG00000050737	0	0	0	0	3	0	0	0	4	0	43	0	0	0	0	0	31	0	66	0	0	0	0	0	0	0	0	0	0	0	0	0	0	0	0	0	0	0	0	0	0	0	1	0	0	0	0	0	92
ENSMUSG00000026851	8	0	6	0	4	0	3	0	0	0	0	0	16	0	47	0	0	0	9	0	0	0	0	0	0	0	14	0	8	0	6	0	8	0	4	0	0	0	0	0	2	0	5	0	9	0	14	0	0
ENSMUSG00000062661	1	0	0	0	10	0	0	0	1	0	0	0	0	0	0	0	0	0	0	0	24	0	0	0	13	0	17	0	0	0	0	0	0	0	1	0	14	0	0	0	4	0	4	0	3	0	1	0	0
ENSMUSG00000076441	3	0	0	0	3	0	6	0	1	0	0	0	1	0	0	0	0	0	1	0	7	0	6	0	0	0	1	0	0	0	0	0	0	0	1	0	0	0	0	0	0	0	0	0	0	0	1	0	0
ENSMUSG00000086216	0	0	0	0	0	0	3	0	0	0	3	0	4	0	0	0	0	0	0	0	0	0	0	0	0	0	0	0	0	0	0	0	0	0	0	0	0	0	0	0	0	0	0	0	0	0	4	0	0
ENSMUSG00000002550	0	0	0	0	4	0	0	0	4	0	0	0	3	0	0	0	0	0	0	0	0	0	0	0	2	0	0	0	1	0	3	0	0	0	0	0	1	0	8	0	1	0	0	0	0	0	0	0	0
ENSMUSG00000039205	0	0	0	0	0	0	0	0	5	0	0	0	0	0	0	0	0	0	0	0	0	0	0	0	0	0	0	0	0	0	0	0	10	0	0	0	20	0	23	0	0	0	0	0	7	0	4	0	0
ENSMUSG00000039195	0	0	0	0	0	0	0	0	6	0	2	0	0	0	0	0	0	0	0	0	0	0	0	0	0	0	0	0	0	0	0	0	5	0	0	0	12	0	16	0	0	0	0	0	3	0	4	0	0
ENSMUSG00000009555	0	0	0	0	2	0	0	0	3	0	1	0	0	0	16	0	0	0	11	0	0	0	4	0	4	0	2	0	0	0	0	0	5	0	0	0	2	0	5	0	6	0	0	0	2	0	10	0	5
ENSMUSG00000009563	0	0	0	0	4	0	0	0	0	0	1	0	0	0	0	0	0	0	2	0	15	0	0	0	0	0	0	0	0	0	0	0	0	0	6	0	0	0	0	0	4	0	0	0	3	0	0	0	9
ENSMUSG00000053746	4	0	9	0	2	0	14	0	0	0	1	0	4	0	25	0	0	0	8	0	0	0	0	0	17	0	0	0	2	0	6	0	0	0	0	0	11	0	0	0	6	0	2	0	7	0	0	0	0
ENSMUSG00000038987	0	0	3	0	0	0	2	0	0	0	1	0	0	0	9	0	0	0	4	0	0	0	0	0	0	0	0	0	2	0	1	0	0	0	0	0	0	0	0	0	2	0	0	0	4	0	0	0	0
ENSMUSG00000026796	1	0	0	0	1	0	1	0	0	0	0	0	4	0	0	0	0	0	0	0	8	0	1	0	0	0	0	0	0	0	6	0	6	0	3	0	0	0	0	0	2	0	0	0	3	0	3	0	12
ENSMUSG00000004105	8	0	21	0	38	0	0	0	0	0	1	0	28	0	0	0	26	0	38	0	45	0	46	0	0	0	0	0	6	0	3	0	1	0	0	0	15	0	0	0	0	0	12	0	0	0	8	0	20
ENSMUSG00000038740	0	0	3	0	3	0	33	0	7	0	0	0	0	0	5	0	0	0	5	0	0	0	0	0	4	0	0	0	0	0	0	0	0	0	1	0	0	0	0	0	0	0	0	0	0	0	0	0	0
ENSMUSG00000038718	0	0	0	0	0	0	0	0	0	0	0	0	0	0	0	0	0	0	0	0	1	0	2	0	0	0	0	0	0	0	0	0	2	0	0	0	0	0	43	0	0	0	0	0	0	0	0	0	0
ENSMUSG00000035949	2	0	0	0	0	0	7	0	0	0	0	0	6	0	0	0	1	0	0	0	0	0	20	0	43	0	0	0	0	0	0	0	0	0	9	0	0	0	0	0	0	0	0	0	0	0	10	0	0
ENSMUSG00000026878	11	0	12	0	24	0	8	0	16	0	1	0	16	0	14	0	12	0	42	0	55	0	53	0	23	0	9	0	6	0	14	0	18	0	12	0	9	0	18	0	8	0	4	0	13	0	27	0	18
ENSMUSG00000026879	4	0	3	0	22	0	4	0	6	0	2	0	6	0	0	0	2	0	14	0	8	0	10	0	4	0	4	0	0	0	4	0	3	0	3	0	0	0	5	0	0	0	0	0	13	0	1	0	0
ENSMUSG00000026895	12	0	23	0	23	0	41	0	38	0	3	0	36	0	57	0	8	0	26	0	14	0	42	0	31	0	18	0	11	0	27	0	22	0	20	0	21	0	39	0	14	0	11	0	29	0	27	0	2
ENSMUSG00000026889	13	0	0	0	65	0	35	0	56	0	10	0	33	0	141	0	38	0	40	0	2	0	147	0	0	0	14	0	0	0	40	0	21	0	33	0	37	0	66	0	14	0	1	0	11	0	27	0	13
ENSMUSG00000026887	3	0	0	0	14	0	0	0	0	0	0	0	1	0	0	0	0	0	7	0	21	0	0	0	0	0	7	0	4	0	8	0	16	0	0	0	10	0	1	0	9	0	3	0	1	0	14	0	0
ENSMUSG00000009030	0	0	4	0	47	0	0	0	14	0	20	0	31	0	40	0	13	0	4	0	85	0	74	0	0	0	23	0	0	0	0	0	0	0	22	0	34	0	0	0	1	0	0	0	0	0	0	0	0
ENSMUSG00000066798	0	0	0	0	4	0	0	0	0	0	0	0	0	0	22	0	0	0	0	0	0	0	0	0	0	0	0	0	0	0	0	0	0	0	0	0	0	0	0	0	8	0	0	0	0	0	0	0	11
ENSMUSG00000026915	0	0	0	0	7	0	4	0	5	0	5	0	3	0	24	0	0	0	0	0	2	0	3	0	28	0	0	0	2	0	0	0	6	0	2	0	1	0	0	0	0	0	1	0	2	0	0	0	2
ENSMUSG00000035295	0	0	1	0	4	0	4	0	5	0	1	0	0	0	3	0	4	0	6	0	5	0	10	0	0	0	2	0	0	0	3	0	3	0	2	0	0	0	3	0	3	0	1	0	1	0	2	0	2
ENSMUSG00000062997	3	0	7	0	12	0	7	0	5	0	0	0	1	0	13	0	4	0	9	0	14	0	16	0	2	0	6	0	0	0	10	0	1	0	5	0	1	0	11	0	8	0	0	0	3	0	7	0	1
ENSMUSG00000026753	0	0	0	0	3	0	0	0	0	0	0	0	0	0	0	0	0	0	0	0	0	0	12	0	9	0	0	0	0	0	0	0	0	0	0	0	0	0	2	0	3	0	0	0	1	0	1	0	0
ENSMUSG00000026764	2	0	0	0	0	0	45	0	0	0	0	0	0	0	46	0	0	0	11	0	0	0	21	0	12	0	7	0	0	0	4	0	1	0	7	0	5	0	0	0	0	0	6	0	6	0	12	0	16
ENSMUSG00000026766	44	0	51	0	121	0	90	0	225	0	21	0	34	0	465	0	80	0	113	0	372	0	169	0	94	0	199	0	33	0	32	0	26	0	86	0	184	0	92	0	34	0	54	0	122	0	127	0	104
ENSMUSG00000017144	18	0	0	0	128	0	88	0	142	0	51	0	214	0	216	0	22	0	74	0	427	0	53	0	99	0	76	0	91	0	92	0	131	0	57	0	166	0	49	0	75	0	2	0	2	0	86	0	0
ENSMUSG00000036249	5	0	0	0	0	0	0	0	0	0	0	0	0	0	0	0	0	0	0	0	0	0	0	0	0	0	0	0	12	0	0	0	0	0	25	0	0	0	0	0	2	0	0	0	13	0	22	0	0
ENSMUSG00000026946	0	0	0	0	0	0	26	0	0	0	0	0	0	0	28	0	0	0	0	0	0	0	0	0	0	0	0	0	0	0	0	0	0	0	0	0	0	0	33	0	0	0	0	0	9	0	0	0	20
ENSMUSG00000053475	0	0	0	0	0	0	0	0	0	0	0	0	11	0	0	0	0	0	0	0	0	0	16	0	39	0	8	0	0	0	0	0	0	0	0	0	0	0	61	0	11	0	0	0	0	0	20	0	0
ENSMUSG00000036093	34	0	113	0	139	0	20	0	111	0	31	0	71	0	48	0	22	0	0	0	0	0	42	0	23	0	61	0	17	0	8	0	111	0	11	0	29	0	0	0	96	0	5	0	45	0	51	0	25
ENSMUSG00000061136	0	0	5	0	14	0	16	0	13	0	5	0	3	0	52	0	0	0	0	0	0	0	5	0	16	0	0	0	0	0	0	0	31	0	14	0	0	0	27	0	1	0	1	0	9	0	0	0	0
ENSMUSG00000026960	20	0	0	0	37	0	0	0	9	0	23	0	27	0	46	0	0	0	0	0	94	0	11	0	37	0	31	0	0	0	2	0	18	0	56	0	0	0	0	0	46	0	13	0	11	0	0	0	0
ENSMUSG00000026827	0	0	0	0	47	0	39	0	0	0	0	0	0	0	21	0	0	0	2	0	0	0	0	0	0	0	0	0	0	0	12	0	10	0	0	0	0	0	36	0	0	0	0	0	4	0	0	0	0
ENSMUSG00000026836	0	0	0	0	0	0	10	0	0	0	0	0	15	0	0	0	10	0	13	0	0	0	20	0	0	0	4	0	0	0	1	0	0	0	0	0	0	0	0	0	32	0	1	0	0	0	8	0	9
ENSMUSG00000026839	0	0	0	0	2	0	9	0	0	0	0	0	0	0	0	0	6	0	0	0	0	0	0	0	13	0	1	0	0	0	0	0	0	0	0	0	0	0	0	0	0	0	0	0	0	0	3	0	0
ENSMUSG00000026980	8	0	16	0	7	0	0	0	0	0	7	0	0	0	0	0	0	0	0	0	0	0	0	0	45	0	0	0	0	0	0	0	18	0	38	0	0	0	0	0	0	0	1	0	0	0	9	0	0
ENSMUSG00000064289	24	0	0	0	34	0	0	0	38	0	0	0	13	0	0	0	0	0	0	0	122	0	10	0	43	0	3	0	0	0	9	0	28	0	0	0	0	0	34	0	0	0	0	0	0	0	48	0	41
ENSMUSG00000026888	33	0	44	0	103	0	0	0	0	0	0	0	18	0	0	0	42	0	0	0	206	0	26	0	36	0	15	0	0	0	0	0	0	0	0	0	0	0	5	0	0	0	0	0	0	0	3	0	0
ENSMUSG00000034903	7	0	9	0	0	0	0	0	0	0	0	0	0	0	0	0	0	0	0	0	0	0	0	0	14	0	0	0	0	0	11	0	18	0	0	0	0	0	0	0	0	0	0	0	0	0	0	0	0
ENSMUSG00000027030	0	0	0	0	3	0	0	0	0	0	0	0	0	0	0	0	0	0	23	0	5	0	9	0	34	0	0	0	0	0	0	0	17	0	0	0	0	0	0	0	0	0	3	0	4	0	0	0	27
ENSMUSG00000005233	7	0	57	0	32	0	0	0	19	0	0	0	0	0	73	0	0	0	20	0	0	0	28	0	63	0	0	0	0	0	0	0	14	0	44	0	0	0	43	0	0	0	21	0	146	0	112	0	0
ENSMUSG00000068882	24	0	29	0	32	0	13	0	63	0	3	0	28	0	117	0	17	0	37	0	81	0	86	0	68	0	4	0	2	0	27	0	63	0	77	0	61	0	50	0	14	0	15	0	38	0	48	0	15
ENSMUSG00000051730	0	0	1	0	2	0	4	0	6	0	0	0	7	0	14	0	4	0	0	0	4	0	14	0	0	0	2	0	0	0	7	0	17	0	14	0	9	0	17	0	9	0	0	0	0	0	3	0	0
ENSMUSG00000089902	0	0	2	0	0	0	0	0	2	0	0	0	2	0	3	0	0	0	1	0	1	0	18	0	0	0	0	0	0	0	0	0	0	0	0	0	0	0	0	0	0	0	0	0	0	0	5	0	0
ENSMUSG00000041975	0	0	0	0	2	0	6	0	31	0	0	0	0	0	0	0	0	0	0	0	0	0	0	0	0	0	0	0	0	0	0	0	1	0	17	0	0	0	18	0	0	0	3	0	0	0	0	0	0
ENSMUSG00000027018	11	0	27	0	12	0	17	0	53	0	12	0	0	0	21	0	21	0	21	0	195	0	50	0	80	0	27	0	0	0	0	0	68	0	16	0	0	0	0	0	8	0	12	0	53	0	60	0	0
ENSMUSG00000041921	2	0	0	0	8	0	9	0	5	0	0	0	23	0	0	0	13	0	11	0	15	0	0	0	6	0	0	0	9	0	0	0	0	0	0	0	0	0	50	0	0	0	0	0	10	0	4	0	0
ENSMUSG00000023391	3	0	0	0	1	0	0	0	0	0	1	0	0	0	0	0	0	0	0	0	0	0	0	0	0	0	0	0	0	0	0	0	26	0	0	0	0	0	0	0	44	0	3	0	0	0	0	0	0
ENSMUSG00000006494	0	0	1	0	7	0	0	0	0	0	10	0	0	0	0	0	12	0	104	0	0	0	0	0	0	0	0	0	28	0	0	0	0	0	0	0	50	0	64	0	0	0	7	0	74	0	0	0	0
ENSMUSG00000055612	0	0	0	0	3	0	0	0	16	0	0	0	0	0	0	0	0	0	0	0	67	0	27	0	26	0	4	0	11	0	0	0	0	0	1	0	0	0	0	0	0	0	0	0	45	0	0	0	0
ENSMUSG00000027109	5	0	0	0	6	0	11	0	0	0	3	0	0	0	53	0	8	0	0	0	1	0	12	0	3	0	0	0	5	0	1	0	0	0	27	0	0	0	1	0	7	0	0	0	0	0	0	0	0
ENSMUSG00000063714	0	0	0	0	3	0	20	0	0	0	4	0	0	0	8	0	1	0	0	0	2	0	5	0	3	0	2	0	0	0	1	0	3	0	0	0	5	0	2	0	0	0	0	0	0	0	0	0	0
ENSMUSG00000008226	0	0	0	0	1	0	0	0	0	0	3	0	1	0	0	0	0	0	0	0	0	0	0	0	0	0	0	0	0	0	0	0	0	0	0	0	0	0	4	0	0	0	0	0	0	0	7	0	0
ENSMUSG00000086544	0	0	0	0	0	0	8	0	2	0	0	0	0	0	16	0	0	0	0	0	0	0	5	0	7	0	2	0	0	0	0	0	0	0	0	0	4	0	0	0	0	0	0	0	0	0	0	0	0
ENSMUSG00000018770	36	0	40	0	127	0	159	0	95	0	18	0	35	0	109	0	56	0	63	0	84	0	117	0	69	0	29	0	23	0	25	0	100	0	43	0	51	0	56	0	31	0	18	0	82	0	76	0	9
ENSMUSG00000009207	6	0	0	0	8	0	0	0	0	0	0	0	2	0	14	0	0	0	13	0	95	0	28	0	2	0	0	0	0	0	0	0	24	0	26	0	0	0	0	0	0	0	0	0	14	0	12	0	0
ENSMUSG00000059005	0	0	0	0	2	0	10	0	11	0	0	0	3	0	0	0	0	0	0	0	0	0	18	0	0	0	0	0	10	0	0	0	17	0	2	0	0	0	23	0	0	0	1	0	15	0	5	0	0
ENSMUSG00000015839	0	0	0	0	32	0	60	0	17	0	4	0	16	0	3	0	28	0	0	0	38	0	95	0	26	0	8	0	0	0	0	0	5	0	0	0	17	0	25	0	16	0	6	0	0	0	26	0	43
ENSMUSG00000002731	8	0	0	0	3	0	10	0	0	0	0	0	3	0	19	0	0	0	28	0	0	0	0	0	0	0	9	0	8	0	5	0	0	0	13	0	0	0	0	0	6	0	1	0	0	0	14	0	0
ENSMUSG00000002732	3	0	0	0	10	0	3	0	30	0	16	0	40	0	0	0	0	0	55	0	69	0	19	0	0	0	1	0	12	0	21	0	23	0	58	0	26	0	0	0	13	0	0	0	28	0	92	0	24
ENSMUSG00000002733	9	0	10	0	4	0	0	0	2	0	2	0	0	0	0	0	0	0	0	0	5	0	0	0	0	0	0	0	1	0	0	0	27	0	10	0	0	0	11	0	12	0	0	0	0	0	5	0	0
ENSMUSG00000042272	2	0	0	0	9	0	0	0	0	0	0	0	12	0	0	0	0	0	0	0	62	0	0	0	18	0	0	0	0	0	0	0	13	0	0	0	0	0	16	0	0	0	2	0	4	0	4	0	10
ENSMUSG00000027014	13	0	0	0	5	0	0	0	0	0	0	0	6	0	58	0	0	0	0	0	0	0	9	0	0	0	0	0	0	0	0	0	0	0	1	0	0	0	0	0	0	0	0	0	9	0	0	0	0
ENSMUSG00000027011	0	0	3	0	0	0	2	0	9	0	0	0	0	0	54	0	3	0	0	0	2	0	0	0	18	0	4	0	0	0	1	0	1	0	4	0	6	0	14	0	5	0	0	0	4	0	0	0	0
ENSMUSG00000027007	4	0	0	0	0	0	0	0	0	0	0	0	0	0	0	0	0	0	19	0	0	0	0	0	0	0	0	0	0	0	0	0	0	0	0	0	42	0	5	0	0	0	0	0	0	0	11	0	0
ENSMUSG00000027006	12	0	11	0	39	0	22	0	59	0	11	0	30	0	53	0	14	0	38	0	29	0	55	0	23	0	0	0	22	0	7	0	30	0	109	0	26	0	25	0	12	0	1	0	56	0	32	0	83
ENSMUSG00000027002	0	0	4	0	5	0	12	0	20	0	7	0	4	0	15	0	5	0	0	0	0	0	4	0	7	0	3	0	0	0	2	0	18	0	10	0	23	0	9	0	15	0	3	0	18	0	12	0	15
ENSMUSG00000027001	0	0	0	0	0	0	1	0	4	0	0	0	7	0	12	0	0	0	0	0	0	0	0	0	0	0	0	0	0	0	0	0	6	0	1	0	0	0	0	0	0	0	0	0	0	0	0	0	4
ENSMUSG00000026999	2	0	0	0	7	0	0	0	0	0	1	0	0	0	61	0	1	0	0	0	0	0	49	0	19	0	0	0	0	0	0	0	12	0	16	0	0	0	0	0	0	0	11	0	0	0	30	0	0
ENSMUSG00000027091	0	0	0	0	5	0	0	0	0	0	0	0	13	0	30	0	0	0	0	0	0	0	13	0	24	0	0	0	6	0	4	0	10	0	13	0	0	0	15	0	0	0	0	0	1	0	5	0	0
ENSMUSG00000048388	0	0	0	0	12	0	0	0	0	0	1	0	0	0	0	0	4	0	0	0	0	0	0	0	0	0	2	0	0	0	0	0	0	0	37	0	0	0	0	0	0	0	5	0	0	0	29	0	0
ENSMUSG00000034075	4	0	11	0	3	0	2	0	0	0	0	0	0	0	0	0	0	0	0	0	2	0	0	0	0	0	0	0	0	0	0	0	0	0	0	0	3	0	21	0	0	0	0	0	16	0	0	0	0
ENSMUSG00000027079	4	0	0	0	5	0	0	0	0	0	4	0	17	0	30	0	0	0	0	0	0	0	19	0	26	0	0	0	7	0	0	0	0	0	18	0	0	0	0	0	0	0	0	0	0	0	8	0	0
ENSMUSG00000027074	0	0	0	0	0	0	0	0	0	0	0	0	9	0	0	0	0	0	0	0	3	0	8	0	0	0	0	0	0	0	0	0	1	0	2	0	0	0	25	0	0	0	0	0	4	0	6	0	0
ENSMUSG00000027067	3	0	14	0	2	0	21	0	6	0	0	0	6	0	15	0	0	0	11	0	0	0	2	0	10	0	3	0	3	0	0	0	17	0	5	0	0	0	20	0	8	0	0	0	5	0	6	0	0
ENSMUSG00000063235	3	0	13	0	12	0	11	0	0	0	15	0	5	0	13	0	0	0	0	0	0	0	39	0	78	0	5	0	9	0	11	0	15	0	24	0	19	0	0	0	33	0	3	0	14	0	28	0	0
ENSMUSG00000002102	27	0	103	0	111	0	126	0	120	0	16	0	20	0	138	0	30	0	113	0	130	0	188	0	112	0	24	0	4	0	28	0	155	0	52	0	40	0	78	0	26	0	32	0	148	0	71	0	30
ENSMUSG00000002105	16	0	0	0	25	0	14	0	25	0	14	0	0	0	0	0	6	0	41	0	3	0	15	0	0	0	2	0	8	0	0	0	9	0	0	0	0	0	0	0	15	0	14	0	13	0	21	0	12
ENSMUSG00000027255	7	0	0	0	0	0	0	0	18	0	0	0	0	0	0	0	0	0	0	0	0	0	0	0	0	0	0	0	0	0	9	0	0	0	0	0	0	0	0	0	0	0	0	0	22	0	0	0	0
ENSMUSG00000040591	23	0	0	0	0	0	11	0	11	0	13	0	12	0	84	0	0	0	6	0	39	0	20	0	19	0	7	0	0	0	18	0	0	0	0	0	0	0	0	0	0	0	2	0	21	0	15	0	0
ENSMUSG00000027239	4	0	0	0	2	0	34	0	0	0	2	0	25	0	62	0	0	0	15	0	23	0	3	0	5	0	0	0	0	0	7	0	10	0	13	0	4	0	10	0	0	0	5	0	12	0	0	0	7
ENSMUSG00000027230	1	0	20	0	6	0	0	0	36	0	0	0	12	0	0	0	7	0	12	0	0	0	13	0	4	0	5	0	2	0	6	0	44	0	6	0	11	0	0	0	11	0	2	0	24	0	10	0	0
ENSMUSG00000049922	0	0	0	0	13	0	0	0	0	0	6	0	11	0	14	0	0	0	0	0	46	0	50	0	19	0	0	0	0	0	0	0	6	0	0	0	0	0	16	0	2	0	0	0	0	0	0	0	5
ENSMUSG00000068735	0	0	0	0	0	0	22	0	0	0	1	0	0	0	0	0	0	0	0	0	0	0	0	0	0	0	0	0	0	0	0	0	0	0	7	0	0	0	0	0	0	0	0	0	12	0	0	0	0
ENSMUSG00000040272	0	0	0	0	0	0	23	0	0	0	0	0	0	0	0	0	0	0	0	0	0	0	0	0	0	0	15	0	0	0	0	0	0	0	0	0	0	0	0	0	0	0	0	0	0	0	16	0	45
ENSMUSG00000027195	21	0	44	0	59	0	59	0	63	0	52	0	7	0	169	0	2	0	6	0	77	0	204	0	16	0	65	0	4	0	1	0	148	0	26	0	4	0	66	0	13	0	10	0	35	0	34	0	0
ENSMUSG00000045464	0	0	0	0	16	0	0	0	0	0	5	0	0	0	0	0	0	0	0	0	160	0	0	0	45	0	0	0	0	0	0	0	38	0	5	0	44	0	0	0	28	0	0	0	5	0	0	0	0
ENSMUSG00000027193	8	0	27	0	28	0	32	0	33	0	4	0	5	0	2	0	0	0	26	0	101	0	78	0	0	0	25	0	3	0	0	0	36	0	41	0	52	0	4	0	15	0	8	0	30	0	25	0	0
ENSMUSG00000027165	2	0	0	0	0	0	27	0	0	0	0	0	2	0	50	0	14	0	14	0	0	0	13	0	12	0	6	0	0	0	0	0	9	0	0	0	0	0	0	0	0	0	1	0	7	0	10	0	19
ENSMUSG00000027164	0	0	0	0	0	0	45	0	0	0	0	0	18	0	90	0	0	0	68	0	0	0	0	0	0	0	0	0	0	0	0	0	0	0	0	0	0	0	0	0	0	0	5	0	0	0	0	0	0
ENSMUSG00000048058	0	0	0	0	6	0	0	0	0	0	9	0	0	0	0	0	0	0	0	0	0	0	0	0	66	0	2	0	19	0	0	0	8	0	0	0	23	0	0	0	19	0	9	0	1	0	0	0	0
ENSMUSG00000027189	0	0	0	0	30	0	0	0	0	0	8	0	38	0	0	0	0	0	0	0	60	0	9	0	74	0	0	0	20	0	23	0	3	0	0	0	75	0	0	0	55	0	7	0	0	0	0	0	0
ENSMUSG00000075012	0	0	0	0	0	0	11	0	4	0	0	0	7	0	0	0	0	0	0	0	21	0	0	0	0	0	0	0	0	0	8	0	0	0	9	0	0	0	0	0	3	0	0	0	20	0	0	0	0
ENSMUSG00000005087	119	0	34	0	202	0	0	0	65	0	4	0	40	0	0	0	132	0	42	0	0	0	75	0	18	0	24	0	0	0	7	0	206	0	13	0	67	0	71	0	42	0	55	0	44	0	70	0	0
ENSMUSG00000010911	7	0	0	0	7	0	18	0	4	0	13	0	5	0	57	0	11	0	52	0	10	0	0	0	0	0	7	0	0	0	9	0	58	0	0	0	11	0	0	0	0	0	0	0	17	0	14	0	35
ENSMUSG00000027187	17	0	0	0	16	0	52	0	63	0	0	0	98	0	0	0	23	0	22	0	79	0	130	0	40	0	44	0	45	0	29	0	107	0	0	0	73	0	89	0	15	0	17	0	25	0	39	0	80
ENSMUSG00000027184	13	0	20	0	55	0	0	0	5	0	11	0	31	0	80	0	0	0	0	0	23	0	103	0	46	0	8	0	0	0	24	0	77	0	24	0	1	0	0	0	27	0	6	0	67	0	0	0	0
ENSMUSG00000027180	13	0	52	0	17	0	35	0	28	0	3	0	41	0	0	0	0	0	27	0	0	0	0	0	52	0	0	0	0	0	25	0	67	0	67	0	12	0	0	0	8	0	0	0	0	0	26	0	0
ENSMUSG00000032679	0	0	0	0	0	0	0	0	0	0	0	0	0	0	0	0	32	0	0	0	0	0	0	0	0	0	0	0	8	0	0	0	0	0	0	0	0	0	0	0	0	0	0	0	0	0	0	0	44
ENSMUSG00000027177	0	0	0	0	5	0	0	0	8	0	0	0	21	0	0	0	0	0	4	0	0	0	33	0	16	0	0	0	0	0	0	0	26	0	3	0	21	0	0	0	0	0	5	0	0	0	0	0	0
ENSMUSG00000027170	5	0	7	0	11	0	19	0	21	0	6	0	0	0	67	0	9	0	7	0	39	0	44	0	19	0	7	0	0	0	8	0	16	0	7	0	11	0	11	0	10	0	10	0	16	0	20	0	4
ENSMUSG00000005973	18	0	82	0	21	0	0	0	58	0	27	0	20	0	29	0	18	0	91	0	149	0	301	0	128	0	25	0	24	0	45	0	60	0	17	0	44	0	4	0	30	0	6	0	108	0	59	0	7
ENSMUSG00000042670	0	0	7	0	7	0	5	0	2	0	0	0	3	0	15	0	1	0	2	0	16	0	4	0	0	0	0	0	2	0	0	0	0	0	11	0	12	0	14	0	4	0	0	0	5	0	7	0	3
ENSMUSG00000027166	0	0	0	0	5	0	17	0	9	0	0	0	0	0	0	0	0	0	9	0	0	0	19	0	8	0	0	0	4	0	0	0	14	0	11	0	6	0	19	0	4	0	1	0	7	0	3	0	0
ENSMUSG00000016386	0	0	0	0	0	0	0	0	0	0	4	0	0	0	30	0	9	0	0	0	0	0	0	0	0	0	0	0	0	0	0	0	0	0	0	0	0	0	0	0	0	0	0	0	6	0	0	0	0
ENSMUSG00000027122	0	0	0	0	5	0	18	0	6	0	3	0	7	0	14	0	0	0	17	0	0	0	0	0	0	0	16	0	0	0	13	0	0	0	9	0	0	0	30	0	0	0	0	0	0	0	10	0	2
ENSMUSG00000027115	0	0	0	0	0	0	0	0	0	0	0	0	0	0	0	0	0	0	0	0	0	0	0	0	0	0	0	0	0	0	0	0	55	0	0	0	0	0	0	0	0	0	0	0	46	0	40	0	0
ENSMUSG00000048482	0	0	0	0	1	0	0	0	0	0	1	0	8	0	0	0	0	0	0	0	0	0	15	0	0	0	0	0	2	0	6	0	0	0	0	0	63	0	0	0	1	0	0	0	0	0	1	0	0
ENSMUSG00000027162	17	0	0	0	2	0	8	0	23	0	11	0	0	0	39	0	3	0	9	0	0	0	0	0	36	0	33	0	0	0	0	0	58	0	12	0	12	0	0	0	9	0	10	0	43	0	0	0	15
ENSMUSG00000050199	0	0	0	0	0	0	0	0	0	0	0	0	0	0	43	0	0	0	0	0	12	0	13	0	0	0	0	0	0	0	0	0	0	0	0	0	0	0	0	0	0	0	0	0	4	0	4	0	0
ENSMUSG00000027160	0	0	1	0	0	0	0	0	6	0	0	0	0	0	11	0	0	0	1	0	0	0	3	0	1	0	3	0	0	0	0	0	1	0	0	0	5	0	8	0	1	0	2	0	0	0	7	0	0
ENSMUSG00000074971	0	0	0	0	0	0	0	0	0	0	0	0	11	0	27	0	0	0	8	0	22	0	0	0	6	0	12	0	0	0	0	0	39	0	11	0	8	0	0	0	0	0	0	0	9	0	48	0	0
ENSMUSG00000027134	0	0	0	0	2	0	5	0	14	0	1	0	0	0	34	0	0	0	0	0	0	0	18	0	1	0	0	0	0	0	0	0	10	0	0	0	0	0	0	0	0	0	0	0	0	0	5	0	0
ENSMUSG00000027131	0	0	5	0	6	0	5	0	2	0	1	0	0	0	3	0	0	0	6	0	6	0	12	0	5	0	1	0	0	0	1	0	5	0	2	0	0	0	14	0	1	0	1	0	2	0	5	0	2
ENSMUSG00000027132	0	0	0	0	12	0	3	0	0	0	4	0	4	0	7	0	4	0	6	0	0	0	26	0	6	0	8	0	0	0	0	0	16	0	0	0	0	0	15	0	7	0	2	0	0	0	14	0	1
ENSMUSG00000055943	7	0	10	0	21	0	13	0	19	0	13	0	20	0	39	0	3	0	41	0	20	0	36	0	11	0	23	0	7	0	21	0	0	0	10	0	30	0	17	0	1	0	3	0	10	0	38	0	4
ENSMUSG00000003604	0	0	0	0	6	0	0	0	10	0	0	0	7	0	0	0	3	0	0	0	0	0	18	0	7	0	0	0	10	0	0	0	5	0	0	0	0	0	0	0	1	0	0	0	0	0	18	0	0
ENSMUSG00000044042	4	0	0	0	0	0	0	0	0	0	0	0	0	0	0	0	0	0	0	0	0	0	0	0	0	0	0	0	0	0	0	0	0	0	18	0	0	0	0	0	0	0	0	0	0	0	0	0	0
ENSMUSG00000041219	6	0	0	0	0	0	0	0	0	0	0	0	0	0	0	0	0	0	0	0	0	0	0	0	0	0	5	0	0	0	0	0	0	0	7	0	0	0	0	0	0	0	0	0	7	0	25	0	0
ENSMUSG00000040383	2	0	0	0	3	0	73	0	26	0	9	0	23	0	1	0	5	0	0	0	31	0	56	0	0	0	0	0	6	0	8	0	0	0	3	0	0	0	0	0	19	0	2	0	0	0	6	0	0
ENSMUSG00000040321	0	0	0	0	0	0	44	0	0	0	0	0	0	0	0	0	0	0	0	0	0	0	0	0	19	0	14	0	0	0	19	0	0	0	0	0	12	0	0	0	0	0	0	0	0	0	0	0	0
ENSMUSG00000057147	1	0	7	0	19	0	28	0	0	0	2	0	29	0	0	0	28	0	5	0	112	0	0	0	0	0	2	0	0	0	0	0	3	0	13	0	16	0	0	0	11	0	1	0	15	0	37	0	43
ENSMUSG00000040282	0	0	15	0	0	0	0	0	0	0	0	0	5	0	0	0	14	0	0	0	0	0	0	0	0	0	0	0	0	0	0	0	0	0	0	0	52	0	0	0	0	0	0	0	0	0	0	0	0
ENSMUSG00000027210	0	0	0	0	0	0	0	0	0	0	0	0	20	0	0	0	4	0	10	0	0	0	0	0	21	0	0	0	0	0	4	0	0	0	0	0	0	0	0	0	0	0	0	0	0	0	0	0	11
ENSMUSG00000027351	0	0	0	0	3	0	0	0	0	0	0	0	0	0	0	0	20	0	55	0	78	0	48	0	34	0	3	0	0	0	0	0	70	0	16	0	5	0	17	0	0	0	10	0	0	0	4	0	17
ENSMUSG00000027349	3	0	0	0	1	0	0	0	9	0	0	0	1	0	19	0	0	0	1	0	2	0	2	0	2	0	0	0	0	0	0	0	4	0	10	0	3	0	4	0	0	0	3	0	6	0	0	0	0
ENSMUSG00000040152	131	0	19	0	161	0	0	0	74	0	136	0	230	0	80	0	119	0	193	0	0	0	218	0	28	0	231	0	70	0	18	0	146	0	137	0	88	0	57	0	5	0	4	0	130	0	131	0	104
ENSMUSG00000101859	16	0	2	0	13	0	0	0	4	0	16	0	25	0	4	0	13	0	23	0	0	0	23	0	3	0	16	0	7	0	0	0	9	0	11	0	12	0	13	0	0	0	0	0	15	0	10	0	8
ENSMUSG00000009549	36	0	58	0	50	0	123	0	32	0	9	0	48	0	161	0	65	0	170	0	148	0	85	0	37	0	22	0	10	0	28	0	31	0	40	0	29	0	41	0	27	0	11	0	32	0	57	0	46
ENSMUSG00000040084	0	0	0	0	0	0	0	0	0	0	0	0	32	0	0	0	0	0	0	0	0	0	0	0	52	0	0	0	0	0	0	0	0	0	0	0	0	0	17	0	0	0	0	0	89	0	32	0	0
ENSMUSG00000027331	0	0	0	0	3	0	0	0	26	0	0	0	0	0	84	0	0	0	0	0	0	0	80	0	14	0	0	0	0	0	2	0	19	0	28	0	74	0	81	0	3	0	0	0	43	0	56	0	0
ENSMUSG00000086421	0	0	0	0	1	0	0	0	5	0	0	0	0	0	0	0	0	0	0	0	0	0	3	0	3	0	0	0	0	0	0	0	1	0	1	0	0	0	11	0	0	0	0	0	9	0	5	0	0
ENSMUSG00000027332	0	0	0	0	0	0	0	0	0	0	0	0	29	0	4	0	0	0	0	0	87	0	34	0	18	0	12	0	0	0	0	0	25	0	5	0	0	0	0	0	0	0	0	0	21	0	0	0	7
ENSMUSG00000074916	0	0	0	0	0	0	16	0	11	0	0	0	0	0	0	0	0	0	7	0	0	0	17	0	0	0	0	0	3	0	0	0	35	0	16	0	14	0	27	0	0	0	5	0	18	0	10	0	26
ENSMUSG00000039983	13	0	0	0	24	0	12	0	0	0	0	0	0	0	0	0	0	0	21	0	0	0	0	0	0	0	0	0	4	0	0	0	0	0	0	0	12	0	0	0	3	0	0	0	13	0	9	0	0
ENSMUSG00000034278	0	0	9	0	0	0	0	0	0	0	0	0	0	0	0	0	0	0	8	0	0	0	14	0	0	0	0	0	2	0	0	0	16	0	0	0	0	0	0	0	0	0	2	0	0	0	5	0	12
ENSMUSG00000027313	2	0	0	0	0	0	0	0	0	0	0	0	0	0	0	0	0	0	0	0	0	0	0	0	0	0	12	0	17	0	0	0	0	0	0	0	0	0	0	0	0	0	4	0	0	0	15	0	0
ENSMUSG00000034154	2	0	0	0	0	0	0	0	0	0	0	0	3	0	0	0	0	0	19	0	0	0	0	0	2	0	0	0	0	0	0	0	53	0	1	0	0	0	0	0	0	0	5	0	0	0	0	0	3
ENSMUSG00000085438	3	0	0	0	1	0	0	0	18	0	3	0	21	0	83	0	22	0	18	0	95	0	0	0	33	0	18	0	15	0	0	0	46	0	93	0	15	0	45	0	2	0	0	0	25	0	18	0	9
ENSMUSG00000072980	2	0	0	0	0	0	0	0	0	0	0	0	0	0	32	0	0	0	0	0	0	0	0	0	11	0	0	0	0	0	0	0	0	0	7	0	0	0	21	0	0	0	0	0	24	0	0	0	0
ENSMUSG00000027304	2	0	0	0	4	0	0	0	4	0	0	0	0	0	0	0	0	0	6	0	6	0	5	0	0	0	1	0	0	0	0	0	0	0	9	0	0	0	0	0	0	0	0	0	31	0	14	0	0
ENSMUSG00000034032	0	0	0	0	27	0	0	0	0	0	0	0	7	0	41	0	0	0	0	0	0	0	0	0	24	0	0	0	0	0	0	0	0	0	46	0	0	0	0	0	0	0	2	0	9	0	8	0	0
ENSMUSG00000098789	7	0	0	0	2	0	0	0	0	0	4	0	0	0	0	0	0	0	0	0	0	0	0	0	31	0	0	0	0	0	0	0	0	0	0	0	0	0	66	0	0	0	4	0	0	0	0	0	0
ENSMUSG00000033852	7	0	0	0	2	0	0	0	0	0	4	0	0	0	29	0	0	0	0	0	0	0	0	0	29	0	0	0	0	0	0	0	0	0	0	0	0	0	60	0	0	0	4	0	0	0	0	0	0
ENSMUSG00000027293	3	0	2	0	10	0	4	0	28	0	26	0	0	0	17	0	30	0	4	0	7	0	15	0	0	0	2	0	0	0	22	0	3	0	20	0	0	0	0	0	5	0	0	0	2	0	1	0	16
ENSMUSG00000027286	0	0	0	0	5	0	0	0	0	0	0	0	1	0	89	0	0	0	82	0	52	0	68	0	0	0	10	0	0	0	14	0	4	0	0	0	47	0	0	0	0	0	2	0	0	0	1	0	19
ENSMUSG00000027285	2	0	0	0	35	0	13	0	0	0	4	0	14	0	6	0	0	0	0	0	0	0	0	0	0	0	4	0	0	0	37	0	108	0	38	0	0	0	35	0	0	0	13	0	40	0	45	0	0
ENSMUSG00000023572	11	0	0	0	11	0	27	0	0	0	14	0	3	0	26	0	20	0	44	0	69	0	39	0	0	0	1	0	29	0	0	0	32	0	3	0	0	0	0	0	0	0	10	0	0	0	30	0	34
ENSMUSG00000074890	0	0	0	0	6	0	0	0	19	0	0	0	0	0	0	0	0	0	0	0	0	0	0	0	0	0	0	0	0	0	0	0	0	0	6	0	2	0	0	0	0	0	3	0	0	0	0	0	0
ENSMUSG00000027248	94	0	112	0	422	0	158	0	337	0	108	0	215	0	457	0	91	0	259	0	729	0	799	0	94	0	170	0	165	0	120	0	352	0	297	0	268	0	116	0	122	0	28	0	240	0	214	0	74
ENSMUSG00000046110	3	0	0	0	24	0	0	0	25	0	9	0	44	0	39	0	9	0	0	0	7	0	2	0	9	0	0	0	0	0	7	0	2	0	2	0	0	0	9	0	0	0	0	0	0	0	1	0	0
ENSMUSG00000074884	12	0	8	0	56	0	19	0	68	0	21	0	80	0	104	0	12	0	17	0	61	0	35	0	29	0	11	0	11	0	22	0	60	0	15	0	6	0	27	0	2	0	4	0	16	0	23	0	8
ENSMUSG00000027245	11	0	13	0	39	0	8	0	36	0	11	0	33	0	84	0	0	0	13	0	30	0	49	0	15	0	10	0	6	0	10	0	83	0	22	0	11	0	31	0	4	0	9	0	25	0	31	0	9
ENSMUSG00000048222	3	0	0	0	5	0	0	0	0	0	0	0	6	0	0	0	6	0	19	0	43	0	17	0	0	0	5	0	3	0	0	0	0	0	0	0	61	0	0	0	2	0	1	0	0	0	22	0	0
ENSMUSG00000060802	172	0	58	0	54	0	282	0	212	0	202	0	361	0	125	0	167	0	503	0	209	0	680	0	177	0	148	0	114	0	199	0	223	0	250	0	108	0	155	0	45	0	34	0	130	0	225	0	209
ENSMUSG00000005802	0	0	0	0	0	0	12	0	52	0	21	0	0	0	0	0	24	0	0	0	0	0	0	0	0	0	0	0	0	0	0	0	0	0	0	0	20	0	0	0	13	0	0	0	0	0	0	0	0
ENSMUSG00000005804	10	0	0	0	27	0	0	0	23	0	0	0	33	0	0	0	0	0	45	0	0	0	95	0	0	0	21	0	0	0	27	0	0	0	32	0	28	0	23	0	23	0	0	0	0	0	0	0	15
ENSMUSG00000005803	0	0	0	0	0	0	0	0	0	0	7	0	0	0	0	0	24	0	133	0	0	0	0	0	0	0	0	0	0	0	47	0	0	0	11	0	31	0	0	0	17	0	3	0	0	0	2	0	0
ENSMUSG00000027200	0	0	0	0	0	0	25	0	0	0	0	0	0	0	0	0	0	0	0	0	0	0	5	0	0	0	0	0	0	0	0	0	0	0	0	0	6	0	0	0	0	0	0	0	0	0	0	0	24
ENSMUSG00000027201	1	0	5	0	4	0	0	0	0	0	1	0	0	0	37	0	0	0	34	0	30	0	0	0	0	0	1	0	0	0	1	0	12	0	7	0	0	0	9	0	18	0	0	0	0	0	4	0	0
ENSMUSG00000068394	0	0	0	0	0	0	0	0	1	0	0	0	0	0	0	0	0	0	0	0	0	0	0	0	0	0	0	0	0	0	0	0	91	0	0	0	0	0	0	0	0	0	0	0	20	0	15	0	0
ENSMUSG00000091337	6	0	0	0	41	0	10	0	25	0	24	0	29	0	154	0	4	0	122	0	218	0	6	0	19	0	7	0	0	0	44	0	75	0	35	0	0	0	13	0	2	0	2	0	38	0	84	0	65
ENSMUSG00000027206	3	0	25	0	25	0	7	0	28	0	1	0	35	0	102	0	0	0	66	0	28	0	50	0	42	0	11	0	14	0	0	0	9	0	43	0	40	0	51	0	28	0	15	0	18	0	24	0	7
ENSMUSG00000027207	9	0	0	0	0	0	5	0	0	0	0	0	15	0	0	0	0	0	0	0	102	0	51	0	0	0	0	0	0	0	20	0	0	0	0	0	15	0	36	0	0	0	0	0	8	0	1	0	0
ENSMUSG00000023330	3	0	0	0	7	0	1	0	19	0	2	0	23	0	49	0	14	0	0	0	169	0	0	0	13	0	18	0	0	0	31	0	0	0	38	0	0	0	0	0	18	0	6	0	40	0	6	0	0
ENSMUSG00000001999	13	0	20	0	21	0	59	0	15	0	2	0	13	0	85	0	19	0	0	0	39	0	100	0	16	0	24	0	0	0	8	0	77	0	28	0	0	0	0	0	9	0	0	0	30	0	19	0	0
ENSMUSG00000034906	0	0	46	0	6	0	0	0	0	0	0	0	0	0	0	0	0	0	0	0	0	0	33	0	0	0	2	0	0	0	0	0	28	0	0	0	0	0	50	0	0	0	21	0	21	0	37	0	0
ENSMUSG00000003662	5	0	0	0	25	0	0	0	16	0	0	0	0	0	19	0	0	0	0	0	32	0	19	0	12	0	2	0	0	0	0	0	6	0	11	0	0	0	16	0	0	0	12	0	18	0	4	0	12
ENSMUSG00000034850	0	0	0	0	16	0	0	0	0	0	0	0	0	0	2	0	0	0	23	0	0	0	0	0	0	0	0	0	0	0	9	0	0	0	0	0	0	0	0	0	0	0	0	0	0	0	0	0	0
ENSMUSG00000027367	2	0	0	0	19	0	0	0	29	0	10	0	20	0	0	0	15	0	0	0	0	0	48	0	0	0	10	0	0	0	0	0	0	0	0	0	5	0	0	0	0	0	1	0	26	0	0	0	0
ENSMUSG00000079056	0	0	14	0	0	0	4	0	13	0	0	0	0	0	0	0	0	0	0	0	0	0	0	0	0	0	0	0	0	0	0	0	0	0	0	0	0	0	0	0	0	0	0	0	0	0	0	0	0
ENSMUSG00000027374	1	0	0	0	3	0	0	0	24	0	0	0	26	0	20	0	0	0	3	0	27	0	15	0	14	0	4	0	6	0	9	0	14	0	9	0	0	0	0	0	4	0	1	0	0	0	3	0	0
ENSMUSG00000027379	0	0	56	0	5	0	0	0	15	0	0	0	0	0	157	0	0	0	0	0	0	0	25	0	0	0	0	0	0	0	0	0	25	0	24	0	0	0	108	0	0	0	10	0	2	0	21	0	0
ENSMUSG00000014361	0	0	0	0	0	0	0	0	0	0	0	0	0	0	0	0	0	0	0	0	0	0	9	0	0	0	0	0	0	0	0	0	2	0	0	0	0	0	0	0	0	0	2	0	0	0	0	0	44
ENSMUSG00000087528	2	0	2	0	1	0	0	0	6	0	0	0	6	0	0	0	0	0	16	0	1	0	0	0	0	0	0	0	0	0	0	0	6	0	0	0	0	0	0	0	0	0	0	0	0	0	0	0	0
ENSMUSG00000085485	1	0	0	0	0	0	0	0	1	0	0	0	0	0	6	0	0	0	0	0	17	0	9	0	0	0	0	0	0	0	0	0	0	0	4	0	0	0	0	0	0	0	0	0	6	0	2	0	0
ENSMUSG00000048327	3	0	0	0	8	0	0	0	19	0	0	0	0	0	119	0	0	0	0	0	168	0	194	0	0	0	0	0	0	0	0	0	35	0	82	0	10	0	95	0	0	0	0	0	106	0	142	0	0
ENSMUSG00000027404	24	0	26	0	31	0	34	0	127	0	19	0	43	0	188	0	0	0	47	0	82	0	169	0	94	0	21	0	8	0	28	0	125	0	32	0	48	0	30	0	43	0	27	0	82	0	35	0	12
ENSMUSG00000027405	29	0	83	0	28	0	13	0	56	0	0	0	19	0	173	0	0	0	38	0	337	0	192	0	177	0	66	0	25	0	11	0	22	0	112	0	72	0	62	0	63	0	59	0	49	0	24	0	0
ENSMUSG00000027406	10	0	0	0	46	0	120	0	36	0	16	0	46	0	123	0	19	0	85	0	61	0	177	0	107	0	58	0	18	0	46	0	68	0	5	0	66	0	0	0	26	0	14	0	0	0	29	0	0
ENSMUSG00000027411	30	0	31	0	2	0	56	0	0	0	4	0	0	0	0	0	0	0	0	0	61	0	62	0	21	0	0	0	0	0	0	0	0	0	0	0	0	0	0	0	0	0	0	0	13	0	11	0	0
ENSMUSG00000060029	1	0	0	0	2	0	2	0	3	0	2	0	10	0	11	0	0	0	11	0	0	0	0	0	4	0	0	0	0	0	0	0	7	0	4	0	8	0	0	0	0	0	0	0	11	0	7	0	0
ENSMUSG00000079043	0	0	0	0	12	0	0	0	0	0	0	0	0	0	0	0	0	0	0	0	0	0	0	0	23	0	0	0	6	0	0	0	0	0	0	0	12	0	0	0	11	0	0	0	0	0	0	0	0
ENSMUSG00000068290	0	0	0	0	0	0	0	0	0	0	1	0	2	0	15	0	0	0	0	0	36	0	12	0	1	0	0	0	0	0	2	0	6	0	1	0	5	0	0	0	1	0	0	0	0	0	8	0	5
ENSMUSG00000074797	2	0	13	0	15	0	29	0	13	0	5	0	0	0	31	0	10	0	57	0	38	0	74	0	40	0	3	0	5	0	8	0	43	0	0	0	0	0	0	0	7	0	0	0	2	0	3	0	5
ENSMUSG00000085566	18	0	10	0	34	0	128	0	71	0	8	0	28	0	60	0	18	0	61	0	60	0	75	0	39	0	35	0	20	0	40	0	39	0	62	0	34	0	34	0	40	0	15	0	63	0	43	0	15
ENSMUSG00000027327	6	0	8	0	6	0	12	0	15	0	2	0	10	0	13	0	20	0	17	0	16	0	22	0	0	0	6	0	0	0	0	0	0	0	0	0	9	0	0	0	0	0	5	0	0	0	8	0	0
ENSMUSG00000068267	3	0	39	0	0	0	0	0	0	0	0	0	0	0	0	0	0	0	1	0	7	0	2	0	11	0	0	0	0	0	0	0	13	0	0	0	0	0	0	0	0	0	0	0	0	0	0	0	0
ENSMUSG00000048911	0	0	0	0	10	0	0	0	0	0	0	0	8	0	0	0	0	0	47	0	0	0	0	0	0	0	5	0	0	0	0	0	0	0	0	0	0	0	0	0	0	0	0	0	0	0	0	0	0
ENSMUSG00000079037	17	0	25	0	71	0	32	0	85	0	38	0	36	0	1	0	43	0	103	0	33	0	108	0	5	0	10	0	14	0	14	0	1	0	15	0	1	0	0	0	0	0	7	0	1	0	1	0	78
ENSMUSG00000027340	0	0	0	0	0	0	0	0	0	0	0	0	0	0	0	0	28	0	0	0	46	0	0	0	0	0	2	0	0	0	0	0	0	0	0	0	0	0	0	0	0	0	0	0	0	0	0	0	0
ENSMUSG00000027341	1	0	0	0	23	0	22	0	0	0	2	0	13	0	0	0	4	0	15	0	0	0	0	0	0	0	4	0	9	0	30	0	0	0	12	0	18	0	0	0	0	0	2	0	12	0	26	0	0
ENSMUSG00000027342	15	0	0	0	24	0	21	0	19	0	11	0	0	0	129	0	0	0	30	0	174	0	154	0	58	0	88	0	5	0	5	0	62	0	14	0	3	0	0	0	47	0	10	0	0	0	15	0	0
ENSMUSG00000058793	0	0	0	0	9	0	0	0	0	0	8	0	3	0	0	0	0	0	53	0	0	0	0	0	0	0	0	0	0	0	30	0	12	0	9	0	0	0	0	0	0	0	0	0	32	0	0	0	16
ENSMUSG00000027346	8	0	0	0	14	0	0	0	0	0	0	0	6	0	0	0	0	0	0	0	16	0	2	0	0	0	0	0	17	0	0	0	0	0	0	0	0	0	8	0	0	0	0	0	45	0	25	0	32
ENSMUSG00000037376	8	0	19	0	27	0	17	0	4	0	0	0	0	0	0	0	0	0	0	0	17	0	0	0	51	0	23	0	20	0	0	0	75	0	0	0	2	0	34	0	0	0	6	0	4	0	22	0	0
ENSMUSG00000027353	1	0	0	0	0	0	0	0	15	0	0	0	0	0	0	0	0	0	0	0	0	0	8	0	35	0	0	0	0	0	0	0	0	0	5	0	0	0	0	0	0	0	0	0	0	0	0	0	0
ENSMUSG00000027357	9	0	0	0	11	0	8	0	19	0	0	0	13	0	58	0	12	0	0	0	63	0	11	0	67	0	0	0	0	0	7	0	0	0	4	0	28	0	20	0	18	0	0	0	8	0	20	0	0
ENSMUSG00000034723	1	0	0	0	13	0	2	0	0	0	0	0	0	0	0	0	0	0	10	0	4	0	112	0	0	0	7	0	21	0	0	0	43	0	24	0	0	0	0	0	2	0	0	0	30	0	0	0	0
ENSMUSG00000051177	0	0	0	0	8	0	0	0	0	0	0	0	0	0	0	0	0	0	0	0	9	0	24	0	0	0	0	0	0	0	0	0	0	0	0	0	0	0	0	0	0	0	0	0	0	0	24	0	0
ENSMUSG00000027276	2	0	0	0	2	0	0	0	0	0	0	0	14	0	0	0	0	0	0	0	0	0	17	0	0	0	14	0	0	0	3	0	0	0	27	0	0	0	0	0	18	0	0	0	3	0	12	0	0
ENSMUSG00000062098	0	0	0	0	12	0	0	0	0	0	4	0	0	0	0	0	0	0	0	0	90	0	0	0	0	0	0	0	0	0	0	0	51	0	0	0	0	0	0	0	0	0	0	0	0	0	0	0	0
ENSMUSG00000045624	4	0	16	0	16	0	18	0	28	0	0	0	29	0	64	0	12	0	13	0	27	0	22	0	21	0	8	0	0	0	5	0	38	0	11	0	0	0	0	0	2	0	11	0	9	0	23	0	15
ENSMUSG00000027384	0	0	13	0	0	0	0	0	12	0	0	0	17	0	4	0	0	0	0	0	32	0	19	0	0	0	3	0	0	0	0	0	14	0	0	0	0	0	0	0	0	0	0	0	20	0	18	0	0
ENSMUSG00000068205	6	0	0	0	0	0	5	0	0	0	0	0	5	0	0	0	0	0	31	0	0	0	0	0	0	0	0	0	2	0	0	0	0	0	0	0	0	0	29	0	2	0	0	0	3	0	7	0	0
ENSMUSG00000051379	0	0	0	0	0	0	0	0	0	0	0	0	0	0	0	0	0	0	0	0	12	0	0	0	0	0	0	0	0	0	0	0	0	0	0	0	0	0	0	0	0	0	1	0	8	0	0	0	0
ENSMUSG00000008333	12	0	19	0	15	0	18	0	35	0	6	0	9	0	28	0	0	0	13	0	7	0	85	0	16	0	17	0	4	0	4	0	32	0	33	0	30	0	42	0	14	0	4	0	24	0	2	0	0
ENSMUSG00000015932	446	0	461	0	2067	0	268	0	535	0	467	0	693	0	862	0	271	0	508	0	2056	0	787	0	527	0	277	0	111	0	349	0	556	0	203	0	386	0	466	0	368	0	92	0	531	0	281	0	207
ENSMUSG00000027422	2	0	0	0	2	0	78	0	8	0	2	0	49	0	57	0	3	0	26	0	12	0	41	0	6	0	12	0	4	0	14	0	34	0	0	0	38	0	0	0	4	0	1	0	4	0	29	0	0
ENSMUSG00000027423	4	0	2	0	1	0	8	0	13	0	0	0	11	0	9	0	3	0	8	0	11	0	5	0	3	0	0	0	0	0	0	0	0	0	4	0	3	0	7	0	0	0	0	0	8	0	2	0	4
ENSMUSG00000027424	1	0	0	0	5	0	0	0	0	0	0	0	1	0	1	0	0	0	0	0	0	0	16	0	0	0	4	0	0	0	0	0	7	0	27	0	17	0	0	0	1	0	1	0	0	0	3	0	0
ENSMUSG00000027425	0	0	0	0	5	0	0	0	0	0	0	0	8	0	0	0	0	0	0	0	0	0	0	0	10	0	0	0	0	0	0	0	0	0	7	0	0	0	0	0	1	0	3	0	0	0	14	0	0
ENSMUSG00000027427	0	0	0	0	16	0	3	0	1	0	0	0	0	0	0	0	7	0	0	0	0	0	37	0	0	0	0	0	0	0	0	0	6	0	0	0	0	0	0	0	0	0	3	0	0	0	0	0	0
ENSMUSG00000027429	6	0	0	0	28	0	28	0	13	0	4	0	23	0	123	0	24	0	7	0	106	0	132	0	0	0	0	0	0	0	10	0	55	0	19	0	85	0	41	0	7	0	7	0	0	0	21	0	0
ENSMUSG00000027430	0	0	0	0	0	0	13	0	0	0	0	0	8	0	29	0	0	0	11	0	42	0	0	0	0	0	7	0	19	0	9	0	0	0	0	0	0	0	0	0	0	0	0	0	11	0	0	0	0
ENSMUSG00000002728	8	0	3	0	25	0	14	0	61	0	0	0	38	0	72	0	0	0	6	0	27	0	37	0	34	0	11	0	10	0	9	0	64	0	56	0	14	0	0	0	20	0	3	0	15	0	41	0	9
ENSMUSG00000001767	3	0	6	0	6	0	12	0	0	0	3	0	22	0	16	0	6	0	0	0	25	0	3	0	40	0	8	0	0	0	0	0	18	0	0	0	2	0	0	0	0	0	0	0	13	0	17	0	28
ENSMUSG00000027433	16	0	39	0	28	0	25	0	29	0	0	0	31	0	27	0	0	0	44	0	0	0	101	0	86	0	5	0	0	0	0	0	127	0	29	0	12	0	0	0	21	0	7	0	14	0	74	0	20
ENSMUSG00000036992	0	0	14	0	5	0	30	0	0	0	7	0	15	0	0	0	0	0	12	0	111	0	53	0	9	0	43	0	0	0	4	0	30	0	13	0	11	0	34	0	0	0	7	0	48	0	40	0	0
ENSMUSG00000027439	0	0	0	0	0	0	5	0	10	0	0	0	21	0	0	0	0	0	47	0	0	0	0	0	0	0	0	0	25	0	8	0	81	0	0	0	0	0	0	0	0	0	1	0	0	0	0	0	0
ENSMUSG00000027438	0	0	0	0	5	0	0	0	0	0	4	0	0	0	0	0	0	0	0	0	0	0	0	0	0	0	0	0	0	0	0	0	0	0	0	0	0	0	163	0	0	0	0	0	0	0	0	0	0
ENSMUSG00000027447	17	0	0	0	50	0	336	0	42	0	50	0	38	0	77	0	45	0	105	0	47	0	52	0	17	0	30	0	28	0	31	0	26	0	26	0	30	0	40	0	17	0	1	0	13	0	39	0	120
ENSMUSG00000068134	0	0	0	0	0	0	0	0	5	0	0	0	0	0	0	0	3	0	18	0	0	0	0	0	0	0	0	0	0	0	0	0	0	0	0	0	0	0	55	0	0	0	0	0	0	0	0	0	4
ENSMUSG00000033096	6	0	0	0	1	0	0	0	0	0	0	0	0	0	109	0	15	0	0	0	0	0	0	0	0	0	0	0	13	0	0	0	28	0	10	0	0	0	42	0	7	0	1	0	0	0	26	0	0
ENSMUSG00000033068	4	0	0	0	17	0	22	0	0	0	0	0	0	0	0	0	0	0	0	0	0	0	0	0	0	0	0	0	0	0	7	0	0	0	0	0	0	0	0	0	0	0	0	0	0	0	16	0	0
ENSMUSG00000027454	0	0	0	0	0	0	0	0	0	0	0	0	0	0	87	0	0	0	0	0	36	0	29	0	38	0	21	0	0	0	9	0	35	0	0	0	0	0	0	0	0	0	4	0	0	0	14	0	0
ENSMUSG00000068115	0	0	0	0	0	0	0	0	3	0	2	0	0	0	0	0	0	0	0	0	0	0	0	0	0	0	0	0	2	0	0	0	0	0	0	0	0	0	0	0	15	0	0	0	0	0	0	0	0
ENSMUSG00000032966	34	0	89	0	145	0	37	0	106	0	47	0	75	0	159	0	18	0	126	0	178	0	232	0	119	0	67	0	29	0	61	0	130	0	50	0	143	0	51	0	71	0	26	0	77	0	61	0	18
ENSMUSG00000032869	6	0	19	0	9	0	18	0	0	0	7	0	26	0	20	0	10	0	36	0	34	0	39	0	11	0	28	0	0	0	8	0	16	0	16	0	0	0	0	0	5	0	0	0	10	0	23	0	0
ENSMUSG00000027459	8	0	0	0	6	0	0	0	0	0	0	0	0	0	2	0	0	0	0	0	0	0	0	0	0	0	0	0	0	0	0	0	0	0	0	0	0	0	22	0	0	0	0	0	0	0	6	0	11
ENSMUSG00000027465	4	0	0	0	21	0	0	0	0	0	0	0	13	0	42	0	0	0	13	0	102	0	0	0	0	0	18	0	35	0	0	0	45	0	0	0	71	0	0	0	0	0	0	0	0	0	16	0	2
ENSMUSG00000032715	0	0	0	0	0	0	0	0	0	0	0	0	30	0	0	0	0	0	0	0	0	0	0	0	0	0	0	0	12	0	3	0	0	0	0	0	0	0	0	0	0	0	5	0	0	0	0	0	0
ENSMUSG00000074682	1	0	0	0	0	0	0	0	11	0	0	0	0	0	7	0	0	0	0	0	0	0	0	0	6	0	0	0	0	0	0	0	0	0	10	0	0	0	0	0	12	0	0	0	0	0	6	0	0
ENSMUSG00000042814	3	0	3	0	4	0	23	0	13	0	0	0	2	0	0	0	0	0	0	0	9	0	14	0	2	0	3	0	3	0	6	0	0	0	13	0	2	0	26	0	3	0	0	0	6	0	11	0	0
ENSMUSG00000097722	0	0	0	0	13	0	11	0	3	0	1	0	1	0	13	0	0	0	28	0	10	0	8	0	0	0	2	0	2	0	1	0	8	0	0	0	0	0	0	0	2	0	1	0	0	0	2	0	0
ENSMUSG00000042745	0	0	0	0	72	0	15	0	0	0	0	0	0	0	179	0	0	0	0	0	59	0	9	0	0	0	0	0	1	0	18	0	62	0	34	0	0	0	41	0	0	0	2	0	0	0	15	0	12
ENSMUSG00000074676	3	0	0	0	29	0	0	0	0	0	1	0	0	0	0	0	40	0	0	0	0	0	0	0	0	0	0	0	0	0	7	0	0	0	0	0	0	0	0	0	3	0	0	0	0	0	3	0	0
ENSMUSG00000027472	10	0	0	0	67	0	0	0	34	0	3	0	69	0	19	0	0	0	43	0	23	0	31	0	0	0	2	0	0	0	18	0	0	0	26	0	0	0	0	0	17	0	0	0	12	0	13	0	39
ENSMUSG00000068040	2	0	2	0	12	0	0	0	2	0	0	0	19	0	0	0	11	0	3	0	35	0	26	0	9	0	8	0	9	0	0	0	17	0	9	0	21	0	0	0	0	0	0	0	0	0	6	0	6
ENSMUSG00000074671	0	0	0	0	0	0	0	0	0	0	0	0	0	0	0	0	0	0	4	0	0	0	36	0	0	0	0	0	0	0	0	0	0	0	0	0	0	0	0	0	0	0	0	0	0	0	0	0	0
ENSMUSG00000027475	0	0	0	0	5	0	0	0	0	0	0	0	13	0	0	0	0	0	0	0	66	0	0	0	0	0	0	0	0	0	0	0	0	0	0	0	0	0	0	0	0	0	0	0	0	0	0	0	16
ENSMUSG00000056941	2	0	0	0	26	0	21	0	46	0	0	0	16	0	29	0	19	0	0	0	100	0	23	0	27	0	8	0	17	0	3	0	8	0	26	0	37	0	44	0	0	0	0	0	26	0	19	0	0
ENSMUSG00000027479	61	0	18	0	154	0	95	0	78	0	26	0	44	0	151	0	28	0	65	0	426	0	230	0	25	0	103	0	14	0	25	0	105	0	75	0	35	0	89	0	60	0	16	0	105	0	105	0	29
ENSMUSG00000027487	0	0	0	0	0	0	0	0	0	0	0	0	0	0	0	0	0	0	26	0	0	0	0	0	0	0	0	0	5	0	0	0	0	0	0	0	0	0	36	0	0	0	0	0	0	0	0	0	0
ENSMUSG00000038533	0	0	0	0	1	0	39	0	34	0	0	0	0	0	2	0	0	0	0	0	0	0	0	0	0	0	0	0	0	0	0	0	0	0	6	0	0	0	0	0	0	0	3	0	1	0	0	0	9
ENSMUSG00000038467	1	0	0	0	4	0	0	0	12	0	0	0	0	0	0	0	7	0	4	0	4	0	10	0	10	0	2	0	0	0	0	0	0	0	0	0	3	0	0	0	0	0	0	0	0	0	7	0	0
ENSMUSG00000074656	0	0	0	0	4	0	1	0	29	0	0	0	36	0	32	0	0	0	0	0	20	0	4	0	0	0	0	0	0	0	0	0	0	0	0	0	0	0	0	0	0	0	0	0	0	0	6	0	0
ENSMUSG00000047459	48	0	0	0	174	0	152	0	113	0	70	0	215	0	232	0	170	0	252	0	243	0	259	0	142	0	57	0	45	0	76	0	118	0	52	0	181	0	368	0	42	0	13	0	59	0	125	0	114
ENSMUSG00000027602	10	0	8	0	21	0	33	0	5	0	10	0	5	0	31	0	9	0	81	0	0	0	7	0	1	0	0	0	0	0	6	0	0	0	0	0	29	0	0	0	8	0	0	0	8	0	12	0	22
ENSMUSG00000038383	0	0	17	0	10	0	8	0	8	0	5	0	15	0	24	0	0	0	0	0	27	0	1	0	31	0	19	0	3	0	6	0	17	0	3	0	0	0	0	0	6	0	0	0	6	0	9	0	0
ENSMUSG00000027610	4	0	0	0	7	0	0	0	5	0	2	0	20	0	0	0	0	0	0	0	0	0	0	0	0	0	0	0	0	0	18	0	0	0	0	0	0	0	0	0	0	0	3	0	0	0	5	0	0
ENSMUSG00000027611	5	0	0	0	1	0	0	0	0	0	3	0	1	0	0	0	0	0	0	0	24	0	0	0	0	0	2	0	0	0	0	0	0	0	0	0	0	0	0	0	0	0	0	0	0	0	0	0	16
ENSMUSG00000027613	54	0	82	0	52	0	110	0	159	0	32	0	35	0	209	0	5	0	17	0	204	0	303	0	132	0	70	0	18	0	34	0	80	0	37	0	49	0	24	0	66	0	30	0	37	0	64	0	37
ENSMUSG00000005881	10	0	0	0	18	0	8	0	1	0	8	0	30	0	0	0	2	0	74	0	47	0	26	0	24	0	15	0	12	0	25	0	38	0	16	0	6	0	18	0	17	0	1	0	0	0	23	0	22
ENSMUSG00000089824	0	0	0	0	0	0	19	0	1	0	0	0	0	0	0	0	0	0	0	0	0	0	0	0	17	0	8	0	0	0	0	0	56	0	4	0	0	0	0	0	14	0	0	0	0	0	16	0	0
ENSMUSG00000027618	14	0	0	0	10	0	2	0	0	0	0	0	0	0	0	0	0	0	0	0	0	0	0	0	2	0	0	0	0	0	0	0	23	0	0	0	36	0	0	0	4	0	0	0	26	0	0	0	13
ENSMUSG00000038116	8	0	2	0	8	0	13	0	3	0	0	0	0	0	30	0	0	0	16	0	1	0	32	0	18	0	0	0	4	0	0	0	0	0	9	0	10	0	0	0	0	0	2	0	0	0	0	0	0
ENSMUSG00000102869	0	0	0	0	8	0	0	0	6	0	0	0	0	0	0	0	0	0	0	0	0	0	0	0	0	0	0	0	0	0	0	0	12	0	5	0	0	0	33	0	0	0	7	0	0	0	0	0	0
ENSMUSG00000067818	376	0	278	0	1026	0	199	0	608	0	230	0	842	0	494	0	167	0	474	0	807	0	130	0	216	0	339	0	151	0	525	0	248	0	111	0	1207	0	171	0	323	0	54	0	647	0	102	0	36
ENSMUSG00000062175	0	0	0	0	0	0	0	0	8	0	0	0	13	0	0	0	0	0	0	0	48	0	18	0	19	0	0	0	0	0	0	0	1	0	0	0	0	0	0	0	0	0	5	0	0	0	0	0	0
ENSMUSG00000027637	32	0	15	0	70	0	62	0	45	0	17	0	56	0	145	0	8	0	86	0	36	0	91	0	41	0	26	0	22	0	56	0	68	0	30	0	63	0	75	0	41	0	7	0	55	0	71	0	6
ENSMUSG00000027636	22	0	14	0	68	0	65	0	34	0	16	0	46	0	133	0	7	0	87	0	24	0	83	0	38	0	34	0	19	0	49	0	53	0	30	0	33	0	81	0	37	0	9	0	41	0	67	0	8
ENSMUSG00000063019	3	0	0	0	6	0	32	0	0	0	6	0	11	0	0	0	13	0	42	0	3	0	13	0	20	0	0	0	5	0	0	0	33	0	8	0	0	0	0	0	10	0	0	0	0	0	0	0	0
ENSMUSG00000067787	1	0	0	0	18	0	3	0	6	0	1	0	1	0	0	0	0	0	14	0	10	0	0	0	0	0	2	0	5	0	2	0	0	0	0	0	4	0	0	0	0	0	0	0	0	0	3	0	24
ENSMUSG00000027650	5	0	0	0	0	0	0	0	0	0	0	0	0	0	0	0	0	0	15	0	0	0	7	0	0	0	0	0	0	0	0	0	74	0	0	0	0	0	0	0	0	0	4	0	0	0	0	0	0
ENSMUSG00000027651	2	0	6	0	3	0	35	0	0	0	1	0	19	0	0	0	0	0	11	0	0	0	0	0	0	0	0	0	0	0	0	0	4	0	4	0	23	0	0	0	0	0	0	0	7	0	0	0	0
ENSMUSG00000037820	0	0	301	0	39	0	0	0	0	0	26	0	1	0	0	0	1	0	53	0	0	0	0	0	0	0	0	0	0	0	5	0	0	0	0	0	0	0	0	0	0	0	4	0	0	0	0	0	0
ENSMUSG00000027652	3	0	0	0	18	0	0	0	0	0	0	0	16	0	4	0	0	0	0	0	0	0	3	0	1	0	0	0	0	0	0	0	0	0	0	0	0	0	0	0	0	0	0	0	2	0	0	0	0
ENSMUSG00000027654	7	0	0	0	7	0	0	0	0	0	0	0	0	0	0	0	0	0	0	0	0	0	0	0	0	0	13	0	0	0	0	0	0	0	8	0	0	0	0	0	0	0	2	0	38	0	21	0	0
ENSMUSG00000016933	0	0	0	0	4	0	5	0	0	0	0	0	1	0	0	0	0	0	0	0	8	0	0	0	0	0	0	0	0	0	7	0	0	0	5	0	0	0	0	0	0	0	0	0	13	0	0	0	0
ENSMUSG00000035877	2	0	0	0	1	0	0	0	0	0	0	0	24	0	58	0	0	0	0	0	0	0	0	0	0	0	0	0	0	0	0	0	0	0	0	0	9	0	0	0	0	0	0	0	0	0	4	0	0
ENSMUSG00000017858	0	0	0	0	2	0	21	0	59	0	0	0	32	0	42	0	0	0	0	0	97	0	19	0	23	0	0	0	0	0	4	0	0	0	27	0	0	0	0	0	0	0	2	0	0	0	16	0	0
ENSMUSG00000017861	0	0	0	0	0	0	0	0	0	0	0	0	0	0	0	0	0	0	0	0	0	0	151	0	1	0	6	0	0	0	0	0	4	0	0	0	0	0	0	0	0	0	10	0	0	0	0	0	0
ENSMUSG00000035399	1	0	0	0	2	0	17	0	2	0	2	0	3	0	6	0	0	0	13	0	1	0	13	0	0	0	1	0	2	0	2	0	9	0	13	0	0	0	0	0	12	0	0	0	4	0	8	0	10
ENSMUSG00000048486	6	0	0	0	17	0	13	0	0	0	0	0	0	0	204	0	0	0	0	0	0	0	0	0	0	0	0	0	0	0	0	0	0	0	0	0	0	0	0	0	8	0	0	0	0	0	0	0	0
ENSMUSG00000058812	0	0	1	0	1	0	1	0	1	0	0	0	5	0	1	0	4	0	5	0	3	0	4	0	0	0	0	0	1	0	0	0	0	0	1	0	2	0	4	0	1	0	0	0	0	0	1	0	3
ENSMUSG00000017697	2	0	0	0	0	0	18	0	7	0	0	0	0	0	0	0	0	0	0	0	0	0	4	0	0	0	0	0	0	0	0	0	0	0	0	0	0	0	0	0	0	0	5	0	0	0	0	0	0
ENSMUSG00000018326	38	0	81	0	136	0	94	0	74	0	5	0	59	0	227	0	39	0	68	0	173	0	102	0	69	0	97	0	14	0	35	0	147	0	49	0	79	0	75	0	75	0	4	0	110	0	28	0	24
ENSMUSG00000018322	11	0	25	0	16	0	27	0	22	0	0	0	32	0	0	0	0	0	32	0	28	0	35	0	0	0	0	0	0	0	0	0	17	0	0	0	48	0	44	0	0	0	2	0	17	0	22	0	0
ENSMUSG00000017009	5	0	0	0	0	0	18	0	3	0	0	0	0	0	0	0	2	0	22	0	6	0	20	0	0	0	1	0	0	0	19	0	0	0	4	0	25	0	0	0	10	0	3	0	1	0	0	0	0
ENSMUSG00000045503	3	0	6	0	27	0	37	0	27	0	9	0	11	0	36	0	0	0	12	0	0	0	42	0	10	0	2	0	0	0	17	0	0	0	19	0	16	0	27	0	4	0	3	0	9	0	7	0	0
ENSMUSG00000090996	3	0	18	0	10	0	16	0	6	0	11	0	3	0	53	0	0	0	0	0	0	0	24	0	20	0	9	0	0	0	3	0	0	0	4	0	24	0	7	0	2	0	7	0	3	0	14	0	0
ENSMUSG00000017734	1	0	14	0	3	0	0	0	0	0	7	0	0	0	46	0	0	0	0	0	0	0	9	0	19	0	9	0	0	0	0	0	0	0	0	0	21	0	0	0	0	0	7	0	0	0	11	0	0
ENSMUSG00000017721	0	0	1	0	2	0	5	0	0	0	5	0	15	0	0	0	13	0	0	0	0	0	1	0	0	0	0	0	0	0	0	0	0	0	0	0	0	0	8	0	0	0	0	0	0	0	0	0	0
ENSMUSG00000017299	4	0	0	0	10	0	26	0	0	0	0	0	4	0	33	0	2	0	48	0	0	0	9	0	25	0	8	0	3	0	6	0	9	0	3	0	8	0	0	0	7	0	0	0	6	0	4	0	9
ENSMUSG00000086453	0	0	0	0	1	0	6	0	0	0	0	0	4	0	6	0	2	0	8	0	0	0	0	0	4	0	1	0	0	0	2	0	3	0	1	0	0	0	0	0	0	0	0	0	2	0	1	0	2
ENSMUSG00000017307	9	0	0	0	11	0	10	0	2	0	1	0	8	0	0	0	0	0	4	0	0	0	8	0	0	0	3	0	0	0	4	0	10	0	0	0	0	0	0	0	5	0	0	0	0	0	6	0	0
ENSMUSG00000017764	0	0	0	0	0	0	0	0	14	0	0	0	0	0	95	0	0	0	0	0	0	0	0	0	0	0	7	0	7	0	0	0	3	0	16	0	0	0	0	0	0	0	10	0	0	0	0	0	0
ENSMUSG00000039873	1	0	0	0	0	0	0	0	0	0	2	0	0	0	0	0	4	0	13	0	0	0	1	0	0	0	0	0	0	0	1	0	0	0	3	0	0	0	33	0	0	0	0	0	0	0	0	0	0
ENSMUSG00000017760	24	0	0	0	39	0	80	0	0	0	33	0	53	0	98	0	91	0	135	0	128	0	157	0	0	0	20	0	6	0	102	0	16	0	20	0	20	0	40	0	18	0	0	0	10	0	36	0	87
ENSMUSG00000017754	0	0	10	0	1	0	57	0	0	0	0	0	1	0	0	0	14	0	0	0	36	0	0	0	0	0	0	0	0	0	5	0	0	0	0	0	0	0	0	0	0	0	3	0	0	0	0	0	68
ENSMUSG00000017652	0	0	0	0	0	0	30	0	0	0	0	0	78	0	0	0	0	0	8	0	0	0	60	0	0	0	0	0	20	0	0	0	0	0	0	0	0	0	41	0	0	0	1	0	18	0	0	0	0
ENSMUSG00000017664	0	0	0	0	12	0	0	0	15	0	0	0	0	0	0	0	17	0	0	0	0	0	21	0	0	0	0	0	0	0	9	0	25	0	2	0	46	0	0	0	8	0	0	0	21	0	8	0	0
ENSMUSG00000039725	0	0	0	0	1	0	0	0	2	0	0	0	0	0	0	0	13	0	0	0	0	0	0	0	0	0	4	0	0	0	0	0	19	0	1	0	0	0	30	0	0	0	0	0	0	0	7	0	0
ENSMUSG00000039671	0	0	0	0	6	0	2	0	0	0	5	0	0	0	36	0	0	0	3	0	1	0	0	0	0	0	0	0	0	0	0	0	0	0	4	0	0	0	0	0	0	0	2	0	0	0	6	0	0
ENSMUSG00000027678	0	0	11	0	9	0	0	0	0	0	0	0	0	0	0	0	0	0	10	0	0	0	0	0	0	0	1	0	0	0	14	0	0	0	0	0	0	0	0	0	0	0	0	0	0	0	0	0	1
ENSMUSG00000006800	6	0	9	0	31	0	53	0	34	0	13	0	77	0	12	0	12	0	52	0	7	0	27	0	22	0	9	0	2	0	10	0	0	0	14	0	3	0	0	0	0	0	0	0	0	0	15	0	32
ENSMUSG00000017999	0	0	0	0	4	0	66	0	26	0	0	0	5	0	66	0	7	0	0	0	0	0	49	0	51	0	17	0	7	0	20	0	12	0	0	0	5	0	8	0	50	0	11	0	1	0	10	0	0
ENSMUSG00000039501	0	0	0	0	6	0	19	0	0	0	0	0	0	0	0	0	29	0	0	0	23	0	0	0	0	0	0	0	0	0	0	0	0	0	0	0	0	0	0	0	0	0	0	0	1	0	0	0	0
ENSMUSG00000074578	0	0	0	0	10	0	0	0	7	0	0	0	8	0	9	0	0	0	29	0	5	0	9	0	13	0	2	0	4	0	7	0	12	0	4	0	5	0	0	0	0	0	0	0	4	0	6	0	18
ENSMUSG00000017929	5	0	0	0	2	0	0	0	0	0	6	0	0	0	8	0	0	0	1	0	7	0	10	0	0	0	0	0	0	0	3	0	6	0	0	0	5	0	0	0	0	0	0	0	0	0	3	0	9
ENSMUSG00000006418	0	0	0	0	0	0	0	0	0	0	0	0	3	0	16	0	2	0	0	0	37	0	10	0	0	0	0	0	2	0	0	0	0	0	0	0	0	0	0	0	0	0	0	0	0	0	5	0	4
ENSMUSG00000090213	10	0	8	0	10	0	0	0	0	0	0	0	0	0	19	0	0	0	18	0	17	0	15	0	21	0	17	0	0	0	3	0	0	0	1	0	17	0	11	0	13	0	4	0	5	0	9	0	0
ENSMUSG00000056501	1	0	0	0	0	0	0	0	1	0	0	0	3	0	0	0	0	0	6	0	5	0	2	0	1	0	0	0	1	0	4	0	0	0	0	0	0	0	0	0	5	0	0	0	0	0	2	0	1
ENSMUSG00000027551	0	0	0	0	8	0	0	0	8	0	0	0	0	0	0	0	0	0	6	0	0	0	0	0	0	0	3	0	0	0	5	0	0	0	7	0	0	0	0	0	14	0	0	0	0	0	8	0	0
ENSMUSG00000052033	14	0	20	0	17	0	11	0	57	0	5	0	7	0	42	0	2	0	1	0	11	0	39	0	11	0	11	0	6	0	9	0	2	0	24	0	4	0	8	0	32	0	9	0	17	0	13	0	10
ENSMUSG00000027560	3	0	0	0	41	0	128	0	19	0	0	0	0	0	0	0	15	0	29	0	0	0	0	0	0	0	10	0	0	0	0	0	0	0	0	0	0	0	0	0	3	0	0	0	0	0	0	0	0
ENSMUSG00000027496	4	0	10	0	15	0	0	0	0	0	1	0	0	0	57	0	0	0	0	0	0	0	0	0	0	0	11	0	0	0	0	0	43	0	34	0	0	0	42	0	0	0	0	0	23	0	106	0	0
ENSMUSG00000027498	1	0	0	0	0	0	0	0	0	0	0	0	0	0	318	0	0	0	38	0	72	0	0	0	25	0	6	0	1	0	14	0	85	0	8	0	14	0	0	0	3	0	0	0	7	0	13	0	12
ENSMUSG00000027502	22	0	0	0	25	0	122	0	34	0	18	0	9	0	73	0	47	0	61	0	73	0	11	0	39	0	0	0	40	0	25	0	6	0	41	0	77	0	0	0	0	0	6	0	15	0	24	0	34
ENSMUSG00000038400	18	0	0	0	50	0	56	0	22	0	14	0	42	0	0	0	46	0	23	0	51	0	90	0	52	0	0	0	5	0	13	0	5	0	31	0	22	0	8	0	0	0	13	0	9	0	14	0	8
ENSMUSG00000027519	22	0	0	0	7	0	0	0	13	0	0	0	35	0	18	0	32	0	48	0	65	0	0	0	0	0	0	0	31	0	0	0	2	0	15	0	0	0	40	0	34	0	0	0	21	0	5	0	0
ENSMUSG00000027522	0	0	0	0	6	0	0	0	15	0	6	0	0	0	67	0	0	0	0	0	0	0	5	0	0	0	0	0	0	0	0	0	23	0	0	0	0	0	0	0	0	0	0	0	0	0	0	0	0
ENSMUSG00000039263	0	0	0	0	0	0	10	0	0	0	0	0	5	0	0	0	0	0	0	0	0	0	0	0	34	0	16	0	18	0	0	0	0	0	10	0	10	0	0	0	2	0	2	0	0	0	16	0	0
ENSMUSG00000016253	4	0	0	0	5	0	0	0	0	0	0	0	9	0	54	0	0	0	15	0	0	0	12	0	23	0	5	0	0	0	7	0	12	0	0	0	11	0	0	0	2	0	0	0	10	0	3	0	0
ENSMUSG00000016256	57	0	47	0	64	0	27	0	43	0	14	0	42	0	12	0	48	0	46	0	46	0	110	0	27	0	7	0	21	0	17	0	69	0	28	0	32	0	25	0	21	0	0	0	25	0	71	0	56
ENSMUSG00000016252	17	0	12	0	47	0	86	0	30	0	16	0	48	0	106	0	22	0	67	0	167	0	52	0	20	0	9	0	6	0	28	0	38	0	24	0	35	0	25	0	8	0	6	0	14	0	16	0	10
ENSMUSG00000016257	32	0	0	0	98	0	48	0	99	0	38	0	58	0	233	0	21	0	47	0	232	0	137	0	105	0	51	0	12	0	30	0	217	0	40	0	43	0	11	0	14	0	51	0	83	0	61	0	0
ENSMUSG00000078862	4	0	0	0	9	0	0	0	4	0	0	0	0	0	0	0	0	0	4	0	12	0	0	0	0	0	0	0	0	0	0	0	0	0	9	0	0	0	0	0	0	0	0	0	0	0	0	0	0
ENSMUSG00000015647	0	0	0	0	0	0	9	0	0	0	5	0	0	0	0	0	0	0	23	0	0	0	0	0	0	0	0	0	6	0	0	0	0	0	0	0	0	0	0	0	0	0	0	0	0	0	1	0	31
ENSMUSG00000039001	6	0	18	0	16	0	28	0	27	0	3	0	10	0	36	0	2	0	25	0	23	0	22	0	14	0	5	0	2	0	10	0	12	0	15	0	17	0	8	0	6	0	4	0	8	0	8	0	9
ENSMUSG00000038990	0	0	0	0	8	0	0	0	0	0	0	0	29	0	0	0	0	0	0	0	0	0	0	0	0	0	1	0	0	0	0	0	0	0	0	0	0	0	0	0	0	0	0	0	7	0	0	0	0
ENSMUSG00000027569	0	0	0	0	1	0	0	0	7	0	7	0	0	0	83	0	7	0	0	0	0	0	0	0	0	0	0	0	0	0	0	0	18	0	0	0	0	0	0	0	9	0	4	0	0	0	0	0	0
ENSMUSG00000038914	0	0	0	0	0	0	0	0	0	0	0	0	0	0	0	0	0	0	5	0	0	0	0	0	0	0	17	0	0	0	0	0	11	0	2	0	0	0	0	0	0	0	4	0	0	0	0	0	4
ENSMUSG00000027575	2	0	7	0	14	0	29	0	9	0	0	0	0	0	0	0	0	0	0	0	0	0	26	0	7	0	9	0	1	0	0	0	9	0	14	0	18	0	0	0	5	0	0	0	16	0	3	0	0
ENSMUSG00000016344	7	0	6	0	25	0	29	0	7	0	1	0	14	0	33	0	5	0	23	0	71	0	41	0	0	0	4	0	1	0	7	0	2	0	2	0	0	0	17	0	1	0	6	0	6	0	21	0	18
ENSMUSG00000038685	2	0	21	0	1	0	0	0	0	0	0	0	0	0	0	0	0	0	0	0	0	0	0	0	6	0	0	0	0	0	0	0	0	0	0	0	0	0	0	0	0	0	0	0	0	0	7	0	0
ENSMUSG00000000826	7	0	35	0	58	0	21	0	59	0	9	0	4	0	0	0	0	0	19	0	61	0	0	0	0	0	6	0	0	0	0	0	0	0	46	0	166	0	0	0	0	0	10	0	0	0	31	0	0
ENSMUSG00000002455	0	0	0	0	7	0	5	0	0	0	0	0	3	0	14	0	0	0	9	0	0	0	7	0	0	0	2	0	0	0	0	0	0	0	0	0	4	0	0	0	0	0	0	0	0	0	0	0	4
ENSMUSG00000002458	8	0	0	0	10	0	0	0	0	0	2	0	0	0	49	0	8	0	0	0	91	0	29	0	86	0	20	0	7	0	0	0	33	0	6	0	30	0	49	0	48	0	2	0	22	0	16	0	16
ENSMUSG00000027589	0	0	0	0	0	0	4	0	3	0	0	0	0	0	0	0	2	0	0	0	24	0	0	0	0	0	0	0	2	0	0	0	0	0	0	0	0	0	25	0	0	0	0	0	0	0	23	0	17
ENSMUSG00000038628	38	0	0	0	54	0	0	0	77	0	9	0	43	0	94	0	38	0	8	0	142	0	56	0	40	0	20	0	20	0	14	0	73	0	5	0	57	0	31	0	16	0	2	0	48	0	99	0	15
ENSMUSG00000040269	10	0	26	0	29	0	15	0	39	0	0	0	3	0	61	0	0	0	1	0	23	0	12	0	10	0	18	0	1	0	21	0	35	0	12	0	0	0	4	0	8	0	6	0	11	0	45	0	0
ENSMUSG00000027533	26	0	93	0	50	0	55	0	154	0	0	0	33	0	208	0	30	0	0	0	60	0	18	0	52	0	29	0	0	0	34	0	222	0	45	0	195	0	7	0	61	0	22	0	11	0	97	0	0
ENSMUSG00000027534	0	0	0	0	6	0	7	0	0	0	0	0	9	0	0	0	3	0	0	0	112	0	0	0	0	0	0	0	0	0	3	0	0	0	8	0	43	0	0	0	8	0	0	0	0	0	11	0	0
ENSMUSG00000027552	10	0	0	0	8	0	0	0	0	0	0	0	0	0	68	0	0	0	0	0	87	0	0	0	0	0	5	0	0	0	0	0	0	0	0	0	16	0	30	0	5	0	8	0	0	0	19	0	16
ENSMUSG00000078784	2	0	0	0	0	0	0	0	0	0	4	0	0	0	0	0	0	0	13	0	0	0	0	0	0	0	8	0	0	0	11	0	0	0	0	0	0	0	0	0	0	0	0	0	0	0	0	0	15
ENSMUSG00000027555	11	0	0	0	0	0	0	0	0	0	0	0	1	0	0	0	0	0	0	0	0	0	0	0	0	0	0	0	6	0	0	0	0	0	0	0	10	0	24	0	0	0	0	0	0	0	24	0	16
ENSMUSG00000047213	5	0	0	0	14	0	0	0	12	0	1	0	0	0	7	0	0	0	0	0	43	0	19	0	0	0	4	0	0	0	0	0	0	0	25	0	3	0	0	0	0	0	2	0	0	0	13	0	0
ENSMUSG00000027599	5	0	0	0	10	0	0	0	45	0	3	0	9	0	19	0	0	0	0	0	0	0	14	0	4	0	5	0	0	0	16	0	38	0	0	0	22	0	76	0	13	0	1	0	0	0	31	0	0
ENSMUSG00000019528	27	0	0	0	40	0	0	0	101	0	13	0	79	0	0	0	0	0	38	0	0	0	56	0	0	0	12	0	41	0	0	0	5	0	43	0	0	0	0	0	53	0	4	0	80	0	76	0	0
ENSMUSG00000027698	6	0	29	0	0	0	50	0	0	0	0	0	0	0	66	0	0	0	0	0	0	0	0	0	0	0	0	0	0	0	0	0	0	0	23	0	0	0	0	0	0	0	0	0	0	0	0	0	0
ENSMUSG00000027684	0	0	0	0	0	0	0	0	0	0	0	0	0	0	0	0	0	0	0	0	0	0	71	0	0	0	0	0	0	0	0	0	0	0	16	0	0	0	40	0	0	0	0	0	0	0	0	0	0
ENSMUSG00000027667	0	0	0	0	0	0	4	0	11	0	2	0	0	0	23	0	0	0	7	0	0	0	54	0	6	0	0	0	0	0	0	0	0	0	0	0	2	0	0	0	0	0	0	0	0	0	1	0	0
ENSMUSG00000027673	0	0	0	0	0	0	0	0	0	0	3	0	5	0	0	0	0	0	0	0	10	0	0	0	0	0	0	0	3	0	4	0	0	0	0	0	0	0	12	0	2	0	3	0	2	0	0	0	3
ENSMUSG00000027677	0	0	0	0	1	0	7	0	0	0	0	0	23	0	73	0	0	0	4	0	2	0	19	0	0	0	2	0	1	0	0	0	0	0	0	0	3	0	0	0	6	0	0	0	0	0	7	0	24
ENSMUSG00000027710	0	0	40	0	34	0	12	0	0	0	0	0	0	0	0	0	0	0	0	0	0	0	36	0	0	0	14	0	0	0	11	0	0	0	18	0	0	0	106	0	14	0	7	0	0	0	22	0	0
ENSMUSG00000105055	0	0	19	0	17	0	3	0	0	0	0	0	0	0	0	0	0	0	0	0	0	0	8	0	0	0	8	0	0	0	3	0	0	0	1	0	0	0	24	0	1	0	0	0	0	0	5	0	0
ENSMUSG00000027712	363	0	213	0	482	0	739	0	458	0	178	0	309	0	445	0	319	0	704	0	1953	0	1043	0	389	0	384	0	170	0	412	0	526	0	388	0	479	0	28	0	316	0	168	0	377	0	583	0	232
ENSMUSG00000051444	3	0	0	0	0	0	0	0	0	0	0	0	28	0	0	0	0	0	0	0	0	0	0	0	0	0	4	0	0	0	0	0	0	0	27	0	0	0	0	0	0	0	0	0	0	0	0	0	0
ENSMUSG00000037211	0	0	0	0	0	0	19	0	10	0	0	0	214	0	36	0	0	0	0	0	0	0	0	0	16	0	15	0	0	0	9	0	0	0	23	0	0	0	36	0	0	0	0	0	0	0	20	0	0
ENSMUSG00000044864	3	0	21	0	11	0	22	0	0	0	21	0	36	0	0	0	0	0	27	0	0	0	2	0	50	0	0	0	0	0	2	0	0	0	23	0	8	0	0	0	28	0	5	0	0	0	0	0	2
ENSMUSG00000049940	0	0	0	0	20	0	12	0	5	0	0	0	0	0	9	0	22	0	8	0	0	0	0	0	0	0	4	0	1	0	5	0	71	0	4	0	0	0	22	0	17	0	0	0	3	0	24	0	0
ENSMUSG00000037892	0	0	0	0	0	0	0	0	45	0	7	0	23	0	62	0	0	0	36	0	65	0	0	0	13	0	0	0	0	0	0	0	0	0	58	0	122	0	0	0	1	0	3	0	24	0	33	0	1
ENSMUSG00000037152	12	0	39	0	32	0	39	0	62	0	16	0	59	0	77	0	9	0	71	0	184	0	77	0	8	0	17	0	17	0	36	0	65	0	23	0	26	0	55	0	19	0	4	0	24	0	43	0	19
ENSMUSG00000027739	8	0	0	0	2	0	4	0	23	0	0	0	17	0	62	0	0	0	0	0	17	0	0	0	0	0	0	0	20	0	36	0	0	0	0	0	0	0	0	0	22	0	0	0	0	0	0	0	0
ENSMUSG00000061143	0	0	0	0	0	0	10	0	0	0	0	0	0	0	4	0	31	0	0	0	0	0	0	0	0	0	1	0	0	0	0	0	0	0	0	0	0	0	0	0	0	0	0	0	0	0	0	0	0
ENSMUSG00000044167	4	0	0	0	12	0	0	0	18	0	0	0	0	0	0	0	10	0	0	0	106	0	17	0	60	0	0	0	0	0	0	0	0	0	0	0	0	0	0	0	22	0	0	0	0	0	0	0	0
ENSMUSG00000104850	0	0	4	0	1	0	2	0	4	0	0	0	1	0	1	0	0	0	2	0	0	0	6	0	0	0	0	0	0	0	0	0	0	0	0	0	14	0	1	0	2	0	0	0	0	0	0	0	0
ENSMUSG00000104687	5	0	0	0	0	0	0	0	2	0	0	0	0	0	0	0	0	0	0	0	0	0	0	0	0	0	0	0	0	0	22	0	0	0	0	0	0	0	0	0	0	0	0	0	0	0	5	0	0
ENSMUSG00000027750	10	0	0	0	0	0	0	0	0	0	0	0	1225	0	0	0	51	0	0	0	0	0	0	0	316	0	0	0	90	0	4	0	0	0	63	0	1174	0	0	0	26	0	0	0	553	0	0	0	341
ENSMUSG00000027752	13	0	35	0	36	0	48	0	84	0	5	0	3	0	81	0	0	0	1	0	24	0	119	0	103	0	33	0	8	0	14	0	56	0	69	0	29	0	43	0	21	0	14	0	79	0	92	0	21
ENSMUSG00000036632	19	0	31	0	49	0	43	0	30	0	4	0	28	0	84	0	19	0	57	0	119	0	46	0	32	0	2	0	0	0	0	0	10	0	56	0	0	0	15	0	19	0	14	0	49	0	50	0	26
ENSMUSG00000036615	0	0	0	0	7	0	34	0	0	0	6	0	11	0	40	0	0	0	0	0	26	0	26	0	40	0	0	0	7	0	6	0	17	0	0	0	0	0	21	0	0	0	0	0	3	0	8	0	4
ENSMUSG00000036580	3	0	0	0	1	0	6	0	0	0	16	0	0	0	94	0	0	0	13	0	17	0	1	0	5	0	0	0	0	0	17	0	33	0	0	0	7	0	0	0	12	0	2	0	1	0	2	0	28
ENSMUSG00000105293	0	0	0	0	0	0	0	0	0	0	0	0	16	0	0	0	0	0	0	0	0	0	0	0	0	0	0	0	0	0	7	0	0	0	0	0	0	0	0	0	18	0	0	0	0	0	0	0	0
ENSMUSG00000027800	548	0	95	0	157	0	0	0	0	0	0	0	0	0	0	0	0	0	0	0	803	0	1627	0	277	0	7	0	56	0	0	0	0	0	338	0	0	0	31	0	16	0	0	0	263	0	87	0	0
ENSMUSG00000036513	4	0	3	0	20	0	34	0	54	0	0	0	20	0	75	0	0	0	34	0	83	0	61	0	23	0	20	0	8	0	11	0	8	0	29	0	0	0	0	0	19	0	8	0	4	0	51	0	22
ENSMUSG00000027805	8	0	39	0	13	0	30	0	0	0	0	0	0	0	32	0	0	0	0	0	0	0	38	0	0	0	22	0	0	0	34	0	21	0	27	0	16	0	0	0	2	0	1	0	0	0	14	0	0
ENSMUSG00000048581	6	0	0	0	3	0	0	0	0	0	12	0	0	0	0	0	13	0	0	0	56	0	0	0	0	0	0	0	0	0	0	0	0	0	0	0	0	0	0	0	0	0	0	0	0	0	0	0	0
ENSMUSG00000027827	0	0	0	0	4	0	0	0	0	0	0	0	0	0	0	0	0	0	0	0	0	0	0	0	0	0	0	0	0	0	0	0	0	0	51	0	0	0	0	0	0	0	0	0	0	0	0	0	34
ENSMUSG00000027828	54	0	176	0	236	0	64	0	241	0	70	0	70	0	256	0	61	0	144	0	173	0	316	0	146	0	111	0	48	0	65	0	140	0	123	0	31	0	74	0	142	0	23	0	191	0	93	0	161
ENSMUSG00000034640	0	0	0	0	41	0	3	0	0	0	0	0	85	0	27	0	2	0	0	0	86	0	22	0	0	0	0	0	0	0	9	0	0	0	5	0	13	0	49	0	26	0	17	0	8	0	12	0	0
ENSMUSG00000074579	0	0	0	0	0	0	11	0	0	0	0	0	0	0	0	0	0	0	0	0	21	0	0	0	0	0	0	0	0	0	0	0	0	0	0	0	23	0	0	0	0	0	2	0	0	0	0	0	0
ENSMUSG00000027829	23	0	0	0	3	0	30	0	12	0	4	0	15	0	12	0	1	0	14	0	1	0	50	0	0	0	13	0	19	0	4	0	8	0	61	0	1	0	49	0	8	0	2	0	20	0	5	0	0
ENSMUSG00000103041	0	0	0	0	0	0	8	0	2	0	0	0	5	0	0	0	0	0	8	0	0	0	15	0	0	0	2	0	7	0	3	0	3	0	3	0	0	0	21	0	0	0	0	0	6	0	0	0	0
ENSMUSG00000027832	0	0	0	0	0	0	0	0	0	0	0	0	0	0	0	0	0	0	0	0	0	0	84	0	0	0	0	0	0	0	0	0	0	0	5	0	0	0	48	0	0	0	0	0	5	0	10	0	0
ENSMUSG00000047557	19	0	6	0	8	0	50	0	0	0	0	0	24	0	61	0	0	0	7	0	104	0	29	0	12	0	1	0	9	0	0	0	13	0	13	0	14	0	15	0	0	0	0	0	11	0	10	0	0
ENSMUSG00000027775	9	0	0	0	15	0	3	0	90	0	13	0	58	0	0	0	21	0	0	0	0	0	35	0	0	0	25	0	0	0	0	0	3	0	52	0	5	0	118	0	11	0	18	0	44	0	32	0	0
ENSMUSG00000102422	1	0	1	0	5	0	12	0	0	0	3	0	8	0	12	0	0	0	7	0	0	0	21	0	22	0	2	0	0	0	0	0	0	0	0	0	15	0	0	0	7	0	0	0	1	0	0	0	0
ENSMUSG00000034317	55	0	31	0	46	0	2	0	6	0	12	0	27	0	50	0	0	0	21	0	0	0	46	0	79	0	23	0	35	0	24	0	12	0	105	0	0	0	40	0	28	0	9	0	128	0	72	0	0
ENSMUSG00000043300	4	0	38	0	20	0	48	0	37	0	0	0	0	0	70	0	0	0	0	0	202	0	124	0	36	0	20	0	1	0	0	0	150	0	15	0	13	0	99	0	43	0	3	0	68	0	40	0	0
ENSMUSG00000027835	14	0	0	0	16	0	4	0	16	0	0	0	11	0	9	0	7	0	8	0	22	0	26	0	24	0	10	0	2	0	10	0	40	0	29	0	16	0	18	0	11	0	7	0	22	0	24	0	22
ENSMUSG00000102191	0	0	15	0	11	0	0	0	0	0	8	0	7	0	0	0	0	0	21	0	0	0	76	0	12	0	4	0	2	0	0	0	0	0	0	0	7	0	0	0	0	0	0	0	9	0	0	0	0
ENSMUSG00000028020	0	0	0	0	0	0	0	0	1	0	0	0	0	0	6	0	0	0	0	0	57	0	0	0	0	0	0	0	0	0	0	0	0	0	0	0	0	0	10	0	0	0	0	0	0	0	0	0	0
ENSMUSG00000028015	8	0	66	0	12	0	0	0	0	0	0	0	63	0	0	0	0	0	0	0	141	0	0	0	0	0	0	0	0	0	0	0	0	0	0	0	19	0	0	0	0	0	0	0	0	0	42	0	0
ENSMUSG00000033900	0	0	0	0	4	0	0	0	0	0	0	0	0	0	0	0	0	0	46	0	0	0	23	0	0	0	0	0	0	0	0	0	0	0	9	0	7	0	0	0	14	0	0	0	0	0	0	0	2
ENSMUSG00000027998	0	0	0	0	3	0	15	0	11	0	0	0	5	0	15	0	0	0	0	0	11	0	18	0	4	0	11	0	0	0	7	0	5	0	1	0	0	0	0	0	9	0	2	0	0	0	0	0	5
ENSMUSG00000033767	0	0	0	0	0	0	22	0	5	0	0	0	6	0	19	0	0	0	7	0	15	0	13	0	11	0	0	0	0	0	0	0	6	0	14	0	0	0	0	0	2	0	0	0	0	0	2	0	0
ENSMUSG00000027993	0	0	0	0	0	0	1	0	0	0	0	0	4	0	0	0	0	0	0	0	41	0	35	0	0	0	0	0	0	0	0	0	0	0	0	0	0	0	0	0	0	0	0	0	15	0	21	0	0
ENSMUSG00000074513	8	0	0	0	20	0	3	0	19	0	2	0	10	0	68	0	0	0	15	0	18	0	71	0	0	0	7	0	4	0	0	0	28	0	0	0	0	0	0	0	31	0	15	0	19	0	7	0	0
ENSMUSG00000028081	71	0	106	0	167	0	115	0	185	0	59	0	207	0	337	0	36	0	363	0	221	0	225	0	116	0	54	0	29	0	93	0	193	0	132	0	98	0	83	0	89	0	27	0	70	0	138	0	45
ENSMUSG00000041734	3	0	0	0	33	0	0	0	10	0	0	0	4	0	51	0	0	0	25	0	35	0	63	0	0	0	5	0	0	0	9	0	32	0	23	0	0	0	0	0	13	0	0	0	24	0	3	0	5
ENSMUSG00000028073	0	0	0	0	12	0	0	0	0	0	4	0	28	0	0	0	0	0	3	0	2	0	0	0	0	0	0	0	7	0	0	0	0	0	11	0	0	0	0	0	0	0	0	0	2	0	0	0	44
ENSMUSG00000004897	9	0	15	0	61	0	63	0	106	0	14	0	74	0	192	0	29	0	24	0	28	0	96	0	97	0	72	0	8	0	26	0	124	0	49	0	34	0	57	0	60	0	20	0	35	0	54	0	31
ENSMUSG00000004885	0	0	0	0	38	0	108	0	0	0	36	0	0	0	0	0	56	0	0	0	0	0	10	0	0	0	0	0	0	0	11	0	0	0	0	0	56	0	0	0	0	0	3	0	0	0	0	0	0
ENSMUSG00000004891	21	0	50	0	42	0	124	0	58	0	10	0	14	0	148	0	2	0	41	0	56	0	142	0	8	0	10	0	0	0	33	0	97	0	39	0	0	0	0	0	12	0	15	0	17	0	58	0	3
ENSMUSG00000001419	0	0	0	0	4	0	10	0	0	0	0	0	9	0	0	0	0	0	23	0	0	0	0	0	0	0	0	0	0	0	9	0	0	0	5	0	0	0	3	0	0	0	0	0	5	0	2	0	0
ENSMUSG00000001416	0	0	0	0	0	0	9	0	0	0	0	0	0	0	0	0	0	0	0	0	0	0	0	0	0	0	0	0	0	0	0	0	0	0	0	0	0	0	9	0	0	0	0	0	0	0	24	0	0
ENSMUSG00000001418	4	0	0	0	10	0	20	0	9	0	4	0	25	0	0	0	3	0	33	0	22	0	26	0	0	0	4	0	5	0	4	0	3	0	0	0	12	0	0	0	5	0	3	0	3	0	26	0	0
ENSMUSG00000028066	1	0	0	0	5	0	0	0	17	0	0	0	0	0	13	0	0	0	0	0	64	0	19	0	29	0	9	0	0	0	0	0	26	0	0	0	11	0	2	0	9	0	0	0	21	0	31	0	6
ENSMUSG00000028062	0	0	0	0	19	0	23	0	9	0	7	0	13	0	0	0	20	0	36	0	77	0	41	0	9	0	6	0	8	0	18	0	0	0	7	0	60	0	48	0	0	0	0	0	4	0	24	0	21
ENSMUSG00000028057	8	0	13	0	36	0	21	0	22	0	0	0	10	0	18	0	12	0	17	0	17	0	14	0	0	0	22	0	7	0	5	0	0	0	23	0	64	0	0	0	0	0	1	0	0	0	7	0	48
ENSMUSG00000105204	4	0	18	0	9	0	5	0	31	0	9	0	1	0	11	0	7	0	22	0	17	0	6	0	2	0	14	0	2	0	1	0	20	0	13	0	4	0	2	0	3	0	0	0	6	0	3	0	5
ENSMUSG00000041263	2	0	0	0	5	0	0	0	9	0	2	0	0	0	0	0	0	0	12	0	0	0	0	0	0	0	2	0	0	0	0	0	0	0	4	0	0	0	0	0	0	0	0	0	0	0	5	0	0
ENSMUSG00000059743	3	0	23	0	10	0	6	0	36	0	11	0	1	0	14	0	9	0	14	0	21	0	9	0	3	0	18	0	2	0	2	0	25	0	13	0	5	0	2	0	4	0	0	0	9	0	1	0	6
ENSMUSG00000028049	4	0	10	0	17	0	0	0	12	0	0	0	8	0	0	0	4	0	24	0	19	0	54	0	15	0	25	0	3	0	14	0	40	0	21	0	22	0	17	0	5	0	1	0	31	0	21	0	6
ENSMUSG00000086718	0	0	1	0	1	0	0	0	1	0	0	0	0	0	0	0	0	0	2	0	5	0	7	0	1	0	0	0	0	0	0	0	6	0	1	0	0	0	2	0	0	0	0	0	3	0	1	0	1
ENSMUSG00000032657	0	0	0	0	1	0	12	0	1	0	0	0	2	0	15	0	0	0	16	0	0	0	0	0	0	0	0	0	0	0	0	0	0	0	0	0	0	0	7	0	0	0	0	0	0	0	0	0	10
ENSMUSG00000028048	2	0	0	0	10	0	40	0	0	0	14	0	27	0	0	0	41	0	47	0	0	0	59	0	0	0	0	0	0	0	0	0	16	0	13	0	22	0	0	0	0	0	2	0	0	0	12	0	0
ENSMUSG00000042747	28	0	39	0	43	0	53	0	50	0	11	0	43	0	141	0	10	0	136	0	150	0	49	0	46	0	13	0	23	0	35	0	74	0	50	0	54	0	16	0	21	0	14	0	31	0	71	0	76
ENSMUSG00000027953	0	0	13	0	0	0	18	0	0	0	18	0	4	0	0	0	25	0	0	0	63	0	18	0	6	0	0	0	0	0	3	0	0	0	0	0	8	0	0	0	0	0	0	0	0	0	8	0	2
ENSMUSG00000028044	65	0	254	0	220	0	0	0	231	0	48	0	38	0	660	0	10	0	37	0	302	0	239	0	187	0	96	0	0	0	57	0	185	0	162	0	89	0	183	0	74	0	48	0	185	0	215	0	33
ENSMUSG00000047824	0	0	0	0	17	0	0	0	0	0	0	0	8	0	20	0	0	0	12	0	0	0	3	0	0	0	0	0	0	0	0	0	0	0	10	0	0	0	0	0	1	0	0	0	10	0	0	0	0
ENSMUSG00000042613	2	0	0	0	4	0	2	0	0	0	1	0	4	0	0	0	0	0	7	0	21	0	55	0	0	0	0	0	0	0	0	0	20	0	0	0	0	0	0	0	0	0	0	0	0	0	24	0	15
ENSMUSG00000027942	11	0	0	0	8	0	25	0	25	0	0	0	0	0	29	0	9	0	0	0	107	0	0	0	73	0	0	0	17	0	0	0	38	0	34	0	49	0	46	0	14	0	3	0	31	0	0	0	0
ENSMUSG00000027940	37	0	90	0	100	0	65	0	67	0	18	0	32	0	91	0	12	0	70	0	44	0	181	0	109	0	39	0	20	0	26	0	70	0	73	0	31	0	55	0	40	0	8	0	32	0	82	0	13
ENSMUSG00000052310	0	0	0	0	1	0	0	0	0	0	1	0	0	0	0	0	0	0	12	0	0	0	21	0	0	0	0	0	0	0	0	0	0	0	3	0	3	0	21	0	10	0	0	0	4	0	0	0	0
ENSMUSG00000001018	18	0	0	0	71	0	46	0	55	0	28	0	33	0	61	0	60	0	229	0	151	0	138	0	8	0	1	0	63	0	77	0	3	0	4	0	217	0	52	0	20	0	7	0	44	0	68	0	0
ENSMUSG00000001017	0	0	0	0	0	0	0	0	12	0	1	0	4	0	0	0	2	0	0	0	50	0	0	0	0	0	0	0	0	0	0	0	4	0	2	0	0	0	0	0	17	0	2	0	3	0	0	0	0
ENSMUSG00000044080	0	0	0	0	1	0	0	0	0	0	0	0	0	0	0	0	18	0	72	0	37	0	6	0	0	0	0	0	5	0	0	0	0	0	0	0	0	0	0	0	0	0	1	0	0	0	0	0	63
ENSMUSG00000042312	9	0	9	0	12	0	3	0	3	0	2	0	10	0	0	0	9	0	42	0	18	0	4	0	0	0	2	0	0	0	13	0	0	0	1	0	35	0	0	0	0	0	0	0	0	0	5	0	23
ENSMUSG00000074457	4	0	0	0	0	0	0	0	0	0	0	0	0	0	0	0	0	0	28	0	0	0	0	0	0	0	0	0	0	0	6	0	0	0	0	0	106	0	0	0	0	0	0	0	0	0	0	0	0
ENSMUSG00000001025	118	0	173	0	560	0	76	0	203	0	105	0	42	0	25	0	283	0	518	0	102	0	138	0	81	0	56	0	2	0	98	0	170	0	98	0	110	0	20	0	109	0	44	0	20	0	123	0	98
ENSMUSG00000027907	165	0	211	0	573	0	419	0	446	0	376	0	216	0	398	0	296	0	558	0	470	0	461	0	60	0	128	0	86	0	184	0	330	0	225	0	268	0	260	0	169	0	70	0	135	0	277	0	217
ENSMUSG00000041959	223	0	200	0	343	0	352	0	385	0	342	0	74	0	648	0	257	0	549	0	460	0	133	0	109	0	69	0	31	0	165	0	257	0	158	0	335	0	72	0	170	0	96	0	96	0	260	0	313
ENSMUSG00000028145	3	0	0	0	0	0	0	0	0	0	0	0	9	0	0	0	8	0	13	0	0	0	12	0	0	0	0	0	0	0	0	0	0	0	0	0	0	0	0	0	0	0	0	0	0	0	6	0	0
ENSMUSG00000028136	5	0	23	0	0	0	0	0	14	0	1	0	21	0	79	0	30	0	0	0	0	0	29	0	0	0	1	0	1	0	0	0	0	0	21	0	48	0	0	0	0	0	0	0	10	0	0	0	15
ENSMUSG00000005968	0	0	0	0	0	0	0	0	0	0	0	0	13	0	0	0	0	0	0	0	0	0	0	0	36	0	0	0	0	0	7	0	0	0	0	0	0	0	0	0	10	0	1	0	0	0	20	0	0
ENSMUSG00000092607	2	0	0	0	19	0	21	0	18	0	5	0	16	0	53	0	0	0	10	0	41	0	44	0	7	0	3	0	0	0	5	0	13	0	32	0	0	0	12	0	3	0	0	0	11	0	13	0	13
ENSMUSG00000015714	10	0	19	0	57	0	25	0	34	0	13	0	21	0	64	0	8	0	71	0	0	0	118	0	44	0	49	0	17	0	34	0	52	0	0	0	1	0	53	0	37	0	18	0	33	0	12	0	8
ENSMUSG00000028108	7	0	13	0	68	0	11	0	0	0	35	0	33	0	0	0	173	0	617	0	0	0	16	0	1	0	14	0	30	0	10	0	0	0	46	0	7	0	0	0	27	0	1	0	0	0	88	0	315
ENSMUSG00000015748	0	0	0	0	2	0	0	0	0	0	0	0	0	0	10	0	0	0	0	0	14	0	0	0	0	0	3	0	0	0	0	0	0	0	4	0	0	0	0	0	1	0	0	0	0	0	10	0	0
ENSMUSG00000015749	0	0	1	0	6	0	0	0	0	0	0	0	3	0	15	0	0	0	0	0	26	0	3	0	14	0	0	0	0	0	9	0	5	0	8	0	0	0	0	0	7	0	1	0	0	0	3	0	0
ENSMUSG00000038393	0	0	0	0	19	0	0	0	0	0	5	0	9	0	0	0	35	0	30	0	0	0	1	0	0	0	4	0	0	0	0	0	5	0	0	0	2	0	0	0	0	0	0	0	0	0	0	0	8
ENSMUSG00000038374	0	0	0	0	2	0	0	0	0	0	0	0	0	0	9	0	0	0	0	0	25	0	2	0	0	0	0	0	0	0	0	0	0	0	0	0	11	0	0	0	0	0	0	0	7	0	10	0	0
ENSMUSG00000028102	6	0	0	0	1	0	7	0	0	0	0	0	3	0	20	0	0	0	17	0	0	0	26	0	11	0	2	0	0	0	0	0	22	0	0	0	0	0	0	0	0	0	2	0	0	0	13	0	12
ENSMUSG00000028096	1	0	0	0	0	0	10	0	0	0	0	0	0	0	0	0	0	0	0	0	6	0	3	0	4	0	1	0	0	0	2	0	0	0	4	0	0	0	0	0	0	0	0	0	4	0	2	0	1
ENSMUSG00000027879	66	0	68	0	135	0	130	0	187	0	69	0	187	0	119	0	128	0	223	0	255	0	272	0	48	0	112	0	65	0	78	0	160	0	54	0	215	0	0	0	53	0	11	0	36	0	119	0	101
ENSMUSG00000053398	23	0	134	0	88	0	63	0	5	0	0	0	17	0	409	0	0	0	34	0	0	0	81	0	25	0	37	0	23	0	52	0	89	0	34	0	61	0	42	0	26	0	26	0	31	0	74	0	0
ENSMUSG00000027865	6	0	0	0	11	0	0	0	0	0	0	0	16	0	0	0	13	0	20	0	119	0	67	0	35	0	0	0	0	0	18	0	21	0	28	0	17	0	36	0	14	0	2	0	0	0	0	0	0
ENSMUSG00000042035	0	0	0	0	2	0	0	0	0	0	12	0	0	0	0	0	12	0	0	0	0	0	1	0	0	0	0	0	0	0	0	0	0	0	8	0	0	0	0	0	0	0	0	0	31	0	0	0	14
ENSMUSG00000033161	0	0	0	0	2	0	0	0	5	0	3	0	0	0	16	0	4	0	11	0	0	0	0	0	8	0	0	0	0	0	0	0	0	0	0	0	0	0	0	0	3	0	0	0	0	0	2	0	0
ENSMUSG00000027858	0	0	0	0	13	0	0	0	5	0	0	0	3	0	1	0	43	0	0	0	70	0	22	0	0	0	10	0	5	0	0	0	12	0	23	0	79	0	0	0	18	0	0	0	0	0	11	0	17
ENSMUSG00000068823	30	0	45	0	71	0	38	0	91	0	12	0	121	0	134	0	20	0	57	0	161	0	148	0	159	0	37	0	51	0	48	0	65	0	64	0	71	0	104	0	55	0	14	0	118	0	124	0	39
ENSMUSG00000027852	13	0	0	0	24	0	11	0	36	0	12	0	2	0	12	0	3	0	5	0	15	0	20	0	3	0	3	0	5	0	0	0	44	0	42	0	30	0	0	0	24	0	8	0	0	0	2	0	25
ENSMUSG00000005687	0	0	10	0	38	0	8	0	29	0	10	0	33	0	71	0	9	0	55	0	109	0	91	0	34	0	22	0	25	0	26	0	47	0	39	0	38	0	10	0	26	0	2	0	11	0	59	0	38
ENSMUSG00000032952	4	0	0	0	0	0	0	0	0	0	10	0	18	0	0	0	0	0	0	0	96	0	0	0	0	0	0	0	0	0	0	0	0	0	0	0	0	0	0	0	0	0	0	0	0	0	26	0	0
ENSMUSG00000105053	3	0	0	0	0	0	0	0	0	0	7	0	15	0	0	0	0	0	0	0	71	0	0	0	0	0	0	0	0	0	0	0	0	0	0	0	0	0	0	0	0	0	0	0	0	0	20	0	0
ENSMUSG00000058388	0	0	3	0	0	0	0	0	7	0	2	0	0	0	0	0	0	0	6	0	0	0	3	0	0	0	0	0	0	0	1	0	0	0	0	0	12	0	0	0	0	0	0	0	0	0	0	0	5
ENSMUSG00000032902	0	0	0	0	9	0	12	0	30	0	4	0	13	0	50	0	0	0	0	0	31	0	52	0	0	0	13	0	0	0	0	0	15	0	12	0	0	0	0	0	35	0	9	0	30	0	4	0	0
ENSMUSG00000105195	0	0	1	0	0	0	8	0	0	0	1	0	3	0	8	0	1	0	1	0	8	0	13	0	5	0	0	0	1	0	1	0	2	0	4	0	0	0	6	0	0	0	1	0	0	0	5	0	2
ENSMUSG00000002228	0	0	0	0	0	0	0	0	0	0	0	0	0	0	5	0	10	0	0	0	0	0	2	0	12	0	5	0	2	0	0	0	0	0	0	0	0	0	0	0	0	0	0	0	0	0	0	0	0
ENSMUSG00000070372	26	0	16	0	47	0	13	0	19	0	20	0	35	0	34	0	21	0	44	0	103	0	106	0	92	0	39	0	26	0	40	0	33	0	40	0	18	0	10	0	37	0	22	0	76	0	45	0	17
ENSMUSG00000062127	0	0	0	0	6	0	0	0	0	0	0	0	0	0	0	0	0	0	12	0	0	0	0	0	0	0	0	0	0	0	22	0	0	0	0	0	0	0	0	0	17	0	0	0	0	0	16	0	0
ENSMUSG00000027905	0	0	0	0	26	0	0	0	0	0	0	0	0	0	0	0	0	0	9	0	0	0	0	0	0	0	0	0	12	0	15	0	0	0	0	0	0	0	0	0	0	0	12	0	0	0	31	0	0
ENSMUSG00000068798	0	0	0	0	0	0	7	0	0	0	0	0	0	0	0	0	0	0	0	0	38	0	0	0	0	0	0	0	8	0	0	0	0	0	9	0	0	0	0	0	1	0	0	0	0	0	12	0	19
ENSMUSG00000000563	55	0	150	0	177	0	113	0	275	0	55	0	156	0	460	0	36	0	211	0	284	0	415	0	215	0	105	0	26	0	138	0	294	0	117	0	185	0	97	0	146	0	72	0	111	0	195	0	131
ENSMUSG00000000561	17	0	29	0	54	0	39	0	24	0	1	0	0	0	89	0	0	0	0	0	91	0	48	0	55	0	23	0	40	0	22	0	30	0	92	0	7	0	29	0	88	0	23	0	59	0	38	0	0
ENSMUSG00000105852	7	0	14	0	30	0	10	0	8	0	0	0	0	0	35	0	0	0	0	0	27	0	30	0	27	0	12	0	15	0	16	0	11	0	21	0	7	0	13	0	33	0	15	0	10	0	17	0	0
ENSMUSG00000040774	6	0	0	0	13	0	2	0	0	0	7	0	18	0	0	0	2	0	26	0	0	0	14	0	0	0	1	0	4	0	0	0	14	0	11	0	0	0	0	0	10	0	10	0	9	0	17	0	31
ENSMUSG00000027900	1	0	0	0	5	0	6	0	1	0	6	0	0	0	0	0	7	0	15	0	0	0	5	0	0	0	0	0	0	0	0	0	4	0	5	0	0	0	7	0	3	0	0	0	0	0	9	0	3
ENSMUSG00000087260	24	0	2	0	49	0	115	0	93	0	12	0	89	0	153	0	18	0	15	0	46	0	153	0	20	0	32	0	28	0	8	0	44	0	37	0	47	0	76	0	29	0	16	0	18	0	54	0	15
ENSMUSG00000027896	2	0	0	0	0	0	11	0	0	0	3	0	0	0	0	0	0	0	5	0	39	0	42	0	0	0	0	0	0	0	0	0	0	0	0	0	0	0	0	0	0	0	0	0	0	0	0	0	0
ENSMUSG00000004032	3	0	0	0	1	0	39	0	4	0	7	0	22	0	127	0	5	0	129	0	11	0	0	0	5	0	16	0	0	0	0	0	11	0	27	0	22	0	17	0	0	0	3	0	5	0	10	0	12
ENSMUSG00000040562	0	0	0	0	0	0	71	0	0	0	0	0	23	0	23	0	51	0	29	0	49	0	1	0	0	0	0	0	0	0	0	0	0	0	0	0	63	0	0	0	0	0	0	0	23	0	23	0	17
ENSMUSG00000000001	23	0	25	0	79	0	3	0	39	0	4	0	77	0	7	0	0	0	46	0	106	0	68	0	106	0	16	0	10	0	9	0	0	0	57	0	31	0	3	0	28	0	19	0	62	0	15	0	11
ENSMUSG00000068749	22	0	31	0	64	0	163	0	47	0	8	0	38	0	86	0	17	0	64	0	98	0	49	0	76	0	21	0	18	0	86	0	105	0	69	0	75	0	65	0	76	0	11	0	47	0	66	0	24
ENSMUSG00000068744	7	0	27	0	9	0	0	0	0	0	9	0	25	0	91	0	0	0	99	0	0	0	25	0	0	0	17	0	0	0	7	0	32	0	18	0	0	0	137	0	12	0	0	0	19	0	34	0	25
ENSMUSG00000068739	8	0	0	0	10	0	21	0	9	0	0	0	20	0	26	0	14	0	19	0	21	0	17	0	21	0	13	0	2	0	14	0	16	0	0	0	30	0	0	0	9	0	0	0	5	0	16	0	6
ENSMUSG00000048100	12	0	0	0	14	0	0	0	14	0	7	0	4	0	40	0	1	0	28	0	0	0	16	0	0	0	0	0	0	0	15	0	32	0	7	0	3	0	32	0	11	0	3	0	0	0	23	0	28
ENSMUSG00000027883	0	0	0	0	5	0	23	0	0	0	0	0	8	0	0	0	0	0	22	0	0	0	57	0	13	0	4	0	0	0	15	0	7	0	7	0	0	0	0	0	0	0	5	0	24	0	5	0	0
ENSMUSG00000027882	5	0	0	0	0	0	7	0	17	0	0	0	63	0	0	0	0	0	55	0	81	0	0	0	0	0	0	0	15	0	5	0	5	0	0	0	0	0	0	0	0	0	1	0	0	0	0	0	0
ENSMUSG00000040322	12	0	61	0	144	0	3	0	45	0	0	0	12	0	39	0	18	0	11	0	56	0	85	0	26	0	80	0	0	0	1	0	10	0	0	0	0	0	61	0	13	0	22	0	30	0	0	0	0
ENSMUSG00000033721	1	0	0	0	6	0	0	0	0	0	3	0	0	0	0	0	0	0	0	0	69	0	0	0	0	0	0	0	0	0	0	0	0	0	0	0	0	0	0	0	0	0	0	0	0	0	1	0	0
ENSMUSG00000049300	0	0	0	0	10	0	0	0	0	0	7	0	6	0	0	0	0	0	0	0	0	0	0	0	9	0	0	0	0	0	19	0	0	0	0	0	9	0	0	0	0	0	0	0	0	0	2	0	0
ENSMUSG00000027981	0	0	0	0	0	0	0	0	3	0	0	0	0	0	0	0	0	0	0	0	11	0	34	0	0	0	18	0	0	0	0	0	0	0	33	0	25	0	0	0	0	0	1	0	0	0	4	0	0
ENSMUSG00000045092	2	0	0	0	17	0	1	0	0	0	1	0	18	0	0	0	0	0	2	0	26	0	52	0	40	0	3	0	0	0	5	0	35	0	0	0	10	0	0	0	2	0	0	0	16	0	17	0	0
ENSMUSG00000033554	14	0	16	0	32	0	0	0	28	0	0	0	0	0	70	0	0	0	0	0	0	0	19	0	56	0	13	0	2	0	0	0	0	0	70	0	0	0	0	0	4	0	0	0	2	0	33	0	0
ENSMUSG00000054414	12	0	0	0	21	0	0	0	0	0	0	0	35	0	0	0	0	0	30	0	110	0	46	0	0	0	27	0	18	0	0	0	34	0	15	0	27	0	0	0	0	0	7	0	76	0	6	0	75
ENSMUSG00000027963	6	0	0	0	0	0	19	0	53	0	20	0	15	0	0	0	0	0	25	0	83	0	36	0	50	0	29	0	0	0	5	0	0	0	33	0	12	0	0	0	29	0	0	0	0	0	62	0	0
ENSMUSG00000027962	6	0	0	0	0	0	0	0	0	0	0	0	0	0	0	0	0	0	0	0	141	0	217	0	204	0	0	0	152	0	0	0	50	0	28	0	0	0	0	0	0	0	1	0	0	0	24	0	0
ENSMUSG00000033502	0	0	0	0	0	0	0	0	0	0	0	0	0	0	38	0	0	0	0	0	0	0	0	0	0	0	0	0	0	0	0	0	0	0	0	0	0	0	0	0	0	0	0	0	0	0	0	0	0
ENSMUSG00000097737	2	0	0	0	20	0	84	0	38	0	1	0	0	0	23	0	0	0	40	0	106	0	38	0	0	0	0	0	0	0	45	0	25	0	25	0	16	0	26	0	41	0	9	0	28	0	16	0	0
ENSMUSG00000089911	10	0	0	0	4	0	17	0	61	0	25	0	3	0	0	0	0	0	40	0	91	0	50	0	33	0	23	0	0	0	26	0	35	0	36	0	0	0	0	0	41	0	14	0	10	0	41	0	0
ENSMUSG00000105339	1	0	0	0	0	0	2	0	15	0	4	0	0	0	0	0	0	0	5	0	13	0	8	0	2	0	2	0	0	0	0	0	10	0	4	0	0	0	0	0	6	0	2	0	2	0	5	0	0
ENSMUSG00000105103	0	0	0	0	0	0	2	0	9	0	5	0	3	0	0	0	0	0	6	0	11	0	8	0	4	0	0	0	0	0	4	0	0	0	5	0	0	0	0	0	1	0	1	0	1	0	1	0	0
ENSMUSG00000033386	0	0	0	0	12	0	0	0	0	0	0	0	0	0	39	0	0	0	0	0	0	0	91	0	0	0	0	0	0	0	0	0	0	0	0	0	0	0	0	0	0	0	0	0	0	0	0	0	0
ENSMUSG00000028134	20	0	0	0	0	0	5	0	2	0	0	0	0	0	30	0	0	0	0	0	0	0	0	0	55	0	4	0	0	0	0	0	19	0	0	0	0	0	3	0	0	0	0	0	0	0	1	0	12
ENSMUSG00000039887	1	0	0	0	49	0	0	0	0	0	29	0	23	0	18	0	0	0	0	0	23	0	89	0	0	0	13	0	9	0	0	0	0	0	9	0	13	0	33	0	11	0	5	0	22	0	46	0	0
ENSMUSG00000105813	6	0	19	0	34	0	48	0	64	0	9	0	74	0	137	0	34	0	62	0	58	0	58	0	38	0	10	0	16	0	26	0	64	0	16	0	62	0	31	0	18	0	18	0	39	0	32	0	3
ENSMUSG00000053931	199	0	266	0	551	0	508	0	1069	0	161	0	1130	0	1644	0	418	0	639	0	660	0	652	0	461	0	197	0	161	0	340	0	544	0	365	0	874	0	446	0	294	0	305	0	559	0	388	0	137
ENSMUSG00000028127	18	0	0	0	26	0	141	0	31	0	5	0	0	0	0	0	0	0	1	0	0	0	136	0	49	0	0	0	0	0	0	0	0	0	25	0	0	0	0	0	0	0	7	0	30	0	0	0	11
ENSMUSG00000028124	1	0	3	0	16	0	3	0	0	0	0	0	6	0	27	0	1	0	0	0	0	0	8	0	3	0	4	0	0	0	6	0	6	0	30	0	1	0	34	0	7	0	46	0	5	0	18	0	0
ENSMUSG00000039756	5	0	0	0	30	0	19	0	100	0	2	0	33	0	114	0	31	0	59	0	0	0	40	0	27	0	13	0	14	0	8	0	11	0	46	0	0	0	0	0	44	0	7	0	3	0	51	0	55
ENSMUSG00000054091	52	0	84	0	94	0	46	0	58	0	34	0	53	0	87	0	51	0	110	0	142	0	87	0	26	0	30	0	7	0	20	0	19	0	17	0	21	0	40	0	14	0	12	0	20	0	14	0	40
ENSMUSG00000039701	4	0	0	0	0	0	0	0	0	0	1	0	0	0	0	0	0	0	0	0	0	0	0	0	0	0	1	0	16	0	0	0	0	0	0	0	0	0	0	0	0	0	0	0	0	0	10	0	0
ENSMUSG00000028114	2	0	0	0	2	0	41	0	0	0	0	0	0	0	8	0	0	0	33	0	61	0	0	0	0	0	0	0	0	0	0	0	6	0	10	0	0	0	12	0	0	0	0	0	0	0	11	0	0
ENSMUSG00000104960	4	0	0	0	6	0	0	0	0	0	0	0	3	0	34	0	0	0	37	0	12	0	4	0	0	0	0	0	8	0	0	0	29	0	0	0	0	0	0	0	10	0	0	0	5	0	2	0	0
ENSMUSG00000044528	0	0	0	0	17	0	0	0	0	0	2	0	0	0	96	0	0	0	14	0	0	0	22	0	0	0	20	0	0	0	0	0	0	0	0	0	0	0	0	0	0	0	5	0	0	0	0	0	0
ENSMUSG00000027968	8	0	0	0	5	0	5	0	0	0	0	0	13	0	2	0	0	0	0	0	0	0	14	0	10	0	1	0	4	0	0	0	0	0	14	0	11	0	24	0	11	0	1	0	0	0	18	0	0
ENSMUSG00000046688	11	0	0	0	0	0	0	0	0	0	0	0	0	0	0	0	0	0	0	0	0	0	25	0	0	0	0	0	0	0	0	0	0	0	0	0	0	0	0	0	0	0	0	0	0	0	0	0	13
ENSMUSG00000028023	0	0	0	0	0	0	0	0	66	0	40	0	15	0	0	0	0	0	0	0	0	0	0	0	0	0	0	0	9	0	0	0	0	0	0	0	108	0	0	0	30	0	0	0	14	0	0	0	28
ENSMUSG00000027999	25	0	36	0	31	0	0	0	23	0	5	0	7	0	35	0	15	0	54	0	42	0	41	0	0	0	0	0	9	0	53	0	68	0	14	0	83	0	0	0	13	0	0	0	53	0	0	0	0
ENSMUSG00000027994	13	0	0	0	31	0	0	0	43	0	3	0	14	0	0	0	30	0	51	0	0	0	0	0	9	0	26	0	13	0	22	0	0	0	8	0	21	0	82	0	10	0	0	0	13	0	19	0	0
ENSMUSG00000001052	9	0	0	0	17	0	11	0	22	0	0	0	13	0	96	0	0	0	77	0	31	0	0	0	0	0	0	0	13	0	0	0	0	0	4	0	7	0	0	0	2	0	3	0	4	0	9	0	1
ENSMUSG00000041084	85	0	27	0	151	0	83	0	253	0	89	0	240	0	254	0	10	0	327	0	555	0	489	0	118	0	222	0	122	0	77	0	174	0	230	0	224	0	261	0	106	0	37	0	182	0	222	0	99
ENSMUSG00000062006	36	0	20	0	45	0	37	0	48	0	12	0	64	0	92	0	10	0	70	0	47	0	67	0	79	0	20	0	15	0	43	0	48	0	40	0	27	0	30	0	30	0	10	0	50	0	30	0	11
ENSMUSG00000050931	3	0	0	0	2	0	0	0	0	0	0	0	0	0	7	0	0	0	0	0	0	0	0	0	17	0	0	0	0	0	0	0	22	0	0	0	0	0	0	0	17	0	0	0	0	0	0	0	16
ENSMUSG00000028032	13	0	0	0	13	0	0	0	3	0	6	0	0	0	26	0	56	0	6	0	0	0	27	0	0	0	9	0	10	0	4	0	3	0	0	0	0	0	0	0	9	0	9	0	24	0	20	0	0
ENSMUSG00000028029	11	0	0	0	17	0	19	0	27	0	0	0	21	0	30	0	1	0	11	0	0	0	0	0	6	0	7	0	5	0	28	0	8	0	10	0	8	0	0	0	3	0	1	0	0	0	56	0	23
ENSMUSG00000040943	0	0	0	0	0	0	0	0	2	0	0	0	6	0	0	0	0	0	18	0	0	0	1	0	11	0	0	0	1	0	0	0	0	0	0	0	0	0	0	0	0	0	0	0	0	0	0	0	0
ENSMUSG00000045328	4	0	52	0	17	0	0	0	37	0	0	0	3	0	13	0	0	0	0	0	0	0	25	0	0	0	24	0	0	0	0	0	24	0	30	0	0	0	31	0	0	0	2	0	47	0	47	0	0
ENSMUSG00000028161	14	0	0	0	18	0	0	0	0	0	11	0	43	0	26	0	0	0	13	0	55	0	40	0	0	0	5	0	41	0	46	0	0	0	4	0	42	0	2	0	0	0	8	0	14	0	20	0	1
ENSMUSG00000046818	0	0	0	0	8	0	9	0	0	0	0	0	22	0	0	0	0	0	1	0	0	0	77	0	0	0	10	0	0	0	1	0	8	0	5	0	0	0	0	0	3	0	0	0	5	0	41	0	40
ENSMUSG00000074212	4	0	0	0	13	0	1	0	21	0	4	0	0	0	31	0	0	0	28	0	0	0	0	0	0	0	3	0	4	0	0	0	21	0	18	0	14	0	54	0	0	0	0	0	31	0	27	0	10
ENSMUSG00000091512	23	0	0	0	53	0	20	0	0	0	24	0	55	0	23	0	31	0	31	0	48	0	66	0	62	0	10	0	10	0	37	0	31	0	33	0	24	0	26	0	8	0	17	0	48	0	59	0	66
ENSMUSG00000028159	15	0	0	0	0	0	0	0	0	0	0	0	0	0	0	0	0	0	0	0	0	0	0	0	0	0	12	0	0	0	0	0	0	0	0	0	0	0	0	0	0	0	0	0	0	0	0	0	0
ENSMUSG00000004127	0	0	3	0	6	0	4	0	0	0	0	0	0	0	0	0	0	0	16	0	0	0	43	0	2	0	0	0	0	0	1	0	0	0	0	0	0	0	0	0	15	0	0	0	0	0	3	0	0
ENSMUSG00000005813	18	0	0	0	45	0	28	0	5	0	27	0	15	0	35	0	2	0	0	0	0	0	0	0	0	0	32	0	0	0	18	0	56	0	46	0	6	0	0	0	0	0	17	0	27	0	0	0	0
ENSMUSG00000028156	13	0	6	0	2	0	0	0	8	0	0	0	0	0	10	0	0	0	0	0	9	0	4	0	0	0	0	0	0	0	7	0	35	0	0	0	0	0	0	0	0	0	0	0	14	0	7	0	0
ENSMUSG00000004591	9	0	19	0	21	0	10	0	2	0	10	0	2	0	34	0	0	0	0	0	0	0	102	0	0	0	10	0	0	0	17	0	18	0	11	0	0	0	0	0	24	0	5	0	30	0	28	0	0
ENSMUSG00000037062	52	0	91	0	138	0	68	0	102	0	24	0	37	0	116	0	58	0	36	0	113	0	163	0	117	0	46	0	13	0	101	0	22	0	83	0	59	0	0	0	71	0	15	0	22	0	20	0	107
ENSMUSG00000056025	0	0	13	0	0	0	0	0	0	0	0	0	0	0	0	0	0	0	0	0	0	0	34	0	4	0	0	0	45	0	0	0	1	0	41	0	0	0	285	0	0	0	0	0	0	0	0	0	0
ENSMUSG00000028195	71	0	0	0	134	0	21	0	146	0	76	0	146	0	100	0	284	0	0	0	733	0	989	0	156	0	14	0	237	0	39	0	88	0	85	0	44	0	88	0	64	0	11	0	104	0	37	0	65
ENSMUSG00000097183	0	0	0	0	1	0	0	0	0	0	0	0	0	0	0	0	0	0	8	0	0	0	0	0	0	0	0	0	5	0	0	0	0	0	0	0	0	0	0	0	0	0	0	0	6	0	11	0	0
ENSMUSG00000028194	90	0	121	0	117	0	44	0	305	0	48	0	17	0	340	0	0	0	93	0	47	0	191	0	90	0	79	0	35	0	74	0	96	0	59	0	120	0	1	0	39	0	12	0	59	0	34	0	45
ENSMUSG00000036873	0	0	3	0	3	0	8	0	13	0	0	0	0	0	12	0	0	0	0	0	0	0	13	0	0	0	0	0	0	0	0	0	3	0	0	0	4	0	0	0	3	0	1	0	0	0	12	0	0
ENSMUSG00000028189	0	0	0	0	0	0	0	0	0	0	0	0	50	0	44	0	0	0	0	0	0	0	0	0	0	0	0	0	0	0	0	0	0	0	0	0	0	0	0	0	0	0	0	0	0	0	16	0	0
ENSMUSG00000068523	26	0	21	0	69	0	49	0	57	0	15	0	33	0	111	0	30	0	90	0	98	0	94	0	13	0	29	0	18	0	40	0	27	0	13	0	63	0	59	0	22	0	5	0	18	0	33	0	50
ENSMUSG00000028187	5	0	0	0	4	0	17	0	0	0	0	0	0	0	45	0	0	0	26	0	100	0	61	0	15	0	0	0	5	0	9	0	0	0	38	0	29	0	21	0	0	0	5	0	8	0	7	0	0
ENSMUSG00000005034	0	0	0	0	9	0	9	0	0	0	8	0	0	0	14	0	7	0	43	0	0	0	26	0	23	0	0	0	4	0	0	0	34	0	0	0	47	0	11	0	1	0	2	0	0	0	0	0	16
ENSMUSG00000036745	0	0	0	0	0	0	0	0	0	0	0	0	1	0	0	0	0	0	3	0	0	0	0	0	10	0	0	0	0	0	26	0	0	0	1	0	0	0	0	0	4	0	3	0	2	0	0	0	1
ENSMUSG00000039068	0	0	0	0	4	0	13	0	0	0	9	0	1	0	0	0	21	0	3	0	1	0	58	0	87	0	13	0	0	0	0	0	0	0	0	0	0	0	70	0	0	0	0	0	0	0	19	0	0
ENSMUSG00000039058	15	0	0	0	5	0	0	0	0	0	14	0	23	0	0	0	20	0	0	0	0	0	33	0	0	0	11	0	0	0	0	0	0	0	0	0	0	0	0	0	0	0	0	0	0	0	0	0	0
ENSMUSG00000039047	18	0	0	0	46	0	0	0	12	0	27	0	53	0	46	0	32	0	27	0	102	0	42	0	15	0	30	0	16	0	28	0	63	0	42	0	0	0	0	0	30	0	4	0	0	0	32	0	49
ENSMUSG00000052544	0	0	0	0	0	0	13	0	0	0	0	0	32	0	0	0	0	0	0	0	0	0	9	0	0	0	0	0	0	0	0	0	0	0	47	0	0	0	0	0	0	0	0	0	0	0	0	0	61
ENSMUSG00000038975	7	0	0	0	9	0	1	0	9	0	0	0	13	0	57	0	15	0	54	0	0	0	119	0	54	0	0	0	1	0	11	0	62	0	16	0	0	0	12	0	23	0	9	0	26	0	14	0	15
ENSMUSG00000062908	5	0	0	0	50	0	19	0	43	0	0	0	82	0	96	0	27	0	57	0	64	0	42	0	26	0	9	0	21	0	20	0	60	0	9	0	0	0	73	0	0	0	7	0	33	0	30	0	0
ENSMUSG00000053870	0	0	0	0	23	0	0	0	0	0	0	0	0	0	0	0	1	0	63	0	0	0	0	0	0	0	0	0	0	0	0	0	0	0	0	0	0	0	0	0	0	0	0	0	51	0	0	0	41
ENSMUSG00000028180	8	0	0	0	14	0	0	0	3	0	0	0	33	0	0	0	0	0	1	0	0	0	44	0	22	0	3	0	6	0	37	0	27	0	28	0	2	0	53	0	10	0	7	0	24	0	20	0	0
ENSMUSG00000055436	9	0	36	0	33	0	65	0	27	0	0	0	21	0	132	0	9	0	46	0	55	0	34	0	42	0	13	0	16	0	14	0	32	0	59	0	11	0	5	0	8	0	10	0	19	0	60	0	29
ENSMUSG00000105201	0	0	0	0	0	0	3	0	0	0	0	0	0	0	0	0	0	0	0	0	0	0	0	0	0	0	0	0	1	0	0	0	0	0	2	0	0	0	0	0	2	0	0	0	0	0	0	0	3
ENSMUSG00000063052	6	0	0	0	9	0	6	0	0	0	1	0	0	0	22	0	0	0	0	0	1	0	38	0	0	0	0	0	0	0	15	0	22	0	0	0	31	0	0	0	0	0	6	0	22	0	23	0	0
ENSMUSG00000028175	0	0	16	0	0	0	0	0	12	0	0	0	0	0	30	0	0	0	0	0	0	0	0	0	0	0	0	0	0	0	0	0	0	0	9	0	0	0	4	0	0	0	0	0	15	0	6	0	0
ENSMUSG00000028173	10	0	0	0	45	0	2	0	35	0	57	0	174	0	76	0	14	0	37	0	81	0	48	0	41	0	42	0	31	0	37	0	2	0	68	0	65	0	18	0	35	0	6	0	55	0	97	0	77
ENSMUSG00000028245	1	0	0	0	0	0	0	0	0	0	0	0	0	0	0	0	0	0	0	0	0	0	0	0	0	0	0	0	0	0	27	0	0	0	0	0	0	0	0	0	9	0	4	0	0	0	10	0	0
ENSMUSG00000059482	4	0	0	0	0	0	1	0	0	0	0	0	90	0	176	0	12	0	0	0	110	0	31	0	0	0	0	0	0	0	0	0	0	0	0	0	0	0	0	0	0	0	35	0	1	0	0	0	63
ENSMUSG00000049969	13	0	0	0	0	0	0	0	16	0	1	0	0	0	0	0	0	0	0	0	39	0	0	0	0	0	14	0	4	0	0	0	29	0	2	0	0	0	0	0	21	0	0	0	0	0	0	0	0
ENSMUSG00000050323	1	0	0	0	4	0	0	0	0	0	0	0	0	0	18	0	0	0	0	0	0	0	0	0	10	0	8	0	0	0	0	0	0	0	0	0	17	0	0	0	0	0	3	0	3	0	5	0	0
ENSMUSG00000049225	8	0	0	0	0	0	0	0	0	0	8	0	0	0	24	0	0	0	0	0	0	0	0	0	0	0	0	0	0	0	0	0	0	0	26	0	0	0	0	0	7	0	7	0	0	0	0	0	16
ENSMUSG00000006586	0	0	0	0	0	0	0	0	0	0	0	0	9	0	0	0	0	0	9	0	3	0	4	0	0	0	6	0	0	0	0	0	0	0	0	0	0	0	0	0	0	0	0	0	0	0	0	0	0
ENSMUSG00000028223	0	0	76	0	42	0	81	0	0	0	2	0	55	0	129	0	0	0	0	0	115	0	61	0	0	0	0	0	34	0	11	0	20	0	22	0	29	0	41	0	0	0	1	0	28	0	35	0	33
ENSMUSG00000028226	3	0	13	0	0	0	0	0	2	0	0	0	0	0	27	0	0	0	0	0	0	0	40	0	12	0	0	0	0	0	0	0	0	0	12	0	0	0	0	0	0	0	0	0	0	0	0	0	0
ENSMUSG00000028251	10	0	0	0	0	0	20	0	82	0	1	0	13	0	71	0	0	0	0	0	100	0	23	0	0	0	13	0	0	0	29	0	120	0	0	0	0	0	0	0	19	0	0	0	34	0	70	0	0
ENSMUSG00000040410	0	0	65	0	10	0	0	0	7	0	0	0	0	0	0	0	0	0	28	0	0	0	0	0	0	0	0	0	0	0	0	0	0	0	0	0	42	0	0	0	0	0	0	0	24	0	0	0	27
ENSMUSG00000028261	9	0	47	0	0	0	0	0	18	0	3	0	14	0	38	0	0	0	14	0	13	0	9	0	67	0	17	0	3	0	0	0	63	0	9	0	24	0	0	0	42	0	3	0	21	0	5	0	13
ENSMUSG00000040359	0	0	0	0	1	0	0	0	14	0	0	0	88	0	11	0	22	0	50	0	66	0	22	0	0	0	0	0	0	0	40	0	0	0	13	0	25	0	0	0	18	0	0	0	0	0	10	0	0
ENSMUSG00000045854	1	0	2	0	0	0	23	0	16	0	11	0	16	0	23	0	0	0	1	0	57	0	37	0	7	0	0	0	0	0	5	0	1	0	13	0	0	0	16	0	0	0	1	0	1	0	9	0	5
ENSMUSG00000040128	0	0	0	0	2	0	0	0	0	0	0	0	0	0	0	0	0	0	2	0	1	0	0	0	0	0	3	0	0	0	0	0	0	0	0	0	0	0	15	0	0	0	0	0	0	0	0	0	0
ENSMUSG00000028300	0	0	0	0	0	0	36	0	0	0	0	0	32	0	0	0	1	0	3	0	94	0	64	0	0	0	0	0	4	0	63	0	59	0	0	0	22	0	0	0	0	0	0	0	0	0	0	0	0
ENSMUSG00000036822	3	0	0	0	1	0	0	0	6	0	0	0	0	0	22	0	0	0	0	0	41	0	48	0	1	0	9	0	0	0	0	0	2	0	0	0	0	0	0	0	0	0	0	0	14	0	0	0	0
ENSMUSG00000028407	10	0	9	0	9	0	6	0	13	0	7	0	13	0	18	0	2	0	13	0	47	0	29	0	8	0	11	0	4	0	8	0	24	0	9	0	12	0	12	0	3	0	1	0	3	0	8	0	5
ENSMUSG00000071014	43	0	75	0	78	0	63	0	83	0	26	0	88	0	107	0	17	0	124	0	255	0	132	0	50	0	54	0	22	0	51	0	175	0	73	0	78	0	61	0	20	0	21	0	21	0	63	0	33
ENSMUSG00000028411	0	0	0	0	11	0	52	0	0	0	4	0	2	0	25	0	0	0	25	0	59	0	0	0	0	0	16	0	0	0	4	0	0	0	0	0	15	0	19	0	22	0	6	0	38	0	0	0	0
ENSMUSG00000028409	25	0	170	0	59	0	128	0	153	0	17	0	137	0	117	0	4	0	142	0	66	0	226	0	97	0	42	0	13	0	44	0	178	0	124	0	156	0	71	0	38	0	31	0	66	0	119	0	43
ENSMUSG00000028413	0	0	0	0	4	0	4	0	29	0	9	0	0	0	0	0	29	0	10	0	31	0	0	0	0	0	0	0	0	0	0	0	22	0	0	0	0	0	0	0	0	0	6	0	0	0	4	0	13
ENSMUSG00000073889	0	0	0	0	0	0	0	0	0	0	0	0	13	0	10	0	0	0	0	0	0	0	0	0	0	0	0	0	0	0	0	0	0	0	0	0	17	0	0	0	0	0	0	0	0	0	1	0	0
ENSMUSG00000028447	15	0	0	0	33	0	71	0	24	0	7	0	14	0	105	0	32	0	87	0	90	0	19	0	12	0	18	0	4	0	13	0	31	0	6	0	26	0	26	0	5	0	8	0	25	0	0	0	54
ENSMUSG00000097681	2	0	3	0	1	0	8	0	6	0	0	0	5	0	27	0	3	0	3	0	8	0	13	0	10	0	6	0	1	0	1	0	0	0	2	0	6	0	6	0	5	0	1	0	3	0	5	0	0
ENSMUSG00000036002	11	0	0	0	12	0	2	0	20	0	0	0	0	0	0	0	0	0	40	0	11	0	0	0	0	0	17	0	0	0	7	0	0	0	0	0	0	0	0	0	0	0	0	0	0	0	26	0	34
ENSMUSG00000028458	13	0	0	0	0	0	0	0	24	0	0	0	0	0	46	0	0	0	15	0	49	0	31	0	22	0	2	0	0	0	0	0	10	0	6	0	0	0	0	0	0	0	0	0	15	0	0	0	0
ENSMUSG00000028459	9	0	0	0	8	0	0	0	20	0	0	0	0	0	23	0	0	0	20	0	34	0	20	0	26	0	2	0	0	0	0	0	13	0	11	0	0	0	0	0	0	0	0	0	10	0	0	0	0
ENSMUSG00000051517	0	0	0	0	2	0	7	0	0	0	0	0	0	0	10	0	0	0	0	0	97	0	0	0	29	0	0	0	0	0	0	0	0	0	2	0	0	0	0	0	0	0	0	0	0	0	7	0	0
ENSMUSG00000028468	0	0	0	0	0	0	19	0	0	0	0	0	0	0	25	0	0	0	0	0	0	0	0	0	0	0	0	0	0	0	0	0	0	0	0	0	0	0	13	0	0	0	0	0	0	0	0	0	1
ENSMUSG00000028470	3	0	0	0	7	0	0	0	27	0	3	0	40	0	47	0	14	0	42	0	65	0	29	0	0	0	8	0	6	0	24	0	0	0	15	0	18	0	29	0	5	0	0	0	19	0	1	0	6
ENSMUSG00000043633	39	0	28	0	83	0	156	0	56	0	70	0	102	0	151	0	115	0	269	0	204	0	148	0	73	0	65	0	34	0	57	0	72	0	46	0	101	0	99	0	29	0	12	0	43	0	72	0	80
ENSMUSG00000028480	174	0	255	0	657	0	182	0	260	0	203	0	347	0	349	0	155	0	539	0	652	0	398	0	185	0	428	0	138	0	296	0	452	0	169	0	589	0	576	0	53	0	45	0	336	0	456	0	222
ENSMUSG00000035696	0	0	0	0	4	0	0	0	0	0	0	0	22	0	0	0	0	0	6	0	0	0	0	0	0	0	0	0	0	0	0	0	21	0	0	0	0	0	0	0	4	0	13	0	0	0	3	0	0
ENSMUSG00000035637	7	0	0	0	4	0	6	0	8	0	2	0	11	0	0	0	8	0	10	0	41	0	0	0	0	0	3	0	0	0	0	0	12	0	0	0	7	0	22	0	1	0	4	0	1	0	4	0	0
ENSMUSG00000028318	23	0	72	0	20	0	0	0	0	0	0	0	0	0	0	0	0	0	0	0	0	0	46	0	31	0	9	0	0	0	0	0	56	0	0	0	0	0	0	0	24	0	7	0	0	0	22	0	0
ENSMUSG00000078713	1	0	11	0	6	0	14	0	23	0	3	0	10	0	64	0	5	0	24	0	5	0	11	0	14	0	2	0	0	0	5	0	5	0	12	0	2	0	20	0	14	0	3	0	8	0	13	0	10
ENSMUSG00000035601	0	0	0	0	3	0	0	0	0	0	0	0	20	0	0	0	0	0	0	0	0	0	0	0	0	0	0	0	7	0	0	0	0	0	0	0	0	0	0	0	6	0	0	0	15	0	0	0	0
ENSMUSG00000028329	0	0	0	0	0	0	0	0	2	0	0	0	0	0	0	0	0	0	0	0	25	0	0	0	0	0	1	0	5	0	0	0	16	0	0	0	0	0	22	0	1	0	0	0	2	0	6	0	17
ENSMUSG00000028331	0	0	0	0	6	0	0	0	0	0	6	0	0	0	51	0	0	0	0	0	0	0	0	0	0	0	0	0	0	0	0	0	0	0	0	0	0	0	0	0	0	0	0	0	0	0	10	0	0
ENSMUSG00000028334	4	0	53	0	62	0	40	0	49	0	0	0	0	0	76	0	21	0	68	0	195	0	91	0	23	0	21	0	5	0	13	0	0	0	8	0	0	0	22	0	27	0	0	0	10	0	42	0	12
ENSMUSG00000066191	0	0	0	0	0	0	4	0	0	0	0	0	0	0	0	0	0	0	0	0	0	0	28	0	0	0	3	0	1	0	0	0	0	0	0	0	0	0	0	0	0	0	0	0	30	0	0	0	0
ENSMUSG00000039740	0	0	0	0	6	0	51	0	19	0	0	0	23	0	0	0	22	0	0	0	117	0	24	0	0	0	0	0	0	0	0	0	0	0	0	0	0	0	0	0	30	0	0	0	0	0	0	0	46
ENSMUSG00000053317	5	0	2	0	7	0	23	0	20	0	7	0	13	0	21	0	1	0	5	0	29	0	11	0	10	0	4	0	0	0	13	0	10	0	8	0	4	0	4	0	3	0	1	0	8	0	7	0	0
ENSMUSG00000028345	9	0	0	0	3	0	0	0	0	0	13	0	0	0	33	0	0	0	0	0	0	0	27	0	21	0	0	0	0	0	0	0	10	0	0	0	36	0	32	0	9	0	0	0	65	0	14	0	0
ENSMUSG00000039693	4	0	19	0	10	0	1	0	24	0	3	0	0	0	30	0	0	0	13	0	0	0	18	0	0	0	3	0	0	0	0	0	17	0	30	0	0	0	0	0	7	0	0	0	0	0	9	0	0
ENSMUSG00000028347	7	0	24	0	24	0	0	0	8	0	14	0	16	0	36	0	0	0	15	0	41	0	10	0	26	0	40	0	0	0	16	0	18	0	44	0	0	0	0	0	0	0	12	0	19	0	3	0	39
ENSMUSG00000044018	0	0	0	0	17	0	16	0	18	0	0	0	10	0	3	0	1	0	65	0	0	0	0	0	33	0	9	0	8	0	0	0	0	0	16	0	0	0	0	0	4	0	3	0	42	0	5	0	0
ENSMUSG00000039634	0	0	0	0	0	0	3	0	0	0	0	0	0	0	0	0	0	0	22	0	0	0	0	0	0	0	0	0	3	0	0	0	0	0	0	0	0	0	0	0	0	0	0	0	0	0	0	0	31
ENSMUSG00000028309	0	0	0	0	10	0	4	0	21	0	0	0	4	0	0	0	0	0	0	0	35	0	17	0	0	0	0	0	0	0	0	0	0	0	0	0	0	0	0	0	0	0	2	0	23	0	8	0	0
ENSMUSG00000015247	16	0	0	0	19	0	27	0	8	0	8	0	14	0	45	0	7	0	13	0	79	0	54	0	17	0	8	0	15	0	17	0	12	0	3	0	0	0	0	0	15	0	0	0	0	0	10	0	23
ENSMUSG00000028412	0	0	0	0	0	0	0	0	0	0	0	0	22	0	0	0	0	0	0	0	0	0	0	0	0	0	0	0	0	0	0	0	27	0	0	0	14	0	0	0	0	0	0	0	16	0	0	0	0
ENSMUSG00000028420	0	0	0	0	3	0	20	0	0	0	6	0	2	0	0	0	0	0	3	0	0	0	0	0	0	0	0	0	0	0	0	0	0	0	0	0	0	0	0	0	0	0	0	0	0	0	12	0	8
ENSMUSG00000028426	5	0	26	0	0	0	1	0	5	0	1	0	4	0	29	0	8	0	0	0	25	0	0	0	8	0	10	0	0	0	0	0	6	0	8	0	0	0	26	0	4	0	1	0	12	0	12	0	0
ENSMUSG00000003032	12	0	0	0	0	0	8	0	5	0	0	0	10	0	0	0	0	0	6	0	13	0	0	0	32	0	0	0	10	0	17	0	0	0	8	0	0	0	0	0	0	0	0	0	0	0	0	0	10
ENSMUSG00000090053	0	0	0	0	1	0	16	0	0	0	0	0	2	0	0	0	0	0	4	0	0	0	3	0	0	0	0	0	1	0	0	0	0	0	5	0	0	0	0	0	0	0	0	0	0	0	14	0	20
ENSMUSG00000038668	0	0	0	0	0	0	0	0	0	0	0	0	1	0	0	0	0	0	16	0	0	0	59	0	0	0	6	0	0	0	0	0	0	0	0	0	0	0	0	0	0	0	0	0	0	0	0	0	0
ENSMUSG00000070972	0	0	0	0	0	0	4	0	15	0	4	0	0	0	42	0	0	0	0	0	10	0	0	0	0	0	3	0	0	0	0	0	16	0	2	0	17	0	0	0	0	0	0	0	0	0	25	0	13
ENSMUSG00000092345	28	0	27	0	0	0	29	0	37	0	25	0	67	0	69	0	30	0	107	0	20	0	102	0	59	0	68	0	15	0	57	0	86	0	79	0	40	0	30	0	47	0	25	0	21	0	78	0	1
ENSMUSG00000038607	29	0	27	0	0	0	31	0	38	0	26	0	70	0	75	0	33	0	112	0	20	0	107	0	61	0	70	0	15	0	59	0	88	0	79	0	42	0	31	0	48	0	25	0	23	0	78	0	0
ENSMUSG00000028382	6	0	0	0	14	0	2	0	0	0	0	0	15	0	28	0	0	0	1	0	2	0	10	0	0	0	0	0	2	0	0	0	0	0	0	0	0	0	2	0	31	0	0	0	22	0	0	0	36
ENSMUSG00000028383	0	0	21	0	27	0	40	0	0	0	2	0	17	0	51	0	12	0	5	0	0	0	0	0	0	0	0	0	0	0	11	0	0	0	0	0	0	0	0	0	0	0	0	0	0	0	0	0	0
ENSMUSG00000028385	6	0	0	0	30	0	1	0	4	0	0	0	15	0	6	0	11	0	5	0	5	0	19	0	29	0	2	0	34	0	7	0	29	0	6	0	27	0	4	0	18	0	0	0	1	0	1	0	18
ENSMUSG00000028389	2	0	0	0	8	0	0	0	0	0	0	0	2	0	156	0	0	0	0	0	0	0	0	0	0	0	0	0	0	0	0	0	0	0	0	0	0	0	0	0	0	0	0	0	0	0	0	0	38
ENSMUSG00000066152	8	0	0	0	4	0	18	0	0	0	12	0	0	0	0	0	92	0	9	0	0	0	0	0	0	0	0	0	0	0	0	0	0	0	0	0	0	0	2	0	0	0	0	0	0	0	0	0	34
ENSMUSG00000028393	6	0	0	0	9	0	0	0	0	0	10	0	0	0	0	0	0	0	0	0	35	0	0	0	0	0	12	0	0	0	9	0	18	0	5	0	16	0	0	0	16	0	0	0	10	0	7	0	0
ENSMUSG00000028394	5	0	3	0	10	0	0	0	8	0	13	0	17	0	0	0	52	0	43	0	131	0	4	0	8	0	42	0	0	0	0	0	23	0	61	0	0	0	133	0	62	0	6	0	0	0	13	0	42
ENSMUSG00000059810	0	0	0	0	0	0	0	0	0	0	0	0	0	0	0	0	0	0	8	0	0	0	0	0	8	0	0	0	0	0	0	0	0	0	0	0	8	0	0	0	0	0	0	0	0	0	0	0	10
ENSMUSG00000028358	0	0	0	0	0	0	1	0	0	0	0	0	4	0	3	0	0	0	2	0	0	0	0	0	12	0	2	0	0	0	4	0	31	0	0	0	0	0	0	0	0	0	0	0	4	0	4	0	0
ENSMUSG00000039105	50	0	20	0	159	0	110	0	96	0	19	0	122	0	504	0	30	0	119	0	462	0	212	0	57	0	77	0	20	0	47	0	99	0	48	0	54	0	22	0	17	0	27	0	53	0	77	0	67
ENSMUSG00000051675	3	0	0	0	7	0	10	0	11	0	0	0	7	0	0	0	0	0	18	0	0	0	0	0	0	0	0	0	10	0	14	0	6	0	5	0	0	0	0	0	0	0	4	0	0	0	4	0	0
ENSMUSG00000039270	0	0	31	0	6	0	0	0	0	0	0	0	0	0	0	0	31	0	0	0	4	0	0	0	0	0	2	0	0	0	0	0	0	0	0	0	0	0	0	0	0	0	0	0	0	0	0	0	0
ENSMUSG00000084910	0	0	0	0	0	0	0	0	0	0	0	0	10	0	0	0	0	0	0	0	0	0	0	0	0	0	0	0	0	0	0	0	0	0	13	0	0	0	0	0	0	0	0	0	0	0	0	0	0
ENSMUSG00000028398	0	0	1	0	3	0	14	0	18	0	0	0	3	0	35	0	1	0	6	0	25	0	16	0	0	0	2	0	0	0	10	0	3	0	8	0	8	0	0	0	3	0	0	0	3	0	9	0	0
ENSMUSG00000048706	7	0	11	0	200	0	136	0	0	0	0	0	63	0	83	0	0	0	0	0	288	0	0	0	0	0	0	0	0	0	0	0	75	0	0	0	0	0	0	0	0	0	2	0	33	0	7	0	0
ENSMUSG00000028402	6	0	0	0	19	0	0	0	18	0	4	0	0	0	0	0	0	0	27	0	0	0	74	0	18	0	12	0	2	0	0	0	0	0	50	0	0	0	0	0	0	0	2	0	0	0	15	0	0
ENSMUSG00000028403	8	0	0	0	11	0	0	0	0	0	0	0	0	0	0	0	0	0	1	0	0	0	0	0	0	0	3	0	0	0	0	0	0	0	0	0	0	0	27	0	0	0	0	0	9	0	36	0	1
ENSMUSG00000028484	2	0	23	0	10	0	0	0	24	0	12	0	6	0	147	0	9	0	56	0	65	0	65	0	80	0	18	0	10	0	8	0	8	0	92	0	71	0	117	0	15	0	27	0	37	0	45	0	36
ENSMUSG00000028494	47	0	130	0	109	0	192	0	118	0	46	0	0	0	0	0	0	0	57	0	169	0	104	0	34	0	0	0	9	0	6	0	60	0	3	0	13	0	86	0	10	0	33	0	22	0	57	0	19
ENSMUSG00000028495	3	0	6	0	5	0	2	0	3	0	0	0	10	0	16	0	0	0	2	0	28	0	18	0	29	0	1	0	2	0	0	0	0	0	11	0	6	0	8	0	6	0	0	0	2	0	2	0	9
ENSMUSG00000028496	0	0	0	0	0	0	2	0	0	0	0	0	0	0	92	0	0	0	50	0	12	0	54	0	0	0	0	0	19	0	0	0	1	0	13	0	1	0	0	0	0	0	0	0	0	0	11	0	13
ENSMUSG00000028497	0	0	0	0	19	0	37	0	0	0	1	0	5	0	0	0	0	0	35	0	0	0	1	0	10	0	0	0	0	0	16	0	0	0	5	0	2	0	0	0	1	0	1	0	14	0	0	0	0
ENSMUSG00000070923	2	0	3	0	21	0	18	0	21	0	3	0	0	0	16	0	0	0	48	0	0	0	15	0	0	0	13	0	1	0	8	0	0	0	54	0	27	0	0	0	0	0	0	0	0	0	10	0	1
ENSMUSG00000117123	2	0	0	0	10	0	0	0	0	0	0	0	19	0	0	0	0	0	0	0	0	0	0	0	0	0	1	0	0	0	0	0	0	0	0	0	29	0	0	0	16	0	0	0	0	0	0	0	0
ENSMUSG00000062937	35	0	37	0	87	0	12	0	87	0	44	0	19	0	174	0	16	0	73	0	84	0	177	0	130	0	21	0	7	0	27	0	55	0	41	0	35	0	96	0	117	0	14	0	48	0	37	0	0
ENSMUSG00000073802	18	0	0	0	33	0	65	0	17	0	160	0	60	0	0	0	64	0	284	0	0	0	35	0	35	0	21	0	0	0	16	0	0	0	12	0	130	0	0	0	19	0	10	0	0	0	44	0	36
ENSMUSG00000054000	0	0	0	0	3	0	0	0	0	0	6	0	0	0	0	0	0	0	0	0	0	0	10	0	0	0	0	0	0	0	0	0	0	0	0	0	0	0	0	0	0	0	0	0	0	0	5	0	0
ENSMUSG00000028576	6	0	0	0	21	0	12	0	69	0	12	0	30	0	19	0	0	0	0	0	0	0	0	0	0	0	6	0	0	0	0	0	57	0	0	0	24	0	44	0	0	0	0	0	10	0	26	0	0
ENSMUSG00000062627	0	0	0	0	10	0	8	0	0	0	0	0	9	0	2	0	0	0	0	0	0	0	0	0	3	0	0	0	1	0	0	0	0	0	0	0	11	0	1	0	0	0	0	0	28	0	0	0	0
ENSMUSG00000052684	3	0	0	0	3	0	2	0	0	0	3	0	8	0	3	0	0	0	19	0	24	0	0	0	15	0	0	0	1	0	0	0	0	0	0	0	0	0	16	0	0	0	6	0	8	0	0	0	0
ENSMUSG00000052914	0	0	0	0	0	0	0	0	0	0	8	0	0	0	0	0	0	0	29	0	13	0	51	0	0	0	12	0	0	0	0	0	0	0	0	0	0	0	0	0	0	0	0	0	0	0	0	0	0
ENSMUSG00000028565	0	0	0	0	0	0	0	0	0	0	0	0	9	0	0	0	0	0	10	0	0	0	0	0	7	0	0	0	0	0	0	0	3	0	2	0	2	0	9	0	0	0	0	0	0	0	0	0	7
ENSMUSG00000028563	6	0	0	0	2	0	8	0	4	0	0	0	2	0	27	0	4	0	9	0	14	0	0	0	6	0	3	0	0	0	0	0	10	0	6	0	17	0	6	0	0	0	1	0	7	0	17	0	15
ENSMUSG00000028532	0	0	0	0	0	0	0	0	1	0	0	0	0	0	0	0	0	0	0	0	35	0	0	0	0	0	0	0	0	0	0	0	0	0	0	0	0	0	41	0	0	0	0	0	0	0	0	0	0
ENSMUSG00000028530	0	0	17	0	30	0	0	0	14	0	5	0	4	0	62	0	0	0	10	0	47	0	40	0	38	0	17	0	1	0	5	0	18	0	27	0	25	0	0	0	14	0	2	0	16	0	12	0	0
ENSMUSG00000028527	0	0	0	0	2	0	8	0	0	0	0	0	0	0	54	0	2	0	0	0	0	0	0	0	5	0	4	0	0	0	0	0	0	0	0	0	7	0	0	0	0	0	0	0	0	0	0	0	0
ENSMUSG00000035212	29	0	27	0	28	0	41	0	88	0	45	0	0	0	129	0	108	0	96	0	179	0	177	0	0	0	24	0	1	0	53	0	72	0	69	0	91	0	59	0	64	0	9	0	40	0	50	0	96
ENSMUSG00000028521	8	0	0	0	14	0	0	0	0	0	0	0	12	0	0	0	0	0	10	0	0	0	0	0	0	0	0	0	0	0	0	0	0	0	0	0	0	0	0	0	0	0	1	0	0	0	0	0	0
ENSMUSG00000035069	3	0	0	0	5	0	0	0	0	0	0	0	21	0	0	0	0	0	0	0	0	0	88	0	0	0	18	0	0	0	0	0	0	0	0	0	0	0	0	0	0	0	0	0	3	0	0	0	0
ENSMUSG00000028517	2	0	0	0	20	0	0	0	0	0	0	0	1	0	0	0	0	0	0	0	0	0	0	0	0	0	0	0	0	0	0	0	0	0	0	0	43	0	0	0	42	0	0	0	0	0	0	0	0
ENSMUSG00000034853	0	0	0	0	0	0	0	0	0	0	6	0	31	0	0	0	0	0	0	0	0	0	0	0	0	0	3	0	0	0	0	0	0	0	0	0	0	0	0	0	0	0	0	0	0	0	0	0	13
ENSMUSG00000028617	0	0	2	0	0	0	11	0	32	0	3	0	0	0	122	0	6	0	6	0	177	0	97	0	81	0	16	0	0	0	0	0	41	0	76	0	5	0	28	0	1	0	0	0	15	0	23	0	0
ENSMUSG00000063172	0	0	0	0	7	0	6	0	0	0	0	0	0	0	0	0	2	0	8	0	7	0	0	0	0	0	0	0	1	0	6	0	4	0	0	0	4	0	2	0	2	0	0	0	0	0	9	0	3
ENSMUSG00000028609	0	0	0	0	5	0	12	0	36	0	1	0	7	0	34	0	0	0	0	0	12	0	30	0	9	0	13	0	0	0	5	0	16	0	15	0	3	0	4	0	4	0	3	0	16	0	18	0	1
ENSMUSG00000028608	5	0	19	0	20	0	6	0	47	0	2	0	0	0	165	0	6	0	40	0	73	0	17	0	0	0	8	0	4	0	7	0	11	0	11	0	22	0	7	0	2	0	11	0	7	0	26	0	0
ENSMUSG00000028607	8	0	0	0	0	0	37	0	0	0	0	0	0	0	25	0	0	0	0	0	61	0	0	0	0	0	12	0	0	0	0	0	0	0	0	0	0	0	0	0	0	0	0	0	0	0	0	0	51
ENSMUSG00000048351	3	0	10	0	0	0	0	0	3	0	0	0	0	0	17	0	0	0	0	0	26	0	24	0	0	0	0	0	2	0	2	0	0	0	0	0	0	0	0	0	0	0	6	0	8	0	6	0	0
ENSMUSG00000028582	0	0	0	0	0	0	0	0	14	0	0	0	13	0	15	0	0	0	0	0	0	0	0	0	0	0	0	0	0	0	0	0	0	0	0	0	0	0	0	0	0	0	5	0	21	0	13	0	0
ENSMUSG00000028568	0	0	0	0	13	0	2	0	0	0	2	0	5	0	52	0	0	0	0	0	0	0	6	0	10	0	10	0	0	0	0	0	1	0	0	0	13	0	5	0	0	0	8	0	7	0	7	0	0
ENSMUSG00000028567	0	0	5	0	0	0	7	0	13	0	2	0	6	0	14	0	0	0	16	0	12	0	55	0	6	0	5	0	1	0	5	0	19	0	14	0	0	0	20	0	6	0	1	0	15	0	14	0	0
ENSMUSG00000073775	0	0	0	0	4	0	0	0	0	0	0	0	7	0	33	0	1	0	0	0	31	0	0	0	16	0	1	0	0	0	0	0	10	0	3	0	10	0	0	0	22	0	6	0	7	0	5	0	0
ENSMUSG00000003411	0	0	0	0	0	0	0	0	0	0	0	0	6	0	41	0	2	0	128	0	0	0	19	0	16	0	18	0	0	0	10	0	0	0	7	0	0	0	0	0	7	0	7	0	0	0	4	0	24
ENSMUSG00000028559	4	0	0	0	14	0	6	0	23	0	0	0	24	0	36	0	0	0	61	0	0	0	0	0	27	0	34	0	12	0	8	0	2	0	2	0	0	0	0	0	0	0	0	0	5	0	5	0	0
ENSMUSG00000028557	9	0	45	0	36	0	5	0	36	0	19	0	0	0	41	0	16	0	2	0	40	0	34	0	29	0	7	0	18	0	22	0	15	0	1	0	19	0	61	0	0	0	0	0	10	0	5	0	2
ENSMUSG00000028718	13	0	0	0	18	0	25	0	0	0	0	0	0	0	0	0	0	0	0	0	0	0	16	0	0	0	7	0	0	0	0	0	0	0	0	0	0	0	0	0	1	0	10	0	23	0	4	0	0
ENSMUSG00000028709	6	0	0	0	0	0	0	0	0	0	0	0	0	0	0	0	0	0	14	0	0	0	20	0	0	0	0	0	0	0	0	0	0	0	0	0	0	0	0	0	48	0	0	0	0	0	0	0	0
ENSMUSG00000028708	0	0	0	0	7	0	0	0	0	0	0	0	0	0	50	0	0	0	0	0	105	0	38	0	0	0	0	0	0	0	0	0	0	0	0	0	0	0	0	0	0	0	8	0	0	0	17	0	7
ENSMUSG00000028703	5	0	17	0	25	0	14	0	24	0	0	0	12	0	8	0	0	0	77	0	0	0	0	0	29	0	0	0	0	0	0	0	33	0	29	0	0	0	0	0	1	0	7	0	20	0	13	0	38
ENSMUSG00000028702	1	0	39	0	9	0	12	0	7	0	0	0	0	0	64	0	0	0	41	0	0	0	29	0	16	0	0	0	0	0	0	0	11	0	11	0	0	0	0	0	0	0	8	0	8	0	12	0	19
ENSMUSG00000034042	0	0	0	0	0	0	17	0	12	0	3	0	42	0	4	0	1	0	19	0	0	0	1	0	9	0	0	0	0	0	0	0	0	0	2	0	0	0	0	0	0	0	0	0	3	0	0	0	24
ENSMUSG00000028691	224	0	257	0	867	0	667	0	588	0	159	0	233	0	888	0	152	0	855	0	1030	0	872	0	309	0	223	0	110	0	292	0	801	0	378	0	375	0	318	0	248	0	103	0	316	0	680	0	179
ENSMUSG00000028690	4	0	0	0	1	0	0	0	0	0	0	0	0	0	0	0	0	0	0	0	63	0	38	0	32	0	13	0	0	0	0	0	0	0	0	0	0	0	0	0	0	0	2	0	0	0	23	0	0
ENSMUSG00000028688	0	0	0	0	0	0	0	0	10	0	0	0	0	0	14	0	1	0	33	0	49	0	29	0	38	0	0	0	8	0	0	0	0	0	0	0	0	0	17	0	0	0	2	0	0	0	28	0	0
ENSMUSG00000028687	4	0	0	0	0	0	0	0	0	0	3	0	15	0	0	0	0	0	0	0	0	0	0	0	0	0	2	0	0	0	0	0	0	0	0	0	0	0	0	0	0	0	0	0	0	0	0	0	0
ENSMUSG00000073771	0	0	0	0	4	0	0	0	0	0	0	0	0	0	0	0	0	0	0	0	0	0	0	0	0	0	12	0	0	0	0	0	0	0	0	0	0	0	0	0	0	0	5	0	0	0	7	0	0
ENSMUSG00000047675	31	0	38	0	65	0	41	0	55	0	9	0	42	0	106	0	1	0	77	0	128	0	95	0	62	0	30	0	13	0	25	0	51	0	55	0	37	0	55	0	36	0	10	0	41	0	55	0	26
ENSMUSG00000028678	0	0	31	0	0	0	0	0	10	0	0	0	0	0	105	0	0	0	0	0	0	0	0	0	0	0	0	0	0	0	0	0	0	0	78	0	0	0	24	0	0	0	0	0	55	0	70	0	0
ENSMUSG00000048772	1	0	0	0	2	0	0	0	0	0	0	0	2	0	0	0	8	0	23	0	18	0	0	0	0	0	0	0	5	0	10	0	0	0	0	0	0	0	13	0	0	0	0	0	0	0	3	0	0
ENSMUSG00000033423	1	0	3	0	5	0	3	0	6	0	2	0	5	0	13	0	0	0	11	0	28	0	9	0	8	0	6	0	1	0	7	0	0	0	0	0	0	0	0	0	0	0	0	0	4	0	0	0	0
ENSMUSG00000028541	0	0	4	0	1	0	9	0	0	0	7	0	0	0	30	0	0	0	0	0	0	0	32	0	6	0	0	0	0	0	4	0	0	0	0	0	12	0	0	0	12	0	0	0	7	0	0	0	0
ENSMUSG00000033379	11	0	32	0	14	0	44	0	9	0	9	0	27	0	56	0	89	0	77	0	46	0	60	0	51	0	19	0	4	0	19	0	48	0	14	0	24	0	26	0	4	0	10	0	2	0	22	0	35
ENSMUSG00000033295	1	0	3	0	7	0	1	0	9	0	0	0	13	0	65	0	0	0	17	0	0	0	48	0	0	0	2	0	0	0	0	0	3	0	3	0	0	0	0	0	0	0	0	0	31	0	2	0	7
ENSMUSG00000006390	4	0	8	0	26	0	37	0	22	0	8	0	33	0	8	0	7	0	7	0	47	0	29	0	0	0	12	0	3	0	12	0	25	0	7	0	29	0	7	0	8	0	6	0	16	0	12	0	0
ENSMUSG00000006398	14	0	115	0	5	0	0	0	79	0	0	0	0	0	208	0	0	0	0	0	30	0	49	0	0	0	17	0	0	0	0	0	5	0	49	0	0	0	119	0	18	0	0	0	132	0	107	0	0
ENSMUSG00000028729	33	0	27	0	20	0	57	0	58	0	1	0	37	0	63	0	0	0	0	0	54	0	91	0	39	0	18	0	3	0	24	0	84	0	86	0	7	0	65	0	13	0	18	0	49	0	42	0	0
ENSMUSG00000028645	4	0	14	0	12	0	14	0	0	0	43	0	0	0	15	0	52	0	14	0	0	0	30	0	2	0	9	0	4	0	12	0	0	0	7	0	34	0	12	0	3	0	11	0	28	0	0	0	3
ENSMUSG00000028641	9	0	0	0	24	0	25	0	0	0	31	0	20	0	108	0	67	0	75	0	0	0	13	0	42	0	4	0	12	0	51	0	68	0	22	0	11	0	0	0	10	0	0	0	21	0	9	0	0
ENSMUSG00000028639	20	0	40	0	46	0	26	0	65	0	7	0	43	0	153	0	6	0	62	0	130	0	82	0	56	0	36	0	7	0	41	0	47	0	35	0	69	0	44	0	30	0	6	0	35	0	39	0	4
ENSMUSG00000060288	1	0	0	0	0	0	0	0	1	0	0	0	0	0	6	0	0	0	2	0	15	0	3	0	6	0	5	0	0	0	0	0	0	0	0	0	0	0	1	0	0	0	0	0	5	0	0	0	0
ENSMUSG00000032998	3	0	0	0	2	0	0	0	0	0	0	0	0	0	3	0	0	0	0	0	0	0	13	0	0	0	0	0	0	0	2	0	0	0	0	0	0	0	0	0	0	0	5	0	17	0	0	0	0
ENSMUSG00000028634	0	0	0	0	0	0	0	0	0	0	0	0	0	0	77	0	19	0	0	0	0	0	0	0	0	0	0	0	0	0	0	0	0	0	0	0	14	0	0	0	0	0	0	0	0	0	0	0	0
ENSMUSG00000028633	9	0	26	0	29	0	29	0	22	0	0	0	0	0	121	0	0	0	0	0	56	0	45	0	60	0	29	0	9	0	15	0	83	0	35	0	18	0	23	0	15	0	17	0	17	0	38	0	11
ENSMUSG00000032897	0	0	0	0	1	0	3	0	2	0	0	0	0	0	8	0	0	0	0	0	0	0	9	0	0	0	1	0	0	0	0	0	0	0	10	0	7	0	5	0	0	0	1	0	2	0	1	0	0
ENSMUSG00000028629	0	0	0	0	7	0	29	0	28	0	0	0	0	0	0	0	0	0	0	0	0	0	0	0	20	0	16	0	0	0	0	0	2	0	11	0	0	0	20	0	0	0	2	0	0	0	2	0	0
ENSMUSG00000049878	0	0	0	0	3	0	0	0	0	0	0	0	0	0	0	0	19	0	0	0	0	0	0	0	4	0	0	0	0	0	0	0	0	0	0	0	1	0	0	0	0	0	0	0	4	0	2	0	8
ENSMUSG00000002384	3	0	6	0	0	0	2	0	7	0	0	0	2	0	7	0	0	0	1	0	13	0	15	0	0	0	0	0	0	0	0	0	4	0	0	0	10	0	1	0	2	0	1	0	6	0	1	0	0
ENSMUSG00000028651	7	0	18	0	6	0	10	0	22	0	4	0	11	0	44	0	0	0	15	0	90	0	74	0	0	0	0	0	7	0	5	0	34	0	7	0	36	0	13	0	16	0	4	0	14	0	11	0	0
ENSMUSG00000028648	18	0	27	0	39	0	54	0	21	0	9	0	68	0	90	0	14	0	43	0	43	0	50	0	25	0	17	0	10	0	16	0	36	0	24	0	11	0	43	0	11	0	3	0	10	0	27	0	17
ENSMUSG00000023075	21	0	0	0	28	0	17	0	36	0	7	0	0	0	57	0	8	0	0	0	115	0	1	0	0	0	7	0	9	0	5	0	1	0	35	0	0	0	39	0	19	0	3	0	0	0	1	0	2
ENSMUSG00000028647	2	0	2	0	15	0	1	0	14	0	13	0	15	0	33	0	2	0	2	0	26	0	13	0	29	0	0	0	0	0	3	0	2	0	35	0	0	0	0	0	4	0	1	0	0	0	0	0	15
ENSMUSG00000085875	0	0	1	0	0	0	1	0	0	0	1	0	22	0	3	0	0	0	3	0	2	0	3	0	0	0	1	0	0	0	0	0	0	0	27	0	0	0	0	0	0	0	0	0	0	0	1	0	0
ENSMUSG00000028646	8	0	65	0	13	0	76	0	0	0	5	0	33	0	5	0	23	0	45	0	73	0	69	0	18	0	10	0	0	0	16	0	8	0	17	0	12	0	0	0	24	0	0	0	3	0	12	0	0
ENSMUSG00000078570	1	0	2	0	1	0	9	0	2	0	0	0	0	0	4	0	0	0	5	0	9	0	7	0	5	0	0	0	3	0	3	0	11	0	2	0	0	0	8	0	2	0	0	0	3	0	0	0	0
ENSMUSG00000028889	18	0	29	0	24	0	64	0	44	0	0	0	0	0	91	0	0	0	19	0	76	0	29	0	63	0	0	0	13	0	11	0	126	0	36	0	0	0	45	0	4	0	11	0	18	0	6	0	0
ENSMUSG00000028873	8	0	26	0	55	0	0	0	64	0	6	0	0	0	226	0	0	0	31	0	50	0	90	0	71	0	24	0	0	0	19	0	37	0	51	0	0	0	47	0	4	0	22	0	107	0	114	0	0
ENSMUSG00000050213	0	0	0	0	13	0	0	0	6	0	0	0	0	0	0	0	0	0	0	0	0	0	0	0	0	0	0	0	0	0	0	0	0	0	0	0	0	0	0	0	0	0	2	0	0	0	15	0	24
ENSMUSG00000028863	7	0	0	0	0	0	18	0	0	0	0	0	4	0	6	0	0	0	0	0	0	0	28	0	21	0	4	0	2	0	0	0	14	0	9	0	0	0	0	0	11	0	0	0	0	0	10	0	0
ENSMUSG00000028861	6	0	11	0	15	0	4	0	15	0	0	0	7	0	28	0	6	0	29	0	57	0	10	0	25	0	13	0	9	0	3	0	53	0	1	0	4	0	0	0	3	0	1	0	7	0	21	0	14
ENSMUSG00000050188	3	0	10	0	14	0	0	0	17	0	16	0	26	0	62	0	6	0	100	0	25	0	0	0	0	0	0	0	7	0	3	0	9	0	0	0	21	0	44	0	8	0	0	0	4	0	23	0	7
ENSMUSG00000042558	0	0	0	0	1	0	48	0	9	0	1	0	0	0	0	0	0	0	0	0	0	0	0	0	0	0	0	0	0	0	5	0	0	0	0	0	0	0	0	0	6	0	3	0	0	0	2	0	18
ENSMUSG00000028837	42	0	24	0	145	0	75	0	117	0	46	0	116	0	200	0	23	0	139	0	178	0	165	0	75	0	49	0	17	0	66	0	86	0	85	0	51	0	45	0	50	0	25	0	62	0	106	0	60
ENSMUSG00000042408	5	0	0	0	0	0	0	0	0	0	0	0	1	0	36	0	0	0	21	0	0	0	0	0	18	0	0	0	0	0	0	0	0	0	0	0	0	0	0	0	0	0	0	0	0	0	0	0	6
ENSMUSG00000070737	1	0	0	0	0	0	0	0	0	0	2	0	1	0	0	0	0	0	21	0	29	0	26	0	10	0	0	0	10	0	0	0	0	0	27	0	0	0	0	0	0	0	0	0	0	0	0	0	29
ENSMUSG00000042380	3	0	0	0	5	0	10	0	0	0	0	0	0	0	8	0	24	0	8	0	28	0	8	0	20	0	6	0	0	0	0	0	11	0	8	0	0	0	37	0	0	0	3	0	21	0	0	0	0
ENSMUSG00000042367	1	0	0	0	5	0	31	0	0	0	10	0	0	0	0	0	0	0	0	0	0	0	0	0	0	0	0	0	0	0	0	0	0	0	0	0	1	0	0	0	0	0	0	0	0	0	0	0	0
ENSMUSG00000028799	0	0	0	0	3	0	0	0	6	0	0	0	0	0	0	0	0	0	24	0	0	0	0	0	4	0	0	0	2	0	0	0	0	0	2	0	14	0	0	0	0	0	0	0	0	0	0	0	0
ENSMUSG00000028789	20	0	19	0	2	0	0	0	0	0	0	0	18	0	0	0	24	0	16	0	0	0	0	0	0	0	7	0	0	0	0	0	0	0	0	0	0	0	0	0	0	0	4	0	0	0	0	0	30
ENSMUSG00000057236	5	0	2	0	15	0	14	0	47	0	14	0	21	0	52	0	0	0	16	0	10	0	12	0	29	0	6	0	2	0	10	0	11	0	3	0	10	0	52	0	22	0	6	0	4	0	9	0	20
ENSMUSG00000096944	8	0	9	0	5	0	6	0	25	0	2	0	7	0	22	0	0	0	8	0	12	0	4	0	18	0	6	0	3	0	6	0	9	0	0	0	13	0	29	0	13	0	6	0	1	0	5	0	4
ENSMUSG00000040859	0	0	0	0	0	0	0	0	10	0	0	0	0	0	0	0	0	0	12	0	51	0	0	0	0	0	0	0	0	0	0	0	0	0	0	0	0	0	0	0	0	0	0	0	17	0	0	0	9
ENSMUSG00000047945	19	0	17	0	27	0	39	0	100	0	16	0	19	0	132	0	1	0	32	0	122	0	86	0	32	0	32	0	6	0	13	0	37	0	31	0	18	0	72	0	28	0	8	0	8	0	35	0	10
ENSMUSG00000028798	19	0	53	0	83	0	78	0	38	0	18	0	36	0	119	0	0	0	63	0	50	0	97	0	22	0	35	0	5	0	48	0	88	0	21	0	47	0	89	0	47	0	20	0	23	0	37	0	0
ENSMUSG00000028797	26	0	52	0	58	0	69	0	58	0	3	0	47	0	110	0	13	0	52	0	100	0	68	0	25	0	25	0	26	0	32	0	66	0	7	0	21	0	89	0	28	0	4	0	4	0	28	0	11
ENSMUSG00000028790	3	0	0	0	5	0	0	0	7	0	0	0	6	0	24	0	0	0	16	0	7	0	15	0	8	0	8	0	2	0	6	0	6	0	6	0	4	0	7	0	18	0	2	0	0	0	5	0	0
ENSMUSG00000028788	8	0	8	0	6	0	45	0	26	0	14	0	22	0	107	0	4	0	9	0	80	0	60	0	85	0	3	0	1	0	42	0	74	0	11	0	34	0	119	0	20	0	9	0	15	0	13	0	33
ENSMUSG00000028779	16	0	0	0	37	0	5	0	46	0	4	0	19	0	71	0	16	0	91	0	0	0	0	0	38	0	13	0	0	0	9	0	58	0	8	0	49	0	20	0	7	0	2	0	0	0	1	0	15
ENSMUSG00000028772	4	0	0	0	3	0	1	0	4	0	5	0	3	0	47	0	8	0	29	0	30	0	10	0	0	0	0	0	0	0	12	0	0	0	4	0	7	0	6	0	2	0	1	0	5	0	7	0	0
ENSMUSG00000074088	16	0	42	0	10	0	28	0	40	0	0	0	65	0	205	0	0	0	29	0	202	0	110	0	86	0	28	0	11	0	16	0	42	0	71	0	26	0	0	0	42	0	24	0	14	0	48	0	0
ENSMUSG00000025743	5	0	0	0	12	0	0	0	0	0	0	0	0	0	0	0	9	0	0	0	0	0	0	0	0	0	5	0	0	0	0	0	1	0	9	0	0	0	0	0	10	0	0	0	6	0	8	0	0
ENSMUSG00000028911	0	0	0	0	0	0	0	0	0	0	0	0	6	0	0	0	0	0	28	0	51	0	16	0	0	0	0	0	0	0	0	0	13	0	0	0	0	0	37	0	13	0	0	0	0	0	8	0	0
ENSMUSG00000085667	0	0	0	0	0	0	0	0	0	0	0	0	8	0	0	0	0	0	26	0	57	0	18	0	0	0	0	0	0	0	0	0	17	0	0	0	0	0	19	0	18	0	1	0	0	0	13	0	0
ENSMUSG00000028899	8	0	28	0	10	0	0	0	20	0	0	0	20	0	0	0	0	0	14	0	0	0	16	0	55	0	5	0	2	0	6	0	30	0	9	0	0	0	0	0	22	0	2	0	0	0	1	0	4
ENSMUSG00000086290	0	0	0	0	4	0	0	0	0	0	0	0	3	0	4	0	0	0	13	0	23	0	15	0	0	0	0	0	4	0	0	0	9	0	0	0	0	0	0	0	0	0	0	0	0	0	3	0	4
ENSMUSG00000028896	0	0	0	0	1	0	0	0	17	0	0	0	0	0	0	0	0	0	0	0	1	0	0	0	0	0	3	0	0	0	0	0	3	0	0	0	0	0	1	0	9	0	0	0	12	0	6	0	1
ENSMUSG00000085241	3	0	0	0	5	0	2	0	62	0	4	0	0	0	20	0	0	0	11	0	29	0	16	0	14	0	0	0	10	0	8	0	17	0	3	0	0	0	25	0	29	0	0	0	14	0	6	0	16
ENSMUSG00000091021	3	0	0	0	10	0	3	0	75	0	1	0	0	0	39	0	0	0	17	0	24	0	14	0	18	0	0	0	4	0	11	0	16	0	3	0	0	0	20	0	13	0	0	0	21	0	9	0	12
ENSMUSG00000066043	0	0	4	0	3	0	0	0	10	0	0	0	4	0	0	0	0	0	36	0	0	0	0	0	4	0	29	0	0	0	0	0	0	0	1	0	6	0	2	0	0	0	2	0	0	0	0	0	0
ENSMUSG00000066042	5	0	0	0	3	0	0	0	0	0	0	0	0	0	0	0	0	0	0	0	0	0	1	0	0	0	1	0	0	0	0	0	7	0	0	0	0	0	0	0	13	0	0	0	0	0	6	0	0
ENSMUSG00000028893	0	0	0	0	1	0	0	0	0	0	0	0	4	0	0	0	0	0	0	0	0	0	0	0	0	0	0	0	3	0	20	0	0	0	0	0	0	0	0	0	0	0	0	0	0	0	14	0	0
ENSMUSG00000054428	78	0	88	0	142	0	259	0	142	0	73	0	177	0	433	0	61	0	417	0	425	0	247	0	81	0	79	0	37	0	96	0	233	0	157	0	111	0	110	0	38	0	40	0	39	0	94	0	98
ENSMUSG00000087352	21	0	18	0	52	0	86	0	40	0	23	0	61	0	143	0	22	0	135	0	131	0	59	0	21	0	24	0	8	0	25	0	68	0	46	0	34	0	24	0	12	0	8	0	15	0	31	0	27
ENSMUSG00000037752	1	0	0	0	1	0	32	0	0	0	0	0	0	0	0	0	0	0	0	0	2	0	0	0	0	0	0	0	0	0	0	0	0	0	0	0	0	0	0	0	3	0	0	0	0	0	0	0	14
ENSMUSG00000028879	15	0	0	0	77	0	56	0	34	0	30	0	22	0	171	0	0	0	20	0	0	0	64	0	17	0	33	0	0	0	0	0	12	0	71	0	0	0	0	0	27	0	5	0	15	0	56	0	33
ENSMUSG00000028878	12	0	9	0	0	0	36	0	0	0	0	0	0	0	0	0	0	0	57	0	111	0	0	0	0	0	1	0	4	0	0	0	16	0	0	0	45	0	0	0	0	0	0	0	11	0	10	0	0
ENSMUSG00000028868	3	0	0	0	7	0	1	0	0	0	1	0	0	0	0	0	0	0	0	0	41	0	0	0	11	0	4	0	3	0	6	0	6	0	10	0	23	0	0	0	0	0	0	0	22	0	10	0	11
ENSMUSG00000028857	20	0	0	0	23	0	21	0	10	0	0	0	24	0	19	0	0	0	30	0	51	0	43	0	0	0	15	0	5	0	0	0	84	0	27	0	0	0	0	0	0	0	4	0	2	0	2	0	49
ENSMUSG00000028851	8	0	35	0	39	0	64	0	44	0	8	0	6	0	167	0	1	0	29	0	47	0	172	0	69	0	36	0	3	0	11	0	77	0	12	0	20	0	79	0	45	0	15	0	19	0	67	0	9
ENSMUSG00000028850	0	0	0	0	0	0	20	0	12	0	0	0	0	0	0	0	0	0	0	0	0	0	49	0	0	0	0	0	0	0	0	0	0	0	14	0	0	0	0	0	0	0	0	0	0	0	0	0	0
ENSMUSG00000028848	1	0	22	0	29	0	55	0	13	0	4	0	0	0	9	0	0	0	0	0	0	0	0	0	0	0	0	0	0	0	0	0	16	0	0	0	16	0	0	0	0	0	0	0	10	0	0	0	0
ENSMUSG00000003644	0	0	0	0	0	0	22	0	0	0	5	0	0	0	59	0	0	0	0	0	0	0	0	0	0	0	0	0	0	0	0	0	0	0	1	0	0	0	0	0	0	0	0	0	0	0	0	0	0
ENSMUSG00000003038	1	0	37	0	14	0	0	0	39	0	11	0	11	0	149	0	3	0	4	0	47	0	67	0	15	0	17	0	11	0	13	0	57	0	54	0	65	0	91	0	46	0	18	0	49	0	95	0	8
ENSMUSG00000012117	0	0	2	0	0	0	15	0	0	0	1	0	0	0	0	0	0	0	2	0	28	0	42	0	0	0	10	0	0	0	6	0	0	0	3	0	0	0	0	0	0	0	0	0	0	0	3	0	0
ENSMUSG00000012126	9	0	5	0	10	0	22	0	13	0	5	0	14	0	8	0	25	0	44	0	6	0	14	0	2	0	9	0	0	0	11	0	4	0	6	0	11	0	5	0	7	0	2	0	6	0	4	0	11
ENSMUSG00000028843	36	0	18	0	67	0	74	0	40	0	22	0	43	0	62	0	73	0	194	0	27	0	45	0	16	0	35	0	1	0	32	0	5	0	13	0	51	0	22	0	23	0	5	0	32	0	14	0	51
ENSMUSG00000028840	4	0	0	0	12	0	29	0	8	0	7	0	6	0	22	0	0	0	0	0	39	0	18	0	0	0	9	0	10	0	2	0	41	0	17	0	0	0	0	0	21	0	1	0	7	0	14	0	0
ENSMUSG00000086322	5	0	0	0	9	0	38	0	3	0	4	0	0	0	16	0	0	0	0	0	31	0	11	0	0	0	11	0	7	0	5	0	21	0	8	0	0	0	0	0	19	0	2	0	3	0	8	0	1
ENSMUSG00000050890	0	0	0	0	0	0	0	0	46	0	0	0	2	0	0	0	0	0	0	0	0	0	4	0	0	0	0	0	0	0	30	0	0	0	0	0	17	0	4	0	0	0	5	0	0	0	0	0	0
ENSMUSG00000037366	0	0	0	0	9	0	21	0	0	0	0	0	0	0	0	0	27	0	0	0	0	0	0	0	0	0	1	0	0	0	0	0	0	0	0	0	0	0	0	0	0	0	0	0	0	0	2	0	0
ENSMUSG00000028832	1	0	16	0	1	0	38	0	74	0	0	0	4	0	231	0	12	0	4	0	108	0	110	0	37	0	69	0	11	0	8	0	115	0	55	0	31	0	109	0	41	0	17	0	32	0	120	0	38
ENSMUSG00000046671	13	0	22	0	42	0	17	0	16	0	12	0	51	0	181	0	9	0	85	0	76	0	71	0	27	0	52	0	18	0	32	0	22	0	0	0	54	0	4	0	78	0	19	0	74	0	25	0	0
ENSMUSG00000050989	1	0	19	0	27	0	0	0	29	0	16	0	29	0	57	0	0	0	0	0	0	0	0	0	0	0	0	0	33	0	5	0	0	0	0	0	0	0	0	0	2	0	17	0	25	0	30	0	0
ENSMUSG00000028822	24	0	56	0	53	0	97	0	49	0	25	0	68	0	133	0	173	0	158	0	197	0	178	0	71	0	20	0	24	0	39	0	95	0	57	0	57	0	82	0	15	0	3	0	11	0	80	0	80
ENSMUSG00000037266	33	0	0	0	34	0	24	0	34	0	0	0	57	0	68	0	38	0	86	0	64	0	18	0	0	0	7	0	8	0	5	0	0	0	9	0	4	0	145	0	9	0	0	0	34	0	16	0	17
ENSMUSG00000028821	0	0	0	0	14	0	19	0	25	0	2	0	18	0	26	0	29	0	34	0	0	0	0	0	0	0	17	0	4	0	1	0	0	0	6	0	0	0	8	0	13	0	2	0	3	0	5	0	13
ENSMUSG00000037242	27	0	57	0	145	0	19	0	73	0	19	0	54	0	122	0	15	0	34	0	112	0	206	0	0	0	42	0	0	0	65	0	1	0	43	0	90	0	126	0	36	0	8	0	1	0	66	0	0
ENSMUSG00000059713	0	0	0	0	10	0	0	0	0	0	2	0	0	0	0	0	36	0	43	0	73	0	0	0	50	0	0	0	0	0	0	0	8	0	0	0	0	0	20	0	0	0	0	0	0	0	0	0	22
ENSMUSG00000028669	2	0	0	0	8	0	9	0	3	0	6	0	0	0	32	0	0	0	0	0	14	0	8	0	23	0	0	0	6	0	0	0	2	0	14	0	0	0	17	0	3	0	0	0	0	0	5	0	0
ENSMUSG00000028668	6	0	17	0	12	0	47	0	33	0	15	0	37	0	22	0	0	0	21	0	47	0	20	0	54	0	10	0	5	0	0	0	0	0	3	0	0	0	0	0	8	0	4	0	24	0	8	0	27
ENSMUSG00000085714	0	0	4	0	0	0	1	0	0	0	3	0	6	0	0	0	0	0	0	0	1	0	0	0	8	0	2	0	0	0	0	0	0	0	0	0	0	0	0	0	0	0	0	0	0	0	0	0	0
ENSMUSG00000007872	22	0	0	0	33	0	14	0	23	0	0	0	1	0	54	0	0	0	167	0	82	0	25	0	0	0	7	0	4	0	2	0	84	0	18	0	3	0	23	0	0	0	0	0	13	0	24	0	11
ENSMUSG00000051351	0	0	0	0	2	0	0	0	0	0	0	0	0	0	0	0	0	0	0	0	0	0	0	0	0	0	0	0	0	0	0	0	0	0	0	0	0	0	0	0	0	0	0	0	0	0	12	0	0
ENSMUSG00000066037	0	0	0	0	0	0	0	0	1	0	0	0	0	0	10	0	0	0	9	0	20	0	12	0	12	0	0	0	4	0	0	0	1	0	0	0	0	0	0	0	33	0	0	0	0	0	3	0	0
ENSMUSG00000001089	1	0	0	0	2	0	0	0	8	0	3	0	9	0	44	0	2	0	16	0	0	0	2	0	0	0	3	0	10	0	0	0	14	0	10	0	10	0	12	0	14	0	0	0	0	0	10	0	0
ENSMUSG00000006699	174	0	248	0	639	0	99	0	423	0	129	0	254	0	650	0	243	0	442	0	861	0	212	0	227	0	240	0	151	0	303	0	260	0	329	0	445	0	395	0	270	0	108	0	194	0	289	0	215
ENSMUSG00000028763	2	0	0	0	29	0	49	0	21	0	21	0	25	0	3	0	1	0	125	0	0	0	0	0	6	0	3	0	0	0	5	0	0	0	1	0	0	0	0	0	5	0	0	0	0	0	0	0	66
ENSMUSG00000028757	6	0	15	0	33	0	38	0	31	0	11	0	12	0	50	0	0	0	36	0	88	0	62	0	2	0	8	0	12	0	12	0	24	0	17	0	11	0	34	0	11	0	4	0	14	0	22	0	15
ENSMUSG00000041161	0	0	0	0	0	0	0	0	0	0	0	0	0	0	5	0	0	0	0	0	0	0	0	0	0	0	0	0	0	0	0	0	7	0	0	0	0	0	0	0	0	0	0	0	0	0	0	0	2
ENSMUSG00000050608	10	0	16	0	17	0	17	0	9	0	5	0	17	0	35	0	22	0	29	0	48	0	40	0	16	0	10	0	3	0	12	0	19	0	15	0	5	0	15	0	10	0	1	0	11	0	19	0	7
ENSMUSG00000028743	3	0	16	0	0	0	4	0	7	0	2	0	4	0	22	0	0	0	0	0	26	0	11	0	0	0	6	0	0	0	7	0	14	0	3	0	0	0	19	0	11	0	1	0	3	0	2	0	0
ENSMUSG00000028741	4	0	14	0	32	0	7	0	25	0	0	0	9	0	86	0	0	0	16	0	87	0	47	0	28	0	21	0	1	0	12	0	73	0	28	0	5	0	7	0	43	0	7	0	36	0	27	0	0
ENSMUSG00000041025	4	0	0	0	1	0	14	0	6	0	0	0	10	0	0	0	0	0	0	0	0	0	9	0	16	0	8	0	0	0	0	0	0	0	19	0	0	0	0	0	11	0	0	0	0	0	5	0	0
ENSMUSG00000094439	2	0	16	0	6	0	3	0	1	0	0	0	4	0	0	0	0	0	0	0	0	0	0	0	8	0	3	0	0	0	0	0	0	0	7	0	0	0	0	0	3	0	0	0	9	0	1	0	0
ENSMUSG00000028737	0	0	38	0	11	0	0	0	0	0	0	0	0	0	0	0	0	0	0	0	0	0	0	0	0	0	0	0	0	0	0	0	0	0	0	0	0	0	0	0	0	0	0	0	42	0	0	0	0
ENSMUSG00000040945	0	0	0	0	10	0	0	0	0	0	6	0	10	0	0	0	3	0	7	0	0	0	2	0	11	0	16	0	2	0	19	0	37	0	0	0	0	0	26	0	18	0	0	0	15	0	3	0	9
ENSMUSG00000028920	0	0	0	0	14	0	0	0	0	0	5	0	1	0	0	0	0	0	0	0	0	0	6	0	0	0	0	0	0	0	4	0	0	0	0	0	0	0	0	0	1	0	1	0	0	0	0	0	0
ENSMUSG00000085395	0	0	15	0	0	0	0	0	0	0	4	0	0	0	0	0	0	0	0	0	0	0	0	0	0	0	0	0	7	0	0	0	0	0	0	0	0	0	0	0	0	0	0	0	0	0	0	0	0
ENSMUSG00000006445	0	0	0	0	2	0	28	0	0	0	24	0	0	0	18	0	0	0	0	0	0	0	0	0	9	0	1	0	0	0	0	0	0	0	0	0	3	0	0	0	13	0	9	0	0	0	0	0	0
ENSMUSG00000028917	0	0	0	0	7	0	0	0	0	0	1	0	0	0	5	0	1	0	12	0	0	0	13	0	0	0	0	0	0	0	0	0	0	0	0	0	2	0	0	0	0	0	0	0	0	0	0	0	33
ENSMUSG00000040715	0	0	0	0	5	0	0	0	0	0	1	0	0	0	30	0	2	0	0	0	0	0	0	0	0	0	0	0	5	0	0	0	0	0	2	0	0	0	17	0	0	0	0	0	18	0	7	0	0
ENSMUSG00000028914	0	0	0	0	9	0	0	0	0	0	0	0	0	0	0	0	0	0	0	0	0	0	0	0	0	0	14	0	0	0	0	0	0	0	0	0	0	0	0	0	18	0	2	0	0	0	0	0	0
ENSMUSG00000040659	2	0	1	0	2	0	3	0	0	0	4	0	0	0	4	0	0	0	0	0	33	0	123	0	21	0	0	0	0	0	2	0	29	0	0	0	0	0	2	0	0	0	0	0	15	0	8	0	0
ENSMUSG00000028583	9	0	15	0	9	0	1	0	0	0	3	0	14	0	0	0	0	0	0	0	131	0	0	0	0	0	0	0	0	0	0	0	0	0	0	0	14	0	0	0	7	0	0	0	0	0	0	0	33
ENSMUSG00000046862	0	0	0	0	8	0	0	0	19	0	0	0	2	0	98	0	0	0	0	0	0	0	0	0	18	0	0	0	17	0	0	0	0	0	0	0	61	0	0	0	0	0	0	0	0	0	0	0	0
ENSMUSG00000029022	0	0	0	0	6	0	0	0	18	0	0	0	0	0	2	0	0	0	34	0	0	0	0	0	0	0	0	0	0	0	0	0	0	0	0	0	0	0	25	0	0	0	0	0	15	0	11	0	0
ENSMUSG00000019055	3	0	0	0	0	0	0	0	0	0	1	0	11	0	21	0	0	0	19	0	0	0	0	0	2	0	0	0	6	0	2	0	0	0	2	0	20	0	0	0	6	0	1	0	9	0	16	0	5
ENSMUSG00000029007	20	0	0	0	7	0	54	0	8	0	3	0	20	0	64	0	25	0	0	0	17	0	0	0	0	0	0	0	0	0	0	0	12	0	0	0	0	0	0	0	0	0	0	0	0	0	0	0	21
ENSMUSG00000029003	0	0	0	0	3	0	2	0	2	0	1	0	0	0	0	0	0	0	0	0	19	0	10	0	2	0	0	0	2	0	1	0	7	0	5	0	2	0	9	0	5	0	0	0	7	0	2	0	0
ENSMUSG00000055401	3	0	0	0	10	0	0	0	15	0	0	0	0	0	0	0	0	0	16	0	0	0	8	0	0	0	0	0	0	0	4	0	0	0	0	0	11	0	35	0	0	0	1	0	0	0	0	0	0
ENSMUSG00000017264	0	0	0	0	2	0	16	0	24	0	0	0	11	0	37	0	0	0	0	0	10	0	25	0	17	0	0	0	0	0	0	0	26	0	0	0	0	0	20	0	5	0	2	0	14	0	6	0	11
ENSMUSG00000006442	21	0	15	0	52	0	29	0	75	0	1	0	29	0	133	0	0	0	6	0	49	0	88	0	55	0	45	0	7	0	9	0	94	0	32	0	26	0	26	0	49	0	8	0	45	0	48	0	0
ENSMUSG00000028974	0	0	0	0	5	0	42	0	0	0	0	0	0	0	0	0	0	0	0	0	74	0	0	0	0	0	7	0	0	0	0	0	0	0	0	0	0	0	0	0	0	0	0	0	0	0	0	0	3
ENSMUSG00000028992	0	0	0	0	4	0	40	0	12	0	17	0	0	0	32	0	0	0	0	0	0	0	0	0	0	0	0	0	3	0	0	0	42	0	0	0	28	0	0	0	0	0	0	0	0	0	0	0	0
ENSMUSG00000028990	13	0	0	0	13	0	29	0	14	0	7	0	8	0	38	0	25	0	83	0	46	0	48	0	44	0	12	0	7	0	9	0	0	0	28	0	50	0	22	0	0	0	1	0	10	0	20	0	58
ENSMUSG00000028988	3	0	0	0	12	0	4	0	5	0	7	0	22	0	50	0	1	0	11	0	40	0	9	0	12	0	3	0	2	0	0	0	16	0	11	0	15	0	18	0	3	0	3	0	13	0	9	0	7
ENSMUSG00000028982	5	0	0	0	0	0	7	0	0	0	0	0	0	0	53	0	0	0	11	0	0	0	0	0	4	0	4	0	0	0	6	0	0	0	2	0	11	0	0	0	4	0	0	0	0	0	0	0	0
ENSMUSG00000039852	7	0	0	0	0	0	0	0	0	0	3	0	0	0	13	0	0	0	43	0	9	0	0	0	0	0	7	0	0	0	3	0	2	0	0	0	0	0	0	0	0	0	0	0	0	0	10	0	0
ENSMUSG00000028967	1	0	0	0	0	0	11	0	13	0	12	0	1	0	2	0	34	0	417	0	117	0	86	0	11	0	0	0	1	0	0	0	6	0	0	0	0	0	0	0	4	0	0	0	0	0	30	0	0
ENSMUSG00000028955	77	0	41	0	62	0	81	0	200	0	34	0	0	0	105	0	134	0	106	0	120	0	252	0	114	0	67	0	32	0	20	0	120	0	83	0	48	0	0	0	46	0	0	0	100	0	85	0	135
ENSMUSG00000039759	0	0	0	0	2	0	0	0	0	0	0	0	11	0	3	0	0	0	0	0	0	0	15	0	0	0	1	0	4	0	0	0	0	0	0	0	0	0	0	0	0	0	0	0	0	0	0	0	0
ENSMUSG00000047777	2	0	0	0	0	0	0	0	0	0	0	0	0	0	3	0	0	0	1	0	0	0	0	0	0	0	0	0	0	0	0	0	0	0	0	0	22	0	0	0	11	0	0	0	0	0	20	0	0
ENSMUSG00000073700	0	0	0	0	8	0	0	0	0	0	0	0	0	0	46	0	0	0	0	0	0	0	0	0	0	0	0	0	0	0	3	0	0	0	22	0	0	0	0	0	0	0	0	0	0	0	0	0	0
ENSMUSG00000039662	6	0	0	0	0	0	0	0	0	0	0	0	0	0	0	0	0	0	0	0	0	0	0	0	0	0	0	0	0	0	0	0	25	0	0	0	0	0	8	0	0	0	0	0	0	0	0	0	0
ENSMUSG00000028936	11	0	12	0	28	0	50	0	26	0	3	0	25	0	15	0	1	0	49	0	100	0	46	0	10	0	6	0	9	0	1	0	12	0	9	0	9	0	14	0	31	0	5	0	7	0	38	0	3
ENSMUSG00000047613	7	0	0	0	1	0	0	0	0	0	0	0	0	0	44	0	0	0	0	0	68	0	85	0	0	0	0	0	0	0	12	0	0	0	17	0	35	0	0	0	0	0	6	0	0	0	23	0	23
ENSMUSG00000039523	0	0	0	0	7	0	0	0	0	0	0	0	16	0	0	0	0	0	0	0	0	0	0	0	0	0	1	0	0	0	0	0	0	0	34	0	0	0	0	0	0	0	0	0	0	0	0	0	0
ENSMUSG00000029028	2	0	0	0	19	0	0	0	6	0	0	0	0	0	0	0	0	0	0	0	0	0	0	0	0	0	19	0	0	0	0	0	0	0	2	0	0	0	10	0	1	0	6	0	0	0	0	0	0
ENSMUSG00000078350	1	0	0	0	9	0	0	0	6	0	18	0	0	0	1	0	0	0	36	0	0	0	0	0	0	0	12	0	0	0	0	0	0	0	0	0	10	0	10	0	1	0	4	0	0	0	0	0	6
ENSMUSG00000029029	0	0	0	0	4	0	37	0	35	0	4	0	27	0	41	0	24	0	0	0	0	0	0	0	0	0	0	0	8	0	0	0	41	0	0	0	0	0	0	0	0	0	0	0	0	0	10	0	2
ENSMUSG00000029030	14	0	10	0	21	0	50	0	0	0	16	0	18	0	142	0	0	0	42	0	40	0	39	0	0	0	6	0	0	0	0	0	0	0	1	0	4	0	23	0	0	0	2	0	0	0	0	0	36
ENSMUSG00000029048	1	0	2	0	4	0	0	0	11	0	0	0	6	0	0	0	5	0	13	0	7	0	11	0	4	0	0	0	2	0	0	0	5	0	0	0	3	0	8	0	3	0	2	0	1	0	6	0	5
ENSMUSG00000073684	12	0	0	0	32	0	40	0	0	0	0	0	17	0	35	0	34	0	48	0	67	0	28	0	48	0	10	0	0	0	0	0	49	0	18	0	19	0	111	0	43	0	0	0	23	0	64	0	43
ENSMUSG00000029068	2	0	0	0	18	0	6	0	8	0	2	0	15	0	17	0	0	0	74	0	100	0	0	0	29	0	0	0	0	0	5	0	0	0	0	0	10	0	19	0	6	0	11	0	10	0	0	0	13
ENSMUSG00000065990	8	0	2	0	41	0	55	0	25	0	16	0	4	0	58	0	0	0	64	0	70	0	83	0	30	0	11	0	16	0	10	0	30	0	22	0	29	0	42	0	7	0	8	0	25	0	15	0	5
ENSMUSG00000029073	0	0	0	0	20	0	0	0	0	0	0	0	30	0	0	0	0	0	0	0	0	0	46	0	0	0	0	0	18	0	0	0	0	0	0	0	0	0	0	0	0	0	7	0	0	0	0	0	0
ENSMUSG00000023286	3	0	0	0	9	0	11	0	5	0	0	0	9	0	40	0	7	0	8	0	8	0	3	0	12	0	2	0	7	0	7	0	19	0	2	0	12	0	4	0	2	0	0	0	2	0	10	0	10
ENSMUSG00000023571	11	0	0	0	19	0	7	0	12	0	0	0	6	0	0	0	15	0	27	0	0	0	0	0	0	0	2	0	9	0	0	0	0	0	0	0	11	0	18	0	10	0	0	0	30	0	17	0	0
ENSMUSG00000050796	0	0	0	0	0	0	0	0	0	0	0	0	0	0	89	0	0	0	0	0	0	0	0	0	0	0	0	0	0	0	0	0	0	0	0	0	44	0	0	0	17	0	0	0	0	0	17	0	0
ENSMUSG00000041936	16	0	0	0	17	0	41	0	39	0	8	0	0	0	87	0	6	0	25	0	45	0	13	0	0	0	10	0	0	0	0	0	0	0	35	0	0	0	0	0	0	0	0	0	0	0	28	0	0
ENSMUSG00000078485	0	0	0	0	7	0	10	0	0	0	11	0	0	0	0	0	0	0	28	0	0	0	0	0	0	0	0	0	0	0	9	0	0	0	0	0	0	0	0	0	0	0	9	0	0	0	0	0	40
ENSMUSG00000095567	18	0	88	0	24	0	8	0	13	0	4	0	37	0	181	0	0	0	0	0	0	0	1	0	76	0	19	0	24	0	0	0	70	0	62	0	0	0	0	0	19	0	20	0	60	0	23	0	63
ENSMUSG00000096351	7	0	19	0	11	0	3	0	6	0	3	0	6	0	63	0	0	0	0	0	1	0	1	0	24	0	8	0	7	0	0	0	30	0	26	0	0	0	0	0	2	0	3	0	5	0	8	0	5
ENSMUSG00000073234	0	0	0	0	0	0	11	0	0	0	12	0	9	0	0	0	0	0	0	0	0	0	0	0	0	0	0	0	0	0	0	0	0	0	0	0	0	0	0	0	15	0	0	0	12	0	0	0	0
ENSMUSG00000054099	0	0	0	0	7	0	0	0	23	0	0	0	0	0	6	0	0	0	0	0	0	0	0	0	11	0	0	0	0	0	0	0	0	0	0	0	0	0	0	0	0	0	0	0	0	0	13	0	33
ENSMUSG00000028970	0	0	0	0	0	0	0	0	3	0	1	0	0	0	0	0	0	0	0	0	0	0	15	0	1	0	0	0	0	0	15	0	0	0	13	0	0	0	0	0	0	0	1	0	0	0	0	0	0
ENSMUSG00000028780	0	0	81	0	7	0	0	0	0	0	0	0	0	0	0	0	0	0	0	0	0	0	0	0	0	0	10	0	22	0	21	0	0	0	0	0	11	0	0	0	0	0	0	0	12	0	0	0	0
ENSMUSG00000057614	0	0	10	0	3	0	0	0	31	0	0	0	0	0	29	0	0	0	1	0	13	0	103	0	0	0	0	0	17	0	0	0	23	0	34	0	13	0	0	0	8	0	11	0	5	0	0	0	0
ENSMUSG00000039987	0	0	0	0	8	0	13	0	0	0	2	0	0	0	54	0	0	0	0	0	0	0	0	0	0	0	0	0	0	0	4	0	0	0	4	0	27	0	0	0	0	0	0	0	0	0	0	0	0
ENSMUSG00000047221	9	0	0	0	0	0	0	0	0	0	0	0	0	0	0	0	0	0	0	0	0	0	0	0	42	0	2	0	0	0	27	0	0	0	0	0	0	0	0	0	0	0	0	0	0	0	11	0	0
ENSMUSG00000039883	0	0	0	0	0	0	0	0	0	0	0	0	1	0	0	0	0	0	0	0	0	0	0	0	0	0	0	0	0	0	0	0	0	0	0	0	0	0	0	0	0	0	0	0	238	0	0	0	0
ENSMUSG00000038525	6	0	30	0	10	0	1	0	30	0	0	0	0	0	0	0	0	0	42	0	0	0	0	0	34	0	9	0	0	0	18	0	0	0	0	0	0	0	30	0	0	0	8	0	0	0	0	0	9
ENSMUSG00000097180	0	0	0	0	0	0	0	0	18	0	0	0	0	0	0	0	0	0	0	0	59	0	0	0	24	0	0	0	0	0	0	0	0	0	16	0	0	0	0	0	0	0	0	0	0	0	0	0	0
ENSMUSG00000028959	0	0	3	0	4	0	13	0	0	0	0	0	0	0	7	0	1	0	0	0	37	0	0	0	0	0	2	0	1	0	1	0	19	0	0	0	5	0	26	0	6	0	0	0	7	0	16	0	0
ENSMUSG00000028949	1	0	0	0	1	0	25	0	17	0	0	0	15	0	3	0	0	0	0	0	29	0	9	0	0	0	0	0	0	0	0	0	0	0	5	0	0	0	17	0	0	0	0	0	8	0	11	0	0
ENSMUSG00000028933	0	0	0	0	0	0	0	0	0	0	0	0	26	0	6	0	0	0	0	0	0	0	0	0	14	0	0	0	0	0	0	0	0	0	0	0	0	0	20	0	14	0	0	0	0	0	0	0	0
ENSMUSG00000045294	0	0	0	0	3	0	0	0	47	0	2	0	0	0	97	0	0	0	0	0	3	0	0	0	0	0	0	0	0	0	0	0	15	0	0	0	0	0	0	0	13	0	0	0	0	0	0	0	0
ENSMUSG00000048271	2	0	0	0	0	0	0	0	0	0	0	0	0	0	0	0	0	0	4	0	33	0	0	0	0	0	0	0	21	0	5	0	0	0	0	0	0	0	0	0	0	0	0	0	0	0	0	0	0
ENSMUSG00000010721	1	0	0	0	7	0	0	0	0	0	0	0	0	0	0	0	0	0	0	0	0	0	0	0	0	0	0	0	0	0	0	0	29	0	0	0	0	0	0	0	0	0	0	0	12	0	5	0	0
ENSMUSG00000001569	0	0	4	0	14	0	10	0	0	0	1	0	0	0	0	0	0	0	0	0	26	0	0	0	0	0	0	0	5	0	0	0	41	0	45	0	0	0	0	0	0	0	0	0	0	0	0	0	3
ENSMUSG00000025746	0	0	0	0	0	0	0	0	0	0	0	0	0	0	0	0	0	0	309	0	0	0	104	0	0	0	0	0	0	0	0	0	0	0	0	0	0	0	0	0	0	0	0	0	0	0	5	0	0
ENSMUSG00000025747	4	0	47	0	21	0	12	0	49	0	9	0	6	0	38	0	0	0	10	0	54	0	234	0	16	0	46	0	0	0	0	0	32	0	39	0	12	0	99	0	27	0	12	0	42	0	92	0	1
ENSMUSG00000029177	3	0	46	0	13	0	0	0	70	0	0	0	0	0	172	0	0	0	30	0	47	0	12	0	0	0	14	0	3	0	5	0	26	0	67	0	47	0	198	0	12	0	13	0	109	0	102	0	0
ENSMUSG00000107086	0	0	0	0	6	0	4	0	0	0	0	0	0	0	0	0	1	0	2	0	8	0	0	0	0	0	1	0	0	0	0	0	0	0	10	0	0	0	0	0	0	0	0	0	0	0	0	0	0
ENSMUSG00000045302	10	0	14	0	8	0	23	0	0	0	2	0	23	0	53	0	14	0	24	0	16	0	0	0	0	0	10	0	2	0	6	0	22	0	0	0	0	0	0	0	8	0	3	0	0	0	24	0	0
ENSMUSG00000029146	20	0	0	0	11	0	16	0	0	0	3	0	2	0	81	0	11	0	1	0	16	0	57	0	34	0	7	0	5	0	10	0	0	0	6	0	4	0	27	0	12	0	6	0	0	0	5	0	27
ENSMUSG00000029147	3	0	48	0	5	0	17	0	54	0	0	0	0	0	0	0	0	0	23	0	0	0	32	0	42	0	10	0	0	0	23	0	15	0	17	0	3	0	36	0	38	0	1	0	23	0	1	0	0
ENSMUSG00000029148	30	0	0	0	37	0	20	0	56	0	3	0	11	0	71	0	26	0	26	0	84	0	68	0	94	0	35	0	18	0	2	0	0	0	17	0	20	0	142	0	11	0	3	0	11	0	13	0	21
ENSMUSG00000038552	0	0	0	0	0	0	7	0	20	0	8	0	35	0	54	0	0	0	0	0	43	0	0	0	49	0	15	0	33	0	3	0	0	0	0	0	30	0	38	0	0	0	13	0	0	0	0	0	0
ENSMUSG00000052139	0	0	0	0	0	0	9	0	3	0	1	0	0	0	34	0	0	0	0	0	0	0	0	0	9	0	9	0	4	0	0	0	3	0	12	0	0	0	30	0	8	0	0	0	0	0	7	0	0
ENSMUSG00000014932	0	0	0	0	0	0	0	0	0	0	0	0	0	0	1	0	0	0	0	0	54	0	0	0	0	0	0	0	0	0	0	0	0	0	0	0	0	0	49	0	0	0	0	0	0	0	1	0	17
ENSMUSG00000093574	1	0	0	0	4	0	4	0	7	0	0	0	1	0	0	0	4	0	7	0	0	0	6	0	0	0	2	0	0	0	1	0	4	0	3	0	3	0	0	0	1	0	0	0	0	0	3	0	1
ENSMUSG00000018965	11	0	7	0	22	0	8	0	11	0	5	0	1	0	13	0	0	0	2	0	21	0	25	0	16	0	6	0	9	0	5	0	20	0	11	0	8	0	11	0	4	0	2	0	8	0	11	0	21
ENSMUSG00000037379	0	0	0	0	0	0	0	0	0	0	20	0	0	0	0	0	0	0	0	0	0	0	0	0	0	0	6	0	0	0	0	0	0	0	0	0	0	0	0	0	0	0	0	0	0	0	0	0	0
ENSMUSG00000106834	2	0	0	0	1	0	1	0	0	0	0	0	0	0	3	0	1	0	0	0	9	0	12	0	1	0	3	0	0	0	0	0	2	0	3	0	0	0	0	0	1	0	0	0	0	0	0	0	0
ENSMUSG00000029111	3	0	0	0	0	0	19	0	0	0	0	0	0	0	0	0	0	0	10	0	0	0	0	0	0	0	10	0	0	0	0	0	0	0	21	0	0	0	9	0	3	0	0	0	12	0	0	0	0
ENSMUSG00000070858	0	0	0	0	0	0	2	0	0	0	1	0	0	0	9	0	0	0	3	0	7	0	4	0	0	0	0	0	0	0	0	0	0	0	0	0	7	0	0	0	0	0	1	0	0	0	2	0	0
ENSMUSG00000037235	11	0	0	0	19	0	5	0	0	0	12	0	5	0	0	0	5	0	3	0	206	0	0	0	0	0	16	0	5	0	0	0	0	0	24	0	8	0	0	0	0	0	0	0	2	0	8	0	0
ENSMUSG00000029103	4	0	0	0	43	0	79	0	58	0	41	0	100	0	81	0	67	0	15	0	66	0	117	0	54	0	48	0	8	0	20	0	18	0	0	0	96	0	112	0	39	0	14	0	73	0	57	0	158
ENSMUSG00000036596	0	0	0	0	0	0	0	0	0	0	0	0	97	0	0	0	0	0	0	0	0	0	0	0	0	0	0	0	0	0	13	0	0	0	0	0	0	0	0	0	0	0	0	0	0	0	0	0	26
ENSMUSG00000029093	7	0	0	0	0	0	0	0	0	0	0	0	0	0	0	0	0	0	0	0	0	0	0	0	0	0	0	0	0	0	8	0	0	0	1	0	0	0	0	0	0	0	5	0	22	0	0	0	0
ENSMUSG00000029198	21	0	13	0	31	0	40	0	36	0	4	0	38	0	32	0	0	0	52	0	30	0	34	0	23	0	14	0	0	0	4	0	10	0	10	0	18	0	33	0	6	0	12	0	22	0	20	0	52
ENSMUSG00000029190	0	0	0	0	1	0	14	0	3	0	2	0	10	0	0	0	12	0	11	0	0	0	0	0	0	0	0	0	0	0	0	0	0	0	3	0	12	0	0	0	3	0	0	0	0	0	0	0	0
ENSMUSG00000060708	0	0	0	0	14	0	41	0	0	0	1	0	0	0	0	0	2	0	0	0	0	0	0	0	0	0	3	0	0	0	13	0	17	0	0	0	0	0	0	0	7	0	10	0	0	0	8	0	0
ENSMUSG00000055302	41	0	70	0	106	0	82	0	108	0	34	0	59	0	138	0	30	0	56	0	214	0	225	0	87	0	57	0	37	0	42	0	76	0	44	0	151	0	169	0	51	0	17	0	97	0	45	0	22
ENSMUSG00000029122	0	0	0	0	0	0	0	0	0	0	0	0	0	0	0	0	0	0	73	0	29	0	0	0	0	0	0	0	0	0	0	0	0	0	0	0	0	0	0	0	0	0	0	0	0	0	0	0	0
ENSMUSG00000067367	4	0	18	0	3	0	3	0	15	0	0	0	4	0	11	0	0	0	0	0	34	0	49	0	14	0	11	0	0	0	8	0	29	0	9	0	1	0	8	0	25	0	3	0	16	0	7	0	0
ENSMUSG00000067365	13	0	16	0	24	0	76	0	0	0	0	0	0	0	49	0	15	0	136	0	39	0	95	0	63	0	1	0	10	0	15	0	0	0	10	0	8	0	5	0	6	0	3	0	20	0	3	0	9
ENSMUSG00000046572	0	0	0	0	0	0	1	0	0	0	0	0	0	0	0	0	0	0	87	0	0	0	0	0	0	0	0	0	0	0	0	0	0	0	16	0	0	0	0	0	2	0	0	0	0	0	2	0	0
ENSMUSG00000029128	0	0	0	0	11	0	1	0	5	0	3	0	0	0	0	0	0	0	6	0	0	0	10	0	0	0	7	0	0	0	0	0	0	0	0	0	0	0	0	0	0	0	5	0	0	0	0	0	0
ENSMUSG00000039753	2	0	0	0	12	0	12	0	27	0	0	0	10	0	55	0	20	0	18	0	36	0	36	0	40	0	0	0	0	0	0	0	28	0	6	0	0	0	0	0	0	0	7	0	0	0	10	0	27
ENSMUSG00000029084	0	0	0	0	45	0	27	0	0	0	0	0	0	0	0	0	0	0	10	0	0	0	161	0	0	0	0	0	0	0	0	0	0	0	0	0	0	0	78	0	0	0	0	0	0	0	0	0	0
ENSMUSG00000015806	5	0	0	0	23	0	16	0	24	0	11	0	11	0	104	0	0	0	26	0	56	0	43	0	48	0	15	0	0	0	9	0	0	0	35	0	9	0	0	0	10	0	5	0	11	0	17	0	0
ENSMUSG00000105255	3	0	0	0	2	0	2	0	5	0	2	0	1	0	11	0	0	0	4	0	9	0	4	0	7	0	0	0	0	0	0	0	0	0	4	0	0	0	0	0	1	0	0	0	2	0	3	0	0
ENSMUSG00000039682	32	0	0	0	73	0	30	0	80	0	0	0	7	0	48	0	0	0	92	0	64	0	133	0	115	0	40	0	20	0	94	0	241	0	71	0	14	0	0	0	53	0	22	0	107	0	66	0	17
ENSMUSG00000015804	7	0	17	0	11	0	21	0	11	0	0	0	15	0	28	0	10	0	5	0	28	0	11	0	6	0	8	0	13	0	5	0	32	0	0	0	18	0	18	0	12	0	7	0	8	0	12	0	15
ENSMUSG00000029089	16	0	4	0	2	0	0	0	0	0	1	0	0	0	98	0	11	0	13	0	0	0	0	0	26	0	11	0	0	0	0	0	0	0	0	0	0	0	53	0	3	0	3	0	0	0	25	0	0
ENSMUSG00000097145	4	0	0	0	0	0	0	0	0	0	0	0	5	0	0	0	10	0	3	0	0	0	50	0	0	0	0	0	0	0	0	0	0	0	6	0	0	0	0	0	0	0	0	0	0	0	15	0	0
ENSMUSG00000029186	13	0	0	0	41	0	0	0	0	0	2	0	0	0	106	0	0	0	9	0	0	0	0	0	46	0	0	0	0	0	0	0	0	0	7	0	0	0	0	0	0	0	0	0	0	0	29	0	0
ENSMUSG00000029176	12	0	21	0	37	0	20	0	19	0	0	0	22	0	21	0	16	0	33	0	67	0	15	0	10	0	10	0	4	0	0	0	4	0	33	0	42	0	0	0	19	0	6	0	9	0	11	0	0
ENSMUSG00000061461	14	0	0	0	16	0	0	0	2	0	6	0	0	0	72	0	57	0	44	0	50	0	0	0	60	0	0	0	5	0	0	0	98	0	0	0	0	0	41	0	0	0	11	0	0	0	5	0	45
ENSMUSG00000039178	2	0	0	0	14	0	31	0	38	0	7	0	0	0	42	0	0	0	26	0	22	0	0	0	10	0	17	0	0	0	0	0	8	0	0	0	0	0	0	0	0	0	0	0	20	0	36	0	0
ENSMUSG00000039156	2	0	18	0	10	0	0	0	0	0	0	0	7	0	0	0	0	0	0	0	0	0	0	0	0	0	0	0	3	0	0	0	15	0	0	0	0	0	0	0	0	0	0	0	5	0	0	0	0
ENSMUSG00000047881	0	0	20	0	1	0	12	0	19	0	0	0	0	0	12	0	0	0	4	0	12	0	0	0	0	0	3	0	0	0	0	0	2	0	0	0	0	0	0	0	7	0	0	0	0	0	15	0	0
ENSMUSG00000029171	23	0	0	0	26	0	1	0	26	0	11	0	0	0	26	0	19	0	0	0	22	0	53	0	4	0	23	0	0	0	0	0	9	0	0	0	37	0	54	0	24	0	8	0	6	0	45	0	23
ENSMUSG00000029185	30	0	0	0	118	0	71	0	27	0	23	0	94	0	95	0	13	0	75	0	2	0	39	0	0	0	35	0	21	0	26	0	33	0	43	0	25	0	135	0	35	0	4	0	79	0	18	0	59
ENSMUSG00000054920	0	0	56	0	0	0	0	0	0	0	0	0	0	0	27	0	4	0	7	0	0	0	66	0	1	0	0	0	0	0	0	0	0	0	0	0	0	0	5	0	0	0	0	0	0	0	0	0	6
ENSMUSG00000029191	1	0	17	0	9	0	43	0	12	0	0	0	0	0	6	0	23	0	0	0	133	0	37	0	25	0	9	0	3	0	0	0	13	0	0	0	0	0	0	0	10	0	5	0	1	0	64	0	38
ENSMUSG00000105835	9	0	2	0	8	0	13	0	8	0	4	0	0	0	6	0	25	0	7	0	27	0	22	0	1	0	1	0	8	0	1	0	8	0	7	0	5	0	7	0	0	0	1	0	6	0	3	0	7
ENSMUSG00000107091	0	0	0	0	0	0	0	0	0	0	0	0	0	0	0	0	0	0	0	0	0	0	0	0	0	0	0	0	0	0	4	0	0	0	33	0	0	0	0	0	0	0	0	0	0	0	21	0	0
ENSMUSG00000029223	1	0	12	0	19	0	25	0	3	0	7	0	0	0	5	0	3	0	17	0	8	0	1	0	4	0	11	0	3	0	6	0	3	0	2	0	7	0	1	0	1	0	3	0	1	0	9	0	11
ENSMUSG00000037736	3	0	0	0	0	0	19	0	0	0	0	0	1	0	0	0	0	0	0	0	0	0	9	0	0	0	0	0	0	0	0	0	0	0	0	0	0	0	0	0	0	0	0	0	0	0	0	0	0
ENSMUSG00000029208	4	0	5	0	36	0	15	0	1	0	6	0	2	0	126	0	15	0	13	0	0	0	0	0	0	0	5	0	18	0	0	0	72	0	23	0	0	0	0	0	12	0	6	0	0	0	27	0	65
ENSMUSG00000029209	3	0	0	0	8	0	24	0	1	0	9	0	1	0	31	0	12	0	0	0	0	0	0	0	0	0	0	0	0	0	0	0	86	0	0	0	0	0	0	0	14	0	0	0	0	0	0	0	51
ENSMUSG00000029213	13	0	26	0	42	0	24	0	28	0	4	0	58	0	23	0	27	0	53	0	93	0	142	0	54	0	5	0	23	0	0	0	32	0	0	0	44	0	0	0	52	0	2	0	9	0	51	0	11
ENSMUSG00000067219	12	0	0	0	8	0	0	0	0	0	0	0	0	0	0	0	0	0	0	0	0	0	0	0	28	0	0	0	0	0	0	0	0	0	0	0	0	0	0	0	0	0	1	0	0	0	0	0	0
ENSMUSG00000036087	8	0	0	0	11	0	0	0	7	0	2	0	0	0	80	0	0	0	16	0	0	0	0	0	0	0	0	0	0	0	0	0	0	0	35	0	0	0	0	0	0	0	0	0	15	0	10	0	23
ENSMUSG00000029153	10	0	0	0	7	0	19	0	41	0	19	0	31	0	17	0	18	0	21	0	42	0	0	0	0	0	0	0	0	0	0	0	0	0	0	0	18	0	92	0	24	0	14	0	0	0	0	0	1
ENSMUSG00000051674	6	0	20	0	4	0	0	0	0	0	11	0	10	0	0	0	0	0	0	0	0	0	6	0	0	0	0	0	0	0	0	0	0	0	0	0	0	0	0	0	0	0	0	0	0	0	0	0	0
ENSMUSG00000029156	0	0	0	0	0	0	0	0	0	0	13	0	11	0	105	0	0	0	22	0	84	0	23	0	0	0	55	0	0	0	10	0	10	0	10	0	71	0	98	0	10	0	0	0	0	0	74	0	49
ENSMUSG00000054814	8	0	0	0	10	0	0	0	0	0	0	0	0	0	0	0	0	0	32	0	144	0	0	0	0	0	29	0	0	0	0	0	106	0	0	0	16	0	0	0	0	0	0	0	65	0	63	0	0
ENSMUSG00000029229	16	0	0	0	0	0	21	0	7	0	0	0	0	0	18	0	5	0	16	0	11	0	80	0	8	0	18	0	3	0	5	0	7	0	19	0	19	0	93	0	16	0	5	0	10	0	20	0	26
ENSMUSG00000036403	0	0	0	0	0	0	0	0	0	0	0	0	0	0	0	0	0	0	0	0	0	0	33	0	0	0	0	0	0	0	0	0	0	0	0	0	0	0	0	0	0	0	7	0	0	0	10	0	0
ENSMUSG00000029247	22	0	20	0	69	0	51	0	191	0	3	0	0	0	345	0	18	0	0	0	196	0	333	0	181	0	140	0	36	0	16	0	137	0	26	0	89	0	51	0	128	0	22	0	184	0	87	0	33
ENSMUSG00000036323	68	0	80	0	103	0	11	0	53	0	14	0	65	0	209	0	0	0	43	0	147	0	160	0	85	0	48	0	25	0	52	0	61	0	65	0	0	0	113	0	14	0	18	0	62	0	89	0	38
ENSMUSG00000035851	2	0	0	0	10	0	15	0	0	0	0	0	10	0	31	0	0	0	10	0	17	0	3	0	0	0	0	0	0	0	1	0	17	0	12	0	0	0	44	0	6	0	0	0	3	0	9	0	2
ENSMUSG00000044221	4	0	21	0	0	0	10	0	0	0	7	0	14	0	84	0	0	0	19	0	0	0	72	0	5	0	0	0	16	0	0	0	56	0	12	0	0	0	0	0	20	0	0	0	0	0	12	0	0
ENSMUSG00000029366	26	0	0	0	17	0	0	0	0	0	0	0	0	0	121	0	0	0	17	0	34	0	71	0	0	0	22	0	0	0	0	0	155	0	13	0	0	0	90	0	13	0	13	0	35	0	37	0	6
ENSMUSG00000029370	5	0	12	0	97	0	0	0	20	0	0	0	0	0	0	0	0	0	61	0	0	0	0	0	0	0	35	0	0	0	0	0	26	0	43	0	0	0	0	0	12	0	0	0	0	0	63	0	0
ENSMUSG00000029372	0	0	0	0	512	0	0	0	0	0	0	0	0	0	0	0	0	0	0	0	0	0	0	0	0	0	0	0	0	0	0	0	0	0	0	0	0	0	0	0	1	0	0	0	0	0	0	0	0
ENSMUSG00000029377	0	0	0	0	57	0	0	0	0	0	0	0	0	0	0	0	0	0	0	0	0	0	0	0	0	0	16	0	0	0	0	0	0	0	0	0	0	0	0	0	0	0	7	0	0	0	0	0	0
ENSMUSG00000029378	15	0	0	0	3	0	0	0	0	0	0	0	0	0	0	0	0	0	0	0	9	0	0	0	0	0	0	0	0	0	0	0	0	0	0	0	0	0	0	0	0	0	4	0	0	0	0	0	82
ENSMUSG00000034981	0	0	0	0	17	0	0	0	125	0	53	0	93	0	0	0	21	0	124	0	0	0	0	0	0	0	0	0	0	0	48	0	0	0	53	0	0	0	0	0	0	0	0	0	58	0	0	0	62
ENSMUSG00000097479	0	0	0	0	2	0	2	0	1	0	1	0	3	0	1	0	0	0	3	0	1	0	3	0	0	0	3	0	0	0	3	0	1	0	2	0	0	0	3	0	3	0	2	0	5	0	2	0	4
ENSMUSG00000029413	0	0	0	0	20	0	0	0	0	0	11	0	0	0	62	0	28	0	0	0	31	0	0	0	0	0	0	0	0	0	0	0	0	0	0	0	0	0	0	0	9	0	0	0	0	0	0	0	68
ENSMUSG00000029415	11	0	0	0	4	0	0	0	18	0	0	0	0	0	0	0	0	0	5	0	17	0	0	0	8	0	0	0	0	0	8	0	17	0	0	0	0	0	0	0	0	0	9	0	0	0	11	0	0
ENSMUSG00000034826	13	0	0	0	16	0	0	0	15	0	0	0	0	0	48	0	0	0	27	0	24	0	18	0	28	0	5	0	0	0	7	0	0	0	15	0	13	0	13	0	18	0	2	0	0	0	1	0	0
ENSMUSG00000029426	7	0	0	0	10	0	31	0	96	0	4	0	36	0	0	0	62	0	4	0	35	0	0	0	0	0	0	0	10	0	0	0	19	0	0	0	0	0	0	0	0	0	0	0	36	0	22	0	56
ENSMUSG00000047963	9	0	0	0	28	0	0	0	0	0	0	0	19	0	0	0	0	0	13	0	0	0	0	0	0	0	13	0	9	0	0	0	35	0	27	0	0	0	0	0	0	0	0	0	0	0	41	0	0
ENSMUSG00000058013	58	0	24	0	245	0	93	0	258	0	47	0	227	0	484	0	102	0	31	0	284	0	165	0	147	0	141	0	40	0	60	0	225	0	160	0	196	0	109	0	103	0	51	0	103	0	121	0	14
ENSMUSG00000029385	0	0	0	0	1	0	0	0	0	0	0	0	0	0	0	0	0	0	0	0	0	0	0	0	0	0	0	0	0	0	0	0	0	0	26	0	0	0	22	0	0	0	0	0	0	0	6	0	11
ENSMUSG00000034724	4	0	0	0	0	0	0	0	0	0	0	0	0	0	23	0	0	0	10	0	4	0	0	0	4	0	0	0	0	0	0	0	20	0	4	0	11	0	0	0	0	0	0	0	0	0	3	0	0
ENSMUSG00000029486	10	0	13	0	3	0	2	0	0	0	15	0	9	0	37	0	0	0	0	0	0	0	0	0	0	0	0	0	2	0	0	0	22	0	2	0	0	0	0	0	16	0	0	0	15	0	0	0	12
ENSMUSG00000034663	0	0	0	0	1	0	9	0	0	0	0	0	3	0	0	0	0	0	0	0	0	0	0	0	0	0	0	0	0	0	20	0	0	0	0	0	0	0	51	0	0	0	1	0	0	0	0	0	0
ENSMUSG00000029326	20	0	42	0	28	0	49	0	23	0	0	0	12	0	0	0	0	0	25	0	0	0	45	0	28	0	11	0	15	0	18	0	39	0	0	0	0	0	88	0	11	0	22	0	74	0	0	0	0
ENSMUSG00000097772	1	0	0	0	0	0	6	0	14	0	0	0	0	0	0	0	6	0	0	0	40	0	25	0	10	0	1	0	0	0	0	0	0	0	0	0	0	0	0	0	4	0	1	0	3	0	10	0	0
ENSMUSG00000035297	13	0	27	0	29	0	24	0	49	0	5	0	37	0	101	0	9	0	50	0	166	0	165	0	51	0	25	0	5	0	22	0	101	0	15	0	10	0	45	0	10	0	1	0	13	0	34	0	10
ENSMUSG00000029319	1	0	0	0	9	0	0	0	25	0	6	0	0	0	115	0	0	0	97	0	0	0	101	0	4	0	6	0	15	0	14	0	0	0	45	0	0	0	0	0	36	0	6	0	11	0	47	0	11
ENSMUSG00000016833	13	0	0	0	19	0	40	0	18	0	2	0	38	0	71	0	5	0	24	0	39	0	43	0	31	0	20	0	11	0	4	0	5	0	30	0	20	0	20	0	8	0	0	0	24	0	42	0	7
ENSMUSG00000104761	5	0	0	0	8	0	20	0	11	0	2	0	21	0	39	0	3	0	12	0	19	0	25	0	15	0	11	0	6	0	2	0	1	0	13	0	11	0	11	0	5	0	0	0	13	0	21	0	2
ENSMUSG00000029313	6	0	0	0	30	0	0	0	23	0	0	0	0	0	0	0	0	0	0	0	0	0	0	0	8	0	0	0	0	0	13	0	0	0	0	0	0	0	0	0	0	0	0	0	2	0	0	0	0
ENSMUSG00000029310	5	0	22	0	10	0	32	0	18	0	0	0	23	0	24	0	0	0	11	0	29	0	0	0	29	0	6	0	2	0	0	0	0	0	0	0	0	0	0	0	9	0	4	0	16	0	6	0	21
ENSMUSG00000079065	0	0	0	0	0	0	11	0	14	0	0	0	0	0	26	0	0	0	3	0	0	0	0	0	26	0	3	0	0	0	0	0	7	0	13	0	0	0	0	0	0	0	0	0	0	0	5	0	0
ENSMUSG00000054720	0	0	23	0	41	0	3	0	0	0	0	0	0	0	0	0	23	0	8	0	0	0	99	0	3	0	13	0	2	0	26	0	0	0	0	0	38	0	0	0	13	0	0	0	8	0	28	0	0
ENSMUSG00000029290	0	0	1	0	0	0	3	0	3	0	0	0	3	0	6	0	1	0	10	0	12	0	5	0	1	0	0	0	5	0	0	0	0	0	0	0	5	0	2	0	4	0	0	0	0	0	3	0	0
ENSMUSG00000049606	0	0	0	0	6	0	8	0	5	0	0	0	0	0	35	0	0	0	8	0	3	0	18	0	6	0	0	0	0	0	4	0	0	0	15	0	0	0	0	0	1	0	1	0	9	0	0	0	0
ENSMUSG00000029283	11	0	0	0	0	0	0	0	0	0	0	0	0	0	0	0	0	0	0	0	0	0	0	0	64	0	0	0	0	0	0	0	0	0	0	0	0	0	0	0	0	0	0	0	0	0	19	0	0
ENSMUSG00000033773	0	0	0	0	4	0	0	0	0	0	0	0	0	0	1	0	0	0	54	0	0	0	0	0	0	0	8	0	0	0	0	0	0	0	27	0	0	0	0	0	16	0	0	0	0	0	0	0	0
ENSMUSG00000058558	3	0	8	0	7	0	2	0	32	0	0	0	19	0	111	0	0	0	4	0	25	0	41	0	4	0	3	0	20	0	9	0	65	0	2	0	4	0	0	0	20	0	4	0	7	0	17	0	0
ENSMUSG00000063406	46	0	45	0	121	0	38	0	120	0	35	0	38	0	88	0	6	0	13	0	126	0	117	0	47	0	53	0	0	0	45	0	93	0	165	0	37	0	11	0	18	0	50	0	37	0	71	0	0
ENSMUSG00000029265	0	0	0	0	7	0	0	0	0	0	5	0	0	0	0	0	0	0	0	0	29	0	13	0	0	0	6	0	0	0	0	0	27	0	0	0	0	0	18	0	12	0	0	0	0	0	0	0	0
ENSMUSG00000050856	3	0	5	0	13	0	27	0	29	0	2	0	16	0	27	0	2	0	32	0	46	0	20	0	6	0	2	0	3	0	11	0	14	0	4	0	6	0	18	0	4	0	1	0	6	0	8	0	5
ENSMUSG00000013495	3	0	0	0	16	0	0	0	0	0	4	0	0	0	0	0	0	0	42	0	0	0	25	0	0	0	11	0	27	0	0	0	0	0	0	0	14	0	0	0	0	0	0	0	0	0	0	0	17
ENSMUSG00000004815	0	0	0	0	8	0	0	0	0	0	2	0	3	0	0	0	0	0	25	0	0	0	40	0	0	0	0	0	21	0	0	0	0	0	0	0	0	0	0	0	0	0	0	0	0	0	0	0	12
ENSMUSG00000033540	0	0	0	0	0	0	0	0	0	0	1	0	0	0	0	0	0	0	10	0	48	0	0	0	0	0	0	0	0	0	5	0	0	0	0	0	0	0	0	0	0	0	0	0	0	0	0	0	0
ENSMUSG00000008090	0	0	0	0	0	0	12	0	9	0	0	0	0	0	0	0	0	0	0	0	0	0	0	0	14	0	4	0	14	0	11	0	9	0	0	0	0	0	0	0	10	0	0	0	0	0	0	0	0
ENSMUSG00000072762	2	0	0	0	0	0	0	0	3	0	0	0	0	0	2	0	0	0	0	0	0	0	0	0	0	0	0	0	0	0	3	0	0	0	0	0	0	0	0	0	0	0	0	0	0	0	0	0	48
ENSMUSG00000066613	0	0	0	0	2	0	0	0	21	0	0	0	0	0	11	0	0	0	0	0	0	0	0	0	0	0	0	0	0	0	0	0	0	0	0	0	1	0	0	0	0	0	4	0	0	0	0	0	0
ENSMUSG00000023284	12	0	0	0	0	0	0	0	0	0	0	0	0	0	2	0	0	0	0	0	0	0	0	0	0	0	0	0	0	0	0	0	0	0	0	0	12	0	0	0	0	0	0	0	0	0	0	0	0
ENSMUSG00000043510	2	0	0	0	3	0	21	0	0	0	0	0	4	0	0	0	6	0	0	0	0	0	0	0	9	0	3	0	0	0	0	0	0	0	0	0	0	0	0	0	0	0	4	0	0	0	0	0	0
ENSMUSG00000029521	0	0	0	0	0	0	0	0	0	0	0	0	13	0	9	0	0	0	0	0	0	0	7	0	0	0	0	0	6	0	0	0	0	0	0	0	0	0	0	0	0	0	0	0	0	0	12	0	0
ENSMUSG00000033209	0	0	0	0	13	0	0	0	0	0	0	0	11	0	5	0	0	0	2	0	22	0	0	0	0	0	0	0	0	0	0	0	0	0	3	0	0	0	0	0	0	0	0	0	0	0	4	0	0
ENSMUSG00000050017	41	0	50	0	48	0	0	0	32	0	6	0	47	0	116	0	22	0	18	0	67	0	154	0	81	0	56	0	36	0	22	0	64	0	3	0	109	0	148	0	106	0	38	0	101	0	27	0	0
ENSMUSG00000104559	5	0	9	0	17	0	0	0	9	0	0	0	15	0	50	0	4	0	10	0	22	0	49	0	17	0	8	0	1	0	4	0	7	0	3	0	4	0	8	0	21	0	10	0	20	0	0	0	0
ENSMUSG00000070576	0	0	0	0	0	0	0	0	0	0	0	0	29	0	0	0	27	0	6	0	0	0	0	0	1	0	0	0	3	0	8	0	0	0	33	0	0	0	0	0	0	0	0	0	0	0	14	0	10
ENSMUSG00000029345	3	0	0	0	5	0	1	0	0	0	6	0	0	0	2	0	0	0	8	0	63	0	0	0	1	0	0	0	0	0	0	0	0	0	0	0	0	0	1	0	0	0	0	0	2	0	10	0	0
ENSMUSG00000029346	2	0	0	0	8	0	0	0	2	0	2	0	0	0	26	0	0	0	22	0	0	0	15	0	9	0	0	0	0	0	0	0	7	0	0	0	0	0	15	0	0	0	7	0	9	0	5	0	0
ENSMUSG00000029348	0	0	0	0	0	0	0	0	0	0	0	0	0	0	0	0	0	0	0	0	0	0	40	0	25	0	0	0	0	0	0	0	17	0	0	0	0	0	0	0	0	0	1	0	0	0	0	0	0
ENSMUSG00000051339	0	0	6	0	13	0	0	0	0	0	22	0	0	0	2	0	0	0	2	0	0	0	0	0	0	0	0	0	0	0	0	0	0	0	4	0	0	0	0	0	4	0	2	0	63	0	0	0	0
ENSMUSG00000025825	7	0	0	0	15	0	30	0	14	0	5	0	9	0	51	0	20	0	55	0	40	0	15	0	0	0	23	0	6	0	39	0	0	0	8	0	18	0	15	0	11	0	1	0	10	0	16	0	9
ENSMUSG00000004530	34	0	138	0	57	0	91	0	24	0	5	0	0	0	56	0	2	0	13	0	163	0	39	0	0	0	54	0	20	0	14	0	42	0	38	0	0	0	5	0	33	0	14	0	42	0	24	0	11
ENSMUSG00000090458	4	0	24	0	9	0	51	0	7	0	5	0	0	0	34	0	7	0	5	0	43	0	11	0	0	0	16	0	9	0	2	0	17	0	3	0	0	0	14	0	12	0	3	0	12	0	4	0	4
ENSMUSG00000042121	5	0	0	0	2	0	21	0	31	0	0	0	0	0	0	0	0	0	23	0	3	0	1	0	0	0	2	0	2	0	27	0	0	0	0	0	0	0	25	0	0	0	7	0	0	0	4	0	0
ENSMUSG00000029592	0	0	0	0	10	0	0	0	1	0	0	0	3	0	0	0	2	0	0	0	4	0	6	0	0	0	0	0	0	0	2	0	20	0	0	0	0	0	0	0	0	0	0	0	0	0	1	0	23
ENSMUSG00000044339	0	0	0	0	8	0	0	0	4	0	1	0	2	0	0	0	4	0	0	0	21	0	19	0	0	0	0	0	2	0	7	0	0	0	0	0	3	0	0	0	0	0	0	0	0	0	2	0	0
ENSMUSG00000029577	6	0	0	0	0	0	0	0	24	0	15	0	0	0	52	0	0	0	1	0	0	0	48	0	0	0	0	0	0	0	0	0	0	0	8	0	24	0	0	0	0	0	5	0	0	0	2	0	0
ENSMUSG00000029575	0	0	0	0	11	0	0	0	33	0	2	0	0	0	0	0	0	0	10	0	0	0	0	0	28	0	16	0	0	0	0	0	11	0	0	0	0	0	0	0	0	0	0	0	8	0	16	0	0
ENSMUSG00000041939	11	0	6	0	14	0	0	0	44	0	11	0	9	0	121	0	0	0	40	0	31	0	38	0	0	0	0	0	0	0	8	0	0	0	0	0	0	0	1	0	0	0	4	0	0	0	8	0	0
ENSMUSG00000041870	1	0	0	0	13	0	0	0	0	0	4	0	0	0	0	0	0	0	20	0	45	0	0	0	25	0	10	0	0	0	0	0	14	0	30	0	0	0	0	0	0	0	0	0	0	0	30	0	14
ENSMUSG00000072694	7	0	0	0	39	0	23	0	32	0	5	0	11	0	0	0	26	0	18	0	51	0	15	0	12	0	17	0	8	0	12	0	31	0	3	0	40	0	1	0	7	0	0	0	23	0	6	0	42
ENSMUSG00000029559	4	0	0	0	12	0	8	0	0	0	0	0	6	0	40	0	4	0	5	0	0	0	16	0	31	0	1	0	1	0	2	0	10	0	3	0	19	0	31	0	0	0	0	0	7	0	15	0	0
ENSMUSG00000046562	4	0	3	0	6	0	85	0	33	0	17	0	0	0	1	0	0	0	0	0	81	0	0	0	0	0	0	0	0	0	0	0	0	0	0	0	34	0	0	0	0	0	3	0	0	0	17	0	0
ENSMUSG00000048578	18	0	30	0	31	0	34	0	6	0	13	0	26	0	65	0	24	0	65	0	102	0	103	0	19	0	13	0	0	0	24	0	20	0	11	0	27	0	7	0	23	0	1	0	43	0	31	0	35
ENSMUSG00000060152	7	0	0	0	4	0	20	0	0	0	0	0	3	0	24	0	0	0	13	0	28	0	28	0	16	0	0	0	0	0	8	0	9	0	0	0	0	0	0	0	4	0	4	0	20	0	6	0	0
ENSMUSG00000041733	2	0	47	0	20	0	7	0	0	0	0	0	0	0	0	0	23	0	0	0	0	0	20	0	0	0	0	0	0	0	13	0	11	0	2	0	0	0	0	0	0	0	0	0	20	0	0	0	17
ENSMUSG00000009013	4	0	0	0	32	0	2	0	0	0	2	0	0	0	0	0	1	0	0	0	0	0	0	0	0	0	12	0	0	0	0	0	10	0	2	0	0	0	0	0	2	0	10	0	0	0	21	0	0
ENSMUSG00000029538	27	0	11	0	25	0	42	0	22	0	11	0	28	0	127	0	2	0	10	0	133	0	35	0	56	0	13	0	8	0	26	0	75	0	16	0	22	0	67	0	21	0	16	0	47	0	62	0	0
ENSMUSG00000041697	26	0	54	0	44	0	97	0	53	0	20	0	54	0	108	0	40	0	109	0	121	0	74	0	22	0	33	0	20	0	30	0	47	0	54	0	17	0	31	0	25	0	8	0	20	0	37	0	31
ENSMUSG00000029518	0	0	0	0	1	0	0	0	1	0	0	0	2	0	0	0	0	0	12	0	0	0	0	0	5	0	0	0	0	0	0	0	0	0	0	0	6	0	0	0	0	0	0	0	1	0	0	0	0
ENSMUSG00000029513	0	0	0	0	7	0	0	0	45	0	0	0	13	0	0	0	0	0	0	0	80	0	0	0	67	0	30	0	0	0	0	0	22	0	0	0	0	0	87	0	25	0	6	0	0	0	3	0	0
ENSMUSG00000041548	12	0	1	0	0	0	15	0	47	0	16	0	6	0	0	0	0	0	0	0	0	0	6	0	0	0	8	0	0	0	12	0	0	0	12	0	36	0	0	0	3	0	0	0	34	0	23	0	0
ENSMUSG00000066900	1	0	0	0	4	0	5	0	6	0	1	0	2	0	1	0	0	0	11	0	7	0	3	0	0	0	0	0	0	0	0	0	1	0	0	0	0	0	0	0	0	0	0	0	4	0	1	0	9
ENSMUSG00000032959	0	0	1	0	4	0	7	0	3	0	0	0	1	0	6	0	1	0	0	0	4	0	10	0	1	0	0	0	2	0	0	0	2	0	2	0	3	0	3	0	0	0	0	0	0	0	6	0	0
ENSMUSG00000029364	24	0	78	0	61	0	159	0	73	0	9	0	52	0	0	0	116	0	33	0	113	0	148	0	38	0	12	0	21	0	7	0	0	0	0	0	26	0	50	0	10	0	5	0	66	0	14	0	28
ENSMUSG00000029363	8	0	27	0	20	0	28	0	26	0	4	0	26	0	15	0	20	0	14	0	48	0	100	0	14	0	9	0	7	0	15	0	0	0	0	0	5	0	11	0	12	0	1	0	33	0	25	0	7
ENSMUSG00000032867	1	0	0	0	8	0	10	0	0	0	1	0	0	0	0	0	0	0	0	0	0	0	19	0	0	0	0	0	0	0	0	0	13	0	0	0	0	0	0	0	0	0	0	0	0	0	10	0	0
ENSMUSG00000032840	0	0	0	0	2	0	0	0	3	0	0	0	0	0	0	0	17	0	14	0	0	0	0	0	0	0	0	0	1	0	0	0	0	0	7	0	0	0	0	0	0	0	0	0	0	0	6	0	0
ENSMUSG00000018076	0	0	0	0	0	0	0	0	1	0	0	0	10	0	5	0	0	0	1	0	7	0	0	0	0	0	7	0	0	0	0	0	0	0	8	0	0	0	0	0	1	0	1	0	0	0	0	0	0
ENSMUSG00000029594	0	0	0	0	0	0	0	0	0	0	0	0	0	0	36	0	0	0	0	0	0	0	10	0	5	0	0	0	0	0	4	0	0	0	0	0	33	0	0	0	0	0	2	0	0	0	8	0	8
ENSMUSG00000029598	27	0	0	0	8	0	0	0	13	0	4	0	0	0	5	0	24	0	70	0	4	0	0	0	0	0	6	0	14	0	0	0	23	0	9	0	0	0	0	0	0	0	0	0	10	0	2	0	0
ENSMUSG00000029599	3	0	13	0	18	0	0	0	0	0	0	0	0	0	88	0	0	0	8	0	0	0	7	0	0	0	0	0	10	0	3	0	0	0	11	0	0	0	0	0	1	0	1	0	19	0	3	0	0
ENSMUSG00000107191	0	0	2	0	3	0	0	0	0	0	0	0	0	0	21	0	0	0	11	0	0	0	4	0	0	0	0	0	6	0	0	0	0	0	3	0	0	0	0	0	0	0	3	0	2	0	2	0	0
ENSMUSG00000043733	4	0	0	0	2	0	3	0	7	0	1	0	0	0	63	0	0	0	27	0	3	0	32	0	0	0	8	0	0	0	13	0	8	0	8	0	0	0	0	0	0	0	0	0	0	0	8	0	7
ENSMUSG00000029614	2	0	3	0	5	0	4	0	4	0	0	0	0	0	24	0	2	0	5	0	5	0	8	0	1	0	6	0	0	0	1	0	5	0	1	0	5	0	3	0	4	0	0	0	8	0	4	0	0
ENSMUSG00000042726	0	0	0	0	9	0	1	0	0	0	2	0	34	0	10	0	0	0	0	0	0	0	0	0	0	0	5	0	2	0	0	0	10	0	0	0	5	0	0	0	0	0	0	0	13	0	1	0	17
ENSMUSG00000042594	0	0	0	0	0	0	0	0	5	0	0	0	6	0	0	0	0	0	0	0	0	0	0	0	0	0	12	0	0	0	4	0	0	0	0	0	0	0	0	0	0	0	0	0	0	0	0	0	0
ENSMUSG00000029467	10	0	30	0	39	0	21	0	26	0	6	0	19	0	105	0	0	0	0	0	36	0	80	0	33	0	18	0	29	0	2	0	17	0	51	0	0	0	2	0	23	0	18	0	12	0	0	0	12
ENSMUSG00000029469	0	0	0	0	0	0	9	0	0	0	5	0	0	0	68	0	0	0	0	0	0	0	5	0	0	0	4	0	1	0	5	0	0	0	0	0	34	0	0	0	5	0	0	0	0	0	0	0	0
ENSMUSG00000029471	0	0	15	0	0	0	0	0	0	0	0	0	0	0	4	0	0	0	0	0	0	0	49	0	0	0	8	0	0	0	0	0	0	0	0	0	0	0	18	0	0	0	0	0	5	0	0	0	3
ENSMUSG00000029474	8	0	0	0	13	0	0	0	0	0	13	0	0	0	31	0	0	0	0	0	0	0	40	0	0	0	4	0	0	0	12	0	1	0	0	0	0	0	0	0	0	0	0	0	8	0	7	0	0
ENSMUSG00000054434	0	0	0	0	0	0	0	0	0	0	0	0	0	0	43	0	0	0	0	0	0	0	0	0	35	0	15	0	5	0	0	0	0	0	0	0	0	0	0	0	0	0	0	0	0	0	0	0	0
ENSMUSG00000086753	1	0	1	0	0	0	1	0	0	0	1	0	0	0	9	0	0	0	8	0	1	0	8	0	0	0	0	0	0	0	1	0	3	0	1	0	4	0	5	0	0	0	1	0	2	0	3	0	2
ENSMUSG00000029427	0	0	0	0	0	0	3	0	0	0	0	0	0	0	35	0	8	0	0	0	0	0	0	0	0	0	7	0	0	0	0	0	0	0	11	0	14	0	0	0	5	0	4	0	18	0	41	0	0
ENSMUSG00000029422	3	0	0	0	0	0	0	0	0	0	2	0	0	0	45	0	0	0	0	0	7	0	0	0	0	0	0	0	2	0	38	0	7	0	9	0	0	0	6	0	0	0	0	0	7	0	0	0	10
ENSMUSG00000029414	0	0	37	0	0	0	0	0	0	0	0	0	0	0	33	0	0	0	0	0	18	0	0	0	18	0	0	0	0	0	0	0	0	0	25	0	0	0	0	0	0	0	0	0	0	0	15	0	0
ENSMUSG00000023106	1	0	0	0	18	0	0	0	0	0	0	0	0	0	0	0	0	0	0	0	0	0	0	0	32	0	0	0	16	0	0	0	0	0	0	0	0	0	0	0	20	0	5	0	14	0	0	0	28
ENSMUSG00000102725	0	0	0	0	0	0	10	0	0	0	0	0	0	0	3	0	0	0	1	0	0	0	8	0	8	0	0	0	0	0	0	0	0	0	0	0	0	0	0	0	2	0	0	0	5	0	0	0	2
ENSMUSG00000029404	1	0	5	0	5	0	4	0	4	0	0	0	0	0	9	0	0	0	1	0	13	0	5	0	0	0	2	0	0	0	2	0	8	0	0	0	0	0	0	0	0	0	0	0	0	0	0	0	0
ENSMUSG00000047635	3	0	0	0	4	0	2	0	14	0	0	0	0	0	53	0	0	0	0	0	0	0	0	0	0	0	20	0	11	0	0	0	0	0	0	0	0	0	5	0	0	0	0	0	17	0	0	0	0
ENSMUSG00000029401	4	0	0	0	0	0	36	0	38	0	6	0	16	0	0	0	0	0	20	0	0	0	0	0	0	0	0	0	0	0	0	0	16	0	0	0	0	0	25	0	0	0	1	0	31	0	11	0	0
ENSMUSG00000029390	14	0	26	0	23	0	15	0	36	0	7	0	16	0	39	0	5	0	14	0	70	0	63	0	19	0	24	0	20	0	12	0	34	0	26	0	34	0	18	0	9	0	0	0	26	0	27	0	7
ENSMUSG00000029388	32	0	0	0	40	0	57	0	24	0	6	0	0	0	69	0	20	0	63	0	117	0	84	0	45	0	23	0	12	0	31	0	118	0	19	0	22	0	58	0	4	0	17	0	21	0	57	0	0
ENSMUSG00000029387	0	0	0	0	20	0	52	0	24	0	3	0	0	0	0	0	15	0	0	0	12	0	60	0	0	0	6	0	18	0	0	0	0	0	0	0	30	0	0	0	0	0	12	0	34	0	29	0	0
ENSMUSG00000029386	0	0	0	0	0	0	16	0	0	0	0	0	0	0	0	0	0	0	18	0	0	0	0	0	0	0	0	0	0	0	0	0	0	0	2	0	0	0	0	0	0	0	0	0	0	0	0	0	15
ENSMUSG00000038023	6	0	0	0	16	0	13	0	0	0	2	0	0	0	0	0	0	0	6	0	40	0	29	0	4	0	6	0	10	0	10	0	21	0	0	0	0	0	0	0	1	0	1	0	0	0	27	0	0
ENSMUSG00000106082	1	0	0	0	2	0	1	0	0	0	0	0	0	0	0	0	0	0	6	0	9	0	5	0	0	0	1	0	5	0	2	0	0	0	0	0	0	0	0	0	0	0	1	0	0	0	0	0	0
ENSMUSG00000079215	6	0	13	0	0	0	0	0	3	0	4	0	0	0	32	0	0	0	0	0	15	0	22	0	0	0	6	0	7	0	1	0	17	0	23	0	15	0	0	0	0	0	0	0	10	0	6	0	10
ENSMUSG00000008348	15	0	16	0	10	0	40	0	18	0	14	0	63	0	42	0	46	0	15	0	57	0	81	0	7	0	22	0	21	0	8	0	30	0	15	0	48	0	26	0	11	0	7	0	13	0	49	0	23
ENSMUSG00000072612	2	0	0	0	1	0	3	0	1	0	0	0	6	0	1	0	2	0	0	0	5	0	3	0	0	0	2	0	1	0	0	0	0	0	0	0	1	0	1	0	1	0	0	0	1	0	2	0	1
ENSMUSG00000037905	12	0	0	0	11	0	0	0	17	0	7	0	5	0	73	0	4	0	22	0	44	0	18	0	12	0	0	0	3	0	9	0	34	0	20	0	0	0	0	0	7	0	0	0	9	0	2	0	0
ENSMUSG00000029482	21	0	0	0	23	0	0	0	0	0	17	0	0	0	60	0	4	0	0	0	0	0	3	0	0	0	0	0	0	0	2	0	0	0	0	0	0	0	0	0	16	0	4	0	0	0	1	0	0
ENSMUSG00000029428	8	0	0	0	26	0	0	0	0	0	10	0	0	0	88	0	0	0	0	0	95	0	148	0	54	0	25	0	0	0	22	0	0	0	0	0	48	0	0	0	0	0	0	0	16	0	46	0	0
ENSMUSG00000029430	2	0	43	0	14	0	5	0	24	0	0	0	0	0	52	0	0	0	1	0	0	0	0	0	1	0	15	0	8	0	21	0	56	0	20	0	0	0	4	0	10	0	28	0	21	0	6	0	0
ENSMUSG00000029439	0	0	0	0	4	0	0	0	10	0	0	0	0	0	0	0	0	0	21	0	0	0	3	0	7	0	0	0	0	0	2	0	0	0	0	0	0	0	0	0	0	0	0	0	0	0	0	0	0
ENSMUSG00000029436	0	0	0	0	22	0	0	0	27	0	1	0	0	0	0	0	0	0	0	0	0	0	0	0	0	0	0	0	0	0	0	0	52	0	0	0	0	0	0	0	22	0	0	0	0	0	0	0	0
ENSMUSG00000034211	25	0	46	0	29	0	59	0	82	0	24	0	150	0	178	0	81	0	102	0	167	0	15	0	80	0	20	0	11	0	15	0	43	0	36	0	6	0	57	0	12	0	6	0	18	0	27	0	49
ENSMUSG00000066735	0	0	1	0	0	0	0	0	5	0	0	0	1	0	74	0	0	0	0	0	0	0	26	0	0	0	0	0	0	0	9	0	25	0	0	0	4	0	51	0	0	0	4	0	0	0	2	0	0
ENSMUSG00000025534	0	0	66	0	19	0	0	0	0	0	22	0	46	0	56	0	17	0	0	0	65	0	61	0	0	0	34	0	41	0	54	0	3	0	66	0	0	0	2	0	36	0	2	0	99	0	36	0	0
ENSMUSG00000025532	4	0	10	0	7	0	0	0	24	0	0	0	0	0	21	0	0	0	14	0	0	0	16	0	0	0	0	0	0	0	10	0	51	0	12	0	15	0	39	0	0	0	1	0	9	0	11	0	11
ENSMUSG00000025340	0	0	0	0	11	0	21	0	0	0	0	0	6	0	0	0	0	0	0	0	62	0	0	0	0	0	0	0	0	0	0	0	0	0	10	0	0	0	0	0	0	0	0	0	0	0	15	0	0
ENSMUSG00000053094	24	0	19	0	18	0	53	0	23	0	18	0	1	0	26	0	1	0	88	0	35	0	68	0	16	0	18	0	0	0	8	0	29	0	26	0	0	0	0	0	8	0	4	0	22	0	39	0	48
ENSMUSG00000025337	25	0	13	0	50	0	47	0	39	0	6	0	48	0	35	0	18	0	60	0	92	0	55	0	90	0	46	0	0	0	34	0	77	0	56	0	23	0	29	0	16	0	5	0	6	0	14	0	23
ENSMUSG00000056310	8	0	43	0	5	0	26	0	2	0	0	0	0	0	0	0	0	0	54	0	0	0	0	0	0	0	3	0	0	0	16	0	0	0	8	0	0	0	0	0	24	0	2	0	0	0	1	0	51
ENSMUSG00000040731	30	0	75	0	75	0	53	0	153	0	17	0	78	0	219	0	11	0	66	0	113	0	166	0	126	0	38	0	24	0	91	0	63	0	57	0	83	0	0	0	111	0	25	0	131	0	38	0	23
ENSMUSG00000107335	0	0	0	0	0	0	0	0	3	0	1	0	0	0	11	0	0	0	7	0	11	0	8	0	0	0	0	0	0	0	2	0	1	0	4	0	0	0	6	0	0	0	0	0	0	0	1	0	0
ENSMUSG00000040532	9	0	0	0	23	0	0	0	6	0	15	0	0	0	91	0	0	0	26	0	41	0	33	0	0	0	8	0	15	0	22	0	25	0	20	0	0	0	29	0	1	0	2	0	0	0	15	0	0
ENSMUSG00000007207	0	0	0	0	0	0	0	0	15	0	0	0	0	0	0	0	0	0	2	0	59	0	0	0	0	0	14	0	14	0	0	0	0	0	0	0	0	0	0	0	15	0	0	0	12	0	0	0	0
ENSMUSG00000005374	0	0	0	0	0	0	0	0	3	0	0	0	0	0	0	0	0	0	0	0	0	0	11	0	0	0	0	0	0	0	9	0	0	0	0	0	0	0	0	0	0	0	0	0	55	0	0	0	0
ENSMUSG00000029681	0	0	0	0	8	0	7	0	28	0	0	0	0	0	30	0	0	0	2	0	37	0	8	0	0	0	6	0	0	0	2	0	0	0	13	0	1	0	3	0	0	0	0	0	1	0	0	0	0
ENSMUSG00000002748	5	0	0	0	8	0	0	0	12	0	4	0	0	0	0	0	7	0	0	0	27	0	73	0	4	0	1	0	2	0	1	0	0	0	0	0	13	0	0	0	4	0	3	0	3	0	0	0	5
ENSMUSG00000039959	0	0	0	0	34	0	0	0	35	0	5	0	0	0	30	0	6	0	0	0	0	0	0	0	0	0	6	0	19	0	0	0	0	0	0	0	20	0	0	0	0	0	0	0	0	0	1	0	0
ENSMUSG00000039886	23	0	54	0	43	0	121	0	35	0	15	0	43	0	22	0	0	0	0	0	67	0	111	0	40	0	14	0	6	0	22	0	42	0	34	0	5	0	0	0	19	0	5	0	5	0	21	0	23
ENSMUSG00000004951	74	0	36	0	41	0	31	0	139	0	19	0	21	0	101	0	54	0	49	0	53	0	18	0	11	0	53	0	4	0	64	0	17	0	36	0	91	0	9	0	37	0	5	0	25	0	8	0	95
ENSMUSG00000039771	5	0	5	0	10	0	62	0	6	0	6	0	20	0	49	0	5	0	24	0	10	0	63	0	25	0	8	0	1	0	10	0	25	0	27	0	11	0	27	0	9	0	4	0	13	0	10	0	4
ENSMUSG00000039737	0	0	0	0	0	0	5	0	4	0	1	0	0	0	4	0	0	0	17	0	0	0	15	0	1	0	1	0	5	0	0	0	1	0	0	0	1	0	0	0	0	0	0	0	0	0	8	0	0
ENSMUSG00000007987	2	0	0	0	7	0	62	0	0	0	7	0	0	0	26	0	7	0	0	0	0	0	31	0	0	0	0	0	0	0	0	0	0	0	0	0	15	0	18	0	0	0	0	0	0	0	7	0	17
ENSMUSG00000004846	5	0	0	0	15	0	5	0	17	0	20	0	0	0	4	0	15	0	47	0	5	0	0	0	10	0	0	0	0	0	0	0	20	0	19	0	33	0	0	0	1	0	5	0	35	0	12	0	19
ENSMUSG00000004849	50	0	66	0	241	0	52	0	89	0	47	0	29	0	7	0	37	0	29	0	110	0	186	0	19	0	54	0	14	0	47	0	144	0	33	0	40	0	88	0	54	0	23	0	34	0	61	0	0
ENSMUSG00000037411	10	0	158	0	28	0	31	0	0	0	14	0	0	0	0	0	0	0	43	0	0	0	18	0	9	0	14	0	121	0	76	0	118	0	84	0	38	0	0	0	35	0	0	0	30	0	0	0	0
ENSMUSG00000043279	11	0	0	0	0	0	1	0	0	0	0	0	0	0	0	0	0	0	13	0	0	0	0	0	2	0	8	0	0	0	0	0	8	0	37	0	65	0	0	0	0	0	0	0	0	0	0	0	0
ENSMUSG00000051502	0	0	0	0	1	0	23	0	0	0	6	0	0	0	0	0	0	0	0	0	0	0	0	0	13	0	0	0	0	0	0	0	0	0	0	0	0	0	0	0	12	0	0	0	9	0	0	0	0
ENSMUSG00000037364	0	0	6	0	7	0	0	0	18	0	2	0	0	0	110	0	0	0	36	0	4	0	37	0	0	0	0	0	6	0	2	0	0	0	36	0	0	0	0	0	0	0	3	0	9	0	17	0	0
ENSMUSG00000023348	1	0	0	0	14	0	27	0	10	0	11	0	0	0	127	0	9	0	23	0	39	0	12	0	5	0	6	0	2	0	4	0	23	0	0	0	21	0	0	0	4	0	2	0	11	0	11	0	1
ENSMUSG00000037344	0	0	0	0	0	0	0	0	16	0	0	0	0	0	0	0	0	0	0	0	0	0	0	0	0	0	0	0	0	0	0	0	0	0	0	0	0	0	9	0	20	0	0	0	0	0	0	0	0
ENSMUSG00000037221	3	0	0	0	8	0	12	0	21	0	14	0	7	0	17	0	20	0	57	0	0	0	7	0	0	0	0	0	0	0	23	0	12	0	7	0	35	0	0	0	0	0	1	0	20	0	12	0	0
ENSMUSG00000029718	25	0	40	0	101	0	12	0	40	0	59	0	77	0	71	0	57	0	125	0	0	0	56	0	25	0	19	0	36	0	27	0	81	0	56	0	58	0	0	0	31	0	1	0	28	0	114	0	50
ENSMUSG00000093445	0	0	0	0	0	0	3	0	0	0	4	0	0	0	0	0	0	0	24	0	23	0	0	0	0	0	5	0	0	0	0	0	6	0	3	0	0	0	2	0	0	0	0	0	11	0	0	0	14
ENSMUSG00000029720	0	0	0	0	0	0	3	0	0	0	4	0	0	0	0	0	0	0	24	0	23	0	0	0	0	0	5	0	0	0	0	0	6	0	3	0	0	0	2	0	0	0	0	0	11	0	0	0	14
ENSMUSG00000029723	4	0	0	0	27	0	9	0	0	0	11	0	15	0	0	0	0	0	31	0	21	0	0	0	11	0	0	0	0	0	0	0	0	0	0	0	11	0	0	0	0	0	0	0	3	0	14	0	10
ENSMUSG00000029725	0	0	0	0	4	0	0	0	0	0	1	0	1	0	4	0	0	0	2	0	8	0	0	0	0	0	0	0	0	0	0	0	7	0	0	0	0	0	1	0	0	0	0	0	5	0	1	0	0
ENSMUSG00000029726	0	0	0	0	0	0	11	0	0	0	2	0	0	0	9	0	0	0	0	0	0	0	14	0	0	0	3	0	0	0	5	0	0	0	8	0	0	0	0	0	0	0	0	0	0	0	0	0	0
ENSMUSG00000029729	0	0	0	0	0	0	0	0	2	0	0	0	4	0	85	0	5	0	55	0	0	0	0	0	0	0	32	0	14	0	0	0	0	0	0	0	0	0	0	0	0	0	9	0	0	0	4	0	9
ENSMUSG00000037017	8	0	0	0	27	0	21	0	18	0	3	0	6	0	0	0	0	0	0	0	137	0	64	0	0	0	41	0	13	0	23	0	1	0	7	0	0	0	0	0	0	0	0	0	0	0	41	0	0
ENSMUSG00000019518	0	0	0	0	10	0	0	0	15	0	3	0	18	0	29	0	0	0	0	0	37	0	17	0	31	0	11	0	7	0	0	0	0	0	0	0	2	0	36	0	14	0	1	0	14	0	4	0	5
ENSMUSG00000050552	5	0	7	0	6	0	1	0	2	0	1	0	9	0	5	0	0	0	8	0	22	0	0	0	0	0	0	0	0	0	0	0	4	0	0	0	1	0	1	0	0	0	0	0	2	0	2	0	0
ENSMUSG00000036898	0	0	0	0	0	0	0	0	0	0	17	0	0	0	0	0	0	0	0	0	0	0	61	0	0	0	15	0	33	0	21	0	0	0	0	0	0	0	0	0	0	0	0	0	0	0	0	0	0
ENSMUSG00000058291	5	0	0	0	47	0	21	0	0	0	0	0	0	0	0	0	30	0	0	0	109	0	141	0	0	0	64	0	20	0	0	0	56	0	32	0	0	0	55	0	0	0	0	0	5	0	88	0	131
ENSMUSG00000056014	0	0	0	0	0	0	0	0	0	0	0	0	0	0	0	0	0	0	70	0	3	0	0	0	0	0	0	0	27	0	0	0	0	0	0	0	0	0	0	0	7	0	0	0	0	0	0	0	0
ENSMUSG00000025854	0	0	0	0	0	0	0	0	0	0	2	0	0	0	14	0	1	0	0	0	0	0	17	0	0	0	3	0	0	0	0	0	0	0	0	0	0	0	0	0	5	0	0	0	0	0	0	0	0
ENSMUSG00000025856	7	0	23	0	13	0	19	0	1	0	8	0	30	0	0	0	9	0	0	0	33	0	24	0	0	0	2	0	4	0	3	0	13	0	20	0	0	0	29	0	6	0	0	0	0	0	3	0	0
ENSMUSG00000025857	0	0	9	0	8	0	41	0	10	0	0	0	0	0	0	0	0	0	0	0	0	0	0	0	0	0	0	0	0	0	0	0	0	0	0	0	0	0	0	0	0	0	0	0	0	0	10	0	0
ENSMUSG00000053553	8	0	19	0	19	0	1	0	4	0	0	0	24	0	9	0	0	0	0	0	4	0	0	0	0	0	15	0	0	0	0	0	22	0	0	0	0	0	0	0	8	0	8	0	0	0	1	0	0
ENSMUSG00000053581	6	0	0	0	0	0	0	0	0	0	0	0	21	0	0	0	0	0	0	0	0	0	0	0	0	0	18	0	0	0	0	0	0	0	0	0	0	0	0	0	0	0	3	0	0	0	0	0	0
ENSMUSG00000036718	0	0	0	0	0	0	0	0	0	0	1	0	0	0	0	0	0	0	25	0	21	0	15	0	0	0	0	0	0	0	0	0	0	0	0	0	0	0	0	0	0	0	0	0	0	0	10	0	0
ENSMUSG00000029547	2	0	0	0	0	0	0	0	0	0	0	0	0	0	0	0	24	0	0	0	39	0	0	0	0	0	0	0	0	0	0	0	0	0	0	0	25	0	0	0	0	0	0	0	0	0	0	0	0
ENSMUSG00000018143	4	0	0	0	1	0	0	0	0	0	0	0	0	0	0	0	0	0	13	0	0	0	0	0	0	0	0	0	0	0	0	0	10	0	0	0	0	0	0	0	11	0	0	0	0	0	0	0	0
ENSMUSG00000098140	1	0	0	0	2	0	3	0	4	0	0	0	1	0	13	0	0	0	3	0	4	0	2	0	2	0	3	0	0	0	2	0	9	0	4	0	1	0	4	0	0	0	0	0	0	0	0	0	2
ENSMUSG00000029551	10	0	0	0	11	0	22	0	13	0	0	0	8	0	54	0	1	0	11	0	17	0	8	0	16	0	19	0	0	0	9	0	37	0	16	0	10	0	26	0	5	0	2	0	0	0	2	0	13
ENSMUSG00000029554	0	0	14	0	7	0	0	0	7	0	0	0	0	0	0	0	0	0	4	0	0	0	0	0	16	0	20	0	0	0	0	0	0	0	9	0	0	0	0	0	1	0	1	0	0	0	12	0	0
ENSMUSG00000029557	0	0	0	0	0	0	0	0	0	0	0	0	0	0	31	0	0	0	20	0	0	0	0	0	0	0	0	0	0	0	0	0	0	0	22	0	1	0	0	0	0	0	5	0	0	0	0	0	0
ENSMUSG00000056076	17	0	37	0	43	0	36	0	0	0	2	0	49	0	4	0	0	0	5	0	112	0	0	0	15	0	47	0	18	0	65	0	74	0	16	0	49	0	27	0	29	0	8	0	58	0	6	0	0
ENSMUSG00000036599	22	0	12	0	179	0	16	0	34	0	18	0	18	0	107	0	48	0	180	0	0	0	21	0	35	0	24	0	14	0	0	0	34	0	13	0	0	0	0	0	16	0	3	0	1	0	7	0	15
ENSMUSG00000036565	0	0	15	0	2	0	0	0	0	0	2	0	0	0	12	0	0	0	0	0	8	0	0	0	0	0	0	0	0	0	0	0	9	0	0	0	0	0	0	0	0	0	0	0	0	0	2	0	0
ENSMUSG00000000148	0	0	0	0	0	0	0	0	0	0	0	0	0	0	0	0	0	0	36	0	0	0	21	0	0	0	0	0	0	0	0	0	0	0	0	0	0	0	0	0	0	0	0	0	25	0	4	0	0
ENSMUSG00000000149	1	0	0	0	0	0	7	0	0	0	2	0	0	0	9	0	1	0	1	0	0	0	0	0	0	0	0	0	0	0	8	0	5	0	6	0	8	0	4	0	6	0	0	0	0	0	2	0	0
ENSMUSG00000029580	24	0	42	0	34	0	6	0	35	0	7	0	22	0	31	0	6	0	5	0	21	0	45	0	11	0	28	0	3	0	23	0	38	0	33	0	21	0	10	0	13	0	8	0	22	0	33	0	5
ENSMUSG00000001844	3	0	0	0	11	0	0	0	15	0	0	0	0	0	63	0	0	0	21	0	48	0	32	0	21	0	5	0	8	0	7	0	24	0	29	0	18	0	0	0	11	0	2	0	19	0	10	0	0
ENSMUSG00000079111	28	0	14	0	45	0	32	0	67	0	16	0	55	0	33	0	64	0	42	0	90	0	139	0	31	0	56	0	27	0	34	0	107	0	24	0	60	0	12	0	25	0	4	0	69	0	99	0	55
ENSMUSG00000039206	10	0	34	0	47	0	14	0	30	0	2	0	67	0	96	0	15	0	10	0	43	0	51	0	23	0	28	0	7	0	26	0	37	0	20	0	30	0	33	0	32	0	3	0	16	0	34	0	8
ENSMUSG00000118332	2	0	0	0	0	0	0	0	5	0	0	0	5	0	0	0	0	0	0	0	0	0	14	0	0	0	0	0	3	0	0	0	13	0	0	0	45	0	38	0	0	0	0	0	3	0	0	0	0
ENSMUSG00000029610	7	0	45	0	49	0	64	0	38	0	3	0	10	0	141	0	3	0	30	0	66	0	36	0	53	0	46	0	13	0	25	0	91	0	19	0	40	0	17	0	27	0	5	0	65	0	19	0	0
ENSMUSG00000079109	7	0	0	0	2	0	8	0	0	0	0	0	0	0	0	0	0	0	0	0	30	0	74	0	0	0	16	0	0	0	0	0	0	0	0	0	0	0	21	0	2	0	4	0	0	0	20	0	0
ENSMUSG00000029617	7	0	0	0	5	0	10	0	0	0	0	0	9	0	51	0	0	0	19	0	9	0	26	0	0	0	12	0	0	0	37	0	0	0	0	0	0	0	0	0	0	0	0	0	0	0	0	0	0
ENSMUSG00000038859	1	0	2	0	1	0	1	0	0	0	16	0	0	0	0	0	0	0	4	0	0	0	0	0	0	0	8	0	0	0	0	0	0	0	0	0	0	0	0	0	0	0	1	0	0	0	0	0	0
ENSMUSG00000038780	6	0	8	0	4	0	7	0	8	0	0	0	0	0	0	0	0	0	0	0	79	0	0	0	8	0	2	0	0	0	20	0	37	0	26	0	5	0	51	0	13	0	0	0	0	0	0	0	0
ENSMUSG00000029621	3	0	0	0	7	0	16	0	8	0	7	0	22	0	25	0	0	0	0	0	34	0	13	0	6	0	0	0	0	0	0	0	5	0	6	0	9	0	33	0	8	0	0	0	13	0	0	0	0
ENSMUSG00000038722	46	0	30	0	59	0	38	0	22	0	23	0	29	0	112	0	0	0	55	0	148	0	103	0	66	0	17	0	12	0	21	0	49	0	46	0	27	0	51	0	35	0	7	0	37	0	48	0	6
ENSMUSG00000029624	3	0	10	0	11	0	10	0	12	0	1	0	5	0	22	0	0	0	8	0	49	0	60	0	15	0	4	0	2	0	6	0	12	0	5	0	6	0	13	0	8	0	1	0	5	0	10	0	38
ENSMUSG00000029625	1	0	0	0	9	0	0	0	2	0	0	0	0	0	12	0	0	0	12	0	0	0	0	0	0	0	7	0	0	0	0	0	0	0	5	0	0	0	25	0	5	0	0	0	0	0	6	0	0
ENSMUSG00000038690	15	0	27	0	40	0	96	0	51	0	17	0	38	0	122	0	9	0	62	0	119	0	73	0	30	0	29	0	7	0	39	0	62	0	55	0	53	0	63	0	2	0	6	0	35	0	31	0	25
ENSMUSG00000029627	3	0	0	0	4	0	0	0	0	0	3	0	0	0	0	0	0	0	18	0	0	0	0	0	0	0	0	0	0	0	0	0	0	0	0	0	0	0	0	0	0	0	0	0	0	0	0	0	0
ENSMUSG00000007812	16	0	0	0	28	0	1	0	37	0	9	0	0	0	0	0	0	0	42	0	0	0	0	0	0	0	0	0	21	0	0	0	0	0	25	0	0	0	0	0	22	0	1	0	0	0	5	0	0
ENSMUSG00000029634	5	0	33	0	37	0	0	0	34	0	4	0	25	0	4	0	23	0	14	0	5	0	0	0	0	0	5	0	0	0	2	0	11	0	1	0	1	0	55	0	0	0	14	0	26	0	0	0	29
ENSMUSG00000029635	0	0	0	0	12	0	0	0	0	0	0	0	0	0	0	0	0	0	7	0	68	0	10	0	0	0	0	0	0	0	0	0	10	0	8	0	0	0	0	0	0	0	2	0	0	0	1	0	2
ENSMUSG00000029636	0	0	0	0	3	0	0	0	3	0	0	0	0	0	0	0	0	0	8	0	0	0	1	0	0	0	0	0	0	0	0	0	0	0	3	0	16	0	0	0	1	0	0	0	0	0	0	0	0
ENSMUSG00000016503	15	0	21	0	32	0	8	0	35	0	2	0	0	0	64	0	30	0	23	0	71	0	71	0	6	0	8	0	6	0	12	0	15	0	17	0	39	0	0	0	13	0	14	0	11	0	5	0	6
ENSMUSG00000016510	13	0	16	0	14	0	14	0	29	0	2	0	0	0	63	0	21	0	10	0	61	0	56	0	4	0	31	0	1	0	9	0	10	0	20	0	36	0	4	0	10	0	13	0	23	0	12	0	22
ENSMUSG00000029642	19	0	51	0	46	0	13	0	38	0	9	0	25	0	54	0	12	0	39	0	25	0	51	0	55	0	25	0	7	0	36	0	40	0	12	0	23	0	36	0	21	0	0	0	43	0	12	0	12
ENSMUSG00000029649	20	0	22	0	62	0	53	0	55	0	25	0	42	0	67	0	19	0	66	0	130	0	53	0	21	0	19	0	20	0	16	0	83	0	51	0	10	0	35	0	16	0	21	0	22	0	26	0	5
ENSMUSG00000001687	8	0	0	0	20	0	0	0	10	0	14	0	12	0	9	0	18	0	0	0	4	0	2	0	22	0	6	0	0	0	0	0	37	0	13	0	0	0	5	0	0	0	9	0	0	0	51	0	2
ENSMUSG00000066551	6	0	11	0	17	0	8	0	51	0	3	0	12	0	105	0	6	0	22	0	55	0	108	0	48	0	10	0	8	0	5	0	49	0	74	0	20	0	62	0	25	0	7	0	52	0	46	0	6
ENSMUSG00000041264	0	0	0	0	0	0	0	0	14	0	0	0	36	0	0	0	0	0	32	0	0	0	0	0	0	0	0	0	0	0	0	0	0	0	0	0	0	0	0	0	0	0	0	0	0	0	0	0	37
ENSMUSG00000051950	2	0	0	0	0	0	0	0	10	0	0	0	4	0	65	0	0	0	0	0	0	0	1	0	29	0	1	0	5	0	0	0	0	0	16	0	0	0	9	0	8	0	2	0	38	0	41	0	27
ENSMUSG00000034021	5	0	4	0	0	0	0	0	0	0	0	0	0	0	12	0	0	0	6	0	0	0	70	0	28	0	5	0	0	0	0	0	15	0	31	0	1	0	2	0	8	0	30	0	9	0	0	0	11
ENSMUSG00000033970	13	0	52	0	12	0	11	0	14	0	6	0	0	0	16	0	0	0	0	0	48	0	160	0	0	0	24	0	13	0	0	0	20	0	0	0	0	0	0	0	21	0	11	0	27	0	0	0	0
ENSMUSG00000032766	46	0	0	0	3	0	0	0	13	0	0	0	43	0	0	0	15	0	141	0	0	0	19	0	4	0	4	0	16	0	20	0	0	0	31	0	6	0	0	0	23	0	0	0	5	0	25	0	2
ENSMUSG00000019577	0	0	0	0	0	0	18	0	0	0	0	0	0	0	6	0	31	0	32	0	0	0	0	0	0	0	38	0	0	0	0	0	0	0	0	0	0	0	0	0	0	0	0	0	0	0	62	0	12
ENSMUSG00000015112	0	0	31	0	11	0	2	0	0	0	0	0	0	0	59	0	0	0	0	0	0	0	37	0	0	0	0	0	0	0	0	0	0	0	0	0	0	0	0	0	1	0	0	0	30	0	0	0	0
ENSMUSG00000012483	0	0	24	0	1	0	3	0	0	0	0	0	0	0	13	0	0	0	8	0	58	0	6	0	13	0	5	0	0	0	6	0	6	0	7	0	0	0	5	0	1	0	3	0	17	0	16	0	6
ENSMUSG00000062995	0	0	0	0	10	0	0	0	0	0	0	0	0	0	0	0	0	0	0	0	0	0	32	0	0	0	2	0	0	0	0	0	0	0	15	0	0	0	41	0	7	0	4	0	0	0	1	0	0
ENSMUSG00000029632	95	0	123	0	105	0	202	0	128	0	60	0	131	0	413	0	34	0	193	0	280	0	185	0	37	0	70	0	37	0	114	0	120	0	62	0	126	0	154	0	30	0	24	0	52	0	114	0	84
ENSMUSG00000052419	0	0	0	0	25	0	23	0	35	0	17	0	23	0	0	0	13	0	32	0	45	0	57	0	16	0	12	0	0	0	67	0	34	0	47	0	36	0	48	0	0	0	5	0	0	0	47	0	0
ENSMUSG00000097616	4	0	0	0	0	0	1	0	3	0	0	0	0	0	0	0	0	0	0	0	0	0	0	0	0	0	0	0	17	0	0	0	0	0	2	0	0	0	0	0	9	0	0	0	0	0	0	0	0
ENSMUSG00000041390	12	0	12	0	0	0	0	0	0	0	0	0	12	0	0	0	0	0	0	0	25	0	1	0	35	0	0	0	0	0	27	0	0	0	0	0	47	0	0	0	0	0	0	0	18	0	20	0	11
ENSMUSG00000000058	0	0	0	0	19	0	3	0	10	0	29	0	0	0	47	0	17	0	37	0	93	0	80	0	34	0	74	0	34	0	0	0	76	0	84	0	39	0	0	0	72	0	20	0	36	0	7	0	47
ENSMUSG00000007655	230	0	426	0	1031	0	0	0	789	0	697	0	131	0	84	0	556	0	41	0	169	0	214	0	427	0	156	0	116	0	162	0	392	0	44	0	700	0	0	0	294	0	165	0	277	0	82	0	121
ENSMUSG00000009376	9	0	0	0	6	0	12	0	0	0	10	0	0	0	5	0	0	0	0	0	0	0	0	0	27	0	0	0	0	0	1	0	48	0	0	0	2	0	1	0	19	0	5	0	26	0	0	0	0
ENSMUSG00000044155	5	0	6	0	58	0	27	0	38	0	0	0	15	0	71	0	19	0	8	0	8	0	75	0	21	0	14	0	2	0	3	0	40	0	40	0	10	0	56	0	13	0	4	0	16	0	35	0	5
ENSMUSG00000029669	0	0	0	0	0	0	11	0	16	0	0	0	0	0	26	0	2	0	6	0	0	0	0	0	0	0	0	0	0	0	0	0	98	0	0	0	0	0	0	0	0	0	3	0	0	0	0	0	14
ENSMUSG00000068748	0	0	0	0	10	0	10	0	0	0	0	0	0	0	103	0	0	0	0	0	0	0	0	0	0	0	6	0	0	0	5	0	0	0	18	0	0	0	0	0	0	0	0	0	2	0	33	0	2
ENSMUSG00000023089	41	0	61	0	36	0	67	0	76	0	21	0	33	0	130	0	11	0	65	0	62	0	92	0	43	0	33	0	10	0	24	0	63	0	44	0	52	0	18	0	14	0	6	0	64	0	56	0	28
ENSMUSG00000029684	2	0	0	0	11	0	0	0	4	0	0	0	0	0	0	0	0	0	3	0	38	0	0	0	0	0	0	0	0	0	0	0	0	0	0	0	10	0	3	0	4	0	0	0	1	0	0	0	0
ENSMUSG00000029676	7	0	0	0	0	0	0	0	0	0	0	0	0	0	0	0	0	0	0	0	79	0	60	0	54	0	0	0	0	0	0	0	0	0	0	0	0	0	0	0	0	0	15	0	12	0	0	0	3
ENSMUSG00000106990	0	0	0	0	20	0	0	0	11	0	0	0	0	0	0	0	0	0	0	0	0	0	0	0	0	0	0	0	0	0	0	0	0	0	0	0	0	0	0	0	0	0	0	0	0	0	0	0	0
ENSMUSG00000020440	3	0	5	0	18	0	22	0	10	0	2	0	5	0	32	0	4	0	20	0	53	0	17	0	5	0	8	0	8	0	5	0	9	0	6	0	19	0	14	0	11	0	3	0	11	0	3	0	11
ENSMUSG00000001424	10	0	0	0	17	0	0	0	7	0	0	0	28	0	60	0	0	0	0	0	6	0	11	0	12	0	19	0	14	0	10	0	17	0	0	0	0	0	0	0	2	0	3	0	7	0	15	0	0
ENSMUSG00000003500	5	0	20	0	10	0	17	0	4	0	9	0	0	0	0	0	0	0	16	0	0	0	0	0	0	0	8	0	1	0	13	0	2	0	5	0	9	0	0	0	5	0	0	0	0	0	0	0	0
ENSMUSG00000043421	0	0	0	0	34	0	20	0	15	0	0	0	0	0	0	0	23	0	44	0	0	0	29	0	44	0	7	0	0	0	5	0	43	0	0	0	13	0	0	0	2	0	10	0	25	0	7	0	4
ENSMUSG00000058831	0	0	0	0	2	0	0	0	0	0	0	0	0	0	0	0	0	0	76	0	0	0	0	0	0	0	0	0	0	0	0	0	0	0	0	0	0	0	0	0	0	0	0	0	7	0	6	0	0
ENSMUSG00000004285	15	0	0	0	69	0	167	0	26	0	31	0	71	0	76	0	10	0	125	0	45	0	56	0	25	0	30	0	17	0	22	0	38	0	15	0	15	0	40	0	24	0	5	0	14	0	29	0	99
ENSMUSG00000039159	0	0	0	0	17	0	12	0	0	0	7	0	21	0	49	0	2	0	15	0	61	0	0	0	0	0	13	0	0	0	0	0	0	0	27	0	0	0	8	0	0	0	2	0	3	0	10	0	0
ENSMUSG00000029775	2	0	0	0	3	0	7	0	0	0	0	0	0	0	0	0	14	0	0	0	0	0	0	0	0	0	15	0	0	0	0	0	0	0	0	0	0	0	0	0	3	0	0	0	0	0	19	0	7
ENSMUSG00000029790	0	0	0	0	2	0	0	0	17	0	0	0	1	0	0	0	0	0	0	0	0	0	0	0	0	0	2	0	0	0	2	0	0	0	0	0	0	0	0	0	0	0	0	0	29	0	0	0	0
ENSMUSG00000025607	4	0	0	0	1	0	67	0	0	0	0	0	2	0	42	0	30	0	0	0	0	0	1	0	48	0	0	0	2	0	4	0	9	0	0	0	0	0	7	0	11	0	1	0	3	0	3	0	0
ENSMUSG00000025608	0	0	0	0	0	0	16	0	0	0	0	0	0	0	142	0	0	0	0	0	0	0	0	0	0	0	0	0	0	0	0	0	0	0	0	0	0	0	0	0	9	0	12	0	0	0	0	0	0
ENSMUSG00000087356	0	0	3	0	0	0	4	0	0	0	0	0	0	0	11	0	1	0	0	0	10	0	6	0	7	0	0	0	0	0	0	0	2	0	0	0	0	0	7	0	1	0	0	0	2	0	0	0	0
ENSMUSG00000001642	0	0	13	0	15	0	23	0	11	0	2	0	13	0	67	0	0	0	14	0	21	0	6	0	13	0	4	0	3	0	1	0	4	0	10	0	10	0	14	0	11	0	4	0	22	0	5	0	4
ENSMUSG00000029762	24	0	34	0	48	0	0	0	8	0	0	0	84	0	0	0	64	0	36	0	97	0	0	0	0	0	27	0	6	0	0	0	37	0	31	0	0	0	36	0	7	0	13	0	30	0	14	0	0
ENSMUSG00000061758	8	0	0	0	0	0	68	0	0	0	0	0	41	0	0	0	0	0	36	0	0	0	0	0	0	0	0	0	0	0	18	0	0	0	0	0	0	0	20	0	0	0	0	0	0	0	36	0	20
ENSMUSG00000038871	12	0	23	0	6	0	95	0	0	0	0	0	71	0	90	0	0	0	3	0	40	0	0	0	0	0	15	0	19	0	17	0	0	0	16	0	30	0	0	0	0	0	1	0	23	0	16	0	0
ENSMUSG00000046806	1	0	0	0	0	0	0	0	0	0	0	0	0	0	0	0	0	0	53	0	0	0	0	0	0	0	5	0	0	0	0	0	0	0	0	0	2	0	0	0	0	0	0	0	0	0	12	0	0
ENSMUSG00000073155	13	0	7	0	12	0	117	0	14	0	11	0	72	0	71	0	23	0	43	0	61	0	10	0	24	0	15	0	0	0	12	0	19	0	11	0	8	0	8	0	5	0	2	0	17	0	6	0	7
ENSMUSG00000029838	0	0	0	0	0	0	54	0	0	0	0	0	297	0	323	0	0	0	0	0	121	0	0	0	0	0	0	0	1	0	0	0	0	0	12	0	135	0	10	0	0	0	3	0	53	0	88	0	0
ENSMUSG00000061436	2	0	34	0	5	0	0	0	7	0	0	0	0	0	0	0	0	0	0	0	0	0	0	0	18	0	12	0	0	0	0	0	63	0	1	0	0	0	30	0	0	0	0	0	0	0	12	0	0
ENSMUSG00000038507	1	0	0	0	2	0	2	0	0	0	18	0	0	0	0	0	0	0	0	0	0	0	0	0	32	0	0	0	0	0	0	0	0	0	0	0	0	0	0	0	0	0	0	0	15	0	0	0	0
ENSMUSG00000002416	17	0	44	0	65	0	56	0	44	0	27	0	65	0	116	0	4	0	77	0	88	0	53	0	15	0	30	0	10	0	32	0	32	0	20	0	27	0	22	0	26	0	4	0	36	0	35	0	17
ENSMUSG00000029918	0	0	2	0	3	0	13	0	9	0	0	0	3	0	12	0	1	0	0	0	0	0	11	0	4	0	0	0	0	0	0	0	0	0	1	0	0	0	1	0	1	0	1	0	0	0	3	0	3
ENSMUSG00000029911	18	0	13	0	17	0	27	0	28	0	11	0	23	0	141	0	6	0	8	0	71	0	82	0	34	0	16	0	19	0	35	0	31	0	33	0	15	0	59	0	9	0	8	0	53	0	8	0	0
ENSMUSG00000029863	0	0	0	0	0	0	0	0	2	0	0	0	0	0	82	0	0	0	0	0	0	0	0	0	0	0	0	0	4	0	0	0	0	0	0	0	41	0	0	0	3	0	0	0	3	0	6	0	0
ENSMUSG00000033542	1	0	0	0	13	0	0	0	0	0	0	0	0	0	0	0	0	0	8	0	0	0	0	0	0	0	0	0	0	0	0	0	0	0	0	0	0	0	5	0	0	0	0	0	0	0	0	0	14
ENSMUSG00000029735	0	0	0	0	10	0	0	0	0	0	2	0	0	0	0	0	0	0	2	0	83	0	0	0	0	0	0	0	27	0	0	0	0	0	37	0	0	0	0	0	0	0	0	0	0	0	5	0	0
ENSMUSG00000025823	50	0	72	0	147	0	104	0	156	0	25	0	90	0	144	0	43	0	111	0	560	0	284	0	60	0	72	0	36	0	134	0	164	0	109	0	106	0	118	0	84	0	2	0	123	0	124	0	29
ENSMUSG00000057691	2	0	0	0	0	0	45	0	0	0	4	0	0	0	0	0	26	0	0	0	113	0	1	0	0	0	0	0	0	0	0	0	0	0	13	0	0	0	0	0	0	0	0	0	0	0	0	0	0
ENSMUSG00000039347	1	0	38	0	61	0	4	0	34	0	0	0	51	0	75	0	63	0	0	0	0	0	0	0	2	0	0	0	0	0	0	0	38	0	0	0	0	0	0	0	0	0	0	0	0	0	0	0	77
ENSMUSG00000052751	0	0	0	0	3	0	0	0	17	0	0	0	21	0	0	0	0	0	0	0	0	0	0	0	0	0	22	0	0	0	0	0	0	0	0	0	0	0	0	0	0	0	0	0	17	0	10	0	0
ENSMUSG00000029810	64	0	66	0	56	0	641	0	115	0	77	0	205	0	216	0	46	0	334	0	545	0	0	0	109	0	17	0	47	0	40	0	0	0	27	0	64	0	54	0	54	0	3	0	75	0	88	0	96
ENSMUSG00000023367	0	0	0	0	0	0	3	0	9	0	0	0	1	0	2	0	0	0	6	0	3	0	0	0	0	0	0	0	0	0	0	0	0	0	1	0	0	0	0	0	4	0	0	0	0	0	0	0	0
ENSMUSG00000029817	0	0	0	0	7	0	9	0	0	0	0	0	0	0	24	0	0	0	24	0	2	0	0	0	0	0	7	0	13	0	0	0	8	0	0	0	0	0	0	0	13	0	0	0	0	0	12	0	0
ENSMUSG00000050786	0	0	0	0	6	0	0	0	0	0	0	0	0	0	0	0	0	0	0	0	0	0	0	0	0	0	5	0	9	0	13	0	27	0	0	0	49	0	0	0	0	0	0	0	0	0	0	0	0
ENSMUSG00000063694	0	0	3	0	3	0	0	0	22	0	0	0	0	0	0	0	0	0	0	0	0	0	2	0	0	0	3	0	0	0	0	0	3	0	0	0	0	0	0	0	0	0	0	0	0	0	0	0	0
ENSMUSG00000004980	21	0	187	0	79	0	56	0	198	0	22	0	70	0	352	0	6	0	63	0	270	0	146	0	125	0	48	0	24	0	62	0	222	0	180	0	50	0	79	0	84	0	26	0	142	0	120	0	14
ENSMUSG00000029836	0	0	0	0	0	0	0	0	5	0	0	0	0	0	6	0	0	0	4	0	2	0	4	0	1	0	0	0	0	0	0	0	6	0	0	0	1	0	4	0	0	0	1	0	0	0	1	0	0
ENSMUSG00000038301	0	0	0	0	0	0	9	0	25	0	0	0	23	0	0	0	0	0	0	0	0	0	5	0	16	0	7	0	0	0	0	0	18	0	2	0	0	0	0	0	0	0	0	0	0	0	0	0	0
ENSMUSG00000059182	8	0	0	0	11	0	43	0	0	0	4	0	0	0	22	0	0	0	48	0	0	0	0	0	0	0	1	0	0	0	0	0	0	0	27	0	0	0	61	0	8	0	0	0	0	0	5	0	0
ENSMUSG00000108170	0	0	1	0	3	0	1	0	2	0	0	0	2	0	3	0	2	0	1	0	2	0	0	0	0	0	0	0	0	0	1	0	2	0	1	0	2	0	0	0	0	0	0	0	2	0	0	0	2
ENSMUSG00000053007	0	0	0	0	0	0	38	0	0	0	0	0	0	0	0	0	0	0	0	0	0	0	0	0	0	0	0	0	4	0	7	0	7	0	0	0	0	0	0	0	0	0	1	0	0	0	0	0	0
ENSMUSG00000005225	0	0	0	0	0	0	0	0	0	0	12	0	0	0	0	0	0	0	0	0	0	0	30	0	0	0	0	0	0	0	2	0	0	0	0	0	0	0	0	0	0	0	0	0	0	0	0	0	0
ENSMUSG00000002797	0	0	13	0	3	0	0	0	6	0	1	0	0	0	0	0	0	0	0	0	0	0	10	0	0	0	0	0	0	0	0	0	0	0	0	0	0	0	0	0	0	0	1	0	0	0	0	0	46
ENSMUSG00000038022	0	0	0	0	0	0	0	0	0	0	0	0	0	0	0	0	0	0	156	0	0	0	44	0	0	0	0	0	0	0	0	0	0	0	0	0	0	0	84	0	0	0	4	0	0	0	16	0	0
ENSMUSG00000004655	0	0	0	0	0	0	0	0	0	0	0	0	0	0	0	0	0	0	71	0	0	0	0	0	0	0	0	0	0	0	0	0	4	0	0	0	0	0	0	0	7	0	0	0	0	0	0	0	0
ENSMUSG00000091625	3	0	3	0	0	0	0	0	7	0	0	0	6	0	12	0	0	0	0	0	1	0	7	0	0	0	0	0	0	0	0	0	1	0	4	0	0	0	1	0	0	0	2	0	3	0	12	0	0
ENSMUSG00000059486	10	0	0	0	11	0	15	0	0	0	0	0	0	0	0	0	0	0	14	0	0	0	21	0	0	0	11	0	6	0	0	0	0	0	0	0	36	0	15	0	7	0	2	0	4	0	11	0	0
ENSMUSG00000029780	0	0	0	0	0	0	0	0	18	0	0	0	19	0	90	0	13	0	51	0	68	0	35	0	33	0	12	0	27	0	17	0	46	0	0	0	69	0	0	0	23	0	5	0	11	0	12	0	0
ENSMUSG00000029802	20	0	0	0	11	0	28	0	51	0	0	0	0	0	35	0	0	0	6	0	4	0	0	0	26	0	12	0	0	0	13	0	29	0	39	0	0	0	0	0	28	0	8	0	9	0	4	0	14
ENSMUSG00000049232	0	0	0	0	0	0	0	0	0	0	0	0	0	0	0	0	0	0	5	0	0	0	0	0	4	0	0	0	0	0	0	0	0	0	6	0	4	0	0	0	0	0	0	0	0	0	0	0	7
ENSMUSG00000049001	0	0	0	0	0	0	0	0	0	0	23	0	0	0	0	0	0	0	0	0	0	0	0	0	0	0	0	0	0	0	0	0	0	0	0	0	0	0	0	0	0	0	0	0	40	0	0	0	0
ENSMUSG00000029910	2	0	61	0	23	0	0	0	67	0	0	0	0	0	95	0	0	0	0	0	68	0	144	0	27	0	0	0	0	0	11	0	34	0	65	0	0	0	162	0	0	0	17	0	43	0	43	0	0
ENSMUSG00000053442	1	0	0	0	6	0	0	0	1	0	1	0	2	0	1	0	5	0	2	0	0	0	4	0	2	0	0	0	0	0	0	0	4	0	1	0	1	0	3	0	1	0	0	0	0	0	1	0	1
ENSMUSG00000036402	36	0	13	0	203	0	40	0	59	0	38	0	89	0	137	0	60	0	53	0	39	0	234	0	175	0	107	0	10	0	27	0	79	0	88	0	40	0	64	0	35	0	22	0	39	0	72	0	10
ENSMUSG00000031668	0	0	0	0	0	0	34	0	0	0	0	0	16	0	0	0	0	0	0	0	0	0	0	0	0	0	0	0	0	0	7	0	0	0	0	0	0	0	0	0	0	0	0	0	0	0	5	0	0
ENSMUSG00000054474	0	0	0	0	0	0	0	0	20	0	0	0	58	0	0	0	0	0	0	0	0	0	0	0	0	0	3	0	0	0	17	0	0	0	0	0	0	0	0	0	0	0	0	0	0	0	0	0	0
ENSMUSG00000053012	3	0	0	0	7	0	10	0	14	0	1	0	4	0	14	0	0	0	6	0	19	0	13	0	17	0	5	0	0	0	1	0	15	0	2	0	12	0	9	0	0	0	3	0	12	0	22	0	0
ENSMUSG00000002222	0	0	0	0	3	0	0	0	0	0	2	0	0	0	0	0	0	0	0	0	0	0	0	0	0	0	0	0	0	0	21	0	0	0	0	0	25	0	0	0	0	0	0	0	34	0	0	0	0
ENSMUSG00000053470	2	0	0	0	0	0	0	0	0	0	0	0	6	0	0	0	0	0	10	0	0	0	0	0	0	0	0	0	0	0	0	0	0	0	0	0	19	0	0	0	0	0	1	0	0	0	2	0	27
ENSMUSG00000063884	2	0	0	0	26	0	19	0	58	0	0	0	35	0	117	0	0	0	0	0	0	0	58	0	34	0	13	0	16	0	0	0	123	0	95	0	0	0	0	0	0	0	22	0	38	0	16	0	14
ENSMUSG00000049553	0	0	13	0	1	0	15	0	0	0	0	0	12	0	0	0	0	0	15	0	9	0	0	0	0	0	10	0	0	0	17	0	0	0	0	0	0	0	0	0	0	0	7	0	0	0	0	0	0
ENSMUSG00000056305	8	0	32	0	20	0	0	0	70	0	0	0	0	0	53	0	0	0	0	0	0	0	27	0	41	0	6	0	0	0	12	0	6	0	29	0	38	0	0	0	35	0	4	0	21	0	0	0	0
ENSMUSG00000058706	0	0	0	0	0	0	0	0	0	0	0	0	0	0	0	0	0	0	0	0	122	0	0	0	26	0	0	0	0	0	0	0	0	0	0	0	1	0	0	0	0	0	0	0	0	0	0	0	0
ENSMUSG00000055912	0	0	0	0	5	0	15	0	12	0	4	0	5	0	25	0	0	0	17	0	28	0	62	0	20	0	11	0	0	0	17	0	0	0	0	0	0	0	26	0	0	0	0	0	7	0	11	0	0
ENSMUSG00000055850	11	0	12	0	52	0	28	0	0	0	2	0	17	0	0	0	32	0	20	0	0	0	20	0	0	0	6	0	8	0	0	0	20	0	0	0	29	0	15	0	1	0	12	0	25	0	6	0	21
ENSMUSG00000073002	3	0	0	0	0	0	11	0	0	0	31	0	1	0	0	0	3	0	0	0	0	0	29	0	0	0	2	0	5	0	0	0	0	0	0	0	3	0	32	0	5	0	19	0	0	0	0	0	0
ENSMUSG00000053907	13	0	0	0	22	0	12	0	22	0	4	0	12	0	22	0	0	0	0	0	64	0	25	0	18	0	6	0	10	0	12	0	21	0	22	0	20	0	0	0	51	0	17	0	37	0	16	0	0
ENSMUSG00000108591	2	0	0	0	5	0	3	0	1	0	0	0	4	0	0	0	0	0	1	0	9	0	11	0	0	0	6	0	1	0	8	0	3	0	4	0	4	0	0	0	5	0	2	0	11	0	3	0	0
ENSMUSG00000108368	0	0	0	0	0	0	0	0	5	0	0	0	0	0	11	0	0	0	0	0	0	0	8	0	0	0	0	0	0	0	0	0	20	0	0	0	0	0	0	0	2	0	0	0	0	0	0	0	0
ENSMUSG00000056429	14	0	0	0	34	0	24	0	5	0	15	0	0	0	14	0	3	0	65	0	0	0	70	0	0	0	0	0	2	0	0	0	3	0	4	0	0	0	16	0	0	0	11	0	22	0	0	0	20
ENSMUSG00000055799	0	0	0	0	0	0	0	0	0	0	0	0	0	0	0	0	0	0	2	0	0	0	17	0	0	0	5	0	2	0	0	0	0	0	0	0	8	0	0	0	0	0	0	0	6	0	4	0	0
ENSMUSG00000079523	0	0	0	0	1	0	2	0	1	0	0	0	0	0	0	0	0	0	3	0	2	0	4	0	1	0	0	0	0	0	4	0	0	0	2	0	2	0	0	0	0	0	0	0	2	0	0	0	0
ENSMUSG00000052738	3	0	5	0	13	0	19	0	15	0	5	0	6	0	0	0	3	0	1	0	33	0	33	0	5	0	8	0	1	0	18	0	46	0	10	0	13	0	8	0	20	0	1	0	15	0	11	0	0
ENSMUSG00000030045	4	0	6	0	10	0	10	0	13	0	0	0	3	0	87	0	0	0	15	0	66	0	51	0	0	0	3	0	0	0	1	0	5	0	8	0	0	0	0	0	0	0	10	0	17	0	10	0	9
ENSMUSG00000035104	0	0	0	0	19	0	0	0	0	0	0	0	0	0	0	0	0	0	0	0	0	0	0	0	0	0	0	0	0	0	0	0	0	0	0	0	0	0	0	0	38	0	0	0	19	0	0	0	0
ENSMUSG00000030042	5	0	29	0	25	0	42	0	4	0	11	0	13	0	40	0	0	0	0	0	129	0	36	0	4	0	10	0	7	0	12	0	29	0	30	0	31	0	14	0	19	0	4	0	21	0	18	0	5
ENSMUSG00000000628	0	0	0	0	36	0	1	0	9	0	19	0	4	0	29	0	3	0	8	0	11	0	0	0	0	0	0	0	14	0	5	0	4	0	10	0	5	0	5	0	4	0	0	0	0	0	33	0	1
ENSMUSG00000068335	0	0	7	0	21	0	15	0	0	0	0	0	0	0	0	0	0	0	2	0	36	0	0	0	0	0	0	0	0	0	0	0	0	0	0	0	0	0	0	0	0	0	0	0	0	0	0	0	0
ENSMUSG00000000693	15	0	39	0	40	0	8	0	13	0	0	0	34	0	33	0	44	0	34	0	18	0	18	0	49	0	2	0	0	0	3	0	19	0	41	0	0	0	0	0	26	0	1	0	48	0	45	0	0
ENSMUSG00000030037	25	0	14	0	23	0	19	0	13	0	1	0	21	0	193	0	13	0	87	0	48	0	51	0	43	0	6	0	10	0	14	0	21	0	8	0	10	0	36	0	20	0	2	0	15	0	23	0	4
ENSMUSG00000030036	0	0	0	0	1	0	0	0	0	0	5	0	0	0	0	0	15	0	15	0	0	0	0	0	12	0	0	0	10	0	0	0	3	0	19	0	0	0	0	0	0	0	3	0	0	0	0	0	0
ENSMUSG00000030035	3	0	0	0	7	0	29	0	0	0	0	0	0	0	0	0	0	0	5	0	0	0	0	0	0	0	6	0	0	0	2	0	0	0	0	0	6	0	0	0	0	0	0	0	0	0	17	0	0
ENSMUSG00000030032	1	0	0	0	2	0	0	0	0	0	0	0	10	0	17	0	0	0	0	0	45	0	0	0	0	0	0	0	0	0	0	0	2	0	0	0	0	0	0	0	0	0	0	0	1	0	0	0	0
ENSMUSG00000031865	0	0	16	0	0	0	5	0	5	0	0	0	0	0	14	0	0	0	16	0	0	0	5	0	0	0	0	0	0	0	0	0	11	0	0	0	0	0	0	0	1	0	0	0	0	0	4	0	0
ENSMUSG00000043131	0	0	79	0	54	0	0	0	1	0	0	0	30	0	3	0	2	0	0	0	0	0	29	0	0	0	13	0	20	0	14	0	59	0	42	0	0	0	28	0	18	0	6	0	67	0	0	0	0
ENSMUSG00000059430	4	0	416	0	326	0	0	0	1200	0	9	0	479	0	224	0	246	0	0	0	1420	0	0	0	172	0	199	0	108	0	5	0	0	0	0	0	72	0	0	0	171	0	1	0	425	0	435	0	0
ENSMUSG00000006906	3	0	0	0	52	0	18	0	28	0	3	0	25	0	0	0	0	0	34	0	0	0	0	0	34	0	0	0	17	0	8	0	5	0	0	0	65	0	0	0	19	0	0	0	0	0	55	0	30
ENSMUSG00000014748	1	0	11	0	6	0	80	0	8	0	20	0	1	0	2	0	0	0	13	0	0	0	0	0	0	0	13	0	6	0	0	0	52	0	35	0	1	0	0	0	8	0	0	0	7	0	1	0	0
ENSMUSG00000033735	0	0	2	0	2	0	0	0	0	0	1	0	0	0	27	0	0	0	0	0	4	0	0	0	0	0	1	0	0	0	0	0	5	0	0	0	0	0	13	0	0	0	0	0	0	0	4	0	0
ENSMUSG00000057103	0	0	0	0	0	0	7	0	0	0	0	0	0	0	0	0	0	0	17	0	0	0	0	0	0	0	0	0	0	0	5	0	0	0	0	0	0	0	0	0	7	0	0	0	0	0	14	0	0
ENSMUSG00000054226	5	0	0	0	18	0	15	0	0	0	0	0	0	0	12	0	0	0	11	0	67	0	0	0	0	0	0	0	1	0	7	0	8	0	1	0	0	0	0	0	6	0	1	0	0	0	7	0	0
ENSMUSG00000030002	10	0	0	0	16	0	4	0	19	0	7	0	32	0	2	0	14	0	11	0	68	0	51	0	24	0	0	0	30	0	21	0	0	0	18	0	56	0	0	0	7	0	0	0	3	0	21	0	0
ENSMUSG00000071337	11	0	0	0	6	0	0	0	0	0	0	0	0	0	0	0	0	0	13	0	40	0	27	0	0	0	4	0	9	0	0	0	0	0	17	0	15	0	0	0	2	0	0	0	10	0	47	0	16
ENSMUSG00000107539	2	0	0	0	2	0	6	0	0	0	0	0	0	0	0	0	0	0	3	0	21	0	6	0	0	0	1	0	4	0	0	0	0	0	0	0	6	0	0	0	1	0	0	0	1	0	13	0	8
ENSMUSG00000051695	0	0	28	0	39	0	4	0	45	0	2	0	24	0	51	0	0	0	24	0	116	0	18	0	54	0	18	0	0	0	12	0	36	0	11	0	16	0	7	0	15	0	2	0	12	0	15	0	11
ENSMUSG00000029992	2	0	0	0	30	0	0	0	13	0	4	0	6	0	0	0	0	0	60	0	11	0	67	0	32	0	29	0	11	0	4	0	45	0	29	0	26	0	0	0	7	0	13	0	5	0	0	0	18
ENSMUSG00000033420	11	0	15	0	30	0	35	0	0	0	0	0	19	0	0	0	20	0	5	0	77	0	140	0	0	0	0	0	0	0	31	0	25	0	49	0	0	0	0	0	0	0	0	0	14	0	0	0	0
ENSMUSG00000030051	0	0	0	0	5	0	0	0	31	0	0	0	30	0	0	0	0	0	0	0	0	0	120	0	0	0	0	0	0	0	0	0	0	0	0	0	0	0	0	0	0	0	0	0	0	0	42	0	33
ENSMUSG00000107928	4	0	0	0	1	0	14	0	3	0	0	0	0	0	64	0	6	0	0	0	0	0	19	0	5	0	4	0	0	0	0	0	0	0	4	0	0	0	0	0	9	0	1	0	13	0	0	0	0
ENSMUSG00000030056	1	0	0	0	5	0	22	0	3	0	0	0	0	0	98	0	17	0	0	0	0	0	80	0	32	0	11	0	0	0	0	0	8	0	14	0	0	0	6	0	19	0	4	0	28	0	6	0	0
ENSMUSG00000030058	51	0	52	0	114	0	156	0	82	0	31	0	7	0	159	0	1	0	45	0	325	0	331	0	85	0	19	0	83	0	102	0	61	0	116	0	57	0	24	0	50	0	8	0	96	0	114	0	17
ENSMUSG00000097763	4	0	1	0	9	0	6	0	4	0	4	0	0	0	3	0	0	0	1	0	18	0	18	0	1	0	0	0	2	0	9	0	4	0	12	0	0	0	2	0	1	0	1	0	6	0	6	0	2
ENSMUSG00000030060	15	0	9	0	4	0	0	0	0	0	8	0	12	0	13	0	0	0	21	0	38	0	64	0	24	0	31	0	0	0	9	0	48	0	15	0	0	0	2	0	6	0	2	0	15	0	16	0	17
ENSMUSG00000079477	70	0	24	0	169	0	96	0	95	0	42	0	160	0	212	0	98	0	96	0	65	0	312	0	70	0	52	0	24	0	48	0	101	0	110	0	86	0	78	0	93	0	37	0	94	0	73	0	57
ENSMUSG00000030062	14	0	47	0	21	0	15	0	26	0	13	0	13	0	17	0	0	0	31	0	113	0	57	0	14	0	36	0	39	0	20	0	19	0	10	0	11	0	0	0	8	0	14	0	63	0	8	0	5
ENSMUSG00000030079	0	0	1	0	5	0	0	0	12	0	0	0	0	0	0	0	0	0	0	0	8	0	9	0	8	0	3	0	0	0	0	0	8	0	2	0	3	0	0	0	0	0	0	0	12	0	6	0	0
ENSMUSG00000030082	13	0	19	0	49	0	38	0	68	0	10	0	15	0	51	0	1	0	52	0	22	0	42	0	24	0	12	0	32	0	22	0	79	0	22	0	15	0	30	0	25	0	16	0	37	0	29	0	53
ENSMUSG00000107659	4	0	10	0	15	0	9	0	15	0	2	0	5	0	12	0	0	0	20	0	16	0	3	0	0	0	10	0	8	0	6	0	18	0	2	0	8	0	8	0	7	0	5	0	17	0	9	0	17
ENSMUSG00000002871	3	0	0	0	3	0	14	0	4	0	0	0	10	0	0	0	24	0	0	0	0	0	0	0	14	0	8	0	9	0	11	0	0	0	0	0	0	0	0	0	0	0	6	0	0	0	0	0	0
ENSMUSG00000030084	4	0	32	0	18	0	41	0	0	0	9	0	3	0	17	0	93	0	13	0	0	0	13	0	0	0	14	0	0	0	13	0	3	0	3	0	0	0	0	0	0	0	5	0	18	0	5	0	12
ENSMUSG00000030086	5	0	0	0	14	0	29	0	0	0	2	0	0	0	70	0	0	0	37	0	36	0	33	0	51	0	16	0	6	0	5	0	7	0	0	0	32	0	56	0	0	0	4	0	0	0	21	0	0
ENSMUSG00000000811	0	0	0	0	0	0	0	0	0	0	0	0	0	0	0	0	45	0	0	0	0	0	0	0	0	0	0	0	0	0	4	0	0	0	0	0	0	0	0	0	28	0	0	0	0	0	0	0	0
ENSMUSG00000030095	28	0	98	0	74	0	28	0	20	0	37	0	31	0	47	0	2	0	165	0	31	0	0	0	39	0	25	0	0	0	33	0	50	0	13	0	50	0	0	0	6	0	0	0	12	0	52	0	132
ENSMUSG00000034192	15	0	13	0	40	0	0	0	48	0	15	0	10	0	17	0	17	0	6	0	53	0	43	0	36	0	21	0	3	0	14	0	41	0	47	0	6	0	77	0	0	0	3	0	34	0	18	0	5
ENSMUSG00000108584	8	0	6	0	22	0	0	0	23	0	6	0	6	0	8	0	6	0	0	0	23	0	19	0	14	0	9	0	2	0	6	0	16	0	23	0	2	0	38	0	0	0	2	0	13	0	8	0	2
ENSMUSG00000034083	0	0	0	0	15	0	0	0	23	0	0	0	22	0	5	0	1	0	37	0	0	0	10	0	0	0	0	0	7	0	0	0	13	0	20	0	0	0	0	0	0	0	8	0	7	0	9	0	5
ENSMUSG00000014551	4	0	0	0	29	0	44	0	16	0	9	0	33	0	76	0	0	0	65	0	40	0	0	0	18	0	7	0	15	0	5	0	8	0	33	0	24	0	16	0	33	0	2	0	34	0	23	0	0
ENSMUSG00000014550	5	0	0	0	8	0	0	0	7	0	0	0	23	0	0	0	13	0	0	0	0	0	62	0	0	0	5	0	0	0	4	0	0	0	0	0	1	0	0	0	18	0	1	0	53	0	68	0	0
ENSMUSG00000030022	0	0	0	0	0	0	0	0	0	0	0	0	0	0	0	0	0	0	0	0	0	0	0	0	1	0	0	0	0	0	0	0	0	0	0	0	9	0	0	0	0	0	0	0	0	0	0	0	49
ENSMUSG00000061838	11	0	20	0	45	0	11	0	21	0	12	0	0	0	0	0	0	0	39	0	4	0	2	0	92	0	0	0	0	0	0	0	0	0	40	0	52	0	11	0	6	0	3	0	17	0	0	0	0
ENSMUSG00000030061	32	0	9	0	87	0	33	0	56	0	32	0	67	0	258	0	15	0	23	0	54	0	82	0	62	0	29	0	65	0	43	0	147	0	79	0	41	0	0	0	28	0	16	0	60	0	110	0	53
ENSMUSG00000035199	3	0	1	0	3	0	9	0	0	0	1	0	0	0	2	0	10	0	7	0	10	0	3	0	1	0	1	0	0	0	0	0	0	0	0	0	0	0	6	0	1	0	0	0	9	0	0	0	0
ENSMUSG00000030068	2	0	0	0	2	0	0	0	0	0	0	0	1	0	0	0	0	0	14	0	4	0	0	0	0	0	0	0	0	0	0	0	0	0	63	0	0	0	0	0	0	0	0	0	0	0	0	0	0
ENSMUSG00000013736	31	0	54	0	44	0	0	0	85	0	21	0	32	0	106	0	14	0	7	0	79	0	7	0	101	0	23	0	12	0	15	0	0	0	57	0	0	0	64	0	27	0	7	0	11	0	23	0	4
ENSMUSG00000005362	44	0	12	0	11	0	0	0	42	0	11	0	88	0	18	0	45	0	56	0	41	0	1	0	17	0	2	0	24	0	2	0	0	0	94	0	0	0	108	0	34	0	0	0	87	0	2	0	47
ENSMUSG00000034639	0	0	0	0	0	0	0	0	0	0	10	0	0	0	0	0	15	0	28	0	127	0	0	0	20	0	0	0	0	0	0	0	0	0	0	0	0	0	0	0	0	0	0	0	0	0	2	0	0
ENSMUSG00000030102	0	0	0	0	4	0	0	0	0	0	0	0	0	0	0	0	0	0	0	0	0	0	0	0	0	0	20	0	0	0	0	0	0	0	0	0	0	0	0	0	0	0	7	0	4	0	0	0	5
ENSMUSG00000030103	59	0	0	0	19	0	0	0	0	0	0	0	0	0	60	0	0	0	0	0	57	0	36	0	0	0	0	0	8	0	2	0	0	0	0	0	0	0	48	0	4	0	14	0	2	0	17	0	0
ENSMUSG00000030104	1	0	89	0	9	0	1	0	23	0	10	0	82	0	0	0	4	0	15	0	18	0	74	0	0	0	3	0	0	0	18	0	16	0	0	0	15	0	0	0	0	0	13	0	0	0	5	0	4
ENSMUSG00000057604	0	0	0	0	0	0	24	0	11	0	0	0	0	0	0	0	0	0	0	0	0	0	76	0	0	0	0	0	51	0	0	0	23	0	0	0	0	0	0	0	0	0	1	0	0	0	14	0	0
ENSMUSG00000030254	18	0	0	0	36	0	0	0	0	0	3	0	0	0	0	0	0	0	0	0	0	0	69	0	14	0	17	0	0	0	0	0	1	0	0	0	0	0	25	0	0	0	16	0	0	0	13	0	2
ENSMUSG00000086429	4	0	3	0	9	0	1	0	16	0	0	0	22	0	79	0	2	0	34	0	0	0	36	0	31	0	34	0	12	0	1	0	44	0	44	0	3	0	0	0	0	0	0	0	3	0	20	0	0
ENSMUSG00000034269	0	0	0	0	9	0	16	0	2	0	2	0	18	0	18	0	10	0	10	0	0	0	15	0	14	0	2	0	4	0	0	0	0	0	6	0	2	0	0	0	0	0	5	0	8	0	4	0	6
ENSMUSG00000001632	0	0	0	0	1	0	5	0	0	0	0	0	0	0	0	0	0	0	0	0	0	0	9	0	8	0	0	0	0	0	0	0	0	0	0	0	0	0	0	0	0	0	0	0	0	0	0	0	8
ENSMUSG00000030271	0	0	0	0	0	0	0	0	1	0	0	0	0	0	0	0	0	0	2	0	0	0	0	0	12	0	1	0	0	0	8	0	0	0	0	0	11	0	0	0	0	0	0	0	15	0	7	0	25
ENSMUSG00000079426	2	0	9	0	22	0	1	0	11	0	1	0	7	0	12	0	7	0	1	0	5	0	14	0	8	0	5	0	1	0	4	0	6	0	2	0	19	0	1	0	5	0	1	0	9	0	1	0	3
ENSMUSG00000107944	2	0	0	0	0	0	0	0	0	0	7	0	4	0	0	0	0	0	0	0	0	0	7	0	10	0	0	0	0	0	0	0	0	0	0	0	0	0	0	0	2	0	1	0	0	0	0	0	0
ENSMUSG00000030281	0	0	0	0	3	0	0	0	0	0	0	0	14	0	0	0	0	0	0	0	0	0	5	0	0	0	0	0	0	0	0	0	0	0	0	0	0	0	0	0	0	0	0	0	9	0	0	0	0
ENSMUSG00000030284	0	0	0	0	21	0	41	0	0	0	2	0	0	0	51	0	0	0	31	0	0	0	2	0	0	0	0	0	12	0	0	0	0	0	1	0	22	0	0	0	5	0	0	0	0	0	22	0	0
ENSMUSG00000030286	7	0	0	0	38	0	13	0	21	0	6	0	27	0	41	0	1	0	0	0	23	0	32	0	13	0	0	0	4	0	5	0	60	0	9	0	51	0	6	0	3	0	0	0	11	0	13	0	10
ENSMUSG00000030298	0	0	0	0	0	0	0	0	0	0	0	0	0	0	0	0	0	0	0	0	0	0	102	0	0	0	0	0	10	0	0	0	0	0	2	0	0	0	0	0	0	0	7	0	0	0	16	0	0
ENSMUSG00000030314	0	0	0	0	7	0	0	0	13	0	0	0	0	0	140	0	0	0	0	0	0	0	54	0	0	0	0	0	0	0	0	0	0	0	0	0	15	0	0	0	0	0	2	0	0	0	0	0	0
ENSMUSG00000030315	0	0	0	0	0	0	7	0	7	0	2	0	0	0	17	0	19	0	0	0	0	0	8	0	4	0	0	0	0	0	0	0	0	0	50	0	14	0	37	0	0	0	2	0	0	0	0	0	0
ENSMUSG00000030316	1	0	0	0	13	0	13	0	19	0	0	0	0	0	76	0	22	0	0	0	34	0	55	0	0	0	0	0	0	0	0	0	74	0	11	0	0	0	57	0	25	0	0	0	11	0	14	0	18
ENSMUSG00000000439	16	0	2	0	27	0	0	0	27	0	11	0	12	0	71	0	16	0	72	0	13	0	39	0	0	0	10	0	0	0	0	0	1	0	50	0	0	0	31	0	30	0	5	0	12	0	33	0	40
ENSMUSG00000000441	4	0	6	0	22	0	8	0	3	0	3	0	13	0	39	0	11	0	81	0	0	0	51	0	0	0	15	0	0	0	0	0	0	0	13	0	0	0	78	0	8	0	4	0	10	0	39	0	5
ENSMUSG00000057841	16	0	25	0	37	0	73	0	42	0	11	0	30	0	77	0	8	0	76	0	45	0	64	0	33	0	23	0	2	0	9	0	58	0	20	0	26	0	34	0	18	0	7	0	17	0	28	0	5
ENSMUSG00000025702	0	0	0	0	12	0	5	0	22	0	0	0	0	0	0	0	1	0	0	0	20	0	0	0	0	0	0	0	0	0	0	0	0	0	0	0	0	0	0	0	0	0	0	0	0	0	7	0	0
ENSMUSG00000059878	0	0	0	0	14	0	24	0	4	0	6	0	20	0	1	0	0	0	24	0	75	0	104	0	0	0	27	0	27	0	0	0	0	0	31	0	0	0	0	0	55	0	11	0	47	0	26	0	34
ENSMUSG00000042129	0	0	0	0	0	0	0	0	53	0	0	0	0	0	0	0	0	0	0	0	0	0	2	0	0	0	0	0	0	0	0	0	0	0	0	0	0	0	43	0	0	0	0	0	0	0	16	0	0
ENSMUSG00000061353	9	0	19	0	0	0	0	0	0	0	41	0	388	0	0	0	15	0	153	0	469	0	760	0	0	0	550	0	163	0	0	0	43	0	107	0	2	0	113	0	0	0	26	0	73	0	614	0	24
ENSMUSG00000042079	8	0	44	0	36	0	12	0	37	0	9	0	21	0	52	0	4	0	4	0	16	0	49	0	101	0	26	0	10	0	11	0	48	0	73	0	45	0	17	0	15	0	15	0	41	0	41	0	0
ENSMUSG00000042042	0	0	5	0	1	0	0	0	0	0	0	0	0	0	0	0	0	0	8	0	0	0	17	0	0	0	17	0	0	0	24	0	0	0	0	0	0	0	0	0	0	0	0	0	0	0	0	0	0
ENSMUSG00000030145	0	0	0	0	2	0	0	0	49	0	5	0	0	0	0	0	0	0	0	0	0	0	0	0	2	0	0	0	0	0	0	0	40	0	0	0	0	0	0	0	0	0	0	0	56	0	15	0	0
ENSMUSG00000030168	0	0	0	0	1	0	0	0	0	0	6	0	16	0	8	0	6	0	4	0	0	0	0	0	0	0	0	0	0	0	0	0	0	0	0	0	0	0	8	0	1	0	5	0	0	0	0	0	0
ENSMUSG00000030166	0	0	0	0	0	0	0	0	0	0	0	0	0	0	0	0	0	0	9	0	0	0	14	0	0	0	0	0	0	0	0	0	15	0	0	0	0	0	31	0	0	0	0	0	0	0	11	0	0
ENSMUSG00000004446	11	0	0	0	34	0	35	0	0	0	0	0	0	0	0	0	0	0	25	0	0	0	57	0	0	0	23	0	0	0	20	0	0	0	0	0	98	0	0	0	0	0	48	0	0	0	29	0	0
ENSMUSG00000051586	0	0	11	0	6	0	0	0	0	0	0	0	15	0	0	0	0	0	0	0	0	0	1	0	0	0	0	0	0	0	0	0	0	0	0	0	0	0	0	0	0	0	2	0	0	0	0	0	0
ENSMUSG00000007458	21	0	26	0	55	0	87	0	8	0	13	0	48	0	0	0	25	0	39	0	25	0	69	0	0	0	3	0	10	0	4	0	41	0	11	0	7	0	5	0	14	0	4	0	30	0	28	0	5
ENSMUSG00000040669	0	0	0	0	0	0	0	0	0	0	0	0	0	0	39	0	9	0	18	0	0	0	7	0	0	0	0	0	0	0	0	0	0	0	16	0	0	0	0	0	0	0	0	0	4	0	0	0	0
ENSMUSG00000030327	8	0	0	0	36	0	0	0	46	0	7	0	24	0	21	0	18	0	6	0	0	0	41	0	0	0	0	0	10	0	0	0	0	0	19	0	76	0	0	0	23	0	2	0	0	0	0	0	9
ENSMUSG00000005069	6	0	0	0	5	0	0	0	23	0	8	0	8	0	0	0	0	0	17	0	46	0	0	0	0	0	0	0	1	0	0	0	0	0	0	0	0	0	0	0	8	0	0	0	10	0	0	0	0
ENSMUSG00000004268	7	0	0	0	13	0	8	0	3	0	0	0	5	0	8	0	0	0	12	0	35	0	25	0	7	0	5	0	4	0	2	0	24	0	6	0	14	0	9	0	8	0	5	0	8	0	5	0	3
ENSMUSG00000004264	27	0	90	0	65	0	90	0	171	0	20	0	80	0	211	0	0	0	141	0	265	0	182	0	49	0	56	0	18	0	22	0	106	0	17	0	28	0	19	0	89	0	26	0	69	0	52	0	34
ENSMUSG00000038451	0	0	0	0	0	0	4	0	0	0	1	0	0	0	10	0	0	0	1	0	7	0	0	0	0	0	0	0	0	0	2	0	0	0	0	0	0	0	0	0	0	0	0	0	0	0	2	0	10
ENSMUSG00000023505	0	0	16	0	8	0	0	0	21	0	0	0	0	0	18	0	0	0	0	0	24	0	9	0	11	0	0	0	4	0	16	0	5	0	13	0	17	0	28	0	7	0	9	0	39	0	43	0	0
ENSMUSG00000030122	6	0	0	0	9	0	24	0	11	0	5	0	7	0	22	0	3	0	5	0	2	0	23	0	5	0	8	0	14	0	4	0	2	0	1	0	14	0	12	0	0	0	0	0	1	0	2	0	0
ENSMUSG00000030120	5	0	1	0	5	0	17	0	11	0	4	0	8	0	7	0	1	0	21	0	1	0	9	0	6	0	4	0	3	0	7	0	15	0	1	0	7	0	2	0	4	0	2	0	4	0	11	0	4
ENSMUSG00000108037	0	0	0	0	13	0	1	0	14	0	3	0	0	0	0	0	34	0	25	0	21	0	0	0	1	0	0	0	0	0	0	0	0	0	2	0	0	0	66	0	0	0	0	0	8	0	1	0	0
ENSMUSG00000057666	5	0	8	0	1	0	2	0	2	0	0	0	0	0	27	0	0	0	19	0	3	0	2	0	2	0	1	0	0	0	1	0	3	0	0	0	5	0	1	0	2	0	0	0	1	0	0	0	3
ENSMUSG00000038252	1	0	0	0	0	0	0	0	11	0	0	0	0	0	37	0	0	0	0	0	1	0	0	0	0	0	0	0	0	0	17	0	0	0	1	0	0	0	27	0	0	0	0	0	10	0	56	0	0
ENSMUSG00000030335	10	0	5	0	21	0	17	0	4	0	2	0	4	0	25	0	1	0	20	0	9	0	23	0	42	0	29	0	4	0	14	0	84	0	20	0	0	0	6	0	4	0	3	0	18	0	18	0	15
ENSMUSG00000030339	8	0	37	0	30	0	11	0	0	0	0	0	9	0	7	0	15	0	0	0	0	0	46	0	0	0	5	0	0	0	7	0	0	0	23	0	0	0	18	0	9	0	0	0	24	0	14	0	0
ENSMUSG00000030341	5	0	0	0	28	0	26	0	0	0	0	0	0	0	15	0	49	0	34	0	0	0	0	0	11	0	27	0	0	0	29	0	23	0	7	0	17	0	0	0	0	0	0	0	10	0	38	0	34
ENSMUSG00000030342	19	0	8	0	45	0	71	0	22	0	27	0	17	0	63	0	131	0	119	0	76	0	45	0	14	0	13	0	16	0	0	0	36	0	30	0	48	0	33	0	36	0	7	0	25	0	18	0	137
ENSMUSG00000101162	0	0	0	0	7	0	17	0	5	0	2	0	3	0	12	0	27	0	31	0	16	0	9	0	2	0	0	0	2	0	0	0	1	0	5	0	7	0	5	0	5	0	0	0	2	0	0	0	12
ENSMUSG00000030346	0	0	0	0	0	0	0	0	0	0	0	0	0	0	0	0	0	0	0	0	54	0	24	0	21	0	10	0	0	0	0	0	12	0	0	0	0	0	0	0	3	0	1	0	17	0	0	0	1
ENSMUSG00000030347	0	0	0	0	1	0	0	0	1	0	0	0	0	0	25	0	4	0	0	0	0	0	0	0	0	0	0	0	0	0	0	0	0	0	0	0	0	0	0	0	2	0	1	0	0	0	5	0	0
ENSMUSG00000000184	52	0	12	0	281	0	310	0	22	0	81	0	212	0	823	0	46	0	117	0	325	0	122	0	98	0	39	0	25	0	63	0	114	0	71	0	102	0	16	0	88	0	26	0	44	0	74	0	36
ENSMUSG00000030352	1	0	1	0	29	0	0	0	0	0	4	0	0	0	17	0	25	0	58	0	0	0	59	0	11	0	0	0	0	0	13	0	72	0	0	0	10	0	28	0	18	0	1	0	0	0	0	0	0
ENSMUSG00000048668	6	0	9	0	2	0	10	0	0	0	5	0	10	0	13	0	0	0	0	0	4	0	12	0	6	0	1	0	0	0	0	0	4	0	4	0	7	0	15	0	4	0	4	0	4	0	17	0	0
ENSMUSG00000001517	0	0	0	0	0	0	0	0	0	0	0	0	0	0	0	0	0	0	0	0	0	0	39	0	14	0	0	0	0	0	0	0	2	0	22	0	0	0	21	0	0	0	4	0	1	0	15	0	0
ENSMUSG00000001518	4	0	0	0	0	0	0	0	12	0	3	0	0	0	0	0	0	0	0	0	0	0	13	0	3	0	0	0	0	0	0	0	0	0	0	0	0	0	27	0	0	0	0	0	7	0	0	0	0
ENSMUSG00000030161	0	0	0	0	7	0	16	0	9	0	0	0	9	0	0	0	0	0	0	0	0	0	0	0	0	0	4	0	0	0	3	0	0	0	0	0	0	0	0	0	0	0	0	0	0	0	0	0	18
ENSMUSG00000032899	0	0	0	0	9	0	0	0	0	0	0	0	26	0	0	0	0	0	11	0	0	0	0	0	0	0	0	0	0	0	0	0	0	0	3	0	0	0	0	0	0	0	0	0	0	0	13	0	0
ENSMUSG00000030189	19	0	24	0	47	0	9	0	43	0	1	0	22	0	32	0	2	0	16	0	22	0	50	0	45	0	22	0	11	0	37	0	28	0	47	0	0	0	11	0	65	0	4	0	21	0	27	0	0
ENSMUSG00000072704	1	0	0	0	9	0	44	0	33	0	4	0	50	0	39	0	7	0	4	0	0	0	101	0	22	0	3	0	17	0	0	0	27	0	1	0	0	0	36	0	33	0	0	0	3	0	11	0	20
ENSMUSG00000030199	6	0	0	0	19	0	0	0	5	0	0	0	0	0	0	0	0	0	15	0	8	0	103	0	2	0	8	0	0	0	0	0	0	0	14	0	5	0	40	0	12	0	8	0	2	0	23	0	0
ENSMUSG00000030203	0	0	0	0	0	0	10	0	0	0	0	0	0	0	33	0	0	0	0	0	0	0	0	0	0	0	0	0	0	0	9	0	0	0	7	0	0	0	0	0	0	0	2	0	0	0	0	0	0
ENSMUSG00000030204	7	0	23	0	25	0	16	0	25	0	6	0	37	0	35	0	0	0	0	0	0	0	70	0	53	0	10	0	5	0	0	0	0	0	35	0	0	0	113	0	6	0	6	0	1	0	10	0	0
ENSMUSG00000046733	0	0	0	0	0	0	0	0	0	0	0	0	0	0	0	0	0	0	13	0	0	0	118	0	27	0	0	0	11	0	0	0	0	0	0	0	0	0	0	0	28	0	5	0	0	0	17	0	0
ENSMUSG00000030207	0	0	0	0	0	0	0	0	29	0	4	0	6	0	48	0	0	0	0	0	0	0	0	0	51	0	0	0	0	0	0	0	0	0	0	0	0	0	0	0	0	0	5	0	0	0	2	0	39
ENSMUSG00000030208	33	0	0	0	0	0	27	0	10	0	18	0	14	0	0	0	0	0	10	0	0	0	0	0	19	0	11	0	0	0	0	0	0	0	25	0	0	0	57	0	35	0	0	0	41	0	42	0	0
ENSMUSG00000030213	0	0	0	0	23	0	0	0	0	0	5	0	0	0	30	0	0	0	0	0	0	0	2	0	0	0	0	0	0	0	11	0	29	0	0	0	10	0	26	0	0	0	0	0	0	0	0	0	0
ENSMUSG00000060032	7	0	6	0	44	0	25	0	25	0	5	0	27	0	33	0	13	0	78	0	30	0	58	0	5	0	6	0	7	0	15	0	38	0	4	0	10	0	27	0	0	0	4	0	8	0	13	0	23
ENSMUSG00000030216	1	0	1	0	7	0	9	0	9	0	4	0	7	0	38	0	3	0	2	0	20	0	44	0	25	0	2	0	0	0	1	0	12	0	12	0	11	0	51	0	12	0	0	0	15	0	9	0	1
ENSMUSG00000030218	0	0	0	0	0	0	0	0	0	0	10	0	768	0	0	0	102	0	6396	0	456	0	1004	0	72	0	26	0	39	0	70	0	144	0	42	0	0	0	0	0	22	0	0	0	96	0	238	0	0
ENSMUSG00000030220	49	0	92	0	464	0	0	0	0	0	0	0	94	0	0	0	81	0	46	0	42	0	555	0	149	0	0	0	71	0	130	0	34	0	28	0	0	0	171	0	40	0	0	0	39	0	13	0	47
ENSMUSG00000030222	0	0	0	0	0	0	19	0	44	0	0	0	2	0	0	0	14	0	0	0	0	0	99	0	0	0	0	0	38	0	0	0	0	0	0	0	0	0	0	0	0	0	0	0	21	0	19	0	0
ENSMUSG00000030225	6	0	16	0	26	0	7	0	24	0	0	0	19	0	0	0	0	0	15	0	0	0	5	0	0	0	0	0	11	0	1	0	0	0	0	0	0	0	0	0	22	0	5	0	13	0	0	0	0
ENSMUSG00000008540	0	0	0	0	0	0	96	0	0	0	0	0	4	0	114	0	0	0	0	0	46	0	24	0	0	0	0	0	4	0	0	0	0	0	0	0	0	0	93	0	0	0	0	0	0	0	3	0	0
ENSMUSG00000030232	6	0	5	0	12	0	8	0	0	0	4	0	37	0	16	0	0	0	14	0	34	0	1	0	10	0	14	0	0	0	0	0	18	0	2	0	0	0	0	0	2	0	4	0	0	0	0	0	41
ENSMUSG00000041671	3	0	10	0	22	0	0	0	0	0	0	0	7	0	33	0	0	0	0	0	0	0	16	0	24	0	6	0	17	0	12	0	0	0	14	0	0	0	47	0	0	0	0	0	19	0	2	0	4
ENSMUSG00000030243	3	0	30	0	24	0	0	0	0	0	3	0	18	0	85	0	0	0	0	0	0	0	31	0	44	0	23	0	16	0	5	0	0	0	24	0	0	0	13	0	0	0	0	0	7	0	6	0	9
ENSMUSG00000030246	13	0	0	0	29	0	177	0	19	0	6	0	65	0	107	0	0	0	26	0	47	0	44	0	40	0	8	0	5	0	3	0	0	0	35	0	0	0	0	0	8	0	0	0	0	0	9	0	9
ENSMUSG00000030282	15	0	21	0	20	0	21	0	22	0	4	0	0	0	106	0	0	0	73	0	0	0	90	0	0	0	2	0	16	0	0	0	38	0	13	0	20	0	43	0	1	0	3	0	28	0	7	0	4
ENSMUSG00000030275	5	0	0	0	7	0	0	0	8	0	0	0	20	0	34	0	0	0	24	0	0	0	0	0	0	0	8	0	0	0	0	0	44	0	8	0	0	0	0	0	9	0	6	0	0	0	6	0	0
ENSMUSG00000030268	17	0	0	0	9	0	0	0	7	0	0	0	82	0	0	0	0	0	0	0	66	0	14	0	189	0	86	0	21	0	40	0	159	0	22	0	33	0	0	0	104	0	29	0	79	0	124	0	0
ENSMUSG00000040370	7	0	0	0	1	0	19	0	0	0	0	0	1	0	0	0	0	0	0	0	59	0	0	0	0	0	0	0	15	0	2	0	0	0	0	0	54	0	0	0	0	0	0	0	0	0	26	0	22
ENSMUSG00000030265	24	0	12	0	42	0	56	0	36	0	0	0	34	0	17	0	6	0	47	0	148	0	118	0	141	0	26	0	2	0	0	0	9	0	68	0	0	0	49	0	19	0	7	0	54	0	13	0	34
ENSMUSG00000030259	0	0	0	0	0	0	0	0	0	0	0	0	0	0	0	0	0	0	0	0	32	0	56	0	15	0	0	0	5	0	0	0	18	0	11	0	0	0	0	0	0	0	0	0	1	0	0	0	0
ENSMUSG00000030255	4	0	0	0	0	0	0	0	0	0	0	0	18	0	5	0	0	0	0	0	0	0	0	0	0	0	0	0	0	0	0	0	0	0	0	0	0	0	5	0	9	0	0	0	0	0	0	0	26
ENSMUSG00000040250	1	0	0	0	0	0	0	0	0	0	0	0	3	0	20	0	0	0	0	0	0	0	0	0	0	0	0	0	0	0	0	0	15	0	0	0	0	0	11	0	5	0	1	0	6	0	1	0	9
ENSMUSG00000040242	13	0	8	0	36	0	10	0	46	0	13	0	46	0	86	0	0	0	71	0	32	0	98	0	164	0	63	0	17	0	2	0	6	0	46	0	92	0	55	0	32	0	10	0	35	0	20	0	24
ENSMUSG00000040234	2	0	0	0	17	0	0	0	11	0	0	0	44	0	0	0	0	0	7	0	0	0	46	0	4	0	14	0	20	0	19	0	23	0	39	0	0	0	0	0	0	0	3	0	6	0	0	0	16
ENSMUSG00000030291	11	0	30	0	23	0	5	0	46	0	1	0	9	0	11	0	1	0	51	0	41	0	17	0	43	0	27	0	11	0	19	0	44	0	20	0	11	0	47	0	0	0	15	0	4	0	84	0	51
ENSMUSG00000001630	2	0	0	0	16	0	1	0	0	0	0	0	0	0	37	0	0	0	44	0	75	0	38	0	30	0	0	0	11	0	71	0	21	0	9	0	0	0	0	0	0	0	2	0	0	0	0	0	3
ENSMUSG00000040187	0	0	0	0	0	0	0	0	0	0	0	0	0	0	0	0	0	0	0	0	0	0	0	0	10	0	11	0	0	0	0	0	0	0	15	0	0	0	0	0	0	0	4	0	0	0	17	0	0
ENSMUSG00000107969	0	0	4	0	2	0	2	0	4	0	1	0	0	0	0	0	5	0	5	0	1	0	5	0	2	0	0	0	0	0	0	0	0	0	1	0	0	0	0	0	0	0	0	0	1	0	0	0	0
ENSMUSG00000040102	0	0	0	0	5	0	0	0	0	0	0	0	0	0	0	0	0	0	0	0	67	0	0	0	0	0	0	0	8	0	0	0	0	0	5	0	1	0	0	0	1	0	0	0	0	0	0	0	0
ENSMUSG00000030301	0	0	0	0	1	0	0	0	0	0	0	0	0	0	0	0	0	0	0	0	0	0	0	0	59	0	0	0	0	0	2	0	0	0	0	0	1	0	0	0	0	0	0	0	0	0	1	0	0
ENSMUSG00000030303	0	0	0	0	3	0	1	0	13	0	2	0	4	0	7	0	0	0	7	0	18	0	17	0	0	0	0	0	2	0	0	0	3	0	3	0	4	0	12	0	1	0	1	0	4	0	2	0	5
ENSMUSG00000030304	13	0	0	0	20	0	10	0	33	0	10	0	44	0	54	0	10	0	62	0	79	0	58	0	14	0	12	0	9	0	13	0	4	0	38	0	26	0	30	0	7	0	3	0	10	0	16	0	20
ENSMUSG00000032712	5	0	0	0	10	0	0	0	0	0	0	0	0	0	19	0	0	0	0	0	21	0	67	0	0	0	0	0	0	0	2	0	5	0	0	0	0	0	0	0	1	0	0	0	34	0	4	0	0
ENSMUSG00000035632	0	0	0	0	1	0	3	0	4	0	1	0	0	0	5	0	0	0	0	0	0	0	0	0	0	0	0	0	0	0	0	0	0	0	7	0	0	0	0	0	0	0	2	0	0	0	1	0	1
ENSMUSG00000063838	9	0	0	0	5	0	0	0	2	0	0	0	0	0	0	0	0	0	7	0	0	0	0	0	3	0	0	0	0	0	0	0	0	0	0	0	8	0	0	0	0	0	0	0	0	0	0	0	0
ENSMUSG00000051811	0	0	0	0	3	0	76	0	3	0	17	0	33	0	11	0	25	0	24	0	19	0	5	0	1	0	0	0	0	0	0	0	0	0	3	0	5	0	5	0	0	0	0	0	6	0	0	0	35
ENSMUSG00000030432	2	0	2	0	1	0	0	0	1	0	0	0	13	0	16	0	0	0	1	0	1	0	24	0	0	0	0	0	0	0	0	0	2	0	0	0	0	0	0	0	9	0	0	0	1	0	0	0	0
ENSMUSG00000044876	0	0	0	0	0	0	15	0	13	0	0	0	0	0	69	0	12	0	25	0	0	0	40	0	0	0	0	0	0	0	0	0	0	0	0	0	0	0	0	0	0	0	2	0	0	0	12	0	0
ENSMUSG00000062116	0	0	0	0	0	0	0	0	0	0	0	0	5	0	0	0	0	0	27	0	0	0	0	0	0	0	0	0	0	0	0	0	0	0	11	0	0	0	0	0	0	0	0	0	0	0	0	0	0
ENSMUSG00000030386	0	0	0	0	0	0	0	0	0	0	0	0	9	0	45	0	0	0	12	0	0	0	0	0	53	0	0	0	0	0	0	0	0	0	0	0	0	0	0	0	0	0	0	0	0	0	0	0	0
ENSMUSG00000005575	6	0	21	0	15	0	34	0	11	0	9	0	7	0	29	0	6	0	60	0	27	0	26	0	6	0	9	0	7	0	9	0	19	0	8	0	9	0	15	0	5	0	3	0	0	0	17	0	9
ENSMUSG00000117853	0	0	0	0	1	0	0	0	2	0	0	0	0	0	9	0	0	0	4	0	5	0	0	0	5	0	4	0	0	0	6	0	8	0	0	0	2	0	0	0	2	0	0	0	2	0	7	0	0
ENSMUSG00000041571	40	0	26	0	256	0	228	0	84	0	72	0	70	0	199	0	65	0	351	0	190	0	66	0	56	0	33	0	16	0	34	0	49	0	31	0	92	0	112	0	29	0	17	0	47	0	80	0	90
ENSMUSG00000058230	0	0	0	0	4	0	0	0	0	0	0	0	23	0	0	0	8	0	6	0	0	0	3	0	0	0	2	0	0	0	0	0	12	0	28	0	0	0	0	0	0	0	9	0	2	0	1	0	0
ENSMUSG00000008036	25	0	35	0	55	0	117	0	65	0	5	0	44	0	71	0	37	0	94	0	21	0	161	0	54	0	32	0	12	0	50	0	72	0	42	0	31	0	47	0	19	0	15	0	23	0	26	0	45
ENSMUSG00000063594	7	0	0	0	0	0	0	0	0	0	6	0	0	0	0	0	0	0	0	0	0	0	0	0	5	0	0	0	2	0	0	0	0	0	0	0	0	0	0	0	0	0	0	0	0	0	0	0	0
ENSMUSG00000023118	1	0	0	0	0	0	0	0	0	0	0	0	0	0	0	0	0	0	14	0	0	0	0	0	0	0	0	0	0	0	0	0	0	0	0	0	10	0	11	0	0	0	0	0	0	0	20	0	0
ENSMUSG00000030403	0	0	7	0	11	0	0	0	0	0	0	0	2	0	6	0	0	0	7	0	9	0	7	0	0	0	2	0	2	0	3	0	3	0	0	0	7	0	0	0	0	0	1	0	1	0	1	0	0
ENSMUSG00000003545	3	0	0	0	1	0	22	0	0	0	0	0	3	0	0	0	0	0	5	0	20	0	0	0	0	0	0	0	0	0	5	0	0	0	0	0	0	0	0	0	0	0	0	0	0	0	10	0	0
ENSMUSG00000047649	10	0	5	0	1	0	0	0	0	0	4	0	7	0	0	0	0	0	0	0	0	0	8	0	0	0	2	0	0	0	0	0	10	0	4	0	0	0	0	0	5	0	0	0	3	0	11	0	2
ENSMUSG00000030397	0	0	0	0	1	0	9	0	7	0	0	0	0	0	0	0	2	0	0	0	0	0	0	0	0	0	3	0	0	0	0	0	0	0	0	0	0	0	0	0	0	0	0	0	0	0	10	0	0
ENSMUSG00000002043	0	0	4	0	13	0	11	0	4	0	10	0	11	0	0	0	18	0	36	0	27	0	12	0	4	0	1	0	0	0	3	0	21	0	0	0	16	0	0	0	0	0	1	0	5	0	7	0	18
ENSMUSG00000002985	0	0	0	0	0	0	239	0	20	0	2	0	3	0	41	0	6	0	0	0	0	0	18	0	0	0	0	0	2	0	0	0	0	0	0	0	5	0	0	0	0	0	1	0	0	0	0	0	34
ENSMUSG00000040511	9	0	0	0	38	0	0	0	0	0	0	0	0	0	0	0	11	0	23	0	0	0	0	0	0	0	21	0	0	0	17	0	17	0	0	0	1	0	12	0	8	0	0	0	0	0	11	0	19
ENSMUSG00000064264	0	0	0	0	0	0	0	0	2	0	0	0	8	0	14	0	0	0	0	0	13	0	10	0	0	0	0	0	0	0	0	0	0	0	3	0	0	0	0	0	0	0	0	0	0	0	4	0	0
ENSMUSG00000064254	0	0	0	0	4	0	20	0	15	0	13	0	25	0	0	0	22	0	43	0	2	0	61	0	5	0	1	0	3	0	4	0	15	0	14	0	0	0	27	0	10	0	3	0	0	0	14	0	0
ENSMUSG00000040952	104	0	71	0	242	0	260	0	183	0	45	0	196	0	335	0	118	0	500	0	346	0	247	0	94	0	120	0	18	0	145	0	213	0	128	0	146	0	140	0	39	0	35	0	110	0	133	0	107
ENSMUSG00000003380	2	0	6	0	17	0	30	0	14	0	9	0	12	0	15	0	19	0	28	0	0	0	9	0	4	0	5	0	3	0	12	0	3	0	9	0	11	0	12	0	4	0	5	0	1	0	7	0	22
ENSMUSG00000005447	17	0	14	0	17	0	18	0	18	0	2	0	0	0	101	0	27	0	31	0	75	0	23	0	69	0	5	0	7	0	0	0	17	0	19	0	0	0	27	0	0	0	0	0	1	0	11	0	8
ENSMUSG00000060376	0	0	0	0	12	0	0	0	0	0	0	0	0	0	0	0	0	0	22	0	0	0	0	0	0	0	5	0	0	0	0	0	0	0	0	0	0	0	0	0	0	0	0	0	0	0	7	0	0
ENSMUSG00000061286	2	0	0	0	0	0	4	0	10	0	0	0	6	0	75	0	4	0	0	0	0	0	8	0	15	0	4	0	4	0	9	0	27	0	0	0	0	0	0	0	7	0	0	0	0	0	18	0	2
ENSMUSG00000002603	1	0	0	0	2	0	0	0	22	0	1	0	12	0	22	0	6	0	0	0	0	0	7	0	2	0	0	0	0	0	0	0	12	0	0	0	0	0	0	0	3	0	0	0	0	0	1	0	7
ENSMUSG00000053291	13	0	11	0	19	0	27	0	9	0	10	0	17	0	0	0	12	0	12	0	47	0	0	0	16	0	19	0	3	0	0	0	8	0	4	0	36	0	12	0	6	0	3	0	18	0	7	0	0
ENSMUSG00000095538	13	0	11	0	18	0	26	0	9	0	10	0	16	0	0	0	11	0	12	0	47	0	0	0	15	0	19	0	3	0	0	0	8	0	4	0	36	0	12	0	6	0	3	0	17	0	7	0	0
ENSMUSG00000084974	0	0	7	0	0	0	0	0	0	0	0	0	0	0	0	0	0	0	0	0	14	0	0	0	0	0	3	0	3	0	0	0	0	0	0	0	5	0	0	0	1	0	0	0	0	0	1	0	0
ENSMUSG00000040466	12	0	0	0	4	0	84	0	0	0	15	0	0	0	44	0	69	0	31	0	33	0	32	0	14	0	0	0	0	0	43	0	21	0	30	0	5	0	0	0	0	0	0	0	8	0	32	0	31
ENSMUSG00000008384	21	0	0	0	49	0	40	0	24	0	5	0	0	0	36	0	7	0	0	0	0	0	29	0	16	0	8	0	0	0	6	0	46	0	0	0	33	0	0	0	9	0	0	0	24	0	18	0	16
ENSMUSG00000037640	0	0	0	0	21	0	0	0	1	0	1	0	0	0	0	0	0	0	0	0	92	0	0	0	0	0	0	0	0	0	0	0	0	0	0	0	12	0	0	0	0	0	0	0	0	0	0	0	0
ENSMUSG00000096916	3	0	0	0	7	0	0	0	1	0	0	0	60	0	0	0	0	0	0	0	46	0	0	0	0	0	11	0	0	0	0	0	0	0	0	0	0	0	0	0	6	0	4	0	0	0	0	0	0
ENSMUSG00000030603	30	0	52	0	54	0	153	0	109	0	17	0	81	0	276	0	24	0	39	0	131	0	54	0	54	0	41	0	12	0	59	0	123	0	45	0	48	0	0	0	84	0	29	0	20	0	60	0	0
ENSMUSG00000046058	5	0	0	0	5	0	35	0	0	0	1	0	28	0	20	0	0	0	23	0	0	0	0	0	16	0	8	0	20	0	0	0	17	0	0	0	36	0	35	0	5	0	0	0	0	0	7	0	23
ENSMUSG00000070705	0	0	0	0	0	0	0	0	0	0	0	0	0	0	0	0	1	0	27	0	0	0	0	0	0	0	0	0	0	0	0	0	0	0	0	0	0	0	35	0	0	0	0	0	0	0	0	0	0
ENSMUSG00000003444	4	0	0	0	6	0	16	0	16	0	0	0	10	0	17	0	4	0	29	0	34	0	8	0	0	0	7	0	8	0	3	0	27	0	5	0	6	0	6	0	0	0	2	0	1	0	5	0	1
ENSMUSG00000003437	1	0	0	0	19	0	12	0	10	0	20	0	0	0	18	0	0	0	31	0	0	0	16	0	18	0	0	0	0	0	1	0	0	0	8	0	0	0	0	0	0	0	1	0	7	0	7	0	0
ENSMUSG00000030602	0	0	0	0	0	0	0	0	9	0	2	0	0	0	1	0	8	0	0	0	9	0	0	0	0	0	0	0	0	0	0	0	0	0	0	0	0	0	13	0	0	0	0	0	6	0	0	0	0
ENSMUSG00000030590	0	0	0	0	1	0	0	0	0	0	0	0	0	0	5	0	29	0	0	0	0	0	0	0	0	0	0	0	1	0	5	0	4	0	0	0	0	0	0	0	0	0	0	0	3	0	0	0	2
ENSMUSG00000074227	0	0	9	0	7	0	44	0	0	0	0	0	12	0	0	0	21	0	12	0	0	0	15	0	0	0	0	0	26	0	0	0	0	0	0	0	0	0	1	0	20	0	3	0	21	0	0	0	28
ENSMUSG00000047473	0	0	0	0	0	0	0	0	0	0	0	0	0	0	0	0	1	0	6	0	0	0	0	0	55	0	0	0	0	0	0	0	0	0	0	0	0	0	0	0	0	0	0	0	0	0	0	0	27
ENSMUSG00000050855	3	0	0	0	0	0	0	0	0	0	0	0	0	0	0	0	0	0	0	0	0	0	0	0	0	0	13	0	0	0	0	0	0	0	14	0	0	0	0	0	0	0	0	0	30	0	0	0	0
ENSMUSG00000059975	5	0	0	0	0	0	0	0	0	0	0	0	22	0	5	0	11	0	0	0	0	0	0	0	0	0	6	0	0	0	11	0	0	0	0	0	0	0	0	0	0	0	0	0	0	0	13	0	0
ENSMUSG00000049421	29	0	0	0	20	0	26	0	9	0	16	0	65	0	223	0	33	0	21	0	0	0	76	0	0	0	47	0	0	0	18	0	83	0	0	0	0	0	130	0	16	0	0	0	41	0	36	0	0
ENSMUSG00000001794	3	0	41	0	37	0	89	0	29	0	4	0	45	0	3	0	0	0	119	0	117	0	45	0	1	0	3	0	24	0	12	0	19	0	35	0	0	0	0	0	0	0	0	0	0	0	9	0	16
ENSMUSG00000006095	15	0	4	0	66	0	79	0	28	0	7	0	10	0	107	0	17	0	41	0	100	0	102	0	80	0	32	0	19	0	21	0	87	0	32	0	89	0	127	0	34	0	16	0	23	0	64	0	0
ENSMUSG00000019738	0	0	5	0	0	0	11	0	3	0	2	0	0	0	30	0	0	0	11	0	34	0	6	0	16	0	0	0	1	0	8	0	0	0	2	0	4	0	4	0	0	0	1	0	10	0	5	0	3
ENSMUSG00000042831	1	0	0	0	0	0	22	0	21	0	0	0	13	0	4	0	0	0	0	0	48	0	0	0	0	0	0	0	0	0	6	0	0	0	3	0	14	0	0	0	0	0	6	0	18	0	6	0	0
ENSMUSG00000074211	3	0	0	0	6	0	55	0	32	0	0	0	29	0	0	0	0	0	40	0	48	0	39	0	0	0	0	0	10	0	3	0	19	0	3	0	0	0	21	0	12	0	0	0	9	0	12	0	0
ENSMUSG00000074210	3	0	0	0	8	0	27	0	12	0	0	0	15	0	0	0	0	0	22	0	25	0	21	0	0	0	0	0	3	0	2	0	7	0	5	0	0	0	8	0	6	0	0	0	11	0	6	0	0
ENSMUSG00000006651	1	0	0	0	5	0	0	0	0	0	1	0	11	0	0	0	0	0	41	0	27	0	0	0	0	0	0	0	0	0	0	0	0	0	0	0	0	0	0	0	0	0	0	0	0	0	1	0	63
ENSMUSG00000036854	2	0	0	0	45	0	35	0	0	0	79	0	0	0	60	0	66	0	37	0	233	0	66	0	0	0	14	0	40	0	0	0	0	0	0	0	163	0	11	0	23	0	14	0	70	0	1	0	30
ENSMUSG00000036845	3	0	0	0	5	0	23	0	0	0	0	0	1	0	17	0	5	0	0	0	0	0	0	0	0	0	2	0	0	0	0	0	0	0	0	0	4	0	8	0	0	0	1	0	4	0	0	0	0
ENSMUSG00000078765	3	0	0	0	3	0	10	0	1	0	4	0	0	0	54	0	0	0	0	0	9	0	8	0	5	0	4	0	0	0	0	0	1	0	0	0	7	0	6	0	2	0	0	0	0	0	1	0	0
ENSMUSG00000109378	2	0	0	0	3	0	10	0	1	0	4	0	0	0	53	0	0	0	0	0	9	0	8	0	5	0	4	0	0	0	0	0	1	0	0	0	7	0	6	0	2	0	0	0	0	0	1	0	0
ENSMUSG00000036733	1	0	0	0	7	0	3	0	6	0	0	0	0	0	0	0	0	0	8	0	15	0	5	0	0	0	1	0	0	0	12	0	0	0	3	0	8	0	0	0	12	0	0	0	0	0	6	0	17
ENSMUSG00000094365	1	0	0	0	7	0	3	0	6	0	0	0	0	0	0	0	0	0	8	0	32	0	15	0	0	0	1	0	0	0	12	0	27	0	3	0	8	0	29	0	12	0	3	0	0	0	9	0	17
ENSMUSG00000078762	0	0	0	0	0	0	0	0	0	0	0	0	0	0	0	0	0	0	0	0	29	0	14	0	0	0	0	0	0	0	0	0	39	0	0	0	0	0	32	0	0	0	2	0	0	0	4	0	0
ENSMUSG00000006315	7	0	3	0	5	0	12	0	5	0	1	0	9	0	47	0	12	0	7	0	4	0	16	0	9	0	7	0	0	0	8	0	15	0	0	0	19	0	10	0	10	0	1	0	4	0	4	0	2
ENSMUSG00000009687	15	0	0	0	29	0	0	0	0	0	20	0	31	0	0	0	14	0	16	0	0	0	244	0	15	0	24	0	13	0	13	0	51	0	43	0	26	0	94	0	41	0	7	0	32	0	63	0	27
ENSMUSG00000036459	2	0	0	0	1	0	12	0	0	0	0	0	0	0	0	0	0	0	0	0	0	0	5	0	0	0	4	0	0	0	10	0	0	0	1	0	0	0	0	0	4	0	0	0	1	0	0	0	0
ENSMUSG00000002635	0	0	0	0	29	0	25	0	20	0	0	0	10	0	82	0	0	0	3	0	41	0	0	0	0	0	5	0	1	0	15	0	36	0	7	0	24	0	0	0	12	0	7	0	32	0	12	0	11
ENSMUSG00000085105	1	0	0	0	0	0	20	0	0	0	1	0	11	0	0	0	5	0	23	0	0	0	17	0	0	0	0	0	0	0	7	0	29	0	0	0	17	0	0	0	0	0	0	0	0	0	6	0	16
ENSMUSG00000066568	1	0	0	0	11	0	0	0	0	0	2	0	13	0	33	0	5	0	23	0	0	0	0	0	36	0	22	0	0	0	8	0	0	0	1	0	63	0	53	0	11	0	0	0	69	0	26	0	0
ENSMUSG00000030499	4	0	0	0	10	0	0	0	1	0	0	0	0	0	0	0	0	0	0	0	0	0	0	0	0	0	14	0	0	0	0	0	0	0	0	0	0	0	0	0	1	0	0	0	0	0	5	0	0
ENSMUSG00000063931	2	0	20	0	7	0	26	0	14	0	4	0	0	0	180	0	0	0	0	0	208	0	58	0	25	0	18	0	13	0	0	0	0	0	0	0	0	0	0	0	25	0	4	0	23	0	16	0	26
ENSMUSG00000034875	19	0	0	0	15	0	47	0	0	0	4	0	0	0	55	0	0	0	0	0	109	0	94	0	158	0	7	0	4	0	39	0	36	0	29	0	36	0	105	0	20	0	0	0	0	0	5	0	0
ENSMUSG00000030417	2	0	4	0	16	0	15	0	17	0	7	0	27	0	44	0	9	0	35	0	21	0	26	0	12	0	11	0	2	0	4	0	11	0	12	0	21	0	3	0	8	0	2	0	10	0	27	0	7
ENSMUSG00000021217	0	0	0	0	0	0	0	0	0	0	0	0	0	0	0	0	0	0	6	0	2	0	0	0	1	0	24	0	0	0	0	0	0	0	0	0	0	0	0	0	0	0	0	0	0	0	12	0	0
ENSMUSG00000002068	14	0	19	0	60	0	0	0	43	0	1	0	0	0	0	0	0	0	0	0	41	0	216	0	32	0	42	0	0	0	0	0	115	0	0	0	0	0	0	0	35	0	13	0	14	0	0	0	0
ENSMUSG00000054676	18	0	0	0	22	0	0	0	0	0	8	0	0	0	0	0	0	0	0	0	0	0	0	0	0	0	0	0	0	0	0	0	0	0	0	0	0	0	0	0	18	0	0	0	0	0	0	0	39
ENSMUSG00000074170	1	0	0	0	62	0	0	0	14	0	0	0	63	0	0	0	0	0	0	0	0	0	57	0	0	0	6	0	0	0	0	0	0	0	0	0	29	0	0	0	0	0	3	0	0	0	21	0	0
ENSMUSG00000030423	13	0	26	0	68	0	90	0	55	0	7	0	35	0	101	0	10	0	63	0	37	0	135	0	87	0	1	0	0	0	0	0	60	0	0	0	36	0	35	0	21	0	15	0	47	0	44	0	11
ENSMUSG00000056383	0	0	0	0	16	0	15	0	0	0	0	0	36	0	0	0	0	0	0	0	0	0	0	0	0	0	0	0	0	0	0	0	108	0	18	0	0	0	0	0	0	0	0	0	0	0	0	0	0
ENSMUSG00000074165	2	0	0	0	0	0	0	0	0	0	0	0	0	0	19	0	0	0	12	0	0	0	45	0	4	0	0	0	0	0	3	0	0	0	0	0	0	0	0	0	0	0	0	0	18	0	0	0	0
ENSMUSG00000069727	9	0	0	0	0	0	9	0	0	0	21	0	0	0	0	0	0	0	96	0	231	0	0	0	0	0	0	0	0	0	0	0	0	0	0	0	0	0	0	0	0	0	0	0	0	0	0	0	0
ENSMUSG00000012640	0	0	0	0	32	0	3	0	0	0	0	0	0	0	0	0	0	0	3	0	0	0	0	0	0	0	0	0	0	0	4	0	0	0	46	0	0	0	0	0	0	0	0	0	0	0	0	0	0
ENSMUSG00000030469	0	0	0	0	0	0	0	0	0	0	0	0	23	0	0	0	0	0	0	0	0	0	0	0	0	0	0	0	4	0	0	0	0	0	33	0	8	0	0	0	23	0	1	0	0	0	0	0	0
ENSMUSG00000038888	0	0	0	0	0	0	0	0	2	0	0	0	0	0	0	0	0	0	0	0	0	0	0	0	0	0	0	0	0	0	0	0	0	0	0	0	0	0	0	0	0	0	5	0	0	0	0	0	23
ENSMUSG00000045411	3	0	0	0	1	0	5	0	0	0	2	0	9	0	13	0	0	0	0	0	52	0	0	0	12	0	0	0	0	0	0	0	2	0	0	0	0	0	20	0	6	0	8	0	0	0	0	0	13
ENSMUSG00000008140	16	0	0	0	38	0	8	0	19	0	19	0	37	0	122	0	0	0	14	0	103	0	63	0	40	0	9	0	31	0	24	0	60	0	18	0	10	0	19	0	20	0	4	0	17	0	29	0	40
ENSMUSG00000060601	1	0	0	0	1	0	9	0	4	0	0	0	0	0	53	0	3	0	10	0	0	0	11	0	0	0	1	0	9	0	0	0	0	0	0	0	0	0	23	0	0	0	0	0	5	0	0	0	7
ENSMUSG00000002205	0	0	0	0	11	0	0	0	0	0	0	0	22	0	25	0	0	0	32	0	0	0	33	0	0	0	0	0	0	0	0	0	33	0	0	0	0	0	0	0	0	0	0	0	0	0	10	0	0
ENSMUSG00000011658	0	0	0	0	1	0	13	0	0	0	0	0	2	0	0	0	5	0	0	0	9	0	0	0	4	0	0	0	0	0	1	0	2	0	0	0	0	0	0	0	1	0	0	0	0	0	1	0	0
ENSMUSG00000060279	0	0	0	0	20	0	1	0	0	0	1	0	11	0	4	0	10	0	4	0	41	0	0	0	4	0	0	0	0	0	1	0	16	0	1	0	0	0	0	0	9	0	0	0	0	0	0	0	11
ENSMUSG00000038387	14	0	24	0	35	0	37	0	43	0	22	0	0	0	124	0	57	0	123	0	66	0	52	0	8	0	20	0	4	0	0	0	29	0	10	0	29	0	13	0	8	0	4	0	18	0	9	0	135
ENSMUSG00000019539	6	0	0	0	32	0	21	0	42	0	30	0	99	0	47	0	97	0	222	0	218	0	258	0	35	0	10	0	34	0	68	0	57	0	21	0	98	0	148	0	10	0	4	0	39	0	130	0	30
ENSMUSG00000109947	0	0	0	0	1	0	4	0	3	0	3	0	10	0	7	0	15	0	26	0	14	0	22	0	4	0	1	0	1	0	7	0	9	0	3	0	16	0	14	0	1	0	0	0	6	0	13	0	4
ENSMUSG00000110279	32	0	19	0	101	0	66	0	103	0	9	0	90	0	109	0	17	0	79	0	101	0	82	0	68	0	31	0	11	0	38	0	97	0	51	0	47	0	39	0	43	0	18	0	34	0	62	0	17
ENSMUSG00000003429	223	0	161	0	556	0	368	0	559	0	54	0	417	0	600	0	80	0	447	0	584	0	542	0	357	0	184	0	82	0	209	0	567	0	322	0	226	0	237	0	243	0	88	0	234	0	314	0	94
ENSMUSG00000074129	49	0	26	0	99	0	111	0	78	0	35	0	127	0	161	0	24	0	138	0	190	0	107	0	30	0	55	0	27	0	63	0	102	0	37	0	40	0	23	0	50	0	17	0	51	0	92	0	43
ENSMUSG00000007833	3	0	0	0	1	0	2	0	3	0	0	0	2	0	44	0	0	0	8	0	6	0	0	0	0	0	0	0	0	0	0	0	0	0	0	0	4	0	1	0	14	0	0	0	0	0	0	0	1
ENSMUSG00000003423	5	0	26	0	20	0	52	0	23	0	10	0	34	0	23	0	0	0	0	0	77	0	33	0	17	0	1	0	3	0	0	0	0	0	0	0	63	0	16	0	2	0	1	0	17	0	10	0	15
ENSMUSG00000030796	6	0	22	0	5	0	43	0	58	0	1	0	0	0	20	0	11	0	5	0	58	0	0	0	0	0	7	0	9	0	5	0	8	0	30	0	0	0	9	0	23	0	6	0	20	0	4	0	17
ENSMUSG00000050708	1176	0	761	0	4174	0	3728	0	1046	0	416	0	1032	0	2147	0	1187	0	4395	0	1649	0	2567	0	769	0	629	0	189	0	1077	0	2300	0	820	0	1112	0	768	0	867	0	335	0	595	0	1230	0	675
ENSMUSG00000110350	315	0	207	0	1418	0	1112	0	317	0	112	0	310	0	628	0	361	0	1497	0	494	0	898	0	216	0	185	0	69	0	331	0	689	0	243	0	305	0	227	0	241	0	87	0	176	0	314	0	197
ENSMUSG00000003873	7	0	8	0	42	0	13	0	13	0	6	0	17	0	17	0	2	0	20	0	38	0	22	0	11	0	11	0	3	0	12	0	1	0	12	0	17	0	9	0	10	0	0	0	7	0	19	0	21
ENSMUSG00000040435	10	0	0	0	23	0	79	0	1	0	7	0	19	0	161	0	0	0	63	0	106	0	100	0	28	0	0	0	37	0	0	0	0	0	60	0	6	0	1	0	4	0	0	0	0	0	23	0	37
ENSMUSG00000030826	0	0	10	0	6	0	0	0	8	0	3	0	34	0	32	0	24	0	20	0	0	0	50	0	19	0	4	0	0	0	11	0	0	0	9	0	0	0	0	0	10	0	5	0	25	0	2	0	7
ENSMUSG00000053801	2	0	0	0	10	0	27	0	2	0	4	0	29	0	30	0	0	0	23	0	88	0	43	0	25	0	17	0	0	0	11	0	0	0	8	0	0	0	28	0	27	0	15	0	7	0	6	0	0
ENSMUSG00000002778	2	0	0	0	8	0	0	0	25	0	5	0	13	0	0	0	15	0	29	0	0	0	8	0	0	0	0	0	0	0	0	0	35	0	0	0	11	0	14	0	0	0	0	0	2	0	10	0	5
ENSMUSG00000040212	17	0	39	0	117	0	318	0	36	0	82	0	149	0	0	0	46	0	253	0	165	0	98	0	144	0	0	0	2	0	79	0	88	0	120	0	108	0	0	0	55	0	31	0	54	0	132	0	88
ENSMUSG00000030839	0	0	0	0	7	0	0	0	0	0	0	0	0	0	0	0	0	0	0	0	0	0	0	0	0	0	9	0	0	0	0	0	0	0	0	0	0	0	22	0	0	0	0	0	10	0	0	0	0
ENSMUSG00000006763	1	0	22	0	8	0	19	0	30	0	0	0	1	0	0	0	33	0	1	0	72	0	0	0	3	0	13	0	0	0	0	0	0	0	51	0	2	0	0	0	18	0	1	0	11	0	85	0	35
ENSMUSG00000063229	371	0	1134	0	2097	0	1421	0	970	0	466	0	459	0	731	0	458	0	1012	0	3214	0	1194	0	384	0	504	0	162	0	515	0	1368	0	432	0	1172	0	1025	0	530	0	389	0	1469	0	775	0	341
ENSMUSG00000014402	3	0	4	0	20	0	17	0	43	0	5	0	9	0	49	0	3	0	20	0	100	0	16	0	10	0	18	0	6	0	26	0	68	0	16	0	12	0	32	0	38	0	6	0	0	0	35	0	33
ENSMUSG00000049516	2	0	0	0	0	0	0	0	1	0	0	0	65	0	35	0	0	0	7	0	0	0	16	0	1	0	20	0	0	0	0	0	0	0	29	0	0	0	0	0	0	0	1	0	5	0	12	0	1
ENSMUSG00000010307	0	0	0	0	0	0	0	0	4	0	0	0	0	0	0	0	0	0	0	0	0	0	0	0	0	0	0	0	9	0	44	0	0	0	0	0	0	0	50	0	0	0	0	0	0	0	14	0	0
ENSMUSG00000046179	0	0	0	0	36	0	0	0	0	0	0	0	0	0	74	0	0	0	0	0	106	0	28	0	0	0	23	0	0	0	5	0	0	0	0	0	0	0	0	0	17	0	0	0	26	0	0	0	0
ENSMUSG00000085995	0	0	0	0	0	0	0	0	0	0	0	0	0	0	6	0	0	0	0	0	20	0	0	0	0	0	1	0	0	0	0	0	0	0	0	0	0	0	0	0	21	0	0	0	1	0	0	0	0
ENSMUSG00000039745	0	0	1	0	0	0	39	0	0	0	0	0	34	0	0	0	12	0	12	0	22	0	25	0	14	0	3	0	0	0	15	0	0	0	0	0	38	0	0	0	0	0	0	0	16	0	16	0	9
ENSMUSG00000030505	0	0	57	0	13	0	0	0	29	0	0	0	0	0	43	0	0	0	0	0	0	0	0	0	86	0	11	0	0	0	23	0	0	0	60	0	21	0	8	0	0	0	15	0	0	0	28	0	0
ENSMUSG00000092118	0	0	0	0	0	0	0	0	0	0	0	0	0	0	0	0	0	0	0	0	38	0	0	0	0	0	5	0	11	0	0	0	0	0	13	0	0	0	0	0	0	0	1	0	0	0	0	0	0
ENSMUSG00000030452	2	0	0	0	53	0	0	0	15	0	0	0	10	0	0	0	0	0	5	0	27	0	52	0	31	0	4	0	0	0	0	0	9	0	22	0	8	0	12	0	1	0	0	0	5	0	10	0	1
ENSMUSG00000087178	0	0	0	0	0	0	0	0	1	0	0	0	0	0	0	0	0	0	2	0	0	0	0	0	0	0	0	0	0	0	0	0	2	0	0	0	0	0	48	0	0	0	0	0	0	0	0	0	0
ENSMUSG00000047037	0	0	0	0	3	0	10	0	12	0	0	0	0	0	0	0	0	0	16	0	0	0	0	0	0	0	0	0	0	0	0	0	20	0	17	0	0	0	12	0	0	0	0	0	0	0	0	0	0
ENSMUSG00000100826	0	0	0	0	4	0	0	0	6	0	0	0	1	0	0	0	5	0	0	0	0	0	0	0	0	0	0	0	0	0	0	0	0	0	4	0	8	0	0	0	0	0	0	0	0	0	24	0	0
ENSMUSG00000000948	0	0	0	0	3	0	6	0	2	0	0	0	1	0	1	0	0	0	3	0	3	0	2	0	2	0	0	0	0	0	0	0	2	0	6	0	1	0	1	0	1	0	0	0	0	0	0	0	0
ENSMUSG00000102252	2	0	4	0	10	0	53	0	17	0	0	0	0	0	26	0	0	0	31	0	44	0	13	0	16	0	4	0	0	0	7	0	24	0	26	0	11	0	12	0	3	0	4	0	0	0	4	0	4
ENSMUSG00000033585	0	0	0	0	8	0	0	0	0	0	0	0	0	0	13	0	0	0	5	0	30	0	6	0	0	0	3	0	2	0	0	0	0	0	0	0	13	0	0	0	9	0	0	0	0	0	1	0	0
ENSMUSG00000052040	2	0	0	0	3	0	3	0	0	0	0	0	13	0	0	0	9	0	0	0	8	0	3	0	5	0	0	0	0	0	3	0	0	0	0	0	0	0	0	0	4	0	0	0	0	0	0	0	0
ENSMUSG00000030521	1	0	13	0	7	0	10	0	17	0	0	0	8	0	176	0	0	0	0	0	65	0	36	0	81	0	8	0	9	0	5	0	27	0	63	0	8	0	17	0	6	0	10	0	6	0	27	0	0
ENSMUSG00000033429	4	0	0	0	0	0	22	0	0	0	2	0	7	0	52	0	0	0	17	0	0	0	0	0	0	0	2	0	0	0	0	0	5	0	15	0	14	0	0	0	0	0	0	0	11	0	0	0	10
ENSMUSG00000070520	0	0	0	0	6	0	0	0	5	0	0	0	0	0	16	0	4	0	3	0	14	0	17	0	7	0	1	0	1	0	0	0	34	0	12	0	9	0	13	0	2	0	0	0	8	0	8	0	0
ENSMUSG00000030516	0	0	0	0	0	0	0	0	0	0	0	0	0	0	0	0	0	0	1	0	0	0	0	0	12	0	7	0	0	0	6	0	1	0	0	0	7	0	0	0	0	0	0	0	0	0	4	0	17
ENSMUSG00000078681	5	0	0	0	8	0	80	0	0	0	0	0	37	0	0	0	0	0	0	0	0	0	9	0	0	0	0	0	0	0	0	0	0	0	10	0	0	0	19	0	1	0	0	0	13	0	16	0	14
ENSMUSG00000075701	45	0	98	0	130	0	106	0	121	0	15	0	87	0	187	0	1	0	91	0	235	0	132	0	19	0	126	0	46	0	35	0	86	0	91	0	112	0	68	0	16	0	45	0	42	0	79	0	0
ENSMUSG00000032640	0	0	0	0	23	0	31	0	68	0	1	0	6	0	0	0	0	0	15	0	51	0	20	0	18	0	8	0	9	0	10	0	57	0	16	0	19	0	93	0	34	0	0	0	99	0	8	0	32
ENSMUSG00000030509	4	0	0	0	0	0	0	0	0	0	0	0	47	0	0	0	0	0	0	0	0	0	0	0	0	0	5	0	0	0	0	0	0	0	0	0	0	0	0	0	0	0	0	0	0	0	13	0	0
ENSMUSG00000053091	11	0	0	0	1	0	0	0	0	0	0	0	0	0	0	0	0	0	0	0	0	0	112	0	0	0	26	0	6	0	10	0	0	0	14	0	0	0	0	0	14	0	0	0	0	0	0	0	0
ENSMUSG00000042659	0	0	0	0	25	0	0	0	10	0	6	0	0	0	23	0	12	0	68	0	0	0	15	0	23	0	5	0	10	0	0	0	4	0	10	0	0	0	14	0	8	0	6	0	24	0	17	0	58
ENSMUSG00000030551	0	0	0	0	1	0	0	0	0	0	0	0	3	0	0	0	0	0	0	0	1	0	0	0	8	0	0	0	0	0	6	0	0	0	0	0	0	0	3	0	0	0	0	0	2	0	3	0	0
ENSMUSG00000101970	0	0	0	0	4	0	9	0	21	0	3	0	8	0	0	0	0	0	19	0	4	0	14	0	0	0	4	0	0	0	2	0	0	0	20	0	0	0	0	0	0	0	0	0	6	0	0	0	0
ENSMUSG00000025789	10	0	0	0	0	0	30	0	12	0	0	0	0	0	0	0	0	0	0	0	0	0	0	0	0	0	0	0	0	0	0	0	0	0	11	0	77	0	0	0	0	0	0	0	0	0	0	0	2
ENSMUSG00000030612	22	0	4	0	32	0	60	0	43	0	0	0	33	0	40	0	0	0	30	0	119	0	68	0	64	0	11	0	5	0	16	0	0	0	7	0	43	0	0	0	0	0	8	0	43	0	16	0	0
ENSMUSG00000030610	5	0	0	0	0	0	0	0	0	0	0	0	3	0	0	0	0	0	0	0	50	0	24	0	0	0	0	0	0	0	0	0	0	0	0	0	0	0	0	0	0	0	0	0	0	0	8	0	0
ENSMUSG00000030609	8	0	30	0	16	0	29	0	12	0	21	0	45	0	33	0	1	0	19	0	3	0	0	0	12	0	38	0	5	0	0	0	27	0	28	0	21	0	5	0	9	0	4	0	4	0	23	0	0
ENSMUSG00000030605	58	0	85	0	132	0	137	0	94	0	50	0	72	0	12	0	426	0	136	0	77	0	155	0	81	0	63	0	62	0	102	0	36	0	89	0	71	0	116	0	97	0	12	0	55	0	105	0	122
ENSMUSG00000039062	0	0	0	0	0	0	0	0	0	0	0	0	0	0	0	0	9	0	0	0	0	0	0	0	0	0	0	0	0	0	0	0	0	0	0	0	0	0	0	0	0	0	0	0	22	0	3	0	9
ENSMUSG00000039043	0	0	0	0	0	0	26	0	0	0	0	0	10	0	105	0	0	0	0	0	0	0	0	0	0	0	8	0	13	0	0	0	0	0	10	0	0	0	70	0	18	0	0	0	19	0	25	0	6
ENSMUSG00000030541	1	0	5	0	38	0	40	0	36	0	22	0	31	0	65	0	7	0	44	0	197	0	166	0	12	0	29	0	13	0	1	0	64	0	31	0	31	0	27	0	31	0	6	0	15	0	88	0	18
ENSMUSG00000038886	13	0	0	0	1	0	0	0	0	0	10	0	60	0	29	0	52	0	6	0	0	0	0	0	0	0	0	0	6	0	0	0	0	0	0	0	2	0	0	0	6	0	0	0	20	0	0	0	22
ENSMUSG00000025722	0	0	0	0	4	0	0	0	0	0	0	0	0	0	0	0	0	0	11	0	0	0	0	0	0	0	0	0	10	0	0	0	0	0	13	0	26	0	0	0	16	0	0	0	25	0	0	0	0
ENSMUSG00000005621	0	0	0	0	0	0	0	0	0	0	0	0	0	0	35	0	0	0	0	0	0	0	0	0	13	0	0	0	0	0	0	0	0	0	21	0	0	0	0	0	5	0	0	0	2	0	0	0	0
ENSMUSG00000061787	2	0	2	0	3	0	2	0	8	0	0	0	3	0	9	0	0	0	16	0	3	0	4	0	2	0	3	0	0	0	1	0	5	0	5	0	4	0	3	0	4	0	0	0	2	0	5	0	3
ENSMUSG00000097277	3	0	0	0	0	0	0	0	0	0	0	0	0	0	0	0	0	0	0	0	0	0	0	0	0	0	0	0	5	0	0	0	0	0	0	0	0	0	0	0	6	0	0	0	0	0	14	0	0
ENSMUSG00000038646	9	0	2	0	22	0	0	0	5	0	4	0	16	0	16	0	2	0	9	0	43	0	8	0	3	0	2	0	6	0	13	0	11	0	19	0	8	0	40	0	4	0	2	0	10	0	26	0	10
ENSMUSG00000025102	0	0	4	0	1	0	0	0	5	0	0	0	3	0	0	0	2	0	12	0	5	0	5	0	3	0	0	0	0	0	1	0	1	0	0	0	5	0	3	0	0	0	0	0	5	0	3	0	0
ENSMUSG00000025103	8	0	46	0	20	0	0	0	1	0	8	0	24	0	7	0	17	0	36	0	1	0	15	0	22	0	21	0	4	0	0	0	21	0	0	0	22	0	32	0	0	0	3	0	7	0	9	0	6
ENSMUSG00000038563	1	0	0	0	14	0	0	0	0	0	0	0	0	0	34	0	0	0	24	0	0	0	36	0	0	0	12	0	0	0	0	0	0	0	17	0	0	0	42	0	0	0	0	0	0	0	6	0	0
ENSMUSG00000057706	0	0	0	0	0	0	0	0	0	0	0	0	0	0	0	0	0	0	0	0	4	0	0	0	27	0	5	0	0	0	0	0	0	0	9	0	1	0	12	0	0	0	0	0	10	0	11	0	0
ENSMUSG00000046027	0	0	3	0	0	0	18	0	0	0	0	0	0	0	51	0	0	0	0	0	10	0	0	0	0	0	4	0	0	0	0	0	0	0	0	0	16	0	17	0	0	0	0	0	0	0	0	0	0
ENSMUSG00000038459	2	0	0	0	5	0	0	0	20	0	0	0	0	0	40	0	0	0	0	0	1	0	0	0	22	0	12	0	56	0	0	0	0	0	5	0	0	0	31	0	29	0	9	0	19	0	0	0	0
ENSMUSG00000015709	0	0	0	0	0	0	0	0	0	0	14	0	0	0	64	0	0	0	0	0	0	0	0	0	0	0	2	0	0	0	0	0	0	0	0	0	0	0	0	0	0	0	0	0	0	0	36	0	0
ENSMUSG00000030630	0	0	5	0	29	0	34	0	0	0	0	0	0	0	0	0	17	0	48	0	0	0	0	0	0	0	0	0	0	0	0	0	0	0	56	0	0	0	0	0	1	0	1	0	0	0	0	0	0
ENSMUSG00000030562	6	0	0	0	0	0	0	0	0	0	0	0	31	0	0	0	0	0	9	0	0	0	0	0	0	0	0	0	14	0	0	0	0	0	0	0	0	0	0	0	0	0	0	0	0	0	0	0	0
ENSMUSG00000030560	0	0	0	0	0	0	0	0	0	0	0	0	93	0	0	0	0	0	18	0	21	0	0	0	0	0	0	0	0	0	0	0	0	0	1	0	70	0	6	0	6	0	1	0	0	0	29	0	0
ENSMUSG00000030559	0	0	0	0	0	0	0	0	0	0	0	0	42	0	0	0	0	0	0	0	0	0	0	0	0	0	0	0	0	0	0	0	0	0	0	0	1	0	0	0	0	0	0	0	0	0	14	0	0
ENSMUSG00000039428	0	0	0	0	10	0	9	0	0	0	0	0	0	0	0	0	0	0	26	0	24	0	0	0	0	0	0	0	0	0	0	0	0	0	0	0	0	0	0	0	0	0	0	0	0	0	0	0	0
ENSMUSG00000049791	0	0	0	0	0	0	4	0	0	0	0	0	12	0	0	0	0	0	0	0	0	0	0	0	0	0	0	0	0	0	0	0	0	0	0	0	0	0	69	0	0	0	0	0	17	0	22	0	0
ENSMUSG00000030619	5	0	0	0	16	0	10	0	46	0	0	0	8	0	17	0	1	0	8	0	0	0	14	0	15	0	1	0	23	0	6	0	19	0	29	0	0	0	12	0	14	0	5	0	13	0	20	0	0
ENSMUSG00000109279	0	0	0	0	0	0	1	0	0	0	0	0	0	0	0	0	0	0	0	0	0	0	0	0	0	0	0	0	6	0	0	0	0	0	5	0	0	0	0	0	0	0	0	0	0	0	0	0	0
ENSMUSG00000051451	0	0	0	0	0	0	3	0	0	0	0	0	0	0	0	0	3	0	0	0	1	0	0	0	0	0	0	0	0	0	0	0	0	0	0	0	12	0	0	0	0	0	0	0	0	0	0	0	0
ENSMUSG00000030615	11	0	5	0	7	0	7	0	0	0	0	0	7	0	19	0	3	0	2	0	5	0	4	0	8	0	11	0	1	0	2	0	4	0	9	0	6	0	0	0	9	0	2	0	4	0	6	0	0
ENSMUSG00000030614	0	0	0	0	30	0	68	0	0	0	16	0	32	0	0	0	27	0	0	0	0	0	0	0	0	0	0	0	13	0	17	0	0	0	58	0	20	0	0	0	0	0	0	0	0	0	12	0	6
ENSMUSG00000074024	0	0	0	0	0	0	0	0	0	0	0	0	19	0	0	0	0	0	6	0	0	0	13	0	0	0	0	0	0	0	0	0	0	0	0	0	16	0	0	0	0	0	0	0	6	0	12	0	0
ENSMUSG00000035704	3	0	23	0	12	0	10	0	25	0	0	0	0	0	0	0	0	0	0	0	0	0	130	0	16	0	0	0	0	0	0	0	0	0	10	0	30	0	3	0	1	0	7	0	29	0	27	0	0
ENSMUSG00000030647	31	0	30	0	106	0	44	0	85	0	28	0	44	0	139	0	20	0	57	0	211	0	69	0	59	0	24	0	17	0	44	0	48	0	71	0	66	0	73	0	18	0	13	0	44	0	81	0	76
ENSMUSG00000025439	40	0	0	0	81	0	40	0	79	0	0	0	21	0	249	0	0	0	23	0	131	0	50	0	83	0	22	0	16	0	36	0	102	0	61	0	38	0	46	0	66	0	27	0	0	0	34	0	54
ENSMUSG00000030774	2	0	0	0	0	0	18	0	0	0	12	0	23	0	9	0	0	0	19	0	0	0	3	0	0	0	0	0	9	0	0	0	0	0	0	0	0	0	0	0	10	0	0	0	0	0	9	0	0
ENSMUSG00000030761	11	0	0	0	0	0	0	0	0	0	11	0	5	0	30	0	0	0	2	0	0	0	30	0	0	0	0	0	0	0	0	0	0	0	0	0	0	0	0	0	0	0	0	0	0	0	0	0	0
ENSMUSG00000049580	2	0	0	0	4	0	0	0	1	0	23	0	21	0	0	0	0	0	3	0	0	0	2	0	0	0	0	0	3	0	0	0	1	0	0	0	0	0	0	0	7	0	0	0	0	0	0	0	2
ENSMUSG00000090958	2	0	0	0	0	0	0	0	0	0	7	0	0	0	0	0	15	0	0	0	0	0	0	0	0	0	0	0	6	0	0	0	0	0	0	0	0	0	0	0	0	0	0	0	0	0	0	0	0
ENSMUSG00000030753	1	0	0	0	16	0	0	0	32	0	0	0	4	0	60	0	0	0	0	0	1	0	34	0	27	0	7	0	0	0	5	0	33	0	13	0	0	0	0	0	0	0	14	0	14	0	13	0	0
ENSMUSG00000015957	0	0	0	0	0	0	0	0	0	0	3	0	0	0	0	0	16	0	0	0	0	0	0	0	0	0	6	0	0	0	0	0	0	0	0	0	32	0	0	0	0	0	0	0	0	0	6	0	73
ENSMUSG00000052396	0	0	0	0	0	0	0	0	0	0	5	0	15	0	0	0	0	0	119	0	0	0	40	0	28	0	20	0	0	0	54	0	81	0	16	0	0	0	20	0	20	0	0	0	16	0	0	0	43
ENSMUSG00000070436	9	0	34	0	37	0	5	0	32	0	18	0	41	0	51	0	21	0	60	0	52	0	62	0	49	0	21	0	2	0	31	0	89	0	33	0	18	0	18	0	27	0	7	0	44	0	36	0	10
ENSMUSG00000030744	157	0	286	0	385	0	509	0	428	0	83	0	382	0	690	0	101	0	463	0	758	0	563	0	282	0	206	0	47	0	231	0	492	0	290	0	324	0	225	0	159	0	82	0	215	0	314	0	154
ENSMUSG00000035227	62	0	17	0	98	0	72	0	149	0	2	0	55	0	240	0	37	0	99	0	221	0	170	0	79	0	35	0	37	0	25	0	138	0	75	0	51	0	24	0	50	0	27	0	107	0	91	0	26
ENSMUSG00000058761	3	0	0	0	3	0	0	0	0	0	0	0	1	0	18	0	0	0	31	0	4	0	0	0	0	0	0	0	12	0	0	0	0	0	0	0	0	0	0	0	0	0	0	0	0	0	6	0	0
ENSMUSG00000030726	0	0	0	0	6	0	2	0	0	0	0	0	0	0	49	0	0	0	0	0	0	0	57	0	32	0	0	0	0	0	0	0	24	0	0	0	0	0	0	0	0	0	0	0	0	0	0	0	0
ENSMUSG00000030725	0	0	0	0	4	0	7	0	22	0	0	0	0	0	0	0	0	0	0	0	40	0	0	0	0	0	0	0	0	0	12	0	0	0	0	0	0	0	0	0	6	0	0	0	0	0	0	0	0
ENSMUSG00000030718	17	0	16	0	35	0	17	0	29	0	12	0	74	0	18	0	58	0	12	0	144	0	85	0	49	0	22	0	59	0	0	0	13	0	2	0	40	0	58	0	8	0	14	0	44	0	1	0	4
ENSMUSG00000044881	0	0	0	0	0	0	22	0	19	0	12	0	0	0	0	0	0	0	0	0	0	0	0	0	19	0	3	0	0	0	0	0	0	0	0	0	0	0	39	0	5	0	0	0	0	0	15	0	0
ENSMUSG00000032860	1	0	0	0	0	0	0	0	0	0	0	0	38	0	0	0	0	0	0	0	0	0	0	0	0	0	7	0	0	0	0	0	0	0	24	0	0	0	0	0	0	0	4	0	0	0	0	0	39
ENSMUSG00000032812	5	0	0	0	0	0	16	0	0	0	20	0	0	0	0	0	0	0	0	0	18	0	0	0	0	0	0	0	0	0	0	0	0	0	0	0	0	0	0	0	0	0	0	0	0	0	0	0	0
ENSMUSG00000030842	5	0	4	0	23	0	8	0	27	0	1	0	14	0	42	0	3	0	16	0	10	0	32	0	8	0	7	0	6	0	11	0	15	0	6	0	2	0	36	0	9	0	0	0	8	0	13	0	4
ENSMUSG00000063550	4	0	0	0	5	0	4	0	28	0	6	0	0	0	0	0	0	0	0	0	37	0	7	0	0	0	0	0	0	0	0	0	0	0	0	0	0	0	0	0	2	0	0	0	8	0	0	0	7
ENSMUSG00000030990	3	0	0	0	9	0	0	0	0	0	0	0	0	0	0	0	1	0	0	0	0	0	0	0	0	0	0	0	6	0	19	0	0	0	0	0	30	0	0	0	0	0	0	0	0	0	0	0	1
ENSMUSG00000073982	3	0	0	0	6	0	21	0	7	0	12	0	14	0	0	0	10	0	38	0	56	0	0	0	12	0	11	0	2	0	9	0	15	0	2	0	9	0	0	0	0	0	5	0	21	0	2	0	0
ENSMUSG00000030978	5	0	47	0	22	0	6	0	46	0	0	0	8	0	152	0	19	0	23	0	208	0	144	0	116	0	64	0	0	0	0	0	41	0	115	0	0	0	88	0	44	0	31	0	48	0	98	0	36
ENSMUSG00000037060	0	0	8	0	2	0	0	0	3	0	7	0	5	0	0	0	22	0	16	0	26	0	78	0	22	0	19	0	5	0	12	0	17	0	0	0	33	0	4	0	17	0	1	0	19	0	15	0	27
ENSMUSG00000109735	1	0	3	0	4	0	0	0	0	0	8	0	5	0	0	0	13	0	17	0	11	0	48	0	14	0	19	0	1	0	5	0	5	0	0	0	25	0	5	0	13	0	2	0	18	0	10	0	17
ENSMUSG00000037049	8	0	17	0	1	0	22	0	15	0	0	0	0	0	0	0	13	0	27	0	26	0	41	0	0	0	13	0	0	0	0	0	0	0	0	0	17	0	0	0	10	0	0	0	14	0	7	0	42
ENSMUSG00000036989	1	0	18	0	10	0	11	0	19	0	0	0	12	0	20	0	0	0	21	0	0	0	0	0	0	0	0	0	9	0	0	0	0	0	0	0	12	0	0	0	15	0	0	0	0	0	5	0	0
ENSMUSG00000030881	4	0	0	0	3	0	11	0	0	0	0	0	0	0	0	0	0	0	15	0	32	0	0	0	0	0	4	0	0	0	0	0	0	0	0	0	0	0	0	0	0	0	0	0	0	0	4	0	0
ENSMUSG00000030894	2	0	20	0	42	0	53	0	15	0	16	0	15	0	0	0	45	0	42	0	0	0	23	0	0	0	16	0	22	0	38	0	2	0	14	0	7	0	13	0	5	0	0	0	0	0	7	0	14
ENSMUSG00000030879	47	0	77	0	71	0	95	0	62	0	5	0	50	0	135	0	47	0	60	0	395	0	112	0	163	0	10	0	42	0	45	0	90	0	63	0	91	0	36	0	34	0	20	0	22	0	124	0	3
ENSMUSG00000031029	9	0	17	0	13	0	54	0	6	0	9	0	29	0	45	0	16	0	65	0	38	0	28	0	18	0	11	0	1	0	10	0	29	0	11	0	60	0	8	0	17	0	3	0	7	0	29	0	14
ENSMUSG00000046364	0	0	3	0	2	0	0	0	20	0	1	0	15	0	45	0	0	0	9	0	22	0	0	0	0	0	2	0	4	0	0	0	23	0	10	0	9	0	0	0	7	0	8	0	2	0	9	0	0
ENSMUSG00000031023	3	0	0	0	8	0	14	0	0	0	8	0	1	0	14	0	0	0	11	0	0	0	15	0	11	0	0	0	0	0	0	0	10	0	13	0	30	0	0	0	0	0	1	0	5	0	9	0	0
ENSMUSG00000031021	8	0	0	0	51	0	8	0	66	0	15	0	122	0	2	0	17	0	25	0	2	0	52	0	0	0	0	0	0	0	0	0	0	0	29	0	27	0	0	0	0	0	0	0	0	0	0	0	40
ENSMUSG00000031016	8	0	0	0	8	0	0	0	0	0	0	0	0	0	7	0	0	0	5	0	0	0	9	0	19	0	6	0	0	0	0	0	0	0	0	0	0	0	0	0	0	0	0	0	0	0	4	0	0
ENSMUSG00000031015	12	0	23	0	12	0	99	0	0	0	23	0	0	0	6	0	6	0	25	0	0	0	18	0	15	0	0	0	11	0	0	0	0	0	20	0	0	0	29	0	2	0	0	0	0	0	0	0	0
ENSMUSG00000030788	0	0	0	0	0	0	10	0	2	0	0	0	0	0	0	0	0	0	13	0	10	0	1	0	0	0	0	0	0	0	0	0	9	0	0	0	0	0	0	0	9	0	0	0	48	0	18	0	0
ENSMUSG00000005610	1	0	0	0	27	0	0	0	38	0	0	0	1	0	71	0	0	0	32	0	0	0	9	0	26	0	12	0	10	0	0	0	3	0	44	0	27	0	20	0	0	0	4	0	18	0	24	0	0
ENSMUSG00000038296	63	0	50	0	39	0	16	0	0	0	22	0	36	0	0	0	0	0	0	0	0	0	0	0	68	0	0	0	0	0	27	0	0	0	0	0	0	0	0	0	0	0	0	0	0	0	0	0	9
ENSMUSG00000030772	8	0	0	0	0	0	0	0	0	0	0	0	73	0	29	0	0	0	0	0	0	0	0	0	0	0	12	0	15	0	0	0	142	0	7	0	0	0	63	0	0	0	0	0	36	0	21	0	0
ENSMUSG00000038187	3	0	0	0	24	0	0	0	0	0	0	0	37	0	1	0	0	0	0	0	0	0	41	0	46	0	0	0	0	0	18	0	0	0	0	0	0	0	18	0	20	0	10	0	0	0	29	0	0
ENSMUSG00000030759	42	0	70	0	105	0	32	0	59	0	12	0	39	0	10	0	48	0	57	0	0	0	65	0	13	0	47	0	0	0	4	0	28	0	82	0	27	0	10	0	3	0	5	0	22	0	47	0	0
ENSMUSG00000055723	0	0	0	0	5	0	0	0	6	0	1	0	0	0	3	0	2	0	0	0	9	0	0	0	5	0	0	0	5	0	3	0	8	0	3	0	0	0	0	0	0	0	0	0	0	0	0	0	0
ENSMUSG00000030754	51	0	80	0	129	0	58	0	213	0	29	0	44	0	333	0	29	0	171	0	253	0	394	0	161	0	75	0	40	0	57	0	127	0	106	0	120	0	0	0	33	0	32	0	47	0	50	0	68
ENSMUSG00000030751	67	0	22	0	146	0	300	0	156	0	65	0	76	0	455	0	83	0	127	0	404	0	485	0	163	0	122	0	33	0	167	0	328	0	133	0	105	0	167	0	140	0	34	0	185	0	157	0	29
ENSMUSG00000030671	0	0	0	0	0	0	0	0	15	0	0	0	0	0	6	0	0	0	0	0	0	0	0	0	0	0	1	0	6	0	0	0	19	0	0	0	0	0	0	0	0	0	0	0	0	0	0	0	0
ENSMUSG00000030663	12	0	10	0	10	0	27	0	31	0	16	0	3	0	39	0	8	0	24	0	16	0	45	0	12	0	0	0	1	0	7	0	60	0	6	0	24	0	26	0	16	0	3	0	8	0	14	0	29
ENSMUSG00000090862	0	0	0	0	2	0	1	0	4	0	0	0	0	0	5	0	0	0	0	0	0	0	0	0	0	0	8	0	0	0	0	0	0	0	9	0	1	0	0	0	0	0	7	0	2	0	0	0	0
ENSMUSG00000030659	21	0	0	0	32	0	19	0	8	0	1	0	19	0	2	0	0	0	0	0	49	0	3	0	3	0	3	0	0	0	14	0	20	0	9	0	66	0	0	0	0	0	3	0	68	0	13	0	24
ENSMUSG00000030652	19	0	0	0	22	0	23	0	61	0	5	0	15	0	74	0	0	0	0	0	0	0	52	0	0	0	17	0	0	0	5	0	67	0	8	0	20	0	41	0	12	0	9	0	41	0	26	0	0
ENSMUSG00000033917	14	0	10	0	29	0	10	0	40	0	0	0	8	0	110	0	12	0	0	0	69	0	84	0	18	0	8	0	6	0	0	0	27	0	44	0	12	0	28	0	4	0	8	0	10	0	25	0	36
ENSMUSG00000030980	6	0	12	0	18	0	12	0	12	0	0	0	2	0	4	0	29	0	3	0	50	0	173	0	12	0	35	0	0	0	14	0	70	0	46	0	74	0	18	0	30	0	6	0	48	0	10	0	11
ENSMUSG00000030942	0	0	0	0	9	0	0	0	50	0	0	0	2	0	154	0	0	0	0	0	4	0	3	0	0	0	13	0	0	0	23	0	65	0	0	0	2	0	0	0	25	0	16	0	0	0	17	0	0
ENSMUSG00000030922	0	0	0	0	5	0	0	0	0	0	0	0	11	0	0	0	0	0	0	0	0	0	19	0	0	0	0	0	0	0	7	0	0	0	5	0	21	0	0	0	0	0	0	0	9	0	0	0	0
ENSMUSG00000109445	1	0	0	0	0	0	2	0	0	0	0	0	4	0	8	0	2	0	0	0	0	0	1	0	1	0	0	0	0	0	1	0	0	0	0	0	0	0	0	0	0	0	0	0	0	0	2	0	1
ENSMUSG00000030905	0	0	0	0	0	0	0	0	0	0	0	0	0	0	105	0	0	0	0	0	0	0	0	0	0	0	0	0	0	0	0	0	0	0	0	0	0	0	46	0	0	0	0	0	0	0	0	0	0
ENSMUSG00000030887	4	0	1	0	11	0	8	0	9	0	3	0	8	0	28	0	0	0	0	0	17	0	20	0	15	0	4	0	0	0	1	0	8	0	13	0	7	0	0	0	5	0	2	0	13	0	2	0	3
ENSMUSG00000046096	0	0	0	0	0	0	28	0	0	0	6	0	0	0	0	0	0	0	9	0	0	0	0	0	0	0	0	0	4	0	0	0	0	0	0	0	0	0	0	0	0	0	2	0	0	0	7	0	0
ENSMUSG00000030876	0	0	11	0	0	0	10	0	9	0	3	0	2	0	6	0	0	0	0	0	25	0	5	0	13	0	2	0	0	0	0	0	0	0	2	0	12	0	5	0	2	0	3	0	8	0	3	0	11
ENSMUSG00000063317	0	0	0	0	24	0	0	0	0	0	0	0	0	0	29	0	0	0	0	0	0	0	0	0	93	0	0	0	0	0	0	0	0	0	39	0	0	0	0	0	0	0	0	0	0	0	0	0	8
ENSMUSG00000030871	0	0	0	0	2	0	22	0	0	0	0	0	0	0	0	0	0	0	0	0	0	0	0	0	0	0	0	0	1	0	0	0	0	0	0	0	12	0	0	0	0	0	0	0	0	0	0	0	0
ENSMUSG00000044702	0	0	0	0	0	0	0	0	0	0	0	0	0	0	0	0	0	0	0	0	0	0	0	0	0	0	23	0	0	0	0	0	0	0	0	0	0	0	0	0	0	0	5	0	40	0	0	0	40
ENSMUSG00000030868	56	0	31	0	112	0	131	0	52	0	22	0	73	0	83	0	47	0	7	0	98	0	63	0	0	0	32	0	30	0	39	0	0	0	59	0	0	0	77	0	24	0	30	0	14	0	107	0	18
ENSMUSG00000030867	0	0	58	0	0	0	0	0	18	0	4	0	0	0	0	0	0	0	0	0	0	0	0	0	0	0	29	0	0	0	0	0	64	0	54	0	0	0	33	0	0	0	3	0	118	0	79	0	0
ENSMUSG00000052707	1	0	0	0	6	0	1	0	0	0	0	0	5	0	3	0	1	0	0	0	2	0	2	0	0	0	3	0	0	0	4	0	21	0	1	0	1	0	4	0	0	0	0	0	1	0	4	0	1
ENSMUSG00000030763	16	0	0	0	22	0	54	0	0	0	0	0	18	0	168	0	17	0	0	0	0	0	19	0	0	0	0	0	0	0	0	0	29	0	15	0	25	0	55	0	0	0	0	0	23	0	11	0	0
ENSMUSG00000030750	14	0	21	0	62	0	72	0	38	0	13	0	11	0	59	0	6	0	121	0	144	0	64	0	24	0	21	0	10	0	23	0	5	0	35	0	65	0	0	0	3	0	3	0	36	0	18	0	53
ENSMUSG00000032777	3	0	0	0	18	0	0	0	14	0	3	0	0	0	0	0	0	0	9	0	5	0	0	0	0	0	0	0	0	0	20	0	1	0	7	0	14	0	0	0	9	0	0	0	0	0	0	0	6
ENSMUSG00000030741	3	0	0	0	6	0	0	0	0	0	0	0	0	0	68	0	0	0	2	0	0	0	1	0	0	0	0	0	3	0	0	0	0	0	0	0	0	0	77	0	0	0	1	0	43	0	7	0	0
ENSMUSG00000030727	0	0	0	0	8	0	0	0	12	0	3	0	0	0	24	0	0	0	32	0	0	0	0	0	0	0	0	0	0	0	0	0	22	0	0	0	0	0	0	0	0	0	0	0	0	0	0	0	0
ENSMUSG00000030738	10	0	17	0	29	0	125	0	32	0	4	0	54	0	62	0	2	0	36	0	82	0	24	0	57	0	10	0	16	0	17	0	27	0	23	0	40	0	45	0	12	0	8	0	42	0	48	0	9
ENSMUSG00000030717	55	0	0	0	0	0	123	0	0	0	10	0	162	0	0	0	13	0	115	0	0	0	239	0	59	0	62	0	144	0	204	0	27	0	0	0	82	0	0	0	9	0	8	0	0	0	51	0	1
ENSMUSG00000047721	8	0	5	0	14	0	3	0	44	0	0	0	12	0	38	0	4	0	20	0	5	0	14	0	4	0	7	0	0	0	15	0	34	0	17	0	9	0	4	0	17	0	7	0	2	0	12	0	4
ENSMUSG00000063065	0	0	0	0	0	0	12	0	25	0	12	0	0	0	30	0	26	0	36	0	0	0	121	0	19	0	9	0	14	0	16	0	45	0	0	0	2	0	0	0	4	0	2	0	0	0	15	0	26
ENSMUSG00000042675	0	0	0	0	1	0	8	0	0	0	23	0	17	0	12	0	28	0	98	0	0	0	0	0	7	0	6	0	0	0	13	0	8	0	10	0	0	0	0	0	0	0	0	0	0	0	0	0	81
ENSMUSG00000030695	67	0	230	0	335	0	268	0	373	0	194	0	68	0	299	0	420	0	683	0	569	0	295	0	282	0	161	0	41	0	136	0	183	0	72	0	325	0	230	0	132	0	62	0	287	0	204	0	226
ENSMUSG00000058966	1	0	7	0	8	0	7	0	7	0	5	0	1	0	8	0	12	0	27	0	16	0	9	0	6	0	4	0	1	0	2	0	5	0	2	0	10	0	6	0	4	0	1	0	7	0	4	0	7
ENSMUSG00000052301	0	0	0	0	0	0	2	0	11	0	0	0	15	0	10	0	0	0	1	0	3	0	13	0	3	0	0	0	0	0	3	0	1	0	0	0	1	0	4	0	5	0	0	0	0	0	1	0	0
ENSMUSG00000042606	0	0	0	0	0	0	0	0	0	0	0	0	0	0	0	0	0	0	0	0	0	0	0	0	13	0	0	0	0	0	0	0	0	0	2	0	0	0	13	0	0	0	0	0	0	0	4	0	0
ENSMUSG00000093768	0	0	0	0	2	0	4	0	0	0	0	0	2	0	11	0	0	0	0	0	2	0	0	0	1	0	0	0	1	0	0	0	2	0	1	0	7	0	6	0	0	0	0	0	2	0	0	0	9
ENSMUSG00000030682	21	0	41	0	56	0	6	0	25	0	58	0	18	0	48	0	47	0	46	0	116	0	31	0	71	0	19	0	17	0	5	0	46	0	43	0	23	0	43	0	41	0	9	0	0	0	41	0	22
ENSMUSG00000030681	0	0	0	0	10	0	0	0	0	0	5	0	0	0	0	0	12	0	9	0	0	0	47	0	0	0	0	0	0	0	0	0	0	0	11	0	1	0	0	0	0	0	0	0	0	0	0	0	0
ENSMUSG00000092534	0	0	0	0	0	0	0	0	1	0	1	0	0	0	10	0	0	0	0	0	0	0	11	0	0	0	0	0	0	0	0	0	2	0	1	0	5	0	3	0	0	0	1	0	0	0	1	0	1
ENSMUSG00000030680	0	0	0	0	2	0	0	0	2	0	3	0	0	0	37	0	0	0	0	0	0	0	31	0	0	0	0	0	0	0	0	0	7	0	4	0	18	0	9	0	0	0	1	0	1	0	7	0	5
ENSMUSG00000107068	0	0	0	0	2	0	0	0	2	0	3	0	0	0	39	0	0	0	0	0	0	0	31	0	0	0	0	0	0	0	0	0	7	0	4	0	18	0	9	0	0	0	1	0	1	0	7	0	5
ENSMUSG00000030677	9	0	56	0	1	0	0	0	9	0	4	0	0	0	28	0	4	0	0	0	0	0	24	0	11	0	8	0	0	0	0	0	17	0	9	0	12	0	0	0	0	0	2	0	27	0	14	0	0
ENSMUSG00000042502	5	0	18	0	11	0	3	0	12	0	0	0	0	0	7	0	14	0	0	0	10	0	15	0	0	0	12	0	0	0	0	0	0	0	7	0	0	0	0	0	3	0	9	0	0	0	21	0	34
ENSMUSG00000042492	0	0	6	0	5	0	16	0	0	0	0	0	0	0	7	0	0	0	0	0	0	0	23	0	5	0	0	0	0	0	0	0	0	0	0	0	0	0	0	0	0	0	3	0	11	0	0	0	0
ENSMUSG00000045598	0	0	0	0	0	0	0	0	0	0	0	0	0	0	7	0	0	0	0	0	15	0	11	0	0	0	0	0	0	0	0	0	0	0	0	0	0	0	55	0	0	0	0	0	0	0	0	0	0
ENSMUSG00000054716	4	0	24	0	4	0	27	0	0	0	0	0	15	0	0	0	2	0	17	0	0	0	6	0	0	0	2	0	0	0	0	0	0	0	0	0	0	0	13	0	7	0	1	0	8	0	3	0	0
ENSMUSG00000049091	0	0	27	0	10	0	0	0	0	0	0	0	0	0	0	0	0	0	11	0	78	0	0	0	18	0	12	0	5	0	3	0	19	0	0	0	0	0	0	0	14	0	0	0	0	0	12	0	0
ENSMUSG00000108806	0	0	0	0	2	0	0	0	0	0	0	0	0	0	0	0	0	0	3	0	12	0	0	0	4	0	0	0	1	0	1	0	4	0	0	0	0	0	0	0	1	0	0	0	0	0	2	0	0
ENSMUSG00000108801	0	0	0	0	4	0	0	0	0	0	0	0	0	0	39	0	0	0	19	0	0	0	0	0	0	0	0	0	0	0	1	0	0	0	0	0	0	0	0	0	2	0	0	0	0	0	0	0	0
ENSMUSG00000030795	0	0	0	0	7	0	4	0	8	0	0	0	12	0	0	0	0	0	0	0	44	0	10	0	7	0	0	0	0	0	2	0	0	0	55	0	5	0	0	0	0	0	0	0	0	0	0	0	7
ENSMUSG00000030782	26	0	33	0	90	0	45	0	32	0	15	0	65	0	63	0	60	0	15	0	254	0	86	0	79	0	19	0	21	0	18	0	12	0	28	0	78	0	50	0	30	0	6	0	42	0	66	0	23
ENSMUSG00000030781	0	0	3	0	0	0	0	0	0	0	0	0	8	0	0	0	0	0	0	0	59	0	0	0	0	0	2	0	4	0	0	0	0	0	1	0	0	0	0	0	4	0	4	0	0	0	0	0	3
ENSMUSG00000030780	0	0	19	0	0	0	0	0	0	0	0	0	23	0	0	0	0	0	25	0	167	0	26	0	0	0	1	0	13	0	0	0	0	0	4	0	0	0	0	0	17	0	3	0	0	0	0	0	0
ENSMUSG00000055319	14	0	0	0	5	0	0	0	63	0	0	0	14	0	0	0	0	0	42	0	0	0	38	0	0	0	11	0	0	0	0	0	12	0	0	0	0	0	0	0	4	0	2	0	8	0	8	0	0
ENSMUSG00000042055	12	0	0	0	10	0	16	0	17	0	0	0	0	0	18	0	0	0	69	0	86	0	0	0	0	0	0	0	18	0	3	0	50	0	0	0	0	0	0	0	0	0	7	0	6	0	15	0	0
ENSMUSG00000040331	21	0	0	0	15	0	34	0	34	0	0	0	19	0	119	0	0	0	35	0	35	0	264	0	22	0	10	0	0	0	32	0	1	0	78	0	69	0	76	0	21	0	19	0	64	0	53	0	15
ENSMUSG00000030852	0	0	0	0	12	0	0	0	0	0	0	0	0	0	12	0	0	0	27	0	35	0	0	0	22	0	0	0	0	0	3	0	0	0	26	0	0	0	5	0	0	0	0	0	0	0	21	0	10
ENSMUSG00000006205	25	0	54	0	38	0	23	0	15	0	39	0	53	0	33	0	16	0	52	0	114	0	63	0	15	0	4	0	30	0	20	0	0	0	10	0	83	0	0	0	0	0	7	0	5	0	9	0	32
ENSMUSG00000063179	5	0	0	0	26	0	6	0	8	0	1	0	24	0	0	0	8	0	22	0	0	0	7	0	0	0	19	0	0	0	9	0	0	0	19	0	28	0	0	0	5	0	1	0	9	0	16	0	0
ENSMUSG00000040167	0	0	0	0	1	0	0	0	0	0	2	0	0	0	0	0	0	0	6	0	0	0	0	0	0	0	16	0	0	0	0	0	0	0	0	0	0	0	0	0	9	0	0	0	0	0	10	0	0
ENSMUSG00000030861	0	0	0	0	0	0	13	0	20	0	7	0	0	0	83	0	21	0	28	0	83	0	45	0	0	0	17	0	15	0	0	0	0	0	15	0	0	0	0	0	0	0	0	0	0	0	25	0	29
ENSMUSG00000066979	9	0	6	0	30	0	43	0	9	0	8	0	22	0	30	0	0	0	27	0	38	0	134	0	44	0	23	0	4	0	12	0	36	0	29	0	47	0	50	0	15	0	20	0	8	0	92	0	17
ENSMUSG00000030934	33	0	24	0	149	0	51	0	98	0	41	0	66	0	140	0	76	0	31	0	103	0	152	0	61	0	14	0	13	0	28	0	27	0	169	0	86	0	0	0	65	0	20	0	10	0	97	0	0
ENSMUSG00000030960	0	0	22	0	12	0	3	0	0	0	0	0	14	0	51	0	0	0	0	0	0	0	14	0	4	0	3	0	27	0	3	0	12	0	17	0	0	0	0	0	6	0	1	0	12	0	2	0	0
ENSMUSG00000030979	8	0	0	0	13	0	32	0	0	0	0	0	31	0	0	0	0	0	25	0	0	0	9	0	0	0	0	0	4	0	0	0	0	0	27	0	0	0	0	0	19	0	9	0	60	0	0	0	33
ENSMUSG00000030983	20	0	33	0	8	0	13	0	40	0	4	0	40	0	0	0	12	0	59	0	68	0	91	0	106	0	35	0	3	0	38	0	154	0	22	0	27	0	87	0	61	0	20	0	45	0	41	0	20
ENSMUSG00000030986	4	0	25	0	29	0	0	0	1	0	16	0	3	0	0	0	0	0	22	0	6	0	19	0	7	0	4	0	0	0	2	0	10	0	1	0	3	0	4	0	5	0	10	0	1	0	29	0	1
ENSMUSG00000031004	0	0	30	0	21	0	0	0	3	0	0	0	0	0	82	0	0	0	0	0	0	0	2	0	0	0	8	0	0	0	0	0	40	0	33	0	0	0	88	0	0	0	0	0	8	0	117	0	0
ENSMUSG00000031068	9	0	12	0	15	0	40	0	15	0	5	0	15	0	47	0	5	0	24	0	48	0	34	0	6	0	4	0	8	0	13	0	8	0	20	0	11	0	16	0	7	0	2	0	3	0	12	0	4
ENSMUSG00000041775	0	0	0	0	0	0	0	0	0	0	0	0	7	0	0	0	20	0	0	0	0	0	0	0	0	0	0	0	0	0	0	0	0	0	0	0	0	0	0	0	0	0	0	0	0	0	0	0	38
ENSMUSG00000041769	14	0	0	0	27	0	0	0	7	0	0	0	16	0	53	0	14	0	16	0	43	0	15	0	42	0	4	0	0	0	0	0	3	0	13	0	2	0	0	0	0	0	0	0	3	0	14	0	4
ENSMUSG00000078566	3	0	0	0	41	0	18	0	11	0	14	0	38	0	0	0	311	0	220	0	57	0	11	0	30	0	0	0	1	0	0	0	75	0	0	0	184	0	0	0	0	0	19	0	94	0	54	0	225
[truncated: 2,249 more rows]
[truncated: 11 more columns]
