# Supplementary material for: Allele-specific differential regulation of monoallelically expressed autosomal genes in the cardiac lineage
Source: Nat Commun. 2022 Oct 10;13:5984. doi: 10.1038/s41467-022-33722-x (PMC9550772; doi:10.1038/s41467-022-33722-x)
Supplement: Supplementary file 13 — Source Data [file 41467_2022_33722_MOESM13_ESM.zip › Source Data 18.txt]

Gene	File1B	File1C	File2B	File2C	File3B	File3C	File4B	File4C	File5B	File5C	File6B	File6C	File7B	File7C	File8B	File8C	File9B	File9C	File10B	File10C	File11B	File11C	File12B	File12C	File13B	File13C	File14B	File14C	File15B	File15C	File16B	File16C	File17B	File17C	File18B	File18C	File19B	File19C	File20B	File20C	File21B	File21C	File22B	File22C	File23B	File23C	File24B	File24C	File25B
ENSMUSG00000051951	0	0	0	0	0	0	0	0	0	0	0	0	0	10	0	0	0	0	0	0	0	0	0	0	0	0	0	0	0	0	0	0	0	0	0	0	0	0	0	0	0	0	0	0	0	0	0	0	0
ENSMUSG00000046101	0	0	0	0	0	0	0	0	0	0	0	0	0	0	0	0	0	0	0	0	0	0	0	0	0	0	0	0	0	0	0	0	0	10	0	0	0	0	0	0	0	0	0	0	0	0	0	0	0
ENSMUSG00000102356	0	0	0	0	0	0	0	0	0	0	0	0	0	0	0	48	0	0	0	0	0	0	0	0	0	0	0	0	0	0	0	0	0	0	0	0	0	0	0	0	0	0	0	0	0	0	0	0	0
ENSMUSG00000103085	0	0	0	0	0	0	0	0	0	0	0	0	0	0	0	0	0	0	0	0	0	0	0	0	0	14	0	0	0	0	0	0	0	0	0	0	0	1	0	0	0	0	0	0	0	0	0	0	0
ENSMUSG00000102982	0	0	0	0	0	3	0	3	0	1	0	0	0	1	0	0	0	0	0	2	0	3	0	1	0	0	0	0	0	0	0	0	0	0	0	1	0	1	0	0	0	0	0	0	0	0	0	1	0
ENSMUSG00000067795	0	5	0	3	0	11	0	11	0	9	0	2	0	13	0	20	0	1	0	9	0	16	0	14	0	11	0	3	0	1	0	6	0	14	0	7	0	6	0	4	0	9	0	2	0	7	0	7	0
ENSMUSG00000102336	0	0	0	0	0	0	0	1	0	0	0	0	0	0	0	0	0	0	0	0	0	0	0	0	0	0	0	0	0	0	0	0	0	0	0	0	0	0	0	0	0	0	0	0	0	0	0	0	0
ENSMUSG00000091844	0	6	0	0	0	2	0	0	0	3	0	0	0	0	0	21	0	0	0	7	0	1	0	11	0	30	0	3	0	0	0	0	0	28	0	32	0	0	0	14	0	9	0	4	0	3	0	17	0
ENSMUSG00000100671	0	1	0	0	0	0	0	0	0	0	0	0	0	19	0	0	0	0	0	3	0	0	0	0	0	0	0	0	0	0	0	0	0	1	0	0	0	0	0	0	0	0	0	0	0	8	0	2	0
ENSMUSG00000100313	0	0	0	0	0	0	0	0	0	0	0	0	0	0	0	0	0	0	0	0	0	0	0	0	0	34	0	0	0	0	0	0	0	0	0	0	0	0	0	0	0	2	0	0	0	0	0	0	0
ENSMUSG00000102405	0	0	0	0	0	0	0	0	0	0	0	0	0	0	0	0	0	0	0	0	0	36	0	0	0	0	0	0	0	0	0	0	0	0	0	0	0	0	0	0	0	0	0	0	0	0	0	0	0
ENSMUSG00000079554	0	0	0	0	0	1	0	0	0	9	0	0	0	0	0	0	0	0	0	0	0	0	0	0	0	0	0	0	0	0	0	0	0	0	0	0	0	0	0	0	0	0	0	0	0	0	0	0	0
ENSMUSG00000026017	0	1	0	0	0	5	0	3	0	0	0	2	0	1	0	0	0	3	0	3	0	21	0	3	0	5	0	0	0	0	0	0	0	0	0	1	0	0	0	0	0	0	0	0	0	0	0	0	0
ENSMUSG00000101599	0	0	0	0	0	1	0	0	0	0	0	0	0	2	0	0	0	0	0	4	0	2	0	6	0	6	0	0	0	0	0	2	0	5	0	0	0	0	0	0	0	0	0	0	0	0	0	0	0
ENSMUSG00000087561	0	0	0	0	0	1	0	0	0	3	0	0	0	0	0	6	0	0	0	0	0	4	0	0	0	0	0	0	0	0	0	0	0	0	0	0	0	1	0	0	0	0	0	0	0	0	0	0	0
ENSMUSG00000055567	0	3	0	23	0	17	0	13	0	2	0	0	0	7	0	44	0	4	0	0	0	25	0	28	0	0	0	20	0	3	0	2	0	11	0	0	0	0	0	0	0	0	0	4	0	4	0	1	0
ENSMUSG00000103706	0	0	0	0	0	0	0	0	0	0	0	0	0	0	0	0	0	0	0	0	0	0	0	0	0	0	0	0	0	0	0	0	0	0	0	17	0	0	0	0	0	0	0	0	0	0	0	0	0
ENSMUSG00000103756	0	2	0	16	0	9	0	7	0	3	0	0	0	6	0	4	0	2	0	20	0	8	0	25	0	0	0	1	0	0	0	1	0	0	0	2	0	0	0	0	0	1	0	1	0	1	0	7	0
ENSMUSG00000103382	0	0	0	3	0	3	0	2	0	0	0	0	0	2	0	3	0	1	0	6	0	2	0	11	0	0	0	0	0	0	0	0	0	0	0	0	0	0	0	0	0	0	0	1	0	0	0	4	0
ENSMUSG00000100354	0	3	0	0	0	7	0	0	0	0	0	0	0	0	0	0	0	7	0	0	0	0	0	0	0	0	0	0	0	0	0	0	0	0	0	0	0	0	0	0	0	0	0	0	0	0	0	0	0
ENSMUSG00000100301	0	0	0	1	0	2	0	0	0	0	0	0	0	0	0	0	0	0	0	0	0	0	0	2	0	0	0	0	0	4	0	0	0	0	0	0	0	0	0	0	0	0	0	0	0	0	0	0	0
ENSMUSG00000026177	0	0	0	0	0	0	0	0	0	0	0	0	0	0	0	8	0	0	0	0	0	11	0	0	0	0	0	0	0	0	0	0	0	0	0	0	0	0	0	0	0	2	0	0	0	0	0	0	0
ENSMUSG00000103227	0	0	0	0	0	0	0	25	0	0	0	0	0	0	0	0	0	0	0	0	0	0	0	0	0	0	0	0	0	0	0	0	0	0	0	0	0	0	0	0	0	0	0	0	0	0	0	0	0
ENSMUSG00000089964	0	0	0	0	0	0	0	0	0	0	0	0	0	0	0	0	0	0	0	0	0	0	0	0	0	0	0	0	0	0	0	0	0	0	0	0	0	0	0	0	0	0	0	0	0	0	0	14	0
ENSMUSG00000026205	0	0	0	2	0	1	0	0	0	1	0	0	0	0	0	0	0	0	0	0	0	0	0	0	0	0	0	0	0	0	0	0	0	0	0	0	0	0	0	0	0	0	0	0	0	0	0	0	0
ENSMUSG00000086053	0	1	0	0	0	2	0	0	0	2	0	0	0	0	0	0	0	0	0	6	0	0	0	3	0	0	0	0	0	0	0	0	0	0	0	0	0	0	0	0	0	0	0	0	0	0	0	4	0
ENSMUSG00000032908	0	0	0	0	0	1	0	5	0	0	0	0	0	2	0	6	0	0	0	0	0	10	0	7	0	23	0	3	0	3	0	6	0	9	0	8	0	7	0	0	0	7	0	3	0	12	0	9	0
ENSMUSG00000104497	0	0	0	4	0	7	0	27	0	6	0	0	0	102	0	14	0	5	0	33	0	17	0	0	0	0	0	0	0	4	0	72	0	0	0	12	0	7	0	3	0	0	0	1	0	0	0	36	0
ENSMUSG00000104493	0	0	0	0	0	0	0	0	0	0	0	0	0	0	0	0	0	0	0	0	0	0	0	0	0	0	0	0	0	0	0	0	0	0	0	0	0	0	0	0	0	0	0	0	0	0	0	30	0
ENSMUSG00000079465	0	0	0	3	0	4	0	0	0	2	0	2	0	10	0	2	0	3	0	31	0	5	0	17	0	9	0	2	0	0	0	3	0	3	0	6	0	4	0	5	0	3	0	2	0	3	0	4	0
ENSMUSG00000102481	0	0	0	3	0	5	0	8	0	8	0	5	0	3	0	6	0	3	0	0	0	0	0	3	0	10	0	0	0	0	0	2	0	7	0	1	0	14	0	0	0	18	0	0	0	0	0	7	0
ENSMUSG00000026226	0	0	0	2	0	0	0	0	0	0	0	0	0	0	0	3	0	0	0	0	0	1	0	3	0	0	0	0	0	0	0	0	0	0	0	0	0	1	0	0	0	0	0	1	0	1	0	0	0
ENSMUSG00000026227	0	0	0	0	0	0	0	0	0	0	0	0	0	0	0	0	0	0	0	0	0	0	0	0	0	0	0	5	0	0	0	22	0	0	0	0	0	0	0	0	0	0	0	0	0	0	0	0	0
ENSMUSG00000102293	0	0	0	0	0	0	0	0	0	0	0	0	0	0	0	0	0	0	0	0	0	0	0	0	0	0	0	0	0	0	0	0	0	0	0	0	0	0	0	0	0	0	0	0	0	0	0	0	0
ENSMUSG00000026255	0	0	0	0	0	0	0	0	0	0	0	0	0	0	0	0	0	0	0	0	0	10	0	0	0	0	0	0	0	0	0	0	0	0	0	0	0	8	0	0	0	0	0	0	0	0	0	0	0
ENSMUSG00000026301	0	0	0	0	0	0	0	0	0	0	0	0	0	0	0	0	0	0	0	4	0	0	0	0	0	0	0	2	0	0	0	0	0	0	0	0	0	0	0	23	0	0	0	0	0	0	0	0	0
ENSMUSG00000100850	0	0	0	0	0	0	0	0	0	0	0	0	0	0	0	0	0	0	0	24	0	0	0	0	0	0	0	13	0	0	0	0	0	0	0	0	0	0	0	90	0	0	0	0	0	0	0	0	0
ENSMUSG00000026303	0	0	0	0	0	0	0	0	0	0	0	0	0	0	0	26	0	0	0	0	0	0	0	0	0	0	0	0	0	0	0	0	0	0	0	0	0	0	0	0	0	0	0	0	0	0	0	0	0
ENSMUSG00000103101	0	8	0	0	0	0	0	0	0	0	0	0	0	0	0	0	0	0	0	0	0	0	0	0	0	0	0	0	0	0	0	0	0	0	0	0	0	0	0	2	0	0	0	0	0	0	0	0	0
ENSMUSG00000047793	0	0	0	4	0	1	0	15	0	0	0	0	0	0	0	9	0	1	0	15	0	5	0	0	0	0	0	0	0	0	0	1	0	1	0	1	0	2	0	0	0	3	0	0	0	1	0	1	0
ENSMUSG00000067001	0	16	0	0	0	36	0	0	0	0	0	0	0	0	0	0	0	0	0	0	0	0	0	0	0	0	0	0	0	0	0	9	0	0	0	0	0	0	0	0	0	0	0	4	0	0	0	0	0
ENSMUSG00000036962	0	1	0	2	0	5	0	25	0	3	0	8	0	2	0	19	0	11	0	70	0	0	0	11	0	14	0	1	0	0	0	5	0	8	0	4	0	1	0	0	0	2	0	1	0	3	0	15	0
ENSMUSG00000102179	0	0	0	7	0	0	0	5	0	0	0	0	0	0	0	0	0	0	0	0	0	0	0	0	0	1	0	0	0	0	0	8	0	0	0	0	0	0	0	0	0	0	0	0	0	0	0	0	0
ENSMUSG00000102733	0	0	0	0	0	0	0	0	0	0	0	0	0	9	0	0	0	0	0	0	0	0	0	0	0	0	0	0	0	0	0	0	0	0	0	0	0	0	0	0	0	0	0	0	0	0	0	0	0
ENSMUSG00000042268	0	0	0	0	0	4	0	2	0	0	0	0	0	0	0	10	0	0	0	0	0	0	0	0	0	0	0	0	0	0	0	0	0	0	0	0	0	0	0	0	0	0	0	0	0	0	0	1	0
ENSMUSG00000026435	0	0	0	0	0	0	0	0	0	0	0	0	0	0	0	0	0	0	0	0	0	0	0	0	0	0	0	0	0	0	0	0	0	0	0	0	0	0	0	0	0	0	0	0	0	0	0	17	0
ENSMUSG00000118219	0	0	0	0	0	3	0	0	0	0	0	0	0	5	0	0	0	0	0	17	0	0	0	0	0	0	0	0	0	0	0	2	0	0	0	2	0	3	0	0	0	5	0	0	0	0	0	1	0
ENSMUSG00000100658	0	0	0	0	0	0	0	0	0	0	0	0	0	0	0	0	0	0	0	0	0	0	0	0	0	0	0	0	0	0	0	0	0	0	0	0	0	0	0	0	0	0	0	0	0	0	0	29	0
ENSMUSG00000026458	0	7	0	4	0	7	0	6	0	12	0	2	0	62	0	3	0	2	0	11	0	1	0	31	0	5	0	4	0	1	0	9	0	5	0	7	0	23	0	2	0	3	0	2	0	2	0	7	0
ENSMUSG00000026424	0	0	0	0	0	3	0	5	0	0	0	0	0	0	0	10	0	0	0	0	0	0	0	8	0	2	0	2	0	0	0	2	0	1	0	0	0	0	0	0	0	7	0	0	0	0	0	1	0
ENSMUSG00000026407	0	0	0	0	0	0	0	0	0	0	0	0	0	0	0	0	0	0	0	0	0	11	0	0	0	0	0	0	0	0	0	0	0	0	0	0	0	0	0	0	0	0	0	0	0	0	0	0	0
ENSMUSG00000102717	0	0	0	0	0	0	0	0	0	0	0	0	0	0	0	0	0	0	0	0	0	43	0	0	0	0	0	0	0	0	0	0	0	0	0	0	0	0	0	0	0	0	0	0	0	0	0	0	0
ENSMUSG00000105936	0	0	0	0	0	0	0	14	0	0	0	3	0	0	0	0	0	0	0	0	0	0	0	0	0	0	0	7	0	0	0	0	0	0	0	0	0	0	0	0	0	0	0	0	0	0	0	0	0
ENSMUSG00000103844	0	0	0	6	0	0	0	0	0	0	0	0	0	0	0	0	0	0	0	0	0	0	0	0	0	2	0	0	0	0	0	0	0	0	0	1	0	0	0	0	0	0	0	0	0	0	0	9	0
ENSMUSG00000006007	0	4	0	0	0	2	0	10	0	0	0	0	0	0	0	0	0	0	0	0	0	0	0	4	0	0	0	5	0	5	0	0	0	3	0	0	0	6	0	0	0	3	0	0	0	0	0	3	0
ENSMUSG00000096950	0	0	0	0	0	0	0	0	0	0	0	0	0	14	0	0	0	0	0	8	0	0	0	0	0	0	0	0	0	0	0	0	0	0	0	0	0	4	0	0	0	0	0	0	0	0	0	0	0
ENSMUSG00000026602	0	1	0	1	0	2	0	0	0	1	0	0	0	0	0	0	0	1	0	0	0	0	0	4	0	0	0	1	0	0	0	0	0	0	0	2	0	0	0	0	0	10	0	1	0	0	0	0	0
ENSMUSG00000104293	0	0	0	0	0	0	0	0	0	0	0	0	0	0	0	0	0	0	0	6	0	0	0	0	0	0	0	0	0	0	0	14	0	0	0	0	0	0	0	0	0	0	0	0	0	0	0	0	0
ENSMUSG00000102391	0	0	0	0	0	0	0	0	0	0	0	0	0	0	0	0	0	0	0	0	0	7	0	0	0	0	0	0	0	0	0	0	0	0	0	0	0	0	0	0	0	0	0	0	0	0	0	0	0
ENSMUSG00000026580	0	4	0	0	0	7	0	0	0	0	0	0	0	73	0	14	0	17	0	7	0	0	0	0	0	0	0	9	0	0	0	0	0	0	0	0	0	72	0	0	0	0	0	0	0	19	0	17	0
ENSMUSG00000026567	0	0	0	0	0	5	0	2	0	0	0	2	0	2	0	5	0	0	0	0	0	6	0	4	0	3	0	0	0	0	0	4	0	6	0	3	0	1	0	2	0	0	0	1	0	1	0	2	0
ENSMUSG00000038473	0	0	0	0	0	0	0	0	0	6	0	11	0	0	0	0	0	0	0	0	0	0	0	0	0	0	0	0	0	0	0	0	0	0	0	0	0	0	0	16	0	0	0	0	0	0	0	2	0
ENSMUSG00000056569	0	2	0	0	0	0	0	0	0	0	0	0	0	0	0	0	0	0	0	0	0	0	0	0	0	0	0	0	0	0	0	0	0	0	0	0	0	0	0	0	0	1	0	0	0	4	0	0	0
ENSMUSG00000038370	0	0	0	0	0	0	0	0	0	0	0	0	0	0	0	0	0	0	0	17	0	0	0	0	0	0	0	0	0	0	0	0	0	0	0	0	0	0	0	0	0	0	0	0	0	0	0	0	0
ENSMUSG00000005677	0	0	0	0	0	4	0	14	0	4	0	0	0	0	0	12	0	0	0	5	0	0	0	0	0	0	0	4	0	2	0	0	0	0	0	0	0	6	0	10	0	0	0	0	0	10	0	3	0
ENSMUSG00000005674	0	3	0	0	0	2	0	13	0	3	0	0	0	0	0	10	0	0	0	3	0	4	0	0	0	0	0	3	0	3	0	6	0	0	0	0	0	5	0	27	0	0	0	0	0	9	0	0	0
ENSMUSG00000006411	0	0	0	0	0	0	0	0	0	0	0	0	0	0	0	0	0	0	0	7	0	0	0	1	0	1	0	0	0	0	0	0	0	0	0	0	0	0	0	0	0	0	0	0	0	0	0	0	0
ENSMUSG00000015314	0	0	0	20	0	7	0	20	0	26	0	6	0	10	0	0	0	0	0	29	0	41	0	13	0	0	0	1	0	8	0	0	0	14	0	3	0	7	0	8	0	4	0	3	0	7	0	23	0
ENSMUSG00000051251	0	0	0	0	0	0	0	0	0	0	0	0	0	1	0	0	0	0	0	0	0	0	0	0	0	0	0	0	0	0	0	1	0	0	0	0	0	1	0	0	0	0	0	0	0	30	0	0	0
ENSMUSG00000103251	0	0	0	0	0	0	0	0	0	0	0	0	0	0	0	0	0	0	0	0	0	0	0	0	0	0	0	0	0	0	0	17	0	0	0	0	0	0	0	0	0	0	0	0	0	0	0	0	0
ENSMUSG00000102194	0	0	0	0	0	2	0	0	0	0	0	0	0	0	0	0	0	2	0	0	0	4	0	3	0	0	0	4	0	0	0	2	0	0	0	0	0	0	0	0	0	0	0	0	0	0	0	0	0
ENSMUSG00000053963	0	0	0	1	0	0	0	0	0	0	0	0	0	0	0	5	0	0	0	0	0	0	0	0	0	1	0	0	0	1	0	0	0	0	0	0	0	0	0	0	0	0	0	0	0	0	0	0	0
ENSMUSG00000104210	0	0	0	5	0	4	0	0	0	0	0	0	0	0	0	20	0	0	0	9	0	19	0	4	0	34	0	1	0	0	0	0	0	4	0	8	0	1	0	0	0	0	0	0	0	0	0	3	0
ENSMUSG00000038768	0	0	0	0	0	1	0	0	0	0	0	0	0	0	0	0	0	0	0	2	0	7	0	1	0	0	0	1	0	0	0	0	0	0	0	1	0	0	0	0	0	0	0	0	0	0	0	0	0
ENSMUSG00000103100	0	6	0	0	0	9	0	0	0	51	0	3	0	0	0	33	0	0	0	0	0	0	0	15	0	22	0	8	0	0	0	0	0	38	0	0	0	0	0	0	0	11	0	3	0	9	0	12	0
ENSMUSG00000056699	0	0	0	0	0	6	0	0	0	0	0	0	0	22	0	0	0	0	0	0	0	0	0	0	0	0	0	0	0	0	0	11	0	0	0	17	0	0	0	0	0	0	0	0	0	0	0	0	0
ENSMUSG00000103114	0	0	0	0	0	0	0	0	0	0	0	0	0	0	0	0	0	0	0	0	0	12	0	0	0	0	0	1	0	0	0	0	0	0	0	0	0	0	0	0	0	0	0	0	0	0	0	0	0
ENSMUSG00000026639	0	0	0	0	0	0	0	0	0	0	0	0	0	0	0	0	0	0	0	0	0	0	0	0	0	0	0	0	0	0	0	0	0	0	0	0	0	0	0	0	0	0	0	0	0	0	0	0	0
ENSMUSG00000102841	0	0	0	0	0	0	0	0	0	0	0	0	0	0	0	0	0	0	0	0	0	0	0	0	0	0	0	0	0	0	0	0	0	0	0	0	0	0	0	0	0	0	0	0	0	0	0	0	0
ENSMUSG00000039496	0	0	0	0	0	0	0	0	0	0	0	0	0	0	0	0	0	0	0	0	0	0	0	0	0	0	0	0	0	0	0	0	0	0	0	0	0	0	0	0	0	0	0	0	0	0	0	0	0
ENSMUSG00000102494	0	1	0	0	0	0	0	0	0	0	0	0	0	0	0	0	0	0	0	0	0	0	0	0	0	25	0	0	0	0	0	0	0	0	0	0	0	0	0	0	0	0	0	0	0	0	0	2	0
ENSMUSG00000045319	0	0	0	0	0	0	0	0	0	0	0	0	0	0	0	0	0	0	0	0	0	0	0	0	0	0	0	0	0	0	0	0	0	0	0	0	0	0	0	0	0	0	0	0	0	10	0	0	0
ENSMUSG00000102553	0	0	0	0	0	0	0	0	0	0	0	0	0	0	0	15	0	0	0	0	0	0	0	0	0	0	0	0	0	0	0	3	0	0	0	0	0	0	0	0	0	0	0	0	0	0	0	0	0
ENSMUSG00000104153	0	0	0	0	0	0	0	0	0	6	0	0	0	0	0	0	0	0	0	0	0	0	0	0	0	0	0	0	0	0	0	0	0	0	0	0	0	0	0	0	0	0	0	0	0	0	0	0	0
ENSMUSG00000102704	0	4	0	2	0	2	0	0	0	3	0	0	0	0	0	7	0	0	0	2	0	3	0	6	0	6	0	2	0	0	0	2	0	5	0	2	0	5	0	2	0	5	0	3	0	2	0	5	0
ENSMUSG00000103162	0	0	0	0	0	0	0	0	0	0	0	0	0	0	0	0	0	0	0	0	0	0	0	0	0	0	0	0	0	0	0	0	0	29	0	0	0	0	0	0	0	0	0	0	0	0	0	0	0
ENSMUSG00000036731	0	0	0	0	0	3	0	14	0	0	0	3	0	7	0	0	0	0	0	6	0	0	0	14	0	0	0	5	0	13	0	0	0	0	0	5	0	4	0	18	0	0	0	0	0	0	0	5	0
ENSMUSG00000048707	0	0	0	1	0	0	0	2	0	0	0	0	0	0	0	1	0	0	0	0	0	4	0	0	0	0	0	0	0	0	0	0	0	0	0	0	0	0	0	0	0	1	0	0	0	0	0	0	0
ENSMUSG00000026944	0	0	0	0	0	0	0	0	0	0	0	5	0	18	0	0	0	14	0	0	0	24	0	0	0	0	0	0	0	0	0	0	0	0	0	1	0	7	0	0	0	0	0	0	0	1	0	0	0
ENSMUSG00000058740	0	0	0	0	0	0	0	3	0	0	0	0	0	0	0	1	0	0	0	0	0	0	0	3	0	3	0	0	0	0	0	0	0	0	0	1	0	0	0	0	0	0	0	0	0	0	0	0	0
ENSMUSG00000014852	0	0	0	0	0	0	0	0	0	4	0	0	0	9	0	0	0	0	0	0	0	0	0	0	0	0	0	0	0	0	0	0	0	5	0	0	0	0	0	0	0	0	0	1	0	3	0	0	0
ENSMUSG00000026835	0	0	0	0	0	0	0	0	0	0	0	0	0	0	0	0	0	0	0	18	0	0	0	0	0	0	0	0	0	0	0	0	0	0	0	0	0	0	0	0	0	0	0	0	0	0	0	5	0
ENSMUSG00000084892	0	0	0	18	0	0	0	0	0	1	0	0	0	0	0	0	0	0	0	5	0	0	0	0	0	0	0	0	0	0	0	0	0	0	0	0	0	0	0	0	0	0	0	0	0	3	0	0	0
ENSMUSG00000044320	0	2	0	1	0	3	0	11	0	7	0	1	0	2	0	14	0	0	0	0	0	4	0	36	0	4	0	3	0	1	0	3	0	0	0	0	0	5	0	2	0	1	0	1	0	2	0	10	0
ENSMUSG00000085491	0	0	0	0	0	2	0	1	0	3	0	1	0	0	0	0	0	0	0	0	0	0	0	2	0	0	0	0	0	0	0	0	0	0	0	0	0	0	0	0	0	3	0	1	0	0	0	0	0
ENSMUSG00000039157	0	0	0	0	0	0	0	3	0	0	0	0	0	0	0	4	0	0	0	7	0	0	0	0	0	0	0	0	0	0	0	0	0	0	0	0	0	0	0	0	0	0	0	0	0	5	0	1	0
ENSMUSG00000026810	0	0	0	0	0	0	0	0	0	0	0	0	0	0	0	6	0	0	0	4	0	0	0	0	0	0	0	0	0	0	0	0	0	0	0	0	0	0	0	0	0	0	0	0	0	6	0	1	0
ENSMUSG00000075405	0	0	0	0	0	2	0	0	0	0	0	0	0	0	0	3	0	0	0	8	0	0	0	0	0	0	0	0	0	0	0	0	0	0	0	0	0	0	0	0	0	0	0	0	0	2	0	1	0
ENSMUSG00000046854	0	1	0	0	0	0	0	0	0	0	0	0	0	0	0	9	0	0	0	3	0	0	0	0	0	0	0	0	0	0	0	0	0	0	0	0	0	0	0	0	0	0	0	0	0	8	0	2	0
ENSMUSG00000009551	0	0	0	0	0	0	0	0	0	0	0	0	0	0	0	8	0	0	0	2	0	0	0	0	0	0	0	0	0	0	0	0	0	0	0	1	0	0	0	0	0	1	0	0	0	0	0	0	0
ENSMUSG00000026875	0	1	0	0	0	0	0	38	0	0	0	0	0	0	0	0	0	0	0	0	0	0	0	0	0	0	0	0	0	0	0	0	0	0	0	0	0	0	0	0	0	0	0	0	0	0	0	0	0
ENSMUSG00000035875	0	0	0	0	0	0	0	0	0	0	0	0	0	0	0	0	0	0	0	0	0	0	0	0	0	11	0	0	0	0	0	0	0	0	0	0	0	0	0	0	0	0	0	0	0	0	0	0	0
ENSMUSG00000107106	0	0	0	0	0	0	0	0	0	0	0	0	0	0	0	0	0	0	0	0	0	0	0	0	0	0	0	0	0	0	0	0	0	0	0	0	0	0	0	0	0	0	0	0	0	0	0	9	0
ENSMUSG00000049018	0	0	0	2	0	1	0	3	0	8	0	1	0	0	0	22	0	0	0	8	0	0	0	5	0	0	0	0	0	0	0	0	0	8	0	1	0	0	0	0	0	0	0	0	0	2	0	0	0
ENSMUSG00000053164	0	0	0	0	0	0	0	4	0	0	0	0	0	3	0	0	0	3	0	0	0	4	0	0	0	0	0	0	0	0	0	0	0	0	0	0	0	0	0	0	0	0	0	4	0	0	0	0	0
ENSMUSG00000108210	0	0	0	1	0	0	0	11	0	10	0	1	0	1	0	14	0	0	0	5	0	12	0	9	0	5	0	0	0	5	0	0	0	7	0	3	0	6	0	10	0	8	0	1	0	0	0	0	0
ENSMUSG00000107535	0	5	0	8	0	16	0	15	0	22	0	3	0	8	0	38	0	0	0	25	0	28	0	15	0	18	0	6	0	2	0	7	0	6	0	3	0	7	0	5	0	7	0	0	0	8	0	7	0
ENSMUSG00000086447	0	0	0	0	0	0	0	0	0	0	0	0	0	0	0	3	0	0	0	0	0	0	0	0	0	0	0	0	0	0	0	0	0	0	0	0	0	0	0	0	0	2	0	2	0	1	0	0	0
ENSMUSG00000103233	0	0	0	0	0	13	0	0	0	10	0	0	0	0	0	0	0	0	0	0	0	0	0	0	0	0	0	0	0	0	0	0	0	0	0	0	0	0	0	0	0	0	0	0	0	0	0	1	0
ENSMUSG00000104262	0	0	0	0	0	0	0	0	0	19	0	0	0	0	0	0	0	0	0	0	0	0	0	0	0	0	0	0	0	0	0	0	0	0	0	0	0	0	0	0	0	0	0	0	0	0	0	0	0
ENSMUSG00000041762	0	0	0	0	0	0	0	0	0	0	0	0	0	0	0	0	0	0	0	0	0	0	0	0	0	6	0	0	0	4	0	0	0	0	0	0	0	0	0	0	0	0	0	0	0	0	0	0	0
ENSMUSG00000086813	0	0	0	0	0	2	0	11	0	0	0	0	0	0	0	0	0	0	0	0	0	0	0	0	0	1	0	0	0	0	0	0	0	0	0	3	0	0	0	0	0	0	0	0	0	0	0	0	0
ENSMUSG00000034683	0	0	0	0	0	0	0	0	0	0	0	0	0	22	0	0	0	0	0	0	0	0	0	0	0	0	0	0	0	0	0	0	0	0	0	0	0	0	0	0	0	0	0	0	0	0	0	0	0
ENSMUSG00000050114	0	0	0	0	0	2	0	1	0	1	0	0	0	0	0	4	0	0	0	1	0	2	0	4	0	4	0	2	0	0	0	1	0	0	0	5	0	4	0	0	0	1	0	0	0	1	0	2	0
ENSMUSG00000086598	0	0	0	0	0	2	0	21	0	1	0	7	0	32	0	35	0	0	0	0	0	0	0	22	0	0	0	0	0	0	0	7	0	12	0	17	0	0	0	0	0	0	0	2	0	0	0	0	0
ENSMUSG00000076437	0	0	0	0	0	1	0	4	0	0	0	0	0	3	0	4	0	0	0	0	0	0	0	4	0	0	0	0	0	0	0	1	0	3	0	0	0	0	0	0	0	0	0	0	0	0	0	0	0
ENSMUSG00000040687	0	0	0	0	0	0	0	3	0	0	0	0	0	0	0	0	0	0	0	3	0	4	0	0	0	0	0	0	0	0	0	0	0	0	0	0	0	1	0	0	0	0	0	0	0	0	0	1	0
ENSMUSG00000040495	0	2	0	0	0	1	0	0	0	2	0	0	0	9	0	0	0	0	0	2	0	0	0	4	0	3	0	0	0	0	0	0	0	0	0	0	0	0	0	3	0	2	0	0	0	3	0	0	0
ENSMUSG00000027196	0	2	0	0	0	0	0	0	0	0	0	0	0	0	0	0	0	0	0	0	0	0	0	0	0	0	0	11	0	0	0	0	0	0	0	0	0	0	0	0	0	0	0	0	0	0	0	4	0
ENSMUSG00000075020	0	0	0	0	0	0	0	0	0	0	0	0	0	0	0	10	0	0	0	0	0	0	0	0	0	0	0	0	0	0	0	0	0	0	0	0	0	0	0	0	0	0	0	0	0	0	0	0	0
ENSMUSG00000032864	0	0	0	0	0	1	0	0	0	0	0	0	0	0	0	25	0	0	0	0	0	0	0	0	0	0	0	0	0	0	0	0	0	16	0	24	0	0	0	0	0	0	0	0	0	0	0	0	0
ENSMUSG00000087185	0	17	0	0	0	25	0	0	0	5	0	2	0	17	0	11	0	7	0	34	0	4	0	4	0	9	0	11	0	0	0	12	0	23	0	0	0	5	0	1	0	12	0	8	0	1	0	6	0
ENSMUSG00000070794	0	0	0	0	0	0	0	3	0	0	0	1	0	0	0	3	0	0	0	1	0	6	0	0	0	7	0	1	0	0	0	2	0	2	0	0	0	3	0	0	0	0	0	0	0	1	0	0	0
ENSMUSG00000092201	0	0	0	0	0	0	0	0	0	0	0	0	0	0	0	0	0	0	0	0	0	0	0	0	0	0	0	0	0	0	0	0	0	9	0	0	0	0	0	1	0	0	0	0	0	0	0	0	0
ENSMUSG00000040093	0	0	0	8	0	0	0	0	0	0	0	0	0	0	0	0	0	0	0	0	0	20	0	0	0	10	0	0	0	0	0	0	0	0	0	0	0	0	0	22	0	0	0	0	0	0	0	1	0
ENSMUSG00000070719	0	1	0	2	0	0	0	0	0	0	0	0	0	0	0	3	0	0	0	0	0	9	0	2	0	3	0	0	0	1	0	1	0	1	0	0	0	1	0	0	0	0	0	0	0	2	0	0	0
ENSMUSG00000046971	0	0	0	0	0	1	0	0	0	0	0	0	0	0	0	3	0	0	0	0	0	2	0	1	0	2	0	0	0	0	0	1	0	4	0	0	0	1	0	0	0	0	0	0	0	0	0	0	0
ENSMUSG00000079110	0	0	0	0	0	0	0	0	0	1	0	0	0	0	0	0	0	0	0	4	0	0	0	0	0	0	0	0	0	0	0	0	0	0	0	4	0	0	0	0	0	0	0	0	0	3	0	0	0
ENSMUSG00000000308	0	15	0	11	0	94	0	14	0	93	0	17	0	54	0	28	0	14	0	26	0	79	0	88	0	14	0	30	0	20	0	44	0	48	0	81	0	36	0	27	0	15	0	7	0	31	0	46	0
ENSMUSG00000033498	0	10	0	4	0	19	0	16	0	26	0	12	0	25	0	60	0	15	0	67	0	38	0	31	0	15	0	12	0	7	0	12	0	11	0	10	0	24	0	21	0	16	0	1	0	5	0	13	0
ENSMUSG00000079071	0	0	0	0	0	0	0	1	0	0	0	0	0	5	0	0	0	0	0	0	0	0	0	0	0	0	0	0	0	0	0	2	0	0	0	0	0	1	0	0	0	0	0	2	0	0	0	2	0
ENSMUSG00000087017	0	2	0	0	0	0	0	0	0	0	0	3	0	0	0	0	0	6	0	0	0	0	0	0	0	0	0	0	0	0	0	7	0	0	0	0	0	0	0	0	0	1	0	0	0	0	0	0	0
ENSMUSG00000027202	0	0	0	0	0	3	0	2	0	3	0	1	0	5	0	6	0	0	0	1	0	8	0	14	0	1	0	1	0	0	0	2	0	3	0	1	0	0	0	12	0	3	0	4	0	0	0	20	0
ENSMUSG00000050468	0	0	0	0	0	0	0	0	0	0	0	1	0	0	0	7	0	0	0	3	0	0	0	0	0	0	0	0	0	0	0	0	0	0	0	0	0	1	0	0	0	0	0	0	0	1	0	0	0
ENSMUSG00000087162	0	0	0	0	0	0	0	3	0	0	0	0	0	0	0	0	0	0	0	5	0	0	0	0	0	0	0	0	0	0	0	0	0	0	0	0	0	0	0	0	0	0	0	0	0	2	0	0	0
ENSMUSG00000042851	0	0	0	0	0	0	0	0	0	0	0	0	0	2	0	0	0	0	0	0	0	0	0	5	0	1	0	0	0	0	0	0	0	0	0	0	0	0	0	5	0	0	0	0	0	0	0	0	0
ENSMUSG00000060332	0	0	0	0	0	1	0	1	0	4	0	0	0	0	0	0	0	0	0	0	0	3	0	4	0	3	0	0	0	0	0	1	0	4	0	3	0	2	0	0	0	1	0	0	0	1	0	2	0
ENSMUSG00000100963	0	0	0	0	0	0	0	6	0	0	0	0	0	0	0	0	0	0	0	0	0	0	0	0	0	0	0	0	0	0	0	0	0	0	0	0	0	0	0	0	0	0	0	0	0	0	0	0	0
ENSMUSG00000027409	0	0	0	0	0	0	0	11	0	0	0	0	0	0	0	0	0	0	0	0	0	0	0	0	0	0	0	0	0	0	0	0	0	0	0	0	0	0	0	0	0	0	0	0	0	0	0	0	0
ENSMUSG00000027318	0	5	0	0	0	0	0	5	0	0	0	0	0	2	0	11	0	3	0	9	0	19	0	7	0	15	0	1	0	0	0	0	0	9	0	0	0	0	0	3	0	4	0	1	0	2	0	4	0
ENSMUSG00000074766	0	0	0	0	0	0	0	42	0	0	0	0	0	0	0	0	0	0	0	0	0	0	0	0	0	0	0	0	0	0	0	0	0	0	0	0	0	0	0	0	0	0	0	0	0	0	0	0	0
ENSMUSG00000027420	0	15	0	19	0	131	0	18	0	50	0	11	0	40	0	36	0	10	0	18	0	33	0	63	0	14	0	7	0	6	0	14	0	9	0	10	0	31	0	9	0	14	0	5	0	31	0	10	0
ENSMUSG00000037259	0	0	0	0	0	24	0	0	0	2	0	0	0	0	0	12	0	0	0	0	0	21	0	61	0	0	0	0	0	0	0	1	0	6	0	0	0	0	0	0	0	6	0	4	0	0	0	1	0
ENSMUSG00000027457	0	3	0	0	0	1	0	6	0	0	0	1	0	3	0	2	0	0	0	0	0	9	0	0	0	4	0	2	0	6	0	2	0	5	0	0	0	0	0	0	0	0	0	0	0	1	0	0	0
ENSMUSG00000032852	0	1	0	0	0	0	0	6	0	0	0	0	0	0	0	13	0	0	0	0	0	7	0	0	0	0	0	0	0	0	0	0	0	4	0	0	0	0	0	0	0	0	0	0	0	0	0	1	0
ENSMUSG00000027470	0	3	0	0	0	14	0	0	0	3	0	0	0	18	0	0	0	0	0	14	0	0	0	0	0	0	0	0	0	0	0	8	0	0	0	5	0	0	0	28	0	6	0	0	0	0	0	1	0
ENSMUSG00000042631	0	2	0	2	0	0	0	0	0	0	0	0	0	0	0	0	0	0	0	0	0	2	0	3	0	0	0	0	0	0	0	0	0	0	0	0	0	0	0	0	0	0	0	0	0	0	0	0	0
ENSMUSG00000027478	0	4	0	6	0	12	0	1	0	6	0	5	0	9	0	39	0	2	0	6	0	11	0	8	0	6	0	4	0	1	0	2	0	16	0	16	0	2	0	9	0	10	0	2	0	3	0	6	0
ENSMUSG00000082079	0	0	0	2	0	4	0	4	0	6	0	1	0	4	0	10	0	0	0	4	0	4	0	9	0	5	0	1	0	0	0	1	0	11	0	3	0	1	0	2	0	3	0	1	0	3	0	2	0
ENSMUSG00000109877	0	0	0	2	0	3	0	3	0	2	0	0	0	1	0	4	0	0	0	0	0	0	0	0	0	3	0	0	0	0	0	0	0	0	0	0	0	1	0	0	0	0	0	1	0	1	0	2	0
ENSMUSG00000074647	0	0	0	0	0	0	0	0	0	0	0	0	0	0	0	42	0	0	0	0	0	0	0	0	0	0	0	0	0	0	0	0	0	0	0	0	0	0	0	0	0	0	0	0	0	0	0	0	0
ENSMUSG00000013338	0	3	0	5	0	8	0	4	0	8	0	1	0	17	0	13	0	0	0	0	0	0	0	21	0	13	0	1	0	1	0	2	0	10	0	19	0	27	0	0	0	6	0	2	0	4	0	17	0
ENSMUSG00000102323	0	0	0	0	0	3	0	0	0	0	0	0	0	0	0	7	0	0	0	9	0	6	0	0	0	6	0	0	0	0	0	0	0	0	0	0	0	0	0	0	0	7	0	0	0	0	0	3	0
ENSMUSG00000052922	0	0	0	0	0	0	0	0	0	0	0	0	0	0	0	0	0	0	0	3	0	0	0	0	0	0	0	0	0	0	0	0	0	2	0	0	0	0	0	0	0	2	0	0	0	0	0	0	0
ENSMUSG00000035576	0	0	0	0	0	0	0	0	0	0	0	0	0	0	0	0	0	0	0	0	0	0	0	6	0	6	0	0	0	0	0	0	0	0	0	0	0	0	0	0	0	0	0	0	0	0	0	0	0
ENSMUSG00000054582	0	0	0	4	0	4	0	0	0	0	0	0	0	0	0	0	0	0	0	0	0	0	0	0	0	0	0	0	0	0	0	0	0	0	0	0	0	12	0	0	0	2	0	0	0	4	0	0	0
ENSMUSG00000017000	0	0	0	0	0	1	0	0	0	0	0	1	0	0	0	0	0	6	0	14	0	0	0	0	0	6	0	0	0	0	0	2	0	8	0	2	0	1	0	0	0	0	0	0	0	0	0	0	0
ENSMUSG00000017002	0	1	0	1	0	1	0	1	0	1	0	0	0	0	0	4	0	0	0	0	0	0	0	7	0	0	0	0	0	0	0	0	0	2	0	0	0	3	0	0	0	1	0	0	0	0	0	1	0
ENSMUSG00000016995	0	0	0	0	0	0	0	2	0	0	0	0	0	1	0	0	0	0	0	0	0	0	0	12	0	5	0	0	0	1	0	0	0	0	0	0	0	0	0	0	0	6	0	0	0	0	0	0	0
ENSMUSG00000078940	0	0	0	0	0	0	0	0	0	0	0	0	0	0	0	3	0	0	0	0	0	0	0	1	0	0	0	0	0	0	0	0	0	2	0	0	0	0	0	0	0	0	0	0	0	1	0	4	0
ENSMUSG00000067704	0	0	0	0	0	2	0	0	0	0	0	0	0	3	0	0	0	0	0	15	0	0	0	0	0	0	0	2	0	0	0	0	0	2	0	0	0	0	0	0	0	3	0	0	0	0	0	0	0
ENSMUSG00000076434	0	0	0	0	0	0	0	4	0	1	0	0	0	2	0	0	0	5	0	8	0	3	0	5	0	0	0	0	0	0	0	0	0	2	0	0	0	0	0	1	0	0	0	0	0	0	0	0	0
ENSMUSG00000039834	0	0	0	0	0	0	0	5	0	0	0	0	0	0	0	2	0	0	0	0	0	0	0	0	0	0	0	2	0	3	0	0	0	0	0	0	0	0	0	0	0	4	0	0	0	0	0	0	0
ENSMUSG00000017737	0	0	0	0	0	0	0	0	0	0	0	0	0	0	0	0	0	0	0	0	0	0	0	0	0	0	0	0	0	0	0	0	0	0	0	0	0	0	0	0	0	0	0	0	0	0	0	0	0
ENSMUSG00000085151	0	0	0	0	0	0	0	0	0	6	0	1	0	0	0	12	0	0	0	0	0	2	0	3	0	0	0	1	0	0	0	0	0	0	0	0	0	0	0	0	0	0	0	0	0	0	0	0	0
ENSMUSG00000013523	0	0	0	6	0	2	0	7	0	16	0	1	0	4	0	13	0	0	0	11	0	3	0	6	0	2	0	2	0	0	0	3	0	11	0	10	0	4	0	4	0	2	0	1	0	3	0	16	0
ENSMUSG00000086970	0	1	0	2	0	2	0	1	0	5	0	0	0	0	0	4	0	0	0	2	0	1	0	1	0	2	0	1	0	0	0	0	0	4	0	9	0	1	0	2	0	1	0	3	0	1	0	5	0
ENSMUSG00000038537	0	0	0	3	0	1	0	0	0	0	0	0	0	0	0	7	0	0	0	0	0	0	0	6	0	2	0	0	0	0	0	0	0	0	0	1	0	0	0	6	0	0	0	0	0	11	0	8	0
ENSMUSG00000070495	0	2	0	0	0	3	0	4	0	0	0	0	0	2	0	4	0	0	0	6	0	2	0	7	0	2	0	1	0	2	0	0	0	0	0	1	0	1	0	4	0	0	0	0	0	1	0	3	0
ENSMUSG00000087382	0	0	0	0	0	0	0	2	0	0	0	0	0	0	0	3	0	0	0	5	0	0	0	1	0	0	0	1	0	0	0	0	0	1	0	0	0	0	0	0	0	0	0	0	0	0	0	1	0
ENSMUSG00000027513	0	0	0	0	0	0	0	29	0	0	0	0	0	0	0	0	0	0	0	0	0	0	0	0	0	0	0	0	0	0	0	0	0	0	0	0	0	0	0	0	0	0	0	0	0	0	0	0	0
ENSMUSG00000085428	0	0	0	0	0	0	0	0	0	0	0	0	0	2	0	0	0	3	0	0	0	0	0	0	0	0	0	0	0	0	0	0	0	0	0	0	0	0	0	0	0	0	0	0	0	1	0	0	0
ENSMUSG00000025128	0	0	0	0	0	0	0	16	0	0	0	0	0	0	0	0	0	0	0	0	0	0	0	0	0	0	0	0	0	0	0	0	0	0	0	0	0	0	0	0	0	0	0	0	0	0	0	0	0
ENSMUSG00000105556	0	0	0	0	0	1	0	0	0	0	0	0	0	0	0	0	0	0	0	1	0	0	0	0	0	0	0	0	0	0	0	0	0	0	0	0	0	0	0	0	0	0	0	0	0	0	0	2	0
ENSMUSG00000105022	0	0	0	0	0	0	0	3	0	1	0	0	0	1	0	0	0	0	0	0	0	0	0	0	0	0	0	4	0	0	0	1	0	6	0	1	0	0	0	0	0	0	0	0	0	2	0	1	0
ENSMUSG00000106166	0	0	0	0	0	0	0	0	0	0	0	0	0	0	0	0	0	0	0	0	0	0	0	0	0	0	0	0	0	0	0	0	0	0	0	0	0	0	0	0	0	0	0	0	0	0	0	12	0
ENSMUSG00000106062	0	0	0	0	0	0	0	0	0	0	0	0	0	0	0	13	0	0	0	0	0	0	0	0	0	0	0	0	0	0	0	0	0	0	0	0	0	0	0	0	0	0	0	0	0	0	0	0	0
ENSMUSG00000105516	0	0	0	0	0	0	0	0	0	0	0	0	0	0	0	0	0	0	0	0	0	0	0	0	0	0	0	1	0	0	0	0	0	0	0	5	0	2	0	0	0	1	0	0	0	0	0	10	0
ENSMUSG00000102544	0	0	0	0	0	0	0	0	0	0	0	0	0	2	0	0	0	0	0	0	0	0	0	0	0	0	0	0	0	3	0	0	0	0	0	0	0	0	0	0	0	0	0	0	0	2	0	0	0
ENSMUSG00000102570	0	0	0	0	0	0	0	6	0	0	0	0	0	0	0	0	0	0	0	0	0	0	0	0	0	0	0	0	0	0	0	11	0	0	0	0	0	0	0	0	0	1	0	0	0	0	0	0	0
ENSMUSG00000104677	0	0	0	0	0	0	0	0	0	0	0	0	0	0	0	0	0	0	0	0	0	0	0	0	0	0	0	0	0	21	0	0	0	0	0	0	0	0	0	0	0	0	0	0	0	0	0	0	0
ENSMUSG00000027801	0	0	0	0	0	0	0	0	0	0	0	0	0	0	0	0	0	0	0	0	0	0	0	0	0	0	0	0	0	0	0	0	0	0	0	0	0	13	0	0	0	0	0	0	0	0	0	0	0
ENSMUSG00000089746	0	7	0	3	0	2	0	5	0	3	0	1	0	2	0	29	0	0	0	4	0	27	0	15	0	9	0	11	0	3	0	7	0	29	0	18	0	2	0	24	0	23	0	6	0	24	0	9	0
ENSMUSG00000028008	0	0	0	0	0	0	0	0	0	0	0	0	0	0	0	0	0	0	0	0	0	2	0	2	0	0	0	1	0	1	0	0	0	0	0	0	0	0	0	4	0	0	0	0	0	0	0	0	0
ENSMUSG00000033860	0	0	0	0	0	2	0	0	0	3	0	0	0	6	0	0	0	0	0	0	0	4	0	3	0	2	0	0	0	0	0	0	0	0	0	0	0	1	0	0	0	0	0	0	0	0	0	6	0
ENSMUSG00000004892	0	2	0	0	0	3	0	0	0	5	0	0	0	0	0	12	0	0	0	0	0	0	0	3	0	3	0	0	0	0	0	0	0	0	0	5	0	6	0	0	0	3	0	1	0	3	0	1	0
ENSMUSG00000103115	0	0	0	0	0	0	0	0	0	0	0	0	0	0	0	0	0	0	0	0	0	0	0	0	0	0	0	0	0	0	0	0	0	0	0	0	0	0	0	0	0	0	0	0	0	0	0	0	0
ENSMUSG00000041237	0	0	0	0	0	0	0	0	0	2	0	0	0	0	0	8	0	0	0	0	0	0	0	0	0	0	0	0	0	5	0	0	0	0	0	0	0	0	0	0	0	0	0	0	0	0	0	0	0
ENSMUSG00000028051	0	0	0	0	0	7	0	36	0	3	0	1	0	7	0	10	0	3	0	11	0	0	0	25	0	16	0	0	0	9	0	0	0	0	0	3	0	8	0	0	0	1	0	1	0	6	0	0	0
ENSMUSG00000105692	0	0	0	0	0	7	0	0	0	0	0	2	0	11	0	21	0	2	0	23	0	17	0	37	0	0	0	2	0	4	0	7	0	4	0	2	0	5	0	0	0	0	0	1	0	0	0	9	0
ENSMUSG00000042672	0	0	0	0	0	0	0	0	0	0	0	0	0	0	0	0	0	0	0	0	0	19	0	0	0	0	0	0	0	0	0	3	0	0	0	0	0	0	0	0	0	0	0	0	0	0	0	0	0
ENSMUSG00000109293	0	1	0	5	0	9	0	9	0	0	0	1	0	0	0	11	0	9	0	4	0	0	0	4	0	6	0	6	0	3	0	0	0	0	0	2	0	0	0	9	0	5	0	0	0	3	0	0	0
ENSMUSG00000108689	0	0	0	9	0	0	0	0	0	0	0	0	0	0	0	0	0	0	0	0	0	24	0	0	0	0	0	0	0	0	0	0	0	0	0	0	0	0	0	0	0	0	0	0	0	4	0	2	0
ENSMUSG00000027931	0	0	0	0	0	2	0	1	0	0	0	2	0	0	0	0	0	6	0	6	0	1	0	0	0	8	0	0	0	0	0	0	0	0	0	0	0	4	0	11	0	0	0	0	0	0	0	3	0
ENSMUSG00000087411	0	0	0	0	0	1	0	0	0	0	0	4	0	0	0	0	0	2	0	5	0	0	0	0	0	11	0	0	0	0	0	0	0	0	0	0	0	1	0	11	0	0	0	0	0	0	0	2	0
ENSMUSG00000027908	0	6	0	0	0	0	0	0	0	0	0	0	0	0	0	0	0	0	0	0	0	0	0	0	0	19	0	1	0	0	0	19	0	0	0	0	0	0	0	55	0	6	0	0	0	0	0	0	0
ENSMUSG00000091648	0	0	0	0	0	0	0	0	0	0	0	0	0	0	0	0	0	0	0	0	0	3	0	0	0	0	0	1	0	0	0	0	0	0	0	0	0	1	0	0	0	0	0	0	0	4	0	2	0
ENSMUSG00000104669	0	0	0	0	0	0	0	0	0	0	0	0	0	0	0	0	0	0	0	0	0	13	0	0	0	0	0	0	0	0	0	0	0	0	0	0	0	0	0	0	0	0	0	0	0	1	0	0	0
ENSMUSG00000028150	0	0	0	0	0	0	0	0	0	0	0	0	0	9	0	8	0	3	0	6	0	0	0	1	0	0	0	0	0	2	0	0	0	3	0	2	0	0	0	6	0	0	0	0	0	3	0	1	0
ENSMUSG00000105734	0	0	0	0	0	0	0	0	0	0	0	0	0	0	0	13	0	0	0	0	0	0	0	0	0	0	0	0	0	0	0	0	0	0	0	0	0	0	0	0	0	0	0	0	0	0	0	0	0
ENSMUSG00000090210	0	0	0	3	0	0	0	2	0	0	0	0	0	0	0	14	0	0	0	2	0	8	0	0	0	3	0	0	0	0	0	4	0	0	0	0	0	0	0	0	0	0	0	0	0	0	0	0	0
ENSMUSG00000105004	0	2	0	0	0	11	0	0	0	3	0	4	0	24	0	0	0	17	0	0	0	0	0	0	0	0	0	0	0	0	0	1	0	0	0	0	0	5	0	0	0	6	0	0	0	0	0	0	0
ENSMUSG00000062410	0	3	0	1	0	21	0	6	0	13	0	7	0	8	0	19	0	12	0	1	0	18	0	19	0	17	0	2	0	0	0	0	0	7	0	11	0	9	0	4	0	6	0	3	0	7	0	13	0
ENSMUSG00000085244	0	0	0	0	0	0	0	0	0	0	0	0	0	0	0	0	0	0	0	0	0	0	0	0	0	0	0	0	0	0	0	0	0	0	0	0	0	0	0	0	0	14	0	0	0	0	0	0	0
ENSMUSG00000051076	0	0	0	1	0	0	0	0	0	2	0	0	0	0	0	0	0	0	0	0	0	0	0	0	0	27	0	0	0	0	0	0	0	0	0	0	0	0	0	0	0	0	0	0	0	0	0	0	0
ENSMUSG00000094613	0	0	0	0	0	3	0	1	0	0	0	0	0	0	0	13	0	0	0	9	0	0	0	0	0	0	0	0	0	0	0	0	0	0	0	0	0	0	0	0	0	0	0	0	0	0	0	0	0
ENSMUSG00000070368	0	0	0	0	0	2	0	9	0	0	0	0	0	0	0	16	0	0	0	11	0	0	0	0	0	0	0	0	0	0	0	0	0	0	0	0	0	0	0	0	0	0	0	0	0	0	0	0	0
ENSMUSG00000055891	0	0	0	0	0	1	0	1	0	0	0	0	0	1	0	0	0	0	0	0	0	3	0	2	0	0	0	0	0	0	0	0	0	2	0	0	0	0	0	2	0	0	0	0	0	2	0	0	0
ENSMUSG00000048796	0	1	0	0	0	1	0	3	0	3	0	0	0	0	0	4	0	0	0	2	0	4	0	5	0	6	0	5	0	0	0	5	0	4	0	2	0	4	0	1	0	1	0	1	0	1	0	0	0
ENSMUSG00000048997	0	0	0	0	0	0	0	1	0	0	0	0	0	0	0	3	0	0	0	0	0	1	0	1	0	1	0	0	0	0	0	1	0	1	0	1	0	1	0	0	0	0	0	0	0	1	0	0	0
ENSMUSG00000027887	0	16	0	5	0	16	0	28	0	28	0	8	0	5	0	77	0	10	0	19	0	32	0	33	0	38	0	15	0	4	0	30	0	42	0	34	0	21	0	15	0	8	0	6	0	29	0	14	0
ENSMUSG00000105358	0	0	0	0	0	0	0	2	0	0	0	3	0	0	0	0	0	0	0	0	0	2	0	0	0	0	0	0	0	0	0	0	0	0	0	0	0	6	0	0	0	0	0	0	0	0	0	0	0
ENSMUSG00000078601	0	0	0	0	0	0	0	0	0	0	0	0	0	0	0	0	0	0	0	0	0	0	0	1	0	0	0	0	0	0	0	0	0	0	0	0	0	0	0	14	0	0	0	0	0	0	0	0	0
ENSMUSG00000068745	0	0	0	0	0	2	0	4	0	0	0	0	0	1	0	1	0	1	0	4	0	4	0	3	0	2	0	0	0	0	0	2	0	3	0	0	0	1	0	0	0	1	0	0	0	1	0	1	0
ENSMUSG00000040412	0	0	0	3	0	1	0	1	0	4	0	0	0	1	0	0	0	0	0	6	0	0	0	0	0	0	0	1	0	0	0	0	0	0	0	3	0	0	0	3	0	0	0	0	0	1	0	0	0
ENSMUSG00000049565	0	2	0	0	0	0	0	0	0	0	0	0	0	1	0	12	0	1	0	4	0	0	0	8	0	0	0	0	0	0	0	1	0	5	0	3	0	0	0	0	0	0	0	0	0	0	0	0	0
ENSMUSG00000027880	0	0	0	0	0	5	0	0	0	0	0	0	0	0	0	7	0	1	0	4	0	11	0	5	0	0	0	0	0	0	0	0	0	0	0	5	0	0	0	0	0	0	0	1	0	1	0	0	0
ENSMUSG00000106005	0	0	0	0	0	0	0	0	0	0	0	0	0	0	0	15	0	0	0	0	0	0	0	0	0	0	0	0	0	0	0	0	0	0	0	0	0	0	0	0	0	0	0	0	0	0	0	0	0
ENSMUSG00000105992	0	0	0	0	0	2	0	0	0	0	0	0	0	0	0	0	0	0	0	0	0	4	0	0	0	8	0	0	0	0	0	0	0	0	0	2	0	0	0	0	0	0	0	0	0	0	0	0	0
ENSMUSG00000074248	0	1	0	0	0	1	0	4	0	0	0	1	0	2	0	0	0	0	0	0	0	7	0	0	0	0	0	1	0	0	0	0	0	4	0	2	0	3	0	0	0	1	0	0	0	0	0	0	0
ENSMUSG00000046561	0	0	0	0	0	0	0	0	0	0	0	0	0	0	0	0	0	0	0	0	0	0	0	13	0	0	0	0	0	0	0	0	0	0	0	0	0	0	0	0	0	0	0	0	0	0	0	0	0
ENSMUSG00000105378	0	0	0	0	0	0	0	0	0	0	0	0	0	0	0	0	0	0	0	21	0	0	0	0	0	0	0	0	0	0	0	0	0	0	0	0	0	0	0	0	0	0	0	0	0	0	0	0	0
ENSMUSG00000104888	0	0	0	0	0	1	0	0	0	0	0	0	0	5	0	0	0	0	0	0	0	0	0	0	0	0	0	0	0	0	0	0	0	0	0	0	0	0	0	0	0	0	0	0	0	0	0	0	0
ENSMUSG00000028012	0	3	0	3	0	14	0	9	0	4	0	1	0	4	0	13	0	5	0	16	0	31	0	29	0	10	0	4	0	1	0	0	0	7	0	9	0	3	0	16	0	4	0	3	0	8	0	8	0
ENSMUSG00000019232	0	12	0	16	0	41	0	22	0	47	0	8	0	29	0	68	0	16	0	67	0	129	0	94	0	26	0	42	0	26	0	33	0	28	0	37	0	21	0	30	0	25	0	5	0	55	0	46	0
ENSMUSG00000104612	0	0	0	0	0	0	0	0	0	0	0	0	0	3	0	0	0	0	0	0	0	0	0	0	0	6	0	0	0	0	0	0	0	0	0	0	0	10	0	0	0	0	0	0	0	0	0	0	0
ENSMUSG00000050150	0	0	0	0	0	2	0	1	0	1	0	0	0	0	0	4	0	0	0	1	0	1	0	2	0	3	0	0	0	5	0	0	0	2	0	0	0	0	0	0	0	4	0	1	0	1	0	2	0
ENSMUSG00000028164	0	0	0	0	0	0	0	0	0	2	0	0	0	0	0	0	0	3	0	0	0	0	0	0	0	0	0	0	0	0	0	0	0	2	0	0	0	0	0	0	0	1	0	0	0	0	0	0	0
ENSMUSG00000090066	0	4	0	0	0	5	0	4	0	0	0	0	0	0	0	0	0	0	0	0	0	0	0	0	0	0	0	0	0	0	0	0	0	0	0	0	0	0	0	0	0	0	0	0	0	0	0	0	0
ENSMUSG00000074206	0	1	0	9	0	9	0	5	0	7	0	2	0	8	0	44	0	4	0	24	0	4	0	11	0	5	0	0	0	2	0	0	0	2	0	0	0	7	0	2	0	3	0	1	0	3	0	6	0
ENSMUSG00000028270	0	0	0	0	0	0	0	0	0	0	0	0	0	0	0	0	0	0	0	0	0	0	0	0	0	0	0	0	0	0	0	0	0	4	0	0	0	0	0	0	0	1	0	0	0	3	0	0	0
ENSMUSG00000028186	0	2	0	0	0	3	0	15	0	0	0	10	0	0	0	5	0	0	0	26	0	0	0	0	0	0	0	0	0	0	0	0	0	0	0	8	0	5	0	0	0	14	0	0	0	0	0	15	0
ENSMUSG00000085810	0	0	0	0	0	0	0	0	0	0	0	0	0	3	0	0	0	0	0	0	0	0	0	2	0	0	0	0	0	0	0	0	0	0	0	3	0	0	0	0	0	0	0	0	0	0	0	0	0
ENSMUSG00000105698	0	0	0	2	0	1	0	4	0	0	0	0	0	0	0	6	0	0	0	1	0	9	0	4	0	2	0	0	0	0	0	1	0	2	0	4	0	0	0	1	0	0	0	0	0	0	0	2	0
ENSMUSG00000102322	0	0	0	0	0	0	0	0	0	5	0	2	0	0	0	0	0	0	0	0	0	0	0	0	0	0	0	0	0	0	0	0	0	0	0	0	0	0	0	0	0	0	0	0	0	0	0	0	0
ENSMUSG00000028177	0	0	0	0	0	0	0	0	0	0	0	0	0	0	0	9	0	0	0	0	0	0	0	0	0	0	0	0	0	0	0	0	0	0	0	0	0	0	0	0	0	0	0	0	0	0	0	0	0
ENSMUSG00000056494	0	6	0	23	0	32	0	2	0	0	0	0	0	0	0	0	0	0	0	11	0	0	0	0	0	0	0	0	0	0	0	18	0	0	0	85	0	0	0	0	0	0	0	0	0	0	0	0	0
ENSMUSG00000103000	0	0	0	0	0	0	0	0	0	0	0	0	0	0	0	1	0	0	0	0	0	0	0	1	0	0	0	0	0	0	0	0	0	0	0	0	0	0	0	7	0	0	0	0	0	0	0	0	0
ENSMUSG00000086150	0	0	0	0	0	0	0	0	0	0	0	0	0	0	0	3	0	0	0	0	0	0	0	0	0	0	0	0	0	0	0	0	0	0	0	0	0	0	0	0	0	0	0	0	0	0	0	0	0
ENSMUSG00000097123	0	0	0	0	0	5	0	11	0	18	0	0	0	3	0	12	0	2	0	7	0	5	0	16	0	10	0	3	0	2	0	4	0	2	0	4	0	0	0	11	0	2	0	4	0	1	0	8	0
ENSMUSG00000028435	0	0	0	2	0	0	0	0	0	0	0	0	0	0	0	8	0	0	0	0	0	0	0	0	0	0	0	0	0	0	0	0	0	0	0	0	0	0	0	0	0	0	0	0	0	2	0	0	0
ENSMUSG00000028453	0	11	0	10	0	20	0	38	0	37	0	7	0	37	0	90	0	0	0	12	0	31	0	80	0	52	0	8	0	2	0	0	0	22	0	13	0	4	0	17	0	11	0	2	0	10	0	13	0
ENSMUSG00000046450	0	0	0	0	0	0	0	0	0	0	0	0	0	0	0	0	0	0	0	0	0	0	0	16	0	0	0	0	0	0	0	0	0	0	0	0	0	0	0	0	0	0	0	0	0	0	0	0	0
ENSMUSG00000087326	0	0	0	0	0	0	0	0	0	0	0	0	0	0	0	0	0	0	0	0	0	0	0	0	0	0	0	0	0	0	0	0	0	0	0	0	0	0	0	0	0	0	0	0	0	0	0	0	0
ENSMUSG00000015242	0	3	0	0	0	17	0	6	0	5	0	4	0	15	0	0	0	0	0	8	0	18	0	0	0	3	0	2	0	5	0	3	0	12	0	2	0	8	0	20	0	5	0	2	0	4	0	3	0
ENSMUSG00000073846	0	0	0	0	0	0	0	0	0	0	0	0	0	0	0	21	0	0	0	0	0	0	0	2	0	0	0	0	0	0	0	0	0	0	0	0	0	0	0	0	0	0	0	0	0	0	0	0	0
ENSMUSG00000045364	0	0	0	0	0	1	0	0	0	0	0	1	0	5	0	0	0	0	0	0	0	1	0	0	0	0	0	0	0	0	0	0	0	0	0	0	0	1	0	0	0	0	0	1	0	0	0	0	0
ENSMUSG00000087659	0	0	0	0	0	0	0	0	0	0	0	1	0	1	0	0	0	0	0	2	0	0	0	0	0	0	0	0	0	0	0	0	0	0	0	0	0	0	0	0	0	0	0	0	0	0	0	0	0
ENSMUSG00000046683	0	2	0	1	0	4	0	1	0	1	0	1	0	3	0	8	0	1	0	4	0	7	0	0	0	2	0	0	0	0	0	3	0	5	0	1	0	1	0	0	0	0	0	1	0	3	0	1	0
ENSMUSG00000028553	0	0	0	0	0	0	0	0	0	0	0	0	0	0	0	0	0	0	0	0	0	0	0	0	0	0	0	0	0	0	0	0	0	0	0	0	0	0	0	0	0	0	0	0	0	0	0	0	0
ENSMUSG00000047636	0	0	0	0	0	0	0	0	0	7	0	0	0	0	0	0	0	2	0	2	0	0	0	0	0	0	0	0	0	0	0	0	0	0	0	0	0	0	0	0	0	0	0	0	0	0	0	1	0
ENSMUSG00000034785	0	1	0	8	0	7	0	0	0	7	0	1	0	0	0	1	0	0	0	0	0	10	0	12	0	6	0	1	0	1	0	3	0	0	0	1	0	0	0	2	0	1	0	0	0	6	0	0	0
ENSMUSG00000028600	0	0	0	0	0	0	0	0	0	0	0	0	0	0	0	0	0	2	0	0	0	0	0	3	0	0	0	0	0	0	0	0	0	0	0	0	0	0	0	0	0	0	0	0	0	0	0	0	0
ENSMUSG00000059027	0	0	0	4	0	8	0	2	0	0	0	1	0	0	0	4	0	0	0	1	0	7	0	4	0	3	0	3	0	0	0	1	0	6	0	5	0	0	0	1	0	0	0	0	0	4	0	2	0
ENSMUSG00000034171	0	2	0	0	0	1	0	0	0	0	0	0	0	0	0	2	0	0	0	0	0	0	0	0	0	0	0	0	0	0	0	0	0	0	0	0	0	0	0	0	0	0	0	0	0	6	0	0	0
ENSMUSG00000028681	0	0	0	0	0	4	0	0	0	1	0	0	0	0	0	0	0	0	0	0	0	0	0	0	0	0	0	0	0	0	0	0	0	0	0	0	0	0	0	0	0	0	0	0	0	1	0	1	0
ENSMUSG00000028642	0	0	0	1	0	2	0	0	0	4	0	0	0	1	0	3	0	0	0	1	0	2	0	2	0	3	0	0	0	0	0	1	0	0	0	0	0	2	0	0	0	1	0	0	0	1	0	2	0
ENSMUSG00000032890	0	0	0	0	0	0	0	6	0	15	0	0	0	0	0	17	0	0	0	0	0	0	0	4	0	0	0	10	0	0	0	0	0	0	0	0	0	0	0	9	0	0	0	1	0	4	0	0	0
ENSMUSG00000086275	0	0	0	0	0	2	0	0	0	3	0	0	0	0	0	3	0	0	0	0	0	2	0	0	0	4	0	3	0	2	0	0	0	3	0	2	0	2	0	0	0	2	0	1	0	0	0	0	0
ENSMUSG00000042388	0	0	0	0	0	2	0	0	0	2	0	0	0	0	0	2	0	0	0	0	0	0	0	1	0	0	0	0	0	0	0	0	0	0	0	2	0	0	0	0	0	0	0	0	0	1	0	0	0
ENSMUSG00000028785	0	0	0	0	0	1	0	0	0	1	0	0	0	3	0	2	0	0	0	1	0	0	0	3	0	4	0	2	0	1	0	3	0	2	0	0	0	1	0	2	0	1	0	2	0	1	0	3	0
ENSMUSG00000048485	0	32	0	35	0	90	0	76	0	94	0	16	0	14	0	92	0	14	0	16	0	178	0	77	0	89	0	28	0	6	0	8	0	39	0	28	0	60	0	74	0	25	0	23	0	43	0	41	0
ENSMUSG00000028909	0	1	0	0	0	1	0	1	0	2	0	0	0	3	0	0	0	0	0	6	0	0	0	3	0	0	0	1	0	0	0	4	0	5	0	1	0	0	0	0	0	0	0	0	0	3	0	3	0
ENSMUSG00000100813	0	5	0	29	0	21	0	0	0	67	0	0	0	0	0	155	0	0	0	7	0	0	0	31	0	53	0	9	0	1	0	0	0	40	0	15	0	3	0	0	0	22	0	9	0	4	0	9	0
ENSMUSG00000056529	0	0	0	0	0	0	0	2	0	0	0	0	0	0	0	0	0	0	0	0	0	7	0	0	0	3	0	1	0	0	0	0	0	2	0	0	0	0	0	0	0	0	0	0	0	0	0	0	0
ENSMUSG00000037692	0	0	0	0	0	0	0	0	0	6	0	0	0	0	0	0	0	0	0	0	0	0	0	0	0	0	0	0	0	0	0	0	0	0	0	0	0	0	0	0	0	0	0	3	0	0	0	0	0
ENSMUSG00000050966	0	0	0	0	0	0	0	0	0	0	0	0	0	0	0	0	0	0	0	0	0	0	0	0	0	0	0	0	0	0	0	0	0	0	0	0	0	0	0	0	0	0	0	0	0	0	0	0	0
ENSMUSG00000070691	0	0	0	0	0	1	0	0	0	3	0	0	0	0	0	0	0	0	0	0	0	0	0	0	0	0	0	0	0	0	0	1	0	0	0	8	0	0	0	0	0	0	0	0	0	0	0	0	0
ENSMUSG00000037139	0	0	0	0	0	2	0	1	0	1	0	0	0	0	0	0	0	1	0	0	0	0	0	0	0	0	0	0	0	0	0	2	0	0	0	1	0	4	0	3	0	0	0	0	0	2	0	3	0
ENSMUSG00000062585	0	0	0	0	0	2	0	7	0	0	0	0	0	0	0	0	0	0	0	11	0	0	0	0	0	18	0	0	0	0	0	4	0	11	0	0	0	0	0	0	0	2	0	0	0	21	0	0	0
ENSMUSG00000066178	0	0	0	0	0	0	0	0	0	0	0	0	0	0	0	0	0	0	0	0	0	0	0	0	0	0	0	0	0	0	0	0	0	0	0	0	0	0	0	0	0	0	0	0	0	0	0	0	0
ENSMUSG00000084804	0	0	0	0	0	0	0	0	0	1	0	0	0	0	0	2	0	0	0	1	0	0	0	2	0	0	0	0	0	0	0	0	0	0	0	0	0	0	0	6	0	0	0	0	0	1	0	0	0
ENSMUSG00000087045	0	2	0	11	0	11	0	5	0	19	0	2	0	18	0	31	0	5	0	28	0	45	0	22	0	14	0	4	0	3	0	13	0	23	0	9	0	17	0	11	0	14	0	1	0	10	0	12	0
ENSMUSG00000040860	0	1	0	0	0	1	0	0	0	0	0	0	0	0	0	0	0	1	0	1	0	0	0	7	0	0	0	0	0	0	0	2	0	1	0	2	0	0	0	1	0	3	0	0	0	0	0	6	0
ENSMUSG00000033770	0	0	0	0	0	0	0	0	0	0	0	0	0	0	0	0	0	0	0	2	0	0	0	0	0	8	0	0	0	0	0	0	0	0	0	0	0	0	0	0	0	0	0	0	0	0	0	0	0
ENSMUSG00000006216	0	0	0	0	0	0	0	0	0	8	0	0	0	0	0	0	0	0	0	3	0	0	0	0	0	0	0	0	0	0	0	0	0	1	0	0	0	0	0	0	0	0	0	0	0	0	0	0	0
ENSMUSG00000028989	0	18	0	23	0	17	0	3	0	23	0	0	0	6	0	27	0	0	0	3	0	16	0	51	0	46	0	2	0	4	0	12	0	36	0	4	0	2	0	0	0	18	0	7	0	20	0	12	0
ENSMUSG00000087198	0	0	0	4	0	0	0	0	0	0	0	0	0	0	0	0	0	0	0	0	0	0	0	0	0	4	0	0	0	0	0	0	0	0	0	0	0	0	0	0	0	0	0	0	0	4	0	0	0
ENSMUSG00000028976	0	8	0	31	0	47	0	40	0	45	0	15	0	12	0	50	0	21	0	29	0	82	0	34	0	25	0	22	0	6	0	6	0	27	0	23	0	25	0	14	0	13	0	9	0	24	0	14	0
ENSMUSG00000028943	0	2	0	0	0	4	0	1	0	0	0	0	0	1	0	1	0	0	0	9	0	9	0	3	0	2	0	2	0	0	0	3	0	3	0	0	0	0	0	0	0	1	0	0	0	3	0	0	0
ENSMUSG00000029026	0	0	0	0	0	1	0	0	0	4	0	0	0	2	0	16	0	0	0	0	0	0	0	4	0	1	0	2	0	0	0	1	0	0	0	0	0	0	0	0	0	0	0	0	0	2	0	3	0
ENSMUSG00000046637	0	2	0	0	0	0	0	0	0	0	0	0	0	0	0	26	0	0	0	0	0	19	0	14	0	0	0	0	0	4	0	0	0	0	0	0	0	0	0	0	0	0	0	0	0	8	0	0	0
ENSMUSG00000048001	0	0	0	0	0	0	0	0	0	0	0	0	0	0	0	0	0	10	0	0	0	0	0	0	0	0	0	0	0	0	0	0	0	0	0	0	0	0	0	0	0	0	0	0	0	0	0	0	0
ENSMUSG00000073682	0	1	0	14	0	1	0	4	0	3	0	0	0	0	0	0	0	0	0	1	0	0	0	5	0	8	0	1	0	0	0	0	0	4	0	0	0	0	0	0	0	4	0	0	0	0	0	1	0
ENSMUSG00000054514	0	0	0	0	0	0	0	0	0	0	0	0	0	0	0	0	0	0	0	3	0	0	0	0	0	0	0	0	0	0	0	0	0	0	0	0	0	0	0	0	0	0	0	0	0	0	0	0	0
ENSMUSG00000097728	0	0	0	0	0	0	0	0	0	0	0	0	0	1	0	0	0	0	0	0	0	1	0	3	0	2	0	0	0	0	0	0	0	1	0	0	0	0	0	0	0	0	0	0	0	1	0	0	0
ENSMUSG00000073680	0	16	0	16	0	39	0	22	0	22	0	10	0	45	0	17	0	0	0	74	0	50	0	186	0	57	0	14	0	2	0	8	0	47	0	0	0	17	0	0	0	6	0	14	0	61	0	33	0
ENSMUSG00000029072	0	5	0	0	0	9	0	6	0	0	0	8	0	14	0	0	0	2	0	2	0	0	0	0	0	3	0	0	0	0	0	0	0	4	0	0	0	4	0	0	0	2	0	1	0	9	0	12	0
ENSMUSG00000029075	0	0	0	0	0	2	0	0	0	0	0	0	0	0	0	0	0	0	0	0	0	0	0	0	0	0	0	0	0	0	0	0	0	0	0	0	0	0	0	0	0	0	0	0	0	3	0	4	0
ENSMUSG00000103183	0	4	0	0	0	8	0	0	0	0	0	0	0	0	0	0	0	0	0	0	0	0	0	0	0	0	0	0	0	0	0	0	0	0	0	0	0	0	0	0	0	0	0	0	0	21	0	14	0
ENSMUSG00000086549	0	0	0	0	0	0	0	5	0	18	0	2	0	0	0	3	0	0	0	2	0	0	0	0	0	0	0	1	0	2	0	0	0	1	0	0	0	2	0	5	0	0	0	0	0	0	0	0	0
ENSMUSG00000106202	0	0	0	0	0	0	0	0	0	0	0	0	0	3	0	0	0	0	0	0	0	0	0	0	0	0	0	0	0	0	0	0	0	0	0	0	0	7	0	0	0	0	0	0	0	0	0	0	0
ENSMUSG00000105750	0	0	0	0	0	8	0	0	0	0	0	4	0	0	0	0	0	0	0	0	0	0	0	0	0	0	0	0	0	0	0	0	0	0	0	0	0	0	0	0	0	0	0	0	0	0	0	0	0
ENSMUSG00000104626	0	0	0	0	0	4	0	0	0	4	0	0	0	1	0	0	0	0	0	0	0	20	0	0	0	0	0	0	0	0	0	0	0	0	0	4	0	0	0	0	0	0	0	0	0	6	0	0	0
ENSMUSG00000028962	0	0	0	4	0	0	0	4	0	2	0	0	0	0	0	4	0	0	0	3	0	8	0	0	0	6	0	3	0	0	0	1	0	0	0	0	0	1	0	0	0	1	0	0	0	1	0	0	0
ENSMUSG00000038199	0	0	0	1	0	0	0	1	0	3	0	0	0	0	0	2	0	6	0	0	0	0	0	3	0	0	0	0	0	0	0	0	0	1	0	0	0	1	0	0	0	0	0	0	0	0	0	1	0
ENSMUSG00000097673	0	0	0	0	0	0	0	0	0	1	0	0	0	0	0	18	0	0	0	0	0	9	0	6	0	4	0	0	0	0	0	0	0	2	0	0	0	0	0	0	0	0	0	0	0	2	0	3	0
ENSMUSG00000086815	0	0	0	9	0	2	0	0	0	0	0	1	0	0	0	7	0	0	0	1	0	13	0	7	0	0	0	0	0	0	0	0	0	0	0	0	0	0	0	0	0	3	0	0	0	1	0	0	0
ENSMUSG00000038676	0	0	0	0	0	0	0	0	0	3	0	0	0	2	0	4	0	0	0	0	0	0	0	6	0	0	0	0	0	0	0	0	0	1	0	0	0	0	0	0	0	0	0	0	0	0	0	5	0
ENSMUSG00000107120	0	2	0	0	0	0	0	4	0	0	0	3	0	0	0	0	0	0	0	0	0	0	0	0	0	0	0	0	0	0	0	8	0	0	0	0	0	0	0	0	0	0	0	0	0	0	0	0	0
ENSMUSG00000029138	0	0	0	0	0	3	0	6	0	3	0	0	0	0	0	11	0	0	0	3	0	7	0	21	0	12	0	2	0	1	0	2	0	7	0	9	0	10	0	0	0	8	0	0	0	1	0	2	0
ENSMUSG00000097271	0	2	0	0	0	6	0	0	0	41	0	0	0	0	0	8	0	0	0	0	0	22	0	21	0	3	0	2	0	0	0	0	0	5	0	2	0	1	0	0	0	5	0	0	0	0	0	0	0
ENSMUSG00000106896	0	2	0	0	0	5	0	0	0	2	0	0	0	0	0	0	0	0	0	0	0	0	0	7	0	0	0	3	0	0	0	0	0	0	0	0	0	0	0	0	0	0	0	0	0	1	0	6	0
ENSMUSG00000054252	0	0	0	0	0	3	0	0	0	2	0	0	0	0	0	0	0	0	0	0	0	0	0	12	0	0	0	1	0	1	0	0	0	4	0	0	0	0	0	0	0	0	0	0	0	0	0	5	0
ENSMUSG00000109572	0	0	0	0	0	0	0	1	0	0	0	0	0	0	0	0	0	0	0	0	0	0	0	5	0	0	0	0	0	0	0	0	0	0	0	0	0	0	0	0	0	0	0	0	0	0	0	0	0
ENSMUSG00000044716	0	3	0	2	0	2	0	2	0	2	0	1	0	0	0	11	0	12	0	16	0	11	0	11	0	7	0	4	0	0	0	0	0	2	0	4	0	3	0	4	0	1	0	0	0	0	0	10	0
ENSMUSG00000049530	0	1	0	0	0	4	0	0	0	3	0	0	0	0	0	2	0	0	0	1	0	0	0	1	0	1	0	0	0	0	0	1	0	1	0	0	0	0	0	0	0	0	0	0	0	0	0	0	0
ENSMUSG00000097825	0	0	0	0	0	0	0	0	0	10	0	0	0	0	0	0	0	0	0	0	0	0	0	0	0	0	0	0	0	0	0	5	0	7	0	15	0	0	0	0	0	0	0	3	0	9	0	8	0
ENSMUSG00000104665	0	0	0	0	0	0	0	0	0	1	0	0	0	0	0	17	0	0	0	0	0	0	0	0	0	0	0	0	0	0	0	1	0	0	0	7	0	0	0	0	0	0	0	0	0	2	0	3	0
ENSMUSG00000097216	0	0	0	2	0	0	0	0	0	0	0	0	0	19	0	4	0	0	0	0	0	3	0	3	0	0	0	0	0	0	0	1	0	1	0	0	0	9	0	2	0	2	0	0	0	2	0	3	0
ENSMUSG00000105637	0	0	0	0	0	0	0	0	0	0	0	0	0	0	0	0	0	0	0	0	0	0	0	0	0	0	0	0	0	0	0	0	0	0	0	0	0	0	0	0	0	0	0	0	0	0	0	9	0
ENSMUSG00000105079	0	0	0	0	0	8	0	3	0	0	0	6	0	0	0	0	0	0	0	0	0	0	0	0	0	0	0	0	0	0	0	0	0	0	0	0	0	0	0	0	0	0	0	0	0	0	0	0	0
ENSMUSG00000106337	0	0	0	0	0	5	0	0	0	0	0	5	0	0	0	0	0	0	0	0	0	0	0	0	0	0	0	0	0	0	0	0	0	0	0	0	0	0	0	0	0	0	0	0	0	0	0	6	0
ENSMUSG00000029195	0	15	0	0	0	43	0	9	0	9	0	11	0	11	0	5	0	21	0	32	0	7	0	29	0	9	0	7	0	0	0	3	0	0	0	10	0	7	0	33	0	16	0	0	0	8	0	33	0
ENSMUSG00000106978	0	0	0	0	0	0	0	0	0	0	0	1	0	0	0	0	0	0	0	0	0	0	0	6	0	0	0	0	0	0	0	0	0	0	0	0	0	0	0	0	0	0	0	0	0	0	0	0	0
ENSMUSG00000029158	0	0	0	0	0	0	0	0	0	0	0	0	0	0	0	0	0	0	0	6	0	0	0	0	0	4	0	0	0	0	0	0	0	0	0	0	0	0	0	0	0	1	0	0	0	0	0	0	0
ENSMUSG00000067220	0	0	0	0	0	9	0	0	0	0	0	0	0	0	0	0	0	0	0	0	0	0	0	0	0	0	0	0	0	0	0	0	0	0	0	0	0	0	0	0	0	10	0	0	0	0	0	0	0
ENSMUSG00000054892	0	3	0	0	0	23	0	0	0	5	0	0	0	12	0	0	0	0	0	13	0	0	0	0	0	0	0	0	0	0	0	0	0	0	0	0	0	0	0	0	0	0	0	0	0	12	0	0	0
ENSMUSG00000107171	0	0	0	0	0	0	0	0	0	0	0	0	0	0	0	0	0	0	0	0	0	0	0	0	0	0	0	0	0	0	0	0	0	0	0	0	0	0	0	0	0	0	0	0	0	0	0	10	0
ENSMUSG00000106968	0	0	0	0	0	1	0	7	0	0	0	0	0	0	0	0	0	0	0	0	0	30	0	0	0	0	0	0	0	0	0	0	0	0	0	0	0	15	0	0	0	0	0	1	0	3	0	0	0
ENSMUSG00000072852	0	0	0	2	0	9	0	8	0	9	0	0	0	2	0	13	0	1	0	10	0	9	0	4	0	3	0	2	0	0	0	3	0	2	0	7	0	10	0	5	0	0	0	1	0	2	0	4	0
ENSMUSG00000029286	0	0	0	0	0	0	0	0	0	3	0	0	0	0	0	3	0	1	0	1	0	3	0	0	0	1	0	0	0	0	0	0	0	1	0	1	0	2	0	2	0	3	0	0	0	0	0	1	0
ENSMUSG00000035020	0	1	0	0	0	1	0	0	0	0	0	0	0	5	0	0	0	0	0	5	0	0	0	0	0	0	0	0	0	0	0	0	0	0	0	0	0	0	0	0	0	0	0	0	0	0	0	0	0
ENSMUSG00000107200	0	0	0	0	0	0	0	0	0	0	0	0	0	0	0	0	0	0	0	23	0	0	0	0	0	0	0	0	0	0	0	0	0	0	0	0	0	0	0	0	0	0	0	0	0	0	0	0	0
ENSMUSG00000045314	0	0	0	0	0	0	0	0	0	0	0	0	0	0	0	5	0	0	0	0	0	0	0	0	0	0	0	0	0	0	0	0	0	0	0	0	0	9	0	0	0	0	0	0	0	0	0	0	0
ENSMUSG00000029384	0	0	0	0	0	0	0	0	0	0	0	0	0	0	0	0	0	0	0	0	0	0	0	0	0	0	0	0	0	0	0	0	0	0	0	0	0	0	0	0	0	0	0	0	0	0	0	13	0
ENSMUSG00000106438	0	0	0	0	0	0	0	10	0	0	0	0	0	2	0	0	0	0	0	0	0	0	0	0	0	2	0	0	0	0	0	0	0	0	0	5	0	0	0	0	0	0	0	0	0	0	0	0	0
ENSMUSG00000084878	0	0	0	0	0	0	0	0	0	0	0	0	0	0	0	12	0	0	0	0	0	0	0	0	0	0	0	0	0	0	0	0	0	0	0	2	0	0	0	0	0	0	0	0	0	0	0	1	0
ENSMUSG00000043410	0	0	0	0	0	0	0	0	0	0	0	0	0	0	0	0	0	0	0	0	0	30	0	0	0	0	0	0	0	0	0	0	0	0	0	0	0	0	0	0	0	0	0	0	0	0	0	0	0
ENSMUSG00000029491	0	0	0	14	0	15	0	0	0	3	0	0	0	7	0	34	0	0	0	25	0	0	0	0	0	0	0	0	0	1	0	0	0	0	0	24	0	2	0	11	0	0	0	0	0	0	0	8	0
ENSMUSG00000029490	0	0	0	1	0	0	0	1	0	0	0	0	0	0	0	0	0	0	0	2	0	1	0	0	0	3	0	0	0	0	0	1	0	1	0	0	0	0	0	0	0	1	0	0	0	0	0	0	0
ENSMUSG00000090963	0	0	0	0	0	0	0	5	0	0	0	0	0	0	0	8	0	0	0	0	0	0	0	0	0	0	0	1	0	1	0	0	0	0	0	0	0	0	0	0	0	0	0	0	0	0	0	0	0
ENSMUSG00000097767	0	0	0	2	0	4	0	0	0	2	0	1	0	0	0	11	0	2	0	3	0	0	0	10	0	0	0	0	0	2	0	1	0	0	0	0	0	2	0	0	0	3	0	1	0	0	0	0	0
ENSMUSG00000097986	0	0	0	6	0	17	0	0	0	7	0	3	0	3	0	24	0	6	0	10	0	0	0	16	0	0	0	0	0	3	0	3	0	7	0	2	0	9	0	0	0	11	0	4	0	0	0	1	0
ENSMUSG00000029343	0	0	0	3	0	0	0	0	0	0	0	0	0	0	0	0	0	0	0	0	0	6	0	0	0	0	0	0	0	0	0	0	0	0	0	0	0	0	0	0	0	0	0	0	0	0	0	1	0
ENSMUSG00000106623	0	0	0	0	0	0	0	0	0	0	0	0	0	0	0	0	0	5	0	2	0	0	0	0	0	0	0	0	0	0	0	0	0	0	0	0	0	0	0	0	0	0	0	0	0	0	0	5	0
ENSMUSG00000014158	0	0	0	0	0	0	0	1	0	0	0	0	0	1	0	2	0	2	0	0	0	3	0	0	0	0	0	0	0	0	0	0	0	0	0	1	0	0	0	1	0	0	0	0	0	0	0	2	0
ENSMUSG00000107340	0	0	0	0	0	0	0	0	0	3	0	0	0	0	0	0	0	0	0	0	0	3	0	1	0	0	0	0	0	0	0	0	0	1	0	0	0	0	0	0	0	0	0	0	0	0	0	0	0
ENSMUSG00000029564	0	0	0	0	0	0	0	0	0	15	0	0	0	0	0	0	0	0	0	0	0	0	0	0	0	0	0	0	0	0	0	0	0	0	0	1	0	0	0	2	0	0	0	0	0	0	0	0	0
ENSMUSG00000107058	0	0	0	0	0	0	0	0	0	0	0	0	0	0	0	0	0	12	0	0	0	0	0	0	0	18	0	0	0	0	0	0	0	0	0	0	0	0	0	0	0	0	0	0	0	0	0	0	0
ENSMUSG00000029456	0	0	0	0	0	1	0	0	0	0	0	0	0	0	0	12	0	0	0	4	0	7	0	0	0	0	0	0	0	0	0	0	0	0	0	0	0	0	0	0	0	0	0	0	0	0	0	0	0
ENSMUSG00000106110	0	9	0	0	0	0	0	0	0	0	0	0	0	0	0	0	0	0	0	0	0	0	0	0	0	0	0	0	0	0	0	0	0	0	0	0	0	0	0	0	0	0	0	0	0	0	0	0	0
ENSMUSG00000089729	0	0	0	0	0	1	0	0	0	0	0	0	0	1	0	1	0	0	0	1	0	0	0	0	0	0	0	0	0	0	0	0	0	0	0	0	0	0	0	0	0	0	0	0	0	0	0	1	0
ENSMUSG00000105895	0	0	0	0	0	0	0	0	0	0	0	0	0	0	0	62	0	0	0	0	0	0	0	0	0	0	0	0	0	0	0	0	0	0	0	0	0	0	0	0	0	0	0	0	0	0	0	0	0
ENSMUSG00000105613	0	0	0	0	0	11	0	20	0	6	0	9	0	9	0	17	0	0	0	0	0	22	0	0	0	0	0	0	0	2	0	7	0	35	0	12	0	0	0	0	0	3	0	1	0	3	0	0	0
ENSMUSG00000090086	0	0	0	0	0	0	0	1	0	0	0	0	0	0	0	22	0	0	0	0	0	0	0	0	0	0	0	2	0	0	0	0	0	0	0	7	0	0	0	0	0	0	0	0	0	0	0	0	0
ENSMUSG00000105881	0	1	0	1	0	0	0	3	0	0	0	0	0	0	0	17	0	0	0	0	0	5	0	5	0	1	0	3	0	0	0	0	0	0	0	12	0	3	0	0	0	0	0	0	0	1	0	3	0
ENSMUSG00000104830	0	1	0	0	0	0	0	28	0	7	0	0	0	0	0	0	0	0	0	0	0	104	0	0	0	0	0	0	0	11	0	0	0	0	0	0	0	0	0	0	0	0	0	0	0	0	0	0	0
ENSMUSG00000029437	0	0	0	0	0	0	0	0	0	2	0	0	0	0	0	0	0	0	0	0	0	0	0	7	0	0	0	0	0	0	0	0	0	1	0	0	0	0	0	0	0	0	0	0	0	0	0	1	0
ENSMUSG00000063409	0	0	0	0	0	1	0	3	0	0	0	0	0	0	0	0	0	0	0	0	0	0	0	5	0	0	0	0	0	0	0	0	0	6	0	0	0	0	0	0	0	0	0	0	0	0	0	1	0
ENSMUSG00000105382	0	0	0	0	0	0	0	0	0	17	0	1	0	0	0	0	0	0	0	0	0	0	0	0	0	0	0	0	0	0	0	0	0	0	0	0	0	0	0	0	0	0	0	0	0	0	0	7	0
ENSMUSG00000105228	0	0	0	0	0	0	0	0	0	0	0	0	0	0	0	21	0	0	0	0	0	0	0	0	0	0	0	0	0	0	0	0	0	0	0	0	0	0	0	0	0	0	0	3	0	0	0	0	0
ENSMUSG00000038011	0	0	0	0	0	0	0	0	0	2	0	1	0	4	0	0	0	1	0	0	0	3	0	6	0	0	0	0	0	0	0	0	0	0	0	0	0	0	0	3	0	0	0	0	0	0	0	0	0
ENSMUSG00000034219	0	1	0	6	0	7	0	6	0	19	0	0	0	2	0	22	0	0	0	1	0	7	0	13	0	8	0	2	0	3	0	4	0	17	0	6	0	5	0	7	0	11	0	2	0	8	0	4	0
ENSMUSG00000106757	0	1	0	0	0	2	0	0	0	18	0	0	0	0	0	2	0	0	0	10	0	0	0	0	0	0	0	2	0	0	0	0	0	4	0	0	0	8	0	0	0	1	0	1	0	3	0	2	0
ENSMUSG00000105470	0	0	0	0	0	0	0	0	0	0	0	0	0	0	0	0	0	0	0	0	0	0	0	0	0	0	0	0	0	0	0	0	0	0	0	0	0	0	0	0	0	0	0	0	0	0	0	0	0
ENSMUSG00000106049	0	0	0	0	0	0	0	0	0	0	0	0	0	0	0	0	0	0	0	0	0	0	0	0	0	0	0	0	0	0	0	0	0	0	0	0	0	0	0	18	0	0	0	0	0	0	0	0	0
ENSMUSG00000106802	0	0	0	0	0	0	0	0	0	5	0	0	0	0	0	2	0	0	0	0	0	10	0	2	0	0	0	0	0	0	0	0	0	0	0	3	0	0	0	0	0	2	0	0	0	0	0	1	0
ENSMUSG00000043614	0	0	0	0	0	0	0	0	0	0	0	0	0	0	0	0	0	0	0	1	0	1	0	0	0	0	0	0	0	0	0	0	0	0	0	7	0	0	0	0	0	0	0	0	0	0	0	0	0
ENSMUSG00000107029	0	0	0	0	0	5	0	0	0	0	0	0	0	0	0	0	0	1	0	4	0	1	0	0	0	2	0	0	0	0	0	0	0	0	0	2	0	0	0	0	0	0	0	0	0	0	0	0	0
ENSMUSG00000039860	0	4	0	10	0	22	0	13	0	18	0	2	0	2	0	21	0	0	0	23	0	14	0	2	0	0	0	7	0	0	0	8	0	19	0	14	0	9	0	14	0	7	0	2	0	4	0	5	0
ENSMUSG00000042985	0	0	0	0	0	4	0	0	0	0	0	0	0	0	0	5	0	0	0	0	0	0	0	0	0	0	0	0	0	1	0	0	0	0	0	0	0	2	0	0	0	0	0	0	0	0	0	5	0
ENSMUSG00000005057	0	0	0	0	0	3	0	0	0	0	0	0	0	0	0	0	0	0	0	0	0	0	0	0	0	0	0	0	0	0	0	0	0	0	0	0	0	0	0	0	0	0	0	0	0	0	0	0	0
ENSMUSG00000004415	0	2	0	1	0	1	0	1	0	2	0	1	0	0	0	5	0	5	0	0	0	4	0	1	0	2	0	1	0	0	0	1	0	1	0	0	0	6	0	4	0	0	0	2	0	2	0	2	0
ENSMUSG00000001739	0	0	0	0	0	0	0	0	0	0	0	0	0	16	0	0	0	0	0	0	0	0	0	0	0	0	0	0	0	28	0	0	0	0	0	1	0	0	0	0	0	0	0	0	0	0	0	0	0
ENSMUSG00000094840	0	0	0	0	0	0	0	5	0	2	0	0	0	0	0	0	0	0	0	2	0	0	0	0	0	1	0	0	0	0	0	0	0	0	0	1	0	0	0	0	0	0	0	0	0	3	0	0	0
ENSMUSG00000079173	0	3	0	1	0	7	0	35	0	9	0	2	0	12	0	129	0	0	0	2	0	18	0	21	0	0	0	1	0	7	0	12	0	0	0	0	0	14	0	2	0	6	0	14	0	15	0	10	0
ENSMUSG00000047182	0	0	0	3	0	8	0	2	0	0	0	1	0	2	0	0	0	0	0	0	0	6	0	0	0	0	0	0	0	1	0	1	0	0	0	0	0	0	0	4	0	0	0	0	0	0	0	0	0
ENSMUSG00000037053	0	0	0	0	0	0	0	0	0	2	0	0	0	1	0	0	0	0	0	0	0	6	0	0	0	0	0	0	0	0	0	0	0	0	0	0	0	1	0	0	0	0	0	0	0	0	0	0	0
ENSMUSG00000075599	0	0	0	0	0	0	0	0	0	0	0	0	0	0	0	0	0	0	0	0	0	0	0	0	0	0	0	0	0	0	0	0	0	0	0	0	0	0	0	0	0	3	0	0	0	0	0	0	0
ENSMUSG00000079156	0	0	0	0	0	0	0	0	0	0	0	0	0	0	0	0	0	0	0	0	0	0	0	0	0	0	0	0	0	0	0	0	0	0	0	0	0	0	0	0	0	3	0	0	0	0	0	0	0
ENSMUSG00000075598	0	0	0	11	0	2	0	0	0	0	0	0	0	0	0	24	0	0	0	3	0	20	0	25	0	0	0	2	0	0	0	3	0	3	0	0	0	0	0	0	0	11	0	2	0	0	0	8	0
ENSMUSG00000036948	0	0	0	0	0	4	0	3	0	1	0	0	0	13	0	11	0	0	0	0	0	0	0	28	0	1	0	0	0	4	0	0	0	10	0	0	0	0	0	0	0	3	0	0	0	0	0	2	0
ENSMUSG00000109713	0	0	0	0	0	0	0	0	0	0	0	0	0	0	0	0	0	0	0	0	0	0	0	0	0	0	0	0	0	0	0	10	0	0	0	0	0	0	0	0	0	0	0	0	0	0	0	0	0
ENSMUSG00000105679	0	0	0	4	0	1	0	1	0	1	0	0	0	0	0	6	0	1	0	0	0	1	0	12	0	5	0	0	0	2	0	2	0	2	0	0	0	0	0	3	0	2	0	0	0	1	0	2	0
ENSMUSG00000090981	0	0	0	0	0	0	0	0	0	0	0	0	0	0	0	0	0	0	0	36	0	0	0	0	0	0	0	0	0	0	0	0	0	0	0	0	0	0	0	0	0	0	0	0	0	0	0	0	0
ENSMUSG00000039296	0	0	0	0	0	0	0	1	0	0	0	0	0	0	0	2	0	1	0	0	0	0	0	3	0	0	0	0	0	0	0	0	0	0	0	1	0	1	0	0	0	0	0	0	0	0	0	0	0
ENSMUSG00000106198	0	2	0	10	0	10	0	3	0	4	0	1	0	9	0	17	0	1	0	1	0	5	0	20	0	20	0	2	0	1	0	4	0	24	0	11	0	9	0	0	0	8	0	2	0	10	0	7	0
ENSMUSG00000045345	0	49	0	138	0	193	0	86	0	113	0	20	0	107	0	217	0	43	0	75	0	164	0	377	0	231	0	50	0	41	0	58	0	267	0	98	0	125	0	85	0	138	0	34	0	104	0	93	0
ENSMUSG00000061707	0	3	0	2	0	11	0	7	0	7	0	2	0	8	0	13	0	1	0	2	0	10	0	18	0	2	0	4	0	2	0	3	0	4	0	3	0	4	0	3	0	4	0	0	0	3	0	6	0
ENSMUSG00000061292	0	0	0	3	0	2	0	0	0	0	0	0	0	1	0	12	0	0	0	12	0	6	0	4	0	0	0	0	0	0	0	6	0	0	0	0	0	12	0	0	0	0	0	0	0	3	0	2	0
ENSMUSG00000041468	0	0	0	0	0	0	0	0	0	0	0	0	0	23	0	0	0	0	0	0	0	0	0	0	0	0	0	0	0	0	0	0	0	0	0	0	0	0	0	0	0	0	0	0	0	0	0	0	0
ENSMUSG00000042817	0	0	0	0	0	0	0	0	0	0	0	0	0	0	0	0	0	0	0	0	0	0	0	69	0	0	0	0	0	3	0	0	0	0	0	0	0	0	0	0	0	0	0	0	0	0	0	0	0
ENSMUSG00000106845	0	0	0	0	0	2	0	3	0	1	0	0	0	2	0	2	0	0	0	2	0	3	0	2	0	1	0	0	0	1	0	1	0	2	0	0	0	0	0	0	0	1	0	0	0	1	0	1	0
ENSMUSG00000085971	0	0	0	0	0	0	0	0	0	0	0	0	0	0	0	0	0	0	0	0	0	0	0	0	0	0	0	0	0	0	0	0	0	0	0	15	0	0	0	0	0	0	0	0	0	0	0	0	0
ENSMUSG00000097356	0	0	0	0	0	0	0	9	0	0	0	0	0	0	0	9	0	0	0	5	0	7	0	5	0	0	0	1	0	0	0	0	0	4	0	0	0	3	0	0	0	1	0	0	0	3	0	0	0
ENSMUSG00000097815	0	2	0	0	0	1	0	0	0	0	0	1	0	1	0	0	0	0	0	0	0	5	0	1	0	1	0	0	0	0	0	0	0	5	0	0	0	0	0	1	0	2	0	0	0	0	0	1	0
ENSMUSG00000046192	0	2	0	13	0	7	0	21	0	18	0	4	0	13	0	24	0	6	0	2	0	21	0	17	0	6	0	6	0	2	0	5	0	9	0	13	0	7	0	11	0	4	0	2	0	8	0	6	0
ENSMUSG00000049939	0	0	0	0	0	0	0	0	0	0	0	0	0	0	0	25	0	0	0	0	0	0	0	0	0	0	0	0	0	0	0	0	0	0	0	0	0	0	0	0	0	0	0	0	0	0	0	0	0
ENSMUSG00000106904	0	0	0	0	0	0	0	0	0	0	0	0	0	0	0	0	0	0	0	0	0	0	0	0	0	0	0	0	0	0	0	0	0	0	0	14	0	0	0	0	0	0	0	0	0	0	0	0	0
ENSMUSG00000086854	0	2	0	0	0	0	0	0	0	0	0	0	0	0	0	0	0	18	0	0	0	0	0	0	0	0	0	0	0	0	0	0	0	0	0	0	0	0	0	0	0	0	0	0	0	0	0	0	0
ENSMUSG00000085847	0	1	0	3	0	3	0	0	0	3	0	0	0	3	0	3	0	1	0	1	0	0	0	2	0	7	0	0	0	0	0	2	0	0	0	1	0	2	0	4	0	0	0	1	0	4	0	2	0
ENSMUSG00000106676	0	0	0	4	0	8	0	1	0	3	0	1	0	3	0	5	0	15	0	2	0	0	0	2	0	8	0	1	0	0	0	2	0	0	0	2	0	2	0	6	0	0	0	2	0	4	0	0	0
ENSMUSG00000037159	0	1	0	1	0	3	0	0	0	2	0	1	0	3	0	6	0	2	0	4	0	5	0	8	0	3	0	3	0	1	0	5	0	0	0	4	0	3	0	6	0	1	0	0	0	0	0	5	0
ENSMUSG00000108033	0	10	0	4	0	44	0	2	0	34	0	4	0	4	0	45	0	4	0	15	0	48	0	33	0	29	0	10	0	4	0	29	0	6	0	5	0	17	0	6	0	23	0	10	0	14	0	39	0
ENSMUSG00000029851	0	0	0	0	0	1	0	0	0	0	0	0	0	15	0	0	0	0	0	4	0	0	0	0	0	0	0	0	0	0	0	0	0	0	0	0	0	12	0	17	0	0	0	2	0	0	0	0	0
ENSMUSG00000029797	0	2	0	3	0	5	0	1	0	7	0	0	0	0	0	5	0	1	0	4	0	19	0	17	0	4	0	1	0	0	0	2	0	8	0	7	0	11	0	7	0	11	0	1	0	3	0	4	0
ENSMUSG00000052730	0	3	0	0	0	0	0	16	0	0	0	0	0	0	0	0	0	0	0	0	0	0	0	0	0	0	0	0	0	0	0	0	0	0	0	7	0	0	0	0	0	0	0	0	0	0	0	0	0
ENSMUSG00000029832	0	0	0	0	0	1	0	0	0	0	0	0	0	0	0	1	0	0	0	0	0	2	0	1	0	0	0	0	0	0	0	0	0	1	0	0	0	0	0	1	0	1	0	0	0	2	0	1	0
ENSMUSG00000108062	0	0	0	12	0	3	0	0	0	7	0	0	0	0	0	17	0	0	0	4	0	15	0	6	0	0	0	0	0	3	0	7	0	3	0	0	0	0	0	5	0	0	0	2	0	0	0	2	0
ENSMUSG00000086040	0	0	0	0	0	2	0	16	0	0	0	0	0	6	0	9	0	4	0	3	0	30	0	6	0	0	0	0	0	0	0	0	0	0	0	1	0	0	0	4	0	0	0	0	0	0	0	0	0
ENSMUSG00000105646	0	0	0	0	0	0	0	0	0	0	0	0	0	0	0	0	0	0	0	0	0	0	0	38	0	0	0	0	0	0	0	0	0	0	0	0	0	0	0	0	0	0	0	0	0	0	0	0	0
ENSMUSG00000107460	0	0	0	0	0	0	0	9	0	0	0	4	0	0	0	0	0	0	0	0	0	0	0	0	0	0	0	0	0	0	0	0	0	0	0	0	0	0	0	0	0	0	0	0	0	0	0	0	0
ENSMUSG00000108278	0	0	0	0	0	0	0	0	0	0	0	0	0	0	0	0	0	0	0	0	0	0	0	30	0	0	0	0	0	0	0	0	0	0	0	0	0	0	0	0	0	0	0	0	0	0	0	0	0
ENSMUSG00000108709	0	0	0	0	0	0	0	0	0	0	0	0	0	0	0	0	0	0	0	0	0	0	0	0	0	0	0	0	0	0	0	10	0	0	0	0	0	0	0	0	0	0	0	0	0	0	0	0	0
ENSMUSG00000056370	0	0	0	0	0	11	0	1	0	0	0	1	0	3	0	1	0	0	0	0	0	0	0	0	0	0	0	0	0	1	0	5	0	0	0	0	0	3	0	0	0	0	0	1	0	0	0	0	0
ENSMUSG00000052631	0	1	0	1	0	5	0	0	0	1	0	2	0	2	0	0	0	3	0	8	0	1	0	1	0	2	0	0	0	0	0	0	0	0	0	1	0	9	0	0	0	0	0	0	0	0	0	1	0
ENSMUSG00000072999	0	0	0	0	0	0	0	0	0	0	0	0	0	0	0	0	0	0	0	0	0	0	0	0	0	0	0	6	0	6	0	0	0	0	0	0	0	0	0	0	0	0	0	0	0	0	0	0	0
ENSMUSG00000102577	0	0	0	0	0	0	0	0	0	0	0	0	0	0	0	0	0	0	0	0	0	0	0	0	0	0	0	3	0	11	0	0	0	0	0	0	0	0	0	0	0	0	0	0	0	0	0	0	0
ENSMUSG00000107440	0	0	0	0	0	2	0	0	0	1	0	0	0	0	0	0	0	0	0	0	0	1	0	1	0	0	0	0	0	0	0	2	0	0	0	0	0	2	0	0	0	1	0	0	0	1	0	0	0
ENSMUSG00000060780	0	0	0	0	0	0	0	0	0	0	0	0	0	0	0	0	0	0	0	0	0	0	0	0	0	0	0	0	0	0	0	0	0	0	0	0	0	0	0	0	0	0	0	0	0	0	0	0	0
ENSMUSG00000107512	0	0	0	0	0	0	0	0	0	0	0	0	0	0	0	0	0	0	0	0	0	0	0	0	0	0	0	0	0	0	0	0	0	0	0	0	0	0	0	0	0	0	0	0	0	0	0	0	0
ENSMUSG00000107483	0	0	0	0	0	0	0	0	0	0	0	0	0	0	0	0	0	0	0	0	0	0	0	0	0	0	0	0	0	0	0	0	0	0	0	0	0	0	0	0	0	0	0	0	0	0	0	0	0
ENSMUSG00000101404	0	0	0	1	0	0	0	0	0	2	0	0	0	4	0	3	0	0	0	0	0	0	0	2	0	0	0	1	0	2	0	2	0	0	0	0	0	0	0	0	0	0	0	0	0	3	0	1	0
ENSMUSG00000009145	0	0	0	0	0	1	0	0	0	0	0	0	0	2	0	7	0	0	0	0	0	2	0	17	0	0	0	0	0	0	0	0	0	0	0	3	0	0	0	0	0	0	0	0	0	2	0	3	0
ENSMUSG00000068327	0	0	0	0	0	0	0	0	0	0	0	0	0	0	0	0	0	0	0	2	0	0	0	0	0	0	0	0	0	0	0	0	0	0	0	0	0	4	0	2	0	3	0	0	0	0	0	0	0
ENSMUSG00000107499	0	0	0	0	0	0	0	0	0	0	0	0	0	0	0	0	0	0	0	0	0	0	0	2	0	1	0	0	0	0	0	0	0	0	0	0	0	0	0	4	0	0	0	0	0	0	0	2	0
ENSMUSG00000051844	0	0	0	0	0	1	0	0	0	0	0	0	0	0	0	2	0	2	0	1	0	1	0	0	0	1	0	0	0	0	0	0	0	0	0	0	0	0	0	0	0	0	0	0	0	0	0	0	0
ENSMUSG00000006269	0	0	0	0	0	7	0	0	0	0	0	0	0	0	0	0	0	0	0	0	0	0	0	0	0	0	0	0	0	0	0	3	0	1	0	14	0	0	0	6	0	6	0	0	0	0	0	7	0
ENSMUSG00000033634	0	0	0	0	0	1	0	0	0	0	0	0	0	0	0	0	0	0	0	0	0	0	0	0	0	0	0	1	0	0	0	1	0	0	0	1	0	0	0	0	0	0	0	0	0	0	0	0	0
ENSMUSG00000107509	0	1	0	0	0	2	0	0	0	0	0	0	0	0	0	0	0	0	0	0	0	0	0	1	0	6	0	0	0	0	0	0	0	0	0	0	0	0	0	0	0	0	0	0	0	0	0	0	0
ENSMUSG00000085589	0	0	0	0	0	0	0	0	0	0	0	0	0	0	0	0	0	0	0	14	0	61	0	5	0	14	0	1	0	0	0	0	0	0	0	0	0	0	0	0	0	0	0	0	0	2	0	0	0
ENSMUSG00000001158	0	2	0	5	0	2	0	2	0	0	0	2	0	0	0	14	0	9	0	2	0	13	0	26	0	0	0	4	0	2	0	11	0	1	0	3	0	2	0	21	0	0	0	1	0	6	0	3	0
ENSMUSG00000068263	0	0	0	0	0	0	0	0	0	0	0	0	0	0	0	0	0	0	0	1	0	0	0	0	0	0	0	0	0	0	0	0	0	0	0	15	0	0	0	0	0	0	0	0	0	0	0	0	0
ENSMUSG00000108049	0	0	0	1	0	1	0	2	0	2	0	0	0	1	0	11	0	0	0	0	0	0	0	2	0	0	0	0	0	0	0	0	0	2	0	1	0	1	0	3	0	0	0	0	0	2	0	1	0
ENSMUSG00000015053	0	0	0	0	0	0	0	0	0	0	0	0	0	0	0	0	0	0	0	0	0	12	0	7	0	0	0	0	0	5	0	0	0	0	0	1	0	0	0	0	0	0	0	0	0	9	0	10	0
ENSMUSG00000107719	0	0	0	0	0	0	0	0	0	2	0	0	0	0	0	0	0	0	0	0	0	0	0	0	0	0	0	0	0	0	0	0	0	0	0	0	0	0	0	0	0	0	0	0	0	0	0	0	0
ENSMUSG00000107732	0	0	0	0	0	0	0	3	0	0	0	0	0	0	0	0	0	0	0	1	0	0	0	0	0	0	0	0	0	0	0	1	0	1	0	3	0	1	0	0	0	0	0	0	0	0	0	0	0
ENSMUSG00000107680	0	0	0	0	0	0	0	0	0	13	0	0	0	0	0	0	0	0	0	0	0	0	0	0	0	0	0	0	0	0	0	0	0	0	0	0	0	0	0	0	0	0	0	0	0	0	0	0	0
ENSMUSG00000107397	0	1	0	4	0	0	0	5	0	0	0	9	0	1	0	0	0	0	0	0	0	0	0	26	0	0	0	0	0	1	0	0	0	0	0	0	0	0	0	5	0	0	0	0	0	0	0	0	0
ENSMUSG00000079462	0	0	0	0	0	0	0	0	0	0	0	0	0	0	0	28	0	0	0	0	0	0	0	0	0	0	0	0	0	0	0	0	0	0	0	0	0	0	0	0	0	0	0	0	0	0	0	0	0
ENSMUSG00000046500	0	1	0	0	0	2	0	0	0	0	0	0	0	1	0	0	0	4	0	19	0	0	0	0	0	0	0	0	0	3	0	1	0	0	0	0	0	0	0	0	0	0	0	0	0	14	0	0	0
ENSMUSG00000097834	0	0	0	0	0	0	0	0	0	0	0	0	0	4	0	0	0	0	0	0	0	0	0	0	0	0	0	0	0	1	0	11	0	0	0	0	0	0	0	0	0	0	0	0	0	0	0	0	0
ENSMUSG00000064293	0	0	0	0	0	1	0	1	0	0	0	0	0	0	0	0	0	0	0	0	0	0	0	0	0	31	0	0	0	0	0	0	0	0	0	2	0	0	0	1	0	0	0	1	0	0	0	0	0
ENSMUSG00000005364	0	4	0	5	0	6	0	3	0	3	0	6	0	2	0	36	0	2	0	8	0	1	0	3	0	8	0	4	0	0	0	0	0	13	0	2	0	0	0	25	0	1	0	2	0	9	0	4	0
ENSMUSG00000030270	0	3	0	0	0	18	0	0	0	9	0	4	0	0	0	0	0	11	0	10	0	0	0	18	0	0	0	3	0	0	0	0	0	13	0	0	0	0	0	1	0	0	0	0	0	0	0	4	0
ENSMUSG00000030324	0	0	0	0	0	0	0	0	0	0	0	0	0	0	0	0	0	0	0	0	0	0	0	0	0	0	0	0	0	0	0	0	0	0	0	0	0	0	0	0	0	0	0	0	0	0	0	0	0
ENSMUSG00000051046	0	0	0	0	0	0	0	0	0	0	0	0	0	0	0	0	0	0	0	0	0	0	0	75	0	0	0	0	0	0	0	0	0	0	0	0	0	0	0	0	0	0	0	0	0	0	0	0	0
ENSMUSG00000041460	0	0	0	0	0	3	0	0	0	0	0	0	0	0	0	0	0	6	0	2	0	0	0	0	0	0	0	2	0	0	0	0	0	0	0	0	0	0	0	0	0	0	0	2	0	0	0	1	0
ENSMUSG00000046323	0	0	0	0	0	0	0	0	0	3	0	3	0	1	0	1	0	0	0	0	0	0	0	0	0	0	0	0	0	0	0	0	0	0	0	7	0	1	0	0	0	0	0	0	0	1	0	0	0
ENSMUSG00000079343	0	7	0	19	0	17	0	33	0	31	0	1	0	2	0	55	0	1	0	30	0	14	0	47	0	52	0	8	0	2	0	7	0	39	0	16	0	13	0	10	0	18	0	7	0	34	0	22	0
ENSMUSG00000004263	0	2	0	10	0	0	0	0	0	33	0	0	0	0	0	41	0	0	0	0	0	0	0	10	0	5	0	1	0	0	0	1	0	21	0	0	0	10	0	51	0	0	0	1	0	20	0	39	0
ENSMUSG00000004267	0	0	0	0	0	0	0	0	0	3	0	0	0	0	0	0	0	0	0	10	0	0	0	0	0	0	0	0	0	0	0	0	0	0	0	0	0	0	0	8	0	0	0	0	0	0	0	0	0
ENSMUSG00000067714	0	0	0	0	0	0	0	0	0	0	0	0	0	0	0	0	0	0	0	0	0	0	0	0	0	0	0	1	0	0	0	0	0	0	0	0	0	0	0	0	0	0	0	0	0	3	0	4	0
ENSMUSG00000107761	0	0	0	0	0	0	0	0	0	0	0	0	0	0	0	0	0	0	0	0	0	0	0	0	0	0	0	0	0	0	0	0	0	0	0	0	0	0	0	0	0	0	0	0	0	4	0	6	0
ENSMUSG00000030337	0	0	0	10	0	11	0	0	0	0	0	0	0	1	0	0	0	0	0	8	0	0	0	7	0	0	0	0	0	1	0	0	0	0	0	0	0	5	0	0	0	0	0	0	0	5	0	0	0
ENSMUSG00000108129	0	13	0	0	0	16	0	11	0	0	0	8	0	4	0	19	0	7	0	13	0	0	0	15	0	0	0	8	0	0	0	15	0	0	0	7	0	0	0	0	0	0	0	0	0	8	0	18	0
ENSMUSG00000038167	0	0	0	2	0	4	0	5	0	3	0	0	0	5	0	5	0	21	0	15	0	19	0	11	0	1	0	0	0	0	0	2	0	2	0	4	0	9	0	4	0	8	0	0	0	3	0	4	0
ENSMUSG00000107060	0	1	0	0	0	10	0	0	0	0	0	1	0	2	0	15	0	8	0	0	0	0	0	15	0	11	0	0	0	0	0	0	0	7	0	0	0	0	0	1	0	7	0	0	0	0	0	1	0
ENSMUSG00000033082	0	0	0	0	0	0	0	0	0	0	0	0	0	0	0	14	0	0	0	0	0	0	0	0	0	0	0	0	0	0	0	0	0	0	0	1	0	0	0	0	0	0	0	0	0	0	0	0	0
ENSMUSG00000032652	0	0	0	0	0	0	0	0	0	0	0	0	0	0	0	9	0	0	0	0	0	0	0	0	0	0	0	0	0	0	0	0	0	0	0	14	0	0	0	4	0	0	0	0	0	2	0	0	0
ENSMUSG00000090698	0	0	0	0	0	0	0	0	0	0	0	0	0	0	0	0	0	0	0	0	0	0	0	14	0	0	0	0	0	0	0	0	0	0	0	0	0	0	0	0	0	16	0	2	0	0	0	0	0
ENSMUSG00000107702	0	0	0	0	0	0	0	0	0	0	0	0	0	0	0	0	0	0	0	0	0	0	0	0	0	0	0	0	0	0	0	0	0	0	0	0	0	0	0	0	0	1	0	0	0	9	0	0	0
ENSMUSG00000042638	0	0	0	0	0	2	0	3	0	1	0	0	0	3	0	0	0	0	0	2	0	4	0	2	0	1	0	0	0	0	0	0	0	5	0	0	0	0	0	2	0	0	0	0	0	0	0	1	0
ENSMUSG00000043298	0	0	0	0	0	6	0	0	0	0	0	0	0	4	0	0	0	0	0	4	0	4	0	8	0	1	0	0	0	0	0	1	0	0	0	0	0	0	0	2	0	0	0	0	0	0	0	0	0
ENSMUSG00000041681	0	0	0	6	0	1	0	0	0	2	0	1	0	0	0	0	0	0	0	14	0	0	0	0	0	5	0	9	0	0	0	5	0	7	0	0	0	0	0	20	0	2	0	0	0	4	0	0	0
ENSMUSG00000107420	0	5	0	1	0	7	0	3	0	2	0	0	0	4	0	20	0	6	0	2	0	10	0	9	0	8	0	1	0	1	0	0	0	10	0	2	0	2	0	0	0	0	0	0	0	3	0	2	0
ENSMUSG00000085238	0	0	0	0	0	0	0	0	0	0	0	0	0	0	0	0	0	0	0	0	0	0	0	0	0	0	0	0	0	9	0	0	0	0	0	0	0	0	0	1	0	0	0	0	0	0	0	0	0
ENSMUSG00000084909	0	0	0	0	0	0	0	0	0	0	0	0	0	0	0	0	0	0	0	0	0	0	0	3	0	0	0	0	0	0	0	1	0	0	0	0	0	3	0	0	0	0	0	0	0	2	0	0	0
ENSMUSG00000078817	0	0	0	0	0	0	0	33	0	0	0	0	0	0	0	0	0	0	0	0	0	0	0	0	0	0	0	0	0	0	0	0	0	0	0	0	0	0	0	0	0	0	0	0	0	0	0	0	0
ENSMUSG00000108477	0	3	0	5	0	8	0	8	0	3	0	0	0	0	0	28	0	0	0	12	0	29	0	14	0	16	0	1	0	0	0	1	0	0	0	2	0	0	0	0	0	6	0	1	0	0	0	6	0
ENSMUSG00000108348	0	0	0	0	0	0	0	0	0	0	0	0	0	0	0	0	0	0	0	0	0	0	0	0	0	0	0	0	0	0	0	0	0	0	0	0	0	15	0	0	0	0	0	0	0	0	0	0	0
ENSMUSG00000041117	0	0	0	0	0	1	0	0	0	1	0	0	0	0	0	2	0	0	0	1	0	2	0	1	0	0	0	0	0	0	0	0	0	0	0	2	0	0	0	2	0	2	0	0	0	1	0	0	0
ENSMUSG00000040866	0	0	0	1	0	0	0	4	0	0	0	1	0	4	0	0	0	0	0	3	0	10	0	0	0	0	0	0	0	0	0	0	0	0	0	0	0	0	0	0	0	0	0	0	0	0	0	0	0
ENSMUSG00000097266	0	0	0	0	0	0	0	1	0	0	0	0	0	2	0	0	0	0	0	5	0	6	0	0	0	0	0	0	0	0	0	0	0	0	0	3	0	0	0	0	0	0	0	0	0	0	0	0	0
ENSMUSG00000052675	0	0	0	0	0	0	0	0	0	0	0	0	0	0	0	0	0	0	0	0	0	0	0	0	0	0	0	0	0	11	0	0	0	0	0	0	0	0	0	0	0	0	0	0	0	0	0	0	0
ENSMUSG00000011349	0	1	0	1	0	6	0	2	0	5	0	0	0	0	0	0	0	0	0	0	0	5	0	2	0	1	0	0	0	0	0	0	0	2	0	5	0	1	0	0	0	2	0	1	0	1	0	1	0
ENSMUSG00000003379	0	0	0	0	0	0	0	6	0	0	0	0	0	0	0	0	0	1	0	0	0	0	0	0	0	0	0	0	0	0	0	1	0	0	0	0	0	1	0	0	0	0	0	0	0	2	0	0	0
ENSMUSG00000061702	0	0	0	0	0	0	0	6	0	3	0	0	0	0	0	21	0	0	0	2	0	8	0	7	0	2	0	0	0	0	0	0	0	0	0	0	0	0	0	8	0	0	0	0	0	2	0	0	0
ENSMUSG00000078787	0	1	0	0	0	5	0	6	0	3	0	1	0	0	0	4	0	0	0	43	0	0	0	11	0	0	0	2	0	3	0	2	0	2	0	2	0	2	0	1	0	0	0	0	0	1	0	0	0
ENSMUSG00000108592	0	0	0	0	0	0	0	0	0	0	0	0	0	6	0	0	0	0	0	12	0	0	0	0	0	0	0	0	0	0	0	0	0	0	0	0	0	0	0	0	0	0	0	0	0	0	0	0	0
ENSMUSG00000109307	0	1	0	7	0	2	0	1	0	7	0	1	0	1	0	3	0	1	0	4	0	1	0	12	0	1	0	2	0	0	0	2	0	2	0	0	0	3	0	0	0	7	0	0	0	3	0	2	0
ENSMUSG00000046410	0	1	0	0	0	3	0	7	0	11	0	0	0	5	0	20	0	1	0	5	0	12	0	9	0	4	0	4	0	0	0	6	0	0	0	2	0	6	0	7	0	4	0	1	0	4	0	5	0
ENSMUSG00000064109	0	0	0	0	0	0	0	0	0	0	0	0	0	0	0	0	0	0	0	6	0	0	0	0	0	0	0	0	0	0	0	0	0	0	0	0	0	0	0	0	0	0	0	0	0	0	0	0	0
ENSMUSG00000036931	0	0	0	0	0	0	0	0	0	0	0	0	0	0	0	0	0	0	0	9	0	0	0	0	0	0	0	0	0	0	0	1	0	0	0	0	0	0	0	0	0	0	0	0	0	0	0	0	0
ENSMUSG00000036882	0	1	0	0	0	0	0	0	0	0	0	0	0	0	0	0	0	1	0	0	0	0	0	0	0	0	0	0	0	0	0	0	0	0	0	0	0	0	0	0	0	0	0	0	0	6	0	0	0
ENSMUSG00000109102	0	0	0	0	0	0	0	0	0	2	0	6	0	0	0	0	0	3	0	0	0	0	0	7	0	0	0	0	0	0	0	0	0	0	0	0	0	13	0	5	0	0	0	0	0	1	0	0	0
ENSMUSG00000005553	0	1	0	2	0	7	0	10	0	9	0	1	0	11	0	11	0	0	0	13	0	10	0	7	0	1	0	3	0	0	0	6	0	8	0	2	0	3	0	1	0	1	0	0	0	5	0	1	0
ENSMUSG00000030494	0	0	0	5	0	0	0	0	0	0	0	0	0	0	0	0	0	0	0	0	0	0	0	0	0	0	0	0	0	0	0	0	0	0	0	0	0	0	0	17	0	0	0	0	0	0	0	3	0
ENSMUSG00000030491	0	0	0	0	0	1	0	1	0	0	0	0	0	0	0	0	0	0	0	0	0	12	0	2	0	3	0	2	0	0	0	0	0	7	0	1	0	2	0	0	0	4	0	0	0	0	0	3	0
ENSMUSG00000056043	0	0	0	0	0	0	0	0	0	1	0	0	0	0	0	0	0	0	0	0	0	0	0	0	0	14	0	3	0	0	0	0	0	0	0	0	0	0	0	0	0	0	0	0	0	0	0	4	0
ENSMUSG00000104150	0	0	0	0	0	0	0	0	0	0	0	5	0	0	0	50	0	0	0	0	0	0	0	0	0	0	0	0	0	0	0	0	0	0	0	0	0	0	0	0	0	11	0	0	0	0	0	0	0
ENSMUSG00000093639	0	13	0	7	0	34	0	14	0	10	0	8	0	16	0	13	0	5	0	23	0	31	0	12	0	10	0	4	0	1	0	14	0	6	0	6	0	4	0	11	0	3	0	0	0	7	0	9	0
ENSMUSG00000056592	0	0	0	0	0	0	0	0	0	0	0	0	0	0	0	0	0	0	0	0	0	9	0	0	0	0	0	0	0	0	0	2	0	0	0	0	0	0	0	0	0	0	0	0	0	0	0	0	0
ENSMUSG00000063903	0	0	0	0	0	5	0	9	0	10	0	0	0	5	0	22	0	0	0	7	0	2	0	0	0	0	0	1	0	2	0	0	0	0	0	4	0	0	0	0	0	2	0	2	0	0	0	0	0
ENSMUSG00000038704	0	6	0	16	0	18	0	5	0	0	0	7	0	17	0	41	0	1	0	12	0	57	0	26	0	2	0	8	0	12	0	19	0	0	0	21	0	0	0	0	0	12	0	2	0	14	0	21	0
ENSMUSG00000008193	0	3	0	0	0	7	0	0	0	1	0	7	0	4	0	12	0	0	0	12	0	0	0	0	0	0	0	0	0	0	0	0	0	0	0	0	0	7	0	0	0	0	0	0	0	0	0	0	0
ENSMUSG00000048012	0	0	0	0	0	3	0	0	0	0	0	0	0	0	0	0	0	0	0	0	0	0	0	0	0	0	0	0	0	0	0	0	0	0	0	0	0	0	0	0	0	0	0	0	0	0	0	0	0
ENSMUSG00000074141	0	1	0	13	0	7	0	7	0	1	0	4	0	9	0	21	0	8	0	25	0	58	0	34	0	6	0	1	0	3	0	16	0	12	0	8	0	1	0	7	0	4	0	0	0	19	0	18	0
ENSMUSG00000059891	0	1	0	1	0	3	0	3	0	0	0	0	0	1	0	2	0	0	0	6	0	4	0	9	0	1	0	2	0	0	0	0	0	1	0	1	0	0	0	3	0	2	0	0	0	3	0	2	0
ENSMUSG00000110206	0	8	0	12	0	10	0	14	0	15	0	0	0	7	0	42	0	14	0	49	0	21	0	0	0	0	0	7	0	0	0	1	0	0	0	18	0	0	0	29	0	5	0	0	0	0	0	13	0
ENSMUSG00000038292	0	0	0	0	0	0	0	4	0	1	0	0	0	0	0	1	0	0	0	0	0	7	0	7	0	0	0	1	0	0	0	0	0	0	0	0	0	0	0	3	0	2	0	0	0	0	0	0	0
ENSMUSG00000118462	0	0	0	0	0	1	0	0	0	0	0	0	0	0	0	0	0	0	0	0	0	6	0	0	0	0	0	0	0	0	0	0	0	0	0	0	0	0	0	0	0	0	0	0	0	5	0	0	0
ENSMUSG00000011382	0	1	0	6	0	5	0	19	0	1	0	0	0	14	0	0	0	3	0	6	0	0	0	4	0	11	0	2	0	2	0	4	0	0	0	0	0	0	0	0	0	0	0	0	0	0	0	7	0
ENSMUSG00000070564	0	1	0	0	0	0	0	0	0	0	0	0	0	0	0	0	0	0	0	0	0	0	0	8	0	3	0	0	0	0	0	0	0	6	0	0	0	0	0	0	0	0	0	0	0	0	0	1	0
ENSMUSG00000003271	0	0	0	5	0	2	0	5	0	1	0	0	0	0	0	3	0	0	0	0	0	0	0	4	0	9	0	0	0	0	0	0	0	1	0	0	0	9	0	1	0	1	0	0	0	0	0	3	0
ENSMUSG00000062044	0	1	0	7	0	5	0	10	0	5	0	1	0	0	0	9	0	0	0	0	0	0	0	14	0	18	0	6	0	6	0	1	0	2	0	5	0	12	0	6	0	11	0	4	0	4	0	5	0
ENSMUSG00000040046	0	0	0	2	0	0	0	0	0	1	0	0	0	1	0	0	0	0	0	0	0	2	0	0	0	1	0	0	0	0	0	0	0	0	0	1	0	0	0	0	0	0	0	0	0	0	0	0	0
ENSMUSG00000110010	0	0	0	0	0	0	0	0	0	0	0	0	0	1	0	0	0	0	0	0	0	4	0	0	0	3	0	0	0	0	0	0	0	0	0	1	0	1	0	0	0	0	0	0	0	0	0	2	0
ENSMUSG00000110087	0	0	0	0	0	0	0	0	0	0	0	0	0	9	0	0	0	0	0	0	0	0	0	0	0	0	0	0	0	0	0	0	0	0	0	0	0	0	0	0	0	0	0	0	0	0	0	0	0
ENSMUSG00000051504	0	0	0	0	0	0	0	0	0	0	0	0	0	0	0	0	0	0	0	0	0	0	0	0	0	6	0	0	0	0	0	5	0	0	0	3	0	5	0	0	0	0	0	0	0	0	0	0	0
ENSMUSG00000059146	0	2	0	0	0	3	0	15	0	4	0	0	0	7	0	24	0	0	0	8	0	17	0	19	0	3	0	4	0	0	0	1	0	4	0	6	0	5	0	4	0	3	0	0	0	3	0	9	0
ENSMUSG00000108385	0	1	0	13	0	6	0	0	0	0	0	0	0	6	0	0	0	0	0	4	0	9	0	9	0	3	0	1	0	0	0	7	0	0	0	1	0	9	0	0	0	3	0	1	0	0	0	0	0
ENSMUSG00000030607	0	14	0	15	0	34	0	10	0	34	0	25	0	41	0	0	0	125	0	83	0	0	0	22	0	15	0	10	0	3	0	9	0	36	0	13	0	7	0	9	0	23	0	0	0	0	0	35	0
ENSMUSG00000108389	0	1	0	0	0	0	0	0	0	0	0	0	0	0	0	5	0	4	0	0	0	0	0	0	0	3	0	0	0	0	0	1	0	0	0	0	0	0	0	0	0	0	0	0	0	2	0	0	0
ENSMUSG00000045467	0	0	0	7	0	2	0	0	0	0	0	3	0	0	0	0	0	0	0	0	0	0	0	18	0	0	0	2	0	0	0	0	0	4	0	0	0	0	0	0	0	0	0	3	0	3	0	13	0
ENSMUSG00000053158	0	0	0	0	0	0	0	0	0	0	0	8	0	0	0	0	0	0	0	0	0	0	0	0	0	0	0	0	0	0	0	0	0	0	0	0	0	0	0	0	0	0	0	0	0	0	0	0	0
ENSMUSG00000108436	0	0	0	0	0	0	0	0	0	0	0	0	0	0	0	0	0	0	0	0	0	0	0	27	0	0	0	0	0	0	0	1	0	0	0	0	0	0	0	0	0	0	0	0	0	0	0	0	0
ENSMUSG00000062444	0	0	0	0	0	0	0	19	0	0	0	0	0	0	0	0	0	0	0	0	0	35	0	6	0	0	0	0	0	0	0	0	0	0	0	0	0	11	0	38	0	0	0	0	0	14	0	0	0
ENSMUSG00000038663	0	0	0	0	0	0	0	0	0	0	0	0	0	0	0	5	0	4	0	0	0	0	0	0	0	0	0	0	0	0	0	0	0	0	0	0	0	0	0	0	0	0	0	0	0	0	0	0	0
ENSMUSG00000109479	0	0	0	0	0	0	0	0	0	0	0	0	0	0	0	36	0	0	0	0	0	0	0	0	0	0	0	0	0	0	0	0	0	0	0	0	0	0	0	0	0	0	0	0	0	0	0	0	0
ENSMUSG00000097016	0	0	0	0	0	0	0	0	0	0	0	0	0	18	0	0	0	0	0	0	0	0	0	0	0	0	0	0	0	0	0	0	0	0	0	2	0	0	0	0	0	0	0	0	0	0	0	0	0
ENSMUSG00000039391	0	1	0	0	0	6	0	1	0	3	0	2	0	1	0	4	0	6	0	2	0	4	0	1	0	0	0	1	0	0	0	1	0	0	0	0	0	0	0	1	0	2	0	0	0	2	0	4	0
ENSMUSG00000086433	0	0	0	0	0	0	0	0	0	1	0	0	0	0	0	4	0	0	0	0	0	0	0	0	0	0	0	0	0	0	0	0	0	0	0	3	0	0	0	1	0	0	0	0	0	2	0	0	0
ENSMUSG00000074004	0	0	0	0	0	3	0	0	0	5	0	0	0	3	0	10	0	1	0	0	0	0	0	9	0	10	0	1	0	0	0	2	0	3	0	0	0	4	0	0	0	4	0	3	0	0	0	0	0
ENSMUSG00000035211	0	0	0	0	0	0	0	0	0	0	0	0	0	0	0	0	0	0	0	31	0	0	0	0	0	0	0	0	0	0	0	0	0	0	0	0	0	0	0	0	0	0	0	0	0	0	0	0	0
ENSMUSG00000030732	0	0	0	0	0	1	0	0	0	0	0	0	0	0	0	3	0	0	0	0	0	0	0	0	0	0	0	0	0	0	0	0	0	0	0	0	0	3	0	2	0	1	0	0	0	0	0	0	0
ENSMUSG00000030729	0	3	0	12	0	15	0	3	0	19	0	0	0	3	0	9	0	21	0	43	0	27	0	42	0	17	0	8	0	1	0	1	0	13	0	10	0	3	0	24	0	8	0	5	0	9	0	20	0
ENSMUSG00000032725	0	0	0	0	0	0	0	0	0	0	0	0	0	0	0	13	0	0	0	0	0	0	0	0	0	0	0	0	0	0	0	0	0	0	0	0	0	0	0	0	0	0	0	0	0	0	0	0	0
ENSMUSG00000044824	0	0	0	0	0	0	0	0	0	0	0	1	0	0	0	0	0	0	0	0	0	0	0	0	0	0	0	0	0	0	0	0	0	0	0	0	0	0	0	0	0	0	0	0	0	0	0	0	0
ENSMUSG00000073972	0	0	0	0	0	0	0	0	0	0	0	0	0	3	0	0	0	8	0	0	0	0	0	26	0	0	0	0	0	1	0	0	0	0	0	0	0	3	0	0	0	0	0	0	0	2	0	1	0
ENSMUSG00000073969	0	0	0	0	0	0	0	0	0	0	0	5	0	0	0	0	0	0	0	0	0	0	0	0	0	0	0	0	0	0	0	0	0	0	0	0	0	0	0	0	0	0	0	0	0	0	0	0	0
ENSMUSG00000042909	0	0	0	0	0	0	0	0	0	0	0	0	0	0	0	0	0	0	0	0	0	0	0	0	0	0	0	0	0	0	0	0	0	0	0	0	0	0	0	0	0	0	0	0	0	0	0	0	0
ENSMUSG00000047794	0	0	0	0	0	0	0	0	0	1	0	0	0	0	0	6	0	2	0	1	0	0	0	0	0	0	0	0	0	0	0	0	0	4	0	0	0	1	0	0	0	0	0	0	0	0	0	2	0
ENSMUSG00000073907	0	1	0	0	0	0	0	0	0	0	0	0	0	0	0	0	0	0	0	0	0	10	0	6	0	5	0	0	0	0	0	0	0	0	0	0	0	0	0	0	0	0	0	0	0	0	0	0	0
ENSMUSG00000096679	0	0	0	0	0	27	0	0	0	0	0	0	0	0	0	0	0	0	0	0	0	0	0	0	0	0	0	0	0	0	0	0	0	0	0	0	0	0	0	0	0	0	0	0	0	0	0	0	0
ENSMUSG00000066240	0	0	0	0	0	0	0	4	0	2	0	1	0	1	0	1	0	1	0	3	0	0	0	1	0	3	0	0	0	0	0	0	0	1	0	0	0	1	0	0	0	1	0	0	0	4	0	1	0
ENSMUSG00000031026	0	4	0	0	0	6	0	21	0	29	0	1	0	9	0	7	0	11	0	1	0	34	0	0	0	2	0	4	0	6	0	13	0	0	0	15	0	10	0	0	0	11	0	0	0	18	0	11	0
ENSMUSG00000005611	0	0	0	0	0	0	0	0	0	0	0	0	0	15	0	0	0	0	0	0	0	0	0	0	0	0	0	0	0	0	0	0	0	0	0	0	0	0	0	0	0	0	0	0	0	0	0	0	0
ENSMUSG00000109167	0	0	0	0	0	0	0	0	0	0	0	0	0	0	0	0	0	0	0	0	0	0	0	0	0	0	0	0	0	0	0	0	0	0	0	0	0	0	0	0	0	7	0	1	0	0	0	0	0
ENSMUSG00000033533	0	0	0	0	0	1	0	0	0	0	0	0	0	9	0	6	0	0	0	0	0	10	0	0	0	0	0	0	0	0	0	0	0	0	0	0	0	0	0	0	0	4	0	0	0	0	0	0	0
ENSMUSG00000052273	0	0	0	0	0	6	0	3	0	9	0	1	0	8	0	0	0	3	0	0	0	0	0	13	0	0	0	0	0	4	0	3	0	5	0	0	0	10	0	0	0	6	0	3	0	0	0	5	0
ENSMUSG00000030889	0	1	0	0	0	0	0	0	0	0	0	0	0	0	0	0	0	0	0	0	0	0	0	0	0	0	0	0	0	0	0	4	0	0	0	0	0	0	0	0	0	0	0	0	0	3	0	0	0
ENSMUSG00000042978	0	0	0	0	0	0	0	0	0	1	0	0	0	0	0	0	0	0	0	0	0	9	0	4	0	0	0	0	0	0	0	0	0	0	0	0	0	0	0	0	0	0	0	0	0	0	0	2	0
ENSMUSG00000030724	0	0	0	0	0	0	0	0	0	0	0	0	0	0	0	3	0	0	0	0	0	0	0	0	0	2	0	7	0	0	0	0	0	0	0	0	0	0	0	1	0	0	0	0	0	0	0	0	0
ENSMUSG00000030703	0	0	0	0	0	0	0	0	0	3	0	2	0	6	0	17	0	2	0	4	0	16	0	0	0	0	0	5	0	0	0	1	0	2	0	1	0	4	0	2	0	2	0	0	0	7	0	12	0
ENSMUSG00000055323	0	0	0	0	0	2	0	0	0	0	0	0	0	1	0	5	0	1	0	0	0	5	0	0	0	0	0	1	0	0	0	2	0	1	0	3	0	2	0	1	0	0	0	0	0	0	0	2	0
ENSMUSG00000030695	0	0	0	0	0	0	0	2	0	0	0	0	0	0	0	0	0	0	0	1	0	2	0	0	0	0	0	0	0	0	0	0	0	0	0	0	0	0	0	2	0	1	0	0	0	0	0	0	0
ENSMUSG00000108583	0	0	0	0	0	0	0	0	0	0	0	0	0	0	0	1	0	0	0	1	0	0	0	0	0	0	0	2	0	0	0	0	0	0	0	0	0	4	0	0	0	1	0	0	0	0	0	0	0
ENSMUSG00000030830	0	0	0	0	0	0	0	5	0	0	0	0	0	0	0	0	0	0	0	6	0	0	0	0	0	0	0	0	0	0	0	0	0	0	0	0	0	0	0	0	0	0	0	0	0	3	0	0	0
ENSMUSG00000042308	0	0	0	0	0	2	0	0	0	0	0	0	0	0	0	4	0	0	0	0	0	40	0	0	0	0	0	0	0	0	0	0	0	0	0	0	0	0	0	0	0	0	0	0	0	0	0	0	0
ENSMUSG00000108815	0	0	0	0	0	0	0	0	0	0	0	0	0	0	0	0	0	0	0	0	0	33	0	0	0	0	0	0	0	0	0	0	0	0	0	0	0	0	0	0	0	0	0	0	0	0	0	0	0
ENSMUSG00000030806	0	9	0	0	0	12	0	3	0	12	0	4	0	26	0	16	0	3	0	47	0	15	0	66	0	8	0	10	0	6	0	10	0	13	0	6	0	19	0	16	0	2	0	6	0	4	0	21	0
ENSMUSG00000070369	0	0	0	0	0	0	0	0	0	0	0	0	0	1	0	0	0	0	0	7	0	0	0	0	0	0	0	0	0	0	0	0	0	0	0	0	0	0	0	0	0	0	0	0	0	0	0	0	0
ENSMUSG00000108940	0	0	0	0	0	0	0	0	0	0	0	0	0	0	0	4	0	0	0	0	0	1	0	7	0	0	0	0	0	0	0	0	0	0	0	1	0	0	0	0	0	0	0	1	0	2	0	1	0
ENSMUSG00000040298	0	1	0	0	0	1	0	3	0	0	0	0	0	0	0	0	0	2	0	0	0	0	0	0	0	0	0	1	0	0	0	0	0	0	0	0	0	0	0	0	0	0	0	1	0	0	0	0	0
ENSMUSG00000030859	0	0	0	0	0	0	0	3	0	0	0	0	0	0	0	0	0	2	0	0	0	0	0	0	0	0	0	1	0	0	0	0	0	0	0	0	0	1	0	0	0	0	0	0	0	0	0	2	0
ENSMUSG00000101546	0	0	0	6	0	4	0	0	0	14	0	0	0	2	0	22	0	0	0	7	0	20	0	21	0	21	0	1	0	0	0	1	0	5	0	3	0	3	0	7	0	2	0	2	0	6	0	10	0
ENSMUSG00000066129	0	1	0	9	0	2	0	3	0	0	0	0	0	0	0	3	0	0	0	0	0	15	0	3	0	9	0	5	0	0	0	0	0	0	0	0	0	0	0	0	0	10	0	5	0	0	0	2	0
ENSMUSG00000047751	0	0	0	2	0	0	0	6	0	0	0	0	0	0	0	0	0	0	0	0	0	0	0	5	0	7	0	0	0	0	0	0	0	0	0	3	0	0	0	0	0	2	0	0	0	0	0	5	0
ENSMUSG00000086742	0	0	0	0	0	0	0	0	0	0	0	0	0	0	0	0	0	0	0	0	0	0	0	0	0	0	0	0	0	0	0	0	0	0	0	0	0	0	0	0	0	0	0	0	0	0	0	143	0
ENSMUSG00000073795	0	0	0	0	0	0	0	0	0	0	0	0	0	0	0	0	0	0	0	0	0	0	0	0	0	0	0	0	0	0	0	0	0	0	0	0	0	0	0	0	0	0	0	0	0	0	0	123	0
ENSMUSG00000025469	0	1	0	6	0	2	0	0	0	0	0	0	0	7	0	0	0	0	0	0	0	0	0	0	0	0	0	0	0	0	0	2	0	0	0	0	0	0	0	0	0	4	0	0	0	0	0	1	0
ENSMUSG00000025479	0	1	0	2	0	1	0	0	0	0	0	0	0	7	0	6	0	0	0	17	0	16	0	5	0	9	0	0	0	0	0	0	0	0	0	8	0	3	0	0	0	0	0	0	0	2	0	1	0
ENSMUSG00000025482	0	0	0	12	0	1	0	0	0	6	0	0	0	0	0	0	0	0	0	1	0	0	0	0	0	0	0	0	0	0	0	4	0	0	0	0	0	0	0	0	0	0	0	0	0	0	0	0	0
ENSMUSG00000025494	0	30	0	21	0	89	0	59	0	66	0	7	0	19	0	196	0	39	0	90	0	38	0	126	0	39	0	22	0	6	0	5	0	100	0	20	0	9	0	28	0	40	0	15	0	37	0	43	0
ENSMUSG00000092536	0	0	0	0	0	0	0	0	0	0	0	0	0	0	0	44	0	0	0	0	0	0	0	0	0	0	0	0	0	0	0	0	0	0	0	0	0	0	0	0	0	0	0	0	0	0	0	0	0
ENSMUSG00000009248	0	20	0	17	0	36	0	61	0	7	0	49	0	43	0	33	0	82	0	130	0	94	0	72	0	20	0	24	0	11	0	19	0	50	0	28	0	38	0	30	0	8	0	7	0	25	0	50	0
ENSMUSG00000045362	0	0	0	0	0	0	0	0	0	0	0	0	0	0	0	0	0	0	0	0	0	0	0	0	0	0	0	0	0	0	0	0	0	0	0	10	0	0	0	0	0	0	0	0	0	0	0	0	0
ENSMUSG00000031074	0	2	0	0	0	4	0	1	0	0	0	0	0	0	0	3	0	0	0	2	0	0	0	1	0	0	0	0	0	0	0	0	0	1	0	0	0	0	0	0	0	0	0	0	0	0	0	0	0
ENSMUSG00000109436	0	1	0	0	0	0	0	0	0	0	0	0	0	0	0	0	0	0	0	0	0	0	0	5	0	3	0	0	0	0	0	0	0	1	0	0	0	0	0	0	0	0	0	0	0	0	0	0	0
ENSMUSG00000108912	0	0	0	0	0	6	0	0	0	0	0	0	0	0	0	0	0	0	0	0	0	0	0	0	0	0	0	0	0	0	0	0	0	0	0	0	0	0	0	0	0	0	0	0	0	0	0	0	0
ENSMUSG00000040467	0	1	0	1	0	1	0	1	0	0	0	0	0	0	0	0	0	0	0	3	0	0	0	7	0	0	0	3	0	0	0	1	0	12	0	2	0	0	0	0	0	0	0	0	0	0	0	1	0
ENSMUSG00000108848	0	0	0	0	0	0	0	0	0	0	0	0	0	0	0	0	0	0	0	0	0	0	0	0	0	0	0	0	0	0	0	0	0	0	0	5	0	0	0	0	0	0	0	0	0	0	0	0	0
ENSMUSG00000031497	0	0	0	0	0	0	0	0	0	0	0	0	0	0	0	0	0	0	0	0	0	26	0	0	0	0	0	0	0	0	0	0	0	0	0	0	0	0	0	0	0	0	0	0	0	0	0	0	0
ENSMUSG00000031445	0	0	0	2	0	1	0	0	0	0	0	0	0	0	0	9	0	0	0	0	0	6	0	2	0	4	0	1	0	0	0	0	0	1	0	0	0	3	0	0	0	0	0	0	0	0	0	3	0
ENSMUSG00000031448	0	0	0	0	0	0	0	0	0	0	0	0	0	0	0	0	0	0	0	5	0	0	0	4	0	0	0	0	0	0	0	0	0	0	0	0	0	0	0	0	0	3	0	0	0	0	0	0	0
ENSMUSG00000031452	0	0	0	1	0	0	0	0	0	0	0	0	0	0	0	2	0	0	0	0	0	0	0	5	0	3	0	1	0	0	0	0	0	4	0	0	0	0	0	0	0	0	0	0	0	0	0	1	0
ENSMUSG00000109784	0	0	0	0	0	0	0	0	0	16	0	0	0	0	0	0	0	0	0	0	0	1	0	1	0	0	0	0	0	0	0	0	0	0	0	0	0	0	0	0	0	0	0	0	0	0	0	0	0
ENSMUSG00000099825	0	0	0	0	0	0	0	1	0	2	0	0	0	2	0	2	0	0	0	0	0	0	0	0	0	5	0	0	0	0	0	0	0	2	0	2	0	0	0	0	0	0	0	0	0	1	0	0	0
ENSMUSG00000063672	0	0	0	0	0	0	0	0	0	0	0	0	0	0	0	0	0	0	0	23	0	0	0	0	0	0	0	0	0	0	0	0	0	0	0	0	0	0	0	0	0	0	0	0	0	0	0	0	0
ENSMUSG00000031574	0	0	0	0	0	0	0	1	0	1	0	0	0	0	0	2	0	0	0	0	0	0	0	0	0	1	0	0	0	0	0	0	0	1	0	0	0	0	0	0	0	0	0	0	0	2	0	0	0
ENSMUSG00000031576	0	1	0	4	0	2	0	0	0	2	0	0	0	0	0	0	0	2	0	2	0	0	0	1	0	0	0	0	0	0	0	5	0	4	0	0	0	0	0	0	0	1	0	0	0	2	0	2	0
ENSMUSG00000109603	0	0	0	0	0	2	0	8	0	0	0	1	0	0	0	17	0	0	0	0	0	0	0	0	0	0	0	0	0	1	0	0	0	0	0	0	0	0	0	0	0	0	0	1	0	4	0	1	0
ENSMUSG00000071113	0	0	0	0	0	0	0	0	0	2	0	0	0	0	0	12	0	0	0	0	0	14	0	6	0	3	0	1	0	0	0	0	0	0	0	0	0	0	0	0	0	0	0	0	0	0	0	0	0
ENSMUSG00000079057	0	0	0	0	0	0	0	0	0	0	0	0	0	1	0	0	0	0	0	0	0	1	0	1	0	0	0	0	0	0	0	1	0	1	0	0	0	0	0	5	0	1	0	0	0	1	0	2	0
ENSMUSG00000110411	0	0	0	0	0	0	0	0	0	0	0	0	0	0	0	0	0	0	0	0	0	0	0	47	0	0	0	0	0	0	0	0	0	0	0	0	0	0	0	0	0	0	0	0	0	0	0	0	0
ENSMUSG00000110362	0	6	0	4	0	9	0	1	0	3	0	2	0	1	0	0	0	11	0	10	0	3	0	6	0	0	0	1	0	0	0	2	0	12	0	7	0	3	0	6	0	0	0	0	0	5	0	6	0
ENSMUSG00000085109	0	7	0	0	0	2	0	0	0	2	0	0	0	0	0	0	0	0	0	9	0	0	0	0	0	8	0	0	0	0	0	2	0	1	0	3	0	1	0	0	0	1	0	5	0	0	0	0	0
ENSMUSG00000091764	0	0	0	0	0	8	0	0	0	2	0	0	0	0	0	0	0	0	0	21	0	75	0	0	0	0	0	0	0	0	0	0	0	0	0	0	0	0	0	0	0	17	0	0	0	0	0	0	0
ENSMUSG00000031861	0	0	0	0	0	0	0	5	0	0	0	0	0	0	0	8	0	0	0	0	0	0	0	0	0	0	0	0	0	0	0	0	0	0	0	0	0	0	0	0	0	0	0	0	0	0	0	0	0
ENSMUSG00000007594	0	0	0	0	0	1	0	3	0	0	0	0	0	0	0	5	0	0	0	0	0	0	0	0	0	0	0	0	0	0	0	2	0	0	0	0	0	0	0	0	0	0	0	0	0	8	0	0	0
ENSMUSG00000002341	0	1	0	0	0	0	0	0	0	0	0	0	0	0	0	0	0	0	0	0	0	0	0	0	0	0	0	0	0	0	0	6	0	0	0	0	0	0	0	5	0	0	0	0	0	0	0	0	0
ENSMUSG00000035964	0	1	0	1	0	3	0	2	0	3	0	0	0	0	0	3	0	2	0	17	0	0	0	2	0	5	0	3	0	3	0	0	0	0	0	0	0	0	0	3	0	0	0	0	0	0	0	2	0
ENSMUSG00000110052	0	0	0	0	0	1	0	2	0	2	0	0	0	1	0	3	0	0	0	4	0	0	0	3	0	1	0	0	0	2	0	0	0	0	0	0	0	0	0	0	0	1	0	0	0	1	0	0	0
ENSMUSG00000095026	0	1	0	0	0	1	0	6	0	1	0	0	0	0	0	2	0	14	0	3	0	5	0	9	0	6	0	0	0	2	0	0	0	2	0	0	0	0	0	2	0	4	0	0	0	0	0	5	0
ENSMUSG00000031842	0	0	0	0	0	0	0	1	0	0	0	0	0	0	0	0	0	0	0	0	0	6	0	0	0	0	0	0	0	0	0	0	0	0	0	0	0	0	0	0	0	0	0	0	0	1	0	1	0
ENSMUSG00000110575	0	0	0	0	0	0	0	0	0	9	0	0	0	0	0	0	0	0	0	0	0	0	0	0	0	0	0	7	0	0	0	7	0	19	0	0	0	0	0	0	0	0	0	0	0	0	0	0	0
ENSMUSG00000002908	0	1	0	3	0	6	0	6	0	9	0	1	0	6	0	9	0	2	0	10	0	7	0	6	0	3	0	1	0	0	0	2	0	4	0	2	0	2	0	4	0	1	0	2	0	3	0	10	0
ENSMUSG00000056019	0	4	0	0	0	0	0	1	0	8	0	0	0	0	0	0	0	0	0	0	0	0	0	3	0	0	0	0	0	0	0	0	0	8	0	4	0	0	0	0	0	0	0	0	0	0	0	3	0
ENSMUSG00000061561	0	15	0	58	0	50	0	20	0	96	0	17	0	47	0	55	0	23	0	53	0	49	0	89	0	58	0	32	0	14	0	22	0	41	0	31	0	58	0	33	0	39	0	12	0	42	0	35	0
ENSMUSG00000046881	0	22	0	52	0	48	0	30	0	99	0	23	0	58	0	52	0	40	0	51	0	46	0	93	0	66	0	35	0	22	0	38	0	52	0	32	0	70	0	42	0	44	0	13	0	52	0	40	0
ENSMUSG00000062007	0	0	0	4	0	5	0	14	0	2	0	0	0	0	0	0	0	0	0	4	0	6	0	7	0	0	0	0	0	4	0	1	0	6	0	0	0	2	0	0	0	0	0	0	0	5	0	2	0
ENSMUSG00000074240	0	0	0	3	0	2	0	5	0	3	0	0	0	0	0	0	0	0	0	1	0	4	0	4	0	0	0	0	0	1	0	3	0	4	0	0	0	1	0	0	0	0	0	1	0	1	0	2	0
ENSMUSG00000048148	0	0	0	0	0	3	0	0	0	5	0	0	0	0	0	0	0	7	0	0	0	0	0	0	0	0	0	0	0	0	0	0	0	0	0	0	0	0	0	0	0	0	0	0	0	0	0	2	0
ENSMUSG00000110481	0	0	0	0	0	0	0	0	0	60	0	0	0	10	0	0	0	0	0	0	0	0	0	0	0	0	0	0	0	0	0	0	0	0	0	0	0	0	0	0	0	0	0	0	0	0	0	0	0
ENSMUSG00000110696	0	0	0	0	0	0	0	0	0	75	0	0	0	15	0	0	0	0	0	0	0	0	0	0	0	0	0	0	0	0	0	0	0	0	0	0	0	0	0	0	0	0	0	0	0	0	0	0	0
ENSMUSG00000098001	0	0	0	0	0	0	0	0	0	0	0	5	0	0	0	1	0	2	0	0	0	0	0	0	0	0	0	0	0	0	0	0	0	0	0	0	0	0	0	0	0	0	0	0	0	0	0	0	0
ENSMUSG00000035057	0	4	0	4	0	4	0	0	0	2	0	0	0	1	0	0	0	0	0	0	0	7	0	0	0	0	0	2	0	0	0	0	0	10	0	13	0	0	0	3	0	3	0	2	0	2	0	2	0
ENSMUSG00000047286	0	0	0	0	0	0	0	11	0	0	0	0	0	0	0	0	0	0	0	0	0	0	0	0	0	0	0	0	0	0	0	0	0	0	0	0	0	0	0	0	0	0	0	0	0	0	0	0	0
ENSMUSG00000096943	0	0	0	0	0	0	0	0	0	0	0	0	0	0	0	0	0	0	0	0	0	0	0	0	0	0	0	0	0	0	0	0	0	0	0	0	0	0	0	0	0	2	0	1	0	0	0	0	0
ENSMUSG00000005465	0	0	0	0	0	0	0	0	0	0	0	0	0	0	0	0	0	0	0	0	0	0	0	0	0	0	0	0	0	0	0	0	0	0	0	4	0	0	0	0	0	5	0	0	0	0	0	0	0
ENSMUSG00000045232	0	2	0	0	0	2	0	0	0	0	0	0	0	0	0	0	0	0	0	0	0	0	0	0	0	0	0	2	0	0	0	0	0	0	0	0	0	0	0	0	0	0	0	0	0	0	0	4	0
ENSMUSG00000054191	0	0	0	0	0	17	0	0	0	0	0	0	0	0	0	7	0	5	0	4	0	6	0	19	0	9	0	3	0	0	0	0	0	0	0	0	0	2	0	8	0	18	0	1	0	0	0	1	0
ENSMUSG00000052819	0	0	0	4	0	2	0	0	0	0	0	0	0	8	0	12	0	0	0	12	0	12	0	0	0	0	0	0	0	0	0	3	0	0	0	2	0	4	0	0	0	0	0	0	0	0	0	1	0
ENSMUSG00000110710	0	0	0	0	0	1	0	0	0	8	0	0	0	6	0	4	0	0	0	2	0	0	0	0	0	0	0	0	0	0	0	1	0	0	0	2	0	5	0	1	0	0	0	0	0	0	0	1	0
ENSMUSG00000031766	0	0	0	0	0	2	0	2	0	4	0	2	0	6	0	4	0	0	0	1	0	0	0	0	0	0	0	2	0	0	0	1	0	0	0	5	0	5	0	3	0	0	0	0	0	0	0	0	0
ENSMUSG00000110504	0	2	0	0	0	4	0	0	0	4	0	4	0	5	0	18	0	0	0	0	0	6	0	0	0	8	0	0	0	2	0	0	0	0	0	0	0	4	0	0	0	0	0	0	0	2	0	4	0
ENSMUSG00000031779	0	0	0	0	0	0	0	0	0	1	0	4	0	9	0	0	0	0	0	0	0	19	0	47	0	0	0	0	0	1	0	0	0	0	0	0	0	0	0	0	0	0	0	1	0	0	0	1	0
ENSMUSG00000109997	0	0	0	0	0	0	0	0	0	0	0	0	0	12	0	24	0	0	0	0	0	0	0	0	0	18	0	0	0	0	0	0	0	0	0	0	0	0	0	0	0	0	0	0	0	0	0	0	0
ENSMUSG00000074127	0	0	0	0	0	0	0	0	0	0	0	0	0	0	0	0	0	0	0	6	0	0	0	0	0	0	0	0	0	0	0	0	0	0	0	1	0	0	0	4	0	0	0	0	0	0	0	0	0
ENSMUSG00000110486	0	0	0	0	0	1	0	0	0	2	0	0	0	1	0	0	0	0	0	6	0	0	0	0	0	0	0	0	0	0	0	0	0	2	0	0	0	0	0	0	0	0	0	0	0	1	0	0	0
ENSMUSG00000060560	0	0	0	3	0	0	0	0	0	2	0	0	0	0	0	10	0	0	0	0	0	0	0	2	0	8	0	0	0	0	0	2	0	0	0	0	0	5	0	0	0	1	0	0	0	1	0	0	0
ENSMUSG00000050357	0	0	0	0	0	1	0	0	0	0	0	0	0	0	0	0	0	0	0	0	0	0	0	0	0	0	0	0	0	0	0	11	0	0	0	4	0	0	0	0	0	0	0	0	0	0	0	0	0
ENSMUSG00000110457	0	2	0	0	0	6	0	0	0	3	0	0	0	0	0	14	0	0	0	0	0	0	0	0	0	8	0	0	0	0	0	0	0	0	0	0	0	0	0	0	0	0	0	0	0	0	0	2	0
ENSMUSG00000031902	0	0	0	0	0	4	0	0	0	0	0	0	0	0	0	22	0	0	0	0	0	0	0	0	0	0	0	3	0	0	0	0	0	26	0	0	0	0	0	0	0	1	0	0	0	8	0	10	0
ENSMUSG00000085068	0	0	0	0	0	0	0	0	0	2	0	1	0	0	0	0	0	1	0	5	0	2	0	2	0	3	0	0	0	0	0	0	0	0	0	2	0	5	0	0	0	0	0	2	0	0	0	4	0
ENSMUSG00000034224	0	0	0	0	0	0	0	0	0	0	0	0	0	0	0	0	0	0	0	0	0	0	0	0	0	0	0	0	0	0	0	0	0	0	0	0	0	0	0	30	0	0	0	0	0	0	0	0	0
ENSMUSG00000034112	0	0	0	2	0	6	0	4	0	7	0	1	0	0	0	5	0	0	0	5	0	1	0	2	0	0	0	0	0	0	0	0	0	1	0	0	0	1	0	0	0	2	0	0	0	0	0	0	0
ENSMUSG00000097773	0	3	0	5	0	11	0	15	0	7	0	1	0	5	0	15	0	4	0	11	0	12	0	9	0	4	0	3	0	1	0	8	0	14	0	6	0	6	0	3	0	2	0	2	0	4	0	3	0
ENSMUSG00000034796	0	0	0	0	0	2	0	0	0	0	0	0	0	0	0	0	0	0	0	0	0	1	0	0	0	1	0	4	0	0	0	0	0	0	0	0	0	0	0	0	0	0	0	0	0	0	0	0	0
ENSMUSG00000033594	0	0	0	0	0	0	0	0	0	0	0	0	0	0	0	0	0	0	0	0	0	0	0	0	0	0	0	0	0	0	0	0	0	0	0	0	0	0	0	0	0	0	0	0	0	0	0	0	0
ENSMUSG00000010154	0	0	0	0	0	0	0	0	0	0	0	0	0	0	0	0	0	0	0	5	0	9	0	0	0	0	0	0	0	3	0	0	0	1	0	0	0	0	0	0	0	0	0	0	0	2	0	0	0
ENSMUSG00000110599	0	0	0	0	0	0	0	0	0	0	0	0	0	0	0	0	0	0	0	21	0	0	0	0	0	0	0	0	0	0	0	0	0	0	0	0	0	0	0	0	0	0	0	0	0	0	0	0	0
ENSMUSG00000097203	0	0	0	0	0	1	0	1	0	3	0	0	0	0	0	2	0	1	0	4	0	0	0	0	0	1	0	0	0	2	0	0	0	1	0	0	0	0	0	0	0	1	0	0	0	0	0	0	0
ENSMUSG00000110456	0	0	0	0	0	0	0	1	0	0	0	0	0	2	0	1	0	0	0	0	0	0	0	0	0	0	0	0	0	0	0	0	0	1	0	1	0	0	0	0	0	0	0	0	0	0	0	0	0
ENSMUSG00000036913	0	0	0	1	0	3	0	0	0	1	0	1	0	1	0	1	0	1	0	0	0	4	0	8	0	0	0	0	0	0	0	0	0	0	0	0	0	0	0	0	0	1	0	0	0	1	0	4	0
ENSMUSG00000031853	0	0	0	0	0	0	0	5	0	0	0	0	0	0	0	0	0	0	0	0	0	0	0	0	0	0	0	0	0	0	0	0	0	0	0	0	0	18	0	0	0	0	0	0	0	0	0	0	0
ENSMUSG00000110654	0	0	0	0	0	3	0	0	0	0	0	0	0	0	0	0	0	0	0	45	0	0	0	0	0	0	0	0	0	0	0	0	0	0	0	0	0	0	0	0	0	0	0	0	0	0	0	0	0
ENSMUSG00000041624	0	0	0	0	0	0	0	0	0	0	0	0	0	0	0	0	0	0	0	0	0	0	0	0	0	0	0	0	0	0	0	0	0	8	0	58	0	0	0	0	0	0	0	0	0	0	0	0	0
ENSMUSG00000039632	0	0	0	0	0	3	0	2	0	1	0	0	0	8	0	1	0	0	0	0	0	2	0	6	0	0	0	0	0	0	0	0	0	0	0	0	0	0	0	0	0	0	0	0	0	0	0	0	0
ENSMUSG00000031995	0	3	0	1	0	6	0	9	0	23	0	7	0	0	0	21	0	29	0	33	0	47	0	16	0	0	0	6	0	14	0	10	0	22	0	29	0	5	0	13	0	4	0	1	0	0	0	17	0
ENSMUSG00000059366	0	0	0	0	0	0	0	0	0	0	0	0	0	0	0	25	0	0	0	0	0	0	0	0	0	0	0	0	0	0	0	9	0	0	0	0	0	0	0	0	0	0	0	0	0	0	0	0	0
ENSMUSG00000032021	0	0	0	0	0	0	0	0	0	0	0	0	0	0	0	5	0	0	0	0	0	0	0	0	0	0	0	0	0	0	0	0	0	0	0	3	0	0	0	0	0	0	0	0	0	0	0	1	0
ENSMUSG00000111854	0	0	0	0	0	0	0	0	0	0	0	0	0	2	0	0	0	0	0	0	0	0	0	0	0	2	0	0	0	0	0	0	0	0	0	0	0	4	0	0	0	0	0	0	0	0	0	0	0
ENSMUSG00000037705	0	0	0	0	0	0	0	0	0	2	0	0	0	0	0	0	0	0	0	0	0	0	0	6	0	0	0	0	0	0	0	0	0	0	0	0	0	3	0	0	0	0	0	0	0	0	0	0	0
ENSMUSG00000110937	0	0	0	0	0	0	0	0	0	14	0	0	0	0	0	0	0	0	0	0	0	0	0	28	0	0	0	0	0	0	0	0	0	0	0	0	0	7	0	0	0	0	0	0	0	0	0	0	0
ENSMUSG00000032010	0	5	0	0	0	0	0	0	0	1	0	0	0	0	0	0	0	0	0	1	0	0	0	0	0	0	0	0	0	0	0	0	0	0	0	4	0	0	0	0	0	0	0	0	0	0	0	0	0
ENSMUSG00000111312	0	0	0	0	0	0	0	0	0	0	0	3	0	0	0	14	0	0	0	0	0	0	0	0	0	0	0	2	0	0	0	0	0	0	0	0	0	0	0	0	0	0	0	0	0	0	0	0	0
ENSMUSG00000111378	0	0	0	0	0	5	0	0	0	11	0	1	0	0	0	0	0	2	0	17	0	25	0	0	0	0	0	11	0	0	0	0	0	5	0	0	0	8	0	0	0	4	0	0	0	0	0	0	0
ENSMUSG00000110721	0	0	0	0	0	0	0	0	0	1	0	0	0	0	0	0	0	0	0	0	0	1	0	0	0	0	0	1	0	0	0	0	0	1	0	0	0	1	0	0	0	1	0	0	0	0	0	0	0
ENSMUSG00000111656	0	0	0	0	0	0	0	0	0	1	0	0	0	0	0	0	0	1	0	1	0	1	0	0	0	0	0	1	0	0	0	0	0	0	0	0	0	1	0	0	0	0	0	0	0	0	0	0	0
ENSMUSG00000111836	0	0	0	1	0	1	0	1	0	1	0	0	0	0	0	5	0	1	0	1	0	0	0	1	0	4	0	0	0	2	0	0	0	1	0	2	0	0	0	3	0	0	0	1	0	1	0	4	0
ENSMUSG00000034584	0	0	0	0	0	0	0	3	0	13	0	0	0	0	0	0	0	6	0	7	0	2	0	5	0	0	0	0	0	0	0	0	0	5	0	9	0	0	0	6	0	0	0	0	0	0	0	4	0
ENSMUSG00000111629	0	0	0	0	0	0	0	1	0	0	0	0	0	0	0	3	0	0	0	0	0	1	0	0	0	0	0	0	0	0	0	0	0	1	0	0	0	0	0	0	0	0	0	0	0	0	0	0	0
ENSMUSG00000062309	0	0	0	0	0	0	0	0	0	0	0	2	0	0	0	0	0	0	0	0	0	0	0	0	0	27	0	4	0	0	0	0	0	0	0	0	0	0	0	0	0	0	0	0	0	0	0	0	0
ENSMUSG00000051243	0	0	0	0	0	0	0	0	0	4	0	0	0	0	0	0	0	0	0	0	0	0	0	0	0	0	0	0	0	0	0	0	0	44	0	0	0	0	0	0	0	0	0	0	0	2	0	0	0
ENSMUSG00000066607	0	0	0	0	0	1	0	0	0	0	0	0	0	0	0	1	0	0	0	0	0	3	0	0	0	2	0	0	0	0	0	0	0	0	0	0	0	0	0	0	0	1	0	0	0	2	0	0	0
ENSMUSG00000032338	0	0	0	0	0	0	0	0	0	0	0	0	0	0	0	0	0	0	0	0	0	0	0	0	0	0	0	0	0	0	0	0	0	0	0	0	0	28	0	0	0	0	0	0	0	0	0	0	0
ENSMUSG00000074256	0	0	0	0	0	0	0	0	0	8	0	0	0	0	0	0	0	0	0	0	0	0	0	0	0	0	0	0	0	0	0	0	0	0	0	0	0	0	0	0	0	0	0	0	0	0	0	0	0
ENSMUSG00000111193	0	0	0	0	0	0	0	3	0	2	0	0	0	0	0	3	0	0	0	0	0	5	0	0	0	0	0	0	0	0	0	0	0	1	0	0	0	0	0	0	0	0	0	0	0	0	0	0	0
ENSMUSG00000034452	0	0	0	0	0	3	0	0	0	0	0	0	0	0	0	15	0	0	0	2	0	0	0	6	0	0	0	0	0	0	0	0	0	0	0	0	0	2	0	0	0	0	0	0	0	0	0	1	0
ENSMUSG00000041696	0	0	0	0	0	2	0	1	0	0	0	0	0	2	0	0	0	0	0	0	0	0	0	3	0	0	0	0	0	1	0	0	0	0	0	0	0	0	0	11	0	0	0	0	0	0	0	0	0
ENSMUSG00000066510	0	0	0	0	0	0	0	0	0	0	0	0	0	0	0	0	0	0	0	0	0	0	0	5	0	1	0	0	0	0	0	0	0	0	0	0	0	0	0	0	0	0	0	0	0	0	0	0	0
ENSMUSG00000074232	0	0	0	0	0	26	0	19	0	21	0	0	0	0	0	49	0	0	0	7	0	0	0	4	0	0	0	3	0	0	0	9	0	0	0	34	0	0	0	0	0	0	0	2	0	0	0	15	0
ENSMUSG00000092131	0	0	0	0	0	4	0	1	0	8	0	0	0	0	0	11	0	0	0	0	0	0	0	0	0	0	0	0	0	0	0	0	0	0	0	8	0	0	0	0	0	0	0	0	0	0	0	3	0
ENSMUSG00000104078	0	0	0	0	0	0	0	0	0	0	0	11	0	0	0	0	0	0	0	0	0	0	0	0	0	0	0	0	0	0	0	0	0	0	0	0	0	0	0	0	0	0	0	0	0	0	0	1	0
ENSMUSG00000092192	0	0	0	0	0	0	0	0	0	0	0	0	0	2	0	0	0	0	0	0	0	0	0	0	0	0	0	0	0	0	0	0	0	0	0	0	0	0	0	0	0	0	0	0	0	0	0	0	0
ENSMUSG00000103202	0	0	0	0	0	0	0	0	0	0	0	0	0	0	0	0	0	0	0	0	0	0	0	14	0	0	0	0	0	0	0	0	0	0	0	0	0	0	0	0	0	0	0	0	0	0	0	0	0
ENSMUSG00000097021	0	0	0	0	0	0	0	0	0	0	0	0	0	0	0	0	0	0	0	0	0	0	0	1	0	0	0	0	0	0	0	0	0	0	0	0	0	0	0	4	0	0	0	0	0	0	0	0	0
ENSMUSG00000110895	0	1	0	0	0	7	0	4	0	13	0	0	0	0	0	16	0	0	0	0	0	0	0	18	0	0	0	3	0	1	0	12	0	0	0	18	0	0	0	0	0	6	0	6	0	14	0	2	0
ENSMUSG00000032355	0	20	0	0	0	0	0	0	0	0	0	0	0	0	0	0	0	0	0	0	0	0	0	0	0	0	0	0	0	0	0	0	0	0	0	0	0	0	0	0	0	0	0	0	0	0	0	0	0
ENSMUSG00000032346	0	0	0	0	0	0	0	0	0	0	0	0	0	0	0	0	0	0	0	0	0	0	0	22	0	0	0	0	0	0	0	0	0	0	0	0	0	0	0	0	0	0	0	0	0	0	0	0	0
ENSMUSG00000070291	0	1	0	1	0	6	0	6	0	7	0	2	0	5	0	8	0	3	0	14	0	13	0	7	0	3	0	3	0	2	0	1	0	4	0	1	0	5	0	3	0	2	0	1	0	4	0	3	0
ENSMUSG00000111874	0	0	0	0	0	0	0	0	0	1	0	0	0	0	0	2	0	0	0	1	0	1	0	2	0	1	0	0	0	0	0	0	0	1	0	0	0	0	0	3	0	0	0	0	0	0	0	0	0
ENSMUSG00000042761	0	0	0	0	0	0	0	1	0	0	0	0	0	0	0	0	0	0	0	0	0	15	0	0	0	0	0	0	0	0	0	0	0	0	0	0	0	0	0	0	0	0	0	0	0	0	0	0	0
ENSMUSG00000111274	0	1	0	0	0	3	0	0	0	0	0	6	0	9	0	12	0	6	0	15	0	19	0	17	0	0	0	2	0	2	0	2	0	4	0	2	0	16	0	8	0	1	0	0	0	4	0	5	0
ENSMUSG00000032356	0	0	0	0	0	0	0	0	0	0	0	1	0	0	0	0	0	0	0	0	0	0	0	7	0	8	0	1	0	0	0	0	0	0	0	0	0	2	0	4	0	2	0	0	0	0	0	3	0
ENSMUSG00000095654	0	0	0	0	0	0	0	0	0	0	0	0	0	0	0	1	0	0	0	8	0	4	0	3	0	0	0	0	0	1	0	0	0	0	0	0	0	0	0	7	0	0	0	0	0	0	0	2	0
ENSMUSG00000103755	0	10	0	2	0	1	0	0	0	0	0	0	0	0	0	6	0	0	0	3	0	7	0	3	0	0	0	0	0	0	0	0	0	4	0	1	0	3	0	0	0	0	0	0	0	1	0	0	0
ENSMUSG00000097777	0	0	0	0	0	0	0	0	0	0	0	0	0	0	0	0	0	0	0	0	0	20	0	0	0	0	0	0	0	0	0	0	0	0	0	0	0	0	0	0	0	0	0	0	0	0	0	2	0
ENSMUSG00000033688	0	3	0	3	0	0	0	3	0	2	0	0	0	0	0	3	0	0	0	0	0	12	0	1	0	10	0	0	0	0	0	0	0	0	0	4	0	2	0	0	0	2	0	2	0	0	0	7	0
ENSMUSG00000020258	0	0	0	0	0	1	0	0	0	0	0	0	0	1	0	1	0	3	0	0	0	0	0	1	0	1	0	0	0	0	0	0	0	1	0	0	0	0	0	3	0	0	0	0	0	0	0	1	0
ENSMUSG00000010066	0	0	0	0	0	3	0	0	0	3	0	0	0	0	0	3	0	0	0	0	0	0	0	0	0	0	0	0	0	0	0	0	0	0	0	0	0	8	0	0	0	0	0	0	0	1	0	3	0
ENSMUSG00000034837	0	1	0	0	0	5	0	13	0	4	0	5	0	5	0	7	0	11	0	14	0	52	0	17	0	6	0	7	0	15	0	0	0	0	0	0	0	20	0	0	0	4	0	2	0	6	0	2	0
ENSMUSG00000032584	0	1	0	0	0	0	0	0	0	1	0	0	0	2	0	13	0	0	0	7	0	4	0	6	0	25	0	0	0	0	0	0	0	0	0	0	0	0	0	4	0	0	0	0	0	0	0	1	0
ENSMUSG00000093749	0	0	0	0	0	0	0	0	0	0	0	0	0	0	0	5	0	0	0	5	0	0	0	0	0	0	0	1	0	0	0	0	0	0	0	0	0	0	0	0	0	0	0	0	0	0	0	3	0
ENSMUSG00000032591	0	1	0	3	0	4	0	0	0	12	0	0	0	6	0	3	0	0	0	0	0	3	0	7	0	3	0	2	0	0	0	1	0	5	0	3	0	0	0	4	0	4	0	0	0	2	0	5	0
ENSMUSG00000039461	0	2	0	0	0	3	0	1	0	0	0	0	0	2	0	0	0	0	0	0	0	0	0	8	0	6	0	0	0	0	0	0	0	0	0	0	0	1	0	0	0	0	0	0	0	0	0	0	0
ENSMUSG00000049699	0	0	0	0	0	0	0	0	0	0	0	0	0	0	0	0	0	0	0	0	0	0	0	0	0	13	0	0	0	0	0	0	0	0	0	0	0	0	0	0	0	0	0	0	0	8	0	0	0
ENSMUSG00000032489	0	0	0	0	0	1	0	3	0	0	0	0	0	4	0	0	0	0	0	3	0	0	0	0	0	0	0	1	0	0	0	0	0	0	0	0	0	0	0	0	0	0	0	0	0	0	0	0	0
ENSMUSG00000110730	0	0	0	3	0	1	0	3	0	2	0	0	0	2	0	0	0	2	0	0	0	6	0	5	0	0	0	0	0	1	0	2	0	3	0	2	0	4	0	2	0	0	0	0	0	1	0	0	0
ENSMUSG00000111094	0	2	0	6	0	3	0	2	0	0	0	3	0	1	0	2	0	2	0	1	0	5	0	6	0	2	0	1	0	1	0	1	0	2	0	2	0	5	0	4	0	0	0	0	0	4	0	3	0
ENSMUSG00000111445	0	8	0	44	0	18	0	24	0	8	0	9	0	36	0	81	0	14	0	13	0	66	0	43	0	25	0	6	0	7	0	7	0	23	0	52	0	29	0	47	0	15	0	5	0	11	0	20	0
ENSMUSG00000032528	0	1	0	0	0	1	0	0	0	0	0	0	0	2	0	0	0	0	0	0	0	0	0	2	0	5	0	0	0	0	0	0	0	0	0	6	0	0	0	0	0	0	0	0	0	0	0	1	0
ENSMUSG00000094985	0	1	0	0	0	1	0	0	0	7	0	0	0	0	0	0	0	0	0	0	0	0	0	0	0	0	0	1	0	0	0	0	0	0	0	2	0	0	0	0	0	0	0	0	0	7	0	0	0
ENSMUSG00000112307	0	0	0	0	0	0	0	0	0	0	0	0	0	18	0	0	0	0	0	0	0	0	0	0	0	0	0	0	0	0	0	0	0	0	0	0	0	0	0	0	0	0	0	0	0	0	0	0	0
ENSMUSG00000053980	0	0	0	0	0	0	0	0	0	0	0	0	0	38	0	0	0	0	0	21	0	0	0	0	0	0	0	0	0	0	0	0	0	0	0	0	0	0	0	0	0	0	0	0	0	0	0	14	0
ENSMUSG00000071392	0	2	0	0	0	0	0	0	0	0	0	0	0	0	0	0	0	0	0	3	0	5	0	0	0	0	0	0	0	0	0	0	0	0	0	0	0	0	0	0	0	0	0	0	0	0	0	0	0
ENSMUSG00000069713	0	5	0	7	0	7	0	3	0	0	0	3	0	3	0	32	0	0	0	0	0	6	0	26	0	1	0	12	0	0	0	4	0	10	0	8	0	23	0	3	0	9	0	0	0	8	0	8	0
ENSMUSG00000111397	0	0	0	0	0	0	0	0	0	0	0	0	0	0	0	0	0	0	0	0	0	8	0	7	0	0	0	0	0	0	0	0	0	0	0	0	0	0	0	0	0	0	0	0	0	1	0	0	0
ENSMUSG00000046031	0	0	0	0	0	9	0	0	0	0	0	0	0	9	0	9	0	3	0	4	0	0	0	32	0	16	0	0	0	0	0	0	0	8	0	0	0	0	0	0	0	4	0	1	0	0	0	0	0
ENSMUSG00000111055	0	1	0	2	0	6	0	0	0	6	0	0	0	5	0	5	0	0	0	2	0	4	0	10	0	13	0	2	0	0	0	1	0	6	0	5	0	3	0	1	0	3	0	1	0	2	0	2	0
ENSMUSG00000102632	0	2	0	0	0	26	0	85	0	26	0	3	0	19	0	95	0	0	0	0	0	0	0	43	0	16	0	1	0	4	0	5	0	24	0	26	0	0	0	14	0	13	0	1	0	11	0	19	0
ENSMUSG00000091415	0	0	0	0	0	0	0	25	0	0	0	0	0	0	0	0	0	0	0	12	0	0	0	0	0	0	0	0	0	0	0	0	0	0	0	0	0	0	0	0	0	0	0	0	0	0	0	0	0
ENSMUSG00000078451	0	1	0	2	0	0	0	4	0	6	0	4	0	1	0	6	0	2	0	2	0	13	0	8	0	8	0	0	0	3	0	1	0	9	0	9	0	2	0	0	0	4	0	3	0	6	0	5	0
ENSMUSG00000112634	0	0	0	0	0	0	0	0	0	0	0	0	0	0	0	0	0	0	0	0	0	0	0	0	0	16	0	0	0	0	0	0	0	0	0	0	0	0	0	0	0	0	0	0	0	0	0	0	0
ENSMUSG00000097370	0	1	0	1	0	2	0	0	0	2	0	0	0	0	0	0	0	4	0	12	0	2	0	6	0	0	0	0	0	0	0	1	0	7	0	2	0	1	0	5	0	1	0	0	0	1	0	1	0
ENSMUSG00000037990	0	0	0	0	0	1	0	0	0	1	0	0	0	1	0	0	0	0	0	3	0	0	0	0	0	0	0	0	0	0	0	0	0	1	0	0	0	0	0	4	0	0	0	0	0	0	0	0	0
ENSMUSG00000009646	0	0	0	0	0	3	0	0	0	0	0	0	0	1	0	0	0	0	0	0	0	6	0	0	0	1	0	0	0	0	0	0	0	0	0	0	0	0	0	0	0	0	0	0	0	2	0	0	0
ENSMUSG00000009654	0	0	0	0	0	3	0	0	0	0	0	0	0	0	0	2	0	0	0	0	0	4	0	0	0	0	0	0	0	0	0	0	0	0	0	0	0	0	0	0	0	0	0	0	0	0	0	0	0
ENSMUSG00000020108	0	0	0	0	0	1	0	2	0	2	0	0	0	0	0	3	0	0	0	0	0	5	0	0	0	0	0	2	0	0	0	2	0	3	0	1	0	1	0	0	0	0	0	0	0	2	0	1	0
ENSMUSG00000112018	0	9	0	10	0	26	0	11	0	0	0	0	0	7	0	3	0	6	0	6	0	26	0	15	0	11	0	4	0	1	0	9	0	0	0	4	0	5	0	5	0	10	0	2	0	0	0	7	0
ENSMUSG00000020080	0	7	0	0	0	1	0	2	0	0	0	1	0	1	0	19	0	0	0	0	0	3	0	6	0	11	0	2	0	0	0	0	0	3	0	0	0	0	0	0	0	3	0	0	0	2	0	3	0
ENSMUSG00000112347	0	0	0	0	0	0	0	0	0	1	0	0	0	0	0	0	0	0	0	8	0	18	0	0	0	0	0	2	0	0	0	0	0	0	0	0	0	1	0	0	0	0	0	0	0	0	0	0	0
ENSMUSG00000085372	0	0	0	0	0	0	0	0	0	0	0	0	0	0	0	0	0	0	0	3	0	0	0	2	0	2	0	0	0	0	0	0	0	0	0	0	0	0	0	0	0	0	0	0	0	0	0	3	0
ENSMUSG00000112120	0	0	0	0	0	0	0	0	0	0	0	0	0	0	0	16	0	0	0	0	0	0	0	3	0	0	0	0	0	1	0	0	0	0	0	0	0	0	0	0	0	0	0	0	0	0	0	0	0
ENSMUSG00000112028	0	0	0	0	0	1	0	1	0	2	0	0	0	1	0	4	0	0	0	2	0	4	0	1	0	0	0	0	0	0	0	0	0	0	0	0	0	0	0	2	0	1	0	0	0	2	0	0	0
ENSMUSG00000020229	0	0	0	1	0	4	0	3	0	3	0	1	0	2	0	7	0	0	0	4	0	10	0	1	0	0	0	0	0	3	0	0	0	1	0	0	0	2	0	0	0	0	0	0	0	0	0	0	0
ENSMUSG00000112143	0	0	0	0	0	0	0	2	0	0	0	0	0	0	0	0	0	0	0	5	0	0	0	6	0	0	0	0	0	0	0	0	0	2	0	0	0	1	0	1	0	1	0	0	0	0	0	1	0
ENSMUSG00000102522	0	0	0	3	0	0	0	0	0	3	0	0	0	0	0	7	0	0	0	0	0	0	0	1	0	1	0	0	0	0	0	0	0	0	0	0	0	5	0	0	0	0	0	1	0	0	0	0	0
ENSMUSG00000000290	0	6	0	10	0	8	0	5	0	13	0	8	0	10	0	38	0	9	0	7	0	34	0	6	0	20	0	10	0	6	0	0	0	11	0	12	0	23	0	5	0	11	0	2	0	2	0	11	0
ENSMUSG00000009292	0	0	0	0	0	9	0	0	0	0	0	0	0	0	0	0	0	7	0	1	0	48	0	12	0	1	0	3	0	0	0	2	0	1	0	0	0	0	0	8	0	2	0	1	0	10	0	0	0
ENSMUSG00000045912	0	0	0	0	0	3	0	1	0	0	0	0	0	0	0	0	0	0	0	1	0	0	0	0	0	1	0	0	0	0	0	0	0	2	0	0	0	0	0	0	0	0	0	0	0	0	0	0	0
ENSMUSG00000061780	0	0	0	0	0	0	0	0	0	0	0	0	0	0	0	0	0	0	0	0	0	0	0	0	0	0	0	0	0	0	0	0	0	0	0	10	0	0	0	0	0	0	0	0	0	0	0	0	0
ENSMUSG00000003341	0	3	0	0	0	10	0	8	0	2	0	4	0	8	0	5	0	0	0	8	0	7	0	8	0	0	0	0	0	2	0	3	0	0	0	4	0	5	0	11	0	6	0	0	0	9	0	4	0
ENSMUSG00000097013	0	1	0	0	0	1	0	0	0	4	0	0	0	1	0	4	0	0	0	1	0	0	0	0	0	0	0	2	0	0	0	0	0	1	0	0	0	0	0	0	0	6	0	0	0	0	0	2	0
ENSMUSG00000075558	0	23	0	47	0	47	0	101	0	60	0	11	0	42	0	175	0	11	0	105	0	97	0	84	0	63	0	31	0	14	0	62	0	59	0	26	0	42	0	50	0	30	0	20	0	52	0	56	0
ENSMUSG00000043670	0	0	0	6	0	2	0	1	0	0	0	0	0	0	0	0	0	0	0	0	0	4	0	3	0	3	0	0	0	0	0	0	0	0	0	0	0	0	0	0	0	3	0	0	0	3	0	0	0
ENSMUSG00000034872	0	0	0	0	0	1	0	2	0	1	0	0	0	2	0	9	0	0	0	4	0	0	0	1	0	7	0	0	0	0	0	3	0	0	0	0	0	8	0	8	0	3	0	0	0	5	0	0	0
ENSMUSG00000044199	0	0	0	0	0	3	0	4	0	1	0	1	0	1	0	10	0	1	0	7	0	12	0	12	0	0	0	3	0	0	0	1	0	2	0	0	0	5	0	7	0	0	0	0	0	1	0	3	0
ENSMUSG00000044581	0	0	0	0	0	0	0	0	0	13	0	0	0	0	0	0	0	0	0	0	0	3	0	0	0	0	0	0	0	0	0	0	0	6	0	0	0	1	0	0	0	2	0	0	0	0	0	0	0
ENSMUSG00000020251	0	0	0	0	0	0	0	0	0	1	0	0	0	0	0	0	0	1	0	0	0	0	0	5	0	3	0	1	0	0	0	0	0	0	0	0	0	0	0	0	0	0	0	0	0	1	0	0	0
ENSMUSG00000056821	0	0	0	0	0	0	0	1	0	2	0	0	0	1	0	1	0	0	0	0	0	3	0	2	0	3	0	0	0	0	0	0	0	1	0	1	0	0	0	0	0	0	0	0	0	2	0	0	0
ENSMUSG00000112826	0	0	0	0	0	2	0	0	0	4	0	0	0	0	0	11	0	2	0	0	0	0	0	0	0	0	0	0	0	0	0	0	0	1	0	0	0	0	0	6	0	2	0	0	0	0	0	1	0
ENSMUSG00000112666	0	1	0	0	0	5	0	8	0	0	0	0	0	0	0	0	0	0	0	1	0	0	0	0	0	0	0	0	0	0	0	0	0	0	0	0	0	0	0	0	0	0	0	0	0	0	0	0	0
ENSMUSG00000058934	0	0	0	0	0	0	0	0	0	0	0	0	0	7	0	0	0	0	0	0	0	8	0	8	0	0	0	0	0	0	0	0	0	0	0	0	0	0	0	0	0	0	0	0	0	0	0	0	0
ENSMUSG00000004359	0	0	0	0	0	0	0	2	0	0	0	0	0	0	0	1	0	0	0	0	0	0	0	2	0	0	0	0	0	0	0	0	0	2	0	2	0	2	0	0	0	2	0	0	0	0	0	3	0
ENSMUSG00000058589	0	0	0	0	0	1	0	0	0	0	0	0	0	0	0	0	0	1	0	1	0	0	0	1	0	0	0	0	0	0	0	0	0	1	0	2	0	0	0	0	0	0	0	0	0	29	0	0	0
ENSMUSG00000020017	0	1	0	4	0	4	0	1	0	3	0	1	0	3	0	12	0	0	0	1	0	4	0	5	0	3	0	1	0	1	0	2	0	11	0	4	0	4	0	11	0	4	0	1	0	1	0	4	0
ENSMUSG00000085723	0	0	0	0	0	1	0	0	0	0	0	0	0	4	0	0	0	0	0	0	0	0	0	1	0	0	0	0	0	0	0	0	0	0	0	3	0	0	0	0	0	0	0	0	0	0	0	1	0
ENSMUSG00000097689	0	0	0	0	0	6	0	8	0	7	0	0	0	0	0	16	0	0	0	9	0	16	0	3	0	0	0	0	0	4	0	0	0	0	0	0	0	0	0	0	0	0	0	0	0	0	0	2	0
ENSMUSG00000112744	0	2	0	0	0	0	0	0	0	0	0	0	0	0	0	0	0	0	0	0	0	0	0	0	0	0	0	0	0	0	0	0	0	0	0	9	0	0	0	14	0	0	0	0	0	0	0	0	0
ENSMUSG00000112485	0	5	0	0	0	0	0	0	0	0	0	0	0	0	0	0	0	0	0	0	0	0	0	0	0	0	0	0	0	0	0	2	0	0	0	0	0	9	0	0	0	0	0	0	0	0	0	3	0
ENSMUSG00000112722	0	1	0	0	0	3	0	12	0	1	0	2	0	5	0	14	0	3	0	0	0	15	0	9	0	8	0	1	0	0	0	0	0	0	0	4	0	9	0	5	0	0	0	1	0	4	0	3	0
ENSMUSG00000031294	0	1	0	5	0	10	0	13	0	14	0	0	0	2	0	18	0	0	0	2	0	8	0	24	0	9	0	6	0	1	0	4	0	12	0	7	0	6	0	9	0	5	0	1	0	4	0	6	0
ENSMUSG00000112322	0	1	0	0	0	11	0	0	0	0	0	0	0	0	0	0	0	0	0	0	0	0	0	0	0	0	0	0	0	0	0	0	0	0	0	6	0	0	0	0	0	0	0	0	0	0	0	0	0
ENSMUSG00000102382	0	0	0	0	0	11	0	1	0	0	0	0	0	0	0	0	0	0	0	1	0	0	0	23	0	0	0	0	0	0	0	0	0	0	0	0	0	9	0	0	0	0	0	3	0	0	0	0	0
ENSMUSG00000112596	0	0	0	0	0	0	0	0	0	0	0	0	0	0	0	0	0	0	0	3	0	0	0	3	0	0	0	0	0	0	0	0	0	0	0	0	0	0	0	0	0	0	0	0	0	0	0	0	0
ENSMUSG00000025422	0	0	0	0	0	0	0	0	0	5	0	0	0	5	0	15	0	0	0	28	0	30	0	2	0	0	0	0	0	2	0	1	0	0	0	1	0	12	0	0	0	0	0	1	0	0	0	7	0
ENSMUSG00000097331	0	0	0	5	0	0	0	5	0	3	0	0	0	0	0	0	0	0	0	0	0	0	0	0	0	5	0	0	0	0	0	2	0	9	0	2	0	0	0	8	0	4	0	1	0	6	0	0	0
ENSMUSG00000047492	0	0	0	0	0	0	0	0	0	0	0	0	0	4	0	0	0	0	0	0	0	9	0	0	0	0	0	0	0	0	0	0	0	0	0	0	0	0	0	0	0	0	0	0	0	0	0	0	0
ENSMUSG00000051716	0	0	0	0	0	0	0	0	0	7	0	0	0	0	0	0	0	0	0	0	0	0	0	0	0	0	0	0	0	0	0	0	0	0	0	0	0	0	0	0	0	0	0	0	0	0	0	6	0
ENSMUSG00000090761	0	10	0	4	0	16	0	17	0	14	0	6	0	13	0	14	0	5	0	16	0	19	0	20	0	2	0	8	0	2	0	6	0	10	0	9	0	11	0	8	0	4	0	0	0	10	0	10	0
ENSMUSG00000018166	0	0	0	0	0	0	0	8	0	0	0	0	0	8	0	26	0	0	0	0	0	15	0	0	0	0	0	0	0	0	0	0	0	0	0	0	0	0	0	0	0	0	0	0	0	0	0	1	0
ENSMUSG00000111936	0	1	0	0	0	1	0	8	0	7	0	0	0	0	0	23	0	0	0	0	0	0	0	0	0	0	0	10	0	0	0	0	0	0	0	0	0	0	0	0	0	0	0	2	0	0	0	0	0
ENSMUSG00000025359	0	5	0	6	0	8	0	10	0	10	0	4	0	0	0	18	0	4	0	12	0	37	0	15	0	14	0	0	0	0	0	0	0	3	0	7	0	0	0	23	0	7	0	2	0	9	0	7	0
ENSMUSG00000020279	0	1	0	4	0	1	0	6	0	12	0	0	0	2	0	25	0	4	0	9	0	0	0	14	0	3	0	0	0	0	0	16	0	23	0	6	0	19	0	21	0	0	0	5	0	10	0	3	0
ENSMUSG00000051062	0	1	0	1	0	3	0	1	0	2	0	0	0	0	0	2	0	0	0	2	0	1	0	0	0	1	0	0	0	1	0	3	0	3	0	0	0	2	0	0	0	1	0	0	0	0	0	0	0
ENSMUSG00000020401	0	6	0	8	0	6	0	0	0	31	0	13	0	43	0	44	0	23	0	22	0	18	0	30	0	39	0	8	0	12	0	16	0	13	0	23	0	49	0	44	0	8	0	5	0	0	0	11	0
ENSMUSG00000040283	0	0	0	0	0	2	0	1	0	1	0	0	0	4	0	24	0	0	0	4	0	4	0	0	0	0	0	0	0	0	0	0	0	0	0	4	0	0	0	0	0	0	0	0	0	0	0	0	0
ENSMUSG00000000617	0	0	0	0	0	0	0	0	0	0	0	0	0	0	0	0	0	0	0	51	0	0	0	0	0	0	0	0	0	0	0	0	0	0	0	0	0	0	0	0	0	0	0	0	0	0	0	0	0
ENSMUSG00000086226	0	0	0	0	0	0	0	0	0	0	0	0	0	0	0	0	0	0	0	23	0	0	0	0	0	0	0	0	0	0	0	0	0	0	0	0	0	0	0	0	0	0	0	0	0	0	0	0	0
ENSMUSG00000048728	0	0	0	0	0	0	0	0	0	0	0	0	0	0	0	14	0	0	0	0	0	0	0	0	0	0	0	0	0	0	0	0	0	0	0	0	0	0	0	0	0	0	0	0	0	0	0	0	0
ENSMUSG00000061469	0	1	0	0	0	3	0	0	0	0	0	0	0	1	0	7	0	2	0	2	0	0	0	2	0	0	0	0	0	0	0	0	0	1	0	0	0	0	0	2	0	0	0	1	0	0	0	0	0
ENSMUSG00000063564	0	5	0	4	0	12	0	9	0	21	0	1	0	0	0	38	0	2	0	4	0	38	0	29	0	31	0	8	0	6	0	8	0	25	0	13	0	2	0	1	0	17	0	4	0	14	0	13	0
ENSMUSG00000001053	0	0	0	0	0	0	0	0	0	0	0	0	0	0	0	2	0	1	0	0	0	6	0	0	0	2	0	0	0	0	0	0	0	0	0	0	0	1	0	1	0	0	0	0	0	0	0	1	0
ENSMUSG00000052563	0	0	0	0	0	5	0	0	0	0	0	2	0	6	0	0	0	0	0	0	0	0	0	0	0	2	0	0	0	0	0	0	0	4	0	0	0	0	0	52	0	0	0	0	0	26	0	0	0
ENSMUSG00000110618	0	0	0	0	0	0	0	0	0	0	0	0	0	0	0	0	0	0	0	0	0	0	0	0	0	0	0	0	0	0	0	0	0	0	0	12	0	0	0	0	0	0	0	0	0	0	0	0	0
ENSMUSG00000037001	0	6	0	17	0	17	0	49	0	47	0	0	0	51	0	85	0	0	0	18	0	57	0	51	0	24	0	28	0	17	0	33	0	33	0	13	0	23	0	16	0	19	0	4	0	31	0	8	0
ENSMUSG00000087654	0	1	0	2	0	4	0	9	0	9	0	0	0	7	0	11	0	0	0	5	0	8	0	7	0	5	0	5	0	2	0	8	0	5	0	0	0	4	0	6	0	4	0	1	0	7	0	2	0
ENSMUSG00000020490	0	0	0	0	0	0	0	0	0	0	0	0	0	0	0	0	0	0	0	0	0	0	0	0	0	0	0	0	0	0	0	35	0	35	0	0	0	0	0	0	0	0	0	0	0	0	0	0	0
ENSMUSG00000043648	0	5	0	8	0	12	0	4	0	37	0	2	0	13	0	27	0	7	0	2	0	66	0	21	0	20	0	5	0	3	0	8	0	8	0	5	0	10	0	11	0	19	0	3	0	7	0	7	0
ENSMUSG00000019102	0	0	0	0	0	0	0	0	0	0	0	0	0	5	0	0	0	0	0	0	0	0	0	0	0	0	0	0	0	0	0	0	0	0	0	0	0	0	0	0	0	0	0	0	0	0	0	0	0
ENSMUSG00000020905	0	2	0	0	0	5	0	2	0	1	0	0	0	5	0	4	0	1	0	6	0	6	0	5	0	0	0	0	0	0	0	0	0	3	0	0	0	1	0	2	0	0	0	0	0	1	0	2	0
ENSMUSG00000020904	0	0	0	0	0	1	0	0	0	0	0	0	0	3	0	1	0	0	0	3	0	3	0	2	0	0	0	0	0	0	0	0	0	0	0	0	0	0	0	0	0	0	0	0	0	0	0	1	0
ENSMUSG00000005202	0	2	0	11	0	16	0	29	0	32	0	1	0	10	0	56	0	1	0	3	0	15	0	21	0	21	0	10	0	6	0	10	0	20	0	20	0	10	0	6	0	8	0	1	0	13	0	7	0
ENSMUSG00000085890	0	0	0	0	0	0	0	1	0	0	0	0	0	0	0	4	0	0	0	1	0	0	0	0	0	1	0	0	0	0	0	0	0	0	0	0	0	0	0	0	0	0	0	0	0	0	0	2	0
ENSMUSG00000042826	0	0	0	0	0	1	0	5	0	0	0	0	0	2	0	4	0	0	0	6	0	0	0	0	0	3	0	0	0	2	0	0	0	0	0	1	0	0	0	6	0	0	0	0	0	0	0	0	0
ENSMUSG00000018566	0	39	0	19	0	65	0	150	0	74	0	16	0	145	0	60	0	32	0	236	0	176	0	143	0	33	0	40	0	18	0	60	0	42	0	15	0	114	0	24	0	12	0	4	0	40	0	44	0
ENSMUSG00000000318	0	0	0	0	0	0	0	0	0	0	0	0	0	5	0	0	0	0	0	0	0	47	0	21	0	0	0	0	0	0	0	0	0	0	0	0	0	0	0	0	0	6	0	1	0	0	0	0	0
ENSMUSG00000014609	0	2	0	0	0	2	0	2	0	5	0	0	0	2	0	8	0	0	0	0	0	6	0	4	0	3	0	1	0	0	0	0	0	2	0	5	0	4	0	10	0	0	0	0	0	2	0	4	0
ENSMUSG00000005947	0	0	0	0	0	2	0	0	0	4	0	0	0	0	0	4	0	0	0	0	0	0	0	0	0	3	0	0	0	0	0	0	0	1	0	1	0	0	0	0	0	0	0	0	0	0	0	1	0
ENSMUSG00000063116	0	3	0	0	0	0	0	0	0	0	0	0	0	0	0	0	0	0	0	0	0	0	0	0	0	0	0	0	0	1	0	0	0	0	0	0	0	25	0	0	0	0	0	0	0	0	0	0	0
ENSMUSG00000045287	0	5	0	3	0	0	0	2	0	0	0	0	0	0	0	5	0	0	0	0	0	0	0	1	0	0	0	0	0	0	0	0	0	0	0	0	0	0	0	0	0	0	0	0	0	0	0	0	0
ENSMUSG00000044243	0	0	0	0	0	2	0	5	0	0	0	1	0	0	0	9	0	0	0	6	0	0	0	0	0	0	0	0	0	7	0	0	0	0	0	0	0	0	0	0	0	0	0	0	0	0	0	26	0
ENSMUSG00000046275	0	3	0	4	0	1	0	2	0	2	0	1	0	0	0	1	0	0	0	6	0	3	0	1	0	2	0	0	0	1	0	4	0	0	0	3	0	8	0	0	0	0	0	0	0	2	0	0	0
ENSMUSG00000020838	0	0	0	1	0	2	0	4	0	1	0	0	0	0	0	2	0	2	0	6	0	3	0	3	0	0	0	0	0	0	0	2	0	0	0	1	0	2	0	2	0	1	0	0	0	0	0	1	0
ENSMUSG00000037593	0	11	0	0	0	1	0	0	0	0	0	6	0	0	0	0	0	0	0	0	0	41	0	0	0	0	0	5	0	1	0	0	0	25	0	0	0	0	0	0	0	3	0	0	0	7	0	2	0
ENSMUSG00000050132	0	11	0	22	0	32	0	12	0	13	0	9	0	26	0	92	0	17	0	2	0	151	0	29	0	18	0	14	0	5	0	2	0	13	0	29	0	2	0	8	0	10	0	4	0	35	0	24	0
ENSMUSG00000020826	0	0	0	0	0	1	0	1	0	2	0	2	0	0	0	2	0	0	0	1	0	6	0	3	0	1	0	0	0	0	0	1	0	4	0	0	0	0	0	0	0	0	0	0	0	3	0	0	0
ENSMUSG00000082101	0	0	0	0	0	6	0	5	0	2	0	0	0	0	0	0	0	0	0	0	0	5	0	1	0	0	0	0	0	0	0	0	0	6	0	4	0	0	0	5	0	1	0	1	0	0	0	1	0
ENSMUSG00000020686	0	0	0	0	0	0	0	0	0	0	0	0	0	1	0	0	0	0	0	0	0	0	0	11	0	0	0	0	0	2	0	0	0	0	0	0	0	0	0	0	0	0	0	0	0	0	0	0	0
ENSMUSG00000018479	0	0	0	0	0	0	0	0	0	0	0	0	0	0	0	0	0	0	0	0	0	1	0	0	0	7	0	0	0	0	0	0	0	0	0	0	0	4	0	0	0	0	0	0	0	0	0	0	0
ENSMUSG00000000278	0	0	0	0	0	0	0	0	0	0	0	0	0	0	0	0	0	0	0	0	0	0	0	2	0	0	0	0	0	0	0	0	0	0	0	0	0	0	0	0	0	1	0	0	0	2	0	2	0
ENSMUSG00000076435	0	1	0	4	0	4	0	3	0	8	0	0	0	6	0	10	0	0	0	2	0	0	0	18	0	6	0	7	0	3	0	1	0	11	0	1	0	5	0	1	0	4	0	2	0	5	0	2	0
ENSMUSG00000039084	0	0	0	1	0	4	0	0	0	8	0	1	0	3	0	8	0	0	0	1	0	0	0	8	0	10	0	2	0	2	0	2	0	7	0	1	0	5	0	3	0	2	0	1	0	3	0	2	0
ENSMUSG00000084856	0	0	0	0	0	0	0	0	0	0	0	0	0	0	0	0	0	0	0	0	0	0	0	0	0	0	0	0	0	0	0	0	0	5	0	0	0	0	0	0	0	0	0	2	0	0	0	4	0
ENSMUSG00000020882	0	0	0	0	0	0	0	0	0	0	0	0	0	13	0	0	0	8	0	0	0	11	0	0	0	0	0	0	0	0	0	0	0	0	0	0	0	0	0	0	0	0	0	0	0	0	0	0	0
ENSMUSG00000017400	0	0	0	0	0	3	0	0	0	0	0	1	0	0	0	0	0	2	0	1	0	11	0	5	0	0	0	0	0	0	0	0	0	0	0	0	0	0	0	0	0	0	0	0	0	0	0	0	0
ENSMUSG00000064224	0	0	0	0	0	0	0	4	0	0	0	0	0	0	0	0	0	0	0	0	0	0	0	0	0	0	0	0	0	0	0	0	0	0	0	0	0	0	0	0	0	0	0	0	0	0	0	1	0
ENSMUSG00000037944	0	0	0	0	0	0	0	1	0	0	0	0	0	0	0	2	0	1	0	1	0	0	0	4	0	3	0	0	0	0	0	0	0	0	0	0	0	1	0	0	0	0	0	0	0	0	0	4	0
ENSMUSG00000053797	0	1	0	4	0	22	0	33	0	39	0	2	0	22	0	67	0	7	0	27	0	70	0	67	0	22	0	15	0	6	0	15	0	24	0	15	0	38	0	17	0	4	0	12	0	11	0	24	0
ENSMUSG00000017165	0	1	0	0	0	2	0	6	0	0	0	2	0	4	0	3	0	1	0	2	0	4	0	7	0	0	0	0	0	1	0	0	0	0	0	1	0	4	0	1	0	2	0	1	0	4	0	1	0
ENSMUSG00000006930	0	13	0	34	0	50	0	8	0	52	0	14	0	83	0	6	0	7	0	105	0	36	0	36	0	22	0	47	0	9	0	45	0	19	0	8	0	55	0	27	0	43	0	5	0	31	0	30	0
ENSMUSG00000006784	0	1	0	0	0	0	0	5	0	1	0	0	0	1	0	0	0	3	0	0	0	0	0	6	0	7	0	0	0	0	0	0	0	0	0	1	0	5	0	0	0	0	0	0	0	6	0	9	0
ENSMUSG00000085604	0	0	0	0	0	1	0	0	0	0	0	0	0	2	0	0	0	0	0	3	0	0	0	0	0	0	0	0	0	2	0	2	0	0	0	2	0	0	0	0	0	0	0	0	0	0	0	3	0
ENSMUSG00000017167	0	2	0	7	0	4	0	3	0	0	0	0	0	6	0	1	0	5	0	7	0	18	0	4	0	1	0	0	0	0	0	6	0	1	0	1	0	2	0	0	0	3	0	0	0	2	0	0	0
ENSMUSG00000019326	0	0	0	0	0	0	0	1	0	1	0	0	0	0	0	7	0	0	0	0	0	0	0	3	0	5	0	1	0	0	0	0	0	3	0	8	0	5	0	0	0	2	0	1	0	0	0	9	0
ENSMUSG00000101925	0	1	0	0	0	3	0	0	0	2	0	0	0	0	0	0	0	0	0	0	0	0	0	11	0	0	0	0	0	2	0	2	0	0	0	0	0	7	0	0	0	1	0	0	0	0	0	1	0
ENSMUSG00000006574	0	3	0	5	0	2	0	4	0	0	0	7	0	10	0	11	0	4	0	8	0	0	0	0	0	0	0	0	0	0	0	0	0	0	0	4	0	0	0	14	0	2	0	0	0	0	0	0	0
ENSMUSG00000020926	0	1	0	1	0	3	0	4	0	1	0	0	0	2	0	8	0	0	0	0	0	11	0	12	0	2	0	2	0	0	0	1	0	0	0	0	0	0	0	0	0	1	0	0	0	0	0	0	0
ENSMUSG00000018411	0	0	0	0	0	0	0	0	0	0	0	0	0	0	0	4	0	0	0	0	0	0	0	0	0	0	0	6	0	0	0	0	0	0	0	0	0	0	0	0	0	0	0	0	0	0	0	0	0
ENSMUSG00000040838	0	0	0	0	0	0	0	0	0	1	0	1	0	0	0	3	0	0	0	0	0	1	0	1	0	0	0	0	0	0	0	2	0	1	0	2	0	0	0	3	0	0	0	0	0	0	0	1	0
ENSMUSG00000085297	0	0	0	0	0	0	0	0	0	1	0	0	0	6	0	0	0	0	0	0	0	3	0	4	0	10	0	4	0	0	0	1	0	7	0	8	0	0	0	1	0	1	0	0	0	1	0	11	0
ENSMUSG00000020681	0	2	0	0	0	1	0	0	0	0	0	0	0	0	0	0	0	0	0	0	0	1	0	5	0	0	0	1	0	0	0	2	0	1	0	0	0	0	0	1	0	2	0	0	0	2	0	0	0
ENSMUSG00000085229	0	0	0	0	0	0	0	0	0	0	0	0	0	0	0	0	0	0	0	0	0	3	0	1	0	0	0	0	0	0	0	1	0	0	0	1	0	1	0	1	0	0	0	1	0	1	0	0	0
ENSMUSG00000075480	0	0	0	0	0	0	0	0	0	0	0	0	0	1	0	0	0	0	0	4	0	0	0	7	0	0	0	0	0	0	0	0	0	0	0	0	0	0	0	0	0	0	0	0	0	0	0	0	0
ENSMUSG00000020712	0	0	0	0	0	0	0	0	0	0	0	0	0	0	0	0	0	0	0	0	0	0	0	0	0	0	0	0	0	0	0	0	0	0	0	0	0	0	0	0	0	0	0	0	0	0	0	0	0
ENSMUSG00000010021	0	0	0	0	0	0	0	0	0	0	0	0	0	0	0	0	0	7	0	0	0	0	0	0	0	0	0	0	0	0	0	0	0	0	0	0	0	0	0	0	0	0	0	0	0	0	0	0	0
ENSMUSG00000050201	0	0	0	0	0	0	0	3	0	0	0	0	0	0	0	1	0	1	0	1	0	5	0	2	0	0	0	0	0	0	0	0	0	1	0	0	0	1	0	0	0	0	0	0	0	1	0	1	0
ENSMUSG00000045288	0	0	0	0	0	5	0	0	0	0	0	0	0	0	0	1	0	0	0	0	0	0	0	0	0	0	0	0	0	0	0	0	0	2	0	0	0	1	0	0	0	0	0	0	0	0	0	0	0
ENSMUSG00000018862	0	5	0	0	0	9	0	6	0	0	0	0	0	0	0	0	0	4	0	0	0	11	0	3	0	0	0	0	0	0	0	0	0	0	0	4	0	0	0	0	0	0	0	0	0	6	0	9	0
ENSMUSG00000020736	0	1	0	6	0	1	0	1	0	0	0	0	0	0	0	4	0	0	0	3	0	2	0	16	0	4	0	3	0	0	0	0	0	2	0	4	0	0	0	0	0	1	0	1	0	4	0	4	0
ENSMUSG00000034427	0	1	0	0	0	1	0	1	0	3	0	2	0	8	0	2	0	0	0	0	0	0	0	5	0	1	0	4	0	1	0	0	0	1	0	0	0	1	0	2	0	0	0	2	0	0	0	0	0
ENSMUSG00000097800	0	3	0	7	0	16	0	10	0	0	0	9	0	13	0	26	0	3	0	25	0	36	0	14	0	0	0	0	0	1	0	0	0	12	0	0	0	20	0	10	0	4	0	4	0	16	0	3	0
ENSMUSG00000054517	0	4	0	0	0	5	0	16	0	3	0	0	0	1	0	33	0	1	0	9	0	0	0	0	0	5	0	0	0	4	0	0	0	0	0	0	0	9	0	0	0	3	0	0	0	2	0	13	0
ENSMUSG00000070331	0	0	0	0	0	0	0	0	0	2	0	0	0	0	0	8	0	0	0	0	0	0	0	0	0	0	0	0	0	0	0	1	0	0	0	0	0	0	0	0	0	0	0	0	0	0	0	0	0
ENSMUSG00000056032	0	25	0	51	0	51	0	30	0	91	0	6	0	34	0	241	0	4	0	54	0	181	0	196	0	67	0	33	0	12	0	46	0	85	0	127	0	60	0	54	0	70	0	47	0	105	0	57	0
ENSMUSG00000039963	0	0	0	0	0	0	0	0	0	0	0	0	0	2	0	0	0	0	0	0	0	0	0	0	0	0	0	0	0	0	0	0	0	0	0	0	0	0	0	0	0	0	0	0	0	0	0	0	0
ENSMUSG00000025375	0	0	0	11	0	3	0	0	0	13	0	2	0	0	0	0	0	0	0	7	0	2	0	0	0	0	0	0	0	0	0	0	0	11	0	0	0	0	0	0	0	0	0	0	0	0	0	0	0
ENSMUSG00000025380	0	3	0	0	0	5	0	0	0	4	0	0	0	5	0	37	0	0	0	9	0	12	0	4	0	11	0	12	0	4	0	0	0	0	0	0	0	0	0	19	0	0	0	0	0	0	0	0	0
ENSMUSG00000025386	0	11	0	14	0	17	0	93	0	24	0	16	0	28	0	72	0	9	0	75	0	59	0	57	0	49	0	6	0	24	0	26	0	0	0	0	0	44	0	45	0	0	0	1	0	42	0	32	0
ENSMUSG00000084983	0	0	0	0	0	3	0	0	0	0	0	2	0	7	0	0	0	0	0	0	0	0	0	0	0	0	0	0	0	0	0	5	0	7	0	0	0	1	0	0	0	0	0	0	0	0	0	0	0
ENSMUSG00000025127	0	0	0	0	0	0	0	0	0	0	0	0	0	0	0	0	0	0	0	0	0	0	0	0	0	0	0	0	0	0	0	2	0	3	0	0	0	0	0	0	0	0	0	0	0	0	0	0	0
ENSMUSG00000039253	0	0	0	0	0	1	0	0	0	0	0	0	0	0	0	0	0	0	0	0	0	0	0	0	0	0	0	0	0	0	0	0	0	0	0	0	0	0	0	0	0	0	0	0	0	0	0	0	0
ENSMUSG00000039238	0	0	0	0	0	3	0	0	0	0	0	0	0	0	0	9	0	6	0	0	0	0	0	0	0	0	0	0	0	0	0	0	0	0	0	0	0	0	0	0	0	0	0	0	0	1	0	0	0
ENSMUSG00000097627	0	4	0	5	0	12	0	7	0	4	0	0	0	2	0	11	0	0	0	17	0	13	0	7	0	6	0	0	0	1	0	11	0	8	0	2	0	4	0	6	0	5	0	1	0	3	0	3	0
ENSMUSG00000036523	0	0	0	0	0	0	0	18	0	5	0	0	0	0	0	0	0	0	0	0	0	0	0	0	0	0	0	0	0	0	0	0	0	0	0	0	0	0	0	0	0	0	0	0	0	0	0	0	0
ENSMUSG00000001225	0	0	0	0	0	5	0	0	0	7	0	0	0	3	0	0	0	0	0	0	0	23	0	0	0	0	0	0	0	0	0	0	0	0	0	0	0	1	0	0	0	0	0	2	0	0	0	0	0
ENSMUSG00000079108	0	0	0	1	0	1	0	0	0	1	0	0	0	0	0	1	0	0	0	3	0	0	0	0	0	0	0	0	0	0	0	0	0	0	0	0	0	1	0	0	0	0	0	0	0	0	0	0	0
ENSMUSG00000085539	0	1	0	3	0	2	0	2	0	3	0	0	0	4	0	6	0	4	0	2	0	11	0	15	0	11	0	3	0	5	0	7	0	8	0	3	0	2	0	6	0	2	0	1	0	7	0	6	0
ENSMUSG00000113584	0	1	0	0	0	3	0	2	0	3	0	0	0	1	0	1	0	0	0	2	0	4	0	1	0	2	0	1	0	0	0	3	0	2	0	2	0	7	0	2	0	0	0	0	0	3	0	0	0
ENSMUSG00000113707	0	2	0	1	0	5	0	4	0	2	0	0	0	1	0	0	0	0	0	3	0	5	0	1	0	2	0	1	0	0	0	2	0	1	0	2	0	6	0	1	0	0	0	0	0	3	0	0	0
ENSMUSG00000109482	0	0	0	0	0	0	0	5	0	0	0	0	0	1	0	0	0	0	0	0	0	5	0	3	0	1	0	0	0	0	0	1	0	1	0	0	0	3	0	1	0	0	0	0	0	1	0	4	0
ENSMUSG00000112545	0	22	0	76	0	87	0	13	0	98	0	18	0	9	0	48	0	14	0	19	0	36	0	53	0	62	0	20	0	9	0	25	0	99	0	60	0	24	0	5	0	12	0	5	0	8	0	25	0
ENSMUSG00000072972	0	0	0	2	0	9	0	0	0	2	0	0	0	5	0	0	0	5	0	7	0	14	0	0	0	0	0	2	0	0	0	0	0	0	0	1	0	0	0	4	0	0	0	0	0	1	0	1	0
ENSMUSG00000050671	0	1	0	0	0	0	0	0	0	5	0	2	0	2	0	5	0	0	0	1	0	1	0	1	0	2	0	0	0	0	0	0	0	0	0	0	0	0	0	0	0	0	0	0	0	0	0	0	0
ENSMUSG00000021187	0	6	0	11	0	0	0	0	0	0	0	0	0	32	0	0	0	0	0	0	0	18	0	41	0	23	0	26	0	47	0	7	0	7	0	22	0	27	0	8	0	7	0	0	0	41	0	9	0
ENSMUSG00000057963	0	0	0	0	0	0	0	0	0	0	0	0	0	0	0	6	0	1	0	0	0	10	0	0	0	0	0	0	0	0	0	0	0	0	0	1	0	0	0	0	0	0	0	0	0	0	0	0	0
ENSMUSG00000096751	0	3	0	0	0	0	0	0	0	0	0	5	0	0	0	36	0	13	0	0	0	46	0	0	0	0	0	0	0	0	0	0	0	0	0	9	0	0	0	0	0	0	0	1	0	0	0	0	0
ENSMUSG00000021101	0	0	0	0	0	0	0	0	0	0	0	0	0	13	0	0	0	28	0	0	0	0	0	0	0	0	0	0	0	0	0	0	0	0	0	0	0	0	0	0	0	8	0	0	0	0	0	0	0
ENSMUSG00000041323	0	0	0	6	0	4	0	8	0	0	0	0	0	6	0	1	0	1	0	0	0	2	0	1	0	4	0	0	0	5	0	8	0	14	0	4	0	3	0	0	0	1	0	1	0	3	0	6	0
ENSMUSG00000113390	0	0	0	0	0	0	0	0	0	0	0	0	0	0	0	14	0	0	0	0	0	0	0	0	0	0	0	0	0	0	0	0	0	0	0	0	0	0	0	0	0	0	0	0	0	0	0	0	0
ENSMUSG00000113704	0	0	0	0	0	0	0	0	0	0	0	0	0	0	0	0	0	0	0	0	0	0	0	0	0	0	0	0	0	0	0	0	0	0	0	11	0	0	0	0	0	0	0	0	0	0	0	6	0
ENSMUSG00000113702	0	0	0	0	0	0	0	0	0	0	0	0	0	0	0	19	0	0	0	0	0	0	0	0	0	0	0	0	0	0	0	0	0	0	0	0	0	0	0	0	0	0	0	0	0	0	0	0	0
ENSMUSG00000113682	0	0	0	0	0	0	0	0	0	0	0	0	0	0	0	0	0	0	0	0	0	0	0	0	0	0	0	0	0	0	0	0	0	0	0	0	0	0	0	0	0	16	0	0	0	0	0	0	0
ENSMUSG00000113789	0	0	0	16	0	0	0	0	0	0	0	0	0	0	0	0	0	0	0	18	0	0	0	0	0	0	0	0	0	0	0	0	0	0	0	0	0	2	0	0	0	0	0	0	0	0	0	0	0
ENSMUSG00000057069	0	0	0	0	0	3	0	0	0	0	0	0	0	0	0	0	0	7	0	1	0	0	0	0	0	0	0	1	0	0	0	0	0	0	0	0	0	0	0	0	0	0	0	0	0	0	0	0	0
ENSMUSG00000113432	0	0	0	0	0	0	0	0	0	0	0	0	0	0	0	17	0	0	0	0	0	0	0	0	0	0	0	0	0	0	0	10	0	0	0	0	0	0	0	0	0	0	0	0	0	0	0	0	0
ENSMUSG00000099583	0	0	0	0	0	0	0	0	0	0	0	0	0	0	0	0	0	0	0	15	0	0	0	0	0	0	0	0	0	0	0	0	0	0	0	0	0	0	0	0	0	0	0	0	0	0	0	0	0
ENSMUSG00000097838	0	0	0	0	0	0	0	0	0	0	0	0	0	0	0	14	0	0	0	0	0	0	0	0	0	0	0	0	0	0	0	0	0	0	0	0	0	0	0	0	0	0	0	0	0	0	0	0	0
ENSMUSG00000113515	0	0	0	10	0	0	0	0	0	0	0	2	0	0	0	0	0	0	0	0	0	0	0	0	0	0	0	0	0	0	0	0	0	2	0	8	0	0	0	0	0	0	0	0	0	0	0	5	0
ENSMUSG00000052180	0	1	0	3	0	9	0	0	0	0	0	3	0	0	0	0	0	3	0	6	0	0	0	4	0	1	0	4	0	0	0	1	0	9	0	0	0	1	0	3	0	2	0	0	0	2	0	3	0
ENSMUSG00000044566	0	0	0	0	0	2	0	2	0	0	0	0	0	0	0	0	0	0	0	0	0	0	0	10	0	2	0	1	0	2	0	0	0	0	0	0	0	0	0	1	0	0	0	0	0	7	0	3	0
ENSMUSG00000114767	0	0	0	0	0	0	0	7	0	0	0	1	0	0	0	22	0	0	0	0	0	0	0	0	0	7	0	0	0	0	0	0	0	12	0	5	0	0	0	0	0	8	0	0	0	2	0	0	0
ENSMUSG00000114949	0	0	0	0	0	0	0	4	0	0	0	0	0	0	0	4	0	0	0	0	0	0	0	0	0	3	0	0	0	0	0	0	0	2	0	1	0	0	0	0	0	3	0	0	0	0	0	0	0
ENSMUSG00000051606	0	0	0	0	0	3	0	6	0	0	0	0	0	0	0	0	0	0	0	0	0	0	0	7	0	0	0	0	0	0	0	0	0	0	0	0	0	0	0	0	0	5	0	0	0	0	0	10	0
ENSMUSG00000103373	0	0	0	0	0	0	0	0	0	0	0	1	0	0	0	0	0	0	0	0	0	0	0	0	0	0	0	0	0	0	0	7	0	0	0	0	0	0	0	0	0	0	0	0	0	0	0	0	0
ENSMUSG00000048368	0	0	0	0	0	0	0	0	0	0	0	0	0	0	0	0	0	0	0	0	0	0	0	0	0	5	0	17	0	7	0	5	0	0	0	0	0	0	0	0	0	0	0	0	0	28	0	0	0
ENSMUSG00000021396	0	0	0	1	0	2	0	1	0	1	0	0	0	1	0	1	0	1	0	7	0	2	0	3	0	2	0	2	0	0	0	1	0	0	0	0	0	0	0	3	0	0	0	1	0	0	0	0	0
ENSMUSG00000025876	0	1	0	0	0	0	0	0	0	0	0	0	0	0	0	0	0	0	0	0	0	0	0	0	0	0	0	0	0	0	0	0	0	6	0	0	0	5	0	0	0	0	0	0	0	0	0	6	0
ENSMUSG00000025877	0	1	0	0	0	6	0	0	0	2	0	0	0	0	0	0	0	0	0	0	0	0	0	1	0	0	0	0	0	0	0	0	0	3	0	0	0	2	0	0	0	0	0	3	0	0	0	0	0
ENSMUSG00000005320	0	1	0	0	0	1	0	0	0	4	0	0	0	1	0	2	0	0	0	0	0	0	0	2	0	0	0	0	0	0	0	0	0	0	0	10	0	0	0	0	0	3	0	0	0	2	0	0	0
ENSMUSG00000021490	0	0	0	0	0	0	0	0	0	1	0	0	0	0	0	0	0	0	0	0	0	6	0	18	0	0	0	2	0	1	0	0	0	8	0	0	0	0	0	0	0	0	0	0	0	5	0	0	0
ENSMUSG00000021492	0	2	0	0	0	1	0	0	0	0	0	0	0	0	0	0	0	0	0	3	0	4	0	6	0	0	0	3	0	4	0	0	0	8	0	0	0	0	0	3	0	1	0	2	0	4	0	0	0
ENSMUSG00000034686	0	0	0	0	0	1	0	2	0	0	0	0	0	0	0	1	0	0	0	0	0	2	0	0	0	0	0	0	0	0	0	0	0	0	0	0	0	0	0	0	0	0	0	0	0	1	0	0	0
ENSMUSG00000035711	0	0	0	0	0	0	0	0	0	4	0	0	0	0	0	23	0	0	0	0	0	0	0	0	0	0	0	0	0	0	0	0	0	0	0	0	0	0	0	0	0	0	0	0	0	0	0	0	0
ENSMUSG00000060176	0	0	0	0	0	0	0	1	0	0	0	0	0	0	0	10	0	0	0	1	0	3	0	7	0	0	0	0	0	0	0	0	0	0	0	0	0	0	0	1	0	0	0	0	0	0	0	1	0
ENSMUSG00000114623	0	2	0	0	0	0	0	0	0	0	0	0	0	0	0	0	0	0	0	0	0	0	0	0	0	0	0	0	0	0	0	0	0	0	0	0	0	4	0	0	0	0	0	0	0	0	0	0	0
ENSMUSG00000114526	0	1	0	0	0	0	0	0	0	1	0	0	0	0	0	5	0	0	0	0	0	4	0	1	0	0	0	0	0	0	0	1	0	0	0	0	0	0	0	0	0	2	0	0	0	1	0	0	0
ENSMUSG00000091311	0	0	0	0	0	0	0	0	0	0	0	0	0	0	0	0	0	0	0	0	0	51	0	0	0	0	0	0	0	0	0	0	0	1	0	1	0	0	0	0	0	0	0	0	0	0	0	0	0
ENSMUSG00000043986	0	0	0	0	0	0	0	0	0	1	0	0	0	0	0	1	0	4	0	0	0	0	0	1	0	0	0	1	0	0	0	0	0	3	0	7	0	0	0	8	0	0	0	0	0	2	0	3	0
ENSMUSG00000056728	0	0	0	0	0	0	0	0	0	0	0	0	0	0	0	0	0	0	0	5	0	0	0	0	0	0	0	0	0	0	0	0	0	0	0	3	0	0	0	0	0	0	0	0	0	0	0	0	0
ENSMUSG00000114036	0	0	0	0	0	0	0	0	0	1	0	0	0	0	0	0	0	0	0	0	0	0	0	0	0	0	0	4	0	1	0	0	0	0	0	0	0	0	0	0	0	0	0	0	0	0	0	1	0
ENSMUSG00000113665	0	1	0	1	0	2	0	5	0	0	0	15	0	0	0	41	0	41	0	44	0	11	0	14	0	18	0	0	0	11	0	1	0	10	0	0	0	0	0	0	0	18	0	0	0	0	0	1	0
ENSMUSG00000113696	0	0	0	0	0	7	0	0	0	0	0	0	0	0	0	5	0	0	0	0	0	0	0	8	0	0	0	0	0	0	0	0	0	0	0	0	0	0	0	0	0	0	0	0	0	0	0	0	0
ENSMUSG00000074849	0	0	0	0	0	1	0	0	0	0	0	0	0	0	0	0	0	3	0	0	0	4	0	1	0	0	0	0	0	0	0	0	0	0	0	0	0	0	0	0	0	0	0	0	0	0	0	0	0
ENSMUSG00000059839	0	0	0	0	0	0	0	1	0	0	0	0	0	0	0	12	0	0	0	0	0	0	0	0	0	0	0	0	0	0	0	0	0	0	0	0	0	0	0	0	0	0	0	0	0	0	0	0	0
ENSMUSG00000071281	0	0	0	0	0	0	0	0	0	0	0	0	0	0	0	20	0	0	0	0	0	0	0	0	0	0	0	0	0	0	0	0	0	0	0	0	0	0	0	0	0	0	0	0	0	0	0	0	0
ENSMUSG00000049538	0	0	0	0	0	0	0	0	0	0	0	0	0	0	0	0	0	0	0	0	0	0	0	0	0	0	0	0	0	0	0	0	0	0	0	0	0	0	0	0	0	0	0	0	0	0	0	1	0
ENSMUSG00000021609	0	6	0	2	0	7	0	14	0	13	0	0	0	0	0	16	0	0	0	1	0	17	0	13	0	11	0	5	0	3	0	5	0	9	0	0	0	5	0	0	0	4	0	0	0	8	0	5	0
ENSMUSG00000069171	0	0	0	0	0	0	0	0	0	10	0	0	0	0	0	1	0	0	0	0	0	0	0	0	0	0	0	7	0	0	0	0	0	0	0	0	0	0	0	0	0	0	0	0	0	0	0	0	0
ENSMUSG00000097292	0	0	0	0	0	0	0	0	0	0	0	10	0	0	0	0	0	0	0	6	0	25	0	0	0	0	0	5	0	0	0	0	0	0	0	0	0	0	0	0	0	0	0	0	0	0	0	0	0
ENSMUSG00000021613	0	0	0	0	0	0	0	0	0	0	0	0	0	0	0	0	0	0	0	0	0	0	0	0	0	0	0	0	0	1	0	0	0	0	0	0	0	0	0	0	0	0	0	0	0	0	0	15	0
ENSMUSG00000047419	0	1	0	0	0	0	0	0	0	0	0	0	0	0	0	0	0	0	0	0	0	0	0	4	0	3	0	0	0	0	0	0	0	1	0	2	0	1	0	0	0	0	0	0	0	0	0	0	0
ENSMUSG00000087319	0	17	0	0	0	5	0	0	0	0	0	0	0	0	0	0	0	9	0	6	0	1	0	0	0	40	0	0	0	6	0	1	0	0	0	13	0	0	0	47	0	13	0	2	0	0	0	0	0
ENSMUSG00000113359	0	0	0	0	0	0	0	0	0	1	0	0	0	0	0	0	0	0	0	0	0	1	0	0	0	0	0	0	0	0	0	0	0	2	0	1	0	3	0	0	0	1	0	1	0	0	0	0	0
ENSMUSG00000113842	0	0	0	0	0	0	0	0	0	0	0	0	0	0	0	0	0	0	0	0	0	0	0	0	0	0	0	0	0	0	0	0	0	0	0	0	0	0	0	0	0	0	0	0	0	1	0	11	0
ENSMUSG00000113379	0	0	0	0	0	0	0	0	0	0	0	0	0	0	0	0	0	0	0	0	0	14	0	0	0	0	0	0	0	0	0	0	0	0	0	0	0	0	0	0	0	0	0	0	0	0	0	0	0
ENSMUSG00000114689	0	0	0	0	0	0	0	0	0	0	0	0	0	0	0	0	0	0	0	0	0	19	0	0	0	0	0	0	0	0	0	0	0	0	0	0	0	0	0	0	0	0	0	0	0	0	0	0	0
ENSMUSG00000050919	0	0	0	12	0	2	0	0	0	0	0	0	0	0	0	1	0	0	0	0	0	29	0	0	0	14	0	7	0	0	0	0	0	18	0	0	0	0	0	13	0	0	0	3	0	0	0	7	0
ENSMUSG00000071203	0	0	0	0	0	0	0	0	0	0	0	0	0	0	0	0	0	0	0	0	0	0	0	0	0	0	0	0	0	0	0	11	0	0	0	0	0	0	0	0	0	0	0	0	0	0	0	0	0
ENSMUSG00000061474	0	0	0	0	0	1	0	0	0	0	0	0	0	0	0	0	0	0	0	0	0	0	0	0	0	0	0	1	0	0	0	0	0	4	0	0	0	0	0	0	0	1	0	0	0	4	0	0	0
ENSMUSG00000099774	0	0	0	0	0	0	0	0	0	0	0	0	0	0	0	0	0	0	0	0	0	0	0	0	0	0	0	0	0	0	0	0	0	0	0	13	0	0	0	0	0	0	0	0	0	0	0	0	0
ENSMUSG00000114869	0	0	0	0	0	0	0	0	0	0	0	0	0	0	0	0	0	0	0	0	0	0	0	0	0	0	0	3	0	0	0	0	0	0	0	0	0	2	0	0	0	0	0	0	0	12	0	9	0
ENSMUSG00000114290	0	0	0	0	0	0	0	0	0	0	0	0	0	0	0	0	0	0	0	0	0	2	0	0	0	0	0	0	0	0	0	0	0	0	0	0	0	1	0	0	0	1	0	0	0	0	0	0	0
ENSMUSG00000114883	0	0	0	0	0	0	0	0	0	0	0	0	0	0	0	0	0	0	0	0	0	0	0	0	0	0	0	0	0	0	0	0	0	0	0	0	0	0	0	0	0	0	0	0	0	7	0	1	0
ENSMUSG00000114253	0	2	0	0	0	4	0	0	0	0	0	0	0	10	0	0	0	0	0	0	0	0	0	0	0	0	0	6	0	3	0	0	0	0	0	0	0	0	0	12	0	0	0	0	0	2	0	2	0
ENSMUSG00000097002	0	0	0	7	0	19	0	0	0	0	0	12	0	54	0	0	0	9	0	0	0	0	0	18	0	20	0	6	0	0	0	0	0	48	0	0	0	0	0	0	0	0	0	1	0	0	0	0	0
ENSMUSG00000114424	0	16	0	0	0	4	0	7	0	9	0	4	0	6	0	35	0	0	0	4	0	21	0	28	0	10	0	5	0	5	0	7	0	0	0	25	0	4	0	8	0	13	0	3	0	13	0	10	0
ENSMUSG00000115007	0	2	0	0	0	0	0	0	0	0	0	0	0	0	0	0	0	0	0	7	0	0	0	0	0	14	0	0	0	0	0	5	0	0	0	0	0	0	0	0	0	10	0	0	0	0	0	0	0
ENSMUSG00000115690	0	0	0	0	0	1	0	0	0	2	0	0	0	0	0	18	0	1	0	0	0	0	0	1	0	0	0	0	0	0	0	0	0	0	0	0	0	3	0	7	0	0	0	0	0	2	0	3	0
ENSMUSG00000015759	0	0	0	0	0	2	0	1	0	0	0	1	0	0	0	10	0	0	0	2	0	0	0	2	0	2	0	1	0	0	0	1	0	1	0	6	0	0	0	0	0	1	0	0	0	1	0	2	0
ENSMUSG00000061510	0	0	0	0	0	1	0	16	0	0	0	0	0	10	0	5	0	0	0	4	0	0	0	2	0	6	0	4	0	3	0	0	0	0	0	1	0	0	0	8	0	7	0	0	0	0	0	1	0
ENSMUSG00000072589	0	0	0	0	0	0	0	0	0	20	0	0	0	0	0	0	0	0	0	0	0	0	0	0	0	0	0	0	0	0	0	0	0	0	0	0	0	0	0	0	0	0	0	0	0	0	0	0	0
ENSMUSG00000048379	0	0	0	0	0	0	0	2	0	0	0	0	0	0	0	9	0	0	0	0	0	0	0	0	0	4	0	1	0	0	0	0	0	0	0	0	0	6	0	0	0	0	0	0	0	3	0	0	0
ENSMUSG00000114977	0	0	0	16	0	6	0	0	0	2	0	0	0	0	0	15	0	0	0	0	0	8	0	0	0	0	0	0	0	0	0	0	0	0	0	12	0	0	0	0	0	0	0	0	0	1	0	1	0
ENSMUSG00000115624	0	0	0	0	0	0	0	0	0	0	0	0	0	0	0	0	0	0	0	1	0	1	0	3	0	0	0	0	0	0	0	0	0	1	0	0	0	0	0	0	0	0	0	0	0	0	0	0	0
ENSMUSG00000090799	0	2	0	0	0	9	0	61	0	0	0	6	0	0	0	54	0	0	0	14	0	61	0	9	0	44	0	1	0	0	0	14	0	0	0	0	0	0	0	48	0	11	0	5	0	5	0	23	0
ENSMUSG00000059674	0	0	0	0	0	0	0	0	0	2	0	0	0	6	0	1	0	0	0	0	0	3	0	2	0	1	0	0	0	0	0	0	0	0	0	0	0	0	0	0	0	0	0	0	0	0	0	1	0
ENSMUSG00000053093	0	0	0	0	0	1	0	2	0	2	0	0	0	2	0	4	0	0	0	0	0	6	0	1	0	2	0	0	0	0	0	0	0	3	0	1	0	0	0	3	0	0	0	0	0	0	0	0	0
ENSMUSG00000093452	0	0	0	0	0	3	0	0	0	0	0	0	0	0	0	0	0	0	0	14	0	0	0	0	0	0	0	0	0	0	0	0	0	0	0	0	0	0	0	0	0	0	0	0	0	0	0	0	0
ENSMUSG00000040721	0	1	0	0	0	1	0	4	0	0	0	0	0	0	0	0	0	0	0	15	0	0	0	0	0	0	0	0	0	0	0	0	0	0	0	0	0	0	0	0	0	0	0	0	0	0	0	0	0
ENSMUSG00000022212	0	0	0	0	0	0	0	2	0	0	0	0	0	2	0	0	0	2	0	6	0	0	0	0	0	0	0	1	0	1	0	0	0	0	0	0	0	0	0	0	0	0	0	0	0	0	0	6	0
ENSMUSG00000040632	0	0	0	0	0	0	0	5	0	0	0	2	0	6	0	0	0	4	0	5	0	0	0	0	0	0	0	0	0	0	0	0	0	3	0	0	0	0	0	0	0	0	0	2	0	0	0	11	0
ENSMUSG00000007591	0	0	0	0	0	4	0	0	0	0	0	1	0	0	0	0	0	0	0	0	0	57	0	18	0	18	0	3	0	0	0	0	0	0	0	0	0	0	0	12	0	0	0	3	0	6	0	4	0
ENSMUSG00000022218	0	0	0	1	0	1	0	3	0	2	0	2	0	0	0	3	0	0	0	7	0	0	0	0	0	0	0	0	0	0	0	0	0	2	0	0	0	7	0	0	0	1	0	0	0	0	0	0	0
ENSMUSG00000022219	0	0	0	0	0	0	0	0	0	0	0	0	0	0	0	0	0	0	0	7	0	9	0	4	0	0	0	1	0	0	0	9	0	0	0	0	0	0	0	0	0	0	0	0	0	0	0	3	0
ENSMUSG00000021983	0	0	0	0	0	0	0	0	0	3	0	0	0	0	0	0	0	0	0	0	0	0	0	1	0	0	0	0	0	2	0	0	0	0	0	3	0	0	0	0	0	1	0	0	0	8	0	0	0
ENSMUSG00000114584	0	0	0	0	0	0	0	2	0	2	0	0	0	0	0	0	0	0	0	0	0	0	0	1	0	0	0	0	0	0	0	0	0	0	0	1	0	0	0	0	0	0	0	0	0	2	0	0	0
ENSMUSG00000115656	0	0	0	0	0	0	0	0	0	0	0	2	0	0	0	0	0	0	0	0	0	0	0	1	0	0	0	0	0	0	0	0	0	0	0	0	0	2	0	0	0	0	0	0	0	0	0	0	0
ENSMUSG00000022041	0	0	0	0	0	10	0	0	0	0	0	0	0	0	0	0	0	3	0	0	0	0	0	0	0	0	0	0	0	0	0	0	0	0	0	0	0	0	0	0	0	0	0	0	0	0	0	0	0
ENSMUSG00000093726	0	0	0	3	0	0	0	0	0	0	0	0	0	0	0	0	0	0	0	0	0	0	0	4	0	0	0	0	0	0	0	0	0	0	0	0	0	0	0	0	0	0	0	0	0	2	0	6	0
ENSMUSG00000003469	0	0	0	0	0	0	0	0	0	0	0	0	0	6	0	0	0	1	0	7	0	18	0	0	0	3	0	0	0	0	0	0	0	0	0	0	0	0	0	4	0	0	0	0	0	0	0	0	0
ENSMUSG00000109446	0	0	0	0	0	0	0	0	0	0	0	0	0	0	0	0	0	0	0	1	0	0	0	0	0	0	0	0	0	0	0	0	0	0	0	0	0	0	0	0	0	0	0	0	0	0	0	6	0
ENSMUSG00000033405	0	0	0	4	0	4	0	0	0	4	0	0	0	2	0	11	0	0	0	3	0	0	0	2	0	5	0	0	0	0	0	1	0	0	0	3	0	4	0	0	0	5	0	1	0	1	0	3	0
ENSMUSG00000034997	0	22	0	33	0	74	0	61	0	26	0	9	0	23	0	43	0	28	0	41	0	25	0	58	0	36	0	13	0	5	0	46	0	108	0	30	0	11	0	43	0	26	0	6	0	5	0	34	0
ENSMUSG00000022002	0	0	0	5	0	8	0	0	0	0	0	0	0	10	0	0	0	0	0	0	0	0	0	0	0	0	0	0	0	0	0	2	0	0	0	0	0	0	0	0	0	0	0	0	0	0	0	0	0
ENSMUSG00000046523	0	1	0	0	0	2	0	7	0	13	0	0	0	0	0	0	0	0	0	0	0	7	0	4	0	3	0	0	0	0	0	2	0	9	0	3	0	1	0	0	0	8	0	0	0	7	0	7	0
ENSMUSG00000115855	0	0	0	0	0	0	0	0	0	1	0	0	0	1	0	0	0	2	0	0	0	0	0	0	0	0	0	0	0	0	0	0	0	0	0	0	0	0	0	0	0	0	0	0	0	0	0	2	0
ENSMUSG00000022126	0	0	0	0	0	2	0	0	0	3	0	0	0	0	0	0	0	0	0	0	0	0	0	0	0	3	0	0	0	0	0	0	0	2	0	3	0	0	0	0	0	0	0	1	0	0	0	0	0
ENSMUSG00000115424	0	0	0	0	0	14	0	0	0	0	0	0	0	0	0	0	0	0	0	0	0	1	0	3	0	2	0	0	0	0	0	0	0	0	0	0	0	0	0	0	0	1	0	0	0	1	0	0	0
ENSMUSG00000022129	0	5	0	0	0	7	0	1	0	4	0	2	0	0	0	0	0	8	0	0	0	22	0	15	0	34	0	0	0	0	0	4	0	5	0	3	0	10	0	0	0	0	0	0	0	4	0	3	0
ENSMUSG00000115689	0	1	0	1	0	0	0	0	0	1	0	1	0	0	0	0	0	0	0	0	0	8	0	3	0	9	0	0	0	0	0	1	0	3	0	0	0	2	0	0	0	0	0	0	0	0	0	0	0
ENSMUSG00000022235	0	1	0	7	0	8	0	7	0	10	0	0	0	3	0	13	0	1	0	0	0	5	0	5	0	15	0	2	0	3	0	6	0	10	0	5	0	6	0	3	0	6	0	1	0	3	0	3	0
ENSMUSG00000115749	0	0	0	0	0	0	0	0	0	0	0	0	0	3	0	9	0	0	0	0	0	6	0	0	0	0	0	0	0	0	0	1	0	0	0	0	0	7	0	0	0	0	0	0	0	0	0	3	0
ENSMUSG00000048230	0	3	0	3	0	2	0	2	0	7	0	0	0	1	0	5	0	0	0	0	0	1	0	4	0	0	0	1	0	3	0	1	0	5	0	4	0	0	0	2	0	4	0	0	0	0	0	6	0
ENSMUSG00000086992	0	0	0	0	0	0	0	1	0	0	0	0	0	0	0	0	0	0	0	0	0	0	0	0	0	0	0	0	0	3	0	0	0	0	0	0	0	0	0	0	0	0	0	0	0	8	0	0	0
ENSMUSG00000115326	0	0	0	0	0	0	0	0	0	0	0	0	0	0	0	0	0	0	0	0	0	0	0	1	0	0	0	0	0	0	0	0	0	0	0	0	0	0	0	16	0	1	0	0	0	1	0	0	0
ENSMUSG00000115249	0	0	0	0	0	0	0	0	0	0	0	0	0	0	0	8	0	0	0	0	0	5	0	0	0	0	0	3	0	2	0	0	0	0	0	3	0	0	0	0	0	0	0	0	0	0	0	2	0
ENSMUSG00000097875	0	0	0	0	0	3	0	0	0	0	0	0	0	0	0	26	0	0	0	0	0	0	0	4	0	0	0	0	0	5	0	0	0	0	0	0	0	0	0	0	0	0	0	0	0	0	0	0	0
ENSMUSG00000115975	0	0	0	0	0	0	0	0	0	0	0	0	0	0	0	0	0	0	0	0	0	0	0	0	0	0	0	0	0	0	0	0	0	0	0	0	0	0	0	0	0	11	0	0	0	0	0	9	0
ENSMUSG00000051225	0	0	0	0	0	0	0	0	0	0	0	9	0	0	0	0	0	26	0	0	0	0	0	0	0	67	0	0	0	0	0	23	0	0	0	0	0	26	0	0	0	0	0	0	0	0	0	0	0
ENSMUSG00000115576	0	0	0	0	0	0	0	0	0	0	0	0	0	2	0	0	0	0	0	0	0	4	0	1	0	0	0	0	0	0	0	0	0	0	0	2	0	0	0	0	0	0	0	0	0	0	0	0	0
ENSMUSG00000115118	0	2	0	0	0	6	0	0	0	29	0	3	0	5	0	0	0	5	0	13	0	22	0	0	0	0	0	7	0	0	0	6	0	32	0	18	0	12	0	0	0	3	0	1	0	5	0	0	0
ENSMUSG00000045281	0	0	0	0	0	0	0	0	0	0	0	0	0	1	0	0	0	0	0	1	0	0	0	0	0	0	0	0	0	0	0	0	0	2	0	1	0	0	0	0	0	0	0	0	0	0	0	1	0
ENSMUSG00000044361	0	24	0	38	0	28	0	18	0	25	0	5	0	25	0	0	0	8	0	30	0	3	0	0	0	3	0	1	0	2	0	15	0	16	0	1	0	16	0	0	0	6	0	6	0	0	0	6	0
ENSMUSG00000004187	0	0	0	0	0	0	0	3	0	2	0	0	0	0	0	6	0	0	0	0	0	0	0	0	0	0	0	0	0	0	0	0	0	1	0	0	0	0	0	0	0	0	0	0	0	0	0	4	0
ENSMUSG00000071716	0	0	0	0	0	1	0	0	0	1	0	0	0	15	0	0	0	0	0	16	0	0	0	0	0	0	0	0	0	0	0	0	0	0	0	0	0	0	0	0	0	0	0	0	0	0	0	0	0
ENSMUSG00000068246	0	0	0	3	0	4	0	0	0	8	0	2	0	0	0	0	0	0	0	0	0	0	0	3	0	0	0	0	0	0	0	2	0	0	0	0	0	0	0	0	0	0	0	0	0	0	0	0	0
ENSMUSG00000116262	0	2	0	2	0	4	0	7	0	9	0	0	0	5	0	0	0	0	0	3	0	0	0	5	0	7	0	1	0	0	0	4	0	2	0	5	0	4	0	2	0	4	0	0	0	3	0	2	0
ENSMUSG00000032988	0	0	0	0	0	0	0	0	0	0	0	0	0	0	0	0	0	0	0	13	0	0	0	0	0	0	0	0	0	0	0	0	0	0	0	0	0	0	0	0	0	0	0	0	0	0	0	0	0
ENSMUSG00000115971	0	3	0	0	0	0	0	10	0	3	0	0	0	3	0	18	0	0	0	22	0	0	0	23	0	0	0	0	0	2	0	0	0	3	0	0	0	0	0	0	0	0	0	0	0	0	0	4	0
ENSMUSG00000116075	0	0	0	0	0	1	0	1	0	0	0	0	0	0	0	1	0	0	0	0	0	3	0	0	0	1	0	0	0	0	0	0	0	0	0	0	0	0	0	0	0	0	0	0	0	0	0	0	0
ENSMUSG00000068117	0	0	0	0	0	0	0	0	0	6	0	0	0	3	0	2	0	0	0	0	0	0	0	0	0	0	0	0	0	0	0	0	0	0	0	0	0	0	0	0	0	0	0	0	0	0	0	0	0
ENSMUSG00000116226	0	0	0	2	0	0	0	0	0	1	0	0	0	0	0	3	0	0	0	0	0	7	0	1	0	0	0	0	0	0	0	0	0	0	0	2	0	0	0	3	0	0	0	0	0	3	0	0	0
ENSMUSG00000035757	0	0	0	0	0	4	0	12	0	3	0	2	0	6	0	0	0	0	0	8	0	1	0	3	0	2	0	0	0	1	0	4	0	15	0	0	0	0	0	0	0	4	0	0	0	5	0	0	0
ENSMUSG00000051786	0	0	0	0	0	0	0	0	0	0	0	0	0	0	0	0	0	0	0	0	0	0	0	5	0	0	0	0	0	2	0	0	0	2	0	0	0	0	0	0	0	0	0	0	0	0	0	0	0
ENSMUSG00000008690	0	0	0	0	0	0	0	6	0	0	0	0	0	2	0	0	0	0	0	2	0	0	0	0	0	0	0	0	0	0	0	0	0	0	0	0	0	0	0	2	0	0	0	0	0	0	0	1	0
ENSMUSG00000022623	0	0	0	0	0	0	0	0	0	0	0	0	0	17	0	12	0	0	0	0	0	16	0	0	0	21	0	0	0	4	0	2	0	0	0	1	0	0	0	0	0	0	0	0	0	0	0	0	0
ENSMUSG00000022449	0	0	0	0	0	0	0	0	0	0	0	0	0	0	0	9	0	0	0	0	0	0	0	0	0	0	0	0	0	0	0	0	0	0	0	0	0	0	0	0	0	0	0	0	0	3	0	0	0
ENSMUSG00000032987	0	0	0	1	0	4	0	1	0	2	0	0	0	1	0	1	0	0	0	3	0	3	0	0	0	0	0	0	0	1	0	0	0	0	0	2	0	0	0	0	0	0	0	0	0	0	0	0	0
ENSMUSG00000108728	0	0	0	0	0	4	0	0	0	22	0	4	0	1	0	27	0	0	0	40	0	0	0	0	0	0	0	0	0	0	0	0	0	0	0	6	0	17	0	17	0	0	0	1	0	3	0	8	0
ENSMUSG00000054036	0	0	0	0	0	5	0	0	0	0	0	0	0	0	0	0	0	0	0	9	0	0	0	0	0	0	0	0	0	0	0	0	0	1	0	0	0	0	0	0	0	0	0	0	0	0	0	0	0
ENSMUSG00000022996	0	0	0	0	0	2	0	0	0	0	0	0	0	0	0	0	0	0	0	0	0	0	0	2	0	0	0	0	0	0	0	0	0	0	0	0	0	7	0	0	0	0	0	0	0	0	0	0	0
ENSMUSG00000091604	0	0	0	2	0	1	0	0	0	0	0	0	0	0	0	0	0	1	0	6	0	0	0	1	0	3	0	0	0	0	0	0	0	0	0	0	0	0	0	0	0	2	0	1	0	3	0	1	0
ENSMUSG00000045350	0	7	0	1	0	12	0	4	0	2	0	0	0	0	0	49	0	5	0	1	0	0	0	21	0	1	0	8	0	0	0	6	0	28	0	42	0	6	0	27	0	13	0	6	0	8	0	1	0
ENSMUSG00000116366	0	0	0	7	0	2	0	0	0	1	0	0	0	6	0	14	0	0	0	0	0	0	0	0	0	0	0	0	0	4	0	0	0	4	0	11	0	0	0	11	0	0	0	0	0	0	0	0	0
ENSMUSG00000023045	0	0	0	0	0	0	0	0	0	2	0	0	0	1	0	0	0	0	0	0	0	0	0	2	0	0	0	0	0	1	0	2	0	0	0	0	0	0	0	0	0	0	0	1	0	0	0	0	0
ENSMUSG00000060284	0	0	0	0	0	3	0	0	0	0	0	0	0	0	0	0	0	0	0	0	0	4	0	0	0	0	0	0	0	0	0	0	0	0	0	0	0	0	0	0	0	0	0	0	0	6	0	0	0
ENSMUSG00000097003	0	0	0	3	0	0	0	2	0	8	0	0	0	0	0	6	0	0	0	0	0	11	0	8	0	0	0	7	0	3	0	2	0	0	0	2	0	11	0	7	0	3	0	0	0	3	0	3	0
ENSMUSG00000103937	0	0	0	0	0	0	0	0	0	0	0	0	0	0	0	0	0	0	0	0	0	0	0	0	0	0	0	0	0	0	0	0	0	0	0	0	0	0	0	0	0	0	0	0	0	0	0	0	0
ENSMUSG00000005580	0	0	0	0	0	0	0	0	0	0	0	0	0	0	0	0	0	0	0	0	0	34	0	0	0	0	0	0	0	0	0	0	0	0	0	0	0	0	0	0	0	0	0	0	0	0	0	0	0
ENSMUSG00000096215	0	1	0	4	0	1	0	4	0	5	0	0	0	3	0	0	0	0	0	0	0	0	0	0	0	4	0	4	0	2	0	3	0	12	0	1	0	5	0	12	0	1	0	0	0	0	0	0	0
ENSMUSG00000071636	0	8	0	16	0	23	0	14	0	15	0	10	0	9	0	29	0	9	0	62	0	36	0	22	0	9	0	3	0	0	0	5	0	12	0	21	0	8	0	12	0	9	0	0	0	6	0	7	0
ENSMUSG00000041566	0	2	0	0	0	4	0	0	0	1	0	2	0	0	0	0	0	6	0	0	0	0	0	0	0	0	0	0	0	1	0	0	0	0	0	4	0	0	0	0	0	0	0	0	0	0	0	0	0
ENSMUSG00000046613	0	0	0	1	0	3	0	4	0	3	0	0	0	2	0	4	0	0	0	2	0	8	0	14	0	0	0	9	0	2	0	2	0	0	0	0	0	3	0	0	0	5	0	0	0	3	0	2	0
ENSMUSG00000022843	0	0	0	0	0	3	0	10	0	7	0	3	0	0	0	37	0	0	0	0	0	31	0	16	0	8	0	10	0	3	0	2	0	17	0	28	0	0	0	0	0	4	0	3	0	28	0	1	0
ENSMUSG00000116626	0	0	0	0	0	0	0	0	0	25	0	0	0	0	0	0	0	0	0	0	0	0	0	0	0	0	0	0	0	0	0	0	0	0	0	0	0	0	0	0	0	0	0	0	0	0	0	0	0
ENSMUSG00000116534	0	0	0	0	0	0	0	0	0	2	0	0	0	0	0	1	0	0	0	5	0	3	0	0	0	1	0	0	0	0	0	0	0	3	0	0	0	0	0	0	0	0	0	0	0	0	0	1	0
ENSMUSG00000045625	0	0	0	0	0	0	0	0	0	1	0	0	0	0	0	1	0	0	0	4	0	2	0	0	0	1	0	0	0	0	0	0	0	3	0	0	0	0	0	0	0	0	0	0	0	0	0	1	0
ENSMUSG00000022840	0	0	0	0	0	2	0	0	0	0	0	0	0	0	0	8	0	2	0	6	0	3	0	1	0	0	0	0	0	1	0	0	0	3	0	0	0	0	0	0	0	0	0	0	0	0	0	0	0
ENSMUSG00000022661	0	39	0	21	0	52	0	49	0	41	0	13	0	29	0	92	0	13	0	43	0	98	0	63	0	33	0	35	0	9	0	30	0	78	0	29	0	28	0	45	0	31	0	15	0	58	0	24	0
ENSMUSG00000033177	0	0	0	0	0	1	0	0	0	0	0	0	0	0	0	0	0	0	0	0	0	0	0	0	0	0	0	0	0	0	0	3	0	0	0	0	0	0	0	0	0	0	0	0	0	0	0	1	0
ENSMUSG00000116643	0	0	0	0	0	0	0	0	0	16	0	0	0	0	0	0	0	0	0	10	0	26	0	0	0	15	0	3	0	0	0	0	0	0	0	0	0	8	0	0	0	7	0	0	0	0	0	0	0
ENSMUSG00000100857	0	0	0	0	0	0	0	0	0	0	0	0	0	0	0	0	0	0	0	0	0	0	0	0	0	0	0	0	0	0	0	0	0	0	0	0	0	0	0	0	0	2	0	0	0	0	0	0	0
ENSMUSG00000103932	0	0	0	0	0	0	0	0	0	0	0	0	0	0	0	0	0	0	0	0	0	0	0	0	0	0	0	0	0	0	0	0	0	0	0	0	0	0	0	0	0	0	0	0	0	0	0	0	0
ENSMUSG00000116959	0	0	0	0	0	1	0	0	0	0	0	0	0	25	0	31	0	0	0	51	0	0	0	0	0	11	0	0	0	0	0	0	0	0	0	0	0	6	0	0	0	0	0	0	0	0	0	0	0
ENSMUSG00000085865	0	0	0	0	0	1	0	0	0	7	0	3	0	0	0	0	0	8	0	7	0	5	0	6	0	5	0	0	0	1	0	0	0	1	0	0	0	0	0	0	0	0	0	0	0	1	0	1	0
ENSMUSG00000039763	0	1	0	0	0	0	0	0	0	0	0	0	0	18	0	0	0	0	0	0	0	0	0	31	0	25	0	0	0	0	0	0	0	24	0	8	0	0	0	0	0	0	0	0	0	0	0	0	0
ENSMUSG00000101959	0	0	0	0	0	0	0	0	0	0	0	0	0	0	0	0	0	0	0	0	0	0	0	0	0	0	0	0	0	6	0	4	0	0	0	0	0	8	0	0	0	0	0	0	0	0	0	0	0
ENSMUSG00000041831	0	4	0	10	0	7	0	2	0	1	0	1	0	0	0	2	0	1	0	0	0	31	0	13	0	10	0	1	0	0	0	0	0	0	0	0	0	0	0	0	0	1	0	16	0	0	0	0	0
ENSMUSG00000068037	0	0	0	0	0	0	0	0	0	0	0	0	0	0	0	0	0	9	0	0	0	0	0	0	0	0	0	0	0	0	0	0	0	0	0	0	0	0	0	0	0	0	0	0	0	0	0	0	0
ENSMUSG00000073460	0	1	0	0	0	5	0	3	0	6	0	0	0	2	0	6	0	0	0	3	0	12	0	5	0	4	0	4	0	2	0	0	0	6	0	8	0	0	0	1	0	3	0	2	0	4	0	4	0
ENSMUSG00000046991	0	0	0	0	0	1	0	0	0	3	0	0	0	0	0	0	0	0	0	0	0	0	0	0	0	7	0	1	0	0	0	0	0	0	0	0	0	0	0	28	0	0	0	0	0	6	0	3	0
ENSMUSG00000097759	0	2	0	1	0	2	0	0	0	2	0	4	0	1	0	0	0	0	0	6	0	10	0	5	0	2	0	0	0	0	0	0	0	1	0	1	0	0	0	3	0	0	0	0	0	0	0	2	0
ENSMUSG00000043782	0	8	0	8	0	19	0	14	0	9	0	8	0	8	0	16	0	21	0	36	0	46	0	11	0	8	0	8	0	7	0	4	0	6	0	5	0	14	0	4	0	4	0	2	0	6	0	11	0
ENSMUSG00000024155	0	0	0	0	0	0	0	5	0	0	0	0	0	0	0	0	0	1	0	3	0	0	0	6	0	2	0	0	0	0	0	0	0	0	0	0	0	0	0	5	0	0	0	0	0	0	0	0	0
ENSMUSG00000046070	0	11	0	10	0	23	0	22	0	13	0	0	0	7	0	21	0	23	0	4	0	15	0	30	0	12	0	0	0	3	0	7	0	16	0	1	0	0	0	24	0	3	0	1	0	4	0	11	0
ENSMUSG00000059562	0	0	0	0	0	4	0	0	0	0	0	0	0	9	0	2	0	0	0	4	0	0	0	2	0	1	0	0	0	0	0	1	0	0	0	3	0	1	0	2	0	0	0	0	0	1	0	1	0
ENSMUSG00000024176	0	0	0	0	0	2	0	0	0	0	0	0	0	0	0	6	0	0	0	3	0	10	0	5	0	0	0	0	0	0	0	0	0	6	0	3	0	0	0	0	0	0	0	0	0	2	0	1	0
ENSMUSG00000025738	0	0	0	0	0	0	0	0	0	0	0	0	0	0	0	0	0	0	0	1	0	1	0	0	0	0	0	0	0	0	0	0	0	0	0	4	0	4	0	3	0	0	0	0	0	0	0	0	0
ENSMUSG00000024184	0	0	0	12	0	2	0	0	0	0	0	5	0	13	0	2	0	8	0	22	0	0	0	0	0	0	0	0	0	0	0	6	0	0	0	0	0	4	0	0	0	4	0	0	0	0	0	0	0
ENSMUSG00000024301	0	2	0	0	0	1	0	3	0	2	0	0	0	2	0	0	0	0	0	0	0	2	0	3	0	0	0	2	0	0	0	0	0	3	0	0	0	2	0	0	0	0	0	0	0	0	0	0	0
ENSMUSG00000067629	0	0	0	0	0	4	0	0	0	0	0	0	0	0	0	0	0	0	0	0	0	0	0	0	0	6	0	0	0	0	0	0	0	0	0	0	0	0	0	0	0	0	0	0	0	0	0	0	0
ENSMUSG00000116657	0	12	0	0	0	5	0	32	0	3	0	12	0	29	0	6	0	20	0	14	0	0	0	0	0	8	0	1	0	0	0	4	0	24	0	23	0	0	0	0	0	0	0	0	0	0	0	4	0
ENSMUSG00000117294	0	0	0	0	0	0	0	0	0	0	0	0	0	0	0	0	0	0	0	0	0	0	0	0	0	15	0	0	0	0	0	0	0	0	0	0	0	0	0	0	0	0	0	0	0	0	0	0	0
ENSMUSG00000117145	0	0	0	0	0	1	0	0	0	0	0	0	0	0	0	10	0	0	0	0	0	0	0	4	0	0	0	2	0	0	0	0	0	2	0	1	0	1	0	0	0	0	0	0	0	0	0	0	0
ENSMUSG00000117080	0	0	0	0	0	10	0	0	0	0	0	0	0	9	0	0	0	0	0	6	0	12	0	0	0	2	0	1	0	1	0	3	0	4	0	0	0	13	0	17	0	0	0	0	0	0	0	2	0
ENSMUSG00000087308	0	0	0	0	0	0	0	0	0	1	0	0	0	0	0	9	0	0	0	0	0	1	0	1	0	0	0	0	0	4	0	0	0	1	0	9	0	0	0	11	0	0	0	0	0	1	0	4	0
ENSMUSG00000024011	0	0	0	0	0	1	0	1	0	0	0	0	0	0	0	4	0	0	0	1	0	12	0	2	0	0	0	2	0	0	0	0	0	0	0	0	0	1	0	0	0	1	0	0	0	1	0	2	0
ENSMUSG00000117592	0	10	0	8	0	27	0	22	0	8	0	3	0	17	0	63	0	14	0	24	0	46	0	33	0	13	0	11	0	5	0	3	0	10	0	4	0	12	0	21	0	9	0	1	0	25	0	13	0
ENSMUSG00000024039	0	1	0	0	0	0	0	0	0	3	0	0	0	8	0	0	0	0	0	0	0	0	0	4	0	0	0	0	0	0	0	0	0	0	0	1	0	0	0	3	0	0	0	0	0	0	0	0	0
ENSMUSG00000024292	0	0	0	0	0	0	0	0	0	0	0	1	0	3	0	0	0	0	0	3	0	0	0	0	0	0	0	0	0	0	0	0	0	0	0	0	0	2	0	0	0	0	0	0	0	0	0	0	0
ENSMUSG00000032739	0	0	0	0	0	0	0	1	0	0	0	0	0	7	0	0	0	0	0	0	0	0	0	0	0	16	0	0	0	0	0	0	0	0	0	0	0	0	0	0	0	0	0	0	0	7	0	0	0
ENSMUSG00000092349	0	0	0	1	0	0	0	0	0	0	0	0	0	2	0	0	0	1	0	0	0	1	0	1	0	0	0	0	0	0	0	0	0	0	0	0	0	2	0	4	0	0	0	0	0	0	0	0	0
ENSMUSG00000024334	0	0	0	0	0	0	0	2	0	5	0	0	0	4	0	8	0	3	0	4	0	8	0	0	0	4	0	0	0	0	0	0	0	0	0	0	0	0	0	0	0	2	0	2	0	3	0	2	0
ENSMUSG00000015468	0	3	0	0	0	11	0	0	0	0	0	1	0	3	0	7	0	0	0	12	0	4	0	2	0	2	0	0	0	0	0	2	0	4	0	0	0	1	0	10	0	0	0	2	0	0	0	5	0
ENSMUSG00000007034	0	1	0	0	0	0	0	1	0	1	0	0	0	2	0	0	0	0	0	2	0	3	0	0	0	0	0	0	0	0	0	2	0	0	0	0	0	0	0	0	0	0	0	0	0	0	0	0	0
ENSMUSG00000007030	0	1	0	1	0	2	0	0	0	4	0	1	0	0	0	3	0	1	0	2	0	0	0	2	0	3	0	0	0	0	0	1	0	0	0	1	0	1	0	0	0	1	0	0	0	0	0	0	0
ENSMUSG00000007035	0	8	0	18	0	30	0	30	0	24	0	10	0	18	0	37	0	22	0	17	0	34	0	21	0	58	0	5	0	7	0	15	0	23	0	24	0	20	0	15	0	14	0	11	0	7	0	19	0
ENSMUSG00000013766	0	3	0	0	0	4	0	0	0	2	0	4	0	0	0	0	0	0	0	0	0	0	0	0	0	0	0	0	0	0	0	3	0	0	0	1	0	3	0	0	0	4	0	2	0	5	0	0	0
ENSMUSG00000024387	0	0	0	1	0	2	0	3	0	0	0	0	0	1	0	0	0	1	0	1	0	2	0	0	0	0	0	0	0	0	0	0	0	0	0	1	0	0	0	0	0	0	0	0	0	0	0	4	0
ENSMUSG00000042419	0	0	0	1	0	0	0	0	0	2	0	0	0	0	0	2	0	0	0	1	0	1	0	2	0	2	0	0	0	0	0	2	0	1	0	0	0	1	0	0	0	1	0	0	0	3	0	2	0
ENSMUSG00000038838	0	0	0	0	0	5	0	8	0	0	0	3	0	0	0	11	0	5	0	1	0	8	0	0	0	0	0	0	0	0	0	1	0	0	0	0	0	0	0	0	0	0	0	1	0	0	0	0	0
ENSMUSG00000001524	0	0	0	0	0	2	0	3	0	0	0	0	0	0	0	0	0	0	0	0	0	0	0	0	0	0	0	0	0	0	0	0	0	0	0	5	0	0	0	0	0	0	0	0	0	0	0	0	0
ENSMUSG00000040140	0	0	0	0	0	0	0	0	0	0	0	0	0	0	0	15	0	0	0	0	0	0	0	0	0	0	0	0	0	0	0	0	0	0	0	0	0	0	0	0	0	0	0	0	0	0	0	0	0
ENSMUSG00000015599	0	0	0	2	0	0	0	2	0	0	0	0	0	10	0	7	0	0	0	0	0	0	0	2	0	1	0	0	0	0	0	0	0	1	0	0	0	0	0	0	0	0	0	0	0	1	0	0	0
ENSMUSG00000034382	0	0	0	0	0	0	0	0	0	0	0	0	0	0	0	0	0	0	0	0	0	0	0	6	0	0	0	0	0	0	0	0	0	2	0	0	0	0	0	0	0	0	0	0	0	0	0	9	0
ENSMUSG00000062101	0	0	0	0	0	1	0	8	0	0	0	0	0	0	0	0	0	0	0	0	0	17	0	0	0	0	0	0	0	0	0	0	0	0	0	0	0	0	0	12	0	0	0	0	0	0	0	0	0
ENSMUSG00000003206	0	0	0	0	0	0	0	0	0	0	0	0	0	0	0	1	0	0	0	0	0	0	0	0	0	0	0	0	0	0	0	0	0	0	0	0	0	0	0	0	0	0	0	0	0	0	0	0	0
ENSMUSG00000039154	0	1	0	3	0	0	0	11	0	5	0	4	0	0	0	10	0	1	0	14	0	5	0	0	0	6	0	7	0	4	0	0	0	0	0	0	0	6	0	11	0	2	0	0	0	7	0	1	0
ENSMUSG00000117172	0	3	0	0	0	6	0	1	0	8	0	0	0	0	0	0	0	0	0	1	0	0	0	0	0	1	0	0	0	0	0	0	0	0	0	0	0	0	0	0	0	0	0	1	0	1	0	1	0
ENSMUSG00000045019	0	8	0	0	0	6	0	7	0	14	0	0	0	14	0	61	0	6	0	29	0	16	0	33	0	18	0	4	0	1	0	45	0	9	0	4	0	5	0	0	0	15	0	6	0	13	0	6	0
ENSMUSG00000117245	0	2	0	0	0	1	0	3	0	5	0	0	0	4	0	16	0	0	0	7	0	5	0	8	0	6	0	1	0	0	0	5	0	2	0	1	0	1	0	0	0	5	0	0	0	6	0	3	0
ENSMUSG00000002668	0	0	0	0	0	0	0	0	0	0	0	0	0	6	0	0	0	15	0	0	0	0	0	0	0	0	0	0	0	0	0	0	0	0	0	0	0	0	0	0	0	0	0	0	0	0	0	0	0
ENSMUSG00000024164	0	0	0	0	0	1	0	1	0	0	0	0	0	0	0	0	0	0	0	2	0	0	0	0	0	0	0	6	0	0	0	0	0	1	0	0	0	1	0	0	0	1	0	0	0	0	0	0	0
ENSMUSG00000117003	0	0	0	0	0	1	0	0	0	0	0	0	0	0	0	0	0	4	0	5	0	0	0	5	0	0	0	0	0	13	0	0	0	0	0	6	0	0	0	0	0	1	0	0	0	0	0	0	0
ENSMUSG00000038045	0	0	0	0	0	0	0	2	0	7	0	0	0	4	0	17	0	0	0	0	0	0	0	2	0	0	0	0	0	0	0	3	0	1	0	10	0	0	0	0	0	0	0	1	0	0	0	0	0
ENSMUSG00000117415	0	0	0	0	0	0	0	0	0	0	0	0	0	0	0	0	0	0	0	0	0	0	0	3	0	4	0	0	0	0	0	0	0	5	0	0	0	0	0	4	0	0	0	0	0	3	0	2	0
ENSMUSG00000033966	0	2	0	8	0	12	0	0	0	4	0	1	0	40	0	0	0	4	0	2	0	0	0	36	0	31	0	10	0	0	0	0	0	0	0	6	0	0	0	0	0	0	0	5	0	0	0	19	0
ENSMUSG00000117457	0	9	0	0	0	1	0	0	0	0	0	0	0	0	0	0	0	0	0	0	0	0	0	0	0	0	0	0	0	0	0	0	0	0	0	0	0	0	0	0	0	0	0	0	0	0	0	0	0
ENSMUSG00000117384	0	25	0	37	0	52	0	0	0	55	0	5	0	59	0	65	0	18	0	67	0	52	0	0	0	35	0	7	0	6	0	24	0	34	0	44	0	54	0	34	0	7	0	3	0	11	0	41	0
ENSMUSG00000036918	0	0	0	0	0	0	0	2	0	0	0	0	0	0	0	1	0	0	0	0	0	0	0	0	0	0	0	0	0	0	0	6	0	0	0	0	0	0	0	0	0	0	0	0	0	0	0	0	0
ENSMUSG00000093922	0	3	0	0	0	2	0	0	0	2	0	0	0	0	0	0	0	0	0	0	0	0	0	0	0	0	0	1	0	0	0	0	0	0	0	0	0	5	0	0	0	0	0	0	0	0	0	0	0
ENSMUSG00000063889	0	0	0	6	0	0	0	0	0	1	0	0	0	0	0	0	0	0	0	0	0	0	0	7	0	0	0	0	0	0	0	6	0	0	0	0	0	0	0	0	0	0	0	0	0	0	0	0	0
ENSMUSG00000117401	0	0	0	0	0	0	0	0	0	0	0	0	0	2	0	0	0	4	0	0	0	0	0	0	0	0	0	0	0	0	0	0	0	0	0	0	0	0	0	0	0	0	0	0	0	0	0	0	0
ENSMUSG00000097926	0	0	0	0	0	0	0	0	0	0	0	0	0	0	0	0	0	0	0	0	0	0	0	0	0	0	0	0	0	0	0	2	0	0	0	0	0	0	0	0	0	0	0	0	0	0	0	0	0
ENSMUSG00000061808	0	0	0	0	0	0	0	3	0	0	0	0	0	0	0	0	0	0	0	0	0	4	0	3	0	0	0	0	0	0	0	0	0	0	0	0	0	0	0	0	0	0	0	0	0	0	0	5	0
ENSMUSG00000114088	0	0	0	0	0	0	0	0	0	0	0	0	0	0	0	0	0	0	0	2	0	24	0	0	0	0	0	0	0	0	0	0	0	0	0	0	0	0	0	0	0	0	0	0	0	9	0	0	0
ENSMUSG00000097553	0	1	0	1	0	2	0	1	0	3	0	0	0	8	0	0	0	0	0	0	0	0	0	6	0	12	0	0	0	3	0	6	0	3	0	8	0	3	0	0	0	3	0	1	0	4	0	7	0
ENSMUSG00000049357	0	0	0	0	0	0	0	0	0	0	0	0	0	0	0	0	0	5	0	0	0	0	0	0	0	0	0	0	0	0	0	0	0	0	0	4	0	0	0	0	0	0	0	0	0	0	0	0	0
ENSMUSG00000044719	0	0	0	0	0	0	0	0	0	0	0	0	0	0	0	0	0	0	0	9	0	1	0	0	0	0	0	0	0	0	0	0	0	0	0	0	0	0	0	0	0	0	0	0	0	0	0	0	0
ENSMUSG00000006850	0	2	0	0	0	1	0	0	0	4	0	0	0	0	0	0	0	0	0	1	0	0	0	6	0	0	0	1	0	1	0	0	0	0	0	1	0	0	0	0	0	2	0	1	0	1	0	0	0
ENSMUSG00000103800	0	0	0	0	0	13	0	0	0	0	0	0	0	0	0	0	0	0	0	0	0	0	0	0	0	0	0	0	0	0	0	0	0	0	0	0	0	0	0	0	0	0	0	0	0	0	0	0	0
ENSMUSG00000051678	0	0	0	0	0	0	0	0	0	0	0	0	0	0	0	0	0	0	0	0	0	0	0	0	0	0	0	10	0	0	0	0	0	0	0	0	0	0	0	0	0	0	0	0	0	0	0	0	0
ENSMUSG00000104225	0	0	0	0	0	1	0	0	0	0	0	0	0	0	0	0	0	0	0	4	0	12	0	0	0	0	0	0	0	0	0	4	0	0	0	0	0	0	0	0	0	0	0	0	0	6	0	0	0
ENSMUSG00000117926	0	0	0	0	0	0	0	1	0	0	0	0	0	0	0	0	0	0	0	4	0	0	0	0	0	0	0	0	0	0	0	0	0	0	0	0	0	3	0	0	0	0	0	0	0	0	0	0	0
ENSMUSG00000056130	0	7	0	17	0	12	0	0	0	111	0	12	0	79	0	74	0	3	0	0	0	0	0	30	0	60	0	11	0	10	0	0	0	66	0	31	0	9	0	0	0	51	0	11	0	32	0	34	0
ENSMUSG00000073568	0	0	0	0	0	1	0	6	0	4	0	1	0	0	0	9	0	0	0	2	0	8	0	9	0	7	0	0	0	0	0	2	0	0	0	1	0	0	0	0	0	0	0	0	0	1	0	1	0
ENSMUSG00000026322	0	0	0	0	0	0	0	0	0	0	0	11	0	0	0	0	0	0	0	0	0	0	0	0	0	0	0	0	0	0	0	0	0	0	0	0	0	0	0	0	0	0	0	0	0	1	0	0	0
ENSMUSG00000118039	0	0	0	0	0	0	0	0	0	0	0	0	0	0	0	0	0	0	0	0	0	0	0	0	0	0	0	0	0	0	0	0	0	0	0	0	0	0	0	0	0	0	0	0	0	11	0	0	0
ENSMUSG00000118336	0	0	0	0	0	0	0	0	0	0	0	0	0	0	0	0	0	0	0	0	0	0	0	0	0	0	0	0	0	0	0	0	0	0	0	0	0	11	0	0	0	0	0	0	0	0	0	0	0
ENSMUSG00000024518	0	11	0	3	0	25	0	0	0	9	0	1	0	20	0	0	0	0	0	25	0	109	0	46	0	0	0	8	0	8	0	6	0	66	0	29	0	0	0	0	0	14	0	2	0	0	0	41	0
ENSMUSG00000024519	0	0	0	0	0	1	0	0	0	1	0	0	0	2	0	0	0	0	0	0	0	6	0	2	0	0	0	0	0	0	0	0	0	1	0	1	0	1	0	0	0	0	0	0	0	1	0	1	0
ENSMUSG00000025885	0	0	0	0	0	1	0	1	0	1	0	0	0	0	0	0	0	0	0	0	0	0	0	7	0	1	0	0	0	0	0	1	0	1	0	1	0	0	0	0	0	0	0	0	0	0	0	0	0
ENSMUSG00000118373	0	18	0	17	0	61	0	41	0	22	0	11	0	19	0	35	0	9	0	51	0	30	0	45	0	29	0	21	0	9	0	28	0	49	0	19	0	54	0	0	0	28	0	11	0	32	0	23	0
ENSMUSG00000118249	0	0	0	0	0	2	0	2	0	0	0	0	0	1	0	2	0	0	0	3	0	2	0	1	0	2	0	0	0	0	0	0	0	0	0	0	0	1	0	6	0	1	0	0	0	1	0	0	0
ENSMUSG00000039330	0	0	0	0	0	0	0	0	0	0	0	0	0	0	0	0	0	0	0	0	0	0	0	0	0	0	0	0	0	0	0	0	0	0	0	0	0	0	0	0	0	0	0	0	0	0	0	0	0
ENSMUSG00000049562	0	0	0	0	0	4	0	0	0	0	0	0	0	0	0	0	0	0	0	0	0	1	0	0	0	0	0	0	0	0	0	0	0	0	0	3	0	0	0	0	0	0	0	0	0	0	0	0	0
ENSMUSG00000024936	0	0	0	2	0	0	0	0	0	0	0	0	0	0	0	0	0	0	0	3	0	0	0	0	0	1	0	0	0	0	0	0	0	0	0	0	0	0	0	0	0	0	0	0	0	0	0	4	0
ENSMUSG00000054999	0	2	0	0	0	4	0	2	0	1	0	0	0	0	0	0	0	0	0	1	0	10	0	5	0	7	0	0	0	1	0	0	0	7	0	0	0	0	0	6	0	0	0	0	0	1	0	1	0
ENSMUSG00000056612	0	1	0	10	0	2	0	0	0	19	0	3	0	0	0	12	0	2	0	2	0	2	0	6	0	2	0	0	0	0	0	0	0	18	0	6	0	1	0	11	0	1	0	0	0	12	0	7	0
ENSMUSG00000024965	0	7	0	17	0	25	0	15	0	38	0	4	0	4	0	29	0	0	0	14	0	25	0	49	0	27	0	11	0	11	0	14	0	31	0	0	0	11	0	14	0	16	0	4	0	13	0	10	0
ENSMUSG00000036278	0	14	0	7	0	16	0	39	0	11	0	5	0	13	0	35	0	2	0	21	0	28	0	8	0	15	0	8	0	4	0	15	0	0	0	3	0	4	0	0	0	9	0	1	0	8	0	17	0
ENSMUSG00000116166	0	0	0	0	0	1	0	2	0	1	0	0	0	0	0	5	0	0	0	1	0	3	0	1	0	2	0	0	0	1	0	1	0	1	0	0	0	3	0	0	0	0	0	0	0	1	0	1	0
ENSMUSG00000117752	0	0	0	0	0	0	0	0	0	0	0	0	0	0	0	6	0	0	0	0	0	0	0	0	0	0	0	0	0	0	0	0	0	0	0	0	0	0	0	0	0	0	0	0	0	0	0	0	0
ENSMUSG00000089952	0	0	0	0	0	0	0	0	0	0	0	0	0	0	0	0	0	0	0	28	0	0	0	0	0	0	0	0	0	0	0	0	0	0	0	0	0	0	0	0	0	0	0	0	0	0	0	0	0
ENSMUSG00000039097	0	1	0	5	0	27	0	58	0	3	0	4	0	21	0	49	0	0	0	34	0	41	0	28	0	5	0	6	0	5	0	0	0	6	0	2	0	14	0	0	0	1	0	2	0	2	0	20	0
ENSMUSG00000097855	0	0	0	1	0	0	0	0	0	0	0	0	0	0	0	7	0	0	0	0	0	0	0	0	0	0	0	0	0	0	0	0	0	0	0	0	0	0	0	0	0	0	0	0	0	0	0	0	0
ENSMUSG00000024806	0	0	0	0	0	0	0	0	0	0	0	0	0	0	0	0	0	0	0	3	0	6	0	0	0	0	0	0	0	0	0	0	0	0	0	2	0	3	0	0	0	0	0	0	0	0	0	0	0
ENSMUSG00000108929	0	0	0	0	0	0	0	0	0	0	0	0	0	0	0	0	0	0	0	0	0	0	0	0	0	0	0	0	0	0	0	0	0	0	0	0	0	0	0	0	0	0	0	0	0	0	0	9	0
ENSMUSG00000097740	0	0	0	0	0	0	0	0	0	0	0	0	0	0	0	0	0	0	0	0	0	0	0	0	0	8	0	0	0	0	0	0	0	0	0	0	0	0	0	0	0	0	0	0	0	0	0	0	0
ENSMUSG00000025189	0	0	0	0	0	0	0	0	0	0	0	0	0	20	0	0	0	0	0	0	0	5	0	0	0	6	0	0	0	1	0	3	0	0	0	0	0	2	0	0	0	5	0	2	0	0	0	4	0
ENSMUSG00000025197	0	0	0	0	0	2	0	0	0	0	0	0	0	0	0	14	0	0	0	0	0	0	0	10	0	12	0	0	0	0	0	5	0	0	0	4	0	10	0	0	0	2	0	0	0	5	0	0	0
ENSMUSG00000051984	0	7	0	10	0	10	0	23	0	21	0	3	0	16	0	36	0	6	0	10	0	49	0	32	0	9	0	7	0	5	0	12	0	10	0	9	0	20	0	44	0	14	0	3	0	23	0	16	0
ENSMUSG00000099655	0	3	0	2	0	10	0	9	0	6	0	0	0	0	0	9	0	0	0	8	0	5	0	24	0	6	0	1	0	1	0	0	0	0	0	2	0	2	0	0	0	4	0	0	0	3	0	0	0
ENSMUSG00000118040	0	1	0	0	0	0	0	0	0	0	0	0	0	0	0	0	0	0	0	0	0	0	0	0	0	21	0	0	0	0	0	0	0	0	0	0	0	0	0	0	0	0	0	0	0	0	0	0	0
ENSMUSG00000003555	0	0	0	0	0	0	0	0	0	0	0	0	0	0	0	2	0	0	0	1	0	0	0	0	0	0	0	0	0	0	0	0	0	0	0	0	0	0	0	0	0	0	0	0	0	0	0	1	0
ENSMUSG00000099746	0	0	0	0	0	0	0	0	0	0	0	0	0	0	0	0	0	0	0	0	0	0	0	0	0	0	0	0	0	0	0	0	0	0	0	0	0	0	0	0	0	0	0	0	0	5	0	0	0
ENSMUSG00000117871	0	0	0	0	0	0	0	0	0	0	0	0	0	0	0	0	0	0	0	0	0	0	0	0	0	3	0	0	0	0	0	0	0	0	0	0	0	0	0	0	0	0	0	0	0	0	0	0	0
ENSMUSG00000090965	0	0	0	0	0	0	0	0	0	14	0	0	0	0	0	0	0	0	0	0	0	0	0	0	0	0	0	0	0	0	0	0	0	0	0	0	0	0	0	0	0	0	0	0	0	0	0	0	0
[truncated: 11 more columns]
