# Supplementary material for: Allele-specific differential regulation of monoallelically expressed autosomal genes in the cardiac lineage
Source: Nat Commun. 2022 Oct 10;13:5984. doi: 10.1038/s41467-022-33722-x (PMC9550772; doi:10.1038/s41467-022-33722-x)
Supplement: Supplementary file 13 — Source Data [file 41467_2022_33722_MOESM13_ESM.zip › Source Data 19.txt]

Gene	File1B	File1C	File2B	File2C	File3B	File3C	File4B	File4C	File5B	File5C	File6B	File6C	File7B	File7C	File8B	File8C	File9B	File9C	File10B	File10C	File11B	File11C	File12B	File12C	File13B	File13C	File14B	File14C	File15B	File15C	File16B	File16C	File17B	File17C	File18B	File18C	File19B	File19C	File20B	File20C	File21B	File21C	File22B	File22C	File23B	File23C	File24B	File24C	File25B
ENSMUSG00000025911	0	0	0	0	0	0	0	0	0	0	0	0	0	0	0	0	0	0	0	0	0	0	0	0	0	0	0	0	0	0	0	0	0	0	43	0	0	0	0	0	0	0	0	0	0	0	0	0	0
ENSMUSG00000079610	0	0	0	0	0	0	0	0	0	0	0	0	0	0	0	0	0	0	0	0	0	0	0	0	0	0	0	0	0	0	0	0	0	0	81	0	0	0	0	0	0	0	0	0	0	0	0	0	0
ENSMUSG00000048234	0	0	0	0	8	0	0	0	0	0	0	0	11	0	0	0	0	0	0	0	0	0	0	0	0	0	3	0	0	0	0	0	0	0	0	0	0	0	0	0	0	0	0	0	0	0	0	0	20
ENSMUSG00000093436	0	0	0	0	0	0	0	0	0	0	0	0	0	0	90	0	0	0	0	0	0	0	0	0	0	0	0	0	0	0	0	0	0	0	0	0	0	0	0	0	0	0	0	0	0	0	0	0	0
ENSMUSG00000100764	0	0	0	0	0	0	0	0	0	0	0	0	0	0	39	0	0	0	0	0	0	0	21	0	0	0	0	0	0	0	0	0	0	0	7	0	0	0	13	0	0	0	0	0	0	0	0	0	0
ENSMUSG00000048495	0	0	0	0	5	0	0	0	0	0	0	0	0	0	0	0	16	0	0	0	0	0	0	0	0	0	0	0	7	0	0	0	0	0	0	0	0	0	0	0	0	0	0	0	0	0	0	0	0
ENSMUSG00000038079	0	0	0	0	0	0	0	0	0	0	0	0	0	0	0	0	0	0	24	0	0	0	0	0	0	0	0	0	0	0	0	0	4	0	0	0	0	0	0	0	0	0	0	0	0	0	0	0	0
ENSMUSG00000101586	0	0	0	0	0	0	24	0	0	0	0	0	0	0	0	0	0	0	0	0	0	0	0	0	0	0	0	0	0	0	0	0	0	0	0	0	0	0	0	0	0	0	0	0	0	0	0	0	0
ENSMUSG00000026011	0	0	0	0	0	0	0	0	1	0	0	0	2	0	3	0	0	0	2	0	0	0	1	0	0	0	0	0	0	0	1	0	0	0	0	0	1	0	3	0	0	0	0	0	0	0	0	0	0
ENSMUSG00000025967	0	0	0	0	0	0	3	0	0	0	0	0	0	0	0	0	0	0	0	0	27	0	4	0	0	0	0	0	0	0	0	0	0	0	0	0	0	0	0	0	0	0	0	0	0	0	0	0	0
ENSMUSG00000027520	0	0	0	0	0	0	0	0	0	0	0	0	0	0	37	0	0	0	0	0	0	0	0	0	0	0	0	0	0	0	0	0	0	0	0	0	0	0	0	0	0	0	0	0	0	0	0	0	0
ENSMUSG00000086836	1	0	0	0	5	0	0	0	6	0	5	0	0	0	0	0	3	0	2	0	18	0	0	0	0	0	4	0	6	0	1	0	0	0	0	0	6	0	0	0	3	0	0	0	0	0	7	0	8
ENSMUSG00000070871	0	0	0	0	85	0	0	0	0	0	0	0	7	0	2	0	0	0	0	0	0	0	0	0	0	0	0	0	0	0	0	0	0	0	0	0	5	0	5	0	0	0	0	0	0	0	1	0	0
ENSMUSG00000101156	11	0	0	0	7	0	0	0	0	0	0	0	0	0	0	0	0	0	29	0	0	0	0	0	0	0	0	0	27	0	0	0	0	0	32	0	4	0	0	0	0	0	0	0	5	0	0	0	0
ENSMUSG00000101211	0	0	0	0	1	0	0	0	3	0	0	0	0	0	0	0	0	0	0	0	0	0	0	0	0	0	0	0	0	0	0	0	0	0	4	0	2	0	0	0	3	0	0	0	0	0	0	0	0
ENSMUSG00000101503	5	0	1	0	13	0	6	0	6	0	4	0	8	0	19	0	6	0	26	0	4	0	26	0	12	0	1	0	1	0	7	0	11	0	0	0	16	0	0	0	4	0	2	0	0	0	5	0	2
ENSMUSG00000026170	0	0	0	0	46	0	0	0	0	0	0	0	169	0	0	0	0	0	0	0	0	0	0	0	0	0	0	0	0	0	0	0	0	0	3	0	0	0	0	0	0	0	1	0	7	0	0	0	0
ENSMUSG00000026227	0	0	0	0	0	0	0	0	0	0	0	0	0	0	0	0	0	0	0	0	0	0	0	0	0	0	0	0	0	0	0	0	0	0	0	0	0	0	0	0	0	0	0	0	0	0	0	0	0
ENSMUSG00000026238	0	0	0	0	0	0	0	0	0	0	0	0	0	0	0	0	0	0	3	0	0	0	6	0	0	0	0	0	0	0	0	0	0	0	0	0	0	0	0	0	2	0	0	0	0	0	1	0	0
ENSMUSG00000005501	0	0	0	0	0	0	0	0	0	0	0	0	0	0	0	0	0	0	0	0	0	0	0	0	0	0	0	0	0	0	0	0	0	0	0	0	0	0	0	0	0	0	0	0	0	0	26	0	0
ENSMUSG00000007805	0	0	0	0	0	0	0	0	0	0	0	0	0	0	0	0	0	0	0	0	0	0	0	0	0	0	0	0	0	0	0	0	0	0	0	0	0	0	0	0	0	0	0	0	29	0	0	0	0
ENSMUSG00000026260	0	0	0	0	0	0	0	0	0	0	0	0	0	0	0	0	0	0	0	0	0	0	0	0	0	0	0	0	3	0	0	0	0	0	4	0	0	0	0	0	0	0	0	0	0	0	42	0	0
ENSMUSG00000100632	0	0	0	0	0	0	0	0	8	0	0	0	0	0	6	0	0	0	9	0	0	0	1	0	0	0	0	0	0	0	0	0	0	0	0	0	0	0	0	0	0	0	0	0	0	0	0	0	0
ENSMUSG00000026281	0	0	0	0	1	0	0	0	0	0	0	0	0	0	0	0	0	0	0	0	0	0	15	0	0	0	0	0	0	0	0	0	0	0	1	0	13	0	0	0	2	0	0	0	0	0	0	0	0
ENSMUSG00000026336	0	0	0	0	5	0	0	0	0	0	0	0	0	0	3	0	0	0	4	0	6	0	7	0	2	0	0	0	0	0	3	0	0	0	0	0	0	0	4	0	0	0	0	0	0	0	0	0	0
ENSMUSG00000099843	0	0	0	0	0	0	0	0	0	0	0	0	0	0	0	0	44	0	0	0	0	0	0	0	0	0	0	0	0	0	0	0	0	0	0	0	0	0	0	0	0	0	0	0	0	0	0	0	0
ENSMUSG00000054006	0	0	0	0	0	0	0	0	0	0	0	0	0	0	17	0	0	0	0	0	0	0	0	0	0	0	0	0	0	0	0	0	0	0	1	0	0	0	0	0	0	0	0	0	0	0	30	0	4
ENSMUSG00000009907	0	0	0	0	0	0	0	0	0	0	0	0	0	0	3	0	0	0	0	0	0	0	0	0	0	0	0	0	0	0	25	0	0	0	0	0	0	0	0	0	0	0	0	0	0	0	0	0	0
ENSMUSG00000001674	0	0	0	0	0	0	0	0	0	0	0	0	0	0	0	0	0	0	0	0	0	0	0	0	0	0	0	0	0	0	0	0	0	0	13	0	0	0	0	0	0	0	0	0	0	0	0	0	0
ENSMUSG00000101904	0	0	0	0	3	0	0	0	0	0	0	0	15	0	0	0	0	0	0	0	0	0	0	0	115	0	0	0	20	0	0	0	1	0	0	0	7	0	0	0	0	0	0	0	0	0	0	0	0
ENSMUSG00000026409	0	0	0	0	3	0	6	0	13	0	0	0	0	0	0	0	0	0	0	0	0	0	0	0	59	0	0	0	1	0	0	0	1	0	0	0	0	0	0	0	0	0	0	0	0	0	0	0	0
ENSMUSG00000042046	0	0	0	0	0	0	0	0	35	0	0	0	0	0	0	0	0	0	0	0	0	0	0	0	0	0	0	0	0	0	0	0	0	0	0	0	0	0	0	0	0	0	0	0	0	0	0	0	0
ENSMUSG00000054387	0	0	0	0	3	0	0	0	0	0	0	0	0	0	0	0	0	0	32	0	18	0	0	0	0	0	0	0	0	0	0	0	0	0	0	0	0	0	4	0	0	0	0	0	0	0	1	0	0
ENSMUSG00000026463	0	0	0	0	3	0	0	0	0	0	0	0	0	0	0	0	9	0	36	0	0	0	0	0	0	0	0	0	0	0	3	0	0	0	0	0	0	0	0	0	0	0	0	0	0	0	0	0	0
ENSMUSG00000090208	0	0	0	0	0	0	45	0	0	0	0	0	0	0	0	0	0	0	0	0	0	0	0	0	0	0	0	0	0	0	0	0	0	0	0	0	0	0	0	0	0	0	0	0	0	0	0	0	0
ENSMUSG00000097680	0	0	0	0	12	0	0	0	4	0	0	0	0	0	10	0	0	0	0	0	8	0	0	0	0	0	0	0	0	0	0	0	13	0	9	0	0	0	0	0	0	0	1	0	7	0	0	0	0
ENSMUSG00000098145	0	0	0	0	11	0	0	0	0	0	0	0	0	0	2	0	0	0	0	0	0	0	0	0	0	0	0	0	0	0	0	0	46	0	0	0	0	0	0	0	0	0	0	0	45	0	0	0	0
ENSMUSG00000102368	0	0	0	0	0	0	0	0	0	0	0	0	22	0	0	0	0	0	0	0	0	0	0	0	0	0	0	0	0	0	0	0	0	0	0	0	0	0	0	0	0	0	0	0	0	0	0	0	0
ENSMUSG00000097028	0	0	0	0	0	0	0	0	0	0	0	0	0	0	0	0	0	0	0	0	0	0	0	0	0	0	0	0	0	0	1	0	0	0	0	0	36	0	0	0	0	0	0	0	0	0	0	0	0
ENSMUSG00000006010	3	0	0	0	1	0	0	0	0	0	0	0	0	0	0	0	0	0	0	0	0	0	22	0	0	0	0	0	0	0	0	0	0	0	0	0	0	0	0	0	0	0	0	0	0	0	0	0	3
ENSMUSG00000006005	0	0	0	0	0	0	2	0	0	0	0	0	12	0	0	0	0	0	0	0	0	0	0	0	0	0	0	0	0	0	0	0	3	0	0	0	16	0	0	0	0	0	7	0	0	0	0	0	0
ENSMUSG00000042772	0	0	0	0	3	0	0	0	0	0	0	0	29	0	0	0	0	0	19	0	22	0	0	0	0	0	0	0	17	0	0	0	0	0	0	0	0	0	0	0	0	0	0	0	0	0	0	0	0
ENSMUSG00000099568	9	0	0	0	14	0	14	0	0	0	0	0	0	0	0	0	0	0	0	0	0	0	0	0	0	0	0	0	0	0	0	0	0	0	0	0	0	0	0	0	0	0	0	0	0	0	0	0	0
ENSMUSG00000066800	0	0	0	0	0	0	0	0	0	0	0	0	0	0	30	0	0	0	0	0	0	0	0	0	0	0	0	0	0	0	0	0	0	0	0	0	0	0	0	0	0	0	0	0	0	0	0	0	12
ENSMUSG00000026469	0	0	0	0	0	0	0	0	2	0	0	0	0	0	0	0	0	0	3	0	0	0	0	0	0	0	0	0	0	0	0	0	0	0	0	0	0	0	0	0	0	0	4	0	0	0	42	0	0
ENSMUSG00000026466	0	0	0	0	0	0	0	0	0	0	0	0	0	0	0	0	0	0	8	0	0	0	8	0	0	0	0	0	0	0	0	0	0	0	0	0	0	0	0	0	0	0	0	0	2	0	13	0	0
ENSMUSG00000050565	0	0	0	0	1	0	0	0	0	0	0	0	0	0	0	0	0	0	1	0	0	0	0	0	0	0	0	0	0	0	22	0	0	0	33	0	0	0	15	0	2	0	0	0	0	0	0	0	0
ENSMUSG00000060985	4	0	0	0	0	0	0	0	7	0	0	0	0	0	0	0	0	0	0	0	0	0	0	0	0	0	0	0	0	0	0	0	6	0	0	0	0	0	0	0	0	0	0	0	0	0	0	0	0
ENSMUSG00000060519	0	0	0	0	11	0	0	0	0	0	0	0	0	0	24	0	0	0	12	0	0	0	0	0	0	0	0	0	0	0	0	0	0	0	0	0	0	0	0	0	0	0	0	0	0	0	0	0	0
ENSMUSG00000040225	8	0	0	0	0	0	0	0	0	0	0	0	0	0	12	0	0	0	31	0	0	0	0	0	20	0	0	0	0	0	0	0	0	0	47	0	0	0	0	0	0	0	4	0	19	0	0	0	0
ENSMUSG00000026584	0	0	0	0	0	0	0	0	0	0	0	0	0	0	0	0	0	0	84	0	0	0	0	0	0	0	0	0	0	0	0	0	0	0	0	0	0	0	0	0	0	0	0	0	0	0	0	0	0
ENSMUSG00000041406	0	0	0	0	1	0	1	0	0	0	0	0	0	0	0	0	0	0	11	0	0	0	29	0	0	0	0	0	0	0	0	0	0	0	0	0	0	0	1	0	1	0	0	0	0	0	0	0	0
ENSMUSG00000026565	0	0	0	0	0	0	15	0	0	0	0	0	0	0	84	0	0	0	27	0	0	0	2	0	0	0	0	0	0	0	0	0	0	0	0	0	0	0	0	0	0	0	1	0	0	0	0	0	4
ENSMUSG00000040596	0	0	0	0	0	0	6	0	0	0	0	0	0	0	9	0	0	0	0	0	0	0	4	0	0	0	0	0	0	0	0	0	0	0	0	0	4	0	9	0	0	0	0	0	0	0	0	0	0
ENSMUSG00000053925	9	0	0	0	0	0	7	0	3	0	1	0	5	0	0	0	0	0	18	0	0	0	23	0	0	0	0	0	6	0	0	0	0	0	7	0	0	0	0	0	13	0	0	0	12	0	24	0	0
ENSMUSG00000038421	3	0	4	0	5	0	8	0	16	0	1	0	0	0	16	0	1	0	8	0	11	0	5	0	6	0	6	0	0	0	2	0	2	0	5	0	5	0	10	0	5	0	2	0	3	0	4	0	0
ENSMUSG00000103380	0	0	1	0	0	0	3	0	0	0	0	0	7	0	0	0	1	0	1	0	7	0	0	0	0	0	0	0	9	0	0	0	0	0	0	0	0	0	0	0	0	0	0	0	0	0	2	0	0
ENSMUSG00000003464	0	0	0	0	0	0	0	0	0	0	0	0	10	0	1	0	0	0	0	0	5	0	0	0	0	0	0	0	0	0	0	0	0	0	1	0	0	0	0	0	0	0	0	0	0	0	0	0	26
ENSMUSG00000026547	0	0	0	0	1	0	0	0	3	0	0	0	0	0	17	0	4	0	0	0	0	0	0	0	3	0	0	0	0	0	0	0	1	0	3	0	0	0	3	0	0	0	0	0	0	0	0	0	0
ENSMUSG00000090272	2	0	0	0	0	0	0	0	6	0	0	0	0	0	0	0	0	0	7	0	0	0	0	0	0	0	0	0	0	0	0	0	0	0	0	0	5	0	0	0	0	0	1	0	0	0	3	0	0
ENSMUSG00000039783	0	0	0	0	0	0	1	0	2	0	0	0	0	0	1	0	1	0	0	0	1	0	4	0	5	0	0	0	1	0	0	0	0	0	0	0	1	0	0	0	2	0	0	0	1	0	0	0	0
ENSMUSG00000026525	0	0	0	0	0	0	0	0	0	0	0	0	0	0	54	0	0	0	0	0	54	0	0	0	0	0	0	0	0	0	0	0	25	0	0	0	0	0	0	0	1	0	0	0	0	0	7	0	0
ENSMUSG00000055214	4	0	3	0	3	0	13	0	12	0	0	0	4	0	17	0	0	0	6	0	9	0	9	0	93	0	0	0	0	0	5	0	9	0	12	0	1	0	0	0	0	0	3	0	5	0	9	0	2
ENSMUSG00000015961	0	0	0	0	0	0	0	0	0	0	0	0	0	0	0	0	0	0	0	0	0	0	0	0	0	0	0	0	0	0	0	0	0	0	0	0	0	0	0	0	0	0	0	0	0	0	0	0	0
ENSMUSG00000026500	0	0	0	0	0	0	0	0	10	0	0	0	0	0	6	0	0	0	0	0	0	0	0	0	0	0	0	0	0	0	0	0	0	0	0	0	0	0	0	0	0	0	0	0	0	0	0	0	0
ENSMUSG00000026491	4	0	0	0	0	0	0	0	0	0	0	0	0	0	6	0	0	0	0	0	0	0	0	0	0	0	0	0	0	0	0	0	0	0	6	0	0	0	0	0	0	0	0	0	0	0	16	0	0
ENSMUSG00000103649	1	0	0	0	2	0	0	0	1	0	0	0	2	0	0	0	0	0	11	0	35	0	20	0	0	0	0	0	12	0	3	0	0	0	48	0	25	0	0	0	8	0	0	0	0	0	24	0	0
ENSMUSG00000026516	0	0	0	0	0	0	0	0	0	0	0	0	3	0	0	0	0	0	6	0	0	0	8	0	0	0	0	0	0	0	0	0	15	0	0	0	0	0	13	0	0	0	0	0	0	0	0	0	0
ENSMUSG00000038733	0	0	0	0	7	0	0	0	1	0	4	0	6	0	1	0	0	0	10	0	0	0	2	0	0	0	0	0	0	0	0	0	0	0	0	0	26	0	0	0	0	0	0	0	0	0	6	0	18
ENSMUSG00000026509	0	0	0	0	0	0	0	0	1	0	0	0	0	0	0	0	0	0	0	0	0	0	0	0	0	0	0	0	0	0	0	0	0	0	20	0	28	0	0	0	0	0	0	0	0	0	0	0	0
ENSMUSG00000102234	7	0	21	0	23	0	0	0	5	0	4	0	0	0	0	0	5	0	0	0	0	0	12	0	14	0	7	0	4	0	7	0	0	0	3	0	17	0	0	0	1	0	1	0	2	0	1	0	0
ENSMUSG00000056050	0	0	0	0	0	0	0	0	0	0	0	0	0	0	0	0	0	0	0	0	0	0	0	0	0	0	0	0	0	0	0	0	0	0	28	0	0	0	0	0	0	0	0	0	0	0	0	0	0
ENSMUSG00000072258	3	0	0	0	0	0	0	0	0	0	0	0	0	0	15	0	0	0	0	0	0	0	0	0	0	0	0	0	0	0	0	0	0	0	0	0	0	0	15	0	0	0	0	0	4	0	1	0	0
ENSMUSG00000026615	0	0	0	0	0	0	0	0	0	0	0	0	0	0	3	0	0	0	0	0	0	0	1	0	0	0	0	0	0	0	2	0	0	0	0	0	0	0	0	0	0	0	0	0	0	0	0	0	0
ENSMUSG00000051295	0	0	0	0	0	0	0	0	0	0	0	0	0	0	0	0	0	0	0	0	0	0	0	0	0	0	0	0	0	0	0	0	0	0	0	0	0	0	0	0	0	0	0	0	0	0	0	0	34
ENSMUSG00000039246	0	0	0	0	0	0	0	0	0	0	0	0	0	0	0	0	0	0	0	0	0	0	0	0	0	0	0	0	0	0	0	0	0	0	0	0	0	0	0	0	0	0	0	0	0	0	0	0	0
ENSMUSG00000039239	0	0	5	0	5	0	0	0	23	0	0	0	97	0	0	0	0	0	0	0	0	0	75	0	0	0	0	0	15	0	0	0	25	0	29	0	0	0	0	0	0	0	0	0	0	0	103	0	0
ENSMUSG00000100393	1	0	0	0	4	0	0	0	3	0	2	0	0	0	0	0	0	0	3	0	0	0	0	0	2	0	0	0	0	0	0	0	0	0	0	0	0	0	0	0	0	0	0	0	0	0	0	0	0
ENSMUSG00000104245	8	0	0	0	4	0	0	0	12	0	0	0	0	0	0	0	0	0	0	0	0	0	0	0	0	0	0	0	0	0	0	0	0	0	0	0	40	0	0	0	0	0	0	0	0	0	3	0	0
ENSMUSG00000026603	3	0	0	0	4	0	0	0	0	0	0	0	0	0	0	0	0	0	0	0	43	0	0	0	0	0	1	0	0	0	0	0	3	0	0	0	0	0	0	0	0	0	0	0	0	0	2	0	0
ENSMUSG00000026627	0	0	0	0	0	0	0	0	0	0	0	0	0	0	0	0	0	0	0	0	65	0	0	0	0	0	0	0	0	0	0	0	0	0	0	0	0	0	0	0	0	0	0	0	0	0	60	0	0
ENSMUSG00000037318	0	0	0	0	0	0	0	0	0	0	0	0	0	0	0	0	0	0	0	0	0	0	0	0	0	0	0	0	0	0	9	0	0	0	0	0	14	0	0	0	0	0	0	0	0	0	0	0	10
ENSMUSG00000016481	0	0	0	0	0	0	0	0	0	0	0	0	0	0	0	0	0	0	0	0	0	0	0	0	0	0	0	0	0	0	0	0	26	0	5	0	0	0	0	0	0	0	0	0	0	0	0	0	0
ENSMUSG00000026728	0	0	1	0	6	0	0	0	12	0	0	0	0	0	1	0	10	0	81	0	0	0	0	0	0	0	0	0	0	0	1	0	19	0	15	0	45	0	0	0	0	0	0	0	1	0	0	0	0
ENSMUSG00000026959	0	0	0	0	2	0	0	0	0	0	0	0	0	0	4	0	0	0	0	0	0	0	0	0	0	0	0	0	0	0	0	0	0	0	0	0	26	0	0	0	0	0	0	0	0	0	0	0	0
ENSMUSG00000052403	1	0	2	0	0	0	25	0	2	0	8	0	1	0	0	0	17	0	12	0	0	0	1	0	1	0	0	0	6	0	0	0	3	0	0	0	41	0	0	0	0	0	0	0	1	0	0	0	0
ENSMUSG00000087515	0	0	0	0	1	0	0	0	0	0	0	0	0	0	0	0	0	0	0	0	23	0	0	0	9	0	0	0	5	0	1	0	0	0	0	0	0	0	0	0	0	0	0	0	0	0	0	0	0
ENSMUSG00000015790	0	0	0	0	0	0	4	0	0	0	0	0	0	0	4	0	0	0	2	0	0	0	0	0	0	0	0	0	0	0	0	0	0	0	0	0	0	0	0	0	0	0	0	0	0	0	7	0	0
ENSMUSG00000087667	0	0	0	0	4	0	0	0	0	0	0	0	0	0	0	0	0	0	38	0	98	0	0	0	0	0	0	0	0	0	0	0	6	0	0	0	0	0	21	0	0	0	0	0	17	0	13	0	0
ENSMUSG00000015337	0	0	0	0	0	0	1	0	0	0	0	0	0	0	0	0	0	0	3	0	28	0	0	0	5	0	0	0	0	0	0	0	0	0	0	0	0	0	0	0	0	0	0	0	1	0	2	0	31
ENSMUSG00000026864	0	0	0	0	3	0	0	0	3	0	0	0	0	0	0	0	0	0	0	0	0	0	0	0	0	0	0	0	2	0	0	0	0	0	0	0	8	0	0	0	4	0	0	0	0	0	6	0	0
ENSMUSG00000035949	0	0	0	0	0	0	0	0	0	0	0	0	0	0	0	0	0	0	0	0	0	0	0	0	21	0	0	0	0	0	0	0	0	0	0	0	0	0	0	0	0	0	0	0	0	0	9	0	0
ENSMUSG00000035295	0	0	2	0	4	0	7	0	7	0	1	0	0	0	4	0	2	0	7	0	6	0	6	0	0	0	3	0	0	0	5	0	4	0	1	0	0	0	1	0	3	0	1	0	1	0	2	0	4
ENSMUSG00000115545	0	0	0	0	9	0	0	0	0	0	0	0	0	0	0	0	0	0	57	0	0	0	0	0	0	0	0	0	0	0	0	0	0	0	0	0	0	0	0	0	0	0	0	0	0	0	0	0	0
ENSMUSG00000017144	0	0	0	0	9	0	30	0	25	0	0	0	0	0	0	0	0	0	0	0	0	0	0	0	0	0	0	0	0	0	0	0	0	0	0	0	0	0	0	0	0	0	0	0	15	0	0	0	19
ENSMUSG00000068882	0	0	0	0	0	0	0	0	0	0	0	0	0	0	21	0	0	0	0	0	3	0	0	0	0	0	0	0	0	0	0	0	0	0	0	0	0	0	0	0	0	0	0	0	0	0	0	0	0
ENSMUSG00000051730	0	0	2	0	0	0	0	0	8	0	2	0	5	0	4	0	0	0	3	0	0	0	15	0	0	0	0	0	0	0	0	0	1	0	2	0	0	0	0	0	7	0	0	0	1	0	4	0	0
ENSMUSG00000084946	1	0	0	0	0	0	26	0	4	0	0	0	5	0	0	0	4	0	11	0	34	0	0	0	10	0	0	0	0	0	0	0	1	0	0	0	0	0	25	0	0	0	1	0	6	0	2	0	0
ENSMUSG00000079286	1	0	0	0	0	0	5	0	0	0	1	0	1	0	1	0	4	0	6	0	2	0	2	0	1	0	0	0	0	0	0	0	0	0	1	0	0	0	1	0	0	0	0	0	0	0	0	0	0
ENSMUSG00000041777	0	0	0	0	0	0	0	0	0	0	0	0	0	0	107	0	0	0	0	0	0	0	0	0	0	0	0	0	32	0	0	0	0	0	0	0	0	0	0	0	0	0	0	0	0	0	0	0	0
ENSMUSG00000086544	0	0	0	0	0	0	8	0	2	0	0	0	0	0	20	0	0	0	0	0	0	0	5	0	12	0	2	0	0	0	0	0	0	0	0	0	6	0	0	0	1	0	0	0	0	0	3	0	0
ENSMUSG00000085838	0	0	0	0	0	0	0	0	0	0	0	0	0	0	3	0	0	0	0	0	39	0	1	0	3	0	0	0	0	0	0	0	0	0	0	0	1	0	0	0	0	0	0	0	0	0	0	0	0
ENSMUSG00000027091	0	0	0	0	0	0	0	0	0	0	0	0	0	0	24	0	0	0	0	0	0	0	0	0	0	0	0	0	0	0	22	0	0	0	0	0	0	0	0	0	0	0	0	0	0	0	2	0	0
ENSMUSG00000027076	0	0	0	0	0	0	0	0	29	0	0	0	0	0	47	0	0	0	0	0	0	0	0	0	0	0	0	0	0	0	0	0	0	0	0	0	0	0	0	0	0	0	0	0	0	0	0	0	0
ENSMUSG00000002102	21	0	0	0	21	0	12	0	22	0	11	0	0	0	0	0	8	0	18	0	6	0	24	0	2	0	1	0	8	0	0	0	6	0	0	0	0	0	0	0	10	0	17	0	11	0	29	0	3
ENSMUSG00000027230	0	0	0	0	0	0	0	0	0	0	0	0	0	0	0	0	0	0	0	0	0	0	0	0	0	0	0	0	0	0	0	0	0	0	42	0	0	0	0	0	0	0	0	0	0	0	5	0	0
ENSMUSG00000084781	0	0	0	0	1	0	9	0	0	0	0	0	0	0	0	0	1	0	28	0	0	0	0	0	0	0	0	0	0	0	0	0	0	0	0	0	5	0	0	0	0	0	0	0	0	0	0	0	0
ENSMUSG00000027193	6	0	0	0	0	0	0	0	0	0	0	0	0	0	5	0	0	0	0	0	21	0	0	0	0	0	0	0	0	0	0	0	0	0	0	0	0	0	0	0	0	0	0	0	0	0	0	0	0
ENSMUSG00000027177	0	0	0	0	0	0	0	0	0	0	0	0	0	0	0	0	0	0	0	0	36	0	0	0	0	0	16	0	0	0	0	0	0	0	0	0	0	0	0	0	0	0	0	0	0	0	0	0	0
ENSMUSG00000027170	0	0	0	0	0	0	8	0	3	0	0	0	0	0	9	0	0	0	0	0	0	0	0	0	14	0	0	0	0	0	0	0	0	0	0	0	1	0	0	0	0	0	0	0	0	0	0	0	0
ENSMUSG00000005973	0	0	0	0	2	0	0	0	0	0	4	0	0	0	0	0	0	0	13	0	0	0	0	0	0	0	0	0	0	0	0	0	0	0	0	0	0	0	0	0	0	0	0	0	0	0	10	0	0
ENSMUSG00000027166	0	0	0	0	0	0	0	0	0	0	0	0	36	0	0	0	0	0	0	0	0	0	0	0	0	0	6	0	0	0	0	0	0	0	0	0	0	0	0	0	0	0	0	0	0	0	0	0	0
ENSMUSG00000027122	0	0	0	0	0	0	0	0	0	0	0	0	0	0	0	0	0	0	0	0	0	0	0	0	0	0	0	0	0	0	0	0	31	0	0	0	0	0	0	0	0	0	0	0	0	0	0	0	0
ENSMUSG00000048482	0	0	0	0	0	0	0	0	0	0	0	0	0	0	0	0	0	0	0	0	0	0	0	0	0	0	0	0	5	0	0	0	0	0	3	0	0	0	0	0	0	0	0	0	0	0	19	0	0
ENSMUSG00000086186	0	0	0	0	0	0	0	0	5	0	0	0	0	0	0	0	0	0	0	0	0	0	0	0	0	0	0	0	0	0	0	0	0	0	0	0	0	0	8	0	3	0	0	0	0	0	2	0	0
ENSMUSG00000027349	0	0	0	0	0	0	0	0	2	0	0	0	0	0	0	0	0	0	0	0	0	0	0	0	0	0	0	0	20	0	0	0	0	0	0	0	0	0	0	0	0	0	0	0	0	0	0	0	0
ENSMUSG00000086421	0	0	0	0	0	0	0	0	2	0	0	0	0	0	0	0	0	0	0	0	0	0	1	0	1	0	0	0	0	0	0	0	0	0	0	0	0	0	3	0	0	0	0	0	2	0	0	0	0
ENSMUSG00000087458	0	0	0	0	6	0	0	0	0	0	0	0	0	0	0	0	0	0	0	0	0	0	0	0	0	0	0	0	0	0	0	0	0	0	0	0	11	0	0	0	0	0	0	0	0	0	6	0	0
ENSMUSG00000027293	0	0	0	0	0	0	0	0	0	0	0	0	10	0	5	0	0	0	66	0	0	0	0	0	0	0	0	0	0	0	0	0	0	0	0	0	0	0	0	0	0	0	0	0	0	0	0	0	0
ENSMUSG00000046110	2	0	0	0	19	0	13	0	15	0	17	0	23	0	19	0	8	0	40	0	37	0	15	0	16	0	12	0	10	0	12	0	7	0	7	0	11	0	18	0	2	0	0	0	7	0	11	0	5
ENSMUSG00000074884	0	0	0	0	4	0	0	0	0	0	1	0	0	0	4	0	0	0	1	0	0	0	3	0	1	0	0	0	0	0	0	0	0	0	0	0	0	0	5	0	0	0	0	0	0	0	0	0	0
ENSMUSG00000027201	5	0	0	0	5	0	0	0	0	0	0	0	0	0	0	0	0	0	13	0	0	0	0	0	0	0	9	0	0	0	0	0	0	0	0	0	0	0	0	0	20	0	0	0	0	0	0	0	0
ENSMUSG00000027371	0	0	0	0	0	0	0	0	0	0	0	0	0	0	0	0	0	0	0	0	0	0	0	0	0	0	0	0	0	0	0	0	0	0	0	0	0	0	0	0	0	0	0	0	0	0	0	0	0
ENSMUSG00000084826	0	0	0	0	0	0	1	0	4	0	2	0	0	0	3	0	0	0	0	0	0	0	1	0	0	0	1	0	0	0	1	0	2	0	0	0	1	0	0	0	0	0	2	0	0	0	0	0	2
ENSMUSG00000085485	1	0	0	0	0	0	0	0	1	0	0	0	0	0	4	0	0	0	0	0	12	0	3	0	0	0	0	0	0	0	0	0	0	0	2	0	0	0	1	0	0	0	0	0	3	0	0	0	0
ENSMUSG00000027329	3	0	39	0	0	0	0	0	0	0	0	0	0	0	0	0	0	0	1	0	6	0	2	0	12	0	0	0	0	0	0	0	12	0	0	0	0	0	0	0	0	0	0	0	0	0	0	0	0
ENSMUSG00000086329	0	0	0	0	2	0	0	0	0	0	0	0	0	0	0	0	0	0	19	0	0	0	0	0	0	0	4	0	0	0	0	0	0	0	0	0	0	0	0	0	0	0	0	0	0	0	0	0	0
ENSMUSG00000098754	16	0	24	0	66	0	34	0	83	0	38	0	36	0	1	0	38	0	94	0	30	0	103	0	5	0	10	0	14	0	15	0	1	0	15	0	1	0	0	0	0	0	7	0	1	0	1	0	74
ENSMUSG00000027342	4	0	0	0	0	0	0	0	0	0	0	0	0	0	0	0	0	0	41	0	0	0	0	0	0	0	5	0	0	0	0	0	0	0	0	0	1	0	0	0	0	0	0	0	0	0	0	0	0
ENSMUSG00000086575	2	0	0	0	1	0	0	0	5	0	0	0	3	0	18	0	4	0	0	0	9	0	3	0	21	0	0	0	0	0	0	0	0	0	0	0	0	0	0	0	6	0	0	0	0	0	3	0	0
ENSMUSG00000051379	6	0	0	0	0	0	0	0	0	0	0	0	0	0	47	0	0	0	0	0	0	0	0	0	0	0	0	0	0	0	0	0	0	0	4	0	0	0	0	0	0	0	0	0	26	0	0	0	0
ENSMUSG00000015932	1	0	0	0	7	0	0	0	0	0	10	0	1	0	3	0	0	0	0	0	1	0	4	0	0	0	0	0	8	0	0	0	8	0	15	0	20	0	0	0	1	0	0	0	10	0	53	0	0
ENSMUSG00000027423	0	0	0	0	0	0	0	0	0	0	0	0	3	0	0	0	0	0	0	0	20	0	0	0	0	0	0	0	0	0	0	0	0	0	0	0	0	0	0	0	5	0	0	0	0	0	9	0	0
ENSMUSG00000027429	0	0	0	0	0	0	0	0	0	0	0	0	0	0	0	0	0	0	0	0	0	0	0	0	0	0	0	0	0	0	0	0	0	0	13	0	0	0	0	0	0	0	0	0	0	0	0	0	0
ENSMUSG00000002728	0	0	0	0	0	0	0	0	0	0	0	0	3	0	2	0	0	0	0	0	0	0	0	0	0	0	0	0	0	0	0	0	0	0	6	0	0	0	0	0	0	0	0	0	0	0	6	0	0
ENSMUSG00000001767	1	0	0	0	0	0	21	0	0	0	0	0	0	0	0	0	0	0	0	0	0	0	0	0	0	0	0	0	0	0	2	0	0	0	0	0	0	0	0	0	0	0	0	0	0	0	0	0	0
ENSMUSG00000027433	0	0	0	0	1	0	6	0	1	0	0	0	0	0	57	0	0	0	5	0	3	0	0	0	0	0	0	0	0	0	0	0	0	0	0	0	1	0	0	0	0	0	0	0	0	0	3	0	0
ENSMUSG00000027454	0	0	0	0	0	0	0	0	0	0	0	0	0	0	46	0	0	0	0	0	0	0	0	0	0	0	0	0	0	0	0	0	0	0	8	0	0	0	0	0	0	0	0	0	0	0	0	0	0
ENSMUSG00000032680	0	0	0	0	0	0	0	0	4	0	0	0	1	0	0	0	1	0	0	0	0	0	0	0	0	0	0	0	0	0	0	0	2	0	3	0	0	0	0	0	2	0	2	0	0	0	1	0	0
ENSMUSG00000027490	0	0	0	0	2	0	0	0	0	0	0	0	0	0	0	0	0	0	0	0	7	0	6	0	0	0	0	0	0	0	0	0	0	0	0	0	0	0	0	0	1	0	0	0	0	0	0	0	0
ENSMUSG00000059842	1	0	2	0	9	0	0	0	8	0	1	0	4	0	0	0	0	0	1	0	0	0	0	0	2	0	11	0	0	0	0	0	7	0	0	0	0	0	0	0	5	0	0	0	0	0	0	0	0
ENSMUSG00000027610	0	0	0	0	0	0	0	0	0	0	0	0	0	0	0	0	0	0	0	0	0	0	0	0	0	0	0	0	0	0	0	0	0	0	0	0	0	0	0	0	18	0	0	0	0	0	0	0	0
ENSMUSG00000038085	12	0	0	0	32	0	21	0	13	0	12	0	11	0	48	0	13	0	26	0	9	0	23	0	17	0	16	0	10	0	22	0	44	0	29	0	35	0	14	0	23	0	6	0	10	0	28	0	19
ENSMUSG00000086638	0	0	0	0	0	0	0	0	0	0	0	0	0	0	23	0	0	0	0	0	0	0	0	0	0	0	0	0	0	0	0	0	0	0	0	0	0	0	0	0	0	0	0	0	12	0	0	0	0
ENSMUSG00000067818	0	0	0	0	11	0	0	0	2	0	0	0	20	0	0	0	0	0	0	0	0	0	0	0	0	0	0	0	0	0	0	0	0	0	0	0	1	0	0	0	0	0	0	0	0	0	10	0	0
ENSMUSG00000100860	2	0	0	0	1	0	9	0	0	0	0	0	16	0	0	0	0	0	0	0	0	0	0	0	0	0	0	0	0	0	0	0	3	0	0	0	17	0	0	0	0	0	0	0	6	0	0	0	0
ENSMUSG00000027655	0	0	0	0	0	0	0	0	0	0	0	0	0	0	0	0	0	0	0	0	0	0	0	0	0	0	7	0	0	0	0	0	0	0	7	0	0	0	0	0	0	0	0	0	0	0	0	0	0
ENSMUSG00000035399	0	0	0	0	0	0	0	0	0	0	0	0	0	0	0	0	0	0	0	0	0	0	0	0	0	0	0	0	0	0	25	0	0	0	0	0	1	0	0	0	2	0	0	0	0	0	0	0	0
ENSMUSG00000090996	2	0	2	0	20	0	20	0	20	0	5	0	42	0	31	0	0	0	10	0	0	0	26	0	11	0	2	0	0	0	14	0	0	0	14	0	12	0	19	0	2	0	3	0	5	0	4	0	0
ENSMUSG00000086453	3	0	0	0	10	0	25	0	0	0	1	0	21	0	24	0	5	0	62	0	0	0	3	0	20	0	4	0	1	0	12	0	10	0	13	0	2	0	0	0	4	0	0	0	9	0	5	0	5
ENSMUSG00000017767	0	0	0	0	0	0	0	0	2	0	0	0	0	0	4	0	0	0	0	0	0	0	0	0	0	0	1	0	0	0	0	0	2	0	3	0	0	0	0	0	0	0	1	0	0	0	0	0	0
ENSMUSG00000074578	0	0	0	0	3	0	0	0	7	0	0	0	0	0	0	0	0	0	0	0	0	0	0	0	0	0	0	0	0	0	0	0	0	0	0	0	0	0	0	0	0	0	0	0	0	0	0	0	1
ENSMUSG00000089739	10	0	8	0	11	0	0	0	0	0	0	0	0	0	18	0	0	0	18	0	14	0	14	0	21	0	16	0	0	0	3	0	0	0	2	0	17	0	11	0	12	0	4	0	6	0	9	0	0
ENSMUSG00000051149	0	0	0	0	0	0	0	0	0	0	0	0	0	0	11	0	0	0	0	0	0	0	0	0	0	0	0	0	0	0	0	0	0	0	0	0	0	0	38	0	0	0	0	0	0	0	2	0	0
ENSMUSG00000093752	0	0	0	0	0	0	0	0	0	0	0	0	0	0	11	0	0	0	0	0	0	0	0	0	0	0	0	0	0	0	0	0	0	0	0	0	0	0	38	0	0	0	0	0	0	0	2	0	0
ENSMUSG00000027551	0	0	0	0	0	0	0	0	0	0	0	0	0	0	0	0	0	0	49	0	0	0	0	0	0	0	0	0	0	0	0	0	0	0	7	0	0	0	0	0	0	0	0	0	0	0	2	0	0
ENSMUSG00000052033	0	0	0	0	6	0	0	0	0	0	0	0	0	0	0	0	0	0	0	0	0	0	0	0	0	0	0	0	0	0	0	0	0	0	0	0	0	0	0	0	0	0	0	0	0	0	9	0	0
ENSMUSG00000038400	5	0	0	0	0	0	0	0	1	0	0	0	0	0	22	0	3	0	35	0	0	0	0	0	0	0	0	0	3	0	1	0	0	0	12	0	0	0	0	0	0	0	0	0	0	0	18	0	0
ENSMUSG00000039263	0	0	0	0	0	0	0	0	0	0	0	0	0	0	0	0	0	0	0	0	0	0	2	0	0	0	2	0	0	0	0	0	0	0	5	0	0	0	0	0	0	0	0	0	0	0	0	0	0
ENSMUSG00000086537	0	0	0	0	0	0	1	0	0	0	0	0	0	0	0	0	0	0	41	0	0	0	0	0	0	0	0	0	0	0	0	0	0	0	0	0	0	0	0	0	0	0	0	0	0	0	0	0	0
ENSMUSG00000038914	0	0	0	0	0	0	0	0	0	0	0	0	0	0	0	0	0	0	34	0	0	0	0	0	0	0	0	0	0	0	0	0	0	0	0	0	0	0	0	0	0	0	0	0	3	0	0	0	0
ENSMUSG00000027575	1	0	0	0	0	0	0	0	0	0	0	0	60	0	0	0	0	0	37	0	0	0	98	0	0	0	0	0	18	0	0	0	0	0	0	0	0	0	0	0	0	0	0	0	0	0	0	0	0
ENSMUSG00000002455	18	0	0	0	0	0	3	0	2	0	0	0	0	0	0	0	0	0	0	0	0	0	14	0	0	0	5	0	0	0	0	0	0	0	2	0	0	0	0	0	1	0	4	0	11	0	2	0	11
ENSMUSG00000089794	0	0	0	0	0	0	0	0	0	0	0	0	0	0	0	0	0	0	0	0	0	0	0	0	0	0	0	0	0	0	0	0	0	0	0	0	0	0	0	0	0	0	0	0	0	0	41	0	0
ENSMUSG00000091091	0	0	0	0	0	0	0	0	0	0	4	0	22	0	0	0	0	0	0	0	0	0	0	0	0	0	0	0	0	0	0	0	0	0	6	0	0	0	0	0	0	0	0	0	0	0	0	0	0
ENSMUSG00000105055	0	0	4	0	3	0	1	0	0	0	0	0	0	0	0	0	0	0	0	0	0	0	2	0	0	0	0	0	0	0	0	0	0	0	0	0	0	0	10	0	0	0	0	0	0	0	1	0	0
ENSMUSG00000027744	0	0	0	0	0	0	28	0	0	0	0	0	0	0	0	0	0	0	0	0	0	0	0	0	1	0	0	0	0	0	0	0	0	0	0	0	0	0	0	0	0	0	0	0	0	0	0	0	0
ENSMUSG00000027750	0	0	0	0	0	0	0	0	0	0	0	0	10	0	0	0	0	0	0	0	0	0	0	0	31	0	0	0	26	0	0	0	0	0	0	0	16	0	0	0	0	0	0	0	1	0	0	0	0
ENSMUSG00000027800	20	0	4	0	0	0	0	0	0	0	0	0	0	0	0	0	0	0	0	0	0	0	6	0	0	0	0	0	0	0	0	0	0	0	0	0	0	0	0	0	0	0	0	0	0	0	0	0	0
ENSMUSG00000027828	0	0	0	0	0	0	0	0	23	0	0	0	0	0	0	0	0	0	0	0	0	0	0	0	0	0	22	0	0	0	0	0	0	0	0	0	0	0	0	0	0	0	0	0	0	0	0	0	0
ENSMUSG00000027829	0	0	0	0	0	0	0	0	0	0	0	0	0	0	0	0	0	0	2	0	0	0	29	0	0	0	0	0	0	0	0	0	0	0	39	0	0	0	0	0	0	0	0	0	0	0	0	0	0
ENSMUSG00000099370	0	0	0	0	0	0	0	0	0	0	0	0	0	0	0	0	0	0	0	0	0	0	0	0	0	0	0	0	0	0	0	0	0	0	0	0	0	0	0	0	0	0	0	0	0	0	0	0	35
ENSMUSG00000033900	0	0	0	0	0	0	0	0	0	0	0	0	0	0	98	0	0	0	0	0	0	0	0	0	0	0	0	0	0	0	0	0	0	0	0	0	0	0	0	0	0	0	0	0	0	0	0	0	0
ENSMUSG00000031286	0	0	0	0	0	0	0	0	0	0	5	0	0	0	0	0	0	0	27	0	0	0	0	0	0	0	0	0	0	0	0	0	0	0	0	0	0	0	0	0	0	0	0	0	0	0	0	0	0
ENSMUSG00000105204	5	0	4	0	6	0	0	0	15	0	5	0	0	0	2	0	1	0	4	0	4	0	1	0	0	0	6	0	0	0	1	0	4	0	4	0	0	0	0	0	1	0	0	0	2	0	4	0	1
ENSMUSG00000086718	0	0	1	0	0	0	0	0	0	0	0	0	0	0	0	0	0	0	2	0	2	0	3	0	0	0	0	0	0	0	0	0	2	0	1	0	0	0	6	0	0	0	1	0	1	0	1	0	0
ENSMUSG00000027950	0	0	17	0	0	0	4	0	0	0	0	0	0	0	0	0	0	0	3	0	0	0	0	0	0	0	0	0	0	0	0	0	0	0	0	0	0	0	0	0	0	0	0	0	0	0	9	0	0
ENSMUSG00000027942	0	0	0	0	0	0	7	0	0	0	0	0	0	0	0	0	0	0	13	0	0	0	0	0	20	0	0	0	0	0	0	0	0	0	0	0	10	0	0	0	0	0	0	0	0	0	0	0	0
ENSMUSG00000001025	1	0	0	0	1	0	0	0	2	0	0	0	0	0	0	0	0	0	15	0	0	0	0	0	0	0	0	0	0	0	0	0	0	0	20	0	0	0	0	0	0	0	0	0	0	0	0	0	0
ENSMUSG00000041959	2	0	0	0	0	0	0	0	0	0	3	0	11	0	0	0	0	0	0	0	0	0	0	0	0	0	0	0	0	0	0	0	0	0	12	0	0	0	0	0	1	0	0	0	2	0	0	0	0
ENSMUSG00000087660	0	0	0	0	0	0	1	0	0	0	0	0	0	0	0	0	0	0	6	0	0	0	0	0	0	0	0	0	0	0	0	0	0	0	0	0	29	0	0	0	0	0	0	0	0	0	4	0	0
ENSMUSG00000097189	0	0	0	0	0	0	0	0	0	0	0	0	0	0	0	0	0	0	0	0	0	0	0	0	0	0	0	0	0	0	0	0	0	0	0	0	0	0	0	0	17	0	0	0	0	0	0	0	0
ENSMUSG00000074398	0	0	0	0	20	0	0	0	0	0	2	0	6	0	0	0	33	0	46	0	0	0	7	0	0	0	3	0	0	0	0	0	3	0	0	0	8	0	0	0	0	0	0	0	0	0	0	0	16
ENSMUSG00000038256	0	0	0	0	0	0	0	0	0	0	0	0	0	0	5	0	0	0	0	0	0	0	0	0	0	0	0	0	0	0	0	0	0	0	3	0	0	0	0	0	0	0	0	0	0	0	0	0	0
ENSMUSG00000090441	0	0	0	0	8	0	39	0	0	0	0	0	0	0	0	0	0	0	0	0	0	0	0	0	0	0	0	0	0	0	0	0	0	0	0	0	0	0	0	0	0	0	0	0	0	0	7	0	35
ENSMUSG00000027879	0	0	0	0	6	0	0	0	0	0	0	0	0	0	0	0	0	0	0	0	0	0	0	0	0	0	0	0	4	0	3	0	0	0	0	0	0	0	0	0	0	0	0	0	0	0	0	0	0
ENSMUSG00000033161	0	0	0	0	0	0	5	0	22	0	0	0	0	0	0	0	0	0	17	0	0	0	0	0	0	0	0	0	0	0	0	0	0	0	0	0	0	0	0	0	6	0	0	0	0	0	0	0	0
ENSMUSG00000027852	2	0	0	0	0	0	0	0	0	0	11	0	0	0	0	0	0	0	0	0	0	0	0	0	0	0	1	0	0	0	0	0	0	0	0	0	0	0	0	0	0	0	0	0	0	0	0	0	0
ENSMUSG00000070385	0	0	0	0	8	0	0	0	1	0	0	0	5	0	0	0	0	0	0	0	0	0	1	0	0	0	0	0	0	0	0	0	0	0	0	0	0	0	0	0	0	0	0	0	0	0	4	0	0
ENSMUSG00000105053	1	0	0	0	0	0	0	0	0	0	2	0	3	0	0	0	0	0	5	0	24	0	0	0	0	0	0	0	0	0	0	0	0	0	0	0	0	0	0	0	0	0	0	0	0	0	6	0	0
ENSMUSG00000105355	0	0	0	0	6	0	0	0	0	0	0	0	0	0	0	0	0	0	2	0	0	0	0	0	0	0	0	0	0	0	23	0	0	0	0	0	0	0	0	0	6	0	0	0	0	0	14	0	0
ENSMUSG00000048458	0	0	0	0	0	0	0	0	0	0	0	0	0	0	0	0	0	0	0	0	0	0	0	0	0	0	0	0	0	0	0	0	0	0	7	0	0	0	0	0	0	0	0	0	0	0	0	0	0
ENSMUSG00000068798	7	0	0	0	4	0	16	0	0	0	0	0	0	0	3	0	0	0	0	0	0	0	0	0	24	0	6	0	0	0	0	0	0	0	23	0	1	0	0	0	0	0	0	0	0	0	21	0	0
ENSMUSG00000000563	0	0	0	0	0	0	0	0	1	0	0	0	0	0	1	0	0	0	15	0	0	0	1	0	2	0	0	0	0	0	1	0	0	0	0	0	0	0	1	0	0	0	0	0	1	0	15	0	0
ENSMUSG00000105852	9	0	14	0	34	0	28	0	15	0	1	0	0	0	63	0	0	0	0	0	59	0	18	0	27	0	10	0	26	0	25	0	18	0	90	0	0	0	14	0	69	0	8	0	48	0	19	0	0
ENSMUSG00000004032	0	0	0	0	0	0	0	0	0	0	0	0	0	0	13	0	0	0	0	0	0	0	0	0	0	0	0	0	0	0	0	0	0	0	20	0	0	0	0	0	0	0	0	0	0	0	0	0	0
ENSMUSG00000085102	4	0	0	0	5	0	0	0	0	0	8	0	0	0	0	0	0	0	0	0	0	0	1	0	0	0	3	0	0	0	0	0	0	0	0	0	0	0	0	0	2	0	4	0	0	0	0	0	0
ENSMUSG00000068739	0	0	0	0	0	0	0	0	0	0	0	0	0	0	0	0	0	0	0	0	0	0	2	0	15	0	0	0	0	0	0	0	0	0	11	0	0	0	0	0	0	0	0	0	0	0	2	0	0
ENSMUSG00000040322	0	0	0	0	0	0	0	0	0	0	0	0	0	0	0	0	0	0	0	0	0	0	0	0	27	0	0	0	0	0	0	0	0	0	0	0	0	0	0	0	0	0	0	0	0	0	0	0	0
ENSMUSG00000027981	0	0	0	0	0	0	0	0	0	0	0	0	0	0	0	0	0	0	0	0	0	0	0	0	0	0	24	0	0	0	0	0	0	0	8	0	0	0	0	0	0	0	0	0	0	0	0	0	0
ENSMUSG00000104653	0	0	0	0	0	0	0	0	0	0	0	0	0	0	0	0	0	0	0	0	23	0	44	0	38	0	0	0	12	0	0	0	6	0	0	0	0	0	0	0	0	0	0	0	0	0	0	0	0
ENSMUSG00000000339	0	0	0	0	0	0	0	0	0	0	0	0	0	0	1	0	0	0	0	0	0	0	0	0	0	0	0	0	0	0	17	0	0	0	16	0	0	0	0	0	0	0	6	0	0	0	0	0	0
ENSMUSG00000105339	1	0	0	0	0	0	0	0	10	0	3	0	0	0	0	0	0	0	5	0	9	0	8	0	3	0	1	0	0	0	0	0	7	0	5	0	0	0	0	0	5	0	2	0	2	0	3	0	0
ENSMUSG00000028134	16	0	0	0	18	0	0	0	6	0	0	0	0	0	61	0	0	0	0	0	3	0	0	0	2	0	3	0	0	0	28	0	24	0	34	0	9	0	0	0	0	0	0	0	0	0	37	0	14
ENSMUSG00000053931	0	0	0	0	0	0	0	0	0	0	0	0	5	0	19	0	0	0	0	0	0	0	0	0	0	0	0	0	3	0	0	0	0	0	2	0	0	0	0	0	3	0	0	0	0	0	7	0	0
ENSMUSG00000028127	0	0	0	0	9	0	0	0	0	0	0	0	0	0	0	0	0	0	0	0	13	0	0	0	0	0	0	0	0	0	0	0	0	0	2	0	0	0	0	0	0	0	0	0	0	0	0	0	8
ENSMUSG00000028124	0	0	0	0	0	0	0	0	0	0	0	0	0	0	13	0	0	0	0	0	1	0	0	0	0	0	3	0	0	0	1	0	0	0	0	0	0	0	1	0	0	0	0	0	1	0	0	0	0
ENSMUSG00000028114	0	0	0	0	0	0	0	0	0	0	0	0	0	0	0	0	0	0	0	0	0	0	0	0	0	0	0	0	0	0	0	0	0	0	0	0	0	0	0	0	0	0	0	0	0	0	0	0	0
ENSMUSG00000040943	0	0	0	0	0	0	31	0	0	0	0	0	0	0	0	0	0	0	0	0	0	0	0	0	0	0	0	0	1	0	0	0	0	0	0	0	0	0	0	0	0	0	0	0	0	0	0	0	0
ENSMUSG00000028159	2	0	0	0	0	0	0	0	0	0	0	0	0	0	0	0	0	0	0	0	0	0	0	0	0	0	9	0	0	0	0	0	0	0	0	0	0	0	0	0	0	0	0	0	0	0	0	0	0
ENSMUSG00000004591	7	0	0	0	2	0	9	0	0	0	0	0	55	0	0	0	0	0	0	0	0	0	0	0	0	0	0	0	0	0	9	0	0	0	14	0	0	0	0	0	0	0	0	0	0	0	36	0	0
ENSMUSG00000028195	0	0	0	0	0	0	0	0	4	0	1	0	15	0	11	0	0	0	0	0	30	0	2	0	4	0	0	0	3	0	1	0	0	0	10	0	10	0	0	0	1	0	1	0	0	0	4	0	0
ENSMUSG00000028189	0	0	0	0	0	0	0	0	0	0	0	0	0	0	0	0	0	0	0	0	0	0	0	0	0	0	0	0	0	0	0	0	0	0	0	0	0	0	0	0	0	0	0	0	0	0	10	0	0
ENSMUSG00000028188	0	0	0	0	0	0	0	0	0	0	0	0	23	0	4	0	0	0	0	0	0	0	0	0	0	0	0	0	0	0	0	0	0	0	0	0	0	0	0	0	2	0	0	0	0	0	37	0	0
ENSMUSG00000068523	0	0	0	0	0	0	14	0	0	0	0	0	0	0	0	0	0	0	7	0	0	0	0	0	0	0	0	0	0	0	0	0	0	0	0	0	0	0	0	0	7	0	0	0	0	0	0	0	0
ENSMUSG00000028037	2	0	2	0	2	0	0	0	7	0	0	0	2	0	11	0	0	0	3	0	9	0	4	0	1	0	1	0	1	0	0	0	64	0	2	0	0	0	5	0	2	0	0	0	0	0	0	0	0
ENSMUSG00000097745	0	0	0	0	0	0	0	0	0	0	0	0	0	0	0	0	0	0	0	0	0	0	1	0	53	0	0	0	0	0	0	0	0	0	0	0	0	0	0	0	0	0	0	0	0	0	0	0	0
ENSMUSG00000005493	0	0	0	0	0	0	0	0	0	0	0	0	0	0	0	0	0	0	0	0	0	0	46	0	0	0	0	0	0	0	0	0	3	0	0	0	0	0	0	0	0	0	0	0	0	0	0	0	0
ENSMUSG00000038975	0	0	0	0	0	0	0	0	0	0	0	0	0	0	0	0	0	0	0	0	0	0	0	0	0	0	0	0	0	0	12	0	18	0	0	0	0	0	0	0	1	0	3	0	3	0	0	0	0
ENSMUSG00000055436	0	0	0	0	0	0	8	0	0	0	0	0	1	0	0	0	0	0	0	0	1	0	0	0	0	0	0	0	4	0	0	0	0	0	4	0	0	0	0	0	4	0	0	0	0	0	3	0	21
ENSMUSG00000028173	4	0	0	0	3	0	0	0	9	0	35	0	71	0	52	0	0	0	21	0	35	0	0	0	0	0	27	0	0	0	9	0	12	0	34	0	0	0	0	0	0	0	0	0	45	0	39	0	1
ENSMUSG00000087049	0	0	0	0	0	0	0	0	0	0	0	0	0	0	0	0	0	0	0	0	86	0	0	0	0	0	0	0	0	0	0	0	0	0	0	0	0	0	0	0	0	0	0	0	0	0	0	0	0
ENSMUSG00000036822	0	0	0	0	1	0	2	0	1	0	0	0	0	0	58	0	0	0	0	0	1	0	1	0	0	0	0	0	0	0	0	0	0	0	0	0	0	0	0	0	0	0	0	0	0	0	0	0	0
ENSMUSG00000028480	0	0	0	0	7	0	0	0	0	0	0	0	0	0	0	0	16	0	0	0	16	0	0	0	0	0	0	0	0	0	0	0	0	0	4	0	0	0	0	0	1	0	0	0	1	0	0	0	0
ENSMUSG00000028318	0	0	0	0	0	0	0	0	0	0	0	0	0	0	0	0	0	0	0	0	0	0	0	0	0	0	5	0	11	0	0	0	0	0	0	0	0	0	0	0	0	0	0	0	0	0	2	0	0
ENSMUSG00000066191	0	0	0	0	0	0	55	0	0	0	0	0	8	0	0	0	0	0	0	0	0	0	0	0	0	0	0	0	0	0	0	0	0	0	0	0	0	0	0	0	0	0	0	0	3	0	0	0	0
ENSMUSG00000028367	3	0	0	0	12	0	0	0	0	0	0	0	0	0	51	0	0	0	0	0	0	0	0	0	0	0	0	0	0	0	0	0	0	0	0	0	0	0	0	0	0	0	0	0	0	0	0	0	0
ENSMUSG00000084910	0	0	0	0	0	0	0	0	0	0	0	0	11	0	0	0	0	0	0	0	0	0	0	0	0	0	0	0	0	0	9	0	0	0	6	0	0	0	0	0	0	0	0	0	0	0	0	0	0
ENSMUSG00000028403	1	0	0	0	0	0	0	0	0	0	0	0	0	0	0	0	0	0	0	0	0	0	0	0	0	0	0	0	0	0	0	0	0	0	0	0	0	0	0	0	0	0	0	0	0	0	0	0	44
ENSMUSG00000052407	0	0	0	0	0	0	0	0	0	0	0	0	0	0	0	0	0	0	3	0	0	0	0	0	0	0	0	0	0	0	0	0	0	0	17	0	0	0	0	0	0	0	0	0	0	0	0	0	0
ENSMUSG00000028495	0	0	0	0	0	0	0	0	0	0	0	0	0	0	0	0	0	0	0	0	55	0	0	0	0	0	0	0	0	0	0	0	0	0	18	0	0	0	0	0	0	0	0	0	0	0	0	0	0
ENSMUSG00000117123	0	0	0	0	12	0	0	0	0	0	11	0	34	0	0	0	0	0	0	0	0	0	0	0	0	0	0	0	0	0	0	0	0	0	53	0	8	0	0	0	0	0	0	0	0	0	0	0	0
ENSMUSG00000073802	0	0	0	0	0	0	0	0	0	0	0	0	2	0	0	0	0	0	0	0	0	0	0	0	39	0	0	0	0	0	14	0	0	0	0	0	28	0	0	0	0	0	0	0	0	0	0	0	0
ENSMUSG00000086041	0	0	2	0	3	0	4	0	2	0	0	0	2	0	2	0	1	0	4	0	8	0	0	0	0	0	0	0	0	0	0	0	13	0	2	0	5	0	0	0	0	0	0	0	3	0	4	0	0
ENSMUSG00000028609	0	0	0	0	0	0	0	0	18	0	1	0	0	0	0	0	0	0	0	0	0	0	0	0	0	0	0	0	0	0	0	0	0	0	0	0	0	0	0	0	0	0	0	0	0	0	20	0	0
ENSMUSG00000028557	0	0	0	0	0	0	2	0	0	0	0	0	0	0	0	0	2	0	0	0	0	0	36	0	0	0	0	0	2	0	0	0	0	0	3	0	0	0	0	0	0	0	0	0	6	0	0	0	0
ENSMUSG00000028718	3	0	0	0	0	0	0	0	0	0	0	0	0	0	0	0	0	0	0	0	0	0	12	0	0	0	0	0	0	0	31	0	0	0	0	0	0	0	0	0	4	0	0	0	0	0	90	0	0
ENSMUSG00000063882	2	0	3	0	7	0	9	0	11	0	12	0	7	0	11	0	5	0	10	0	14	0	11	0	3	0	4	0	1	0	5	0	30	0	10	0	9	0	4	0	1	0	7	0	2	0	7	0	1
ENSMUSG00000085408	0	0	0	0	0	0	6	0	0	0	0	0	11	0	0	0	0	0	15	0	0	0	0	0	0	0	0	0	0	0	0	0	0	0	1	0	0	0	0	0	0	0	0	0	4	0	14	0	6
ENSMUSG00000028691	3	0	0	0	4	0	0	0	13	0	0	0	0	0	0	0	0	0	4	0	0	0	0	0	0	0	1	0	0	0	0	0	0	0	0	0	0	0	0	0	0	0	0	0	0	0	0	0	0
ENSMUSG00000085278	11	0	35	0	24	0	48	0	7	0	13	0	40	0	55	0	78	0	83	0	37	0	69	0	38	0	25	0	9	0	25	0	32	0	16	0	26	0	26	0	5	0	10	0	6	0	27	0	36
ENSMUSG00000085505	3	0	5	0	10	0	20	0	3	0	25	0	0	0	5	0	18	0	16	0	0	0	32	0	1	0	5	0	6	0	13	0	0	0	5	0	43	0	8	0	3	0	11	0	18	0	0	0	0
ENSMUSG00000028639	0	0	0	0	0	0	0	0	0	0	0	0	0	0	0	0	0	0	0	0	2	0	0	0	0	0	4	0	0	0	0	0	0	0	12	0	0	0	0	0	1	0	0	0	0	0	2	0	0
ENSMUSG00000028629	0	0	0	0	0	0	0	0	0	0	0	0	0	0	0	0	0	0	0	0	0	0	0	0	0	0	0	0	0	0	0	0	0	0	16	0	0	0	0	0	0	0	0	0	3	0	2	0	0
ENSMUSG00000049878	3	0	0	0	4	0	0	0	3	0	0	0	1	0	10	0	0	0	1	0	6	0	0	0	1	0	0	0	17	0	0	0	0	0	2	0	0	0	0	0	4	0	6	0	16	0	3	0	22
ENSMUSG00000002384	5	0	14	0	1	0	4	0	19	0	0	0	5	0	19	0	0	0	5	0	31	0	34	0	0	0	0	0	2	0	1	0	14	0	0	0	18	0	7	0	12	0	1	0	15	0	4	0	0
ENSMUSG00000085875	1	0	0	0	16	0	0	0	14	0	8	0	25	0	36	0	0	0	1	0	29	0	14	0	21	0	2	0	0	0	6	0	0	0	37	0	0	0	0	0	1	0	4	0	0	0	0	0	13
ENSMUSG00000028863	0	0	0	0	0	0	0	0	0	0	0	0	0	0	84	0	0	0	0	0	0	0	0	0	8	0	8	0	0	0	0	0	0	0	0	0	0	0	0	0	2	0	0	0	0	0	0	0	0
ENSMUSG00000028861	0	0	0	0	1	0	3	0	3	0	0	0	0	0	0	0	0	0	0	0	38	0	0	0	0	0	0	0	0	0	0	0	23	0	0	0	0	0	0	0	0	0	0	0	0	0	0	0	0
ENSMUSG00000028799	0	0	0	0	3	0	0	0	0	0	0	0	0	0	0	0	0	0	0	0	0	0	0	0	25	0	0	0	0	0	0	0	0	0	0	0	0	0	0	0	0	0	0	0	0	0	0	0	0
ENSMUSG00000028789	0	0	0	0	5	0	0	0	0	0	0	0	25	0	0	0	0	0	0	0	0	0	51	0	0	0	1	0	0	0	0	0	0	0	0	0	0	0	0	0	0	0	0	0	0	0	0	0	33
ENSMUSG00000085961	0	0	0	0	0	0	0	0	0	0	0	0	0	0	0	0	0	0	0	0	0	0	66	0	0	0	0	0	0	0	0	0	0	0	0	0	0	0	0	0	0	0	0	0	0	0	0	0	0
ENSMUSG00000096944	2	0	1	0	1	0	8	0	8	0	1	0	10	0	9	0	0	0	2	0	1	0	2	0	10	0	1	0	1	0	4	0	5	0	0	0	1	0	15	0	7	0	1	0	0	0	1	0	6
ENSMUSG00000074088	0	0	0	0	0	0	0	0	0	0	0	0	10	0	2	0	0	0	0	0	3	0	0	0	0	0	0	0	0	0	4	0	0	0	0	0	0	0	0	0	0	0	0	0	0	0	0	0	0
ENSMUSG00000097224	2	0	0	0	0	0	0	0	0	0	0	0	0	0	0	0	8	0	0	0	0	0	0	0	0	0	1	0	0	0	0	0	2	0	11	0	0	0	0	0	0	0	0	0	0	0	4	0	0
ENSMUSG00000085241	0	0	0	0	0	0	0	0	35	0	0	0	0	0	10	0	0	0	0	0	0	0	1	0	7	0	0	0	0	0	0	0	4	0	0	0	0	0	0	0	0	0	0	0	10	0	2	0	0
ENSMUSG00000087352	7	0	7	0	19	0	32	0	13	0	9	0	23	0	58	0	6	0	48	0	45	0	26	0	10	0	9	0	3	0	11	0	23	0	15	0	17	0	10	0	6	0	4	0	6	0	10	0	8
ENSMUSG00000028879	0	0	0	0	0	0	0	0	0	0	1	0	1	0	0	0	11	0	0	0	0	0	0	0	0	0	0	0	0	0	0	0	0	0	0	0	0	0	0	0	0	0	0	0	0	0	0	0	0
ENSMUSG00000078521	0	0	0	0	0	0	5	0	1	0	0	0	0	0	0	0	11	0	0	0	0	0	0	0	0	0	0	0	0	0	0	0	0	0	0	0	0	0	0	0	0	0	0	0	0	0	0	0	0
ENSMUSG00000046671	0	0	0	0	0	0	0	0	0	0	3	0	0	0	3	0	0	0	20	0	0	0	0	0	0	0	0	0	0	0	0	0	0	0	0	0	0	0	0	0	0	0	0	0	0	0	0	0	0
ENSMUSG00000085714	12	0	11	0	3	0	31	0	27	0	4	0	19	0	6	0	0	0	32	0	55	0	6	0	41	0	11	0	1	0	0	0	0	0	0	0	0	0	0	0	5	0	7	0	12	0	13	0	7
ENSMUSG00000059291	0	0	0	0	0	0	0	0	4	0	0	0	1	0	0	0	0	0	0	0	17	0	8	0	5	0	0	0	0	0	0	0	0	0	17	0	0	0	0	0	0	0	0	0	0	0	13	0	0
ENSMUSG00000007872	0	0	0	0	1	0	0	0	1	0	0	0	0	0	2	0	0	0	1	0	4	0	0	0	0	0	0	0	0	0	0	0	0	0	0	0	0	0	0	0	0	0	0	0	0	0	1	0	1
ENSMUSG00000006699	0	0	0	0	0	0	0	0	9	0	1	0	0	0	0	0	0	0	0	0	0	0	0	0	0	0	0	0	0	0	0	0	0	0	16	0	0	0	0	0	0	0	0	0	0	0	0	0	0
ENSMUSG00000094439	2	0	22	0	6	0	11	0	6	0	0	0	5	0	0	0	0	0	18	0	0	0	9	0	8	0	4	0	0	0	0	0	0	0	27	0	0	0	0	0	7	0	0	0	31	0	21	0	0
ENSMUSG00000086159	6	0	0	0	4	0	0	0	0	0	0	0	0	0	1	0	0	0	0	0	0	0	0	0	0	0	0	0	0	0	0	0	0	0	0	0	0	0	0	0	0	0	2	0	0	0	0	0	0
ENSMUSG00000060572	0	0	0	0	1	0	0	0	1	0	2	0	2	0	0	0	0	0	1	0	0	0	0	0	0	0	0	0	0	0	0	0	0	0	0	0	8	0	0	0	0	0	0	0	0	0	1	0	0
ENSMUSG00000028917	0	0	0	0	9	0	0	0	0	0	0	0	0	0	30	0	3	0	0	0	0	0	0	0	0	0	0	0	0	0	0	0	0	0	0	0	0	0	0	0	0	0	0	0	0	0	0	0	0
ENSMUSG00000017264	0	0	0	0	0	0	35	0	0	0	0	0	0	0	15	0	0	0	0	0	0	0	0	0	0	0	0	0	0	0	0	0	0	0	0	0	0	0	0	0	0	0	0	0	0	0	0	0	0
ENSMUSG00000086740	0	0	0	0	0	0	0	0	0	0	0	0	3	0	9	0	0	0	0	0	0	0	1	0	0	0	2	0	0	0	5	0	0	0	0	0	0	0	5	0	3	0	0	0	0	0	0	0	1
ENSMUSG00000085819	0	0	0	0	0	0	0	0	0	0	0	0	0	0	0	0	0	0	0	0	0	0	0	0	12	0	0	0	0	0	0	0	0	0	3	0	0	0	0	0	0	0	0	0	6	0	0	0	0
ENSMUSG00000028990	0	0	0	0	5	0	0	0	0	0	1	0	0	0	0	0	0	0	0	0	0	0	0	0	0	0	0	0	0	0	0	0	0	0	0	0	0	0	0	0	0	0	0	0	0	0	0	0	0
ENSMUSG00000086767	0	0	0	0	0	0	0	0	0	0	5	0	2	0	0	0	0	0	0	0	11	0	0	0	0	0	0	0	0	0	8	0	0	0	0	0	0	0	0	0	0	0	0	0	0	0	0	0	0
ENSMUSG00000078492	0	0	0	0	0	0	3	0	2	0	0	0	0	0	1	0	0	0	3	0	0	0	0	0	0	0	0	0	0	0	0	0	0	0	3	0	0	0	0	0	0	0	0	0	0	0	0	0	0
ENSMUSG00000028955	0	0	0	0	0	0	0	0	0	0	0	0	0	0	0	0	0	0	45	0	0	0	0	0	0	0	0	0	0	0	0	0	0	0	4	0	0	0	0	0	0	0	0	0	1	0	0	0	0
ENSMUSG00000039523	0	0	0	0	0	0	0	0	0	0	0	0	0	0	0	0	0	0	0	0	0	0	0	0	0	0	0	0	0	0	0	0	0	0	0	0	0	0	0	0	0	0	0	0	0	0	0	0	0
ENSMUSG00000029068	0	0	0	0	0	0	0	0	1	0	0	0	0	0	0	0	0	0	0	0	0	0	0	0	0	0	0	0	0	0	0	0	0	0	0	0	0	0	0	0	0	0	0	0	0	0	0	0	3
ENSMUSG00000023286	0	0	0	0	0	0	9	0	0	0	0	0	0	0	0	0	0	0	4	0	0	0	0	0	0	0	0	0	0	0	0	0	0	0	0	0	0	0	0	0	0	0	0	0	0	0	7	0	0
ENSMUSG00000097279	0	0	0	0	0	0	0	0	0	0	0	0	0	0	0	0	0	0	0	0	0	0	0	0	38	0	0	0	0	0	0	0	1	0	0	0	0	0	0	0	0	0	0	0	0	0	0	0	0
ENSMUSG00000104638	0	0	0	0	0	0	0	0	0	0	0	0	12	0	0	0	0	0	0	0	0	0	0	0	0	0	0	0	0	0	0	0	0	0	0	0	0	0	0	0	0	0	0	0	0	0	65	0	0
ENSMUSG00000085352	0	0	0	0	3	0	0	0	0	0	0	0	0	0	0	0	0	0	0	0	0	0	0	0	0	0	0	0	0	0	0	0	0	0	58	0	0	0	0	0	3	0	0	0	0	0	1	0	0
ENSMUSG00000087314	1	0	0	0	5	0	0	0	0	0	0	0	2	0	0	0	0	0	1	0	5	0	4	0	5	0	1	0	0	0	0	0	1	0	0	0	0	0	0	0	0	0	0	0	0	0	0	0	3
ENSMUSG00000029147	0	0	0	0	0	0	2	0	0	0	0	0	0	0	0	0	0	0	0	0	0	0	0	0	0	0	0	0	0	0	0	0	0	0	27	0	0	0	2	0	0	0	0	0	0	0	0	0	0
ENSMUSG00000029148	0	0	0	0	0	0	13	0	0	0	0	0	0	0	0	0	7	0	0	0	0	0	0	0	0	0	0	0	0	0	0	0	0	0	1	0	0	0	0	0	0	0	0	0	0	0	0	0	0
ENSMUSG00000106702	1	0	0	0	8	0	0	0	0	0	4	0	0	0	0	0	0	0	0	0	94	0	0	0	0	0	3	0	4	0	0	0	0	0	10	0	0	0	0	0	0	0	0	0	0	0	0	0	0
ENSMUSG00000059866	0	0	0	0	1	0	0	0	0	0	0	0	12	0	0	0	0	0	17	0	0	0	0	0	0	0	0	0	0	0	0	0	0	0	0	0	0	0	0	0	0	0	0	0	0	0	17	0	0
ENSMUSG00000107040	0	0	17	0	10	0	0	0	0	0	0	0	13	0	0	0	0	0	0	0	0	0	0	0	0	0	7	0	0	0	7	0	0	0	0	0	0	0	0	0	0	0	0	0	0	0	2	0	20
ENSMUSG00000104784	0	0	0	0	0	0	0	0	0	0	0	0	0	0	0	0	0	0	0	0	0	0	0	0	0	0	0	0	0	0	0	0	10	0	0	0	0	0	0	0	13	0	0	0	0	0	0	0	0
ENSMUSG00000105255	14	0	0	0	3	0	4	0	11	0	8	0	1	0	51	0	0	0	6	0	35	0	26	0	25	0	3	0	0	0	0	0	0	0	20	0	0	0	0	0	1	0	3	0	7	0	12	0	0
ENSMUSG00000092309	0	0	0	0	0	0	0	0	0	0	0	0	0	0	0	0	0	0	0	0	0	0	30	0	0	0	3	0	2	0	0	0	0	0	0	0	0	0	0	0	0	0	0	0	0	0	0	0	0
ENSMUSG00000029178	0	0	0	0	0	0	0	0	0	0	0	0	21	0	0	0	0	0	0	0	0	0	0	0	0	0	0	0	0	0	0	0	0	0	0	0	0	0	0	0	0	0	0	0	1	0	0	0	5
ENSMUSG00000097840	43	0	4	0	0	0	0	0	3	0	0	0	0	0	0	0	6	0	346	0	0	0	0	0	0	0	0	0	0	0	0	0	0	0	0	0	0	0	0	0	5	0	3	0	0	0	0	0	2
ENSMUSG00000037685	0	0	0	0	0	0	28	0	0	0	0	0	0	0	0	0	0	0	0	0	0	0	0	0	0	0	0	0	0	0	0	0	0	0	0	0	0	0	0	0	0	0	0	0	0	0	1	0	0
ENSMUSG00000029152	154	0	0	0	0	0	0	0	7	0	0	0	0	0	0	0	0	0	0	0	0	0	0	0	0	0	0	0	0	0	0	0	0	0	0	0	0	0	0	0	0	0	0	0	0	0	0	0	0
ENSMUSG00000087250	1	0	0	0	0	0	0	0	0	0	0	0	0	0	0	0	0	0	1	0	7	0	0	0	0	0	1	0	0	0	0	0	1	0	0	0	0	0	0	0	0	0	0	0	3	0	0	0	0
ENSMUSG00000029228	1	0	0	0	4	0	10	0	21	0	0	0	0	0	0	0	0	0	4	0	23	0	2	0	0	0	1	0	0	0	1	0	0	0	13	0	1	0	0	0	0	0	0	0	3	0	6	0	0
ENSMUSG00000036323	3	0	0	0	0	0	0	0	0	0	0	0	0	0	1	0	0	0	0	0	0	0	0	0	0	0	0	0	0	0	0	0	0	0	0	0	0	0	0	0	8	0	0	0	5	0	0	0	0
ENSMUSG00000035898	0	0	0	0	7	0	0	0	0	0	0	0	0	0	4	0	0	0	0	0	0	0	0	0	1	0	0	0	0	0	1	0	0	0	19	0	0	0	0	0	0	0	0	0	0	0	2	0	0
ENSMUSG00000035851	4	0	0	0	0	0	0	0	0	0	0	0	28	0	0	0	0	0	0	0	0	0	0	0	0	0	0	0	0	0	0	0	0	0	10	0	0	0	0	0	0	0	0	0	0	0	11	0	1
ENSMUSG00000006262	0	0	0	0	1	0	0	0	1	0	0	0	0	0	5	0	0	0	0	0	1	0	3	0	0	0	1	0	0	0	1	0	1	0	0	0	0	0	3	0	0	0	0	0	0	0	2	0	2
ENSMUSG00000107350	0	0	0	0	0	0	0	0	0	0	0	0	0	0	0	0	39	0	0	0	0	0	0	0	0	0	0	0	0	0	0	0	0	0	0	0	0	0	0	0	0	0	0	0	0	0	0	0	0
ENSMUSG00000107301	0	0	0	0	0	0	47	0	0	0	0	0	0	0	0	0	0	0	0	0	0	0	0	0	0	0	0	0	0	0	0	0	0	0	0	0	0	0	0	0	0	0	0	0	0	0	0	0	0
ENSMUSG00000106698	2	0	1	0	0	0	0	0	12	0	0	0	0	0	0	0	0	0	1	0	0	0	0	0	0	0	0	0	0	0	7	0	5	0	0	0	0	0	0	0	0	0	0	0	0	0	7	0	0
ENSMUSG00000029484	4	0	9	0	41	0	0	0	0	0	0	0	0	0	5	0	0	0	24	0	1	0	46	0	29	0	0	0	7	0	35	0	46	0	1	0	0	0	0	0	15	0	0	0	0	0	16	0	6
ENSMUSG00000055725	0	0	0	0	1	0	0	0	0	0	0	0	0	0	73	0	0	0	0	0	0	0	0	0	0	0	0	0	0	0	30	0	0	0	0	0	0	0	0	0	0	0	0	0	0	0	0	0	0
ENSMUSG00000097772	0	0	0	0	0	0	0	0	0	0	0	0	0	0	0	0	0	0	0	0	3	0	29	0	0	0	0	0	0	0	0	0	0	0	0	0	0	0	0	0	0	0	0	0	0	0	7	0	0
ENSMUSG00000085269	0	0	0	0	0	0	0	0	1	0	0	0	0	0	4	0	0	0	7	0	0	0	4	0	1	0	0	0	0	0	2	0	0	0	0	0	0	0	0	0	4	0	0	0	0	0	3	0	0
ENSMUSG00000029312	2	0	0	0	33	0	0	0	0	0	0	0	0	0	0	0	0	0	21	0	0	0	128	0	0	0	0	0	0	0	0	0	0	0	0	0	0	0	0	0	0	0	0	0	0	0	3	0	0
ENSMUSG00000033773	0	0	0	0	0	0	0	0	0	0	0	0	0	0	0	0	0	0	0	0	0	0	0	0	0	0	0	0	0	0	0	0	0	0	67	0	0	0	0	0	0	0	0	0	0	0	0	0	0
ENSMUSG00000066613	0	0	0	0	1	0	3	0	6	0	0	0	0	0	0	0	5	0	0	0	0	0	0	0	0	0	0	0	0	0	0	0	0	0	0	0	0	0	0	0	0	0	0	0	0	0	0	0	0
ENSMUSG00000086401	2	0	7	0	0	0	0	0	0	0	0	0	8	0	20	0	0	0	0	0	0	0	2	0	3	0	3	0	4	0	0	0	6	0	10	0	10	0	0	0	2	0	2	0	4	0	8	0	0
ENSMUSG00000090458	0	0	3	0	1	0	5	0	0	0	0	0	0	0	1	0	0	0	0	0	4	0	0	0	0	0	0	0	2	0	0	0	0	0	0	0	0	0	2	0	0	0	0	0	1	0	0	0	0
ENSMUSG00000029536	0	0	0	0	0	0	0	0	0	0	0	0	0	0	13	0	0	0	0	0	0	0	0	0	8	0	0	0	0	0	0	0	0	0	64	0	0	0	0	0	3	0	0	0	0	0	0	0	0
ENSMUSG00000085376	0	0	0	0	2	0	0	0	33	0	0	0	8	0	0	0	0	0	0	0	59	0	0	0	45	0	16	0	0	0	0	0	28	0	0	0	0	0	61	0	25	0	13	0	0	0	9	0	0
ENSMUSG00000084992	0	0	0	0	0	0	0	0	0	0	0	0	0	0	0	0	0	0	0	0	0	0	0	0	0	0	15	0	0	0	0	0	0	0	0	0	0	0	0	0	0	0	0	0	0	0	36	0	0
ENSMUSG00000043733	7	0	0	0	0	0	0	0	0	0	0	0	0	0	0	0	0	0	9	0	0	0	9	0	0	0	0	0	0	0	0	0	0	0	0	0	0	0	0	0	0	0	0	0	0	0	5	0	0
ENSMUSG00000029449	0	0	0	0	0	0	0	0	0	0	0	0	0	0	49	0	0	0	13	0	0	0	0	0	21	0	10	0	8	0	0	0	0	0	0	0	0	0	0	0	0	0	0	0	0	0	0	0	0
ENSMUSG00000086753	2	0	12	0	7	0	26	0	5	0	23	0	15	0	57	0	0	0	56	0	23	0	70	0	0	0	0	0	5	0	16	0	57	0	8	0	36	0	53	0	2	0	16	0	24	0	27	0	31
ENSMUSG00000102725	0	0	0	0	0	0	17	0	0	0	5	0	0	0	16	0	0	0	0	0	0	0	40	0	25	0	0	0	0	0	0	0	0	0	0	0	0	0	0	0	4	0	0	0	3	0	0	0	12
ENSMUSG00000029388	0	0	0	0	0	0	0	0	0	0	0	0	0	0	0	0	2	0	0	0	0	0	0	0	1	0	0	0	0	0	0	0	0	0	0	0	0	0	0	0	0	0	0	0	0	0	0	0	0
ENSMUSG00000106082	6	0	0	0	0	0	0	0	0	0	0	0	0	0	0	0	0	0	1	0	1	0	2	0	0	0	0	0	1	0	22	0	21	0	0	0	0	0	0	0	0	0	4	0	0	0	14	0	0
ENSMUSG00000044017	70	0	93	0	144	0	135	0	132	0	36	0	113	0	238	0	42	0	226	0	170	0	176	0	122	0	54	0	28	0	95	0	186	0	112	0	83	0	149	0	79	0	25	0	100	0	100	0	29
ENSMUSG00000025337	8	0	0	0	0	0	0	0	0	0	0	0	0	0	0	0	0	0	0	0	0	0	0	0	0	0	0	0	0	0	0	0	0	0	0	0	0	0	0	0	0	0	0	0	0	0	0	0	0
ENSMUSG00000002748	0	0	0	0	0	0	0	0	3	0	0	0	0	0	0	0	0	0	1	0	48	0	0	0	1	0	0	0	0	0	0	0	0	0	0	0	14	0	0	0	0	0	0	0	0	0	1	0	0
ENSMUSG00000105239	1	0	0	0	8	0	0	0	0	0	0	0	0	0	0	0	0	0	0	0	0	0	0	0	0	0	5	0	0	0	0	0	1	0	5	0	0	0	3	0	0	0	0	0	0	0	0	0	0
ENSMUSG00000004951	0	0	0	0	0	0	0	0	4	0	0	0	0	0	0	0	0	0	14	0	0	0	0	0	0	0	0	0	0	0	0	0	0	0	0	0	0	0	0	0	0	0	0	0	0	0	5	0	0
ENSMUSG00000086656	0	0	0	0	2	0	1	0	0	0	0	0	0	0	0	0	1	0	15	0	0	0	0	0	0	0	0	0	0	0	0	0	0	0	0	0	0	0	0	0	0	0	0	0	0	0	0	0	0
ENSMUSG00000004849	0	0	3	0	11	0	0	0	0	0	0	0	1	0	0	0	11	0	0	0	0	0	0	0	0	0	0	0	0	0	0	0	0	0	0	0	0	0	0	0	0	0	0	0	0	0	0	0	0
ENSMUSG00000089984	2	0	4	0	10	0	15	0	10	0	0	0	4	0	11	0	1	0	11	0	8	0	9	0	8	0	1	0	2	0	0	0	8	0	1	0	5	0	13	0	0	0	0	0	5	0	5	0	2
ENSMUSG00000029727	0	0	1	0	1	0	0	0	1	0	0	0	1	0	2	0	1	0	0	0	1	0	0	0	0	0	1	0	0	0	0	0	0	0	1	0	0	0	0	0	0	0	0	0	0	0	0	0	0
ENSMUSG00000037017	0	0	0	0	0	0	29	0	0	0	0	0	0	0	0	0	0	0	0	0	0	0	0	0	0	0	0	0	0	0	0	0	0	0	0	0	0	0	0	0	0	0	0	0	0	0	0	0	0
ENSMUSG00000050022	0	0	0	0	1	0	16	0	0	0	2	0	0	0	11	0	0	0	6	0	0	0	0	0	0	0	0	0	0	0	4	0	5	0	11	0	8	0	3	0	7	0	0	0	0	0	5	0	0
ENSMUSG00000089879	0	0	0	0	0	0	0	0	0	0	0	0	0	0	0	0	0	0	0	0	0	0	0	0	0	0	0	0	0	0	0	0	0	0	0	0	0	0	0	0	0	0	0	0	0	0	0	0	0
ENSMUSG00000051306	3	0	0	0	0	0	0	0	0	0	0	0	0	0	0	0	0	0	0	0	0	0	0	0	0	0	0	0	0	0	0	0	0	0	28	0	0	0	0	0	0	0	0	0	0	0	7	0	0
ENSMUSG00000079109	0	0	0	0	0	0	9	0	0	0	0	0	0	0	0	0	0	0	10	0	0	0	5	0	0	0	0	0	0	0	0	0	0	0	0	0	0	0	0	0	0	0	0	0	0	0	0	0	0
ENSMUSG00000091351	4	0	0	0	4	0	0	0	0	0	0	0	0	0	0	0	0	0	0	0	0	0	29	0	0	0	34	0	0	0	0	0	0	0	0	0	0	0	29	0	0	0	5	0	0	0	2	0	0
ENSMUSG00000104633	2	0	0	0	0	0	0	0	0	0	0	0	0	0	0	0	0	0	0	0	0	0	5	0	0	0	1	0	0	0	0	0	0	0	0	0	0	0	15	0	2	0	0	0	0	0	5	0	0
ENSMUSG00000038859	0	0	0	0	0	0	0	0	0	0	0	0	0	0	0	0	0	0	55	0	0	0	0	0	0	0	0	0	0	0	0	0	0	0	11	0	0	0	0	0	0	0	2	0	0	0	0	0	0
ENSMUSG00000038780	0	0	0	0	2	0	17	0	1	0	0	0	0	0	0	0	0	0	0	0	0	0	0	0	0	0	0	0	0	0	0	0	0	0	11	0	0	0	0	0	0	0	0	0	0	0	6	0	7
ENSMUSG00000029624	0	0	0	0	0	0	0	0	0	0	0	0	0	0	0	0	0	0	0	0	37	0	0	0	0	0	0	0	8	0	0	0	0	0	0	0	0	0	0	0	0	0	0	0	0	0	0	0	0
ENSMUSG00000029636	0	0	0	0	0	0	0	0	0	0	0	0	9	0	36	0	0	0	1	0	0	0	0	0	0	0	0	0	0	0	0	0	0	0	10	0	0	0	0	0	1	0	0	0	0	0	0	0	0
ENSMUSG00000016503	0	0	0	0	1	0	1	0	0	0	0	0	0	0	0	0	0	0	0	0	0	0	0	0	0	0	4	0	0	0	0	0	0	0	0	0	0	0	3	0	0	0	0	0	3	0	0	0	2
ENSMUSG00000001687	0	0	0	0	2	0	0	0	3	0	0	0	0	0	0	0	0	0	0	0	0	0	0	0	3	0	0	0	0	0	0	0	0	0	0	0	0	0	0	0	0	0	0	0	0	0	0	0	0
ENSMUSG00000100465	0	0	0	0	0	0	0	0	0	0	0	0	0	0	0	0	0	0	0	0	0	0	0	0	0	0	0	0	0	0	0	0	0	0	0	0	0	0	0	0	0	0	0	0	0	0	0	0	0
ENSMUSG00000107314	0	0	0	0	0	0	0	0	0	0	4	0	1	0	0	0	0	0	0	0	0	0	0	0	0	0	0	0	0	0	0	0	0	0	0	0	0	0	0	0	0	0	0	0	14	0	0	0	0
ENSMUSG00000029660	0	0	0	0	0	0	0	0	0	0	0	0	0	0	0	0	0	0	0	0	19	0	0	0	0	0	0	0	0	0	0	0	0	0	0	0	20	0	0	0	0	0	0	0	0	0	0	0	0
ENSMUSG00000092035	0	0	0	0	0	0	0	0	0	0	0	0	13	0	12	0	0	0	0	0	0	0	0	0	0	0	0	0	0	0	0	0	24	0	0	0	0	0	0	0	0	0	0	0	0	0	0	0	0
ENSMUSG00000019577	0	0	0	0	0	0	0	0	0	0	0	0	0	0	17	0	0	0	0	0	0	0	0	0	0	0	0	0	0	0	0	0	0	0	0	0	0	0	0	0	0	0	0	0	0	0	13	0	0
ENSMUSG00000029708	4	0	0	0	6	0	12	0	15	0	0	0	6	0	20	0	1	0	20	0	46	0	18	0	7	0	9	0	4	0	13	0	18	0	6	0	9	0	23	0	4	0	2	0	8	0	6	0	12
ENSMUSG00000029868	0	0	0	0	0	0	0	0	0	0	0	0	0	0	0	0	0	0	0	0	0	0	0	0	0	0	0	0	0	0	0	0	0	0	0	0	0	0	0	0	0	0	0	0	0	0	0	0	36
ENSMUSG00000029859	0	0	0	0	2	0	0	0	0	0	0	0	0	0	0	0	0	0	0	0	0	0	0	0	0	0	0	0	0	0	1	0	0	0	0	0	28	0	0	0	0	0	0	0	5	0	0	0	37
ENSMUSG00000101268	0	0	0	0	4	0	0	0	0	0	0	0	0	0	0	0	0	0	0	0	0	0	0	0	0	0	0	0	0	0	2	0	0	0	0	0	0	0	0	0	0	0	0	0	4	0	0	0	0
ENSMUSG00000025823	0	0	0	0	0	0	0	0	0	0	0	0	0	0	0	0	0	0	0	0	0	0	0	0	0	0	1	0	0	0	0	0	34	0	0	0	0	0	0	0	0	0	0	0	0	0	0	0	0
ENSMUSG00000057691	0	0	0	0	0	0	0	0	0	0	0	0	0	0	0	0	0	0	0	0	0	0	0	0	0	0	0	0	0	0	0	0	6	0	0	0	0	0	0	0	0	0	0	0	0	0	11	0	0
ENSMUSG00000107789	0	0	0	0	3	0	0	0	16	0	0	0	21	0	0	0	0	0	0	0	0	0	0	0	0	0	21	0	0	0	0	0	0	0	0	0	0	0	0	0	0	0	0	0	16	0	10	0	0
ENSMUSG00000023367	1	0	0	0	0	0	5	0	1	0	0	0	2	0	1	0	0	0	3	0	5	0	0	0	0	0	0	0	0	0	0	0	0	0	0	0	0	0	1	0	0	0	0	0	0	0	0	0	0
ENSMUSG00000029817	0	0	0	0	3	0	0	0	0	0	0	0	0	0	54	0	0	0	18	0	0	0	4	0	0	0	0	0	0	0	0	0	0	0	0	0	0	0	0	0	0	0	0	0	0	0	0	0	0
ENSMUSG00000004980	0	0	0	0	2	0	0	0	19	0	3	0	8	0	0	0	0	0	0	0	18	0	44	0	7	0	0	0	0	0	0	0	19	0	41	0	0	0	21	0	11	0	3	0	0	0	6	0	0
ENSMUSG00000107766	0	0	0	0	0	0	0	0	0	0	0	0	0	0	0	0	0	0	44	0	0	0	7	0	0	0	0	0	0	0	0	0	0	0	0	0	0	0	6	0	0	0	0	0	0	0	1	0	2
ENSMUSG00000045441	0	0	0	0	0	0	0	0	0	0	0	0	0	0	0	0	0	0	0	0	0	0	0	0	0	0	0	0	0	0	0	0	0	0	0	0	0	0	0	0	0	0	0	0	0	0	0	0	0
ENSMUSG00000018341	0	0	0	0	0	0	0	0	0	0	0	0	26	0	0	0	0	0	16	0	0	0	0	0	0	0	1	0	0	0	0	0	0	0	2	0	0	0	0	0	0	0	0	0	18	0	0	0	0
ENSMUSG00000035125	0	0	0	0	0	0	0	0	0	0	0	0	0	0	116	0	0	0	0	0	0	0	0	0	0	0	0	0	0	0	0	0	0	0	0	0	0	0	0	0	0	0	0	0	0	0	0	0	0
ENSMUSG00000030043	0	0	0	0	0	0	35	0	0	0	0	0	0	0	0	0	0	0	0	0	0	0	0	0	0	0	0	0	0	0	0	0	0	0	0	0	0	0	0	0	0	0	0	0	0	0	0	0	0
ENSMUSG00000000693	11	0	0	0	8	0	0	0	3	0	0	0	0	0	0	0	0	0	34	0	0	0	0	0	0	0	0	0	0	0	0	0	0	0	17	0	0	0	0	0	0	0	0	0	5	0	0	0	0
ENSMUSG00000108660	0	0	0	0	7	0	5	0	2	0	0	0	3	0	0	0	0	0	4	0	0	0	0	0	19	0	0	0	0	0	0	0	0	0	0	0	5	0	1	0	0	0	0	0	0	0	3	0	1
ENSMUSG00000107538	0	0	0	0	0	0	0	0	0	0	0	0	0	0	0	0	0	0	49	0	0	0	0	0	0	0	5	0	0	0	0	0	0	0	0	0	0	0	0	0	0	0	0	0	0	0	0	0	0
ENSMUSG00000030002	0	0	0	0	0	0	0	0	0	0	0	0	0	0	0	0	0	0	0	0	0	0	5	0	0	0	0	0	0	0	0	0	0	0	0	0	25	0	0	0	0	0	0	0	0	0	0	0	0
ENSMUSG00000107539	5	0	0	0	3	0	1	0	0	0	0	0	7	0	0	0	0	0	13	0	1	0	2	0	1	0	0	0	0	0	0	0	0	0	11	0	0	0	0	0	1	0	0	0	6	0	3	0	17
ENSMUSG00000097048	0	0	0	0	5	0	0	0	2	0	0	0	0	0	0	0	0	0	0	0	0	0	0	0	0	0	0	0	0	0	0	0	0	0	0	0	0	0	0	0	2	0	0	0	0	0	15	0	0
ENSMUSG00000107961	1	0	0	0	1	0	2	0	0	0	0	0	1	0	0	0	0	0	0	0	3	0	1	0	0	0	0	0	0	0	0	0	0	0	1	0	2	0	0	0	0	0	0	0	0	0	0	0	0
ENSMUSG00000107593	0	0	0	0	1	0	0	0	4	0	0	0	3	0	0	0	0	0	0	0	0	0	15	0	0	0	0	0	0	0	0	0	0	0	0	0	0	0	0	0	0	0	0	0	0	0	7	0	3
ENSMUSG00000097763	14	0	3	0	30	0	28	0	36	0	4	0	4	0	25	0	0	0	18	0	55	0	53	0	10	0	3	0	4	0	25	0	6	0	48	0	1	0	1	0	11	0	3	0	36	0	28	0	7
ENSMUSG00000055403	6	0	0	0	0	0	0	0	0	0	0	0	3	0	0	0	0	0	26	0	0	0	0	0	0	0	0	0	0	0	0	0	0	0	0	0	2	0	0	0	0	0	0	0	0	0	0	0	21
ENSMUSG00000097816	0	0	8	0	2	0	0	0	1	0	10	0	10	0	8	0	9	0	15	0	0	0	11	0	0	0	15	0	0	0	3	0	3	0	1	0	0	0	0	0	0	0	1	0	13	0	0	0	18
ENSMUSG00000072872	0	0	0	0	0	0	3	0	3	0	0	0	0	0	1	0	0	0	1	0	5	0	1	0	1	0	0	0	0	0	0	0	0	0	2	0	0	0	0	0	1	0	1	0	0	0	0	0	0
ENSMUSG00000030075	0	0	0	0	0	0	64	0	0	0	0	0	0	0	0	0	0	0	0	0	0	0	0	0	0	0	0	0	0	0	0	0	0	0	0	0	0	0	0	0	0	0	0	0	0	0	0	0	0
ENSMUSG00000013736	24	0	0	0	6	0	0	0	26	0	6	0	41	0	0	0	27	0	30	0	31	0	0	0	0	0	0	0	4	0	0	0	0	0	61	0	0	0	63	0	14	0	0	0	34	0	2	0	22
ENSMUSG00000005362	18	0	21	0	13	0	0	0	59	0	13	0	18	0	71	0	9	0	0	0	48	0	0	0	64	0	12	0	7	0	11	0	0	0	11	0	0	0	30	0	11	0	3	0	0	0	14	0	0
ENSMUSG00000030104	0	0	0	0	0	0	1	0	0	0	0	0	0	0	0	0	0	0	0	0	0	0	0	0	0	0	0	0	0	0	0	0	0	0	0	0	0	0	0	0	0	0	0	0	86	0	0	0	0
ENSMUSG00000107937	0	0	0	0	0	0	0	0	30	0	0	0	0	0	0	0	0	0	0	0	0	0	0	0	0	0	0	0	0	0	0	0	0	0	0	0	0	0	0	0	0	0	0	0	0	0	0	0	0
ENSMUSG00000030298	0	0	0	0	0	0	0	0	0	0	0	0	0	0	0	0	0	0	0	0	0	0	42	0	0	0	0	0	0	0	0	0	0	0	15	0	0	0	0	0	0	0	4	0	0	0	0	0	0
ENSMUSG00000057841	0	0	0	0	0	0	0	0	0	0	0	0	2	0	4	0	0	0	0	0	0	0	0	0	0	0	0	0	0	0	0	0	1	0	0	0	0	0	0	0	3	0	0	0	3	0	0	0	0
ENSMUSG00000108282	0	0	0	0	0	0	0	0	0	0	0	0	0	0	0	0	0	0	0	0	0	0	0	0	0	0	0	0	0	0	0	0	0	0	0	0	0	0	0	0	4	0	2	0	0	0	0	0	0
ENSMUSG00000087327	12	0	24	0	11	0	19	0	51	0	5	0	24	0	51	0	0	0	34	0	30	0	49	0	11	0	10	0	6	0	10	0	26	0	10	0	9	0	4	0	23	0	5	0	14	0	16	0	8
ENSMUSG00000038252	0	0	0	0	0	0	0	0	0	0	0	0	0	0	1	0	0	0	0	0	0	0	0	0	0	0	0	0	0	0	0	0	0	0	0	0	0	0	0	0	0	0	0	0	0	0	58	0	0
ENSMUSG00000107379	7	0	0	0	39	0	5	0	0	0	1	0	17	0	87	0	0	0	16	0	37	0	9	0	7	0	5	0	1	0	2	0	3	0	10	0	3	0	0	0	8	0	2	0	0	0	8	0	0
ENSMUSG00000097166	1	0	0	0	10	0	14	0	0	0	4	0	9	0	34	0	0	0	3	0	16	0	4	0	4	0	1	0	0	0	4	0	2	0	5	0	5	0	0	0	4	0	0	0	2	0	3	0	1
ENSMUSG00000097253	3	0	5	0	1	0	6	0	0	0	5	0	9	0	10	0	0	0	0	0	16	0	6	0	7	0	6	0	0	0	0	0	7	0	3	0	11	0	22	0	10	0	4	0	7	0	25	0	0
ENSMUSG00000079304	0	0	0	0	0	0	0	0	0	0	0	0	0	0	0	0	0	0	0	0	0	0	49	0	0	0	0	0	0	0	0	0	2	0	3	0	0	0	5	0	0	0	0	0	1	0	5	0	0
ENSMUSG00000001520	4	0	0	0	1	0	0	0	19	0	6	0	0	0	0	0	0	0	0	0	0	0	6	0	5	0	0	0	0	0	0	0	0	0	0	0	0	0	23	0	0	0	0	0	6	0	0	0	0
ENSMUSG00000032899	0	0	0	0	0	0	0	0	0	0	0	0	3	0	0	0	0	0	8	0	0	0	49	0	0	0	0	0	0	0	5	0	0	0	0	0	0	0	0	0	0	0	0	0	13	0	9	0	0
ENSMUSG00000030189	0	0	0	0	0	0	0	0	0	0	0	0	24	0	0	0	0	0	0	0	0	0	0	0	4	0	0	0	15	0	0	0	0	0	0	0	0	0	0	0	37	0	0	0	0	0	0	0	0
ENSMUSG00000092134	0	0	0	0	0	0	0	0	0	0	0	0	0	0	0	0	0	0	40	0	16	0	0	0	0	0	0	0	0	0	0	0	0	0	0	0	0	0	0	0	0	0	0	0	0	0	0	0	0
ENSMUSG00000030208	0	0	0	0	0	0	0	0	0	0	0	0	0	0	0	0	0	0	0	0	0	0	13	0	0	0	0	0	0	0	0	0	0	0	0	0	0	0	0	0	0	0	0	0	0	0	25	0	0
ENSMUSG00000030220	0	0	0	0	1	0	0	0	0	0	0	0	34	0	0	0	0	0	0	0	0	0	1	0	0	0	0	0	0	0	0	0	0	0	0	0	0	0	0	0	0	0	0	0	0	0	0	0	0
ENSMUSG00000030232	14	0	0	0	0	0	0	0	0	0	0	0	0	0	0	0	0	0	0	0	0	0	0	0	0	0	0	0	0	0	0	0	0	0	0	0	0	0	0	0	0	0	0	0	0	0	0	0	0
ENSMUSG00000030243	0	0	0	0	3	0	11	0	0	0	0	0	0	0	46	0	0	0	0	0	0	0	0	0	0	0	0	0	6	0	4	0	0	0	0	0	0	0	17	0	8	0	0	0	8	0	0	0	0
ENSMUSG00000030275	0	0	0	0	0	0	1	0	0	0	6	0	0	0	0	0	0	0	0	0	0	0	0	0	0	0	0	0	0	0	0	0	0	0	0	0	0	0	0	0	0	0	0	0	0	0	18	0	0
ENSMUSG00000107802	5	0	0	0	7	0	1	0	9	0	0	0	27	0	25	0	0	0	31	0	0	0	0	0	0	0	3	0	0	0	0	0	44	0	7	0	0	0	0	0	9	0	7	0	0	0	6	0	0
ENSMUSG00000030268	0	0	0	0	0	0	0	0	0	0	0	0	2	0	0	0	0	0	0	0	9	0	0	0	0	0	1	0	0	0	0	0	0	0	2	0	0	0	0	0	0	0	1	0	14	0	0	0	0
ENSMUSG00000040242	0	0	0	0	0	0	0	0	0	0	0	0	0	0	0	0	0	0	12	0	0	0	0	0	28	0	0	0	17	0	0	0	0	0	0	0	0	0	1	0	1	0	0	0	0	0	0	0	0
ENSMUSG00000040234	0	0	0	0	0	0	0	0	0	0	0	0	0	0	0	0	0	0	0	0	0	0	0	0	0	0	0	0	0	0	0	0	0	0	0	0	0	0	0	0	0	0	0	0	0	0	0	0	0
ENSMUSG00000040187	0	0	0	0	9	0	0	0	0	0	0	0	0	0	0	0	0	0	0	0	0	0	0	0	0	0	3	0	0	0	0	0	0	0	0	0	0	0	0	0	0	0	1	0	0	0	0	0	0
ENSMUSG00000040163	0	0	0	0	0	0	0	0	0	0	0	0	0	0	0	0	0	0	0	0	0	0	0	0	21	0	0	0	0	0	0	0	0	0	0	0	0	0	0	0	0	0	0	0	0	0	0	0	0
ENSMUSG00000107969	2	0	5	0	3	0	2	0	6	0	2	0	2	0	0	0	19	0	7	0	2	0	9	0	4	0	0	0	0	0	0	0	0	0	3	0	0	0	0	0	0	0	1	0	1	0	0	0	0
ENSMUSG00000030304	0	0	0	0	0	0	0	0	0	0	0	0	2	0	0	0	0	0	0	0	21	0	16	0	0	0	0	0	0	0	0	0	0	0	0	0	0	0	0	0	0	0	0	0	0	0	2	0	10
ENSMUSG00000039958	0	0	0	0	0	0	0	0	0	0	0	0	0	0	34	0	0	0	7	0	0	0	0	0	0	0	0	0	0	0	0	0	0	0	11	0	0	0	0	0	0	0	0	0	0	0	0	0	0
ENSMUSG00000035191	0	0	0	0	7	0	0	0	0	0	0	0	0	0	44	0	0	0	0	0	0	0	0	0	0	0	0	0	0	0	0	0	0	0	0	0	0	0	0	0	0	0	0	0	0	0	18	0	0
ENSMUSG00000089636	0	0	3	0	2	0	0	0	0	0	0	0	0	0	0	0	0	0	0	0	3	0	4	0	0	0	1	0	0	0	1	0	0	0	0	0	1	0	0	0	0	0	0	0	3	0	1	0	0
ENSMUSG00000092381	0	0	1	0	12	0	5	0	1	0	5	0	0	0	1	0	0	0	0	0	0	0	0	0	0	0	0	0	0	0	0	0	0	0	1	0	12	0	0	0	0	0	0	0	0	0	0	0	0
ENSMUSG00000049421	0	0	0	0	0	0	0	0	0	0	2	0	0	0	1	0	2	0	0	0	0	0	0	0	0	0	0	0	3	0	0	0	0	0	0	0	0	0	0	0	0	0	0	0	0	0	0	0	0
ENSMUSG00000042831	0	0	0	0	0	0	0	0	0	0	0	0	0	0	0	0	0	0	0	0	0	0	0	0	0	0	0	0	0	0	0	0	0	0	0	0	0	0	0	0	0	0	0	0	32	0	0	0	0
ENSMUSG00000097660	2	0	14	0	9	0	7	0	2	0	0	0	3	0	8	0	22	0	12	0	6	0	8	0	2	0	0	0	0	0	0	0	5	0	0	0	3	0	2	0	2	0	2	0	5	0	3	0	1
ENSMUSG00000108332	7	0	0	0	16	0	0	0	0	0	8	0	0	0	0	0	0	0	0	0	0	0	0	0	0	0	0	0	0	0	0	0	0	0	0	0	0	0	0	0	13	0	0	0	0	0	0	0	42
ENSMUSG00000030423	0	0	0	0	1	0	17	0	0	0	0	0	0	0	0	0	0	0	22	0	0	0	0	0	1	0	0	0	0	0	0	0	41	0	0	0	0	0	0	0	0	0	0	0	37	0	0	0	0
ENSMUSG00000101166	3	0	0	0	1	0	5	0	0	0	2	0	9	0	10	0	0	0	0	0	48	0	0	0	11	0	0	0	0	0	0	0	1	0	0	0	0	0	18	0	6	0	8	0	0	0	0	0	10
ENSMUSG00000011658	0	0	0	0	1	0	0	0	0	0	0	0	3	0	0	0	0	0	1	0	6	0	0	0	3	0	0	0	0	0	0	0	1	0	0	0	2	0	0	0	0	0	0	0	0	0	0	0	0
ENSMUSG00000109947	0	0	0	0	0	0	0	0	0	0	1	0	8	0	0	0	1	0	0	0	0	0	1	0	0	0	0	0	0	0	5	0	0	0	2	0	0	0	1	0	0	0	0	0	0	0	1	0	0
ENSMUSG00000110279	149	0	91	0	417	0	330	0	439	0	43	0	406	0	474	0	59	0	313	0	422	0	358	0	316	0	131	0	52	0	192	0	408	0	239	0	219	0	175	0	208	0	75	0	158	0	265	0	69
ENSMUSG00000003429	0	0	0	0	1	0	0	0	9	0	0	0	0	0	11	0	0	0	0	0	1	0	2	0	0	0	2	0	0	0	2	0	1	0	0	0	0	0	0	0	0	0	0	0	3	0	2	0	0
ENSMUSG00000050708	6	0	0	0	5	0	11	0	1	0	0	0	7	0	37	0	1	0	5	0	2	0	14	0	1	0	2	0	0	0	13	0	37	0	15	0	1	0	1	0	4	0	0	0	7	0	24	0	6
ENSMUSG00000040212	0	0	0	0	8	0	0	0	0	0	0	0	0	0	0	0	0	0	4	0	0	0	0	0	3	0	0	0	0	0	0	0	0	0	0	0	0	0	0	0	0	0	0	0	0	0	0	0	0
ENSMUSG00000040189	0	0	0	0	0	0	0	0	0	0	0	0	0	0	0	0	0	0	0	0	0	0	0	0	0	0	0	0	3	0	0	0	0	0	0	0	0	0	0	0	0	0	0	0	0	0	0	0	0
ENSMUSG00000049516	0	0	0	0	0	0	0	0	0	0	0	0	6	0	0	0	0	0	0	0	0	0	0	0	0	0	0	0	0	0	0	0	0	0	9	0	0	0	0	0	5	0	6	0	0	0	0	0	0
ENSMUSG00000085995	0	0	0	0	0	0	0	0	0	0	0	0	0	0	3	0	0	0	0	0	53	0	0	0	0	0	0	0	0	0	0	0	0	0	0	0	0	0	0	0	0	0	0	0	0	0	0	0	0
ENSMUSG00000055489	9	0	0	0	0	0	0	0	0	0	0	0	0	0	0	0	0	0	9	0	0	0	0	0	0	0	19	0	0	0	0	0	0	0	0	0	0	0	0	0	0	0	0	0	0	0	0	0	0
ENSMUSG00000087178	0	0	0	0	3	0	7	0	8	0	0	0	0	0	0	0	0	0	8	0	0	0	0	0	0	0	0	0	0	0	0	0	7	0	5	0	0	0	1	0	0	0	0	0	0	0	0	0	27
ENSMUSG00000100826	3	0	42	0	13	0	0	0	36	0	0	0	20	0	0	0	3	0	0	0	0	0	0	0	5	0	0	0	4	0	0	0	0	0	64	0	27	0	0	0	23	0	0	0	0	0	37	0	20
ENSMUSG00000000948	2	0	4	0	7	0	45	0	14	0	0	0	1	0	23	0	0	0	39	0	38	0	16	0	15	0	4	0	0	0	7	0	21	0	23	0	10	0	10	0	2	0	4	0	0	0	4	0	4
ENSMUSG00000078677	0	0	0	0	0	0	0	0	0	0	0	0	0	0	22	0	0	0	0	0	0	0	12	0	0	0	0	0	0	0	0	0	0	0	4	0	7	0	0	0	1	0	0	0	0	0	0	0	0
ENSMUSG00000086628	0	0	0	0	10	0	0	0	4	0	0	0	0	0	0	0	0	0	0	0	0	0	4	0	0	0	0	0	0	0	0	0	0	0	0	0	0	0	0	0	0	0	0	0	0	0	8	0	0
ENSMUSG00000074071	6	0	0	0	0	0	0	0	0	0	0	0	0	0	0	0	0	0	0	0	0	0	2	0	0	0	1	0	0	0	0	0	0	0	0	0	0	0	0	0	0	0	0	0	18	0	6	0	0
ENSMUSG00000030551	0	0	0	0	0	0	0	0	0	0	0	0	2	0	0	0	0	0	0	0	0	0	0	0	0	0	0	0	0	0	0	0	0	0	3	0	0	0	0	0	0	0	0	0	0	0	0	0	0
ENSMUSG00000078670	0	0	0	0	0	0	0	0	7	0	0	0	126	0	10	0	0	0	0	0	0	0	0	0	0	0	0	0	0	0	0	0	0	0	0	0	0	0	0	0	0	0	0	0	0	0	0	0	0
ENSMUSG00000097415	0	0	0	0	0	0	0	0	0	0	0	0	0	0	0	0	0	0	0	0	0	0	96	0	0	0	0	0	0	0	0	0	0	0	0	0	0	0	0	0	0	0	2	0	0	0	0	0	0
ENSMUSG00000025722	0	0	0	0	0	0	51	0	0	0	0	0	0	0	0	0	0	0	0	0	0	0	0	0	0	0	0	0	0	0	0	0	0	0	0	0	0	0	0	0	0	0	0	0	0	0	0	0	0
ENSMUSG00000109485	2	0	20	0	11	0	0	0	2	0	1	0	23	0	3	0	9	0	9	0	0	0	6	0	15	0	13	0	3	0	0	0	10	0	0	0	5	0	15	0	0	0	4	0	2	0	6	0	2
ENSMUSG00000025104	0	0	0	0	0	0	0	0	0	0	0	0	5	0	0	0	0	0	0	0	114	0	0	0	0	0	0	0	0	0	0	0	0	0	0	0	0	0	0	0	0	0	0	0	0	0	0	0	0
ENSMUSG00000030619	1	0	0	0	0	0	8	0	0	0	0	0	0	0	0	0	0	0	3	0	0	0	0	0	0	0	0	0	22	0	0	0	0	0	4	0	0	0	0	0	0	0	3	0	0	0	0	0	0
ENSMUSG00000098066	3	0	0	0	0	0	0	0	0	0	0	0	2	0	0	0	0	0	0	0	0	0	2	0	0	0	0	0	0	0	2	0	6	0	0	0	2	0	6	0	0	0	0	0	0	0	10	0	0
ENSMUSG00000030753	0	0	0	0	0	0	0	0	0	0	0	0	9	0	0	0	0	0	0	0	85	0	0	0	0	0	0	0	0	0	0	0	0	0	0	0	0	0	0	0	0	0	0	0	0	0	0	0	0
ENSMUSG00000058761	2	0	0	0	8	0	0	0	0	0	1	0	82	0	16	0	1	0	0	0	0	0	22	0	0	0	0	0	0	0	0	0	0	0	0	0	0	0	0	0	1	0	1	0	0	0	10	0	0
ENSMUSG00000030718	1	0	0	0	3	0	0	0	0	0	0	0	38	0	0	0	0	0	4	0	0	0	0	0	0	0	0	0	1	0	0	0	20	0	0	0	0	0	0	0	0	0	0	0	1	0	0	0	0
ENSMUSG00000036862	0	0	0	0	8	0	0	0	0	0	0	0	0	0	0	0	0	0	0	0	0	0	0	0	36	0	0	0	0	0	0	0	0	0	0	0	0	0	0	0	0	0	0	0	0	0	0	0	0
ENSMUSG00000031016	0	0	0	0	0	0	16	0	0	0	0	0	0	0	0	0	0	0	0	0	0	0	4	0	0	0	0	0	0	0	0	0	0	0	0	0	0	0	0	0	0	0	1	0	1	0	0	0	0
ENSMUSG00000038187	17	0	0	0	0	0	0	0	0	0	0	0	0	0	18	0	0	0	14	0	0	0	0	0	0	0	0	0	0	0	0	0	0	0	18	0	0	0	0	0	0	0	0	0	0	0	15	0	0
ENSMUSG00000030659	0	0	0	0	1	0	0	0	0	0	0	0	3	0	0	0	0	0	0	0	0	0	0	0	1	0	4	0	0	0	0	0	4	0	1	0	0	0	0	0	0	0	0	0	0	0	2	0	0
ENSMUSG00000063317	7	0	0	0	0	0	0	0	5	0	0	0	0	0	0	0	0	0	2	0	0	0	58	0	0	0	8	0	0	0	0	0	0	0	0	0	0	0	0	0	0	0	0	0	0	0	0	0	0
ENSMUSG00000086942	42	0	27	0	85	0	98	0	66	0	16	0	87	0	72	0	48	0	2	0	80	0	60	0	0	0	19	0	19	0	26	0	0	0	48	0	0	0	46	0	20	0	17	0	8	0	83	0	9
ENSMUSG00000030779	0	0	0	0	0	0	0	0	0	0	0	0	0	0	0	0	0	0	0	0	0	0	39	0	0	0	5	0	15	0	0	0	0	0	21	0	0	0	0	0	0	0	0	0	0	0	14	0	0
ENSMUSG00000052707	5	0	0	0	1	0	1	0	0	0	6	0	30	0	0	0	0	0	2	0	76	0	22	0	0	0	1	0	0	0	0	0	0	0	0	0	0	0	0	0	0	0	0	0	0	0	21	0	0
ENSMUSG00000030717	14	0	0	0	0	0	16	0	0	0	0	0	23	0	0	0	0	0	1	0	0	0	0	0	0	0	0	0	0	0	0	0	0	0	0	0	0	0	0	0	0	0	0	0	0	0	0	0	0
ENSMUSG00000092534	0	0	0	0	0	0	0	0	0	0	0	0	0	0	11	0	0	0	28	0	0	0	8	0	0	0	0	0	0	0	0	0	1	0	2	0	5	0	4	0	0	0	0	0	0	0	4	0	2
ENSMUSG00000108617	0	0	28	0	1	0	0	0	3	0	1	0	0	0	15	0	2	0	0	0	0	0	11	0	7	0	7	0	0	0	0	0	10	0	4	0	10	0	0	0	0	0	0	0	11	0	3	0	0
ENSMUSG00000030781	0	0	0	0	0	0	0	0	0	0	0	0	7	0	0	0	0	0	0	0	25	0	0	0	0	0	3	0	5	0	0	0	0	0	5	0	0	0	0	0	3	0	2	0	0	0	0	0	3
ENSMUSG00000006205	0	0	0	0	10	0	0	0	6	0	0	0	0	0	0	0	0	0	0	0	0	0	0	0	0	0	0	0	2	0	0	0	0	0	0	0	2	0	0	0	0	0	2	0	0	0	0	0	0
ENSMUSG00000063179	0	0	0	0	0	0	0	0	0	0	1	0	0	0	0	0	0	0	0	0	0	0	0	0	0	0	0	0	0	0	0	0	0	0	0	0	0	0	0	0	3	0	0	0	2	0	4	0	0
ENSMUSG00000030979	5	0	3	0	2	0	0	0	0	0	0	0	6	0	0	0	2	0	6	0	9	0	12	0	11	0	6	0	1	0	1	0	15	0	2	0	2	0	6	0	3	0	3	0	5	0	1	0	3
ENSMUSG00000030986	0	0	0	0	0	0	0	0	0	0	0	0	0	0	0	0	0	0	39	0	0	0	0	0	0	0	0	0	0	0	0	0	1	0	0	0	0	0	0	0	0	0	0	0	0	0	0	0	0
ENSMUSG00000031068	0	0	0	0	0	0	3	0	0	0	0	0	0	0	1	0	0	0	2	0	0	0	12	0	0	0	0	0	0	0	0	0	0	0	21	0	0	0	0	0	0	0	0	0	0	0	0	0	0
ENSMUSG00000078566	0	0	0	0	0	0	0	0	0	0	0	0	0	0	0	0	0	0	0	0	0	0	0	0	0	0	0	0	0	0	0	0	0	0	0	0	0	0	0	0	0	0	0	0	33	0	28	0	0
ENSMUSG00000109881	1	0	0	0	13	0	7	0	7	0	8	0	21	0	0	0	105	0	67	0	25	0	10	0	15	0	0	0	0	0	0	0	26	0	0	0	88	0	0	0	0	0	10	0	68	0	38	0	102
ENSMUSG00000015980	0	0	0	0	0	0	0	0	0	0	4	0	11	0	0	0	0	0	14	0	0	0	0	0	0	0	0	0	0	0	0	0	0	0	0	0	0	0	0	0	0	0	0	0	0	0	0	0	0
ENSMUSG00000043795	0	0	0	0	0	0	0	0	0	0	5	0	2	0	8	0	0	0	7	0	7	0	0	0	0	0	0	0	0	0	0	0	0	0	0	0	0	0	0	0	6	0	0	0	3	0	6	0	0
ENSMUSG00000059277	7	0	5	0	23	0	22	0	18	0	27	0	15	0	32	0	50	0	50	0	29	0	17	0	8	0	6	0	8	0	7	0	23	0	22	0	15	0	5	0	10	0	3	0	8	0	22	0	37
ENSMUSG00000037706	0	0	0	0	0	0	0	0	0	0	0	0	0	0	0	0	0	0	0	0	0	0	4	0	0	0	0	0	0	0	2	0	0	0	0	0	0	0	0	0	0	0	0	0	0	0	0	0	1
ENSMUSG00000009246	1	0	11	0	4	0	12	0	4	0	0	0	0	0	27	0	0	0	10	0	25	0	40	0	15	0	0	0	0	0	13	0	15	0	6	0	16	0	17	0	21	0	0	0	0	0	0	0	0
ENSMUSG00000109251	15	0	0	0	0	0	0	0	0	0	0	0	6	0	0	0	43	0	57	0	0	0	0	0	0	0	22	0	13	0	0	0	0	0	0	0	0	0	0	0	0	0	0	0	0	0	29	0	58
ENSMUSG00000073778	0	0	0	0	3	0	0	0	0	0	0	0	0	0	44	0	17	0	3	0	14	0	12	0	0	0	0	0	0	0	0	0	6	0	10	0	0	0	0	0	0	0	0	0	0	0	9	0	0
ENSMUSG00000031072	2	0	0	0	4	0	1	0	0	0	0	0	0	0	12	0	0	0	9	0	0	0	0	0	8	0	0	0	0	0	0	0	0	0	4	0	0	0	0	0	2	0	0	0	0	0	0	0	0
ENSMUSG00000079146	0	0	0	0	0	0	0	0	0	0	0	0	0	0	0	0	0	0	103	0	0	0	0	0	0	0	0	0	0	0	0	0	0	0	0	0	0	0	0	0	0	0	0	0	0	0	0	0	0
ENSMUSG00000086289	0	0	0	0	1	0	0	0	0	0	0	0	0	0	1	0	0	0	73	0	0	0	0	0	0	0	0	0	0	0	0	0	0	0	0	0	0	0	0	0	0	0	0	0	0	0	0	0	0
ENSMUSG00000100335	2	0	0	0	5	0	0	0	5	0	1	0	3	0	4	0	1	0	2	0	2	0	6	0	3	0	2	0	0	0	3	0	7	0	1	0	1	0	0	0	0	0	0	0	5	0	0	0	0
ENSMUSG00000031488	0	0	0	0	6	0	0	0	0	0	0	0	0	0	0	0	0	0	0	0	0	0	0	0	41	0	0	0	0	0	0	0	0	0	0	0	0	0	0	0	0	0	0	0	0	0	0	0	0
ENSMUSG00000031577	12	0	6	0	14	0	32	0	16	0	4	0	8	0	35	0	0	0	5	0	64	0	33	0	26	0	7	0	0	0	2	0	19	0	15	0	11	0	0	0	18	0	3	0	7	0	10	0	0
ENSMUSG00000031578	0	0	0	0	0	0	0	0	0	0	0	0	0	0	72	0	0	0	0	0	0	0	0	0	2	0	0	0	0	0	0	0	0	0	0	0	0	0	0	0	0	0	0	0	0	0	0	0	0
ENSMUSG00000031532	0	0	0	0	0	0	2	0	0	0	0	0	0	0	0	0	13	0	0	0	0	0	0	0	17	0	0	0	0	0	0	0	0	0	0	0	0	0	0	0	0	0	0	0	0	0	0	0	0
ENSMUSG00000039539	0	0	0	0	2	0	0	0	2	0	0	0	0	0	0	0	0	0	0	0	0	0	0	0	0	0	4	0	0	0	0	0	0	0	7	0	0	0	0	0	0	0	0	0	0	0	0	0	0
ENSMUSG00000031519	0	0	0	0	1	0	0	0	1	0	0	0	0	0	0	0	0	0	0	0	0	0	0	0	0	0	1	0	2	0	10	0	0	0	0	0	1	0	0	0	0	0	0	0	1	0	0	0	0
ENSMUSG00000109805	0	0	0	0	0	0	0	0	0	0	0	0	261	0	36	0	0	0	0	0	0	0	0	0	6	0	0	0	0	0	0	0	0	0	0	0	0	0	0	0	0	0	0	0	0	0	0	0	0
ENSMUSG00000079042	0	0	0	0	0	0	0	0	0	0	0	0	261	0	0	0	0	0	0	0	0	0	0	0	6	0	0	0	0	0	0	0	0	0	0	0	0	0	0	0	0	0	0	0	0	0	0	0	0
ENSMUSG00000059897	0	0	0	0	0	0	0	0	0	0	0	0	0	0	0	0	0	0	0	0	0	0	0	0	0	0	0	0	0	0	0	0	32	0	0	0	0	0	0	0	0	0	0	0	0	0	0	0	0
ENSMUSG00000002396	0	0	0	0	5	0	0	0	4	0	0	0	3	0	0	0	0	0	0	0	8	0	0	0	0	0	0	0	0	0	0	0	0	0	0	0	0	0	0	0	0	0	0	0	0	0	0	0	0
ENSMUSG00000087502	301	0	587	0	629	0	224	0	1318	0	315	0	703	0	1195	0	629	0	874	0	1508	0	1473	0	508	0	446	0	344	0	508	0	728	0	647	0	889	0	541	0	428	0	159	0	996	0	626	0	199
ENSMUSG00000110593	0	0	21	0	5	0	0	0	0	0	0	0	0	0	0	0	0	0	19	0	0	0	0	0	0	0	2	0	0	0	0	0	0	0	0	0	0	0	0	0	0	0	0	0	0	0	0	0	27
ENSMUSG00000031617	0	0	0	0	0	0	0	0	0	0	0	0	0	0	0	0	0	0	0	0	0	0	0	0	0	0	0	0	0	0	0	0	0	0	0	0	0	0	0	0	0	0	0	0	0	0	0	0	0
ENSMUSG00000038250	0	0	0	0	0	0	0	0	0	0	0	0	0	0	61	0	0	0	1	0	0	0	71	0	0	0	0	0	0	0	0	0	0	0	0	0	0	0	0	0	0	0	0	0	0	0	0	0	0
ENSMUSG00000005481	2	0	0	0	4	0	0	0	0	0	0	0	4	0	0	0	0	0	1	0	0	0	0	0	0	0	2	0	0	0	0	0	0	0	0	0	0	0	0	0	8	0	1	0	0	0	0	0	8
ENSMUSG00000001909	0	0	0	0	0	0	0	0	0	0	1	0	0	0	0	0	0	0	5	0	0	0	0	0	0	0	0	0	0	0	0	0	0	0	0	0	0	0	13	0	0	0	0	0	0	0	0	0	0
ENSMUSG00000003824	3	0	0	0	9	0	0	0	0	0	2	0	0	0	0	0	0	0	0	0	0	0	0	0	17	0	2	0	6	0	9	0	7	0	0	0	0	0	20	0	9	0	3	0	0	0	0	0	0
ENSMUSG00000087026	0	0	0	0	0	0	2	0	0	0	0	0	29	0	4	0	0	0	4	0	0	0	0	0	0	0	0	0	0	0	9	0	0	0	2	0	1	0	3	0	1	0	0	0	0	0	0	0	0
ENSMUSG00000031701	3	0	0	0	0	0	0	0	4	0	0	0	0	0	1	0	0	0	0	0	58	0	2	0	0	0	0	0	2	0	0	0	0	0	0	0	0	0	0	0	0	0	0	0	0	0	0	0	13
ENSMUSG00000110089	0	0	0	0	6	0	1	0	0	0	0	0	0	0	21	0	0	0	0	0	0	0	0	0	0	0	0	0	0	0	0	0	0	0	0	0	0	0	0	0	0	0	0	0	0	0	0	0	0
ENSMUSG00000090105	0	0	0	0	0	0	0	0	0	0	0	0	6	0	4	0	2	0	3	0	0	0	2	0	0	0	0	0	1	0	2	0	3	0	0	0	4	0	0	0	0	0	1	0	0	0	5	0	0
ENSMUSG00000031672	0	0	0	0	0	0	11	0	0	0	0	0	0	0	0	0	0	0	0	0	0	0	4	0	0	0	4	0	0	0	1	0	0	0	0	0	0	0	0	0	0	0	0	0	0	0	0	0	0
ENSMUSG00000014856	0	0	0	0	0	0	0	0	0	0	0	0	0	0	0	0	0	0	0	0	0	0	0	0	0	0	4	0	0	0	0	0	0	0	1	0	0	0	0	0	0	0	0	0	0	0	19	0	0
ENSMUSG00000017765	0	0	0	0	0	0	0	0	0	0	0	0	0	0	1	0	0	0	0	0	0	0	0	0	0	0	0	0	0	0	0	0	0	0	0	0	0	0	0	0	0	0	0	0	3	0	0	0	0
ENSMUSG00000078931	1	0	0	0	3	0	5	0	14	0	0	0	17	0	5	0	0	0	0	0	0	0	29	0	0	0	2	0	2	0	0	0	4	0	7	0	10	0	4	0	0	0	3	0	1	0	2	0	0
ENSMUSG00000031924	1	0	0	0	0	0	0	0	0	0	0	0	0	0	0	0	0	0	0	0	0	0	10	0	67	0	0	0	0	0	0	0	0	0	0	0	0	0	0	0	0	0	0	0	0	0	0	0	0
ENSMUSG00000031729	0	0	0	0	0	0	0	0	0	0	0	0	0	0	0	0	0	0	0	0	0	0	0	0	0	0	0	0	0	0	0	0	0	0	0	0	2	0	0	0	0	0	0	0	0	0	16	0	0
ENSMUSG00000091041	0	0	0	0	0	0	0	0	0	0	0	0	0	0	65	0	0	0	1	0	0	0	0	0	1	0	0	0	0	0	0	0	0	0	0	0	0	0	0	0	0	0	0	0	0	0	0	0	0
ENSMUSG00000097919	13	0	11	0	19	0	20	0	39	0	2	0	14	0	105	0	0	0	11	0	72	0	58	0	46	0	14	0	5	0	12	0	24	0	4	0	41	0	20	0	31	0	11	0	15	0	16	0	0
ENSMUSG00000061410	0	0	0	0	0	0	0	0	4	0	0	0	0	0	10	0	0	0	0	0	0	0	0	0	0	0	0	0	0	0	0	0	0	0	0	0	0	0	0	0	0	0	0	0	16	0	0	0	0
ENSMUSG00000015027	1	0	1	0	8	0	7	0	3	0	0	0	0	0	4	0	1	0	7	0	10	0	4	0	2	0	1	0	3	0	7	0	2	0	2	0	4	0	10	0	3	0	0	0	1	0	6	0	0
ENSMUSG00000033594	1	0	0	0	1	0	4	0	0	0	0	0	0	0	0	0	0	0	6	0	0	0	0	0	6	0	0	0	0	0	0	0	0	0	0	0	4	0	1	0	3	0	3	0	0	0	0	0	8
ENSMUSG00000031967	3	0	0	0	0	0	0	0	0	0	0	0	25	0	0	0	0	0	0	0	0	0	0	0	0	0	0	0	0	0	0	0	0	0	0	0	0	0	0	0	0	0	0	0	0	0	0	0	0
ENSMUSG00000031970	0	0	0	0	0	0	0	0	0	0	0	0	44	0	0	0	0	0	0	0	0	0	0	0	0	0	0	0	0	0	0	0	0	0	0	0	0	0	0	0	0	0	0	0	0	0	0	0	0
ENSMUSG00000110704	0	0	10	0	0	0	0	0	0	0	0	0	0	0	0	0	0	0	0	0	0	0	0	0	0	0	0	0	16	0	0	0	0	0	0	0	0	0	0	0	0	0	0	0	0	0	0	0	0
ENSMUSG00000089820	0	0	0	0	0	0	0	0	0	0	0	0	1	0	4	0	2	0	0	0	2	0	0	0	0	0	0	0	1	0	0	0	0	0	0	0	0	0	0	0	0	0	0	0	2	0	0	0	3
ENSMUSG00000031982	0	0	0	0	0	0	0	0	0	0	0	0	0	0	0	0	0	0	0	0	0	0	0	0	0	0	0	0	0	0	0	0	13	0	0	0	0	0	0	0	0	0	1	0	0	0	0	0	0
ENSMUSG00000031985	0	0	0	0	0	0	0	0	0	0	0	0	0	0	0	0	0	0	0	0	0	0	0	0	0	0	0	0	0	0	0	0	0	0	0	0	2	0	0	0	0	0	0	0	0	0	0	0	0
ENSMUSG00000110698	0	0	0	0	0	0	0	0	0	0	0	0	0	0	0	0	0	0	7	0	0	0	0	0	0	0	0	0	0	0	0	0	0	0	7	0	0	0	0	0	0	0	0	0	60	0	0	0	0
ENSMUSG00000097060	0	0	0	0	7	0	16	0	12	0	0	0	0	0	68	0	0	0	0	0	0	0	0	0	0	0	0	0	0	0	0	0	0	0	3	0	0	0	0	0	4	0	0	0	0	0	0	0	0
ENSMUSG00000093904	0	0	0	0	1	0	12	0	0	0	0	0	2	0	0	0	0	0	0	0	0	0	0	0	0	0	17	0	0	0	0	0	0	0	0	0	0	0	0	0	0	0	0	0	0	0	0	0	0
ENSMUSG00000085253	0	0	0	0	0	0	2	0	0	0	0	0	0	0	0	0	0	0	8	0	10	0	0	0	0	0	0	0	0	0	0	0	0	0	1	0	0	0	4	0	0	0	0	0	0	0	0	0	0
ENSMUSG00000043943	0	0	0	0	0	0	0	0	0	0	0	0	22	0	0	0	0	0	0	0	0	0	0	0	0	0	0	0	0	0	0	0	0	0	0	0	0	0	0	0	16	0	0	0	0	0	0	0	0
ENSMUSG00000097439	0	0	0	0	4	0	16	0	2	0	0	0	0	0	0	0	0	0	0	0	3	0	2	0	0	0	0	0	0	0	1	0	0	0	0	0	0	0	6	0	4	0	0	0	0	0	0	0	0
ENSMUSG00000003308	0	0	0	0	0	0	0	0	0	0	0	0	28	0	0	0	0	0	6	0	0	0	0	0	0	0	0	0	0	0	0	0	0	0	0	0	0	0	0	0	0	0	0	0	0	0	0	0	0
ENSMUSG00000070315	0	0	0	0	0	0	0	0	3	0	0	0	0	0	6	0	0	0	8	0	11	0	12	0	10	0	0	0	0	0	3	0	4	0	0	0	0	0	22	0	9	0	0	0	3	0	0	0	3
ENSMUSG00000032103	0	0	0	0	0	0	0	0	0	0	0	0	0	0	29	0	0	0	0	0	0	0	0	0	0	0	0	0	0	0	0	0	0	0	28	0	0	0	0	0	0	0	0	0	0	0	2	0	0
ENSMUSG00000087135	0	0	0	0	4	0	0	0	0	0	2	0	0	0	8	0	0	0	0	0	24	0	0	0	0	0	0	0	17	0	0	0	11	0	0	0	0	0	0	0	0	0	0	0	0	0	3	0	0
ENSMUSG00000015656	0	0	0	0	0	0	0	0	0	0	0	0	0	0	2	0	0	0	3	0	0	0	0	0	0	0	8	0	0	0	0	0	0	0	0	0	0	0	0	0	0	0	3	0	0	0	0	0	0
ENSMUSG00000110740	0	0	9	0	12	0	0	0	25	0	0	0	18	0	38	0	0	0	26	0	0	0	7	0	0	0	0	0	3	0	5	0	22	0	0	0	6	0	0	0	0	0	1	0	17	0	26	0	0
ENSMUSG00000032026	0	0	0	0	0	0	0	0	0	0	0	0	0	0	60	0	0	0	0	0	0	0	0	0	0	0	0	0	0	0	0	0	0	0	0	0	0	0	0	0	0	0	0	0	0	0	0	0	0
ENSMUSG00000032271	0	0	0	0	6	0	0	0	0	0	0	0	0	0	0	0	0	0	0	0	0	0	46	0	0	0	0	0	0	0	0	0	0	0	5	0	0	0	0	0	0	0	0	0	0	0	0	0	0
ENSMUSG00000032311	0	0	2	0	2	0	1	0	6	0	0	0	0	0	6	0	0	0	3	0	0	0	3	0	0	0	3	0	2	0	0	0	5	0	1	0	7	0	14	0	2	0	0	0	9	0	0	0	2
ENSMUSG00000032320	2	0	0	0	0	0	0	0	0	0	0	0	1	0	0	0	0	0	0	0	0	0	0	0	0	0	0	0	0	0	0	0	0	0	17	0	0	0	0	0	14	0	0	0	0	0	0	0	0
ENSMUSG00000032334	0	0	0	0	1	0	0	0	1	0	0	0	6	0	0	0	0	0	0	0	0	0	0	0	0	0	0	0	2	0	0	0	0	0	0	0	0	0	0	0	0	0	5	0	0	0	0	0	0
ENSMUSG00000032294	1	0	0	0	4	0	0	0	1	0	0	0	0	0	0	0	0	0	63	0	0	0	0	0	0	0	0	0	0	0	1	0	0	0	14	0	0	0	0	0	1	0	0	0	0	0	10	0	0
ENSMUSG00000032252	5	0	0	0	0	0	0	0	0	0	0	0	0	0	0	0	0	0	0	0	0	0	0	0	0	0	0	0	0	0	0	0	0	0	23	0	0	0	0	0	0	0	0	0	0	0	0	0	0
ENSMUSG00000032399	0	0	0	0	1	0	4	0	0	0	0	0	0	0	2	0	0	0	0	0	3	0	34	0	0	0	0	0	11	0	0	0	26	0	1	0	0	0	0	0	0	0	0	0	2	0	1	0	0
ENSMUSG00000032392	0	0	0	0	3	0	10	0	19	0	0	0	0	0	0	0	0	0	0	0	0	0	0	0	0	0	0	0	0	0	0	0	0	0	0	0	0	0	0	0	0	0	2	0	0	0	4	0	0
ENSMUSG00000032381	0	0	7	0	0	0	7	0	0	0	0	0	0	0	0	0	0	0	0	0	0	0	1	0	6	0	0	0	0	0	0	0	0	0	0	0	0	0	0	0	0	0	0	0	0	0	0	0	0
ENSMUSG00000032380	0	0	0	0	0	0	0	0	5	0	0	0	0	0	0	0	0	0	0	0	0	0	0	0	0	0	0	0	0	0	0	0	0	0	0	0	0	0	0	0	0	0	0	0	0	0	0	0	38
ENSMUSG00000032366	3	0	17	0	56	0	0	0	53	0	2	0	88	0	41	0	28	0	2	0	143	0	50	0	9	0	0	0	0	0	1	0	25	0	31	0	25	0	0	0	9	0	0	0	10	0	53	0	0
ENSMUSG00000032231	0	0	1	0	4	0	0	0	1	0	2	0	0	0	0	0	0	0	0	0	1	0	1	0	0	0	0	0	1	0	5	0	1	0	0	0	0	0	0	0	4	0	1	0	7	0	6	0	0
ENSMUSG00000011958	3	0	0	0	2	0	0	0	0	0	0	0	0	0	0	0	0	0	0	0	0	0	0	0	5	0	0	0	8	0	0	0	0	0	0	0	0	0	0	0	0	0	0	0	0	0	11	0	0
ENSMUSG00000079469	0	0	25	0	0	0	15	0	0	0	0	0	14	0	0	0	0	0	5	0	0	0	0	0	0	0	0	0	0	0	0	0	0	0	0	0	0	0	0	0	0	0	0	0	0	0	0	0	0
ENSMUSG00000032358	0	0	0	0	0	0	0	0	0	0	0	0	0	0	0	0	0	0	15	0	0	0	0	0	0	0	0	0	0	0	0	0	0	0	0	0	0	0	0	0	0	0	0	0	0	0	0	0	16
ENSMUSG00000032350	0	0	1	0	0	0	14	0	0	0	0	0	0	0	18	0	0	0	0	0	50	0	0	0	0	0	1	0	0	0	0	0	66	0	17	0	0	0	0	0	0	0	0	0	0	0	0	0	17
ENSMUSG00000032258	1	0	0	0	0	0	0	0	0	0	0	0	0	0	0	0	0	0	49	0	0	0	0	0	0	0	0	0	0	0	0	0	0	0	0	0	0	0	0	0	0	0	0	0	0	0	0	0	0
ENSMUSG00000099718	0	0	0	0	0	0	0	0	0	0	0	0	0	0	0	0	0	0	62	0	5	0	0	0	0	0	0	0	0	0	0	0	0	0	0	0	0	0	0	0	0	0	0	0	0	0	0	0	0
ENSMUSG00000032872	0	0	0	0	0	0	0	0	0	0	0	0	0	0	0	0	0	0	70	0	0	0	0	0	49	0	0	0	0	0	0	0	0	0	0	0	0	0	0	0	0	0	0	0	0	0	0	0	0
ENSMUSG00000032374	0	0	0	0	0	0	27	0	0	0	0	0	35	0	0	0	0	0	0	0	0	0	0	0	0	0	0	0	0	0	0	0	0	0	0	0	0	0	0	0	0	0	0	0	18	0	0	0	0
ENSMUSG00000100931	0	0	0	0	0	0	0	0	0	0	0	0	0	0	0	0	0	0	0	0	0	0	8	0	0	0	0	0	3	0	0	0	0	0	0	0	0	0	0	0	0	0	0	0	4	0	0	0	0
ENSMUSG00000032412	5	0	0	0	9	0	0	0	0	0	0	0	0	0	0	0	2	0	0	0	0	0	0	0	0	0	1	0	0	0	18	0	0	0	1	0	0	0	0	0	0	0	2	0	0	0	0	0	0
ENSMUSG00000040433	0	0	0	0	0	0	0	0	0	0	6	0	0	0	0	0	0	0	0	0	0	0	17	0	0	0	0	0	0	0	0	0	0	0	0	0	1	0	0	0	0	0	0	0	0	0	0	0	0
ENSMUSG00000032458	0	0	0	0	0	0	0	0	7	0	0	0	0	0	0	0	0	0	0	0	0	0	20	0	0	0	3	0	12	0	0	0	0	0	0	0	0	0	0	0	4	0	0	0	0	0	0	0	0
ENSMUSG00000032555	0	0	0	0	0	0	0	0	0	0	0	0	3	0	0	0	0	0	0	0	21	0	14	0	0	0	0	0	0	0	0	0	0	0	0	0	0	0	0	0	0	0	0	0	5	0	0	0	0
ENSMUSG00000111044	15	0	0	0	22	0	29	0	54	0	0	0	7	0	29	0	7	0	74	0	11	0	30	0	53	0	10	0	0	0	29	0	4	0	0	0	16	0	19	0	26	0	11	0	0	0	20	0	6
ENSMUSG00000032567	0	0	0	0	0	0	0	0	0	0	0	0	0	0	0	0	0	0	6	0	0	0	0	0	0	0	0	0	0	0	0	0	0	0	6	0	0	0	0	0	5	0	0	0	0	0	0	0	0
ENSMUSG00000020257	0	0	0	0	0	0	0	0	0	0	0	0	0	0	0	0	8	0	0	0	3	0	0	0	0	0	0	0	0	0	0	0	0	0	0	0	63	0	0	0	0	0	0	0	0	0	1	0	0
ENSMUSG00000032575	0	0	0	0	0	0	10	0	0	0	0	0	0	0	23	0	0	0	0	0	0	0	2	0	1	0	0	0	0	0	0	0	68	0	0	0	9	0	0	0	3	0	0	0	11	0	0	0	0
ENSMUSG00000090570	6	0	0	0	0	0	0	0	1	0	0	0	0	0	0	0	0	0	0	0	40	0	0	0	0	0	0	0	0	0	0	0	0	0	0	0	10	0	0	0	0	0	2	0	0	0	0	0	0
ENSMUSG00000097099	10	0	0	0	4	0	11	0	0	0	0	0	12	0	32	0	0	0	0	0	0	0	42	0	0	0	4	0	3	0	0	0	0	0	0	0	0	0	0	0	4	0	0	0	0	0	0	0	5
ENSMUSG00000089935	0	0	0	0	6	0	42	0	0	0	0	0	0	0	0	0	2	0	13	0	0	0	4	0	0	0	0	0	0	0	0	0	0	0	0	0	0	0	0	0	0	0	0	0	0	0	0	0	38
ENSMUSG00000036091	0	0	0	0	0	0	0	0	0	0	0	0	0	0	0	0	5	0	13	0	0	0	0	0	0	0	0	0	0	0	0	0	0	0	0	0	0	0	0	0	0	0	0	0	0	0	0	0	5
ENSMUSG00000104208	0	0	2	0	3	0	0	0	3	0	0	0	0	0	9	0	0	0	4	0	0	0	7	0	0	0	0	0	0	0	0	0	0	0	0	0	0	0	3	0	0	0	0	0	0	0	0	0	5
ENSMUSG00000025651	0	0	0	0	1	0	14	0	0	0	0	0	15	0	0	0	0	0	0	0	1	0	0	0	0	0	0	0	0	0	0	0	0	0	14	0	0	0	0	0	0	0	0	0	0	0	0	0	4
ENSMUSG00000036057	0	0	0	0	0	0	0	0	1	0	0	0	6	0	0	0	0	0	0	0	0	0	0	0	0	0	0	0	0	0	0	0	0	0	0	0	0	0	0	0	0	0	0	0	0	0	0	0	0
ENSMUSG00000032498	0	0	0	0	0	0	0	0	12	0	0	0	0	0	0	0	0	0	0	0	0	0	52	0	0	0	0	0	0	0	0	0	0	0	30	0	0	0	0	0	0	0	0	0	0	0	0	0	0
ENSMUSG00000032507	0	0	0	0	7	0	0	0	0	0	0	0	0	0	24	0	8	0	31	0	59	0	0	0	0	0	0	0	14	0	3	0	0	0	53	0	22	0	12	0	0	0	4	0	0	0	21	0	15
ENSMUSG00000032437	0	0	0	0	0	0	0	0	0	0	0	0	0	0	67	0	0	0	7	0	46	0	0	0	0	0	0	0	0	0	0	0	0	0	1	0	0	0	0	0	0	0	0	0	0	0	11	0	0
ENSMUSG00000039163	6	0	0	0	0	0	0	0	0	0	0	0	0	0	0	0	0	0	0	0	0	0	0	0	0	0	0	0	0	0	0	0	0	0	0	0	0	0	0	0	0	0	0	0	0	0	0	0	0
ENSMUSG00000086119	0	0	0	0	0	0	0	0	0	0	0	0	21	0	0	0	0	0	0	0	0	0	0	0	0	0	0	0	0	0	0	0	0	0	0	0	0	0	0	0	0	0	5	0	27	0	0	0	0
ENSMUSG00000032525	0	0	0	0	3	0	2	0	0	0	0	0	0	0	117	0	0	0	9	0	0	0	17	0	15	0	1	0	7	0	0	0	0	0	34	0	0	0	0	0	0	0	0	0	0	0	19	0	1
ENSMUSG00000111053	0	0	0	0	0	0	0	0	0	0	0	0	0	0	24	0	0	0	0	0	0	0	0	0	0	0	0	0	0	0	0	0	0	0	0	0	0	0	0	0	0	0	9	0	0	0	0	0	0
ENSMUSG00000093598	0	0	0	0	0	0	0	0	0	0	0	0	0	0	0	0	0	0	0	0	0	0	0	0	0	0	0	0	0	0	0	0	0	0	0	0	0	0	0	0	0	0	0	0	0	0	0	0	0
ENSMUSG00000111371	1	0	6	0	5	0	6	0	6	0	3	0	4	0	8	0	0	0	8	0	15	0	11	0	1	0	0	0	0	0	3	0	4	0	0	0	9	0	4	0	1	0	1	0	3	0	3	0	8
ENSMUSG00000025240	0	0	0	0	2	0	0	0	0	0	2	0	0	0	0	0	0	0	0	0	0	0	0	0	0	0	0	0	0	0	0	0	0	0	0	0	0	0	0	0	0	0	0	0	0	0	54	0	0
ENSMUSG00000091661	0	0	0	0	0	0	0	0	0	0	0	0	0	0	0	0	0	0	43	0	0	0	0	0	0	0	0	0	0	0	0	0	4	0	0	0	0	0	0	0	0	0	0	0	0	0	0	0	31
ENSMUSG00000025241	0	0	0	0	8	0	0	0	0	0	32	0	0	0	0	0	0	0	0	0	0	0	0	0	18	0	0	0	0	0	0	0	0	0	22	0	0	0	0	0	0	0	0	0	0	0	0	0	0
ENSMUSG00000078453	0	0	0	0	0	0	0	0	0	0	0	0	0	0	0	0	0	0	0	0	4	0	0	0	0	0	0	0	0	0	0	0	0	0	28	0	0	0	0	0	0	0	0	0	0	0	0	0	0
ENSMUSG00000019997	0	0	0	0	0	0	0	0	0	0	0	0	1	0	0	0	0	0	5	0	0	0	1	0	0	0	0	0	0	0	0	0	0	0	1	0	0	0	0	0	2	0	1	0	0	0	0	0	0
ENSMUSG00000019782	0	0	0	0	1	0	0	0	2	0	1	0	14	0	0	0	0	0	0	0	0	0	18	0	0	0	0	0	0	0	0	0	0	0	0	0	0	0	0	0	0	0	0	0	0	0	0	0	0
ENSMUSG00000044499	0	0	0	0	6	0	0	0	0	0	0	0	0	0	0	0	0	0	0	0	0	0	0	0	0	0	0	0	0	0	0	0	0	0	0	0	0	0	0	0	0	0	0	0	0	0	20	0	0
ENSMUSG00000062074	0	0	0	0	0	0	0	0	0	0	0	0	0	0	0	0	0	0	0	0	0	0	95	0	0	0	0	0	0	0	0	0	0	0	0	0	0	0	0	0	0	0	0	0	0	0	0	0	0
ENSMUSG00000112766	0	0	0	0	0	0	0	0	0	0	0	0	0	0	0	0	0	0	0	0	0	0	21	0	0	0	0	0	0	0	7	0	0	0	0	0	0	0	0	0	0	0	0	0	0	0	0	0	0
ENSMUSG00000019877	0	0	0	0	0	0	4	0	0	0	3	0	0	0	0	0	0	0	0	0	4	0	0	0	0	0	0	0	5	0	0	0	0	0	0	0	0	0	0	0	0	0	0	0	1	0	0	0	0
ENSMUSG00000020076	0	0	0	0	0	0	6	0	4	0	0	0	0	0	61	0	0	0	12	0	0	0	0	0	0	0	0	0	0	0	0	0	0	0	0	0	0	0	0	0	0	0	0	0	0	0	5	0	14
ENSMUSG00000036764	0	0	0	0	0	0	0	0	0	0	0	0	0	0	0	0	0	0	0	0	0	0	0	0	0	0	0	0	0	0	0	0	0	0	43	0	0	0	0	0	19	0	0	0	0	0	0	0	0
ENSMUSG00000075000	0	0	0	0	0	0	0	0	0	0	0	0	0	0	0	0	0	0	20	0	0	0	0	0	0	0	0	0	0	0	0	0	0	0	3	0	0	0	0	0	0	0	0	0	0	0	0	0	32
ENSMUSG00000112314	0	0	0	0	0	0	0	0	0	0	0	0	0	0	28	0	0	0	0	0	0	0	0	0	0	0	0	0	0	0	0	0	0	0	0	0	0	0	0	0	0	0	0	0	16	0	0	0	0
ENSMUSG00000019942	2	0	0	0	0	0	0	0	0	0	1	0	0	0	0	0	0	0	0	0	0	0	0	0	0	0	1	0	0	0	0	0	0	0	0	0	0	0	0	0	0	0	0	0	0	0	0	0	0
ENSMUSG00000019923	13	0	0	0	5	0	28	0	0	0	0	0	0	0	0	0	0	0	0	0	0	0	0	0	35	0	0	0	0	0	7	0	0	0	40	0	0	0	0	0	17	0	0	0	0	0	33	0	9
ENSMUSG00000085456	0	0	1	0	0	0	1	0	0	0	0	0	0	0	3	0	0	0	0	0	1	0	0	0	0	0	0	0	0	0	0	0	1	0	2	0	0	0	0	0	0	0	0	0	0	0	0	0	0
ENSMUSG00000020180	0	0	0	0	0	0	0	0	0	0	0	0	0	0	0	0	0	0	0	0	0	0	34	0	0	0	0	0	0	0	0	0	0	0	0	0	0	0	0	0	0	0	0	0	0	0	0	0	9
ENSMUSG00000097811	4	0	0	0	6	0	0	0	0	0	3	0	22	0	12	0	0	0	0	0	7	0	4	0	5	0	0	0	0	0	4	0	0	0	24	0	0	0	0	0	0	0	3	0	33	0	0	0	0
ENSMUSG00000112241	12	0	24	0	20	0	57	0	72	0	12	0	30	0	13	0	34	0	47	0	101	0	170	0	9	0	66	0	18	0	16	0	48	0	18	0	44	0	79	0	51	0	8	0	35	0	33	0	88
ENSMUSG00000063457	0	0	1	0	1	0	0	0	1	0	0	0	0	0	0	0	0	0	0	0	4	0	2	0	0	0	0	0	0	0	0	0	0	0	0	0	3	0	0	0	0	0	0	0	0	0	0	0	1
ENSMUSG00000112375	0	0	0	0	0	0	0	0	0	0	0	0	0	0	0	0	0	0	0	0	0	0	66	0	0	0	0	0	0	0	0	0	0	0	0	0	0	0	0	0	0	0	0	0	57	0	0	0	0
ENSMUSG00000049038	0	0	0	0	6	0	0	0	0	0	0	0	15	0	6	0	0	0	10	0	0	0	0	0	0	0	0	0	0	0	0	0	0	0	0	0	0	0	0	0	1	0	0	0	0	0	0	0	0
ENSMUSG00000085111	4	0	3	0	5	0	17	0	14	0	7	0	12	0	27	0	4	0	17	0	0	0	4	0	17	0	1	0	0	0	2	0	0	0	7	0	19	0	0	0	9	0	5	0	2	0	5	0	2
ENSMUSG00000020044	0	0	0	0	2	0	0	0	0	0	0	0	0	0	0	0	0	0	9	0	0	0	0	0	0	0	0	0	0	0	0	0	0	0	0	0	0	0	0	0	0	0	4	0	0	0	0	0	0
ENSMUSG00000020048	0	0	0	0	0	0	5	0	0	0	0	0	2	0	0	0	0	0	0	0	1	0	0	0	0	0	1	0	0	0	0	0	0	0	0	0	0	0	0	0	1	0	0	0	0	0	0	0	0
ENSMUSG00000084899	12	0	14	0	37	0	37	0	72	0	12	0	35	0	57	0	4	0	62	0	129	0	87	0	50	0	34	0	17	0	18	0	45	0	75	0	8	0	50	0	31	0	7	0	36	0	36	0	5
ENSMUSG00000020056	0	0	0	0	3	0	0	0	0	0	0	0	0	0	0	0	0	0	0	0	0	0	0	0	0	0	0	0	0	0	0	0	0	0	0	0	0	0	0	0	17	0	0	0	0	0	0	0	0
ENSMUSG00000087429	0	0	0	0	8	0	0	0	0	0	4	0	5	0	0	0	0	0	0	0	0	0	0	0	0	0	0	0	0	0	0	0	0	0	0	0	0	0	0	0	6	0	0	0	0	0	0	0	0
ENSMUSG00000061904	0	0	0	0	0	0	0	0	0	0	0	0	0	0	0	0	0	0	0	0	18	0	0	0	0	0	1	0	0	0	1	0	0	0	0	0	0	0	0	0	24	0	0	0	0	0	0	0	0
ENSMUSG00000019961	0	0	0	0	0	0	0	0	15	0	0	0	0	0	0	0	0	0	0	0	0	0	0	0	0	0	0	0	0	0	0	0	0	0	0	0	0	0	0	0	20	0	4	0	0	0	0	0	0
ENSMUSG00000074781	0	0	0	0	0	0	11	0	0	0	0	0	0	0	0	0	0	0	58	0	50	0	0	0	0	0	0	0	0	0	0	0	0	0	12	0	0	0	0	0	0	0	0	0	13	0	0	0	0
ENSMUSG00000101517	0	0	0	0	0	0	7	0	1	0	0	0	1	0	0	0	0	0	0	0	0	0	0	0	0	0	0	0	0	0	2	0	0	0	0	0	0	0	0	0	0	0	3	0	0	0	0	0	0
ENSMUSG00000019897	0	0	0	0	0	0	0	0	0	0	0	0	0	0	0	0	0	0	8	0	0	0	0	0	0	0	0	0	0	0	0	0	0	0	0	0	0	0	0	0	0	0	0	0	0	0	0	0	0
ENSMUSG00000058799	1	0	0	0	0	0	0	0	0	0	0	0	0	0	0	0	0	0	0	0	0	0	0	0	0	0	0	0	0	0	0	0	0	0	21	0	0	0	0	0	7	0	0	0	7	0	0	0	0
ENSMUSG00000056888	0	0	0	0	1	0	0	0	3	0	0	0	0	0	18	0	0	0	0	0	0	0	0	0	5	0	0	0	6	0	4	0	0	0	0	0	7	0	0	0	1	0	2	0	1	0	7	0	0
ENSMUSG00000034163	0	0	0	0	0	0	1	0	0	0	0	0	71	0	7	0	0	0	17	0	0	0	0	0	0	0	0	0	0	0	0	0	0	0	0	0	0	0	0	0	0	0	0	0	0	0	0	0	0
ENSMUSG00000055531	0	0	0	0	0	0	0	0	5	0	0	0	0	0	26	0	0	0	4	0	0	0	0	0	0	0	0	0	8	0	0	0	0	0	28	0	0	0	0	0	0	0	0	0	8	0	0	0	0
ENSMUSG00000112161	0	0	0	0	0	0	0	0	0	0	0	0	0	0	56	0	0	0	0	0	0	0	0	0	0	0	0	0	0	0	0	0	0	0	0	0	0	0	0	0	0	0	0	0	0	0	0	0	0
ENSMUSG00000020224	0	0	0	0	0	0	0	0	0	0	4	0	0	0	0	0	14	0	0	0	0	0	0	0	0	0	0	0	0	0	0	0	0	0	12	0	0	0	40	0	7	0	0	0	0	0	0	0	0
ENSMUSG00000087480	0	0	0	0	2	0	0	0	0	0	0	0	33	0	0	0	0	0	0	0	0	0	0	0	0	0	0	0	0	0	0	0	0	0	0	0	0	0	0	0	2	0	0	0	0	0	51	0	0
ENSMUSG00000020115	0	0	0	0	0	0	0	0	0	0	0	0	0	0	0	0	0	0	10	0	0	0	0	0	0	0	0	0	0	0	3	0	0	0	0	0	0	0	0	0	0	0	0	0	2	0	17	0	7
ENSMUSG00000025410	0	0	0	0	0	0	0	0	1	0	0	0	0	0	0	0	0	0	0	0	0	0	38	0	0	0	0	0	0	0	0	0	0	0	1	0	0	0	0	0	0	0	0	0	0	0	0	0	0
ENSMUSG00000025408	1	0	0	0	4	0	0	0	0	0	0	0	0	0	12	0	0	0	0	0	0	0	0	0	0	0	5	0	0	0	0	0	0	0	0	0	0	0	0	0	0	0	0	0	1	0	7	0	0
ENSMUSG00000040195	0	0	0	0	0	0	0	0	3	0	0	0	0	0	19	0	0	0	0	0	0	0	0	0	0	0	0	0	0	0	0	0	0	0	0	0	0	0	7	0	0	0	0	0	0	0	0	0	0
ENSMUSG00000025350	0	0	0	0	0	0	0	0	0	0	0	0	0	0	15	0	0	0	0	0	0	0	0	0	0	0	0	0	0	0	0	0	0	0	0	0	0	0	0	0	0	0	0	0	0	0	0	0	0
ENSMUSG00000020431	4	0	0	0	0	0	0	0	0	0	0	0	0	0	0	0	0	0	0	0	0	0	0	0	0	0	0	0	0	0	0	0	0	0	0	0	5	0	0	0	0	0	1	0	0	0	0	0	0
ENSMUSG00000101872	0	0	0	0	8	0	0	0	16	0	3	0	0	0	0	0	0	0	17	0	45	0	0	0	36	0	10	0	0	0	34	0	71	0	0	0	0	0	0	0	24	0	7	0	27	0	4	0	0
ENSMUSG00000073073	0	0	0	0	0	0	0	0	0	0	0	0	0	0	0	0	0	0	0	0	0	0	0	0	0	0	0	0	0	0	0	0	0	0	0	0	0	0	0	0	16	0	0	0	0	0	0	0	0
ENSMUSG00000057113	0	0	0	0	0	0	0	0	19	0	0	0	0	0	79	0	0	0	0	0	0	0	27	0	0	0	0	0	0	0	0	0	0	0	26	0	3	0	0	0	10	0	7	0	0	0	8	0	0
ENSMUSG00000020328	0	0	0	0	0	0	1	0	0	0	0	0	1	0	0	0	0	0	0	0	0	0	0	0	0	0	0	0	18	0	48	0	0	0	5	0	0	0	0	0	0	0	0	0	0	0	0	0	0
ENSMUSG00000020326	0	0	0	0	30	0	12	0	0	0	0	0	0	0	0	0	0	0	12	0	0	0	0	0	0	0	1	0	0	0	0	0	0	0	0	0	2	0	0	0	8	0	0	0	0	0	3	0	15
ENSMUSG00000086998	1	0	49	0	72	0	0	0	40	0	22	0	43	0	0	0	23	0	68	0	78	0	176	0	67	0	28	0	0	0	0	0	42	0	51	0	119	0	30	0	0	0	0	0	80	0	0	0	0
ENSMUSG00000087607	0	0	0	0	0	0	0	0	0	0	0	0	5	0	0	0	0	0	0	0	0	0	14	0	0	0	0	0	0	0	0	0	0	0	0	0	0	0	0	0	0	0	0	0	6	0	0	0	0
ENSMUSG00000097457	4	0	1	0	25	0	1	0	0	0	1	0	23	0	30	0	4	0	0	0	0	0	0	0	1	0	6	0	3	0	4	0	0	0	6	0	23	0	0	0	4	0	7	0	15	0	17	0	5
ENSMUSG00000086245	0	0	0	0	0	0	0	0	0	0	0	0	4	0	0	0	0	0	14	0	0	0	0	0	0	0	0	0	0	0	0	0	0	0	0	0	0	0	7	0	0	0	0	0	0	0	0	0	0
ENSMUSG00000040328	6	0	20	0	0	0	0	0	0	0	0	0	0	0	0	0	0	0	44	0	23	0	0	0	1	0	0	0	0	0	20	0	29	0	0	0	0	0	0	0	0	0	0	0	10	0	14	0	0
ENSMUSG00000015837	0	0	0	0	1	0	51	0	0	0	0	0	0	0	0	0	0	0	0	0	0	0	0	0	0	0	0	0	0	0	0	0	0	0	0	0	0	0	0	0	0	0	0	0	0	0	0	0	0
ENSMUSG00000020368	0	0	0	0	0	0	0	0	0	0	0	0	0	0	18	0	0	0	0	0	56	0	0	0	0	0	0	0	8	0	0	0	0	0	6	0	0	0	0	0	0	0	0	0	0	0	0	0	0
ENSMUSG00000020385	0	0	0	0	0	0	0	0	0	0	0	0	0	0	18	0	0	0	0	0	0	0	0	0	0	0	0	0	0	0	0	0	0	0	0	0	0	0	0	0	12	0	0	0	0	0	0	0	0
ENSMUSG00000020358	0	0	2	0	4	0	0	0	0	0	0	0	4	0	0	0	0	0	0	0	18	0	2	0	0	0	2	0	0	0	0	0	0	0	0	0	0	0	8	0	0	0	0	0	0	0	0	0	0
ENSMUSG00000020390	7	0	0	0	0	0	7	0	0	0	0	0	23	0	48	0	16	0	33	0	0	0	1	0	0	0	0	0	0	0	0	0	0	0	0	0	0	0	0	0	0	0	0	0	0	0	0	0	0
ENSMUSG00000044894	3	0	0	0	0	0	2	0	0	0	0	0	0	0	0	0	0	0	0	0	0	0	0	0	0	0	0	0	0	0	0	0	0	0	0	0	0	0	0	0	0	0	0	0	4	0	8	0	0
ENSMUSG00000018900	0	0	0	0	12	0	0	0	0	0	0	0	0	0	0	0	0	0	3	0	0	0	0	0	0	0	0	0	0	0	0	0	0	0	0	0	0	0	0	0	38	0	0	0	0	0	0	0	0
ENSMUSG00000036964	0	0	0	0	2	0	4	0	0	0	0	0	1	0	1	0	1	0	1	0	0	0	17	0	0	0	0	0	0	0	0	0	0	0	0	0	0	0	15	0	0	0	0	0	0	0	0	0	3
ENSMUSG00000020472	4	0	0	0	1	0	0	0	0	0	0	0	0	0	0	0	10	0	0	0	0	0	0	0	69	0	0	0	0	0	0	0	0	0	15	0	8	0	0	0	0	0	0	0	0	0	0	0	0
ENSMUSG00000032691	0	0	0	0	239	0	0	0	0	0	0	0	0	0	77	0	0	0	0	0	0	0	0	0	0	0	0	0	0	0	0	0	0	0	0	0	0	0	0	0	0	0	0	0	0	0	0	0	0
ENSMUSG00000018932	0	0	0	0	0	0	0	0	0	0	0	0	0	0	39	0	0	0	0	0	0	0	0	0	0	0	0	0	0	0	0	0	0	0	0	0	0	0	0	0	0	0	0	0	0	0	17	0	0
ENSMUSG00000047804	6	0	0	0	0	0	0	0	0	0	0	0	13	0	0	0	0	0	14	0	0	0	0	0	3	0	0	0	0	0	0	0	0	0	0	0	0	0	0	0	0	0	0	0	16	0	0	0	0
ENSMUSG00000014177	0	0	0	0	13	0	0	0	0	0	0	0	0	0	0	0	0	0	0	0	0	0	0	0	0	0	0	0	0	0	0	0	0	0	31	0	0	0	0	0	0	0	0	0	0	0	0	0	5
ENSMUSG00000086359	0	0	0	0	0	0	0	0	2	0	0	0	0	0	3	0	0	0	0	0	0	0	7	0	0	0	0	0	0	0	3	0	3	0	0	0	0	0	0	0	1	0	0	0	3	0	0	0	0
ENSMUSG00000087497	0	0	0	0	0	0	0	0	0	0	0	0	0	0	0	0	0	0	0	0	0	0	0	0	0	0	0	0	0	0	0	0	0	0	0	0	0	0	0	0	0	0	0	0	32	0	0	0	0
ENSMUSG00000020542	0	0	0	0	0	0	28	0	0	0	0	0	0	0	0	0	0	0	0	0	0	0	0	0	0	0	0	0	22	0	0	0	0	0	0	0	0	0	0	0	0	0	0	0	0	0	7	0	0
ENSMUSG00000033066	5	0	0	0	0	0	21	0	0	0	0	0	0	0	0	0	0	0	0	0	0	0	0	0	0	0	0	0	0	0	0	0	0	0	0	0	0	0	0	0	0	0	0	0	0	0	0	0	0
ENSMUSG00000060938	0	0	0	0	1	0	0	0	0	0	0	0	0	0	12	0	0	0	0	0	4	0	0	0	0	0	0	0	0	0	6	0	0	0	1	0	0	0	0	0	1	0	0	0	5	0	1	0	0
ENSMUSG00000049299	0	0	0	0	0	0	0	0	15	0	0	0	0	0	0	0	0	0	14	0	0	0	0	0	0	0	0	0	0	0	0	0	0	0	0	0	0	0	17	0	0	0	0	0	0	0	0	0	0
ENSMUSG00000044795	0	0	0	0	1	0	10	0	0	0	0	0	4	0	0	0	0	0	0	0	0	0	0	0	0	0	0	0	0	0	5	0	0	0	0	0	0	0	5	0	7	0	5	0	0	0	0	0	0
ENSMUSG00000005947	2	0	0	0	0	0	0	0	0	0	0	0	0	0	0	0	0	0	0	0	21	0	0	0	0	0	0	0	0	0	0	0	0	0	0	0	0	0	0	0	0	0	2	0	0	0	6	0	0
ENSMUSG00000038335	0	0	0	0	1	0	7	0	0	0	0	0	10	0	8	0	0	0	0	0	0	0	0	0	0	0	0	0	0	0	0	0	0	0	3	0	11	0	0	0	0	0	0	0	0	0	0	0	0
ENSMUSG00000097051	6	0	14	0	46	0	47	0	41	0	6	0	14	0	129	0	3	0	27	0	71	0	80	0	27	0	13	0	0	0	7	0	25	0	20	0	34	0	31	0	27	0	3	0	11	0	29	0	5
ENSMUSG00000038046	0	0	0	0	0	0	0	0	0	0	0	0	0	0	0	0	0	0	0	0	0	0	0	0	16	0	0	0	0	0	0	0	1	0	0	0	0	0	0	0	0	0	0	0	0	0	14	0	0
ENSMUSG00000020839	0	0	0	0	0	0	0	0	1	0	0	0	0	0	0	0	0	0	0	0	0	0	1	0	0	0	4	0	0	0	0	0	0	0	0	0	0	0	0	0	3	0	0	0	0	0	31	0	0
ENSMUSG00000020832	0	0	0	0	0	0	0	0	0	0	0	0	0	0	19	0	0	0	0	0	0	0	0	0	0	0	0	0	0	0	0	0	0	0	0	0	0	0	0	0	0	0	0	0	3	0	4	0	0
ENSMUSG00000001105	0	0	0	0	0	0	0	0	0	0	0	0	6	0	0	0	0	0	13	0	0	0	0	0	0	0	0	0	0	0	0	0	0	0	0	0	0	0	0	0	0	0	0	0	7	0	0	0	0
ENSMUSG00000017677	0	0	0	0	0	0	0	0	0	0	0	0	1	0	0	0	4	0	2	0	0	0	5	0	0	0	0	0	0	0	0	0	0	0	0	0	0	0	0	0	0	0	0	0	0	0	15	0	3
ENSMUSG00000092157	7	0	0	0	0	0	0	0	0	0	0	0	27	0	0	0	0	0	0	0	0	0	34	0	31	0	11	0	0	0	47	0	1	0	52	0	0	0	0	0	0	0	6	0	0	0	9	0	0
ENSMUSG00000020697	0	0	0	0	0	0	0	0	0	0	0	0	0	0	0	0	0	0	25	0	0	0	0	0	0	0	0	0	0	0	0	0	0	0	0	0	0	0	0	0	0	0	0	0	0	0	0	0	7
ENSMUSG00000020680	0	0	0	0	0	0	0	0	0	0	0	0	0	0	1	0	0	0	16	0	0	0	19	0	24	0	0	0	2	0	0	0	0	0	0	0	0	0	0	0	0	0	0	0	0	0	0	0	0
ENSMUSG00000000976	0	0	0	0	0	0	0	0	0	0	0	0	0	0	0	0	0	0	0	0	0	0	0	0	0	0	0	0	0	0	0	0	0	0	9	0	25	0	0	0	0	0	0	0	2	0	0	0	0
ENSMUSG00000018651	10	0	0	0	6	0	0	0	2	0	0	0	0	0	0	0	0	0	0	0	0	0	0	0	0	0	0	0	0	0	0	0	0	0	0	0	0	0	0	0	0	0	0	0	0	0	0	0	0
ENSMUSG00000020525	0	0	0	0	0	0	0	0	0	0	0	0	0	0	0	0	0	0	0	0	0	0	0	0	0	0	5	0	0	0	0	0	0	0	0	0	0	0	0	0	0	0	1	0	0	0	0	0	0
ENSMUSG00000018425	3	0	0	0	0	0	0	0	0	0	0	0	0	0	9	0	4	0	0	0	0	0	0	0	0	0	0	0	0	0	20	0	0	0	0	0	0	0	0	0	0	0	0	0	0	0	11	0	0
ENSMUSG00000018377	0	0	0	0	1	0	0	0	0	0	0	0	1	0	0	0	0	0	0	0	0	0	0	0	0	0	0	0	0	0	0	0	0	0	0	0	0	0	0	0	0	0	0	0	9	0	0	0	0
ENSMUSG00000020541	0	0	0	0	19	0	0	0	0	0	0	0	45	0	0	0	0	0	0	0	48	0	0	0	0	0	0	0	16	0	0	0	0	0	0	0	0	0	0	0	0	0	0	0	0	0	0	0	0
ENSMUSG00000037601	0	0	0	0	0	0	0	0	5	0	0	0	0	0	0	0	0	0	0	0	0	0	0	0	0	0	13	0	0	0	1	0	0	0	0	0	0	0	0	0	0	0	0	0	0	0	0	0	0
ENSMUSG00000020863	0	0	0	0	0	0	2	0	0	0	0	0	0	0	0	0	0	0	0	0	0	0	2	0	0	0	0	0	7	0	0	0	0	0	0	0	0	0	0	0	7	0	0	0	0	0	25	0	0
ENSMUSG00000020873	1	0	0	0	1	0	0	0	0	0	0	0	1	0	0	0	0	0	4	0	0	0	0	0	0	0	0	0	0	0	0	0	0	0	3	0	0	0	0	0	0	0	0	0	0	0	0	0	0
ENSMUSG00000097176	0	0	0	0	2	0	5	0	1	0	0	0	0	0	0	0	0	0	4	0	3	0	2	0	2	0	0	0	0	0	2	0	2	0	2	0	3	0	0	0	0	0	0	0	1	0	2	0	0
ENSMUSG00000006058	0	0	0	0	0	0	3	0	0	0	0	0	0	0	0	0	0	0	0	0	13	0	10	0	5	0	0	0	0	0	1	0	0	0	5	0	0	0	0	0	0	0	0	0	0	0	0	0	0
ENSMUSG00000085262	2	0	0	0	4	0	2	0	1	0	0	0	0	0	0	0	0	0	1	0	14	0	11	0	13	0	5	0	3	0	6	0	3	0	2	0	12	0	0	0	5	0	0	0	4	0	0	0	0
ENSMUSG00000070336	0	0	1	0	0	0	0	0	1	0	0	0	0	0	0	0	0	0	0	0	0	0	0	0	0	0	0	0	0	0	0	0	0	0	8	0	0	0	0	0	0	0	0	0	1	0	0	0	0
ENSMUSG00000003119	1	0	0	0	3	0	5	0	10	0	0	0	8	0	42	0	0	0	24	0	0	0	3	0	15	0	0	0	0	0	0	0	0	0	0	0	6	0	0	0	0	0	0	0	0	0	17	0	0
ENSMUSG00000075576	0	0	0	0	3	0	0	0	6	0	0	0	0	0	0	0	0	0	0	0	0	0	0	0	5	0	3	0	12	0	0	0	0	0	0	0	0	0	0	0	0	0	0	0	0	0	0	0	2
ENSMUSG00000020914	0	0	3	0	0	0	0	0	0	0	0	0	0	0	0	0	0	0	0	0	6	0	0	0	0	0	0	0	0	0	0	0	0	0	0	0	0	0	0	0	0	0	0	0	0	0	5	0	0
ENSMUSG00000006782	0	0	0	0	1	0	23	0	0	0	3	0	24	0	18	0	0	0	0	0	0	0	0	0	0	0	0	0	0	0	4	0	0	0	13	0	6	0	0	0	5	0	0	0	13	0	3	0	0
ENSMUSG00000014195	0	0	0	0	0	0	17	0	0	0	0	0	13	0	0	0	0	0	32	0	0	0	0	0	0	0	0	0	0	0	0	0	0	0	16	0	0	0	3	0	0	0	0	0	10	0	0	0	21
ENSMUSG00000001240	0	0	0	0	0	0	1	0	2	0	0	0	0	0	0	0	5	0	3	0	0	0	0	0	21	0	0	0	0	0	0	0	0	0	0	0	0	0	0	0	0	0	0	0	0	0	0	0	0
ENSMUSG00000034520	0	0	0	0	1	0	0	0	0	0	0	0	15	0	14	0	0	0	0	0	1	0	0	0	33	0	0	0	0	0	0	0	0	0	13	0	0	0	0	0	0	0	0	0	0	0	0	0	0
ENSMUSG00000062421	0	0	0	0	0	0	0	0	0	0	0	0	0	0	25	0	8	0	0	0	0	0	0	0	0	0	0	0	0	0	0	0	0	0	0	0	0	0	0	0	0	0	0	0	0	0	0	0	0
ENSMUSG00000020705	0	0	0	0	0	0	5	0	8	0	0	0	0	0	0	0	0	0	0	0	0	0	12	0	0	0	0	0	0	0	0	0	0	0	0	0	0	0	0	0	0	0	0	0	0	0	0	0	0
ENSMUSG00000020706	0	0	0	0	0	0	0	0	25	0	0	0	0	0	3	0	0	0	0	0	0	0	0	0	0	0	0	0	0	0	0	0	0	0	0	0	0	0	0	0	0	0	0	0	0	0	0	0	0
ENSMUSG00000020708	0	0	0	0	0	0	0	0	0	0	0	0	0	0	0	0	0	0	8	0	0	0	0	0	2	0	5	0	0	0	0	0	1	0	0	0	0	0	0	0	0	0	1	0	0	0	4	0	0
ENSMUSG00000020614	0	0	0	0	0	0	0	0	0	0	0	0	0	0	0	0	0	0	0	0	0	0	0	0	0	0	0	0	0	0	0	0	0	0	0	0	0	0	0	0	0	0	0	0	0	0	59	0	0
ENSMUSG00000018661	19	0	39	0	13	0	3	0	14	0	6	0	17	0	107	0	6	0	7	0	61	0	39	0	19	0	15	0	26	0	5	0	35	0	18	0	43	0	17	0	11	0	8	0	28	0	19	0	7
ENSMUSG00000034566	0	0	0	0	0	0	11	0	0	0	0	0	0	0	0	0	0	0	0	0	0	0	0	0	0	0	0	0	0	0	0	0	0	0	0	0	0	0	0	0	0	0	0	0	0	0	0	0	53
ENSMUSG00000086826	16	0	0	0	10	0	0	0	27	0	1	0	8	0	78	0	14	0	14	0	21	0	17	0	57	0	19	0	0	0	7	0	29	0	38	0	14	0	20	0	17	0	8	0	25	0	22	0	0
ENSMUSG00000020814	2	0	12	0	2	0	20	0	17	0	0	0	32	0	65	0	5	0	10	0	45	0	0	0	11	0	1	0	3	0	12	0	1	0	3	0	13	0	0	0	9	0	0	0	20	0	12	0	41
ENSMUSG00000090266	20	0	34	0	58	0	45	0	69	0	7	0	15	0	190	0	7	0	15	0	190	0	184	0	58	0	31	0	39	0	7	0	73	0	54	0	21	0	10	0	39	0	34	0	108	0	67	0	10
ENSMUSG00000020818	3	0	5	0	8	0	7	0	15	0	0	0	18	0	27	0	0	0	1	0	28	0	25	0	3	0	2	0	4	0	0	0	8	0	4	0	0	0	1	0	3	0	3	0	10	0	6	0	1
ENSMUSG00000086514	0	0	0	0	0	0	0	0	0	0	0	0	0	0	0	0	0	0	0	0	0	0	0	0	0	0	0	0	5	0	10	0	0	0	0	0	0	0	0	0	0	0	0	0	0	0	19	0	0
ENSMUSG00000109408	5	0	0	0	1	0	36	0	0	0	0	0	0	0	0	0	0	0	0	0	0	0	0	0	41	0	0	0	0	0	0	0	0	0	0	0	14	0	0	0	0	0	0	0	0	0	0	0	0
ENSMUSG00000049957	1	0	0	0	0	0	0	0	0	0	0	0	0	0	52	0	0	0	0	0	0	0	0	0	0	0	0	0	0	0	0	0	0	0	0	0	0	0	0	0	0	0	0	0	0	0	0	0	0
ENSMUSG00000097658	9	0	7	0	6	0	12	0	20	0	3	0	21	0	33	0	6	0	14	0	15	0	19	0	31	0	6	0	1	0	5	0	26	0	18	0	8	0	6	0	17	0	8	0	17	0	9	0	4
ENSMUSG00000025130	0	0	0	0	0	0	0	0	1	0	0	0	0	0	4	0	0	0	1	0	1	0	1	0	1	0	0	0	0	0	0	0	2	0	0	0	0	0	0	0	15	0	0	0	0	0	4	0	0
ENSMUSG00000025162	0	0	0	0	0	0	0	0	0	0	0	0	0	0	16	0	0	0	0	0	0	0	0	0	0	0	0	0	0	0	0	0	0	0	4	0	0	0	0	0	0	0	0	0	0	0	0	0	0
ENSMUSG00000113465	2	0	1	0	6	0	3	0	5	0	0	0	5	0	5	0	0	0	7	0	2	0	4	0	0	0	1	0	0	0	3	0	3	0	2	0	0	0	1	0	1	0	0	0	3	0	0	0	1
ENSMUSG00000020644	0	0	0	0	0	0	0	0	0	0	0	0	0	0	0	0	0	0	0	0	8	0	0	0	0	0	0	0	0	0	0	0	0	0	4	0	0	0	0	0	0	0	0	0	0	0	0	0	0
ENSMUSG00000099407	0	0	0	0	0	0	17	0	0	0	0	0	0	0	9	0	0	0	0	0	6	0	0	0	0	0	0	0	0	0	0	0	0	0	0	0	0	0	0	0	0	0	0	0	0	0	0	0	0
ENSMUSG00000035329	0	0	0	0	10	0	0	0	0	0	0	0	17	0	0	0	0	0	0	0	0	0	0	0	0	0	0	0	0	0	0	0	0	0	0	0	0	0	0	0	7	0	0	0	0	0	0	0	0
ENSMUSG00000020949	0	0	0	0	0	0	0	0	3	0	0	0	0	0	0	0	0	0	0	0	0	0	0	0	0	0	0	0	1	0	0	0	0	0	11	0	1	0	0	0	0	0	0	0	0	0	1	0	0
ENSMUSG00000087109	3	0	0	0	0	0	0	0	8	0	0	0	0	0	0	0	0	0	0	0	0	0	0	0	0	0	7	0	4	0	0	0	0	0	0	0	0	0	0	0	0	0	0	0	14	0	3	0	0
ENSMUSG00000021124	0	0	0	0	0	0	0	0	0	0	0	0	0	0	0	0	0	0	0	0	0	0	0	0	0	0	0	0	0	0	23	0	0	0	18	0	0	0	0	0	0	0	0	0	0	0	0	0	0
ENSMUSG00000032705	0	0	0	0	0	0	0	0	2	0	0	0	0	0	17	0	0	0	0	0	0	0	1	0	0	0	0	0	0	0	0	0	0	0	0	0	0	0	0	0	2	0	1	0	0	0	0	0	0
ENSMUSG00000021131	0	0	0	0	0	0	0	0	12	0	0	0	0	0	0	0	0	0	0	0	0	0	10	0	0	0	0	0	0	0	0	0	0	0	2	0	0	0	0	0	0	0	0	0	0	0	0	0	0
ENSMUSG00000112288	0	0	0	0	0	0	0	0	15	0	0	0	0	0	0	0	0	0	0	0	0	0	0	0	0	0	0	0	0	0	0	0	0	0	2	0	0	0	0	0	0	0	0	0	1	0	0	0	0
ENSMUSG00000021135	0	0	0	0	2	0	0	0	1	0	0	0	0	0	30	0	0	0	20	0	0	0	0	0	0	0	0	0	0	0	0	0	0	0	0	0	0	0	0	0	0	0	0	0	3	0	7	0	0
ENSMUSG00000091587	0	0	2	0	0	0	14	0	0	0	2	0	0	0	6	0	0	0	4	0	1	0	0	0	0	0	0	0	0	0	2	0	0	0	0	0	0	0	0	0	1	0	0	0	0	0	0	0	0
ENSMUSG00000114050	0	0	1	0	3	0	5	0	4	0	0	0	6	0	0	0	1	0	12	0	0	0	1	0	4	0	1	0	1	0	0	0	5	0	2	0	0	0	0	0	0	0	0	0	0	0	2	0	1
ENSMUSG00000057265	17	0	0	0	0	0	0	0	0	0	0	0	0	0	0	0	0	0	0	0	0	0	0	0	0	0	4	0	4	0	0	0	0	0	7	0	74	0	22	0	0	0	0	0	0	0	3	0	0
ENSMUSG00000021243	0	0	0	0	0	0	31	0	2	0	0	0	0	0	7	0	0	0	0	0	0	0	0	0	0	0	0	0	0	0	0	0	0	0	4	0	2	0	0	0	0	0	0	0	0	0	3	0	0
ENSMUSG00000113488	3	0	5	0	7	0	8	0	14	0	3	0	3	0	26	0	8	0	13	0	49	0	29	0	12	0	5	0	5	0	4	0	12	0	9	0	9	0	12	0	3	0	5	0	3	0	9	0	3
ENSMUSG00000097488	0	0	0	0	0	0	0	0	0	0	0	0	0	0	0	0	0	0	0	0	29	0	0	0	0	0	0	0	0	0	0	0	0	0	0	0	0	0	0	0	0	0	0	0	0	0	1	0	0
ENSMUSG00000079036	0	0	0	0	0	0	2	0	1	0	0	0	13	0	0	0	0	0	8	0	0	0	64	0	0	0	0	0	0	0	0	0	0	0	0	0	0	0	0	0	0	0	0	0	0	0	15	0	0
ENSMUSG00000033731	0	0	0	0	0	0	0	0	78	0	0	0	0	0	3	0	3	0	0	0	9	0	0	0	0	0	0	0	0	0	0	0	0	0	7	0	0	0	0	0	2	0	2	0	0	0	1	0	0
ENSMUSG00000114113	0	0	0	0	0	0	0	0	3	0	4	0	0	0	0	0	3	0	0	0	0	0	6	0	20	0	0	0	0	0	0	0	0	0	1	0	0	0	0	0	0	0	0	0	11	0	1	0	0
ENSMUSG00000041846	0	0	0	0	0	0	0	0	0	0	0	0	0	0	0	0	0	0	0	0	0	0	2	0	0	0	0	0	0	0	4	0	0	0	0	0	0	0	0	0	10	0	0	0	0	0	5	0	0
ENSMUSG00000113907	0	0	0	0	0	0	0	0	17	0	0	0	0	0	10	0	0	0	0	0	0	0	0	0	0	0	0	0	0	0	0	0	0	0	0	0	0	0	0	0	0	0	0	0	0	0	0	0	0
ENSMUSG00000058260	0	0	0	0	0	0	0	0	0	0	13	0	0	0	0	0	0	0	0	0	0	0	0	0	0	0	0	0	0	0	0	0	0	0	0	0	0	0	0	0	0	0	0	0	0	0	0	0	0
ENSMUSG00000044715	0	0	0	0	0	0	0	0	0	0	0	0	0	0	0	0	0	0	0	0	0	0	0	0	0	0	0	0	0	0	0	0	0	0	0	0	0	0	0	0	0	0	0	0	0	0	4	0	0
ENSMUSG00000021111	0	0	0	0	2	0	0	0	0	0	0	0	0	0	0	0	0	0	17	0	33	0	0	0	0	0	0	0	0	0	0	0	0	0	1	0	20	0	0	0	3	0	3	0	0	0	2	0	0
ENSMUSG00000097788	4	0	0	0	7	0	64	0	0	0	0	0	0	0	45	0	19	0	0	0	0	0	0	0	46	0	5	0	0	0	0	0	42	0	0	0	0	0	0	0	15	0	8	0	0	0	16	0	0
ENSMUSG00000021263	0	0	0	0	2	0	29	0	0	0	0	0	0	0	3	0	0	0	36	0	0	0	0	0	1	0	7	0	0	0	0	0	0	0	0	0	0	0	1	0	0	0	0	0	0	0	0	0	0
ENSMUSG00000097391	0	0	0	0	19	0	0	0	0	0	0	0	0	0	0	0	1	0	0	0	0	0	0	0	0	0	0	0	6	0	0	0	0	0	25	0	0	0	0	0	0	0	0	0	0	0	0	0	1
ENSMUSG00000090327	1	0	0	0	2	0	2	0	2	0	0	0	3	0	0	0	0	0	4	0	5	0	0	0	2	0	0	0	0	0	0	0	4	0	0	0	1	0	1	0	0	0	0	0	0	0	2	0	0
ENSMUSG00000021270	0	0	0	0	10	0	0	0	0	0	9	0	0	0	0	0	0	0	21	0	0	0	0	0	0	0	0	0	0	0	5	0	0	0	0	0	0	0	0	0	0	0	0	0	0	0	0	0	0
ENSMUSG00000021276	0	0	0	0	1	0	0	0	0	0	1	0	0	0	0	0	0	0	0	0	0	0	6	0	0	0	0	0	0	0	0	0	3	0	0	0	0	0	0	0	0	0	2	0	0	0	0	0	0
ENSMUSG00000021286	2	0	0	0	0	0	0	0	0	0	0	0	0	0	0	0	0	0	0	0	0	0	0	0	0	0	2	0	0	0	0	0	0	0	0	0	0	0	0	0	0	0	0	0	0	0	1	0	16
ENSMUSG00000042063	0	0	0	0	0	0	0	0	0	0	0	0	0	0	31	0	0	0	0	0	0	0	0	0	0	0	0	0	0	0	0	0	0	0	1	0	0	0	0	0	0	0	0	0	0	0	0	0	3
ENSMUSG00000021175	0	0	0	0	0	0	0	0	0	0	0	0	0	0	73	0	0	0	0	0	0	0	0	0	0	0	0	0	0	0	0	0	0	0	0	0	0	0	0	0	0	0	0	0	0	0	0	0	0
ENSMUSG00000113885	0	0	0	0	1	0	0	0	1	0	0	0	0	0	0	0	0	0	0	0	3	0	5	0	0	0	0	0	0	0	0	0	0	0	0	0	0	0	3	0	0	0	0	0	3	0	0	0	0
ENSMUSG00000021327	0	0	0	0	0	0	0	0	0	0	0	0	0	0	0	0	0	0	47	0	0	0	0	0	0	0	0	0	0	0	0	0	0	0	0	0	0	0	0	0	0	0	0	0	0	0	0	0	0
ENSMUSG00000086796	0	0	0	0	0	0	0	0	0	0	0	0	0	0	0	0	0	0	0	0	0	0	0	0	0	0	0	0	0	0	0	0	22	0	0	0	0	0	0	0	0	0	0	0	0	0	0	0	0
ENSMUSG00000113216	0	0	0	0	0	0	0	0	0	0	0	0	0	0	0	0	0	0	0	0	31	0	0	0	0	0	0	0	0	0	0	0	0	0	0	0	0	0	0	0	0	0	0	0	0	0	0	0	0
ENSMUSG00000112963	0	0	0	0	0	0	0	0	30	0	0	0	0	0	0	0	0	0	0	0	0	0	0	0	0	0	0	0	0	0	0	0	0	0	0	0	0	0	0	0	0	0	0	0	0	0	0	0	0
ENSMUSG00000021417	0	0	0	0	0	0	0	0	2	0	0	0	4	0	0	0	0	0	0	0	0	0	0	0	0	0	0	0	0	0	0	0	0	0	0	0	14	0	0	0	0	0	0	0	0	0	0	0	0
ENSMUSG00000038683	0	0	0	0	0	0	0	0	0	0	0	0	0	0	0	0	0	0	8	0	0	0	0	0	0	0	0	0	0	0	0	0	0	0	8	0	0	0	0	0	0	0	0	0	5	0	0	0	0
ENSMUSG00000113619	0	0	0	0	27	0	0	0	3	0	0	0	0	0	0	0	0	0	0	0	0	0	5	0	0	0	0	0	0	0	0	0	0	0	0	0	0	0	0	0	2	0	3	0	0	0	0	0	0
ENSMUSG00000063200	2	0	0	0	6	0	0	0	0	0	0	0	10	0	0	0	0	0	0	0	0	0	0	0	19	0	1	0	0	0	0	0	6	0	5	0	18	0	0	0	0	0	1	0	0	0	5	0	0
ENSMUSG00000021377	3	0	0	0	0	0	0	0	0	0	0	0	0	0	21	0	0	0	0	0	0	0	0	0	0	0	0	0	0	0	0	0	0	0	1	0	0	0	0	0	0	0	0	0	0	0	0	0	0
ENSMUSG00000097059	0	0	0	0	6	0	0	0	0	0	0	0	1	0	0	0	0	0	0	0	0	0	0	0	0	0	0	0	0	0	0	0	0	0	0	0	0	0	0	0	0	0	0	0	12	0	0	0	0
ENSMUSG00000091768	0	0	0	0	0	0	0	0	4	0	0	0	0	0	0	0	10	0	0	0	16	0	0	0	0	0	0	0	0	0	0	0	0	0	0	0	14	0	0	0	0	0	0	0	0	0	0	0	0
ENSMUSG00000021540	1	0	0	0	0	0	0	0	0	0	0	0	0	0	0	0	0	0	22	0	0	0	0	0	0	0	0	0	0	0	0	0	0	0	0	0	0	0	0	0	0	0	0	0	0	0	11	0	0
ENSMUSG00000114524	0	0	0	0	0	0	0	0	0	0	0	0	0	0	0	0	0	0	0	0	0	0	0	0	0	0	0	0	0	0	0	0	0	0	46	0	0	0	0	0	0	0	0	0	0	0	0	0	0
ENSMUSG00000021550	0	0	0	0	1	0	0	0	0	0	0	0	0	0	28	0	0	0	0	0	0	0	0	0	0	0	0	0	0	0	0	0	0	0	0	0	0	0	15	0	0	0	0	0	0	0	0	0	0
ENSMUSG00000021546	0	0	0	0	0	0	0	0	0	0	0	0	0	0	0	0	0	0	0	0	0	0	0	0	0	0	0	0	1	0	0	0	0	0	0	0	0	0	0	0	0	0	0	0	10	0	0	0	0
ENSMUSG00000113816	0	0	0	0	11	0	2	0	5	0	0	0	0	0	0	0	0	0	6	0	0	0	20	0	24	0	0	0	0	0	1	0	21	0	0	0	0	0	2	0	7	0	0	0	0	0	1	0	34
ENSMUSG00000021477	2	0	0	0	0	0	15	0	0	0	0	0	3	0	0	0	0	0	0	0	0	0	0	0	0	0	0	0	0	0	0	0	0	0	0	0	0	0	0	0	0	0	0	0	0	0	0	0	0
ENSMUSG00000114516	0	0	0	0	1	0	0	0	0	0	0	0	0	0	0	0	0	0	0	0	0	0	0	0	0	0	0	0	0	0	0	0	0	0	0	0	0	0	68	0	0	0	0	0	0	0	7	0	0
ENSMUSG00000097276	3	0	1	0	10	0	6	0	7	0	0	0	7	0	7	0	0	0	10	0	17	0	12	0	7	0	3	0	1	0	4	0	9	0	0	0	4	0	1	0	2	0	0	0	2	0	1	0	0
ENSMUSG00000091133	1	0	1	0	1	0	0	0	1	0	0	0	0	0	7	0	0	0	1	0	0	0	0	0	0	0	0	0	0	0	0	0	0	0	0	0	0	0	0	0	0	0	0	0	0	0	0	0	0
ENSMUSG00000113274	3	0	0	0	3	0	0	0	0	0	0	0	0	0	0	0	0	0	0	0	0	0	0	0	0	0	0	0	0	0	1	0	0	0	0	0	0	0	0	0	0	0	1	0	6	0	0	0	0
ENSMUSG00000021573	2	0	4	0	4	0	1	0	9	0	0	0	4	0	9	0	2	0	3	0	10	0	4	0	4	0	3	0	1	0	2	0	0	0	3	0	0	0	0	0	0	0	0	0	1	0	1	0	0
ENSMUSG00000034152	0	0	0	0	0	0	0	0	0	0	0	0	0	0	0	0	0	0	0	0	9	0	0	0	0	0	0	0	0	0	0	0	0	0	0	0	0	0	0	0	0	0	0	0	0	0	46	0	0
ENSMUSG00000021579	5	0	0	0	0	0	0	0	0	0	0	0	0	0	0	0	0	0	0	0	103	0	0	0	0	0	0	0	13	0	0	0	38	0	0	0	0	0	0	0	22	0	0	0	0	0	0	0	0
ENSMUSG00000021537	0	0	0	0	0	0	0	0	6	0	0	0	0	0	0	0	0	0	0	0	49	0	0	0	0	0	0	0	0	0	0	0	0	0	0	0	0	0	0	0	0	0	0	0	0	0	0	0	0
ENSMUSG00000012422	0	0	0	0	1	0	0	0	1	0	0	0	0	0	1	0	0	0	87	0	0	0	0	0	0	0	0	0	0	0	0	0	0	0	0	0	0	0	0	0	0	0	0	0	0	0	7	0	0
ENSMUSG00000114688	0	0	5	0	3	0	5	0	10	0	0	0	1	0	20	0	0	0	5	0	20	0	16	0	9	0	8	0	2	0	2	0	13	0	3	0	5	0	2	0	4	0	0	0	7	0	4	0	0
ENSMUSG00000021621	0	0	0	0	0	0	0	0	0	0	0	0	0	0	0	0	1	0	0	0	0	0	0	0	3	0	0	0	0	0	0	0	0	0	0	0	0	0	0	0	0	0	0	0	0	0	1	0	26
ENSMUSG00000021690	0	0	0	0	6	0	0	0	0	0	0	0	0	0	0	0	0	0	0	0	0	0	0	0	0	0	0	0	0	0	22	0	0	0	0	0	0	0	31	0	0	0	0	0	43	0	0	0	0
ENSMUSG00000114014	0	0	0	0	0	0	0	0	0	0	0	0	0	0	2	0	12	0	0	0	9	0	0	0	0	0	0	0	0	0	0	0	0	0	0	0	0	0	0	0	5	0	0	0	10	0	0	0	0
ENSMUSG00000021681	5	0	0	0	0	0	0	0	0	0	0	0	0	0	0	0	0	0	71	0	0	0	24	0	0	0	0	0	0	0	0	0	0	0	0	0	0	0	0	0	0	0	0	0	0	0	0	0	0
ENSMUSG00000118436	0	0	0	0	0	0	23	0	2	0	0	0	0	0	0	0	0	0	0	0	0	0	0	0	0	0	0	0	0	0	0	0	0	0	0	0	0	0	2	0	0	0	0	0	0	0	0	0	0
ENSMUSG00000021670	0	0	0	0	0	0	0	0	0	0	0	0	0	0	0	0	34	0	0	0	0	0	0	0	0	0	0	0	10	0	0	0	0	0	0	0	0	0	0	0	0	0	0	0	0	0	0	0	0
ENSMUSG00000114926	0	0	0	0	0	0	0	0	0	0	0	0	0	0	0	0	0	0	0	0	0	0	0	0	0	0	0	0	0	0	0	0	0	0	0	0	0	0	0	0	0	0	0	0	0	0	0	0	0
ENSMUSG00000009470	4	0	0	0	0	0	8	0	0	0	1	0	0	0	12	0	0	0	0	0	0	0	26	0	0	0	0	0	0	0	0	0	0	0	10	0	0	0	0	0	0	0	0	0	0	0	0	0	0
ENSMUSG00000097828	0	0	0	0	0	0	3	0	6	0	0	0	0	0	6	0	0	0	0	0	29	0	15	0	8	0	15	0	0	0	1	0	0	0	0	0	2	0	0	0	0	0	2	0	0	0	2	0	0
ENSMUSG00000021716	2	0	0	0	0	0	15	0	20	0	6	0	0	0	0	0	0	0	10	0	33	0	13	0	0	0	1	0	4	0	0	0	8	0	0	0	22	0	0	0	0	0	3	0	28	0	4	0	0
ENSMUSG00000071181	0	0	6	0	0	0	0	0	0	0	0	0	0	0	0	0	0	0	0	0	0	0	0	0	0	0	1	0	0	0	0	0	31	0	0	0	0	0	2	0	2	0	52	0	0	0	0	0	0
ENSMUSG00000032745	0	0	0	0	0	0	0	0	0	0	0	0	42	0	0	0	0	0	5	0	0	0	11	0	0	0	0	0	0	0	0	0	11	0	0	0	0	0	0	0	0	0	0	0	1	0	0	0	15
ENSMUSG00000021756	0	0	0	0	0	0	0	0	0	0	5	0	24	0	0	0	0	0	40	0	0	0	0	0	0	0	0	0	6	0	0	0	0	0	0	0	0	0	0	0	0	0	0	0	0	0	0	0	0
ENSMUSG00000114438	7	0	0	0	0	0	0	0	0	0	0	0	0	0	0	0	0	0	0	0	0	0	0	0	0	0	0	0	0	0	0	0	0	0	0	0	0	0	0	0	0	0	0	0	0	0	0	0	34
ENSMUSG00000078926	31	0	34	0	78	0	29	0	97	0	55	0	46	0	30	0	51	0	258	0	95	0	103	0	87	0	121	0	19	0	53	0	57	0	42	0	71	0	39	0	36	0	1	0	36	0	89	0	100
ENSMUSG00000042385	0	0	0	0	0	0	0	0	0	0	0	0	0	0	0	0	0	0	0	0	0	0	0	0	0	0	0	0	0	0	0	0	0	0	0	0	0	0	0	0	0	0	0	0	0	0	0	0	37
ENSMUSG00000114470	0	0	0	0	7	0	1	0	4	0	0	0	0	0	21	0	0	0	14	0	2	0	4	0	0	0	0	0	0	0	2	0	0	0	0	0	75	0	2	0	0	0	4	0	1	0	1	0	0
ENSMUSG00000025451	0	0	0	0	2	0	0	0	0	0	0	0	0	0	0	0	0	0	0	0	0	0	0	0	0	0	0	0	0	0	0	0	0	0	0	0	0	0	0	0	0	0	0	0	23	0	0	0	0
ENSMUSG00000062822	0	0	0	0	0	0	0	0	0	0	0	0	0	0	0	0	0	0	0	0	0	0	0	0	0	0	0	0	0	0	0	0	0	0	0	0	0	0	0	0	0	0	0	0	0	0	0	0	0
ENSMUSG00000114369	0	0	0	0	0	0	0	0	5	0	0	0	0	0	2	0	0	0	28	0	17	0	0	0	3	0	8	0	0	0	0	0	0	0	0	0	20	0	0	0	1	0	1	0	5	0	31	0	0
ENSMUSG00000094870	0	0	0	0	0	0	0	0	0	0	0	0	0	0	0	0	0	0	21	0	0	0	0	0	0	0	0	0	31	0	0	0	0	0	0	0	0	0	0	0	0	0	0	0	1	0	0	0	0
ENSMUSG00000045201	0	0	0	0	0	0	0	0	0	0	0	0	0	0	0	0	0	0	0	0	0	0	0	0	0	0	0	0	0	0	0	0	0	0	0	0	0	0	0	0	0	0	0	0	0	0	0	0	43
ENSMUSG00000037697	0	0	0	0	0	0	0	0	0	0	0	0	0	0	19	0	0	0	0	0	0	0	3	0	0	0	0	0	0	0	0	0	0	0	0	0	0	0	0	0	6	0	0	0	0	0	0	0	0
ENSMUSG00000021835	1	0	0	0	0	0	0	0	0	0	0	0	0	0	7	0	0	0	0	0	0	0	0	0	0	0	0	0	0	0	0	0	0	0	0	0	11	0	0	0	0	0	0	0	0	0	0	0	0
ENSMUSG00000115617	0	0	0	0	0	0	0	0	1	0	0	0	0	0	0	0	0	0	0	0	0	0	0	0	0	0	0	0	0	0	0	0	0	0	0	0	0	0	0	0	11	0	0	0	3	0	0	0	0
ENSMUSG00000115823	0	0	0	0	0	0	0	0	0	0	0	0	0	0	21	0	0	0	17	0	0	0	0	0	0	0	0	0	0	0	0	0	0	0	0	0	14	0	0	0	0	0	0	0	0	0	0	0	0
ENSMUSG00000021871	4	0	0	0	16	0	33	0	23	0	7	0	0	0	34	0	6	0	17	0	89	0	65	0	23	0	13	0	0	0	7	0	0	0	14	0	36	0	0	0	28	0	7	0	13	0	36	0	24
ENSMUSG00000103730	6	0	0	0	20	0	19	0	18	0	5	0	0	0	31	0	9	0	13	0	80	0	57	0	12	0	20	0	0	0	4	0	0	0	14	0	38	0	0	0	39	0	7	0	6	0	43	0	18
ENSMUSG00000091306	0	0	0	0	1	0	4	0	4	0	4	0	3	0	5	0	0	0	2	0	27	0	0	0	7	0	1	0	0	0	0	0	2	0	3	0	0	0	0	0	5	0	2	0	2	0	6	0	0
ENSMUSG00000007589	1	0	0	0	2	0	7	0	2	0	0	0	0	0	3	0	0	0	4	0	0	0	7	0	0	0	0	0	0	0	0	0	0	0	0	0	0	0	0	0	1	0	0	0	0	0	1	0	3
ENSMUSG00000040123	0	0	0	0	0	0	0	0	0	0	0	0	0	0	0	0	0	0	0	0	0	0	31	0	0	0	0	0	0	0	0	0	0	0	0	0	0	0	0	0	0	0	1	0	0	0	0	0	0
ENSMUSG00000021967	0	0	0	0	1	0	0	0	0	0	0	0	0	0	4	0	0	0	0	0	0	0	1	0	0	0	0	0	0	0	0	0	0	0	2	0	0	0	0	0	0	0	0	0	1	0	0	0	0
ENSMUSG00000035078	0	0	0	0	14	0	0	0	0	0	0	0	8	0	0	0	0	0	0	0	0	0	18	0	23	0	0	0	0	0	6	0	0	0	0	0	17	0	0	0	30	0	2	0	0	0	2	0	0
ENSMUSG00000114284	0	0	0	0	0	0	0	0	2	0	0	0	0	0	3	0	0	0	0	0	0	0	0	0	0	0	0	0	0	0	0	0	5	0	0	0	4	0	0	0	0	0	0	0	2	0	1	0	0
ENSMUSG00000021996	0	0	0	0	0	0	0	0	0	0	0	0	0	0	0	0	6	0	0	0	0	0	1	0	7	0	0	0	0	0	0	0	12	0	0	0	0	0	0	0	0	0	0	0	0	0	1	0	0
ENSMUSG00000022009	0	0	0	0	0	0	0	0	0	0	0	0	0	0	1	0	0	0	0	0	0	0	0	0	0	0	0	0	0	0	0	0	0	0	0	0	0	0	0	0	0	0	0	0	0	0	0	0	0
ENSMUSG00000052584	0	0	0	0	0	0	0	0	0	0	2	0	0	0	3	0	0	0	29	0	0	0	0	0	0	0	0	0	0	0	0	0	0	0	0	0	0	0	0	0	0	0	0	0	0	0	0	0	0
ENSMUSG00000022119	3	0	0	0	10	0	7	0	0	0	5	0	0	0	0	0	0	0	7	0	0	0	0	0	0	0	0	0	0	0	11	0	0	0	31	0	0	0	0	0	12	0	0	0	0	0	29	0	4
ENSMUSG00000097358	11	0	0	0	13	0	0	0	0	0	6	0	0	0	45	0	0	0	40	0	0	0	0	0	0	0	6	0	0	0	5	0	35	0	26	0	15	0	0	0	14	0	0	0	0	0	22	0	0
ENSMUSG00000030662	0	0	0	0	0	0	0	0	0	0	0	0	0	0	44	0	0	0	0	0	0	0	0	0	0	0	0	0	0	0	0	0	2	0	0	0	0	0	0	0	0	0	0	0	0	0	0	0	0
ENSMUSG00000075463	5	0	0	0	4	0	0	0	0	0	0	0	0	0	38	0	0	0	0	0	0	0	13	0	0	0	0	0	0	0	30	0	0	0	25	0	0	0	0	0	0	0	0	0	0	0	13	0	0
ENSMUSG00000022197	0	0	0	0	5	0	2	0	6	0	0	0	0	0	4	0	10	0	7	0	4	0	4	0	3	0	2	0	0	0	1	0	2	0	0	0	1	0	1	0	2	0	0	0	1	0	2	0	1
ENSMUSG00000115779	0	0	0	0	0	0	0	0	0	0	0	0	6	0	14	0	4	0	2	0	0	0	0	0	0	0	0	0	0	0	0	0	0	0	0	0	29	0	0	0	2	0	0	0	5	0	0	0	0
ENSMUSG00000022283	2	0	0	0	0	0	0	0	11	0	0	0	0	0	0	0	0	0	0	0	7	0	0	0	0	0	0	0	0	0	0	0	0	0	0	0	0	0	0	0	0	0	0	0	0	0	0	0	4
ENSMUSG00000022285	0	0	0	0	0	0	0	0	0	0	0	0	5	0	109	0	0	0	0	0	79	0	2	0	0	0	0	0	2	0	0	0	0	0	0	0	38	0	0	0	1	0	0	0	0	0	0	0	2
ENSMUSG00000101671	0	0	0	0	0	0	0	0	0	0	0	0	0	0	57	0	0	0	0	0	0	0	0	0	0	0	0	0	0	0	0	0	0	0	0	0	0	0	0	0	0	0	0	0	0	0	0	0	0
ENSMUSG00000063727	0	0	0	0	0	0	0	0	0	0	0	0	0	0	0	0	0	0	0	0	0	0	0	0	0	0	0	0	0	0	0	0	0	0	0	0	58	0	0	0	0	0	1	0	0	0	0	0	0
ENSMUSG00000115657	0	0	0	0	0	0	0	0	0	0	0	0	0	0	0	0	0	0	0	0	29	0	0	0	0	0	7	0	0	0	0	0	0	0	0	0	0	0	0	0	0	0	0	0	0	0	5	0	0
ENSMUSG00000086541	1	0	0	0	3	0	0	0	3	0	0	0	22	0	0	0	2	0	19	0	1	0	0	0	4	0	0	0	0	0	3	0	0	0	0	0	3	0	1	0	2	0	1	0	2	0	0	0	1
ENSMUSG00000022359	0	0	0	0	0	0	0	0	0	0	0	0	0	0	0	0	0	0	0	0	0	0	0	0	0	0	1	0	0	0	0	0	0	0	11	0	0	0	0	0	0	0	2	0	0	0	7	0	0
ENSMUSG00000022375	0	0	0	0	0	0	0	0	0	0	0	0	0	0	0	0	0	0	0	0	0	0	68	0	0	0	0	0	0	0	0	0	0	0	0	0	0	0	0	0	0	0	0	0	0	0	0	0	0
ENSMUSG00000093387	0	0	0	0	0	0	0	0	0	0	0	0	0	0	0	0	0	0	0	0	0	0	0	0	0	0	0	0	0	0	0	0	0	0	44	0	0	0	0	0	0	0	0	0	0	0	0	0	0
ENSMUSG00000116088	0	0	0	0	0	0	0	0	7	0	0	0	0	0	14	0	0	0	0	0	0	0	0	0	0	0	0	0	2	0	3	0	0	0	0	0	0	0	0	0	4	0	0	0	0	0	0	0	0
ENSMUSG00000068391	2	0	3	0	3	0	0	0	0	0	0	0	0	0	0	0	0	0	0	0	0	0	0	0	0	0	11	0	0	0	0	0	15	0	9	0	0	0	0	0	1	0	0	0	0	0	0	0	7
ENSMUSG00000115332	0	0	0	0	0	0	0	0	0	0	2	0	0	0	0	0	0	0	0	0	0	0	22	0	0	0	0	0	11	0	6	0	0	0	0	0	6	0	0	0	0	0	0	0	0	0	0	0	0
ENSMUSG00000097057	3	0	28	0	17	0	5	0	33	0	3	0	11	0	35	0	10	0	13	0	44	0	23	0	15	0	5	0	2	0	21	0	16	0	26	0	14	0	0	0	20	0	2	0	12	0	8	0	0
ENSMUSG00000068220	0	0	0	0	0	0	0	0	0	0	0	0	2	0	16	0	0	0	0	0	0	0	1	0	0	0	0	0	1	0	0	0	13	0	0	0	0	0	0	0	2	0	0	0	0	0	0	0	1
ENSMUSG00000033029	0	0	0	0	0	0	0	0	0	0	1	0	0	0	0	0	0	0	0	0	33	0	0	0	2	0	0	0	0	0	0	0	0	0	0	0	0	0	0	0	0	0	0	0	0	0	0	0	0
ENSMUSG00000010830	0	0	0	0	0	0	0	0	0	0	0	0	0	0	0	0	0	0	0	0	0	0	13	0	0	0	2	0	4	0	0	0	0	0	0	0	0	0	31	0	0	0	0	0	0	0	0	0	0
ENSMUSG00000022453	0	0	0	0	0	0	0	0	0	0	23	0	0	0	0	0	0	0	0	0	0	0	0	0	0	0	0	0	0	0	0	0	0	0	0	0	0	0	0	0	0	0	0	0	0	0	0	0	0
ENSMUSG00000022452	0	0	0	0	0	0	0	0	0	0	0	0	11	0	3	0	0	0	0	0	0	0	0	0	0	0	0	0	0	0	0	0	0	0	0	0	0	0	0	0	0	0	0	0	0	0	0	0	0
ENSMUSG00000116227	1	0	2	0	0	0	1	0	0	0	0	0	0	0	2	0	0	0	0	0	0	0	3	0	0	0	0	0	0	0	0	0	3	0	0	0	0	0	1	0	0	0	0	0	0	0	0	0	1
ENSMUSG00000015377	0	0	5	0	37	0	2	0	14	0	0	0	0	0	0	0	0	0	0	0	0	0	0	0	0	0	3	0	0	0	0	0	4	0	0	0	0	0	0	0	0	0	3	0	0	0	0	0	0
ENSMUSG00000116461	0	0	0	0	2	0	2	0	0	0	0	0	0	0	7	0	1	0	2	0	1	0	1	0	0	0	2	0	0	0	2	0	1	0	1	0	0	0	5	0	0	0	0	0	3	0	1	0	0
ENSMUSG00000115049	10	0	72	0	24	0	44	0	34	0	22	0	1	0	2	0	4	0	0	0	40	0	36	0	10	0	11	0	0	0	6	0	10	0	16	0	7	0	0	0	26	0	0	0	0	0	51	0	62
ENSMUSG00000022464	5	0	0	0	29	0	10	0	3	0	0	0	0	0	38	0	0	0	0	0	0	0	0	0	0	0	0	0	0	0	0	0	0	0	3	0	0	0	0	0	0	0	0	0	6	0	0	0	8
ENSMUSG00000022475	0	0	0	0	0	0	0	0	0	0	0	0	0	0	36	0	0	0	5	0	0	0	0	0	12	0	0	0	0	0	0	0	0	0	0	0	0	0	0	0	0	0	0	0	0	0	1	0	0
ENSMUSG00000100220	3	0	0	0	0	0	12	0	5	0	0	0	5	0	0	0	0	0	11	0	0	0	0	0	0	0	0	0	0	0	6	0	0	0	0	0	0	0	0	0	0	0	0	0	1	0	0	0	0
ENSMUSG00000100599	0	0	0	0	0	0	2	0	1	0	0	0	0	0	1	0	0	0	0	0	9	0	2	0	1	0	0	0	0	0	0	0	0	0	0	0	0	0	2	0	1	0	0	0	1	0	1	0	0
ENSMUSG00000023025	0	0	0	0	1	0	0	0	0	0	0	0	0	0	0	0	0	0	0	0	0	0	0	0	16	0	0	0	0	0	0	0	0	0	0	0	2	0	0	0	0	0	0	0	0	0	9	0	0
ENSMUSG00000000555	0	0	0	0	9	0	0	0	0	0	0	0	0	0	0	0	0	0	0	0	0	0	0	0	0	0	0	0	0	0	2	0	0	0	0	0	0	0	0	0	0	0	0	0	0	0	0	0	0
ENSMUSG00000055692	0	0	0	0	0	0	23	0	0	0	0	0	0	0	25	0	0	0	0	0	0	0	0	0	0	0	0	0	0	0	6	0	0	0	0	0	0	0	0	0	0	0	0	0	0	0	0	0	9
ENSMUSG00000116594	0	0	0	0	0	0	0	0	0	0	1	0	11	0	0	0	0	0	11	0	11	0	0	0	0	0	3	0	3	0	0	0	0	0	0	0	3	0	0	0	0	0	0	0	1	0	1	0	0
ENSMUSG00000022774	3	0	51	0	17	0	2	0	0	0	2	0	0	0	0	0	0	0	0	0	0	0	0	0	0	0	6	0	0	0	0	0	0	0	0	0	1	0	0	0	0	0	0	0	0	0	0	0	0
ENSMUSG00000116840	0	0	0	0	0	0	0	0	0	0	0	0	142	0	0	0	0	0	3	0	0	0	0	0	0	0	0	0	0	0	0	0	0	0	0	0	0	0	0	0	0	0	0	0	0	0	12	0	0
ENSMUSG00000022668	0	0	0	0	0	0	1	0	4	0	0	0	0	0	0	0	0	0	0	0	0	0	0	0	0	0	0	0	0	0	0	0	0	0	3	0	18	0	0	0	0	0	0	0	0	0	0	0	0
ENSMUSG00000085826	0	0	0	0	23	0	0	0	0	0	8	0	0	0	0	0	0	0	0	0	0	0	0	0	44	0	0	0	0	0	0	0	23	0	0	0	0	0	0	0	0	0	0	0	0	0	0	0	0
ENSMUSG00000030775	0	0	0	0	0	0	3	0	8	0	0	0	3	0	6	0	0	0	0	0	13	0	0	0	2	0	2	0	1	0	4	0	12	0	5	0	1	0	0	0	7	0	0	0	1	0	6	0	3
ENSMUSG00000087066	0	0	0	0	0	0	0	0	0	0	0	0	0	0	0	0	0	0	0	0	3	0	0	0	0	0	1	0	0	0	0	0	1	0	1	0	0	0	0	0	1	0	0	0	0	0	0	0	0
ENSMUSG00000022639	0	0	0	0	6	0	0	0	0	0	0	0	12	0	0	0	7	0	1	0	13	0	0	0	0	0	0	0	0	0	0	0	0	0	0	0	20	0	0	0	0	0	0	0	0	0	0	0	0
ENSMUSG00000071533	8	0	0	0	7	0	0	0	0	0	0	0	0	0	0	0	1	0	1	0	0	0	6	0	16	0	6	0	0	0	0	0	7	0	53	0	0	0	0	0	15	0	0	0	0	0	9	0	0
ENSMUSG00000022757	0	0	0	0	0	0	0	0	0	0	0	0	0	0	0	0	0	0	0	0	2	0	6	0	0	0	0	0	19	0	0	0	0	0	0	0	0	0	0	0	0	0	0	0	0	0	0	0	9
ENSMUSG00000116894	0	0	0	0	0	0	0	0	3	0	0	0	0	0	0	0	0	0	0	0	0	0	0	0	4	0	1	0	0	0	1	0	4	0	1	0	0	0	0	0	0	0	0	0	0	0	0	0	0
ENSMUSG00000022863	0	0	0	0	11	0	22	0	0	0	8	0	23	0	110	0	0	0	0	0	138	0	0	0	0	0	1	0	0	0	0	0	0	0	21	0	29	0	0	0	1	0	17	0	0	0	12	0	60
ENSMUSG00000097418	0	0	0	0	31	0	0	0	0	0	0	0	0	0	0	0	0	0	14	0	0	0	0	0	0	0	0	0	0	0	0	0	0	0	0	0	43	0	0	0	0	0	0	0	0	0	0	0	0
ENSMUSG00000115518	0	0	4	0	4	0	4	0	4	0	0	0	10	0	14	0	5	0	8	0	0	0	1	0	2	0	2	0	2	0	0	0	0	0	0	0	0	0	0	0	0	0	7	0	2	0	3	0	2
ENSMUSG00000114988	0	0	0	0	0	0	0	0	0	0	0	0	0	0	73	0	0	0	0	0	0	0	0	0	0	0	0	0	0	0	0	0	0	0	0	0	0	0	0	0	0	0	0	0	0	0	0	0	0
ENSMUSG00000025616	0	0	0	0	0	0	0	0	0	0	0	0	0	0	10	0	0	0	0	0	0	0	14	0	0	0	0	0	0	0	0	0	0	0	0	0	42	0	0	0	0	0	0	0	1	0	0	0	28
ENSMUSG00000022983	1	0	1	0	20	0	13	0	11	0	2	0	6	0	75	0	5	0	0	0	1	0	1	0	1	0	2	0	0	0	3	0	3	0	9	0	0	0	3	0	7	0	2	0	1	0	2	0	10
ENSMUSG00000022974	0	0	0	0	2	0	0	0	0	0	0	0	0	0	0	0	0	0	0	0	0	0	0	0	0	0	0	0	0	0	0	0	30	0	0	0	0	0	0	0	0	0	0	0	0	0	0	0	36
ENSMUSG00000087240	30	0	57	0	54	0	122	0	65	0	20	0	95	0	132	0	28	0	159	0	129	0	112	0	33	0	27	0	10	0	50	0	73	0	27	0	73	0	85	0	40	0	14	0	57	0	68	0	43
ENSMUSG00000097139	0	0	0	0	1	0	0	0	6	0	0	0	0	0	0	0	0	0	0	0	0	0	0	0	0	0	0	0	0	0	0	0	0	0	0	0	0	0	0	0	0	0	0	0	0	0	0	0	14
ENSMUSG00000022948	0	0	0	0	0	0	0	0	0	0	0	0	0	0	11	0	5	0	0	0	0	0	0	0	7	0	0	0	0	0	0	0	0	0	0	0	0	0	0	0	0	0	0	0	0	0	0	0	0
ENSMUSG00000116641	0	0	0	0	8	0	0	0	0	0	0	0	2	0	0	0	0	0	0	0	20	0	0	0	0	0	0	0	0	0	0	0	0	0	0	0	0	0	0	0	0	0	0	0	0	0	0	0	0
ENSMUSG00000116801	0	0	0	0	25	0	0	0	0	0	0	0	0	0	0	0	0	0	0	0	0	0	0	0	0	0	0	0	0	0	0	0	0	0	0	0	0	0	0	0	0	0	0	0	0	0	0	0	0
ENSMUSG00000050088	0	0	0	0	1	0	0	0	0	0	0	0	0	0	0	0	0	0	0	0	17	0	0	0	0	0	0	0	7	0	0	0	0	0	14	0	0	0	0	0	0	0	0	0	0	0	0	0	0
ENSMUSG00000023883	0	0	0	0	9	0	0	0	0	0	0	0	0	0	0	0	1	0	34	0	23	0	0	0	0	0	0	0	0	0	0	0	0	0	0	0	15	0	0	0	0	0	0	0	0	0	11	0	0
ENSMUSG00000116718	1	0	0	0	0	0	0	0	2	0	0	0	0	0	0	0	0	0	0	0	5	0	0	0	0	0	0	0	0	0	0	0	0	0	3	0	2	0	0	0	0	0	1	0	3	0	1	0	0
ENSMUSG00000044533	1	0	0	0	0	0	0	0	6	0	0	0	0	0	8	0	2	0	0	0	0	0	0	0	0	0	0	0	0	0	0	0	0	0	0	0	0	0	7	0	0	0	0	0	0	0	0	0	0
ENSMUSG00000015120	0	0	0	0	0	0	2	0	0	0	0	0	0	0	22	0	0	0	0	0	0	0	0	0	0	0	5	0	0	0	0	0	0	0	21	0	0	0	0	0	0	0	0	0	0	0	0	0	0
ENSMUSG00000118135	0	0	0	0	0	0	0	0	6	0	1	0	0	0	5	0	2	0	8	0	15	0	6	0	0	0	0	0	0	0	0	0	0	0	0	0	0	0	0	0	0	0	0	0	1	0	0	0	1
ENSMUSG00000084862	0	0	7	0	0	0	3	0	0	0	0	0	0	0	2	0	0	0	0	0	0	0	18	0	21	0	0	0	15	0	0	0	0	0	0	0	0	0	0	0	14	0	1	0	0	0	0	0	0
ENSMUSG00000097523	0	0	0	0	0	0	0	0	0	0	0	0	0	0	7	0	0	0	0	0	0	0	0	0	0	0	0	0	0	0	0	0	0	0	0	0	0	0	0	0	0	0	4	0	0	0	13	0	0
ENSMUSG00000078838	0	0	0	0	0	0	0	0	0	0	0	0	0	0	0	0	0	0	0	0	0	0	414	0	0	0	0	0	0	0	0	0	0	0	0	0	0	0	0	0	0	0	0	0	0	0	0	0	0
ENSMUSG00000092539	0	0	0	0	0	0	0	0	0	0	0	0	0	0	0	0	0	0	0	0	0	0	408	0	0	0	0	0	0	0	0	0	0	0	0	0	0	0	0	0	0	0	0	0	0	0	0	0	0
ENSMUSG00000023067	0	0	0	0	3	0	0	0	0	0	0	0	13	0	0	0	0	0	0	0	0	0	0	0	0	0	0	0	0	0	0	0	0	0	0	0	0	0	0	0	0	0	0	0	0	0	13	0	0
ENSMUSG00000024018	0	0	0	0	6	0	0	0	0	0	9	0	18	0	0	0	0	0	30	0	0	0	0	0	0	0	0	0	0	0	0	0	8	0	0	0	0	0	0	0	10	0	6	0	10	0	8	0	6
ENSMUSG00000048440	0	0	0	0	0	0	20	0	0	0	0	0	0	0	0	0	0	0	17	0	0	0	0	0	0	0	0	0	0	0	0	0	0	0	0	0	0	0	0	0	0	0	0	0	0	0	0	0	0
ENSMUSG00000092550	1	0	0	0	0	0	14	0	0	0	0	0	0	0	0	0	0	0	14	0	0	0	0	0	0	0	0	0	0	0	0	0	0	0	0	0	0	0	0	0	0	0	0	0	0	0	0	0	12
ENSMUSG00000092241	0	0	1	0	0	0	0	0	0	0	0	0	0	0	15	0	0	0	0	0	0	0	0	0	0	0	0	0	0	0	0	0	0	0	0	0	0	0	0	0	2	0	1	0	15	0	0	0	0
ENSMUSG00000019432	0	0	0	0	0	0	0	0	0	0	0	0	0	0	16	0	0	0	0	0	0	0	0	0	0	0	0	0	0	0	0	0	11	0	0	0	0	0	0	0	0	0	0	0	0	0	0	0	0
ENSMUSG00000084998	4	0	0	0	8	0	15	0	0	0	2	0	0	0	21	0	0	0	11	0	17	0	0	0	5	0	0	0	0	0	0	0	0	0	6	0	0	0	0	0	1	0	3	0	7	0	0	0	0
ENSMUSG00000043972	0	0	0	0	0	0	0	0	0	0	0	0	0	0	0	0	28	0	0	0	0	0	0	0	0	0	0	0	0	0	0	0	0	0	0	0	0	0	0	0	0	0	0	0	0	0	0	0	0
ENSMUSG00000023935	1	0	0	0	1	0	0	0	0	0	0	0	0	0	0	0	0	0	0	0	0	0	8	0	0	0	6	0	0	0	0	0	0	0	2	0	0	0	0	0	0	0	0	0	0	0	1	0	0
ENSMUSG00000037089	0	0	0	0	1	0	5	0	0	0	0	0	0	0	0	0	0	0	0	0	0	0	11	0	0	0	0	0	0	0	0	0	0	0	0	0	0	0	0	0	0	0	0	0	0	0	0	0	0
ENSMUSG00000023944	0	0	0	0	1	0	1	0	1	0	0	0	0	0	1	0	0	0	0	0	1	0	1	0	1	0	0	0	0	0	0	0	0	0	0	0	0	0	3	0	0	0	0	0	0	0	0	0	0
ENSMUSG00000067389	0	0	0	0	0	0	0	0	2	0	0	0	0	0	0	0	0	0	0	0	6	0	14	0	0	0	5	0	1	0	0	0	0	0	6	0	0	0	0	0	12	0	5	0	10	0	4	0	1
ENSMUSG00000086472	0	0	0	0	1	0	4	0	0	0	0	0	0	0	0	0	0	0	3	0	0	0	0	0	0	0	0	0	0	0	0	0	0	0	0	0	0	0	0	0	0	0	0	0	0	0	0	0	0
ENSMUSG00000040260	0	0	0	0	0	0	3	0	0	0	0	0	0	0	5	0	0	0	18	0	0	0	0	0	0	0	0	0	0	0	0	0	0	0	0	0	0	0	0	0	0	0	0	0	0	0	0	0	0
ENSMUSG00000035580	0	0	1	0	0	0	0	0	10	0	0	0	0	0	0	0	0	0	0	0	0	0	0	0	0	0	0	0	0	0	0	0	0	0	0	0	0	0	0	0	0	0	0	0	0	0	33	0	0
ENSMUSG00000117128	1	0	0	0	3	0	0	0	1	0	0	0	0	0	3	0	0	0	0	0	4	0	0	0	0	0	0	0	0	0	0	0	4	0	4	0	0	0	0	0	0	0	0	0	1	0	8	0	3
ENSMUSG00000002833	0	0	0	0	0	0	0	0	0	0	20	0	0	0	0	0	0	0	0	0	0	0	0	0	0	0	0	0	0	0	0	0	0	0	0	0	0	0	0	0	0	0	0	0	0	0	0	0	0
ENSMUSG00000057863	0	0	1	0	0	0	4	0	3	0	0	0	0	0	3	0	0	0	1	0	1	0	1	0	0	0	0	0	0	0	0	0	2	0	0	0	0	0	4	0	0	0	0	0	1	0	4	0	0
ENSMUSG00000079414	0	0	0	0	0	0	4	0	0	0	0	0	10	0	0	0	31	0	0	0	0	0	0	0	0	0	0	0	0	0	0	0	0	0	0	0	0	0	0	0	0	0	0	0	0	0	0	0	4
ENSMUSG00000005823	0	0	0	0	0	0	0	0	0	0	0	0	3	0	0	0	0	0	0	0	0	0	18	0	0	0	0	0	0	0	0	0	0	0	0	0	0	0	0	0	0	0	0	0	16	0	0	0	0
ENSMUSG00000086594	16	0	0	0	11	0	0	0	0	0	0	0	0	0	0	0	0	0	0	0	0	0	0	0	0	0	0	0	0	0	0	0	0	0	0	0	7	0	0	0	0	0	0	0	0	0	0	0	0
ENSMUSG00000024083	8	0	0	0	0	0	0	0	0	0	0	0	12	0	0	0	0	0	6	0	0	0	0	0	0	0	0	0	0	0	0	0	0	0	14	0	17	0	0	0	0	0	0	0	24	0	0	0	0
ENSMUSG00000091160	0	0	0	0	4	0	0	0	0	0	0	0	0	0	11	0	0	0	0	0	0	0	0	0	0	0	4	0	0	0	0	0	0	0	0	0	0	0	0	0	2	0	2	0	0	0	0	0	0
ENSMUSG00000096988	0	0	0	0	0	0	0	0	0	0	0	0	0	0	0	0	0	0	0	0	0	0	0	0	0	0	12	0	0	0	0	0	0	0	0	0	0	0	0	0	0	0	4	0	0	0	0	0	0
ENSMUSG00000117358	0	0	0	0	1	0	0	0	2	0	0	0	0	0	0	0	0	0	79	0	0	0	0	0	0	0	0	0	0	0	0	0	0	0	0	0	0	0	0	0	0	0	0	0	0	0	0	0	0
ENSMUSG00000117441	0	0	0	0	3	0	0	0	0	0	0	0	0	0	0	0	0	0	0	0	0	0	3	0	0	0	0	0	0	0	0	0	0	0	0	0	0	0	0	0	1	0	1	0	2	0	4	0	0
ENSMUSG00000036533	0	0	0	0	9	0	0	0	0	0	0	0	0	0	0	0	0	0	0	0	0	0	8	0	11	0	0	0	9	0	0	0	0	0	0	0	0	0	0	0	0	0	0	0	0	0	0	0	0
ENSMUSG00000024095	0	0	0	0	2	0	1	0	0	0	0	0	0	0	0	0	0	0	0	0	0	0	0	0	0	0	0	0	0	0	0	0	0	0	0	0	0	0	0	0	0	0	0	0	5	0	5	0	0
ENSMUSG00000024127	0	0	0	0	5	0	0	0	0	0	0	0	0	0	0	0	9	0	0	0	0	0	2	0	0	0	0	0	0	0	0	0	0	0	0	0	0	0	0	0	0	0	2	0	0	0	0	0	0
ENSMUSG00000036438	1	0	0	0	2	0	0	0	6	0	0	0	0	0	0	0	0	0	0	0	78	0	0	0	0	0	0	0	2	0	0	0	0	0	30	0	0	0	0	0	0	0	0	0	0	0	30	0	0
ENSMUSG00000034998	0	0	0	0	0	0	4	0	0	0	0	0	0	0	0	0	0	0	0	0	0	0	15	0	0	0	0	0	0	0	0	0	0	0	8	0	0	0	0	0	5	0	0	0	0	0	0	0	0
ENSMUSG00000050945	0	0	0	0	0	0	9	0	0	0	0	0	0	0	0	0	0	0	0	0	0	0	0	0	0	0	0	0	0	0	0	0	0	0	56	0	0	0	0	0	0	0	0	0	0	0	0	0	0
ENSMUSG00000117519	0	0	7	0	18	0	0	0	0	0	2	0	5	0	8	0	10	0	9	0	9	0	23	0	10	0	3	0	1	0	0	0	5	0	21	0	3	0	7	0	1	0	2	0	6	0	8	0	1
ENSMUSG00000117461	50	0	74	0	151	0	32	0	69	0	25	0	26	0	97	0	26	0	38	0	297	0	149	0	99	0	35	0	50	0	122	0	202	0	85	0	112	0	0	0	36	0	15	0	55	0	66	0	61
ENSMUSG00000091561	1	0	0	0	0	0	23	0	0	0	0	0	6	0	10	0	3	0	9	0	4	0	0	0	0	0	0	0	0	0	0	0	0	0	1	0	6	0	6	0	0	0	0	0	1	0	4	0	2
ENSMUSG00000024370	0	0	8	0	0	0	0	0	1	0	1	0	0	0	11	0	0	0	2	0	0	0	3	0	0	0	0	0	0	0	0	0	3	0	10	0	0	0	5	0	7	0	0	0	5	0	7	0	0
ENSMUSG00000117876	0	0	0	0	3	0	14	0	0	0	0	0	5	0	0	0	12	0	24	0	0	0	11	0	0	0	2	0	5	0	0	0	6	0	0	0	0	0	22	0	1	0	0	0	11	0	9	0	8
ENSMUSG00000024354	3	0	4	0	21	0	8	0	8	0	0	0	7	0	15	0	0	0	0	0	0	0	0	0	9	0	5	0	4	0	8	0	10	0	3	0	15	0	10	0	5	0	0	0	8	0	7	0	22
ENSMUSG00000117840	0	0	0	0	0	0	0	0	0	0	0	0	0	0	0	0	0	0	0	0	34	0	0	0	0	0	0	0	0	0	0	0	0	0	0	0	0	0	0	0	0	0	0	0	0	0	7	0	0
ENSMUSG00000024487	0	0	0	0	0	0	0	0	0	0	0	0	0	0	16	0	0	0	36	0	0	0	0	0	0	0	1	0	2	0	9	0	0	0	0	0	0	0	0	0	6	0	0	0	0	0	17	0	0
ENSMUSG00000073565	0	0	0	0	0	0	0	0	0	0	0	0	0	0	0	0	0	0	0	0	0	0	0	0	0	0	0	0	0	0	0	0	0	0	0	0	0	0	0	0	0	0	0	0	0	0	11	0	0
ENSMUSG00000024538	0	0	0	0	3	0	0	0	2	0	0	0	3	0	0	0	0	0	0	0	0	0	0	0	0	0	0	0	0	0	0	0	0	0	0	0	0	0	0	0	0	0	0	0	7	0	0	0	0
ENSMUSG00000086607	5	0	0	0	12	0	5	0	32	0	2	0	8	0	0	0	0	0	154	0	0	0	5	0	7	0	5	0	50	0	13	0	16	0	23	0	11	0	10	0	4	0	0	0	7	0	4	0	9
ENSMUSG00000118391	0	0	0	0	0	0	0	0	0	0	0	0	0	0	37	0	0	0	0	0	0	0	0	0	0	0	0	0	0	0	0	0	0	0	0	0	0	0	0	0	0	0	0	0	0	0	0	0	11
ENSMUSG00000049173	0	0	0	0	0	0	0	0	0	0	0	0	0	0	0	0	0	0	0	0	0	0	0	0	0	0	0	0	1	0	7	0	0	0	0	0	0	0	0	0	0	0	0	0	0	0	0	0	0
ENSMUSG00000024617	0	0	0	0	0	0	0	0	2	0	0	0	0	0	0	0	5	0	0	0	0	0	0	0	0	0	0	0	15	0	0	0	0	0	0	0	0	0	0	0	0	0	0	0	0	0	0	0	0
ENSMUSG00000024576	0	0	0	0	0	0	0	0	4	0	0	0	1	0	66	0	0	0	0	0	0	0	9	0	11	0	0	0	0	0	0	0	0	0	9	0	17	0	0	0	0	0	0	0	0	0	4	0	0
ENSMUSG00000098098	0	0	0	0	0	0	0	0	0	0	0	0	1	0	0	0	15	0	0	0	0	0	0	0	0	0	0	0	0	0	0	0	0	0	0	0	0	0	0	0	0	0	0	0	0	0	0	0	0
ENSMUSG00000024580	2	0	0	0	0	0	0	0	0	0	0	0	0	0	12	0	0	0	0	0	0	0	0	0	0	0	0	0	0	0	0	0	0	0	0	0	0	0	0	0	0	0	0	0	0	0	0	0	0
ENSMUSG00000098702	0	0	0	0	0	0	0	0	0	0	0	0	0	0	0	0	0	0	0	0	0	0	20	0	0	0	0	0	0	0	0	0	0	0	0	0	0	0	51	0	0	0	0	0	0	0	0	0	0
ENSMUSG00000042211	0	0	0	0	0	0	4	0	0	0	0	0	0	0	1	0	3	0	43	0	0	0	2	0	0	0	0	0	0	0	0	0	0	0	0	0	0	0	3	0	3	0	0	0	0	0	0	0	0
ENSMUSG00000041891	17	0	0	0	0	0	0	0	0	0	0	0	0	0	0	0	0	0	0	0	0	0	0	0	0	0	0	0	0	0	0	0	0	0	0	0	0	0	0	0	0	0	0	0	0	0	12	0	0
ENSMUSG00000046318	41	0	0	0	6	0	0	0	0	0	0	0	0	0	0	0	0	0	0	0	0	0	0	0	0	0	0	0	0	0	0	0	0	0	0	0	0	0	0	0	0	0	0	0	0	0	0	0	12
ENSMUSG00000009535	3	0	0	0	0	0	13	0	0	0	0	0	0	0	0	0	0	0	0	0	0	0	0	0	0	0	1	0	0	0	0	0	0	0	0	0	0	0	0	0	14	0	0	0	0	0	0	0	0
ENSMUSG00000060534	0	0	0	0	0	0	0	0	0	0	0	0	0	0	71	0	0	0	0	0	0	0	0	0	0	0	0	0	0	0	0	0	0	0	0	0	0	0	0	0	0	0	0	0	0	0	0	0	0
ENSMUSG00000024556	1	0	0	0	0	0	17	0	0	0	0	0	0	0	0	0	2	0	0	0	13	0	0	0	0	0	0	0	0	0	0	0	0	0	0	0	0	0	0	0	1	0	0	0	0	0	0	0	0
ENSMUSG00000090000	0	0	0	0	0	0	0	0	0	0	0	0	0	0	0	0	0	0	14	0	0	0	0	0	19	0	0	0	6	0	0	0	0	0	0	0	0	0	0	0	0	0	0	0	0	0	0	0	0
ENSMUSG00000117732	7	0	4	0	84	0	3	0	32	0	8	0	100	0	57	0	16	0	65	0	48	0	45	0	22	0	9	0	7	0	53	0	60	0	29	0	90	0	7	0	0	0	25	0	12	0	15	0	24
ENSMUSG00000024571	0	0	0	0	1	0	0	0	0	0	0	0	0	0	0	0	0	0	0	0	0	0	0	0	0	0	0	0	0	0	0	0	0	0	0	0	0	0	0	0	0	0	3	0	0	0	0	0	0
ENSMUSG00000034006	0	0	0	0	1	0	0	0	0	0	0	0	0	0	0	0	0	0	2	0	0	0	0	0	0	0	0	0	0	0	0	0	0	0	0	0	0	0	0	0	0	0	0	0	15	0	0	0	4
ENSMUSG00000114891	6	0	0	0	0	0	0	0	0	0	0	0	0	0	0	0	0	0	0	0	0	0	0	0	0	0	0	0	0	0	0	0	0	0	0	0	0	0	0	0	0	0	0	0	0	0	40	0	0
ENSMUSG00000034391	4	0	35	0	11	0	17	0	0	0	1	0	47	0	93	0	0	0	0	0	0	0	21	0	53	0	7	0	0	0	19	0	6	0	0	0	30	0	28	0	0	0	4	0	33	0	11	0	0
ENSMUSG00000118346	0	0	0	0	0	0	0	0	0	0	0	0	0	0	0	0	0	0	0	0	49	0	9	0	0	0	0	0	0	0	0	0	0	0	0	0	7	0	0	0	0	0	1	0	5	0	0	0	0
ENSMUSG00000024750	0	0	0	0	0	0	14	0	0	0	0	0	6	0	0	0	0	0	0	0	11	0	0	0	0	0	0	0	0	0	0	0	0	0	0	0	0	0	14	0	0	0	0	0	5	0	1	0	0
ENSMUSG00000093772	0	0	0	0	0	0	8	0	0	0	0	0	1	0	81	0	0	0	0	0	2	0	0	0	39	0	0	0	0	0	0	0	0	0	0	0	0	0	103	0	0	0	0	0	0	0	21	0	0
ENSMUSG00000118251	0	0	0	0	0	0	2	0	0	0	0	0	0	0	0	0	0	0	24	0	72	0	0	0	0	0	0	0	0	0	0	0	0	0	0	0	1	0	0	0	12	0	9	0	13	0	0	0	0
ENSMUSG00000024803	0	0	0	0	10	0	4	0	0	0	14	0	0	0	0	0	0	0	0	0	0	0	0	0	0	0	0	0	0	0	0	0	0	0	12	0	0	0	0	0	15	0	0	0	4	0	1	0	0
ENSMUSG00000023307	0	0	0	0	0	0	0	0	0	0	0	0	0	0	0	0	0	0	0	0	0	0	0	0	0	0	0	0	0	0	0	0	0	0	2	0	0	0	0	0	0	0	0	0	0	0	0	0	0
ENSMUSG00000024989	0	0	0	0	0	0	0	0	0	0	0	0	0	0	10	0	0	0	0	0	0	0	15	0	0	0	1	0	0	0	0	0	0	0	0	0	0	0	0	0	0	0	0	0	0	0	0	0	0
ENSMUSG00000049164	0	0	0	0	0	0	0	0	0	0	0	0	0	0	0	0	0	0	1	0	0	0	0	0	0	0	0	0	0	0	0	0	0	0	24	0	14	0	0	0	0	0	0	0	4	0	0	0	0
ENSMUSG00000025209	1	0	2	0	4	0	5	0	1	0	0	0	0	0	0	0	0	0	10	0	12	0	5	0	7	0	1	0	0	0	5	0	3	0	0	0	0	0	2	0	2	0	0	0	2	0	4	0	0
ENSMUSG00000117848	0	0	0	0	0	0	0	0	0	0	0	0	0	0	0	0	0	0	0	0	171	0	0	0	0	0	2	0	0	0	0	0	0	0	0	0	0	0	0	0	1	0	1	0	0	0	0	0	0
ENSMUSG00000092346	0	0	0	0	0	0	0	0	0	0	0	0	0	0	0	0	0	0	0	0	0	0	0	0	0	0	0	0	0	0	0	0	0	0	0	0	58	0	0	0	0	0	0	0	11	0	0	0	0
ENSMUSG00000086816	0	0	0	0	3	0	0	0	0	0	0	0	0	0	0	0	0	0	0	0	0	0	17	0	0	0	0	0	3	0	2	0	0	0	0	0	0	0	0	0	0	0	0	0	0	0	0	0	0
ENSMUSG00000025049	0	0	0	0	0	0	0	0	0	0	0	0	0	0	0	0	0	0	0	0	50	0	0	0	0	0	0	0	0	0	0	0	0	0	2	0	0	0	0	0	0	0	0	0	0	0	0	0	0
ENSMUSG00000033033	1	0	0	0	3	0	0	0	0	0	0	0	0	0	41	0	0	0	0	0	0	0	0	0	0	0	10	0	9	0	1	0	24	0	8	0	19	0	0	0	0	0	0	0	0	0	0	0	0
ENSMUSG00000110007	0	0	0	0	0	0	0	0	0	0	0	0	0	0	0	0	0	0	0	0	0	0	0	0	0	0	0	0	0	0	34	0	0	0	0	0	0	0	0	0	17	0	0	0	0	0	0	0	0
ENSMUSG00000099988	0	0	0	0	0	0	9	0	144	0	0	0	0	0	1	0	0	0	0	0	0	0	1	0	0	0	0	0	0	0	0	0	0	0	0	0	0	0	0	0	2	0	0	0	0	0	0	0	0
ENSMUSG00000084957	0	0	0	0	0	0	0	0	0	0	0	0	54	0	0	0	0	0	0	0	0	0	0	0	0	0	0	0	0	0	0	0	0	0	0	0	0	0	0	0	0	0	0	0	0	0	0	0	0
ENSMUSG00000035173	0	0	0	0	0	0	0	0	0	0	0	0	0	0	0	0	0	0	0	0	0	0	32	0	0	0	0	0	0	0	0	0	0	0	0	0	0	0	0	0	0	0	3	0	0	0	0	0	0
ENSMUSG00000033417	0	0	0	0	0	0	0	0	0	0	0	0	20	0	44	0	0	0	21	0	0	0	15	0	0	0	11	0	0	0	0	0	2	0	32	0	0	0	0	0	0	0	0	0	9	0	0	0	0
[truncated: 11 more columns]
