# Supplementary material for: Allele-specific differential regulation of monoallelically expressed autosomal genes in the cardiac lineage
Source: Nat Commun. 2022 Oct 10;13:5984. doi: 10.1038/s41467-022-33722-x (PMC9550772; doi:10.1038/s41467-022-33722-x)
Supplement: Supplementary file 13 — Source Data [file 41467_2022_33722_MOESM13_ESM.zip › Source Data 20.txt]

Gene	File1B	File1C	File2B	File2C	File3B	File3C	File4B	File4C	File5B	File5C	File6B	File6C	File7B	File7C	File8B	File8C	File9B	File9C	File10B	File10C	File11B	File11C	File12B	File12C	File13B	File13C	File14B	File14C	File15B	File15C	File16B	File16C	File17B	File17C	File18B	File18C	File19B	File19C	File20B	File20C	File21B	File21C	File22B	File22C	File23B	File23C	File24B	File24C	File25B
ENSMUSG00000033845	0	4	0	2	0	2	0	2	0	5	0	0	0	4	0	5	0	0	0	3	0	9	0	15	0	4	0	1	0	2	0	3	0	3	0	3	0	1	0	1	0	11	0	0	0	2	0	5	0
ENSMUSG00000042501	0	16	0	0	0	9	0	0	0	0	0	0	0	0	0	0	0	0	0	0	0	0	0	0	0	0	0	7	0	0	0	0	0	0	0	0	0	0	0	0	0	0	0	0	0	0	0	25	0
ENSMUSG00000092083	0	4	0	0	0	5	0	0	0	0	0	0	0	37	0	0	0	0	0	0	0	0	0	0	0	0	0	0	0	0	0	0	0	0	0	0	0	0	0	0	0	22	0	0	0	0	0	0	0
ENSMUSG00000025931	0	6	0	0	0	12	0	0	0	0	0	0	0	0	0	0	0	0	0	0	0	71	0	0	0	0	0	0	0	2	0	0	0	0	0	0	0	0	0	0	0	0	0	0	0	0	0	25	0
ENSMUSG00000004768	0	1	0	0	0	11	0	2	0	4	0	3	0	6	0	1	0	1	0	16	0	20	0	1	0	1	0	0	0	0	0	3	0	11	0	0	0	4	0	0	0	2	0	2	0	1	0	3	0
ENSMUSG00000037509	0	11	0	0	0	10	0	0	0	0	0	0	0	7	0	15	0	0	0	0	0	94	0	9	0	31	0	0	0	7	0	6	0	33	0	11	0	0	0	0	0	20	0	0	0	0	0	14	0
ENSMUSG00000026123	0	0	0	5	0	7	0	0	0	6	0	0	0	3	0	5	0	0	0	0	0	0	0	6	0	2	0	0	0	0	0	0	0	10	0	0	0	2	0	0	0	0	0	0	0	0	0	0	0
ENSMUSG00000045216	0	4	0	31	0	15	0	6	0	0	0	3	0	0	0	9	0	0	0	0	0	1	0	0	0	0	0	0	0	1	0	0	0	0	0	11	0	16	0	23	0	0	0	0	0	10	0	0	0
ENSMUSG00000102202	0	0	0	0	0	2	0	0	0	0	0	1	0	0	0	0	0	0	0	9	0	0	0	2	0	1	0	2	0	0	0	0	0	4	0	5	0	4	0	0	0	0	0	0	0	0	0	0	0
ENSMUSG00000037447	0	0	0	31	0	0	0	0	0	0	0	0	0	0	0	0	0	0	0	0	0	0	0	19	0	0	0	0	0	0	0	0	0	0	0	0	0	0	0	0	0	0	0	0	0	0	0	9	0
ENSMUSG00000037408	0	0	0	0	0	0	0	0	0	0	0	0	0	0	0	0	0	0	0	18	0	87	0	0	0	0	0	0	0	0	0	0	0	1	0	0	0	0	0	0	0	0	0	0	0	0	0	0	0
ENSMUSG00000026117	0	0	0	0	0	3	0	0	0	1	0	4	0	0	0	1	0	19	0	3	0	0	0	22	0	0	0	0	0	0	0	5	0	0	0	14	0	16	0	8	0	9	0	0	0	3	0	5	0
ENSMUSG00000026113	0	23	0	0	0	89	0	12	0	69	0	12	0	0	0	0	0	29	0	128	0	17	0	3	0	0	0	0	0	16	0	84	0	0	0	59	0	50	0	8	0	10	0	0	0	0	0	68	0
ENSMUSG00000026062	0	0	0	0	0	12	0	0	0	0	0	0	0	0	0	0	0	0	0	0	0	0	0	16	0	0	0	0	0	21	0	0	0	0	0	0	0	0	0	0	0	0	0	0	0	0	0	0	0
ENSMUSG00000070939	0	14	0	0	0	35	0	0	0	12	0	0	0	37	0	0	0	114	0	28	0	29	0	96	0	51	0	9	0	19	0	26	0	5	0	18	0	32	0	177	0	14	0	0	0	26	0	24	0
ENSMUSG00000091844	0	1	0	16	0	7	0	1	0	8	0	0	0	5	0	12	0	2	0	2	0	10	0	22	0	0	0	8	0	2	0	9	0	9	0	7	0	0	0	8	0	0	0	3	0	15	0	5	0
ENSMUSG00000041684	0	0	0	0	0	5	0	0	0	10	0	0	0	2	0	0	0	0	0	0	0	0	0	0	0	1	0	0	0	12	0	0	0	0	0	0	0	0	0	0	0	0	0	0	0	0	0	0	0
ENSMUSG00000101337	0	7	0	0	0	1	0	0	0	6	0	44	0	4	0	10	0	0	0	13	0	0	0	0	0	0	0	0	0	28	0	0	0	19	0	3	0	0	0	11	0	0	0	0	0	0	0	0	0
ENSMUSG00000062939	0	0	0	15	0	0	0	0	0	0	0	1	0	1	0	2	0	0	0	0	0	4	0	1	0	9	0	0	0	0	0	13	0	2	0	8	0	0	0	2	0	1	0	0	0	0	0	1	0
ENSMUSG00000026104	0	15	0	12	0	3	0	45	0	31	0	6	0	11	0	25	0	0	0	16	0	37	0	0	0	3	0	21	0	0	0	14	0	54	0	29	0	33	0	0	0	29	0	8	0	1	0	64	0
ENSMUSG00000100120	0	0	0	0	0	3	0	0	0	0	0	8	0	0	0	0	0	9	0	0	0	0	0	0	0	0	0	0	0	0	0	0	0	0	0	5	0	0	0	0	0	0	0	1	0	9	0	0	0
ENSMUSG00000041303	0	0	0	0	0	0	0	3	0	0	0	0	0	2	0	4	0	0	0	0	0	0	0	4	0	0	0	0	0	0	0	0	0	2	0	0	0	0	0	1	0	1	0	0	0	4	0	7	0
ENSMUSG00000025978	0	7	0	0	0	2	0	14	0	20	0	0	0	0	0	0	0	16	0	20	0	20	0	0	0	0	0	1	0	0	0	0	0	9	0	0	0	0	0	0	0	0	0	1	0	22	0	2	0
ENSMUSG00000026034	0	4	0	19	0	10	0	5	0	42	0	0	0	0	0	44	0	2	0	23	0	72	0	0	0	20	0	0	0	18	0	15	0	3	0	5	0	8	0	0	0	0	0	2	0	0	0	4	0
ENSMUSG00000026028	0	6	0	0	0	5	0	0	0	0	0	1	0	0	0	0	0	10	0	0	0	30	0	0	0	0	0	9	0	6	0	0	0	0	0	24	0	0	0	0	0	0	0	0	0	0	0	0	0
ENSMUSG00000072295	0	0	0	0	0	9	0	0	0	7	0	7	0	0	0	42	0	0	0	44	0	45	0	0	0	77	0	0	0	3	0	0	0	10	0	10	0	25	0	0	0	0	0	8	0	16	0	0	0
ENSMUSG00000087561	0	0	0	4	0	10	0	0	0	31	0	0	0	0	0	41	0	0	0	0	0	36	0	0	0	0	0	0	0	0	0	0	0	0	0	19	0	21	0	4	0	0	0	4	0	0	0	12	0
ENSMUSG00000025963	0	0	0	0	0	0	0	1	0	3	0	0	0	0	0	5	0	0	0	0	0	47	0	5	0	8	0	0	0	0	0	0	0	2	0	4	0	0	0	0	0	1	0	0	0	0	0	2	0
ENSMUSG00000100437	0	0	0	0	0	9	0	0	0	0	0	9	0	0	0	19	0	0	0	0	0	0	0	0	0	0	0	0	0	0	0	0	0	0	0	0	0	0	0	0	0	0	0	0	0	0	0	1	0
ENSMUSG00000055567	0	5	0	19	0	35	0	38	0	6	0	2	0	8	0	168	0	3	0	15	0	16	0	37	0	0	0	13	0	3	0	34	0	11	0	0	0	0	0	0	0	0	0	1	0	14	0	11	0
ENSMUSG00000039395	0	0	0	0	0	3	0	0	0	46	0	0	0	2	0	0	0	0	0	6	0	4	0	0	0	0	0	0	0	0	0	0	0	0	0	1	0	0	0	0	0	0	0	1	0	0	0	0	0
ENSMUSG00000026188	0	0	0	0	0	0	0	6	0	0	0	0	0	0	0	0	0	0	0	0	0	15	0	0	0	0	0	0	0	0	0	0	0	0	0	0	0	0	0	0	0	0	0	1	0	0	0	0	0
ENSMUSG00000039342	0	5	0	3	0	33	0	35	0	45	0	4	0	19	0	127	0	5	0	30	0	27	0	13	0	3	0	11	0	3	0	3	0	8	0	6	0	20	0	15	0	3	0	0	0	21	0	15	0
ENSMUSG00000026174	0	8	0	0	0	2	0	12	0	2	0	2	0	2	0	0	0	0	0	0	0	0	0	0	0	0	0	1	0	0	0	0	0	0	0	0	0	0	0	0	0	2	0	0	0	0	0	0	0
ENSMUSG00000026173	0	0	0	0	0	0	0	0	0	0	0	0	0	0	0	0	0	0	0	2	0	12	0	0	0	0	0	4	0	0	0	0	0	0	0	0	0	6	0	0	0	0	0	0	0	0	0	0	0
ENSMUSG00000047021	0	0	0	0	0	1	0	0	0	0	0	0	0	0	0	0	0	0	0	0	0	0	0	0	0	0	0	0	0	0	0	0	0	0	0	0	0	0	0	0	0	0	0	0	0	0	0	1	0
ENSMUSG00000026205	0	0	0	17	0	3	0	0	0	6	0	0	0	0	0	0	0	0	0	13	0	0	0	0	0	0	0	3	0	0	0	0	0	6	0	0	0	1	0	0	0	0	0	0	0	0	0	0	0
ENSMUSG00000026199	0	0	0	0	0	5	0	0	0	6	0	13	0	5	0	0	0	0	0	12	0	0	0	0	0	18	0	0	0	0	0	9	0	0	0	0	0	0	0	0	0	13	0	1	0	0	0	0	0
ENSMUSG00000086053	0	1	0	0	0	3	0	1	0	1	0	0	0	0	0	0	0	0	0	13	0	0	0	4	0	0	0	0	0	0	0	0	0	0	0	0	0	0	0	0	0	0	0	1	0	0	0	3	0
ENSMUSG00000033007	0	1	0	10	0	2	0	0	0	5	0	0	0	0	0	0	0	5	0	0	0	0	0	0	0	0	0	0	0	8	0	0	0	0	0	0	0	0	0	0	0	0	0	4	0	0	0	0	0
ENSMUSG00000032908	0	7	0	0	0	6	0	30	0	0	0	3	0	16	0	25	0	0	0	0	0	51	0	58	0	119	0	14	0	11	0	32	0	51	0	52	0	24	0	0	0	42	0	19	0	71	0	35	0
ENSMUSG00000099706	0	1	0	0	0	0	0	2	0	1	0	0	0	0	0	4	0	0	0	0	0	0	0	1	0	0	0	0	0	1	0	0	0	0	0	0	0	0	0	1	0	0	0	0	0	3	0	2	0
ENSMUSG00000043230	0	6	0	0	0	3	0	0	0	0	0	3	0	0	0	29	0	0	0	26	0	0	0	0	0	6	0	11	0	0	0	0	0	25	0	8	0	0	0	0	0	0	0	0	0	0	0	0	0
ENSMUSG00000079465	0	0	0	14	0	15	0	0	0	9	0	9	0	37	0	8	0	15	0	84	0	18	0	68	0	33	0	8	0	0	0	16	0	13	0	22	0	18	0	19	0	9	0	14	0	10	0	22	0
ENSMUSG00000097564	0	0	0	14	0	21	0	0	0	7	0	12	0	38	0	7	0	18	0	46	0	24	0	62	0	40	0	3	0	0	0	22	0	29	0	15	0	35	0	27	0	14	0	20	0	13	0	14	0
ENSMUSG00000036766	0	3	0	10	0	10	0	14	0	12	0	8	0	12	0	24	0	6	0	30	0	0	0	6	0	30	0	0	0	0	0	2	0	9	0	1	0	14	0	0	0	30	0	0	0	0	0	10	0
ENSMUSG00000073633	0	2	0	5	0	0	0	6	0	0	0	0	0	0	0	16	0	0	0	0	0	0	0	0	0	0	0	0	0	0	0	0	0	0	0	0	0	0	0	11	0	0	0	0	0	0	0	0	0
ENSMUSG00000052760	0	0	0	0	0	0	0	13	0	0	0	0	0	0	0	4	0	0	0	0	0	0	0	3	0	0	0	0	0	0	0	0	0	0	0	1	0	0	0	0	0	0	0	1	0	0	0	26	0
ENSMUSG00000026226	0	11	0	11	0	19	0	23	0	38	0	2	0	23	0	63	0	7	0	0	0	21	0	62	0	23	0	32	0	1	0	12	0	0	0	21	0	23	0	11	0	0	0	8	0	18	0	33	0
ENSMUSG00000026247	0	1	0	1	0	3	0	10	0	6	0	1	0	4	0	7	0	0	0	4	0	9	0	5	0	1	0	2	0	0	0	0	0	0	0	0	0	5	0	1	0	4	0	1	0	1	0	2	0
ENSMUSG00000026255	0	0	0	0	0	1	0	0	0	0	0	0	0	0	0	14	0	0	0	0	0	108	0	0	0	0	0	4	0	0	0	10	0	0	0	0	0	14	0	0	0	24	0	0	0	16	0	0	0
ENSMUSG00000100850	0	0	0	0	0	0	0	0	0	0	0	0	0	0	0	0	0	0	0	10	0	0	0	0	0	0	0	2	0	0	0	0	0	0	0	0	0	0	0	60	0	0	0	0	0	0	0	0	0
ENSMUSG00000026303	0	0	0	0	0	2	0	1	0	2	0	0	0	0	0	6	0	0	0	1	0	0	0	0	0	2	0	1	0	0	0	0	0	0	0	0	0	1	0	0	0	1	0	0	0	0	0	0	0
ENSMUSG00000049515	0	1	0	0	0	0	0	0	0	10	0	0	0	3	0	3	0	0	0	0	0	29	0	38	0	10	0	11	0	0	0	0	0	10	0	4	0	2	0	0	0	10	0	1	0	4	0	3	0
ENSMUSG00000026308	0	0	0	0	0	0	0	0	0	3	0	1	0	0	0	0	0	2	0	0	0	8	0	8	0	0	0	1	0	0	0	17	0	0	0	0	0	0	0	0	0	0	0	0	0	0	0	0	0
ENSMUSG00000034220	0	0	0	0	0	3	0	26	0	6	0	0	0	0	0	0	0	8	0	0	0	4	0	24	0	0	0	0	0	0	0	0	0	5	0	2	0	1	0	0	0	0	0	0	0	0	0	0	0
ENSMUSG00000034212	0	1	0	7	0	11	0	0	0	0	0	0	0	0	0	0	0	0	0	0	0	0	0	13	0	0	0	0	0	0	0	0	0	0	0	0	0	0	0	0	0	0	0	0	0	12	0	0	0
ENSMUSG00000026271	0	1	0	0	0	10	0	0	0	0	0	4	0	0	0	15	0	0	0	18	0	0	0	0	0	0	0	0	0	0	0	0	0	0	0	0	0	0	0	0	0	0	0	0	0	0	0	8	0
ENSMUSG00000047793	0	6	0	5	0	1	0	53	0	20	0	3	0	22	0	13	0	5	0	16	0	5	0	0	0	0	0	5	0	2	0	6	0	4	0	3	0	3	0	0	0	8	0	9	0	2	0	0	0
ENSMUSG00000026275	0	4	0	44	0	88	0	16	0	9	0	24	0	69	0	64	0	7	0	50	0	103	0	62	0	12	0	31	0	11	0	7	0	24	0	12	0	0	0	0	0	10	0	9	0	41	0	33	0
ENSMUSG00000026333	0	3	0	0	0	1	0	0	0	3	0	2	0	0	0	0	0	9	0	0	0	7	0	0	0	0	0	6	0	2	0	0	0	20	0	0	0	0	0	0	0	0	0	0	0	3	0	0	0
ENSMUSG00000036962	0	3	0	7	0	7	0	38	0	5	0	14	0	6	0	37	0	15	0	106	0	0	0	16	0	31	0	3	0	0	0	10	0	12	0	7	0	2	0	0	0	3	0	1	0	6	0	22	0
ENSMUSG00000051590	0	0	0	17	0	7	0	0	0	0	0	0	0	3	0	35	0	0	0	2	0	0	0	7	0	0	0	0	0	0	0	4	0	20	0	17	0	0	0	0	0	0	0	0	0	0	0	28	0
ENSMUSG00000042554	0	0	0	0	0	2	0	0	0	0	0	0	0	21	0	0	0	0	0	0	0	0	0	0	0	86	0	4	0	0	0	0	0	38	0	0	0	0	0	0	0	0	0	0	0	0	0	0	0
ENSMUSG00000042268	0	8	0	0	0	15	0	12	0	0	0	0	0	0	0	34	0	0	0	0	0	0	0	0	0	0	0	0	0	0	0	0	0	0	0	0	0	0	0	0	0	0	0	0	0	0	0	0	0
ENSMUSG00000013275	0	2	0	0	0	11	0	8	0	1	0	3	0	4	0	17	0	0	0	0	0	19	0	11	0	37	0	11	0	0	0	4	0	11	0	23	0	23	0	47	0	7	0	4	0	28	0	18	0
ENSMUSG00000026434	0	0	0	0	0	3	0	0	0	0	0	0	0	14	0	0	0	0	0	0	0	4	0	0	0	0	0	7	0	0	0	0	0	9	0	7	0	0	0	0	0	16	0	1	0	0	0	0	0
ENSMUSG00000026443	0	20	0	0	0	19	0	0	0	9	0	0	0	41	0	68	0	13	0	83	0	0	0	21	0	25	0	0	0	14	0	0	0	3	0	28	0	2	0	0	0	9	0	0	0	7	0	59	0
ENSMUSG00000090553	0	6	0	0	0	8	0	0	0	0	0	0	0	0	0	0	0	0	0	0	0	0	0	0	0	0	0	0	0	0	0	1	0	0	0	0	0	9	0	0	0	0	0	0	0	0	0	13	0
ENSMUSG00000026458	0	37	0	20	0	31	0	52	0	62	0	18	0	288	0	16	0	26	0	94	0	19	0	168	0	37	0	25	0	14	0	36	0	48	0	37	0	112	0	36	0	18	0	11	0	20	0	43	0
ENSMUSG00000042793	0	16	0	3	0	41	0	39	0	7	0	13	0	18	0	24	0	10	0	64	0	27	0	34	0	24	0	1	0	6	0	22	0	0	0	12	0	15	0	32	0	8	0	8	0	15	0	17	0
ENSMUSG00000062580	0	0	0	0	0	0	0	1	0	0	0	0	0	0	0	9	0	0	0	23	0	0	0	0	0	0	0	0	0	2	0	2	0	4	0	2	0	0	0	0	0	0	0	0	0	1	0	0	0
ENSMUSG00000048096	0	0	0	0	0	23	0	2	0	0	0	5	0	0	0	26	0	1	0	3	0	0	0	15	0	1	0	0	0	0	0	1	0	1	0	14	0	0	0	0	0	0	0	1	0	6	0	15	0
ENSMUSG00000026407	0	0	0	0	0	5	0	0	0	0	0	0	0	0	0	0	0	0	0	2	0	11	0	0	0	0	0	0	0	0	0	0	0	0	0	0	0	0	0	0	0	0	0	0	0	0	0	0	0
ENSMUSG00000041642	0	0	0	0	0	2	0	5	0	0	0	0	0	7	0	0	0	0	0	15	0	1	0	0	0	24	0	0	0	4	0	0	0	0	0	27	0	29	0	0	0	0	0	0	0	0	0	14	0
ENSMUSG00000063681	0	0	0	0	0	4	0	9	0	0	0	0	0	0	0	58	0	0	0	0	0	75	0	36	0	0	0	0	0	0	0	0	0	7	0	0	0	0	0	0	0	3	0	0	0	52	0	7	0
ENSMUSG00000103844	0	0	0	35	0	0	0	0	0	0	0	0	0	0	0	0	0	0	0	0	0	0	0	0	0	7	0	0	0	0	0	0	0	0	0	91	0	0	0	0	0	0	0	1	0	0	0	57	0
ENSMUSG00000033898	0	0	0	1	0	6	0	6	0	14	0	0	0	2	0	4	0	0	0	1	0	20	0	14	0	3	0	0	0	0	0	4	0	7	0	8	0	7	0	2	0	5	0	2	0	3	0	3	0
ENSMUSG00000097754	0	0	0	0	0	0	0	9	0	0	0	0	0	0	0	38	0	0	0	0	0	7	0	0	0	0	0	0	0	0	0	0	0	0	0	0	0	0	0	0	0	0	0	0	0	0	0	0	0
ENSMUSG00000006007	0	1	0	0	0	0	0	16	0	0	0	0	0	0	0	0	0	0	0	0	0	0	0	0	0	0	0	3	0	4	0	0	0	11	0	0	0	1	0	0	0	0	0	0	0	0	0	0	0
ENSMUSG00000099447	0	5	0	0	0	6	0	27	0	6	0	3	0	0	0	11	0	0	0	0	0	0	0	37	0	75	0	15	0	16	0	0	0	33	0	7	0	25	0	0	0	3	0	4	0	0	0	11	0
ENSMUSG00000101880	0	0	0	0	0	0	0	0	0	0	0	0	0	0	0	1	0	0	0	1	0	0	0	1	0	0	0	0	0	0	0	0	0	0	0	0	0	0	0	0	0	0	0	0	0	0	0	0	0
ENSMUSG00000096950	0	0	0	0	0	9	0	0	0	0	0	0	0	7	0	4	0	0	0	67	0	0	0	9	0	0	0	0	0	1	0	1	0	0	0	0	0	16	0	0	0	0	0	0	0	2	0	0	0
ENSMUSG00000026468	0	0	0	0	0	4	0	0	0	0	0	0	0	0	0	0	0	0	0	9	0	0	0	0	0	0	0	7	0	28	0	0	0	0	0	10	0	0	0	0	0	0	0	0	0	18	0	2	0
ENSMUSG00000026602	0	12	0	26	0	73	0	2	0	7	0	13	0	8	0	52	0	30	0	0	0	0	0	85	0	31	0	14	0	0	0	0	0	0	0	54	0	0	0	46	0	18	0	15	0	0	0	7	0
ENSMUSG00000026705	0	0	0	12	0	5	0	0	0	4	0	0	0	43	0	19	0	0	0	4	0	2	0	14	0	14	0	0	0	1	0	1	0	11	0	4	0	0	0	2	0	30	0	2	0	2	0	4	0
ENSMUSG00000026585	0	3	0	4	0	26	0	16	0	15	0	1	0	2	0	50	0	4	0	81	0	51	0	0	0	0	0	11	0	15	0	0	0	4	0	5	0	14	0	0	0	4	0	9	0	2	0	35	0
ENSMUSG00000090081	0	1	0	0	0	0	0	0	0	0	0	1	0	10	0	0	0	0	0	6	0	0	0	0	0	0	0	0	0	0	0	0	0	0	0	0	0	4	0	0	0	0	0	0	0	2	0	0	0
ENSMUSG00000086593	0	1	0	0	0	0	0	0	0	0	0	0	0	20	0	21	0	7	0	0	0	0	0	0	0	0	0	1	0	0	0	0	0	0	0	0	0	25	0	0	0	2	0	0	0	4	0	8	0
ENSMUSG00000026579	0	3	0	0	0	10	0	24	0	18	0	1	0	0	0	5	0	4	0	0	0	9	0	27	0	0	0	1	0	0	0	7	0	15	0	30	0	31	0	0	0	4	0	4	0	1	0	1	0
ENSMUSG00000040723	0	2	0	0	0	1	0	17	0	3	0	0	0	30	0	0	0	0	0	0	0	26	0	36	0	0	0	18	0	0	0	8	0	6	0	21	0	0	0	0	0	0	0	0	0	0	0	2	0
ENSMUSG00000038473	0	3	0	0	0	4	0	0	0	31	0	43	0	19	0	8	0	150	0	0	0	0	0	0	0	0	0	57	0	0	0	23	0	134	0	4	0	34	0	36	0	16	0	10	0	19	0	21	0
ENSMUSG00000005674	0	1	0	0	0	1	0	11	0	3	0	0	0	0	0	8	0	0	0	5	0	1	0	0	0	0	0	2	0	3	0	2	0	0	0	0	0	4	0	10	0	0	0	1	0	8	0	0	0
ENSMUSG00000006411	0	0	0	0	0	0	0	0	0	5	0	0	0	0	0	0	0	0	0	21	0	0	0	4	0	10	0	0	0	0	0	0	0	0	0	0	0	0	0	0	0	5	0	0	0	0	0	0	0
ENSMUSG00000038147	0	0	0	0	0	4	0	0	0	0	0	0	0	0	0	0	0	0	0	0	0	0	0	0	0	0	0	3	0	0	0	0	0	0	0	0	0	0	0	15	0	0	0	0	0	6	0	0	0
ENSMUSG00000015314	0	0	0	33	0	12	0	28	0	28	0	14	0	14	0	0	0	0	0	55	0	53	0	14	0	14	0	5	0	16	0	0	0	46	0	7	0	11	0	13	0	4	0	15	0	20	0	21	0
ENSMUSG00000026556	0	6	0	0	0	12	0	64	0	17	0	3	0	24	0	66	0	0	0	2	0	129	0	1	0	11	0	0	0	0	0	3	0	3	0	0	0	43	0	3	0	13	0	0	0	12	0	3	0
ENSMUSG00000003458	0	91	0	12	0	232	0	305	0	74	0	81	0	168	0	424	0	93	0	14	0	495	0	76	0	63	0	82	0	170	0	60	0	101	0	64	0	49	0	53	0	165	0	6	0	318	0	52	0
ENSMUSG00000085184	0	0	0	0	0	0	0	0	0	2	0	0	0	0	0	5	0	0	0	0	0	3	0	4	0	4	0	1	0	0	0	0	0	2	0	2	0	0	0	1	0	0	0	0	0	2	0	0	0
ENSMUSG00000026523	0	0	0	0	0	0	0	0	0	3	0	0	0	0	0	0	0	0	0	0	0	0	0	60	0	103	0	16	0	0	0	0	0	24	0	0	0	0	0	0	0	0	0	0	0	0	0	13	0
ENSMUSG00000038806	0	10	0	13	0	3	0	81	0	0	0	0	0	31	0	13	0	40	0	45	0	52	0	52	0	0	0	13	0	0	0	2	0	4	0	10	0	13	0	0	0	4	0	4	0	0	0	23	0
ENSMUSG00000026519	0	0	0	0	0	0	0	0	0	10	0	0	0	0	0	0	0	0	0	0	0	0	0	13	0	0	0	7	0	0	0	0	0	1	0	34	0	0	0	0	0	0	0	6	0	0	0	1	0
ENSMUSG00000038768	0	0	0	0	0	2	0	0	0	0	0	0	0	2	0	0	0	2	0	4	0	13	0	4	0	0	0	4	0	0	0	0	0	0	0	1	0	1	0	0	0	0	0	0	0	0	0	0	0
ENSMUSG00000079164	0	1	0	0	0	4	0	0	0	0	0	1	0	0	0	0	0	0	0	0	0	0	0	26	0	0	0	1	0	1	0	5	0	0	0	42	0	0	0	0	0	0	0	2	0	0	0	17	0
ENSMUSG00000092578	0	6	0	18	0	19	0	12	0	7	0	5	0	8	0	15	0	0	0	27	0	21	0	29	0	17	0	4	0	8	0	9	0	5	0	7	0	11	0	18	0	10	0	3	0	1	0	10	0
ENSMUSG00000103690	0	0	0	0	0	0	0	13	0	15	0	6	0	44	0	0	0	0	0	0	0	0	0	0	0	0	0	0	0	0	0	0	0	1	0	76	0	0	0	0	0	0	0	0	0	0	0	20	0
ENSMUSG00000026611	0	2	0	0	0	3	0	6	0	0	0	0	0	20	0	1	0	0	0	0	0	0	0	3	0	55	0	4	0	0	0	0	0	0	0	54	0	0	0	0	0	0	0	0	0	0	0	0	0
ENSMUSG00000026609	0	0	0	0	0	9	0	18	0	6	0	0	0	0	0	19	0	0	0	0	0	0	0	52	0	0	0	7	0	16	0	22	0	0	0	0	0	21	0	0	0	0	0	2	0	13	0	18	0
ENSMUSG00000026628	0	10	0	5	0	15	0	5	0	35	0	26	0	24	0	94	0	13	0	81	0	57	0	66	0	51	0	5	0	9	0	2	0	24	0	45	0	76	0	17	0	4	0	10	0	10	0	14	0
ENSMUSG00000103114	0	0	0	0	0	0	0	3	0	0	0	0	0	0	0	1	0	0	0	0	0	54	0	0	0	0	0	4	0	0	0	0	0	0	0	0	0	0	0	0	0	4	0	0	0	0	0	0	0
ENSMUSG00000016181	0	0	0	0	0	0	0	0	0	0	0	0	0	0	0	0	0	2	0	0	0	0	0	0	0	0	0	0	0	0	0	0	0	0	0	0	0	0	0	0	0	0	0	14	0	0	0	6	0
ENSMUSG00000026664	0	0	0	10	0	5	0	0	0	0	0	0	0	0	0	0	0	0	0	0	0	16	0	0	0	0	0	0	0	10	0	1	0	0	0	0	0	0	0	56	0	0	0	0	0	8	0	0	0
ENSMUSG00000015619	0	0	0	0	0	3	0	0	0	3	0	0	0	0	0	0	0	0	0	6	0	0	0	0	0	0	0	0	0	0	0	0	0	0	0	2	0	0	0	0	0	0	0	0	0	0	0	0	0
ENSMUSG00000026773	0	0	0	0	0	3	0	0	0	24	0	0	0	20	0	0	0	0	0	0	0	0	0	0	0	0	0	0	0	0	0	0	0	0	0	0	0	0	0	0	0	0	0	0	0	0	0	0	0
ENSMUSG00000026730	0	5	0	0	0	3	0	31	0	0	0	0	0	4	0	48	0	0	0	0	0	0	0	0	0	0	0	11	0	0	0	0	0	0	0	0	0	123	0	0	0	0	0	0	0	0	0	0	0
ENSMUSG00000026974	0	11	0	4	0	5	0	25	0	25	0	4	0	9	0	84	0	13	0	32	0	32	0	54	0	17	0	14	0	0	0	5	0	9	0	10	0	3	0	0	0	10	0	1	0	28	0	22	0
ENSMUSG00000036833	0	0	0	0	0	0	0	6	0	0	0	0	0	0	0	0	0	0	0	0	0	0	0	0	0	0	0	0	0	0	0	0	0	0	0	0	0	17	0	0	0	0	0	0	0	0	0	0	0
ENSMUSG00000026944	0	0	0	0	0	0	0	0	0	0	0	1	0	5	0	0	0	6	0	0	0	7	0	0	0	0	0	0	0	0	0	0	0	0	0	0	0	4	0	0	0	0	0	0	0	0	0	0	0
ENSMUSG00000058740	0	0	0	4	0	2	0	10	0	0	0	0	0	0	0	9	0	0	0	7	0	0	0	9	0	17	0	3	0	0	0	0	0	0	0	2	0	4	0	0	0	0	0	0	0	0	0	6	0
ENSMUSG00000026932	0	0	0	0	0	0	0	0	0	0	0	0	0	0	0	1	0	0	0	0	0	0	0	67	0	0	0	0	0	0	0	0	0	0	0	0	0	6	0	0	0	5	0	0	0	0	0	0	0
ENSMUSG00000015787	0	1	0	0	0	1	0	0	0	4	0	0	0	2	0	0	0	0	0	0	0	3	0	0	0	0	0	0	0	0	0	0	0	0	0	3	0	0	0	0	0	0	0	0	0	0	0	0	0
ENSMUSG00000015776	0	1	0	0	0	3	0	3	0	5	0	1	0	3	0	1	0	2	0	4	0	12	0	8	0	3	0	1	0	2	0	1	0	4	0	2	0	4	0	2	0	1	0	0	0	0	0	0	0
ENSMUSG00000049897	0	0	0	0	0	2	0	15	0	0	0	0	0	0	0	49	0	0	0	37	0	0	0	0	0	0	0	0	0	0	0	0	0	0	0	14	0	0	0	0	0	0	0	1	0	25	0	0	0
ENSMUSG00000014852	0	2	0	34	0	11	0	12	0	6	0	16	0	20	0	85	0	51	0	65	0	4	0	0	0	0	0	28	0	0	0	0	0	13	0	0	0	0	0	0	0	2	0	1	0	13	0	0	0
ENSMUSG00000026918	0	0	0	0	0	0	0	0	0	0	0	0	0	0	0	0	0	0	0	0	0	0	0	8	0	3	0	0	0	0	0	0	0	3	0	0	0	4	0	0	0	0	0	0	0	0	0	66	0
ENSMUSG00000026833	0	0	0	0	0	0	0	4	0	0	0	0	0	2	0	0	0	11	0	18	0	0	0	0	0	25	0	10	0	0	0	0	0	0	0	3	0	0	0	0	0	0	0	0	0	0	0	0	0
ENSMUSG00000035829	0	0	0	1	0	1	0	3	0	0	0	0	0	0	0	0	0	2	0	5	0	0	0	10	0	9	0	0	0	0	0	0	0	2	0	0	0	5	0	0	0	3	0	0	0	0	0	2	0
ENSMUSG00000026821	0	1	0	0	0	6	0	0	0	41	0	7	0	28	0	0	0	0	0	14	0	0	0	69	0	5	0	0	0	0	0	0	0	0	0	0	0	5	0	0	0	0	0	0	0	0	0	0	0
ENSMUSG00000035666	0	0	0	0	0	1	0	0	0	0	0	0	0	8	0	0	0	0	0	0	0	0	0	0	0	0	0	0	0	8	0	0	0	0	0	0	0	10	0	0	0	0	0	0	0	0	0	0	0
ENSMUSG00000052533	0	1	0	39	0	11	0	23	0	3	0	1	0	0	0	5	0	0	0	10	0	95	0	9	0	0	0	5	0	1	0	1	0	0	0	0	0	1	0	0	0	0	0	0	0	6	0	3	0
ENSMUSG00000084892	0	0	0	28	0	0	0	0	0	0	0	0	0	0	0	0	0	0	0	0	0	22	0	0	0	0	0	0	0	0	0	0	0	0	0	0	0	0	0	0	0	0	0	0	0	3	0	0	0
ENSMUSG00000026858	0	1	0	0	0	0	0	10	0	3	0	0	0	5	0	0	0	4	0	0	0	15	0	6	0	0	0	5	0	0	0	10	0	31	0	2	0	0	0	0	0	2	0	1	0	11	0	5	0
ENSMUSG00000044320	0	23	0	3	0	27	0	83	0	49	0	20	0	14	0	146	0	0	0	23	0	45	0	115	0	31	0	22	0	22	0	29	0	17	0	8	0	44	0	21	0	26	0	11	0	23	0	34	0
ENSMUSG00000085491	0	0	0	0	0	3	0	5	0	2	0	1	0	0	0	0	0	0	0	0	0	0	0	5	0	0	0	0	0	1	0	0	0	0	0	0	0	0	0	0	0	3	0	0	0	0	0	0	0
ENSMUSG00000039483	0	0	0	0	0	0	0	1	0	1	0	1	0	2	0	5	0	2	0	6	0	9	0	1	0	1	0	1	0	0	0	0	0	2	0	0	0	1	0	0	0	1	0	0	0	2	0	1	0
ENSMUSG00000076441	0	1	0	0	0	0	0	2	0	0	0	0	0	1	0	0	0	3	0	0	0	2	0	1	0	1	0	0	0	0	0	0	0	0	0	0	0	0	0	0	0	1	0	0	0	0	0	0	0
ENSMUSG00000039205	0	0	0	0	0	0	0	0	0	0	0	0	0	0	0	19	0	0	0	7	0	0	0	0	0	5	0	0	0	0	0	0	0	0	0	0	0	10	0	0	0	4	0	0	0	9	0	2	0
ENSMUSG00000026814	0	2	0	0	0	0	0	0	0	0	0	0	0	7	0	0	0	0	0	9	0	0	0	28	0	0	0	0	0	10	0	1	0	0	0	0	0	0	0	0	0	0	0	0	0	0	0	8	0
ENSMUSG00000009566	0	0	0	0	0	1	0	5	0	0	0	0	0	0	0	2	0	0	0	1	0	0	0	0	0	0	0	0	0	5	0	1	0	0	0	1	0	3	0	1	0	0	0	0	0	4	0	1	0
ENSMUSG00000026792	0	0	0	0	0	0	0	0	0	0	0	0	0	0	0	0	0	0	0	0	0	0	0	0	0	4	0	0	0	4	0	0	0	2	0	0	0	0	0	0	0	0	0	0	0	0	0	0	0
ENSMUSG00000070953	0	0	0	17	0	0	0	1	0	3	0	0	0	0	0	0	0	0	0	4	0	0	0	6	0	0	0	16	0	0	0	0	0	0	0	0	0	0	0	0	0	2	0	0	0	0	0	1	0
ENSMUSG00000107167	0	0	0	2	0	3	0	16	0	5	0	0	0	4	0	0	0	0	0	1	0	8	0	10	0	3	0	3	0	1	0	4	0	3	0	1	0	6	0	12	0	1	0	0	0	0	0	11	0
ENSMUSG00000026890	0	1	0	0	0	18	0	21	0	23	0	14	0	1	0	98	0	0	0	1	0	6	0	42	0	8	0	3	0	40	0	39	0	21	0	49	0	37	0	52	0	15	0	0	0	0	0	16	0
ENSMUSG00000087187	0	0	0	0	0	0	0	0	0	0	0	0	0	0	0	0	0	16	0	32	0	0	0	0	0	11	0	0	0	0	0	5	0	0	0	0	0	0	0	0	0	0	0	0	0	0	0	1	0
ENSMUSG00000049018	0	0	0	5	0	4	0	4	0	9	0	1	0	0	0	32	0	0	0	11	0	0	0	9	0	0	0	0	0	0	0	0	0	10	0	3	0	0	0	0	0	0	0	1	0	4	0	0	0
ENSMUSG00000026754	0	5	0	0	0	2	0	3	0	0	0	0	0	0	0	27	0	0	0	7	0	8	0	3	0	0	0	0	0	0	0	0	0	1	0	7	0	0	0	0	0	4	0	0	0	0	0	0	0
ENSMUSG00000035236	0	0	0	0	0	8	0	0	0	0	0	0	0	3	0	17	0	0	0	2	0	0	0	17	0	0	0	1	0	0	0	0	0	10	0	7	0	0	0	0	0	0	0	0	0	0	0	0	0
ENSMUSG00000050447	0	0	0	0	0	3	0	0	0	0	0	0	0	0	0	0	0	0	0	8	0	0	0	0	0	33	0	0	0	0	0	0	0	0	0	0	0	0	0	0	0	0	0	0	0	0	0	14	0
ENSMUSG00000086447	0	11	0	72	0	13	0	0	0	50	0	5	0	7	0	64	0	0	0	0	0	53	0	10	0	0	0	0	0	11	0	0	0	9	0	0	0	22	0	17	0	43	0	8	0	44	0	1	0
ENSMUSG00000036641	0	4	0	0	0	0	0	0	0	0	0	0	0	0	0	0	0	0	0	0	0	0	0	45	0	0	0	0	0	0	0	0	0	0	0	0	0	0	0	0	0	0	0	8	0	3	0	0	0
ENSMUSG00000075307	0	1	0	1	0	1	0	2	0	1	0	0	0	2	0	6	0	0	0	1	0	6	0	2	0	6	0	0	0	1	0	0	0	0	0	0	0	2	0	0	0	3	0	0	0	7	0	5	0
ENSMUSG00000042155	0	0	0	0	0	0	0	0	0	5	0	1	0	5	0	1	0	0	0	0	0	14	0	2	0	0	0	0	0	0	0	6	0	2	0	3	0	1	0	1	0	0	0	0	0	1	0	3	0
ENSMUSG00000041762	0	0	0	0	0	0	0	0	0	0	0	0	0	0	0	0	0	1	0	0	0	0	0	0	0	10	0	0	0	10	0	0	0	0	0	0	0	0	0	0	0	0	0	0	0	2	0	0	0
ENSMUSG00000027107	0	2	0	0	0	0	0	0	0	0	0	0	0	3	0	0	0	0	0	0	0	0	0	0	0	0	0	0	0	0	0	0	0	0	0	0	0	0	0	0	0	180	0	0	0	0	0	0	0
ENSMUSG00000100303	0	0	0	1	0	4	0	0	0	0	0	0	0	0	0	1	0	0	0	0	0	2	0	1	0	1	0	0	0	0	0	0	0	2	0	0	0	0	0	2	0	1	0	0	0	0	0	0	0
ENSMUSG00000075270	0	0	0	14	0	9	0	12	0	14	0	5	0	22	0	0	0	0	0	0	0	0	0	23	0	0	0	0	0	17	0	0	0	0	0	8	0	0	0	0	0	0	0	0	0	0	0	9	0
ENSMUSG00000051747	0	0	0	0	0	0	0	0	0	0	0	0	0	64	0	0	0	0	0	0	0	0	0	0	0	0	0	0	0	0	0	6	0	0	0	0	0	0	0	0	0	0	0	0	0	0	0	0	0
ENSMUSG00000085335	0	21	0	40	0	36	0	3	0	24	0	9	0	39	0	62	0	3	0	46	0	29	0	136	0	62	0	3	0	3	0	37	0	51	0	19	0	15	0	1	0	44	0	9	0	28	0	56	0
ENSMUSG00000059588	0	0	0	0	0	0	0	0	0	0	0	0	0	11	0	0	0	0	0	17	0	0	0	27	0	89	0	0	0	0	0	0	0	0	0	11	0	0	0	0	0	0	0	0	0	0	0	0	0
ENSMUSG00000034075	0	0	0	0	0	0	0	6	0	0	0	3	0	0	0	0	0	26	0	12	0	0	0	0	0	0	0	0	0	0	0	0	0	0	0	0	0	0	0	0	0	0	0	0	0	0	0	0	0
ENSMUSG00000027072	0	0	0	7	0	2	0	9	0	18	0	2	0	0	0	28	0	10	0	5	0	9	0	17	0	15	0	4	0	1	0	7	0	6	0	27	0	4	0	12	0	2	0	1	0	9	0	8	0
ENSMUSG00000051329	0	0	0	0	0	0	0	4	0	0	0	0	0	12	0	7	0	0	0	11	0	0	0	0	0	0	0	0	0	0	0	0	0	0	0	0	0	0	0	0	0	0	0	0	0	0	0	4	0
ENSMUSG00000040687	0	49	0	0	0	12	0	32	0	19	0	0	0	10	0	0	0	0	0	29	0	77	0	0	0	0	0	0	0	0	0	7	0	0	0	0	0	33	0	0	0	10	0	3	0	0	0	19	0
ENSMUSG00000002103	0	3	0	0	0	1	0	0	0	0	0	0	0	0	0	0	0	0	0	23	0	0	0	35	0	0	0	9	0	6	0	0	0	0	0	3	0	0	0	0	0	4	0	0	0	0	0	0	0
ENSMUSG00000040479	0	0	0	0	0	0	0	0	0	0	0	6	0	6	0	0	0	0	0	4	0	0	0	3	0	8	0	1	0	0	0	7	0	0	0	1	0	43	0	11	0	2	0	0	0	8	0	9	0
ENSMUSG00000040310	0	5	0	9	0	1	0	5	0	8	0	5	0	17	0	18	0	0	0	36	0	22	0	6	0	0	0	5	0	8	0	7	0	0	0	0	0	12	0	0	0	6	0	1	0	24	0	8	0
ENSMUSG00000027165	0	1	0	0	0	18	0	5	0	0	0	0	0	32	0	82	0	11	0	2	0	0	0	64	0	0	0	0	0	0	0	0	0	53	0	36	0	0	0	0	0	0	0	0	0	0	0	0	0
ENSMUSG00000027163	0	1	0	0	0	4	0	0	0	0	0	0	0	0	0	0	0	0	0	0	0	0	0	0	0	0	0	0	0	0	0	0	0	0	0	25	0	0	0	17	0	0	0	2	0	25	0	0	0
ENSMUSG00000070794	0	6	0	0	0	12	0	30	0	10	0	5	0	2	0	26	0	0	0	19	0	72	0	1	0	76	0	18	0	0	0	63	0	34	0	0	0	21	0	0	0	0	0	0	0	13	0	0	0
ENSMUSG00000027186	0	0	0	0	0	2	0	2	0	0	0	0	0	0	0	4	0	0	0	0	0	6	0	0	0	2	0	1	0	0	0	1	0	0	0	0	0	0	0	0	0	0	0	0	0	1	0	0	0
ENSMUSG00000032698	0	0	0	9	0	0	0	1	0	5	0	1	0	0	0	0	0	0	0	51	0	12	0	0	0	21	0	3	0	3	0	0	0	0	0	6	0	0	0	0	0	0	0	0	0	0	0	0	0
ENSMUSG00000086029	0	2	0	0	0	4	0	0	0	10	0	0	0	0	0	10	0	0	0	0	0	20	0	34	0	0	0	0	0	0	0	0	0	9	0	0	0	0	0	0	0	4	0	0	0	2	0	0	0
ENSMUSG00000041660	0	0	0	0	0	0	0	1	0	0	0	0	0	18	0	0	0	0	0	4	0	24	0	0	0	14	0	3	0	0	0	0	0	17	0	29	0	0	0	0	0	0	0	0	0	42	0	38	0
ENSMUSG00000027344	0	4	0	2	0	9	0	0	0	13	0	1	0	21	0	1	0	0	0	13	0	30	0	10	0	11	0	11	0	0	0	16	0	20	0	28	0	2	0	0	0	0	0	0	0	0	0	24	0
ENSMUSG00000040093	0	0	0	15	0	0	0	0	0	0	0	0	0	0	0	0	0	0	0	0	0	35	0	0	0	28	0	0	0	0	0	0	0	0	0	6	0	0	0	64	0	0	0	5	0	12	0	4	0
ENSMUSG00000045838	0	1	0	6	0	0	0	0	0	21	0	0	0	0	0	41	0	0	0	0	0	0	0	14	0	6	0	0	0	0	0	0	0	0	0	42	0	0	0	85	0	0	0	0	0	8	0	17	0
ENSMUSG00000040035	0	1	0	0	0	9	0	19	0	13	0	0	0	0	0	1	0	0	0	6	0	28	0	0	0	0	0	0	0	0	0	0	0	30	0	13	0	0	0	0	0	5	0	1	0	0	0	0	0
ENSMUSG00000027331	0	1	0	1	0	6	0	0	0	0	0	6	0	24	0	18	0	28	0	13	0	0	0	0	0	19	0	0	0	0	0	4	0	0	0	0	0	25	0	0	0	0	0	0	0	0	0	0	0
ENSMUSG00000027324	0	0	0	0	0	2	0	0	0	0	0	0	0	0	0	7	0	0	0	0	0	6	0	1	0	0	0	0	0	0	0	0	0	1	0	1	0	0	0	0	0	0	0	0	0	4	0	0	0
ENSMUSG00000050211	0	3	0	0	0	0	0	0	0	0	0	1	0	1	0	44	0	0	0	0	0	1	0	0	0	0	0	0	0	15	0	0	0	0	0	0	0	36	0	0	0	0	0	0	0	0	0	0	0
ENSMUSG00000070719	0	3	0	10	0	0	0	12	0	0	0	0	0	5	0	25	0	0	0	0	0	39	0	15	0	21	0	0	0	0	0	10	0	14	0	1	0	6	0	0	0	6	0	0	0	14	0	8	0
ENSMUSG00000079110	0	0	0	0	0	10	0	0	0	14	0	1	0	0	0	2	0	0	0	75	0	10	0	0	0	2	0	0	0	0	0	0	0	2	0	20	0	2	0	1	0	3	0	0	0	42	0	0	0
ENSMUSG00000097799	0	2	0	0	0	1	0	1	0	5	0	0	0	0	0	0	0	3	0	4	0	0	0	1	0	5	0	0	0	0	0	4	0	0	0	2	0	0	0	0	0	1	0	0	0	1	0	1	0
ENSMUSG00000053675	0	0	0	0	0	9	0	0	0	0	0	0	0	0	0	22	0	4	0	0	0	0	0	3	0	24	0	0	0	14	0	0	0	0	0	0	0	0	0	0	0	0	0	0	0	4	0	0	0
ENSMUSG00000079103	0	2	0	0	0	0	0	6	0	0	0	0	0	8	0	0	0	0	0	13	0	46	0	0	0	0	0	12	0	0	0	0	0	0	0	0	0	0	0	0	0	0	0	0	0	0	0	0	0
ENSMUSG00000000308	0	1	0	2	0	17	0	5	0	13	0	4	0	12	0	7	0	2	0	5	0	11	0	20	0	2	0	6	0	4	0	7	0	8	0	15	0	10	0	6	0	3	0	1	0	6	0	9	0
ENSMUSG00000033498	0	34	0	15	0	63	0	56	0	73	0	33	0	98	0	208	0	36	0	161	0	107	0	121	0	46	0	40	0	20	0	49	0	46	0	38	0	66	0	82	0	34	0	12	0	15	0	34	0
ENSMUSG00000033486	0	0	0	0	0	4	0	4	0	0	0	0	0	1	0	15	0	0	0	1	0	0	0	6	0	1	0	1	0	0	0	1	0	2	0	8	0	0	0	0	0	0	0	0	0	0	0	1	0
ENSMUSG00000079071	0	4	0	0	0	0	0	2	0	0	0	0	0	24	0	0	0	0	0	0	0	0	0	0	0	0	0	5	0	0	0	8	0	0	0	0	0	13	0	0	0	1	0	5	0	0	0	21	0
ENSMUSG00000027199	0	18	0	0	0	1	0	13	0	5	0	1	0	32	0	69	0	0	0	33	0	0	0	26	0	0	0	5	0	14	0	22	0	24	0	12	0	0	0	0	0	0	0	0	0	0	0	0	0
ENSMUSG00000027203	0	0	0	0	0	0	0	0	0	0	0	0	0	0	0	0	0	0	0	0	0	0	0	0	0	0	0	0	0	0	0	0	0	0	0	0	0	0	0	0	0	0	0	0	0	1	0	6	0
ENSMUSG00000097458	0	0	0	0	0	1	0	0	0	0	0	3	0	0	0	0	0	0	0	0	0	37	0	6	0	0	0	4	0	0	0	6	0	0	0	4	0	0	0	0	0	0	0	1	0	3	0	1	0
ENSMUSG00000027359	0	0	0	0	0	0	0	0	0	5	0	0	0	0	0	0	0	0	0	0	0	0	0	35	0	0	0	0	0	0	0	6	0	0	0	1	0	0	0	0	0	8	0	1	0	3	0	0	0
ENSMUSG00000003660	0	0	0	0	0	0	0	22	0	6	0	4	0	0	0	0	0	4	0	28	0	51	0	0	0	22	0	0	0	1	0	1	0	7	0	0	0	20	0	0	0	0	0	3	0	3	0	0	0
ENSMUSG00000027380	0	6	0	0	0	6	0	0	0	0	0	3	0	0	0	0	0	0	0	0	0	11	0	0	0	0	0	0	0	0	0	0	0	0	0	0	0	22	0	0	0	0	0	0	0	0	0	1	0
ENSMUSG00000042851	0	0	0	0	0	0	0	0	0	0	0	0	0	1	0	0	0	0	0	0	0	0	0	2	0	7	0	0	0	0	0	4	0	18	0	2	0	0	0	13	0	0	0	2	0	12	0	0	0
ENSMUSG00000027395	0	13	0	5	0	0	0	4	0	0	0	0	0	0	0	0	0	0	0	117	0	3	0	0	0	8	0	0	0	6	0	0	0	17	0	0	0	0	0	0	0	11	0	0	0	0	0	0	0
ENSMUSG00000060332	0	9	0	29	0	62	0	69	0	67	0	6	0	29	0	8	0	29	0	19	0	87	0	127	0	29	0	13	0	13	0	47	0	40	0	64	0	86	0	0	0	0	0	10	0	0	0	71	0
ENSMUSG00000053552	0	8	0	0	0	45	0	8	0	33	0	35	0	134	0	51	0	0	0	60	0	4	0	58	0	0	0	0	0	20	0	17	0	8	0	35	0	3	0	0	0	19	0	14	0	25	0	9	0
ENSMUSG00000027318	0	3	0	0	0	0	0	3	0	0	0	0	0	0	0	11	0	5	0	4	0	14	0	5	0	13	0	1	0	1	0	0	0	5	0	5	0	0	0	4	0	1	0	0	0	3	0	3	0
ENSMUSG00000074793	0	4	0	0	0	5	0	24	0	4	0	0	0	0	0	0	0	12	0	9	0	87	0	22	0	14	0	0	0	0	0	0	0	0	0	7	0	0	0	0	0	0	0	1	0	0	0	5	0
ENSMUSG00000087405	0	0	0	0	0	4	0	0	0	0	0	0	0	0	0	0	0	0	0	39	0	0	0	14	0	0	0	0	0	0	0	0	0	0	0	0	0	17	0	0	0	0	0	0	0	0	0	0	0
ENSMUSG00000068264	0	4	0	0	0	8	0	7	0	1	0	8	0	24	0	0	0	0	0	2	0	36	0	7	0	33	0	0	0	4	0	0	0	25	0	4	0	12	0	0	0	2	0	0	0	0	0	0	0
ENSMUSG00000037523	0	18	0	20	0	18	0	23	0	43	0	8	0	15	0	78	0	1	0	36	0	88	0	66	0	72	0	23	0	8	0	42	0	37	0	23	0	16	0	25	0	22	0	18	0	47	0	28	0
ENSMUSG00000086822	0	3	0	0	0	0	0	0	0	0	0	0	0	1	0	0	0	1	0	2	0	0	0	0	0	0	0	0	0	0	0	1	0	0	0	10	0	0	0	0	0	0	0	0	0	0	0	0	0
ENSMUSG00000086756	0	30	0	19	0	62	0	32	0	61	0	16	0	37	0	177	0	30	0	39	0	141	0	133	0	74	0	30	0	20	0	12	0	79	0	64	0	40	0	55	0	63	0	24	0	22	0	22	0
ENSMUSG00000027345	0	0	0	0	0	2	0	8	0	0	0	0	0	0	0	19	0	0	0	24	0	0	0	0	0	0	0	14	0	20	0	0	0	0	0	20	0	0	0	0	0	3	0	0	0	0	0	25	0
ENSMUSG00000086250	0	0	0	0	0	0	0	0	0	0	0	0	0	0	0	65	0	0	0	4	0	0	0	0	0	0	0	0	0	0	0	0	0	0	0	1	0	3	0	0	0	1	0	0	0	0	0	0	0
ENSMUSG00000074783	0	0	0	0	0	0	0	30	0	0	0	0	0	8	0	0	0	2	0	4	0	0	0	0	0	6	0	0	0	0	0	0	0	0	0	0	0	0	0	0	0	0	0	0	0	0	0	0	0
ENSMUSG00000044991	0	24	0	0	0	9	0	28	0	5	0	1	0	10	0	100	0	0	0	12	0	10	0	6	0	0	0	4	0	0	0	0	0	5	0	3	0	6	0	3	0	1	0	0	0	26	0	0	0
ENSMUSG00000074766	0	0	0	0	0	0	0	2	0	0	0	0	0	0	0	0	0	0	0	0	0	0	0	19	0	20	0	0	0	0	0	0	0	3	0	4	0	0	0	0	0	0	0	0	0	0	0	0	0
ENSMUSG00000027420	0	345	0	473	0	2518	0	260	0	975	0	256	0	957	0	726	0	189	0	270	0	949	0	893	0	400	0	270	0	193	0	461	0	310	0	344	0	864	0	212	0	357	0	116	0	392	0	329	0
ENSMUSG00000074758	0	0	0	0	0	11	0	0	0	7	0	1	0	0	0	69	0	0	0	0	0	19	0	3	0	4	0	1	0	4	0	4	0	1	0	1	0	0	0	17	0	7	0	0	0	14	0	6	0
ENSMUSG00000027430	0	1	0	0	0	5	0	4	0	12	0	0	0	0	0	90	0	0	0	33	0	0	0	9	0	0	0	0	0	0	0	0	0	0	0	0	0	0	0	0	0	3	0	0	0	8	0	0	0
ENSMUSG00000074749	0	16	0	30	0	45	0	52	0	67	0	8	0	45	0	38	0	9	0	81	0	28	0	157	0	36	0	37	0	6	0	0	0	0	0	63	0	69	0	0	0	6	0	15	0	35	0	33	0
ENSMUSG00000074736	0	0	0	0	0	2	0	0	0	0	0	0	0	11	0	0	0	0	0	39	0	23	0	0	0	0	0	0	0	0	0	0	0	11	0	0	0	0	0	0	0	0	0	0	0	0	0	0	0
ENSMUSG00000027452	0	0	0	13	0	2	0	0	0	0	0	0	0	0	0	24	0	0	0	11	0	0	0	0	0	1	0	0	0	0	0	0	0	13	0	0	0	27	0	0	0	0	0	0	0	0	0	0	0
ENSMUSG00000032046	0	0	0	0	0	0	0	0	0	6	0	0	0	0	0	0	0	0	0	0	0	86	0	21	0	9	0	3	0	0	0	0	0	12	0	7	0	0	0	0	0	0	0	3	0	0	0	6	0
ENSMUSG00000087495	0	2	0	22	0	5	0	50	0	24	0	3	0	18	0	42	0	3	0	23	0	32	0	50	0	4	0	2	0	14	0	5	0	7	0	14	0	29	0	16	0	15	0	2	0	18	0	22	0
ENSMUSG00000086659	0	32	0	43	0	138	0	15	0	116	0	45	0	66	0	123	0	35	0	56	0	136	0	219	0	93	0	49	0	15	0	60	0	46	0	48	0	110	0	63	0	60	0	29	0	47	0	64	0
ENSMUSG00000027457	0	6	0	0	0	0	0	9	0	0	0	0	0	0	0	2	0	0	0	41	0	94	0	0	0	1	0	0	0	12	0	0	0	0	0	0	0	0	0	0	0	0	0	1	0	0	0	0	0
ENSMUSG00000032852	0	3	0	0	0	0	0	8	0	9	0	0	0	0	0	68	0	3	0	0	0	21	0	0	0	0	0	0	0	0	0	0	0	11	0	0	0	0	0	0	0	0	0	1	0	0	0	5	0
ENSMUSG00000027466	0	0	0	0	0	0	0	0	0	21	0	0	0	0	0	0	0	1	0	0	0	0	0	1	0	0	0	0	0	0	0	0	0	0	0	6	0	0	0	0	0	6	0	2	0	0	0	4	0
ENSMUSG00000050645	0	1	0	0	0	14	0	0	0	1	0	0	0	1	0	1	0	4	0	1	0	0	0	4	0	0	0	5	0	0	0	2	0	7	0	2	0	0	0	0	0	1	0	1	0	0	0	0	0
ENSMUSG00000062124	0	5	0	0	0	28	0	0	0	3	0	3	0	3	0	3	0	21	0	21	0	0	0	12	0	1	0	3	0	0	0	8	0	20	0	3	0	0	0	0	0	4	0	1	0	0	0	0	0
ENSMUSG00000044863	0	4	0	0	0	33	0	0	0	3	0	2	0	15	0	4	0	19	0	22	0	0	0	24	0	3	0	12	0	0	0	8	0	30	0	3	0	0	0	0	0	2	0	0	0	0	0	0	0
ENSMUSG00000027470	0	1	0	0	0	2	0	0	0	1	0	0	0	5	0	0	0	0	0	4	0	0	0	0	0	0	0	0	0	0	0	2	0	0	0	1	0	0	0	8	0	2	0	0	0	0	0	0	0
ENSMUSG00000042631	0	13	0	11	0	0	0	0	0	0	0	3	0	0	0	0	0	0	0	0	0	30	0	15	0	0	0	0	0	1	0	0	0	0	0	0	0	34	0	2	0	2	0	5	0	0	0	0	0
ENSMUSG00000027475	0	4	0	0	0	0	0	0	0	22	0	3	0	0	0	27	0	0	0	24	0	24	0	0	0	0	0	14	0	0	0	0	0	0	0	0	0	0	0	0	0	0	0	1	0	3	0	16	0
ENSMUSG00000061411	0	8	0	0	0	19	0	32	0	40	0	0	0	19	0	0	0	5	0	0	0	0	0	0	0	0	0	9	0	16	0	12	0	60	0	0	0	14	0	0	0	4	0	3	0	33	0	10	0
ENSMUSG00000027478	0	46	0	64	0	141	0	47	0	80	0	39	0	124	0	357	0	26	0	64	0	148	0	124	0	44	0	48	0	13	0	37	0	154	0	78	0	34	0	62	0	90	0	18	0	34	0	101	0
ENSMUSG00000082079	0	16	0	29	0	63	0	51	0	100	0	20	0	58	0	126	0	8	0	58	0	50	0	113	0	61	0	26	0	20	0	22	0	149	0	81	0	42	0	44	0	45	0	15	0	42	0	33	0
ENSMUSG00000109877	0	0	0	0	0	0	0	0	0	8	0	0	0	0	0	13	0	0	0	0	0	0	0	0	0	9	0	0	0	0	0	0	0	0	0	0	0	0	0	0	0	24	0	0	0	0	0	13	0
ENSMUSG00000087254	0	1	0	0	0	1	0	4	0	2	0	0	0	0	0	1	0	0	0	1	0	0	0	0	0	3	0	0	0	0	0	0	0	0	0	0	0	0	0	1	0	1	0	0	0	0	0	0	0
ENSMUSG00000086529	0	0	0	4	0	0	0	4	0	0	0	0	0	0	0	0	0	0	0	10	0	0	0	0	0	0	0	0	0	0	0	0	0	0	0	0	0	0	0	0	0	0	0	0	0	0	0	0	0
ENSMUSG00000027612	0	1	0	0	0	4	0	4	0	0	0	0	0	6	0	10	0	0	0	0	0	0	0	0	0	0	0	6	0	0	0	0	0	0	0	0	0	0	0	0	0	0	0	0	0	0	0	0	0
ENSMUSG00000013338	0	4	0	25	0	18	0	20	0	7	0	1	0	35	0	23	0	0	0	14	0	0	0	49	0	41	0	1	0	4	0	3	0	32	0	35	0	68	0	0	0	8	0	10	0	3	0	27	0
ENSMUSG00000027624	0	1	0	0	0	3	0	0	0	11	0	2	0	7	0	3	0	6	0	0	0	13	0	8	0	14	0	0	0	0	0	0	0	15	0	11	0	0	0	0	0	15	0	3	0	0	0	9	0
ENSMUSG00000027635	0	2	0	10	0	3	0	8	0	12	0	1	0	7	0	9	0	0	0	6	0	30	0	46	0	0	0	12	0	1	0	18	0	7	0	0	0	0	0	0	0	10	0	0	0	8	0	9	0
ENSMUSG00000027646	0	4	0	0	0	8	0	3	0	4	0	2	0	0	0	0	0	0	0	11	0	0	0	3	0	5	0	0	0	0	0	7	0	0	0	12	0	0	0	0	0	1	0	0	0	0	0	0	0
ENSMUSG00000067745	0	0	0	0	0	7	0	0	0	1	0	0	0	7	0	11	0	0	0	7	0	0	0	8	0	1	0	2	0	0	0	3	0	5	0	1	0	1	0	6	0	0	0	0	0	1	0	3	0
ENSMUSG00000053141	0	0	0	0	0	0	0	16	0	0	0	0	0	129	0	0	0	0	0	0	0	0	0	0	0	0	0	0	0	0	0	0	0	0	0	0	0	0	0	0	0	0	0	0	0	0	0	0	0
ENSMUSG00000017950	0	131	0	80	0	242	0	111	0	119	0	40	0	252	0	292	0	258	0	556	0	318	0	606	0	138	0	94	0	310	0	194	0	185	0	230	0	877	0	172	0	4	0	25	0	401	0	56	0
ENSMUSG00000035226	0	22	0	48	0	125	0	46	0	167	0	27	0	71	0	152	0	36	0	76	0	179	0	76	0	126	0	87	0	13	0	57	0	60	0	98	0	49	0	15	0	87	0	7	0	88	0	117	0
ENSMUSG00000017000	0	0	0	0	0	1	0	0	0	0	0	2	0	0	0	0	0	3	0	10	0	0	0	0	0	5	0	0	0	0	0	4	0	9	0	0	0	1	0	0	0	0	0	3	0	0	0	2	0
ENSMUSG00000016995	0	0	0	0	0	0	0	1	0	1	0	0	0	7	0	2	0	0	0	0	0	0	0	6	0	6	0	0	0	1	0	1	0	0	0	0	0	0	0	0	0	4	0	0	0	0	0	0	0
ENSMUSG00000074594	0	1	0	5	0	1	0	0	0	0	0	0	0	0	0	12	0	3	0	7	0	3	0	3	0	10	0	2	0	1	0	0	0	0	0	1	0	9	0	18	0	0	0	0	0	4	0	2	0
ENSMUSG00000078940	0	5	0	8	0	16	0	0	0	15	0	7	0	0	0	98	0	0	0	0	0	8	0	34	0	13	0	1	0	0	0	1	0	46	0	10	0	2	0	40	0	4	0	8	0	45	0	141	0
ENSMUSG00000067704	0	2	0	0	0	3	0	2	0	1	0	1	0	3	0	0	0	0	0	8	0	0	0	0	0	0	0	2	0	0	0	1	0	5	0	0	0	0	0	0	0	1	0	0	0	1	0	1	0
ENSMUSG00000076434	0	3	0	5	0	2	0	21	0	1	0	0	0	3	0	0	0	10	0	13	0	4	0	8	0	3	0	0	0	0	0	0	0	3	0	0	0	1	0	0	0	3	0	0	0	0	0	2	0
ENSMUSG00000039834	0	0	0	0	0	0	0	10	0	0	0	0	0	0	0	4	0	0	0	0	0	0	0	0	0	0	0	3	0	6	0	0	0	0	0	0	0	0	0	0	0	5	0	2	0	0	0	0	0
ENSMUSG00000053166	0	13	0	37	0	51	0	89	0	57	0	14	0	4	0	174	0	62	0	71	0	53	0	47	0	26	0	1	0	6	0	20	0	24	0	0	0	0	0	0	0	29	0	3	0	26	0	35	0
ENSMUSG00000017667	0	3	0	0	0	3	0	0	0	0	0	1	0	0	0	0	0	1	0	5	0	0	0	3	0	0	0	5	0	0	0	0	0	0	0	0	0	0	0	0	0	0	0	4	0	1	0	12	0
ENSMUSG00000018459	0	0	0	0	0	8	0	0	0	0	0	11	0	0	0	0	0	0	0	0	0	0	0	0	0	0	0	7	0	0	0	0	0	0	0	0	0	0	0	0	0	0	0	0	0	0	0	17	0
ENSMUSG00000087351	0	2	0	8	0	6	0	0	0	0	0	1	0	19	0	1	0	10	0	16	0	7	0	5	0	0	0	4	0	3	0	6	0	2	0	0	0	4	0	9	0	2	0	0	0	5	0	11	0
ENSMUSG00000085151	0	0	0	0	0	1	0	0	0	2	0	0	0	0	0	7	0	1	0	4	0	6	0	1	0	0	0	3	0	0	0	0	0	7	0	0	0	3	0	0	0	3	0	0	0	2	0	0	0
ENSMUSG00000017969	0	4	0	0	0	0	0	0	0	8	0	0	0	0	0	0	0	0	0	0	0	0	0	0	0	0	0	6	0	0	0	0	0	0	0	0	0	1	0	0	0	2	0	0	0	0	0	0	0
ENSMUSG00000085596	0	0	0	0	0	0	0	0	0	1	0	1	0	5	0	3	0	3	0	7	0	2	0	0	0	7	0	0	0	1	0	1	0	0	0	0	0	0	0	7	0	2	0	0	0	0	0	0	0
ENSMUSG00000013523	0	0	0	12	0	5	0	21	0	34	0	0	0	3	0	62	0	0	0	58	0	6	0	29	0	4	0	2	0	0	0	10	0	20	0	14	0	7	0	9	0	4	0	3	0	7	0	17	0
ENSMUSG00000086970	0	1	0	2	0	3	0	6	0	7	0	0	0	0	0	6	0	0	0	7	0	3	0	5	0	2	0	2	0	0	0	1	0	7	0	6	0	1	0	2	0	0	0	2	0	2	0	4	0
ENSMUSG00000085905	0	4	0	0	0	4	0	25	0	0	0	0	0	0	0	15	0	6	0	0	0	7	0	0	0	0	0	0	0	2	0	0	0	5	0	5	0	0	0	8	0	0	0	0	0	2	0	2	0
ENSMUSG00000027495	0	4	0	0	0	2	0	19	0	0	0	2	0	0	0	15	0	11	0	0	0	10	0	0	0	0	0	0	0	2	0	2	0	4	0	4	0	0	0	8	0	0	0	1	0	3	0	1	0
ENSMUSG00000008999	0	13	0	0	0	71	0	106	0	86	0	10	0	60	0	80	0	42	0	49	0	0	0	54	0	218	0	36	0	41	0	40	0	114	0	63	0	161	0	0	0	100	0	34	0	34	0	84	0
ENSMUSG00000070495	0	9	0	0	0	56	0	69	0	15	0	6	0	21	0	72	0	0	0	61	0	69	0	94	0	18	0	13	0	31	0	3	0	18	0	30	0	23	0	32	0	5	0	0	0	6	0	29	0
ENSMUSG00000087382	0	35	0	3	0	36	0	86	0	19	0	9	0	37	0	34	0	1	0	104	0	62	0	116	0	30	0	13	0	39	0	10	0	22	0	36	0	25	0	53	0	4	0	2	0	8	0	44	0
ENSMUSG00000074555	0	0	0	0	0	0	0	0	0	0	0	0	0	4	0	20	0	0	0	0	0	0	0	8	0	6	0	0	0	0	0	0	0	0	0	0	0	0	0	0	0	0	0	0	0	0	0	6	0
ENSMUSG00000027525	0	5	0	0	0	0	0	0	0	0	0	1	0	3	0	0	0	0	0	0	0	0	0	0	0	20	0	7	0	0	0	0	0	1	0	0	0	19	0	0	0	0	0	0	0	0	0	0	0
ENSMUSG00000039117	0	0	0	0	0	0	0	0	0	0	0	0	0	7	0	0	0	0	0	23	0	57	0	27	0	18	0	9	0	0	0	2	0	22	0	3	0	0	0	0	0	0	0	4	0	9	0	22	0
ENSMUSG00000039086	0	0	0	0	0	9	0	1	0	7	0	5	0	6	0	2	0	10	0	19	0	0	0	10	0	2	0	0	0	5	0	4	0	0	0	14	0	0	0	0	0	0	0	0	0	2	0	7	0
ENSMUSG00000038963	0	0	0	0	0	2	0	0	0	0	0	0	0	0	0	0	0	0	0	18	0	8	0	0	0	0	0	0	0	0	0	8	0	0	0	3	0	0	0	14	0	0	0	0	0	0	0	0	0
ENSMUSG00000027568	0	0	0	1	0	11	0	5	0	27	0	0	0	1	0	0	0	0	0	57	0	0	0	0	0	0	0	0	0	0	0	0	0	0	0	0	0	0	0	0	0	0	0	0	0	17	0	0	0
ENSMUSG00000027570	0	0	0	0	0	9	0	3	0	0	0	0	0	0	0	0	0	0	0	4	0	0	0	22	0	0	0	1	0	0	0	0	0	1	0	0	0	5	0	0	0	0	0	0	0	0	0	2	0
ENSMUSG00000016346	0	0	0	0	0	0	0	0	0	0	0	0	0	1	0	0	0	0	0	0	0	0	0	0	0	3	0	0	0	0	0	0	0	8	0	0	0	0	0	0	0	1	0	0	0	0	0	13	0
ENSMUSG00000027580	0	0	0	0	0	0	0	0	0	0	0	0	0	8	0	0	0	5	0	0	0	11	0	0	0	7	0	0	0	5	0	0	0	0	0	0	0	0	0	0	0	0	0	0	0	0	0	0	0
ENSMUSG00000090077	0	3	0	0	0	15	0	14	0	2	0	1	0	0	0	2	0	6	0	2	0	10	0	18	0	12	0	7	0	1	0	3	0	18	0	1	0	12	0	14	0	5	0	0	0	2	0	3	0
ENSMUSG00000069114	0	0	0	0	0	0	0	0	0	0	0	0	0	0	0	0	0	0	0	0	0	53	0	0	0	7	0	2	0	0	0	4	0	0	0	0	0	0	0	0	0	0	0	0	0	0	0	0	0
ENSMUSG00000027531	0	0	0	1	0	5	0	8	0	5	0	0	0	4	0	9	0	2	0	0	0	7	0	6	0	5	0	0	0	0	0	0	0	21	0	6	0	3	0	11	0	2	0	0	0	8	0	0	0
ENSMUSG00000027534	0	0	0	0	0	11	0	0	0	0	0	1	0	6	0	0	0	7	0	4	0	13	0	0	0	0	0	0	0	0	0	3	0	0	0	0	0	0	0	0	0	7	0	0	0	0	0	0	0
ENSMUSG00000027555	0	14	0	0	0	8	0	0	0	12	0	0	0	0	0	0	0	9	0	11	0	0	0	9	0	0	0	0	0	17	0	0	0	46	0	0	0	0	0	0	0	0	0	0	0	8	0	0	0
ENSMUSG00000019528	0	5	0	0	0	18	0	9	0	3	0	0	0	17	0	50	0	5	0	39	0	30	0	73	0	24	0	8	0	9	0	6	0	31	0	0	0	13	0	21	0	1	0	2	0	11	0	0	0
ENSMUSG00000027699	0	0	0	0	0	0	0	0	0	0	0	0	0	0	0	1	0	0	0	0	0	5	0	7	0	0	0	0	0	0	0	0	0	0	0	8	0	0	0	0	0	0	0	0	0	3	0	3	0
ENSMUSG00000027698	0	0	0	0	0	5	0	11	0	0	0	0	0	0	0	0	0	0	0	0	0	0	0	0	0	0	0	0	0	0	0	0	0	0	0	0	0	0	0	0	0	0	0	0	0	12	0	3	0
ENSMUSG00000091329	0	0	0	0	0	9	0	0	0	0	0	0	0	0	0	25	0	0	0	0	0	0	0	0	0	0	0	7	0	0	0	0	0	4	0	3	0	0	0	0	0	0	0	0	0	0	0	0	0
ENSMUSG00000050192	0	0	0	0	0	0	0	2	0	0	0	0	0	0	0	22	0	0	0	0	0	0	0	0	0	0	0	12	0	0	0	0	0	0	0	24	0	0	0	0	0	0	0	0	0	4	0	0	0
ENSMUSG00000037643	0	6	0	0	0	87	0	25	0	14	0	1	0	3	0	10	0	39	0	15	0	74	0	102	0	97	0	16	0	18	0	35	0	26	0	69	0	43	0	94	0	23	0	3	0	0	0	3	0
ENSMUSG00000037531	0	0	0	0	0	6	0	6	0	7	0	0	0	55	0	0	0	0	0	6	0	0	0	0	0	4	0	0	0	0	0	0	0	2	0	1	0	11	0	0	0	0	0	0	0	0	0	0	0
ENSMUSG00000033883	0	0	0	0	0	0	0	0	0	0	0	0	0	0	0	0	0	0	0	0	0	499	0	0	0	0	0	0	0	0	0	0	0	0	0	0	0	0	0	0	0	0	0	0	0	0	0	0	0
ENSMUSG00000105516	0	6	0	3	0	19	0	8	0	39	0	0	0	0	0	0	0	3	0	2	0	0	0	2	0	0	0	7	0	0	0	2	0	3	0	0	0	6	0	0	0	0	0	0	0	18	0	10	0
ENSMUSG00000037884	0	0	0	0	0	0	0	0	0	0	0	0	0	0	0	0	0	0	0	0	0	0	0	7	0	0	0	0	0	0	0	0	0	2	0	0	0	0	0	0	0	0	0	0	0	27	0	0	0
ENSMUSG00000102544	0	4	0	2	0	6	0	8	0	4	0	2	0	3	0	15	0	3	0	12	0	11	0	9	0	2	0	3	0	2	0	4	0	3	0	2	0	5	0	2	0	0	0	1	0	3	0	3	0
ENSMUSG00000027748	0	0	0	0	0	9	0	0	0	0	0	0	0	0	0	0	0	0	0	0	0	0	0	0	0	0	0	0	0	0	0	0	0	0	0	0	0	0	0	0	0	0	0	0	0	0	0	0	0
ENSMUSG00000027796	0	5	0	10	0	6	0	17	0	6	0	0	0	19	0	0	0	0	0	11	0	18	0	12	0	24	0	8	0	0	0	2	0	0	0	21	0	0	0	16	0	8	0	4	0	6	0	5	0
ENSMUSG00000027801	0	0	0	0	0	0	0	2	0	0	0	0	0	0	0	0	0	3	0	0	0	0	0	3	0	0	0	0	0	0	0	0	0	0	0	0	0	5	0	0	0	0	0	7	0	0	0	0	0
ENSMUSG00000097339	0	3	0	0	0	5	0	3	0	18	0	0	0	5	0	17	0	0	0	19	0	0	0	4	0	4	0	1	0	0	0	1	0	5	0	5	0	1	0	0	0	0	0	2	0	2	0	5	0
ENSMUSG00000074591	0	2	0	0	0	0	0	5	0	1	0	0	0	0	0	4	0	0	0	8	0	7	0	4	0	0	0	0	0	0	0	2	0	0	0	1	0	3	0	1	0	2	0	0	0	0	0	2	0
ENSMUSG00000036834	0	1	0	0	0	2	0	2	0	1	0	12	0	42	0	3	0	0	0	0	0	40	0	1	0	0	0	0	0	10	0	0	0	4	0	0	0	4	0	0	0	9	0	0	0	4	0	3	0
ENSMUSG00000103718	0	0	0	0	0	0	0	3	0	2	0	0	0	0	0	5	0	0	0	1	0	0	0	0	0	0	0	1	0	1	0	0	0	1	0	0	0	0	0	0	0	2	0	0	0	0	0	0	0
ENSMUSG00000104301	0	14	0	0	0	18	0	0	0	4	0	5	0	2	0	19	0	0	0	0	0	0	0	8	0	2	0	6	0	3	0	19	0	22	0	46	0	13	0	0	0	4	0	0	0	14	0	6	0
ENSMUSG00000068957	0	0	0	0	0	1	0	0	0	3	0	0	0	2	0	5	0	0	0	1	0	11	0	4	0	0	0	0	0	1	0	1	0	0	0	0	0	0	0	0	0	0	0	0	0	1	0	0	0
ENSMUSG00000027956	0	0	0	16	0	2	0	0	0	0	0	1	0	0	0	0	0	16	0	0	0	0	0	11	0	9	0	0	0	1	0	0	0	3	0	28	0	0	0	53	0	7	0	0	0	51	0	0	0
ENSMUSG00000033981	0	0	0	0	0	0	0	2	0	0	0	2	0	3	0	10	0	0	0	0	0	0	0	0	0	0	0	0	0	0	0	0	0	0	0	0	0	0	0	0	0	0	0	0	0	0	0	0	0
ENSMUSG00000028008	0	3	0	0	0	0	0	0	0	0	0	0	0	0	0	0	0	0	0	7	0	14	0	13	0	23	0	1	0	21	0	0	0	11	0	0	0	0	0	13	0	0	0	0	0	0	0	4	0
ENSMUSG00000102595	0	0	0	0	0	3	0	3	0	4	0	0	0	11	0	0	0	1	0	0	0	13	0	6	0	3	0	2	0	1	0	0	0	0	0	3	0	2	0	0	0	1	0	0	0	1	0	11	0
ENSMUSG00000033860	0	0	0	0	0	5	0	2	0	6	0	0	0	3	0	18	0	1	0	0	0	11	0	9	0	5	0	0	0	0	0	0	0	0	0	1	0	2	0	0	0	0	0	0	0	0	0	13	0
ENSMUSG00000019710	0	2	0	34	0	25	0	20	0	0	0	4	0	27	0	0	0	13	0	0	0	0	0	30	0	0	0	4	0	3	0	18	0	3	0	6	0	10	0	0	0	36	0	10	0	0	0	0	0
ENSMUSG00000004892	0	1	0	0	0	3	0	0	0	8	0	0	0	0	0	12	0	0	0	0	0	0	0	8	0	7	0	2	0	0	0	0	0	0	0	8	0	6	0	0	0	2	0	0	0	3	0	1	0
ENSMUSG00000028068	0	0	0	0	0	0	0	0	0	21	0	0	0	2	0	0	0	0	0	18	0	0	0	0	0	0	0	3	0	0	0	0	0	14	0	5	0	0	0	0	0	0	0	0	0	0	0	0	0
ENSMUSG00000028064	0	6	0	21	0	32	0	8	0	10	0	5	0	3	0	4	0	0	0	13	0	19	0	7	0	8	0	9	0	0	0	9	0	10	0	0	0	22	0	7	0	8	0	2	0	11	0	3	0
ENSMUSG00000074480	0	63	0	9	0	50	0	78	0	95	0	41	0	88	0	117	0	56	0	104	0	227	0	194	0	84	0	79	0	69	0	74	0	59	0	135	0	89	0	80	0	54	0	22	0	73	0	103	0
ENSMUSG00000041355	0	0	0	0	0	0	0	6	0	0	0	0	0	4	0	0	0	0	0	1	0	0	0	3	0	18	0	2	0	1	0	0	0	0	0	0	0	0	0	1	0	8	0	0	0	2	0	16	0
ENSMUSG00000068923	0	0	0	0	0	0	0	0	0	0	0	0	0	0	0	26	0	0	0	0	0	0	0	0	0	9	0	0	0	0	0	3	0	0	0	0	0	0	0	0	0	0	0	3	0	4	0	0	0
ENSMUSG00000028051	0	3	0	0	0	21	0	42	0	0	0	5	0	21	0	0	0	4	0	23	0	0	0	31	0	17	0	0	0	3	0	0	0	0	0	12	0	10	0	0	0	3	0	0	0	8	0	0	0
ENSMUSG00000027954	0	0	0	0	0	0	0	0	0	0	0	0	0	8	0	0	0	0	0	0	0	0	0	0	0	0	0	0	0	0	0	0	0	0	0	7	0	0	0	15	0	0	0	0	0	0	0	0	0
ENSMUSG00000027947	0	0	0	6	0	28	0	0	0	34	0	3	0	0	0	0	0	0	0	0	0	7	0	0	0	34	0	5	0	0	0	8	0	0	0	19	0	20	0	0	0	17	0	4	0	0	0	14	0
ENSMUSG00000060671	0	9	0	2	0	9	0	5	0	8	0	3	0	21	0	36	0	2	0	10	0	16	0	3	0	0	0	5	0	5	0	13	0	0	0	21	0	2	0	2	0	2	0	1	0	6	0	10	0
ENSMUSG00000027931	0	0	0	0	0	14	0	10	0	0	0	5	0	7	0	2	0	19	0	56	0	9	0	4	0	16	0	3	0	1	0	4	0	0	0	3	0	14	0	26	0	0	0	0	0	2	0	11	0
ENSMUSG00000087411	0	0	0	0	0	2	0	0	0	0	0	7	0	6	0	0	0	5	0	13	0	0	0	1	0	13	0	0	0	0	0	0	0	0	0	0	0	2	0	18	0	0	0	0	0	0	0	5	0
ENSMUSG00000027908	0	5	0	0	0	0	0	0	0	0	0	0	0	0	0	0	0	0	0	0	0	0	0	0	0	0	0	2	0	0	0	0	0	0	0	0	0	0	0	32	0	0	0	0	0	0	0	0	0
ENSMUSG00000028150	0	6	0	0	0	7	0	0	0	1	0	0	0	76	0	104	0	32	0	79	0	0	0	43	0	0	0	5	0	15	0	0	0	25	0	26	0	0	0	83	0	1	0	0	0	24	0	41	0
ENSMUSG00000028140	0	0	0	0	0	1	0	0	0	0	0	1	0	0	0	13	0	0	0	0	0	0	0	0	0	0	0	1	0	0	0	0	0	0	0	0	0	5	0	0	0	0	0	0	0	6	0	0	0
ENSMUSG00000086288	0	0	0	0	0	5	0	0	0	0	0	0	0	0	0	0	0	0	0	20	0	0	0	0	0	6	0	0	0	0	0	0	0	0	0	0	0	0	0	14	0	0	0	0	0	0	0	0	0
ENSMUSG00000038777	0	1	0	0	0	17	0	0	0	0	0	0	0	0	0	2	0	5	0	0	0	0	0	6	0	0	0	12	0	0	0	7	0	0	0	2	0	0	0	15	0	0	0	0	0	0	0	11	0
ENSMUSG00000038766	0	0	0	0	0	0	0	0	0	0	0	0	0	0	0	0	0	0	0	0	0	0	0	0	0	0	0	0	0	0	0	5	0	0	0	0	0	0	0	0	0	4	0	0	0	0	0	0	0
ENSMUSG00000015711	0	4	0	31	0	22	0	54	0	11	0	3	0	23	0	40	0	27	0	35	0	38	0	102	0	70	0	6	0	8	0	18	0	11	0	6	0	32	0	60	0	31	0	10	0	5	0	28	0
ENSMUSG00000105734	0	0	0	0	0	0	0	0	0	4	0	2	0	0	0	47	0	0	0	0	0	3	0	0	0	0	0	0	0	0	0	0	0	0	0	0	0	0	0	0	0	0	0	0	0	0	0	0	0
ENSMUSG00000028109	0	0	0	0	0	12	0	8	0	0	0	0	0	0	0	7	0	0	0	13	0	25	0	23	0	22	0	0	0	9	0	5	0	0	0	24	0	17	0	15	0	7	0	0	0	0	0	7	0
ENSMUSG00000046519	0	0	0	0	0	38	0	8	0	0	0	3	0	44	0	63	0	13	0	42	0	8	0	58	0	88	0	6	0	0	0	21	0	21	0	26	0	25	0	7	0	7	0	5	0	9	0	3	0
ENSMUSG00000015850	0	1	0	0	0	30	0	15	0	15	0	1	0	2	0	0	0	53	0	115	0	4	0	32	0	2	0	0	0	8	0	0	0	0	0	6	0	7	0	1	0	6	0	1	0	1	0	13	0
ENSMUSG00000038543	0	5	0	0	0	0	0	1	0	3	0	2	0	5	0	31	0	0	0	6	0	0	0	6	0	7	0	0	0	0	0	0	0	10	0	7	0	0	0	0	0	0	0	0	0	0	0	8	0
ENSMUSG00000028104	0	1	0	0	0	2	0	14	0	15	0	0	0	13	0	25	0	0	0	10	0	28	0	0	0	0	0	0	0	0	0	0	0	0	0	6	0	0	0	0	0	4	0	0	0	4	0	6	0
ENSMUSG00000038304	0	0	0	0	0	0	0	0	0	0	0	0	0	0	0	0	0	0	0	0	0	0	0	0	0	0	0	0	0	1	0	1	0	0	0	0	0	0	0	0	0	0	0	0	0	2	0	0	0
ENSMUSG00000027868	0	3	0	0	0	6	0	0	0	0	0	0	0	0	0	0	0	0	0	0	0	0	0	0	0	0	0	0	0	0	0	0	0	0	0	0	0	0	0	0	0	15	0	0	0	12	0	5	0
ENSMUSG00000051076	0	10	0	0	0	9	0	0	0	23	0	1	0	0	0	54	0	0	0	0	0	0	0	0	0	59	0	0	0	0	0	0	0	0	0	0	0	0	0	0	0	0	0	0	0	35	0	0	0
ENSMUSG00000042035	0	0	0	0	0	2	0	2	0	0	0	0	0	0	0	18	0	18	0	13	0	0	0	0	0	0	0	0	0	0	0	0	0	0	0	0	0	0	0	0	0	0	0	0	0	1	0	8	0
ENSMUSG00000027855	0	0	0	0	0	0	0	0	0	0	0	2	0	0	0	0	0	0	0	3	0	3	0	10	0	1	0	0	0	0	0	1	0	2	0	0	0	1	0	0	0	2	0	0	0	0	0	0	0
ENSMUSG00000027854	0	0	0	25	0	7	0	0	0	31	0	0	0	10	0	28	0	15	0	0	0	0	0	40	0	0	0	0	0	3	0	36	0	5	0	0	0	60	0	6	0	33	0	5	0	0	0	6	0
ENSMUSG00000027843	0	1	0	0	0	0	0	0	0	0	0	5	0	0	0	0	0	0	0	2	0	0	0	0	0	4	0	0	0	2	0	0	0	0	0	0	0	2	0	0	0	0	0	0	0	0	0	0	0
ENSMUSG00000000562	0	102	0	188	0	290	0	138	0	430	0	36	0	207	0	498	0	54	0	443	0	408	0	407	0	195	0	206	0	70	0	97	0	341	0	200	0	129	0	144	0	189	0	46	0	290	0	192	0
ENSMUSG00000046213	0	25	0	13	0	67	0	108	0	35	0	9	0	42	0	132	0	34	0	95	0	47	0	43	0	20	0	20	0	10	0	67	0	65	0	43	0	60	0	100	0	43	0	8	0	17	0	38	0
ENSMUSG00000106426	0	0	0	0	0	0	0	0	0	0	0	0	0	0	0	0	0	10	0	74	0	23	0	0	0	0	0	6	0	12	0	0	0	8	0	0	0	9	0	0	0	5	0	0	0	0	0	0	0
ENSMUSG00000027890	0	7	0	12	0	22	0	0	0	11	0	14	0	0	0	36	0	0	0	0	0	65	0	16	0	51	0	4	0	28	0	4	0	24	0	0	0	20	0	39	0	42	0	0	0	35	0	16	0
ENSMUSG00000000001	0	0	0	0	0	0	0	0	0	0	0	0	0	0	0	0	0	15	0	0	0	0	0	0	0	8	0	0	0	0	0	0	0	0	0	0	0	0	0	0	0	4	0	0	0	21	0	0	0
ENSMUSG00000085318	0	0	0	0	0	16	0	0	0	0	0	0	0	3	0	3	0	0	0	0	0	3	0	1	0	1	0	0	0	0	0	1	0	3	0	0	0	0	0	0	0	1	0	0	0	0	0	1	0
ENSMUSG00000048997	0	2	0	0	0	4	0	7	0	5	0	1	0	0	0	18	0	3	0	5	0	7	0	8	0	8	0	3	0	1	0	8	0	8	0	8	0	6	0	2	0	1	0	2	0	7	0	2	0
ENSMUSG00000040412	0	17	0	13	0	44	0	46	0	73	0	15	0	13	0	17	0	15	0	117	0	33	0	23	0	41	0	35	0	7	0	13	0	0	0	72	0	2	0	92	0	0	0	0	0	6	0	40	0
ENSMUSG00000049565	0	5	0	0	0	4	0	0	0	0	0	0	0	4	0	25	0	5	0	11	0	0	0	26	0	0	0	0	0	0	0	2	0	16	0	7	0	0	0	0	0	0	0	0	0	0	0	3	0
ENSMUSG00000027880	0	30	0	0	0	103	0	0	0	0	0	14	0	0	0	63	0	30	0	22	0	118	0	69	0	14	0	12	0	14	0	17	0	0	0	84	0	0	0	0	0	8	0	18	0	52	0	38	0
ENSMUSG00000054426	0	0	0	0	0	1	0	0	0	1	0	4	0	0	0	0	0	1	0	2	0	7	0	3	0	0	0	1	0	0	0	4	0	6	0	0	0	0	0	0	0	2	0	0	0	5	0	2	0
ENSMUSG00000074248	0	11	0	0	0	13	0	43	0	0	0	9	0	45	0	9	0	0	0	0	0	91	0	0	0	0	0	21	0	0	0	0	0	58	0	47	0	24	0	1	0	28	0	0	0	0	0	0	0
ENSMUSG00000097852	0	1	0	0	0	0	0	0	0	0	0	0	0	0	0	4	0	0	0	0	0	0	0	0	0	0	0	0	0	13	0	0	0	0	0	0	0	0	0	0	0	1	0	0	0	0	0	2	0
ENSMUSG00000104531	0	5	0	12	0	19	0	7	0	60	0	2	0	10	0	59	0	1	0	5	0	53	0	53	0	39	0	12	0	3	0	12	0	34	0	25	0	9	0	12	0	14	0	9	0	20	0	17	0
ENSMUSG00000046561	0	11	0	38	0	42	0	59	0	31	0	11	0	35	0	46	0	7	0	74	0	53	0	57	0	24	0	16	0	3	0	12	0	21	0	15	0	21	0	24	0	12	0	4	0	15	0	20	0
ENSMUSG00000093865	0	2	0	0	0	1	0	3	0	0	0	0	0	0	0	13	0	0	0	0	0	27	0	12	0	5	0	0	0	0	0	0	0	4	0	2	0	0	0	8	0	1	0	3	0	4	0	6	0
ENSMUSG00000028010	0	11	0	20	0	45	0	5	0	27	0	13	0	15	0	27	0	38	0	58	0	65	0	59	0	0	0	11	0	2	0	0	0	22	0	12	0	16	0	18	0	7	0	11	0	41	0	8	0
ENSMUSG00000058952	0	2	0	0	0	25	0	0	0	0	0	0	0	0	0	0	0	19	0	12	0	0	0	0	0	0	0	0	0	0	0	0	0	0	0	0	0	0	0	0	0	0	0	0	0	0	0	0	0
ENSMUSG00000027997	0	0	0	0	0	1	0	0	0	14	0	0	0	0	0	0	0	0	0	0	0	4	0	0	0	0	0	0	0	0	0	3	0	0	0	0	0	0	0	0	0	0	0	0	0	0	0	2	0
ENSMUSG00000027994	0	0	0	0	0	7	0	0	0	12	0	0	0	0	0	0	0	0	0	0	0	52	0	0	0	20	0	0	0	11	0	18	0	0	0	0	0	0	0	0	0	0	0	0	0	0	0	17	0
ENSMUSG00000019232	0	16	0	16	0	43	0	22	0	43	0	8	0	30	0	60	0	16	0	72	0	126	0	103	0	26	0	38	0	26	0	29	0	33	0	36	0	28	0	32	0	32	0	4	0	51	0	43	0
ENSMUSG00000105331	0	1	0	0	0	8	0	0	0	3	0	0	0	0	0	0	0	0	0	117	0	4	0	15	0	0	0	0	0	0	0	0	0	0	0	63	0	0	0	0	0	0	0	0	0	0	0	0	0
ENSMUSG00000028030	0	5	0	1	0	10	0	1	0	0	0	0	0	22	0	24	0	12	0	0	0	12	0	0	0	26	0	0	0	0	0	12	0	26	0	0	0	0	0	0	0	0	0	6	0	0	0	18	0
ENSMUSG00000040969	0	0	0	0	0	2	0	0	0	0	0	0	0	0	0	0	0	0	0	0	0	2	0	0	0	5	0	3	0	0	0	0	0	0	0	0	0	1	0	0	0	0	0	0	0	0	0	3	0
ENSMUSG00000050150	0	16	0	5	0	18	0	20	0	14	0	4	0	0	0	24	0	4	0	74	0	124	0	23	0	40	0	7	0	13	0	6	0	15	0	7	0	18	0	4	0	30	0	6	0	17	0	60	0
ENSMUSG00000049349	0	1	0	0	0	15	0	46	0	0	0	0	0	1	0	8	0	0	0	6	0	0	0	0	0	3	0	0	0	0	0	0	0	0	0	38	0	0	0	11	0	3	0	1	0	1	0	4	0
ENSMUSG00000074206	0	2	0	3	0	11	0	9	0	8	0	1	0	7	0	41	0	9	0	14	0	5	0	14	0	7	0	0	0	5	0	4	0	2	0	0	0	9	0	2	0	2	0	0	0	6	0	21	0
ENSMUSG00000040253	0	9	0	0	0	0	0	0	0	0	0	0	0	12	0	0	0	0	0	0	0	0	0	0	0	0	0	0	0	0	0	0	0	0	0	0	0	0	0	0	0	4	0	0	0	0	0	6	0
ENSMUSG00000028270	0	0	0	0	0	0	0	0	0	0	0	0	0	0	0	0	0	0	0	0	0	0	0	0	0	0	0	0	0	0	0	0	0	16	0	0	0	0	0	0	0	6	0	0	0	14	0	0	0
ENSMUSG00000037072	0	6	0	3	0	27	0	6	0	46	0	13	0	8	0	13	0	11	0	7	0	0	0	16	0	25	0	1	0	1	0	27	0	30	0	4	0	12	0	15	0	29	0	7	0	9	0	6	0
ENSMUSG00000028255	0	0	0	0	0	0	0	0	0	0	0	0	0	0	0	0	0	8	0	17	0	0	0	11	0	0	0	0	0	0	0	0	0	0	0	0	0	0	0	0	0	0	0	0	0	2	0	0	0
ENSMUSG00000040086	0	0	0	0	0	7	0	0	0	27	0	0	0	0	0	0	0	9	0	13	0	0	0	0	0	0	0	0	0	0	0	0	0	0	0	35	0	0	0	0	0	0	0	7	0	4	0	31	0
ENSMUSG00000028177	0	1	0	0	0	5	0	0	0	7	0	0	0	0	0	15	0	0	0	0	0	8	0	13	0	0	0	0	0	2	0	1	0	0	0	1	0	0	0	0	0	0	0	0	0	0	0	1	0
ENSMUSG00000028234	0	3	0	8	0	14	0	9	0	14	0	5	0	20	0	34	0	6	0	29	0	20	0	13	0	11	0	6	0	2	0	6	0	8	0	5	0	10	0	8	0	5	0	2	0	7	0	7	0
ENSMUSG00000042198	0	0	0	0	0	4	0	0	0	0	0	0	0	0	0	2	0	0	0	2	0	5	0	2	0	0	0	1	0	0	0	10	0	1	0	0	0	2	0	0	0	0	0	0	0	0	0	1	0
ENSMUSG00000066324	0	0	0	0	0	0	0	0	0	4	0	0	0	7	0	8	0	4	0	0	0	0	0	24	0	0	0	0	0	0	0	0	0	0	0	71	0	4	0	0	0	0	0	0	0	1	0	0	0
ENSMUSG00000050323	0	4	0	0	0	1	0	0	0	0	0	0	0	0	0	23	0	0	0	0	0	0	0	77	0	0	0	3	0	0	0	16	0	6	0	4	0	0	0	0	0	21	0	1	0	1	0	3	0
ENSMUSG00000049488	0	0	0	0	0	3	0	0	0	0	0	0	0	0	0	68	0	0	0	0	0	0	0	0	0	0	0	0	0	0	0	0	0	35	0	0	0	0	0	0	0	0	0	0	0	0	0	0	0
ENSMUSG00000055963	0	7	0	0	0	19	0	0	0	0	0	0	0	0	0	29	0	0	0	0	0	61	0	24	0	0	0	0	0	0	0	24	0	0	0	0	0	0	0	0	0	0	0	0	0	0	0	0	0
ENSMUSG00000028223	0	0	0	0	0	7	0	41	0	8	0	6	0	35	0	0	0	0	0	0	0	36	0	17	0	15	0	0	0	3	0	3	0	0	0	11	0	0	0	0	0	16	0	0	0	0	0	0	0
ENSMUSG00000097005	0	0	0	0	0	0	0	0	0	3	0	2	0	0	0	0	0	0	0	0	0	0	0	0	0	0	0	0	0	0	0	2	0	1	0	1	0	1	0	2	0	3	0	0	0	0	0	2	0
ENSMUSG00000073987	0	2	0	10	0	5	0	8	0	32	0	12	0	50	0	0	0	0	0	0	0	0	0	0	0	0	0	8	0	10	0	4	0	39	0	11	0	22	0	35	0	22	0	0	0	8	0	22	0
ENSMUSG00000028259	0	0	0	0	0	3	0	0	0	0	0	0	0	0	0	0	0	0	0	0	0	0	0	16	0	3	0	0	0	1	0	0	0	0	0	0	0	0	0	0	0	0	0	0	0	5	0	0	0
ENSMUSG00000028282	0	4	0	4	0	2	0	1	0	0	0	0	0	0	0	6	0	0	0	0	0	10	0	0	0	5	0	0	0	0	0	7	0	0	0	0	0	0	0	0	0	8	0	0	0	15	0	34	0
ENSMUSG00000028292	0	3	0	11	0	9	0	15	0	9	0	0	0	72	0	24	0	7	0	1	0	16	0	74	0	19	0	36	0	4	0	0	0	12	0	2	0	4	0	0	0	9	0	8	0	0	0	28	0
ENSMUSG00000028415	0	3	0	2	0	17	0	17	0	7	0	2	0	8	0	8	0	14	0	43	0	28	0	6	0	8	0	0	0	2	0	5	0	7	0	1	0	12	0	8	0	5	0	0	0	6	0	8	0
ENSMUSG00000028419	0	2	0	0	0	3	0	0	0	2	0	0	0	0	0	21	0	11	0	0	0	19	0	0	0	0	0	10	0	3	0	0	0	10	0	10	0	0	0	0	0	0	0	7	0	0	0	0	0
ENSMUSG00000028444	0	5	0	29	0	29	0	39	0	23	0	14	0	28	0	29	0	10	0	79	0	31	0	66	0	6	0	4	0	1	0	19	0	31	0	19	0	50	0	82	0	5	0	6	0	11	0	20	0
ENSMUSG00000036078	0	0	0	0	0	0	0	0	0	0	0	0	0	0	0	21	0	0	0	3	0	0	0	0	0	0	0	0	0	0	0	0	0	0	0	0	0	9	0	11	0	0	0	0	0	1	0	0	0
ENSMUSG00000028453	0	11	0	18	0	27	0	55	0	56	0	10	0	49	0	143	0	0	0	31	0	52	0	115	0	85	0	18	0	1	0	0	0	26	0	17	0	7	0	23	0	23	0	11	0	19	0	18	0
ENSMUSG00000087142	0	0	0	11	0	1	0	0	0	12	0	1	0	3	0	15	0	12	0	15	0	8	0	12	0	0	0	2	0	1	0	2	0	3	0	0	0	0	0	0	0	3	0	0	0	0	0	1	0
ENSMUSG00000028465	0	43	0	5	0	119	0	164	0	60	0	25	0	73	0	107	0	46	0	78	0	48	0	146	0	16	0	37	0	6	0	21	0	38	0	7	0	105	0	23	0	8	0	12	0	55	0	20	0
ENSMUSG00000086000	0	0	0	0	0	2	0	0	0	0	0	0	0	0	0	0	0	12	0	0	0	0	0	0	0	0	0	0	0	0	0	0	0	0	0	0	0	0	0	40	0	0	0	0	0	0	0	0	0
ENSMUSG00000049657	0	7	0	0	0	15	0	0	0	21	0	11	0	0	0	0	0	3	0	0	0	40	0	90	0	0	0	0	0	0	0	0	0	0	0	25	0	0	0	0	0	12	0	5	0	15	0	19	0
ENSMUSG00000048232	0	11	0	0	0	31	0	7	0	33	0	7	0	13	0	70	0	17	0	17	0	11	0	24	0	23	0	7	0	6	0	20	0	32	0	11	0	29	0	16	0	22	0	13	0	9	0	11	0
ENSMUSG00000035615	0	0	0	0	0	0	0	0	0	0	0	0	0	0	0	7	0	3	0	0	0	0	0	0	0	0	0	1	0	0	0	6	0	0	0	0	0	0	0	0	0	0	0	0	0	0	0	3	0
ENSMUSG00000035495	0	0	0	0	0	0	0	2	0	5	0	0	0	0	0	10	0	0	0	0	0	0	0	2	0	0	0	1	0	0	0	0	0	7	0	0	0	0	0	0	0	0	0	0	0	4	0	2	0
ENSMUSG00000015242	0	0	0	0	0	4	0	4	0	0	0	7	0	9	0	0	0	0	0	0	0	3	0	0	0	0	0	0	0	1	0	0	0	4	0	0	0	1	0	1	0	1	0	0	0	1	0	0	0
ENSMUSG00000028420	0	0	0	0	0	0	0	0	0	0	0	0	0	10	0	0	0	0	0	0	0	0	0	0	0	0	0	6	0	13	0	0	0	0	0	1	0	1	0	0	0	0	0	0	0	3	0	15	0
ENSMUSG00000038630	0	1	0	0	0	12	0	35	0	1	0	0	0	5	0	19	0	0	0	10	0	35	0	5	0	0	0	0	0	4	0	8	0	5	0	0	0	1	0	0	0	2	0	0	0	0	0	2	0
ENSMUSG00000028378	0	0	0	0	0	1	0	0	0	5	0	1	0	1	0	0	0	0	0	0	0	19	0	0	0	0	0	4	0	0	0	9	0	34	0	0	0	0	0	0	0	6	0	2	0	0	0	4	0
ENSMUSG00000038578	0	5	0	0	0	12	0	0	0	0	0	0	0	8	0	0	0	0	0	0	0	0	0	0	0	8	0	0	0	8	0	7	0	0	0	13	0	0	0	0	0	0	0	0	0	0	0	14	0
ENSMUSG00000066152	0	0	0	0	0	11	0	0	0	8	0	0	0	0	0	0	0	0	0	3	0	0	0	0	0	0	0	0	0	0	0	3	0	0	0	0	0	0	0	0	0	0	0	2	0	0	0	12	0
ENSMUSG00000028391	0	1	0	4	0	2	0	8	0	4	0	1	0	1	0	38	0	0	0	2	0	19	0	14	0	10	0	2	0	0	0	0	0	0	0	1	0	22	0	15	0	0	0	0	0	7	0	14	0
ENSMUSG00000028392	0	3	0	0	0	15	0	0	0	110	0	21	0	0	0	41	0	0	0	1	0	119	0	2	0	42	0	8	0	0	0	3	0	8	0	15	0	0	0	3	0	47	0	6	0	7	0	32	0
ENSMUSG00000008305	0	0	0	0	0	0	0	25	0	2	0	4	0	0	0	0	0	0	0	0	0	8	0	0	0	0	0	0	0	0	0	0	0	0	0	0	0	10	0	0	0	0	0	1	0	1	0	2	0
ENSMUSG00000086321	0	20	0	0	0	14	0	25	0	9	0	3	0	22	0	56	0	11	0	35	0	43	0	21	0	11	0	0	0	1	0	2	0	15	0	6	0	0	0	33	0	8	0	5	0	17	0	19	0
ENSMUSG00000087592	0	7	0	0	0	4	0	11	0	3	0	0	0	7	0	14	0	4	0	16	0	10	0	9	0	3	0	0	0	1	0	1	0	8	0	3	0	0	0	9	0	2	0	1	0	6	0	5	0
ENSMUSG00000085183	0	2	0	5	0	3	0	2	0	9	0	0	0	3	0	4	0	0	0	4	0	3	0	24	0	8	0	3	0	0	0	1	0	7	0	0	0	5	0	50	0	0	0	13	0	10	0	0	0
ENSMUSG00000087128	0	0	0	0	0	0	0	0	0	0	0	0	0	0	0	2	0	0	0	0	0	0	0	3	0	0	0	0	0	0	0	0	0	5	0	2	0	0	0	0	0	0	0	0	0	0	0	0	0
ENSMUSG00000028575	0	0	0	0	0	4	0	0	0	0	0	0	0	0	0	0	0	0	0	0	0	0	0	0	0	12	0	0	0	9	0	0	0	0	0	0	0	35	0	10	0	0	0	0	0	0	0	0	0
ENSMUSG00000086251	0	7	0	0	0	12	0	10	0	0	0	1	0	9	0	7	0	0	0	18	0	29	0	34	0	30	0	0	0	0	0	2	0	0	0	1	0	0	0	0	0	0	0	2	0	8	0	0	0
ENSMUSG00000086498	0	0	0	0	0	0	0	0	0	0	0	0	0	0	0	11	0	0	0	0	0	0	0	39	0	5	0	0	0	0	0	0	0	0	0	0	0	0	0	0	0	2	0	0	0	0	0	0	0
ENSMUSG00000028550	0	3	0	0	0	3	0	0	0	0	0	0	0	0	0	24	0	0	0	0	0	0	0	0	0	14	0	0	0	0	0	0	0	0	0	0	0	0	0	0	0	0	0	0	0	0	0	1	0
ENSMUSG00000086592	0	0	0	3	0	3	0	0	0	2	0	0	0	0	0	4	0	0	0	0	0	8	0	0	0	39	0	13	0	0	0	1	0	0	0	0	0	2	0	0	0	0	0	3	0	0	0	13	0
ENSMUSG00000073792	0	0	0	0	0	0	0	0	0	2	0	0	0	0	0	12	0	0	0	0	0	14	0	0	0	0	0	2	0	0	0	2	0	4	0	0	0	3	0	0	0	0	0	1	0	0	0	5	0
ENSMUSG00000028528	0	19	0	15	0	89	0	79	0	139	0	46	0	17	0	29	0	164	0	152	0	188	0	115	0	0	0	34	0	23	0	39	0	48	0	22	0	89	0	99	0	21	0	6	0	0	0	78	0
ENSMUSG00000028520	0	0	0	0	0	4	0	23	0	0	0	0	0	0	0	0	0	0	0	0	0	0	0	0	0	0	0	0	0	0	0	0	0	18	0	14	0	0	0	0	0	0	0	3	0	0	0	12	0
ENSMUSG00000078612	0	0	0	13	0	4	0	0	0	0	0	0	0	0	0	0	0	0	0	0	0	0	0	0	0	0	0	0	0	4	0	0	0	0	0	0	0	0	0	4	0	0	0	0	0	0	0	31	0
ENSMUSG00000086249	0	3	0	0	0	1	0	0	0	0	0	0	0	0	0	0	0	0	0	0	0	0	0	0	0	1	0	0	0	0	0	0	0	1	0	14	0	0	0	0	0	0	0	0	0	18	0	0	0
ENSMUSG00000054362	0	5	0	0	0	6	0	0	0	16	0	0	0	32	0	143	0	0	0	52	0	63	0	10	0	0	0	2	0	0	0	0	0	0	0	3	0	0	0	0	0	7	0	4	0	0	0	19	0
ENSMUSG00000047636	0	5	0	0	0	14	0	12	0	8	0	11	0	7	0	37	0	18	0	16	0	30	0	49	0	11	0	5	0	4	0	2	0	13	0	14	0	28	0	8	0	4	0	3	0	6	0	10	0
ENSMUSG00000085304	0	37	0	1	0	88	0	65	0	49	0	31	0	57	0	218	0	122	0	140	0	210	0	285	0	71	0	26	0	29	0	32	0	43	0	92	0	106	0	94	0	19	0	11	0	46	0	40	0
ENSMUSG00000070877	0	0	0	3	0	0	0	0	0	2	0	0	0	1	0	0	0	0	0	2	0	9	0	2	0	0	0	1	0	0	0	3	0	0	0	0	0	0	0	1	0	0	0	0	0	0	0	1	0
ENSMUSG00000034785	0	0	0	2	0	0	0	0	0	12	0	0	0	350	0	0	0	0	0	0	0	0	0	21	0	11	0	4	0	0	0	0	0	0	0	4	0	0	0	7	0	0	0	1	0	40	0	1	0
ENSMUSG00000073779	0	5	0	2	0	13	0	6	0	20	0	0	0	9	0	58	0	0	0	12	0	18	0	21	0	10	0	4	0	2	0	4	0	12	0	7	0	14	0	11	0	9	0	2	0	19	0	27	0
ENSMUSG00000028612	0	3	0	0	0	1	0	32	0	1	0	0	0	0	0	52	0	0	0	24	0	55	0	41	0	0	0	11	0	0	0	22	0	0	0	22	0	0	0	0	0	12	0	0	0	18	0	2	0
ENSMUSG00000008932	0	8	0	4	0	14	0	35	0	14	0	6	0	14	0	9	0	13	0	7	0	38	0	75	0	9	0	10	0	0	0	9	0	23	0	3	0	32	0	25	0	0	0	7	0	7	0	17	0
ENSMUSG00000028601	0	0	0	9	0	0	0	0	0	0	0	0	0	0	0	0	0	0	0	0	0	0	0	0	0	0	0	0	0	0	0	10	0	0	0	1	0	0	0	2	0	8	0	0	0	0	0	0	0
ENSMUSG00000034645	0	0	0	8	0	0	0	0	0	0	0	0	0	11	0	0	0	8	0	0	0	0	0	0	0	0	0	0	0	0	0	4	0	0	0	0	0	0	0	41	0	0	0	0	0	0	0	0	0
ENSMUSG00000003411	0	0	0	0	0	2	0	1	0	0	0	1	0	0	0	0	0	0	0	1	0	0	0	0	0	0	0	0	0	0	0	0	0	0	0	2	0	0	0	0	0	2	0	0	0	3	0	2	0
ENSMUSG00000086483	0	0	0	0	0	0	0	10	0	4	0	0	0	5	0	2	0	0	0	0	0	0	0	0	0	3	0	0	0	0	0	0	0	0	0	23	0	11	0	0	0	5	0	0	0	6	0	0	0
ENSMUSG00000028558	0	2	0	0	0	0	0	17	0	0	0	0	0	3	0	0	0	2	0	14	0	0	0	6	0	23	0	0	0	1	0	0	0	0	0	0	0	0	0	0	0	0	0	0	0	0	0	2	0
ENSMUSG00000087641	0	0	0	5	0	5	0	3	0	1	0	0	0	0	0	32	0	0	0	2	0	7	0	1	0	2	0	2	0	0	0	0	0	6	0	2	0	0	0	1	0	0	0	0	0	4	0	2	0
ENSMUSG00000070867	0	0	0	0	0	0	0	0	0	0	0	0	0	0	0	60	0	0	0	0	0	109	0	15	0	0	0	0	0	2	0	0	0	0	0	0	0	0	0	0	0	0	0	0	0	0	0	0	0
ENSMUSG00000085323	0	6	0	39	0	39	0	1	0	10	0	6	0	40	0	53	0	12	0	1	0	47	0	89	0	12	0	3	0	9	0	16	0	22	0	37	0	2	0	29	0	49	0	4	0	21	0	30	0
ENSMUSG00000055198	0	0	0	0	0	0	0	0	0	0	0	0	0	0	0	0	0	0	0	0	0	0	0	0	0	0	0	0	0	0	0	2	0	0	0	7	0	0	0	0	0	21	0	0	0	0	0	15	0
ENSMUSG00000028719	0	0	0	0	0	7	0	0	0	0	0	0	0	0	0	10	0	0	0	15	0	62	0	90	0	0	0	3	0	0	0	0	0	0	0	0	0	0	0	0	0	0	0	1	0	12	0	2	0
ENSMUSG00000034171	0	84	0	75	0	239	0	184	0	176	0	147	0	84	0	219	0	108	0	207	0	175	0	145	0	26	0	67	0	27	0	55	0	103	0	66	0	127	0	82	0	56	0	27	0	62	0	134	0
ENSMUSG00000028706	0	0	0	0	0	7	0	0	0	0	0	0	0	0	0	0	0	0	0	0	0	0	0	16	0	0	0	0	0	2	0	0	0	0	0	0	0	0	0	0	0	0	0	0	0	9	0	10	0
ENSMUSG00000028696	0	6	0	10	0	6	0	11	0	4	0	0	0	76	0	64	0	13	0	0	0	23	0	32	0	29	0	15	0	5	0	1	0	18	0	43	0	38	0	0	0	23	0	9	0	21	0	14	0
ENSMUSG00000028684	0	0	0	1	0	3	0	0	0	6	0	0	0	6	0	5	0	0	0	0	0	0	0	7	0	5	0	3	0	0	0	0	0	15	0	3	0	0	0	0	0	3	0	5	0	0	0	1	0
ENSMUSG00000046861	0	0	0	0	0	0	0	0	0	14	0	0	0	0	0	1	0	0	0	0	0	0	0	0	0	0	0	0	0	0	0	0	0	1	0	0	0	0	0	0	0	0	0	5	0	0	0	2	0
ENSMUSG00000028681	0	0	0	0	0	0	0	0	0	1	0	0	0	0	0	0	0	0	0	0	0	0	0	0	0	0	0	0	0	0	0	0	0	1	0	3	0	0	0	0	0	0	0	0	0	3	0	7	0
ENSMUSG00000028678	0	0	0	0	0	8	0	0	0	0	0	0	0	0	0	1	0	1	0	1	0	4	0	0	0	0	0	0	0	0	0	0	0	0	0	0	0	1	0	0	0	0	0	0	0	1	0	0	0
ENSMUSG00000066060	0	15	0	10	0	31	0	12	0	14	0	14	0	1	0	25	0	58	0	22	0	20	0	0	0	20	0	3	0	0	0	34	0	0	0	19	0	72	0	0	0	12	0	6	0	46	0	10	0
ENSMUSG00000045268	0	0	0	0	0	0	0	0	0	8	0	12	0	10	0	0	0	2	0	11	0	0	0	0	0	0	0	3	0	5	0	0	0	0	0	22	0	0	0	0	0	9	0	0	0	3	0	25	0
ENSMUSG00000078584	0	7	0	2	0	2	0	0	0	9	0	1	0	1	0	3	0	0	0	1	0	3	0	16	0	3	0	5	0	0	0	2	0	0	0	0	0	5	0	1	0	2	0	1	0	1	0	2	0
ENSMUSG00000028642	0	1	0	2	0	2	0	0	0	9	0	0	0	0	0	3	0	0	0	1	0	3	0	5	0	3	0	0	0	0	0	2	0	0	0	0	0	4	0	1	0	2	0	0	0	1	0	2	0
ENSMUSG00000085626	0	0	0	0	0	2	0	0	0	3	0	0	0	0	0	6	0	0	0	0	0	0	0	1	0	1	0	0	0	0	0	1	0	0	0	1	0	2	0	2	0	3	0	0	0	1	0	0	0
ENSMUSG00000066058	0	0	0	0	0	4	0	5	0	2	0	0	0	0	0	3	0	2	0	0	0	6	0	2	0	0	0	0	0	1	0	0	0	2	0	0	0	2	0	1	0	1	0	0	0	3	0	1	0
ENSMUSG00000048899	0	0	0	0	0	0	0	0	0	5	0	0	0	0	0	0	0	0	0	0	0	52	0	0	0	12	0	0	0	0	0	0	0	0	0	3	0	0	0	0	0	0	0	0	0	0	0	0	0
ENSMUSG00000011257	0	1	0	0	0	3	0	0	0	0	0	0	0	0	0	1	0	3	0	1	0	0	0	1	0	0	0	0	0	0	0	0	0	0	0	0	0	0	0	2	0	0	0	0	0	0	0	0	0
ENSMUSG00000032726	0	0	0	0	0	4	0	0	0	0	0	0	0	0	0	0	0	0	0	3	0	14	0	0	0	0	0	0	0	7	0	0	0	0	0	0	0	0	0	0	0	0	0	0	0	0	0	7	0
ENSMUSG00000043333	0	1	0	0	0	6	0	0	0	2	0	0	0	0	0	1	0	0	0	6	0	1	0	0	0	0	0	2	0	0	0	0	0	0	0	0	0	0	0	0	0	6	0	1	0	0	0	0	0
ENSMUSG00000086275	0	19	0	18	0	51	0	29	0	18	0	12	0	16	0	53	0	2	0	3	0	133	0	21	0	33	0	19	0	12	0	8	0	12	0	14	0	60	0	30	0	16	0	7	0	8	0	12	0
ENSMUSG00000098760	0	25	0	43	0	57	0	69	0	120	0	13	0	21	0	205	0	11	0	47	0	270	0	66	0	183	0	47	0	24	0	35	0	122	0	70	0	28	0	147	0	26	0	22	0	76	0	16	0
ENSMUSG00000032643	0	0	0	0	0	0	0	0	0	0	0	0	0	0	0	0	0	2	0	11	0	0	0	0	0	2	0	3	0	0	0	0	0	4	0	0	0	0	0	7	0	0	0	0	0	0	0	0	0
ENSMUSG00000042763	0	0	0	0	0	2	0	0	0	15	0	1	0	0	0	6	0	0	0	0	0	0	0	5	0	0	0	2	0	0	0	0	0	6	0	2	0	0	0	7	0	0	0	0	0	9	0	9	0
ENSMUSG00000028871	0	0	0	0	0	0	0	0	0	0	0	7	0	0	0	4	0	0	0	0	0	0	0	0	0	37	0	29	0	22	0	0	0	0	0	0	0	0	0	0	0	0	0	15	0	24	0	11	0
ENSMUSG00000042500	0	0	0	0	0	0	0	0	0	0	0	0	0	0	0	78	0	0	0	0	0	0	0	0	0	30	0	12	0	0	0	0	0	0	0	0	0	0	0	0	0	4	0	0	0	4	0	0	0
ENSMUSG00000042388	0	0	0	0	0	0	0	0	0	0	0	0	0	11	0	0	0	0	0	0	0	0	0	0	0	15	0	0	0	41	0	0	0	0	0	0	0	0	0	236	0	0	0	0	0	0	0	0	0
ENSMUSG00000042380	0	28	0	0	0	3	0	0	0	0	0	7	0	0	0	0	0	0	0	0	0	0	0	0	0	126	0	1	0	4	0	0	0	0	0	34	0	23	0	14	0	0	0	14	0	15	0	54	0
ENSMUSG00000085701	0	0	0	0	0	7	0	20	0	0	0	0	0	0	0	0	0	12	0	0	0	0	0	0	0	0	0	12	0	0	0	29	0	0	0	0	0	0	0	0	0	0	0	0	0	0	0	0	0
ENSMUSG00000028792	0	0	0	42	0	22	0	11	0	0	0	0	0	0	0	0	0	6	0	0	0	0	0	0	0	0	0	1	0	0	0	24	0	0	0	5	0	10	0	0	0	0	0	1	0	8	0	0	0
ENSMUSG00000028786	0	0	0	0	0	2	0	0	0	0	0	0	0	0	0	2	0	0	0	5	0	0	0	3	0	2	0	2	0	0	0	0	0	1	0	0	0	1	0	0	0	2	0	1	0	0	0	1	0
ENSMUSG00000028785	0	0	0	3	0	5	0	0	0	5	0	4	0	9	0	13	0	0	0	13	0	0	0	9	0	16	0	4	0	6	0	9	0	23	0	18	0	7	0	5	0	6	0	1	0	9	0	7	0
ENSMUSG00000087416	0	8	0	6	0	15	0	0	0	32	0	0	0	20	0	40	0	0	0	43	0	22	0	18	0	15	0	15	0	3	0	14	0	39	0	5	0	13	0	16	0	12	0	10	0	11	0	28	0
ENSMUSG00000048485	0	14	0	4	0	25	0	53	0	44	0	8	0	38	0	63	0	7	0	20	0	99	0	73	0	18	0	9	0	7	0	18	0	46	0	36	0	48	0	23	0	17	0	4	0	18	0	47	0
ENSMUSG00000086336	0	0	0	1	0	9	0	4	0	6	0	1	0	3	0	3	0	1	0	0	0	2	0	6	0	2	0	3	0	0	0	1	0	2	0	0	0	2	0	0	0	1	0	0	0	3	0	2	0
ENSMUSG00000047945	0	0	0	1	0	4	0	6	0	2	0	1	0	2	0	6	0	1	0	0	0	8	0	6	0	3	0	4	0	0	0	2	0	5	0	1	0	1	0	2	0	2	0	0	0	2	0	0	0
ENSMUSG00000000409	0	6	0	27	0	10	0	0	0	27	0	0	0	4	0	10	0	0	0	0	0	0	0	44	0	0	0	1	0	3	0	0	0	14	0	0	0	0	0	0	0	0	0	0	0	0	0	1	0
ENSMUSG00000028782	0	4	0	0	0	2	0	0	0	3	0	0	0	14	0	0	0	2	0	4	0	0	0	0	0	0	0	0	0	0	0	0	0	0	0	0	0	0	0	0	0	0	0	0	0	0	0	0	0
ENSMUSG00000040690	0	11	0	33	0	139	0	96	0	170	0	64	0	0	0	215	0	39	0	23	0	0	0	83	0	0	0	0	0	24	0	0	0	0	0	1	0	0	0	34	0	0	0	4	0	0	0	32	0
ENSMUSG00000028776	0	2	0	0	0	0	0	0	0	0	0	5	0	10	0	0	0	0	0	39	0	76	0	32	0	0	0	8	0	5	0	3	0	0	0	8	0	8	0	1	0	3	0	0	0	9	0	16	0
ENSMUSG00000023232	0	0	0	0	0	2	0	2	0	4	0	0	0	2	0	11	0	0	0	3	0	9	0	3	0	2	0	3	0	0	0	0	0	0	0	5	0	0	0	2	0	2	0	0	0	3	0	7	0
ENSMUSG00000028909	0	12	0	14	0	9	0	18	0	9	0	3	0	3	0	0	0	0	0	0	0	20	0	46	0	28	0	11	0	5	0	30	0	45	0	44	0	0	0	7	0	24	0	6	0	21	0	26	0
ENSMUSG00000028906	0	0	0	1	0	1	0	1	0	1	0	1	0	1	0	0	0	0	0	2	0	2	0	1	0	0	0	1	0	0	0	0	0	2	0	0	0	1	0	1	0	0	0	1	0	1	0	0	0
ENSMUSG00000050511	0	4	0	8	0	5	0	6	0	7	0	1	0	6	0	16	0	1	0	13	0	2	0	12	0	5	0	2	0	2	0	0	0	5	0	4	0	1	0	0	0	2	0	0	0	5	0	3	0
ENSMUSG00000028898	0	1	0	0	0	1	0	0	0	0	0	0	0	18	0	0	0	0	0	1	0	0	0	5	0	0	0	0	0	0	0	0	0	0	0	1	0	0	0	0	0	0	0	0	0	17	0	0	0
ENSMUSG00000056529	0	0	0	0	0	1	0	4	0	0	0	0	0	0	0	0	0	0	0	0	0	14	0	0	0	6	0	1	0	0	0	0	0	4	0	0	0	0	0	0	0	0	0	0	0	0	0	0	0
ENSMUSG00000028884	0	28	0	0	0	12	0	52	0	33	0	31	0	2	0	0	0	53	0	3	0	98	0	41	0	54	0	14	0	0	0	8	0	0	0	60	0	28	0	33	0	8	0	5	0	25	0	29	0
ENSMUSG00000037139	0	5	0	0	0	31	0	16	0	10	0	10	0	5	0	51	0	19	0	18	0	17	0	16	0	13	0	7	0	0	0	19	0	2	0	51	0	60	0	64	0	8	0	2	0	36	0	74	0
ENSMUSG00000070687	0	0	0	0	0	3	0	18	0	1	0	0	0	1	0	0	0	0	0	0	0	0	0	1	0	63	0	0	0	0	0	0	0	0	0	1	0	0	0	0	0	0	0	0	0	0	0	16	0
ENSMUSG00000028755	0	0	0	0	0	0	0	8	0	8	0	0	0	0	0	6	0	11	0	5	0	0	0	0	0	1	0	0	0	0	0	0	0	0	0	0	0	0	0	2	0	0	0	0	0	0	0	0	0
ENSMUSG00000041143	0	10	0	8	0	21	0	12	0	29	0	9	0	14	0	54	0	16	0	35	0	18	0	30	0	24	0	3	0	1	0	18	0	10	0	14	0	11	0	7	0	12	0	2	0	12	0	4	0
ENSMUSG00000087045	0	4	0	16	0	17	0	19	0	21	0	3	0	23	0	38	0	6	0	27	0	45	0	36	0	23	0	10	0	4	0	8	0	26	0	13	0	24	0	19	0	12	0	4	0	11	0	16	0
ENSMUSG00000028927	0	10	0	0	0	58	0	111	0	29	0	45	0	238	0	145	0	91	0	306	0	177	0	92	0	40	0	14	0	26	0	16	0	37	0	60	0	216	0	94	0	20	0	6	0	58	0	97	0
ENSMUSG00000028920	0	0	0	0	0	0	0	6	0	0	0	10	0	0	0	11	0	0	0	26	0	0	0	0	0	0	0	0	0	0	0	10	0	0	0	0	0	0	0	0	0	0	0	0	0	0	0	0	0
ENSMUSG00000006445	0	0	0	0	0	0	0	1	0	5	0	0	0	1	0	0	0	0	0	2	0	0	0	3	0	0	0	0	0	0	0	0	0	0	0	3	0	0	0	0	0	7	0	2	0	0	0	6	0
ENSMUSG00000040697	0	0	0	0	0	10	0	0	0	0	0	1	0	0	0	34	0	0	0	14	0	64	0	98	0	0	0	12	0	5	0	6	0	0	0	0	0	0	0	0	0	0	0	2	0	11	0	0	0
ENSMUSG00000110067	0	0	0	0	0	0	0	0	0	1	0	0	0	0	0	0	0	0	0	27	0	0	0	0	0	4	0	0	0	0	0	0	0	0	0	43	0	0	0	0	0	0	0	0	0	2	0	0	0
ENSMUSG00000073705	0	4	0	0	0	35	0	12	0	0	0	0	0	26	0	1	0	0	0	0	0	0	0	0	0	0	0	3	0	1	0	25	0	39	0	8	0	0	0	0	0	0	0	8	0	1	0	6	0
ENSMUSG00000028961	0	0	0	0	0	12	0	0	0	0	0	0	0	0	0	0	0	0	0	0	0	0	0	0	0	14	0	2	0	3	0	0	0	0	0	25	0	0	0	0	0	0	0	0	0	7	0	0	0
ENSMUSG00000039953	0	1	0	0	0	2	0	0	0	0	0	0	0	4	0	0	0	0	0	1	0	25	0	1	0	0	0	0	0	0	0	5	0	0	0	0	0	0	0	3	0	0	0	2	0	4	0	0	0
ENSMUSG00000039936	0	0	0	0	0	2	0	0	0	0	0	1	0	0	0	6	0	0	0	0	0	0	0	0	0	0	0	5	0	0	0	10	0	0	0	5	0	0	0	9	0	0	0	0	0	12	0	2	0
ENSMUSG00000028976	0	10	0	41	0	54	0	53	0	54	0	21	0	18	0	63	0	29	0	39	0	94	0	48	0	34	0	27	0	8	0	9	0	33	0	31	0	34	0	17	0	16	0	10	0	38	0	17	0
ENSMUSG00000028943	0	3	0	1	0	7	0	5	0	3	0	0	0	2	0	7	0	0	0	18	0	17	0	6	0	4	0	4	0	0	0	6	0	7	0	0	0	3	0	3	0	4	0	3	0	5	0	2	0
ENSMUSG00000087437	0	0	0	0	0	0	0	0	0	0	0	0	0	0	0	56	0	0	0	0	0	33	0	18	0	0	0	0	0	1	0	0	0	0	0	0	0	0	0	0	0	0	0	0	0	12	0	0	0
ENSMUSG00000058183	0	0	0	0	0	2	0	0	0	0	0	0	0	0	0	48	0	0	0	0	0	9	0	4	0	0	0	0	0	3	0	0	0	0	0	0	0	0	0	0	0	0	0	0	0	2	0	0	0
ENSMUSG00000029055	0	1	0	0	0	2	0	0	0	0	0	3	0	13	0	22	0	1	0	24	0	0	0	0	0	0	0	0	0	2	0	0	0	0	0	0	0	0	0	0	0	8	0	0	0	0	0	0	0
ENSMUSG00000042202	0	0	0	0	0	10	0	1	0	2	0	1	0	0	0	4	0	1	0	1	0	3	0	3	0	17	0	0	0	1	0	5	0	1	0	0	0	1	0	0	0	7	0	0	0	1	0	3	0
ENSMUSG00000029036	0	0	0	0	0	2	0	25	0	1	0	1	0	0	0	16	0	0	0	20	0	0	0	2	0	0	0	0	0	0	0	3	0	0	0	23	0	0	0	0	0	0	0	5	0	0	0	6	0
ENSMUSG00000054514	0	2	0	2	0	3	0	3	0	5	0	0	0	9	0	16	0	0	0	6	0	6	0	22	0	5	0	6	0	0	0	0	0	5	0	0	0	0	0	0	0	1	0	1	0	10	0	6	0
ENSMUSG00000073680	0	0	0	0	0	4	0	0	0	0	0	0	0	0	0	0	0	0	0	19	0	0	0	15	0	1	0	0	0	0	0	0	0	0	0	0	0	2	0	0	0	0	0	0	0	3	0	1	0
ENSMUSG00000078487	0	0	0	0	0	6	0	0	0	0	0	0	0	0	0	0	0	0	0	23	0	32	0	0	0	0	0	0	0	5	0	0	0	0	0	0	0	0	0	0	0	0	0	2	0	0	0	2	0
ENSMUSG00000029071	0	8	0	3	0	9	0	15	0	7	0	4	0	4	0	7	0	0	0	44	0	11	0	15	0	11	0	0	0	0	0	11	0	10	0	1	0	0	0	12	0	8	0	0	0	11	0	7	0
ENSMUSG00000029033	0	17	0	9	0	40	0	67	0	39	0	16	0	82	0	42	0	28	0	106	0	100	0	93	0	33	0	10	0	13	0	36	0	29	0	15	0	33	0	16	0	4	0	4	0	17	0	11	0
ENSMUSG00000053178	0	0	0	0	0	2	0	0	0	0	0	0	0	0	0	0	0	2	0	0	0	0	0	6	0	0	0	0	0	1	0	0	0	0	0	0	0	0	0	0	0	0	0	0	0	0	0	0	0
ENSMUSG00000015652	0	0	0	0	0	28	0	0	0	2	0	11	0	0	0	13	0	0	0	7	0	0	0	19	0	0	0	0	0	0	0	1	0	0	0	16	0	7	0	0	0	22	0	2	0	11	0	19	0
ENSMUSG00000002297	0	0	0	3	0	2	0	1	0	0	0	0	0	0	0	47	0	0	0	2	0	57	0	0	0	5	0	2	0	0	0	0	0	5	0	8	0	0	0	4	0	1	0	0	0	18	0	18	0
ENSMUSG00000039883	0	0	0	0	0	0	0	0	0	0	0	0	0	68	0	0	0	0	0	0	0	0	0	0	0	0	0	78	0	0	0	0	0	0	0	0	0	0	0	0	0	0	0	0	0	339	0	18	0
ENSMUSG00000038525	0	4	0	0	0	9	0	0	0	8	0	0	0	0	0	30	0	0	0	0	0	0	0	36	0	0	0	0	0	6	0	6	0	33	0	0	0	0	0	0	0	8	0	0	0	20	0	0	0
ENSMUSG00000028998	0	0	0	0	0	10	0	0	0	0	0	0	0	0	0	0	0	0	0	10	0	0	0	0	0	0	0	8	0	0	0	0	0	0	0	0	0	23	0	0	0	8	0	0	0	0	0	0	0
ENSMUSG00000028962	0	0	0	7	0	0	0	4	0	4	0	0	0	0	0	25	0	2	0	4	0	22	0	0	0	12	0	7	0	1	0	6	0	0	0	0	0	2	0	0	0	2	0	0	0	1	0	3	0
ENSMUSG00000038199	0	12	0	32	0	24	0	13	0	48	0	0	0	0	0	35	0	31	0	0	0	37	0	32	0	22	0	19	0	5	0	0	0	76	0	4	0	69	0	38	0	11	0	27	0	40	0	19	0
ENSMUSG00000039106	0	1	0	2	0	7	0	10	0	8	0	0	0	1	0	29	0	0	0	0	0	13	0	15	0	2	0	4	0	0	0	0	0	13	0	12	0	4	0	9	0	5	0	2	0	9	0	1	0
ENSMUSG00000097673	0	41	0	0	0	9	0	0	0	16	0	2	0	3	0	263	0	0	0	0	0	107	0	38	0	15	0	7	0	0	0	0	0	19	0	0	0	0	0	0	0	8	0	5	0	43	0	13	0
ENSMUSG00000086815	0	0	0	5	0	2	0	0	0	13	0	0	0	0	0	6	0	0	0	1	0	6	0	3	0	0	0	0	0	0	0	0	0	0	0	0	0	0	0	0	0	0	0	0	0	0	0	0	0
ENSMUSG00000044576	0	0	0	16	0	2	0	0	0	0	0	2	0	0	0	8	0	0	0	0	0	11	0	2	0	0	0	0	0	0	0	0	0	0	0	0	0	0	0	0	0	0	0	1	0	0	0	0	0
ENSMUSG00000029175	0	1	0	40	0	9	0	0	0	39	0	0	0	0	0	99	0	0	0	0	0	0	0	8	0	0	0	2	0	0	0	0	0	0	0	57	0	18	0	179	0	0	0	2	0	45	0	93	0
ENSMUSG00000029166	0	7	0	60	0	19	0	19	0	0	0	18	0	5	0	42	0	11	0	27	0	0	0	48	0	2	0	8	0	6	0	12	0	1	0	14	0	8	0	17	0	22	0	1	0	7	0	24	0
ENSMUSG00000029163	0	0	0	9	0	0	0	7	0	0	0	0	0	8	0	27	0	8	0	46	0	0	0	0	0	0	0	0	0	0	0	13	0	0	0	6	0	21	0	0	0	18	0	0	0	0	0	1	0
ENSMUSG00000029161	0	5	0	15	0	10	0	78	0	19	0	8	0	19	0	36	0	0	0	13	0	50	0	21	0	0	0	7	0	14	0	3	0	21	0	21	0	17	0	0	0	14	0	1	0	0	0	4	0
ENSMUSG00000013629	0	4	0	19	0	2	0	0	0	15	0	0	0	0	0	52	0	0	0	0	0	0	0	0	0	14	0	0	0	0	0	0	0	0	0	6	0	0	0	0	0	7	0	9	0	0	0	4	0
ENSMUSG00000062077	0	33	0	0	0	79	0	30	0	0	0	28	0	24	0	0	0	0	0	80	0	3	0	0	0	4	0	0	0	10	0	25	0	0	0	0	0	74	0	10	0	0	0	0	0	0	0	40	0
ENSMUSG00000054252	0	0	0	0	0	9	0	0	0	0	0	0	0	0	0	2	0	0	0	0	0	0	0	21	0	0	0	2	0	1	0	0	0	5	0	0	0	0	0	0	0	0	0	0	0	3	0	6	0
ENSMUSG00000106902	0	0	0	0	0	0	0	0	0	0	0	0	0	2	0	8	0	0	0	0	0	2	0	4	0	0	0	0	0	0	0	0	0	3	0	5	0	0	0	0	0	0	0	0	0	1	0	0	0
ENSMUSG00000079555	0	0	0	0	0	5	0	0	0	0	0	5	0	16	0	0	0	3	0	5	0	0	0	0	0	0	0	0	0	3	0	0	0	2	0	2	0	16	0	0	0	0	0	0	0	0	0	0	0
ENSMUSG00000109572	0	2	0	1	0	1	0	5	0	5	0	0	0	0	0	3	0	4	0	7	0	15	0	6	0	6	0	2	0	0	0	1	0	0	0	1	0	1	0	1	0	0	0	0	0	0	0	3	0
ENSMUSG00000107287	0	0	0	0	0	2	0	8	0	1	0	0	0	0	0	4	0	0	0	8	0	10	0	10	0	1	0	3	0	2	0	0	0	1	0	6	0	0	0	7	0	5	0	2	0	0	0	0	0
ENSMUSG00000044716	0	24	0	39	0	28	0	26	0	15	0	31	0	5	0	107	0	131	0	132	0	159	0	110	0	80	0	40	0	0	0	0	0	51	0	50	0	58	0	55	0	20	0	9	0	0	0	124	0
ENSMUSG00000029095	0	0	0	0	0	1	0	1	0	2	0	0	0	0	0	0	0	0	0	0	0	0	0	7	0	0	0	0	0	0	0	0	0	0	0	8	0	0	0	1	0	0	0	0	0	0	0	0	0
ENSMUSG00000029192	0	0	0	0	0	2	0	0	0	0	0	0	0	0	0	0	0	5	0	5	0	0	0	8	0	0	0	0	0	0	0	0	0	0	0	0	0	0	0	31	0	0	0	0	0	0	0	0	0
ENSMUSG00000029120	0	0	0	0	0	0	0	0	0	0	0	0	0	0	0	1	0	0	0	32	0	0	0	0	0	0	0	14	0	0	0	13	0	0	0	7	0	0	0	0	0	0	0	0	0	0	0	0	0
ENSMUSG00000029121	0	9	0	0	0	0	0	0	0	0	0	4	0	62	0	17	0	0	0	0	0	0	0	36	0	8	0	0	0	0	0	52	0	0	0	0	0	0	0	1	0	9	0	4	0	0	0	19	0
ENSMUSG00000029082	0	0	0	1	0	6	0	1	0	0	0	0	0	0	0	0	0	2	0	2	0	0	0	1	0	0	0	1	0	2	0	0	0	0	0	29	0	0	0	0	0	0	0	0	0	0	0	0	0
ENSMUSG00000029084	0	0	0	63	0	105	0	0	0	0	0	0	0	0	0	0	0	20	0	88	0	43	0	53	0	0	0	89	0	27	0	11	0	0	0	8	0	0	0	34	0	0	0	0	0	0	0	4	0
ENSMUSG00000097825	0	0	0	0	0	0	0	0	0	3	0	0	0	0	0	0	0	0	0	0	0	0	0	0	0	0	0	0	0	0	0	2	0	6	0	7	0	0	0	0	0	0	0	0	0	3	0	2	0
ENSMUSG00000097640	0	5	0	0	0	33	0	7	0	0	0	0	0	0	0	35	0	21	0	40	0	44	0	0	0	0	0	7	0	1	0	2	0	0	0	15	0	15	0	5	0	10	0	0	0	0	0	18	0
ENSMUSG00000029195	0	43	0	7	0	119	0	25	0	53	0	40	0	34	0	55	0	61	0	100	0	71	0	93	0	41	0	17	0	5	0	17	0	8	0	23	0	30	0	117	0	65	0	4	0	45	0	99	0
ENSMUSG00000097092	0	0	0	0	0	0	0	0	0	148	0	0	0	0	0	0	0	0	0	0	0	0	0	0	0	0	0	0	0	0	0	0	0	0	0	0	0	0	0	0	0	0	0	0	0	0	0	0	0
ENSMUSG00000087601	0	12	0	27	0	49	0	20	0	10	0	2	0	3	0	32	0	0	0	59	0	27	0	0	0	8	0	14	0	0	0	18	0	18	0	2	0	0	0	0	0	11	0	5	0	14	0	12	0
ENSMUSG00000029158	0	12	0	2	0	58	0	14	0	15	0	0	0	6	0	2	0	14	0	46	0	0	0	43	0	14	0	0	0	14	0	23	0	0	0	20	0	0	0	78	0	7	0	5	0	23	0	14	0
ENSMUSG00000063656	0	0	0	0	0	2	0	2	0	1	0	0	0	0	0	0	0	0	0	0	0	45	0	5	0	1	0	0	0	0	0	0	0	3	0	2	0	0	0	25	0	6	0	1	0	0	0	0	0
ENSMUSG00000100175	0	7	0	18	0	81	0	59	0	31	0	3	0	0	0	6	0	14	0	20	0	68	0	62	0	20	0	0	0	0	0	14	0	30	0	3	0	14	0	130	0	0	0	6	0	0	0	0	0
ENSMUSG00000106968	0	0	0	0	0	2	0	10	0	0	0	0	0	0	0	0	0	0	0	0	0	25	0	0	0	0	0	0	0	0	0	14	0	0	0	0	0	27	0	0	0	0	0	0	0	12	0	0	0
ENSMUSG00000072874	0	2	0	0	0	10	0	25	0	32	0	0	0	8	0	5	0	10	0	21	0	7	0	38	0	0	0	0	0	7	0	6	0	12	0	3	0	1	0	54	0	7	0	3	0	3	0	15	0
ENSMUSG00000029233	0	20	0	26	0	23	0	7	0	3	0	13	0	23	0	56	0	7	0	18	0	0	0	63	0	0	0	56	0	2	0	10	0	74	0	25	0	29	0	26	0	7	0	11	0	9	0	20	0
ENSMUSG00000091204	0	6	0	0	0	13	0	0	0	0	0	0	0	26	0	0	0	0	0	0	0	0	0	50	0	0	0	9	0	0	0	0	0	0	0	57	0	48	0	0	0	0	0	0	0	0	0	2	0
ENSMUSG00000029248	0	0	0	0	0	0	0	22	0	0	0	0	0	0	0	1	0	0	0	0	0	0	0	0	0	0	0	0	0	0	0	0	0	0	0	6	0	0	0	0	0	0	0	0	0	0	0	5	0
ENSMUSG00000036285	0	80	0	51	0	99	0	0	0	411	0	222	0	381	0	0	0	461	0	872	0	82	0	668	0	147	0	122	0	206	0	145	0	199	0	354	0	435	0	321	0	59	0	12	0	320	0	217	0
ENSMUSG00000054537	0	1	0	0	0	0	0	3	0	6	0	3	0	19	0	17	0	0	0	5	0	38	0	6	0	1	0	1	0	0	0	0	0	0	0	3	0	0	0	0	0	0	0	0	0	0	0	0	0
ENSMUSG00000089851	0	6	0	0	0	6	0	5	0	14	0	1	0	30	0	24	0	3	0	25	0	55	0	14	0	5	0	7	0	5	0	3	0	6	0	17	0	4	0	1	0	0	0	0	0	13	0	9	0
ENSMUSG00000104937	0	0	0	0	0	6	0	0	0	12	0	0	0	0	0	17	0	0	0	0	0	0	0	0	0	8	0	0	0	0	0	0	0	0	0	8	0	8	0	0	0	0	0	0	0	0	0	5	0
ENSMUSG00000029286	0	3	0	0	0	2	0	3	0	8	0	1	0	4	0	16	0	1	0	3	0	26	0	3	0	3	0	0	0	0	0	0	0	13	0	2	0	9	0	5	0	13	0	2	0	6	0	7	0
ENSMUSG00000029369	0	0	0	36	0	62	0	0	0	0	0	4	0	0	0	0	0	0	0	1	0	64	0	0	0	49	0	12	0	12	0	0	0	0	0	53	0	0	0	0	0	0	0	0	0	0	0	0	0
ENSMUSG00000035020	0	33	0	0	0	4	0	0	0	0	0	0	0	55	0	0	0	0	0	44	0	0	0	6	0	0	0	0	0	0	0	0	0	0	0	0	0	0	0	0	0	0	0	4	0	0	0	0	0
ENSMUSG00000029377	0	2	0	0	0	80	0	0	0	0	0	0	0	0	0	0	0	0	0	0	0	0	0	0	0	0	0	0	0	0	0	0	0	0	0	0	0	0	0	0	0	0	0	10	0	0	0	0	0
ENSMUSG00000096035	0	0	0	1	0	5	0	11	0	3	0	0	0	0	0	0	0	1	0	10	0	5	0	4	0	4	0	1	0	0	0	0	0	4	0	0	0	2	0	4	0	1	0	0	0	4	0	3	0
ENSMUSG00000029410	0	0	0	0	0	10	0	0	0	0	0	0	0	0	0	0	0	0	0	8	0	5	0	0	0	0	0	0	0	3	0	0	0	3	0	5	0	0	0	0	0	0	0	0	0	0	0	9	0
ENSMUSG00000029384	0	0	0	0	0	16	0	0	0	0	0	3	0	0	0	0	0	0	0	0	0	0	0	0	0	0	0	0	0	0	0	0	0	0	0	0	0	0	0	0	0	0	0	0	0	0	0	42	0
ENSMUSG00000105850	0	3	0	14	0	10	0	23	0	26	0	0	0	11	0	46	0	0	0	8	0	35	0	46	0	32	0	14	0	2	0	8	0	30	0	10	0	9	0	11	0	11	0	3	0	14	0	18	0
ENSMUSG00000029335	0	3	0	0	0	72	0	0	0	22	0	0	0	0	0	0	0	16	0	18	0	0	0	11	0	0	0	0	0	0	0	20	0	0	0	0	0	83	0	0	0	36	0	40	0	0	0	28	0
ENSMUSG00000029311	0	1	0	0	0	0	0	8	0	2	0	0	0	4	0	16	0	0	0	4	0	0	0	8	0	4	0	0	0	1	0	7	0	0	0	3	0	4	0	6	0	0	0	0	0	0	0	4	0
ENSMUSG00000070639	0	0	0	0	0	0	0	9	0	0	0	0	0	12	0	4	0	0	0	0	0	0	0	1	0	0	0	0	0	0	0	6	0	13	0	24	0	0	0	0	0	0	0	0	0	0	0	4	0
ENSMUSG00000099061	0	0	0	0	0	7	0	1	0	0	0	1	0	8	0	0	0	0	0	13	0	0	0	8	0	4	0	1	0	0	0	0	0	7	0	2	0	0	0	11	0	3	0	0	0	6	0	2	0
ENSMUSG00000043410	0	0	0	0	0	0	0	0	0	0	0	0	0	0	0	0	0	0	0	0	0	247	0	0	0	0	0	18	0	0	0	0	0	0	0	0	0	0	0	0	0	0	0	0	0	0	0	0	0
ENSMUSG00000033805	0	0	0	4	0	3	0	0	0	21	0	0	0	6	0	10	0	2	0	22	0	0	0	7	0	25	0	0	0	1	0	0	0	14	0	7	0	3	0	0	0	3	0	3	0	8	0	11	0
ENSMUSG00000029491	0	2	0	13	0	6	0	0	0	3	0	0	0	0	0	25	0	0	0	7	0	0	0	0	0	0	0	0	0	0	0	0	0	0	0	8	0	4	0	0	0	0	0	0	0	0	0	8	0
ENSMUSG00000093479	0	1	0	0	0	2	0	0	0	4	0	0	0	0	0	0	0	0	0	0	0	0	0	0	0	4	0	1	0	0	0	0	0	3	0	4	0	5	0	1	0	0	0	1	0	0	0	0	0
ENSMUSG00000072763	0	0	0	2	0	0	0	0	0	0	0	0	0	2	0	0	0	0	0	0	0	12	0	5	0	0	0	0	0	0	0	0	0	2	0	3	0	3	0	2	0	0	0	0	0	0	0	0	0
ENSMUSG00000090015	0	0	0	0	0	2	0	0	0	2	0	0	0	0	0	0	0	0	0	10	0	0	0	0	0	5	0	0	0	0	0	0	0	0	0	5	0	0	0	0	0	0	0	0	0	0	0	12	0
ENSMUSG00000090963	0	5	0	0	0	26	0	13	0	7	0	0	0	0	0	5	0	0	0	0	0	4	0	23	0	46	0	1	0	6	0	0	0	0	0	16	0	18	0	20	0	4	0	0	0	3	0	0	0
ENSMUSG00000109771	0	0	0	0	0	8	0	0	0	6	0	0	0	0	0	16	0	0	0	0	0	28	0	31	0	0	0	0	0	4	0	0	0	0	0	2	0	0	0	0	0	0	0	0	0	0	0	9	0
ENSMUSG00000033316	0	19	0	54	0	23	0	65	0	68	0	0	0	16	0	23	0	5	0	0	0	0	0	22	0	145	0	24	0	0	0	33	0	3	0	63	0	0	0	59	0	38	0	16	0	73	0	35	0
ENSMUSG00000097986	0	1	0	5	0	17	0	0	0	7	0	3	0	2	0	28	0	7	0	14	0	0	0	16	0	0	0	0	0	2	0	5	0	3	0	1	0	7	0	0	0	20	0	4	0	0	0	2	0
ENSMUSG00000066975	0	2	0	0	0	7	0	0	0	0	0	0	0	0	0	0	0	0	0	0	0	0	0	0	0	0	0	3	0	0	0	0	0	0	0	1	0	0	0	0	0	0	0	2	0	4	0	2	0
ENSMUSG00000029343	0	3	0	4	0	11	0	48	0	6	0	0	0	0	0	19	0	14	0	16	0	38	0	11	0	0	0	2	0	0	0	0	0	7	0	10	0	0	0	0	0	8	0	3	0	18	0	9	0
ENSMUSG00000042184	0	8	0	0	0	25	0	17	0	19	0	16	0	70	0	12	0	33	0	38	0	32	0	12	0	13	0	8	0	20	0	2	0	58	0	25	0	4	0	13	0	0	0	10	0	6	0	28	0
ENSMUSG00000041930	0	23	0	97	0	31	0	51	0	43	0	0	0	16	0	130	0	46	0	40	0	116	0	111	0	0	0	7	0	30	0	34	0	68	0	8	0	12	0	10	0	62	0	3	0	57	0	72	0
ENSMUSG00000014158	0	3	0	0	0	5	0	8	0	4	0	0	0	12	0	4	0	11	0	0	0	24	0	10	0	0	0	0	0	2	0	4	0	0	0	1	0	0	0	3	0	2	0	0	0	0	0	11	0
ENSMUSG00000011884	0	0	0	0	0	0	0	0	0	0	0	0	0	0	0	56	0	12	0	7	0	0	0	0	0	0	0	0	0	0	0	0	0	0	0	0	0	0	0	0	0	0	0	0	0	0	0	9	0
ENSMUSG00000002486	0	0	0	0	0	0	0	0	0	11	0	0	0	0	0	0	0	0	0	0	0	13	0	12	0	0	0	6	0	0	0	0	0	11	0	0	0	0	0	4	0	0	0	0	0	0	0	0	0
ENSMUSG00000029564	0	7	0	5	0	1	0	0	0	20	0	3	0	0	0	38	0	12	0	0	0	49	0	7	0	15	0	0	0	3	0	16	0	0	0	1	0	0	0	55	0	0	0	3	0	0	0	9	0
ENSMUSG00000029524	0	85	0	69	0	216	0	87	0	216	0	48	0	187	0	272	0	48	0	366	0	412	0	309	0	77	0	91	0	23	0	116	0	218	0	75	0	84	0	87	0	80	0	51	0	110	0	102	0
ENSMUSG00000063919	0	0	0	2	0	0	0	30	0	0	0	0	0	0	0	11	0	0	0	0	0	1	0	8	0	0	0	0	0	0	0	0	0	4	0	0	0	0	0	1	0	0	0	0	0	0	0	1	0
ENSMUSG00000032959	0	4	0	15	0	3	0	9	0	5	0	0	0	5	0	27	0	8	0	2	0	27	0	16	0	8	0	1	0	0	0	0	0	7	0	0	0	8	0	10	0	0	0	0	0	12	0	6	0
ENSMUSG00000029361	0	1	0	0	0	7	0	0	0	0	0	3	0	0	0	1	0	0	0	0	0	0	0	0	0	61	0	0	0	8	0	0	0	38	0	0	0	0	0	67	0	0	0	0	0	0	0	0	0
ENSMUSG00000032898	0	0	0	0	0	19	0	10	0	1	0	4	0	0	0	16	0	0	0	0	0	0	0	0	0	19	0	0	0	0	0	0	0	8	0	7	0	0	0	0	0	0	0	2	0	0	0	3	0
ENSMUSG00000029359	0	0	0	0	0	0	0	1	0	0	0	0	0	0	0	0	0	0	0	0	0	0	0	0	0	29	0	0	0	0	0	0	0	0	0	23	0	0	0	0	0	0	0	0	0	0	0	0	0
ENSMUSG00000046607	0	4	0	0	0	0	0	11	0	0	0	0	0	0	0	0	0	0	0	16	0	104	0	0	0	0	0	0	0	0	0	1	0	0	0	0	0	23	0	0	0	0	0	0	0	5	0	0	0
ENSMUSG00000032661	0	0	0	0	0	0	0	0	0	0	0	0	0	0	0	0	0	0	0	0	0	0	0	0	0	0	0	0	0	0	0	0	0	0	0	0	0	0	0	0	0	0	0	50	0	0	0	0	0
ENSMUSG00000042719	0	0	0	0	0	6	0	0	0	11	0	0	0	0	0	0	0	0	0	0	0	36	0	0	0	0	0	0	0	0	0	0	0	0	0	0	0	0	0	0	0	0	0	0	0	0	0	0	0
ENSMUSG00000029455	0	0	0	8	0	8	0	0	0	0	0	0	0	0	0	0	0	0	0	0	0	0	0	0	0	0	0	16	0	5	0	0	0	0	0	0	0	0	0	0	0	0	0	0	0	9	0	0	0
ENSMUSG00000042647	0	0	0	3	0	0	0	9	0	0	0	4	0	0	0	0	0	0	0	10	0	0	0	0	0	0	0	2	0	2	0	0	0	0	0	0	0	7	0	0	0	0	0	0	0	11	0	1	0
ENSMUSG00000029456	0	0	0	0	0	4	0	0	0	0	0	0	0	0	0	23	0	0	0	4	0	64	0	0	0	0	0	0	0	0	0	0	0	0	0	5	0	0	0	0	0	0	0	0	0	0	0	0	0
ENSMUSG00000089729	0	1	0	0	0	2	0	22	0	1	0	0	0	4	0	4	0	0	0	10	0	0	0	0	0	0	0	0	0	0	0	0	0	0	0	0	0	0	0	0	0	0	0	0	0	0	0	4	0
ENSMUSG00000038569	0	0	0	0	0	11	0	0	0	0	0	0	0	0	0	12	0	0	0	0	0	0	0	20	0	0	0	0	0	0	0	0	0	0	0	0	0	0	0	14	0	14	0	0	0	0	0	5	0
ENSMUSG00000029464	0	1	0	11	0	13	0	4	0	0	0	0	0	0	0	9	0	5	0	3	0	0	0	19	0	4	0	2	0	0	0	0	0	7	0	0	0	0	0	0	0	8	0	2	0	6	0	2	0
ENSMUSG00000029465	0	0	0	1	0	7	0	0	0	0	0	0	0	0	0	169	0	2	0	6	0	0	0	2	0	1	0	0	0	0	0	0	0	0	0	0	0	0	0	0	0	2	0	0	0	0	0	1	0
ENSMUSG00000049686	0	7	0	0	0	11	0	0	0	14	0	0	0	2	0	3	0	0	0	0	0	0	0	0	0	0	0	0	0	0	0	0	0	0	0	0	0	0	0	24	0	0	0	0	0	0	0	8	0
ENSMUSG00000090086	0	0	0	0	0	0	0	0	0	1	0	0	0	0	0	8	0	0	0	0	0	4	0	3	0	2	0	0	0	0	0	0	0	0	0	2	0	0	0	1	0	1	0	0	0	1	0	0	0
ENSMUSG00000038384	0	8	0	10	0	8	0	9	0	7	0	0	0	3	0	21	0	0	0	0	0	26	0	19	0	15	0	6	0	8	0	0	0	6	0	12	0	9	0	18	0	7	0	2	0	9	0	9	0
ENSMUSG00000029442	0	0	0	0	0	1	0	0	0	10	0	0	0	0	0	4	0	0	0	0	0	0	0	0	0	1	0	1	0	0	0	0	0	15	0	1	0	0	0	0	0	0	0	3	0	0	0	0	0
ENSMUSG00000029437	0	0	0	0	0	2	0	1	0	2	0	0	0	0	0	0	0	0	0	0	0	0	0	6	0	0	0	0	0	0	0	0	0	10	0	0	0	0	0	0	0	3	0	0	0	0	0	4	0
ENSMUSG00000063409	0	0	0	0	0	3	0	13	0	0	0	0	0	0	0	0	0	0	0	0	0	0	0	10	0	0	0	0	0	0	0	0	0	9	0	3	0	0	0	0	0	12	0	0	0	0	0	9	0
ENSMUSG00000029392	0	6	0	0	0	14	0	8	0	4	0	1	0	0	0	25	0	0	0	0	0	0	0	9	0	43	0	5	0	2	0	9	0	0	0	0	0	0	0	24	0	0	0	1	0	11	0	0	0
ENSMUSG00000029480	0	2	0	0	0	10	0	0	0	0	0	1	0	21	0	0	0	0	0	0	0	0	0	0	0	0	0	0	0	0	0	5	0	0	0	0	0	0	0	0	0	0	0	0	0	0	0	0	0
ENSMUSG00000106644	0	0	0	0	0	0	0	0	0	5	0	2	0	0	0	0	0	0	0	0	0	0	0	1	0	0	0	1	0	0	0	0	0	0	0	2	0	0	0	0	0	0	0	0	0	0	0	12	0
ENSMUSG00000034324	0	0	0	0	0	0	0	0	0	0	0	0	0	10	0	1	0	0	0	0	0	0	0	11	0	0	0	0	0	0	0	0	0	0	0	0	0	0	0	0	0	0	0	3	0	8	0	0	0
ENSMUSG00000029420	0	29	0	0	0	29	0	0	0	27	0	0	0	0	0	160	0	0	0	48	0	0	0	87	0	0	0	52	0	12	0	16	0	29	0	17	0	27	0	60	0	9	0	9	0	2	0	13	0
ENSMUSG00000051034	0	9	0	14	0	27	0	0	0	8	0	0	0	21	0	40	0	14	0	30	0	37	0	42	0	26	0	13	0	8	0	18	0	16	0	4	0	93	0	30	0	0	0	6	0	32	0	4	0
ENSMUSG00000034219	0	30	0	153	0	143	0	82	0	306	0	11	0	87	0	469	0	4	0	41	0	172	0	323	0	179	0	50	0	55	0	72	0	321	0	142	0	100	0	167	0	195	0	52	0	165	0	73	0
ENSMUSG00000025533	0	0	0	0	0	1	0	11	0	0	0	0	0	2	0	0	0	0	0	0	0	0	0	0	0	0	0	0	0	0	0	0	0	1	0	0	0	5	0	0	0	0	0	0	0	0	0	0	0
ENSMUSG00000034110	0	13	0	25	0	42	0	29	0	38	0	4	0	24	0	0	0	25	0	64	0	53	0	31	0	19	0	27	0	10	0	11	0	38	0	21	0	0	0	70	0	22	0	5	0	4	0	33	0
ENSMUSG00000005378	0	0	0	13	0	5	0	0	0	5	0	0	0	0	0	27	0	1	0	0	0	84	0	0	0	0	0	0	0	0	0	0	0	0	0	0	0	0	0	10	0	0	0	0	0	4	0	0	0
ENSMUSG00000005373	0	0	0	2	0	18	0	0	0	0	0	4	0	26	0	0	0	0	0	17	0	24	0	17	0	0	0	3	0	0	0	9	0	19	0	4	0	0	0	0	0	0	0	0	0	14	0	1	0
ENSMUSG00000040013	0	14	0	2	0	27	0	0	0	0	0	4	0	6	0	0	0	0	0	36	0	2	0	0	0	0	0	6	0	16	0	0	0	0	0	0	0	27	0	37	0	7	0	0	0	0	0	1	0
ENSMUSG00000039917	0	17	0	11	0	79	0	25	0	43	0	28	0	40	0	0	0	16	0	64	0	118	0	45	0	39	0	37	0	0	0	8	0	76	0	27	0	15	0	21	0	41	0	8	0	7	0	32	0
ENSMUSG00000004947	0	6	0	1	0	31	0	0	0	3	0	1	0	3	0	11	0	0	0	2	0	6	0	0	0	1	0	2	0	0	0	7	0	20	0	0	0	1	0	4	0	0	0	0	0	5	0	5	0
ENSMUSG00000042985	0	0	0	0	0	2	0	0	0	0	0	0	0	0	0	12	0	0	0	0	0	0	0	8	0	0	0	0	0	0	0	0	0	0	0	0	0	12	0	0	0	0	0	1	0	0	0	10	0
ENSMUSG00000004952	0	0	0	0	0	1	0	0	0	1	0	0	0	0	0	17	0	0	0	2	0	1	0	0	0	3	0	1	0	0	0	0	0	0	0	1	0	0	0	0	0	0	0	0	0	0	0	0	0
ENSMUSG00000039747	0	1	0	0	0	4	0	1	0	0	0	0	0	10	0	3	0	5	0	2	0	0	0	0	0	0	0	0	0	0	0	0	0	2	0	0	0	15	0	0	0	0	0	0	0	5	0	0	0
ENSMUSG00000097908	0	33	0	0	0	154	0	14	0	49	0	38	0	23	0	63	0	5	0	53	0	32	0	66	0	9	0	20	0	1	0	13	0	33	0	9	0	21	0	52	0	17	0	9	0	22	0	25	0
ENSMUSG00000001739	0	15	0	57	0	0	0	0	0	5	0	29	0	28	0	0	0	17	0	0	0	0	0	58	0	15	0	0	0	53	0	26	0	67	0	0	0	0	0	0	0	3	0	0	0	23	0	5	0
ENSMUSG00000079173	0	13	0	19	0	34	0	27	0	29	0	13	0	44	0	89	0	5	0	45	0	68	0	55	0	26	0	21	0	10	0	28	0	29	0	9	0	39	0	47	0	21	0	7	0	30	0	12	0
ENSMUSG00000029722	0	5	0	8	0	26	0	24	0	6	0	21	0	21	0	54	0	5	0	5	0	19	0	11	0	8	0	1	0	7	0	11	0	1	0	4	0	17	0	8	0	0	0	2	0	1	0	8	0
ENSMUSG00000046245	0	0	0	0	0	5	0	5	0	0	0	0	0	0	0	3	0	0	0	0	0	0	0	3	0	1	0	0	0	0	0	0	0	1	0	0	0	0	0	0	0	0	0	0	0	0	0	0	0
ENSMUSG00000037053	0	0	0	0	0	0	0	8	0	3	0	0	0	3	0	0	0	0	0	0	0	11	0	0	0	0	0	0	0	5	0	0	0	0	0	0	0	1	0	0	0	0	0	1	0	0	0	0	0
ENSMUSG00000075599	0	2	0	0	0	16	0	0	0	8	0	4	0	0	0	0	0	0	0	0	0	0	0	16	0	0	0	0	0	5	0	0	0	14	0	0	0	0	0	38	0	13	0	3	0	60	0	23	0
ENSMUSG00000079156	0	2	0	0	0	16	0	0	0	8	0	4	0	0	0	0	0	0	0	0	0	0	0	16	0	0	0	0	0	5	0	0	0	14	0	1	0	0	0	38	0	43	0	3	0	60	0	23	0
ENSMUSG00000075598	0	12	0	64	0	62	0	60	0	55	0	25	0	81	0	177	0	18	0	111	0	174	0	142	0	28	0	58	0	9	0	21	0	93	0	30	0	113	0	73	0	65	0	15	0	39	0	49	0
ENSMUSG00000037007	0	0	0	0	0	0	0	2	0	8	0	0	0	3	0	3	0	0	0	4	0	3	0	0	0	12	0	3	0	0	0	5	0	2	0	1	0	5	0	11	0	0	0	0	0	2	0	3	0
ENSMUSG00000036817	0	2	0	4	0	19	0	37	0	3	0	4	0	18	0	72	0	0	0	12	0	13	0	0	0	7	0	2	0	2	0	2	0	27	0	10	0	8	0	17	0	0	0	0	0	9	0	11	0
ENSMUSG00000036718	0	6	0	0	0	5	0	0	0	7	0	3	0	0	0	19	0	5	0	12	0	43	0	13	0	0	0	2	0	0	0	12	0	1	0	17	0	9	0	27	0	1	0	2	0	12	0	3	0
ENSMUSG00000029557	0	0	0	7	0	2	0	2	0	5	0	0	0	0	0	15	0	1	0	0	0	11	0	22	0	6	0	2	0	1	0	4	0	9	0	0	0	6	0	5	0	3	0	0	0	2	0	0	0
ENSMUSG00000036599	0	0	0	0	0	0	0	0	0	0	0	0	0	1	0	0	0	0	0	0	0	0	0	4	0	11	0	0	0	0	0	0	0	0	0	0	0	0	0	0	0	0	0	0	0	1	0	3	0
ENSMUSG00000029570	0	0	0	0	0	3	0	0	0	0	0	0	0	0	0	11	0	4	0	0	0	0	0	1	0	0	0	0	0	10	0	0	0	0	0	0	0	0	0	0	0	0	0	0	0	0	0	0	0
ENSMUSG00000056493	0	0	0	7	0	2	0	4	0	5	0	0	0	0	0	3	0	0	0	31	0	15	0	0	0	0	0	0	0	0	0	0	0	0	0	0	0	0	0	0	0	0	0	0	0	0	0	0	0
ENSMUSG00000039533	0	0	0	0	0	0	0	0	0	0	0	0	0	0	0	0	0	0	0	0	0	0	0	0	0	0	0	0	0	0	0	5	0	0	0	16	0	0	0	0	0	0	0	0	0	0	0	1	0
ENSMUSG00000029586	0	4	0	11	0	9	0	0	0	0	0	0	0	0	0	24	0	0	0	0	0	0	0	0	0	0	0	3	0	6	0	0	0	27	0	4	0	23	0	16	0	7	0	0	0	11	0	0	0
ENSMUSG00000039296	0	1	0	0	0	2	0	14	0	0	0	1	0	0	0	10	0	4	0	0	0	5	0	16	0	0	0	0	0	0	0	4	0	9	0	0	0	4	0	0	0	0	0	0	0	5	0	6	0
ENSMUSG00000010825	0	0	0	0	0	0	0	0	0	0	0	0	0	0	0	0	0	0	0	0	0	0	0	1	0	14	0	0	0	0	0	0	0	0	0	4	0	0	0	0	0	0	0	0	0	0	0	0	0
ENSMUSG00000093720	0	55	0	194	0	280	0	106	0	138	0	33	0	157	0	380	0	61	0	96	0	199	0	485	0	308	0	68	0	48	0	81	0	418	0	180	0	161	0	102	0	185	0	40	0	145	0	123	0
ENSMUSG00000106198	0	9	0	45	0	84	0	20	0	28	0	10	0	44	0	153	0	15	0	21	0	42	0	105	0	70	0	15	0	5	0	22	0	130	0	71	0	33	0	16	0	43	0	6	0	39	0	28	0
ENSMUSG00000029613	0	2	0	18	0	12	0	26	0	21	0	0	0	0	0	53	0	0	0	0	0	11	0	25	0	39	0	4	0	0	0	22	0	16	0	6	0	38	0	0	0	8	0	5	0	26	0	12	0
ENSMUSG00000029607	0	1	0	3	0	2	0	2	0	2	0	0	0	0	0	12	0	0	0	0	0	0	0	1	0	5	0	0	0	0	0	3	0	3	0	1	0	7	0	0	0	1	0	1	0	1	0	2	0
ENSMUSG00000043388	0	10	0	10	0	18	0	9	0	0	0	1	0	17	0	10	0	0	0	3	0	0	0	0	0	0	0	0	0	0	0	4	0	0	0	3	0	0	0	0	0	0	0	0	0	5	0	5	0
ENSMUSG00000061707	0	3	0	2	0	12	0	11	0	9	0	3	0	5	0	9	0	2	0	3	0	8	0	70	0	1	0	5	0	1	0	4	0	5	0	4	0	3	0	4	0	3	0	0	0	16	0	6	0
ENSMUSG00000029621	0	4	0	0	0	2	0	0	0	0	0	0	0	0	0	0	0	0	0	1	0	0	0	0	0	0	0	0	0	20	0	0	0	0	0	0	0	0	0	0	0	0	0	0	0	0	0	0	0
ENSMUSG00000061292	0	0	0	11	0	17	0	0	0	0	0	0	0	9	0	46	0	0	0	30	0	26	0	18	0	0	0	3	0	0	0	31	0	0	0	1	0	70	0	0	0	0	0	0	0	17	0	21	0
ENSMUSG00000106547	0	1	0	0	0	5	0	5	0	7	0	0	0	6	0	1	0	0	0	0	0	13	0	14	0	0	0	0	0	0	0	10	0	0	0	10	0	0	0	0	0	0	0	0	0	0	0	0	0
ENSMUSG00000042817	0	0	0	0	0	3	0	0	0	1	0	0	0	0	0	0	0	0	0	0	0	0	0	71	0	0	0	0	0	34	0	0	0	0	0	0	0	10	0	0	0	2	0	0	0	0	0	0	0
ENSMUSG00000106845	0	1	0	0	0	4	0	4	0	1	0	0	0	2	0	3	0	0	0	2	0	5	0	3	0	2	0	1	0	1	0	1	0	3	0	1	0	0	0	1	0	1	0	0	0	2	0	1	0
ENSMUSG00000107132	0	0	0	17	0	12	0	0	0	22	0	0	0	0	0	181	0	0	0	0	0	0	0	214	0	0	0	0	0	15	0	26	0	22	0	11	0	0	0	64	0	20	0	3	0	51	0	27	0
ENSMUSG00000029658	0	0	0	0	0	5	0	1	0	1	0	1	0	7	0	29	0	0	0	16	0	1	0	30	0	4	0	1	0	5	0	2	0	3	0	10	0	12	0	0	0	0	0	0	0	0	0	5	0
ENSMUSG00000106674	0	5	0	0	0	3	0	0	0	0	0	0	0	0	0	45	0	0	0	7	0	19	0	51	0	0	0	0	0	9	0	0	0	0	0	2	0	19	0	0	0	5	0	3	0	4	0	9	0
ENSMUSG00000041147	0	6	0	0	0	34	0	20	0	5	0	5	0	19	0	14	0	8	0	17	0	69	0	39	0	5	0	4	0	10	0	40	0	0	0	17	0	33	0	9	0	0	0	11	0	12	0	21	0
ENSMUSG00000029664	0	0	0	0	0	0	0	0	0	0	0	1	0	25	0	0	0	5	0	0	0	0	0	0	0	0	0	0	0	0	0	0	0	11	0	0	0	10	0	0	0	20	0	0	0	0	0	0	0
ENSMUSG00000042607	0	0	0	0	0	0	0	0	0	0	0	0	0	0	0	0	0	0	0	0	0	0	0	0	0	0	0	0	0	5	0	0	0	0	0	0	0	78	0	138	0	0	0	0	0	0	0	0	0
ENSMUSG00000042505	0	4	0	0	0	3	0	22	0	0	0	0	0	0	0	38	0	0	0	5	0	17	0	107	0	0	0	6	0	0	0	0	0	15	0	7	0	15	0	0	0	4	0	0	0	10	0	0	0
ENSMUSG00000029571	0	19	0	0	0	16	0	9	0	0	0	0	0	29	0	17	0	17	0	21	0	77	0	8	0	21	0	4	0	0	0	58	0	0	0	55	0	32	0	36	0	0	0	0	0	0	0	0	0
ENSMUSG00000029563	0	0	0	0	0	0	0	0	0	0	0	0	0	13	0	0	0	0	0	0	0	0	0	25	0	0	0	0	0	0	0	0	0	0	0	0	0	0	0	0	0	0	0	0	0	0	0	0	0
ENSMUSG00000029671	0	12	0	0	0	15	0	6	0	0	0	4	0	14	0	8	0	0	0	3	0	265	0	67	0	44	0	3	0	11	0	71	0	9	0	35	0	12	0	20	0	8	0	1	0	68	0	61	0
ENSMUSG00000029672	0	5	0	0	0	7	0	2	0	0	0	2	0	7	0	2	0	0	0	0	0	114	0	33	0	17	0	0	0	2	0	18	0	8	0	8	0	4	0	10	0	2	0	0	0	80	0	12	0
ENSMUSG00000046192	0	13	0	51	0	38	0	82	0	60	0	19	0	56	0	86	0	30	0	8	0	66	0	70	0	25	0	26	0	5	0	27	0	42	0	52	0	26	0	50	0	17	0	9	0	28	0	30	0
ENSMUSG00000029683	0	0	0	0	0	7	0	3	0	11	0	0	0	0	0	0	0	0	0	19	0	0	0	0	0	0	0	0	0	0	0	0	0	0	0	0	0	16	0	0	0	0	0	0	0	0	0	13	0
ENSMUSG00000039742	0	0	0	1	0	5	0	1	0	4	0	1	0	19	0	4	0	2	0	3	0	75	0	14	0	2	0	12	0	3	0	2	0	0	0	30	0	9	0	5	0	5	0	0	0	8	0	2	0
ENSMUSG00000039130	0	0	0	0	0	1	0	1	0	2	0	0	0	0	0	6	0	0	0	0	0	2	0	0	0	0	0	0	0	0	0	0	0	0	0	5	0	1	0	0	0	0	0	0	0	0	0	0	0
ENSMUSG00000039070	0	2	0	0	0	0	0	0	0	0	0	0	0	0	0	0	0	84	0	0	0	0	0	0	0	0	0	0	0	0	0	0	0	0	0	0	0	0	0	0	0	0	0	0	0	0	0	0	0
ENSMUSG00000038871	0	6	0	0	0	7	0	247	0	18	0	0	0	283	0	140	0	25	0	50	0	134	0	0	0	0	0	4	0	0	0	11	0	0	0	0	0	14	0	0	0	33	0	0	0	13	0	0	0
ENSMUSG00000029838	0	0	0	0	0	0	0	25	0	0	0	0	0	174	0	90	0	4	0	0	0	113	0	0	0	0	0	2	0	61	0	4	0	0	0	18	0	8	0	0	0	3	0	4	0	55	0	89	0
ENSMUSG00000038600	0	0	0	0	0	2	0	0	0	1	0	0	0	0	0	70	0	0	0	0	0	0	0	0	0	3	0	0	0	0	0	0	0	0	0	0	0	0	0	0	0	0	0	0	0	0	0	0	0
ENSMUSG00000029829	0	0	0	0	0	0	0	0	0	0	0	0	0	0	0	72	0	0	0	0	0	0	0	0	0	0	0	0	0	0	0	0	0	0	0	0	0	0	0	0	0	0	0	0	0	0	0	0	0
ENSMUSG00000063455	0	0	0	18	0	49	0	0	0	0	0	35	0	0	0	0	0	0	0	0	0	0	0	0	0	2	0	0	0	0	0	0	0	0	0	0	0	65	0	0	0	0	0	0	0	0	0	2	0
ENSMUSG00000019689	0	0	0	0	0	1	0	0	0	0	0	0	0	0	0	0	0	0	0	0	0	0	0	0	0	0	0	0	0	0	0	0	0	0	0	0	0	0	0	0	0	0	0	10	0	0	0	2	0
ENSMUSG00000037159	0	7	0	14	0	33	0	12	0	19	0	5	0	30	0	35	0	23	0	48	0	31	0	71	0	33	0	12	0	7	0	31	0	0	0	37	0	26	0	51	0	18	0	5	0	4	0	34	0
ENSMUSG00000029862	0	0	0	0	0	0	0	0	0	4	0	0	0	0	0	50	0	0	0	0	0	0	0	0	0	0	0	0	0	0	0	0	0	0	0	0	0	0	0	0	0	0	0	0	0	0	0	6	0
ENSMUSG00000029797	0	10	0	13	0	24	0	5	0	43	0	1	0	0	0	19	0	6	0	13	0	60	0	49	0	11	0	2	0	0	0	10	0	31	0	21	0	37	0	25	0	33	0	4	0	12	0	17	0
ENSMUSG00000108071	0	0	0	0	0	0	0	0	0	0	0	1	0	1	0	3	0	0	0	1	0	10	0	2	0	0	0	0	0	0	0	0	0	6	0	1	0	0	0	0	0	2	0	2	0	1	0	2	0
ENSMUSG00000086126	0	32	0	50	0	74	0	88	0	95	0	12	0	55	0	121	0	15	0	55	0	114	0	78	0	41	0	51	0	22	0	36	0	66	0	42	0	54	0	63	0	21	0	9	0	52	0	49	0
ENSMUSG00000005503	0	19	0	42	0	50	0	87	0	65	0	9	0	39	0	96	0	13	0	50	0	110	0	80	0	33	0	58	0	15	0	38	0	58	0	41	0	50	0	45	0	33	0	10	0	40	0	40	0
ENSMUSG00000029776	0	3	0	16	0	3	0	0	0	8	0	4	0	0	0	43	0	0	0	0	0	47	0	12	0	0	0	1	0	1	0	24	0	14	0	0	0	0	0	11	0	9	0	0	0	3	0	2	0
ENSMUSG00000108081	0	0	0	0	0	0	0	44	0	0	0	0	0	0	0	0	0	0	0	0	0	0	0	0	0	0	0	0	0	0	0	8	0	0	0	0	0	0	0	0	0	0	0	0	0	0	0	0	0
ENSMUSG00000019124	0	8	0	0	0	8	0	10	0	73	0	0	0	3	0	9	0	8	0	1	0	11	0	2	0	0	0	7	0	0	0	2	0	0	0	2	0	0	0	5	0	3	0	0	0	0	0	1	0
ENSMUSG00000038058	0	0	0	13	0	0	0	0	0	0	0	0	0	0	0	0	0	0	0	0	0	0	0	5	0	7	0	0	0	0	0	0	0	0	0	0	0	0	0	0	0	0	0	0	0	3	0	0	0
ENSMUSG00000029778	0	0	0	0	0	0	0	0	0	0	0	0	0	0	0	0	0	0	0	0	0	0	0	0	0	51	0	0	0	0	0	0	0	0	0	36	0	0	0	0	0	0	0	0	0	0	0	0	0
ENSMUSG00000059486	0	0	0	5	0	5	0	3	0	4	0	0	0	0	0	0	0	6	0	5	0	0	0	5	0	0	0	0	0	0	0	2	0	0	0	0	0	0	0	0	0	1	0	0	0	4	0	0	0
ENSMUSG00000097603	0	0	0	0	0	2	0	9	0	6	0	1	0	5	0	4	0	0	0	0	0	4	0	7	0	0	0	2	0	2	0	4	0	2	0	1	0	0	0	0	0	3	0	1	0	2	0	4	0
ENSMUSG00000108289	0	3	0	0	0	0	0	0	0	0	0	0	0	0	0	0	0	0	0	0	0	6	0	0	0	3	0	0	0	0	0	0	0	0	0	0	0	0	0	6	0	0	0	0	0	0	0	0	0
ENSMUSG00000052962	0	5	0	15	0	7	0	2	0	4	0	0	0	0	0	41	0	2	0	5	0	2	0	27	0	0	0	13	0	0	0	1	0	18	0	5	0	0	0	7	0	8	0	1	0	4	0	18	0
ENSMUSG00000056370	0	0	0	0	0	2	0	0	0	0	0	0	0	2	0	18	0	0	0	0	0	0	0	0	0	0	0	2	0	9	0	0	0	0	0	0	0	8	0	0	0	0	0	0	0	0	0	0	0
ENSMUSG00000056305	0	17	0	19	0	48	0	16	0	51	0	35	0	21	0	59	0	20	0	49	0	48	0	147	0	18	0	14	0	47	0	28	0	94	0	16	0	39	0	90	0	0	0	6	0	3	0	44	0
ENSMUSG00000052631	0	6	0	3	0	17	0	0	0	2	0	6	0	5	0	0	0	11	0	24	0	6	0	3	0	11	0	0	0	0	0	1	0	0	0	4	0	31	0	0	0	1	0	0	0	1	0	3	0
ENSMUSG00000056737	0	12	0	19	0	22	0	66	0	74	0	0	0	75	0	0	0	0	0	19	0	0	0	48	0	0	0	7	0	0	0	18	0	111	0	18	0	24	0	39	0	30	0	6	0	0	0	8	0
ENSMUSG00000052861	0	8	0	4	0	23	0	8	0	19	0	0	0	8	0	43	0	0	0	5	0	15	0	20	0	7	0	10	0	10	0	17	0	7	0	6	0	30	0	24	0	14	0	2	0	9	0	5	0
ENSMUSG00000101404	0	7	0	13	0	2	0	0	0	8	0	4	0	14	0	20	0	0	0	0	0	0	0	7	0	0	0	2	0	2	0	12	0	0	0	0	0	1	0	0	0	1	0	0	0	12	0	6	0
ENSMUSG00000009145	0	3	0	0	0	10	0	15	0	0	0	0	0	1	0	7	0	0	0	33	0	57	0	39	0	2	0	0	0	2	0	5	0	0	0	4	0	0	0	0	0	4	0	4	0	23	0	8	0
ENSMUSG00000034930	0	1	0	0	0	6	0	20	0	10	0	0	0	0	0	0	0	4	0	13	0	0	0	0	0	0	0	0	0	0	0	2	0	14	0	2	0	0	0	0	0	0	0	0	0	0	0	0	0
ENSMUSG00000006269	0	0	0	0	0	2	0	0	0	0	0	0	0	0	0	0	0	0	0	0	0	0	0	0	0	0	0	0	0	0	0	5	0	4	0	21	0	0	0	0	0	11	0	0	0	0	0	10	0
ENSMUSG00000057278	0	2	0	0	0	2	0	4	0	6	0	0	0	1	0	8	0	0	0	0	0	5	0	22	0	8	0	2	0	0	0	3	0	0	0	3	0	0	0	5	0	3	0	1	0	5	0	4	0
ENSMUSG00000107509	0	0	0	0	0	2	0	1	0	1	0	0	0	0	0	6	0	0	0	0	0	3	0	12	0	5	0	0	0	0	0	3	0	0	0	0	0	0	0	3	0	0	0	0	0	3	0	2	0
ENSMUSG00000085589	0	0	0	0	0	0	0	0	0	0	0	0	0	0	0	0	0	0	0	4	0	0	0	10	0	9	0	0	0	0	0	0	0	1	0	0	0	0	0	0	0	0	0	0	0	1	0	0	0
ENSMUSG00000001158	0	8	0	15	0	16	0	4	0	4	0	9	0	0	0	61	0	22	0	4	0	38	0	103	0	2	0	17	0	8	0	39	0	1	0	23	0	22	0	81	0	0	0	7	0	20	0	2	0
ENSMUSG00000029993	0	3	0	0	0	5	0	9	0	9	0	0	0	0	0	0	0	7	0	28	0	0	0	0	0	1	0	6	0	0	0	1	0	0	0	0	0	8	0	0	0	0	0	0	0	0	0	25	0
ENSMUSG00000068263	0	0	0	0	0	0	0	0	0	0	0	0	0	0	0	81	0	0	0	34	0	0	0	0	0	0	0	0	0	0	0	0	0	0	0	13	0	0	0	0	0	0	0	0	0	0	0	0	0
ENSMUSG00000048206	0	0	0	3	0	0	0	51	0	0	0	0	0	6	0	2	0	0	0	0	0	19	0	5	0	0	0	0	0	2	0	0	0	0	0	2	0	0	0	0	0	1	0	0	0	10	0	10	0
ENSMUSG00000085828	0	0	0	0	0	0	0	0	0	0	0	0	0	0	0	3	0	0	0	0	0	1	0	1	0	0	0	0	0	0	0	0	0	0	0	10	0	1	0	2	0	0	0	0	0	0	0	0	0
ENSMUSG00000107732	0	0	0	0	0	0	0	11	0	0	0	0	0	0	0	0	0	3	0	4	0	0	0	0	0	0	0	0	0	0	0	0	0	0	0	3	0	3	0	0	0	3	0	0	0	0	0	6	0
ENSMUSG00000107622	0	1	0	0	0	0	0	0	0	0	0	0	0	3	0	0	0	0	0	0	0	0	0	0	0	0	0	0	0	0	0	0	0	0	0	0	0	22	0	0	0	0	0	0	0	0	0	7	0
ENSMUSG00000056643	0	0	0	0	0	4	0	17	0	0	0	2	0	0	0	0	0	0	0	0	0	0	0	0	0	0	0	0	0	0	0	0	0	0	0	0	0	0	0	0	0	3	0	0	0	0	0	0	0
ENSMUSG00000030093	0	8	0	0	0	12	0	9	0	36	0	0	0	9	0	17	0	5	0	7	0	36	0	0	0	7	0	14	0	2	0	6	0	7	0	10	0	0	0	0	0	44	0	3	0	11	0	24	0
ENSMUSG00000046500	0	12	0	0	0	20	0	0	0	0	0	0	0	19	0	0	0	0	0	0	0	35	0	0	0	9	0	0	0	15	0	5	0	15	0	2	0	0	0	0	0	3	0	2	0	0	0	0	0
ENSMUSG00000107887	0	3	0	0	0	1	0	0	0	19	0	1	0	5	0	8	0	3	0	37	0	92	0	10	0	2	0	0	0	0	0	4	0	0	0	3	0	0	0	4	0	3	0	0	0	2	0	2	0
ENSMUSG00000005364	0	0	0	0	0	0	0	25	0	9	0	8	0	0	0	65	0	5	0	21	0	0	0	0	0	0	0	7	0	0	0	0	0	0	0	0	0	0	0	22	0	8	0	0	0	0	0	7	0
ENSMUSG00000087341	0	31	0	0	0	0	0	10	0	7	0	0	0	33	0	0	0	29	0	48	0	41	0	0	0	8	0	0	0	0	0	4	0	0	0	0	0	22	0	35	0	0	0	4	0	18	0	6	0
ENSMUSG00000049112	0	0	0	0	0	0	0	6	0	6	0	0	0	0	0	0	0	0	0	0	0	0	0	0	0	0	0	0	0	0	0	0	0	1	0	0	0	0	0	0	0	6	0	0	0	0	0	0	0
ENSMUSG00000030270	0	2	0	1	0	20	0	0	0	0	0	4	0	0	0	1	0	6	0	6	0	0	0	8	0	0	0	8	0	0	0	0	0	15	0	0	0	0	0	0	0	0	0	0	0	0	0	4	0
ENSMUSG00000030272	0	0	0	0	0	2	0	9	0	0	0	0	0	7	0	0	0	4	0	5	0	0	0	4	0	0	0	0	0	0	0	0	0	0	0	0	0	0	0	0	0	2	0	0	0	4	0	3	0
ENSMUSG00000048930	0	2	0	6	0	21	0	4	0	3	0	0	0	4	0	28	0	9	0	6	0	3	0	0	0	10	0	1	0	1	0	2	0	6	0	12	0	12	0	0	0	13	0	3	0	12	0	8	0
ENSMUSG00000051169	0	2	0	0	0	3	0	19	0	0	0	0	0	8	0	0	0	0	0	0	0	0	0	11	0	0	0	0	0	0	0	0	0	7	0	0	0	0	0	0	0	0	0	0	0	0	0	0	0
ENSMUSG00000030286	0	2	0	0	0	10	0	6	0	3	0	0	0	8	0	6	0	5	0	5	0	25	0	6	0	4	0	1	0	1	0	2	0	2	0	1	0	5	0	9	0	14	0	1	0	3	0	7	0
ENSMUSG00000060477	0	0	0	0	0	5	0	24	0	0	0	0	0	0	0	0	0	0	0	35	0	0	0	3	0	0	0	0	0	1	0	0	0	33	0	0	0	0	0	0	0	0	0	0	0	0	0	0	0
ENSMUSG00000000440	0	0	0	0	0	13	0	0	0	13	0	0	0	0	0	0	0	19	0	0	0	0	0	9	0	0	0	10	0	0	0	12	0	0	0	0	0	0	0	0	0	0	0	0	0	10	0	10	0
ENSMUSG00000107704	0	0	0	21	0	5	0	0	0	7	0	3	0	7	0	11	0	10	0	0	0	31	0	0	0	0	0	0	0	0	0	0	0	26	0	5	0	22	0	0	0	0	0	0	0	13	0	10	0
ENSMUSG00000030134	0	1	0	0	0	3	0	0	0	0	0	2	0	15	0	0	0	0	0	39	0	0	0	0	0	8	0	0	0	0	0	8	0	0	0	0	0	0	0	0	0	4	0	0	0	0	0	7	0
ENSMUSG00000107933	0	0	0	0	0	0	0	3	0	2	0	0	0	0	0	11	0	0	0	0	0	0	0	3	0	0	0	1	0	0	0	0	0	0	0	7	0	10	0	0	0	3	0	1	0	1	0	5	0
ENSMUSG00000041460	0	0	0	0	0	8	0	0	0	0	0	0	0	0	0	0	0	14	0	11	0	0	0	0	0	0	0	4	0	0	0	0	0	0	0	0	0	0	0	0	0	1	0	2	0	0	0	6	0
ENSMUSG00000030177	0	1	0	0	0	1	0	0	0	4	0	0	0	0	0	49	0	0	0	13	0	0	0	51	0	8	0	0	0	0	0	0	0	6	0	48	0	0	0	0	0	6	0	0	0	2	0	60	0
ENSMUSG00000071226	0	12	0	51	0	56	0	144	0	49	0	8	0	94	0	93	0	47	0	111	0	39	0	19	0	32	0	10	0	6	0	29	0	27	0	2	0	26	0	20	0	19	0	7	0	50	0	40	0
ENSMUSG00000040649	0	0	0	0	0	8	0	14	0	0	0	0	0	4	0	85	0	0	0	0	0	0	0	0	0	0	0	0	0	0	0	71	0	0	0	0	0	0	0	0	0	0	0	0	0	0	0	5	0
ENSMUSG00000008845	0	1	0	0	0	19	0	0	0	16	0	11	0	0	0	0	0	18	0	11	0	32	0	26	0	0	0	8	0	0	0	0	0	0	0	0	0	0	0	0	0	2	0	0	0	12	0	1	0
ENSMUSG00000079343	0	16	0	66	0	70	0	80	0	51	0	12	0	6	0	169	0	0	0	60	0	51	0	173	0	120	0	36	0	7	0	18	0	179	0	49	0	58	0	14	0	82	0	15	0	101	0	79	0
ENSMUSG00000004266	0	4	0	15	0	9	0	0	0	7	0	2	0	2	0	11	0	0	0	7	0	2	0	1	0	14	0	1	0	2	0	4	0	9	0	2	0	0	0	0	0	5	0	6	0	16	0	2	0
ENSMUSG00000092482	0	0	0	7	0	3	0	0	0	0	0	0	0	0	0	0	0	0	0	0	0	0	0	0	0	4	0	0	0	1	0	3	0	4	0	0	0	0	0	0	0	1	0	0	0	15	0	1	0
ENSMUSG00000004267	0	0	0	0	0	0	0	0	0	1	0	0	0	0	0	0	0	0	0	9	0	0	0	0	0	0	0	0	0	0	0	0	0	0	0	0	0	0	0	6	0	0	0	0	0	0	0	0	0
ENSMUSG00000038429	0	2	0	0	0	8	0	32	0	32	0	5	0	0	0	51	0	3	0	6	0	10	0	18	0	0	0	0	0	5	0	6	0	3	0	5	0	6	0	7	0	0	0	1	0	1	0	4	0
ENSMUSG00000072770	0	0	0	7	0	6	0	5	0	0	0	0	0	0	0	13	0	0	0	0	0	34	0	10	0	25	0	8	0	1	0	7	0	11	0	8	0	20	0	12	0	15	0	2	0	0	0	11	0
ENSMUSG00000067714	0	0	0	6	0	9	0	0	0	6	0	0	0	0	0	17	0	0	0	6	0	2	0	0	0	0	0	0	0	0	0	0	0	6	0	0	0	0	0	0	0	0	0	0	0	3	0	1	0
ENSMUSG00000038213	0	0	0	4	0	5	0	0	0	0	0	1	0	7	0	0	0	0	0	0	0	0	0	3	0	0	0	0	0	5	0	0	0	0	0	0	0	0	0	0	0	0	0	0	0	3	0	0	0
ENSMUSG00000108129	0	5	0	10	0	21	0	12	0	0	0	7	0	21	0	19	0	10	0	33	0	21	0	26	0	0	0	8	0	0	0	13	0	0	0	7	0	6	0	0	0	0	0	1	0	6	0	19	0
ENSMUSG00000030344	0	0	0	0	0	1	0	0	0	0	0	0	0	5	0	0	0	0	0	0	0	0	0	15	0	0	0	3	0	16	0	0	0	0	0	0	0	0	0	0	0	0	0	0	0	0	0	0	0
ENSMUSG00000001521	0	7	0	7	0	4	0	30	0	51	0	7	0	17	0	34	0	5	0	16	0	71	0	171	0	31	0	21	0	11	0	9	0	1	0	13	0	22	0	38	0	40	0	7	0	13	0	30	0
ENSMUSG00000033082	0	0	0	0	0	0	0	0	0	0	0	0	0	0	0	0	0	0	0	1	0	31	0	0	0	0	0	0	0	0	0	12	0	2	0	9	0	0	0	0	0	0	0	0	0	0	0	0	0
ENSMUSG00000030187	0	0	0	0	0	0	0	0	0	0	0	0	0	0	0	0	0	0	0	1	0	0	0	0	0	81	0	0	0	0	0	0	0	0	0	1	0	0	0	0	0	0	0	0	0	0	0	0	0
ENSMUSG00000030200	0	0	0	0	0	0	0	0	0	1	0	10	0	0	0	0	0	0	0	0	0	0	0	0	0	0	0	0	0	0	0	0	0	0	0	10	0	0	0	0	0	0	0	0	0	0	0	11	0
ENSMUSG00000032718	0	5	0	0	0	0	0	0	0	0	0	0	0	0	0	28	0	0	0	0	0	6	0	26	0	0	0	0	0	0	0	1	0	4	0	0	0	41	0	8	0	0	0	1	0	0	0	0	0
ENSMUSG00000032652	0	2	0	0	0	0	0	0	0	0	0	0	0	0	0	0	0	0	0	0	0	0	0	0	0	7	0	0	0	0	0	0	0	11	0	24	0	0	0	1	0	0	0	0	0	11	0	0	0
ENSMUSG00000003031	0	0	0	1	0	1	0	0	0	3	0	0	0	11	0	0	0	0	0	0	0	21	0	7	0	2	0	0	0	0	0	0	0	1	0	1	0	0	0	0	0	0	0	1	0	1	0	1	0
ENSMUSG00000107730	0	0	0	7	0	3	0	12	0	13	0	0	0	26	0	1	0	0	0	0	0	28	0	18	0	13	0	0	0	0	0	0	0	0	0	12	0	0	0	0	0	7	0	1	0	6	0	8	0
ENSMUSG00000098318	0	1	0	7	0	2	0	8	0	11	0	0	0	16	0	0	0	0	0	0	0	32	0	21	0	8	0	0	0	0	0	0	0	0	0	7	0	0	0	0	0	4	0	1	0	6	0	7	0
ENSMUSG00000042638	0	21	0	12	0	42	0	38	0	36	0	12	0	185	0	34	0	15	0	5841	0	36	0	104	0	79	0	12	0	58	0	14	0	44	0	40	0	22	0	52	0	16	0	11	0	94	0	259	0
ENSMUSG00000047515	0	1	0	0	0	76	0	0	0	0	0	8	0	34	0	0	0	7	0	45	0	27	0	60	0	34	0	0	0	13	0	17	0	0	0	0	0	0	0	10	0	0	0	0	0	0	0	0	0
ENSMUSG00000043298	0	0	0	0	0	10	0	0	0	0	0	1	0	6	0	0	0	1	0	6	0	4	0	13	0	11	0	0	0	0	0	2	0	0	0	0	0	0	0	1	0	0	0	0	0	0	0	0	0
ENSMUSG00000044378	0	0	0	0	0	0	0	69	0	0	0	0	0	0	0	16	0	0	0	2	0	125	0	17	0	0	0	0	0	2	0	0	0	0	0	0	0	0	0	119	0	0	0	0	0	0	0	0	0
ENSMUSG00000079262	0	0	0	0	0	0	0	12	0	93	0	0	0	0	0	0	0	0	0	0	0	0	0	0	0	0	0	0	0	0	0	0	0	0	0	0	0	0	0	0	0	0	0	0	0	0	0	0	0
ENSMUSG00000063975	0	32	0	71	0	41	0	28	0	57	0	11	0	0	0	65	0	33	0	107	0	103	0	80	0	69	0	64	0	12	0	34	0	100	0	24	0	0	0	113	0	30	0	8	0	24	0	53	0
ENSMUSG00000041681	0	24	0	19	0	32	0	3	0	39	0	15	0	0	0	51	0	22	0	76	0	67	0	27	0	66	0	21	0	5	0	40	0	66	0	16	0	0	0	66	0	20	0	3	0	23	0	28	0
ENSMUSG00000030245	0	17	0	46	0	19	0	30	0	13	0	7	0	51	0	150	0	0	0	15	0	36	0	0	0	47	0	2	0	7	0	3	0	7	0	1	0	11	0	0	0	0	0	0	0	21	0	3	0
ENSMUSG00000030249	0	22	0	14	0	54	0	26	0	11	0	0	0	37	0	5	0	22	0	33	0	71	0	54	0	0	0	9	0	31	0	19	0	46	0	21	0	37	0	44	0	31	0	2	0	26	0	9	0
ENSMUSG00000030263	0	121	0	119	0	200	0	173	0	194	0	34	0	174	0	370	0	71	0	243	0	226	0	189	0	198	0	123	0	39	0	91	0	237	0	114	0	84	0	84	0	82	0	26	0	125	0	148	0
ENSMUSG00000084909	0	2	0	0	0	6	0	0	0	0	0	0	0	0	0	0	0	0	0	0	0	0	0	23	0	0	0	0	0	0	0	10	0	0	0	0	0	27	0	0	0	0	0	0	0	10	0	0	0
ENSMUSG00000006335	0	0	0	0	0	1	0	7	0	1	0	0	0	4	0	12	0	5	0	5	0	1	0	0	0	6	0	0	0	0	0	0	0	0	0	0	0	2	0	0	0	0	0	0	0	0	0	2	0
ENSMUSG00000019734	0	1	0	0	0	0	0	3	0	0	0	0	0	0	0	14	0	0	0	4	0	0	0	0	0	0	0	1	0	0	0	1	0	0	0	0	0	0	0	0	0	7	0	0	0	4	0	2	0
ENSMUSG00000052296	0	0	0	0	0	0	0	12	0	0	0	2	0	0	0	0	0	0	0	5	0	2	0	0	0	6	0	0	0	1	0	0	0	0	0	0	0	0	0	0	0	0	0	0	0	0	0	0	0
ENSMUSG00000063802	0	9	0	12	0	11	0	35	0	16	0	0	0	0	0	66	0	0	0	40	0	69	0	41	0	25	0	3	0	1	0	2	0	0	0	0	0	0	0	0	0	8	0	3	0	0	0	9	0
ENSMUSG00000051184	0	0	0	0	0	0	0	13	0	0	0	0	0	0	0	0	0	0	0	11	0	0	0	12	0	0	0	1	0	0	0	0	0	0	0	0	0	0	0	19	0	0	0	0	0	0	0	0	0
ENSMUSG00000030435	0	0	0	3	0	6	0	4	0	5	0	0	0	0	0	12	0	1	0	0	0	3	0	6	0	4	0	0	0	0	0	2	0	7	0	0	0	0	0	5	0	0	0	0	0	0	0	8	0
ENSMUSG00000046792	0	0	0	0	0	0	0	0	0	0	0	0	0	0	0	0	0	0	0	0	0	91	0	23	0	0	0	0	0	0	0	0	0	0	0	0	0	0	0	0	0	0	0	0	0	0	0	0	0
ENSMUSG00000044876	0	4	0	0	0	5	0	0	0	5	0	0	0	0	0	1	0	0	0	0	0	0	0	29	0	0	0	0	0	13	0	0	0	0	0	0	0	0	0	0	0	0	0	0	0	4	0	8	0
ENSMUSG00000109165	0	0	0	0	0	0	0	0	0	2	0	0	0	0	0	0	0	0	0	0	0	0	0	6	0	0	0	0	0	3	0	0	0	0	0	0	0	0	0	0	0	0	0	0	0	1	0	0	0
ENSMUSG00000054893	0	0	0	0	0	0	0	0	0	0	0	0	0	0	0	0	0	0	0	0	0	0	0	0	0	0	0	0	0	0	0	0	0	24	0	0	0	0	0	0	0	0	0	0	0	0	0	4	0
ENSMUSG00000002265	0	0	0	0	0	0	0	0	0	1	0	1	0	11	0	0	0	0	0	2	0	0	0	0	0	0	0	1	0	0	0	0	0	0	0	6	0	0	0	2	0	0	0	0	0	0	0	0	0
ENSMUSG00000060397	0	0	0	0	0	0	0	0	0	0	0	0	0	0	0	0	0	0	0	0	0	81	0	0	0	0	0	11	0	0	0	0	0	0	0	27	0	0	0	0	0	0	0	0	0	0	0	0	0
ENSMUSG00000033847	0	0	0	0	0	4	0	0	0	0	0	0	0	0	0	0	0	0	0	0	0	52	0	0	0	0	0	0	0	0	0	0	0	0	0	0	0	0	0	0	0	0	0	0	0	0	0	0	0
ENSMUSG00000041560	0	22	0	40	0	123	0	0	0	5	0	17	0	26	0	1	0	18	0	92	0	0	0	27	0	0	0	32	0	31	0	14	0	17	0	0	0	42	0	2	0	0	0	5	0	37	0	27	0
ENSMUSG00000078796	0	1	0	1	0	6	0	3	0	3	0	0	0	4	0	5	0	1	0	2	0	5	0	2	0	1	0	0	0	0	0	3	0	0	0	1	0	1	0	1	0	0	0	0	0	0	0	2	0
ENSMUSG00000041420	0	0	0	0	0	1	0	0	0	0	0	2	0	3	0	29	0	3	0	0	0	0	0	0	0	0	0	3	0	0	0	12	0	8	0	0	0	0	0	0	0	0	0	0	0	0	0	0	0
ENSMUSG00000041375	0	0	0	0	0	0	0	0	0	0	0	0	0	0	0	0	0	0	0	0	0	0	0	0	0	0	0	0	0	65	0	0	0	0	0	0	0	0	0	0	0	0	0	11	0	0	0	0	0
ENSMUSG00000008036	0	7	0	13	0	37	0	102	0	28	0	5	0	22	0	39	0	10	0	110	0	46	0	155	0	46	0	18	0	12	0	43	0	63	0	14	0	67	0	63	0	14	0	5	0	26	0	17	0
ENSMUSG00000078794	0	6	0	0	0	14	0	0	0	0	0	4	0	52	0	0	0	0	0	15	0	0	0	0	0	4	0	0	0	0	0	0	0	0	0	0	0	0	0	0	0	0	0	0	0	8	0	3	0
ENSMUSG00000043017	0	2	0	0	0	9	0	0	0	0	0	1	0	1	0	0	0	0	0	11	0	0	0	11	0	0	0	0	0	0	0	2	0	0	0	0	0	5	0	3	0	5	0	0	0	0	0	0	0
ENSMUSG00000003099	0	1	0	1	0	5	0	6	0	7	0	2	0	0	0	13	0	0	0	16	0	14	0	13	0	4	0	3	0	1	0	3	0	4	0	0	0	0	0	0	0	4	0	0	0	0	0	3	0
ENSMUSG00000040987	0	0	0	0	0	0	0	0	0	0	0	0	0	0	0	0	0	0	0	121	0	0	0	0	0	0	0	0	0	0	0	0	0	0	0	0	0	0	0	0	0	0	0	0	0	0	0	0	0
ENSMUSG00000030413	0	0	0	0	0	8	0	0	0	0	0	2	0	0	0	16	0	0	0	2	0	0	0	0	0	0	0	1	0	0	0	0	0	4	0	0	0	0	0	0	0	0	0	0	0	0	0	0	0
ENSMUSG00000040866	0	0	0	3	0	2	0	11	0	0	0	3	0	14	0	0	0	0	0	0	0	12	0	0	0	0	0	0	0	0	0	4	0	0	0	0	0	0	0	0	0	1	0	0	0	0	0	0	0
ENSMUSG00000050428	0	0	0	0	0	14	0	7	0	0	0	0	0	0	0	0	0	0	0	0	0	0	0	0	0	0	0	7	0	0	0	0	0	0	0	6	0	0	0	0	0	0	0	0	0	0	0	0	0
ENSMUSG00000030407	0	2	0	0	0	0	0	0	0	0	0	0	0	4	0	6	0	3	0	1	0	1	0	2	0	2	0	1	0	0	0	1	0	0	0	0	0	3	0	0	0	0	0	0	0	0	0	0	0
ENSMUSG00000109366	0	0	0	0	0	1	0	1	0	0	0	0	0	1	0	13	0	0	0	1	0	1	0	1	0	2	0	0	0	0	0	0	0	0	0	0	0	0	0	0	0	0	0	0	0	0	0	0	0
ENSMUSG00000040734	0	1	0	0	0	0	0	0	0	0	0	0	0	10	0	0	0	0	0	0	0	5	0	0	0	0	0	0	0	0	0	6	0	0	0	3	0	0	0	0	0	0	0	1	0	0	0	0	0
ENSMUSG00000030399	0	0	0	0	0	0	0	0	0	0	0	0	0	0	0	5	0	0	0	9	0	0	0	4	0	0	0	0	0	0	0	0	0	0	0	0	0	0	0	0	0	0	0	0	0	8	0	0	0
ENSMUSG00000002983	0	0	0	1	0	0	0	2	0	6	0	0	0	4	0	5	0	0	0	0	0	0	0	2	0	0	0	0	0	1	0	4	0	0	0	0	0	0	0	8	0	6	0	3	0	2	0	1	0
ENSMUSG00000002210	0	1	0	0	0	1	0	0	0	0	0	0	0	0	0	0	0	0	0	0	0	0	0	7	0	0	0	0	0	0	0	3	0	8	0	7	0	0	0	0	0	0	0	4	0	0	0	0	0
ENSMUSG00000051768	0	11	0	15	0	14	0	63	0	13	0	2	0	32	0	45	0	6	0	0	0	0	0	14	0	0	0	8	0	0	0	12	0	0	0	18	0	0	0	14	0	0	0	0	0	0	0	0	0
ENSMUSG00000064254	0	7	0	0	0	34	0	21	0	10	0	15	0	11	0	17	0	0	0	32	0	0	0	69	0	20	0	13	0	12	0	5	0	0	0	10	0	16	0	0	0	7	0	3	0	8	0	10	0
ENSMUSG00000011349	0	4	0	3	0	10	0	7	0	10	0	0	0	4	0	1	0	0	0	4	0	9	0	11	0	2	0	2	0	1	0	1	0	2	0	8	0	1	0	3	0	1	0	0	0	4	0	1	0
ENSMUSG00000054499	0	1	0	0	0	1	0	3	0	5	0	1	0	0	0	2	0	1	0	1	0	0	0	1	0	1	0	0	0	0	0	0	0	0	0	0	0	0	0	0	0	0	0	0	0	0	0	0	0
ENSMUSG00000046541	0	1	0	0	0	1	0	0	0	3	0	1	0	0	0	0	0	1	0	1	0	0	0	3	0	0	0	0	0	0	0	0	0	0	0	0	0	0	0	0	0	0	0	0	0	0	0	0	0
ENSMUSG00000005442	0	2	0	7	0	2	0	23	0	4	0	6	0	0	0	55	0	0	0	9	0	6	0	39	0	2	0	8	0	10	0	7	0	7	0	0	0	0	0	35	0	0	0	1	0	4	0	3	0
ENSMUSG00000045039	0	0	0	0	0	7	0	0	0	1	0	0	0	1	0	0	0	0	0	0	0	27	0	0	0	0	0	0	0	0	0	3	0	0	0	0	0	0	0	0	0	2	0	0	0	0	0	0	0
ENSMUSG00000060376	0	0	0	0	0	26	0	13	0	0	0	0	0	16	0	65	0	0	0	19	0	0	0	40	0	12	0	0	0	0	0	2	0	14	0	0	0	0	0	16	0	9	0	0	0	14	0	5	0
ENSMUSG00000061702	0	0	0	0	0	0	0	7	0	1	0	1	0	0	0	9	0	0	0	1	0	2	0	5	0	0	0	0	0	0	0	0	0	0	0	0	0	0	0	5	0	0	0	0	0	0	0	0	0
ENSMUSG00000040583	0	0	0	0	0	0	0	0	0	8	0	1	0	0	0	0	0	0	0	0	0	0	0	10	0	2	0	0	0	1	0	0	0	3	0	1	0	0	0	0	0	2	0	0	0	0	0	0	0
ENSMUSG00000078787	0	3	0	0	0	9	0	8	0	6	0	0	0	1	0	5	0	6	0	67	0	0	0	22	0	0	0	2	0	6	0	3	0	3	0	3	0	4	0	3	0	0	0	0	0	1	0	0	0
ENSMUSG00000003752	0	4	0	0	0	8	0	2	0	2	0	0	0	0	0	5	0	0	0	0	0	6	0	0	0	0	0	0	0	0	0	8	0	0	0	0	0	0	0	0	0	0	0	0	0	0	0	0	0
ENSMUSG00000011751	0	0	0	0	0	7	0	44	0	2	0	5	0	18	0	0	0	42	0	51	0	0	0	14	0	4	0	2	0	0	0	5	0	12	0	0	0	0	0	0	0	5	0	0	0	0	0	13	0
ENSMUSG00000040466	0	6	0	0	0	7	0	81	0	4	0	7	0	22	0	3	0	56	0	66	0	0	0	34	0	7	0	0	0	0	0	8	0	10	0	2	0	0	0	0	0	18	0	2	0	5	0	12	0
ENSMUSG00000040424	0	5	0	0	0	17	0	6	0	0	0	3	0	2	0	0	0	45	0	36	0	16	0	4	0	0	0	0	0	2	0	1	0	0	0	0	0	9	0	5	0	0	0	0	0	5	0	4	0
ENSMUSG00000049643	0	1	0	0	0	9	0	0	0	0	0	0	0	0	0	42	0	205	0	10	0	0	0	0	0	0	0	3	0	3	0	0	0	0	0	29	0	21	0	23	0	0	0	0	0	0	0	1	0
ENSMUSG00000003436	0	4	0	19	0	14	0	3	0	9	0	2	0	0	0	6	0	0	0	6	0	5	0	8	0	11	0	1	0	0	0	1	0	9	0	10	0	9	0	14	0	5	0	2	0	7	0	10	0
ENSMUSG00000003435	0	1	0	0	0	1	0	0	0	0	0	0	0	0	0	8	0	0	0	0	0	4	0	0	0	0	0	0	0	0	0	0	0	1	0	5	0	0	0	0	0	0	0	0	0	2	0	5	0
ENSMUSG00000047586	0	0	0	0	0	0	0	2	0	0	0	0	0	0	0	0	0	0	0	6	0	0	0	0	0	0	0	3	0	1	0	0	0	2	0	1	0	0	0	0	0	0	0	0	0	0	0	0	0
ENSMUSG00000070699	0	0	0	4	0	5	0	0	0	5	0	2	0	6	0	15	0	0	0	15	0	12	0	15	0	16	0	2	0	0	0	0	0	6	0	5	0	10	0	0	0	13	0	0	0	0	0	3	0
ENSMUSG00000108930	0	0	0	0	0	5	0	0	0	0	0	0	0	4	0	0	0	0	0	0	0	0	0	1	0	0	0	2	0	0	0	0	0	0	0	0	0	0	0	0	0	0	0	0	0	0	0	1	0
ENSMUSG00000109307	0	0	0	8	0	3	0	0	0	7	0	1	0	0	0	3	0	0	0	4	0	1	0	11	0	1	0	3	0	0	0	3	0	2	0	0	0	4	0	0	0	7	0	0	0	3	0	3	0
ENSMUSG00000037239	0	6	0	7	0	28	0	25	0	21	0	11	0	13	0	30	0	8	0	63	0	19	0	38	0	19	0	12	0	5	0	13	0	18	0	8	0	12	0	11	0	6	0	3	0	20	0	16	0
ENSMUSG00000046410	0	7	0	0	0	14	0	36	0	25	0	2	0	28	0	42	0	7	0	30	0	64	0	51	0	11	0	22	0	1	0	27	0	5	0	12	0	24	0	29	0	6	0	4	0	25	0	24	0
ENSMUSG00000036882	0	2	0	0	0	2	0	0	0	0	0	0	0	0	0	0	0	10	0	0	0	0	0	0	0	0	0	0	0	0	0	0	0	0	0	0	0	0	0	0	0	0	0	0	0	17	0	0	0
ENSMUSG00000036864	0	3	0	1	0	3	0	10	0	3	0	26	0	12	0	24	0	17	0	43	0	79	0	24	0	3	0	2	0	6	0	8	0	4	0	4	0	41	0	20	0	3	0	1	0	1	0	6	0
ENSMUSG00000006311	0	0	0	0	0	3	0	0	0	3	0	0	0	5	0	2	0	1	0	0	0	0	0	2	0	1	0	0	0	2	0	0	0	0	0	2	0	6	0	0	0	0	0	1	0	0	0	0	0
ENSMUSG00000036733	0	0	0	5	0	0	0	0	0	0	0	0	0	0	0	17	0	0	0	0	0	0	0	19	0	10	0	0	0	0	0	0	0	0	0	0	0	0	0	0	0	0	0	0	0	14	0	13	0
ENSMUSG00000005553	0	1	0	6	0	8	0	8	0	7	0	1	0	14	0	9	0	0	0	19	0	8	0	6	0	1	0	3	0	0	0	4	0	9	0	1	0	1	0	3	0	1	0	0	0	2	0	0	0
ENSMUSG00000009687	0	0	0	0	0	0	0	5	0	0	0	0	0	2	0	0	0	0	0	25	0	0	0	0	0	0	0	1	0	0	0	0	0	0	0	0	0	0	0	0	0	0	0	0	0	0	0	2	0
ENSMUSG00000001249	0	2	0	0	0	5	0	3	0	3	0	1	0	7	0	2	0	0	0	0	0	0	0	1	0	0	0	0	0	0	0	0	0	0	0	1	0	0	0	2	0	2	0	0	0	0	0	4	0
ENSMUSG00000019194	0	1	0	0	0	0	0	17	0	0	0	0	0	0	0	45	0	4	0	0	0	0	0	14	0	0	0	1	0	0	0	0	0	0	0	0	0	0	0	0	0	0	0	1	0	0	0	8	0
ENSMUSG00000036459	0	6	0	15	0	10	0	0	0	47	0	5	0	43	0	65	0	0	0	1	0	130	0	91	0	108	0	32	0	3	0	9	0	52	0	11	0	54	0	60	0	22	0	8	0	23	0	33	0
ENSMUSG00000030491	0	13	0	0	0	12	0	32	0	18	0	10	0	0	0	26	0	0	0	12	0	166	0	44	0	43	0	22	0	3	0	5	0	110	0	19	0	12	0	0	0	29	0	2	0	0	0	28	0
ENSMUSG00000091474	0	5	0	0	0	1	0	0	0	0	0	0	0	0	0	0	0	0	0	0	0	0	0	0	0	0	0	0	0	0	0	3	0	0	0	0	0	1	0	0	0	0	0	0	0	3	0	0	0
ENSMUSG00000092335	0	0	0	0	0	0	0	0	0	0	0	0	0	11	0	0	0	0	0	0	0	0	0	0	0	0	0	0	0	0	0	0	0	0	0	0	0	0	0	0	0	0	0	0	0	0	0	0	0
ENSMUSG00000074158	0	0	0	0	0	0	0	0	0	0	0	0	0	60	0	38	0	0	0	0	0	0	0	0	0	0	0	0	0	0	0	0	0	0	0	0	0	0	0	0	0	0	0	0	0	0	0	0	0
ENSMUSG00000093639	0	39	0	31	0	104	0	40	0	29	0	29	0	61	0	41	0	20	0	79	0	82	0	31	0	36	0	13	0	2	0	41	0	17	0	12	0	17	0	35	0	9	0	1	0	30	0	35	0
ENSMUSG00000056592	0	7	0	0	0	0	0	0	0	0	0	0	0	0	0	0	0	0	0	0	0	119	0	0	0	0	0	0	0	24	0	42	0	0	0	0	0	0	0	0	0	0	0	0	0	0	0	0	0
ENSMUSG00000063903	0	0	0	0	0	5	0	5	0	7	0	0	0	4	0	17	0	0	0	7	0	1	0	0	0	0	0	4	0	4	0	0	0	0	0	1	0	0	0	0	0	2	0	2	0	0	0	0	0
ENSMUSG00000047085	0	0	0	0	0	4	0	5	0	0	0	1	0	3	0	8	0	0	0	15	0	25	0	0	0	0	0	3	0	4	0	0	0	0	0	0	0	11	0	15	0	0	0	0	0	10	0	5	0
ENSMUSG00000038695	0	0	0	2	0	2	0	0	0	0	0	0	0	2	0	2	0	0	0	0	0	5	0	4	0	0	0	0	0	0	0	1	0	0	0	0	0	0	0	0	0	1	0	0	0	1	0	1	0
ENSMUSG00000008193	0	2	0	0	0	0	0	0	0	0	0	0	0	1	0	24	0	0	0	6	0	0	0	0	0	0	0	0	0	0	0	0	0	0	0	0	0	2	0	0	0	0	0	0	0	0	0	0	0
ENSMUSG00000109511	0	0	0	0	0	4	0	16	0	0	0	0	0	37	0	17	0	0	0	11	0	36	0	0	0	9	0	0	0	9	0	6	0	4	0	0	0	0	0	0	0	0	0	0	0	0	0	3	0
ENSMUSG00000038502	0	0	0	0	0	3	0	0	0	0	0	3	0	4	0	12	0	0	0	0	0	16	0	0	0	1	0	1	0	0	0	0	0	0	0	0	0	0	0	0	0	0	0	0	0	2	0	0	0
ENSMUSG00000046574	0	0	0	17	0	17	0	10	0	0	0	10	0	0	0	0	0	13	0	9	0	0	0	10	0	24	0	0	0	0	0	15	0	0	0	0	0	4	0	0	0	4	0	1	0	8	0	10	0
ENSMUSG00000007837	0	4	0	0	0	5	0	3	0	5	0	19	0	54	0	15	0	38	0	170	0	145	0	56	0	34	0	17	0	34	0	40	0	16	0	19	0	2	0	59	0	10	0	1	0	42	0	63	0
ENSMUSG00000110206	0	5	0	6	0	11	0	5	0	6	0	0	0	2	0	18	0	4	0	25	0	11	0	0	0	0	0	2	0	0	0	0	0	0	0	8	0	0	0	13	0	2	0	0	0	0	0	10	0
ENSMUSG00000038292	0	0	0	0	0	0	0	0	0	0	0	0	0	0	0	39	0	0	0	0	0	50	0	1	0	0	0	1	0	0	0	0	0	0	0	0	0	0	0	0	0	0	0	0	0	0	0	0	0
ENSMUSG00000030792	0	0	0	0	0	2	0	17	0	3	0	7	0	3	0	60	0	0	0	0	0	13	0	21	0	0	0	7	0	0	0	0	0	2	0	0	0	9	0	32	0	19	0	0	0	0	0	0	0
ENSMUSG00000003863	0	0	0	0	0	3	0	5	0	0	0	0	0	0	0	13	0	0	0	9	0	0	0	0	0	5	0	0	0	0	0	2	0	0	0	4	0	0	0	2	0	0	0	0	0	0	0	6	0
ENSMUSG00000011382	0	1	0	6	0	12	0	17	0	0	0	2	0	28	0	0	0	0	0	2	0	0	0	2	0	10	0	2	0	5	0	4	0	0	0	4	0	0	0	0	0	1	0	0	0	0	0	2	0
ENSMUSG00000030824	0	13	0	0	0	17	0	0	0	6	0	25	0	23	0	0	0	0	0	61	0	28	0	79	0	8	0	15	0	10	0	1	0	6	0	34	0	0	0	91	0	9	0	0	0	21	0	41	0
ENSMUSG00000110144	0	0	0	0	0	2	0	0	0	1	0	0	0	0	0	8	0	0	0	0	0	8	0	6	0	0	0	8	0	0	0	0	0	0	0	1	0	0	0	0	0	4	0	0	0	3	0	0	0
ENSMUSG00000030825	0	0	0	0	0	6	0	0	0	6	0	3	0	0	0	55	0	0	0	0	0	16	0	22	0	0	0	14	0	0	0	5	0	0	0	4	0	0	0	0	0	13	0	2	0	6	0	1	0
ENSMUSG00000040364	0	0	0	0	0	2	0	1	0	0	0	0	0	0	0	5	0	1	0	0	0	4	0	8	0	9	0	0	0	0	0	1	0	5	0	0	0	0	0	0	0	0	0	0	0	0	0	2	0
ENSMUSG00000070564	0	0	0	0	0	0	0	0	0	0	0	0	0	0	0	10	0	0	0	0	0	3	0	5	0	4	0	0	0	0	0	3	0	4	0	0	0	0	0	0	0	0	0	0	0	0	0	0	0
ENSMUSG00000062044	0	5	0	10	0	7	0	36	0	9	0	2	0	0	0	42	0	0	0	0	0	0	0	20	0	32	0	15	0	15	0	16	0	5	0	24	0	47	0	11	0	47	0	22	0	19	0	13	0
ENSMUSG00000040231	0	64	0	51	0	54	0	187	0	33	0	26	0	151	0	35	0	38	0	184	0	139	0	78	0	113	0	53	0	15	0	42	0	82	0	30	0	72	0	13	0	142	0	32	0	36	0	42	0
ENSMUSG00000058975	0	0	0	0	0	0	0	0	0	0	0	0	0	0	0	10	0	0	0	0	0	0	0	11	0	0	0	0	0	0	0	0	0	3	0	0	0	0	0	0	0	0	0	1	0	7	0	8	0
ENSMUSG00000040046	0	0	0	0	0	0	0	0	0	1	0	0	0	3	0	0	0	0	0	1	0	31	0	0	0	1	0	0	0	2	0	0	0	0	0	0	0	0	0	0	0	1	0	0	0	0	0	1	0
ENSMUSG00000030470	0	0	0	0	0	0	0	0	0	0	0	0	0	0	0	0	0	6	0	0	0	0	0	36	0	0	0	0	0	0	0	0	0	0	0	6	0	0	0	0	0	1	0	0	0	6	0	0	0
ENSMUSG00000051504	0	0	0	0	0	0	0	0	0	0	0	0	0	0	0	0	0	0	0	0	0	0	0	0	0	10	0	0	0	0	0	3	0	0	0	6	0	3	0	0	0	0	0	0	0	0	0	0	0
ENSMUSG00000033510	0	2	0	0	0	0	0	0	0	0	0	21	0	0	0	0	0	3	0	8	0	1	0	0	0	15	0	0	0	0	0	0	0	0	0	0	0	0	0	0	0	0	0	0	0	0	0	7	0
ENSMUSG00000030523	0	0	0	0	0	0	0	0	0	0	0	0	0	0	0	0	0	0	0	0	0	0	0	2	0	0	0	0	0	26	0	0	0	7	0	0	0	0	0	0	0	0	0	0	0	0	0	23	0
ENSMUSG00000030515	0	0	0	19	0	3	0	30	0	5	0	2	0	0	0	52	0	0	0	7	0	0	0	20	0	8	0	9	0	4	0	12	0	14	0	9	0	0	0	54	0	0	0	3	0	0	0	13	0
ENSMUSG00000030513	0	28	0	66	0	129	0	58	0	121	0	15	0	43	0	205	0	47	0	75	0	141	0	213	0	53	0	34	0	3	0	31	0	70	0	55	0	58	0	41	0	39	0	28	0	41	0	49	0
ENSMUSG00000097527	0	0	0	0	0	0	0	0	0	0	0	0	0	0	0	0	0	0	0	22	0	5	0	0	0	0	0	15	0	0	0	0	0	0	0	5	0	0	0	0	0	0	0	0	0	0	0	14	0
ENSMUSG00000070509	0	20	0	0	0	0	0	3	0	0	0	0	0	33	0	27	0	0	0	0	0	0	0	20	0	0	0	0	0	0	0	0	0	0	0	0	0	0	0	0	0	0	0	0	0	0	0	0	0
ENSMUSG00000108385	0	0	0	8	0	3	0	0	0	0	0	0	0	1	0	0	0	0	0	1	0	3	0	6	0	1	0	0	0	0	0	6	0	0	0	1	0	5	0	0	0	0	0	0	0	0	0	0	0
ENSMUSG00000030607	0	31	0	52	0	109	0	46	0	112	0	72	0	130	0	0	0	326	0	159	0	0	0	55	0	40	0	27	0	10	0	30	0	118	0	30	0	3	0	15	0	57	0	5	0	0	0	59	0
ENSMUSG00000108714	0	0	0	5	0	4	0	14	0	6	0	1	0	1	0	33	0	0	0	1	0	42	0	22	0	8	0	3	0	3	0	0	0	3	0	1	0	3	0	2	0	6	0	0	0	3	0	17	0
ENSMUSG00000030539	0	9	0	0	0	14	0	5	0	0	0	3	0	13	0	5	0	24	0	0	0	1	0	0	0	28	0	0	0	0	0	8	0	0	0	15	0	11	0	0	0	21	0	2	0	10	0	30	0
ENSMUSG00000045467	0	0	0	12	0	1	0	0	0	0	0	4	0	0	0	0	0	0	0	0	0	0	0	27	0	0	0	2	0	0	0	0	0	5	0	0	0	0	0	0	0	0	0	2	0	13	0	19	0
ENSMUSG00000030534	0	0	0	0	0	29	0	14	0	22	0	0	0	7	0	0	0	0	0	0	0	0	0	0	0	0	0	0	0	0	0	0	0	6	0	0	0	0	0	0	0	0	0	6	0	2	0	4	0
ENSMUSG00000097912	0	0	0	0	0	0	0	0	0	0	0	5	0	0	0	0	0	0	0	5	0	0	0	0	0	0	0	7	0	0	0	0	0	0	0	0	0	0	0	0	0	0	0	0	0	0	0	0	0
ENSMUSG00000038797	0	2	0	3	0	0	0	0	0	6	0	1	0	0	0	2	0	0	0	9	0	3	0	0	0	11	0	3	0	0	0	7	0	5	0	0	0	0	0	0	0	0	0	0	0	5	0	0	0
ENSMUSG00000038663	0	0	0	0	0	0	0	6	0	0	0	1	0	0	0	118	0	1	0	0	0	0	0	0	0	0	0	0	0	0	0	0	0	0	0	0	0	0	0	0	0	0	0	0	0	8	0	0	0
ENSMUSG00000038623	0	2	0	0	0	0	0	1	0	0	0	0	0	0	0	2	0	0	0	0	0	6	0	0	0	2	0	0	0	2	0	0	0	0	0	0	0	0	0	0	0	0	0	1	0	0	0	0	0
ENSMUSG00000030638	0	1	0	0	0	18	0	0	0	34	0	0	0	0	0	12	0	0	0	39	0	0	0	0	0	0	0	0	0	0	0	4	0	0	0	0	0	0	0	0	0	0	0	0	0	0	0	0	0
ENSMUSG00000038540	0	0	0	0	0	0	0	27	0	6	0	0	0	0	0	25	0	0	0	10	0	61	0	0	0	7	0	1	0	1	0	0	0	0	0	0	0	0	0	0	0	0	0	2	0	4	0	0	0
ENSMUSG00000109248	0	0	0	0	0	3	0	6	0	0	0	0	0	0	0	0	0	5	0	0	0	0	0	0	0	0	0	2	0	0	0	0	0	0	0	7	0	10	0	0	0	0	0	0	0	0	0	0	0
ENSMUSG00000109450	0	1	0	0	0	6	0	10	0	0	0	0	0	0	0	0	0	4	0	0	0	0	0	0	0	0	0	4	0	0	0	3	0	0	0	5	0	5	0	0	0	0	0	0	0	0	0	0	0
ENSMUSG00000097016	0	0	0	0	0	0	0	1	0	0	0	0	0	27	0	20	0	0	0	0	0	0	0	0	0	0	0	0	0	0	0	0	0	0	0	5	0	0	0	0	0	0	0	0	0	0	0	0	0
ENSMUSG00000039391	0	5	0	0	0	22	0	10	0	23	0	3	0	5	0	17	0	20	0	7	0	17	0	7	0	0	0	5	0	0	0	2	0	6	0	1	0	0	0	8	0	7	0	2	0	10	0	13	0
ENSMUSG00000097162	0	0	0	0	0	0	0	0	0	21	0	1	0	0	0	0	0	0	0	0	0	0	0	42	0	0	0	0	0	0	0	0	0	0	0	0	0	0	0	0	0	0	0	0	0	0	0	0	0
ENSMUSG00000044952	0	15	0	26	0	58	0	57	0	54	0	12	0	81	0	147	0	14	0	55	0	91	0	57	0	18	0	10	0	13	0	47	0	32	0	27	0	55	0	63	0	11	0	16	0	21	0	40	0
ENSMUSG00000035582	0	0	0	0	0	3	0	1	0	0	0	0	0	0	0	0	0	0	0	1	0	0	0	0	0	0	0	0	0	0	0	3	0	0	0	0	0	0	0	0	0	0	0	0	0	13	0	0	0
ENSMUSG00000035547	0	4	0	0	0	8	0	1	0	15	0	1	0	20	0	19	0	2	0	0	0	0	0	21	0	59	0	3	0	0	0	6	0	11	0	0	0	37	0	0	0	10	0	2	0	0	0	0	0
ENSMUSG00000074004	0	0	0	0	0	1	0	0	0	3	0	0	0	3	0	4	0	1	0	0	0	0	0	3	0	7	0	1	0	0	0	0	0	1	0	0	0	1	0	0	0	1	0	1	0	0	0	0	0
ENSMUSG00000030747	0	0	0	15	0	2	0	0	0	0	0	7	0	0	0	0	0	0	0	0	0	0	0	28	0	0	0	30	0	15	0	0	0	0	0	0	0	25	0	45	0	12	0	5	0	54	0	34	0
ENSMUSG00000055407	0	10	0	49	0	57	0	22	0	24	0	24	0	51	0	46	0	14	0	76	0	82	0	147	0	27	0	20	0	27	0	25	0	74	0	33	0	70	0	28	0	32	0	10	0	92	0	71	0
ENSMUSG00000035314	0	132	0	231	0	388	0	423	0	369	0	88	0	302	0	734	0	121	0	476	0	548	0	460	0	264	0	164	0	50	0	225	0	342	0	209	0	125	0	185	0	172	0	79	0	189	0	306	0
ENSMUSG00000030732	0	0	0	0	0	5	0	0	0	28	0	0	0	0	0	77	0	0	0	14	0	31	0	0	0	1	0	4	0	0	0	0	0	0	0	0	0	28	0	6	0	10	0	0	0	0	0	0	0
ENSMUSG00000030726	0	3	0	0	0	3	0	12	0	0	0	0	0	43	0	0	0	0	0	15	0	30	0	31	0	0	0	0	0	0	0	13	0	0	0	0	0	0	0	0	0	23	0	3	0	19	0	5	0
ENSMUSG00000109186	0	0	0	0	0	22	0	0	0	0	0	0	0	0	0	0	0	0	0	27	0	0	0	2	0	0	0	0	0	0	0	0	0	0	0	0	0	2	0	0	0	0	0	0	0	0	0	0	0
ENSMUSG00000032942	0	11	0	39	0	13	0	19	0	6	0	0	0	0	0	0	0	11	0	19	0	0	0	6	0	33	0	5	0	3	0	0	0	40	0	14	0	0	0	25	0	1	0	0	0	23	0	7	0
ENSMUSG00000030706	0	13	0	12	0	26	0	15	0	48	0	21	0	73	0	32	0	9	0	49	0	42	0	0	0	11	0	31	0	13	0	63	0	39	0	27	0	77	0	30	0	17	0	7	0	36	0	55	0
ENSMUSG00000030688	0	0	0	0	0	0	0	0	0	0	0	11	0	0	0	0	0	0	0	0	0	0	0	0	0	0	0	0	0	0	0	0	0	0	0	0	0	14	0	0	0	0	0	0	0	0	0	27	0
ENSMUSG00000032737	0	0	0	0	0	4	0	5	0	4	0	2	0	0	0	14	0	0	0	0	0	0	0	0	0	0	0	0	0	0	0	1	0	0	0	0	0	0	0	0	0	0	0	0	0	5	0	0	0
ENSMUSG00000073972	0	0	0	0	0	0	0	0	0	0	0	1	0	0	0	0	0	9	0	0	0	0	0	10	0	0	0	0	0	3	0	0	0	0	0	0	0	8	0	0	0	0	0	0	0	3	0	0	0
ENSMUSG00000044899	0	6	0	0	0	0	0	4	0	0	0	0	0	3	0	0	0	0	0	0	0	0	0	0	0	0	0	0	0	0	0	0	0	0	0	0	0	0	0	0	0	0	0	0	0	0	0	0	0
ENSMUSG00000047794	0	0	0	0	0	0	0	0	0	8	0	3	0	0	0	36	0	46	0	17	0	0	0	10	0	0	0	0	0	0	0	0	0	26	0	0	0	11	0	0	0	0	0	2	0	0	0	12	0
ENSMUSG00000037032	0	0	0	0	0	2	0	8	0	0	0	0	0	1	0	0	0	0	0	0	0	0	0	5	0	0	0	2	0	0	0	6	0	0	0	3	0	8	0	0	0	0	0	1	0	0	0	1	0
ENSMUSG00000030890	0	61	0	64	0	84	0	108	0	44	0	13	0	85	0	167	0	33	0	186	0	227	0	280	0	106	0	26	0	45	0	84	0	40	0	45	0	40	0	34	0	42	0	23	0	81	0	61	0
ENSMUSG00000036528	0	0	0	0	0	2	0	0	0	0	0	0	0	24	0	0	0	0	0	0	0	1	0	0	0	0	0	0	0	0	0	0	0	0	0	1	0	0	0	0	0	0	0	1	0	0	0	15	0
ENSMUSG00000048236	0	5	0	17	0	37	0	42	0	41	0	4	0	8	0	66	0	0	0	9	0	47	0	52	0	33	0	11	0	7	0	17	0	25	0	9	0	18	0	24	0	12	0	10	0	28	0	24	0
ENSMUSG00000066240	0	7	0	9	0	18	0	37	0	20	0	16	0	11	0	30	0	9	0	36	0	11	0	13	0	20	0	8	0	1	0	9	0	11	0	4	0	15	0	0	0	13	0	3	0	26	0	11	0
ENSMUSG00000007279	0	6	0	0	0	4	0	17	0	0	0	0	0	4	0	22	0	4	0	4	0	16	0	41	0	0	0	4	0	1	0	0	0	0	0	8	0	0	0	14	0	0	0	0	0	0	0	0	0
ENSMUSG00000047554	0	6	0	0	0	6	0	5	0	7	0	7	0	27	0	9	0	6	0	10	0	0	0	1	0	1	0	3	0	5	0	9	0	2	0	17	0	15	0	0	0	27	0	13	0	31	0	16	0
ENSMUSG00000058420	0	10	0	7	0	18	0	6	0	6	0	5	0	3	0	19	0	7	0	10	0	3	0	10	0	0	0	5	0	0	0	3	0	25	0	0	0	9	0	0	0	3	0	0	0	5	0	8	0
ENSMUSG00000030650	0	10	0	16	0	22	0	44	0	2	0	27	0	48	0	56	0	0	0	56	0	91	0	20	0	25	0	46	0	24	0	24	0	5	0	31	0	10	0	28	0	36	0	10	0	4	0	30	0
ENSMUSG00000033904	0	1	0	0	0	3	0	0	0	3	0	0	0	0	0	17	0	0	0	3	0	9	0	0	0	0	0	0	0	0	0	0	0	4	0	1	0	0	0	0	0	2	0	0	0	0	0	1	0
ENSMUSG00000073856	0	0	0	11	0	3	0	0	0	0	0	6	0	0	0	0	0	9	0	0	0	0	0	0	0	0	0	0	0	0	0	0	0	0	0	0	0	0	0	7	0	0	0	0	0	0	0	0	0
ENSMUSG00000033533	0	2	0	0	0	13	0	4	0	0	0	0	0	29	0	84	0	0	0	0	0	75	0	6	0	0	0	0	0	0	0	0	0	0	0	0	0	0	0	7	0	62	0	6	0	0	0	0	0
ENSMUSG00000109093	0	3	0	0	0	23	0	1	0	0	0	0	0	29	0	100	0	0	0	0	0	96	0	10	0	0	0	0	0	0	0	0	0	0	0	0	0	0	0	5	0	67	0	3	0	0	0	0	0
ENSMUSG00000047026	0	1	0	0	0	0	0	0	0	7	0	0	0	0	0	2	0	0	0	0	0	0	0	0	0	2	0	0	0	0	0	0	0	1	0	0	0	0	0	0	0	8	0	0	0	0	0	25	0
ENSMUSG00000052273	0	2	0	0	0	32	0	20	0	26	0	10	0	45	0	0	0	10	0	0	0	0	0	52	0	0	0	0	0	17	0	8	0	28	0	3	0	38	0	10	0	14	0	6	0	0	0	25	0
ENSMUSG00000109392	0	3	0	1	0	21	0	0	0	0	0	0	0	0	0	0	0	0	0	0	0	0	0	0	0	0	0	0	0	3	0	0	0	0	0	0	0	0	0	0	0	0	0	0	0	0	0	12	0
ENSMUSG00000030880	0	3	0	7	0	10	0	11	0	10	0	4	0	7	0	21	0	3	0	13	0	19	0	6	0	4	0	2	0	0	0	4	0	6	0	6	0	6	0	7	0	2	0	0	0	5	0	17	0
ENSMUSG00000108811	0	0	0	0	0	1	0	0	0	20	0	0	0	0	0	69	0	0	0	0	0	0	0	0	0	0	0	0	0	0	0	0	0	0	0	15	0	0	0	0	0	0	0	0	0	0	0	0	0
ENSMUSG00000030873	0	0	0	0	0	2	0	12	0	0	0	0	0	8	0	0	0	0	0	0	0	0	0	0	0	0	0	0	0	0	0	0	0	0	0	0	0	0	0	0	0	10	0	0	0	0	0	0	0
ENSMUSG00000030872	0	6	0	7	0	15	0	18	0	27	0	22	0	10	0	35	0	4	0	19	0	124	0	19	0	10	0	6	0	3	0	2	0	56	0	26	0	19	0	12	0	5	0	5	0	21	0	19	0
ENSMUSG00000030870	0	0	0	10	0	0	0	0	0	6	0	0	0	0	0	4	0	0	0	0	0	0	0	3	0	3	0	0	0	0	0	0	0	0	0	0	0	0	0	5	0	0	0	0	0	19	0	9	0
ENSMUSG00000109814	0	0	0	0	0	0	0	0	0	1	0	0	0	16	0	7	0	0	0	13	0	3	0	5	0	1	0	0	0	0	0	0	0	5	0	3	0	1	0	2	0	0	0	0	0	0	0	7	0
ENSMUSG00000030748	0	1	0	0	0	7	0	14	0	0	0	7	0	0	0	2	0	15	0	53	0	0	0	0	0	0	0	0	0	3	0	0	0	0	0	5	0	0	0	0	0	0	0	0	0	1	0	0	0
ENSMUSG00000042978	0	0	0	0	0	0	0	19	0	12	0	0	0	0	0	0	0	0	0	0	0	95	0	11	0	0	0	0	0	13	0	5	0	0	0	0	0	0	0	0	0	0	0	2	0	0	0	9	0
ENSMUSG00000030722	0	0	0	0	0	2	0	4	0	8	0	0	0	6	0	0	0	0	0	0	0	0	0	2	0	3	0	0	0	0	0	0	0	0	0	3	0	3	0	0	0	0	0	0	0	1	0	0	0
ENSMUSG00000030733	0	0	0	3	0	2	0	0	0	0	0	0	0	3	0	0	0	0	0	7	0	0	0	5	0	2	0	0	0	1	0	2	0	4	0	1	0	0	0	0	0	0	0	0	0	4	0	8	0
ENSMUSG00000030707	0	0	0	0	0	0	0	0	0	0	0	0	0	0	0	9	0	0	0	0	0	1	0	0	0	1	0	0	0	0	0	0	0	1	0	0	0	1	0	0	0	0	0	1	0	0	0	1	0
ENSMUSG00000030703	0	0	0	0	0	0	0	0	0	4	0	4	0	3	0	20	0	2	0	3	0	22	0	0	0	0	0	4	0	2	0	4	0	5	0	5	0	9	0	5	0	5	0	0	0	3	0	3	0
ENSMUSG00000055323	0	0	0	0	0	0	0	0	0	1	0	0	0	0	0	4	0	0	0	1	0	7	0	0	0	0	0	1	0	0	0	0	0	1	0	1	0	3	0	2	0	1	0	0	0	1	0	2	0
ENSMUSG00000030695	0	1	0	4	0	1	0	11	0	0	0	0	0	0	0	24	0	0	0	14	0	21	0	0	0	0	0	0	0	4	0	1	0	7	0	4	0	3	0	11	0	4	0	0	0	2	0	1	0
ENSMUSG00000030685	0	6	0	0	0	5	0	6	0	8	0	0	0	5	0	6	0	0	0	53	0	27	0	28	0	0	0	0	0	2	0	10	0	0	0	0	0	13	0	0	0	0	0	2	0	12	0	18	0
ENSMUSG00000046378	0	0	0	0	0	0	0	0	0	2	0	0	0	0	0	6	0	0	0	0	0	0	0	7	0	0	0	0	0	0	0	1	0	0	0	0	0	0	0	0	0	0	0	1	0	5	0	11	0
ENSMUSG00000030674	0	1	0	0	0	7	0	0	0	0	0	0	0	0	0	0	0	4	0	21	0	8	0	52	0	0	0	6	0	0	0	0	0	0	0	0	0	0	0	0	0	0	0	0	0	1	0	4	0
ENSMUSG00000030830	0	0	0	0	0	0	0	14	0	0	0	6	0	0	0	0	0	0	0	36	0	0	0	0	0	0	0	0	0	0	0	6	0	0	0	0	0	0	0	0	0	0	0	0	0	6	0	9	0
ENSMUSG00000108815	0	0	0	0	0	1	0	0	0	0	0	0	0	0	0	6	0	0	0	0	0	22	0	0	0	5	0	0	0	0	0	0	0	0	0	0	0	0	0	0	0	6	0	0	0	0	0	0	0
ENSMUSG00000030806	0	11	0	0	0	37	0	5	0	25	0	17	0	45	0	38	0	2	0	82	0	8	0	61	0	80	0	12	0	22	0	12	0	7	0	1	0	119	0	17	0	16	0	7	0	14	0	41	0
ENSMUSG00000030965	0	0	0	0	0	0	0	0	0	0	0	0	0	41	0	0	0	0	0	0	0	4	0	0	0	0	0	0	0	0	0	0	0	0	0	3	0	0	0	0	0	0	0	0	0	0	0	0	0
ENSMUSG00000030976	0	5	0	0	0	0	0	0	0	0	0	0	0	0	0	0	0	0	0	0	0	0	0	0	0	0	0	0	0	0	0	13	0	0	0	21	0	0	0	0	0	0	0	0	0	0	0	0	0
ENSMUSG00000101546	0	0	0	2	0	1	0	0	0	5	0	0	0	2	0	7	0	0	0	3	0	6	0	6	0	6	0	0	0	0	0	0	0	1	0	1	0	0	0	2	0	1	0	0	0	2	0	1	0
ENSMUSG00000039990	0	3	0	12	0	5	0	17	0	0	0	0	0	0	0	8	0	10	0	21	0	0	0	0	0	0	0	0	0	0	0	7	0	25	0	0	0	0	0	4	0	8	0	2	0	0	0	0	0
ENSMUSG00000053111	0	4	0	2	0	15	0	12	0	21	0	16	0	9	0	0	0	0	0	0	0	0	0	0	0	0	0	4	0	10	0	0	0	54	0	15	0	78	0	0	0	11	0	4	0	33	0	42	0
ENSMUSG00000041836	0	0	0	28	0	0	0	11	0	2	0	0	0	0	0	33	0	0	0	0	0	0	0	0	0	0	0	10	0	0	0	0	0	26	0	36	0	0	0	55	0	0	0	5	0	17	0	37	0
ENSMUSG00000015981	0	5	0	0	0	0	0	0	0	0	0	0	0	0	0	0	0	0	0	53	0	0	0	0	0	0	0	0	0	2	0	0	0	0	0	0	0	0	0	0	0	9	0	0	0	0	0	0	0
ENSMUSG00000066129	0	0	0	14	0	2	0	0	0	0	0	2	0	0	0	44	0	0	0	0	0	75	0	0	0	0	0	17	0	0	0	0	0	0	0	5	0	0	0	0	0	10	0	0	0	0	0	0	0
ENSMUSG00000025474	0	7	0	0	0	31	0	54	0	52	0	0	0	2	0	76	0	17	0	1	0	8	0	39	0	50	0	17	0	8	0	23	0	0	0	26	0	96	0	73	0	20	0	11	0	8	0	19	0
ENSMUSG00000025461	0	0	0	0	0	6	0	2	0	3	0	0	0	0	0	3	0	0	0	0	0	1	0	2	0	0	0	1	0	0	0	0	0	1	0	0	0	0	0	0	0	1	0	0	0	2	0	0	0
ENSMUSG00000025479	0	0	0	16	0	15	0	0	0	0	0	1	0	33	0	59	0	0	0	58	0	33	0	14	0	17	0	10	0	0	0	9	0	0	0	24	0	13	0	0	0	0	0	2	0	12	0	4	0
ENSMUSG00000025482	0	0	0	7	0	2	0	0	0	12	0	0	0	0	0	0	0	0	0	24	0	3	0	0	0	0	0	0	0	0	0	12	0	0	0	0	0	0	0	0	0	0	0	2	0	0	0	0	0
ENSMUSG00000025494	0	6	0	5	0	21	0	14	0	11	0	1	0	4	0	40	0	11	0	15	0	8	0	32	0	9	0	4	0	1	0	1	0	21	0	2	0	0	0	4	0	9	0	2	0	8	0	8	0
ENSMUSG00000025505	0	0	0	0	0	0	0	5	0	2	0	3	0	3	0	0	0	0	0	0	0	0	0	0	0	4	0	0	0	0	0	0	0	2	0	0	0	0	0	0	0	0	0	0	0	0	0	0	0
ENSMUSG00000025504	0	3	0	0	0	17	0	37	0	8	0	5	0	15	0	32	0	0	0	0	0	20	0	0	0	4	0	3	0	2	0	7	0	28	0	0	0	19	0	19	0	3	0	0	0	7	0	0	0
ENSMUSG00000025139	0	0	0	0	0	2	0	2	0	5	0	0	0	0	0	0	0	0	0	1	0	0	0	0	0	0	0	0	0	0	0	3	0	1	0	0	0	0	0	0	0	0	0	0	0	0	0	0	0
ENSMUSG00000109936	0	1	0	2	0	4	0	6	0	3	0	12	0	8	0	0	0	36	0	9	0	0	0	4	0	0	0	0	0	0	0	1	0	1	0	0	0	2	0	3	0	0	0	0	0	0	0	0	0
ENSMUSG00000031097	0	0	0	0	0	4	0	1	0	1	0	2	0	0	0	5	0	1	0	3	0	0	0	4	0	1	0	0	0	0	0	1	0	0	0	0	0	0	0	5	0	0	0	0	0	0	0	0	0
ENSMUSG00000009248	0	28	0	32	0	51	0	85	0	14	0	80	0	62	0	39	0	124	0	137	0	98	0	89	0	28	0	28	0	23	0	32	0	61	0	37	0	71	0	49	0	15	0	11	0	27	0	64	0
ENSMUSG00000000154	0	0	0	0	0	2	0	0	0	4	0	0	0	15	0	0	0	0	0	0	0	34	0	8	0	0	0	0	0	7	0	0	0	0	0	0	0	6	0	0	0	12	0	1	0	5	0	36	0
ENSMUSG00000031074	0	27	0	8	0	73	0	33	0	5	0	10	0	1	0	62	0	9	0	41	0	12	0	21	0	18	0	5	0	1	0	9	0	23	0	8	0	2	0	8	0	31	0	5	0	0	0	6	0
ENSMUSG00000019470	0	0	0	0	0	0	0	7	0	2	0	4	0	1	0	0	0	7	0	7	0	0	0	0	0	0	0	1	0	0	0	0	0	0	0	3	0	28	0	0	0	0	0	0	0	0	0	0	0
ENSMUSG00000087687	0	1	0	7	0	6	0	10	0	6	0	2	0	2	0	16	0	1	0	0	0	24	0	5	0	0	0	1	0	2	0	2	0	3	0	0	0	4	0	6	0	0	0	0	0	1	0	2	0
ENSMUSG00000011837	0	3	0	7	0	10	0	0	0	0	0	0	0	0	0	19	0	6	0	4	0	26	0	19	0	0	0	1	0	0	0	0	0	0	0	0	0	0	0	0	0	1	0	0	0	4	0	4	0
ENSMUSG00000058748	0	1	0	21	0	0	0	2	0	4	0	4	0	19	0	53	0	1	0	0	0	63	0	0	0	0	0	6	0	0	0	4	0	0	0	29	0	0	0	0	0	0	0	0	0	22	0	23	0
ENSMUSG00000109436	0	0	0	0	0	0	0	0	0	0	0	0	0	1	0	20	0	0	0	0	0	0	0	27	0	12	0	13	0	0	0	0	0	23	0	22	0	23	0	0	0	0	0	0	0	1	0	0	0
ENSMUSG00000040467	0	1	0	1	0	2	0	3	0	0	0	0	0	3	0	0	0	0	0	5	0	0	0	13	0	0	0	2	0	0	0	2	0	9	0	2	0	0	0	0	0	1	0	1	0	0	0	3	0
ENSMUSG00000040396	0	0	0	36	0	10	0	20	0	7	0	3	0	3	0	126	0	0	0	0	0	64	0	0	0	0	0	17	0	0	0	0	0	44	0	0	0	0	0	70	0	0	0	15	0	10	0	13	0
ENSMUSG00000031505	0	4	0	0	0	9	0	7	0	5	0	0	0	0	0	56	0	17	0	0	0	70	0	41	0	36	0	7	0	3	0	0	0	23	0	7	0	38	0	0	0	5	0	3	0	0	0	8	0
ENSMUSG00000045969	0	0	0	0	0	0	0	0	0	0	0	0	0	0	0	4	0	0	0	0	0	6	0	0	0	0	0	2	0	0	0	1	0	1	0	3	0	0	0	0	0	0	0	0	0	0	0	1	0
ENSMUSG00000000759	0	0	0	0	0	16	0	11	0	0	0	0	0	19	0	0	0	0	0	39	0	0	0	0	0	0	0	5	0	10	0	0	0	0	0	0	0	0	0	0	0	0	0	0	0	0	0	0	0
ENSMUSG00000031445	0	7	0	31	0	13	0	0	0	0	0	0	0	0	0	89	0	0	0	0	0	64	0	24	0	38	0	14	0	0	0	0	0	30	0	0	0	27	0	0	0	13	0	5	0	0	0	39	0
ENSMUSG00000099338	0	141	0	0	0	0	0	0	0	0	0	0	0	0	0	7	0	0	0	0	0	0	0	0	0	0	0	0	0	0	0	0	0	0	0	0	0	71	0	0	0	0	0	0	0	0	0	0	0
ENSMUSG00000031448	0	0	0	0	0	3	0	0	0	0	0	0	0	0	0	0	0	0	0	31	0	0	0	33	0	0	0	0	0	0	0	0	0	0	0	0	0	0	0	0	0	7	0	3	0	5	0	0	0
ENSMUSG00000038497	0	0	0	0	0	0	0	0	0	0	0	0	0	13	0	0	0	9	0	0	0	9	0	14	0	0	0	0	0	0	0	3	0	20	0	20	0	0	0	0	0	0	0	0	0	0	0	0	0
ENSMUSG00000031452	0	0	0	24	0	0	0	0	0	0	0	6	0	0	0	47	0	0	0	0	0	0	0	43	0	28	0	8	0	0	0	0	0	46	0	0	0	0	0	0	0	0	0	0	0	0	0	23	0
ENSMUSG00000026317	0	1	0	0	0	4	0	0	0	0	0	0	0	15	0	0	0	13	0	0	0	0	0	0	0	0	0	4	0	0	0	5	0	2	0	0	0	0	0	35	0	0	0	1	0	0	0	0	0
ENSMUSG00000031461	0	0	0	0	0	357	0	0	0	0	0	0	0	0	0	0	0	0	0	0	0	0	0	0	0	0	0	0	0	0	0	0	0	0	0	0	0	0	0	0	0	0	0	0	0	0	0	0	0
ENSMUSG00000031467	0	6	0	12	0	4	0	16	0	31	0	0	0	1	0	0	0	0	0	8	0	57	0	23	0	22	0	13	0	0	0	5	0	7	0	0	0	13	0	0	0	0	0	6	0	18	0	8	0
ENSMUSG00000031481	0	0	0	16	0	8	0	0	0	0	0	0	0	0	0	0	0	0	0	0	0	3	0	0	0	0	0	1	0	0	0	0	0	0	0	0	0	0	0	0	0	43	0	0	0	0	0	0	0
ENSMUSG00000031482	0	1	0	2	0	0	0	0	0	0	0	0	0	13	0	2	0	0	0	0	0	0	0	2	0	1	0	1	0	0	0	0	0	0	0	0	0	0	0	1	0	0	0	1	0	0	0	4	0
ENSMUSG00000031546	0	18	0	11	0	53	0	3	0	17	0	5	0	49	0	72	0	0	0	15	0	167	0	46	0	0	0	13	0	5	0	11	0	16	0	12	0	42	0	0	0	5	0	4	0	0	0	20	0
ENSMUSG00000031548	0	9	0	0	0	0	0	0	0	0	0	39	0	0	0	0	0	0	0	0	0	0	0	27	0	0	0	5	0	33	0	0	0	34	0	0	0	0	0	0	0	0	0	0	0	0	0	0	0
ENSMUSG00000037406	0	3	0	0	0	7	0	3	0	29	0	5	0	0	0	0	0	72	0	49	0	0	0	8	0	0	0	0	0	12	0	0	0	0	0	29	0	12	0	0	0	0	0	0	0	29	0	18	0
ENSMUSG00000031574	0	2	0	10	0	4	0	12	0	7	0	1	0	8	0	18	0	2	0	0	0	0	0	8	0	21	0	1	0	0	0	0	0	8	0	0	0	0	0	8	0	5	0	0	0	20	0	8	0
ENSMUSG00000031576	0	3	0	16	0	16	0	10	0	7	0	0	0	0	0	16	0	16	0	9	0	0	0	15	0	0	0	7	0	0	0	34	0	16	0	17	0	2	0	0	0	10	0	0	0	10	0	6	0
ENSMUSG00000037260	0	2	0	6	0	23	0	6	0	33	0	16	0	11	0	37	0	5	0	9	0	0	0	62	0	66	0	3	0	0	0	14	0	75	0	80	0	0	0	0	0	15	0	0	0	71	0	9	0
ENSMUSG00000031513	0	3	0	6	0	60	0	38	0	37	0	7	0	19	0	14	0	16	0	22	0	41	0	69	0	11	0	15	0	13	0	21	0	39	0	24	0	34	0	20	0	22	0	5	0	12	0	31	0
ENSMUSG00000050271	0	0	0	0	0	0	0	2	0	0	0	0	0	0	0	0	0	0	0	18	0	0	0	0	0	0	0	0	0	0	0	5	0	0	0	0	0	0	0	0	0	0	0	0	0	0	0	32	0
ENSMUSG00000110176	0	0	0	0	0	8	0	1	0	0	0	0	0	0	0	0	0	0	0	0	0	27	0	0	0	0	0	0	0	0	0	0	0	0	0	8	0	0	0	6	0	0	0	0	0	0	0	7	0
ENSMUSG00000109764	0	0	0	0	0	0	0	0	0	0	0	0	0	0	0	0	0	0	0	0	0	0	0	0	0	0	0	0	0	0	0	0	0	0	0	0	0	0	0	20	0	0	0	0	0	11	0	0	0
ENSMUSG00000031640	0	0	0	0	0	0	0	0	0	0	0	0	0	0	0	0	0	0	0	0	0	0	0	0	0	0	0	0	0	0	0	0	0	0	0	0	0	0	0	25	0	0	0	0	0	13	0	0	0
ENSMUSG00000079057	0	7	0	0	0	2	0	26	0	0	0	1	0	18	0	0	0	0	0	0	0	67	0	47	0	27	0	12	0	0	0	31	0	35	0	0	0	0	0	0	0	44	0	2	0	0	0	66	0
ENSMUSG00000084954	0	2	0	0	0	0	0	0	0	0	0	0	0	0	0	1	0	0	0	0	0	6	0	0	0	0	0	0	0	0	0	0	0	33	0	0	0	11	0	0	0	0	0	0	0	0	0	0	0
ENSMUSG00000018796	0	0	0	6	0	0	0	5	0	0	0	2	0	7	0	0	0	0	0	0	0	0	0	0	0	0	0	7	0	0	0	0	0	0	0	0	0	0	0	0	0	3	0	0	0	0	0	0	0
ENSMUSG00000097534	0	0	0	0	0	0	0	0	0	0	0	1	0	0	0	0	0	0	0	1	0	3	0	1	0	1	0	0	0	0	0	0	0	0	0	29	0	1	0	0	0	0	0	0	0	0	0	0	0
ENSMUSG00000038102	0	14	0	11	0	12	0	22	0	3	0	7	0	46	0	27	0	0	0	1	0	102	0	2	0	0	0	0	0	1	0	26	0	50	0	0	0	0	0	4	0	2	0	0	0	1	0	0	0
ENSMUSG00000110362	0	14	0	9	0	24	0	6	0	9	0	7	0	1	0	0	0	32	0	30	0	10	0	19	0	0	0	2	0	0	0	12	0	21	0	18	0	6	0	10	0	1	0	0	0	16	0	14	0
ENSMUSG00000096917	0	0	0	20	0	2	0	0	0	0	0	0	0	0	0	0	0	0	0	6	0	0	0	0	0	0	0	0	0	0	0	0	0	0	0	5	0	0	0	0	0	0	0	0	0	8	0	0	0
ENSMUSG00000036469	0	5	0	0	0	13	0	0	0	9	0	0	0	0	0	9	0	0	0	26	0	0	0	0	0	37	0	0	0	1	0	15	0	15	0	21	0	2	0	16	0	0	0	10	0	4	0	1	0
ENSMUSG00000053886	0	0	0	0	0	0	0	0	0	4	0	0	0	0	0	0	0	0	0	0	0	0	0	0	0	0	0	0	0	0	0	0	0	7	0	0	0	0	0	0	0	1	0	0	0	0	0	7	0
ENSMUSG00000089995	0	1	0	0	0	11	0	39	0	0	0	1	0	38	0	0	0	0	0	9	0	16	0	0	0	0	0	4	0	2	0	4	0	11	0	15	0	0	0	0	0	3	0	3	0	0	0	3	0
ENSMUSG00000031860	0	48	0	30	0	84	0	136	0	23	0	20	0	67	0	174	0	25	0	136	0	150	0	87	0	56	0	50	0	22	0	42	0	79	0	38	0	77	0	51	0	24	0	13	0	37	0	68	0
ENSMUSG00000002341	0	3	0	0	0	5	0	42	0	0	0	0	0	6	0	0	0	0	0	0	0	0	0	0	0	0	0	3	0	0	0	5	0	0	0	0	0	0	0	0	0	0	0	0	0	7	0	0	0
ENSMUSG00000002346	0	0	0	0	0	71	0	0	0	0	0	0	0	0	0	0	0	3	0	0	0	1	0	0	0	0	0	0	0	0	0	0	0	0	0	0	0	0	0	0	0	0	0	4	0	0	0	0	0
ENSMUSG00000055707	0	4	0	0	0	38	0	9	0	29	0	16	0	19	0	33	0	1	0	33	0	25	0	29	0	2	0	4	0	9	0	2	0	8	0	13	0	4	0	3	0	19	0	10	0	4	0	18	0
ENSMUSG00000035964	0	2	0	4	0	8	0	8	0	5	0	0	0	1	0	4	0	3	0	13	0	0	0	7	0	5	0	3	0	2	0	0	0	0	0	0	0	3	0	5	0	1	0	0	0	1	0	5	0
ENSMUSG00000070003	0	12	0	0	0	18	0	177	0	30	0	3	0	1	0	58	0	0	0	16	0	0	0	0	0	10	0	5	0	22	0	0	0	0	0	0	0	21	0	0	0	0	0	0	0	0	0	0	0
ENSMUSG00000095026	0	3	0	1	0	2	0	7	0	1	0	0	0	0	0	4	0	20	0	4	0	6	0	13	0	11	0	2	0	2	0	2	0	4	0	0	0	0	0	5	0	4	0	3	0	0	0	13	0
ENSMUSG00000031842	0	0	0	2	0	13	0	19	0	10	0	5	0	0	0	11	0	0	0	12	0	57	0	4	0	0	0	0	0	0	0	2	0	7	0	0	0	8	0	0	0	0	0	0	0	14	0	0	0
ENSMUSG00000002908	0	23	0	43	0	64	0	67	0	33	0	16	0	84	0	104	0	31	0	144	0	78	0	93	0	43	0	31	0	24	0	24	0	61	0	33	0	42	0	60	0	36	0	18	0	33	0	58	0
ENSMUSG00000034845	0	2	0	0	0	22	0	107	0	0	0	5	0	10	0	23	0	6	0	80	0	63	0	34	0	0	0	14	0	16	0	0	0	61	0	7	0	7	0	120	0	8	0	5	0	0	0	29	0
ENSMUSG00000031808	0	0	0	0	0	0	0	0	0	7	0	0	0	22	0	1	0	8	0	44	0	0	0	1	0	0	0	11	0	12	0	2	0	0	0	14	0	0	0	34	0	15	0	7	0	8	0	18	0
ENSMUSG00000061561	0	17	0	55	0	53	0	35	0	110	0	24	0	62	0	80	0	34	0	76	0	56	0	112	0	55	0	49	0	21	0	36	0	50	0	47	0	83	0	32	0	41	0	19	0	45	0	41	0
ENSMUSG00000046881	0	96	0	347	0	418	0	167	0	783	0	204	0	443	0	444	0	325	0	417	0	341	0	659	0	429	0	262	0	140	0	281	0	355	0	318	0	493	0	268	0	253	0	63	0	390	0	290	0
ENSMUSG00000074240	0	3	0	35	0	38	0	103	0	34	0	5	0	5	0	0	0	4	0	18	0	50	0	50	0	0	0	9	0	20	0	36	0	65	0	11	0	24	0	2	0	1	0	12	0	48	0	25	0
ENSMUSG00000019732	0	3	0	0	0	0	0	0	0	0	0	0	0	0	0	0	0	0	0	0	0	1	0	0	0	7	0	0	0	1	0	0	0	0	0	0	0	0	0	0	0	0	0	1	0	9	0	0	0
ENSMUSG00000045248	0	0	0	3	0	0	0	7	0	0	0	0	0	0	0	9	0	0	0	0	0	0	0	0	0	0	0	0	0	0	0	0	0	6	0	4	0	0	0	0	0	0	0	0	0	0	0	0	0
ENSMUSG00000031620	0	3	0	19	0	20	0	9	0	7	0	0	0	9	0	59	0	0	0	2	0	0	0	15	0	0	0	10	0	3	0	4	0	7	0	4	0	8	0	3	0	8	0	0	0	2	0	8	0
ENSMUSG00000037022	0	6	0	0	0	4	0	0	0	0	0	5	0	0	0	42	0	0	0	11	0	31	0	7	0	50	0	0	0	0	0	0	0	0	0	14	0	19	0	0	0	0	0	0	0	8	0	6	0
ENSMUSG00000097174	0	0	0	0	0	0	0	0	0	0	0	2	0	0	0	1	0	0	0	6	0	22	0	7	0	4	0	5	0	0	0	0	0	0	0	0	0	0	0	0	0	0	0	0	0	9	0	2	0
ENSMUSG00000042353	0	0	0	8	0	11	0	0	0	5	0	0	0	8	0	8	0	6	0	5	0	13	0	3	0	5	0	3	0	0	0	0	0	4	0	26	0	1	0	1	0	2	0	7	0	1	0	13	0
ENSMUSG00000035057	0	9	0	12	0	16	0	2	0	15	0	0	0	9	0	9	0	4	0	10	0	28	0	5	0	0	0	4	0	0	0	3	0	26	0	31	0	1	0	15	0	7	0	4	0	11	0	7	0
ENSMUSG00000047286	0	0	0	0	0	2	0	9	0	3	0	0	0	4	0	6	0	0	0	10	0	5	0	4	0	5	0	1	0	2	0	0	0	2	0	2	0	1	0	1	0	2	0	0	0	0	0	1	0
ENSMUSG00000005483	0	1	0	2	0	5	0	5	0	1	0	0	0	1	0	4	0	0	0	4	0	3	0	2	0	1	0	0	0	0	0	0	0	1	0	0	0	0	0	1	0	0	0	0	0	1	0	1	0
ENSMUSG00000019433	0	1	0	2	0	2	0	0	0	2	0	0	0	0	0	0	0	0	0	1	0	2	0	8	0	3	0	0	0	0	0	0	0	1	0	2	0	1	0	0	0	6	0	0	0	3	0	1	0
ENSMUSG00000057672	0	0	0	0	0	7	0	0	0	7	0	0	0	7	0	0	0	21	0	33	0	0	0	0	0	0	0	0	0	0	0	0	0	13	0	6	0	0	0	0	0	31	0	3	0	0	0	12	0
ENSMUSG00000013033	0	7	0	0	0	23	0	0	0	25	0	4	0	0	0	3	0	0	0	0	0	0	0	73	0	4	0	31	0	0	0	20	0	54	0	23	0	0	0	34	0	11	0	3	0	22	0	28	0
ENSMUSG00000045232	0	2	0	0	0	9	0	0	0	0	0	1	0	0	0	1	0	0	0	0	0	0	0	0	0	0	0	5	0	0	0	0	0	0	0	0	0	0	0	0	0	0	0	0	0	0	0	15	0
ENSMUSG00000036686	0	0	0	0	0	2	0	9	0	0	0	0	0	0	0	12	0	0	0	12	0	8	0	0	0	0	0	0	0	0	0	0	0	0	0	15	0	0	0	0	0	8	0	0	0	4	0	0	0
ENSMUSG00000054191	0	0	0	0	0	12	0	0	0	0	0	0	0	0	0	7	0	4	0	5	0	5	0	16	0	11	0	2	0	0	0	0	0	0	0	0	0	0	0	6	0	8	0	1	0	1	0	1	0
ENSMUSG00000003812	0	75	0	50	0	295	0	269	0	148	0	77	0	167	0	337	0	51	0	416	0	383	0	193	0	73	0	95	0	78	0	137	0	141	0	89	0	125	0	175	0	73	0	32	0	54	0	228	0
ENSMUSG00000052566	0	2	0	0	0	1	0	0	0	0	0	2	0	12	0	0	0	0	0	6	0	0	0	0	0	0	0	0	0	0	0	0	0	1	0	0	0	0	0	0	0	0	0	0	0	0	0	0	0
ENSMUSG00000052819	0	2	0	13	0	6	0	0	0	0	0	2	0	5	0	13	0	0	0	16	0	32	0	0	0	5	0	5	0	0	0	6	0	0	0	4	0	7	0	0	0	0	0	0	0	0	0	3	0
ENSMUSG00000052456	0	1	0	0	0	5	0	8	0	8	0	0	0	0	0	11	0	2	0	22	0	2	0	0	0	0	0	7	0	0	0	0	0	6	0	0	0	2	0	0	0	7	0	2	0	1	0	0	0
ENSMUSG00000041203	0	3	0	5	0	7	0	30	0	0	0	8	0	4	0	1	0	3	0	11	0	24	0	13	0	8	0	0	0	4	0	3	0	13	0	4	0	6	0	8	0	3	0	0	0	10	0	8	0
ENSMUSG00000031691	0	0	0	0	0	17	0	25	0	5	0	2	0	7	0	0	0	0	0	0	0	0	0	0	0	7	0	0	0	0	0	0	0	0	0	0	0	0	0	0	0	0	0	0	0	0	0	0	0
ENSMUSG00000031698	0	6	0	0	0	26	0	8	0	8	0	1	0	35	0	43	0	0	0	13	0	0	0	9	0	52	0	10	0	0	0	0	0	25	0	6	0	7	0	0	0	6	0	7	0	19	0	18	0
ENSMUSG00000109731	0	0	0	2	0	0	0	0	0	0	0	0	0	0	0	0	0	0	0	1	0	0	0	2	0	25	0	0	0	0	0	0	0	0	0	0	0	2	0	0	0	0	0	0	0	14	0	0	0
ENSMUSG00000036872	0	0	0	0	0	3	0	6	0	5	0	5	0	7	0	4	0	0	0	5	0	9	0	0	0	0	0	0	0	0	0	0	0	0	0	0	0	3	0	0	0	0	0	0	0	0	0	0	0
ENSMUSG00000031659	0	3	0	6	0	3	0	15	0	2	0	0	0	1	0	0	0	4	0	0	0	0	0	12	0	1	0	0	0	0	0	4	0	0	0	0	0	0	0	0	0	0	0	0	0	0	0	8	0
ENSMUSG00000055994	0	6	0	0	0	0	0	14	0	9	0	9	0	18	0	11	0	1	0	0	0	0	0	0	0	0	0	0	0	3	0	0	0	0	0	0	0	0	0	0	0	0	0	3	0	0	0	6	0
ENSMUSG00000031748	0	4	0	8	0	21	0	16	0	38	0	0	0	15	0	35	0	0	0	33	0	3	0	17	0	9	0	19	0	0	0	1	0	27	0	27	0	57	0	0	0	36	0	0	0	20	0	21	0
ENSMUSG00000031751	0	10	0	69	0	15	0	0	0	1	0	8	0	0	0	98	0	0	0	1	0	5	0	3	0	0	0	0	0	0	0	1	0	0	0	0	0	0	0	0	0	0	0	0	0	0	0	1	0
ENSMUSG00000031766	0	3	0	6	0	16	0	12	0	25	0	16	0	41	0	39	0	3	0	28	0	15	0	4	0	1	0	6	0	0	0	12	0	2	0	26	0	44	0	23	0	2	0	6	0	4	0	11	0
ENSMUSG00000034361	0	12	0	1	0	2	0	7	0	17	0	5	0	2	0	0	0	0	0	0	0	6	0	14	0	1	0	2	0	2	0	10	0	10	0	1	0	0	0	0	0	0	0	2	0	0	0	6	0
ENSMUSG00000031774	0	0	0	1	0	3	0	1	0	6	0	0	0	14	0	0	0	4	0	0	0	0	0	46	0	18	0	8	0	0	0	6	0	1	0	19	0	0	0	0	0	0	0	0	0	0	0	0	0
ENSMUSG00000031789	0	0	0	0	0	6	0	0	0	11	0	0	0	0	0	0	0	23	0	0	0	0	0	0	0	0	0	0	0	3	0	0	0	0	0	0	0	23	0	0	0	0	0	0	0	9	0	0	0
ENSMUSG00000031790	0	9	0	0	0	2	0	0	0	0	0	0	0	0	0	125	0	13	0	13	0	21	0	19	0	0	0	22	0	0	0	0	0	26	0	24	0	0	0	11	0	1	0	10	0	0	0	2	0
ENSMUSG00000036564	0	0	0	0	0	12	0	0	0	0	0	0	0	0	0	0	0	0	0	0	0	0	0	1	0	0	0	0	0	0	0	3	0	0	0	0	0	0	0	0	0	0	0	0	0	0	0	34	0
ENSMUSG00000109848	0	0	0	0	0	0	0	0	0	0	0	0	0	0	0	0	0	0	0	0	0	0	0	0	0	0	0	0	0	0	0	0	0	0	0	0	0	0	0	0	0	0	0	0	0	0	0	0	0
ENSMUSG00000031872	0	0	0	38	0	11	0	11	0	47	0	0	0	0	0	0	0	19	0	1	0	0	0	6	0	0	0	13	0	0	0	5	0	12	0	34	0	0	0	43	0	12	0	5	0	14	0	4	0
ENSMUSG00000074128	0	1	0	8	0	4	0	3	0	11	0	0	0	0	0	0	0	3	0	0	0	0	0	2	0	0	0	2	0	0	0	2	0	2	0	3	0	0	0	21	0	4	0	0	0	1	0	0	0
ENSMUSG00000074127	0	0	0	0	0	0	0	0	0	0	0	2	0	0	0	0	0	0	0	1	0	0	0	5	0	0	0	2	0	0	0	0	0	1	0	4	0	0	0	1	0	0	0	0	0	0	0	0	0
ENSMUSG00000031876	0	0	0	0	0	0	0	0	0	0	0	2	0	0	0	0	0	0	0	1	0	0	0	5	0	0	0	2	0	0	0	11	0	1	0	4	0	0	0	1	0	0	0	0	0	0	0	3	0
ENSMUSG00000052616	0	16	0	0	0	45	0	17	0	29	0	4	0	12	0	19	0	6	0	0	0	40	0	18	0	59	0	10	0	3	0	0	0	0	0	38	0	45	0	0	0	9	0	14	0	0	0	17	0
ENSMUSG00000060560	0	5	0	21	0	10	0	1	0	6	0	0	0	0	0	74	0	0	0	0	0	1	0	13	0	34	0	2	0	0	0	4	0	0	0	0	0	23	0	0	0	6	0	2	0	2	0	5	0
ENSMUSG00000031887	0	0	0	0	0	0	0	1	0	12	0	0	0	15	0	25	0	0	0	0	0	0	0	14	0	0	0	0	0	0	0	0	0	0	0	0	0	0	0	0	0	0	0	0	0	1	0	0	0
ENSMUSG00000051648	0	3	0	0	0	17	0	62	0	0	0	7	0	0	0	59	0	0	0	0	0	0	0	0	0	0	0	0	0	0	0	0	0	0	0	1	0	13	0	0	0	0	0	0	0	0	0	0	0
ENSMUSG00000054320	0	2	0	10	0	21	0	27	0	20	0	11	0	20	0	69	0	9	0	9	0	78	0	32	0	2	0	2	0	3	0	13	0	10	0	10	0	17	0	13	0	1	0	0	0	13	0	14	0
ENSMUSG00000014846	0	0	0	1	0	2	0	6	0	6	0	2	0	9	0	8	0	1	0	3	0	10	0	2	0	0	0	1	0	0	0	1	0	2	0	0	0	2	0	0	0	0	0	0	0	4	0	0	0
ENSMUSG00000013160	0	0	0	14	0	24	0	43	0	50	0	5	0	0	0	56	0	0	0	83	0	0	0	79	0	0	0	0	0	1	0	7	0	16	0	0	0	0	0	0	0	4	0	0	0	18	0	21	0
ENSMUSG00000008450	0	4	0	3	0	4	0	13	0	4	0	1	0	0	0	12	0	2	0	20	0	16	0	26	0	4	0	5	0	0	0	2	0	5	0	4	0	0	0	0	0	4	0	2	0	5	0	0	0
ENSMUSG00000031902	0	1	0	0	0	13	0	0	0	1	0	3	0	5	0	13	0	0	0	4	0	3	0	16	0	11	0	1	0	1	0	0	0	1	0	8	0	0	0	0	0	5	0	0	0	1	0	8	0
ENSMUSG00000031903	0	0	0	1	0	0	0	2	0	3	0	0	0	0	0	0	0	0	0	0	0	0	0	6	0	1	0	0	0	1	0	0	0	0	0	0	0	0	0	0	0	2	0	0	0	2	0	0	0
ENSMUSG00000054069	0	15	0	31	0	26	0	64	0	47	0	16	0	22	0	77	0	10	0	87	0	61	0	51	0	23	0	19	0	7	0	16	0	40	0	28	0	34	0	28	0	18	0	10	0	24	0	31	0
ENSMUSG00000000303	0	0	0	0	0	0	0	12	0	0	0	1	0	0	0	0	0	0	0	0	0	0	0	0	0	0	0	0	0	19	0	0	0	0	0	0	0	0	0	0	0	0	0	0	0	0	0	0	0
ENSMUSG00000097393	0	7	0	0	0	5	0	22	0	15	0	2	0	10	0	20	0	9	0	0	0	0	0	25	0	36	0	4	0	2	0	9	0	0	0	13	0	20	0	0	0	8	0	8	0	4	0	0	0
ENSMUSG00000031727	0	0	0	1	0	3	0	0	0	0	0	0	0	0	0	9	0	0	0	0	0	0	0	48	0	0	0	0	0	0	0	0	0	0	0	3	0	3	0	0	0	10	0	7	0	11	0	0	0
ENSMUSG00000031730	0	9	0	0	0	24	0	1	0	25	0	15	0	22	0	0	0	0	0	33	0	81	0	0	0	37	0	20	0	0	0	0	0	0	0	1	0	26	0	49	0	15	0	0	0	10	0	5	0
ENSMUSG00000033703	0	2	0	19	0	4	0	0	0	1	0	0	0	0	0	0	0	0	0	27	0	0	0	22	0	21	0	0	0	1	0	0	0	1	0	0	0	16	0	1	0	0	0	1	0	0	0	4	0
ENSMUSG00000003316	0	1	0	1	0	4	0	2	0	3	0	0	0	1	0	7	0	0	0	4	0	2	0	3	0	6	0	1	0	0	0	1	0	9	0	1	0	0	0	2	0	3	0	0	0	4	0	0	0
ENSMUSG00000031951	0	0	0	4	0	6	0	0	0	48	0	7	0	3	0	12	0	0	0	11	0	0	0	13	0	5	0	3	0	0	0	3	0	2	0	2	0	0	0	41	0	7	0	0	0	6	0	3	0
ENSMUSG00000046844	0	0	0	0	0	0	0	1	0	0	0	0	0	4	0	0	0	0	0	0	0	0	0	0	0	0	0	2	0	0	0	0	0	0	0	0	0	0	0	0	0	0	0	9	0	0	0	0	0
ENSMUSG00000014633	0	45	0	174	0	129	0	86	0	214	0	9	0	152	0	138	0	0	0	0	0	97	0	209	0	69	0	155	0	31	0	86	0	175	0	152	0	74	0	191	0	191	0	11	0	113	0	118	0
ENSMUSG00000031845	0	1	0	0	0	1	0	0	0	9	0	0	0	0	0	0	0	0	0	28	0	0	0	0	0	0	0	0	0	0	0	0	0	0	0	8	0	0	0	10	0	0	0	0	0	0	0	12	0
ENSMUSG00000031837	0	0	0	0	0	0	0	0	0	9	0	2	0	3	0	28	0	1	0	5	0	0	0	0	0	0	0	0	0	3	0	0	0	9	0	0	0	0	0	0	0	0	0	0	0	4	0	0	0
ENSMUSG00000031828	0	4	0	0	0	2	0	0	0	0	0	0	0	0	0	0	0	0	0	0	0	0	0	25	0	11	0	9	0	0	0	15	0	34	0	8	0	0	0	19	0	5	0	3	0	38	0	2	0
ENSMUSG00000031821	0	2	0	11	0	8	0	12	0	32	0	0	0	3	0	20	0	3	0	2	0	33	0	46	0	12	0	3	0	3	0	6	0	7	0	5	0	4	0	12	0	5	0	1	0	7	0	4	0
ENSMUSG00000097773	0	14	0	26	0	44	0	82	0	36	0	12	0	27	0	82	0	26	0	48	0	62	0	50	0	25	0	14	0	9	0	34	0	67	0	27	0	31	0	22	0	17	0	12	0	18	0	24	0
ENSMUSG00000040263	0	0	0	1	0	0	0	1	0	5	0	0	0	17	0	69	0	0	0	0	0	0	0	2	0	3	0	8	0	15	0	18	0	5	0	2	0	0	0	0	0	0	0	1	0	5	0	13	0
ENSMUSG00000040010	0	0	0	4	0	1	0	7	0	4	0	1	0	0	0	12	0	0	0	0	0	0	0	0	0	0	0	0	0	1	0	0	0	3	0	0	0	1	0	0	0	0	0	1	0	1	0	0	0
ENSMUSG00000074052	0	0	0	0	0	0	0	5	0	0	0	1	0	0	0	10	0	0	0	0	0	0	0	0	0	0	0	0	0	4	0	0	0	0	0	0	0	0	0	0	0	0	0	0	0	0	0	1	0
ENSMUSG00000049577	0	0	0	0	0	0	0	0	0	0	0	1	0	3	0	0	0	0	0	0	0	2	0	0	0	6	0	0	0	0	0	0	0	7	0	16	0	0	0	0	0	0	0	0	0	0	0	7	0
ENSMUSG00000109957	0	33	0	0	0	0	0	189	0	0	0	89	0	68	0	75	0	36	0	265	0	259	0	111	0	60	0	111	0	34	0	81	0	158	0	52	0	57	0	79	0	47	0	17	0	39	0	88	0
ENSMUSG00000015016	0	7	0	0	0	23	0	0	0	0	0	6	0	40	0	9	0	11	0	32	0	1	0	7	0	38	0	1	0	26	0	2	0	8	0	16	0	21	0	13	0	15	0	0	0	0	0	20	0
ENSMUSG00000034796	0	3	0	45	0	71	0	50	0	91	0	16	0	0	0	65	0	43	0	71	0	99	0	34	0	91	0	13	0	0	0	0	0	70	0	0	0	79	0	0	0	24	0	1	0	13	0	10	0
ENSMUSG00000000739	0	0	0	0	0	5	0	7	0	0	0	3	0	0	0	0	0	0	0	0	0	0	0	14	0	29	0	0	0	4	0	0	0	5	0	1	0	0	0	0	0	0	0	0	0	0	0	4	0
ENSMUSG00000010154	0	0	0	0	0	1	0	0	0	22	0	2	0	0	0	0	0	0	0	13	0	15	0	47	0	0	0	2	0	4	0	16	0	34	0	0	0	16	0	25	0	9	0	1	0	4	0	19	0
ENSMUSG00000062380	0	0	0	0	0	0	0	1	0	0	0	0	0	1	0	42	0	0	0	0	0	0	0	28	0	0	0	10	0	0	0	5	0	0	0	1	0	0	0	0	0	20	0	0	0	0	0	8	0
ENSMUSG00000097203	0	4	0	0	0	10	0	15	0	20	0	0	0	8	0	31	0	15	0	67	0	0	0	0	0	24	0	1	0	16	0	10	0	12	0	0	0	5	0	0	0	24	0	3	0	0	0	6	0
ENSMUSG00000110684	0	0	0	1	0	0	0	0	0	2	0	0	0	0	0	1	0	0	0	1	0	3	0	4	0	2	0	0	0	0	0	0	0	1	0	1	0	0	0	2	0	0	0	0	0	3	0	0	0
ENSMUSG00000039509	0	2	0	0	0	2	0	0	0	0	0	3	0	8	0	1	0	0	0	0	0	0	0	4	0	0	0	0	0	0	0	0	0	0	0	4	0	0	0	0	0	11	0	0	0	0	0	1	0
ENSMUSG00000031974	0	0	0	0	0	0	0	0	0	0	0	0	0	0	0	0	0	0	0	0	0	0	0	4	0	0	0	0	0	0	0	2	0	12	0	7	0	0	0	0	0	0	0	0	0	0	0	7	0
ENSMUSG00000031981	0	8	0	0	0	21	0	44	0	0	0	7	0	16	0	0	0	0	0	0	0	0	0	0	0	0	0	0	0	10	0	0	0	7	0	6	0	2	0	0	0	0	0	9	0	19	0	4	0
ENSMUSG00000031983	0	21	0	0	0	15	0	0	0	0	0	1	0	0	0	0	0	0	0	0	0	0	0	0	0	0	0	0	0	0	0	41	0	0	0	0	0	17	0	0	0	0	0	0	0	0	0	0	0
ENSMUSG00000036913	0	11	0	30	0	86	0	35	0	27	0	7	0	8	0	47	0	14	0	36	0	156	0	71	0	0	0	11	0	17	0	42	0	10	0	36	0	11	0	0	0	32	0	1	0	28	0	45	0
ENSMUSG00000110498	0	18	0	13	0	41	0	3	0	66	0	6	0	30	0	69	0	0	0	9	0	37	0	67	0	34	0	16	0	26	0	17	0	125	0	43	0	4	0	22	0	33	0	6	0	27	0	17	0
ENSMUSG00000078840	0	0	0	0	0	0	0	0	0	0	0	0	0	15	0	0	0	0	0	3	0	0	0	5	0	0	0	0	0	0	0	2	0	0	0	7	0	7	0	0	0	2	0	0	0	8	0	18	0
ENSMUSG00000041124	0	0	0	0	0	6	0	1	0	8	0	0	0	16	0	0	0	1	0	2	0	21	0	0	0	15	0	3	0	0	0	0	0	0	0	15	0	20	0	15	0	0	0	2	0	0	0	0	0
ENSMUSG00000033538	0	0	0	0	0	0	0	0	0	0	0	0	0	4	0	0	0	20	0	4	0	0	0	0	0	0	0	0	0	0	0	3	0	0	0	0	0	0	0	0	0	0	0	0	0	0	0	0	0
ENSMUSG00000025887	0	0	0	0	0	0	0	0	0	57	0	0	0	19	0	0	0	0	0	0	0	49	0	10	0	0	0	5	0	44	0	0	0	0	0	0	0	0	0	42	0	0	0	0	0	0	0	8	0
ENSMUSG00000050912	0	14	0	0	0	207	0	13	0	124	0	24	0	34	0	82	0	1	0	3	0	193	0	270	0	0	0	45	0	46	0	0	0	21	0	49	0	155	0	19	0	80	0	35	0	110	0	25	0
ENSMUSG00000079084	0	0	0	0	0	0	0	3	0	0	0	0	0	0	0	0	0	0	0	0	0	13	0	0	0	0	0	0	0	0	0	0	0	0	0	4	0	0	0	14	0	0	0	0	0	1	0	2	0
ENSMUSG00000053914	0	12	0	5	0	26	0	15	0	52	0	6	0	10	0	77	0	11	0	21	0	46	0	80	0	9	0	3	0	8	0	1	0	0	0	13	0	62	0	32	0	7	0	2	0	20	0	18	0
ENSMUSG00000031934	0	0	0	0	0	0	0	13	0	0	0	0	0	0	0	0	0	0	0	0	0	0	0	0	0	1	0	0	0	0	0	0	0	0	0	0	0	0	0	0	0	0	0	0	0	4	0	0	0
ENSMUSG00000031937	0	0	0	0	0	17	0	0	0	0	0	0	0	0	0	0	0	0	0	0	0	0	0	32	0	0	0	0	0	0	0	0	0	0	0	0	0	2	0	0	0	0	0	2	0	0	0	4	0
ENSMUSG00000031935	0	0	0	0	0	6	0	0	0	0	0	0	0	15	0	0	0	0	0	0	0	8	0	0	0	0	0	0	0	0	0	0	0	21	0	0	0	0	0	0	0	0	0	2	0	0	0	1	0
ENSMUSG00000031938	0	3	0	4	0	1	0	8	0	13	0	0	0	0	0	20	0	1	0	9	0	13	0	10	0	2	0	1	0	3	0	5	0	6	0	8	0	1	0	0	0	6	0	1	0	2	0	4	0
ENSMUSG00000045519	0	0	0	0	0	7	0	2	0	0	0	0	0	0	0	0	0	1	0	6	0	3	0	4	0	0	0	0	0	0	0	0	0	2	0	0	0	0	0	0	0	0	0	0	0	0	0	0	0
ENSMUSG00000063108	0	0	0	0	0	0	0	2	0	10	0	0	0	10	0	0	0	0	0	0	0	0	0	25	0	0	0	0	0	6	0	0	0	0	0	2	0	0	0	0	0	12	0	1	0	0	0	0	0
ENSMUSG00000059475	0	2	0	0	0	0	0	0	0	57	0	1	0	18	0	0	0	0	0	15	0	0	0	61	0	5	0	11	0	19	0	1	0	74	0	5	0	3	0	7	0	0	0	5	0	41	0	18	0
ENSMUSG00000066892	0	4	0	0	0	0	0	0	0	1	0	0	0	0	0	5	0	0	0	0	0	15	0	0	0	0	0	6	0	0	0	0	0	0	0	0	0	0	0	0	0	0	0	0	0	0	0	0	0
ENSMUSG00000032171	0	0	0	0	0	4	0	34	0	4	0	0	0	0	0	35	0	1	0	0	0	0	0	0	0	0	0	0	0	0	0	0	0	0	0	0	0	0	0	0	0	0	0	0	0	0	0	0	0
ENSMUSG00000004099	0	6	0	0	0	7	0	0	0	7	0	8	0	0	0	41	0	0	0	14	0	0	0	73	0	14	0	21	0	0	0	16	0	10	0	15	0	3	0	0	0	12	0	4	0	0	0	17	0
ENSMUSG00000079681	0	0	0	0	0	0	0	0	0	0	0	0	0	0	0	0	0	3	0	0	0	0	0	4	0	6	0	3	0	0	0	5	0	0	0	6	0	8	0	0	0	0	0	0	0	0	0	6	0
ENSMUSG00000111692	0	0	0	0	0	0	0	0	0	0	0	0	0	0	0	0	0	7	0	0	0	0	0	9	0	8	0	8	0	2	0	7	0	0	0	6	0	14	0	0	0	2	0	0	0	0	0	6	0
ENSMUSG00000111497	0	0	0	0	0	0	0	0	0	0	0	0	0	0	0	0	0	3	0	2	0	0	0	5	0	2	0	4	0	1	0	2	0	0	0	0	0	6	0	0	0	1	0	0	0	0	0	0	0
ENSMUSG00000079677	0	0	0	0	0	0	0	0	0	0	0	0	0	0	0	0	0	3	0	0	0	0	0	4	0	2	0	4	0	1	0	2	0	0	0	0	0	6	0	0	0	1	0	0	0	0	0	0	0
ENSMUSG00000097665	0	1	0	0	0	0	0	0	0	0	0	0	0	0	0	7	0	7	0	0	0	0	0	0	0	0	0	2	0	0	0	3	0	0	0	7	0	3	0	0	0	2	0	0	0	7	0	1	0
ENSMUSG00000040563	0	0	0	0	0	9	0	21	0	5	0	2	0	0	0	50	0	0	0	0	0	0	0	14	0	23	0	0	0	0	0	0	0	0	0	8	0	53	0	0	0	0	0	2	0	0	0	0	0
ENSMUSG00000039632	0	0	0	0	0	17	0	13	0	2	0	4	0	65	0	16	0	0	0	0	0	26	0	78	0	0	0	5	0	3	0	6	0	0	0	7	0	4	0	0	0	0	0	0	0	7	0	0	0
ENSMUSG00000038895	0	6	0	0	0	0	0	0	0	20	0	0	0	9	0	13	0	0	0	1	0	0	0	10	0	20	0	3	0	0	0	0	0	27	0	0	0	0	0	0	0	0	0	1	0	7	0	0	0
ENSMUSG00000034275	0	0	0	0	0	0	0	33	0	0	0	0	0	0	0	0	0	0	0	0	0	0	0	0	0	0	0	0	0	0	0	5	0	0	0	0	0	0	0	0	0	0	0	0	0	0	0	0	0
ENSMUSG00000111109	0	0	0	0	0	8	0	0	0	0	0	0	0	0	0	0	0	0	0	0	0	4	0	25	0	0	0	0	0	0	0	0	0	0	0	0	0	0	0	0	0	0	0	0	0	0	0	0	0
ENSMUSG00000047412	0	0	0	0	0	0	0	0	0	0	0	0	0	0	0	2	0	0	0	0	0	0	0	0	0	0	0	0	0	5	0	0	0	0	0	12	0	11	0	0	0	0	0	0	0	6	0	0	0
ENSMUSG00000031995	0	0	0	0	0	0	0	1	0	4	0	3	0	0	0	3	0	6	0	3	0	11	0	2	0	0	0	0	0	2	0	3	0	3	0	3	0	0	0	4	0	0	0	0	0	0	0	1	0
ENSMUSG00000111655	0	32	0	0	0	7	0	2	0	6	0	0	0	0	0	1	0	0	0	0	0	0	0	0	0	0	0	0	0	0	0	0	0	0	0	0	0	0	0	0	0	0	0	0	0	0	0	0	0
ENSMUSG00000032041	0	15	0	51	0	48	0	20	0	91	0	9	0	79	0	36	0	8	0	43	0	36	0	100	0	1	0	44	0	9	0	3	0	24	0	13	0	37	0	11	0	16	0	4	0	28	0	33	0
ENSMUSG00000032101	0	4	0	0	0	5	0	0	0	21	0	0	0	0	0	42	0	0	0	0	0	52	0	0	0	0	0	13	0	0	0	19	0	0	0	0	0	0	0	0	0	19	0	3	0	0	0	0	0
ENSMUSG00000056961	0	0	0	0	0	1	0	0	0	0	0	0	0	0	0	0	0	8	0	13	0	0	0	0	0	0	0	0	0	0	0	0	0	0	0	4	0	0	0	0	0	0	0	0	0	0	0	0	0
ENSMUSG00000023186	0	0	0	0	0	2	0	6	0	0	0	0	0	0	0	0	0	4	0	12	0	0	0	0	0	0	0	2	0	0	0	13	0	0	0	9	0	49	0	0	0	0	0	0	0	0	0	2	0
ENSMUSG00000032021	0	7	0	0	0	2	0	0	0	1	0	3	0	0	0	34	0	0	0	0	0	46	0	0	0	0	0	0	0	0	0	0	0	2	0	10	0	0	0	0	0	0	0	0	0	0	0	10	0
ENSMUSG00000111854	0	0	0	0	0	1	0	0	0	1	0	9	0	9	0	0	0	0	0	0	0	0	0	0	0	12	0	0	0	0	0	0	0	0	0	4	0	0	0	7	0	0	0	5	0	0	0	1	0
ENSMUSG00000037705	0	0	0	0	0	0	0	2	0	26	0	0	0	0	0	6	0	0	0	16	0	0	0	17	0	0	0	0	0	0	0	0	0	0	0	0	0	12	0	0	0	0	0	0	0	0	0	2	0
ENSMUSG00000110937	0	0	0	0	0	0	0	3	0	12	0	0	0	0	0	9	0	0	0	16	0	0	0	6	0	0	0	0	0	0	0	0	0	0	0	0	0	10	0	0	0	0	0	0	0	0	0	0	0
ENSMUSG00000032015	0	10	0	0	0	38	0	18	0	0	0	40	0	73	0	34	0	45	0	62	0	76	0	27	0	29	0	21	0	0	0	18	0	0	0	21	0	0	0	33	0	37	0	6	0	0	0	4	0
ENSMUSG00000032109	0	1	0	0	0	0	0	0	0	0	0	0	0	0	0	7	0	25	0	5	0	0	0	0	0	0	0	2	0	0	0	0	0	0	0	0	0	0	0	0	0	0	0	0	0	0	0	0	0
ENSMUSG00000032120	0	5	0	0	0	5	0	3	0	26	0	0	0	0	0	31	0	16	0	9	0	10	0	18	0	0	0	6	0	2	0	2	0	0	0	0	0	0	0	0	0	4	0	2	0	8	0	4	0
ENSMUSG00000032115	0	0	0	4	0	5	0	5	0	5	0	2	0	6	0	24	0	3	0	2	0	31	0	8	0	4	0	2	0	2	0	5	0	9	0	6	0	0	0	10	0	1	0	0	0	5	0	3	0
ENSMUSG00000032092	0	0	0	0	0	0	0	0	0	0	0	4	0	0	0	0	0	0	0	29	0	0	0	0	0	8	0	0	0	0	0	0	0	0	0	5	0	0	0	0	0	0	0	0	0	0	0	0	0
ENSMUSG00000032087	0	0	0	20	0	4	0	0	0	0	0	0	0	0	0	6	0	0	0	0	0	0	0	14	0	6	0	2	0	0	0	0	0	0	0	0	0	0	0	0	0	0	0	0	0	0	0	0	0
ENSMUSG00000034908	0	11	0	10	0	30	0	5	0	56	0	6	0	24	0	65	0	7	0	51	0	14	0	87	0	27	0	13	0	11	0	9	0	27	0	39	0	18	0	45	0	9	0	6	0	28	0	23	0
ENSMUSG00000032257	0	0	0	0	0	3	0	0	0	0	0	0	0	0	0	0	0	0	0	0	0	0	0	0	0	0	0	0	0	6	0	3	0	0	0	0	0	0	0	0	0	0	0	0	0	0	0	12	0
ENSMUSG00000040219	0	7	0	35	0	27	0	14	0	3	0	0	0	31	0	134	0	27	0	0	0	44	0	0	0	30	0	1	0	23	0	1	0	0	0	0	0	58	0	0	0	5	0	5	0	6	0	25	0
ENSMUSG00000032066	0	0	0	0	0	9	0	0	0	0	0	2	0	0	0	25	0	0	0	0	0	0	0	0	0	0	0	0	0	0	0	0	0	0	0	0	0	0	0	0	0	0	0	0	0	0	0	0	0
ENSMUSG00000039217	0	1	0	0	0	3	0	32	0	8	0	0	0	0	0	0	0	0	0	2	0	14	0	26	0	43	0	0	0	7	0	0	0	0	0	27	0	0	0	0	0	3	0	4	0	0	0	11	0
ENSMUSG00000039016	0	0	0	2	0	2	0	0	0	5	0	0	0	0	0	2	0	0	0	0	0	8	0	6	0	9	0	5	0	1	0	3	0	0	0	5	0	0	0	0	0	4	0	0	0	7	0	0	0
ENSMUSG00000059820	0	0	0	4	0	0	0	0	0	2	0	0	0	0	0	5	0	0	0	0	0	2	0	2	0	4	0	2	0	1	0	0	0	0	0	1	0	0	0	0	0	2	0	0	0	5	0	0	0
ENSMUSG00000032062	0	0	0	0	0	0	0	6	0	1	0	0	0	1	0	0	0	0	0	2	0	0	0	0	0	0	0	0	0	0	0	1	0	0	0	0	0	0	0	0	0	0	0	0	0	0	0	2	0
ENSMUSG00000111357	0	1	0	3	0	4	0	6	0	3	0	1	0	0	0	53	0	10	0	14	0	0	0	18	0	31	0	1	0	8	0	0	0	10	0	7	0	0	0	12	0	0	0	4	0	0	0	7	0
ENSMUSG00000111836	0	1	0	2	0	2	0	2	0	1	0	0	0	0	0	13	0	1	0	4	0	0	0	2	0	8	0	0	0	4	0	0	0	3	0	3	0	0	0	9	0	0	0	3	0	1	0	4	0
ENSMUSG00000046167	0	0	0	0	0	14	0	0	0	0	0	11	0	10	0	0	0	0	0	0	0	0	0	0	0	0	0	0	0	0	0	0	0	0	0	0	0	0	0	0	0	0	0	0	0	0	0	16	0
ENSMUSG00000037493	0	3	0	14	0	15	0	4	0	13	0	3	0	3	0	14	0	0	0	0	0	33	0	12	0	7	0	3	0	3	0	4	0	3	0	1	0	0	0	0	0	12	0	3	0	5	0	4	0
ENSMUSG00000032313	0	0	0	1	0	1	0	1	0	2	0	0	0	2	0	2	0	1	0	1	0	5	0	9	0	2	0	0	0	0	0	2	0	1	0	2	0	0	0	0	0	1	0	0	0	0	0	1	0
ENSMUSG00000032322	0	23	0	36	0	117	0	146	0	116	0	86	0	190	0	311	0	104	0	258	0	266	0	201	0	69	0	28	0	122	0	35	0	152	0	91	0	146	0	76	0	119	0	28	0	87	0	133	0
ENSMUSG00000045620	0	0	0	0	0	0	0	0	0	0	0	0	0	11	0	0	0	0	0	40	0	0	0	0	0	0	0	0	0	0	0	0	0	0	0	0	0	0	0	0	0	0	0	0	0	0	0	16	0
ENSMUSG00000032911	0	2	0	0	0	0	0	0	0	0	0	0	0	34	0	0	0	0	0	0	0	69	0	0	0	0	0	0	0	0	0	0	0	0	0	1	0	0	0	24	0	0	0	0	0	0	0	0	0
ENSMUSG00000032733	0	0	0	0	0	0	0	3	0	0	0	0	0	0	0	7	0	2	0	2	0	6	0	0	0	0	0	0	0	0	0	0	0	1	0	5	0	0	0	0	0	3	0	0	0	0	0	0	0
ENSMUSG00000040722	0	51	0	80	0	88	0	88	0	197	0	0	0	40	0	404	0	17	0	0	0	58	0	111	0	73	0	65	0	1	0	50	0	285	0	88	0	354	0	9	0	88	0	25	0	66	0	122	0
ENSMUSG00000032308	0	0	0	0	0	0	0	0	0	2	0	0	0	0	0	0	0	3	0	2	0	0	0	0	0	0	0	1	0	0	0	0	0	5	0	0	0	0	0	0	0	0	0	0	0	0	0	4	0
ENSMUSG00000037206	0	0	0	0	0	0	0	0	0	36	0	0	0	27	0	0	0	0	0	0	0	13	0	0	0	0	0	0	0	0	0	0	0	48	0	19	0	0	0	0	0	13	0	1	0	10	0	0	0
ENSMUSG00000066607	0	1	0	0	0	7	0	0	0	2	0	1	0	0	0	15	0	2	0	0	0	13	0	0	0	3	0	0	0	0	0	0	0	0	0	0	0	0	0	0	0	8	0	2	0	11	0	0	0
ENSMUSG00000035914	0	3	0	2	0	16	0	1	0	328	0	1	0	5	0	1	0	2	0	58	0	0	0	0	0	7	0	0	0	0	0	1	0	93	0	29	0	0	0	0	0	109	0	34	0	4	0	2	0
ENSMUSG00000032338	0	0	0	0	0	0	0	1	0	0	0	0	0	4	0	40	0	0	0	0	0	38	0	36	0	0	0	0	0	0	0	0	0	0	0	0	0	62	0	0	0	0	0	0	0	0	0	0	0
ENSMUSG00000025235	0	0	0	0	0	0	0	0	0	0	0	2	0	0	0	1	0	0	0	0	0	0	0	0	0	3	0	0	0	14	0	0	0	0	0	0	0	0	0	0	0	0	0	0	0	0	0	5	0
ENSMUSG00000111852	0	1	0	1	0	0	0	1	0	6	0	0	0	1	0	0	0	4	0	0	0	0	0	7	0	3	0	0	0	0	0	1	0	0	0	0	0	0	0	0	0	0	0	0	0	0	0	0	0
ENSMUSG00000049526	0	11	0	19	0	5	0	19	0	54	0	15	0	33	0	0	0	58	0	23	0	0	0	103	0	39	0	10	0	3	0	16	0	0	0	0	0	0	0	50	0	0	0	1	0	0	0	0	0
ENSMUSG00000052143	0	0	0	0	0	0	0	9	0	0	0	0	0	0	0	2	0	2	0	21	0	0	0	31	0	0	0	0	0	0	0	0	0	0	0	1	0	0	0	0	0	0	0	0	0	0	0	8	0
ENSMUSG00000032280	0	5	0	0	0	0	0	0	0	10	0	0	0	7	0	0	0	0	0	0	0	0	0	0	0	0	0	1	0	0	0	0	0	0	0	3	0	0	0	0	0	0	0	0	0	0	0	8	0
ENSMUSG00000032278	0	0	0	0	0	0	0	0	0	0	0	0	0	0	0	0	0	0	0	0	0	10	0	3	0	0	0	19	0	0	0	0	0	0	0	0	0	46	0	0	0	0	0	1	0	0	0	4	0
ENSMUSG00000111193	0	0	0	2	0	0	0	24	0	5	0	0	0	0	0	2	0	2	0	2	0	22	0	7	0	1	0	0	0	5	0	0	0	8	0	2	0	1	0	0	0	1	0	2	0	2	0	2	0
ENSMUSG00000032396	0	0	0	0	0	0	0	0	0	156	0	0	0	0	0	0	0	0	0	0	0	0	0	0	0	0	0	0	0	0	0	0	0	0	0	0	0	0	0	0	0	0	0	0	0	0	0	0	0
ENSMUSG00000034452	0	13	0	0	0	42	0	37	0	146	0	19	0	0	0	184	0	0	0	77	0	117	0	81	0	0	0	16	0	9	0	5	0	41	0	55	0	51	0	11	0	21	0	10	0	0	0	63	0
ENSMUSG00000032393	0	3	0	0	0	14	0	0	0	0	0	2	0	0	0	11	0	0	0	2	0	0	0	0	0	23	0	7	0	2	0	9	0	15	0	0	0	1	0	0	0	0	0	0	0	0	0	13	0
ENSMUSG00000042254	0	1	0	0	0	1	0	5	0	0	0	0	0	0	0	1	0	0	0	0	0	0	0	0	0	0	0	0	0	4	0	0	0	0	0	0	0	7	0	0	0	0	0	0	0	0	0	0	0
ENSMUSG00000053862	0	0	0	2	0	0	0	0	0	0	0	0	0	0	0	1	0	0	0	1	0	5	0	3	0	0	0	0	0	0	0	0	0	0	0	0	0	0	0	0	0	0	0	0	0	2	0	0	0
ENSMUSG00000066510	0	0	0	0	0	5	0	0	0	0	0	0	0	1	0	0	0	0	0	0	0	0	0	30	0	20	0	0	0	0	0	0	0	0	0	7	0	0	0	0	0	0	0	0	0	0	0	0	0
ENSMUSG00000032387	0	11	0	6	0	4	0	23	0	27	0	6	0	24	0	8	0	22	0	19	0	27	0	0	0	35	0	18	0	5	0	4	0	0	0	8	0	18	0	22	0	13	0	5	0	0	0	36	0
ENSMUSG00000092131	0	0	0	0	0	8	0	0	0	58	0	0	0	0	0	72	0	0	0	0	0	0	0	40	0	58	0	8	0	0	0	0	0	0	0	0	0	0	0	0	0	0	0	11	0	0	0	0	0
ENSMUSG00000032207	0	0	0	0	0	1	0	0	0	0	0	0	0	0	0	9	0	0	0	0	0	1	0	8	0	2	0	0	0	0	0	2	0	0	0	0	0	0	0	0	0	0	0	0	0	0	0	2	0
ENSMUSG00000092192	0	0	0	0	0	5	0	0	0	0	0	0	0	6	0	0	0	11	0	0	0	0	0	0	0	0	0	0	0	0	0	0	0	0	0	0	0	2	0	0	0	0	0	0	0	0	0	1	0
ENSMUSG00000032186	0	2	0	0	0	9	0	6	0	15	0	0	0	0	0	27	0	0	0	0	0	0	0	27	0	0	0	12	0	7	0	16	0	0	0	25	0	0	0	0	0	8	0	8	0	23	0	3	0
ENSMUSG00000111225	0	0	0	0	0	0	0	0	0	0	0	0	0	108	0	17	0	0	0	0	0	62	0	0	0	0	0	5	0	0	0	0	0	0	0	29	0	0	0	44	0	0	0	16	0	16	0	4	0
ENSMUSG00000070291	0	90	0	133	0	313	0	167	0	339	0	120	0	306	0	566	0	116	0	687	0	698	0	418	0	151	0	106	0	64	0	191	0	271	0	174	0	167	0	159	0	118	0	47	0	171	0	250	0
ENSMUSG00000032251	0	0	0	0	0	0	0	0	0	0	0	0	0	0	0	0	0	0	0	8	0	0	0	0	0	0	0	6	0	0	0	0	0	31	0	0	0	0	0	0	0	0	0	0	0	0	0	0	0
ENSMUSG00000110783	0	0	0	4	0	3	0	1	0	1	0	1	0	0	0	2	0	0	0	5	0	14	0	5	0	5	0	0	0	2	0	3	0	0	0	2	0	4	0	4	0	0	0	0	0	0	0	0	0
ENSMUSG00000111874	0	8	0	0	0	0	0	5	0	19	0	0	0	0	0	57	0	0	0	20	0	31	0	28	0	15	0	1	0	3	0	5	0	27	0	0	0	0	0	28	0	0	0	0	0	0	0	10	0
ENSMUSG00000111274	0	9	0	0	0	18	0	0	0	5	0	19	0	29	0	49	0	18	0	56	0	79	0	54	0	0	0	9	0	4	0	8	0	17	0	11	0	45	0	30	0	8	0	0	0	15	0	20	0
ENSMUSG00000032356	0	0	0	0	0	5	0	23	0	0	0	21	0	0	0	10	0	0	0	14	0	0	0	114	0	80	0	15	0	14	0	0	0	0	0	20	0	43	0	90	0	27	0	0	0	11	0	95	0
ENSMUSG00000095654	0	1	0	0	0	0	0	0	0	0	0	0	0	0	0	28	0	0	0	5	0	0	0	13	0	9	0	2	0	1	0	0	0	8	0	5	0	0	0	43	0	0	0	0	0	2	0	5	0
ENSMUSG00000032377	0	26	0	0	0	2	0	35	0	2	0	0	0	0	0	88	0	0	0	30	0	0	0	0	0	0	0	0	0	18	0	0	0	0	0	2	0	0	0	0	0	0	0	0	0	3	0	0	0
ENSMUSG00000049493	0	0	0	0	0	0	0	4	0	0	0	0	0	0	0	2	0	0	0	1	0	7	0	1	0	0	0	0	0	0	0	0	0	3	0	54	0	0	0	0	0	0	0	0	0	0	0	1	0
ENSMUSG00000051234	0	0	0	0	0	12	0	0	0	14	0	1	0	0	0	0	0	0	0	13	0	0	0	0	0	0	0	0	0	7	0	0	0	0	0	11	0	0	0	0	0	1	0	4	0	0	0	22	0
ENSMUSG00000032470	0	2	0	4	0	0	0	0	0	0	0	0	0	0	0	0	0	0	0	0	0	0	0	3	0	0	0	0	0	1	0	0	0	7	0	0	0	0	0	0	0	0	0	0	0	0	0	6	0
ENSMUSG00000032527	0	2	0	0	0	0	0	19	0	12	0	0	0	36	0	0	0	24	0	4	0	0	0	0	0	0	0	0	0	0	0	0	0	31	0	0	0	0	0	0	0	0	0	3	0	24	0	24	0
ENSMUSG00000032549	0	55	0	0	0	48	0	39	0	66	0	11	0	0	0	0	0	0	0	39	0	204	0	424	0	93	0	37	0	0	0	49	0	31	0	53	0	50	0	0	0	75	0	2	0	126	0	42	0
ENSMUSG00000085430	0	0	0	20	0	25	0	0	0	19	0	0	0	15	0	2	0	0	0	27	0	34	0	0	0	27	0	3	0	0	0	6	0	77	0	19	0	15	0	5	0	4	0	8	0	7	0	31	0
ENSMUSG00000020258	0	0	0	0	0	2	0	0	0	0	0	0	0	3	0	1	0	2	0	0	0	0	0	2	0	1	0	0	0	0	0	0	0	2	0	0	0	0	0	16	0	0	0	0	0	0	0	0	0
ENSMUSG00000023345	0	0	0	0	0	0	0	0	0	0	0	0	0	6	0	0	0	0	0	16	0	0	0	0	0	11	0	5	0	11	0	0	0	0	0	1	0	2	0	0	0	7	0	0	0	0	0	11	0
ENSMUSG00000010066	0	46	0	10	0	131	0	45	0	195	0	19	0	36	0	103	0	73	0	81	0	85	0	96	0	158	0	45	0	43	0	80	0	218	0	85	0	19	0	90	0	130	0	12	0	45	0	90	0
ENSMUSG00000010045	0	7	0	14	0	12	0	32	0	17	0	15	0	7	0	60	0	10	0	28	0	45	0	28	0	15	0	8	0	5	0	16	0	15	0	13	0	19	0	16	0	9	0	0	0	0	0	21	0
ENSMUSG00000010057	0	3	0	6	0	11	0	22	0	10	0	7	0	5	0	37	0	9	0	21	0	42	0	12	0	7	0	4	0	5	0	7	0	6	0	8	0	4	0	5	0	11	0	2	0	0	0	15	0
ENSMUSG00000010067	0	0	0	1	0	3	0	6	0	3	0	2	0	0	0	6	0	3	0	4	0	14	0	4	0	1	0	2	0	2	0	3	0	0	0	2	0	1	0	0	0	2	0	1	0	0	0	4	0
ENSMUSG00000057969	0	0	0	0	0	0	0	0	0	0	0	0	0	0	0	13	0	0	0	19	0	0	0	0	0	0	0	0	0	0	0	0	0	0	0	0	0	0	0	0	0	0	0	0	0	6	0	0	0
ENSMUSG00000010064	0	15	0	0	0	16	0	19	0	23	0	0	0	20	0	17	0	2	0	26	0	35	0	21	0	0	0	5	0	11	0	8	0	0	0	33	0	17	0	0	0	9	0	0	0	1	0	0	0
ENSMUSG00000034837	0	0	0	0	0	5	0	7	0	1	0	1	0	4	0	5	0	9	0	7	0	29	0	5	0	3	0	4	0	3	0	0	0	0	0	0	0	16	0	0	0	1	0	2	0	4	0	1	0
ENSMUSG00000032586	0	0	0	0	0	1	0	0	0	2	0	0	0	3	0	34	0	0	0	49	0	0	0	0	0	3	0	5	0	0	0	0	0	0	0	7	0	0	0	0	0	6	0	1	0	0	0	5	0
ENSMUSG00000093619	0	0	0	0	0	0	0	0	0	0	0	0	0	0	0	8	0	0	0	4	0	0	0	0	0	0	0	1	0	0	0	0	0	0	0	0	0	0	0	0	0	1	0	0	0	0	0	34	0
ENSMUSG00000102540	0	2	0	0	0	0	0	0	0	6	0	0	0	0	0	0	0	5	0	0	0	2	0	0	0	0	0	0	0	0	0	0	0	0	0	0	0	14	0	0	0	0	0	0	0	5	0	0	0
ENSMUSG00000032591	0	0	0	1	0	1	0	0	0	3	0	0	0	1	0	2	0	0	0	0	0	1	0	1	0	1	0	1	0	0	0	0	0	1	0	1	0	0	0	1	0	1	0	0	0	0	0	1	0
ENSMUSG00000032607	0	2	0	0	0	7	0	1	0	0	0	0	0	4	0	0	0	0	0	0	0	0	0	12	0	15	0	0	0	0	0	0	0	0	0	0	0	6	0	9	0	0	0	0	0	0	0	0	0
ENSMUSG00000047220	0	4	0	0	0	22	0	3	0	5	0	0	0	0	0	0	0	0	0	11	0	39	0	0	0	0	0	0	0	0	0	0	0	0	0	12	0	0	0	0	0	0	0	0	0	0	0	1	0
ENSMUSG00000052911	0	0	0	0	0	5	0	10	0	7	0	0	0	9	0	11	0	1	0	3	0	14	0	27	0	4	0	3	0	6	0	4	0	0	0	3	0	11	0	13	0	1	0	0	0	0	0	12	0
ENSMUSG00000032602	0	2	0	32	0	20	0	0	0	35	0	0	0	0	0	21	0	0	0	0	0	3	0	23	0	0	0	7	0	5	0	0	0	0	0	9	0	0	0	0	0	13	0	6	0	14	0	13	0
ENSMUSG00000023259	0	68	0	137	0	260	0	91	0	174	0	45	0	42	0	318	0	41	0	64	0	550	0	174	0	142	0	192	0	25	0	14	0	248	0	111	0	137	0	234	0	81	0	21	0	47	0	89	0
ENSMUSG00000025650	0	21	0	13	0	91	0	24	0	69	0	22	0	60	0	0	0	0	0	114	0	0	0	110	0	54	0	14	0	17	0	30	0	33	0	5	0	60	0	10	0	29	0	10	0	88	0	86	0
ENSMUSG00000104614	0	0	0	0	0	6	0	0	0	2	0	0	0	0	0	1	0	0	0	6	0	1	0	1	0	1	0	0	0	0	0	0	0	1	0	5	0	0	0	0	0	1	0	0	0	0	0	0	0
ENSMUSG00000050074	0	2	0	0	0	6	0	0	0	0	0	0	0	0	0	0	0	0	0	0	0	35	0	0	0	7	0	7	0	0	0	13	0	5	0	3	0	0	0	0	0	6	0	4	0	12	0	0	0
ENSMUSG00000032489	0	2	0	0	0	15	0	15	0	0	0	0	0	29	0	0	0	0	0	32	0	90	0	0	0	1	0	12	0	8	0	0	0	0	0	11	0	0	0	0	0	0	0	4	0	0	0	0	0
ENSMUSG00000064299	0	3	0	46	0	42	0	22	0	26	0	38	0	50	0	35	0	36	0	61	0	114	0	199	0	0	0	25	0	47	0	40	0	58	0	50	0	69	0	44	0	39	0	5	0	106	0	4	0
ENSMUSG00000010651	0	0	0	0	0	1	0	0	0	4	0	0	0	0	0	0	0	0	0	21	0	0	0	0	0	17	0	0	0	0	0	2	0	5	0	0	0	0	0	0	0	0	0	2	0	1	0	2	0
ENSMUSG00000034115	0	1	0	0	0	2	0	14	0	17	0	2	0	2	0	0	0	15	0	15	0	0	0	13	0	0	0	0	0	0	0	0	0	0	0	0	0	0	0	21	0	0	0	0	0	0	0	11	0
ENSMUSG00000041794	0	3	0	5	0	2	0	3	0	4	0	1	0	7	0	46	0	20	0	13	0	16	0	26	0	22	0	0	0	0	0	6	0	0	0	9	0	51	0	0	0	4	0	0	0	0	0	11	0
ENSMUSG00000110730	0	0	0	8	0	4	0	10	0	3	0	1	0	8	0	4	0	6	0	0	0	12	0	11	0	0	0	0	0	3	0	3	0	3	0	6	0	4	0	3	0	2	0	1	0	3	0	0	0
ENSMUSG00000111094	0	25	0	84	0	47	0	70	0	17	0	37	0	87	0	199	0	52	0	36	0	161	0	93	0	53	0	27	0	15	0	12	0	58	0	146	0	80	0	97	0	33	0	11	0	41	0	67	0
ENSMUSG00000111445	0	7	0	29	0	9	0	50	0	1	0	10	0	30	0	61	0	21	0	18	0	48	0	46	0	19	0	4	0	5	0	9	0	25	0	52	0	18	0	28	0	9	0	2	0	11	0	27	0
ENSMUSG00000032530	0	16	0	0	0	18	0	37	0	15	0	0	0	47	0	7	0	2	0	13	0	84	0	45	0	20	0	18	0	3	0	7	0	9	0	9	0	1	0	10	0	10	0	1	0	18	0	43	0
ENSMUSG00000084995	0	8	0	0	0	3	0	0	0	0	0	0	0	0	0	0	0	0	0	0	0	0	0	0	0	0	0	0	0	0	0	0	0	0	0	0	0	0	0	0	0	5	0	0	0	9	0	0	0
ENSMUSG00000032528	0	28	0	0	0	13	0	37	0	8	0	3	0	34	0	0	0	3	0	10	0	41	0	66	0	99	0	0	0	6	0	17	0	21	0	77	0	0	0	51	0	22	0	7	0	5	0	0	0
ENSMUSG00000094985	0	5	0	0	0	7	0	0	0	72	0	0	0	0	0	45	0	17	0	0	0	0	0	50	0	0	0	7	0	0	0	0	0	0	0	20	0	0	0	0	0	0	0	0	0	27	0	0	0
ENSMUSG00000046916	0	0	0	0	0	0	0	0	0	0	0	0	0	0	0	0	0	0	0	0	0	0	0	70	0	0	0	0	0	1	0	0	0	0	0	0	0	0	0	16	0	0	0	0	0	0	0	0	0
ENSMUSG00000019774	0	1	0	0	0	0	0	0	0	0	0	0	0	0	0	0	0	0	0	0	0	0	0	0	0	0	0	0	0	0	0	0	0	0	0	0	0	0	0	6	0	11	0	0	0	0	0	0	0
ENSMUSG00000019815	0	8	0	16	0	25	0	0	0	28	0	2	0	6	0	24	0	0	0	29	0	62	0	52	0	43	0	9	0	19	0	0	0	56	0	0	0	15	0	0	0	13	0	5	0	6	0	0	0
ENSMUSG00000019810	0	0	0	5	0	6	0	18	0	8	0	7	0	17	0	0	0	7	0	0	0	31	0	11	0	16	0	0	0	1	0	0	0	0	0	3	0	2	0	0	0	0	0	0	0	4	0	1	0
ENSMUSG00000019809	0	5	0	5	0	22	0	0	0	0	0	0	0	13	0	20	0	0	0	9	0	4	0	6	0	21	0	0	0	1	0	0	0	8	0	10	0	16	0	10	0	7	0	2	0	17	0	8	0
ENSMUSG00000019970	0	18	0	0	0	28	0	5	0	46	0	20	0	5	0	12	0	0	0	0	0	0	0	18	0	91	0	0	0	0	0	13	0	13	0	3	0	0	0	2	0	13	0	4	0	3	0	5	0
ENSMUSG00000037370	0	2	0	0	0	0	0	0	0	0	0	0	0	0	0	0	0	6	0	0	0	0	0	0	0	58	0	0	0	0	0	0	0	0	0	0	0	0	0	0	0	0	0	0	0	0	0	3	0
ENSMUSG00000019880	0	1	0	0	0	0	0	0	0	2	0	0	0	0	0	0	0	0	0	0	0	0	0	0	0	0	0	14	0	0	0	4	0	0	0	8	0	0	0	0	0	0	0	0	0	0	0	7	0
ENSMUSG00000019791	0	0	0	0	0	6	0	0	0	0	0	4	0	0	0	0	0	0	0	0	0	0	0	1	0	0	0	0	0	0	0	0	0	0	0	16	0	0	0	30	0	0	0	0	0	0	0	0	0
ENSMUSG00000000296	0	0	0	0	0	0	0	0	0	0	0	0	0	0	0	7	0	0	0	1	0	0	0	0	0	0	0	0	0	0	0	0	0	0	0	0	0	0	0	0	0	0	0	0	0	4	0	0	0
ENSMUSG00000046031	0	1	0	0	0	5	0	0	0	0	0	0	0	23	0	15	0	4	0	19	0	0	0	26	0	30	0	0	0	0	0	3	0	15	0	0	0	0	0	0	0	4	0	2	0	0	0	0	0
ENSMUSG00000039462	0	0	0	1	0	0	0	0	0	7	0	0	0	0	0	0	0	0	0	0	0	0	0	1	0	0	0	0	0	0	0	0	0	0	0	0	0	0	0	44	0	1	0	0	0	0	0	0	0
ENSMUSG00000019779	0	0	0	0	0	5	0	0	0	0	0	7	0	75	0	0	0	0	0	0	0	56	0	0	0	0	0	4	0	35	0	0	0	0	0	269	0	71	0	0	0	0	0	0	0	35	0	0	0
ENSMUSG00000019826	0	0	0	0	0	9	0	23	0	64	0	3	0	19	0	0	0	0	0	36	0	78	0	0	0	0	0	0	0	0	0	0	0	0	0	1	0	24	0	0	0	5	0	0	0	0	0	4	0
ENSMUSG00000078451	0	9	0	22	0	11	0	10	0	35	0	16	0	25	0	39	0	14	0	64	0	66	0	77	0	68	0	10	0	17	0	20	0	62	0	35	0	26	0	0	0	27	0	10	0	27	0	31	0
ENSMUSG00000075225	0	0	0	0	0	0	0	0	0	13	0	0	0	0	0	69	0	1	0	0	0	0	0	1	0	0	0	1	0	0	0	0	0	22	0	0	0	23	0	0	0	0	0	0	0	25	0	7	0
ENSMUSG00000038280	0	8	0	0	0	12	0	0	0	25	0	0	0	0	0	45	0	0	0	0	0	52	0	51	0	0	0	21	0	0	0	0	0	0	0	44	0	0	0	0	0	21	0	0	0	0	0	20	0
ENSMUSG00000019866	0	0	0	0	0	2	0	0	0	0	0	0	0	0	0	0	0	24	0	0	0	0	0	0	0	0	0	0	0	0	0	0	0	0	0	0	0	0	0	0	0	2	0	0	0	0	0	0	0
ENSMUSG00000038160	0	1	0	0	0	3	0	1	0	2	0	0	0	5	0	0	0	0	0	0	0	3	0	2	0	0	0	0	0	0	0	0	0	8	0	1	0	2	0	0	0	1	0	0	0	0	0	0	0
ENSMUSG00000038624	0	7	0	0	0	34	0	28	0	48	0	15	0	5	0	0	0	0	0	0	0	0	0	25	0	23	0	17	0	0	0	11	0	47	0	0	0	1	0	0	0	29	0	1	0	16	0	0	0
ENSMUSG00000112833	0	55	0	166	0	138	0	91	0	120	0	17	0	84	0	298	0	9	0	82	0	193	0	250	0	197	0	88	0	28	0	52	0	218	0	219	0	84	0	55	0	108	0	43	0	160	0	114	0
ENSMUSG00000097370	0	18	0	23	0	35	0	52	0	49	0	13	0	16	0	36	0	39	0	134	0	45	0	68	0	11	0	18	0	0	0	22	0	91	0	53	0	21	0	85	0	11	0	7	0	24	0	31	0
ENSMUSG00000020108	0	1	0	1	0	2	0	2	0	1	0	0	0	0	0	4	0	1	0	0	0	4	0	0	0	0	0	1	0	1	0	1	0	3	0	1	0	1	0	0	0	1	0	0	0	2	0	1	0
ENSMUSG00000093573	0	1	0	0	0	0	0	0	0	0	0	0	0	17	0	0	0	0	0	50	0	46	0	0	0	0	0	0	0	0	0	0	0	0	0	0	0	0	0	0	0	7	0	0	0	0	0	0	0
ENSMUSG00000101792	0	1	0	4	0	0	0	4	0	1	0	0	0	0	0	12	0	0	0	0	0	4	0	6	0	1	0	1	0	0	0	3	0	3	0	1	0	1	0	0	0	4	0	1	0	2	0	3	0
ENSMUSG00000020090	0	2	0	4	0	0	0	4	0	0	0	0	0	0	0	17	0	0	0	0	0	8	0	16	0	2	0	5	0	0	0	7	0	5	0	0	0	7	0	1	0	9	0	3	0	4	0	3	0
ENSMUSG00000037031	0	0	0	8	0	0	0	0	0	0	0	0	0	7	0	0	0	9	0	28	0	63	0	28	0	0	0	6	0	0	0	2	0	0	0	0	0	0	0	0	0	22	0	3	0	0	0	9	0
ENSMUSG00000020077	0	4	0	0	0	9	0	12	0	0	0	0	0	0	0	6	0	6	0	0	0	0	0	0	0	0	0	9	0	0	0	0	0	24	0	0	0	0	0	0	0	4	0	0	0	0	0	10	0
ENSMUSG00000036923	0	4	0	21	0	56	0	42	0	0	0	12	0	38	0	38	0	7	0	17	0	60	0	38	0	58	0	15	0	5	0	12	0	29	0	18	0	28	0	39	0	12	0	12	0	27	0	10	0
ENSMUSG00000085372	0	0	0	1	0	0	0	0	0	0	0	0	0	0	0	0	0	0	0	14	0	0	0	13	0	14	0	0	0	0	0	0	0	0	0	0	0	0	0	0	0	0	0	2	0	0	0	10	0
ENSMUSG00000116971	0	0	0	0	0	0	0	4	0	0	0	0	0	8	0	15	0	0	0	0	0	0	0	0	0	0	0	0	0	4	0	0	0	3	0	9	0	26	0	0	0	0	0	0	0	0	0	7	0
ENSMUSG00000060044	0	0	0	0	0	0	0	0	0	0	0	0	0	62	0	0	0	0	0	0	0	0	0	0	0	0	0	26	0	0	0	0	0	0	0	0	0	0	0	0	0	0	0	0	0	0	0	0	0
ENSMUSG00000019944	0	7	0	75	0	22	0	0	0	16	0	15	0	11	0	60	0	3	0	0	0	54	0	205	0	32	0	39	0	0	0	3	0	61	0	9	0	0	0	0	0	31	0	12	0	8	0	105	0
ENSMUSG00000112366	0	3	0	0	0	30	0	15	0	49	0	0	0	15	0	32	0	0	0	43	0	0	0	49	0	29	0	0	0	4	0	0	0	0	0	14	0	0	0	31	0	11	0	4	0	0	0	0	0
ENSMUSG00000112028	0	10	0	0	0	23	0	20	0	21	0	0	0	14	0	91	0	0	0	72	0	124	0	19	0	7	0	7	0	3	0	18	0	4	0	8	0	0	0	30	0	17	0	2	0	32	0	17	0
ENSMUSG00000019927	0	2	0	1	0	3	0	5	0	1	0	0	0	1	0	8	0	0	0	0	0	2	0	5	0	2	0	1	0	0	0	2	0	3	0	0	0	1	0	0	0	3	0	0	0	0	0	0	0
ENSMUSG00000112813	0	0	0	2	0	2	0	1	0	0	0	0	0	1	0	5	0	1	0	0	0	3	0	6	0	3	0	0	0	0	0	1	0	4	0	0	0	2	0	0	0	2	0	0	0	1	0	0	0
ENSMUSG00000006344	0	0	0	0	0	0	0	8	0	0	0	0	0	0	0	4	0	0	0	0	0	0	0	0	0	0	0	0	0	4	0	0	0	5	0	5	0	0	0	0	0	0	0	0	0	0	0	0	0
ENSMUSG00000020229	0	12	0	33	0	68	0	79	0	36	0	26	0	55	0	121	0	1	0	66	0	231	0	36	0	0	0	0	0	58	0	0	0	112	0	22	0	57	0	0	0	20	0	8	0	0	0	21	0
ENSMUSG00000001151	0	0	0	0	0	1	0	0	0	2	0	0	0	0	0	8	0	0	0	13	0	4	0	35	0	7	0	0	0	0	0	0	0	2	0	1	0	0	0	0	0	0	0	2	0	0	0	17	0
ENSMUSG00000009114	0	0	0	0	0	3	0	0	0	2	0	0	0	1	0	0	0	0	0	0	0	0	0	12	0	0	0	2	0	0	0	0	0	3	0	0	0	0	0	0	0	0	0	1	0	0	0	0	0
ENSMUSG00000001150	0	4	0	0	0	0	0	36	0	30	0	1	0	0	0	0	0	37	0	0	0	29	0	0	0	5	0	0	0	9	0	0	0	0	0	4	0	0	0	0	0	4	0	0	0	27	0	6	0
ENSMUSG00000033105	0	0	0	0	0	0	0	0	0	0	0	4	0	16	0	0	0	0	0	0	0	0	0	0	0	0	0	4	0	0	0	0	0	0	0	0	0	0	0	0	0	0	0	0	0	0	0	0	0
ENSMUSG00000000290	0	36	0	152	0	214	0	97	0	262	0	79	0	143	0	319	0	344	0	97	0	225	0	210	0	226	0	74	0	86	0	51	0	55	0	120	0	190	0	49	0	141	0	102	0	19	0	167	0
ENSMUSG00000009292	0	5	0	2	0	60	0	49	0	9	0	4	0	17	0	0	0	59	0	20	0	206	0	96	0	90	0	20	0	3	0	8	0	49	0	2	0	19	0	31	0	10	0	10	0	84	0	0	0
ENSMUSG00000053329	0	0	0	0	0	0	0	5	0	0	0	0	0	2	0	0	0	0	0	0	0	4	0	17	0	4	0	0	0	0	0	0	0	0	0	0	0	0	0	0	0	0	0	0	0	0	0	0	0
ENSMUSG00000112224	0	0	0	8	0	0	0	0	0	10	0	0	0	0	0	0	0	0	0	0	0	0	0	0	0	0	0	0	0	0	0	7	0	0	0	0	0	0	0	0	0	0	0	0	0	0	0	0	0
ENSMUSG00000112732	0	0	0	0	0	0	0	0	0	22	0	0	0	0	0	0	0	0	0	39	0	0	0	0	0	0	0	0	0	0	0	0	0	0	0	56	0	0	0	0	0	34	0	0	0	0	0	20	0
ENSMUSG00000091381	0	13	0	9	0	17	0	21	0	19	0	0	0	0	0	45	0	0	0	5	0	0	0	0	0	25	0	0	0	3	0	5	0	24	0	0	0	24	0	19	0	23	0	2	0	4	0	12	0
ENSMUSG00000020312	0	14	0	0	0	16	0	27	0	23	0	9	0	19	0	0	0	12	0	28	0	25	0	11	0	0	0	2	0	10	0	4	0	10	0	8	0	13	0	25	0	5	0	3	0	0	0	2	0
ENSMUSG00000035963	0	5	0	9	0	14	0	9	0	15	0	11	0	6	0	17	0	34	0	37	0	16	0	26	0	8	0	5	0	1	0	2	0	10	0	7	0	16	0	9	0	7	0	5	0	11	0	10	0
ENSMUSG00000013833	0	1	0	21	0	4	0	7	0	13	0	0	0	5	0	33	0	0	0	3	0	0	0	27	0	2	0	4	0	0	0	5	0	1	0	18	0	0	0	12	0	7	0	1	0	14	0	6	0
ENSMUSG00000019564	0	154	0	207	0	428	0	184	0	381	0	67	0	281	0	429	0	155	0	289	0	717	0	588	0	268	0	117	0	64	0	132	0	197	0	154	0	288	0	100	0	151	0	42	0	292	0	265	0
ENSMUSG00000035745	0	26	0	5	0	28	0	20	0	56	0	9	0	29	0	97	0	31	0	51	0	58	0	43	0	29	0	11	0	11	0	8	0	21	0	64	0	20	0	11	0	9	0	9	0	25	0	25	0
ENSMUSG00000035722	0	2	0	0	0	3	0	0	0	0	0	0	0	3	0	0	0	0	0	10	0	0	0	0	0	0	0	0	0	2	0	0	0	0	0	0	0	0	0	0	0	0	0	3	0	0	0	0	0
ENSMUSG00000003070	0	2	0	0	0	2	0	0	0	6	0	0	0	0	0	0	0	0	0	0	0	0	0	3	0	0	0	0	0	4	0	0	0	0	0	0	0	0	0	0	0	2	0	0	0	0	0	0	0
ENSMUSG00000020156	0	4	0	21	0	21	0	24	0	26	0	9	0	22	0	114	0	7	0	31	0	27	0	43	0	17	0	12	0	5	0	12	0	25	0	12	0	15	0	14	0	10	0	7	0	21	0	40	0
ENSMUSG00000035504	0	4	0	0	0	11	0	39	0	12	0	6	0	4	0	82	0	0	0	0	0	0	0	13	0	0	0	9	0	3	0	8	0	6	0	8	0	33	0	11	0	2	0	1	0	21	0	9	0
ENSMUSG00000003341	0	6	0	2	0	17	0	10	0	4	0	5	0	20	0	10	0	0	0	12	0	11	0	15	0	0	0	0	0	3	0	5	0	0	0	5	0	10	0	25	0	10	0	0	0	14	0	8	0
ENSMUSG00000047417	0	28	0	85	0	43	0	36	0	39	0	23	0	54	0	58	0	0	0	36	0	225	0	0	0	29	0	11	0	0	0	23	0	118	0	69	0	43	0	0	0	28	0	35	0	37	0	30	0
ENSMUSG00000035397	0	0	0	1	0	4	0	0	0	0	0	0	0	0	0	14	0	0	0	4	0	0	0	0	0	0	0	0	0	0	0	0	0	0	0	0	0	0	0	0	0	0	0	0	0	0	0	0	0
ENSMUSG00000003345	0	12	0	0	0	57	0	1	0	45	0	0	0	12	0	114	0	0	0	3	0	0	0	0	0	0	0	0	0	0	0	53	0	34	0	0	0	58	0	0	0	0	0	0	0	14	0	15	0
ENSMUSG00000003344	0	9	0	4	0	5	0	18	0	0	0	0	0	0	0	0	0	6	0	12	0	0	0	1	0	0	0	0	0	0	0	0	0	0	0	29	0	11	0	0	0	0	0	2	0	19	0	10	0
ENSMUSG00000051067	0	10	0	17	0	45	0	92	0	50	0	6	0	26	0	161	0	12	0	97	0	110	0	105	0	99	0	23	0	6	0	29	0	46	0	22	0	45	0	76	0	22	0	6	0	27	0	29	0
ENSMUSG00000048240	0	10	0	41	0	40	0	72	0	14	0	11	0	48	0	66	0	13	0	33	0	9	0	40	0	34	0	2	0	42	0	0	0	0	0	12	0	19	0	60	0	20	0	11	0	18	0	22	0
ENSMUSG00000035041	0	2	0	0	0	4	0	0	0	0	0	2	0	0	0	0	0	0	0	10	0	0	0	0	0	0	0	0	0	0	0	3	0	3	0	0	0	0	0	8	0	4	0	0	0	0	0	2	0
ENSMUSG00000004933	0	0	0	0	0	3	0	8	0	0	0	0	0	0	0	0	0	0	0	0	0	0	0	0	0	0	0	0	0	9	0	0	0	1	0	0	0	0	0	0	0	0	0	0	0	2	0	0	0
ENSMUSG00000034917	0	3	0	11	0	2	0	3	0	11	0	0	0	5	0	9	0	0	0	13	0	4	0	2	0	5	0	2	0	6	0	5	0	4	0	0	0	0	0	0	0	0	0	2	0	0	0	3	0
ENSMUSG00000034872	0	0	0	3	0	0	0	0	0	0	0	0	0	0	0	10	0	0	0	2	0	5	0	5	0	1	0	0	0	0	0	2	0	2	0	2	0	0	0	0	0	1	0	0	0	1	0	0	0
ENSMUSG00000055053	0	0	0	31	0	14	0	0	0	33	0	0	0	0	0	20	0	0	0	0	0	0	0	26	0	0	0	6	0	0	0	0	0	13	0	1	0	10	0	11	0	1	0	0	0	2	0	2	0
ENSMUSG00000034818	0	5	0	0	0	5	0	6	0	3	0	0	0	10	0	23	0	7	0	16	0	3	0	14	0	5	0	11	0	1	0	0	0	1	0	4	0	0	0	0	0	0	0	1	0	0	0	8	0
ENSMUSG00000034792	0	7	0	8	0	21	0	23	0	6	0	22	0	19	0	61	0	13	0	39	0	72	0	59	0	22	0	18	0	18	0	26	0	12	0	11	0	32	0	34	0	18	0	9	0	13	0	10	0
ENSMUSG00000034781	0	0	0	0	0	0	0	0	0	0	0	0	0	0	0	0	0	0	0	21	0	0	0	0	0	15	0	0	0	0	0	0	0	0	0	0	0	0	0	0	0	0	0	0	0	7	0	4	0
ENSMUSG00000054452	0	0	0	0	0	2	0	7	0	0	0	0	0	0	0	0	0	0	0	21	0	0	0	6	0	0	0	0	0	0	0	0	0	0	0	0	0	0	0	0	0	0	0	0	0	0	0	0	0
ENSMUSG00000044581	0	0	0	0	0	0	0	0	0	0	0	0	0	0	0	0	0	0	0	0	0	46	0	0	0	8	0	0	0	0	0	0	0	5	0	0	0	4	0	0	0	16	0	0	0	2	0	0	0
ENSMUSG00000034674	0	0	0	0	0	4	0	0	0	1	0	0	0	0	0	0	0	4	0	0	0	0	0	8	0	5	0	4	0	1	0	0	0	0	0	0	0	0	0	0	0	0	0	0	0	0	0	0	0
ENSMUSG00000097076	0	0	0	0	0	6	0	0	0	0	0	0	0	8	0	0	0	7	0	14	0	0	0	0	0	0	0	0	0	9	0	0	0	0	0	0	0	0	0	0	0	0	0	0	0	0	0	0	0
ENSMUSG00000035620	0	1	0	0	0	0	0	31	0	0	0	0	0	4	0	0	0	0	0	0	0	0	0	0	0	0	0	0	0	0	0	7	0	0	0	0	0	0	0	0	0	0	0	0	0	0	0	0	0
ENSMUSG00000111752	0	21	0	20	0	57	0	136	0	73	0	19	0	36	0	140	0	22	0	50	0	103	0	96	0	103	0	40	0	13	0	102	0	144	0	80	0	83	0	66	0	45	0	14	0	57	0	41	0
ENSMUSG00000112826	0	0	0	0	0	1	0	0	0	1	0	0	0	0	0	4	0	2	0	0	0	0	0	0	0	0	0	0	0	0	0	0	0	0	0	0	0	0	0	5	0	1	0	0	0	0	0	1	0
ENSMUSG00000050108	0	0	0	7	0	4	0	0	0	0	0	0	0	0	0	0	0	0	0	0	0	0	0	0	0	0	0	0	0	0	0	0	0	28	0	14	0	15	0	0	0	0	0	3	0	0	0	0	0
ENSMUSG00000112666	0	1	0	0	0	13	0	24	0	0	0	0	0	0	0	0	0	0	0	8	0	0	0	0	0	0	0	2	0	0	0	0	0	0	0	0	0	0	0	0	0	0	0	0	0	0	0	1	0
ENSMUSG00000004359	0	1	0	5	0	2	0	6	0	0	0	0	0	0	0	10	0	0	0	0	0	0	0	12	0	0	0	3	0	0	0	0	0	11	0	4	0	2	0	0	0	1	0	0	0	0	0	1	0
ENSMUSG00000035189	0	0	0	0	0	0	0	0	0	0	0	0	0	0	0	0	0	0	0	0	0	0	0	0	0	0	0	0	0	0	0	0	0	0	0	17	0	0	0	18	0	0	0	0	0	0	0	2	0
ENSMUSG00000069539	0	7	0	0	0	0	0	0	0	0	0	0	0	0	0	35	0	0	0	0	0	0	0	36	0	0	0	11	0	0	0	0	0	53	0	26	0	0	0	0	0	26	0	0	0	0	0	2	0
ENSMUSG00000019948	0	0	0	0	0	2	0	0	0	0	0	0	0	0	0	0	0	0	0	0	0	0	0	0	0	0	0	0	0	0	0	4	0	0	0	0	0	0	0	0	0	0	0	11	0	0	0	2	0
ENSMUSG00000111470	0	0	0	0	0	2	0	2	0	0	0	0	0	0	0	0	0	0	0	3	0	3	0	0	0	0	0	0	0	0	0	0	0	0	0	2	0	0	0	0	0	2	0	0	0	0	0	1	0
ENSMUSG00000020017	0	4	0	9	0	8	0	3	0	8	0	2	0	13	0	25	0	0	0	1	0	22	0	17	0	11	0	7	0	2	0	5	0	17	0	19	0	9	0	20	0	18	0	8	0	8	0	14	0
ENSMUSG00000097689	0	0	0	0	0	1	0	3	0	5	0	0	0	0	0	4	0	0	0	2	0	4	0	0	0	0	0	0	0	1	0	0	0	0	0	0	0	0	0	0	0	0	0	0	0	0	0	0	0
ENSMUSG00000100550	0	9	0	0	0	0	0	0	0	0	0	2	0	0	0	127	0	0	0	0	0	28	0	11	0	0	0	10	0	0	0	0	0	9	0	32	0	0	0	3	0	5	0	0	0	0	0	0	0
ENSMUSG00000020027	0	2	0	12	0	8	0	22	0	10	0	3	0	14	0	65	0	0	0	24	0	9	0	42	0	11	0	11	0	6	0	6	0	22	0	12	0	3	0	17	0	7	0	3	0	10	0	20	0
ENSMUSG00000097766	0	3	0	4	0	7	0	14	0	6	0	2	0	9	0	68	0	0	0	14	0	6	0	22	0	11	0	5	0	3	0	4	0	18	0	4	0	2	0	10	0	4	0	2	0	6	0	11	0
ENSMUSG00000019906	0	0	0	0	0	0	0	0	0	0	0	0	0	0	0	0	0	0	0	0	0	0	0	0	0	61	0	0	0	0	0	0	0	0	0	0	0	0	0	0	0	0	0	0	0	0	0	0	0
ENSMUSG00000020189	0	3	0	0	0	0	0	0	0	25	0	0	0	0	0	109	0	0	0	0	0	1	0	0	0	0	0	0	0	0	0	44	0	0	0	19	0	0	0	9	0	0	0	0	0	0	0	19	0
ENSMUSG00000112722	0	2	0	0	0	23	0	85	0	4	0	20	0	38	0	62	0	11	0	0	0	46	0	32	0	58	0	10	0	3	0	15	0	2	0	58	0	53	0	19	0	4	0	0	0	19	0	24	0
ENSMUSG00000020151	0	0	0	0	0	0	0	0	0	0	0	3	0	9	0	0	0	0	0	0	0	0	0	144	0	15	0	0	0	0	0	0	0	4	0	0	0	0	0	0	0	0	0	0	0	0	0	0	0
ENSMUSG00000034057	0	0	0	5	0	54	0	4	0	16	0	0	0	8	0	31	0	17	0	56	0	11	0	52	0	7	0	15	0	16	0	7	0	17	0	0	0	22	0	7	0	0	0	0	0	33	0	1	0
ENSMUSG00000020169	0	2	0	0	0	2	0	30	0	0	0	0	0	0	0	0	0	0	0	1	0	0	0	21	0	0	0	0	0	0	0	6	0	0	0	0	0	0	0	0	0	0	0	0	0	0	0	0	0
ENSMUSG00000102382	0	2	0	0	0	38	0	23	0	0	0	0	0	0	0	0	0	0	0	0	0	0	0	89	0	0	0	0	0	0	0	0	0	0	0	0	0	32	0	0	0	0	0	9	0	0	0	0	0
ENSMUSG00000047642	0	0	0	0	0	9	0	5	0	0	0	0	0	8	0	41	0	0	0	18	0	126	0	4	0	0	0	0	0	6	0	0	0	10	0	0	0	6	0	0	0	2	0	0	0	3	0	3	0
ENSMUSG00000112639	0	1	0	0	0	5	0	0	0	3	0	0	0	0	0	0	0	8	0	18	0	0	0	0	0	0	0	0	0	0	0	0	0	0	0	0	0	0	0	0	0	0	0	0	0	0	0	0	0
ENSMUSG00000025422	0	3	0	10	0	12	0	0	0	16	0	5	0	13	0	6	0	0	0	66	0	48	0	17	0	0	0	3	0	22	0	2	0	0	0	16	0	31	0	0	0	3	0	0	0	0	0	14	0
ENSMUSG00000040462	0	1	0	0	0	0	0	5	0	0	0	0	0	13	0	0	0	1	0	15	0	0	0	0	0	0	0	0	0	0	0	0	0	0	0	0	0	0	0	0	0	0	0	0	0	0	0	0	0
ENSMUSG00000040441	0	2	0	6	0	12	0	9	0	4	0	6	0	20	0	31	0	6	0	28	0	23	0	25	0	2	0	8	0	6	0	9	0	10	0	1	0	21	0	11	0	0	0	1	0	4	0	12	0
ENSMUSG00000040415	0	3	0	0	0	1	0	0	0	0	0	0	0	0	0	0	0	0	0	0	0	0	0	0	0	0	0	0	0	0	0	0	0	10	0	0	0	0	0	0	0	0	0	0	0	0	0	15	0
ENSMUSG00000025417	0	1	0	23	0	2	0	14	0	13	0	3	0	0	0	0	0	0	0	0	0	0	0	3	0	13	0	3	0	6	0	6	0	15	0	8	0	0	0	17	0	6	0	4	0	13	0	0	0
ENSMUSG00000025389	0	2	0	2	0	4	0	17	0	21	0	10	0	10	0	49	0	12	0	28	0	25	0	19	0	11	0	4	0	4	0	7	0	7	0	15	0	11	0	9	0	3	0	3	0	11	0	12	0
ENSMUSG00000039994	0	3	0	1	0	10	0	3	0	20	0	4	0	3	0	10	0	4	0	11	0	10	0	12	0	5	0	0	0	0	0	1	0	4	0	9	0	3	0	3	0	8	0	0	0	5	0	8	0
ENSMUSG00000005682	0	1	0	0	0	2	0	2	0	2	0	0	0	1	0	1	0	0	0	0	0	1	0	3	0	1	0	0	0	0	0	1	0	4	0	0	0	0	0	1	0	0	0	0	0	0	0	0	0
ENSMUSG00000090761	0	5	0	0	0	4	0	1	0	3	0	2	0	3	0	1	0	0	0	1	0	2	0	4	0	0	0	2	0	1	0	1	0	2	0	2	0	6	0	2	0	1	0	0	0	2	0	3	0
ENSMUSG00000025374	0	0	0	1	0	3	0	8	0	1	0	0	0	13	0	0	0	0	0	9	0	0	0	0	0	0	0	2	0	0	0	0	0	0	0	0	0	0	0	0	0	3	0	0	0	1	0	2	0
ENSMUSG00000025366	0	0	0	1	0	2	0	2	0	4	0	0	0	1	0	53	0	2	0	3	0	2	0	1	0	0	0	1	0	0	0	0	0	4	0	1	0	4	0	0	0	8	0	0	0	5	0	3	0
ENSMUSG00000018166	0	0	0	0	0	0	0	9	0	0	0	0	0	0	0	37	0	0	0	0	0	18	0	7	0	0	0	0	0	0	0	0	0	0	0	0	0	0	0	0	0	0	0	0	0	4	0	1	0
ENSMUSG00000002578	0	3	0	0	0	3	0	8	0	0	0	0	0	4	0	0	0	7	0	6	0	8	0	7	0	2	0	0	0	0	0	1	0	0	0	4	0	7	0	7	0	0	0	0	0	3	0	2	0
ENSMUSG00000025359	0	18	0	15	0	22	0	25	0	20	0	3	0	0	0	31	0	6	0	38	0	61	0	24	0	43	0	0	0	0	0	0	0	12	0	21	0	0	0	54	0	16	0	10	0	18	0	17	0
ENSMUSG00000025357	0	1	0	0	0	2	0	2	0	32	0	0	0	9	0	15	0	0	0	2	0	22	0	4	0	2	0	1	0	1	0	0	0	1	0	2	0	7	0	1	0	2	0	0	0	1	0	1	0
ENSMUSG00000020432	0	1	0	0	0	0	0	0	0	5	0	17	0	0	0	23	0	43	0	14	0	0	0	0	0	0	0	6	0	3	0	0	0	0	0	0	0	0	0	0	0	0	0	0	0	0	0	3	0
ENSMUSG00000059534	0	8	0	8	0	11	0	9	0	7	0	6	0	5	0	33	0	2	0	21	0	23	0	10	0	8	0	11	0	6	0	5	0	15	0	7	0	13	0	9	0	2	0	1	0	9	0	13	0
ENSMUSG00000009076	0	0	0	0	0	13	0	17	0	7	0	0	0	17	0	42	0	0	0	0	0	7	0	3	0	8	0	6	0	0	0	0	0	8	0	0	0	8	0	9	0	3	0	0	0	4	0	7	0
ENSMUSG00000034285	0	0	0	0	0	11	0	29	0	0	0	0	0	0	0	87	0	0	0	0	0	42	0	19	0	0	0	3	0	0	0	0	0	0	0	15	0	0	0	0	0	0	0	0	0	0	0	9	0
ENSMUSG00000034209	0	6	0	0	0	2	0	0	0	0	0	2	0	0	0	1	0	0	0	11	0	0	0	0	0	0	0	0	0	0	0	0	0	0	0	0	0	0	0	0	0	0	0	0	0	0	0	4	0
ENSMUSG00000020484	0	10	0	0	0	17	0	6	0	13	0	1	0	10	0	60	0	14	0	84	0	100	0	83	0	0	0	19	0	31	0	24	0	24	0	22	0	32	0	0	0	10	0	5	0	44	0	26	0
ENSMUSG00000020482	0	0	0	0	0	0	0	6	0	0	0	0	0	0	0	63	0	0	0	0	0	0	0	0	0	0	0	1	0	0	0	0	0	0	0	2	0	0	0	0	0	0	0	0	0	0	0	0	0
ENSMUSG00000020473	0	0	0	0	0	1	0	4	0	0	0	0	0	2	0	2	0	0	0	1	0	8	0	10	0	2	0	2	0	0	0	4	0	0	0	0	0	0	0	0	0	3	0	0	0	0	0	0	0
ENSMUSG00000002741	0	0	0	0	0	12	0	8	0	8	0	12	0	0	0	0	0	0	0	0	0	0	0	7	0	21	0	12	0	1	0	0	0	23	0	3	0	0	0	12	0	0	0	0	0	0	0	8	0
ENSMUSG00000004394	0	0	0	2	0	2	0	2	0	6	0	5	0	6	0	11	0	0	0	5	0	5	0	3	0	1	0	3	0	0	0	1	0	8	0	8	0	3	0	10	0	1	0	0	0	1	0	5	0
ENSMUSG00000035455	0	0	0	0	0	3	0	0	0	0	0	7	0	0	0	10	0	0	0	0	0	105	0	35	0	0	0	7	0	0	0	0	0	0	0	0	0	1	0	0	0	0	0	0	0	12	0	0	0
ENSMUSG00000085452	0	1	0	0	0	4	0	0	0	2	0	0	0	0	0	7	0	0	0	1	0	1	0	0	0	4	0	0	0	0	0	2	0	3	0	2	0	0	0	0	0	3	0	0	0	2	0	0	0
ENSMUSG00000044629	0	0	0	0	0	0	0	0	0	0	0	1	0	0	0	0	0	0	0	0	0	0	0	92	0	22	0	0	0	7	0	0	0	0	0	0	0	0	0	0	0	0	0	0	0	0	0	0	0
ENSMUSG00000020152	0	3	0	3	0	7	0	1	0	0	0	2	0	0	0	0	0	5	0	0	0	1	0	9	0	8	0	0	0	0	0	0	0	3	0	2	0	0	0	0	0	8	0	0	0	5	0	0	0
ENSMUSG00000000861	0	0	0	0	0	0	0	1	0	0	0	0	0	0	0	0	0	0	0	0	0	0	0	0	0	0	0	0	0	0	0	0	0	3	0	37	0	0	0	0	0	0	0	0	0	0	0	0	0
ENSMUSG00000020309	0	0	0	0	0	2	0	0	0	0	0	0	0	0	0	0	0	1	0	10	0	0	0	3	0	0	0	0	0	0	0	1	0	1	0	0	0	0	0	0	0	0	0	0	0	0	0	1	0
ENSMUSG00000020279	0	0	0	0	0	0	0	0	0	0	0	0	0	0	0	9	0	0	0	0	0	0	0	0	0	0	0	0	0	0	0	2	0	0	0	0	0	13	0	0	0	0	0	5	0	0	0	0	0
ENSMUSG00000020282	0	0	0	0	0	1	0	13	0	0	0	0	0	0	0	27	0	0	0	0	0	0	0	0	0	0	0	0	0	0	0	0	0	0	0	0	0	0	0	1	0	0	0	0	0	0	0	1	0
ENSMUSG00000018846	0	5	0	2	0	13	0	7	0	15	0	3	0	0	0	5	0	4	0	8	0	7	0	1	0	7	0	0	0	5	0	5	0	18	0	3	0	11	0	0	0	2	0	0	0	2	0	5	0
ENSMUSG00000019189	0	0	0	0	0	4	0	0	0	8	0	0	0	33	0	0	0	0	0	0	0	0	0	0	0	0	0	0	0	0	0	0	0	0	0	0	0	0	0	16	0	3	0	2	0	0	0	0	0
ENSMUSG00000086686	0	2	0	0	0	0	0	0	0	0	0	0	0	46	0	0	0	0	0	29	0	0	0	8	0	0	0	0	0	0	0	0	0	0	0	0	0	0	0	3	0	0	0	0	0	0	0	0	0
ENSMUSG00000020401	0	0	0	0	0	1	0	0	0	3	0	2	0	14	0	5	0	9	0	5	0	4	0	5	0	8	0	2	0	5	0	0	0	4	0	7	0	6	0	13	0	1	0	1	0	0	0	1	0
ENSMUSG00000040283	0	3	0	0	0	16	0	15	0	10	0	0	0	4	0	66	0	0	0	27	0	3	0	0	0	0	0	0	0	0	0	0	0	0	0	27	0	0	0	0	0	0	0	0	0	0	0	0	0
ENSMUSG00000020357	0	8	0	0	0	9	0	0	0	2	0	0	0	0	0	0	0	6	0	13	0	25	0	12	0	0	0	3	0	13	0	0	0	0	0	0	0	11	0	15	0	4	0	0	0	20	0	0	0
ENSMUSG00000036620	0	0	0	0	0	0	0	0	0	0	0	0	0	0	0	0	0	0	0	28	0	0	0	0	0	0	0	0	0	4	0	0	0	0	0	0	0	0	0	0	0	0	0	0	0	0	0	26	0
ENSMUSG00000036545	0	4	0	0	0	0	0	0	0	0	0	3	0	0	0	0	0	62	0	0	0	37	0	8	0	0	0	0	0	0	0	0	0	0	0	20	0	0	0	0	0	0	0	0	0	13	0	11	0
ENSMUSG00000061469	0	2	0	0	0	6	0	0	0	0	0	0	0	5	0	16	0	4	0	6	0	0	0	7	0	14	0	1	0	1	0	0	0	6	0	12	0	0	0	7	0	0	0	1	0	0	0	0	0
ENSMUSG00000001053	0	0	0	4	0	4	0	2	0	0	0	2	0	4	0	10	0	5	0	0	0	26	0	0	0	11	0	2	0	0	0	0	0	0	0	5	0	7	0	4	0	0	0	1	0	0	0	8	0
ENSMUSG00000052563	0	0	0	0	0	4	0	0	0	0	0	0	0	1	0	6	0	0	0	0	0	2	0	0	0	2	0	2	0	0	0	0	0	7	0	16	0	0	0	14	0	0	0	0	0	7	0	0	0
ENSMUSG00000020402	0	47	0	106	0	48	0	122	0	50	0	57	0	103	0	137	0	253	0	263	0	345	0	346	0	20	0	83	0	62	0	63	0	94	0	69	0	195	0	63	0	38	0	20	0	59	0	31	0
ENSMUSG00000018398	0	4	0	25	0	7	0	10	0	3	0	0	0	0	0	19	0	0	0	39	0	0	0	0	0	19	0	5	0	0	0	8	0	0	0	13	0	22	0	0	0	0	0	2	0	1	0	23	0
ENSMUSG00000020380	0	0	0	0	0	0	0	0	0	0	0	0	0	0	0	0	0	5	0	0	0	28	0	0	0	9	0	0	0	0	0	0	0	0	0	1	0	0	0	0	0	0	0	0	0	0	0	10	0
ENSMUSG00000049588	0	29	0	66	0	101	0	72	0	135	0	15	0	70	0	200	0	19	0	180	0	161	0	140	0	76	0	40	0	9	0	64	0	129	0	71	0	61	0	37	0	65	0	19	0	65	0	76	0
ENSMUSG00000087654	0	0	0	1	0	0	0	4	0	5	0	0	0	9	0	23	0	0	0	1	0	4	0	2	0	1	0	2	0	1	0	2	0	8	0	0	0	1	0	1	0	4	0	0	0	1	0	0	0
ENSMUSG00000049287	0	5	0	0	0	3	0	31	0	28	0	4	0	7	0	21	0	0	0	36	0	34	0	26	0	11	0	1	0	2	0	5	0	6	0	5	0	0	0	11	0	1	0	3	0	10	0	7	0
ENSMUSG00000086910	0	0	0	1	0	1	0	2	0	0	0	0	0	0	0	23	0	0	0	0	0	4	0	0	0	2	0	0	0	1	0	0	0	0	0	0	0	1	0	0	0	0	0	0	0	1	0	2	0
ENSMUSG00000086330	0	5	0	0	0	6	0	0	0	8	0	12	0	0	0	0	0	6	0	5	0	17	0	49	0	0	0	5	0	27	0	5	0	58	0	19	0	9	0	0	0	1	0	1	0	3	0	17	0
ENSMUSG00000043648	0	0	0	0	0	1	0	0	0	4	0	0	0	1	0	4	0	1	0	0	0	11	0	2	0	1	0	0	0	0	0	0	0	2	0	0	0	2	0	2	0	2	0	0	0	0	0	0	0
ENSMUSG00000056598	0	71	0	0	0	6	0	38	0	0	0	0	0	23	0	0	0	0	0	0	0	115	0	25	0	0	0	0	0	13	0	8	0	0	0	0	0	28	0	0	0	15	0	0	0	35	0	9	0
ENSMUSG00000042709	0	2	0	13	0	20	0	0	0	6	0	0	0	9	0	29	0	4	0	10	0	32	0	7	0	18	0	3	0	0	0	0	0	7	0	4	0	12	0	26	0	0	0	1	0	15	0	6	0
ENSMUSG00000002814	0	0	0	0	0	10	0	0	0	8	0	1	0	0	0	72	0	0	0	0	0	0	0	4	0	37	0	0	0	0	0	0	0	8	0	11	0	16	0	0	0	33	0	3	0	0	0	0	0
ENSMUSG00000020528	0	9	0	0	0	0	0	0	0	0	0	0	0	0	0	0	0	0	0	0	0	0	0	0	0	0	0	0	0	0	0	0	0	8	0	0	0	0	0	0	0	0	0	0	0	0	0	0	0
ENSMUSG00000042189	0	0	0	14	0	0	0	16	0	3	0	2	0	1	0	2	0	0	0	0	0	0	0	9	0	2	0	5	0	1	0	0	0	0	0	5	0	0	0	22	0	1	0	0	0	1	0	2	0
ENSMUSG00000070407	0	0	0	0	0	25	0	0	0	0	0	0	0	0	0	5	0	0	0	0	0	0	0	0	0	75	0	0	0	0	0	0	0	0	0	0	0	0	0	0	0	0	0	0	0	21	0	0	0
ENSMUSG00000085926	0	0	0	0	0	6	0	0	0	0	0	0	0	0	0	0	0	1	0	1	0	1	0	0	0	0	0	2	0	0	0	0	0	0	0	3	0	0	0	1	0	1	0	0	0	0	0	1	0
ENSMUSG00000055134	0	3	0	0	0	13	0	1	0	3	0	5	0	9	0	4	0	0	0	8	0	8	0	4	0	0	0	1	0	0	0	18	0	6	0	0	0	2	0	2	0	0	0	0	0	0	0	20	0
ENSMUSG00000020904	0	7	0	0	0	13	0	0	0	0	0	9	0	2	0	1	0	0	0	14	0	1	0	1	0	0	0	0	0	0	0	20	0	1	0	0	0	0	0	0	0	0	0	0	0	0	0	11	0
ENSMUSG00000032921	0	0	0	0	0	2	0	8	0	2	0	0	0	3	0	11	0	0	0	0	0	0	0	0	0	3	0	0	0	0	0	0	0	0	0	0	0	0	0	0	0	0	0	0	0	1	0	0	0
ENSMUSG00000032782	0	2	0	0	0	0	0	0	0	0	0	1	0	0	0	0	0	0	0	0	0	12	0	1	0	1	0	0	0	0	0	0	0	6	0	0	0	0	0	0	0	0	0	0	0	0	0	1	0
ENSMUSG00000005202	0	2	0	9	0	17	0	38	0	38	0	2	0	16	0	64	0	1	0	5	0	20	0	24	0	30	0	6	0	6	0	11	0	25	0	24	0	15	0	6	0	12	0	3	0	22	0	13	0
ENSMUSG00000089669	0	0	0	0	0	1	0	8	0	0	0	0	0	0	0	21	0	1	0	2	0	0	0	0	0	6	0	0	0	0	0	3	0	0	0	1	0	0	0	0	0	0	0	0	0	7	0	4	0
ENSMUSG00000042826	0	4	0	6	0	18	0	32	0	0	0	7	0	33	0	26	0	0	0	13	0	0	0	12	0	16	0	9	0	4	0	14	0	0	0	5	0	11	0	3	0	0	0	1	0	7	0	2	0
ENSMUSG00000018554	0	0	0	1	0	0	0	13	0	3	0	0	0	0	0	0	0	0	0	9	0	0	0	0	0	0	0	0	0	0	0	0	0	0	0	0	0	0	0	0	0	0	0	0	0	2	0	0	0
ENSMUSG00000018566	0	5	0	2	0	9	0	24	0	11	0	3	0	28	0	7	0	5	0	34	0	28	0	21	0	6	0	5	0	1	0	9	0	6	0	4	0	20	0	2	0	3	0	0	0	5	0	7	0
ENSMUSG00000018921	0	3	0	0	0	14	0	36	0	2	0	0	0	0	0	0	0	0	0	32	0	0	0	0	0	16	0	0	0	0	0	10	0	0	0	0	0	0	0	0	0	10	0	0	0	11	0	0	0
ENSMUSG00000018919	0	0	0	0	0	3	0	0	0	0	0	2	0	0	0	0	0	0	0	4	0	0	0	0	0	0	0	0	0	0	0	0	0	0	0	0	0	0	0	0	0	0	0	0	0	9	0	0	0
ENSMUSG00000014609	0	2	0	1	0	1	0	2	0	6	0	0	0	1	0	9	0	0	0	0	0	3	0	3	0	3	0	3	0	0	0	0	0	3	0	5	0	3	0	6	0	0	0	0	0	3	0	3	0
ENSMUSG00000040712	0	0	0	3	0	1	0	0	0	0	0	8	0	0	0	0	0	0	0	0	0	0	0	0	0	0	0	0	0	0	0	0	0	3	0	0	0	0	0	0	0	0	0	0	0	0	0	0	0
ENSMUSG00000040543	0	0	0	0	0	0	0	0	0	0	0	0	0	0	0	0	0	0	0	0	0	0	0	0	0	12	0	0	0	0	0	0	0	0	0	15	0	0	0	0	0	2	0	3	0	0	0	0	0
ENSMUSG00000045667	0	0	0	6	0	3	0	0	0	20	0	0	0	0	0	0	0	0	0	0	0	0	0	37	0	0	0	0	0	0	0	0	0	0	0	0	0	8	0	0	0	2	0	3	0	0	0	6	0
ENSMUSG00000069814	0	11	0	6	0	7	0	6	0	8	0	0	0	0	0	0	0	6	0	1	0	0	0	1	0	23	0	0	0	2	0	11	0	5	0	0	0	3	0	0	0	1	0	2	0	0	0	3	0
ENSMUSG00000046275	0	1	0	3	0	0	0	1	0	2	0	2	0	0	0	0	0	0	0	2	0	1	0	42	0	1	0	0	0	0	0	2	0	0	0	1	0	3	0	0	0	0	0	0	0	1	0	1	0
ENSMUSG00000020838	0	0	0	1	0	3	0	3	0	3	0	0	0	0	0	2	0	2	0	6	0	4	0	3	0	0	0	0	0	0	0	1	0	0	0	1	0	1	0	13	0	1	0	0	0	0	0	13	0
ENSMUSG00000000632	0	0	0	0	0	5	0	4	0	2	0	4	0	1	0	5	0	0	0	8	0	0	0	6	0	0	0	1	0	0	0	0	0	0	0	1	0	1	0	0	0	8	0	0	0	0	0	7	0
ENSMUSG00000044122	0	24	0	16	0	36	0	36	0	11	0	7	0	17	0	21	0	60	0	165	0	94	0	162	0	32	0	0	0	4	0	28	0	63	0	45	0	0	0	33	0	0	0	2	0	11	0	22	0
ENSMUSG00000087295	0	6	0	0	0	0	0	0	0	0	0	4	0	0	0	0	0	0	0	0	0	37	0	0	0	0	0	3	0	5	0	0	0	18	0	5	0	0	0	0	0	6	0	0	0	7	0	5	0
ENSMUSG00000001095	0	0	0	0	0	8	0	7	0	11	0	0	0	0	0	0	0	0	0	0	0	0	0	23	0	0	0	0	0	0	0	0	0	11	0	19	0	6	0	0	0	0	0	0	0	0	0	0	0
ENSMUSG00000020829	0	23	0	69	0	75	0	80	0	29	0	20	0	44	0	144	0	14	0	0	0	283	0	55	0	50	0	55	0	2	0	21	0	33	0	56	0	1	0	0	0	23	0	6	0	38	0	29	0
ENSMUSG00000050132	0	20	0	18	0	22	0	9	0	44	0	9	0	9	0	51	0	1	0	1	0	36	0	19	0	48	0	31	0	7	0	22	0	45	0	24	0	8	0	44	0	14	0	9	0	28	0	23	0
ENSMUSG00000020826	0	0	0	0	0	5	0	0	0	1	0	1	0	0	0	1	0	0	0	0	0	4	0	1	0	0	0	0	0	0	0	0	0	39	0	60	0	0	0	0	0	0	0	0	0	1	0	0	0
ENSMUSG00000046909	0	0	0	0	0	2	0	0	0	0	0	0	0	0	0	0	0	0	0	0	0	0	0	0	0	26	0	0	0	0	0	0	0	24	0	0	0	0	0	0	0	0	0	0	0	0	0	0	0
ENSMUSG00000020707	0	0	0	2	0	1	0	0	0	0	0	2	0	0	0	1	0	0	0	0	0	0	0	3	0	0	0	0	0	13	0	1	0	0	0	0	0	2	0	0	0	0	0	8	0	0	0	1	0
ENSMUSG00000017692	0	2	0	0	0	0	0	0	0	0	0	0	0	1	0	0	0	0	0	0	0	0	0	15	0	0	0	0	0	0	0	0	0	8	0	0	0	0	0	0	0	0	0	0	0	0	0	3	0
ENSMUSG00000084996	0	0	0	0	0	0	0	0	0	0	0	7	0	10	0	0	0	0	0	0	0	0	0	0	0	0	0	0	0	0	0	5	0	0	0	0	0	0	0	0	0	0	0	0	0	2	0	0	0
ENSMUSG00000020698	0	0	0	0	0	0	0	25	0	2	0	0	0	0	0	0	0	0	0	0	0	27	0	25	0	21	0	23	0	33	0	0	0	0	0	21	0	3	0	0	0	0	0	0	0	37	0	34	0
ENSMUSG00000082101	0	0	0	1	0	6	0	6	0	6	0	0	0	0	0	0	0	0	0	0	0	2	0	1	0	0	0	0	0	0	0	0	0	6	0	4	0	0	0	2	0	2	0	2	0	0	0	15	0
ENSMUSG00000020679	0	17	0	16	0	22	0	46	0	34	0	0	0	24	0	83	0	0	0	59	0	0	0	222	0	32	0	8	0	25	0	21	0	55	0	85	0	39	0	0	0	54	0	7	0	24	0	28	0
ENSMUSG00000018648	0	0	0	0	0	1	0	0	0	6	0	0	0	0	0	14	0	0	0	4	0	0	0	3	0	7	0	0	0	0	0	7	0	0	0	0	0	0	0	0	0	0	0	0	0	0	0	0	0
ENSMUSG00000018479	0	0	0	0	0	0	0	0	0	0	0	0	0	0	0	0	0	0	0	0	0	0	0	0	0	32	0	0	0	0	0	0	0	0	0	0	0	33	0	0	0	0	0	0	0	1	0	0	0
ENSMUSG00000061666	0	14	0	6	0	10	0	20	0	20	0	0	0	0	0	77	0	0	0	0	0	33	0	177	0	13	0	22	0	7	0	0	0	4	0	0	0	3	0	80	0	7	0	0	0	41	0	51	0
ENSMUSG00000034177	0	2	0	12	0	9	0	52	0	14	0	19	0	11	0	0	0	7	0	19	0	18	0	34	0	17	0	0	0	8	0	16	0	18	0	7	0	46	0	10	0	9	0	2	0	7	0	8	0
ENSMUSG00000060787	0	4	0	0	0	5	0	16	0	3	0	3	0	7	0	34	0	2	0	9	0	0	0	9	0	0	0	6	0	0	0	1	0	4	0	5	0	2	0	8	0	7	0	0	0	2	0	16	0
ENSMUSG00000020483	0	1	0	19	0	3	0	0	0	7	0	1	0	6	0	20	0	0	0	11	0	31	0	8	0	0	0	6	0	4	0	7	0	17	0	9	0	0	0	20	0	14	0	1	0	11	0	7	0
ENSMUSG00000110344	0	27	0	48	0	23	0	47	0	92	0	15	0	36	0	34	0	15	0	35	0	57	0	32	0	36	0	4	0	0	0	46	0	60	0	5	0	8	0	0	0	9	0	1	0	13	0	165	0
ENSMUSG00000086003	0	0	0	0	0	0	0	0	0	0	0	0	0	0	0	21	0	28	0	1	0	13	0	0	0	0	0	8	0	0	0	0	0	0	0	8	0	6	0	27	0	1	0	0	0	3	0	4	0
ENSMUSG00000020866	0	0	0	0	0	0	0	8	0	1	0	0	0	0	0	16	0	0	0	19	0	3	0	0	0	0	0	0	0	0	0	0	0	0	0	6	0	0	0	0	0	0	0	0	0	0	0	4	0
ENSMUSG00000076435	0	15	0	157	0	123	0	118	0	121	0	14	0	110	0	186	0	8	0	46	0	153	0	274	0	126	0	65	0	30	0	62	0	125	0	60	0	115	0	107	0	65	0	31	0	100	0	66	0
ENSMUSG00000020868	0	2	0	0	0	2	0	2	0	0	0	0	0	3	0	0	0	0	0	2	0	2	0	2	0	0	0	0	0	0	0	1	0	2	0	1	0	0	0	2	0	2	0	0	0	0	0	0	0
ENSMUSG00000087117	0	8	0	0	0	33	0	0	0	0	0	0	0	0	0	70	0	0	0	0	0	0	0	0	0	35	0	0	0	0	0	0	0	37	0	0	0	0	0	0	0	0	0	0	0	0	0	0	0
ENSMUSG00000001444	0	0	0	0	0	1	0	0	0	5	0	0	0	0	0	0	0	0	0	0	0	0	0	4	0	1	0	0	0	0	0	0	0	0	0	0	0	0	0	0	0	9	0	0	0	0	0	1	0
ENSMUSG00000038517	0	0	0	0	0	3	0	0	0	0	0	0	0	0	0	0	0	1	0	0	0	0	0	2	0	0	0	0	0	0	0	0	0	3	0	2	0	16	0	0	0	0	0	1	0	0	0	1	0
ENSMUSG00000038453	0	0	0	0	0	0	0	0	0	1	0	0	0	0	0	0	0	0	0	0	0	0	0	1	0	0	0	24	0	0	0	0	0	0	0	0	0	0	0	0	0	0	0	2	0	0	0	2	0
ENSMUSG00000018537	0	0	0	0	0	0	0	4	0	0	0	0	0	0	0	3	0	0	0	1	0	5	0	3	0	0	0	0	0	0	0	1	0	0	0	0	0	0	0	2	0	0	0	0	0	0	0	0	0
ENSMUSG00000018543	0	0	0	0	0	0	0	0	0	2	0	0	0	0	0	0	0	0	0	0	0	12	0	0	0	16	0	0	0	0	0	0	0	0	0	6	0	1	0	0	0	0	0	4	0	1	0	0	0
ENSMUSG00000018168	0	4	0	0	0	0	0	0	0	0	0	0	0	0	0	0	0	0	0	12	0	0	0	0	0	0	0	0	0	0	0	0	0	0	0	4	0	0	0	0	0	0	0	0	0	0	0	3	0
ENSMUSG00000064224	0	3	0	0	0	4	0	29	0	4	0	0	0	10	0	2	0	0	0	0	0	0	0	0	0	0	0	0	0	0	0	0	0	0	0	29	0	0	0	0	0	0	0	0	0	0	0	9	0
ENSMUSG00000038020	0	0	0	0	0	0	0	0	0	0	0	0	0	0	0	24	0	0	0	0	0	21	0	35	0	29	0	2	0	0	0	0	0	13	0	0	0	0	0	0	0	5	0	0	0	0	0	0	0
ENSMUSG00000017499	0	7	0	50	0	0	0	0	0	2	0	0	0	0	0	0	0	0	0	0	0	51	0	46	0	0	0	13	0	0	0	6	0	16	0	1	0	0	0	0	0	0	0	3	0	8	0	54	0
ENSMUSG00000087581	0	0	0	0	0	2	0	0	0	0	0	0	0	0	0	0	0	82	0	0	0	0	0	0	0	0	0	2	0	0	0	0	0	0	0	0	0	0	0	0	0	0	0	0	0	0	0	0	0
ENSMUSG00000053797	0	2	0	2	0	13	0	12	0	21	0	1	0	10	0	29	0	1	0	8	0	28	0	33	0	13	0	9	0	1	0	5	0	14	0	10	0	14	0	6	0	1	0	5	0	5	0	11	0
ENSMUSG00000017165	0	3	0	0	0	4	0	10	0	1	0	8	0	10	0	7	0	2	0	8	0	7	0	18	0	0	0	0	0	6	0	0	0	0	0	3	0	7	0	9	0	5	0	0	0	7	0	4	0
ENSMUSG00000001552	0	0	0	2	0	1	0	0	0	6	0	0	0	2	0	3	0	1	0	0	0	0	0	0	0	0	0	0	0	0	0	0	0	0	0	0	0	0	0	3	0	9	0	0	0	2	0	0	0
ENSMUSG00000020917	0	0	0	0	0	4	0	44	0	0	0	15	0	0	0	30	0	12	0	0	0	0	0	10	0	7	0	6	0	0	0	0	0	0	0	5	0	0	0	0	0	4	0	0	0	0	0	0	0
ENSMUSG00000006784	0	4	0	0	0	5	0	18	0	8	0	0	0	10	0	0	0	30	0	0	0	0	0	38	0	36	0	0	0	0	0	0	0	0	0	7	0	27	0	0	0	0	0	0	0	17	0	49	0
ENSMUSG00000014198	0	0	0	2	0	8	0	0	0	0	0	0	0	0	0	107	0	4	0	24	0	6	0	0	0	0	0	0	0	2	0	1	0	8	0	19	0	0	0	14	0	3	0	2	0	2	0	5	0
ENSMUSG00000085604	0	0	0	0	0	2	0	0	0	0	0	0	0	0	0	0	0	0	0	19	0	0	0	0	0	0	0	0	0	1	0	1	0	0	0	17	0	0	0	0	0	0	0	0	0	0	0	0	0
ENSMUSG00000020918	0	0	0	0	0	2	0	0	0	0	0	4	0	8	0	0	0	0	0	0	0	0	0	0	0	0	0	0	0	0	0	0	0	0	0	0	0	0	0	0	0	0	0	0	0	0	0	2	0
ENSMUSG00000004043	0	18	0	26	0	23	0	20	0	41	0	8	0	17	0	76	0	8	0	70	0	84	0	14	0	6	0	16	0	7	0	3	0	14	0	20	0	2	0	0	0	9	0	5	0	5	0	14	0
ENSMUSG00000001755	0	0	0	0	0	0	0	1	0	1	0	0	0	1	0	2	0	0	0	1	0	1	0	2	0	1	0	0	0	0	0	0	0	2	0	0	0	1	0	2	0	0	0	0	0	0	0	0	0
ENSMUSG00000017167	0	10	0	34	0	14	0	13	0	3	0	0	0	30	0	9	0	21	0	43	0	61	0	22	0	6	0	7	0	4	0	29	0	10	0	5	0	16	0	0	0	20	0	6	0	14	0	1	0
ENSMUSG00000006920	0	26	0	63	0	58	0	93	0	87	0	6	0	34	0	218	0	14	0	69	0	159	0	179	0	53	0	24	0	20	0	62	0	0	0	40	0	39	0	53	0	26	0	16	0	58	0	51	0
ENSMUSG00000019326	0	0	0	0	0	5	0	7	0	1	0	0	0	0	0	42	0	0	0	0	0	0	0	25	0	42	0	17	0	3	0	0	0	27	0	16	0	15	0	0	0	18	0	5	0	7	0	36	0
ENSMUSG00000017314	0	1	0	0	0	6	0	31	0	1	0	1	0	12	0	8	0	7	0	12	0	0	0	0	0	22	0	5	0	0	0	0	0	23	0	0	0	16	0	19	0	0	0	0	0	26	0	5	0
ENSMUSG00000006574	0	11	0	22	0	4	0	10	0	1	0	13	0	36	0	31	0	21	0	23	0	0	0	0	0	0	0	0	0	5	0	0	0	4	0	9	0	0	0	30	0	11	0	2	0	0	0	7	0
ENSMUSG00000006575	0	0	0	0	0	1	0	2	0	0	0	0	0	0	0	0	0	0	0	0	0	0	0	0	0	11	0	0	0	0	0	0	0	0	0	8	0	0	0	0	0	0	0	0	0	7	0	0	0
ENSMUSG00000020926	0	2	0	9	0	18	0	15	0	12	0	0	0	12	0	63	0	0	0	0	0	60	0	83	0	13	0	12	0	0	0	7	0	0	0	0	0	0	0	0	0	7	0	4	0	0	0	5	0
ENSMUSG00000051378	0	7	0	11	0	15	0	20	0	29	0	0	0	7	0	0	0	12	0	3	0	21	0	13	0	19	0	7	0	0	0	0	0	2	0	9	0	19	0	3	0	7	0	3	0	7	0	19	0
ENSMUSG00000034239	0	18	0	0	0	22	0	75	0	26	0	0	0	44	0	2	0	0	0	3	0	48	0	0	0	0	0	2	0	0	0	16	0	0	0	36	0	17	0	0	0	1	0	0	0	30	0	0	0
ENSMUSG00000018486	0	3	0	0	0	10	0	0	0	0	0	0	0	11	0	0	0	0	0	0	0	0	0	6	0	0	0	0	0	0	0	2	0	0	0	8	0	0	0	0	0	0	0	0	0	0	0	0	0
ENSMUSG00000000125	0	0	0	0	0	11	0	9	0	0	0	0	0	1	0	0	0	0	0	7	0	1	0	0	0	0	0	0	0	0	0	0	0	0	0	0	0	23	0	0	0	0	0	2	0	0	0	0	0
ENSMUSG00000085134	0	1	0	0	0	3	0	0	0	0	0	0	0	1	0	0	0	0	0	11	0	0	0	0	0	0	0	0	0	0	0	2	0	0	0	8	0	0	0	0	0	0	0	0	0	0	0	11	0
ENSMUSG00000085297	0	2	0	0	0	20	0	11	0	1	0	2	0	40	0	48	0	0	0	8	0	24	0	67	0	21	0	9	0	1	0	14	0	18	0	17	0	0	0	10	0	13	0	0	0	18	0	21	0
ENSMUSG00000020681	0	3	0	0	0	16	0	9	0	0	0	0	0	35	0	40	0	0	0	2	0	7	0	47	0	0	0	0	0	2	0	5	0	4	0	0	0	0	0	6	0	4	0	0	0	15	0	0	0
ENSMUSG00000020717	0	26	0	7	0	57	0	76	0	68	0	6	0	155	0	139	0	13	0	37	0	127	0	110	0	42	0	15	0	18	0	32	0	51	0	87	0	8	0	9	0	7	0	14	0	45	0	52	0
ENSMUSG00000020599	0	0	0	0	0	0	0	0	0	0	0	0	0	7	0	0	0	2	0	45	0	0	0	7	0	0	0	0	0	0	0	13	0	2	0	0	0	0	0	0	0	4	0	0	0	0	0	0	0
ENSMUSG00000099630	0	3	0	0	0	11	0	9	0	4	0	2	0	0	0	5	0	24	0	10	0	24	0	0	0	29	0	6	0	0	0	0	0	6	0	5	0	0	0	0	0	0	0	3	0	0	0	19	0
ENSMUSG00000044749	0	0	0	0	0	6	0	4	0	0	0	15	0	14	0	0	0	0	0	15	0	0	0	0	0	0	0	0	0	0	0	0	0	0	0	0	0	59	0	0	0	0	0	0	0	0	0	0	0
ENSMUSG00000041674	0	0	0	0	0	4	0	0	0	0	0	0	0	0	0	2	0	0	0	0	0	0	0	8	0	0	0	18	0	0	0	0	0	0	0	0	0	0	0	97	0	0	0	0	0	0	0	0	0
ENSMUSG00000020732	0	0	0	15	0	2	0	18	0	0	0	0	0	54	0	47	0	0	0	0	0	0	0	6	0	0	0	0	0	0	0	15	0	0	0	0	0	16	0	0	0	0	0	7	0	0	0	10	0
ENSMUSG00000050201	0	3	0	0	0	25	0	30	0	3	0	4	0	15	0	63	0	10	0	8	0	28	0	42	0	11	0	4	0	7	0	3	0	31	0	12	0	32	0	17	0	12	0	1	0	9	0	15	0
ENSMUSG00000045288	0	2	0	0	0	11	0	4	0	0	0	2	0	5	0	29	0	5	0	0	0	8	0	13	0	5	0	1	0	2	0	2	0	29	0	7	0	13	0	6	0	10	0	0	0	2	0	8	0
ENSMUSG00000018862	0	4	0	0	0	10	0	13	0	0	0	1	0	0	0	0	0	9	0	0	0	27	0	4	0	0	0	0	0	0	0	0	0	0	0	8	0	0	0	0	0	0	0	0	0	6	0	12	0
ENSMUSG00000020782	0	0	0	0	0	3	0	4	0	11	0	0	0	9	0	3	0	3	0	32	0	0	0	1	0	2	0	2	0	1	0	0	0	5	0	0	0	2	0	3	0	0	0	1	0	0	0	2	0
ENSMUSG00000034427	0	3	0	0	0	8	0	12	0	20	0	6	0	33	0	12	0	5	0	0	0	0	0	26	0	7	0	18	0	7	0	0	0	7	0	0	0	8	0	9	0	0	0	8	0	0	0	13	0
ENSMUSG00000020752	0	76	0	356	0	213	0	315	0	357	0	67	0	385	0	1211	0	136	0	224	0	926	0	1631	0	1133	0	113	0	236	0	312	0	640	0	487	0	533	0	756	0	211	0	253	0	331	0	512	0
ENSMUSG00000097800	0	0	0	0	0	12	0	0	0	0	0	4	0	3	0	10	0	0	0	24	0	16	0	4	0	0	0	3	0	1	0	0	0	10	0	0	0	9	0	7	0	0	0	3	0	4	0	3	0
ENSMUSG00000020773	0	4	0	0	0	7	0	17	0	3	0	0	0	1	0	42	0	0	0	10	0	0	0	0	0	8	0	0	0	5	0	0	0	0	0	0	0	9	0	0	0	4	0	0	0	2	0	17	0
ENSMUSG00000020778	0	5	0	0	0	9	0	23	0	0	0	7	0	16	0	1	0	18	0	4	0	0	0	0	0	0	0	0	0	18	0	11	0	24	0	0	0	47	0	0	0	6	0	5	0	10	0	14	0
ENSMUSG00000020780	0	0	0	0	0	3	0	0	0	8	0	4	0	0	0	0	0	0	0	0	0	0	0	15	0	0	0	0	0	0	0	0	0	0	0	0	0	0	0	0	0	3	0	0	0	26	0	0	0
ENSMUSG00000043857	0	0	0	0	0	3	0	0	0	1	0	0	0	0	0	0	0	0	0	0	0	0	0	2	0	0	0	0	0	0	0	0	0	4	0	0	0	0	0	0	0	8	0	0	0	0	0	1	0
ENSMUSG00000085434	0	1	0	0	0	2	0	5	0	0	0	0	0	0	0	0	0	0	0	1	0	0	0	0	0	0	0	0	0	0	0	0	0	0	0	0	0	11	0	0	0	2	0	1	0	15	0	0	0
ENSMUSG00000039963	0	0	0	0	0	1	0	4	0	0	0	0	0	0	0	7	0	0	0	0	0	0	0	0	0	0	0	13	0	0	0	0	0	0	0	7	0	0	0	0	0	6	0	0	0	0	0	0	0
ENSMUSG00000085081	0	5	0	0	0	5	0	9	0	2	0	0	0	0	0	0	0	14	0	31	0	31	0	15	0	15	0	6	0	8	0	6	0	3	0	5	0	13	0	0	0	7	0	3	0	45	0	32	0
ENSMUSG00000025375	0	1	0	0	0	1	0	0	0	0	0	0	0	0	0	0	0	3	0	0	0	0	0	0	0	0	0	0	0	0	0	0	0	11	0	0	0	0	0	0	0	0	0	2	0	0	0	0	0
ENSMUSG00000025380	0	0	0	0	0	1	0	2	0	4	0	0	0	1	0	12	0	0	0	3	0	6	0	0	0	5	0	0	0	2	0	0	0	5	0	3	0	0	0	3	0	2	0	0	0	0	0	0	0
ENSMUSG00000025384	0	6	0	1	0	5	0	20	0	28	0	3	0	1	0	1	0	0	0	51	0	41	0	68	0	0	0	9	0	27	0	1	0	0	0	0	0	0	0	0	0	0	0	4	0	0	0	15	0
ENSMUSG00000025386	0	11	0	10	0	18	0	96	0	20	0	19	0	38	0	70	0	5	0	58	0	40	0	75	0	54	0	12	0	14	0	25	0	0	0	0	0	44	0	65	0	0	0	3	0	41	0	29	0
ENSMUSG00000025792	0	0	0	0	0	8	0	0	0	0	0	0	0	0	0	0	0	0	0	0	0	0	0	5	0	0	0	2	0	0	0	0	0	3	0	10	0	0	0	0	0	0	0	0	0	0	0	6	0
ENSMUSG00000084983	0	3	0	0	0	5	0	3	0	0	0	3	0	2	0	0	0	0	0	0	0	1	0	0	0	0	0	1	0	0	0	6	0	19	0	0	0	0	0	0	0	0	0	0	0	0	0	0	0
ENSMUSG00000025127	0	2	0	0	0	10	0	4	0	4	0	2	0	9	0	3	0	0	0	0	0	0	0	6	0	0	0	0	0	0	0	29	0	3	0	2	0	0	0	9	0	0	0	0	0	0	0	3	0
ENSMUSG00000051510	0	5	0	0	0	11	0	99	0	4	0	0	0	32	0	8	0	0	0	0	0	22	0	0	0	4	0	0	0	0	0	17	0	0	0	0	0	0	0	12	0	0	0	0	0	1	0	0	0
ENSMUSG00000097062	0	0	0	0	0	0	0	10	0	0	0	0	0	0	0	0	0	0	0	2	0	0	0	0	0	0	0	0	0	0	0	10	0	0	0	0	0	1	0	0	0	0	0	0	0	0	0	0	0
ENSMUSG00000025145	0	0	0	0	0	4	0	0	0	0	0	0	0	0	0	1	0	0	0	0	0	19	0	3	0	0	0	0	0	4	0	0	0	0	0	0	0	0	0	0	0	0	0	0	0	0	0	3	0
ENSMUSG00000039307	0	0	0	0	0	6	0	0	0	1	0	0	0	0	0	17	0	0	0	21	0	1	0	0	0	2	0	0	0	0	0	17	0	2	0	0	0	0	0	0	0	0	0	0	0	0	0	15	0
ENSMUSG00000020654	0	7	0	0	0	0	0	0	0	3	0	1	0	0	0	1	0	0	0	11	0	0	0	0	0	0	0	0	0	0	0	0	0	0	0	2	0	0	0	0	0	0	0	0	0	0	0	1	0
ENSMUSG00000037361	0	1	0	5	0	5	0	2	0	9	0	1	0	6	0	8	0	0	0	0	0	8	0	11	0	12	0	4	0	0	0	2	0	12	0	5	0	6	0	14	0	5	0	3	0	7	0	4	0
ENSMUSG00000051721	0	3	0	0	0	0	0	16	0	0	0	1	0	0	0	0	0	0	0	0	0	0	0	0	0	0	0	0	0	0	0	3	0	0	0	0	0	3	0	3	0	1	0	0	0	0	0	0	0
ENSMUSG00000112323	0	0	0	0	0	3	0	8	0	16	0	1	0	0	0	47	0	0	0	0	0	0	0	22	0	9	0	11	0	1	0	0	0	0	0	4	0	15	0	24	0	10	0	10	0	29	0	6	0
ENSMUSG00000020605	0	8	0	0	0	5	0	0	0	0	0	0	0	47	0	0	0	0	0	0	0	136	0	0	0	24	0	0	0	0	0	0	0	0	0	0	0	15	0	0	0	0	0	0	0	0	0	0	0
ENSMUSG00000020592	0	0	0	2	0	0	0	0	0	4	0	1	0	0	0	0	0	0	0	0	0	0	0	3	0	3	0	0	0	0	0	2	0	9	0	0	0	0	0	0	0	1	0	0	0	0	0	3	0
ENSMUSG00000066637	0	0	0	0	0	8	0	6	0	0	0	0	0	18	0	31	0	0	0	9	0	4	0	3	0	0	0	0	0	0	0	0	0	0	0	29	0	11	0	8	0	0	0	7	0	0	0	0	0
ENSMUSG00000048387	0	0	0	0	0	0	0	0	0	0	0	0	0	11	0	0	0	0	0	9	0	0	0	0	0	46	0	17	0	0	0	8	0	30	0	16	0	0	0	0	0	0	0	8	0	0	0	16	0
ENSMUSG00000020622	0	0	0	0	0	10	0	0	0	0	0	1	0	17	0	2	0	3	0	0	0	0	0	0	0	0	0	0	0	0	0	0	0	5	0	0	0	9	0	0	0	1	0	0	0	0	0	0	0
ENSMUSG00000051235	0	0	0	0	0	0	0	0	0	0	0	0	0	0	0	0	0	0	0	0	0	7	0	1	0	2	0	1	0	1	0	0	0	0	0	0	0	2	0	0	0	0	0	0	0	13	0	1	0
ENSMUSG00000020589	0	0	0	0	0	1	0	12	0	0	0	0	0	19	0	38	0	0	0	0	0	0	0	0	0	2	0	0	0	0	0	0	0	0	0	0	0	0	0	0	0	0	0	0	0	0	0	0	0
ENSMUSG00000071379	0	11	0	0	0	40	0	119	0	0	0	0	0	88	0	19	0	0	0	68	0	46	0	26	0	0	0	0	0	0	0	50	0	32	0	30	0	28	0	0	0	0	0	21	0	0	0	31	0
ENSMUSG00000073184	0	1	0	0	0	0	0	0	0	3	0	0	0	0	0	0	0	0	0	0	0	0	0	0	0	0	0	0	0	0	0	0	0	0	0	2	0	0	0	0	0	5	0	0	0	0	0	0	0
ENSMUSG00000059669	0	1	0	5	0	1	0	5	0	3	0	1	0	0	0	19	0	3	0	0	0	26	0	0	0	7	0	0	0	1	0	0	0	0	0	5	0	0	0	0	0	0	0	0	0	3	0	0	0
ENSMUSG00000036655	0	1	0	0	0	12	0	5	0	8	0	0	0	3	0	16	0	4	0	12	0	11	0	9	0	5	0	3	0	0	0	2	0	5	0	16	0	0	0	5	0	7	0	0	0	3	0	10	0
ENSMUSG00000020669	0	0	0	6	0	3	0	6	0	0	0	0	0	5	0	0	0	1	0	0	0	0	0	0	0	0	0	0	0	0	0	0	0	17	0	0	0	0	0	0	0	4	0	1	0	0	0	0	0
ENSMUSG00000001225	0	0	0	0	0	6	0	0	0	4	0	0	0	3	0	1	0	0	0	0	0	16	0	0	0	0	0	0	0	0	0	0	0	0	0	1	0	7	0	0	0	1	0	0	0	0	0	2	0
ENSMUSG00000097494	0	3	0	0	0	20	0	9	0	15	0	1	0	5	0	25	0	6	0	46	0	1	0	34	0	9	0	10	0	1	0	13	0	6	0	4	0	0	0	29	0	17	0	1	0	8	0	26	0
ENSMUSG00000020570	0	7	0	18	0	47	0	11	0	35	0	4	0	8	0	88	0	6	0	45	0	0	0	106	0	41	0	21	0	35	0	26	0	73	0	35	0	0	0	97	0	58	0	6	0	28	0	68	0
ENSMUSG00000020581	0	0	0	0	0	3	0	39	0	0	0	4	0	0	0	116	0	0	0	0	0	4	0	0	0	0	0	0	0	0	0	0	0	0	0	0	0	0	0	0	0	1	0	4	0	30	0	27	0
ENSMUSG00000036095	0	2	0	0	0	0	0	0	0	27	0	0	0	0	0	0	0	0	0	2	0	0	0	0	0	2	0	0	0	0	0	0	0	0	0	1	0	0	0	0	0	1	0	0	0	0	0	0	0
ENSMUSG00000044408	0	0	0	0	0	1	0	0	0	0	0	1	0	0	0	2	0	1	0	0	0	6	0	3	0	0	0	0	0	0	0	0	0	0	0	2	0	2	0	0	0	1	0	0	0	1	0	0	0
ENSMUSG00000079108	0	0	0	4	0	5	0	12	0	2	0	0	0	0	0	34	0	0	0	14	0	0	0	0	0	3	0	0	0	0	0	4	0	3	0	0	0	7	0	11	0	0	0	1	0	0	0	3	0
ENSMUSG00000012076	0	5	0	0	0	21	0	13	0	19	0	11	0	16	0	0	0	0	0	0	0	37	0	51	0	0	0	8	0	6	0	31	0	28	0	0	0	0	0	0	0	6	0	0	0	0	0	0	0
ENSMUSG00000047227	0	0	0	0	0	0	0	0	0	17	0	2	0	21	0	0	0	0	0	0	0	0	0	0	0	0	0	0	0	0	0	14	0	0	0	0	0	0	0	0	0	0	0	0	0	0	0	7	0
ENSMUSG00000113716	0	16	0	17	0	21	0	39	0	25	0	14	0	11	0	43	0	4	0	41	0	33	0	22	0	12	0	8	0	7	0	15	0	25	0	11	0	18	0	24	0	17	0	4	0	14	0	15	0
ENSMUSG00000113158	0	1	0	0	0	0	0	0	0	5	0	0	0	0	0	91	0	0	0	12	0	25	0	0	0	0	0	0	0	0	0	0	0	0	0	0	0	0	0	0	0	0	0	0	0	0	0	1	0
ENSMUSG00000020990	0	13	0	0	0	22	0	12	0	6	0	16	0	33	0	105	0	11	0	16	0	29	0	2	0	0	0	11	0	17	0	0	0	0	0	34	0	0	0	0	0	0	0	3	0	12	0	42	0
ENSMUSG00000113900	0	4	0	0	0	21	0	0	0	28	0	0	0	0	0	23	0	22	0	0	0	0	0	0	0	0	0	0	0	0	0	0	0	0	0	4	0	33	0	0	0	0	0	0	0	0	0	0	0
ENSMUSG00000087700	0	1	0	0	0	11	0	0	0	0	0	0	0	0	0	6	0	0	0	0	0	0	0	5	0	0	0	0	0	0	0	0	0	0	0	0	0	0	0	0	0	14	0	0	0	4	0	0	0
ENSMUSG00000021109	0	4	0	0	0	9	0	0	0	0	0	0	0	0	0	0	0	0	0	0	0	0	0	8	0	0	0	0	0	0	0	0	0	0	0	0	0	0	0	0	0	8	0	0	0	1	0	0	0
ENSMUSG00000056987	0	0	0	0	0	6	0	10	0	0	0	4	0	0	0	4	0	0	0	0	0	0	0	0	0	0	0	11	0	2	0	0	0	0	0	1	0	0	0	0	0	0	0	0	0	0	0	4	0
ENSMUSG00000060716	0	0	0	0	0	1	0	0	0	0	0	0	0	0	0	0	0	0	0	34	0	0	0	0	0	0	0	0	0	0	0	0	0	0	0	0	0	0	0	0	0	0	0	0	0	0	0	21	0
ENSMUSG00000111933	0	11	0	0	0	10	0	2	0	0	0	0	0	9	0	21	0	0	0	14	0	0	0	141	0	16	0	0	0	17	0	33	0	2	0	1	0	0	0	9	0	3	0	0	0	8	0	59	0
ENSMUSG00000021130	0	0	0	0	0	3	0	0	0	24	0	6	0	1	0	0	0	0	0	0	0	0	0	0	0	0	0	7	0	0	0	18	0	0	0	11	0	0	0	67	0	0	0	2	0	17	0	1	0
ENSMUSG00000021221	0	0	0	0	0	11	0	0	0	0	0	2	0	14	0	0	0	0	0	26	0	0	0	65	0	0	0	0	0	0	0	14	0	1	0	0	0	0	0	0	0	0	0	0	0	0	0	6	0
ENSMUSG00000090843	0	0	0	0	0	0	0	24	0	0	0	0	0	0	0	0	0	0	0	0	0	0	0	15	0	0	0	0	0	0	0	0	0	0	0	1	0	0	0	63	0	11	0	0	0	0	0	7	0
ENSMUSG00000021235	0	4	0	0	0	2	0	0	0	0	0	0	0	16	0	31	0	0	0	18	0	23	0	0	0	0	0	7	0	3	0	0	0	0	0	0	0	0	0	0	0	7	0	0	0	0	0	20	0
ENSMUSG00000021236	0	4	0	0	0	0	0	5	0	17	0	0	0	0	0	33	0	0	0	0	0	0	0	8	0	0	0	0	0	0	0	0	0	0	0	0	0	0	0	0	0	0	0	0	0	4	0	0	0
ENSMUSG00000002020	0	5	0	0	0	12	0	0	0	0	0	6	0	0	0	0	0	0	0	0	0	0	0	18	0	0	0	0	0	0	0	2	0	1	0	0	0	0	0	0	0	2	0	0	0	0	0	0	0
ENSMUSG00000042350	0	7	0	17	0	14	0	13	0	17	0	0	0	7	0	17	0	7	0	11	0	4	0	15	0	3	0	6	0	4	0	5	0	18	0	7	0	8	0	0	0	6	0	1	0	9	0	12	0
ENSMUSG00000045064	0	0	0	4	0	2	0	9	0	8	0	1	0	4	0	14	0	3	0	1	0	12	0	18	0	8	0	2	0	1	0	5	0	16	0	2	0	0	0	7	0	3	0	2	0	5	0	7	0
ENSMUSG00000034126	0	0	0	0	0	0	0	0	0	0	0	0	0	18	0	0	0	0	0	0	0	0	0	18	0	0	0	0	0	0	0	8	0	33	0	0	0	0	0	0	0	0	0	0	0	3	0	17	0
ENSMUSG00000034111	0	8	0	0	0	0	0	41	0	0	0	0	0	0	0	0	0	0	0	25	0	0	0	0	0	0	0	0	0	0	0	0	0	33	0	0	0	0	0	0	0	0	0	0	0	27	0	17	0
ENSMUSG00000090812	0	2	0	0	0	2	0	0	0	0	0	0	0	0	0	5	0	0	0	16	0	0	0	0	0	0	0	0	0	0	0	0	0	0	0	0	0	0	0	0	0	0	0	0	0	12	0	0	0
ENSMUSG00000050671	0	5	0	1	0	0	0	0	0	14	0	0	0	6	0	9	0	4	0	3	0	1	0	27	0	3	0	0	0	0	0	0	0	0	0	0	0	0	0	0	0	0	0	0	0	0	0	0	0
ENSMUSG00000021044	0	0	0	0	0	0	0	41	0	0	0	0	0	0	0	0	0	0	0	0	0	0	0	82	0	0	0	8	0	0	0	0	0	0	0	0	0	0	0	0	0	0	0	0	0	31	0	0	0
ENSMUSG00000020961	0	17	0	0	0	21	0	23	0	47	0	14	0	43	0	16	0	2	0	51	0	43	0	0	0	7	0	17	0	0	0	24	0	22	0	8	0	0	0	21	0	19	0	0	0	27	0	1	0
ENSMUSG00000113147	0	10	0	0	0	14	0	47	0	16	0	6	0	25	0	124	0	0	0	0	0	50	0	0	0	0	0	0	0	0	0	0	0	44	0	25	0	52	0	45	0	21	0	6	0	97	0	18	0
ENSMUSG00000021182	0	0	0	15	0	0	0	21	0	28	0	0	0	17	0	6	0	0	0	0	0	0	0	3	0	4	0	18	0	7	0	0	0	21	0	0	0	19	0	15	0	0	0	2	0	14	0	4	0
ENSMUSG00000113634	0	0	0	0	0	0	0	0	0	8	0	0	0	0	0	0	0	0	0	0	0	0	0	0	0	0	0	13	0	0	0	0	0	15	0	0	0	0	0	0	0	0	0	0	0	1	0	0	0
ENSMUSG00000021187	0	63	0	112	0	0	0	0	0	0	0	0	0	302	0	0	0	0	0	0	0	127	0	440	0	193	0	248	0	392	0	71	0	55	0	296	0	283	0	79	0	95	0	0	0	391	0	72	0
ENSMUSG00000041771	0	3	0	0	0	0	0	0	0	0	0	0	0	0	0	0	0	0	0	0	0	0	0	0	0	9	0	0	0	0	0	0	0	0	0	0	0	0	0	0	0	6	0	0	0	2	0	0	0
ENSMUSG00000021190	0	5	0	0	0	23	0	47	0	0	0	3	0	24	0	45	0	25	0	0	0	0	0	56	0	29	0	0	0	0	0	14	0	0	0	37	0	0	0	0	0	22	0	0	0	33	0	38	0
ENSMUSG00000021200	0	2	0	24	0	35	0	22	0	0	0	4	0	82	0	0	0	11	0	28	0	25	0	108	0	4	0	4	0	0	0	0	0	33	0	35	0	36	0	19	0	8	0	1	0	0	0	20	0
ENSMUSG00000090185	0	7	0	12	0	12	0	3	0	0	0	0	0	40	0	0	0	12	0	12	0	27	0	56	0	5	0	2	0	0	0	0	0	22	0	30	0	21	0	16	0	12	0	0	0	0	0	11	0
ENSMUSG00000084883	0	0	0	0	0	11	0	0	0	0	0	0	0	0	0	30	0	0	0	11	0	0	0	0	0	0	0	0	0	0	0	0	0	15	0	0	0	0	0	0	0	0	0	0	0	0	0	0	0
ENSMUSG00000058070	0	26	0	0	0	70	0	1	0	8	0	1	0	0	0	0	0	0	0	92	0	162	0	15	0	59	0	0	0	0	0	0	0	0	0	10	0	0	0	0	0	2	0	5	0	12	0	49	0
ENSMUSG00000112977	0	7	0	0	0	48	0	5	0	0	0	0	0	12	0	8	0	0	0	0	0	30	0	25	0	0	0	1	0	2	0	28	0	25	0	35	0	3	0	5	0	3	0	2	0	0	0	0	0
ENSMUSG00000056458	0	0	0	0	0	1	0	0	0	0	0	1	0	0	0	0	0	1	0	0	0	3	0	3	0	9	0	0	0	0	0	0	0	2	0	0	0	0	0	0	0	2	0	0	0	2	0	1	0
ENSMUSG00000113029	0	11	0	29	0	11	0	37	0	57	0	10	0	22	0	288	0	8	0	14	0	66	0	120	0	111	0	22	0	33	0	15	0	24	0	49	0	0	0	9	0	12	0	17	0	26	0	37	0
ENSMUSG00000112991	0	0	0	1	0	1	0	2	0	0	0	0	0	0	0	4	0	0	0	2	0	3	0	3	0	0	0	0	0	0	0	0	0	0	0	0	0	0	0	0	0	0	0	0	0	0	0	0	0
ENSMUSG00000072825	0	2	0	0	0	3	0	0	0	0	0	0	0	8	0	0	0	0	0	0	0	0	0	4	0	13	0	3	0	0	0	0	0	0	0	0	0	14	0	0	0	3	0	0	0	0	0	2	0
ENSMUSG00000021298	0	1	0	0	0	1	0	15	0	0	0	7	0	5	0	10	0	3	0	6	0	17	0	0	0	0	0	2	0	7	0	3	0	0	0	0	0	0	0	16	0	0	0	0	0	2	0	0	0
ENSMUSG00000012211	0	2	0	11	0	2	0	10	0	0	0	3	0	0	0	11	0	0	0	14	0	12	0	0	0	0	0	6	0	0	0	0	0	0	0	0	0	13	0	17	0	6	0	0	0	21	0	5	0
ENSMUSG00000042050	0	3	0	0	0	56	0	0	0	11	0	0	0	0	0	0	0	0	0	0	0	3	0	6	0	24	0	19	0	0	0	32	0	0	0	34	0	0	0	0	0	3	0	1	0	10	0	32	0
ENSMUSG00000033781	0	1	0	0	0	0	0	0	0	0	0	0	0	0	0	0	0	0	0	0	0	0	0	22	0	25	0	2	0	0	0	0	0	0	0	0	0	0	0	0	0	0	0	3	0	7	0	0	0
ENSMUSG00000021213	0	0	0	0	0	14	0	4	0	0	0	0	0	0	0	0	0	0	0	0	0	0	0	29	0	0	0	0	0	0	0	0	0	83	0	0	0	0	0	0	0	0	0	0	0	0	0	0	0
ENSMUSG00000113100	0	0	0	1	0	12	0	6	0	10	0	0	0	0	0	22	0	4	0	10	0	26	0	8	0	4	0	4	0	3	0	5	0	6	0	3	0	7	0	22	0	3	0	1	0	4	0	4	0
ENSMUSG00000021326	0	2	0	0	0	4	0	4	0	12	0	0	0	0	0	65	0	0	0	0	0	36	0	7	0	12	0	7	0	4	0	0	0	0	0	0	0	2	0	0	0	3	0	0	0	3	0	4	0
ENSMUSG00000055313	0	0	0	0	0	0	0	0	0	1	0	0	0	0	0	0	0	0	0	22	0	0	0	0	0	0	0	0	0	0	0	0	0	0	0	1	0	0	0	0	0	0	0	0	0	3	0	0	0
ENSMUSG00000114702	0	5	0	3	0	3	0	0	0	5	0	5	0	0	0	12	0	1	0	0	0	37	0	16	0	5	0	1	0	0	0	0	0	22	0	5	0	0	0	2	0	3	0	6	0	0	0	6	0
ENSMUSG00000054931	0	0	0	10	0	10	0	0	0	5	0	2	0	0	0	23	0	5	0	0	0	30	0	21	0	7	0	2	0	1	0	0	0	30	0	4	0	0	0	4	0	2	0	1	0	0	0	8	0
ENSMUSG00000016756	0	0	0	0	0	0	0	17	0	0	0	0	0	0	0	0	0	0	0	0	0	0	0	0	0	0	0	0	0	0	0	0	0	0	0	0	0	1	0	0	0	0	0	0	0	0	0	67	0
ENSMUSG00000085861	0	0	0	0	0	0	0	0	0	0	0	0	0	0	0	24	0	0	0	0	0	3	0	35	0	14	0	6	0	0	0	1	0	17	0	3	0	0	0	0	0	2	0	2	0	9	0	1	0
ENSMUSG00000069255	0	0	0	0	0	0	0	0	0	0	0	0	0	0	0	1	0	1	0	0	0	11	0	0	0	0	0	0	0	0	0	0	0	0	0	0	0	9	0	0	0	0	0	2	0	0	0	4	0
ENSMUSG00000086144	0	1	0	0	0	2	0	0	0	0	0	0	0	0	0	0	0	0	0	0	0	16	0	0	0	0	0	0	0	0	0	7	0	2	0	0	0	0	0	0	0	0	0	0	0	0	0	0	0
ENSMUSG00000052180	0	23	0	44	0	151	0	12	0	0	0	74	0	0	0	0	0	107	0	194	0	4	0	116	0	23	0	103	0	7	0	43	0	203	0	33	0	35	0	5	0	45	0	8	0	52	0	86	0
ENSMUSG00000046949	0	0	0	0	0	0	0	0	0	0	0	0	0	0	0	0	0	31	0	4	0	0	0	0	0	12	0	0	0	0	0	0	0	0	0	6	0	0	0	0	0	0	0	0	0	0	0	0	0
ENSMUSG00000038286	0	7	0	0	0	61	0	79	0	9	0	0	0	0	0	72	0	103	0	13	0	71	0	174	0	24	0	27	0	6	0	54	0	20	0	15	0	72	0	72	0	22	0	5	0	24	0	21	0
ENSMUSG00000021413	0	2	0	0	0	1	0	0	0	0	0	0	0	0	0	0	0	0	0	0	0	0	0	6	0	22	0	0	0	1	0	0	0	12	0	0	0	0	0	0	0	0	0	0	0	0	0	10	0
ENSMUSG00000021416	0	1	0	0	0	1	0	14	0	7	0	0	0	0	0	16	0	5	0	7	0	55	0	8	0	0	0	0	0	0	0	0	0	0	0	2	0	0	0	0	0	2	0	0	0	6	0	3	0
ENSMUSG00000114647	0	0	0	0	0	0	0	0	0	4	0	0	0	0	0	11	0	0	0	0	0	0	0	4	0	0	0	0	0	0	0	0	0	6	0	0	0	0	0	0	0	0	0	0	0	0	0	0	0
ENSMUSG00000044566	0	0	0	0	0	16	0	21	0	0	0	0	0	0	0	0	0	0	0	0	0	0	0	48	0	26	0	10	0	14	0	0	0	2	0	0	0	0	0	4	0	6	0	4	0	40	0	27	0
ENSMUSG00000054889	0	0	0	0	0	6	0	0	0	0	0	0	0	0	0	0	0	0	0	0	0	0	0	0	0	0	0	6	0	0	0	1	0	1	0	1	0	1	0	0	0	0	0	1	0	0	0	6	0
ENSMUSG00000054728	0	3	0	0	0	4	0	16	0	5	0	0	0	0	0	52	0	0	0	0	0	0	0	7	0	0	0	4	0	0	0	4	0	20	0	0	0	15	0	3	0	0	0	1	0	14	0	12	0
ENSMUSG00000087202	0	1	0	0	0	2	0	6	0	5	0	0	0	0	0	30	0	0	0	0	0	0	0	4	0	0	0	1	0	0	0	3	0	9	0	0	0	6	0	5	0	0	0	0	0	6	0	5	0
ENSMUSG00000051606	0	0	0	0	0	7	0	27	0	0	0	0	0	0	0	0	0	0	0	0	0	0	0	22	0	13	0	20	0	0	0	0	0	0	0	0	0	0	0	0	0	17	0	0	0	0	0	25	0
ENSMUSG00000047324	0	0	0	0	0	0	0	0	0	0	0	0	0	0	0	0	0	0	0	0	0	0	0	0	0	0	0	0	0	0	0	0	0	0	0	0	0	0	0	0	0	0	0	0	0	0	0	0	0
ENSMUSG00000114457	0	0	0	0	0	1	0	0	0	0	0	0	0	0	0	42	0	0	0	0	0	13	0	0	0	0	0	0	0	0	0	0	0	0	0	0	0	0	0	0	0	0	0	0	0	0	0	5	0
ENSMUSG00000038025	0	1	0	1	0	6	0	0	0	0	0	2	0	0	0	5	0	0	0	0	0	0	0	55	0	0	0	0	0	0	0	0	0	0	0	0	0	0	0	0	0	0	0	0	0	7	0	0	0
ENSMUSG00000037933	0	4	0	0	0	4	0	5	0	10	0	0	0	0	0	27	0	0	0	0	0	0	0	0	0	0	0	0	0	0	0	0	0	5	0	0	0	0	0	0	0	0	0	0	0	3	0	0	0
ENSMUSG00000021395	0	1	0	0	0	12	0	5	0	17	0	13	0	0	0	11	0	22	0	46	0	3	0	10	0	0	0	7	0	2	0	3	0	4	0	22	0	0	0	0	0	12	0	16	0	0	0	41	0
ENSMUSG00000107008	0	2	0	0	0	34	0	7	0	0	0	2	0	0	0	19	0	0	0	291	0	0	0	0	0	0	0	0	0	0	0	0	0	0	0	0	0	0	0	0	0	0	0	0	0	0	0	0	0
ENSMUSG00000021478	0	1	0	0	0	3	0	1	0	12	0	0	0	0	0	12	0	0	0	2	0	0	0	7	0	3	0	0	0	0	0	0	0	3	0	3	0	2	0	5	0	1	0	1	0	0	0	7	0
ENSMUSG00000025872	0	0	0	0	0	3	0	3	0	1	0	0	0	0	0	4	0	0	0	4	0	0	0	0	0	1	0	0	0	0	0	1	0	0	0	2	0	0	0	2	0	0	0	0	0	2	0	2	0
ENSMUSG00000025876	0	2	0	0	0	0	0	0	0	0	0	0	0	0	0	0	0	0	0	0	0	0	0	0	0	0	0	0	0	0	0	0	0	9	0	7	0	9	0	0	0	0	0	0	0	0	0	8	0
ENSMUSG00000025877	0	5	0	0	0	2	0	0	0	1	0	0	0	0	0	0	0	0	0	0	0	0	0	0	0	0	0	0	0	0	0	0	0	6	0	0	0	0	0	0	0	0	0	1	0	0	0	4	0
ENSMUSG00000074886	0	0	0	2	0	2	0	4	0	3	0	0	0	0	0	3	0	0	0	2	0	3	0	9	0	1	0	1	0	1	0	3	0	0	0	2	0	3	0	0	0	0	0	0	0	1	0	9	0
ENSMUSG00000034686	0	13	0	48	0	52	0	281	0	58	0	20	0	1	0	122	0	14	0	73	0	168	0	117	0	61	0	17	0	52	0	28	0	47	0	30	0	85	0	6	0	47	0	14	0	81	0	54	0
ENSMUSG00000058569	0	30	0	0	0	35	0	0	0	2	0	2	0	0	0	39	0	31	0	116	0	24	0	68	0	0	0	20	0	7	0	2	0	32	0	6	0	35	0	0	0	19	0	0	0	10	0	7	0
ENSMUSG00000045767	0	1	0	0	0	2	0	0	0	5	0	0	0	0	0	3	0	0	0	2	0	0	0	4	0	2	0	0	0	0	0	1	0	1	0	3	0	0	0	1	0	0	0	0	0	3	0	0	0
ENSMUSG00000014164	0	0	0	5	0	6	0	0	0	21	0	2	0	0	0	68	0	0	0	14	0	0	0	0	0	16	0	8	0	0	0	5	0	48	0	10	0	5	0	0	0	4	0	3	0	17	0	20	0
ENSMUSG00000060176	0	21	0	49	0	22	0	28	0	64	0	9	0	0	0	147	0	2	0	46	0	167	0	79	0	50	0	31	0	1	0	14	0	39	0	89	0	78	0	142	0	26	0	17	0	42	0	40	0
ENSMUSG00000091311	0	1	0	3	0	7	0	0	0	1	0	2	0	0	0	22	0	4	0	0	0	26	0	12	0	5	0	0	0	0	0	1	0	30	0	5	0	0	0	6	0	2	0	2	0	0	0	8	0
ENSMUSG00000043986	0	0	0	0	0	0	0	0	0	0	0	2	0	0	0	0	0	8	0	0	0	0	0	0	0	0	0	0	0	0	0	0	0	0	0	12	0	0	0	20	0	0	0	0	0	11	0	12	0
ENSMUSG00000056728	0	0	0	0	0	0	0	0	0	0	0	0	0	0	0	0	0	0	0	11	0	0	0	0	0	0	0	0	0	0	0	0	0	0	0	6	0	0	0	0	0	0	0	0	0	0	0	0	0
ENSMUSG00000050345	0	9	0	0	0	26	0	0	0	0	0	12	0	0	0	0	0	0	0	4	0	0	0	32	0	0	0	0	0	13	0	0	0	0	0	27	0	0	0	51	0	0	0	0	0	0	0	6	0
ENSMUSG00000113295	0	0	0	0	0	0	0	0	0	10	0	0	0	0	0	0	0	0	0	0	0	0	0	0	0	0	0	3	0	2	0	0	0	0	0	0	0	0	0	15	0	0	0	0	0	0	0	5	0
ENSMUSG00000033122	0	0	0	0	0	8	0	0	0	4	0	0	0	0	0	4	0	0	0	0	0	0	0	0	0	0	0	0	0	0	0	0	0	0	0	1	0	0	0	0	0	0	0	0	0	0	0	2	0
ENSMUSG00000021519	0	0	0	16	0	4	0	19	0	6	0	2	0	0	0	20	0	0	0	12	0	0	0	23	0	0	0	0	0	0	0	0	0	0	0	0	0	0	0	13	0	5	0	0	0	6	0	0	0
ENSMUSG00000069206	0	3	0	0	0	0	0	0	0	2	0	0	0	1	0	0	0	0	0	0	0	0	0	0	0	0	0	0	0	12	0	0	0	0	0	0	0	0	0	0	0	19	0	0	0	0	0	17	0
ENSMUSG00000021594	0	15	0	53	0	22	0	0	0	49	0	0	0	0	0	114	0	0	0	16	0	0	0	26	0	38	0	19	0	14	0	0	0	9	0	0	0	32	0	0	0	10	0	19	0	15	0	24	0
ENSMUSG00000049538	0	5	0	0	0	0	0	0	0	0	0	0	0	0	0	0	0	0	0	0	0	0	0	0	0	0	0	0	0	0	0	0	0	0	0	0	0	0	0	0	0	0	0	0	0	0	0	10	0
ENSMUSG00000021609	0	33	0	28	0	51	0	80	0	117	0	5	0	0	0	161	0	0	0	17	0	176	0	99	0	137	0	34	0	45	0	40	0	89	0	0	0	15	0	5	0	52	0	4	0	70	0	33	0
ENSMUSG00000069189	0	2	0	5	0	10	0	9	0	18	0	0	0	4	0	9	0	4	0	3	0	10	0	4	0	6	0	0	0	0	0	5	0	1	0	0	0	5	0	6	0	0	0	0	0	2	0	6	0
ENSMUSG00000036123	0	0	0	0	0	6	0	7	0	27	0	8	0	0	0	0	0	5	0	4	0	0	0	47	0	0	0	0	0	0	0	0	0	20	0	8	0	15	0	0	0	0	0	0	0	0	0	15	0
ENSMUSG00000021583	0	35	0	49	0	121	0	26	0	7	0	10	0	0	0	0	0	84	0	38	0	39	0	44	0	34	0	26	0	12	0	11	0	41	0	7	0	51	0	75	0	18	0	9	0	9	0	14	0
ENSMUSG00000035834	0	8	0	0	0	2	0	0	0	0	0	0	0	0	0	3	0	0	0	0	0	0	0	0	0	0	0	0	0	0	0	1	0	0	0	0	0	0	0	0	0	0	0	0	0	0	0	16	0
ENSMUSG00000051098	0	7	0	21	0	17	0	5	0	39	0	3	0	0	0	26	0	7	0	12	0	70	0	44	0	32	0	6	0	5	0	10	0	22	0	31	0	19	0	27	0	14	0	0	0	6	0	33	0
ENSMUSG00000021613	0	0	0	0	0	0	0	0	0	17	0	5	0	0	0	0	0	0	0	0	0	0	0	28	0	0	0	8	0	3	0	0	0	0	0	3	0	0	0	0	0	0	0	8	0	0	0	56	0
ENSMUSG00000034334	0	0	0	0	0	2	0	13	0	0	0	0	0	0	0	0	0	0	0	0	0	0	0	21	0	0	0	0	0	0	0	0	0	6	0	0	0	0	0	0	0	0	0	0	0	0	0	8	0
ENSMUSG00000047419	0	0	0	0	0	0	0	0	0	0	0	0	0	0	0	13	0	0	0	0	0	3	0	12	0	1	0	0	0	0	0	0	0	0	0	8	0	11	0	0	0	0	0	0	0	0	0	0	0
ENSMUSG00000114055	0	0	0	0	0	9	0	1	0	0	0	0	0	0	0	16	0	0	0	0	0	0	0	0	0	0	0	14	0	8	0	0	0	0	0	0	0	24	0	0	0	0	0	0	0	0	0	0	0
ENSMUSG00000051111	0	0	0	0	0	2	0	0	0	5	0	0	0	0	0	7	0	0	0	2	0	0	0	0	0	0	0	0	0	0	0	0	0	0	0	0	0	0	0	9	0	0	0	0	0	0	0	2	0
ENSMUSG00000021671	0	0	0	2	0	4	0	0	0	0	0	0	0	0	0	0	0	0	0	0	0	0	0	0	0	1	0	1	0	0	0	3	0	9	0	0	0	0	0	0	0	0	0	0	0	0	0	11	0
ENSMUSG00000109561	0	0	0	0	0	0	0	0	0	0	0	0	0	0	0	0	0	0	0	10	0	0	0	0	0	36	0	0	0	0	0	0	0	0	0	0	0	0	0	0	0	0	0	0	0	0	0	0	0
ENSMUSG00000096330	0	0	0	0	0	0	0	0	0	0	0	0	0	0	0	8	0	0	0	2	0	11	0	0	0	12	0	10	0	0	0	0	0	0	0	9	0	0	0	0	0	0	0	0	0	0	0	12	0
ENSMUSG00000021638	0	0	0	0	0	3	0	0	0	5	0	0	0	0	0	0	0	0	0	0	0	0	0	0	0	1	0	0	0	3	0	4	0	0	0	0	0	0	0	0	0	0	0	0	0	0	0	2	0
ENSMUSG00000048924	0	6	0	5	0	12	0	0	0	26	0	4	0	0	0	2	0	7	0	0	0	0	0	0	0	0	0	8	0	0	0	0	0	0	0	18	0	0	0	0	0	3	0	0	0	11	0	18	0
ENSMUSG00000061474	0	1	0	0	0	2	0	0	0	5	0	0	0	0	0	0	0	0	0	0	0	0	0	0	0	0	0	7	0	8	0	0	0	35	0	10	0	0	0	0	0	8	0	0	0	34	0	0	0
ENSMUSG00000114276	0	0	0	12	0	0	0	0	0	0	0	3	0	0	0	0	0	4	0	0	0	0	0	0	0	0	0	3	0	0	0	0	0	38	0	0	0	27	0	0	0	0	0	2	0	0	0	11	0
ENSMUSG00000021700	0	0	0	0	0	0	0	0	0	8	0	0	0	3	0	4	0	0	0	0	0	0	0	0	0	4	0	2	0	0	0	0	0	4	0	4	0	9	0	7	0	1	0	0	0	0	0	2	0
ENSMUSG00000049985	0	0	0	0	0	0	0	0	0	22	0	0	0	0	0	0	0	0	0	1	0	0	0	2	0	1	0	0	0	0	0	0	0	0	0	1	0	0	0	0	0	0	0	0	0	0	0	0	0
ENSMUSG00000021758	0	1	0	0	0	0	0	0	0	0	0	0	0	0	0	0	0	0	0	21	0	0	0	0	0	0	0	0	0	0	0	0	0	0	0	0	0	0	0	0	0	0	0	5	0	0	0	14	0
ENSMUSG00000114417	0	1	0	6	0	5	0	6	0	6	0	0	0	6	0	45	0	0	0	17	0	0	0	0	0	7	0	2	0	5	0	4	0	13	0	4	0	0	0	7	0	4	0	2	0	3	0	4	0
ENSMUSG00000104314	0	0	0	0	0	1	0	2	0	23	0	0	0	0	0	4	0	1	0	1	0	1	0	2	0	1	0	0	0	0	0	1	0	1	0	1	0	1	0	3	0	0	0	1	0	1	0	1	0
ENSMUSG00000114792	0	2	0	0	0	0	0	0	0	0	0	0	0	0	0	0	0	0	0	0	0	0	0	20	0	0	0	1	0	2	0	0	0	4	0	7	0	0	0	0	0	7	0	1	0	4	0	0	0
ENSMUSG00000093930	0	0	0	0	0	0	0	0	0	0	0	0	0	0	0	1	0	0	0	0	0	2	0	0	0	0	0	0	0	1	0	0	0	0	0	0	0	0	0	1	0	16	0	0	0	0	0	0	0
ENSMUSG00000021748	0	2	0	7	0	6	0	7	0	5	0	1	0	4	0	15	0	0	0	5	0	8	0	8	0	2	0	1	0	0	0	1	0	2	0	2	0	4	0	3	0	0	0	0	0	3	0	5	0
ENSMUSG00000021737	0	0	0	0	0	0	0	9	0	3	0	0	0	0	0	0	0	5	0	0	0	0	0	0	0	12	0	0	0	2	0	0	0	0	0	0	0	0	0	0	0	0	0	3	0	0	0	3	0
ENSMUSG00000114883	0	0	0	0	0	0	0	0	0	2	0	0	0	0	0	0	0	0	0	0	0	0	0	0	0	0	0	0	0	0	0	0	0	0	0	0	0	0	0	0	0	0	0	0	0	11	0	2	0
ENSMUSG00000021807	0	2	0	3	0	10	0	3	0	9	0	3	0	5	0	22	0	2	0	21	0	17	0	24	0	6	0	5	0	2	0	2	0	8	0	11	0	4	0	4	0	8	0	2	0	6	0	12	0
ENSMUSG00000114436	0	8	0	0	0	16	0	27	0	15	0	0	0	3	0	11	0	17	0	6	0	16	0	14	0	8	0	0	0	3	0	3	0	5	0	0	0	27	0	1	0	5	0	1	0	10	0	3	0
ENSMUSG00000021809	0	0	0	4	0	2	0	0	0	0	0	0	0	0	0	76	0	8	0	6	0	25	0	31	0	0	0	0	0	0	0	4	0	0	0	3	0	0	0	0	0	0	0	4	0	20	0	12	0
ENSMUSG00000021810	0	0	0	10	0	9	0	0	0	0	0	4	0	0	0	47	0	8	0	18	0	36	0	37	0	0	0	0	0	0	0	0	0	28	0	38	0	0	0	0	0	0	0	7	0	20	0	1	0
ENSMUSG00000021819	0	0	0	0	0	1	0	0	0	0	0	0	0	13	0	0	0	2	0	1	0	0	0	6	0	0	0	0	0	0	0	0	0	0	0	0	0	0	0	15	0	4	0	0	0	0	0	0	0
ENSMUSG00000039308	0	0	0	4	0	2	0	0	0	0	0	0	0	0	0	0	0	4	0	0	0	0	0	0	0	0	0	0	0	0	0	0	0	7	0	3	0	1	0	0	0	3	0	0	0	0	0	0	0
ENSMUSG00000040717	0	1	0	0	0	15	0	40	0	0	0	0	0	15	0	0	0	0	0	0	0	36	0	0	0	0	0	0	0	0	0	0	0	0	0	20	0	2	0	0	0	0	0	0	0	0	0	0	0
ENSMUSG00000097002	0	1	0	0	0	1	0	0	0	0	0	1	0	15	0	0	0	1	0	0	0	0	0	3	0	9	0	7	0	0	0	0	0	19	0	0	0	0	0	0	0	2	0	0	0	0	0	0	0
ENSMUSG00000114424	0	14	0	4	0	12	0	33	0	16	0	3	0	9	0	35	0	6	0	44	0	36	0	20	0	16	0	14	0	6	0	9	0	10	0	35	0	5	0	15	0	14	0	5	0	7	0	19	0
ENSMUSG00000021916	0	0	0	1	0	1	0	11	0	8	0	0	0	10	0	29	0	0	0	0	0	29	0	4	0	5	0	3	0	3	0	0	0	13	0	9	0	2	0	0	0	10	0	0	0	2	0	5	0
ENSMUSG00000042286	0	0	0	0	0	9	0	3	0	1	0	1	0	0	0	5	0	0	0	49	0	0	0	6	0	0	0	0	0	1	0	0	0	0	0	0	0	6	0	0	0	9	0	0	0	0	0	2	0
ENSMUSG00000021902	0	0	0	0	0	0	0	0	0	20	0	0	0	0	0	15	0	0	0	13	0	0	0	0	0	0	0	0	0	0	0	0	0	0	0	0	0	0	0	27	0	19	0	0	0	0	0	6	0
ENSMUSG00000115468	0	0	0	0	0	0	0	2	0	0	0	2	0	3	0	0	0	0	0	0	0	0	0	15	0	0	0	0	0	0	0	0	0	0	0	0	0	0	0	0	0	0	0	0	0	0	0	0	0
ENSMUSG00000021906	0	0	0	0	0	0	0	0	0	2	0	0	0	0	0	0	0	0	0	1	0	0	0	0	0	0	0	0	0	0	0	1	0	0	0	2	0	4	0	0	0	0	0	2	0	0	0	0	0
ENSMUSG00000054051	0	0	0	0	0	9	0	0	0	0	0	0	0	0	0	0	0	0	0	0	0	0	0	0	0	0	0	0	0	0	0	5	0	0	0	0	0	0	0	0	0	0	0	0	0	0	0	13	0
ENSMUSG00000050666	0	0	0	0	0	0	0	0	0	0	0	0	0	0	0	0	0	0	0	56	0	0	0	0	0	0	0	6	0	0	0	0	0	0	0	0	0	0	0	0	0	0	0	0	0	69	0	17	0
ENSMUSG00000047441	0	0	0	0	0	3	0	0	0	0	0	0	0	9	0	0	0	17	0	7	0	0	0	0	0	0	0	0	0	0	0	10	0	0	0	0	0	0	0	0	0	0	0	0	0	0	0	0	0
ENSMUSG00000115209	0	1	0	9	0	14	0	1	0	12	0	0	0	11	0	6	0	3	0	0	0	0	0	16	0	18	0	0	0	1	0	6	0	5	0	0	0	11	0	0	0	2	0	0	0	0	0	3	0
ENSMUSG00000115553	0	0	0	0	0	0	0	0	0	0	0	0	0	5	0	0	0	0	0	0	0	0	0	0	0	0	0	0	0	8	0	0	0	0	0	0	0	0	0	0	0	0	0	0	0	0	0	0	0
ENSMUSG00000015759	0	14	0	31	0	50	0	31	0	2	0	14	0	5	0	109	0	0	0	19	0	3	0	71	0	75	0	23	0	2	0	26	0	9	0	101	0	24	0	26	0	14	0	8	0	35	0	54	0
ENSMUSG00000050335	0	10	0	8	0	0	0	0	0	0	0	0	0	0	0	35	0	0	0	0	0	0	0	7	0	0	0	3	0	0	0	0	0	0	0	0	0	0	0	10	0	0	0	2	0	0	0	15	0
ENSMUSG00000036242	0	0	0	0	0	0	0	0	0	0	0	0	0	0	0	0	0	0	0	0	0	0	0	0	0	0	0	0	0	0	0	0	0	0	0	1	0	0	0	0	0	0	0	0	0	0	0	3	0
ENSMUSG00000059069	0	5	0	7	0	6	0	0	0	0	0	0	0	15	0	42	0	0	0	0	0	19	0	6	0	9	0	0	0	0	0	0	0	0	0	0	0	0	0	0	0	0	0	0	0	0	0	17	0
ENSMUSG00000006288	0	3	0	2	0	4	0	6	0	3	0	1	0	3	0	47	0	0	0	9	0	19	0	0	0	0	0	6	0	0	0	0	0	10	0	1	0	5	0	6	0	3	0	0	0	8	0	5	0
ENSMUSG00000071470	0	0	0	21	0	14	0	0	0	0	0	12	0	17	0	24	0	0	0	36	0	106	0	0	0	0	0	18	0	0	0	0	0	2	0	0	0	29	0	90	0	11	0	4	0	12	0	29	0
ENSMUSG00000090799	0	1	0	0	0	0	0	4	0	0	0	1	0	0	0	6	0	0	0	4	0	4	0	2	0	2	0	0	0	0	0	0	0	0	0	0	0	0	0	6	0	0	0	0	0	0	0	5	0
ENSMUSG00000022159	0	9	0	0	0	13	0	0	0	27	0	0	0	10	0	0	0	19	0	20	0	55	0	2	0	20	0	0	0	0	0	5	0	5	0	1	0	34	0	8	0	27	0	1	0	21	0	1	0
ENSMUSG00000022174	0	4	0	2	0	19	0	27	0	0	0	3	0	29	0	0	0	0	0	0	0	14	0	0	0	7	0	0	0	6	0	16	0	0	0	10	0	0	0	0	0	6	0	0	0	0	0	0	0
ENSMUSG00000022176	0	0	0	3	0	0	0	5	0	1	0	0	0	0	0	0	0	0	0	0	0	0	0	3	0	0	0	0	0	0	0	0	0	1	0	4	0	0	0	0	0	0	0	0	0	0	0	0	0
ENSMUSG00000059674	0	0	0	0	0	8	0	0	0	16	0	0	0	25	0	3	0	0	0	0	0	4	0	10	0	2	0	0	0	0	0	0	0	0	0	13	0	0	0	0	0	0	0	0	0	0	0	0	0
ENSMUSG00000053093	0	0	0	1	0	4	0	20	0	14	0	2	0	8	0	14	0	0	0	0	0	28	0	11	0	16	0	1	0	2	0	3	0	22	0	10	0	0	0	19	0	3	0	0	0	5	0	6	0
ENSMUSG00000093452	0	1	0	0	0	2	0	30	0	0	0	0	0	0	0	0	0	0	0	41	0	0	0	0	0	0	0	0	0	0	0	0	0	0	0	0	0	20	0	0	0	0	0	0	0	0	0	9	0
ENSMUSG00000040721	0	1	0	0	0	0	0	22	0	0	0	0	0	0	0	0	0	0	0	37	0	0	0	0	0	0	0	0	0	0	0	0	0	0	0	0	0	27	0	0	0	0	0	0	0	0	0	9	0
ENSMUSG00000022212	0	0	0	0	0	0	0	6	0	0	0	0	0	5	0	0	0	4	0	6	0	0	0	0	0	0	0	1	0	3	0	0	0	0	0	0	0	0	0	0	0	0	0	0	0	0	0	6	0
ENSMUSG00000047098	0	3	0	0	0	8	0	4	0	0	0	0	0	1	0	2	0	0	0	26	0	6	0	0	0	9	0	0	0	1	0	0	0	0	0	0	0	3	0	0	0	0	0	0	0	3	0	1	0
ENSMUSG00000007591	0	0	0	0	0	4	0	0	0	0	0	0	0	0	0	0	0	0	0	0	0	47	0	14	0	14	0	2	0	0	0	0	0	0	0	0	0	0	0	8	0	0	0	2	0	5	0	5	0
ENSMUSG00000022218	0	1	0	5	0	3	0	10	0	3	0	7	0	4	0	21	0	2	0	16	0	0	0	0	0	0	0	1	0	0	0	0	0	6	0	2	0	19	0	0	0	4	0	1	0	0	0	0	0
ENSMUSG00000040472	0	0	0	1	0	1	0	4	0	1	0	0	0	1	0	4	0	0	0	4	0	0	0	7	0	12	0	2	0	0	0	0	0	0	0	4	0	0	0	6	0	0	0	3	0	1	0	7	0
ENSMUSG00000050222	0	2	0	8	0	9	0	8	0	0	0	2	0	0	0	0	0	0	0	7	0	17	0	6	0	0	0	2	0	2	0	16	0	17	0	0	0	18	0	10	0	4	0	0	0	0	0	21	0
ENSMUSG00000071350	0	0	0	0	0	2	0	0	0	1	0	0	0	5	0	0	0	1	0	12	0	0	0	6	0	10	0	9	0	0	0	0	0	3	0	3	0	9	0	0	0	3	0	0	0	5	0	17	0
ENSMUSG00000021987	0	0	0	0	0	11	0	19	0	0	0	0	0	0	0	0	0	35	0	11	0	0	0	0	0	0	0	15	0	0	0	24	0	1	0	0	0	0	0	0	0	0	0	0	0	0	0	0	0
ENSMUSG00000071347	0	1	0	0	0	3	0	0	0	3	0	1	0	2	0	13	0	0	0	0	0	37	0	0	0	0	0	0	0	0	0	0	0	0	0	0	0	0	0	0	0	0	0	0	0	6	0	3	0
ENSMUSG00000115656	0	15	0	0	0	8	0	0	0	0	0	7	0	24	0	35	0	0	0	0	0	0	0	36	0	30	0	24	0	0	0	11	0	8	0	37	0	37	0	59	0	0	0	38	0	0	0	7	0
ENSMUSG00000034623	0	0	0	0	0	0	0	0	0	0	0	0	0	0	0	0	0	2	0	0	0	0	0	9	0	0	0	0	0	0	0	0	0	0	0	5	0	5	0	13	0	0	0	0	0	0	0	0	0
ENSMUSG00000022033	0	0	0	1	0	2	0	1	0	0	0	0	0	0	0	3	0	0	0	2	0	5	0	3	0	1	0	0	0	0	0	0	0	0	0	2	0	0	0	0	0	0	0	0	0	1	0	0	0
ENSMUSG00000034463	0	8	0	0	0	18	0	243	0	0	0	12	0	0	0	201	0	35	0	0	0	58	0	93	0	0	0	7	0	33	0	0	0	0	0	0	0	54	0	447	0	0	0	0	0	21	0	0	0
ENSMUSG00000059456	0	6	0	0	0	63	0	8	0	0	0	0	0	78	0	8	0	6	0	51	0	199	0	0	0	0	0	16	0	56	0	0	0	75	0	54	0	96	0	1	0	1	0	11	0	85	0	44	0
ENSMUSG00000045875	0	1	0	0	0	0	0	6	0	11	0	1	0	0	0	8	0	0	0	2	0	11	0	8	0	0	0	12	0	0	0	0	0	15	0	0	0	0	0	0	0	8	0	0	0	0	0	2	0
ENSMUSG00000034205	0	21	0	4	0	36	0	45	0	123	0	74	0	10	0	100	0	52	0	232	0	28	0	45	0	34	0	38	0	10	0	30	0	50	0	47	0	127	0	24	0	24	0	2	0	64	0	89	0
ENSMUSG00000033712	0	6	0	7	0	7	0	0	0	0	0	2	0	0	0	0	0	0	0	35	0	0	0	24	0	27	0	0	0	0	0	0	0	9	0	7	0	0	0	0	0	0	0	0	0	0	0	3	0
ENSMUSG00000022099	0	2	0	0	0	0	0	0	0	0	0	0	0	0	0	0	0	0	0	0	0	0	0	0	0	0	0	0	0	2	0	0	0	0	0	25	0	0	0	0	0	0	0	0	0	4	0	2	0
ENSMUSG00000109446	0	0	0	0	0	0	0	0	0	0	0	0	0	0	0	0	0	0	0	15	0	0	0	0	0	0	0	0	0	0	0	0	0	0	0	0	0	0	0	0	0	0	0	0	0	0	0	29	0
ENSMUSG00000022109	0	1	0	11	0	6	0	0	0	5	0	0	0	0	0	13	0	0	0	3	0	4	0	4	0	3	0	0	0	1	0	0	0	0	0	11	0	3	0	0	0	2	0	0	0	2	0	4	0
ENSMUSG00000033405	0	13	0	71	0	37	0	3	0	49	0	11	0	25	0	136	0	0	0	59	0	23	0	20	0	55	0	2	0	11	0	11	0	2	0	28	0	54	0	0	0	46	0	11	0	9	0	22	0
ENSMUSG00000034997	0	115	0	167	0	367	0	219	0	142	0	34	0	115	0	234	0	138	0	196	0	144	0	261	0	168	0	43	0	30	0	176	0	455	0	117	0	62	0	213	0	107	0	71	0	43	0	147	0
ENSMUSG00000021999	0	0	0	0	0	0	0	16	0	4	0	0	0	0	0	0	0	8	0	8	0	0	0	0	0	0	0	0	0	0	0	20	0	0	0	5	0	17	0	0	0	0	0	0	0	0	0	0	0
ENSMUSG00000022002	0	0	0	24	0	30	0	0	0	0	0	0	0	55	0	0	0	0	0	0	0	14	0	0	0	0	0	6	0	34	0	52	0	0	0	13	0	0	0	0	0	0	0	0	0	0	0	7	0
ENSMUSG00000071262	0	0	0	0	0	0	0	0	0	0	0	0	0	0	0	0	0	0	0	26	0	0	0	0	0	0	0	0	0	0	0	0	0	0	0	0	0	0	0	0	0	0	0	0	0	42	0	0	0
ENSMUSG00000022022	0	3	0	3	0	5	0	1	0	3	0	0	0	20	0	19	0	0	0	4	0	16	0	4	0	3	0	11	0	0	0	4	0	5	0	16	0	0	0	7	0	1	0	0	0	0	0	6	0
ENSMUSG00000033083	0	7	0	3	0	51	0	26	0	44	0	6	0	22	0	57	0	10	0	61	0	58	0	30	0	45	0	19	0	16	0	50	0	8	0	74	0	16	0	14	0	17	0	17	0	14	0	16	0
ENSMUSG00000075486	0	2	0	0	0	3	0	1	0	0	0	2	0	0	0	16	0	0	0	3	0	17	0	3	0	13	0	0	0	0	0	2	0	1	0	6	0	0	0	0	0	2	0	1	0	7	0	3	0
ENSMUSG00000114980	0	4	0	8	0	15	0	1	0	36	0	5	0	27	0	103	0	12	0	29	0	2	0	51	0	0	0	29	0	21	0	16	0	5	0	106	0	22	0	0	0	48	0	0	0	9	0	84	0
ENSMUSG00000115855	0	6	0	0	0	21	0	0	0	40	0	2	0	30	0	37	0	9	0	20	0	0	0	44	0	0	0	30	0	0	0	7	0	6	0	64	0	34	0	0	0	42	0	0	0	0	0	56	0
ENSMUSG00000022126	0	0	0	0	0	4	0	0	0	14	0	0	0	0	0	0	0	0	0	0	0	0	0	0	0	6	0	0	0	0	0	0	0	8	0	8	0	0	0	0	0	0	0	2	0	0	0	0	0
ENSMUSG00000115424	0	2	0	0	0	0	0	1	0	0	0	0	0	0	0	10	0	0	0	0	0	18	0	11	0	4	0	0	0	0	0	0	0	0	0	0	0	0	0	0	0	8	0	0	0	3	0	0	0
ENSMUSG00000022129	0	14	0	17	0	12	0	1	0	15	0	6	0	0	0	0	0	15	0	6	0	63	0	39	0	90	0	0	0	0	0	7	0	33	0	6	0	26	0	0	0	0	0	0	0	10	0	5	0
ENSMUSG00000022132	0	4	0	2	0	33	0	5	0	2	0	1	0	0	0	2	0	0	0	23	0	23	0	28	0	35	0	4	0	4	0	3	0	9	0	1	0	4	0	1	0	0	0	7	0	3	0	11	0
ENSMUSG00000115121	0	41	0	25	0	51	0	6	0	76	0	33	0	49	0	82	0	40	0	50	0	191	0	99	0	36	0	30	0	32	0	60	0	54	0	56	0	54	0	74	0	39	0	13	0	68	0	33	0
ENSMUSG00000041935	0	0	0	0	0	0	0	3	0	0	0	0	0	6	0	0	0	15	0	0	0	0	0	11	0	0	0	0	0	0	0	0	0	0	0	1	0	30	0	0	0	3	0	0	0	0	0	0	0
ENSMUSG00000022151	0	4	0	3	0	0	0	0	0	32	0	0	0	0	0	0	0	5	0	42	0	0	0	0	0	28	0	28	0	0	0	13	0	0	0	11	0	80	0	0	0	0	0	5	0	0	0	34	0
ENSMUSG00000022248	0	0	0	0	0	0	0	0	0	7	0	0	0	16	0	68	0	0	0	13	0	0	0	0	0	42	0	3	0	0	0	11	0	0	0	0	0	0	0	0	0	4	0	0	0	0	0	17	0
ENSMUSG00000022244	0	2	0	2	0	7	0	14	0	0	0	0	0	0	0	0	0	0	0	0	0	0	0	0	0	0	0	0	0	0	0	6	0	0	0	0	0	0	0	0	0	0	0	0	0	0	0	0	0
ENSMUSG00000084873	0	3	0	0	0	0	0	0	0	0	0	0	0	0	0	0	0	0	0	0	0	0	0	2	0	0	0	0	0	0	0	1	0	0	0	1	0	26	0	0	0	0	0	0	0	2	0	2	0
ENSMUSG00000115729	0	0	0	0	0	0	0	0	0	0	0	0	0	0	0	0	0	0	0	0	0	0	0	0	0	0	0	0	0	0	0	39	0	0	0	0	0	1	0	0	0	0	0	0	0	0	0	2	0
ENSMUSG00000039168	0	45	0	26	0	218	0	119	0	69	0	38	0	95	0	89	0	172	0	480	0	281	0	404	0	42	0	93	0	27	0	262	0	96	0	25	0	70	0	86	0	85	0	4	0	65	0	89	0
ENSMUSG00000115749	0	0	0	0	0	0	0	0	0	0	0	0	0	2	0	13	0	0	0	0	0	8	0	0	0	0	0	0	0	0	0	3	0	0	0	0	0	5	0	0	0	0	0	0	0	1	0	3	0
ENSMUSG00000048230	0	1	0	17	0	9	0	4	0	31	0	2	0	9	0	31	0	0	0	7	0	4	0	21	0	10	0	11	0	8	0	9	0	7	0	24	0	0	0	27	0	8	0	2	0	9	0	12	0
ENSMUSG00000022288	0	0	0	0	0	0	0	2	0	0	0	0	0	0	0	0	0	0	0	0	0	0	0	0	0	0	0	0	0	40	0	0	0	0	0	0	0	0	0	0	0	0	0	0	0	1	0	0	0
ENSMUSG00000115326	0	0	0	0	0	0	0	0	0	0	0	0	0	0	0	0	0	0	0	0	0	0	0	4	0	0	0	0	0	0	0	4	0	0	0	0	0	0	0	34	0	4	0	0	0	13	0	0	0
ENSMUSG00000115547	0	0	0	2	0	1	0	2	0	7	0	0	0	3	0	2	0	0	0	4	0	3	0	3	0	5	0	0	0	0	0	0	0	7	0	1	0	0	0	2	0	0	0	0	0	0	0	0	0
ENSMUSG00000022305	0	0	0	0	0	0	0	0	0	0	0	0	0	1	0	0	0	0	0	0	0	0	0	0	0	0	0	57	0	0	0	0	0	0	0	0	0	41	0	0	0	0	0	0	0	0	0	0	0
ENSMUSG00000038736	0	0	0	0	0	2	0	0	0	5	0	0	0	0	0	0	0	3	0	5	0	0	0	0	0	49	0	0	0	0	0	0	0	0	0	0	0	0	0	0	0	0	0	0	0	3	0	0	0
ENSMUSG00000022370	0	0	0	0	0	0	0	0	0	0	0	0	0	0	0	0	0	0	0	0	0	2	0	5	0	8	0	3	0	0	0	0	0	0	0	0	0	0	0	0	0	0	0	0	0	1	0	0	0
ENSMUSG00000051225	0	5	0	0	0	3	0	0	0	0	0	0	0	0	0	0	0	0	0	25	0	0	0	0	0	20	0	15	0	0	0	12	0	22	0	0	0	20	0	0	0	1	0	0	0	4	0	16	0
ENSMUSG00000115118	0	6	0	0	0	7	0	0	0	59	0	3	0	2	0	0	0	0	0	2	0	8	0	0	0	0	0	12	0	0	0	8	0	24	0	17	0	8	0	0	0	9	0	0	0	5	0	0	0
ENSMUSG00000055748	0	0	0	0	0	2	0	0	0	3	0	0	0	0	0	6	0	1	0	0	0	1	0	1	0	3	0	1	0	0	0	0	0	1	0	0	0	1	0	0	0	5	0	0	0	0	0	4	0
ENSMUSG00000036944	0	2	0	8	0	4	0	11	0	0	0	0	0	14	0	44	0	0	0	4	0	35	0	63	0	18	0	19	0	6	0	0	0	7	0	36	0	0	0	30	0	0	0	3	0	0	0	0	0
ENSMUSG00000116068	0	6	0	6	0	19	0	0	0	18	0	0	0	9	0	14	0	0	0	6	0	17	0	5	0	0	0	4	0	0	0	5	0	16	0	10	0	5	0	20	0	4	0	1	0	10	0	6	0
ENSMUSG00000036760	0	0	0	0	0	1	0	3	0	0	0	0	0	0	0	0	0	0	0	11	0	0	0	0	0	0	0	0	0	0	0	0	0	0	0	0	0	0	0	17	0	0	0	0	0	0	0	0	0
ENSMUSG00000045281	0	8	0	6	0	9	0	9	0	0	0	0	0	33	0	25	0	0	0	44	0	0	0	0	0	0	0	11	0	7	0	18	0	40	0	14	0	0	0	0	0	3	0	3	0	16	0	32	0
ENSMUSG00000047003	0	0	0	0	0	0	0	0	0	0	0	0	0	5	0	0	0	0	0	0	0	0	0	0	0	0	0	0	0	0	0	7	0	0	0	0	0	7	0	0	0	0	0	0	0	0	0	0	0
ENSMUSG00000022575	0	1	0	0	0	2	0	3	0	0	0	0	0	0	0	9	0	0	0	4	0	8	0	5	0	8	0	1	0	0	0	0	0	4	0	2	0	9	0	0	0	2	0	0	0	0	0	2	0
ENSMUSG00000102018	0	3	0	2	0	26	0	24	0	21	0	6	0	8	0	19	0	0	0	6	0	116	0	53	0	24	0	0	0	11	0	18	0	23	0	5	0	10	0	16	0	10	0	5	0	28	0	21	0
ENSMUSG00000044361	0	9	0	22	0	17	0	9	0	21	0	4	0	9	0	0	0	7	0	14	0	0	0	0	0	1	0	0	0	0	0	12	0	10	0	0	0	10	0	0	0	4	0	3	0	0	0	5	0
ENSMUSG00000049653	0	2	0	0	0	8	0	11	0	10	0	0	0	5	0	54	0	2	0	22	0	1	0	25	0	17	0	5	0	3	0	1	0	6	0	7	0	22	0	19	0	1	0	0	0	6	0	3	0
ENSMUSG00000022562	0	0	0	0	0	0	0	24	0	2	0	1	0	13	0	0	0	0	0	1	0	0	0	0	0	0	0	4	0	0	0	0	0	7	0	4	0	5	0	0	0	0	0	0	0	0	0	0	0
ENSMUSG00000053929	0	5	0	17	0	3	0	0	0	0	0	1	0	0	0	36	0	0	0	0	0	0	0	14	0	0	0	0	0	0	0	0	0	0	0	0	0	0	0	0	0	0	0	0	0	0	0	0	0
ENSMUSG00000004187	0	0	0	0	0	0	0	4	0	3	0	1	0	0	0	10	0	0	0	0	0	0	0	0	0	0	0	0	0	0	0	0	0	2	0	2	0	0	0	0	0	0	0	0	0	0	0	2	0
ENSMUSG00000018893	0	4	0	0	0	3	0	0	0	2	0	0	0	13	0	0	0	0	0	31	0	0	0	21	0	1	0	14	0	0	0	19	0	0	0	24	0	1	0	20	0	0	0	3	0	0	0	0	0
ENSMUSG00000044309	0	0	0	0	0	5	0	0	0	0	0	0	0	0	0	0	0	0	0	0	0	0	0	0	0	4	0	0	0	0	0	4	0	0	0	0	0	5	0	0	0	0	0	0	0	0	0	5	0
ENSMUSG00000005354	0	1	0	6	0	11	0	8	0	10	0	6	0	0	0	32	0	1	0	17	0	29	0	34	0	18	0	0	0	0	0	9	0	15	0	3	0	7	0	7	0	5	0	0	0	17	0	2	0
ENSMUSG00000019146	0	1	0	0	0	3	0	0	0	14	0	0	0	2	0	20	0	0	0	8	0	12	0	0	0	0	0	3	0	0	0	3	0	35	0	14	0	8	0	0	0	0	0	2	0	0	0	4	0
ENSMUSG00000018169	0	10	0	21	0	45	0	19	0	52	0	15	0	23	0	45	0	11	0	63	0	91	0	98	0	59	0	21	0	17	0	21	0	83	0	49	0	67	0	51	0	35	0	9	0	53	0	43	0
ENSMUSG00000033170	0	0	0	0	0	2	0	0	0	0	0	2	0	0	0	0	0	0	0	24	0	8	0	14	0	3	0	0	0	20	0	19	0	0	0	3	0	0	0	8	0	0	0	3	0	0	0	6	0
ENSMUSG00000043501	0	1	0	0	0	9	0	0	0	0	0	2	0	0	0	0	0	0	0	0	0	0	0	0	0	0	0	3	0	0	0	3	0	0	0	0	0	0	0	0	0	9	0	0	0	0	0	0	0
ENSMUSG00000097085	0	0	0	0	0	0	0	0	0	23	0	0	0	0	0	0	0	0	0	0	0	0	0	0	0	0	0	0	0	0	0	0	0	30	0	0	0	0	0	0	0	0	0	0	0	0	0	0	0
ENSMUSG00000114755	0	4	0	5	0	7	0	19	0	13	0	1	0	23	0	9	0	0	0	11	0	2	0	16	0	20	0	5	0	0	0	11	0	10	0	16	0	4	0	4	0	9	0	2	0	6	0	4	0
ENSMUSG00000075555	0	0	0	11	0	0	0	2	0	0	0	0	0	0	0	0	0	0	0	19	0	0	0	3	0	0	0	0	0	0	0	0	0	0	0	0	0	0	0	4	0	0	0	0	0	0	0	6	0
ENSMUSG00000042632	0	2	0	22	0	16	0	0	0	0	0	3	0	0	0	0	0	2	0	24	0	0	0	9	0	0	0	0	0	12	0	50	0	34	0	0	0	59	0	0	0	11	0	0	0	8	0	20	0
ENSMUSG00000009035	0	10	0	3	0	18	0	34	0	20	0	0	0	6	0	27	0	18	0	38	0	17	0	7	0	0	0	5	0	12	0	24	0	13	0	15	0	9	0	0	0	2	0	9	0	4	0	9	0
ENSMUSG00000116125	0	17	0	29	0	88	0	88	0	136	0	31	0	41	0	150	0	7	0	170	0	192	0	198	0	86	0	29	0	15	0	40	0	94	0	46	0	44	0	23	0	42	0	25	0	40	0	45	0
ENSMUSG00000022390	0	0	0	0	0	0	0	0	0	0	0	0	0	8	0	0	0	0	0	0	0	0	0	0	0	0	0	3	0	0	0	16	0	22	0	0	0	0	0	0	0	0	0	0	0	0	0	0	0
ENSMUSG00000022463	0	1	0	15	0	2	0	0	0	10	0	0	0	0	0	23	0	0	0	0	0	23	0	10	0	0	0	0	0	0	0	0	0	1	0	7	0	0	0	19	0	0	0	1	0	18	0	0	0
ENSMUSG00000022456	0	0	0	10	0	5	0	21	0	9	0	22	0	0	0	22	0	35	0	23	0	0	0	9	0	25	0	0	0	0	0	0	0	0	0	0	0	0	0	0	0	0	0	3	0	0	0	3	0
ENSMUSG00000022455	0	2	0	3	0	8	0	8	0	2	0	4	0	7	0	3	0	9	0	2	0	8	0	1	0	4	0	2	0	1	0	3	0	0	0	2	0	3	0	0	0	2	0	0	0	0	0	2	0
ENSMUSG00000022442	0	0	0	0	0	2	0	0	0	5	0	0	0	0	0	0	0	0	0	0	0	3	0	1	0	0	0	0	0	0	0	2	0	2	0	4	0	0	0	0	0	2	0	0	0	0	0	2	0
ENSMUSG00000016758	0	0	0	0	0	10	0	0	0	0	0	1	0	0	0	0	0	3	0	0	0	8	0	0	0	0	0	2	0	0	0	0	0	0	0	0	0	0	0	0	0	6	0	0	0	0	0	0	0
ENSMUSG00000022438	0	0	0	0	0	1	0	0	0	8	0	0	0	0	0	11	0	0	0	3	0	0	0	7	0	1	0	4	0	0	0	2	0	0	0	0	0	2	0	12	0	3	0	0	0	0	0	0	0
ENSMUSG00000006369	0	1	0	0	0	0	0	11	0	0	0	4	0	0	0	0	0	1	0	0	0	0	0	44	0	0	0	1	0	0	0	0	0	0	0	0	0	8	0	0	0	0	0	1	0	0	0	4	0
ENSMUSG00000022382	0	3	0	0	0	0	0	0	0	0	0	0	0	0	0	0	0	0	0	0	0	0	0	0	0	0	0	0	0	0	0	0	0	0	0	0	0	0	0	0	0	0	0	0	0	0	0	0	0
ENSMUSG00000022383	0	6	0	15	0	22	0	20	0	9	0	0	0	24	0	0	0	1	0	0	0	9	0	0	0	16	0	14	0	0	0	43	0	14	0	8	0	16	0	55	0	14	0	1	0	0	0	8	0
ENSMUSG00000064284	0	0	0	3	0	3	0	0	0	3	0	0	0	0	0	0	0	0	0	0	0	0	0	2	0	0	0	0	0	0	0	0	0	1	0	0	0	0	0	0	0	0	0	0	0	2	0	1	0
ENSMUSG00000035944	0	0	0	0	0	0	0	0	0	6	0	1	0	7	0	17	0	0	0	0	0	0	0	17	0	0	0	0	0	0	0	0	0	0	0	5	0	0	0	0	0	0	0	0	0	0	0	4	0
ENSMUSG00000035845	0	0	0	0	0	0	0	0	0	2	0	0	0	0	0	4	0	0	0	0	0	19	0	9	0	0	0	2	0	0	0	0	0	0	0	3	0	0	0	0	0	1	0	0	0	0	0	0	0
ENSMUSG00000036561	0	0	0	0	0	3	0	26	0	0	0	2	0	7	0	24	0	23	0	25	0	0	0	7	0	0	0	0	0	0	0	24	0	10	0	0	0	5	0	0	0	25	0	0	0	23	0	0	0
ENSMUSG00000008690	0	0	0	0	0	3	0	12	0	0	0	0	0	5	0	2	0	0	0	6	0	0	0	0	0	5	0	2	0	0	0	1	0	0	0	0	0	0	0	9	0	1	0	0	0	0	0	4	0
ENSMUSG00000022623	0	0	0	7	0	2	0	0	0	0	0	0	0	325	0	13	0	0	0	2	0	14	0	0	0	12	0	0	0	6	0	4	0	0	0	6	0	0	0	0	0	0	0	0	0	0	0	0	0
ENSMUSG00000086602	0	0	0	2	0	2	0	0	0	0	0	1	0	0	0	6	0	0	0	0	0	0	0	0	0	0	0	0	0	0	0	0	0	0	0	4	0	0	0	0	0	0	0	0	0	0	0	0	0
ENSMUSG00000022449	0	0	0	0	0	0	0	0	0	0	0	0	0	0	0	84	0	0	0	0	0	0	0	0	0	0	0	0	0	0	0	0	0	0	0	0	0	0	0	0	0	0	0	0	0	22	0	2	0
ENSMUSG00000033356	0	0	0	1	0	1	0	1	0	2	0	0	0	0	0	1	0	0	0	1	0	14	0	2	0	3	0	1	0	0	0	1	0	0	0	2	0	0	0	0	0	0	0	0	0	2	0	0	0
ENSMUSG00000115569	0	0	0	0	0	0	0	0	0	0	0	0	0	0	0	0	0	0	0	0	0	0	0	0	0	0	0	23	0	0	0	1	0	0	0	0	0	0	0	0	0	0	0	0	0	0	0	0	0
ENSMUSG00000022468	0	5	0	0	0	16	0	7	0	0	0	1	0	0	0	119	0	36	0	95	0	69	0	14	0	30	0	14	0	3	0	11	0	29	0	33	0	9	0	17	0	0	0	5	0	14	0	7	0
ENSMUSG00000022479	0	6	0	0	0	0	0	32	0	29	0	0	0	0	0	7	0	27	0	109	0	251	0	7	0	2	0	3	0	0	0	22	0	4	0	15	0	0	0	42	0	0	0	16	0	0	0	27	0
ENSMUSG00000022483	0	0	0	0	0	1	0	12	0	0	0	0	0	0	0	0	0	0	0	0	0	0	0	8	0	0	0	0	0	0	0	0	0	0	0	0	0	0	0	2	0	0	0	1	0	0	0	10	0
ENSMUSG00000032987	0	0	0	0	0	2	0	5	0	3	0	0	0	0	0	0	0	0	0	0	0	13	0	0	0	3	0	0	0	0	0	2	0	0	0	0	0	1	0	0	0	1	0	0	0	0	0	2	0
ENSMUSG00000108728	0	2	0	0	0	0	0	0	0	14	0	3	0	6	0	12	0	0	0	11	0	0	0	0	0	0	0	0	0	0	0	0	0	0	0	10	0	6	0	5	0	0	0	3	0	1	0	1	0
ENSMUSG00000054855	0	1	0	1	0	4	0	9	0	0	0	6	0	3	0	38	0	0	0	0	0	0	0	0	0	5	0	2	0	5	0	5	0	0	0	0	0	11	0	0	0	6	0	1	0	0	0	3	0
ENSMUSG00000048154	0	0	0	0	0	10	0	0	0	1	0	0	0	0	0	0	0	0	0	0	0	0	0	1	0	0	0	0	0	0	0	0	0	0	0	4	0	0	0	0	0	1	0	0	0	0	0	0	0
ENSMUSG00000023017	0	1	0	1	0	5	0	5	0	6	0	0	0	0	0	0	0	3	0	29	0	0	0	27	0	12	0	0	0	7	0	1	0	0	0	3	0	0	0	5	0	5	0	0	0	2	0	4	0
ENSMUSG00000023018	0	26	0	1	0	53	0	54	0	0	0	9	0	21	0	32	0	38	0	77	0	84	0	4	0	2	0	10	0	3	0	8	0	58	0	81	0	12	0	1	0	10	0	8	0	0	0	26	0
ENSMUSG00000045350	0	0	0	0	0	8	0	0	0	0	0	0	0	0	0	0	0	0	0	6	0	0	0	0	0	0	0	0	0	0	0	13	0	0	0	6	0	0	0	12	0	0	0	3	0	0	0	0	0
ENSMUSG00000096111	0	2	0	4	0	17	0	1	0	1	0	0	0	0	0	54	0	2	0	3	0	0	0	14	0	0	0	8	0	1	0	4	0	29	0	42	0	4	0	46	0	11	0	7	0	3	0	0	0
ENSMUSG00000116366	0	0	0	7	0	0	0	0	0	1	0	0	0	1	0	9	0	0	0	0	0	0	0	0	0	0	0	0	0	1	0	0	0	5	0	14	0	0	0	4	0	0	0	0	0	0	0	2	0
ENSMUSG00000054619	0	2	0	0	0	2	0	0	0	11	0	0	0	34	0	0	0	0	0	38	0	21	0	7	0	0	0	4	0	0	0	0	0	6	0	4	0	0	0	0	0	0	0	0	0	0	0	5	0
ENSMUSG00000023030	0	0	0	0	0	7	0	1	0	8	0	0	0	0	0	92	0	0	0	29	0	17	0	15	0	0	0	6	0	0	0	0	0	0	0	0	0	0	0	0	0	13	0	1	0	0	0	0	0
ENSMUSG00000001288	0	3	0	9	0	9	0	23	0	9	0	4	0	3	0	13	0	10	0	28	0	28	0	12	0	2	0	4	0	4	0	7	0	13	0	11	0	0	0	18	0	5	0	3	0	5	0	7	0
ENSMUSG00000036678	0	7	0	0	0	0	0	1	0	7	0	0	0	0	0	0	0	0	0	4	0	0	0	0	0	0	0	0	0	0	0	0	0	0	0	0	0	0	0	0	0	0	0	2	0	4	0	8	0
ENSMUSG00000060284	0	5	0	0	0	0	0	0	0	1	0	0	0	0	0	0	0	0	0	0	0	87	0	35	0	0	0	4	0	0	0	6	0	0	0	0	0	0	0	0	0	0	0	0	0	0	0	0	0
ENSMUSG00000023047	0	0	0	0	0	0	0	13	0	8	0	0	0	0	0	11	0	0	0	0	0	0	0	0	0	0	0	0	0	0	0	0	0	0	0	0	0	0	0	0	0	4	0	0	0	0	0	0	0
ENSMUSG00000097003	0	3	0	44	0	1	0	16	0	46	0	0	0	0	0	26	0	0	0	0	0	75	0	52	0	2	0	8	0	13	0	7	0	0	0	16	0	40	0	50	0	10	0	0	0	28	0	11	0
ENSMUSG00000097590	0	0	0	0	0	13	0	0	0	0	0	0	0	35	0	0	0	0	0	0	0	0	0	0	0	0	0	0	0	0	0	0	0	0	0	0	0	0	0	0	0	0	0	0	0	0	0	0	0
ENSMUSG00000063445	0	2	0	0	0	0	0	0	0	3	0	0	0	0	0	27	0	0	0	0	0	0	0	43	0	7	0	2	0	0	0	0	0	14	0	0	0	0	0	0	0	6	0	0	0	3	0	3	0
ENSMUSG00000022516	0	0	0	2	0	1	0	2	0	9	0	0	0	6	0	0	0	2	0	7	0	15	0	0	0	5	0	0	0	0	0	1	0	8	0	1	0	3	0	0	0	2	0	2	0	0	0	0	0
ENSMUSG00000096215	0	0	0	1	0	0	0	3	0	2	0	0	0	2	0	0	0	0	0	0	0	0	0	0	0	2	0	1	0	2	0	0	0	3	0	0	0	2	0	4	0	1	0	0	0	0	0	0	0
ENSMUSG00000022540	0	2	0	5	0	2	0	6	0	10	0	0	0	4	0	0	0	0	0	0	0	10	0	1	0	5	0	3	0	2	0	2	0	11	0	5	0	7	0	16	0	3	0	1	0	2	0	0	0
ENSMUSG00000022504	0	2	0	0	0	2	0	3	0	0	0	0	0	0	0	0	0	0	0	7	0	0	0	0	0	0	0	0	0	0	0	1	0	5	0	0	0	0	0	0	0	0	0	0	0	0	0	0	0
ENSMUSG00000038055	0	3	0	0	0	1	0	10	0	0	0	3	0	0	0	1	0	0	0	21	0	0	0	0	0	0	0	0	0	0	0	5	0	22	0	0	0	0	0	0	0	0	0	0	0	0	0	0	0
ENSMUSG00000037972	0	5	0	10	0	5	0	0	0	4	0	2	0	1	0	0	0	0	0	0	0	57	0	0	0	0	0	0	0	0	0	7	0	18	0	0	0	0	0	6	0	0	0	0	0	0	0	0	0
ENSMUSG00000022545	0	3	0	0	0	0	0	0	0	0	0	3	0	0	0	0	0	24	0	0	0	0	0	0	0	22	0	0	0	3	0	0	0	0	0	0	0	0	0	0	0	0	0	0	0	0	0	0	0
ENSMUSG00000022682	0	5	0	0	0	17	0	22	0	11	0	0	0	1	0	29	0	2	0	14	0	9	0	4	0	12	0	0	0	7	0	6	0	0	0	13	0	2	0	10	0	8	0	0	0	30	0	14	0
ENSMUSG00000060657	0	2	0	0	0	2	0	10	0	0	0	0	0	0	0	3	0	0	0	38	0	3	0	9	0	0	0	0	0	0	0	0	0	0	0	2	0	0	0	1	0	1	0	0	0	1	0	6	0
ENSMUSG00000022677	0	0	0	2	0	4	0	2	0	0	0	0	0	1	0	2	0	0	0	5	0	9	0	9	0	2	0	0	0	0	0	1	0	0	0	1	0	1	0	1	0	2	0	0	0	21	0	0	0
ENSMUSG00000022671	0	12	0	10	0	10	0	38	0	6	0	2	0	0	0	20	0	0	0	13	0	29	0	25	0	4	0	1	0	2	0	6	0	10	0	2	0	10	0	0	0	3	0	1	0	5	0	5	0
ENSMUSG00000022792	0	2	0	13	0	6	0	0	0	0	0	0	0	0	0	0	0	0	0	0	0	33	0	16	0	0	0	0	0	1	0	0	0	21	0	6	0	13	0	0	0	0	0	0	0	0	0	8	0
ENSMUSG00000022768	0	4	0	1	0	11	0	4	0	6	0	0	0	9	0	48	0	0	0	10	0	0	0	28	0	3	0	3	0	1	0	12	0	3	0	2	0	2	0	6	0	4	0	2	0	0	0	0	0
ENSMUSG00000022765	0	0	0	0	0	29	0	5	0	10	0	0	0	6	0	19	0	0	0	0	0	11	0	0	0	31	0	0	0	0	0	6	0	0	0	0	0	0	0	0	0	9	0	0	0	0	0	5	0
ENSMUSG00000022761	0	1	0	5	0	5	0	0	0	22	0	4	0	0	0	6	0	2	0	13	0	2	0	0	0	0	0	0	0	2	0	0	0	5	0	1	0	3	0	0	0	0	0	1	0	0	0	2	0
ENSMUSG00000012017	0	0	0	0	0	3	0	4	0	0	0	0	0	9	0	10	0	0	0	0	0	0	0	5	0	0	0	0	0	3	0	0	0	0	0	5	0	0	0	0	0	0	0	0	0	0	0	0	0
ENSMUSG00000116557	0	0	0	0	0	1	0	1	0	0	0	0	0	7	0	0	0	0	0	21	0	0	0	0	0	0	0	0	0	0	0	0	0	0	0	0	0	0	0	4	0	0	0	0	0	0	0	0	0
ENSMUSG00000060166	0	15	0	26	0	49	0	7	0	69	0	9	0	19	0	116	0	0	0	1	0	62	0	77	0	50	0	28	0	2	0	29	0	55	0	92	0	21	0	15	0	26	0	9	0	28	0	38	0
ENSMUSG00000075704	0	0	0	12	0	3	0	20	0	0	0	0	0	0	0	0	0	0	0	0	0	0	0	13	0	0	0	0	0	0	0	0	0	10	0	0	0	0	0	0	0	0	0	0	0	6	0	1	0
ENSMUSG00000022686	0	0	0	4	0	11	0	0	0	17	0	0	0	0	0	0	0	0	0	4	0	10	0	2	0	0	0	1	0	0	0	0	0	0	0	0	0	1	0	0	0	0	0	1	0	5	0	2	0
ENSMUSG00000062901	0	0	0	0	0	0	0	0	0	0	0	0	0	28	0	28	0	0	0	0	0	0	0	0	0	0	0	0	0	0	0	0	0	0	0	0	0	0	0	151	0	0	0	0	0	0	0	0	0
ENSMUSG00000022841	0	0	0	0	0	1	0	2	0	0	0	0	0	0	0	0	0	0	0	3	0	0	0	0	0	0	0	1	0	0	0	10	0	1	0	9	0	0	0	0	0	0	0	0	0	4	0	0	0
ENSMUSG00000046613	0	0	0	2	0	1	0	2	0	2	0	1	0	2	0	2	0	0	0	3	0	7	0	39	0	0	0	8	0	1	0	1	0	1	0	3	0	3	0	0	0	6	0	0	0	4	0	1	0
ENSMUSG00000022853	0	0	0	0	0	0	0	0	0	0	0	0	0	0	0	19	0	0	0	0	0	0	0	2	0	0	0	1	0	1	0	0	0	0	0	0	0	4	0	0	0	2	0	0	0	0	0	4	0
ENSMUSG00000097290	0	0	0	0	0	0	0	0	0	0	0	0	0	0	0	47	0	0	0	0	0	0	0	7	0	0	0	2	0	4	0	0	0	0	0	0	0	10	0	0	0	4	0	1	0	0	0	9	0
ENSMUSG00000033501	0	0	0	0	0	4	0	0	0	0	0	0	0	4	0	0	0	7	0	0	0	0	0	0	0	0	0	0	0	0	0	0	0	0	0	0	0	0	0	0	0	0	0	0	0	0	0	0	0
ENSMUSG00000116946	0	8	0	19	0	8	0	15	0	17	0	1	0	19	0	50	0	2	0	34	0	24	0	11	0	3	0	2	0	3	0	0	0	2	0	15	0	0	0	44	0	26	0	6	0	0	0	14	0
ENSMUSG00000045625	0	23	0	3	0	47	0	13	0	58	0	13	0	47	0	20	0	0	0	51	0	95	0	8	0	67	0	12	0	0	0	1	0	49	0	66	0	37	0	0	0	40	0	6	0	23	0	27	0
ENSMUSG00000079625	0	0	0	0	0	0	0	4	0	0	0	0	0	0	0	2	0	0	0	5	0	2	0	2	0	0	0	0	0	0	0	0	0	0	0	4	0	0	0	0	0	0	0	0	0	2	0	1	0
ENSMUSG00000035578	0	5	0	0	0	2	0	0	0	1	0	0	0	0	0	81	0	0	0	0	0	0	0	1	0	9	0	0	0	19	0	0	0	0	0	20	0	0	0	1	0	0	0	2	0	1	0	0	0
ENSMUSG00000022840	0	0	0	0	0	17	0	0	0	0	0	0	0	0	0	35	0	14	0	37	0	36	0	16	0	0	0	3	0	15	0	10	0	12	0	0	0	0	0	0	0	0	0	1	0	3	0	2	0
ENSMUSG00000116848	0	3	0	7	0	4	0	3	0	7	0	0	0	1	0	13	0	0	0	3	0	11	0	6	0	9	0	1	0	0	0	5	0	1	0	3	0	0	0	1	0	3	0	0	0	1	0	0	0
ENSMUSG00000022604	0	0	0	0	0	7	0	6	0	1	0	0	0	0	0	24	0	0	0	4	0	0	0	7	0	0	0	0	0	0	0	0	0	0	0	11	0	0	0	0	0	1	0	0	0	0	0	0	0
ENSMUSG00000022755	0	2	0	0	0	3	0	0	0	0	0	0	0	10	0	0	0	12	0	5	0	0	0	18	0	0	0	0	0	3	0	0	0	0	0	0	0	41	0	108	0	0	0	1	0	0	0	4	0
ENSMUSG00000022753	0	0	0	5	0	0	0	0	0	3	0	0	0	0	0	0	0	0	0	4	0	0	0	0	0	0	0	0	0	0	0	0	0	0	0	2	0	0	0	0	0	0	0	0	0	0	0	3	0
ENSMUSG00000022742	0	21	0	101	0	56	0	4	0	174	0	73	0	25	0	141	0	21	0	208	0	112	0	168	0	38	0	40	0	26	0	41	0	58	0	109	0	53	0	7	0	58	0	5	0	0	0	41	0
ENSMUSG00000050312	0	0	0	1	0	0	0	0	0	0	0	0	0	11	0	21	0	0	0	15	0	0	0	0	0	6	0	0	0	0	0	0	0	0	0	0	0	0	0	0	0	0	0	0	0	1	0	7	0
ENSMUSG00000116643	0	0	0	0	0	4	0	0	0	32	0	1	0	0	0	0	0	0	0	20	0	98	0	0	0	24	0	12	0	0	0	7	0	0	0	0	0	16	0	0	0	10	0	0	0	0	0	0	0
ENSMUSG00000100857	0	0	0	0	0	0	0	0	0	0	0	0	0	0	0	0	0	0	0	0	0	12	0	42	0	0	0	5	0	0	0	0	0	0	0	33	0	0	0	28	0	9	0	2	0	0	0	0	0
ENSMUSG00000044442	0	0	0	3	0	5	0	8	0	9	0	0	0	0	0	0	0	0	0	0	0	0	0	0	0	0	0	4	0	0	0	0	0	0	0	6	0	0	0	0	0	0	0	0	0	0	0	0	0
ENSMUSG00000039903	0	0	0	0	0	0	0	21	0	0	0	7	0	2	0	0	0	0	0	0	0	0	0	27	0	8	0	2	0	0	0	0	0	5	0	7	0	1	0	13	0	3	0	0	0	2	0	0	0
ENSMUSG00000085865	0	2	0	0	0	12	0	0	0	61	0	38	0	0	0	15	0	55	0	70	0	37	0	63	0	58	0	3	0	15	0	0	0	22	0	0	0	0	0	4	0	3	0	2	0	17	0	11	0
ENSMUSG00000022964	0	0	0	39	0	26	0	30	0	34	0	13	0	26	0	56	0	12	0	72	0	26	0	51	0	9	0	13	0	11	0	13	0	24	0	95	0	19	0	24	0	12	0	3	0	64	0	68	0
ENSMUSG00000085337	0	1	0	0	0	12	0	3	0	0	0	0	0	53	0	20	0	7	0	25	0	0	0	66	0	81	0	7	0	0	0	8	0	39	0	100	0	10	0	8	0	0	0	2	0	14	0	0	0
ENSMUSG00000039763	0	0	0	0	0	0	0	0	0	0	0	0	0	3	0	0	0	0	0	0	0	0	0	8	0	6	0	0	0	0	0	0	0	5	0	1	0	0	0	0	0	0	0	0	0	0	0	0	0
ENSMUSG00000022949	0	5	0	0	0	0	0	1	0	0	0	0	0	0	0	0	0	0	0	8	0	0	0	0	0	0	0	0	0	0	0	0	0	0	0	0	0	75	0	0	0	8	0	4	0	7	0	9	0
ENSMUSG00000117232	0	0	0	14	0	3	0	11	0	15	0	7	0	36	0	47	0	0	0	0	0	0	0	46	0	24	0	28	0	1	0	0	0	63	0	24	0	35	0	20	0	8	0	3	0	68	0	12	0
ENSMUSG00000014039	0	1	0	0	0	0	0	0	0	0	0	0	0	0	0	0	0	0	0	0	0	0	0	10	0	35	0	3	0	0	0	0	0	0	0	0	0	0	0	0	0	0	0	0	0	0	0	0	0
ENSMUSG00000046962	0	3	0	0	0	25	0	0	0	0	0	0	0	63	0	3	0	1	0	0	0	76	0	0	0	0	0	12	0	0	0	0	0	15	0	1	0	0	0	0	0	11	0	3	0	7	0	0	0
ENSMUSG00000097723	0	0	0	0	0	3	0	0	0	0	0	0	0	0	0	0	0	0	0	2	0	0	0	0	0	0	0	2	0	0	0	0	0	2	0	0	0	1	0	0	0	3	0	0	0	0	0	0	0
ENSMUSG00000041831	0	22	0	66	0	51	0	27	0	12	0	3	0	0	0	9	0	4	0	0	0	151	0	69	0	44	0	8	0	0	0	0	0	0	0	0	0	0	0	0	0	6	0	67	0	0	0	0	0
ENSMUSG00000094724	0	2	0	0	0	0	0	0	0	2	0	0	0	5	0	0	0	0	0	1	0	1	0	9	0	0	0	1	0	0	0	4	0	3	0	0	0	0	0	0	0	0	0	0	0	0	0	2	0
ENSMUSG00000073471	0	2	0	0	0	2	0	8	0	0	0	0	0	0	0	14	0	6	0	0	0	10	0	3	0	0	0	5	0	5	0	1	0	4	0	0	0	0	0	7	0	0	0	0	0	0	0	5	0
ENSMUSG00000023861	0	3	0	9	0	9	0	44	0	28	0	3	0	21	0	11	0	7	0	9	0	61	0	26	0	19	0	12	0	0	0	1	0	22	0	12	0	3	0	0	0	10	0	2	0	0	0	12	0
ENSMUSG00000073460	0	5	0	0	0	16	0	14	0	24	0	2	0	15	0	17	0	0	0	21	0	45	0	33	0	18	0	17	0	4	0	0	0	15	0	29	0	3	0	14	0	15	0	5	0	15	0	13	0
ENSMUSG00000057388	0	9	0	7	0	14	0	9	0	14	0	2	0	4	0	18	0	3	0	12	0	20	0	22	0	13	0	5	0	4	0	2	0	21	0	9	0	4	0	8	0	7	0	2	0	13	0	9	0
ENSMUSG00000116564	0	14	0	0	0	15	0	51	0	5	0	0	0	0	0	0	0	0	0	14	0	126	0	21	0	0	0	24	0	17	0	26	0	23	0	0	0	21	0	34	0	10	0	7	0	16	0	28	0
ENSMUSG00000116974	0	2	0	6	0	11	0	26	0	12	0	3	0	3	0	36	0	27	0	5	0	25	0	18	0	6	0	8	0	1	0	17	0	26	0	14	0	2	0	20	0	11	0	2	0	0	0	3	0
ENSMUSG00000007564	0	14	0	20	0	67	0	128	0	44	0	5	0	16	0	183	0	32	0	38	0	71	0	43	0	25	0	31	0	6	0	65	0	35	0	54	0	30	0	35	0	31	0	20	0	0	0	44	0
ENSMUSG00000067942	0	0	0	0	0	1	0	0	0	0	0	0	0	3	0	7	0	0	0	0	0	2	0	0	0	0	0	0	0	0	0	0	0	0	0	5	0	0	0	0	0	7	0	0	0	0	0	1	0
ENSMUSG00000117070	0	0	0	0	0	1	0	0	0	52	0	0	0	0	0	45	0	0	0	0	0	0	0	87	0	0	0	0	0	0	0	0	0	0	0	4	0	0	0	0	0	0	0	0	0	0	0	0	0
ENSMUSG00000043782	0	29	0	23	0	65	0	101	0	54	0	53	0	39	0	67	0	120	0	78	0	152	0	116	0	68	0	44	0	26	0	35	0	38	0	49	0	93	0	19	0	46	0	22	0	22	0	27	0
ENSMUSG00000023909	0	0	0	0	0	0	0	2	0	0	0	0	0	4	0	3	0	0	0	11	0	0	0	0	0	0	0	0	0	0	0	0	0	0	0	0	0	9	0	0	0	1	0	0	0	0	0	0	0
ENSMUSG00000050762	0	0	0	0	0	0	0	0	0	3	0	0	0	2	0	0	0	2	0	0	0	3	0	1	0	1	0	0	0	1	0	0	0	4	0	2	0	3	0	0	0	1	0	0	0	0	0	0	0
ENSMUSG00000032855	0	0	0	7	0	10	0	0	0	0	0	0	0	5	0	8	0	0	0	7	0	0	0	0	0	0	0	0	0	0	0	9	0	3	0	0	0	4	0	0	0	0	0	0	0	4	0	0	0
ENSMUSG00000041429	0	0	0	0	0	2	0	0	0	0	0	0	0	2	0	10	0	0	0	1	0	3	0	3	0	0	0	0	0	0	0	0	0	0	0	0	0	1	0	0	0	0	0	0	0	0	0	0	0
ENSMUSG00000007021	0	4	0	12	0	1	0	12	0	20	0	2	0	13	0	0	0	0	0	30	0	42	0	10	0	32	0	0	0	0	0	0	0	0	0	1	0	22	0	0	0	12	0	0	0	9	0	4	0
ENSMUSG00000040688	0	8	0	1	0	23	0	21	0	67	0	7	0	17	0	79	0	7	0	30	0	56	0	19	0	9	0	7	0	3	0	6	0	13	0	13	0	16	0	3	0	10	0	5	0	7	0	22	0
ENSMUSG00000024155	0	3	0	0	0	0	0	12	0	0	0	0	0	0	0	0	0	12	0	11	0	0	0	20	0	13	0	0	0	0	0	0	0	0	0	0	0	1	0	27	0	0	0	0	0	0	0	0	0
ENSMUSG00000046070	0	25	0	70	0	69	0	21	0	66	0	29	0	18	0	29	0	0	0	58	0	41	0	126	0	0	0	9	0	6	0	70	0	47	0	10	0	17	0	0	0	22	0	5	0	24	0	28	0
ENSMUSG00000036636	0	0	0	0	0	5	0	0	0	0	0	0	0	0	0	0	0	3	0	0	0	0	0	22	0	0	0	4	0	0	0	0	0	0	0	4	0	0	0	0	0	0	0	0	0	0	0	4	0
ENSMUSG00000059562	0	0	0	0	0	11	0	0	0	12	0	0	0	13	0	4	0	0	0	6	0	0	0	4	0	1	0	1	0	1	0	2	0	0	0	5	0	5	0	3	0	1	0	0	0	1	0	7	0
ENSMUSG00000015127	0	6	0	8	0	5	0	42	0	10	0	1	0	14	0	0	0	13	0	30	0	0	0	93	0	80	0	1	0	7	0	30	0	48	0	13	0	27	0	0	0	9	0	14	0	14	0	18	0
ENSMUSG00000047507	0	0	0	0	0	1	0	5	0	0	0	0	0	0	0	0	0	0	0	0	0	0	0	3	0	0	0	0	0	0	0	0	0	0	0	17	0	0	0	0	0	0	0	0	0	0	0	2	0
ENSMUSG00000002279	0	0	0	0	0	1	0	25	0	19	0	0	0	0	0	0	0	0	0	9	0	6	0	27	0	0	0	0	0	0	0	2	0	20	0	3	0	0	0	0	0	0	0	0	0	7	0	2	0
ENSMUSG00000025738	0	0	0	0	0	0	0	19	0	4	0	1	0	0	0	0	0	0	0	14	0	19	0	0	0	0	0	2	0	0	0	0	0	0	0	5	0	4	0	3	0	0	0	0	0	1	0	0	0
ENSMUSG00000024184	0	0	0	8	0	1	0	0	0	0	0	3	0	8	0	0	0	8	0	15	0	0	0	0	0	0	0	0	0	0	0	2	0	0	0	0	0	2	0	0	0	5	0	0	0	0	0	0	0
ENSMUSG00000048249	0	0	0	0	0	0	0	0	0	0	0	2	0	0	0	15	0	0	0	0	0	5	0	1	0	0	0	0	0	0	0	0	0	0	0	0	0	0	0	0	0	0	0	0	0	0	0	1	0
ENSMUSG00000118147	0	23	0	11	0	8	0	28	0	7	0	9	0	20	0	8	0	0	0	12	0	23	0	40	0	8	0	10	0	7	0	2	0	22	0	5	0	10	0	0	0	12	0	4	0	3	0	9	0
ENSMUSG00000067629	0	0	0	0	0	6	0	0	0	0	0	0	0	0	0	1	0	0	0	0	0	0	0	0	0	34	0	0	0	0	0	0	0	1	0	1	0	0	0	0	0	0	0	0	0	0	0	0	0
ENSMUSG00000042644	0	0	0	0	0	6	0	2	0	0	0	0	0	0	0	0	0	0	0	43	0	0	0	0	0	0	0	0	0	0	0	0	0	0	0	1	0	0	0	0	0	0	0	0	0	0	0	0	0
ENSMUSG00000039512	0	0	0	2	0	2	0	1	0	44	0	0	0	56	0	9	0	0	0	0	0	0	0	3	0	5	0	0	0	0	0	11	0	37	0	1	0	0	0	0	0	0	0	0	0	0	0	1	0
ENSMUSG00000038677	0	0	0	0	0	0	0	9	0	0	0	0	0	0	0	18	0	0	0	0	0	78	0	0	0	0	0	1	0	0	0	0	0	0	0	3	0	0	0	0	0	0	0	0	0	0	0	5	0
ENSMUSG00000063952	0	2	0	0	0	0	0	0	0	0	0	6	0	0	0	1	0	0	0	0	0	0	0	0	0	0	0	1	0	0	0	0	0	0	0	0	0	0	0	0	0	0	0	0	0	4	0	14	0
ENSMUSG00000086154	0	42	0	58	0	140	0	4	0	166	0	14	0	61	0	316	0	0	0	29	0	329	0	380	0	110	0	50	0	57	0	51	0	161	0	138	0	102	0	85	0	51	0	33	0	173	0	209	0
ENSMUSG00000087308	0	0	0	0	0	0	0	0	0	1	0	0	0	0	0	19	0	0	0	0	0	1	0	2	0	1	0	1	0	7	0	0	0	1	0	10	0	0	0	12	0	0	0	0	0	2	0	9	0
ENSMUSG00000024008	0	7	0	0	0	0	0	20	0	62	0	0	0	13	0	257	0	0	0	0	0	62	0	91	0	98	0	21	0	11	0	33	0	33	0	71	0	31	0	0	0	42	0	12	0	41	0	15	0
ENSMUSG00000024011	0	7	0	11	0	32	0	37	0	8	0	3	0	25	0	82	0	20	0	41	0	97	0	36	0	12	0	12	0	7	0	2	0	14	0	33	0	19	0	31	0	16	0	2	0	38	0	21	0
ENSMUSG00000097125	0	0	0	0	0	12	0	0	0	1	0	0	0	0	0	1	0	0	0	0	0	0	0	3	0	0	0	0	0	0	0	0	0	0	0	0	0	0	0	0	0	10	0	0	0	0	0	0	0
ENSMUSG00000091614	0	0	0	0	0	0	0	0	0	0	0	4	0	0	0	0	0	0	0	0	0	9	0	0	0	0	0	0	0	0	0	0	0	0	0	9	0	3	0	0	0	0	0	0	0	0	0	0	0
ENSMUSG00000079580	0	0	0	0	0	0	0	0	0	0	0	4	0	0	0	0	0	0	0	0	0	14	0	0	0	0	0	0	0	0	0	0	0	0	0	11	0	3	0	0	0	1	0	0	0	0	0	0	0
ENSMUSG00000041119	0	2	0	12	0	4	0	0	0	0	0	0	0	0	0	34	0	0	0	0	0	9	0	0	0	0	0	4	0	0	0	0	0	8	0	0	0	0	0	0	0	0	0	7	0	6	0	8	0
ENSMUSG00000024039	0	3	0	2	0	3	0	1	0	6	0	0	0	12	0	1	0	0	0	1	0	2	0	2	0	3	0	0	0	0	0	2	0	2	0	5	0	1	0	11	0	1	0	0	0	0	0	2	0
ENSMUSG00000091586	0	0	0	0	0	0	0	0	0	0	0	0	0	0	0	0	0	0	0	5	0	0	0	0	0	0	0	0	0	0	0	0	0	0	0	0	0	0	0	0	0	0	0	0	0	0	0	13	0
ENSMUSG00000117443	0	12	0	0	0	29	0	0	0	0	0	15	0	49	0	0	0	3	0	0	0	0	0	0	0	23	0	36	0	28	0	0	0	2	0	0	0	3	0	41	0	0	0	1	0	0	0	0	0
ENSMUSG00000024292	0	0	0	0	0	0	0	0	0	0	0	5	0	20	0	0	0	0	0	21	0	0	0	0	0	0	0	0	0	0	0	0	0	0	0	0	0	14	0	0	0	0	0	0	0	0	0	0	0
ENSMUSG00000024300	0	0	0	0	0	1	0	1	0	0	0	0	0	0	0	1	0	1	0	2	0	3	0	0	0	3	0	0	0	0	0	1	0	0	0	0	0	0	0	0	0	0	0	0	0	0	0	1	0
ENSMUSG00000032739	0	0	0	1	0	0	0	4	0	3	0	0	0	3	0	3	0	0	0	0	0	4	0	7	0	7	0	0	0	0	0	2	0	1	0	0	0	0	0	0	0	0	0	0	0	3	0	1	0
ENSMUSG00000042099	0	0	0	0	0	0	0	0	0	0	0	2	0	1	0	4	0	0	0	1	0	0	0	1	0	3	0	0	0	0	0	0	0	0	0	2	0	0	0	0	0	0	0	0	0	2	0	0	0
ENSMUSG00000041881	0	2	0	2	0	2	0	10	0	3	0	3	0	0	0	10	0	0	0	7	0	0	0	3	0	16	0	0	0	0	0	0	0	9	0	13	0	6	0	8	0	0	0	1	0	9	0	0	0
ENSMUSG00000079553	0	0	0	0	0	1	0	20	0	0	0	0	0	0	0	0	0	0	0	0	0	0	0	5	0	0	0	0	0	0	0	0	0	0	0	0	0	0	0	0	0	0	0	0	0	6	0	3	0
ENSMUSG00000092349	0	1	0	1	0	0	0	0	0	0	0	0	0	7	0	0	0	5	0	0	0	1	0	1	0	0	0	0	0	0	0	0	0	0	0	0	0	7	0	8	0	0	0	0	0	3	0	0	0
ENSMUSG00000051390	0	0	0	1	0	0	0	1	0	1	0	0	0	0	0	0	0	0	0	4	0	3	0	8	0	7	0	1	0	0	0	3	0	2	0	3	0	0	0	3	0	2	0	0	0	0	0	0	0
ENSMUSG00000098197	0	0	0	0	0	0	0	6	0	5	0	4	0	6	0	16	0	0	0	5	0	30	0	14	0	9	0	0	0	0	0	0	0	0	0	0	0	0	0	0	0	2	0	6	0	7	0	3	0
ENSMUSG00000024334	0	0	0	0	0	0	0	0	0	2	0	0	0	1	0	2	0	2	0	0	0	3	0	0	0	3	0	0	0	0	0	0	0	0	0	0	0	0	0	0	0	4	0	1	0	1	0	0	0
ENSMUSG00000024335	0	0	0	0	0	1	0	0	0	0	0	8	0	0	0	0	0	0	0	4	0	0	0	0	0	0	0	0	0	0	0	2	0	4	0	2	0	2	0	0	0	0	0	0	0	2	0	3	0
ENSMUSG00000015451	0	0	0	0	0	0	0	0	0	5	0	0	0	2	0	8	0	0	0	0	0	5	0	1	0	0	0	1	0	1	0	0	0	0	0	2	0	1	0	0	0	1	0	0	0	2	0	0	0
ENSMUSG00000061207	0	21	0	0	0	0	0	19	0	0	0	11	0	5	0	35	0	0	0	29	0	0	0	0	0	0	0	13	0	3	0	4	0	25	0	5	0	9	0	22	0	15	0	1	0	9	0	10	0
ENSMUSG00000049823	0	0	0	0	0	0	0	0	0	0	0	0	0	0	0	0	0	9	0	3	0	0	0	0	0	0	0	0	0	5	0	0	0	0	0	4	0	0	0	0	0	0	0	0	0	0	0	0	0
ENSMUSG00000007034	0	3	0	0	0	0	0	7	0	8	0	0	0	15	0	0	0	0	0	21	0	20	0	7	0	0	0	1	0	4	0	11	0	0	0	11	0	0	0	0	0	2	0	1	0	8	0	5	0
ENSMUSG00000007033	0	0	0	8	0	0	0	0	0	0	0	0	0	0	0	0	0	0	0	0	0	4	0	19	0	0	0	3	0	0	0	0	0	0	0	0	0	0	0	10	0	0	0	2	0	9	0	0	0
ENSMUSG00000007035	0	17	0	30	0	48	0	52	0	39	0	13	0	16	0	68	0	41	0	29	0	29	0	48	0	94	0	10	0	7	0	32	0	43	0	25	0	39	0	28	0	30	0	5	0	14	0	33	0
ENSMUSG00000073413	0	1	0	0	0	3	0	0	0	0	0	0	0	0	0	0	0	0	0	0	0	0	0	0	0	0	0	0	0	0	0	0	0	0	0	0	0	1	0	0	0	0	0	1	0	3	0	0	0
ENSMUSG00000007036	0	1	0	0	0	3	0	5	0	0	0	0	0	0	0	0	0	0	0	1	0	0	0	1	0	10	0	0	0	0	0	0	0	9	0	1	0	3	0	13	0	0	0	0	0	0	0	0	0
ENSMUSG00000092417	0	0	0	2	0	1	0	2	0	0	0	0	0	8	0	0	0	1	0	4	0	9	0	0	0	0	0	0	0	0	0	1	0	0	0	1	0	0	0	0	0	0	0	0	0	0	0	1	0
ENSMUSG00000042419	0	1	0	2	0	0	0	0	0	4	0	0	0	3	0	9	0	0	0	1	0	1	0	4	0	7	0	0	0	0	0	6	0	0	0	0	0	1	0	0	0	3	0	0	0	6	0	4	0
ENSMUSG00000081650	0	0	0	0	0	0	0	0	0	2	0	0	0	0	0	3	0	0	0	0	0	0	0	1	0	1	0	0	0	0	0	0	0	0	0	0	0	0	0	0	0	1	0	0	0	3	0	1	0
ENSMUSG00000092389	0	0	0	0	0	8	0	6	0	0	0	6	0	0	0	16	0	7	0	3	0	18	0	0	0	0	0	0	0	0	0	0	0	0	0	0	0	0	0	0	0	0	0	0	0	5	0	0	0
ENSMUSG00000038838	0	0	0	0	0	9	0	3	0	0	0	4	0	0	0	13	0	6	0	1	0	7	0	0	0	0	0	0	0	0	0	0	0	0	0	0	0	0	0	0	0	0	0	0	0	0	0	0	0
ENSMUSG00000034595	0	1	0	0	0	0	0	22	0	6	0	0	0	0	0	2	0	0	0	19	0	0	0	8	0	18	0	4	0	0	0	4	0	0	0	0	0	0	0	0	0	0	0	0	0	0	0	0	0
ENSMUSG00000024422	0	5	0	0	0	15	0	9	0	12	0	0	0	4	0	106	0	7	0	9	0	17	0	64	0	61	0	21	0	4	0	4	0	0	0	20	0	17	0	0	0	14	0	5	0	6	0	5	0
ENSMUSG00000038762	0	0	0	0	0	0	0	0	0	0	0	0	0	0	0	0	0	0	0	0	0	6	0	16	0	0	0	1	0	1	0	0	0	0	0	0	0	0	0	0	0	0	0	0	0	2	0	0	0
ENSMUSG00000092239	0	3	0	26	0	22	0	53	0	28	0	12	0	28	0	43	0	1	0	14	0	77	0	63	0	8	0	23	0	6	0	15	0	16	0	33	0	20	0	44	0	22	0	5	0	15	0	15	0
ENSMUSG00000091043	0	0	0	0	0	0	0	0	0	0	0	0	0	9	0	1	0	0	0	0	0	0	0	16	0	6	0	0	0	0	0	0	0	3	0	0	0	0	0	9	0	2	0	0	0	0	0	12	0
ENSMUSG00000023915	0	6	0	27	0	88	0	0	0	0	0	12	0	0	0	28	0	0	0	0	0	0	0	0	0	0	0	16	0	0	0	0	0	40	0	34	0	0	0	0	0	0	0	1	0	3	0	20	0
ENSMUSG00000039601	0	0	0	0	0	16	0	33	0	0	0	0	0	2	0	5	0	0	0	0	0	0	0	0	0	18	0	0	0	0	0	0	0	0	0	0	0	0	0	0	0	0	0	0	0	0	0	0	0
ENSMUSG00000023949	0	38	0	130	0	166	0	130	0	226	0	22	0	105	0	304	0	19	0	162	0	127	0	263	0	169	0	38	0	45	0	63	0	251	0	62	0	114	0	78	0	115	0	51	0	164	0	170	0
ENSMUSG00000023947	0	0	0	0	0	0	0	0	0	0	0	1	0	0	0	0	0	9	0	4	0	36	0	109	0	12	0	19	0	20	0	8	0	62	0	34	0	15	0	21	0	63	0	11	0	29	0	36	0
ENSMUSG00000058626	0	4	0	0	0	18	0	12	0	1	0	2	0	0	0	0	0	3	0	38	0	0	0	42	0	3	0	0	0	0	0	0	0	13	0	0	0	0	0	0	0	0	0	1	0	15	0	0	0
ENSMUSG00000036026	0	3	0	0	0	4	0	8	0	5	0	6	0	10	0	31	0	8	0	15	0	18	0	15	0	5	0	0	0	0	0	3	0	2	0	6	0	1	0	10	0	6	0	1	0	5	0	7	0
ENSMUSG00000117287	0	2	0	1	0	2	0	1059	0	1	0	0	0	0	0	11	0	0	0	2	0	5	0	5	0	0	0	1	0	0	0	1	0	1	0	2	0	30	0	0	0	1	0	0	0	1	0	3	0
ENSMUSG00000067150	0	5	0	0	0	21	0	0	0	47	0	11	0	24	0	5	0	4	0	11	0	77	0	39	0	1	0	9	0	0	0	15	0	1	0	21	0	24	0	6	0	4	0	2	0	29	0	2	0
ENSMUSG00000015599	0	0	0	17	0	6	0	69	0	11	0	4	0	16	0	75	0	0	0	7	0	0	0	29	0	43	0	6	0	0	0	0	0	15	0	37	0	27	0	0	0	0	0	0	0	18	0	1	0
ENSMUSG00000003546	0	10	0	27	0	43	0	30	0	0	0	1	0	46	0	43	0	0	0	69	0	1	0	25	0	24	0	12	0	0	0	2	0	14	0	17	0	33	0	48	0	1	0	11	0	12	0	27	0
ENSMUSG00000038545	0	0	0	12	0	1	0	0	0	7	0	0	0	6	0	0	0	0	0	0	0	0	0	0	0	0	0	2	0	0	0	3	0	0	0	11	0	0	0	0	0	7	0	0	0	7	0	1	0
ENSMUSG00000002763	0	0	0	0	0	4	0	5	0	8	0	1	0	0	0	0	0	0	0	7	0	12	0	11	0	0	0	0	0	0	0	2	0	3	0	0	0	12	0	0	0	2	0	0	0	0	0	0	0
ENSMUSG00000023122	0	4	0	11	0	5	0	15	0	17	0	4	0	5	0	31	0	1	0	21	0	47	0	24	0	9	0	4	0	1	0	4	0	17	0	6	0	24	0	15	0	7	0	1	0	6	0	5	0
ENSMUSG00000032915	0	0	0	0	0	0	0	0	0	0	0	0	0	0	0	1	0	0	0	12	0	0	0	0	0	19	0	0	0	5	0	5	0	45	0	0	0	0	0	0	0	0	0	0	0	0	0	9	0
ENSMUSG00000003206	0	0	0	0	0	0	0	1	0	0	0	0	0	0	0	14	0	0	0	0	0	0	0	0	0	0	0	0	0	0	0	0	0	0	0	0	0	13	0	0	0	0	0	0	0	3	0	0	0
ENSMUSG00000039154	0	1	0	5	0	0	0	17	0	8	0	6	0	0	0	27	0	3	0	21	0	8	0	0	0	10	0	6	0	3	0	0	0	0	0	0	0	12	0	11	0	3	0	0	0	11	0	3	0
ENSMUSG00000001227	0	11	0	16	0	13	0	24	0	33	0	2	0	37	0	36	0	7	0	8	0	39	0	66	0	47	0	13	0	10	0	19	0	80	0	27	0	19	0	33	0	10	0	4	0	47	0	29	0
ENSMUSG00000047123	0	0	0	0	0	0	0	0	0	0	0	0	0	0	0	0	0	0	0	0	0	13	0	10	0	0	0	9	0	0	0	0	0	0	0	0	0	0	0	0	0	0	0	0	0	1	0	0	0
ENSMUSG00000042625	0	8	0	23	0	22	0	70	0	19	0	9	0	135	0	65	0	11	0	36	0	27	0	32	0	16	0	4	0	3	0	6	0	42	0	18	0	6	0	6	0	27	0	2	0	11	0	12	0
ENSMUSG00000024207	0	0	0	0	0	0	0	0	0	0	0	0	0	0	0	0	0	0	0	24	0	0	0	17	0	0	0	0	0	0	0	2	0	0	0	8	0	0	0	0	0	5	0	0	0	0	0	0	0
ENSMUSG00000045019	0	18	0	14	0	22	0	39	0	23	0	0	0	47	0	135	0	22	0	46	0	109	0	61	0	66	0	12	0	5	0	66	0	23	0	31	0	8	0	15	0	38	0	11	0	38	0	22	0
ENSMUSG00000117245	0	6	0	0	0	3	0	8	0	11	0	0	0	11	0	35	0	2	0	14	0	10	0	17	0	13	0	2	0	0	0	21	0	8	0	3	0	4	0	0	0	12	0	0	0	11	0	4	0
ENSMUSG00000002668	0	0	0	0	0	0	0	0	0	0	0	4	0	45	0	0	0	193	0	0	0	0	0	0	0	0	0	0	0	0	0	0	0	0	0	0	0	0	0	19	0	0	0	0	0	0	0	0	0
ENSMUSG00000024164	0	6	0	0	0	14	0	18	0	7	0	3	0	0	0	0	0	0	0	27	0	0	0	0	0	2	0	5	0	0	0	2	0	17	0	5	0	17	0	5	0	16	0	0	0	6	0	2	0
ENSMUSG00000024227	0	5	0	0	0	0	0	0	0	0	0	0	0	0	0	0	0	0	0	0	0	0	0	0	0	0	0	0	0	0	0	0	0	0	0	0	0	0	0	0	0	0	0	0	0	0	0	0	0
ENSMUSG00000024096	0	6	0	45	0	28	0	6	0	0	0	21	0	7	0	0	0	24	0	24	0	112	0	125	0	39	0	0	0	0	0	0	0	0	0	47	0	126	0	6	0	0	0	6	0	0	0	0	0
ENSMUSG00000032796	0	0	0	0	0	3	0	18	0	0	0	2	0	160	0	56	0	0	0	0	0	79	0	0	0	37	0	0	0	0	0	0	0	0	0	0	0	0	0	31	0	7	0	0	0	76	0	65	0
ENSMUSG00000117323	0	0	0	0	0	0	0	0	0	0	0	0	0	11	0	0	0	12	0	0	0	0	0	23	0	11	0	0	0	0	0	0	0	0	0	0	0	0	0	0	0	0	0	0	0	0	0	0	0
ENSMUSG00000052525	0	3	0	0	0	7	0	6	0	0	0	1	0	1	0	44	0	0	0	0	0	0	0	3	0	6	0	0	0	0	0	0	0	4	0	0	0	0	0	0	0	10	0	2	0	0	0	2	0
ENSMUSG00000085492	0	4	0	0	0	13	0	11	0	0	0	0	0	2	0	60	0	0	0	0	0	0	0	16	0	13	0	0	0	0	0	0	0	7	0	0	0	0	0	0	0	21	0	7	0	0	0	8	0
ENSMUSG00000024065	0	17	0	9	0	16	0	35	0	33	0	12	0	22	0	60	0	24	0	64	0	70	0	31	0	24	0	11	0	7	0	8	0	21	0	26	0	16	0	10	0	14	0	6	0	10	0	20	0
ENSMUSG00000024068	0	25	0	0	0	10	0	0	0	2	0	1	0	16	0	0	0	10	0	35	0	4	0	35	0	4	0	0	0	0	0	11	0	0	0	56	0	61	0	30	0	25	0	8	0	42	0	19	0
ENSMUSG00000039193	0	0	0	0	0	1	0	0	0	1	0	6	0	0	0	0	0	2	0	0	0	19	0	20	0	0	0	0	0	0	0	0	0	10	0	0	0	0	0	1	0	0	0	0	0	0	0	0	0
ENSMUSG00000071042	0	2	0	0	0	6	0	8	0	0	0	0	0	0	0	0	0	0	0	0	0	11	0	4	0	0	0	0	0	0	0	2	0	4	0	0	0	0	0	6	0	0	0	5	0	0	0	8	0
ENSMUSG00000097567	0	0	0	5	0	6	0	7	0	10	0	0	0	0	0	85	0	0	0	0	0	0	0	46	0	14	0	7	0	0	0	0	0	12	0	29	0	2	0	0	0	8	0	0	0	7	0	2	0
ENSMUSG00000038045	0	0	0	5	0	7	0	17	0	53	0	0	0	15	0	239	0	4	0	0	0	0	0	99	0	28	0	15	0	0	0	6	0	22	0	65	0	2	0	0	0	11	0	5	0	7	0	4	0
ENSMUSG00000024070	0	0	0	0	0	0	0	0	0	4	0	4	0	18	0	11	0	6	0	83	0	13	0	25	0	0	0	0	0	0	0	0	0	0	0	8	0	0	0	19	0	3	0	0	0	0	0	7	0
ENSMUSG00000024253	0	4	0	10	0	2	0	0	0	25	0	1	0	0	0	34	0	0	0	0	0	0	0	11	0	12	0	1	0	0	0	5	0	0	0	0	0	24	0	0	0	4	0	4	0	0	0	9	0
ENSMUSG00000040505	0	0	0	3	0	6	0	0	0	2	0	0	0	0	0	1	0	0	0	0	0	0	0	0	0	11	0	2	0	0	0	19	0	28	0	0	0	0	0	0	0	5	0	0	0	0	0	1	0
ENSMUSG00000024254	0	0	0	3	0	4	0	0	0	0	0	0	0	0	0	0	0	0	0	0	0	0	0	0	0	9	0	1	0	0	0	10	0	33	0	0	0	0	0	0	0	3	0	0	0	0	0	0	0
ENSMUSG00000038805	0	0	0	0	0	0	0	0	0	19	0	1	0	0	0	0	0	0	0	10	0	22	0	0	0	0	0	0	0	0	0	0	0	0	0	0	0	0	0	0	0	0	0	0	0	16	0	12	0
ENSMUSG00000117501	0	0	0	0	0	8	0	0	0	0	0	0	0	11	0	41	0	0	0	0	0	32	0	0	0	0	0	0	0	0	0	0	0	0	0	0	0	0	0	0	0	0	0	0	0	0	0	7	0
ENSMUSG00000117457	0	0	0	3	0	42	0	21	0	5	0	8	0	28	0	46	0	25	0	68	0	94	0	8	0	4	0	17	0	0	0	1	0	56	0	1	0	35	0	5	0	0	0	0	0	51	0	21	0
ENSMUSG00000053375	0	2	0	8	0	0	0	0	0	0	0	0	0	2	0	4	0	0	0	0	0	0	0	4	0	4	0	0	0	0	0	0	0	0	0	0	0	0	0	11	0	2	0	0	0	0	0	4	0
ENSMUSG00000117628	0	0	0	0	0	9	0	13	0	1	0	1	0	3	0	0	0	10	0	21	0	10	0	27	0	12	0	2	0	2	0	7	0	13	0	4	0	4	0	3	0	1	0	1	0	5	0	5	0
ENSMUSG00000117384	0	11	0	19	0	26	0	0	0	25	0	2	0	37	0	38	0	13	0	38	0	40	0	0	0	27	0	3	0	6	0	12	0	14	0	28	0	32	0	16	0	3	0	2	0	4	0	22	0
ENSMUSG00000036918	0	0	0	0	0	3	0	1	0	0	0	0	0	0	0	0	0	0	0	0	0	0	0	0	0	0	0	0	0	0	0	3	0	0	0	0	0	0	0	0	0	0	0	7	0	6	0	11	0
ENSMUSG00000024232	0	0	0	0	0	0	0	0	0	8	0	0	0	0	0	0	0	0	0	1	0	0	0	16	0	3	0	0	0	8	0	0	0	0	0	0	0	5	0	0	0	1	0	0	0	2	0	2	0
ENSMUSG00000033960	0	0	0	0	0	0	0	0	0	0	0	5	0	15	0	0	0	16	0	0	0	11	0	27	0	0	0	2	0	3	0	0	0	0	0	0	0	0	0	0	0	0	0	0	0	0	0	12	0
ENSMUSG00000024404	0	1	0	1	0	10	0	1	0	0	0	0	0	0	0	0	0	0	0	16	0	16	0	17	0	10	0	0	0	0	0	12	0	3	0	0	0	0	0	0	0	2	0	4	0	6	0	6	0
ENSMUSG00000024424	0	1	0	7	0	4	0	13	0	0	0	3	0	0	0	0	0	0	0	0	0	0	0	0	0	0	0	1	0	0	0	0	0	0	0	0	0	0	0	0	0	0	0	0	0	4	0	0	0
ENSMUSG00000024317	0	11	0	0	0	3	0	0	0	0	0	0	0	0	0	0	0	6	0	0	0	18	0	0	0	0	0	0	0	2	0	0	0	0	0	7	0	0	0	0	0	4	0	0	0	5	0	9	0
ENSMUSG00000024270	0	0	0	21	0	25	0	12	0	0	0	5	0	7	0	53	0	15	0	0	0	2	0	27	0	0	0	0	0	1	0	6	0	0	0	4	0	15	0	0	0	0	0	0	0	0	0	13	0
ENSMUSG00000097363	0	0	0	0	0	1	0	0	0	0	0	0	0	1	0	0	0	0	0	0	0	0	0	0	0	0	0	0	0	0	0	0	0	0	0	16	0	0	0	0	0	0	0	0	0	35	0	0	0
ENSMUSG00000024381	0	8	0	24	0	69	0	25	0	33	0	4	0	4	0	2	0	27	0	71	0	87	0	14	0	45	0	13	0	0	0	38	0	6	0	10	0	43	0	0	0	25	0	8	0	0	0	15	0
ENSMUSG00000024379	0	0	0	0	0	1	0	0	0	1	0	2	0	3	0	0	0	0	0	0	0	0	0	1	0	5	0	0	0	0	0	1	0	0	0	1	0	0	0	0	0	0	0	0	0	0	0	1	0
ENSMUSG00000038128	0	18	0	0	0	18	0	18	0	0	0	8	0	6	0	0	0	0	0	16	0	0	0	29	0	17	0	3	0	0	0	0	0	15	0	0	0	0	0	0	0	0	0	0	0	0	0	0	0
ENSMUSG00000042834	0	0	0	0	0	0	0	0	0	0	0	10	0	16	0	20	0	0	0	1	0	16	0	11	0	0	0	0	0	2	0	0	0	0	0	0	0	11	0	0	0	0	0	0	0	1	0	3	0
ENSMUSG00000049357	0	6	0	0	0	7	0	0	0	35	0	0	0	2	0	37	0	0	0	0	0	0	0	23	0	3	0	0	0	10	0	0	0	0	0	6	0	4	0	0	0	0	0	3	0	0	0	23	0
ENSMUSG00000024366	0	3	0	0	0	3	0	0	0	42	0	0	0	1	0	76	0	0	0	0	0	0	0	8	0	0	0	24	0	0	0	0	0	0	0	30	0	20	0	0	0	0	0	2	0	38	0	11	0
ENSMUSG00000038555	0	5	0	0	0	16	0	19	0	0	0	3	0	18	0	4	0	0	0	0	0	68	0	0	0	63	0	0	0	0	0	40	0	0	0	36	0	0	0	0	0	0	0	2	0	0	0	13	0
ENSMUSG00000024352	0	0	0	4	0	0	0	5	0	8	0	2	0	0	0	0	0	4	0	28	0	0	0	8	0	0	0	0	0	0	0	8	0	3	0	0	0	0	0	0	0	0	0	2	0	0	0	0	0
ENSMUSG00000006850	0	6	0	0	0	1	0	0	0	21	0	0	0	0	0	0	0	0	0	12	0	0	0	22	0	1	0	2	0	3	0	2	0	0	0	9	0	0	0	0	0	13	0	5	0	4	0	0	0
ENSMUSG00000014294	0	0	0	1	0	5	0	2	0	7	0	0	0	4	0	2	0	2	0	2	0	5	0	12	0	9	0	2	0	0	0	3	0	2	0	3	0	0	0	0	0	2	0	0	0	2	0	1	0
ENSMUSG00000024474	0	4	0	4	0	29	0	13	0	29	0	3	0	21	0	0	0	18	0	0	0	20	0	81	0	41	0	21	0	2	0	16	0	6	0	5	0	10	0	0	0	18	0	2	0	14	0	0	0
ENSMUSG00000024440	0	1	0	0	0	10	0	6	0	6	0	0	0	1	0	0	0	1	0	4	0	9	0	3	0	4	0	0	0	0	0	4	0	5	0	8	0	0	0	0	0	0	0	0	0	3	0	2	0
ENSMUSG00000117922	0	9	0	2	0	1	0	0	0	0	0	0	0	0	0	0	0	0	0	0	0	0	0	0	0	0	0	2	0	0	0	0	0	0	0	42	0	0	0	0	0	0	0	0	0	0	0	0	0
ENSMUSG00000117745	0	0	0	0	0	4	0	0	0	3	0	0	0	3	0	0	0	1	0	16	0	0	0	0	0	0	0	0	0	0	0	0	0	5	0	0	0	19	0	0	0	0	0	0	0	1	0	2	0
ENSMUSG00000059455	0	2	0	11	0	11	0	0	0	8	0	0	0	0	0	4	0	0	0	9	0	24	0	0	0	7	0	0	0	1	0	13	0	21	0	0	0	35	0	0	0	5	0	2	0	6	0	7	0
ENSMUSG00000117792	0	4	0	0	0	3	0	2	0	4	0	0	0	0	0	0	0	1	0	0	0	0	0	15	0	0	0	3	0	0	0	6	0	8	0	10	0	6	0	0	0	0	0	0	0	7	0	1	0
ENSMUSG00000024472	0	0	0	0	0	11	0	0	0	4	0	8	0	0	0	2	0	0	0	0	0	0	0	2	0	26	0	33	0	0	0	0	0	0	0	8	0	0	0	0	0	21	0	0	0	0	0	3	0
ENSMUSG00000073568	0	0	0	0	0	1	0	4	0	7	0	1	0	1	0	7	0	0	0	4	0	5	0	6	0	2	0	3	0	0	0	1	0	1	0	1	0	0	0	0	0	2	0	0	0	2	0	2	0
ENSMUSG00000024575	0	0	0	0	0	0	0	0	0	0	0	0	0	0	0	0	0	0	0	0	0	0	0	0	0	0	0	0	0	0	0	0	0	0	0	0	0	0	0	0	0	4	0	3	0	0	0	2	0
ENSMUSG00000039529	0	1	0	0	0	2	0	4	0	10	0	1	0	0	0	0	0	0	0	0	0	0	0	3	0	1	0	1	0	0	0	0	0	3	0	2	0	2	0	0	0	0	0	0	0	1	0	3	0
ENSMUSG00000024518	0	0	0	0	0	11	0	0	0	0	0	1	0	17	0	0	0	0	0	3	0	44	0	18	0	0	0	0	0	3	0	0	0	11	0	8	0	0	0	0	0	4	0	0	0	0	0	18	0
ENSMUSG00000046415	0	0	0	0	0	0	0	0	0	0	0	0	0	0	0	0	0	1	0	0	0	0	0	0	0	0	0	0	0	0	0	0	0	0	0	2	0	0	0	0	0	0	0	0	0	0	0	1	0
ENSMUSG00000024526	0	205	0	538	0	498	0	303	0	293	0	102	0	56	0	799	0	68	0	169	0	483	0	699	0	334	0	116	0	35	0	198	0	178	0	228	0	278	0	0	0	153	0	91	0	300	0	221	0
ENSMUSG00000024530	0	3	0	0	0	0	0	2	0	0	0	0	0	3	0	0	0	0	0	0	0	0	0	3	0	0	0	0	0	0	0	0	0	0	0	0	0	0	0	0	0	0	0	0	0	0	0	0	0
ENSMUSG00000073542	0	1	0	0	0	0	0	0	0	0	0	3	0	0	0	24	0	0	0	0	0	2	0	2	0	1	0	0	0	0	0	0	0	22	0	0	0	0	0	0	0	0	0	3	0	0	0	0	0
ENSMUSG00000118028	0	1	0	0	0	0	0	0	0	0	0	1	0	0	0	0	0	17	0	0	0	0	0	0	0	0	0	0	0	0	0	0	0	0	0	1	0	14	0	0	0	0	0	0	0	0	0	0	0
ENSMUSG00000079608	0	0	0	0	0	0	0	0	0	4	0	0	0	0	0	14	0	0	0	13	0	0	0	0	0	0	0	0	0	0	0	8	0	3	0	0	0	0	0	0	0	0	0	0	0	0	0	0	0
ENSMUSG00000024513	0	3	0	1	0	7	0	0	0	1	0	2	0	2	0	8	0	2	0	1	0	0	0	1	0	0	0	2	0	5	0	0	0	15	0	2	0	6	0	0	0	0	0	0	0	0	0	5	0
ENSMUSG00000117985	0	3	0	0	0	8	0	2	0	2	0	2	0	2	0	0	0	4	0	1	0	0	0	0	0	0	0	0	0	0	0	0	0	0	0	0	0	0	0	0	0	0	0	1	0	6	0	13	0
ENSMUSG00000025885	0	4	0	0	0	39	0	24	0	34	0	0	0	0	0	0	0	0	0	0	0	0	0	98	0	20	0	16	0	0	0	27	0	22	0	21	0	0	0	0	0	0	0	4	0	2	0	9	0
ENSMUSG00000053846	0	1	0	9	0	21	0	11	0	5	0	4	0	7	0	14	0	6	0	12	0	11	0	21	0	0	0	11	0	0	0	10	0	7	0	11	0	0	0	0	0	9	0	2	0	4	0	13	0
ENSMUSG00000091519	0	9	0	1	0	35	0	31	0	22	0	8	0	19	0	190	0	60	0	38	0	51	0	91	0	27	0	21	0	20	0	23	0	49	0	55	0	5	0	0	0	43	0	35	0	11	0	33	0
ENSMUSG00000053950	0	19	0	38	0	59	0	26	0	45	0	15	0	33	0	44	0	11	0	28	0	30	0	113	0	42	0	17	0	8	0	29	0	50	0	45	0	76	0	0	0	39	0	5	0	52	0	38	0
ENSMUSG00000118373	0	0	0	3	0	10	0	2	0	3	0	2	0	1	0	8	0	0	0	7	0	6	0	8	0	5	0	5	0	1	0	5	0	9	0	3	0	8	0	0	0	5	0	1	0	5	0	2	0
ENSMUSG00000078963	0	5	0	0	0	36	0	0	0	0	0	0	0	0	0	0	0	0	0	1	0	32	0	66	0	0	0	16	0	6	0	0	0	19	0	0	0	85	0	0	0	0	0	0	0	0	0	0	0
ENSMUSG00000059852	0	0	0	11	0	0	0	0	0	0	0	0	0	0	0	0	0	0	0	0	0	0	0	14	0	0	0	9	0	0	0	0	0	40	0	4	0	0	0	0	0	0	0	0	0	0	0	9	0
[truncated: 83 more rows]
[truncated: 11 more columns]
