# Supplementary material for: Allele-specific differential regulation of monoallelically expressed autosomal genes in the cardiac lineage
Source: Nat Commun. 2022 Oct 10;13:5984. doi: 10.1038/s41467-022-33722-x (PMC9550772; doi:10.1038/s41467-022-33722-x)
Supplement: Supplementary file 13 — Source Data [file 41467_2022_33722_MOESM13_ESM.zip › Source Data 21.txt]

Gene	File1B	File1C	File2B	File2C	File3B	File3C	File4B	File4C	File5B	File5C	File6B	File6C	File7B	File7C	File8B	File8C	File9B	File9C	File10B	File10C	File11B	File11C	File12B	File12C	File13B	File13C	File14B	File14C	File15B	File15C	File16B	File16C	File17B	File17C	File18B	File18C	File19B	File19C	File20B	File20C	File21B	File21C	File22B	File22C	File23B	File23C	File24B	File24C	File25B
ENSMUSG00000104217	0	0	0	0	4	0	1	0	0	0	1	0	1	0	3	0	0	0	1	0	1	0	0	0	3	0	0	0	1	0	11	0	0	0	2	0	0	0	4	0	0	0	4	0	2	0	0	0	0
ENSMUSG00000033740	0	0	0	0	0	0	0	0	0	0	0	0	0	0	0	0	0	0	0	0	0	0	0	0	0	0	0	0	0	0	0	0	0	0	0	0	0	0	0	0	0	0	0	0	0	0	0	0	0
ENSMUSG00000061024	0	0	0	0	0	0	0	0	5	0	0	0	19	0	0	0	0	0	23	0	0	0	0	0	0	0	33	0	0	0	0	0	0	0	0	0	0	0	0	0	0	0	0	0	0	0	0	0	0
ENSMUSG00000079671	0	0	0	0	0	0	0	0	0	0	0	0	1	0	0	0	0	0	0	0	0	0	0	0	0	0	0	0	0	0	0	0	0	0	0	0	0	0	0	0	0	0	0	0	0	0	0	0	0
ENSMUSG00000098234	0	0	13	0	0	0	17	0	8	0	0	0	18	0	0	0	0	0	0	0	32	0	6	0	8	0	0	0	7	0	16	0	3	0	2	0	0	0	18	0	0	0	1	0	3	0	19	0	7
ENSMUSG00000099032	0	0	0	0	0	0	0	0	0	0	0	0	0	0	0	0	0	0	0	0	0	0	0	0	0	0	0	0	0	0	0	0	0	0	0	0	0	0	0	0	0	0	0	0	0	0	0	0	0
ENSMUSG00000025938	0	0	0	0	0	0	0	0	0	0	0	0	0	0	0	0	0	0	0	0	0	0	0	0	0	0	0	0	0	0	0	0	0	0	0	0	0	0	0	0	0	0	0	0	0	0	0	0	0
ENSMUSG00000025937	0	0	0	0	0	0	0	0	0	0	0	0	0	0	0	0	0	0	12	0	0	0	0	0	0	0	0	0	0	0	0	0	0	0	0	0	0	0	0	0	0	0	0	0	0	0	0	0	0
ENSMUSG00000102937	0	0	0	0	0	0	0	0	0	0	0	0	0	0	0	0	0	0	0	0	0	0	0	0	0	0	0	0	16	0	0	0	0	0	0	0	0	0	0	0	0	0	8	0	0	0	0	0	0
ENSMUSG00000104379	0	0	0	0	0	0	0	0	0	0	0	0	0	0	0	0	0	0	0	0	0	0	0	0	0	0	0	0	0	0	0	0	0	0	0	0	0	0	0	0	0	0	0	0	0	0	0	0	0
ENSMUSG00000032719	0	0	0	0	0	0	0	0	0	0	0	0	0	0	0	0	0	0	0	0	0	0	0	0	0	0	0	0	0	0	0	0	0	0	0	0	0	0	0	0	0	0	0	0	0	0	0	0	0
ENSMUSG00000025921	0	0	0	0	0	0	0	0	0	0	49	0	0	0	0	0	0	0	0	0	0	0	0	0	6	0	0	0	0	0	106	0	72	0	0	0	0	0	0	0	0	0	0	0	0	0	0	0	0
ENSMUSG00000025779	0	0	0	0	0	0	0	0	0	0	91	0	23	0	0	0	0	0	0	0	0	0	0	0	0	0	0	0	0	0	13	0	0	0	0	0	0	0	0	0	0	0	0	0	0	0	0	0	0
ENSMUSG00000067780	0	0	3	0	0	0	0	0	0	0	0	0	0	0	97	0	0	0	0	0	0	0	0	0	0	0	0	0	0	0	0	0	0	0	0	0	13	0	0	0	0	0	0	0	0	0	0	0	0
ENSMUSG00000025927	0	0	0	0	0	0	0	0	0	0	0	0	0	0	0	0	0	0	0	0	0	0	0	0	0	0	0	0	0	0	0	0	0	0	0	0	0	0	0	0	0	0	0	0	0	0	0	0	0
ENSMUSG00000025933	0	0	0	0	0	0	0	0	0	0	0	0	0	0	0	0	0	0	0	0	0	0	0	0	0	0	0	0	0	0	0	0	0	0	4	0	0	0	0	0	0	0	0	0	0	0	0	0	0
ENSMUSG00000026156	0	0	0	0	0	0	0	0	0	0	0	0	0	0	0	0	0	0	3	0	0	0	0	0	0	0	0	0	0	0	0	0	0	0	0	0	0	0	101	0	0	0	0	0	15	0	0	0	0
ENSMUSG00000102495	0	0	1	0	1	0	0	0	0	0	0	0	0	0	0	0	0	0	0	0	6	0	0	0	0	0	2	0	0	0	0	0	0	0	0	0	0	0	0	0	0	0	0	0	3	0	1	0	0
ENSMUSG00000048874	0	0	0	0	0	0	0	0	0	0	0	0	0	0	0	0	0	0	0	0	0	0	0	0	0	0	0	0	0	0	0	0	0	0	0	0	0	0	0	0	0	0	0	0	5	0	0	0	0
ENSMUSG00000117310	5	0	21	0	0	0	0	0	0	0	4	0	2	0	2	0	0	0	0	0	5	0	0	0	0	0	3	0	0	0	25	0	16	0	9	0	0	0	11	0	0	0	0	0	0	0	31	0	0
ENSMUSG00000026058	0	0	0	0	0	0	0	0	0	0	0	0	0	0	0	0	0	0	0	0	0	0	0	0	0	0	0	0	6	0	0	0	0	0	0	0	0	0	0	0	0	0	0	0	0	0	0	0	0
ENSMUSG00000026134	0	0	0	0	38	0	46	0	31	0	0	0	0	0	122	0	0	0	6	0	71	0	0	0	0	0	0	0	0	0	0	0	11	0	0	0	0	0	0	0	0	0	0	0	0	0	0	0	1
ENSMUSG00000042111	30	0	0	0	0	0	23	0	0	0	0	0	0	0	27	0	0	0	0	0	0	0	53	0	19	0	0	0	0	0	0	0	14	0	0	0	10	0	0	0	0	0	0	0	86	0	0	0	29
ENSMUSG00000101711	0	0	0	0	0	0	0	0	0	0	0	0	4	0	0	0	0	0	7	0	0	0	25	0	0	0	0	0	0	0	0	0	0	0	0	0	5	0	0	0	0	0	0	0	0	0	0	0	0
ENSMUSG00000026127	0	0	0	0	0	0	0	0	0	0	0	0	27	0	0	0	0	0	70	0	0	0	109	0	0	0	31	0	0	0	0	0	0	0	0	0	11	0	0	0	0	0	1	0	1	0	17	0	0
ENSMUSG00000026126	0	0	0	0	0	0	0	0	0	0	0	0	0	0	0	0	0	0	0	0	0	0	0	0	0	0	0	0	0	0	0	0	9	0	0	0	0	0	0	0	0	0	0	0	0	0	0	0	6
ENSMUSG00000100280	0	0	0	0	0	0	0	0	0	0	0	0	0	0	0	0	0	0	0	0	0	0	0	0	0	0	0	0	0	0	0	0	5	0	0	0	0	0	0	0	0	0	0	0	0	0	0	0	15
ENSMUSG00000037503	0	0	5	0	87	0	0	0	0	0	0	0	5	0	0	0	0	0	109	0	1	0	0	0	0	0	0	0	0	0	0	0	0	0	8	0	5	0	0	0	0	0	0	0	0	0	0	0	50
ENSMUSG00000026123	0	0	0	0	0	0	0	0	0	0	0	0	0	0	0	0	0	0	0	0	0	0	0	0	0	0	0	0	0	0	0	0	0	0	0	0	0	0	0	0	0	0	0	0	0	0	0	0	0
ENSMUSG00000104523	0	0	0	0	13	0	0	0	0	0	0	0	0	0	0	0	0	0	0	0	0	0	0	0	6	0	0	0	0	0	0	0	0	0	0	0	0	0	0	0	0	0	0	0	0	0	0	0	0
ENSMUSG00000047180	0	0	0	0	0	0	0	0	0	0	0	0	0	0	0	0	0	0	0	0	0	0	78	0	0	0	0	0	0	0	0	0	0	0	0	0	0	0	0	0	0	0	0	0	0	0	0	0	0
ENSMUSG00000010453	0	0	20	0	0	0	0	0	0	0	37	0	37	0	0	0	0	0	0	0	0	0	0	0	0	0	0	0	0	0	21	0	19	0	0	0	0	0	0	0	0	0	28	0	15	0	0	0	0
ENSMUSG00000001143	0	0	0	0	0	0	0	0	0	0	72	0	0	0	6	0	0	0	0	0	0	0	0	0	0	0	0	0	0	0	0	0	0	0	0	0	0	0	0	0	0	0	0	0	54	0	0	0	17
ENSMUSG00000061518	33	0	39	0	0	0	0	0	7	0	41	0	101	0	18	0	0	0	21	0	54	0	33	0	15	0	33	0	0	0	28	0	46	0	12	0	6	0	23	0	9	0	14	0	88	0	30	0	6
ENSMUSG00000037351	8	0	24	0	0	0	0	0	0	0	0	0	0	0	0	0	0	0	0	0	34	0	40	0	0	0	0	0	0	0	37	0	12	0	0	0	0	0	0	0	0	0	0	0	0	0	36	0	26
ENSMUSG00000026112	0	0	0	0	0	0	76	0	0	0	24	0	15	0	0	0	0	0	0	0	0	0	44	0	0	0	0	0	0	0	149	0	0	0	0	0	0	0	0	0	0	0	0	0	0	0	104	0	0
ENSMUSG00000058407	0	0	0	0	0	0	0	0	0	0	0	0	0	0	0	0	0	0	0	0	0	0	0	0	0	0	0	0	0	0	18	0	0	0	0	0	0	0	0	0	0	0	0	0	0	0	0	0	0
ENSMUSG00000026078	0	0	0	0	106	0	0	0	27	0	19	0	161	0	0	0	0	0	0	0	1	0	0	0	7	0	33	0	0	0	45	0	0	0	18	0	0	0	73	0	0	0	22	0	28	0	125	0	0
ENSMUSG00000003135	0	0	0	0	77	0	0	0	0	0	0	0	0	0	0	0	0	0	0	0	0	0	0	0	0	0	0	0	0	0	0	0	0	0	0	0	0	0	0	0	0	0	0	0	20	0	0	0	0
ENSMUSG00000103270	0	0	0	0	0	0	0	0	0	0	0	0	0	0	0	0	0	0	0	0	0	0	0	0	0	0	0	0	0	0	0	0	0	0	0	0	0	0	0	0	0	0	8	0	0	0	0	0	0
ENSMUSG00000041945	0	0	0	0	0	0	0	0	0	0	0	0	0	0	0	0	0	0	0	0	0	0	0	0	0	0	0	0	0	0	0	0	0	0	0	0	0	0	0	0	0	0	8	0	0	0	0	0	0
ENSMUSG00000060424	0	0	0	0	0	0	0	0	0	0	1	0	0	0	0	0	0	0	0	0	0	0	0	0	22	0	0	0	0	0	0	0	0	0	0	0	0	0	0	0	0	0	0	0	0	0	0	0	33
ENSMUSG00000008136	36	0	26	0	200	0	128	0	77	0	66	0	340	0	31	0	0	0	25	0	0	0	58	0	33	0	0	0	61	0	18	0	0	0	0	0	0	0	32	0	0	0	1	0	0	0	192	0	0
ENSMUSG00000026051	0	0	0	0	0	0	0	0	0	0	0	0	0	0	0	0	0	0	0	0	0	0	0	0	0	0	0	0	0	0	0	0	71	0	10	0	0	0	0	0	0	0	0	0	0	0	0	0	0
ENSMUSG00000057363	0	0	0	0	0	0	0	0	0	0	0	0	0	0	0	0	0	0	0	0	0	0	0	0	0	0	0	0	0	0	0	0	0	0	0	0	0	0	0	0	0	0	0	0	0	0	0	0	0
ENSMUSG00000056870	0	0	11	0	0	0	4	0	0	0	0	0	0	0	0	0	0	0	0	0	0	0	0	0	0	0	0	0	0	0	0	0	0	0	3	0	0	0	17	0	0	0	0	0	10	0	9	0	0
ENSMUSG00000104476	0	0	0	0	0	0	0	0	0	0	0	0	0	0	0	0	0	0	46	0	0	0	67	0	0	0	0	0	0	0	2	0	0	0	0	0	0	0	0	0	0	0	0	0	0	0	0	0	0
ENSMUSG00000025995	0	0	0	0	0	0	0	0	0	0	0	0	50	0	104	0	0	0	0	0	11	0	0	0	6	0	0	0	0	0	0	0	0	0	91	0	16	0	0	0	0	0	48	0	0	0	15	0	0
ENSMUSG00000025993	0	0	0	0	0	0	0	0	0	0	0	0	0	0	0	0	0	0	79	0	0	0	0	0	20	0	0	0	0	0	0	0	0	0	0	0	0	0	0	0	0	0	0	0	0	0	0	0	0
ENSMUSG00000025986	0	0	0	0	0	0	0	0	0	0	0	0	0	0	0	0	0	0	52	0	0	0	0	0	0	0	0	0	0	0	0	0	0	0	35	0	6	0	0	0	0	0	0	0	2	0	0	0	0
ENSMUSG00000045954	9	0	0	0	0	0	0	0	30	0	0	0	0	0	8	0	0	0	0	0	0	0	0	0	5	0	0	0	0	0	37	0	13	0	0	0	0	0	37	0	0	0	0	0	0	0	0	0	0
ENSMUSG00000026107	0	0	0	0	0	0	0	0	0	0	0	0	18	0	0	0	0	0	0	0	0	0	0	0	0	0	0	0	0	0	0	0	0	0	0	0	0	0	0	0	0	0	0	0	0	0	3	0	0
ENSMUSG00000002881	0	0	0	0	0	0	0	0	41	0	0	0	0	0	56	0	0	0	0	0	0	0	11	0	0	0	21	0	0	0	0	0	1	0	94	0	0	0	0	0	0	0	20	0	0	0	5	0	0
ENSMUSG00000043015	0	0	0	0	0	0	0	0	0	0	0	0	0	0	1	0	0	0	6	0	96	0	0	0	0	0	0	0	0	0	0	0	0	0	0	0	0	0	0	0	0	0	0	0	0	0	0	0	0
ENSMUSG00000041439	35	0	0	0	0	0	0	0	0	0	0	0	0	0	0	0	0	0	0	0	0	0	0	0	0	0	0	0	0	0	0	0	0	0	0	0	0	0	0	0	0	0	0	0	5	0	0	0	0
ENSMUSG00000026102	0	0	0	0	10	0	0	0	0	0	0	0	0	0	0	0	0	0	28	0	0	0	0	0	0	0	0	0	5	0	39	0	0	0	0	0	0	0	0	0	0	0	0	0	0	0	0	0	0
ENSMUSG00000041426	0	0	0	0	0	0	51	0	0	0	0	0	44	0	0	0	0	0	0	0	0	0	0	0	0	0	0	0	0	0	0	0	0	0	0	0	0	0	0	0	0	0	0	0	0	0	0	0	31
ENSMUSG00000043629	0	0	0	0	0	0	0	0	0	0	0	0	0	0	0	0	0	0	0	0	0	0	47	0	0	0	0	0	0	0	0	0	0	0	0	0	0	0	0	0	0	0	0	0	0	0	0	0	0
ENSMUSG00000100679	0	0	0	0	0	0	0	0	0	0	0	0	0	0	0	0	0	0	0	0	0	0	29	0	0	0	0	0	0	0	14	0	0	0	0	0	0	0	0	0	0	0	0	0	0	0	0	0	3
ENSMUSG00000099913	0	0	6	0	0	0	0	0	0	0	0	0	0	0	0	0	0	0	0	0	0	0	0	0	2	0	0	0	0	0	0	0	2	0	4	0	0	0	0	0	0	0	0	0	0	0	0	0	2
ENSMUSG00000026095	0	0	0	0	0	0	0	0	0	0	0	0	0	0	0	0	0	0	0	0	0	0	0	0	0	0	0	0	0	0	0	0	6	0	6	0	0	0	0	0	0	0	0	0	0	0	0	0	0
ENSMUSG00000117809	0	0	0	0	0	0	0	0	0	0	0	0	0	0	0	0	0	0	0	0	0	0	0	0	0	0	0	0	0	0	0	0	1	0	2	0	0	0	0	0	0	0	0	0	0	0	0	0	0
ENSMUSG00000096141	0	0	0	0	0	0	0	0	0	0	0	0	0	0	0	0	0	0	0	0	0	0	0	0	0	0	0	0	0	0	0	0	0	0	0	0	0	0	0	0	0	0	0	0	0	0	0	0	0
ENSMUSG00000026094	0	0	0	0	161	0	0	0	0	0	0	0	0	0	0	0	0	0	0	0	0	0	0	0	0	0	0	0	0	0	0	0	0	0	0	0	14	0	0	0	0	0	0	0	0	0	44	0	0
ENSMUSG00000041303	0	0	68	0	0	0	0	0	0	0	0	0	0	0	24	0	0	0	0	0	0	0	0	0	0	0	0	0	0	0	44	0	0	0	5	0	0	0	10	0	0	0	0	0	0	0	0	0	0
ENSMUSG00000025981	6	0	208	0	0	0	0	0	6	0	104	0	45	0	0	0	0	0	1	0	0	0	0	0	0	0	0	0	0	0	0	0	12	0	33	0	1	0	0	0	12	0	24	0	0	0	59	0	0
ENSMUSG00000025980	0	0	0	0	0	0	4	0	0	0	0	0	1	0	0	0	0	0	0	0	0	0	6	0	6	0	0	0	6	0	0	0	0	0	2	0	1	0	2	0	0	0	0	0	4	0	5	0	4
ENSMUSG00000073676	0	0	16	0	52	0	11	0	6	0	33	0	75	0	5	0	0	0	22	0	29	0	8	0	30	0	0	0	0	0	8	0	0	0	13	0	3	0	0	0	0	0	16	0	49	0	49	0	0
ENSMUSG00000097649	0	0	0	0	0	0	0	0	0	0	0	0	0	0	0	0	0	0	0	0	0	0	0	0	0	0	0	0	0	0	0	0	0	0	0	0	0	0	0	0	0	0	0	0	0	0	0	0	0
ENSMUSG00000038331	0	0	0	0	0	0	0	0	0	0	0	0	0	0	0	0	0	0	0	0	0	0	0	0	0	0	0	0	0	0	0	0	0	0	0	0	0	0	0	0	0	0	0	0	0	0	0	0	0
ENSMUSG00000025971	0	0	0	0	0	0	0	0	0	0	0	0	0	0	0	0	0	0	0	0	35	0	32	0	0	0	0	0	0	0	0	0	0	0	10	0	0	0	0	0	0	0	0	0	14	0	0	0	0
ENSMUSG00000026035	0	0	0	0	0	0	0	0	0	0	0	0	0	0	38	0	0	0	15	0	48	0	0	0	0	0	0	0	0	0	0	0	0	0	0	0	0	0	0	0	0	0	0	0	18	0	12	0	0
ENSMUSG00000085054	0	0	0	0	0	0	0	0	0	0	0	0	0	0	0	0	0	0	0	0	0	0	0	0	0	0	0	0	0	0	0	0	0	0	13	0	0	0	0	0	0	0	0	0	0	0	0	0	0
ENSMUSG00000026032	10	0	0	0	32	0	0	0	10	0	0	0	35	0	83	0	0	0	38	0	23	0	107	0	14	0	0	0	7	0	55	0	35	0	5	0	2	0	34	0	19	0	16	0	21	0	40	0	4
ENSMUSG00000026029	0	0	0	0	0	0	0	0	0	0	0	0	0	0	0	0	0	0	13	0	0	0	126	0	0	0	0	0	0	0	0	0	8	0	0	0	0	0	0	0	0	0	0	0	0	0	0	0	0
ENSMUSG00000026027	0	0	0	0	0	0	0	0	0	0	0	0	0	0	0	0	0	0	0	0	0	0	0	0	0	0	0	0	0	0	0	0	0	0	0	0	0	0	0	0	21	0	0	0	0	0	0	0	0
ENSMUSG00000038079	0	0	0	0	56	0	0	0	23	0	0	0	22	0	0	0	0	0	0	0	0	0	28	0	29	0	5	0	0	0	0	0	0	0	8	0	9	0	36	0	0	0	4	0	0	0	11	0	0
ENSMUSG00000097573	0	0	0	0	0	0	0	0	0	0	0	0	0	0	0	0	0	0	0	0	0	0	0	0	0	0	39	0	0	0	0	0	0	0	0	0	0	0	0	0	0	0	0	0	0	0	0	0	0
ENSMUSG00000041075	0	0	0	0	18	0	0	0	0	0	0	0	0	0	0	0	0	0	0	0	0	0	0	0	0	0	4	0	0	0	0	0	57	0	0	0	8	0	0	0	0	0	55	0	0	0	25	0	0
ENSMUSG00000026020	0	0	0	0	0	0	0	0	9	0	0	0	15	0	18	0	0	0	22	0	19	0	0	0	0	0	0	0	18	0	0	0	0	0	7	0	0	0	0	0	0	0	3	0	3	0	15	0	0
ENSMUSG00000049439	0	0	0	0	133	0	0	0	0	0	0	0	0	0	82	0	0	0	0	0	0	0	2	0	0	0	0	0	2	0	0	0	1	0	34	0	0	0	0	0	0	0	1	0	0	0	42	0	0
ENSMUSG00000026012	0	0	0	0	0	0	0	0	0	0	0	0	0	0	0	0	0	0	0	0	0	0	150	0	0	0	0	0	0	0	0	0	0	0	0	0	0	0	0	0	0	0	0	0	0	0	0	0	0
ENSMUSG00000103032	0	0	0	0	0	0	0	0	0	0	0	0	0	0	0	0	0	0	0	0	0	0	0	0	0	0	0	0	0	0	0	0	0	0	0	0	0	0	0	0	0	0	0	0	0	0	0	0	0
ENSMUSG00000025968	0	0	40	0	0	0	0	0	0	0	0	0	82	0	64	0	0	0	8	0	0	0	30	0	0	0	75	0	0	0	123	0	0	0	18	0	0	0	0	0	0	0	0	0	0	0	20	0	0
ENSMUSG00000025967	28	0	6	0	0	0	0	0	4	0	1	0	27	0	9	0	0	0	15	0	4	0	12	0	11	0	43	0	0	0	33	0	8	0	7	0	6	0	14	0	0	0	2	0	37	0	0	0	7
ENSMUSG00000027520	26	0	0	0	0	0	0	0	2	0	0	0	11	0	24	0	0	0	3	0	0	0	0	0	12	0	14	0	64	0	0	0	7	0	0	0	0	0	0	0	0	0	2	0	22	0	0	0	0
ENSMUSG00000025962	0	0	0	0	89	0	0	0	0	0	0	0	0	0	0	0	0	0	8	0	0	0	0	0	0	0	0	0	0	0	0	0	0	0	24	0	0	0	0	0	0	0	5	0	0	0	0	0	28
ENSMUSG00000025956	0	0	47	0	0	0	0	0	0	0	0	0	0	0	0	0	0	0	0	0	32	0	0	0	0	0	0	0	0	0	0	0	0	0	21	0	0	0	33	0	0	0	0	0	0	0	0	0	0
ENSMUSG00000070871	0	0	0	0	80	0	0	0	0	0	0	0	0	0	0	0	0	0	0	0	0	0	0	0	0	0	0	0	0	0	0	0	0	0	0	0	0	0	0	0	0	0	0	0	0	0	0	0	0
ENSMUSG00000025950	0	0	0	0	0	0	4	0	0	0	0	0	10	0	0	0	0	0	1	0	0	0	0	0	0	0	0	0	0	0	0	0	0	0	7	0	1	0	0	0	0	0	0	0	0	0	6	0	0
ENSMUSG00000102559	0	0	0	0	0	0	0	0	0	0	0	0	0	0	0	0	0	0	0	0	0	0	0	0	18	0	0	0	0	0	0	0	0	0	0	0	0	0	0	0	0	0	0	0	0	0	0	0	0
ENSMUSG00000026003	0	0	0	0	85	0	83	0	31	0	0	0	0	0	0	0	0	0	0	0	0	0	171	0	39	0	0	0	0	0	0	0	0	0	0	0	0	0	0	0	0	0	0	0	32	0	0	0	28
ENSMUSG00000026000	15	0	28	0	21	0	0	0	8	0	0	0	0	0	29	0	0	0	0	0	27	0	0	0	0	0	36	0	18	0	10	0	15	0	9	0	0	0	19	0	0	0	0	0	0	0	0	0	0
ENSMUSG00000025997	0	0	0	0	0	0	0	0	0	0	0	0	0	0	0	0	0	0	0	0	0	0	0	0	21	0	0	0	0	0	0	0	0	0	0	0	0	0	0	0	0	0	0	0	0	0	0	0	0
ENSMUSG00000026196	0	0	0	0	0	0	0	0	13	0	0	0	0	0	0	0	0	0	0	0	0	0	0	0	0	0	0	0	0	0	0	0	0	0	0	0	0	0	0	0	0	0	0	0	0	0	0	0	0
ENSMUSG00000073652	0	0	0	0	0	0	0	0	0	0	0	0	0	0	0	0	0	0	0	0	0	0	0	0	0	0	0	0	0	0	3	0	0	0	0	0	0	0	0	0	0	0	0	0	0	0	0	0	0
ENSMUSG00000026187	0	0	5	0	0	0	7	0	0	0	0	0	0	0	0	0	0	0	0	0	95	0	0	0	0	0	99	0	0	0	0	0	0	0	20	0	0	0	0	0	0	0	0	0	170	0	0	0	0
ENSMUSG00000039354	0	0	0	0	0	0	0	0	0	0	0	0	12	0	0	0	0	0	7	0	0	0	0	0	0	0	0	0	0	0	0	0	0	0	17	0	0	0	0	0	0	0	5	0	0	0	0	0	0
ENSMUSG00000046330	10	0	6	0	4	0	4	0	0	0	0	0	24	0	31	0	0	0	16	0	10	0	11	0	12	0	5	0	12	0	13	0	15	0	1	0	0	0	3	0	7	0	2	0	30	0	5	0	12
ENSMUSG00000039323	14	0	21	0	0	0	64	0	0	0	4	0	0	0	0	0	0	0	0	0	3	0	12	0	0	0	9	0	0	0	0	0	0	0	0	0	0	0	13	0	18	0	0	0	30	0	34	0	0
ENSMUSG00000026185	89	0	20	0	0	0	0	0	0	0	2	0	0	0	212	0	0	0	0	0	0	0	7	0	20	0	18	0	2	0	0	0	0	0	40	0	219	0	10	0	0	0	0	0	0	0	0	0	1
ENSMUSG00000064272	0	0	0	0	0	0	0	0	0	0	0	0	37	0	0	0	0	0	0	0	27	0	0	0	0	0	0	0	0	0	0	0	0	0	5	0	0	0	7	0	0	0	2	0	24	0	0	0	28
ENSMUSG00000006299	0	0	26	0	26	0	10	0	0	0	0	0	30	0	30	0	0	0	7	0	14	0	0	0	11	0	0	0	49	0	36	0	52	0	25	0	8	0	0	0	23	0	0	0	33	0	0	0	0
ENSMUSG00000101503	0	0	0	0	1	0	1	0	0	0	0	0	2	0	1	0	0	0	0	0	0	0	0	0	0	0	0	0	1	0	3	0	4	0	0	0	0	0	0	0	2	0	0	0	1	0	0	0	0
ENSMUSG00000026135	0	0	0	0	0	0	0	0	0	0	0	0	0	0	0	0	0	0	0	0	0	0	0	0	0	0	0	0	0	0	0	0	0	0	0	0	0	0	0	0	0	0	0	0	0	0	0	0	0
ENSMUSG00000026172	0	0	0	0	0	0	0	0	0	0	0	0	29	0	0	0	0	0	0	0	40	0	0	0	0	0	0	0	0	0	0	0	19	0	0	0	0	0	0	0	0	0	0	0	0	0	0	0	0
ENSMUSG00000026170	0	0	0	0	0	0	0	0	0	0	0	0	0	0	0	0	0	0	0	0	0	0	0	0	0	0	0	0	0	0	0	0	0	0	0	0	0	0	0	0	0	0	0	0	0	0	0	0	0
ENSMUSG00000026167	0	0	0	0	0	0	0	0	0	0	0	0	0	0	0	0	0	0	0	0	0	0	0	0	0	0	0	0	0	0	0	0	0	0	0	0	0	0	0	0	0	0	0	0	0	0	0	0	0
ENSMUSG00000026162	52	0	25	0	0	0	0	0	0	0	0	0	0	0	0	0	0	0	0	0	0	0	0	0	0	0	0	0	0	0	0	0	0	0	0	0	0	0	0	0	0	0	0	0	0	0	0	0	0
ENSMUSG00000026197	0	0	0	0	103	0	0	0	0	0	39	0	0	0	1	0	0	0	0	0	0	0	0	0	0	0	0	0	0	0	0	0	14	0	25	0	0	0	0	0	0	0	0	0	0	0	0	0	0
ENSMUSG00000026198	0	0	0	0	0	0	0	0	0	0	0	0	0	0	0	0	0	0	0	0	0	0	0	0	0	0	0	0	0	0	0	0	0	0	0	0	0	0	0	0	0	0	0	0	0	0	0	0	0
ENSMUSG00000099519	0	0	0	0	0	0	0	0	0	0	0	0	0	0	0	0	0	0	0	0	0	0	0	0	0	0	0	0	0	0	0	0	0	0	0	0	0	0	0	0	0	0	0	0	0	0	0	0	0
ENSMUSG00000026201	0	0	20	0	0	0	0	0	0	0	0	0	40	0	0	0	0	0	21	0	0	0	44	0	0	0	0	0	0	0	32	0	18	0	14	0	0	0	0	0	0	0	0	0	21	0	52	0	0
ENSMUSG00000026202	0	0	0	0	0	0	0	0	0	0	0	0	0	0	0	0	0	0	0	0	0	0	0	0	0	0	0	0	0	0	0	0	3	0	0	0	0	0	0	0	0	0	0	0	7	0	0	0	0
ENSMUSG00000026203	0	0	4	0	4	0	0	0	0	0	0	0	0	0	0	0	0	0	0	0	0	0	0	0	0	0	0	0	0	0	0	0	0	0	0	0	0	0	0	0	0	0	0	0	0	0	0	0	0
ENSMUSG00000026208	0	0	0	0	0	0	0	0	0	0	0	0	220	0	0	0	0	0	52	0	0	0	5	0	0	0	0	0	0	0	0	0	14	0	0	0	0	0	0	0	0	0	0	0	44	0	0	0	0
ENSMUSG00000102605	0	0	0	0	0	0	0	0	0	0	0	0	0	0	0	0	0	0	0	0	0	0	0	0	0	0	0	0	0	0	0	0	0	0	0	0	0	0	0	0	0	0	0	0	0	0	0	0	0
ENSMUSG00000026213	0	0	0	0	0	0	0	0	0	0	0	0	0	0	0	0	0	0	7	0	0	0	0	0	0	0	0	0	0	0	0	0	0	0	0	0	0	0	0	0	0	0	0	0	0	0	0	0	0
ENSMUSG00000006576	0	0	0	0	0	0	4	0	0	0	0	0	0	0	0	0	0	0	0	0	0	0	0	0	0	0	0	0	2	0	0	0	0	0	0	0	0	0	0	0	0	0	5	0	0	0	0	0	4
ENSMUSG00000079470	7	0	0	0	0	0	0	0	0	0	0	0	5	0	9	0	0	0	0	0	4	0	0	0	0	0	0	0	0	0	0	0	0	0	0	0	0	0	0	0	0	0	0	0	0	0	40	0	0
ENSMUSG00000047330	0	0	0	0	0	0	0	0	26	0	0	0	0	0	17	0	0	0	0	0	0	0	0	0	0	0	0	0	0	0	0	0	0	0	61	0	0	0	0	0	0	0	0	0	0	0	0	0	0
ENSMUSG00000050711	0	0	0	0	0	0	0	0	0	0	0	0	0	0	0	0	0	0	0	0	0	0	0	0	0	0	0	0	0	0	46	0	114	0	0	0	0	0	0	0	0	0	0	0	0	0	0	0	0
ENSMUSG00000026248	0	0	0	0	0	0	0	0	0	0	0	0	0	0	0	0	0	0	0	0	0	0	0	0	0	0	0	0	0	0	62	0	0	0	0	0	0	0	0	0	0	0	0	0	0	0	0	0	0
ENSMUSG00000026249	148	0	22	0	41	0	17	0	93	0	15	0	205	0	0	0	0	0	25	0	0	0	50	0	143	0	58	0	0	0	0	0	0	0	0	0	3	0	0	0	0	0	0	0	0	0	80	0	0
ENSMUSG00000102721	0	0	0	0	0	0	30	0	0	0	0	0	0	0	0	0	0	0	0	0	0	0	0	0	0	0	0	0	0	0	0	0	0	0	0	0	0	0	0	0	0	0	0	0	0	0	0	0	0
ENSMUSG00000026150	0	0	11	0	0	0	0	0	43	0	0	0	35	0	0	0	0	0	45	0	39	0	0	0	21	0	65	0	195	0	0	0	0	0	16	0	0	0	0	0	0	0	0	0	10	0	0	0	28
ENSMUSG00000038496	0	0	0	0	0	0	0	0	0	0	0	0	0	0	0	0	0	0	0	0	0	0	0	0	0	0	0	0	0	0	0	0	0	0	0	0	0	0	0	0	0	0	0	0	0	0	0	0	0
ENSMUSG00000073633	0	0	0	0	0	0	0	0	0	0	0	0	0	0	0	0	0	0	6	0	0	0	21	0	0	0	22	0	0	0	0	0	0	0	0	0	0	0	0	0	7	0	0	0	0	0	0	0	0
ENSMUSG00000026222	0	0	0	0	0	0	0	0	0	0	0	0	0	0	0	0	0	0	0	0	0	0	0	0	0	0	0	0	0	0	0	0	0	0	0	0	0	0	0	0	0	0	0	0	0	0	0	0	0
ENSMUSG00000026223	0	0	29	0	0	0	11	0	0	0	0	0	6	0	0	0	0	0	58	0	29	0	22	0	0	0	0	0	0	0	7	0	17	0	28	0	17	0	0	0	0	0	28	0	0	0	5	0	23
ENSMUSG00000049608	0	0	0	0	0	0	0	0	0	0	0	0	0	0	0	0	0	0	0	0	0	0	0	0	0	0	0	0	0	0	0	0	0	0	0	0	0	0	0	0	0	0	0	0	0	0	0	0	0
ENSMUSG00000094638	14	0	11	0	0	0	0	0	0	0	0	0	7	0	0	0	0	0	5	0	7	0	0	0	2	0	22	0	0	0	0	0	0	0	1	0	0	0	0	0	0	0	4	0	6	0	3	0	0
ENSMUSG00000026234	0	0	77	0	41	0	72	0	13	0	14	0	37	0	49	0	0	0	42	0	44	0	34	0	86	0	31	0	69	0	85	0	0	0	38	0	18	0	29	0	0	0	20	0	153	0	57	0	0
ENSMUSG00000026238	28	0	4	0	18	0	0	0	5	0	12	0	65	0	53	0	0	0	14	0	50	0	18	0	7	0	20	0	5	0	44	0	30	0	10	0	10	0	8	0	9	0	8	0	65	0	15	0	8
ENSMUSG00000026254	5	0	4	0	20	0	4	0	0	0	0	0	37	0	0	0	0	0	20	0	14	0	11	0	0	0	12	0	0	0	14	0	18	0	2	0	5	0	4	0	0	0	3	0	71	0	14	0	0
ENSMUSG00000048000	0	0	0	0	0	0	0	0	0	0	0	0	0	0	0	0	0	0	0	0	0	0	40	0	0	0	0	0	31	0	0	0	0	0	0	0	0	0	0	0	0	0	15	0	0	0	35	0	0
ENSMUSG00000026289	4	0	0	0	0	0	0	0	0	0	2	0	0	0	0	0	0	0	18	0	0	0	0	0	0	0	8	0	18	0	0	0	0	0	3	0	2	0	0	0	0	0	0	0	0	0	0	0	0
ENSMUSG00000044783	3	0	0	0	0	0	0	0	0	0	0	0	0	0	18	0	0	0	0	0	0	0	0	0	0	0	0	0	0	0	0	0	0	0	0	0	0	0	0	0	0	0	0	0	0	0	0	0	0
ENSMUSG00000049866	0	0	0	0	0	0	0	0	0	0	0	0	50	0	0	0	0	0	0	0	14	0	3	0	0	0	0	0	0	0	28	0	0	0	0	0	34	0	0	0	0	0	11	0	38	0	0	0	0
ENSMUSG00000036206	0	0	0	0	16	0	0	0	0	0	0	0	33	0	0	0	0	0	0	0	0	0	0	0	0	0	0	0	0	0	65	0	0	0	18	0	0	0	0	0	0	0	5	0	0	0	0	0	0
ENSMUSG00000044337	0	0	0	0	142	0	0	0	11	0	0	0	0	0	0	0	0	0	0	0	30	0	4	0	0	0	91	0	0	0	0	0	0	0	25	0	1	0	219	0	0	0	32	0	98	0	17	0	27
ENSMUSG00000101028	0	0	0	0	0	0	0	0	0	0	0	0	0	0	0	0	0	0	0	0	0	0	0	0	0	0	0	0	0	0	0	0	0	0	0	0	0	0	0	0	0	0	0	0	0	0	0	0	0
ENSMUSG00000034432	51	0	0	0	0	0	0	0	34	0	0	0	96	0	215	0	0	0	47	0	170	0	163	0	84	0	75	0	0	0	67	0	105	0	0	0	0	0	7	0	0	0	64	0	226	0	0	0	0
ENSMUSG00000048126	175	0	27	0	57	0	0	0	0	0	40	0	100	0	42	0	0	0	23	0	108	0	19	0	0	0	90	0	0	0	356	0	0	0	1	0	108	0	18	0	31	0	51	0	26	0	42	0	0
ENSMUSG00000026309	0	0	1	0	0	0	0	0	19	0	0	0	0	0	16	0	0	0	2	0	0	0	0	0	0	0	19	0	31	0	23	0	0	0	0	0	6	0	10	0	0	0	0	0	10	0	12	0	10
ENSMUSG00000067071	14	0	0	0	9	0	0	0	0	0	0	0	1	0	6	0	0	0	0	0	0	0	0	0	0	0	0	0	0	0	49	0	0	0	0	0	0	0	0	0	0	0	0	0	0	0	0	0	0
ENSMUSG00000055866	0	0	0	0	26	0	0	0	0	0	0	0	0	0	0	0	0	0	0	0	0	0	0	0	0	0	0	0	0	0	0	0	33	0	0	0	0	0	0	0	0	0	0	0	0	0	0	0	0
ENSMUSG00000034292	0	0	0	0	0	0	0	0	0	0	0	0	0	0	0	0	0	0	0	0	0	0	0	0	0	0	0	0	0	0	0	0	0	0	0	0	0	0	0	0	0	0	0	0	0	0	0	0	0
ENSMUSG00000026311	0	0	0	0	0	0	0	0	0	0	0	0	0	0	0	0	0	0	0	0	0	0	0	0	0	0	0	0	13	0	0	0	0	0	0	0	0	0	0	0	0	0	0	0	0	0	0	0	24
ENSMUSG00000100980	0	0	3	0	0	0	1	0	0	0	0	0	0	0	2	0	0	0	0	0	5	0	0	0	0	0	0	0	1	0	0	0	0	0	0	0	0	0	0	0	0	0	1	0	0	0	0	0	0
ENSMUSG00000007805	0	0	29	0	0	0	11	0	0	0	0	0	0	0	18	0	0	0	0	0	15	0	0	0	0	0	0	0	14	0	0	0	0	0	0	0	0	0	0	0	0	0	0	0	0	0	0	0	8
ENSMUSG00000101414	0	0	0	0	0	0	0	0	0	0	0	0	0	0	0	0	0	0	0	0	0	0	0	0	0	0	0	0	0	0	0	0	0	0	0	0	0	0	0	0	0	0	0	0	0	0	0	0	0
ENSMUSG00000026260	74	0	65	0	93	0	98	0	10	0	48	0	39	0	3	0	0	0	0	0	0	0	0	0	0	0	15	0	0	0	3	0	14	0	0	0	18	0	51	0	0	0	2	0	46	0	61	0	38
ENSMUSG00000047067	0	0	0	0	39	0	0	0	0	0	0	0	0	0	0	0	0	0	0	0	0	0	0	0	0	0	0	0	0	0	0	0	0	0	0	0	0	0	0	0	0	0	0	0	0	0	0	0	0
ENSMUSG00000026269	0	0	0	0	2	0	0	0	0	0	0	0	0	0	0	0	0	0	13	0	0	0	0	0	0	0	0	0	0	0	0	0	0	0	0	0	0	0	0	0	0	0	10	0	0	0	0	0	0
ENSMUSG00000100632	0	0	0	0	0	0	0	0	0	0	0	0	0	0	0	0	0	0	0	0	0	0	0	0	0	0	0	0	0	0	0	0	0	0	0	0	0	0	0	0	0	0	0	0	0	0	0	0	0
ENSMUSG00000026270	0	0	0	0	0	0	0	0	0	0	0	0	0	0	0	0	0	0	0	0	0	0	0	0	8	0	0	0	0	0	0	0	18	0	0	0	0	0	0	0	0	0	0	0	0	0	0	0	0
ENSMUSG00000026274	0	0	0	0	0	0	0	0	0	0	0	0	0	0	30	0	0	0	0	0	0	0	0	0	0	0	0	0	0	0	0	0	0	0	0	0	0	0	0	0	0	0	0	0	15	0	0	0	0
ENSMUSG00000100927	0	0	4	0	1	0	0	0	0	0	1	0	4	0	0	0	0	0	0	0	0	0	0	0	0	0	6	0	0	0	0	0	1	0	1	0	0	0	0	0	0	0	0	0	0	0	0	0	0
ENSMUSG00000101952	0	0	0	0	0	0	0	0	0	0	0	0	0	0	0	0	0	0	0	0	0	0	0	0	0	0	0	0	0	0	18	0	0	0	0	0	0	0	0	0	0	0	7	0	0	0	0	0	0
ENSMUSG00000026283	0	0	0	0	31	0	0	0	0	0	0	0	0	0	0	0	0	0	0	0	0	0	23	0	0	0	0	0	0	0	72	0	0	0	0	0	0	0	0	0	0	0	0	0	0	0	7	0	0
ENSMUSG00000073609	0	0	0	0	0	0	0	0	0	0	0	0	0	0	0	0	0	0	0	0	0	0	0	0	0	0	0	0	0	0	0	0	0	0	0	0	0	0	0	0	0	0	0	0	0	0	0	0	28
ENSMUSG00000051185	0	0	83	0	0	0	0	0	0	0	0	0	0	0	0	0	0	0	46	0	61	0	466	0	34	0	0	0	0	0	71	0	0	0	0	0	0	0	0	0	54	0	0	0	0	0	31	0	0
ENSMUSG00000040710	0	0	0	0	0	0	0	0	0	0	0	0	0	0	0	0	0	0	0	0	0	0	25	0	0	0	0	0	0	0	0	0	0	0	0	0	0	0	0	0	0	0	0	0	0	0	0	0	0
ENSMUSG00000089706	0	0	0	0	0	0	0	0	0	0	0	0	0	0	0	0	0	0	0	0	0	0	0	0	0	0	0	0	0	0	0	0	0	0	14	0	0	0	0	0	0	0	0	0	0	0	27	0	0
ENSMUSG00000038866	0	0	0	0	0	0	0	0	0	0	0	0	0	0	0	0	0	0	0	0	0	0	0	0	0	0	0	0	0	0	0	0	0	0	0	0	0	0	0	0	0	0	1	0	0	0	0	0	0
ENSMUSG00000057329	0	0	0	0	0	0	0	0	0	0	0	0	0	0	6	0	0	0	0	0	0	0	0	0	0	0	38	0	0	0	0	0	0	0	3	0	0	0	0	0	0	0	0	0	130	0	0	0	19
ENSMUSG00000009907	0	0	46	0	0	0	6	0	2	0	10	0	8	0	55	0	0	0	0	0	3	0	0	0	0	0	0	0	0	0	1	0	51	0	0	0	0	0	0	0	0	0	9	0	39	0	0	0	33
ENSMUSG00000067001	0	0	0	0	0	0	0	0	0	0	0	0	0	0	0	0	0	0	0	0	0	0	0	0	0	0	0	0	0	0	0	0	0	0	0	0	0	0	9	0	0	0	0	0	0	0	0	0	0
ENSMUSG00000026315	0	0	0	0	0	0	0	0	0	0	0	0	0	0	0	0	0	0	0	0	0	0	0	0	0	0	0	0	0	0	0	0	0	0	0	0	8	0	0	0	0	0	0	0	0	0	0	0	0
ENSMUSG00000038702	0	0	0	0	0	0	0	0	0	0	0	0	0	0	0	0	0	0	0	0	19	0	5	0	0	0	41	0	0	0	0	0	11	0	0	0	0	0	20	0	0	0	56	0	115	0	0	0	0
ENSMUSG00000026374	3	0	0	0	4	0	15	0	9	0	94	0	26	0	48	0	0	0	29	0	0	0	86	0	40	0	0	0	0	0	94	0	10	0	8	0	18	0	18	0	13	0	21	0	25	0	25	0	18
ENSMUSG00000048402	12	0	0	0	0	0	0	0	0	0	0	0	0	0	6	0	0	0	0	0	0	0	0	0	2	0	0	0	0	0	9	0	0	0	0	0	0	0	0	0	0	0	11	0	0	0	0	0	0
ENSMUSG00000026383	0	0	0	0	0	0	0	0	0	0	0	0	0	0	0	0	0	0	0	0	0	0	0	0	0	0	0	0	0	0	0	0	0	0	0	0	0	0	0	0	9	0	0	0	0	0	0	0	0
ENSMUSG00000036975	0	0	0	0	0	0	0	0	1	0	0	0	5	0	0	0	0	0	0	0	0	0	0	0	0	0	0	0	0	0	43	0	0	0	0	0	0	0	0	0	0	0	0	0	46	0	0	0	0
ENSMUSG00000026385	91	0	23	0	342	0	32	0	0	0	101	0	447	0	120	0	1	0	30	0	70	0	46	0	18	0	0	0	0	0	131	0	118	0	22	0	24	0	16	0	0	0	13	0	209	0	64	0	0
ENSMUSG00000026389	0	0	13	0	0	0	0	0	0	0	0	0	0	0	0	0	0	0	0	0	0	0	0	0	0	0	0	0	0	0	0	0	0	0	0	0	0	0	0	0	0	0	0	0	25	0	0	0	0
ENSMUSG00000003721	25	0	0	0	0	0	21	0	0	0	0	0	0	0	0	0	0	0	0	0	73	0	0	0	7	0	0	0	0	0	0	0	2	0	10	0	0	0	0	0	0	0	29	0	0	0	0	0	0
ENSMUSG00000001674	0	0	30	0	0	0	0	0	0	0	6	0	0	0	0	0	0	0	0	0	5	0	0	0	0	0	8	0	0	0	0	0	3	0	0	0	0	0	0	0	0	0	6	0	23	0	4	0	4
ENSMUSG00000026341	25	0	26	0	0	0	0	0	16	0	0	0	49	0	126	0	0	0	0	0	0	0	35	0	22	0	11	0	0	0	33	0	35	0	0	0	0	0	0	0	26	0	0	0	69	0	61	0	0
ENSMUSG00000026342	27	0	0	0	0	0	0	0	0	0	0	0	13	0	35	0	0	0	0	0	9	0	0	0	0	0	0	0	0	0	3	0	0	0	32	0	0	0	0	0	0	0	0	0	35	0	0	0	0
ENSMUSG00000026343	0	0	0	0	0	0	0	0	0	0	0	0	0	0	0	0	0	0	0	0	0	0	0	0	0	0	0	0	0	0	0	0	5	0	0	0	0	0	0	0	0	0	0	0	0	0	0	0	0
ENSMUSG00000026344	0	0	0	0	0	0	0	0	0	0	0	0	0	0	0	0	0	0	0	0	0	0	0	0	0	0	0	0	0	0	0	0	0	0	0	0	0	0	0	0	0	0	0	0	0	0	0	0	0
ENSMUSG00000036104	0	0	0	0	100	0	0	0	2	0	0	0	0	0	0	0	0	0	0	0	0	0	0	0	0	0	0	0	0	0	0	0	0	0	0	0	1	0	0	0	0	0	12	0	0	0	0	0	0
ENSMUSG00000036086	0	0	0	0	0	0	0	0	0	0	0	0	0	0	0	0	0	0	0	0	0	0	0	0	0	0	0	0	0	0	0	0	0	0	0	0	9	0	0	0	0	0	0	0	0	0	0	0	0
ENSMUSG00000103497	0	0	0	0	0	0	0	0	0	0	0	0	0	0	0	0	0	0	0	0	0	0	0	0	0	0	0	0	0	0	0	0	0	0	0	0	0	0	0	0	0	0	0	0	0	0	0	0	0
ENSMUSG00000026353	4	0	67	0	0	0	0	0	3	0	0	0	2	0	48	0	0	0	7	0	24	0	0	0	11	0	18	0	0	0	54	0	22	0	7	0	0	0	3	0	0	0	11	0	61	0	19	0	0
ENSMUSG00000026356	1	0	10	0	0	0	16	0	0	0	6	0	2	0	0	0	0	0	0	0	10	0	0	0	6	0	1	0	8	0	6	0	0	0	0	0	0	0	7	0	6	0	0	0	0	0	0	0	0
ENSMUSG00000086825	0	0	0	0	0	0	0	0	0	0	0	0	0	0	0	0	0	0	0	0	153	0	0	0	0	0	0	0	0	0	0	0	0	0	0	0	0	0	0	0	0	0	0	0	0	0	0	0	0
ENSMUSG00000026399	0	0	0	0	0	0	0	0	0	0	0	0	0	0	0	0	0	0	0	0	130	0	0	0	0	0	0	0	0	0	0	0	0	0	0	0	0	0	0	0	0	0	0	0	0	0	0	0	0
ENSMUSG00000102139	0	0	0	0	0	0	0	0	0	0	0	0	0	0	0	0	0	0	0	0	0	0	0	0	0	0	0	0	0	0	0	0	0	0	0	0	0	0	0	0	0	0	0	0	0	0	0	0	0
ENSMUSG00000101904	0	0	0	0	0	0	0	0	0	0	0	0	0	0	0	0	0	0	0	0	0	0	0	0	0	0	0	0	0	0	0	0	0	0	0	0	0	0	0	0	0	0	0	0	0	0	0	0	0
ENSMUSG00000026409	0	0	0	0	0	0	0	0	0	0	0	0	0	0	0	0	0	0	0	0	0	0	0	0	0	0	0	0	0	0	0	0	0	0	0	0	0	0	0	0	0	0	0	0	0	0	0	0	0
ENSMUSG00000046404	10	0	0	0	0	0	0	0	0	0	0	0	18	0	0	0	0	0	0	0	7	0	16	0	0	0	0	0	0	0	0	0	0	0	0	0	0	0	0	0	0	0	0	0	0	0	0	0	0
ENSMUSG00000042510	0	0	0	0	0	0	0	0	0	0	0	0	0	0	0	0	0	0	0	0	43	0	0	0	0	0	0	0	0	0	0	0	0	0	0	0	0	0	0	0	0	0	0	0	0	0	0	0	0
ENSMUSG00000016528	7	0	0	0	33	0	0	0	9	0	0	0	21	0	0	0	0	0	0	0	0	0	0	0	18	0	0	0	0	0	0	0	0	0	0	0	0	0	0	0	0	0	0	0	0	0	0	0	0
ENSMUSG00000026427	0	0	0	0	0	0	0	0	22	0	0	0	0	0	0	0	0	0	0	0	0	0	0	0	22	0	35	0	48	0	0	0	0	0	0	0	9	0	0	0	0	0	0	0	0	0	0	0	0
ENSMUSG00000026430	0	0	0	0	0	0	0	0	0	0	0	0	0	0	0	0	0	0	0	0	0	0	176	0	0	0	0	0	0	0	0	0	0	0	0	0	0	0	0	0	0	0	0	0	0	0	0	0	0
ENSMUSG00000026425	6	0	0	0	0	0	0	0	0	0	0	0	0	0	0	0	0	0	0	0	0	0	0	0	0	0	0	0	0	0	0	0	0	0	0	0	0	0	0	0	0	0	11	0	0	0	25	0	0
ENSMUSG00000026433	0	0	0	0	151	0	0	0	0	0	0	0	38	0	0	0	0	0	0	0	0	0	0	0	0	0	0	0	0	0	0	0	0	0	0	0	0	0	0	0	0	0	0	0	0	0	0	0	0
ENSMUSG00000026436	0	0	0	0	0	0	0	0	0	0	0	0	8	0	0	0	0	0	0	0	0	0	0	0	0	0	0	0	0	0	0	0	4	0	0	0	7	0	0	0	0	0	4	0	0	0	0	0	8
ENSMUSG00000026437	0	0	0	0	0	0	0	0	0	0	0	0	0	0	0	0	0	0	0	0	0	0	0	0	0	0	0	0	0	0	0	0	26	0	0	0	0	0	0	0	0	0	0	0	0	0	0	0	0
ENSMUSG00000009772	0	0	0	0	0	0	0	0	0	0	0	0	0	0	0	0	0	0	0	0	0	0	0	0	0	0	0	0	0	0	0	0	0	0	0	0	0	0	0	0	0	0	0	0	0	0	0	0	0
ENSMUSG00000042046	23	0	0	0	0	0	0	0	0	0	0	0	0	0	0	0	0	0	2	0	0	0	0	0	0	0	0	0	0	0	0	0	0	0	0	0	0	0	6	0	0	0	0	0	0	0	39	0	0
ENSMUSG00000097760	0	0	0	0	0	0	0	0	0	0	0	0	0	0	0	0	0	0	6	0	0	0	0	0	0	0	0	0	0	0	0	0	0	0	0	0	0	0	0	0	0	0	0	0	0	0	0	0	0
ENSMUSG00000026439	0	0	0	0	0	0	47	0	0	0	0	0	0	0	0	0	0	0	0	0	0	0	0	0	0	0	0	0	0	0	0	0	0	0	0	0	0	0	0	0	0	0	0	0	0	0	0	0	0
ENSMUSG00000048174	0	0	0	0	0	0	0	0	0	0	0	0	0	0	0	0	0	0	0	0	0	0	0	0	0	0	0	0	0	0	0	0	0	0	0	0	0	0	0	0	0	0	0	0	0	0	0	0	0
ENSMUSG00000053024	0	0	0	0	0	0	0	0	0	0	0	0	0	0	0	0	0	0	0	0	0	0	0	0	0	0	0	0	0	0	0	0	0	0	0	0	0	0	0	0	0	0	0	0	0	0	0	0	0
ENSMUSG00000026442	0	0	0	0	0	0	0	0	0	0	0	0	0	0	0	0	0	0	0	0	0	0	0	0	0	0	0	0	0	0	0	0	0	0	6	0	0	0	0	0	0	0	0	0	0	0	0	0	0
ENSMUSG00000026443	0	0	0	0	0	0	0	0	0	0	0	0	0	0	0	0	0	0	0	0	0	0	0	0	0	0	0	0	0	0	0	0	0	0	0	0	0	0	0	0	0	0	0	0	0	0	0	0	0
ENSMUSG00000102425	0	0	0	0	0	0	0	0	0	0	0	0	0	0	0	0	0	0	0	0	2	0	0	0	3	0	0	0	0	0	0	0	0	0	2	0	0	0	0	0	0	0	0	0	0	0	0	0	0
ENSMUSG00000046062	0	0	26	0	0	0	0	0	0	0	0	0	0	0	14	0	0	0	20	0	55	0	3	0	7	0	0	0	0	0	0	0	1	0	0	0	0	0	15	0	0	0	0	0	31	0	26	0	0
ENSMUSG00000041757	3	0	0	0	0	0	0	0	0	0	0	0	0	0	0	0	0	0	0	0	0	0	0	0	0	0	0	0	0	0	0	0	0	0	0	0	0	0	0	0	0	0	0	0	0	0	0	0	0
ENSMUSG00000097014	0	0	0	0	0	0	0	0	0	0	0	0	0	0	0	0	0	0	0	0	0	0	0	0	0	0	0	0	0	0	0	0	0	0	0	0	0	0	0	0	0	0	0	0	0	0	0	0	0
ENSMUSG00000102976	0	0	53	0	0	0	0	0	2	0	53	0	0	0	86	0	0	0	22	0	117	0	34	0	11	0	48	0	0	0	29	0	0	0	10	0	28	0	0	0	0	0	31	0	27	0	55	0	5
ENSMUSG00000090208	0	0	0	0	0	0	0	0	0	0	0	0	0	0	1	0	0	0	0	0	0	0	0	0	0	0	0	0	0	0	0	0	0	0	0	0	0	0	0	0	0	0	5	0	0	0	1	0	0
ENSMUSG00000041577	0	0	0	0	2	0	0	0	15	0	0	0	0	0	16	0	0	0	0	0	0	0	0	0	0	0	0	0	0	0	0	0	0	0	0	0	0	0	0	0	0	0	35	0	0	0	0	0	0
ENSMUSG00000041559	0	0	0	0	246	0	0	0	39	0	0	0	0	0	0	0	0	0	14	0	0	0	0	0	0	0	0	0	0	0	0	0	0	0	0	0	0	0	0	0	0	0	56	0	0	0	0	0	0
ENSMUSG00000020423	56	0	5	0	159	0	0	0	3	0	43	0	42	0	178	0	0	0	0	0	81	0	45	0	11	0	3	0	0	0	80	0	35	0	11	0	19	0	3	0	0	0	33	0	177	0	79	0	0
ENSMUSG00000042207	32	0	3	0	0	0	0	0	0	0	1	0	0	0	11	0	0	0	0	0	38	0	43	0	7	0	24	0	0	0	26	0	9	0	10	0	22	0	1	0	0	0	0	0	9	0	0	0	5
ENSMUSG00000026429	0	0	0	0	0	0	0	0	24	0	0	0	0	0	0	0	0	0	0	0	0	0	0	0	0	0	0	0	0	0	0	0	0	0	0	0	0	0	0	0	0	0	0	0	0	0	0	0	0
ENSMUSG00000042793	0	0	0	0	0	0	0	0	0	0	0	0	0	0	0	0	0	0	0	0	0	0	0	0	0	0	0	0	0	0	0	0	0	0	0	0	0	0	0	0	0	0	0	0	0	0	0	0	0
ENSMUSG00000097993	0	0	0	0	0	0	0	0	0	0	0	0	0	0	0	0	0	0	0	0	0	0	0	0	0	0	0	0	0	0	0	0	0	0	0	0	0	0	0	0	0	0	0	0	0	0	0	0	0
ENSMUSG00000026426	0	0	0	0	57	0	15	0	0	0	0	0	15	0	0	0	0	0	0	0	0	0	26	0	9	0	0	0	0	0	0	0	27	0	16	0	4	0	0	0	24	0	2	0	0	0	9	0	0
ENSMUSG00000097680	0	0	0	0	0	0	0	0	0	0	0	0	0	0	0	0	0	0	0	0	0	0	0	0	0	0	0	0	0	0	0	0	0	0	0	0	2	0	0	0	2	0	0	0	0	0	0	0	1
ENSMUSG00000041889	7	0	0	0	0	0	0	0	0	0	0	0	19	0	2	0	0	0	0	0	0	0	0	0	0	0	0	0	0	0	0	0	2	0	0	0	1	0	0	0	0	0	7	0	0	0	0	0	0
ENSMUSG00000041801	8	0	0	0	0	0	22	0	3	0	0	0	8	0	0	0	0	0	0	0	0	0	0	0	6	0	0	0	0	0	0	0	1	0	3	0	1	0	25	0	19	0	2	0	27	0	32	0	0
ENSMUSG00000026418	0	0	0	0	0	0	0	0	0	0	0	0	0	0	0	0	0	0	0	0	0	0	0	0	0	0	0	0	0	0	0	0	183	0	0	0	0	0	0	0	0	0	0	0	90	0	0	0	0
ENSMUSG00000026414	0	0	0	0	18	0	0	0	0	0	0	0	0	0	0	0	0	0	0	0	0	0	0	0	0	0	0	0	0	0	0	0	8	0	0	0	0	0	0	0	0	0	0	0	20	0	0	0	0
ENSMUSG00000026411	0	0	12	0	0	0	0	0	0	0	49	0	26	0	67	0	0	0	0	0	45	0	0	0	2	0	5	0	32	0	0	0	0	0	6	0	15	0	24	0	0	0	0	0	7	0	9	0	0
ENSMUSG00000041483	0	0	0	0	0	0	0	0	0	0	0	0	0	0	0	0	0	0	0	0	12	0	0	0	0	0	0	0	22	0	0	0	0	0	0	0	0	0	0	0	0	0	0	0	0	0	9	0	0
ENSMUSG00000098243	0	0	0	0	0	0	0	0	0	0	0	0	0	0	0	0	0	0	0	0	25	0	0	0	0	0	0	0	0	0	0	0	0	0	0	0	0	0	0	0	0	0	0	0	0	0	0	0	0
ENSMUSG00000102277	0	0	0	0	0	0	0	0	0	0	0	0	0	0	0	0	0	0	0	0	0	0	0	0	0	0	0	0	0	0	0	0	0	0	0	0	0	0	0	0	0	0	6	0	0	0	0	0	0
ENSMUSG00000103427	0	0	0	0	0	0	0	0	0	0	0	0	0	0	0	0	0	0	0	0	0	0	0	0	0	0	0	0	0	0	0	0	0	0	0	0	0	0	0	0	0	0	0	0	0	0	0	0	0
ENSMUSG00000026395	0	0	0	0	0	0	0	0	0	0	0	0	0	0	0	0	0	0	0	0	0	0	150	0	0	0	0	0	0	0	0	0	0	0	0	0	0	0	0	0	0	0	0	0	0	0	0	0	0
ENSMUSG00000104291	0	0	0	0	0	0	0	0	0	0	0	0	0	0	0	0	0	0	0	0	0	0	0	0	0	0	0	0	0	0	0	0	0	0	0	0	0	0	0	0	0	0	0	0	0	0	0	0	0
ENSMUSG00000079283	0	0	8	0	0	0	0	0	0	0	0	0	5	0	1	0	0	0	0	0	0	0	0	0	0	0	0	0	0	0	0	0	0	0	0	0	0	0	0	0	0	0	4	0	0	0	0	0	0
ENSMUSG00000056268	0	0	0	0	0	0	0	0	0	0	0	0	0	0	0	0	0	0	0	0	0	0	43	0	3	0	0	0	0	0	0	0	0	0	0	0	0	0	0	0	0	0	0	0	0	0	0	0	0
ENSMUSG00000033964	16	0	26	0	65	0	0	0	48	0	0	0	0	0	7	0	0	0	0	0	0	0	0	0	0	0	0	0	0	0	0	0	0	0	0	0	0	0	0	0	0	0	0	0	43	0	0	0	0
ENSMUSG00000033952	0	0	0	0	0	0	0	0	0	0	0	0	0	0	0	0	0	0	0	0	0	0	0	0	0	0	0	0	0	0	0	0	0	0	0	0	22	0	0	0	0	0	0	0	0	0	0	0	0
ENSMUSG00000026365	0	0	72	0	125	0	75	0	0	0	0	0	0	0	0	0	0	0	0	0	2	0	0	0	0	0	0	0	0	0	0	0	0	0	213	0	0	0	0	0	0	0	0	0	0	0	0	0	0
ENSMUSG00000052726	0	0	40	0	0	0	0	0	0	0	0	0	0	0	0	0	0	0	0	0	0	0	0	0	0	0	0	0	0	0	0	0	0	0	0	0	0	0	9	0	0	0	0	0	0	0	0	0	0
ENSMUSG00000102740	0	0	0	0	0	0	1	0	0	0	4	0	0	0	2	0	0	0	0	0	0	0	0	0	3	0	0	0	0	0	6	0	0	0	2	0	0	0	0	0	0	0	0	0	0	0	5	0	2
ENSMUSG00000018196	0	0	0	0	0	0	0	0	0	0	0	0	0	0	2	0	0	0	0	0	22	0	6	0	0	0	11	0	6	0	0	0	6	0	22	0	0	0	0	0	0	0	0	0	21	0	9	0	0
ENSMUSG00000018199	0	0	0	0	0	0	0	0	61	0	0	0	20	0	0	0	0	0	0	0	68	0	0	0	0	0	203	0	65	0	86	0	0	0	23	0	0	0	0	0	0	0	0	0	13	0	0	0	0
ENSMUSG00000018189	40	0	0	0	59	0	0	0	0	0	48	0	4	0	0	0	0	0	0	0	59	0	0	0	0	0	49	0	0	0	0	0	46	0	7	0	8	0	0	0	0	0	0	0	0	0	44	0	0
ENSMUSG00000026360	0	0	0	0	0	0	0	0	0	0	0	0	0	0	0	0	0	0	0	0	0	0	91	0	0	0	0	0	0	0	0	0	0	0	0	0	0	0	0	0	0	0	0	0	52	0	0	0	0
ENSMUSG00000026358	0	0	0	0	0	0	0	0	0	0	0	0	0	0	0	0	0	0	0	0	0	0	365	0	0	0	0	0	0	0	0	0	0	0	0	0	0	0	0	0	0	0	0	0	0	0	0	0	0
ENSMUSG00000056220	0	0	0	0	0	0	28	0	0	0	0	0	21	0	0	0	0	0	0	0	55	0	0	0	0	0	0	0	0	0	75	0	0	0	0	0	7	0	36	0	0	0	0	0	0	0	0	0	0
ENSMUSG00000032487	0	0	0	0	0	0	0	0	0	0	0	0	41	0	0	0	0	0	0	0	0	0	0	0	0	0	0	0	0	0	0	0	0	0	67	0	0	0	0	0	0	0	0	0	0	0	0	0	0
ENSMUSG00000006010	0	0	0	0	4	0	0	0	0	0	1	0	0	0	45	0	0	0	11	0	0	0	17	0	0	0	18	0	0	0	0	0	7	0	1	0	0	0	9	0	0	0	0	0	10	0	0	0	0
ENSMUSG00000006005	22	0	51	0	0	0	0	0	53	0	55	0	61	0	89	0	0	0	16	0	31	0	0	0	7	0	4	0	0	0	7	0	31	0	20	0	25	0	12	0	5	0	8	0	8	0	0	0	7
ENSMUSG00000053286	23	0	19	0	0	0	0	0	0	0	0	0	0	0	0	0	0	0	0	0	45	0	35	0	0	0	0	0	0	0	1	0	14	0	0	0	0	0	36	0	0	0	0	0	0	0	0	0	0
ENSMUSG00000026484	14	0	0	0	0	0	0	0	0	0	0	0	0	0	41	0	0	0	2	0	75	0	3	0	0	0	54	0	0	0	27	0	12	0	11	0	25	0	0	0	0	0	10	0	25	0	26	0	0
ENSMUSG00000032666	2	0	0	0	0	0	0	0	0	0	0	0	49	0	25	0	0	0	0	0	0	0	0	0	0	0	0	0	0	0	0	0	0	0	0	0	4	0	0	0	0	0	0	0	0	0	0	0	0
ENSMUSG00000014980	2	0	0	0	0	0	0	0	1	0	6	0	3	0	0	0	0	0	0	0	0	0	5	0	3	0	0	0	0	0	0	0	0	0	0	0	0	0	0	0	0	0	0	0	6	0	0	0	3
ENSMUSG00000032649	0	0	0	0	0	0	0	0	0	0	0	0	0	0	0	0	0	0	0	0	0	0	0	0	0	0	0	0	0	0	0	0	0	0	0	0	0	0	0	0	0	0	0	0	0	0	0	0	0
ENSMUSG00000008475	59	0	0	0	0	0	10	0	1	0	8	0	222	0	211	0	0	0	43	0	99	0	429	0	39	0	7	0	160	0	119	0	56	0	42	0	0	0	46	0	16	0	80	0	92	0	178	0	0
ENSMUSG00000026480	0	0	0	0	0	0	0	0	0	0	0	0	0	0	0	0	0	0	0	0	0	0	18	0	0	0	0	0	0	0	0	0	0	0	0	0	0	0	0	0	0	0	0	0	0	0	0	0	0
ENSMUSG00000042772	0	0	0	0	0	0	0	0	0	0	0	0	0	0	0	0	0	0	0	0	0	0	25	0	12	0	0	0	0	0	33	0	19	0	2	0	0	0	0	0	0	0	2	0	31	0	3	0	0
ENSMUSG00000026478	3	0	31	0	149	0	21	0	33	0	0	0	57	0	15	0	0	0	6	0	32	0	0	0	0	0	0	0	0	0	0	0	40	0	28	0	6	0	0	0	0	0	8	0	65	0	44	0	74
ENSMUSG00000042699	95	0	0	0	0	0	0	0	0	0	0	0	0	0	0	0	0	0	0	0	6	0	0	0	0	0	0	0	0	0	23	0	18	0	0	0	0	0	0	0	0	0	45	0	44	0	9	0	5
ENSMUSG00000042684	0	0	0	0	0	0	0	0	0	0	0	0	0	0	0	0	0	0	0	0	0	0	39	0	0	0	0	0	0	0	0	0	119	0	0	0	0	0	0	0	0	0	0	0	38	0	0	0	0
ENSMUSG00000026475	0	0	0	0	0	0	0	0	0	0	0	0	0	0	0	0	0	0	0	0	0	0	0	0	0	0	0	0	0	0	0	0	22	0	0	0	0	0	0	0	0	0	0	0	0	0	0	0	0
ENSMUSG00000066800	0	0	0	0	0	0	0	0	0	0	0	0	0	0	0	0	0	0	0	0	0	0	0	0	0	0	0	0	0	0	0	0	0	0	0	0	0	0	0	0	0	0	0	0	0	0	0	0	0
ENSMUSG00000045968	5	0	0	0	0	0	0	0	0	0	0	0	0	0	0	0	0	0	0	0	0	0	6	0	0	0	0	0	0	0	3	0	0	0	1	0	0	0	0	0	0	0	0	0	0	0	0	0	0
ENSMUSG00000026473	21	0	41	0	20	0	1	0	0	0	0	0	0	0	0	0	0	0	0	0	1	0	25	0	0	0	0	0	0	0	77	0	0	0	23	0	0	0	0	0	0	0	7	0	0	0	0	0	2
ENSMUSG00000101903	0	0	0	0	0	0	0	0	0	0	0	0	0	0	0	0	0	0	0	0	0	0	0	0	0	0	0	0	0	0	0	0	0	0	0	0	0	0	0	0	0	0	0	0	0	0	0	0	0
ENSMUSG00000026471	0	0	0	0	0	0	0	0	0	0	0	0	0	0	0	0	0	0	0	0	0	0	0	0	18	0	0	0	0	0	0	0	0	0	0	0	0	0	0	0	0	0	0	0	0	0	0	0	0
ENSMUSG00000026469	0	0	0	0	0	0	0	0	0	0	0	0	0	0	0	0	0	0	0	0	0	0	0	0	0	0	0	0	0	0	0	0	62	0	0	0	0	0	0	0	0	0	0	0	0	0	0	0	0
ENSMUSG00000026466	4	0	44	0	50	0	4	0	0	0	0	0	68	0	0	0	0	0	0	0	0	0	0	0	4	0	2	0	4	0	0	0	0	0	0	0	0	0	7	0	0	0	2	0	28	0	2	0	0
ENSMUSG00000050565	0	0	8	0	19	0	1	0	5	0	41	0	42	0	0	0	0	0	0	0	75	0	98	0	8	0	67	0	3	0	18	0	63	0	20	0	0	0	41	0	0	0	1	0	3	0	15	0	0
ENSMUSG00000026600	0	0	0	0	158	0	0	0	0	0	0	0	178	0	0	0	0	0	35	0	0	0	6	0	52	0	0	0	0	0	119	0	59	0	0	0	0	0	0	0	0	0	7	0	0	0	7	0	0
ENSMUSG00000060519	0	0	0	0	0	0	0	0	0	0	0	0	0	0	0	0	0	0	0	0	0	0	0	0	0	0	0	0	0	0	0	0	0	0	0	0	0	0	0	0	0	0	71	0	0	0	0	0	0
ENSMUSG00000102961	0	0	0	0	26	0	0	0	0	0	0	0	5	0	0	0	0	0	0	0	0	0	0	0	0	0	0	0	0	0	0	0	0	0	0	0	0	0	0	0	0	0	0	0	0	0	0	0	0
ENSMUSG00000033544	0	0	0	0	0	0	0	0	0	0	0	0	0	0	0	0	0	0	0	0	0	0	17	0	0	0	0	0	0	0	0	0	0	0	0	0	0	0	0	0	0	0	0	0	0	0	0	0	0
ENSMUSG00000103303	0	0	0	0	0	0	0	0	0	0	0	0	0	0	0	0	0	0	0	0	0	0	2	0	0	0	0	0	0	0	0	0	0	0	0	0	0	0	0	0	0	0	0	0	0	0	0	0	0
ENSMUSG00000103808	0	0	0	0	0	0	0	0	0	0	0	0	0	0	0	0	0	0	0	0	0	0	0	0	0	0	0	0	0	0	0	0	0	0	0	0	0	0	0	0	0	0	0	0	0	0	0	0	0
ENSMUSG00000033488	0	0	0	0	0	0	0	0	0	0	0	0	0	0	0	0	0	0	0	0	0	0	90	0	0	0	0	0	0	0	0	0	0	0	0	0	0	0	0	0	0	0	0	0	0	0	0	0	0
ENSMUSG00000026589	0	0	0	0	0	0	0	0	0	0	0	0	0	0	0	0	0	0	61	0	0	0	0	0	0	0	0	0	0	0	0	0	0	0	0	0	0	0	14	0	0	0	0	0	0	0	0	0	0
ENSMUSG00000090394	0	0	0	0	0	0	0	0	0	0	0	0	21	0	0	0	0	0	0	0	0	0	0	0	0	0	0	0	0	0	0	0	0	0	3	0	0	0	0	0	0	0	0	0	0	0	0	0	0
ENSMUSG00000026729	0	0	0	0	0	0	0	0	0	0	0	0	10	0	0	0	0	0	0	0	0	0	0	0	0	0	0	0	0	0	0	0	0	0	0	0	0	0	0	0	0	0	0	0	0	0	0	0	0
ENSMUSG00000058267	0	0	0	0	0	0	0	0	0	0	0	0	0	0	0	0	0	0	0	0	0	0	0	0	0	0	0	0	0	0	0	0	0	0	0	0	1	0	2	0	0	0	0	0	0	0	0	0	0
ENSMUSG00000014226	0	0	0	0	0	0	0	0	0	0	12	0	5	0	0	0	0	0	32	0	25	0	45	0	21	0	16	0	0	0	23	0	0	0	8	0	8	0	11	0	0	0	1	0	5	0	28	0	0
ENSMUSG00000040423	0	0	2	0	1	0	0	0	0	0	0	0	16	0	0	0	0	0	0	0	0	0	5	0	0	0	0	0	0	0	5	0	0	0	9	0	0	0	0	0	0	0	0	0	0	0	0	0	0
ENSMUSG00000053332	48	0	58	0	47	0	14	0	55	0	11	0	27	0	56	0	0	0	11	0	72	0	39	0	23	0	70	0	2	0	166	0	33	0	36	0	7	0	22	0	1	0	0	0	45	0	39	0	24
ENSMUSG00000026705	0	0	21	0	0	0	0	0	0	0	0	0	2	0	0	0	0	0	0	0	0	0	0	0	0	0	0	0	0	0	0	0	0	0	0	0	0	0	0	0	0	0	0	0	0	0	0	0	0
ENSMUSG00000026701	2	0	0	0	0	0	0	0	0	0	2	0	2	0	0	0	0	0	0	0	0	0	0	0	1	0	0	0	0	0	0	0	0	0	0	0	0	0	1	0	1	0	2	0	3	0	2	0	0
ENSMUSG00000078190	20	0	0	0	0	0	0	0	0	0	0	0	0	0	0	0	0	0	0	0	0	0	0	0	0	0	0	0	0	0	0	0	0	0	0	0	4	0	0	0	0	0	0	0	0	0	0	0	0
ENSMUSG00000040181	0	0	0	0	0	0	0	0	0	0	0	0	0	0	0	0	0	0	0	0	0	0	0	0	0	0	0	0	0	0	0	0	0	0	0	0	0	0	0	0	0	0	0	0	0	0	0	0	0
ENSMUSG00000040170	0	0	0	0	0	0	0	0	0	0	0	0	0	0	0	0	0	0	0	0	0	0	0	0	0	0	0	0	0	0	0	0	0	0	0	0	0	0	0	0	0	0	0	0	0	0	0	0	0
ENSMUSG00000026586	17	0	0	0	0	0	38	0	0	0	0	0	0	0	28	0	0	0	5	0	0	0	0	0	0	0	14	0	0	0	142	0	0	0	61	0	24	0	0	0	0	0	11	0	0	0	9	0	0
ENSMUSG00000040124	0	0	0	0	0	0	0	0	90	0	0	0	0	0	0	0	0	0	4	0	0	0	4	0	0	0	0	0	0	0	0	0	0	0	0	0	0	0	0	0	0	0	0	0	0	0	0	0	0
ENSMUSG00000026584	5	0	0	0	0	0	0	0	0	0	0	0	0	0	3	0	0	0	0	0	0	0	0	0	0	0	3	0	0	0	0	0	0	0	0	0	0	0	0	0	1	0	0	0	0	0	0	0	0
ENSMUSG00000041406	0	0	0	0	0	0	0	0	0	0	0	0	0	0	80	0	0	0	0	0	0	0	0	0	0	0	0	0	0	0	0	0	0	0	0	0	0	0	0	0	0	0	0	0	0	0	0	0	0
ENSMUSG00000026582	0	0	0	0	0	0	0	0	0	0	0	0	0	0	0	0	0	0	0	0	0	0	0	0	0	0	0	0	0	0	0	0	0	0	31	0	0	0	0	0	0	0	0	0	0	0	0	0	0
ENSMUSG00000026575	0	0	0	0	0	0	0	0	0	0	0	0	0	0	8	0	0	0	55	0	0	0	62	0	2	0	0	0	0	0	0	0	4	0	0	0	0	0	0	0	0	0	0	0	1	0	26	0	0
ENSMUSG00000026576	0	0	0	0	0	0	0	0	0	0	0	0	23	0	0	0	0	0	0	0	0	0	1	0	0	0	36	0	0	0	28	0	170	0	0	0	0	0	0	0	0	0	0	0	227	0	1	0	0
ENSMUSG00000026574	0	0	0	0	0	0	0	0	0	0	0	0	0	0	0	0	0	0	0	0	0	0	0	0	0	0	0	0	0	0	0	0	0	0	6	0	8	0	0	0	0	0	0	0	0	0	0	0	0
ENSMUSG00000040848	0	0	0	0	0	0	0	0	0	0	0	0	0	0	0	0	0	0	0	0	0	0	0	0	29	0	0	0	0	0	0	0	34	0	0	0	0	0	0	0	0	0	0	0	0	0	0	0	0
ENSMUSG00000026571	0	0	0	0	0	0	0	0	0	0	0	0	0	0	0	0	0	0	0	0	0	0	0	0	0	0	0	0	0	0	0	0	17	0	0	0	0	0	0	0	0	0	0	0	22	0	0	0	0
ENSMUSG00000026566	47	0	1	0	0	0	0	0	0	0	12	0	39	0	0	0	0	0	0	0	0	0	173	0	143	0	0	0	0	0	248	0	0	0	81	0	64	0	0	0	0	0	40	0	288	0	0	0	103
ENSMUSG00000026565	0	0	0	0	0	0	0	0	0	0	0	0	0	0	0	0	0	0	0	0	0	0	13	0	0	0	0	0	0	0	0	0	0	0	0	0	0	0	0	0	0	0	0	0	0	0	11	0	0
ENSMUSG00000103400	0	0	2	0	0	0	0	0	0	0	0	0	0	0	0	0	0	0	0	0	0	0	0	0	1	0	3	0	15	0	0	0	0	0	0	0	0	0	0	0	0	0	0	0	0	0	0	0	0
ENSMUSG00000026563	75	0	74	0	90	0	0	0	0	0	0	0	0	0	0	0	0	0	0	0	0	0	0	0	21	0	78	0	91	0	23	0	7	0	25	0	0	0	0	0	0	0	0	0	0	0	0	0	0
ENSMUSG00000040596	53	0	49	0	88	0	0	0	0	0	4	0	70	0	0	0	0	0	0	0	0	0	0	0	26	0	60	0	99	0	186	0	6	0	17	0	0	0	0	0	0	0	11	0	54	0	1	0	0
ENSMUSG00000026558	0	0	0	0	39	0	0	0	12	0	0	0	60	0	0	0	0	0	0	0	24	0	0	0	10	0	0	0	0	0	0	0	0	0	0	0	0	0	0	0	10	0	2	0	3	0	14	0	1
ENSMUSG00000026687	0	0	0	0	16	0	0	0	0	0	0	0	27	0	0	0	0	0	0	0	0	0	86	0	78	0	0	0	0	0	153	0	21	0	7	0	0	0	0	0	13	0	0	0	0	0	0	0	0
ENSMUSG00000026688	4	0	0	0	12	0	0	0	0	0	0	0	20	0	0	0	0	0	5	0	0	0	7	0	0	0	13	0	0	0	13	0	0	0	0	0	0	0	0	0	0	0	0	0	25	0	0	0	0
ENSMUSG00000026683	0	0	0	0	0	0	0	0	0	0	0	0	0	0	0	0	0	0	0	0	0	0	0	0	0	0	0	0	0	0	0	0	0	0	23	0	45	0	0	0	0	0	1	0	0	0	0	0	0
ENSMUSG00000026678	0	0	0	0	0	0	0	0	0	0	0	0	26	0	0	0	0	0	0	0	0	0	0	0	112	0	0	0	0	0	0	0	0	0	0	0	0	0	0	0	0	0	0	0	0	0	0	0	0
ENSMUSG00000038530	0	0	0	0	0	0	0	0	0	0	0	0	0	0	0	0	0	0	0	0	0	0	0	0	0	0	0	0	0	0	0	0	0	0	0	0	0	0	0	0	0	0	0	0	0	0	0	0	4
ENSMUSG00000097503	0	0	0	0	0	0	0	0	0	0	0	0	0	0	0	0	0	0	0	0	0	0	0	0	0	0	0	0	0	0	0	0	0	0	0	0	13	0	88	0	0	0	0	0	0	0	0	0	0
ENSMUSG00000026674	50	0	122	0	27	0	0	0	0	0	0	0	0	0	0	0	0	0	29	0	0	0	0	0	0	0	14	0	0	0	35	0	0	0	11	0	0	0	30	0	0	0	0	0	11	0	0	0	0
ENSMUSG00000026670	52	0	0	0	0	0	0	0	31	0	0	0	0	0	3	0	0	0	52	0	0	0	59	0	0	0	8	0	0	0	0	0	0	0	27	0	0	0	0	0	0	0	0	0	113	0	0	0	22
ENSMUSG00000038463	0	0	0	0	68	0	22	0	0	0	0	0	12	0	0	0	0	0	0	0	0	0	0	0	0	0	0	0	0	0	0	0	49	0	0	0	0	0	88	0	0	0	0	0	0	0	0	0	0
ENSMUSG00000053925	0	0	0	0	0	0	0	0	0	0	0	0	10	0	0	0	0	0	0	0	0	0	18	0	13	0	0	0	0	0	0	0	0	0	0	0	0	0	4	0	0	0	0	0	11	0	0	0	0
ENSMUSG00000026659	0	0	0	0	0	0	0	0	0	0	0	0	24	0	0	0	0	0	0	0	0	0	76	0	45	0	0	0	0	0	0	0	25	0	0	0	0	0	39	0	0	0	1	0	61	0	43	0	0
ENSMUSG00000096968	0	0	0	0	0	0	0	0	0	0	0	0	4	0	0	0	0	0	0	0	0	0	5	0	5	0	0	0	0	0	0	0	0	0	0	0	0	0	1	0	0	0	0	0	3	0	0	0	0
ENSMUSG00000026656	0	0	0	0	0	0	0	0	0	0	0	0	0	0	0	0	0	0	0	0	0	0	8	0	0	0	0	0	0	0	0	0	0	0	0	0	0	0	0	0	0	0	0	0	0	0	0	0	0
ENSMUSG00000059498	0	0	0	0	0	0	0	0	0	0	0	0	0	0	0	0	0	0	0	0	0	0	117	0	0	0	0	0	0	0	0	0	0	0	0	0	0	0	0	0	0	0	0	0	0	0	0	0	0
ENSMUSG00000058076	10	0	6	0	14	0	0	0	3	0	0	0	22	0	42	0	0	0	21	0	25	0	9	0	15	0	0	0	19	0	0	0	29	0	13	0	2	0	15	0	5	0	16	0	33	0	30	0	0
ENSMUSG00000062729	0	0	0	0	0	0	0	0	0	0	0	0	0	0	0	0	0	0	0	0	0	0	0	0	0	0	27	0	1	0	0	0	0	0	0	0	0	0	0	0	0	0	0	0	24	0	22	0	0
ENSMUSG00000053483	3	0	0	0	0	0	0	0	0	0	0	0	0	0	1	0	0	0	0	0	0	0	0	0	0	0	0	0	0	0	1	0	8	0	0	0	0	0	0	0	0	0	0	0	0	0	0	0	0
ENSMUSG00000103983	0	0	0	0	0	0	0	0	0	0	0	0	0	0	0	0	0	0	0	0	0	0	0	0	0	0	0	0	0	0	0	0	0	0	0	0	0	0	0	0	0	0	35	0	0	0	0	0	0
ENSMUSG00000006412	8	0	5	0	0	0	5	0	3	0	0	0	17	0	3	0	0	0	0	0	0	0	7	0	11	0	5	0	5	0	18	0	12	0	4	0	0	0	0	0	0	0	0	0	31	0	7	0	5
ENSMUSG00000045259	0	0	0	0	0	0	0	0	0	0	0	0	0	0	0	0	0	0	0	0	0	0	0	0	0	0	0	0	0	0	0	0	0	0	0	0	0	0	0	0	0	0	0	0	0	0	0	0	0
ENSMUSG00000026641	0	0	30	0	0	0	0	0	0	0	0	0	0	0	0	0	0	0	0	0	59	0	28	0	0	0	27	0	39	0	48	0	13	0	0	0	11	0	0	0	0	0	0	0	0	0	0	0	0
ENSMUSG00000038235	0	0	0	0	0	0	0	0	0	0	0	0	0	0	0	0	0	0	0	0	0	0	45	0	0	0	0	0	0	0	0	0	0	0	0	0	0	0	0	0	0	0	0	0	0	0	0	0	0
ENSMUSG00000091993	0	0	0	0	0	0	0	0	0	0	0	0	8	0	0	0	0	0	0	0	0	0	0	0	0	0	11	0	0	0	12	0	0	0	0	0	2	0	0	0	0	0	29	0	0	0	0	0	0
ENSMUSG00000060244	0	0	0	0	0	0	0	0	0	0	0	0	18	0	0	0	0	0	0	0	0	0	0	0	0	0	22	0	0	0	22	0	0	0	0	0	7	0	0	0	0	0	0	0	0	0	0	0	0
ENSMUSG00000003464	0	0	0	0	0	0	0	0	0	0	0	0	0	0	0	0	0	0	0	0	44	0	79	0	0	0	0	0	0	0	0	0	20	0	12	0	0	0	0	0	0	0	0	0	37	0	31	0	0
ENSMUSG00000007122	0	0	0	0	0	0	0	0	0	0	0	0	0	0	0	0	0	0	0	0	0	0	0	0	0	0	0	0	0	0	0	0	0	0	0	0	0	0	0	0	0	0	0	0	0	0	0	0	0
ENSMUSG00000038034	0	0	0	0	7	0	0	0	0	0	0	0	0	0	0	0	0	0	0	0	2	0	0	0	0	0	0	0	0	0	0	0	0	0	0	0	0	0	0	0	0	0	0	0	0	0	0	0	2
ENSMUSG00000007097	7	0	17	0	0	0	0	0	0	0	0	0	0	0	0	0	0	0	0	0	64	0	0	0	0	0	0	0	0	0	0	0	0	0	0	0	0	0	0	0	0	0	0	0	0	0	0	0	0
ENSMUSG00000037995	0	0	0	0	0	0	0	0	0	0	0	0	9	0	0	0	0	0	0	0	0	0	0	0	0	0	0	0	0	0	0	0	0	0	0	0	0	0	0	0	0	0	0	0	5	0	0	0	0
ENSMUSG00000026547	11	0	0	0	122	0	30	0	13	0	0	0	479	0	44	0	0	0	10	0	0	0	30	0	30	0	18	0	0	0	0	0	189	0	43	0	20	0	0	0	0	0	19	0	54	0	168	0	72
ENSMUSG00000104351	0	0	0	0	0	0	0	0	0	0	0	0	0	0	30	0	0	0	0	0	0	0	0	0	0	0	0	0	0	0	0	0	0	0	0	0	0	0	0	0	0	0	0	0	0	0	0	0	0
ENSMUSG00000026544	0	0	0	0	0	0	0	0	0	0	0	0	0	0	0	0	0	0	0	0	0	0	0	0	0	0	0	0	0	0	47	0	0	0	0	0	0	0	0	0	0	0	0	0	0	0	0	0	0
ENSMUSG00000073490	0	0	0	0	0	0	0	0	0	0	0	0	0	0	0	0	0	0	0	0	0	0	0	0	0	0	0	0	0	0	0	0	0	0	0	0	0	0	0	0	0	0	0	0	0	0	0	0	0
ENSMUSG00000090272	0	0	0	0	0	0	0	0	0	0	0	0	1	0	0	0	0	0	0	0	0	0	0	0	0	0	0	0	0	0	0	0	0	0	0	0	0	0	0	0	0	0	23	0	0	0	0	0	0
ENSMUSG00000050069	0	0	0	0	0	0	0	0	0	0	0	0	0	0	0	0	0	0	0	0	6	0	0	0	0	0	0	0	0	0	0	0	0	0	0	0	0	0	29	0	0	0	0	0	0	0	0	0	0
ENSMUSG00000026526	0	0	1	0	0	0	0	0	0	0	0	0	34	0	0	0	0	0	0	0	1	0	0	0	31	0	0	0	0	0	0	0	0	0	42	0	0	0	0	0	0	0	40	0	0	0	0	0	40
ENSMUSG00000039748	0	0	0	0	0	0	0	0	0	0	0	0	0	0	20	0	0	0	0	0	0	0	0	0	0	0	0	0	0	0	0	0	0	0	0	0	0	0	0	0	0	0	0	0	0	0	0	0	0
ENSMUSG00000078184	3	0	11	0	16	0	0	0	3	0	2	0	18	0	12	0	0	0	8	0	25	0	11	0	5	0	10	0	12	0	3	0	8	0	1	0	1	0	18	0	0	0	0	0	24	0	6	0	4
ENSMUSG00000057335	0	0	0	0	0	0	25	0	0	0	0	0	1	0	0	0	0	0	32	0	0	0	28	0	0	0	0	0	0	0	0	0	0	0	0	0	0	0	0	0	0	0	0	0	0	0	2	0	0
ENSMUSG00000019699	0	0	0	0	0	0	0	0	0	0	0	0	36	0	4	0	0	0	0	0	0	0	0	0	5	0	0	0	0	0	0	0	0	0	20	0	0	0	0	0	0	0	0	0	0	0	0	0	0
ENSMUSG00000103163	0	0	0	0	0	0	0	0	0	0	0	0	0	0	0	0	0	0	0	0	0	0	0	0	0	0	0	0	0	0	0	0	0	0	0	0	0	0	0	0	0	0	0	0	0	0	0	0	0
ENSMUSG00000103646	0	0	0	0	0	0	0	0	0	0	0	0	0	0	0	0	0	0	0	0	0	0	0	0	5	0	0	0	0	0	0	0	0	0	0	0	0	0	0	0	0	0	26	0	0	0	0	0	0
ENSMUSG00000063659	0	0	0	0	0	0	0	0	0	0	0	0	0	0	0	0	0	0	0	0	0	0	0	0	0	0	0	0	0	0	0	0	0	0	0	0	0	0	0	0	0	0	0	0	0	0	16	0	28
ENSMUSG00000015961	0	0	0	0	0	0	0	0	0	0	0	0	88	0	40	0	0	0	0	0	4	0	0	0	0	0	28	0	0	0	0	0	23	0	0	0	10	0	0	0	0	0	0	0	0	0	0	0	16
ENSMUSG00000026500	13	0	6	0	5	0	0	0	0	0	0	0	0	0	1	0	0	0	46	0	3	0	2	0	0	0	0	0	0	0	21	0	6	0	6	0	4	0	6	0	0	0	3	0	7	0	37	0	0
ENSMUSG00000026495	0	0	17	0	0	0	0	0	0	0	0	0	0	0	0	0	0	0	0	0	0	0	49	0	0	0	0	0	0	0	0	0	0	0	0	0	0	0	0	0	0	0	0	0	0	0	0	0	0
ENSMUSG00000026494	0	0	0	0	162	0	0	0	0	0	0	0	5	0	0	0	0	0	0	0	0	0	0	0	0	0	0	0	0	0	0	0	0	0	0	0	13	0	0	0	0	0	15	0	19	0	0	0	0
ENSMUSG00000026491	0	0	0	0	0	0	0	0	0	0	0	0	0	0	0	0	0	0	0	0	0	0	0	0	0	0	0	0	0	0	0	0	0	0	0	0	4	0	0	0	0	0	12	0	0	0	0	0	0
ENSMUSG00000026489	0	0	0	0	38	0	0	0	0	0	0	0	0	0	0	0	0	0	0	0	0	0	0	0	0	0	0	0	0	0	0	0	0	0	23	0	0	0	0	0	0	0	0	0	0	0	8	0	0
ENSMUSG00000010609	0	0	0	0	0	0	0	0	0	0	0	0	0	0	0	0	0	0	0	0	0	0	0	0	0	0	0	0	0	0	0	0	8	0	0	0	0	0	0	0	0	0	0	0	120	0	0	0	0
ENSMUSG00000038855	0	0	0	0	0	0	0	0	0	0	0	0	3	0	0	0	0	0	0	0	0	0	11	0	0	0	0	0	0	0	0	0	0	0	0	0	0	0	0	0	0	0	15	0	0	0	0	0	0
ENSMUSG00000103649	0	0	0	0	0	0	0	0	0	0	0	0	0	0	0	0	0	0	0	0	0	0	0	0	0	0	0	0	0	0	0	0	0	0	0	0	0	0	0	0	0	0	0	0	0	0	0	0	0
ENSMUSG00000060743	0	0	0	0	0	0	0	0	0	0	0	0	0	0	1	0	0	0	2	0	0	0	0	0	0	0	0	0	0	0	0	0	0	0	0	0	0	0	0	0	0	0	0	0	0	0	0	0	0
ENSMUSG00000097347	0	0	0	0	0	0	0	0	0	0	0	0	0	0	0	0	0	0	4	0	0	0	0	0	0	0	0	0	0	0	0	0	0	0	0	0	0	0	0	0	0	0	0	0	0	0	0	0	0
ENSMUSG00000038793	0	0	0	0	0	0	0	0	0	0	0	0	0	0	0	0	0	0	0	0	0	0	0	0	0	0	0	0	0	0	34	0	0	0	0	0	0	0	0	0	0	0	0	0	0	0	0	0	0
ENSMUSG00000026516	23	0	19	0	0	0	0	0	0	0	0	0	25	0	67	0	0	0	0	0	0	0	52	0	0	0	22	0	0	0	96	0	17	0	4	0	1	0	15	0	0	0	0	0	0	0	0	0	0
ENSMUSG00000038733	33	0	0	0	0	0	0	0	0	0	0	0	0	0	22	0	0	0	0	0	77	0	61	0	15	0	0	0	0	0	0	0	17	0	44	0	0	0	2	0	0	0	24	0	21	0	25	0	15
ENSMUSG00000054135	0	0	0	0	0	0	0	0	0	0	0	0	0	0	0	0	0	0	0	0	0	0	0	0	0	0	0	0	0	0	0	0	0	0	0	0	0	0	0	0	0	0	0	0	0	0	0	0	0
ENSMUSG00000103317	0	0	0	0	0	0	61	0	0	0	0	0	0	0	0	0	0	0	0	0	0	0	0	0	0	0	0	0	0	0	0	0	0	0	0	0	0	0	0	0	0	0	0	0	0	0	0	0	0
ENSMUSG00000026511	16	0	0	0	114	0	0	0	10	0	23	0	128	0	13	0	0	0	25	0	16	0	0	0	7	0	0	0	0	0	31	0	31	0	17	0	0	0	0	0	8	0	4	0	107	0	69	0	0
ENSMUSG00000038633	55	0	0	0	40	0	48	0	4	0	0	0	104	0	0	0	0	0	0	0	44	0	123	0	24	0	0	0	40	0	12	0	51	0	70	0	0	0	86	0	45	0	0	0	103	0	20	0	50
ENSMUSG00000026510	0	0	0	0	0	0	0	0	0	0	0	0	0	0	0	0	0	0	4	0	0	0	0	0	0	0	0	0	32	0	46	0	0	0	0	0	0	0	0	0	0	0	3	0	0	0	0	0	0
ENSMUSG00000026509	1	0	46	0	39	0	0	0	0	0	48	0	88	0	0	0	0	0	6	0	79	0	0	0	0	0	51	0	0	0	67	0	4	0	0	0	27	0	0	0	0	0	7	0	0	0	74	0	0
ENSMUSG00000102234	0	0	4	0	0	0	0	0	0	0	3	0	4	0	0	0	0	0	0	0	3	0	0	0	0	0	0	0	0	0	0	0	0	0	0	0	1	0	0	0	0	0	0	0	0	0	6	0	0
ENSMUSG00000038576	11	0	0	0	0	0	0	0	0	0	0	0	0	0	0	0	0	0	0	0	0	0	0	0	0	0	61	0	0	0	0	0	0	0	0	0	0	0	0	0	0	0	0	0	0	0	0	0	0
ENSMUSG00000042901	0	0	0	0	0	0	0	0	0	0	0	0	14	0	0	0	0	0	0	0	0	0	59	0	0	0	0	0	0	0	0	0	0	0	3	0	25	0	0	0	0	0	11	0	0	0	0	0	0
ENSMUSG00000056050	0	0	9	0	1	0	0	0	0	0	0	0	15	0	0	0	0	0	18	0	79	0	0	0	0	0	0	0	19	0	155	0	1	0	0	0	7	0	12	0	0	0	32	0	70	0	0	0	23
ENSMUSG00000056050	0	0	0	0	0	0	0	0	0	0	0	0	4	0	0	0	0	0	0	0	0	0	0	0	0	0	2	0	0	0	0	0	0	0	10	0	0	0	0	0	0	0	0	0	1	0	0	0	0
ENSMUSG00000072258	0	0	0	0	0	0	0	0	0	0	0	0	0	0	0	0	0	0	0	0	0	0	0	0	0	0	0	0	0	0	45	0	0	0	0	0	0	0	61	0	0	0	0	0	0	0	0	0	0
ENSMUSG00000104022	0	0	0	0	0	0	0	0	0	0	0	0	0	0	0	0	0	0	0	0	0	0	0	0	0	0	0	0	0	0	0	0	0	0	0	0	0	0	0	0	0	0	0	0	0	0	0	0	0
ENSMUSG00000039384	0	0	0	0	0	0	0	0	0	0	0	0	0	0	0	0	0	0	0	0	34	0	0	0	0	0	0	0	0	0	0	0	0	0	0	0	0	0	0	0	0	0	0	0	0	0	23	0	0
ENSMUSG00000039349	0	0	0	0	62	0	0	0	0	0	0	0	0	0	0	0	0	0	0	0	0	0	0	0	0	0	0	0	0	0	0	0	0	0	0	0	0	0	0	0	0	0	0	0	0	0	0	0	0
ENSMUSG00000026620	0	0	0	0	0	0	44	0	10	0	0	0	0	0	0	0	0	0	0	0	0	0	0	0	0	0	0	0	0	0	0	0	0	0	0	0	0	0	0	0	0	0	0	0	0	0	0	0	0
ENSMUSG00000026617	0	0	0	0	0	0	0	0	0	0	0	0	19	0	0	0	0	0	0	0	0	0	0	0	29	0	0	0	0	0	0	0	0	0	20	0	0	0	0	0	0	0	0	0	0	0	29	0	0
ENSMUSG00000097261	0	0	0	0	0	0	0	0	0	0	0	0	0	0	0	0	0	0	0	0	0	0	0	0	0	0	0	0	0	0	0	0	0	0	0	0	0	0	0	0	0	0	0	0	42	0	0	0	0
ENSMUSG00000026615	22	0	0	0	10	0	1	0	39	0	0	0	15	0	212	0	0	0	68	0	46	0	90	0	32	0	68	0	26	0	16	0	80	0	60	0	18	0	1	0	0	0	28	0	97	0	29	0	0
ENSMUSG00000051295	0	0	0	0	0	0	0	0	0	0	0	0	0	0	0	0	0	0	0	0	0	0	0	0	0	0	0	0	0	0	0	0	0	0	0	0	0	0	0	0	0	0	0	0	0	0	0	0	0
ENSMUSG00000097615	0	0	0	0	0	0	0	0	0	0	0	0	0	0	0	0	0	0	0	0	0	0	0	0	0	0	0	0	0	0	0	0	0	0	0	0	0	0	0	0	0	0	0	0	0	0	0	0	0
ENSMUSG00000026614	0	0	0	0	0	0	0	0	0	0	0	0	0	0	0	0	0	0	0	0	0	0	0	0	0	0	0	0	0	0	0	0	0	0	0	0	0	0	0	0	0	0	0	0	0	0	0	0	0
ENSMUSG00000039246	0	0	0	0	0	0	0	0	15	0	0	0	5	0	0	0	0	0	0	0	0	0	0	0	0	0	0	0	0	0	0	0	0	0	0	0	0	0	0	0	0	0	0	0	0	0	0	0	0
ENSMUSG00000039239	40	0	0	0	6	0	31	0	0	0	0	0	77	0	0	0	0	0	0	0	4	0	0	0	0	0	0	0	0	0	26	0	0	0	17	0	0	0	0	0	0	0	7	0	16	0	26	0	0
ENSMUSG00000102619	0	0	0	0	0	0	0	0	0	0	0	0	0	0	0	0	0	0	0	0	0	0	0	0	0	0	0	0	0	0	0	0	0	0	0	0	0	0	0	0	0	0	0	0	0	0	0	0	0
ENSMUSG00000001305	0	0	0	0	100	0	0	0	0	0	0	0	43	0	38	0	0	0	13	0	89	0	0	0	0	0	0	0	0	0	54	0	18	0	28	0	0	0	0	0	0	0	0	0	72	0	0	0	0
ENSMUSG00000097784	0	0	0	0	0	0	0	0	0	0	0	0	0	0	0	0	0	0	0	0	0	0	0	0	0	0	0	0	0	0	0	0	0	0	0	0	0	0	0	0	0	0	0	0	0	0	0	0	0
ENSMUSG00000104394	0	0	0	0	0	0	0	0	0	0	0	0	0	0	0	0	0	0	0	0	0	0	0	0	0	0	0	0	0	0	0	0	0	0	0	0	0	0	0	0	0	0	0	0	0	0	0	0	0
ENSMUSG00000026608	0	0	0	0	0	0	0	0	0	0	0	0	121	0	0	0	0	0	0	0	0	0	0	0	64	0	22	0	0	0	0	0	0	0	0	0	0	0	0	0	0	0	0	0	115	0	3	0	0
ENSMUSG00000104507	0	0	0	0	0	0	0	0	1	0	0	0	0	0	7	0	0	0	0	0	4	0	0	0	0	0	0	0	0	0	3	0	0	0	0	0	0	0	0	0	0	0	0	0	0	0	0	0	0
ENSMUSG00000026605	0	0	0	0	0	0	0	0	26	0	0	0	0	0	0	0	0	0	0	0	0	0	0	0	0	0	0	0	0	0	0	0	0	0	24	0	99	0	0	0	0	0	68	0	0	0	0	0	0
ENSMUSG00000104435	14	0	60	0	0	0	0	0	0	0	0	0	30	0	0	0	0	0	0	0	27	0	0	0	15	0	0	0	0	0	18	0	22	0	0	0	0	0	0	0	0	0	0	0	128	0	0	0	15
ENSMUSG00000026603	29	0	97	0	0	0	0	0	0	0	0	0	34	0	0	0	0	0	0	0	28	0	0	0	19	0	0	0	0	0	12	0	27	0	0	0	0	0	0	0	0	0	0	0	148	0	0	0	11
ENSMUSG00000010175	0	0	0	0	0	0	0	0	0	0	0	0	0	0	0	0	0	0	0	0	0	0	0	0	0	0	0	0	0	0	0	0	0	0	0	0	0	0	0	0	0	0	0	0	0	0	0	0	0
ENSMUSG00000026634	43	0	0	0	0	0	0	0	27	0	0	0	0	0	50	0	0	0	0	0	0	0	48	0	0	0	11	0	54	0	82	0	0	0	28	0	67	0	0	0	0	0	0	0	54	0	0	0	0
ENSMUSG00000066595	0	0	0	0	0	0	0	0	0	0	0	0	9	0	0	0	0	0	0	0	0	0	0	0	0	0	0	0	0	0	0	0	0	0	0	0	1	0	0	0	0	0	0	0	0	0	0	0	1
ENSMUSG00000026632	0	0	0	0	0	0	0	0	11	0	0	0	0	0	10	0	0	0	0	0	0	0	0	0	0	0	0	0	0	0	0	0	20	0	8	0	0	0	0	0	0	0	3	0	56	0	0	0	0
ENSMUSG00000062510	0	0	0	0	0	0	0	0	0	0	0	0	0	0	50	0	0	0	0	0	0	0	0	0	0	0	0	0	0	0	0	0	0	0	0	0	0	0	0	0	0	0	6	0	0	0	0	0	0
ENSMUSG00000091017	0	0	0	0	0	0	0	0	0	0	0	0	0	0	0	0	0	0	0	0	0	0	0	0	0	0	0	0	0	0	0	0	0	0	0	0	0	0	0	0	0	0	0	0	0	0	0	0	0
ENSMUSG00000073478	0	0	0	0	0	0	0	0	0	0	0	0	0	0	0	0	0	0	0	0	0	0	0	0	0	0	0	0	0	0	0	0	5	0	5	0	0	0	0	0	0	0	0	0	0	0	0	0	0
ENSMUSG00000037499	0	0	105	0	56	0	19	0	9	0	29	0	10	0	6	0	0	0	57	0	85	0	0	0	0	0	0	0	9	0	15	0	42	0	40	0	30	0	5	0	19	0	25	0	96	0	3	0	18
ENSMUSG00000026627	0	0	0	0	0	0	0	0	0	0	0	0	0	0	0	0	0	0	0	0	32	0	0	0	0	0	0	0	0	0	0	0	0	0	0	0	17	0	0	0	0	0	0	0	76	0	0	0	0
ENSMUSG00000026626	0	0	0	0	0	0	0	0	0	0	0	0	10	0	0	0	0	0	0	0	24	0	0	0	21	0	0	0	0	0	36	0	0	0	4	0	0	0	0	0	0	0	15	0	54	0	0	0	0
ENSMUSG00000037474	0	0	0	0	0	0	0	0	35	0	0	0	0	0	45	0	0	0	0	0	0	0	0	0	0	0	0	0	0	0	0	0	3	0	0	0	0	0	0	0	0	0	0	0	0	0	0	0	0
ENSMUSG00000026623	0	0	0	0	87	0	0	0	0	0	0	0	10	0	87	0	0	0	47	0	0	0	0	0	0	0	117	0	0	0	0	0	0	0	0	0	0	0	0	0	0	0	0	0	16	0	7	0	0
ENSMUSG00000026622	0	0	0	0	0	0	0	0	0	0	0	0	0	0	0	0	0	0	0	0	0	0	0	0	0	0	0	0	0	0	0	0	0	0	0	0	0	0	0	0	0	0	0	0	0	0	0	0	0
ENSMUSG00000037434	0	0	2	0	0	0	0	0	0	0	0	0	0	0	0	0	0	0	0	0	0	0	0	0	0	0	0	0	0	0	0	0	12	0	0	0	0	0	0	0	0	0	0	0	0	0	0	0	0
ENSMUSG00000037375	0	0	0	0	0	0	0	0	0	0	0	0	0	0	0	0	0	0	0	0	0	0	0	0	0	0	0	0	0	0	0	0	0	0	0	0	0	0	0	0	0	0	0	0	0	0	0	0	0
ENSMUSG00000016262	48	0	0	0	0	0	0	0	0	0	0	0	2	0	4	0	0	0	0	0	0	0	0	0	0	0	0	0	0	0	0	0	0	0	0	0	0	0	0	0	0	0	0	0	3	0	11	0	0
ENSMUSG00000089812	0	0	0	0	0	0	0	0	0	0	0	0	0	0	6	0	0	0	0	0	0	0	0	0	0	0	1	0	0	0	0	0	0	0	0	0	0	0	0	0	0	0	0	0	12	0	0	0	0
ENSMUSG00000026638	0	0	0	0	0	0	0	0	0	0	0	0	0	0	0	0	0	0	0	0	0	0	0	0	0	0	0	0	0	0	0	0	0	0	0	0	0	0	0	0	0	0	18	0	0	0	0	0	0
ENSMUSG00000079144	0	0	0	0	0	0	0	0	0	0	0	0	0	0	0	0	0	0	0	0	0	0	0	0	0	0	0	0	0	0	0	0	0	0	42	0	0	0	0	0	0	0	0	0	0	0	0	0	0
ENSMUSG00000037318	0	0	0	0	0	0	0	0	0	0	0	0	0	0	0	0	0	0	0	0	0	0	0	0	0	0	0	0	0	0	0	0	0	0	9	0	0	0	0	0	0	0	0	0	0	0	0	0	0
ENSMUSG00000009633	0	0	0	0	17	0	22	0	0	0	17	0	0	0	0	0	0	0	0	0	25	0	0	0	16	0	0	0	0	0	0	0	0	0	7	0	0	0	0	0	0	0	5	0	0	0	26	0	0
ENSMUSG00000016179	0	0	0	0	0	0	0	0	0	0	0	0	0	0	0	0	0	0	0	0	0	0	0	0	0	0	0	0	0	0	0	0	0	0	0	0	0	0	0	0	0	0	0	0	0	0	0	0	0
ENSMUSG00000097850	0	0	0	0	0	0	0	0	0	0	0	0	0	0	0	0	0	0	0	0	0	0	0	0	0	0	14	0	0	0	0	0	0	0	0	0	0	0	0	0	0	0	0	0	0	0	0	0	0
ENSMUSG00000102523	0	0	0	0	0	0	0	0	0	0	0	0	0	0	0	0	0	0	0	0	0	0	0	0	0	0	0	0	0	0	0	0	0	0	0	0	6	0	0	0	0	0	0	0	0	0	0	0	0
ENSMUSG00000016481	0	0	0	0	0	0	0	0	14	0	0	0	0	0	0	0	0	0	0	0	0	0	5	0	4	0	11	0	0	0	0	0	0	0	1	0	1	0	0	0	0	0	2	0	5	0	4	0	0
ENSMUSG00000049950	0	0	0	0	0	0	0	0	0	0	0	0	0	0	0	0	0	0	0	0	0	0	0	0	0	0	0	0	0	0	0	0	0	0	0	0	0	0	0	0	0	0	0	0	0	0	0	0	0
ENSMUSG00000097770	31	0	0	0	0	0	0	0	0	0	0	0	0	0	0	0	0	0	0	0	17	0	0	0	0	0	0	0	0	0	82	0	0	0	55	0	0	0	0	0	0	0	0	0	0	0	0	0	0
ENSMUSG00000026676	41	0	0	0	0	0	0	0	0	0	0	0	0	0	0	0	0	0	0	0	23	0	0	0	0	0	0	0	0	0	68	0	0	0	81	0	0	0	0	0	0	0	0	0	0	0	0	0	0
ENSMUSG00000056718	0	0	0	0	0	0	0	0	0	0	0	0	0	0	0	0	0	0	0	0	0	0	0	0	0	0	0	0	0	0	0	0	0	0	0	0	0	0	0	0	0	0	0	0	2	0	0	0	0
ENSMUSG00000025815	0	0	0	0	0	0	0	0	0	0	0	0	0	0	0	0	0	0	0	0	0	0	0	0	0	0	0	0	0	0	19	0	0	0	0	0	0	0	1	0	0	0	0	0	0	0	0	0	0
ENSMUSG00000045319	0	0	0	0	0	0	0	0	0	0	0	0	0	0	0	0	0	0	0	0	0	0	0	0	0	0	0	0	0	0	0	0	0	0	0	0	0	0	0	0	0	0	0	0	0	0	0	0	0
ENSMUSG00000087125	0	0	0	0	0	0	0	0	0	0	0	0	0	0	0	0	0	0	0	0	0	0	0	0	36	0	0	0	0	0	0	0	0	0	0	0	0	0	0	0	0	0	0	0	0	0	0	0	0
ENSMUSG00000015619	0	0	0	0	0	0	0	0	0	0	0	0	0	0	0	0	0	0	0	0	0	0	0	0	0	0	0	0	0	0	0	0	0	0	0	0	0	0	0	0	0	0	0	0	0	0	0	0	0
ENSMUSG00000025782	22	0	0	0	0	0	0	0	0	0	0	0	14	0	0	0	0	0	0	0	0	0	0	0	6	0	0	0	22	0	0	0	4	0	7	0	0	0	0	0	11	0	2	0	0	0	7	0	0
ENSMUSG00000037254	0	0	0	0	0	0	0	0	0	0	0	0	0	0	0	0	0	0	0	0	0	0	0	0	0	0	0	0	0	0	0	0	0	0	0	0	0	0	0	0	0	0	0	0	0	0	0	0	0
ENSMUSG00000061186	0	0	0	0	0	0	0	0	0	0	0	0	0	0	36	0	0	0	0	0	0	0	0	0	0	0	0	0	0	0	0	0	0	0	0	0	0	0	0	0	0	0	0	0	0	0	0	0	6
ENSMUSG00000102630	0	0	0	0	0	0	0	0	0	0	0	0	0	0	0	0	0	0	0	0	0	0	0	0	0	0	0	0	0	0	0	0	0	0	0	0	0	0	0	0	0	0	3	0	0	0	0	0	0
ENSMUSG00000049630	0	0	0	0	0	0	0	0	0	0	0	0	0	0	0	0	0	0	0	0	0	0	0	0	0	0	0	0	0	0	0	0	0	0	0	0	0	0	41	0	0	0	0	0	0	0	0	0	0
ENSMUSG00000026727	53	0	178	0	0	0	21	0	12	0	0	0	138	0	0	0	0	0	17	0	61	0	50	0	0	0	0	0	27	0	1	0	50	0	19	0	4	0	35	0	0	0	14	0	0	0	122	0	14
ENSMUSG00000102691	0	0	0	0	0	0	0	0	0	0	0	0	0	0	0	0	0	0	0	0	0	0	0	0	0	0	0	0	0	0	0	0	0	0	0	0	0	0	0	0	0	0	0	0	0	0	0	0	0
ENSMUSG00000086358	0	0	0	0	0	0	0	0	0	0	0	0	0	0	0	0	0	0	0	0	0	0	0	0	0	0	0	0	0	0	0	0	0	0	0	0	0	0	0	0	0	0	0	0	0	0	0	0	0
ENSMUSG00000026726	0	0	0	0	0	0	0	0	0	0	0	0	0	0	0	0	0	0	0	0	0	0	0	0	0	0	0	0	0	0	0	0	0	0	0	0	0	0	0	0	0	0	0	0	0	0	0	0	0
ENSMUSG00000026723	0	0	0	0	0	0	0	0	0	0	0	0	0	0	0	0	0	0	0	0	0	0	0	0	0	0	0	0	0	0	0	0	0	0	1	0	0	0	0	0	0	0	0	0	0	0	0	0	63
ENSMUSG00000026728	342	0	197	0	217	0	33	0	50	0	154	0	993	0	351	0	0	0	46	0	102	0	224	0	381	0	101	0	107	0	540	0	53	0	409	0	125	0	92	0	107	0	165	0	396	0	319	0	119
ENSMUSG00000086657	0	0	0	0	0	0	0	0	0	0	0	0	0	0	0	0	0	0	0	0	0	0	0	0	0	0	0	0	0	0	0	0	0	0	0	0	0	0	0	0	0	0	0	0	0	0	0	0	0
ENSMUSG00000036949	0	0	0	0	0	0	0	0	0	0	0	0	0	0	0	0	0	0	0	0	0	0	0	0	0	0	0	0	0	0	0	0	0	0	0	0	0	0	0	0	0	0	0	0	0	0	0	0	0
ENSMUSG00000104271	0	0	0	0	0	0	0	0	0	0	0	0	0	0	0	0	0	0	0	0	0	0	0	0	0	0	0	0	0	0	0	0	0	0	0	0	0	0	0	0	0	0	0	0	0	0	0	0	0
ENSMUSG00000053702	0	0	0	0	0	0	0	0	0	0	0	0	0	0	0	0	0	0	0	0	0	0	0	0	0	0	0	0	0	0	0	0	0	0	0	0	0	0	0	0	0	0	0	0	0	0	0	0	0
ENSMUSG00000026739	0	0	0	0	0	0	0	0	0	0	0	0	0	0	4	0	0	0	0	0	0	0	0	0	0	0	0	0	0	0	0	0	0	0	10	0	0	0	0	0	64	0	0	0	0	0	0	0	0
ENSMUSG00000026737	13	0	0	0	0	0	0	0	39	0	0	0	0	0	116	0	0	0	0	0	0	0	0	0	0	0	19	0	0	0	42	0	0	0	0	0	0	0	0	0	0	0	0	0	0	0	0	0	0
ENSMUSG00000043415	0	0	0	0	0	0	0	0	0	0	0	0	0	0	0	0	0	0	0	0	0	0	1	0	0	0	0	0	0	0	0	0	0	0	0	0	0	0	0	0	0	0	23	0	0	0	0	0	0
ENSMUSG00000026679	0	0	0	0	0	0	0	0	44	0	0	0	0	0	0	0	0	0	0	0	0	0	0	0	0	0	0	0	0	0	0	0	0	0	0	0	0	0	0	0	0	0	0	0	0	0	0	0	0
ENSMUSG00000048550	0	0	0	0	0	0	0	0	0	0	0	0	0	0	0	0	0	0	0	0	0	0	0	0	0	0	0	0	0	0	0	0	0	0	0	0	0	0	0	0	0	0	0	0	0	0	0	0	0
ENSMUSG00000026786	0	0	0	0	0	0	0	0	0	0	0	0	0	0	0	0	0	0	0	0	0	0	0	0	0	0	0	0	0	0	0	0	11	0	0	0	0	0	0	0	0	0	0	0	0	0	0	0	0
ENSMUSG00000026771	52	0	15	0	12	0	1	0	38	0	13	0	41	0	39	0	0	0	3	0	18	0	20	0	0	0	11	0	6	0	22	0	16	0	6	0	0	0	9	0	3	0	1	0	10	0	14	0	7
ENSMUSG00000026981	0	0	0	0	0	0	0	0	0	0	0	0	0	0	0	0	0	0	0	0	0	0	0	0	0	0	0	0	0	0	0	0	0	0	0	0	0	0	0	0	0	0	0	0	0	0	0	0	0
ENSMUSG00000036850	8	0	0	0	30	0	0	0	0	0	6	0	6	0	16	0	0	0	10	0	36	0	12	0	21	0	0	0	15	0	20	0	16	0	10	0	0	0	0	0	0	0	18	0	0	0	0	0	9
ENSMUSG00000036833	0	0	0	0	0	0	0	0	0	0	0	0	0	0	0	0	0	0	0	0	0	0	20	0	0	0	0	0	0	0	0	0	0	0	0	0	0	0	0	0	0	0	0	0	0	0	0	0	0
ENSMUSG00000006476	0	0	0	0	3	0	0	0	0	0	0	0	0	0	0	0	0	0	0	0	5	0	0	0	0	0	0	0	0	0	0	0	0	0	0	0	0	0	0	0	0	0	0	0	21	0	0	0	0
ENSMUSG00000036752	0	0	0	0	0	0	0	0	2	0	0	0	36	0	60	0	0	0	6	0	16	0	18	0	0	0	0	0	0	0	0	0	19	0	12	0	14	0	0	0	9	0	20	0	10	0	7	0	0
ENSMUSG00000026966	0	0	21	0	0	0	0	0	8	0	10	0	9	0	24	0	0	0	15	0	0	0	18	0	5	0	0	0	0	0	7	0	0	0	0	0	0	0	4	0	0	0	0	0	34	0	3	0	6
ENSMUSG00000085830	0	0	0	0	0	0	0	0	0	0	0	0	0	0	0	0	0	0	25	0	0	0	0	0	0	0	0	0	0	0	0	0	0	0	0	0	0	0	0	0	0	0	0	0	0	0	0	0	0
ENSMUSG00000026956	0	0	58	0	0	0	0	0	0	0	0	0	0	0	0	0	0	0	0	0	36	0	0	0	0	0	0	0	0	0	0	0	0	0	0	0	0	0	0	0	0	0	0	0	0	0	12	0	0
ENSMUSG00000015085	0	0	0	0	0	0	0	0	0	0	0	0	0	0	0	0	0	0	0	0	0	0	0	0	0	0	0	0	0	0	0	0	0	0	0	0	12	0	0	0	0	0	0	0	0	0	0	0	0
ENSMUSG00000015094	8	0	0	0	23	0	0	0	0	0	0	0	0	0	0	0	0	0	0	0	0	0	1	0	0	0	0	0	0	0	16	0	0	0	0	0	5	0	0	0	11	0	0	0	16	0	8	0	17
ENSMUSG00000047617	0	0	0	0	0	0	0	0	0	0	0	0	0	0	0	0	0	0	20	0	0	0	31	0	0	0	0	0	0	0	0	0	0	0	0	0	0	0	0	0	0	0	0	0	0	0	0	0	0
ENSMUSG00000015093	0	0	0	0	0	0	0	0	0	0	0	0	0	0	0	0	0	0	0	0	0	0	0	0	0	0	0	0	0	0	0	0	0	0	0	0	0	0	0	0	0	0	0	0	0	0	0	0	0
ENSMUSG00000015083	0	0	0	0	0	0	0	0	0	0	0	0	0	0	0	0	0	0	0	0	0	0	0	0	0	0	0	0	0	0	0	0	0	0	0	0	0	0	0	0	0	0	0	0	0	0	0	0	0
ENSMUSG00000015092	0	0	2	0	0	0	0	0	0	0	1	0	27	0	12	0	0	0	0	0	0	0	6	0	4	0	0	0	0	0	2	0	5	0	0	0	0	0	3	0	0	0	0	0	10	0	2	0	0
ENSMUSG00000026939	0	0	0	0	0	0	0	0	0	0	0	0	0	0	0	0	0	0	0	0	0	0	0	0	0	0	0	0	1	0	0	0	12	0	0	0	0	0	0	0	9	0	0	0	72	0	0	0	0
ENSMUSG00000049086	0	0	0	0	2	0	0	0	0	0	0	0	0	0	0	0	0	0	0	0	0	0	0	0	0	0	0	0	0	0	0	0	0	0	0	0	0	0	0	0	0	0	0	0	0	0	0	0	0
ENSMUSG00000075467	3	0	0	0	4	0	0	0	0	0	0	0	24	0	0	0	0	0	5	0	17	0	0	0	3	0	13	0	3	0	36	0	2	0	2	0	2	0	4	0	0	0	5	0	9	0	0	0	0
ENSMUSG00000085767	0	0	20	0	0	0	3	0	0	0	0	0	15	0	0	0	0	0	0	0	0	0	11	0	0	0	0	0	0	0	0	0	0	0	1	0	1	0	0	0	0	0	0	0	0	0	0	0	0
ENSMUSG00000085543	0	0	0	0	0	0	0	0	0	0	0	0	2	0	0	0	0	0	0	0	0	0	0	0	0	0	0	0	0	0	0	0	0	0	0	0	0	0	0	0	0	0	0	0	0	0	0	0	0
ENSMUSG00000092356	0	0	0	0	0	0	0	0	0	0	0	0	0	0	5	0	0	0	2	0	0	0	2	0	0	0	0	0	0	0	5	0	1	0	0	0	0	0	0	0	0	0	0	0	3	0	0	0	0
ENSMUSG00000036186	0	0	0	0	0	0	0	0	0	0	0	0	0	0	26	0	0	0	14	0	1	0	28	0	0	0	0	0	0	0	26	0	12	0	0	0	0	0	0	0	0	0	0	0	28	0	0	0	0
ENSMUSG00000014873	0	0	0	0	0	0	0	0	0	0	0	0	0	0	0	0	0	0	0	0	1	0	31	0	0	0	1	0	0	0	71	0	0	0	0	0	0	0	0	0	0	0	0	0	83	0	0	0	0
ENSMUSG00000014867	0	0	0	0	0	0	16	0	1	0	65	0	328	0	108	0	0	0	98	0	28	0	29	0	61	0	135	0	43	0	120	0	100	0	100	0	24	0	25	0	0	0	1	0	344	0	83	0	66
ENSMUSG00000052406	0	0	47	0	0	0	0	0	10	0	0	0	0	0	0	0	0	0	0	0	0	0	0	0	16	0	0	0	0	0	0	0	34	0	14	0	0	0	0	0	0	0	0	0	0	0	41	0	0
ENSMUSG00000036040	0	0	39	0	0	0	0	0	0	0	0	0	0	0	0	0	0	0	0	0	0	0	0	0	0	0	0	0	0	0	0	0	0	0	0	0	0	0	0	0	0	0	0	0	0	0	0	0	0
ENSMUSG00000091192	0	0	0	0	0	0	0	0	0	0	0	0	0	0	0	0	0	0	0	0	0	0	0	0	0	0	0	0	0	0	0	0	0	0	0	0	0	0	0	0	0	0	0	0	3	0	2	0	0
ENSMUSG00000009621	0	0	0	0	0	0	0	0	0	0	0	0	0	0	0	0	0	0	0	0	0	0	0	0	0	0	0	0	0	0	0	0	5	0	31	0	0	0	0	0	0	0	0	0	0	0	3	0	0
ENSMUSG00000026918	0	0	0	0	27	0	0	0	6	0	4	0	0	0	0	0	0	0	1	0	0	0	0	0	2	0	0	0	11	0	28	0	16	0	8	0	0	0	0	0	0	0	9	0	0	0	12	0	0
ENSMUSG00000015846	0	0	0	0	0	0	0	0	0	0	0	0	0	0	2	0	0	0	0	0	0	0	0	0	12	0	0	0	0	0	0	0	0	0	0	0	0	0	0	0	0	0	0	0	0	0	0	0	10
ENSMUSG00000086560	0	0	0	0	0	0	0	0	0	0	0	0	0	0	1	0	0	0	0	0	0	0	0	0	0	0	0	0	0	0	0	0	0	0	0	0	0	0	0	0	0	0	0	0	0	0	0	0	0
ENSMUSG00000026833	0	0	2	0	0	0	0	0	0	0	0	0	0	0	91	0	0	0	0	0	0	0	0	0	0	0	0	0	0	0	0	0	0	0	0	0	0	0	0	0	0	0	0	0	0	0	0	0	0
ENSMUSG00000035772	0	0	0	0	0	0	13	0	0	0	0	0	6	0	0	0	0	0	0	0	0	0	0	0	0	0	0	0	0	0	0	0	0	0	0	0	0	0	5	0	0	0	0	0	0	0	0	0	0
ENSMUSG00000063611	0	0	0	0	0	0	0	0	0	0	0	0	0	0	0	0	0	0	0	0	0	0	0	0	0	0	0	0	0	0	0	0	0	0	0	0	0	0	0	0	0	0	0	0	0	0	0	0	0
ENSMUSG00000026816	0	0	0	0	0	0	0	0	0	0	0	0	0	0	0	0	0	0	0	0	0	0	0	0	0	0	0	0	0	0	0	0	0	0	0	0	7	0	0	0	0	0	14	0	0	0	0	0	0
ENSMUSG00000026806	0	0	0	0	0	0	0	0	0	0	0	0	21	0	0	0	0	0	0	0	0	0	0	0	0	0	0	0	0	0	0	0	0	0	11	0	0	0	0	0	0	0	0	0	0	0	0	0	0
ENSMUSG00000039787	0	0	0	0	31	0	0	0	0	0	0	0	0	0	0	0	0	0	0	0	0	0	0	0	0	0	3	0	0	0	1	0	0	0	0	0	0	0	0	0	0	0	2	0	0	0	0	0	0
ENSMUSG00000039715	5	0	0	0	0	0	0	0	0	0	0	0	0	0	0	0	0	0	14	0	0	0	0	0	0	0	0	0	0	0	0	0	0	0	0	0	0	0	0	0	0	0	0	0	0	0	0	0	0
ENSMUSG00000054766	13	0	9	0	3	0	2	0	5	0	2	0	6	0	22	0	0	0	6	0	58	0	3	0	6	0	80	0	2	0	56	0	3	0	3	0	0	0	3	0	3	0	5	0	9	0	24	0	0
ENSMUSG00000015337	2	0	0	0	21	0	0	0	0	0	0	0	18	0	0	0	0	0	1	0	0	0	0	0	21	0	0	0	0	0	0	0	0	0	1	0	0	0	0	0	0	0	0	0	49	0	0	0	0
ENSMUSG00000100747	0	0	0	0	0	0	0	0	0	0	0	0	0	0	0	0	0	0	0	0	10	0	0	0	0	0	0	0	0	0	0	0	0	0	0	0	0	0	0	0	0	0	0	0	0	0	0	0	0
ENSMUSG00000098794	4	0	0	0	6	0	0	0	0	0	0	0	0	0	0	0	0	0	0	0	0	0	3	0	0	0	0	0	0	0	0	0	0	0	0	0	0	0	0	0	0	0	0	0	0	0	0	0	0
ENSMUSG00000075419	0	0	0	0	0	0	0	0	0	0	0	0	11	0	0	0	0	0	0	0	0	0	0	0	0	0	0	0	0	0	0	0	0	0	0	0	0	0	0	0	0	0	0	0	55	0	0	0	0
ENSMUSG00000089762	2	0	0	0	0	0	13	0	0	0	0	0	3	0	0	0	0	0	0	0	0	0	3	0	0	0	0	0	0	0	0	0	0	0	0	0	0	0	1	0	0	0	0	0	0	0	0	0	0
ENSMUSG00000047363	0	0	0	0	2	0	14	0	0	0	0	0	0	0	0	0	0	0	0	0	0	0	0	0	0	0	0	0	0	0	0	0	0	0	0	0	0	0	0	0	0	0	0	0	0	0	30	0	0
ENSMUSG00000039476	0	0	0	0	0	0	0	0	0	0	25	0	157	0	0	0	0	0	15	0	0	0	41	0	0	0	26	0	0	0	19	0	0	0	0	0	0	0	0	0	13	0	0	0	37	0	0	0	30
ENSMUSG00000026849	33	0	0	0	0	0	45	0	7	0	43	0	86	0	56	0	0	0	0	0	110	0	0	0	0	0	0	0	0	0	0	0	51	0	0	0	18	0	5	0	0	0	0	0	145	0	0	0	0
ENSMUSG00000086216	13	0	20	0	0	0	0	0	0	0	0	0	0	0	0	0	0	0	0	0	0	0	0	0	0	0	21	0	0	0	0	0	10	0	0	0	0	0	0	0	0	0	0	0	0	0	0	0	0
ENSMUSG00000002550	0	0	0	0	10	0	0	0	0	0	0	0	0	0	0	0	0	0	0	0	7	0	0	0	0	0	0	0	0	0	0	0	2	0	0	0	0	0	0	0	4	0	0	0	0	0	0	0	2
ENSMUSG00000039205	0	0	0	0	0	0	0	0	0	0	0	0	0	0	0	0	0	0	0	0	0	0	0	0	0	0	0	0	0	0	22	0	0	0	0	0	0	0	0	0	0	0	9	0	0	0	7	0	0
ENSMUSG00000039195	0	0	0	0	0	0	0	0	0	0	0	0	0	0	0	0	0	0	0	0	0	0	0	0	0	0	0	0	0	0	15	0	0	0	0	0	0	0	0	0	0	0	4	0	0	0	4	0	0
ENSMUSG00000079442	0	0	0	0	0	0	0	0	0	0	43	0	0	0	0	0	0	0	0	0	0	0	29	0	0	0	0	0	0	0	0	0	23	0	0	0	0	0	0	0	0	0	0	0	0	0	0	0	0
ENSMUSG00000026814	0	0	0	0	6	0	5	0	2	0	9	0	0	0	0	0	0	0	0	0	0	0	0	0	0	0	0	0	0	0	0	0	0	0	0	0	0	0	5	0	0	0	8	0	0	0	0	0	0
ENSMUSG00000009555	0	0	0	0	0	0	0	0	1	0	2	0	4	0	0	0	0	0	0	0	0	0	6	0	4	0	4	0	0	0	13	0	0	0	0	0	0	0	0	0	1	0	5	0	6	0	0	0	0
ENSMUSG00000009563	19	0	0	0	0	0	0	0	0	0	0	0	14	0	0	0	0	0	0	0	0	0	0	0	0	0	0	0	0	0	0	0	3	0	0	0	0	0	0	0	5	0	0	0	20	0	0	0	0
ENSMUSG00000038900	0	0	0	0	0	0	0	0	0	0	0	0	0	0	0	0	0	0	0	0	0	0	0	0	0	0	0	0	0	0	0	0	0	0	0	0	0	0	0	0	0	0	0	0	0	0	0	0	0
ENSMUSG00000004105	0	0	0	0	0	0	0	0	0	0	0	0	0	0	0	0	0	0	19	0	0	0	0	0	17	0	0	0	0	0	0	0	0	0	7	0	0	0	0	0	0	0	0	0	0	0	0	0	3
ENSMUSG00000038718	0	0	0	0	0	0	0	0	0	0	0	0	0	0	62	0	0	0	0	0	0	0	0	0	0	0	45	0	0	0	34	0	0	0	0	0	0	0	0	0	48	0	0	0	0	0	46	0	0
ENSMUSG00000035949	4	0	0	0	0	0	0	0	0	0	0	0	0	0	0	0	0	0	0	0	0	0	0	0	13	0	0	0	0	0	0	0	12	0	0	0	0	0	0	0	0	0	1	0	0	0	0	0	0
ENSMUSG00000026869	0	0	0	0	0	0	0	0	0	0	0	0	52	0	0	0	0	0	0	0	49	0	38	0	24	0	37	0	0	0	46	0	0	0	0	0	0	0	0	0	0	0	16	0	100	0	79	0	0
ENSMUSG00000026878	11	0	0	0	0	0	27	0	4	0	47	0	7	0	68	0	0	0	0	0	14	0	52	0	0	0	0	0	22	0	29	0	0	0	8	0	12	0	0	0	0	0	14	0	60	0	21	0	2
ENSMUSG00000026879	0	0	5	0	0	0	3	0	0	0	0	0	9	0	2	0	0	0	0	0	0	0	4	0	0	0	0	0	0	0	0	0	0	0	2	0	0	0	0	0	0	0	0	0	0	0	0	0	0
ENSMUSG00000026880	0	0	0	0	0	0	0	0	0	0	0	0	0	0	0	0	0	0	0	0	9	0	0	0	0	0	0	0	0	0	0	0	2	0	0	0	0	0	0	0	0	0	6	0	0	0	9	0	0
ENSMUSG00000035778	0	0	0	0	0	0	0	0	0	0	0	0	0	0	0	0	0	0	0	0	8	0	0	0	0	0	0	0	0	0	0	0	0	0	0	0	0	0	0	0	0	0	0	0	0	0	0	0	0
ENSMUSG00000026895	12	0	6	0	14	0	14	0	11	0	13	0	51	0	19	0	0	0	3	0	26	0	0	0	0	0	5	0	0	0	15	0	32	0	2	0	0	0	25	0	0	0	11	0	61	0	5	0	0
ENSMUSG00000026887	0	0	0	0	0	0	0	0	0	0	23	0	0	0	0	0	0	0	0	0	0	0	0	0	20	0	0	0	0	0	0	0	33	0	0	0	0	0	26	0	0	0	0	0	20	0	0	0	0
ENSMUSG00000085141	0	0	0	0	0	0	0	0	0	0	0	0	0	0	0	0	0	0	0	0	0	0	0	0	0	0	0	0	0	0	0	0	0	0	0	0	0	0	0	0	0	0	0	0	0	0	0	0	0
ENSMUSG00000087187	0	0	0	0	0	0	0	0	0	0	0	0	0	0	0	0	0	0	0	0	0	0	0	0	0	0	0	0	0	0	0	0	8	0	0	0	0	0	0	0	0	0	0	0	0	0	0	0	0
ENSMUSG00000009030	0	0	0	0	0	0	0	0	53	0	0	0	0	0	0	0	0	0	0	0	76	0	0	0	41	0	88	0	0	0	0	0	0	0	0	0	0	0	0	0	47	0	0	0	0	0	0	0	0
ENSMUSG00000066798	0	0	0	0	0	0	0	0	0	0	0	0	0	0	0	0	0	0	0	0	0	0	0	0	0	0	0	0	0	0	0	0	0	0	0	0	0	0	0	0	0	0	0	0	0	0	0	0	5
ENSMUSG00000107586	0	0	0	0	0	0	0	0	0	0	0	0	0	0	0	0	0	0	0	0	0	0	0	0	0	0	0	0	0	0	0	0	0	0	0	0	0	0	0	0	0	0	0	0	21	0	0	0	0
ENSMUSG00000026750	12	0	11	0	27	0	0	0	0	0	0	0	86	0	18	0	0	0	0	0	0	0	7	0	32	0	43	0	18	0	53	0	7	0	11	0	5	0	0	0	0	0	23	0	27	0	28	0	6
ENSMUSG00000046618	0	0	0	0	0	0	0	0	0	0	0	0	0	0	0	0	0	0	0	0	0	0	0	0	0	0	0	0	0	0	0	0	0	0	0	0	0	0	0	0	123	0	0	0	0	0	0	0	0
ENSMUSG00000035295	0	0	1	0	0	0	0	0	0	0	1	0	3	0	2	0	0	0	1	0	2	0	0	0	0	0	3	0	0	0	0	0	3	0	0	0	0	0	0	0	0	0	0	0	2	0	4	0	0
ENSMUSG00000062997	2	0	9	0	1	0	0	0	0	0	0	0	8	0	12	0	0	0	1	0	9	0	0	0	2	0	7	0	0	0	7	0	3	0	2	0	0	0	0	0	1	0	4	0	4	0	2	0	1
ENSMUSG00000035236	0	0	0	0	27	0	0	0	0	0	0	0	0	0	0	0	0	0	0	0	23	0	0	0	0	0	0	0	0	0	0	0	0	0	0	0	0	0	0	0	0	0	0	0	0	0	0	0	0
ENSMUSG00000052248	0	0	0	0	0	0	0	0	0	0	0	0	0	0	1	0	0	0	2	0	0	0	3	0	8	0	0	0	0	0	0	0	0	0	0	0	0	0	0	0	0	0	0	0	0	0	0	0	0
ENSMUSG00000026765	0	0	83	0	0	0	0	0	0	0	0	0	0	0	0	0	0	0	0	0	0	0	0	0	0	0	44	0	0	0	0	0	0	0	0	0	0	0	0	0	0	0	0	0	0	0	0	0	0
ENSMUSG00000050447	0	0	0	0	0	0	0	0	0	0	0	0	52	0	0	0	0	0	0	0	0	0	0	0	0	0	0	0	0	0	0	0	0	0	0	0	0	0	0	0	0	0	0	0	0	0	0	0	15
ENSMUSG00000085862	0	0	0	0	0	0	0	0	0	0	0	0	0	0	0	0	0	0	0	0	0	0	0	0	0	0	0	0	0	0	0	0	0	0	0	0	0	0	0	0	0	0	0	0	0	0	0	0	0
ENSMUSG00000017144	1	0	121	0	0	0	38	0	37	0	31	0	26	0	0	0	0	0	20	0	1	0	0	0	34	0	70	0	0	0	0	0	27	0	20	0	54	0	46	0	0	0	0	0	203	0	51	0	15
ENSMUSG00000036249	0	0	0	0	0	0	0	0	0	0	0	0	0	0	0	0	0	0	0	0	0	0	0	0	0	0	0	0	0	0	0	0	0	0	18	0	0	0	0	0	0	0	0	0	0	0	0	0	0
ENSMUSG00000026946	0	0	0	0	0	0	0	0	0	0	0	0	0	0	0	0	0	0	0	0	0	0	0	0	0	0	0	0	0	0	0	0	0	0	0	0	0	0	0	0	0	0	0	0	0	0	0	0	0
ENSMUSG00000053475	0	0	0	0	0	0	23	0	4	0	0	0	0	0	0	0	0	0	3	0	0	0	0	0	0	0	0	0	0	0	0	0	0	0	4	0	0	0	0	0	0	0	0	0	0	0	17	0	0
ENSMUSG00000085315	0	0	0	0	0	0	0	0	0	0	0	0	0	0	0	0	0	0	0	0	0	0	0	0	0	0	0	0	0	0	0	0	0	0	0	0	0	0	0	0	0	0	0	0	0	0	0	0	0
ENSMUSG00000026960	58	0	0	0	0	0	0	0	3	0	0	0	0	0	0	0	0	0	38	0	0	0	0	0	0	0	0	0	0	0	59	0	0	0	8	0	0	0	0	0	34	0	27	0	83	0	0	0	0
ENSMUSG00000026826	0	0	2	0	0	0	0	0	0	0	0	0	0	0	0	0	0	0	0	0	0	0	34	0	0	0	0	0	0	0	0	0	5	0	0	0	4	0	0	0	0	0	0	0	0	0	0	0	0
ENSMUSG00000026839	15	0	0	0	0	0	0	0	0	0	0	0	0	0	0	0	0	0	0	0	0	0	0	0	0	0	0	0	1	0	5	0	0	0	0	0	0	0	0	0	0	0	0	0	0	0	0	0	3
ENSMUSG00000086129	0	0	0	0	0	0	0	0	0	0	0	0	0	0	0	0	0	0	0	0	0	0	0	0	0	0	0	0	20	0	0	0	0	0	0	0	0	0	0	0	0	0	0	0	0	0	0	0	0
ENSMUSG00000054580	0	0	0	0	0	0	0	0	0	0	0	0	0	0	0	0	0	0	0	0	0	0	0	0	0	0	3	0	0	0	0	0	0	0	0	0	0	0	0	0	0	0	0	0	0	0	0	0	0
ENSMUSG00000064289	0	0	0	0	0	0	0	0	46	0	0	0	0	0	0	0	0	0	0	0	75	0	94	0	0	0	2	0	34	0	0	0	0	0	49	0	3	0	76	0	0	0	0	0	0	0	0	0	0
ENSMUSG00000035000	0	0	0	0	0	0	0	0	0	0	0	0	0	0	0	0	0	0	0	0	0	0	0	0	0	0	0	0	0	0	0	0	0	0	0	0	0	0	0	0	0	0	0	0	69	0	0	0	0
ENSMUSG00000034903	0	0	0	0	0	0	0	0	0	0	0	0	0	0	0	0	0	0	0	0	0	0	0	0	0	0	0	0	45	0	0	0	28	0	0	0	0	0	0	0	0	0	0	0	13	0	0	0	0
ENSMUSG00000075318	0	0	0	0	0	0	0	0	0	0	0	0	0	0	0	0	0	0	0	0	0	0	0	0	0	0	0	0	0	0	0	0	0	0	0	0	0	0	0	0	0	0	0	0	0	0	0	0	0
ENSMUSG00000034848	0	0	0	0	0	0	0	0	12	0	0	0	0	0	0	0	0	0	0	0	0	0	0	0	0	0	0	0	0	0	0	0	0	0	0	0	0	0	0	0	0	0	0	0	0	0	0	0	0
ENSMUSG00000034780	0	0	0	0	0	0	0	0	0	0	0	0	0	0	0	0	0	0	0	0	0	0	0	0	0	0	0	0	1	0	0	0	10	0	0	0	0	0	0	0	0	0	0	0	0	0	0	0	0
ENSMUSG00000005233	0	0	0	0	0	0	0	0	163	0	0	0	16	0	56	0	0	0	0	0	0	0	0	0	0	0	0	0	0	0	0	0	0	0	0	0	77	0	0	0	0	0	6	0	0	0	0	0	0
ENSMUSG00000068882	37	0	57	0	0	0	16	0	11	0	21	0	35	0	16	0	0	0	18	0	58	0	46	0	47	0	59	0	26	0	54	0	21	0	29	0	9	0	14	0	45	0	4	0	50	0	18	0	5
ENSMUSG00000051730	0	0	0	0	0	0	29	0	16	0	0	0	0	0	0	0	0	0	1	0	3	0	29	0	0	0	0	0	0	0	0	0	0	0	1	0	2	0	0	0	0	0	0	0	0	0	36	0	0
ENSMUSG00000089902	0	0	0	0	0	0	0	0	0	0	0	0	0	0	0	0	0	0	4	0	15	0	2	0	0	0	0	0	0	0	0	0	0	0	5	0	0	0	0	0	0	0	0	0	2	0	4	0	0
ENSMUSG00000087264	0	0	0	0	0	0	0	0	0	0	0	0	0	0	0	0	0	0	0	0	0	0	0	0	0	0	0	0	0	0	1	0	0	0	0	0	0	0	0	0	0	0	0	0	0	0	0	0	0
ENSMUSG00000086515	0	0	0	0	0	0	0	0	0	0	0	0	0	0	0	0	0	0	0	0	0	0	0	0	0	0	0	0	0	0	0	0	0	0	0	0	0	0	0	0	0	0	0	0	0	0	0	0	0
ENSMUSG00000075302	0	0	0	0	0	0	0	0	0	0	0	0	0	0	0	0	0	0	0	0	0	0	0	0	0	0	0	0	0	0	0	0	0	0	0	0	0	0	0	0	0	0	0	0	0	0	9	0	0
ENSMUSG00000097025	0	0	0	0	0	0	0	0	0	0	0	0	0	0	16	0	0	0	0	0	0	0	0	0	0	0	0	0	0	0	0	0	0	0	1	0	0	0	0	0	0	0	0	0	10	0	0	0	0
ENSMUSG00000041975	0	0	0	0	0	0	0	0	0	0	0	0	0	0	0	0	0	0	0	0	0	0	100	0	0	0	0	0	0	0	0	0	0	0	0	0	0	0	0	0	0	0	0	0	0	0	0	0	0
ENSMUSG00000027015	42	0	0	0	0	0	0	0	0	0	0	0	0	0	0	0	0	0	0	0	0	0	0	0	0	0	0	0	0	0	79	0	0	0	0	0	0	0	0	0	0	0	0	0	0	0	0	0	0
ENSMUSG00000027018	0	0	41	0	0	0	0	0	19	0	0	0	52	0	55	0	0	0	0	0	0	0	80	0	0	0	0	0	0	0	0	0	0	0	7	0	9	0	40	0	35	0	0	0	94	0	0	0	0
ENSMUSG00000041921	0	0	0	0	0	0	0	0	0	0	0	0	0	0	0	0	0	0	0	0	22	0	42	0	0	0	0	0	0	0	0	0	0	0	0	0	6	0	0	0	0	0	0	0	0	0	0	0	0
ENSMUSG00000006494	0	0	0	0	0	0	0	0	0	0	8	0	0	0	85	0	0	0	61	0	6	0	0	0	0	0	0	0	0	0	0	0	0	0	0	0	0	0	0	0	0	0	0	0	0	0	24	0	10
ENSMUSG00000063714	0	0	10	0	0	0	0	0	0	0	0	0	0	0	0	0	0	0	0	0	3	0	30	0	0	0	0	0	0	0	0	0	0	0	5	0	1	0	4	0	0	0	0	0	0	0	0	0	0
ENSMUSG00000068859	0	0	0	0	0	0	0	0	0	0	1	0	0	0	0	0	0	0	0	0	0	0	0	0	0	0	0	0	0	0	0	0	0	0	0	0	0	0	0	0	0	0	0	0	1	0	0	0	0
ENSMUSG00000086382	0	0	0	0	0	0	0	0	0	0	0	0	0	0	0	0	0	0	0	0	0	0	0	0	0	0	0	0	0	0	0	0	0	0	0	0	0	0	0	0	0	0	0	0	0	0	0	0	0
ENSMUSG00000086544	0	0	0	0	0	0	0	0	0	0	0	0	0	0	0	0	0	0	0	0	0	0	0	0	0	0	0	0	0	0	0	0	0	0	1	0	0	0	1	0	0	0	0	0	0	0	0	0	0
ENSMUSG00000085838	0	0	0	0	0	0	0	0	0	0	0	0	0	0	0	0	0	0	0	0	0	0	0	0	0	0	0	0	0	0	0	0	0	0	0	0	0	0	0	0	0	0	0	0	0	0	0	0	0
ENSMUSG00000018770	44	0	7	0	40	0	15	0	17	0	45	0	78	0	34	0	0	0	23	0	24	0	29	0	26	0	10	0	0	0	68	0	60	0	32	0	3	0	130	0	8	0	17	0	140	0	36	0	26
ENSMUSG00000042499	15	0	0	0	0	0	0	0	0	0	0	0	0	0	0	0	0	0	0	0	14	0	0	0	0	0	0	0	0	0	0	0	0	0	0	0	0	0	0	0	0	0	0	0	0	0	0	0	0
ENSMUSG00000075277	0	0	0	0	0	0	0	0	0	0	0	0	0	0	0	0	0	0	0	0	0	0	0	0	0	0	0	0	0	0	0	0	0	0	0	0	0	0	0	0	0	0	5	0	0	0	0	0	0
ENSMUSG00000059005	4	0	0	0	13	0	0	0	0	0	0	0	9	0	16	0	0	0	6	0	44	0	0	0	0	0	31	0	0	0	0	0	15	0	0	0	12	0	0	0	0	0	0	0	14	0	0	0	0
ENSMUSG00000015839	20	0	20	0	0	0	18	0	0	0	100	0	0	0	3	0	0	0	0	0	8	0	0	0	0	0	40	0	0	0	0	0	17	0	4	0	0	0	11	0	46	0	0	0	87	0	0	0	8
ENSMUSG00000075273	0	0	0	0	29	0	0	0	0	0	0	0	0	0	0	0	0	0	0	0	76	0	0	0	0	0	0	0	0	0	0	0	0	0	0	0	9	0	0	0	0	0	0	0	0	0	0	0	0
ENSMUSG00000002732	0	0	37	0	117	0	0	0	36	0	0	0	89	0	91	0	0	0	46	0	2	0	56	0	0	0	57	0	67	0	77	0	39	0	14	0	12	0	33	0	0	0	0	0	92	0	25	0	43
ENSMUSG00000002733	6	0	0	0	0	0	0	0	0	0	0	0	0	0	0	0	0	0	0	0	0	0	0	0	0	0	0	0	0	0	0	0	15	0	0	0	0	0	0	0	0	0	26	0	1	0	21	0	0
ENSMUSG00000027014	0	0	23	0	3	0	0	0	0	0	0	0	24	0	0	0	0	0	0	0	0	0	0	0	0	0	0	0	0	0	0	0	0	0	0	0	0	0	0	0	0	0	0	0	0	0	0	0	0
ENSMUSG00000027007	0	0	0	0	0	0	0	0	0	0	0	0	0	0	0	0	0	0	0	0	0	0	0	0	0	0	0	0	0	0	0	0	0	0	0	0	0	0	0	0	0	0	0	0	0	0	0	0	0
ENSMUSG00000027006	0	0	57	0	0	0	0	0	0	0	0	0	0	0	47	0	0	0	3	0	64	0	0	0	58	0	0	0	0	0	23	0	38	0	1	0	0	0	18	0	0	0	50	0	38	0	38	0	15
ENSMUSG00000027001	14	0	0	0	21	0	0	0	3	0	0	0	10	0	0	0	0	0	0	0	0	0	0	0	0	0	0	0	0	0	11	0	0	0	0	0	0	0	0	0	0	0	0	0	0	0	0	0	0
ENSMUSG00000026999	0	0	0	0	0	0	0	0	0	0	0	0	0	0	37	0	0	0	0	0	0	0	0	0	0	0	0	0	0	0	23	0	0	0	0	0	0	0	0	0	0	0	0	0	0	0	0	0	0
ENSMUSG00000027091	0	0	0	0	0	0	11	0	0	0	12	0	10	0	0	0	0	0	11	0	0	0	0	0	0	0	0	0	0	0	0	0	11	0	0	0	3	0	0	0	0	0	0	0	19	0	0	0	0
ENSMUSG00000048388	0	0	0	0	0	0	0	0	0	0	0	0	0	0	0	0	0	0	0	0	0	0	0	0	0	0	0	0	0	0	0	0	0	0	0	0	0	0	0	0	0	0	0	0	0	0	0	0	0
ENSMUSG00000059588	0	0	0	0	0	0	0	0	0	0	0	0	0	0	0	0	0	0	0	0	0	0	0	0	0	0	0	0	0	0	0	0	0	0	0	0	0	0	0	0	0	0	0	0	0	0	0	0	0
ENSMUSG00000027082	0	0	21	0	0	0	0	0	0	0	0	0	0	0	31	0	0	0	0	0	79	0	34	0	0	0	0	0	0	0	0	0	76	0	0	0	0	0	0	0	0	0	0	0	12	0	0	0	0
ENSMUSG00000027080	0	0	0	0	0	0	0	0	0	0	0	0	0	0	0	0	0	0	0	0	0	0	0	0	0	0	0	0	0	0	14	0	0	0	0	0	0	0	0	0	0	0	0	0	0	0	0	0	0
ENSMUSG00000023224	32	0	35	0	52	0	114	0	13	0	0	0	0	0	24	0	0	0	14	0	17	0	0	0	10	0	18	0	0	0	0	0	148	0	17	0	0	0	10	0	0	0	11	0	32	0	0	0	0
ENSMUSG00000027075	0	0	0	0	0	0	10	0	0	0	0	0	0	0	0	0	0	0	0	0	0	0	0	0	0	0	0	0	0	0	0	0	0	0	0	0	0	0	0	0	0	0	0	0	0	0	0	0	0
ENSMUSG00000027074	1	0	0	0	0	0	0	0	0	0	0	0	0	0	0	0	0	0	0	0	0	0	0	0	0	0	0	0	0	0	0	0	0	0	0	0	7	0	18	0	0	0	0	0	0	0	0	0	0
ENSMUSG00000027067	0	0	0	0	0	0	0	0	0	0	0	0	0	0	0	0	0	0	0	0	0	0	0	0	8	0	0	0	0	0	16	0	4	0	1	0	0	0	0	0	0	0	5	0	8	0	18	0	0
ENSMUSG00000008200	0	0	0	0	0	0	0	0	0	0	0	0	0	0	0	0	0	0	0	0	0	0	0	0	0	0	0	0	0	0	14	0	0	0	0	0	0	0	0	0	0	0	0	0	0	0	0	0	6
ENSMUSG00000005505	0	0	3	0	0	0	0	0	0	0	0	0	2	0	0	0	0	0	0	0	0	0	0	0	0	0	0	0	2	0	3	0	0	0	0	0	0	0	2	0	0	0	1	0	0	0	0	0	3
ENSMUSG00000063235	0	0	52	0	0	0	0	0	0	0	0	0	6	0	0	0	0	0	0	0	0	0	0	0	0	0	0	0	12	0	19	0	0	0	0	0	0	0	35	0	0	0	20	0	0	0	46	0	14
ENSMUSG00000002105	0	0	30	0	0	0	0	0	0	0	0	0	48	0	0	0	0	0	0	0	37	0	0	0	0	0	0	0	0	0	0	0	0	0	4	0	0	0	0	0	0	0	0	0	0	0	0	0	0
ENSMUSG00000002111	0	0	0	0	0	0	0	0	0	0	0	0	0	0	0	0	0	0	0	0	0	0	65	0	0	0	0	0	0	0	0	0	0	0	0	0	0	0	0	0	0	0	0	0	0	0	0	0	0
ENSMUSG00000097868	0	0	0	0	0	0	0	0	0	0	0	0	0	0	0	0	0	0	0	0	0	0	0	0	0	0	0	0	0	0	8	0	0	0	0	0	0	0	0	0	0	0	0	0	0	0	0	0	0
ENSMUSG00000027257	0	0	0	0	0	0	0	0	0	0	0	0	0	0	0	0	0	0	0	0	0	0	0	0	0	0	0	0	0	0	0	0	0	0	0	0	0	0	0	0	0	0	0	0	0	0	0	0	0
ENSMUSG00000027255	0	0	0	0	0	0	5	0	0	0	0	0	0	0	0	0	0	0	34	0	0	0	0	0	0	0	0	0	0	0	0	0	22	0	0	0	0	0	0	0	0	0	0	0	0	0	15	0	0
ENSMUSG00000075040	0	0	0	0	0	0	0	0	0	0	0	0	0	0	17	0	0	0	0	0	0	0	0	0	0	0	0	0	0	0	13	0	4	0	0	0	0	0	0	0	0	0	0	0	0	0	0	0	0
ENSMUSG00000027239	24	0	18	0	5	0	0	0	0	0	10	0	34	0	17	0	0	0	29	0	5	0	6	0	6	0	5	0	4	0	15	0	25	0	3	0	20	0	10	0	13	0	9	0	43	0	11	0	4
ENSMUSG00000027230	0	0	12	0	0	0	0	0	0	0	0	0	20	0	21	0	0	0	9	0	45	0	0	0	4	0	0	0	0	0	0	0	31	0	1	0	0	0	35	0	0	0	5	0	11	0	7	0	0
ENSMUSG00000027223	0	0	0	0	0	0	0	0	0	0	0	0	0	0	0	0	0	0	0	0	0	0	0	0	0	0	0	0	0	0	0	0	0	0	0	0	0	0	6	0	0	0	0	0	0	0	0	0	0
ENSMUSG00000068742	1	0	0	0	0	0	0	0	0	0	0	0	0	0	0	0	0	0	0	0	0	0	0	0	0	0	5	0	0	0	0	0	0	0	0	0	0	0	1	0	0	0	0	0	2	0	0	0	0
ENSMUSG00000084781	2	0	0	0	0	0	0	0	0	0	0	0	0	0	0	0	0	0	0	0	0	0	0	0	0	0	1	0	0	0	0	0	0	0	1	0	0	0	0	0	0	0	0	0	0	0	0	0	0
ENSMUSG00000049922	0	0	0	0	0	0	0	0	0	0	0	0	0	0	0	0	0	0	0	0	0	0	0	0	0	0	0	0	0	0	0	0	0	0	0	0	0	0	0	0	0	0	0	0	16	0	0	0	0
ENSMUSG00000075028	0	0	51	0	0	0	0	0	0	0	0	0	0	0	0	0	0	0	0	0	60	0	0	0	0	0	0	0	23	0	7	0	0	0	0	0	0	0	0	0	0	0	0	0	0	0	0	0	0
ENSMUSG00000068735	0	0	0	0	0	0	0	0	0	0	0	0	0	0	0	0	0	0	0	0	0	0	0	0	0	0	0	0	0	0	0	0	0	0	0	0	0	0	0	0	17	0	0	0	0	0	1	0	0
ENSMUSG00000027217	0	0	0	0	0	0	0	0	0	0	0	0	17	0	0	0	0	0	30	0	0	0	0	0	0	0	0	0	0	0	0	0	0	0	0	0	0	0	0	0	0	0	3	0	2	0	22	0	0
ENSMUSG00000027215	0	0	0	0	0	0	0	0	0	0	0	0	0	0	0	0	0	0	0	0	0	0	0	0	0	0	0	0	0	0	0	0	40	0	0	0	0	0	0	0	0	0	11	0	8	0	0	0	23
ENSMUSG00000087006	0	0	0	0	19	0	0	0	0	0	0	0	0	0	0	0	0	0	0	0	15	0	0	0	0	0	0	0	0	0	0	0	0	0	0	0	0	0	0	0	0	0	0	0	10	0	0	0	0
ENSMUSG00000045464	0	0	0	0	0	0	60	0	0	0	0	0	0	0	0	0	0	0	0	0	0	0	0	0	0	0	0	0	0	0	0	0	0	0	0	0	0	0	0	0	0	0	2	0	0	0	0	0	0
ENSMUSG00000027193	73	0	0	0	62	0	2	0	0	0	0	0	26	0	0	0	0	0	21	0	0	0	6	0	72	0	2	0	0	0	0	0	24	0	15	0	0	0	34	0	0	0	13	0	41	0	64	0	0
ENSMUSG00000027165	0	0	0	0	0	0	0	0	17	0	0	0	31	0	4	0	0	0	65	0	31	0	0	0	0	0	0	0	0	0	0	0	0	0	0	0	0	0	0	0	0	0	0	0	0	0	0	0	0
ENSMUSG00000027164	0	0	0	0	0	0	0	0	0	0	0	0	0	0	0	0	0	0	0	0	0	0	0	0	0	0	10	0	0	0	0	0	0	0	0	0	0	0	0	0	0	0	0	0	3	0	0	0	0
ENSMUSG00000048058	0	0	0	0	0	0	0	0	0	0	0	0	0	0	0	0	0	0	0	0	0	0	0	0	0	0	0	0	1	0	0	0	0	0	20	0	0	0	0	0	0	0	0	0	30	0	0	0	0
ENSMUSG00000027189	35	0	0	0	0	0	3	0	19	0	0	0	0	0	45	0	0	0	26	0	0	0	0	0	0	0	12	0	0	0	0	0	2	0	0	0	0	0	0	0	27	0	0	0	0	0	9	0	0
ENSMUSG00000075012	0	0	0	0	0	0	0	0	0	0	0	0	0	0	0	0	0	0	0	0	1	0	0	0	0	0	0	0	27	0	0	0	0	0	0	0	0	0	24	0	0	0	0	0	0	0	0	0	0
ENSMUSG00000010911	33	0	0	0	0	0	0	0	0	0	0	0	18	0	0	0	0	0	0	0	22	0	0	0	0	0	0	0	0	0	0	0	0	0	0	0	0	0	37	0	0	0	0	0	40	0	19	0	0
ENSMUSG00000027187	0	0	0	0	0	0	0	0	0	0	0	0	8	0	0	0	0	0	0	0	103	0	111	0	45	0	77	0	0	0	139	0	8	0	49	0	0	0	32	0	0	0	0	0	0	0	47	0	46
ENSMUSG00000027184	47	0	29	0	0	0	0	0	14	0	0	0	19	0	34	0	0	0	13	0	0	0	14	0	0	0	0	0	0	0	0	0	40	0	11	0	7	0	9	0	3	0	9	0	0	0	21	0	5
ENSMUSG00000032698	0	0	0	0	0	0	0	0	0	0	0	0	0	0	0	0	0	0	0	0	0	0	0	0	0	0	0	0	0	0	0	0	0	0	0	0	0	0	0	0	0	0	0	0	0	0	29	0	0
ENSMUSG00000068686	0	0	0	0	0	0	0	0	0	0	0	0	5	0	0	0	0	0	0	0	0	0	0	0	0	0	0	0	0	0	0	0	0	0	0	0	0	0	0	0	0	0	0	0	0	0	0	0	0
ENSMUSG00000032679	0	0	0	0	0	0	0	0	0	0	0	0	191	0	0	0	0	0	0	0	0	0	0	0	0	0	0	0	0	0	0	0	0	0	0	0	0	0	0	0	0	0	0	0	66	0	27	0	0
ENSMUSG00000027177	0	0	1	0	0	0	0	0	0	0	0	0	0	0	0	0	0	0	0	0	29	0	4	0	0	0	0	0	0	0	85	0	57	0	0	0	0	0	0	0	0	0	0	0	0	0	4	0	0
ENSMUSG00000045106	0	0	0	0	0	0	0	0	0	0	0	0	0	0	0	0	0	0	0	0	0	0	24	0	0	0	0	0	0	0	0	0	0	0	0	0	0	0	0	0	0	0	0	0	0	0	0	0	0
ENSMUSG00000027170	3	0	0	0	0	0	6	0	1	0	0	0	14	0	5	0	0	0	0	0	9	0	0	0	7	0	0	0	0	0	0	0	0	0	7	0	0	0	0	0	0	0	6	0	27	0	9	0	3
ENSMUSG00000016458	0	0	0	0	0	0	0	0	0	0	0	0	0	0	0	0	0	0	0	0	0	0	0	0	0	0	0	0	0	0	0	0	97	0	0	0	0	0	0	0	0	0	0	0	93	0	0	0	0
ENSMUSG00000005973	57	0	35	0	0	0	31	0	0	0	0	0	74	0	0	0	0	0	33	0	70	0	36	0	2	0	0	0	0	0	16	0	39	0	34	0	31	0	41	0	0	0	37	0	74	0	14	0	0
ENSMUSG00000042670	0	0	0	0	0	0	6	0	8	0	7	0	21	0	18	0	0	0	4	0	11	0	3	0	2	0	5	0	16	0	11	0	4	0	3	0	4	0	4	0	0	0	0	0	0	0	6	0	0
ENSMUSG00000027166	0	0	0	0	0	0	11	0	0	0	0	0	0	0	0	0	0	0	0	0	19	0	0	0	0	0	0	0	0	0	0	0	0	0	0	0	4	0	0	0	0	0	0	0	19	0	0	0	0
ENSMUSG00000085218	0	0	0	0	0	0	0	0	0	0	0	0	0	0	0	0	0	0	0	0	0	0	0	0	0	0	0	0	0	0	0	0	0	0	0	0	0	0	0	0	0	0	0	0	0	0	0	0	0
ENSMUSG00000016386	0	0	0	0	0	0	0	0	0	0	0	0	0	0	0	0	0	0	0	0	0	0	0	0	0	0	0	0	0	0	0	0	0	0	0	0	18	0	0	0	0	0	0	0	0	0	0	0	8
ENSMUSG00000027122	0	0	0	0	0	0	21	0	1	0	0	0	8	0	25	0	0	0	21	0	0	0	0	0	0	0	0	0	0	0	0	0	0	0	0	0	0	0	0	0	0	0	0	0	0	0	23	0	0
ENSMUSG00000057234	0	0	0	0	0	0	0	0	0	0	0	0	0	0	0	0	0	0	0	0	0	0	0	0	0	0	0	0	0	0	0	0	0	0	20	0	0	0	0	0	0	0	0	0	46	0	16	0	0
ENSMUSG00000027115	0	0	0	0	0	0	0	0	0	0	0	0	0	0	111	0	0	0	0	0	0	0	0	0	0	0	0	0	0	0	0	0	0	0	0	0	0	0	0	0	0	0	0	0	0	0	0	0	0
ENSMUSG00000048482	0	0	0	0	0	0	0	0	0	0	0	0	0	0	0	0	0	0	0	0	0	0	0	0	0	0	0	0	0	0	9	0	0	0	0	0	0	0	34	0	0	0	0	0	0	0	0	0	0
ENSMUSG00000027162	0	0	31	0	0	0	0	0	0	0	0	0	0	0	0	0	0	0	0	0	46	0	88	0	0	0	0	0	0	0	0	0	67	0	11	0	8	0	0	0	0	0	6	0	25	0	0	0	0
ENSMUSG00000050199	0	0	0	0	0	0	0	0	0	0	0	0	0	0	0	0	0	0	43	0	0	0	22	0	0	0	30	0	0	0	0	0	0	0	4	0	0	0	0	0	0	0	0	0	0	0	0	0	0
ENSMUSG00000027160	1	0	4	0	0	0	0	0	0	0	0	0	1	0	8	0	0	0	17	0	0	0	2	0	0	0	13	0	0	0	0	0	0	0	0	0	9	0	6	0	0	0	3	0	2	0	0	0	0
ENSMUSG00000074971	0	0	0	0	0	0	0	0	0	0	0	0	0	0	26	0	0	0	0	0	0	0	0	0	0	0	0	0	0	0	0	0	0	0	0	0	0	0	0	0	0	0	0	0	0	0	0	0	7
ENSMUSG00000027131	6	0	4	0	3	0	0	0	0	0	0	0	14	0	0	0	0	0	0	0	2	0	6	0	3	0	0	0	0	0	1	0	0	0	0	0	0	0	0	0	0	0	0	0	3	0	0	0	0
ENSMUSG00000027132	30	0	0	0	0	0	0	0	0	0	0	0	9	0	0	0	0	0	11	0	23	0	13	0	0	0	31	0	0	0	0	0	0	0	0	0	0	0	0	0	28	0	0	0	0	0	23	0	0
ENSMUSG00000055943	0	0	28	0	0	0	0	0	0	0	0	0	22	0	34	0	0	0	12	0	0	0	21	0	6	0	10	0	0	0	22	0	19	0	0	0	0	0	12	0	0	0	0	0	7	0	3	0	6
ENSMUSG00000003604	0	0	0	0	0	0	0	0	0	0	0	0	10	0	0	0	0	0	0	0	0	0	0	0	0	0	0	0	0	0	21	0	0	0	0	0	0	0	0	0	0	0	0	0	0	0	0	0	0
ENSMUSG00000074934	0	0	0	0	0	0	0	0	0	0	0	0	0	0	0	0	0	0	0	0	0	0	0	0	0	0	0	0	0	0	0	0	0	0	0	0	0	0	0	0	0	0	0	0	0	0	0	0	0
ENSMUSG00000023236	0	0	0	0	0	0	0	0	0	0	0	0	0	0	0	0	0	0	0	0	0	0	0	0	8	0	0	0	0	0	0	0	0	0	0	0	0	0	0	0	0	0	0	0	0	0	0	0	0
ENSMUSG00000041219	0	0	0	0	0	0	0	0	0	0	0	0	0	0	27	0	0	0	0	0	0	0	0	0	0	0	0	0	0	0	0	0	0	0	0	0	0	0	0	0	0	0	35	0	0	0	0	0	0
ENSMUSG00000040321	0	0	0	0	0	0	0	0	0	0	0	0	0	0	0	0	0	0	0	0	0	0	0	0	0	0	2	0	0	0	0	0	0	0	0	0	0	0	0	0	0	0	0	0	0	0	0	0	0
ENSMUSG00000057147	0	0	0	0	0	0	0	0	0	0	0	0	0	0	0	0	0	0	0	0	0	0	129	0	0	0	0	0	0	0	0	0	11	0	0	0	0	0	0	0	0	0	0	0	0	0	0	0	0
ENSMUSG00000086328	0	0	26	0	11	0	0	0	6	0	0	0	0	0	0	0	0	0	0	0	10	0	0	0	0	0	0	0	0	0	0	0	0	0	0	0	0	0	0	0	0	0	0	0	0	0	0	0	0
ENSMUSG00000099470	19	0	0	0	0	0	0	0	0	0	0	0	0	0	0	0	0	0	0	0	0	0	0	0	0	0	0	0	0	0	0	0	0	0	0	0	0	0	0	0	0	0	0	0	4	0	2	0	0
ENSMUSG00000027349	5	0	0	0	2	0	0	0	0	0	0	0	2	0	4	0	0	0	1	0	4	0	54	0	2	0	0	0	0	0	0	0	0	0	0	0	0	0	0	0	0	0	0	0	0	0	0	0	0
ENSMUSG00000040152	0	0	3	0	0	0	6	0	23	0	0	0	97	0	67	0	0	0	0	0	38	0	0	0	0	0	44	0	0	0	0	0	286	0	0	0	0	0	0	0	0	0	1	0	82	0	0	0	0
ENSMUSG00000101859	0	0	0	0	0	0	0	0	2	0	0	0	15	0	3	0	0	0	0	0	4	0	0	0	0	0	4	0	0	0	0	0	32	0	0	0	0	0	0	0	0	0	0	0	6	0	0	0	0
ENSMUSG00000040133	0	0	0	0	0	0	4	0	0	0	0	0	14	0	0	0	0	0	0	0	0	0	0	0	0	0	0	0	0	0	0	0	0	0	0	0	0	0	0	0	0	0	0	0	0	0	0	0	0
ENSMUSG00000040084	0	0	0	0	0	0	0	0	36	0	0	0	0	0	0	0	0	0	0	0	0	0	0	0	0	0	0	0	0	0	0	0	0	0	0	0	1	0	0	0	0	0	11	0	0	0	0	0	0
ENSMUSG00000027331	0	0	0	0	0	0	0	0	0	0	0	0	14	0	0	0	0	0	0	0	0	0	0	0	0	0	0	0	0	0	0	0	0	0	28	0	15	0	0	0	0	0	15	0	0	0	0	0	0
ENSMUSG00000086421	0	0	0	0	0	0	0	0	0	0	0	0	5	0	0	0	0	0	0	0	0	0	0	0	0	0	0	0	0	0	0	0	0	0	6	0	3	0	0	0	0	0	5	0	0	0	0	0	0
ENSMUSG00000027332	0	0	0	0	0	0	23	0	0	0	118	0	0	0	0	0	0	0	0	0	43	0	0	0	0	0	0	0	0	0	0	0	0	0	0	0	0	0	0	0	0	0	5	0	0	0	0	0	0
ENSMUSG00000040007	0	0	0	0	0	0	0	0	0	0	0	0	0	0	0	0	0	0	1	0	0	0	0	0	0	0	0	0	0	0	0	0	0	0	0	0	0	0	0	0	0	0	0	0	0	0	0	0	0
ENSMUSG00000074916	0	0	0	0	0	0	0	0	0	0	0	0	16	0	0	0	0	0	12	0	0	0	13	0	0	0	0	0	0	0	0	0	0	0	0	0	0	0	0	0	0	0	0	0	0	0	0	0	0
ENSMUSG00000039983	0	0	0	0	0	0	0	0	0	0	0	0	43	0	0	0	0	0	0	0	0	0	0	0	0	0	0	0	0	0	4	0	0	0	0	0	0	0	0	0	0	0	42	0	0	0	0	0	0
ENSMUSG00000034278	0	0	0	0	0	0	0	0	0	0	0	0	0	0	0	0	0	0	0	0	0	0	0	0	0	0	0	0	26	0	0	0	0	0	0	0	0	0	0	0	0	0	0	0	18	0	0	0	0
ENSMUSG00000027313	0	0	0	0	0	0	0	0	0	0	0	0	0	0	0	0	0	0	0	0	0	0	0	0	0	0	0	0	0	0	0	0	53	0	0	0	0	0	0	0	0	0	0	0	0	0	0	0	0
ENSMUSG00000072980	0	0	0	0	0	0	0	0	0	0	0	0	0	0	18	0	0	0	0	0	0	0	0	0	0	0	0	0	0	0	0	0	0	0	0	0	0	0	0	0	0	0	6	0	0	0	0	0	0
ENSMUSG00000027298	12	0	0	0	0	0	0	0	0	0	0	0	0	0	0	0	0	0	20	0	0	0	0	0	0	0	0	0	0	0	0	0	0	0	0	0	0	0	0	0	0	0	0	0	0	0	0	0	0
ENSMUSG00000098789	0	0	0	0	0	0	0	0	0	0	0	0	0	0	0	0	0	0	0	0	0	0	0	0	0	0	0	0	0	0	0	0	0	0	0	0	0	0	0	0	0	0	0	0	0	0	24	0	33
ENSMUSG00000027286	0	0	0	0	0	0	0	0	0	0	2	0	2	0	0	0	0	0	0	0	0	0	0	0	0	0	0	0	0	0	0	0	14	0	0	0	0	0	0	0	0	0	0	0	0	0	0	0	0
ENSMUSG00000027285	0	0	0	0	0	0	0	0	0	0	135	0	36	0	0	0	0	0	0	0	0	0	9	0	0	0	0	0	0	0	0	0	0	0	0	0	23	0	0	0	0	0	0	0	0	0	0	0	0
ENSMUSG00000087519	0	0	0	0	0	0	4	0	0	0	0	0	0	0	0	0	0	0	0	0	0	0	0	0	0	0	0	0	0	0	0	0	0	0	0	0	0	0	0	0	0	0	0	0	0	0	0	0	0
ENSMUSG00000054484	0	0	0	0	0	0	0	0	0	0	0	0	0	0	0	0	0	0	0	0	0	0	0	0	0	0	0	0	0	0	0	0	0	0	0	0	0	0	0	0	0	0	0	0	46	0	0	0	0
ENSMUSG00000023572	17	0	0	0	0	0	12	0	0	0	0	0	0	0	0	0	0	0	0	0	0	0	67	0	0	0	0	0	0	0	0	0	21	0	0	0	0	0	25	0	0	0	0	0	0	0	45	0	0
ENSMUSG00000027259	0	0	0	0	0	0	0	0	0	0	0	0	0	0	0	0	0	0	0	0	0	0	0	0	0	0	6	0	0	0	0	0	0	0	0	0	0	0	0	0	0	0	0	0	0	0	0	0	0
ENSMUSG00000027254	0	0	0	0	0	0	0	0	0	0	0	0	0	0	0	0	0	0	3	0	0	0	0	0	0	0	0	0	0	0	2	0	0	0	0	0	0	0	0	0	0	0	0	0	0	0	6	0	0
ENSMUSG00000027238	0	0	0	0	0	0	0	0	0	0	0	0	0	0	0	0	0	0	0	0	0	0	0	0	39	0	0	0	0	0	0	0	0	0	0	0	0	0	0	0	0	0	26	0	35	0	0	0	0
ENSMUSG00000027236	0	0	0	0	0	0	0	0	0	0	0	0	0	0	0	0	0	0	0	0	0	0	0	0	0	0	0	0	0	0	0	0	0	0	0	0	0	0	0	0	0	0	0	0	0	0	0	0	0
ENSMUSG00000060802	224	0	436	0	465	0	220	0	39	0	0	0	247	0	113	0	2	0	90	0	194	0	3129	0	57	0	91	0	156	0	309	0	157	0	228	0	92	0	242	0	20	0	140	0	99	0	178	0	57
ENSMUSG00000027227	0	0	0	0	0	0	0	0	0	0	0	0	0	0	0	0	0	0	0	0	0	0	115	0	0	0	0	0	0	0	0	0	33	0	0	0	0	0	0	0	0	0	0	0	0	0	0	0	0
ENSMUSG00000033256	0	0	0	0	0	0	0	0	0	0	0	0	0	0	0	0	0	0	0	0	0	0	0	0	0	0	0	0	0	0	0	0	0	0	0	0	0	0	0	0	0	0	4	0	0	0	0	0	0
ENSMUSG00000005802	0	0	0	0	0	0	0	0	0	0	0	0	36	0	0	0	0	0	0	0	0	0	0	0	0	0	0	0	0	0	0	0	0	0	0	0	0	0	0	0	0	0	0	0	0	0	0	0	0
ENSMUSG00000005804	60	0	0	0	0	0	0	0	0	0	0	0	70	0	0	0	0	0	0	0	47	0	0	0	63	0	0	0	110	0	0	0	0	0	0	0	0	0	82	0	0	0	0	0	0	0	0	0	0
ENSMUSG00000005803	0	0	0	0	0	0	0	0	0	0	0	0	47	0	0	0	0	0	0	0	0	0	0	0	0	0	0	0	0	0	0	0	0	0	0	0	0	0	0	0	0	0	0	0	0	0	0	0	0
ENSMUSG00000027200	0	0	0	0	0	0	0	0	0	0	0	0	0	0	0	0	0	0	0	0	0	0	0	0	0	0	5	0	0	0	77	0	77	0	0	0	0	0	0	0	0	0	0	0	16	0	0	0	0
ENSMUSG00000035183	0	0	0	0	0	0	0	0	4	0	0	0	0	0	0	0	0	0	0	0	0	0	0	0	0	0	0	0	0	0	0	0	0	0	0	0	0	0	0	0	0	0	0	0	0	0	9	0	0
ENSMUSG00000027201	1	0	0	0	0	0	0	0	10	0	0	0	0	0	0	0	0	0	0	0	2	0	0	0	0	0	0	0	0	0	0	0	0	0	0	0	4	0	10	0	0	0	24	0	0	0	20	0	0
ENSMUSG00000053615	0	0	0	0	4	0	0	0	0	0	0	0	0	0	0	0	0	0	0	0	0	0	0	0	0	0	0	0	0	0	0	0	0	0	2	0	0	0	0	0	0	0	0	0	0	0	0	0	0
ENSMUSG00000091337	14	0	81	0	113	0	20	0	0	0	0	0	0	0	1	0	0	0	59	0	87	0	92	0	78	0	35	0	0	0	198	0	36	0	0	0	6	0	0	0	94	0	5	0	10	0	87	0	35
ENSMUSG00000027209	4	0	0	0	0	0	0	0	0	0	0	0	0	0	1	0	0	0	0	0	1	0	0	0	5	0	0	0	0	0	1	0	0	0	0	0	0	0	0	0	0	0	0	0	3	0	0	0	0
ENSMUSG00000027208	0	0	0	0	0	0	0	0	0	0	0	0	0	0	0	0	0	0	0	0	0	0	0	0	0	0	0	0	0	0	0	0	0	0	0	0	0	0	0	0	0	0	0	0	0	0	0	0	0
ENSMUSG00000023330	0	0	0	0	0	0	0	0	13	0	0	0	0	0	0	0	0	0	0	0	30	0	0	0	0	0	0	0	0	0	0	0	0	0	0	0	0	0	0	0	0	0	0	0	0	0	0	0	0
ENSMUSG00000001999	0	0	0	0	0	0	0	0	0	0	0	0	43	0	49	0	0	0	29	0	0	0	0	0	0	0	0	0	0	0	0	0	0	0	0	0	10	0	16	0	0	0	0	0	0	0	0	0	0
ENSMUSG00000003662	0	0	0	0	69	0	0	0	4	0	0	0	15	0	0	0	0	0	0	0	0	0	1	0	0	0	0	0	0	0	132	0	0	0	2	0	6	0	0	0	0	0	0	0	23	0	0	0	0
ENSMUSG00000027367	0	0	1	0	0	0	0	0	0	0	0	0	0	0	32	0	0	0	14	0	0	0	0	0	0	0	0	0	0	0	0	0	46	0	0	0	0	0	0	0	0	0	0	0	0	0	0	0	0
ENSMUSG00000027368	0	0	0	0	0	0	0	0	0	0	0	0	0	0	0	0	0	0	0	0	0	0	0	0	0	0	0	0	0	0	0	0	0	0	0	0	0	0	0	0	0	0	0	0	0	0	0	0	0
ENSMUSG00000027371	0	0	0	0	0	0	0	0	0	0	0	0	0	0	0	0	0	0	0	0	0	0	0	0	0	0	0	0	0	0	0	0	0	0	0	0	6	0	0	0	0	0	0	0	0	0	0	0	0
ENSMUSG00000034800	0	0	0	0	0	0	0	0	0	0	0	0	0	0	0	0	0	0	0	0	0	0	0	0	0	0	0	0	0	0	0	0	0	0	10	0	0	0	0	0	0	0	0	0	0	0	0	0	0
ENSMUSG00000027374	9	0	0	0	0	0	24	0	0	0	22	0	7	0	0	0	0	0	0	0	0	0	0	0	7	0	8	0	0	0	12	0	0	0	7	0	2	0	0	0	0	0	0	0	0	0	15	0	28
ENSMUSG00000051319	0	0	0	0	3	0	0	0	0	0	0	0	1	0	0	0	0	0	0	0	0	0	0	0	0	0	0	0	0	0	4	0	0	0	0	0	0	0	0	0	0	0	0	0	2	0	2	0	0
ENSMUSG00000027379	0	0	0	0	0	0	0	0	37	0	0	0	0	0	54	0	0	0	0	0	0	0	0	0	0	0	0	0	0	0	0	0	0	0	22	0	0	0	0	0	0	0	0	0	0	0	0	0	0
ENSMUSG00000027381	0	0	0	0	0	0	0	0	0	0	0	0	0	0	6	0	0	0	14	0	0	0	0	0	0	0	0	0	0	0	0	0	0	0	1	0	0	0	0	0	0	0	0	0	0	0	0	0	0
ENSMUSG00000074813	0	0	0	0	0	0	0	0	0	0	0	0	51	0	0	0	0	0	0	0	0	0	0	0	0	0	0	0	0	0	0	0	0	0	0	0	0	0	0	0	0	0	0	0	0	0	0	0	0
ENSMUSG00000074807	0	0	0	0	0	0	0	0	0	0	0	0	0	0	1	0	0	0	4	0	0	0	0	0	0	0	0	0	0	0	0	0	0	0	0	0	0	0	0	0	0	0	0	0	0	0	0	0	2
ENSMUSG00000027394	0	0	43	0	0	0	0	0	0	0	0	0	0	0	0	0	0	0	0	0	0	0	0	0	0	0	14	0	24	0	0	0	0	0	0	0	0	0	0	0	0	0	0	0	0	0	12	0	0
ENSMUSG00000037938	0	0	0	0	78	0	0	0	0	0	0	0	0	0	0	0	0	0	0	0	0	0	0	0	0	0	0	0	0	0	0	0	0	0	0	0	0	0	0	0	0	0	0	0	0	0	0	0	0
ENSMUSG00000037902	0	0	0	0	0	0	0	0	0	0	0	0	0	0	0	0	0	0	0	0	0	0	40	0	0	0	0	0	0	0	0	0	0	0	0	0	0	0	0	0	0	0	0	0	0	0	0	0	0
ENSMUSG00000027404	38	0	13	0	79	0	9	0	14	0	21	0	73	0	78	0	0	0	21	0	57	0	36	0	12	0	39	0	14	0	81	0	35	0	25	0	7	0	33	0	9	0	27	0	80	0	63	0	10
ENSMUSG00000027408	0	0	0	0	0	0	0	0	0	0	0	0	12	0	0	0	0	0	37	0	0	0	0	0	31	0	0	0	0	0	53	0	26	0	0	0	0	0	0	0	0	0	0	0	0	0	0	0	1
ENSMUSG00000037740	0	0	0	0	0	0	4	0	0	0	3	0	2	0	0	0	0	0	1	0	0	0	0	0	0	0	0	0	0	0	0	0	0	0	0	0	0	0	8	0	0	0	0	0	0	0	4	0	0
ENSMUSG00000079043	0	0	0	0	0	0	0	0	13	0	0	0	0	0	0	0	0	0	0	0	0	0	0	0	0	0	0	0	0	0	0	0	0	0	18	0	0	0	0	0	0	0	0	0	0	0	0	0	0
ENSMUSG00000027316	0	0	0	0	0	0	0	0	0	0	0	0	12	0	0	0	0	0	0	0	0	0	0	0	0	0	0	0	0	0	0	0	0	0	0	0	0	0	109	0	0	0	0	0	1	0	0	0	23
ENSMUSG00000074793	0	0	0	0	0	0	0	0	0	0	0	0	0	0	0	0	0	0	0	0	40	0	0	0	0	0	0	0	0	0	31	0	0	0	0	0	0	0	28	0	0	0	0	0	0	0	0	0	0
ENSMUSG00000087405	0	0	0	0	0	0	0	0	0	0	0	0	0	0	4	0	0	0	0	0	0	0	0	0	0	0	0	0	0	0	0	0	0	0	0	0	0	0	0	0	0	0	0	0	0	0	0	0	0
ENSMUSG00000027329	0	0	0	0	0	0	0	0	0	0	0	0	0	0	4	0	0	0	0	0	0	0	0	0	0	0	0	0	0	0	0	0	0	0	0	0	0	0	0	0	0	0	0	0	0	0	0	0	0
ENSMUSG00000037523	0	0	33	0	50	0	0	0	0	0	0	0	0	0	0	0	0	0	0	0	0	0	0	0	0	0	0	0	0	0	0	0	24	0	27	0	0	0	0	0	0	0	0	0	0	0	0	0	0
ENSMUSG00000037514	0	0	0	0	1	0	0	0	16	0	0	0	0	0	84	0	0	0	0	0	21	0	89	0	0	0	0	0	0	0	0	0	46	0	0	0	0	0	0	0	0	0	22	0	43	0	11	0	12
ENSMUSG00000048911	0	0	0	0	0	0	0	0	0	0	0	0	0	0	27	0	0	0	0	0	0	0	58	0	0	0	0	0	0	0	0	0	12	0	0	0	0	0	0	0	0	0	0	0	0	0	0	0	13
ENSMUSG00000086329	0	0	0	0	0	0	0	0	0	0	0	0	0	0	17	0	0	0	0	0	0	0	16	0	0	0	0	0	0	0	0	0	2	0	0	0	0	0	0	0	0	0	0	0	0	0	0	0	4
ENSMUSG00000027333	0	0	0	0	0	0	0	0	0	0	0	0	0	0	0	0	0	0	0	0	0	0	5	0	0	0	0	0	0	0	17	0	0	0	0	0	0	0	0	0	0	0	0	0	0	0	0	0	0
ENSMUSG00000027341	16	0	0	0	0	0	0	0	0	0	49	0	0	0	68	0	0	0	22	0	0	0	64	0	0	0	0	0	0	0	44	0	0	0	0	0	0	0	0	0	32	0	0	0	27	0	46	0	0
ENSMUSG00000027342	0	0	0	0	5	0	0	0	2	0	4	0	0	0	112	0	0	0	20	0	56	0	24	0	3	0	29	0	0	0	0	0	12	0	27	0	0	0	38	0	3	0	16	0	56	0	14	0	0
ENSMUSG00000050558	0	0	0	0	0	0	0	0	0	0	0	0	0	0	0	0	0	0	0	0	0	0	0	0	0	0	0	0	0	0	0	0	0	0	0	0	0	0	0	0	0	0	0	0	294	0	0	0	0
ENSMUSG00000044991	0	0	0	0	0	0	0	0	0	0	0	0	0	0	0	0	0	0	0	0	0	0	0	0	0	0	0	0	0	0	0	0	0	0	21	0	0	0	0	0	0	0	0	0	0	0	0	0	0
ENSMUSG00000037376	0	0	0	0	0	0	0	0	0	0	0	0	0	0	0	0	0	0	0	0	26	0	73	0	0	0	0	0	0	0	0	0	0	0	0	0	0	0	0	0	0	0	0	0	45	0	0	0	1
ENSMUSG00000027353	0	0	0	0	0	0	0	0	0	0	0	0	0	0	0	0	0	0	0	0	0	0	0	0	0	0	0	0	0	0	52	0	0	0	0	0	0	0	0	0	0	0	0	0	0	0	0	0	0
ENSMUSG00000027357	1	0	35	0	0	0	0	0	0	0	0	0	0	0	0	0	0	0	22	0	64	0	38	0	6	0	15	0	0	0	0	0	94	0	0	0	0	0	0	0	0	0	29	0	0	0	29	0	0
ENSMUSG00000027358	16	0	0	0	0	0	0	0	0	0	0	0	0	0	0	0	0	0	0	0	0	0	0	0	0	0	0	0	0	0	0	0	0	0	0	0	0	0	0	0	0	0	0	0	0	0	0	0	0
ENSMUSG00000034723	26	0	1	0	0	0	0	0	0	0	0	0	0	0	112	0	0	0	0	0	0	0	0	0	0	0	0	0	0	0	0	0	0	0	51	0	0	0	0	0	69	0	20	0	28	0	1	0	0
ENSMUSG00000027281	0	0	0	0	0	0	0	0	0	0	0	0	0	0	0	0	0	0	0	0	0	0	0	0	0	0	0	0	0	0	0	0	0	0	0	0	0	0	0	0	0	0	0	0	0	0	0	0	0
ENSMUSG00000027276	0	0	0	0	0	0	0	0	0	0	0	0	7	0	0	0	0	0	0	0	1	0	0	0	6	0	0	0	22	0	0	0	0	0	0	0	0	0	0	0	0	0	0	0	0	0	9	0	0
ENSMUSG00000062098	0	0	0	0	0	0	0	0	0	0	0	0	0	0	0	0	0	0	0	0	3	0	0	0	0	0	0	0	0	0	0	0	0	0	0	0	13	0	0	0	0	0	1	0	0	0	0	0	0
ENSMUSG00000045624	0	0	0	0	7	0	0	0	5	0	0	0	2	0	39	0	0	0	0	0	0	0	0	0	0	0	0	0	19	0	4	0	0	0	0	0	13	0	28	0	0	0	0	0	34	0	14	0	0
ENSMUSG00000027384	0	0	29	0	0	0	0	0	0	0	43	0	0	0	0	0	0	0	0	0	0	0	0	0	6	0	0	0	30	0	41	0	0	0	0	0	0	0	0	0	0	0	7	0	24	0	0	0	0
ENSMUSG00000068205	0	0	0	0	0	0	0	0	0	0	0	0	0	0	0	0	0	0	0	0	0	0	0	0	21	0	0	0	0	0	0	0	0	0	0	0	0	0	9	0	0	0	12	0	0	0	0	0	0
ENSMUSG00000051379	0	0	0	0	0	0	0	0	0	0	0	0	0	0	56	0	0	0	0	0	53	0	0	0	8	0	0	0	0	0	28	0	0	0	22	0	25	0	6	0	0	0	1	0	7	0	0	0	0
ENSMUSG00000038844	0	0	0	0	0	0	0	0	0	0	0	0	0	0	0	0	0	0	0	0	0	0	0	0	0	0	0	0	31	0	0	0	0	0	0	0	0	0	0	0	0	0	0	0	1	0	0	0	1
ENSMUSG00000008333	0	0	0	0	0	0	0	0	0	0	0	0	37	0	51	0	0	0	1	0	1	0	4	0	44	0	111	0	3	0	44	0	0	0	0	0	2	0	0	0	24	0	0	0	0	0	0	0	0
ENSMUSG00000015932	88	0	71	0	90	0	0	0	40	0	43	0	740	0	170	0	0	0	2	0	77	0	54	0	19	0	130	0	78	0	197	0	44	0	19	0	9	0	165	0	147	0	93	0	202	0	845	0	56
ENSMUSG00000027422	102	0	34	0	0	0	0	0	2	0	0	0	75	0	164	0	0	0	1	0	77	0	7	0	0	0	0	0	0	0	45	0	30	0	5	0	4	0	64	0	0	0	117	0	15	0	3	0	3
ENSMUSG00000027423	0	0	0	0	0	0	0	0	4	0	0	0	0	0	3	0	0	0	0	0	0	0	2	0	0	0	0	0	10	0	6	0	0	0	2	0	0	0	0	0	0	0	3	0	0	0	0	0	0
ENSMUSG00000027424	0	0	0	0	0	0	0	0	0	0	0	0	0	0	29	0	0	0	0	0	0	0	0	0	0	0	0	0	2	0	0	0	0	0	0	0	0	0	0	0	0	0	0	0	0	0	0	0	0
ENSMUSG00000027425	0	0	0	0	0	0	0	0	0	0	0	0	0	0	0	0	0	0	0	0	0	0	0	0	0	0	0	0	0	0	0	0	0	0	0	0	0	0	0	0	12	0	0	0	0	0	0	0	0
ENSMUSG00000027427	0	0	0	0	0	0	0	0	0	0	0	0	0	0	0	0	0	0	0	0	0	0	0	0	0	0	50	0	0	0	0	0	0	0	0	0	0	0	0	0	0	0	0	0	0	0	0	0	0
ENSMUSG00000027429	0	0	0	0	0	0	0	0	0	0	0	0	32	0	0	0	0	0	0	0	0	0	5	0	0	0	0	0	0	0	30	0	0	0	0	0	0	0	0	0	0	0	8	0	25	0	0	0	0
ENSMUSG00000027430	0	0	37	0	0	0	0	0	0	0	0	0	0	0	32	0	0	0	0	0	40	0	0	0	0	0	35	0	0	0	0	0	12	0	0	0	0	0	0	0	0	0	0	0	44	0	0	0	0
ENSMUSG00000063873	0	0	0	0	0	0	0	0	0	0	0	0	0	0	0	0	0	0	0	0	0	0	0	0	0	0	0	0	0	0	0	0	0	0	0	0	0	0	0	0	0	0	0	0	0	0	0	0	0
ENSMUSG00000002728	0	0	0	0	15	0	27	0	2	0	0	0	82	0	19	0	0	0	9	0	0	0	25	0	18	0	0	0	5	0	9	0	19	0	5	0	4	0	8	0	0	0	11	0	66	0	26	0	0
ENSMUSG00000001767	0	0	0	0	0	0	0	0	0	0	0	0	30	0	0	0	0	0	0	0	0	0	17	0	0	0	0	0	7	0	0	0	0	0	0	0	0	0	0	0	0	0	0	0	0	0	0	0	0
ENSMUSG00000037110	0	0	0	0	0	0	0	0	0	0	0	0	40	0	0	0	0	0	0	0	12	0	0	0	0	0	0	0	0	0	0	0	0	0	0	0	0	0	0	0	0	0	0	0	0	0	0	0	0
ENSMUSG00000027433	1	0	27	0	0	0	30	0	28	0	0	0	3	0	0	0	0	0	37	0	0	0	53	0	19	0	59	0	26	0	66	0	17	0	3	0	8	0	0	0	27	0	15	0	53	0	0	0	36
ENSMUSG00000074743	56	0	0	0	0	0	0	0	0	0	0	0	0	0	0	0	0	0	0	0	0	0	0	0	0	0	0	0	0	0	0	0	0	0	0	0	0	0	0	0	0	0	0	0	0	0	0	0	0
ENSMUSG00000036992	0	0	0	0	0	0	0	0	0	0	0	0	17	0	0	0	0	0	0	0	0	0	0	0	0	0	0	0	0	0	0	0	0	0	0	0	0	0	0	0	0	0	14	0	0	0	11	0	0
ENSMUSG00000027439	0	0	0	0	0	0	0	0	0	0	0	0	0	0	0	0	0	0	0	0	0	0	0	0	0	0	0	0	0	0	0	0	0	0	0	0	0	0	0	0	0	0	0	0	0	0	0	0	0
ENSMUSG00000027438	0	0	0	0	0	0	0	0	0	0	0	0	0	0	0	0	0	0	0	0	0	0	0	0	0	0	0	0	0	0	0	0	0	0	0	0	0	0	0	0	0	0	0	0	0	0	0	0	0
ENSMUSG00000027447	13	0	75	0	92	0	22	0	1	0	13	0	35	0	29	0	0	0	13	0	34	0	138	0	0	0	4	0	0	0	18	0	33	0	26	0	46	0	10	0	10	0	13	0	51	0	41	0	9
ENSMUSG00000074736	0	0	0	0	0	0	0	0	0	0	0	0	0	0	45	0	0	0	0	0	0	0	0	0	0	0	0	0	0	0	0	0	0	0	0	0	0	0	0	0	0	0	13	0	0	0	0	0	0
ENSMUSG00000068134	0	0	0	0	0	0	0	0	7	0	0	0	8	0	0	0	0	0	18	0	0	0	0	0	6	0	75	0	0	0	0	0	0	0	0	0	0	0	0	0	0	0	0	0	12	0	0	0	0
ENSMUSG00000060336	0	0	0	0	0	0	0	0	0	0	0	0	0	0	40	0	0	0	0	0	0	0	0	0	0	0	0	0	0	0	0	0	0	0	0	0	0	0	0	0	0	0	0	0	0	0	0	0	0
ENSMUSG00000068130	0	0	0	0	0	0	0	0	0	0	0	0	0	0	2	0	0	0	0	0	0	0	0	0	0	0	0	0	0	0	0	0	0	0	5	0	0	0	0	0	0	0	0	0	0	0	0	0	41
ENSMUSG00000074731	0	0	0	0	0	0	0	0	0	0	0	0	0	0	0	0	0	0	0	0	0	0	0	0	0	0	0	0	0	0	0	0	0	0	55	0	0	0	0	0	0	0	0	0	0	0	0	0	0
ENSMUSG00000033096	0	0	0	0	0	0	36	0	0	0	0	0	33	0	0	0	0	0	0	0	1	0	0	0	0	0	0	0	41	0	0	0	0	0	19	0	0	0	0	0	0	0	38	0	0	0	26	0	0
ENSMUSG00000086407	0	0	0	0	0	0	0	0	0	0	0	0	1	0	0	0	0	0	0	0	0	0	0	0	0	0	0	0	0	0	0	0	0	0	0	0	0	0	0	0	0	0	1	0	0	0	0	0	0
ENSMUSG00000027452	0	0	0	0	0	0	0	0	0	0	0	0	0	0	0	0	0	0	0	0	0	0	0	0	0	0	0	0	0	0	0	0	0	0	0	0	0	0	0	0	78	0	0	0	0	0	0	0	0
ENSMUSG00000027454	0	0	0	0	0	0	0	0	0	0	0	0	0	0	53	0	0	0	0	0	0	0	0	0	0	0	0	0	0	0	0	0	0	0	0	0	0	0	0	0	0	0	0	0	0	0	0	0	0
ENSMUSG00000068115	36	0	0	0	0	0	0	0	0	0	0	0	0	0	0	0	0	0	0	0	0	0	0	0	0	0	0	0	0	0	0	0	0	0	0	0	0	0	0	0	0	0	0	0	0	0	0	0	0
ENSMUSG00000027455	0	0	0	0	0	0	0	0	3	0	0	0	14	0	0	0	0	0	0	0	11	0	0	0	16	0	11	0	0	0	0	0	10	0	3	0	0	0	0	0	0	0	0	0	13	0	13	0	0
ENSMUSG00000032966	29	0	26	0	18	0	7	0	2	0	22	0	53	0	59	0	0	0	45	0	38	0	94	0	13	0	0	0	38	0	76	0	20	0	17	0	9	0	43	0	0	0	15	0	60	0	76	0	20
ENSMUSG00000032869	0	0	0	0	0	0	0	0	7	0	0	0	0	0	0	0	0	0	28	0	0	0	9	0	0	0	0	0	25	0	19	0	0	0	0	0	0	0	0	0	0	0	0	0	0	0	74	0	0
ENSMUSG00000027459	0	0	0	0	0	0	0	0	0	0	0	0	0	0	0	0	0	0	0	0	0	0	0	0	37	0	0	0	0	0	0	0	0	0	10	0	0	0	0	0	0	0	23	0	23	0	0	0	0
ENSMUSG00000027465	0	0	2	0	95	0	0	0	22	0	0	0	0	0	32	0	0	0	25	0	2	0	0	0	0	0	0	0	0	0	32	0	8	0	3	0	0	0	0	0	0	0	11	0	58	0	5	0	10
ENSMUSG00000051817	10	0	0	0	1	0	0	0	0	0	0	0	0	0	18	0	0	0	0	0	8	0	0	0	4	0	0	0	5	0	5	0	0	0	0	0	1	0	0	0	0	0	0	0	0	0	0	0	0
ENSMUSG00000074682	0	0	0	0	0	0	0	0	28	0	29	0	0	0	22	0	0	0	2	0	0	0	0	0	11	0	0	0	0	0	8	0	0	0	7	0	0	0	0	0	2	0	16	0	37	0	0	0	0
ENSMUSG00000042814	6	0	0	0	21	0	0	0	0	0	36	0	0	0	0	0	0	0	0	0	0	0	0	0	0	0	0	0	0	0	18	0	3	0	0	0	0	0	48	0	0	0	20	0	0	0	0	0	0
ENSMUSG00000042745	41	0	1	0	69	0	20	0	3	0	339	0	33	0	356	0	0	0	29	0	30	0	71	0	0	0	23	0	4	0	0	0	24	0	25	0	1	0	61	0	14	0	68	0	42	0	9	0	6
ENSMUSG00000027469	0	0	0	0	0	0	0	0	94	0	0	0	0	0	6	0	0	0	0	0	0	0	0	0	0	0	0	0	0	0	0	0	0	0	17	0	2	0	0	0	0	0	16	0	0	0	10	0	0
ENSMUSG00000074676	0	0	1	0	19	0	0	0	0	0	0	0	24	0	0	0	0	0	0	0	0	0	0	0	0	0	0	0	0	0	0	0	0	0	0	0	0	0	0	0	0	0	0	0	0	0	5	0	0
ENSMUSG00000027472	0	0	1	0	0	0	0	0	1	0	0	0	21	0	0	0	0	0	10	0	0	0	0	0	12	0	0	0	0	0	0	0	8	0	0	0	0	0	0	0	0	0	0	0	0	0	22	0	0
ENSMUSG00000074671	0	0	0	0	0	0	0	0	0	0	0	0	0	0	0	0	0	0	0	0	0	0	0	0	0	0	0	0	0	0	0	0	0	0	0	0	0	0	0	0	0	0	0	0	0	0	59	0	0
ENSMUSG00000056941	0	0	5	0	20	0	2	0	0	0	0	0	27	0	1	0	0	0	21	0	0	0	5	0	16	0	0	0	0	0	0	0	0	0	1	0	16	0	0	0	32	0	0	0	47	0	2	0	1
ENSMUSG00000038467	2	0	0	0	24	0	0	0	0	0	0	0	4	0	0	0	0	0	0	0	2	0	0	0	7	0	3	0	0	0	0	0	0	0	0	0	1	0	12	0	0	0	39	0	0	0	16	0	2
ENSMUSG00000074656	0	0	1	0	0	0	0	0	0	0	0	0	0	0	0	0	0	0	8	0	0	0	4	0	13	0	0	0	0	0	0	0	0	0	0	0	0	0	0	0	0	0	1	0	0	0	1	0	0
ENSMUSG00000027602	19	0	6	0	17	0	10	0	2	0	0	0	15	0	11	0	0	0	34	0	30	0	22	0	0	0	0	0	18	0	0	0	3	0	2	0	1	0	24	0	0	0	0	0	13	0	0	0	12
ENSMUSG00000027603	0	0	0	0	0	0	0	0	0	0	0	0	0	0	0	0	0	0	0	0	0	0	0	0	0	0	0	0	0	0	0	0	0	0	0	0	0	0	0	0	0	0	0	0	0	0	0	0	0
ENSMUSG00000038324	0	0	0	0	0	0	0	0	0	0	0	0	35	0	0	0	0	0	0	0	0	0	15	0	7	0	0	0	0	0	9	0	0	0	0	0	2	0	0	0	0	0	14	0	0	0	0	0	29
ENSMUSG00000027612	0	0	0	0	0	0	0	0	0	0	0	0	0	0	0	0	0	0	0	0	0	0	0	0	0	0	0	0	0	0	0	0	0	0	0	0	0	0	0	0	0	0	0	0	0	0	0	0	0
ENSMUSG00000074649	0	0	0	0	0	0	0	0	0	0	0	0	0	0	0	0	0	0	0	0	0	0	0	0	0	0	0	0	0	0	0	0	0	0	0	0	0	0	0	0	0	0	0	0	0	0	0	0	0
ENSMUSG00000027613	0	0	0	0	42	0	0	0	8	0	0	0	8	0	72	0	0	0	20	0	30	0	46	0	13	0	12	0	0	0	40	0	11	0	0	0	0	0	0	0	0	0	13	0	22	0	15	0	13
ENSMUSG00000103285	0	0	0	0	0	0	0	0	0	0	0	0	0	0	0	0	0	0	0	0	0	0	0	0	0	0	0	0	0	0	0	0	8	0	0	0	0	0	0	0	0	0	0	0	0	0	0	0	0
ENSMUSG00000027618	0	0	0	0	0	0	0	0	0	0	0	0	0	0	0	0	0	0	0	0	0	0	0	0	0	0	46	0	0	0	0	0	0	0	0	0	0	0	0	0	0	0	0	0	50	0	31	0	3
ENSMUSG00000027620	17	0	67	0	21	0	79	0	77	0	0	0	36	0	53	0	0	0	28	0	56	0	59	0	17	0	66	0	9	0	147	0	31	0	70	0	6	0	98	0	11	0	36	0	75	0	73	0	1
ENSMUSG00000046229	0	0	1	0	0	0	0	0	0	0	0	0	0	0	0	0	0	0	0	0	11	0	0	0	0	0	0	0	0	0	0	0	0	0	0	0	0	0	0	0	1	0	4	0	1	0	0	0	2
ENSMUSG00000038085	0	0	1	0	0	0	0	0	0	0	2	0	2	0	0	0	0	0	0	0	8	0	0	0	0	0	0	0	0	0	1	0	0	0	1	0	0	0	0	0	0	0	1	0	4	0	0	0	1
ENSMUSG00000102869	0	0	0	0	0	0	9	0	0	0	0	0	0	0	0	0	0	0	3	0	0	0	0	0	0	0	0	0	0	0	0	0	0	0	0	0	1	0	0	0	0	0	0	0	10	0	0	0	0
ENSMUSG00000027628	10	0	0	0	0	0	0	0	0	0	0	0	0	0	0	0	0	0	0	0	0	0	0	0	0	0	0	0	0	0	0	0	0	0	0	0	0	0	0	0	5	0	0	0	0	0	0	0	0
ENSMUSG00000067818	0	0	43	0	446	0	109	0	0	0	19	0	737	0	68	0	0	0	29	0	489	0	38	0	0	0	26	0	98	0	120	0	0	0	0	0	0	0	65	0	22	0	154	0	277	0	169	0	24
ENSMUSG00000087179	0	0	0	0	0	0	0	0	0	0	0	0	0	0	0	0	0	0	0	0	0	0	0	0	0	0	0	0	0	0	0	0	0	0	0	0	0	0	0	0	0	0	0	0	0	0	0	0	0
ENSMUSG00000027637	0	0	0	0	34	0	34	0	0	0	0	0	93	0	28	0	0	0	0	0	20	0	42	0	15	0	0	0	0	0	38	0	0	0	13	0	0	0	0	0	0	0	4	0	35	0	13	0	15
ENSMUSG00000027636	0	0	0	0	19	0	37	0	0	0	0	0	80	0	25	0	0	0	0	0	16	0	39	0	14	0	0	0	0	0	33	0	0	0	13	0	0	0	0	0	0	0	7	0	31	0	10	0	10
ENSMUSG00000063019	0	0	0	0	51	0	0	0	0	0	0	0	0	0	39	0	0	0	19	0	0	0	0	0	0	0	0	0	0	0	0	0	14	0	0	0	0	0	0	0	0	0	0	0	41	0	0	0	0
ENSMUSG00000027650	0	0	0	0	0	0	0	0	0	0	0	0	0	0	0	0	0	0	1	0	0	0	0	0	0	0	0	0	0	0	0	0	0	0	0	0	0	0	0	0	0	0	0	0	0	0	0	0	0
ENSMUSG00000027651	1	0	0	0	0	0	1	0	0	0	0	0	0	0	10	0	0	0	10	0	0	0	0	0	0	0	0	0	0	0	0	0	0	0	0	0	0	0	16	0	0	0	0	0	47	0	0	0	0
ENSMUSG00000092283	0	0	0	0	0	0	0	0	0	0	0	0	17	0	15	0	0	0	2	0	17	0	0	0	8	0	0	0	0	0	0	0	1	0	0	0	0	0	1	0	0	0	0	0	17	0	0	0	0
ENSMUSG00000044349	0	0	0	0	0	0	0	0	0	0	0	0	0	0	0	0	0	0	0	0	0	0	0	0	0	0	0	0	0	0	0	0	0	0	0	0	0	0	0	0	0	0	0	0	0	0	0	0	0
ENSMUSG00000037761	0	0	0	0	0	0	0	0	0	0	0	0	0	0	0	0	0	0	0	0	0	0	108	0	0	0	0	0	0	0	0	0	0	0	0	0	0	0	0	0	0	0	0	0	0	0	0	0	0
ENSMUSG00000027654	0	0	0	0	0	0	0	0	0	0	0	0	0	0	63	0	0	0	0	0	0	0	0	0	0	0	0	0	0	0	0	0	0	0	0	0	0	0	0	0	0	0	14	0	0	0	0	0	0
ENSMUSG00000027655	0	0	0	0	0	0	0	0	0	0	0	0	0	0	0	0	0	0	0	0	0	0	0	0	0	0	0	0	0	0	0	0	0	0	0	0	0	0	0	0	0	0	0	0	0	0	0	0	0
ENSMUSG00000074622	0	0	25	0	0	0	0	0	0	0	0	0	0	0	0	0	0	0	0	0	0	0	0	0	0	0	0	0	0	0	0	0	2	0	17	0	11	0	0	0	0	0	0	0	0	0	0	0	0
ENSMUSG00000027412	0	0	1	0	0	0	0	0	0	0	0	0	0	0	0	0	0	0	0	0	1	0	0	0	0	0	0	0	0	0	0	0	0	0	0	0	0	0	0	0	0	0	0	0	0	0	0	0	0
ENSMUSG00000050700	0	0	0	0	0	0	0	0	0	0	0	0	0	0	0	0	0	0	0	0	14	0	0	0	0	0	0	0	0	0	0	0	0	0	0	0	0	0	0	0	0	0	0	0	0	0	0	0	0
ENSMUSG00000053141	0	0	0	0	0	0	0	0	0	0	0	0	0	0	0	0	0	0	0	0	0	0	0	0	0	0	0	0	0	0	0	0	0	0	0	0	0	0	0	0	0	0	0	0	0	0	0	0	0
ENSMUSG00000017858	0	0	0	0	0	0	0	0	0	0	0	0	11	0	0	0	0	0	0	0	0	0	6	0	0	0	0	0	0	0	52	0	0	0	0	0	7	0	0	0	0	0	13	0	0	0	0	0	0
ENSMUSG00000074607	0	0	0	0	0	0	0	0	0	0	0	0	0	0	0	0	0	0	0	0	0	0	0	0	0	0	0	0	0	0	0	0	0	0	0	0	0	0	0	0	0	0	0	0	0	0	0	0	0
ENSMUSG00000035399	0	0	12	0	0	0	0	0	1	0	0	0	15	0	0	0	0	0	0	0	9	0	0	0	8	0	0	0	0	0	1	0	0	0	6	0	0	0	0	0	0	0	3	0	1	0	0	0	13
ENSMUSG00000048486	0	0	0	0	0	0	0	0	0	0	0	0	0	0	0	0	0	0	31	0	0	0	0	0	0	0	0	0	0	0	0	0	0	0	0	0	0	0	0	0	0	0	0	0	0	0	0	0	0
ENSMUSG00000058812	0	0	6	0	0	0	3	0	0	0	0	0	1	0	1	0	0	0	0	0	0	0	2	0	4	0	0	0	0	0	0	0	2	0	0	0	0	0	1	0	0	0	0	0	3	0	4	0	0
ENSMUSG00000017697	0	0	0	0	0	0	0	0	0	0	0	0	92	0	0	0	0	0	0	0	0	0	0	0	0	0	0	0	0	0	0	0	0	0	0	0	0	0	0	0	0	0	0	0	0	0	0	0	0
ENSMUSG00000027656	0	0	0	0	0	0	0	0	0	0	0	0	0	0	0	0	0	0	0	0	0	0	0	0	0	0	0	0	0	0	0	0	0	0	0	0	0	0	0	0	0	0	0	0	0	0	0	0	0
ENSMUSG00000018326	40	0	0	0	121	0	0	0	0	0	105	0	108	0	212	0	0	0	37	0	0	0	21	0	0	0	3	0	58	0	10	0	51	0	35	0	13	0	49	0	2	0	0	0	15	0	8	0	3
ENSMUSG00000018322	0	0	0	0	0	0	0	0	0	0	0	0	29	0	0	0	0	0	0	0	21	0	0	0	0	0	3	0	0	0	0	0	0	0	15	0	0	0	0	0	0	0	0	0	55	0	20	0	0
ENSMUSG00000018209	0	0	0	0	37	0	0	0	0	0	0	0	0	0	0	0	0	0	0	0	0	0	164	0	0	0	0	0	0	0	0	0	0	0	0	0	0	0	107	0	0	0	0	0	0	0	64	0	0
ENSMUSG00000017009	0	0	17	0	0	0	0	0	0	0	0	0	0	0	0	0	0	0	0	0	0	0	36	0	0	0	17	0	0	0	67	0	95	0	13	0	0	0	0	0	0	0	25	0	26	0	0	0	0
ENSMUSG00000017734	0	0	0	0	0	0	0	0	0	0	0	0	18	0	0	0	0	0	17	0	0	0	0	0	1	0	0	0	0	0	0	0	0	0	13	0	0	0	26	0	11	0	10	0	0	0	0	0	0
ENSMUSG00000017721	25	0	0	0	0	0	0	0	0	0	0	0	0	0	0	0	0	0	0	0	4	0	0	0	0	0	3	0	0	0	0	0	3	0	3	0	8	0	4	0	0	0	0	0	1	0	0	0	0
ENSMUSG00000017723	11	0	0	0	0	0	0	0	0	0	0	0	0	0	0	0	1	0	0	0	0	0	0	0	0	0	91	0	0	0	0	0	0	0	0	0	0	0	0	0	0	0	11	0	0	0	0	0	0
ENSMUSG00000017307	0	0	0	0	0	0	0	0	0	0	0	0	0	0	0	0	0	0	0	0	0	0	10	0	7	0	0	0	0	0	0	0	0	0	0	0	0	0	0	0	0	0	0	0	0	0	0	0	0
ENSMUSG00000017764	0	0	0	0	0	0	0	0	0	0	0	0	0	0	112	0	0	0	0	0	0	0	0	0	0	0	0	0	0	0	0	0	0	0	0	0	0	0	0	0	0	0	0	0	65	0	0	0	0
ENSMUSG00000017767	0	0	0	0	0	0	0	0	0	0	0	0	0	0	22	0	0	0	0	0	0	0	0	0	0	0	0	0	0	0	0	0	0	0	0	0	0	0	0	0	0	0	0	0	15	0	0	0	0
ENSMUSG00000039873	0	0	0	0	0	0	5	0	0	0	0	0	0	0	0	0	0	0	5	0	0	0	7	0	0	0	0	0	0	0	24	0	0	0	0	0	0	0	0	0	0	0	0	0	2	0	0	0	0
ENSMUSG00000017760	0	0	70	0	46	0	22	0	0	0	0	0	0	0	0	0	0	0	44	0	0	0	1401	0	1	0	0	0	0	0	31	0	18	0	19	0	0	0	6	0	0	0	0	0	57	0	6	0	15
ENSMUSG00000017754	0	0	195	0	0	0	29	0	16	0	0	0	0	0	0	0	0	0	0	0	0	0	57	0	59	0	38	0	0	0	0	0	0	0	7	0	0	0	35	0	0	0	0	0	13	0	36	0	16
ENSMUSG00000017652	0	0	0	0	0	0	0	0	0	0	0	0	0	0	0	0	0	0	0	0	60	0	0	0	0	0	0	0	0	0	0	0	0	0	0	0	0	0	0	0	0	0	0	0	0	0	13	0	0
ENSMUSG00000017664	18	0	0	0	0	0	0	0	0	0	51	0	0	0	0	0	0	0	6	0	0	0	0	0	0	0	0	0	0	0	0	0	0	0	9	0	4	0	0	0	0	0	0	0	10	0	0	0	0
ENSMUSG00000017670	38	0	0	0	44	0	0	0	0	0	0	0	38	0	84	0	0	0	0	0	0	0	18	0	85	0	0	0	0	0	0	0	0	0	23	0	0	0	25	0	0	0	11	0	1	0	18	0	0
ENSMUSG00000039725	0	0	43	0	0	0	0	0	0	0	0	0	0	0	0	0	0	0	0	0	0	0	0	0	25	0	0	0	28	0	0	0	0	0	12	0	0	0	0	0	0	0	0	0	0	0	0	0	0
ENSMUSG00000027661	36	0	0	0	0	0	0	0	0	0	0	0	0	0	0	0	0	0	0	0	0	0	0	0	0	0	0	0	0	0	0	0	0	0	0	0	0	0	0	0	0	0	0	0	0	0	0	0	0
ENSMUSG00000039671	3	0	0	0	42	0	7	0	29	0	0	0	0	0	0	0	0	0	1	0	0	0	2	0	0	0	0	0	0	0	0	0	0	0	0	0	0	0	0	0	0	0	13	0	0	0	0	0	0
ENSMUSG00000027678	0	0	0	0	0	0	0	0	0	0	0	0	0	0	0	0	0	0	0	0	0	0	94	0	0	0	0	0	0	0	0	0	0	0	0	0	0	0	3	0	0	0	0	0	17	0	1	0	0
ENSMUSG00000006800	68	0	18	0	0	0	0	0	0	0	0	0	159	0	60	0	0	0	0	0	64	0	8	0	8	0	0	0	0	0	60	0	22	0	0	0	7	0	13	0	0	0	8	0	14	0	4	0	0
ENSMUSG00000017999	0	0	0	0	0	0	0	0	0	0	0	0	5	0	0	0	0	0	4	0	15	0	52	0	0	0	0	0	19	0	0	0	0	0	13	0	0	0	7	0	16	0	0	0	0	0	0	0	0
ENSMUSG00000039501	0	0	0	0	0	0	0	0	0	0	0	0	0	0	0	0	0	0	0	0	0	0	0	0	17	0	0	0	0	0	0	0	0	0	0	0	0	0	0	0	0	0	0	0	0	0	0	0	0
ENSMUSG00000074578	43	0	9	0	28	0	0	0	10	0	7	0	21	0	23	0	0	0	3	0	26	0	33	0	4	0	0	0	0	0	77	0	13	0	5	0	10	0	7	0	0	0	6	0	11	0	12	0	8
ENSMUSG00000050556	0	0	0	0	0	0	0	0	0	0	0	0	0	0	0	0	0	0	1	0	0	0	0	0	0	0	0	0	0	0	0	0	0	0	0	0	0	0	0	0	0	0	0	0	0	0	0	0	0
ENSMUSG00000017929	0	0	0	0	0	0	0	0	0	0	0	0	16	0	0	0	0	0	0	0	8	0	0	0	12	0	0	0	0	0	0	0	0	0	0	0	0	0	0	0	0	0	0	0	22	0	0	0	0
ENSMUSG00000039463	0	0	0	0	0	0	0	0	0	0	0	0	0	0	0	0	0	0	0	0	0	0	0	0	0	0	0	0	0	0	0	0	0	0	0	0	0	0	0	0	0	0	1	0	24	0	0	0	0
ENSMUSG00000006418	0	0	0	0	12	0	0	0	0	0	0	0	14	0	0	0	0	0	0	0	0	0	0	0	0	0	0	0	0	0	0	0	0	0	0	0	3	0	0	0	0	0	0	0	0	0	3	0	0
ENSMUSG00000090213	7	0	16	0	0	0	0	0	0	0	0	0	7	0	0	0	0	0	0	0	0	0	23	0	0	0	0	0	0	0	0	0	0	0	0	0	0	0	0	0	0	0	0	0	2	0	0	0	0
ENSMUSG00000056501	12	0	20	0	23	0	21	0	5	0	5	0	0	0	39	0	0	0	1	0	12	0	10	0	1	0	2	0	3	0	0	0	33	0	4	0	0	0	0	0	0	0	2	0	34	0	6	0	2
ENSMUSG00000087684	0	0	0	0	0	0	0	0	0	0	0	0	0	0	0	0	0	0	0	0	3	0	0	0	0	0	0	0	0	0	0	0	0	0	0	0	0	0	0	0	0	0	0	0	0	0	0	0	0
ENSMUSG00000074576	0	0	0	0	0	0	0	0	0	0	0	0	0	0	0	0	0	0	0	0	0	0	0	0	0	0	0	0	0	0	0	0	0	0	0	0	0	0	0	0	0	0	0	0	0	0	0	0	0
ENSMUSG00000074575	0	0	0	0	0	0	0	0	0	0	0	0	0	0	0	0	0	0	0	0	0	0	0	0	0	0	0	0	0	0	0	0	0	0	0	0	0	0	0	0	0	0	0	0	0	0	19	0	0
ENSMUSG00000027546	0	0	0	0	0	0	19	0	0	0	0	0	0	0	0	0	0	0	0	0	47	0	0	0	0	0	0	0	53	0	5	0	0	0	0	0	0	0	0	0	0	0	0	0	0	0	0	0	0
ENSMUSG00000027551	7	0	0	0	0	0	0	0	0	0	0	0	0	0	0	0	0	0	0	0	0	0	19	0	0	0	0	0	0	0	0	0	0	0	0	0	0	0	0	0	0	0	5	0	0	0	0	0	0
ENSMUSG00000052056	0	0	0	0	0	0	0	0	0	0	1	0	0	0	0	0	0	0	0	0	0	0	0	0	0	0	0	0	0	0	0	0	0	0	0	0	0	0	0	0	0	0	0	0	0	0	0	0	0
ENSMUSG00000052033	0	0	0	0	41	0	19	0	0	0	0	0	48	0	22	0	0	0	0	0	18	0	0	0	0	0	0	0	0	0	21	0	21	0	0	0	4	0	0	0	11	0	9	0	18	0	8	0	0
ENSMUSG00000027560	0	0	0	0	0	0	0	0	0	0	0	0	0	0	0	0	0	0	0	0	0	0	0	0	0	0	0	0	0	0	0	0	0	0	0	0	0	0	0	0	0	0	0	0	0	0	36	0	25
ENSMUSG00000027498	0	0	0	0	0	0	0	0	0	0	0	0	0	0	0	0	0	0	0	0	37	0	0	0	0	0	0	0	0	0	0	0	0	0	0	0	9	0	0	0	0	0	0	0	0	0	35	0	0
ENSMUSG00000027502	0	0	31	0	10	0	0	0	0	0	0	0	0	0	8	0	0	0	0	0	42	0	128	0	10	0	28	0	0	0	0	0	7	0	0	0	0	0	0	0	0	0	0	0	0	0	0	0	0
ENSMUSG00000008999	0	0	0	0	0	0	0	0	0	0	0	0	0	0	0	0	0	0	0	0	0	0	38	0	0	0	0	0	0	0	0	0	0	0	0	0	0	0	0	0	0	0	0	0	0	0	0	0	0
ENSMUSG00000027509	0	0	0	0	0	0	0	0	16	0	73	0	29	0	0	0	0	0	0	0	0	0	3	0	32	0	0	0	0	0	0	0	39	0	21	0	0	0	0	0	1	0	8	0	0	0	6	0	0
ENSMUSG00000027514	0	0	0	0	0	0	0	0	0	0	0	0	0	0	0	0	0	0	0	0	0	0	0	0	0	0	0	0	0	0	0	0	7	0	0	0	0	0	0	0	0	0	9	0	0	0	0	0	0
ENSMUSG00000027519	9	0	132	0	0	0	0	0	0	0	0	0	0	0	0	0	0	0	20	0	0	0	0	0	34	0	0	0	0	0	0	0	0	0	14	0	2	0	0	0	0	0	46	0	52	0	69	0	0
ENSMUSG00000054455	0	0	0	0	0	0	0	0	0	0	0	0	27	0	0	0	0	0	0	0	0	0	0	0	0	0	0	0	0	0	0	0	0	0	0	0	3	0	0	0	0	0	0	0	0	0	0	0	0
ENSMUSG00000027522	0	0	0	0	23	0	0	0	0	0	0	0	0	0	0	0	0	0	0	0	0	0	0	0	0	0	0	0	76	0	0	0	0	0	0	0	0	0	0	0	0	0	0	0	0	0	0	0	0
ENSMUSG00000039263	39	0	0	0	0	0	0	0	0	0	0	0	29	0	19	0	0	0	0	0	0	0	18	0	0	0	19	0	0	0	0	0	0	0	0	0	0	0	32	0	0	0	0	0	0	0	7	0	0
ENSMUSG00000016253	19	0	0	0	0	0	0	0	0	0	0	0	0	0	0	0	0	0	0	0	16	0	18	0	0	0	0	0	0	0	0	0	0	0	0	0	0	0	0	0	0	0	0	0	0	0	0	0	0
ENSMUSG00000016256	16	0	20	0	48	0	9	0	4	0	0	0	40	0	0	0	0	0	32	0	0	0	343	0	8	0	37	0	0	0	28	0	11	0	9	0	18	0	37	0	16	0	9	0	42	0	5	0	12
ENSMUSG00000016252	24	0	60	0	29	0	16	0	7	0	17	0	112	0	40	0	0	0	57	0	40	0	43	0	7	0	20	0	16	0	98	0	29	0	10	0	12	0	22	0	2	0	12	0	97	0	71	0	8
ENSMUSG00000016257	0	0	0	0	0	0	0	0	33	0	0	0	62	0	50	0	0	0	0	0	0	0	0	0	12	0	0	0	0	0	0	0	189	0	0	0	0	0	88	0	0	0	0	0	55	0	28	0	28
ENSMUSG00000027524	0	0	0	0	0	0	0	0	0	0	37	0	0	0	0	0	0	0	0	0	0	0	0	0	0	0	0	0	0	0	0	0	0	0	0	0	0	0	0	0	0	0	0	0	0	0	0	0	0
ENSMUSG00000078862	20	0	0	0	0	0	0	0	0	0	0	0	0	0	0	0	0	0	0	0	0	0	0	0	0	0	0	0	0	0	0	0	0	0	0	0	0	0	0	0	0	0	0	0	0	0	0	0	0
ENSMUSG00000049999	0	0	0	0	86	0	0	0	0	0	0	0	0	0	0	0	0	0	0	0	0	0	0	0	0	0	0	0	0	0	0	0	0	0	0	0	0	0	0	0	0	0	0	0	0	0	0	0	0
ENSMUSG00000070476	0	0	0	0	0	0	0	0	0	0	0	0	0	0	0	0	0	0	5	0	0	0	0	0	0	0	32	0	0	0	0	0	0	0	0	0	0	0	0	0	0	0	0	0	0	0	0	0	0
ENSMUSG00000085704	0	0	0	0	0	0	0	0	7	0	0	0	0	0	0	0	0	0	0	0	0	0	0	0	0	0	0	0	0	0	0	0	0	0	6	0	0	0	0	0	0	0	0	0	0	0	0	0	0
ENSMUSG00000039069	0	0	0	0	0	0	0	0	0	0	16	0	0	0	0	0	0	0	0	0	0	0	0	0	0	0	0	0	0	0	0	0	0	0	0	0	0	0	0	0	0	0	8	0	0	0	0	0	16
ENSMUSG00000015647	0	0	0	0	0	0	0	0	0	0	0	0	0	0	0	0	0	0	0	0	0	0	0	0	0	0	0	0	0	0	14	0	12	0	0	0	0	0	0	0	0	0	0	0	26	0	0	0	0
ENSMUSG00000039001	0	0	8	0	0	0	0	0	1	0	10	0	32	0	23	0	0	0	2	0	15	0	8	0	16	0	12	0	2	0	14	0	8	0	7	0	5	0	2	0	0	0	2	0	24	0	7	0	0
ENSMUSG00000038990	52	0	0	0	0	0	0	0	0	0	0	0	13	0	0	0	0	0	0	0	0	0	0	0	0	0	0	0	0	0	96	0	0	0	7	0	0	0	0	0	0	0	0	0	0	0	0	0	0
ENSMUSG00000015627	0	0	0	0	0	0	0	0	0	0	0	0	0	0	0	0	0	0	0	0	5	0	0	0	0	0	0	0	0	0	0	0	23	0	0	0	0	0	0	0	0	0	0	0	0	0	0	0	0
ENSMUSG00000027568	0	0	0	0	0	0	0	0	0	0	0	0	0	0	0	0	0	0	0	0	0	0	0	0	0	0	0	0	0	0	83	0	0	0	0	0	0	0	0	0	0	0	0	0	0	0	0	0	0
ENSMUSG00000027569	0	0	0	0	0	0	0	0	0	0	0	0	0	0	0	0	0	0	0	0	0	0	0	0	0	0	0	0	0	0	0	0	7	0	0	0	0	0	0	0	0	0	0	0	0	0	0	0	0
ENSMUSG00000038932	17	0	0	0	0	0	0	0	0	0	0	0	0	0	0	0	0	0	0	0	0	0	0	0	0	0	0	0	0	0	0	0	0	0	0	0	0	0	0	0	0	0	0	0	0	0	0	0	0
ENSMUSG00000038914	0	0	0	0	0	0	0	0	0	0	0	0	0	0	0	0	0	0	12	0	0	0	15	0	10	0	0	0	0	0	0	0	26	0	0	0	0	0	33	0	0	0	0	0	0	0	0	0	0
ENSMUSG00000027573	0	0	0	0	0	0	0	0	0	0	12	0	3	0	0	0	0	0	0	0	0	0	0	0	0	0	0	0	0	0	0	0	0	0	0	0	0	0	0	0	0	0	5	0	0	0	0	0	7
ENSMUSG00000038848	0	0	5	0	0	0	0	0	0	0	0	0	12	0	0	0	0	0	0	0	0	0	0	0	0	0	0	0	1	0	7	0	5	0	0	0	0	0	0	0	0	0	0	0	0	0	0	0	0
ENSMUSG00000027575	8	0	0	0	0	0	21	0	0	0	0	0	0	0	28	0	0	0	0	0	0	0	17	0	0	0	0	0	0	0	0	0	0	0	0	0	0	0	0	0	0	0	0	0	7	0	0	0	0
ENSMUSG00000070461	0	0	0	0	0	0	0	0	0	0	0	0	0	0	45	0	0	0	0	0	0	0	113	0	0	0	0	0	0	0	0	0	0	0	27	0	0	0	0	0	0	0	0	0	0	0	0	0	0
ENSMUSG00000027581	0	0	0	0	0	0	0	0	0	0	0	0	0	0	0	0	0	0	5	0	0	0	0	0	0	0	0	0	0	0	0	0	0	0	0	0	0	0	0	0	0	0	0	0	0	0	0	0	0
ENSMUSG00000038671	0	0	0	0	0	0	0	0	1	0	0	0	0	0	0	0	0	0	0	0	0	0	22	0	0	0	11	0	0	0	35	0	0	0	0	0	11	0	9	0	0	0	4	0	0	0	0	0	0
ENSMUSG00000000827	74	0	74	0	51	0	124	0	17	0	90	0	66	0	44	0	0	0	27	0	56	0	30	0	35	0	61	0	1	0	117	0	44	0	55	0	12	0	0	0	0	0	0	0	0	0	0	0	17
ENSMUSG00000010492	0	0	0	0	0	0	0	0	0	0	0	0	0	0	0	0	0	0	0	0	0	0	0	0	0	0	0	0	0	0	0	0	0	0	0	0	0	0	0	0	0	0	0	0	0	0	0	0	0
ENSMUSG00000038605	0	0	0	0	0	0	0	0	0	0	0	0	6	0	0	0	0	0	0	0	0	0	0	0	10	0	0	0	0	0	0	0	0	0	0	0	0	0	0	0	0	0	0	0	0	0	0	0	0
ENSMUSG00000002458	0	0	0	0	0	0	0	0	0	0	44	0	22	0	0	0	0	0	0	0	29	0	0	0	0	0	0	0	0	0	19	0	0	0	6	0	0	0	16	0	0	0	0	0	20	0	9	0	0
ENSMUSG00000027589	0	0	0	0	0	0	19	0	0	0	0	0	0	0	0	0	0	0	0	0	0	0	0	0	0	0	28	0	0	0	0	0	0	0	0	0	0	0	0	0	0	0	0	0	0	0	0	0	0
ENSMUSG00000038628	0	0	0	0	0	0	0	0	0	0	0	0	0	0	34	0	0	0	29	0	81	0	0	0	1	0	20	0	0	0	0	0	0	0	0	0	0	0	0	0	0	0	9	0	82	0	55	0	29
ENSMUSG00000027500	0	0	0	0	0	0	0	0	0	0	0	0	0	0	0	0	0	0	0	0	0	0	0	0	0	0	0	0	0	0	0	0	0	0	0	0	0	0	0	0	0	0	0	0	0	0	0	0	0
ENSMUSG00000040289	0	0	0	0	0	0	0	0	0	0	0	0	0	0	0	0	0	0	0	0	0	0	0	0	0	0	0	0	0	0	0	0	0	0	0	0	0	0	0	0	0	0	0	0	0	0	0	0	0
ENSMUSG00000062515	0	0	0	0	0	0	0	0	0	0	0	0	0	0	0	0	0	0	0	0	0	0	0	0	0	0	0	0	0	0	0	0	0	0	0	0	0	0	0	0	0	0	0	0	0	0	0	0	0
ENSMUSG00000078784	0	0	64	0	86	0	0	0	0	0	0	0	25	0	0	0	0	0	0	0	33	0	0	0	0	0	0	0	0	0	51	0	0	0	0	0	0	0	67	0	0	0	80	0	0	0	0	0	0
ENSMUSG00000027562	0	0	0	0	0	0	0	0	0	0	0	0	0	0	0	0	0	0	0	0	0	0	0	0	0	0	0	0	73	0	0	0	0	0	0	0	0	0	0	0	3	0	0	0	0	0	0	0	0
ENSMUSG00000039519	0	0	49	0	0	0	0	0	19	0	0	0	0	0	0	0	0	0	0	0	0	0	0	0	0	0	0	0	0	0	0	0	0	0	4	0	0	0	0	0	0	0	0	0	0	0	0	0	0
ENSMUSG00000019528	0	0	66	0	79	0	0	0	0	0	0	0	1	0	0	0	0	0	0	0	0	0	0	0	28	0	0	0	0	0	0	0	0	0	0	0	0	0	0	0	0	0	0	0	0	0	48	0	0
ENSMUSG00000106019	0	0	0	0	0	0	0	0	0	0	0	0	0	0	0	0	0	0	0	0	0	0	0	0	0	0	0	0	0	0	0	0	0	0	15	0	0	0	0	0	57	0	0	0	0	0	0	0	0
ENSMUSG00000063887	0	0	0	0	0	0	0	0	0	0	0	0	0	0	97	0	0	0	0	0	0	0	0	0	0	0	0	0	0	0	0	0	0	0	0	0	0	0	0	0	0	0	0	0	0	0	0	0	0
ENSMUSG00000027698	0	0	0	0	0	0	0	0	0	0	0	0	0	0	0	0	0	0	0	0	0	0	161	0	0	0	0	0	0	0	0	0	0	0	0	0	0	0	0	0	0	0	0	0	0	0	0	0	0
ENSMUSG00000039221	0	0	0	0	0	0	0	0	0	0	0	0	0	0	0	0	0	0	0	0	0	0	0	0	8	0	0	0	0	0	0	0	0	0	0	0	0	0	0	0	0	0	1	0	0	0	0	0	0
ENSMUSG00000027684	0	0	0	0	27	0	0	0	0	0	0	0	0	0	0	0	0	0	0	0	0	0	0	0	0	0	0	0	0	0	0	0	0	0	0	0	0	0	0	0	0	0	0	0	0	0	0	0	0
ENSMUSG00000037625	0	0	0	0	0	0	0	0	0	0	0	0	0	0	5	0	0	0	0	0	0	0	0	0	0	0	0	0	0	0	0	0	0	0	0	0	0	0	0	0	0	0	0	0	0	0	0	0	0
ENSMUSG00000027673	0	0	0	0	0	0	0	0	0	0	0	0	0	0	0	0	0	0	0	0	0	0	0	0	9	0	26	0	0	0	13	0	9	0	0	0	0	0	0	0	0	0	0	0	15	0	0	0	0
ENSMUSG00000027674	0	0	0	0	0	0	0	0	0	0	0	0	0	0	9	0	0	0	0	0	0	0	0	0	0	0	0	0	0	0	0	0	0	0	0	0	4	0	0	0	0	0	0	0	0	0	0	0	0
ENSMUSG00000027677	5	0	7	0	0	0	0	0	0	0	0	0	0	0	1	0	0	0	1	0	0	0	0	0	38	0	13	0	5	0	25	0	8	0	7	0	0	0	0	0	0	0	0	0	6	0	2	0	0
ENSMUSG00000027676	0	0	0	0	0	0	0	0	0	0	0	0	0	0	0	0	0	0	0	0	0	0	0	0	11	0	1	0	0	0	0	0	0	0	0	0	0	0	0	0	0	0	0	0	0	0	0	0	0
ENSMUSG00000074637	0	0	0	0	0	0	0	0	0	0	0	0	0	0	0	0	0	0	0	0	0	0	0	0	17	0	9	0	0	0	7	0	0	0	0	0	0	0	0	0	0	0	0	0	0	0	0	0	0
ENSMUSG00000027710	0	0	0	0	0	0	0	0	0	0	0	0	0	0	0	0	0	0	0	0	0	0	0	0	0	0	66	0	0	0	49	0	0	0	0	0	0	0	0	0	0	0	0	0	0	0	0	0	0
ENSMUSG00000105055	0	0	0	0	0	0	0	0	0	0	0	0	0	0	0	0	0	0	0	0	0	0	0	0	0	0	5	0	0	0	8	0	0	0	0	0	0	0	0	0	0	0	0	0	0	0	0	0	0
ENSMUSG00000033883	0	0	5	0	0	0	0	0	0	0	0	0	0	0	0	0	0	0	20	0	0	0	0	0	0	0	0	0	0	0	0	0	0	0	0	0	0	0	0	0	0	0	73	0	56	0	0	0	0
ENSMUSG00000027712	51	0	157	0	116	0	140	0	0	0	105	0	561	0	46	0	0	0	109	0	132	0	211	0	36	0	27	0	0	0	167	0	192	0	88	0	38	0	204	0	12	0	55	0	488	0	278	0	115
ENSMUSG00000027713	0	0	0	0	0	0	0	0	0	0	0	0	0	0	0	0	0	0	0	0	0	0	0	0	0	0	0	0	0	0	0	0	0	0	0	0	0	0	0	0	0	0	0	0	0	0	0	0	0
ENSMUSG00000027715	0	0	0	0	0	0	0	0	32	0	0	0	46	0	75	0	0	0	0	0	0	0	21	0	9	0	0	0	0	0	0	0	0	0	0	0	27	0	0	0	0	0	14	0	18	0	22	0	0
ENSMUSG00000086090	0	0	0	0	0	0	0	0	0	0	0	0	0	0	0	0	0	0	0	0	0	0	0	0	0	0	0	0	0	0	7	0	0	0	0	0	0	0	0	0	0	0	0	0	0	0	0	0	0
ENSMUSG00000045031	0	0	0	0	0	0	0	0	0	0	0	0	0	0	0	0	0	0	0	0	0	0	0	0	0	0	0	0	0	0	0	0	0	0	0	0	0	0	0	0	0	0	0	0	0	0	0	0	0
ENSMUSG00000027722	0	0	0	0	0	0	0	0	0	0	0	0	0	0	0	0	0	0	0	0	0	0	0	0	26	0	0	0	0	0	0	0	0	0	3	0	0	0	0	0	0	0	0	0	6	0	0	0	0
ENSMUSG00000037211	58	0	59	0	0	0	48	0	52	0	12	0	0	0	51	0	0	0	0	0	0	0	0	0	0	0	0	0	0	0	0	0	37	0	16	0	0	0	0	0	0	0	0	0	0	0	3	0	28
ENSMUSG00000044864	0	0	23	0	0	0	0	0	0	0	0	0	0	0	18	0	0	0	17	0	0	0	0	0	49	0	0	0	0	0	0	0	0	0	0	0	0	0	0	0	0	0	1	0	0	0	0	0	0
ENSMUSG00000060798	0	0	0	0	0	0	0	0	0	0	0	0	0	0	0	0	0	0	0	0	0	0	0	0	0	0	51	0	0	0	0	0	0	0	0	0	0	0	0	0	0	0	0	0	0	0	0	0	0
ENSMUSG00000049940	64	0	0	0	0	0	0	0	0	0	0	0	9	0	0	0	0	0	0	0	0	0	0	0	14	0	0	0	12	0	0	0	37	0	0	0	0	0	19	0	0	0	18	0	19	0	0	0	10
ENSMUSG00000059834	0	0	0	0	32	0	0	0	0	0	0	0	0	0	62	0	0	0	3	0	0	0	0	0	12	0	0	0	0	0	0	0	0	0	0	0	0	0	0	0	0	0	1	0	0	0	0	0	0
ENSMUSG00000025766	0	0	0	0	0	0	0	0	0	0	0	0	0	0	0	0	0	0	0	0	44	0	0	0	0	0	0	0	0	0	0	0	30	0	0	0	0	0	0	0	0	0	0	0	0	0	0	0	0
ENSMUSG00000097040	0	0	0	0	0	0	0	0	0	0	0	0	0	0	0	0	0	0	29	0	0	0	0	0	0	0	0	0	0	0	0	0	0	0	0	0	0	0	0	0	0	0	0	0	0	0	0	0	0
ENSMUSG00000049100	0	0	0	0	0	0	0	0	0	0	0	0	0	0	0	0	0	0	0	0	0	0	0	0	0	0	0	0	0	0	0	0	0	0	0	0	0	0	0	0	0	0	0	0	0	0	0	0	0
ENSMUSG00000090919	0	0	0	0	0	0	0	0	0	0	0	0	0	0	0	0	0	0	0	0	0	0	53	0	0	0	0	0	0	0	0	0	0	0	0	0	16	0	0	0	0	0	0	0	0	0	0	0	0
ENSMUSG00000037892	261	0	53	0	27	0	0	0	1	0	2	0	17	0	160	0	0	0	70	0	86	0	57	0	0	0	0	0	0	0	38	0	0	0	26	0	0	0	24	0	0	0	5	0	97	0	4	0	28
ENSMUSG00000027737	0	0	0	0	0	0	0	0	0	0	0	0	2	0	0	0	0	0	0	0	1	0	0	0	0	0	0	0	0	0	1	0	0	0	0	0	0	0	1	0	0	0	0	0	0	0	0	0	0
ENSMUSG00000037152	26	0	51	0	37	0	0	0	8	0	6	0	57	0	66	0	0	0	34	0	125	0	76	0	33	0	18	0	12	0	38	0	92	0	11	0	0	0	35	0	7	0	15	0	93	0	50	0	9
ENSMUSG00000102775	0	0	0	0	0	0	0	0	0	0	0	0	0	0	0	0	0	0	0	0	0	0	0	0	0	0	0	0	0	0	1	0	0	0	0	0	0	0	0	0	0	0	0	0	0	0	0	0	0
ENSMUSG00000027739	6	0	0	0	1	0	0	0	0	0	0	0	0	0	0	0	0	0	0	0	0	0	0	0	0	0	0	0	0	0	105	0	0	0	0	0	33	0	2	0	0	0	0	0	0	0	0	0	11
ENSMUSG00000103284	0	0	0	0	0	0	0	0	0	0	0	0	0	0	0	0	0	0	0	0	0	0	0	0	0	0	0	0	0	0	0	0	0	0	0	0	0	0	0	0	0	0	0	0	0	0	0	0	0
ENSMUSG00000102786	0	0	0	0	0	0	0	0	0	0	0	0	0	0	0	0	0	0	0	0	0	0	0	0	0	0	0	0	0	0	6	0	0	0	0	0	4	0	13	0	0	0	0	0	0	0	0	0	0
ENSMUSG00000104339	0	0	0	0	0	0	0	0	0	0	0	0	0	0	0	0	0	0	0	0	0	0	0	0	0	0	0	0	0	0	0	0	0	0	0	0	0	0	0	0	0	0	0	0	0	0	0	0	0
ENSMUSG00000044167	0	0	0	0	0	0	0	0	0	0	0	0	0	0	0	0	0	0	0	0	38	0	0	0	22	0	0	0	0	0	0	0	0	0	21	0	0	0	0	0	0	0	0	0	0	0	0	0	0
ENSMUSG00000104850	1	0	0	0	0	0	0	0	0	0	0	0	0	0	0	0	0	0	0	0	0	0	0	0	0	0	0	0	0	0	0	0	1	0	0	0	0	0	0	0	0	0	0	0	4	0	0	0	0
ENSMUSG00000104687	0	0	0	0	0	0	0	0	0	0	0	0	0	0	0	0	0	0	0	0	0	0	0	0	11	0	0	0	0	0	0	0	0	0	0	0	0	0	0	0	0	0	7	0	0	0	0	0	0
ENSMUSG00000104735	0	0	0	0	0	0	0	0	0	0	0	0	0	0	0	0	0	0	0	0	0	0	0	0	0	0	0	0	0	0	0	0	0	0	0	0	0	0	0	0	0	0	15	0	0	0	0	0	0
ENSMUSG00000027746	0	0	0	0	0	0	0	0	0	0	82	0	0	0	0	0	0	0	0	0	0	0	0	0	0	0	0	0	0	0	0	0	0	0	0	0	0	0	0	0	0	0	0	0	0	0	0	0	0
ENSMUSG00000027750	4	0	198	0	0	0	0	0	34	0	25	0	826	0	53	0	0	0	332	0	177	0	0	0	99	0	183	0	0	0	70	0	0	0	128	0	38	0	615	0	127	0	54	0	125	0	200	0	220
ENSMUSG00000094487	0	0	0	0	0	0	0	0	0	0	0	0	0	0	0	0	0	0	0	0	0	0	0	0	0	0	0	0	17	0	0	0	0	0	0	0	0	0	0	0	0	0	0	0	0	0	0	0	0
ENSMUSG00000036632	101	0	0	0	32	0	0	0	0	0	0	0	76	0	31	0	0	0	0	0	0	0	46	0	0	0	7	0	0	0	0	0	13	0	15	0	0	0	21	0	0	0	9	0	1	0	14	0	0
ENSMUSG00000027796	0	0	0	0	0	0	0	0	0	0	0	0	0	0	0	0	0	0	0	0	0	0	0	0	0	0	0	0	0	0	0	0	0	0	0	0	0	0	0	0	0	0	0	0	0	0	0	0	0
ENSMUSG00000036615	13	0	0	0	0	0	0	0	0	0	0	0	0	0	33	0	0	0	20	0	0	0	0	0	0	0	0	0	0	0	0	0	49	0	1	0	0	0	0	0	0	0	0	0	0	0	20	0	0
ENSMUSG00000036580	0	0	0	0	0	0	0	0	0	0	0	0	17	0	0	0	0	0	3	0	19	0	0	0	0	0	0	0	0	0	6	0	1	0	20	0	47	0	6	0	0	0	0	0	0	0	22	0	0
ENSMUSG00000027800	142	0	0	0	303	0	0	0	0	0	0	0	1	0	0	0	0	0	0	0	0	0	0	0	0	0	0	0	0	0	0	0	0	0	0	0	0	0	0	0	103	0	0	0	0	0	0	0	0
ENSMUSG00000036513	0	0	2	0	0	0	0	0	0	0	0	0	52	0	0	0	0	0	11	0	8	0	0	0	15	0	0	0	0	0	84	0	38	0	36	0	0	0	0	0	0	0	15	0	76	0	0	0	21
ENSMUSG00000027805	0	0	47	0	0	0	0	0	0	0	24	0	0	0	0	0	0	0	0	0	27	0	0	0	35	0	0	0	0	0	0	0	0	0	8	0	0	0	0	0	0	0	0	0	0	0	0	0	0
ENSMUSG00000075700	0	0	0	0	0	0	0	0	4	0	0	0	0	0	0	0	0	0	0	0	0	0	0	0	0	0	0	0	0	0	0	0	29	0	1	0	0	0	0	0	3	0	0	0	1	0	0	0	0
ENSMUSG00000027763	0	0	0	0	0	0	0	0	0	0	0	0	0	0	0	0	0	0	0	0	0	0	4	0	0	0	0	0	0	0	0	0	0	0	0	0	0	0	0	0	0	0	0	0	0	0	0	0	0
ENSMUSG00000036894	0	0	20	0	0	0	0	0	0	0	0	0	0	0	0	0	0	0	0	0	0	0	0	0	22	0	0	0	0	0	0	0	0	0	0	0	0	0	0	0	0	0	0	0	0	0	0	0	0
ENSMUSG00000103502	0	0	0	0	0	0	0	0	0	0	0	0	0	0	0	0	0	0	0	0	0	0	0	0	9	0	0	0	0	0	0	0	0	0	0	0	0	0	0	0	0	0	0	0	0	0	0	0	0
ENSMUSG00000036885	0	0	0	0	0	0	0	0	0	0	0	0	0	0	0	0	0	0	0	0	0	0	0	0	4	0	0	0	0	0	0	0	0	0	0	0	0	0	0	0	0	0	0	0	0	0	0	0	0
ENSMUSG00000048581	0	0	0	0	0	0	0	0	0	0	0	0	0	0	0	0	0	0	8	0	39	0	0	0	0	0	0	0	0	0	0	0	36	0	0	0	0	0	0	0	0	0	0	0	0	0	0	0	0
ENSMUSG00000034640	54	0	134	0	0	0	0	0	0	0	0	0	0	0	38	0	0	0	8	0	0	0	0	0	0	0	163	0	0	0	0	0	97	0	23	0	5	0	0	0	0	0	16	0	36	0	0	0	6
ENSMUSG00000027829	100	0	38	0	91	0	33	0	0	0	51	0	16	0	103	0	0	0	4	0	42	0	120	0	83	0	63	0	0	0	74	0	21	0	38	0	1	0	25	0	21	0	10	0	10	0	38	0	35
ENSMUSG00000103041	11	0	11	0	4	0	4	0	0	0	4	0	6	0	21	0	0	0	0	0	14	0	26	0	19	0	21	0	0	0	33	0	0	0	1	0	0	0	0	0	2	0	0	0	4	0	10	0	13
ENSMUSG00000027832	0	0	0	0	0	0	0	0	2	0	0	0	0	0	0	0	0	0	0	0	0	0	49	0	0	0	0	0	0	0	0	0	0	0	10	0	0	0	0	0	0	0	2	0	0	0	0	0	0
ENSMUSG00000047557	0	0	0	0	20	0	0	0	0	0	0	0	0	0	0	0	0	0	11	0	0	0	0	0	0	0	0	0	19	0	14	0	4	0	4	0	0	0	0	0	0	0	0	0	0	0	5	0	8
ENSMUSG00000049404	0	0	0	0	0	0	0	0	0	0	0	0	0	0	0	0	0	0	0	0	0	0	0	0	0	0	0	0	0	0	0	0	0	0	0	0	0	0	0	0	0	0	0	0	0	0	0	0	0
ENSMUSG00000027775	102	0	77	0	0	0	0	0	0	0	0	0	0	0	64	0	0	0	0	0	77	0	123	0	14	0	0	0	0	0	1	0	0	0	0	0	0	0	0	0	0	0	0	0	0	0	0	0	0
ENSMUSG00000102422	0	0	0	0	0	0	0	0	0	0	0	0	0	0	0	0	0	0	0	0	0	0	0	0	0	0	0	0	0	0	21	0	0	0	0	0	0	0	0	0	0	0	0	0	1	0	6	0	0
ENSMUSG00000027776	0	0	0	0	0	0	0	0	0	0	0	0	0	0	0	0	0	0	0	0	0	0	0	0	0	0	0	0	0	0	0	0	0	0	0	0	0	0	0	0	0	0	0	0	0	0	0	0	0
ENSMUSG00000043300	0	0	0	0	0	0	77	0	0	0	0	0	82	0	0	0	0	0	0	0	0	0	0	0	0	0	90	0	0	0	9	0	37	0	0	0	15	0	0	0	83	0	0	0	47	0	0	0	0
ENSMUSG00000027787	0	0	0	0	0	0	0	0	0	0	30	0	16	0	0	0	0	0	0	0	0	0	27	0	0	0	0	0	0	0	0	0	0	0	5	0	0	0	0	0	0	0	0	0	0	0	11	0	0
ENSMUSG00000027792	0	0	0	0	0	0	0	0	0	0	0	0	0	0	0	0	0	0	0	0	0	0	0	0	0	0	0	0	0	0	0	0	0	0	0	0	0	0	0	0	0	0	0	0	0	0	0	0	0
ENSMUSG00000027835	19	0	22	0	35	0	11	0	0	0	16	0	0	0	54	0	0	0	29	0	18	0	0	0	0	0	0	0	48	0	19	0	0	0	5	0	0	0	0	0	0	0	17	0	23	0	36	0	0
ENSMUSG00000027834	0	0	0	0	0	0	0	0	0	0	0	0	0	0	0	0	0	0	0	0	0	0	0	0	0	0	0	0	0	0	0	0	24	0	0	0	0	0	0	0	0	0	0	0	0	0	0	0	0
ENSMUSG00000104448	0	0	0	0	0	0	0	0	0	0	0	0	0	0	0	0	0	0	0	0	0	0	0	0	0	0	0	0	0	0	0	0	0	0	0	0	0	0	0	0	0	0	0	0	0	0	2	0	0
ENSMUSG00000027804	0	0	0	0	0	0	32	0	0	0	0	0	0	0	66	0	0	0	0	0	0	0	0	0	92	0	0	0	0	0	0	0	29	0	25	0	29	0	0	0	0	0	0	0	23	0	48	0	29
ENSMUSG00000027809	0	0	0	0	37	0	0	0	0	0	0	0	79	0	0	0	1	0	0	0	14	0	0	0	0	0	0	0	0	0	0	0	0	0	0	0	1	0	0	0	0	0	0	0	0	0	31	0	0
ENSMUSG00000027811	0	0	0	0	0	0	0	0	0	0	0	0	0	0	0	0	0	0	0	0	0	0	0	0	0	0	0	0	0	0	0	0	0	0	1	0	0	0	0	0	0	0	28	0	59	0	0	0	0
ENSMUSG00000102191	0	0	0	0	0	0	0	0	0	0	0	0	15	0	0	0	0	0	0	0	0	0	0	0	0	0	0	0	0	0	0	0	0	0	11	0	0	0	0	0	0	0	0	0	0	0	0	0	0
ENSMUSG00000028015	0	0	0	0	0	0	29	0	0	0	0	0	0	0	0	0	0	0	0	0	0	0	0	0	0	0	0	0	0	0	153	0	0	0	0	0	0	0	0	0	0	0	0	0	115	0	9	0	0
ENSMUSG00000033910	0	0	0	0	0	0	27	0	0	0	0	0	0	0	0	0	0	0	0	0	0	0	0	0	0	0	0	0	0	0	16	0	0	0	26	0	55	0	0	0	0	0	0	0	0	0	0	0	0
ENSMUSG00000033882	0	0	0	0	0	0	0	0	0	0	0	0	0	0	94	0	0	0	0	0	0	0	0	0	0	0	0	0	0	0	0	0	0	0	0	0	0	0	0	0	0	0	0	0	0	0	0	0	0
ENSMUSG00000027998	16	0	0	0	0	0	0	0	3	0	14	0	8	0	0	0	0	0	0	0	0	0	0	0	0	0	13	0	0	0	0	0	8	0	0	0	7	0	0	0	0	0	0	0	0	0	0	0	0
ENSMUSG00000027995	0	0	0	0	0	0	0	0	0	0	0	0	0	0	0	0	0	0	0	0	0	0	0	0	0	0	0	0	0	0	0	0	0	0	0	0	0	0	0	0	0	0	0	0	0	0	0	0	0
ENSMUSG00000033767	0	0	0	0	0	0	0	0	0	0	0	0	0	0	0	0	0	0	3	0	0	0	0	0	0	0	0	0	0	0	0	0	0	0	0	0	0	0	0	0	0	0	0	0	7	0	21	0	0
ENSMUSG00000033752	0	0	7	0	0	0	0	0	0	0	0	0	0	0	0	0	0	0	3	0	0	0	0	0	0	0	0	0	0	0	0	0	6	0	0	0	0	0	0	0	0	0	0	0	0	0	0	0	0
ENSMUSG00000074513	0	0	53	0	0	0	0	0	0	0	0	0	0	0	22	0	0	0	50	0	41	0	99	0	11	0	0	0	49	0	0	0	0	0	0	0	0	0	0	0	0	0	0	0	23	0	1	0	0
ENSMUSG00000056498	0	0	0	0	0	0	0	0	0	0	0	0	0	0	0	0	0	0	0	0	0	0	0	0	0	0	0	0	0	0	0	0	0	0	0	0	0	0	0	0	0	0	0	0	0	0	0	0	0
ENSMUSG00000102919	0	0	0	0	0	0	0	0	0	0	0	0	0	0	0	0	0	0	0	0	0	0	0	0	0	0	0	0	0	0	0	0	0	0	0	0	0	0	0	0	0	0	0	0	0	0	0	0	0
ENSMUSG00000028085	0	0	0	0	0	0	0	0	0	0	0	0	0	0	0	0	0	0	0	0	0	0	0	0	0	0	24	0	0	0	0	0	0	0	0	0	0	0	0	0	78	0	0	0	0	0	0	0	0
ENSMUSG00000028081	124	0	120	0	66	0	12	0	35	0	50	0	339	0	176	0	1	0	59	0	220	0	195	0	81	0	91	0	109	0	247	0	94	0	34	0	27	0	68	0	26	0	46	0	143	0	90	0	48
ENSMUSG00000057777	0	0	0	0	8	0	0	0	0	0	0	0	2	0	0	0	0	0	11	0	0	0	0	0	0	0	0	0	0	0	0	0	0	0	0	0	8	0	0	0	0	0	0	0	0	0	0	0	0
ENSMUSG00000028076	0	0	0	0	0	0	0	0	0	0	0	0	0	0	0	0	0	0	0	0	0	0	0	0	0	0	0	0	0	0	0	0	0	0	0	0	27	0	0	0	0	0	0	0	0	0	0	0	0
ENSMUSG00000041734	0	0	0	0	52	0	0	0	0	0	0	0	29	0	46	0	0	0	30	0	0	0	13	0	0	0	0	0	51	0	0	0	0	0	2	0	0	0	0	0	0	0	0	0	27	0	14	0	42
ENSMUSG00000015852	0	0	0	0	0	0	0	0	0	0	0	0	0	0	0	0	0	0	0	0	0	0	16	0	0	0	0	0	0	0	0	0	0	0	0	0	0	0	0	0	0	0	0	0	0	0	0	0	0
ENSMUSG00000003382	12	0	0	0	0	0	0	0	0	0	0	0	0	0	0	0	0	0	0	0	0	0	0	0	0	0	0	0	0	0	0	0	0	0	0	0	0	0	0	0	0	0	5	0	0	0	0	0	0
ENSMUSG00000028073	0	0	10	0	0	0	0	0	0	0	0	0	0	0	0	0	0	0	0	0	0	0	0	0	0	0	0	0	0	0	0	0	0	0	0	0	0	0	0	0	0	0	0	0	0	0	0	0	0
ENSMUSG00000028072	0	0	0	0	0	0	0	0	0	0	0	0	0	0	0	0	0	0	0	0	0	0	0	0	0	0	0	0	0	0	0	0	0	0	12	0	0	0	0	0	0	0	0	0	0	0	0	0	0
ENSMUSG00000004897	0	0	0	0	0	0	0	0	0	0	0	0	20	0	48	0	0	0	0	0	2	0	39	0	39	0	6	0	3	0	18	0	12	0	33	0	26	0	14	0	7	0	4	0	42	0	33	0	0
ENSMUSG00000004885	6	0	0	0	0	0	0	0	0	0	0	0	0	0	15	0	0	0	0	0	0	0	0	0	0	0	0	0	0	0	0	0	0	0	0	0	0	0	0	0	93	0	0	0	0	0	0	0	0
ENSMUSG00000004891	0	0	0	0	0	0	0	0	0	0	0	0	27	0	0	0	0	0	28	0	41	0	18	0	0	0	0	0	0	0	0	0	0	0	0	0	0	0	0	0	0	0	0	0	0	0	39	0	0
ENSMUSG00000028069	7	0	0	0	0	0	17	0	0	0	0	0	0	0	0	0	0	0	0	0	0	0	0	0	8	0	0	0	0	0	17	0	0	0	0	0	0	0	0	0	0	0	0	0	0	0	5	0	0
ENSMUSG00000028070	24	0	30	0	0	0	0	0	7	0	61	0	13	0	0	0	0	0	36	0	51	0	33	0	0	0	74	0	0	0	83	0	27	0	12	0	6	0	0	0	0	0	0	0	70	0	0	0	11
ENSMUSG00000001419	0	0	0	0	0	0	15	0	0	0	0	0	1	0	2	0	0	0	0	0	0	0	0	0	0	0	0	0	0	0	0	0	0	0	0	0	0	0	0	0	0	0	0	0	0	0	0	0	15
ENSMUSG00000096935	0	0	0	0	0	0	9	0	0	0	0	0	0	0	0	0	0	0	0	0	0	0	0	0	0	0	0	0	0	0	0	0	0	0	0	0	0	0	0	0	0	0	0	0	0	0	0	0	9
ENSMUSG00000103766	0	0	0	0	0	0	0	0	0	0	0	0	0	0	0	0	0	0	0	0	1	0	2	0	0	0	0	0	0	0	0	0	0	0	0	0	0	0	0	0	0	0	0	0	0	0	0	0	0
ENSMUSG00000028066	0	0	0	0	0	0	0	0	0	0	0	0	0	0	31	0	0	0	0	0	0	0	0	0	32	0	0	0	0	0	0	0	0	0	23	0	9	0	46	0	0	0	9	0	60	0	0	0	0
ENSMUSG00000028062	0	0	0	0	0	0	29	0	0	0	0	0	25	0	14	0	0	0	15	0	0	0	33	0	30	0	19	0	22	0	0	0	6	0	13	0	0	0	13	0	17	0	0	0	21	0	7	0	0
ENSMUSG00000028057	17	0	15	0	23	0	15	0	0	0	0	0	0	0	83	0	0	0	0	0	70	0	0	0	0	0	0	0	0	0	0	0	16	0	0	0	2	0	0	0	0	0	0	0	0	0	10	0	0
ENSMUSG00000105204	0	0	0	0	0	0	0	0	0	0	0	0	47	0	14	0	0	0	9	0	7	0	0	0	2	0	0	0	19	0	6	0	7	0	0	0	0	0	5	0	8	0	22	0	6	0	22	0	9
ENSMUSG00000059743	0	0	0	0	0	0	0	0	0	0	0	0	58	0	17	0	0	0	11	0	9	0	0	0	3	0	0	0	7	0	9	0	9	0	0	0	0	0	7	0	0	0	31	0	3	0	28	0	4
ENSMUSG00000028048	0	0	0	0	0	0	0	0	0	0	0	0	0	0	0	0	0	0	21	0	0	0	0	0	0	0	0	0	0	0	0	0	34	0	27	0	0	0	29	0	0	0	0	0	59	0	0	0	0
ENSMUSG00000042784	0	0	0	0	0	0	0	0	0	0	0	0	0	0	3	0	0	0	0	0	0	0	0	0	0	0	0	0	0	0	0	0	0	0	0	0	0	0	0	0	0	0	0	0	0	0	0	0	0
ENSMUSG00000042766	0	0	0	0	0	0	0	0	0	0	0	0	0	0	0	0	0	0	0	0	0	0	0	0	0	0	0	0	0	0	0	0	0	0	7	0	0	0	0	0	0	0	0	0	0	0	0	0	0
ENSMUSG00000042747	11	0	17	0	64	0	4	0	39	0	0	0	132	0	115	0	0	0	40	0	85	0	82	0	9	0	18	0	10	0	76	0	52	0	3	0	17	0	37	0	5	0	31	0	42	0	13	0	29
ENSMUSG00000027953	0	0	13	0	0	0	0	0	0	0	0	0	14	0	23	0	0	0	0	0	25	0	0	0	0	0	18	0	0	0	29	0	29	0	15	0	0	0	0	0	0	0	6	0	62	0	27	0	14
ENSMUSG00000028040	30	0	0	0	0	0	0	0	0	0	0	0	10	0	0	0	0	0	17	0	0	0	0	0	0	0	0	0	0	0	0	0	0	0	0	0	0	0	0	0	0	0	0	0	0	0	0	0	0
ENSMUSG00000078173	0	0	0	0	0	0	0	0	0	0	0	0	0	0	0	0	0	0	0	0	0	0	0	0	22	0	1	0	0	0	0	0	0	0	0	0	0	0	0	0	0	0	0	0	0	0	0	0	0
ENSMUSG00000028044	20	0	39	0	27	0	0	0	96	0	38	0	180	0	243	0	0	0	84	0	125	0	0	0	14	0	31	0	3	0	0	0	11	0	33	0	91	0	15	0	0	0	149	0	138	0	0	0	15
ENSMUSG00000027950	0	0	0	0	0	0	0	0	0	0	0	0	0	0	0	0	0	0	0	0	0	0	0	0	0	0	1	0	0	0	0	0	0	0	0	0	0	0	0	0	0	0	0	0	0	0	0	0	0
ENSMUSG00000046280	0	0	0	0	0	0	0	0	0	0	0	0	0	0	0	0	0	0	0	0	0	0	0	0	0	0	0	0	0	0	0	0	0	0	0	0	0	0	0	0	0	0	0	0	115	0	0	0	0
ENSMUSG00000090733	0	0	0	0	16	0	0	0	0	0	0	0	13	0	0	0	0	0	0	0	15	0	0	0	9	0	0	0	0	0	0	0	0	0	0	0	0	0	0	0	0	0	7	0	0	0	0	0	0
ENSMUSG00000027937	0	0	34	0	73	0	0	0	0	0	70	0	130	0	102	0	0	0	14	0	82	0	0	0	43	0	30	0	0	0	55	0	80	0	37	0	0	0	0	0	0	0	12	0	0	0	0	0	113
ENSMUSG00000027936	0	0	0	0	0	0	0	0	0	0	14	0	0	0	0	0	0	0	0	0	0	0	0	0	0	0	0	0	0	0	0	0	9	0	2	0	0	0	0	0	0	0	0	0	0	0	0	0	0
ENSMUSG00000027932	0	0	0	0	0	0	0	0	0	0	0	0	0	0	0	0	0	0	0	0	0	0	0	0	0	0	0	0	0	0	0	0	0	0	0	0	0	0	0	0	0	0	0	0	0	0	0	0	0
ENSMUSG00000001018	114	0	0	0	123	0	103	0	118	0	0	0	0	0	53	0	0	0	17	0	34	0	1	0	0	0	79	0	0	0	20	0	53	0	0	0	0	0	34	0	0	0	4	0	73	0	44	0	0
ENSMUSG00000001017	0	0	0	0	0	0	0	0	0	0	5	0	0	0	0	0	0	0	0	0	0	0	8	0	0	0	0	0	0	0	0	0	0	0	0	0	9	0	0	0	0	0	3	0	0	0	3	0	0
ENSMUSG00000044080	0	0	0	0	140	0	0	0	0	0	0	0	0	0	0	0	0	0	0	0	53	0	40	0	0	0	0	0	37	0	0	0	40	0	0	0	0	0	84	0	0	0	4	0	49	0	0	0	0
ENSMUSG00000042312	6	0	0	0	63	0	0	0	0	0	0	0	0	0	16	0	0	0	0	0	0	0	0	0	6	0	0	0	0	0	11	0	13	0	9	0	0	0	0	0	0	0	5	0	0	0	0	0	0
ENSMUSG00000074457	0	0	0	0	0	0	0	0	0	0	0	0	0	0	0	0	0	0	0	0	0	0	0	0	0	0	0	0	0	0	0	0	0	0	0	0	0	0	0	0	0	0	0	0	0	0	0	0	0
ENSMUSG00000001025	20	0	14	0	66	0	0	0	2	0	27	0	184	0	35	0	0	0	17	0	103	0	12	0	0	0	3	0	27	0	7	0	12	0	21	0	0	0	23	0	8	0	6	0	11	0	54	0	0
ENSMUSG00000063767	0	0	0	0	0	0	0	0	0	0	0	0	0	0	0	0	0	0	0	0	0	0	0	0	0	0	0	0	0	0	0	0	0	0	0	0	0	0	0	0	0	0	0	0	0	0	0	0	0
ENSMUSG00000052415	0	0	0	0	0	0	0	0	0	0	0	0	0	0	0	0	0	0	0	0	0	0	0	0	0	0	0	0	0	0	0	0	0	0	0	0	0	0	28	0	0	0	0	0	0	0	0	0	0
ENSMUSG00000027907	72	0	22	0	105	0	70	0	7	0	23	0	786	0	86	0	0	0	59	0	102	0	9	0	23	0	31	0	15	0	108	0	121	0	56	0	6	0	35	0	0	0	36	0	31	0	149	0	4
ENSMUSG00000041959	144	0	92	0	112	0	0	0	0	0	91	0	463	0	106	0	0	0	3	0	94	0	71	0	10	0	0	0	63	0	59	0	112	0	57	0	24	0	181	0	0	0	77	0	84	0	159	0	55
ENSMUSG00000028145	0	0	0	0	0	0	0	0	0	0	0	0	0	0	25	0	0	0	0	0	0	0	15	0	0	0	0	0	0	0	0	0	5	0	0	0	0	0	0	0	0	0	0	0	0	0	0	0	0
ENSMUSG00000028136	0	0	0	0	0	0	2	0	0	0	0	0	12	0	30	0	0	0	0	0	0	0	0	0	0	0	0	0	0	0	14	0	0	0	14	0	34	0	0	0	0	0	0	0	0	0	8	0	38
ENSMUSG00000005968	0	0	0	0	0	0	0	0	0	0	0	0	0	0	0	0	0	0	0	0	0	0	0	0	0	0	0	0	0	0	0	0	0	0	0	0	0	0	0	0	0	0	0	0	0	0	0	0	14
ENSMUSG00000093424	0	0	0	0	0	0	0	0	0	0	0	0	7	0	0	0	0	0	0	0	0	0	0	0	0	0	0	0	0	0	0	0	0	0	0	0	0	0	0	0	0	0	0	0	14	0	0	0	0
ENSMUSG00000015714	16	0	0	0	1	0	17	0	0	0	29	0	59	0	0	0	0	0	0	0	0	0	26	0	22	0	1	0	40	0	49	0	14	0	10	0	0	0	86	0	0	0	0	0	4	0	11	0	0
ENSMUSG00000028111	17	0	0	0	0	0	27	0	4	0	66	0	0	0	0	0	0	0	0	0	0	0	0	0	0	0	44	0	0	0	0	0	0	0	0	0	0	0	0	0	0	0	0	0	0	0	0	0	19
ENSMUSG00000028108	0	0	64	0	0	0	0	0	0	0	0	0	40	0	0	0	0	0	0	0	0	0	6	0	0	0	0	0	0	0	0	0	0	0	0	0	0	0	0	0	0	0	0	0	0	0	0	0	0
ENSMUSG00000015750	0	0	0	0	0	0	0	0	0	0	0	0	0	0	0	0	0	0	0	0	0	0	0	0	1	0	0	0	0	0	0	0	0	0	0	0	0	0	0	0	0	0	0	0	0	0	0	0	0
ENSMUSG00000038526	0	0	0	0	0	0	0	0	0	0	0	0	0	0	0	0	0	0	0	0	0	0	0	0	0	0	0	0	0	0	0	0	0	0	0	0	0	0	0	0	0	0	0	0	0	0	0	0	0
ENSMUSG00000015749	0	0	0	0	0	0	0	0	0	0	0	0	4	0	0	0	0	0	0	0	13	0	0	0	0	0	0	0	13	0	0	0	0	0	0	0	0	0	0	0	0	0	0	0	0	0	7	0	0
ENSMUSG00000015943	0	0	0	0	0	0	0	0	0	0	0	0	0	0	4	0	0	0	0	0	0	0	0	0	0	0	0	0	0	0	0	0	0	0	0	0	0	0	0	0	0	0	0	0	0	0	0	0	0
ENSMUSG00000093656	0	0	0	0	0	0	0	0	0	0	0	0	0	0	0	0	0	0	0	0	0	0	0	0	0	0	0	0	0	0	0	0	0	0	0	0	0	0	0	0	0	0	0	0	0	0	0	0	0
ENSMUSG00000015947	0	0	0	0	0	0	0	0	0	0	0	0	0	0	0	0	0	0	0	0	0	0	7	0	0	0	0	0	0	0	0	0	0	0	0	0	0	0	0	0	0	0	0	0	0	0	0	0	0
ENSMUSG00000038374	0	0	0	0	0	0	0	0	0	0	0	0	0	0	0	0	0	0	0	0	0	0	0	0	0	0	0	0	0	0	0	0	0	0	0	0	0	0	0	0	0	0	0	0	2	0	11	0	0
ENSMUSG00000028102	0	0	0	0	0	0	0	0	0	0	0	0	0	0	0	0	0	0	0	0	0	0	39	0	11	0	0	0	0	0	0	0	25	0	0	0	0	0	0	0	0	0	0	0	0	0	0	0	0
ENSMUSG00000106447	0	0	0	0	0	0	0	0	0	0	0	0	0	0	0	0	0	0	0	0	0	0	0	0	0	0	0	0	0	0	0	0	1	0	0	0	0	0	0	0	0	0	0	0	0	0	0	0	0
ENSMUSG00000038354	0	0	0	0	0	0	0	0	0	0	0	0	0	0	0	0	0	0	0	0	0	0	0	0	0	0	0	0	0	0	0	0	0	0	0	0	0	0	0	0	0	0	0	0	0	0	0	0	0
ENSMUSG00000028101	0	0	0	0	0	0	0	0	0	0	0	0	4	0	0	0	0	0	0	0	0	0	4	0	0	0	0	0	0	0	0	0	0	0	0	0	0	0	0	0	0	0	0	0	0	0	0	0	0
ENSMUSG00000028096	0	0	0	0	0	0	0	0	0	0	0	0	0	0	0	0	0	0	6	0	0	0	0	0	0	0	0	0	0	0	0	0	0	0	0	0	0	0	0	0	0	0	0	0	12	0	0	0	0
ENSMUSG00000028093	0	0	0	0	0	0	10	0	0	0	0	0	0	0	0	0	0	0	0	0	0	0	0	0	8	0	0	0	0	0	0	0	0	0	0	0	0	0	14	0	0	0	0	0	0	0	6	0	0
ENSMUSG00000038205	0	0	0	0	94	0	0	0	0	0	6	0	0	0	0	0	0	0	0	0	0	0	0	0	0	0	12	0	0	0	0	0	0	0	0	0	0	0	0	0	0	0	0	0	0	0	0	0	0
ENSMUSG00000027879	0	0	69	0	0	0	94	0	60	0	58	0	109	0	175	0	0	0	91	0	68	0	171	0	192	0	110	0	0	0	29	0	112	0	32	0	52	0	0	0	0	0	0	0	172	0	108	0	121
ENSMUSG00000074388	0	0	0	0	0	0	0	0	0	0	0	0	0	0	0	0	0	0	29	0	0	0	0	0	0	0	0	0	0	0	0	0	0	0	0	0	0	0	0	0	0	0	0	0	0	0	0	0	0
ENSMUSG00000043468	0	0	0	0	0	0	0	0	0	0	0	0	0	0	0	0	0	0	0	0	0	0	0	0	0	0	0	0	0	0	0	0	0	0	0	0	0	0	0	0	0	0	0	0	0	0	0	0	0
ENSMUSG00000027875	0	0	50	0	0	0	0	0	0	0	0	0	0	0	0	0	0	0	0	0	0	0	0	0	0	0	0	0	0	0	0	0	0	0	85	0	0	0	0	0	0	0	0	0	0	0	0	0	0
ENSMUSG00000053398	0	0	0	0	0	0	0	0	12	0	0	0	51	0	0	0	0	0	13	0	0	0	0	0	29	0	19	0	0	0	0	0	16	0	17	0	0	0	0	0	0	0	0	0	26	0	12	0	0
ENSMUSG00000004233	0	0	0	0	0	0	0	0	0	0	0	0	0	0	0	0	0	0	0	0	0	0	0	0	0	0	0	0	0	0	0	0	0	0	0	0	1	0	0	0	0	0	0	0	0	0	0	0	0
ENSMUSG00000027865	0	0	0	0	0	0	0	0	31	0	0	0	0	0	0	0	0	0	0	0	0	0	0	0	0	0	0	0	0	0	0	0	0	0	0	0	0	0	0	0	0	0	0	0	0	0	0	0	0
ENSMUSG00000044468	0	0	0	0	0	0	0	0	0	0	0	0	0	0	0	0	0	0	0	0	0	0	0	0	0	0	0	0	0	0	0	0	0	0	0	0	0	0	0	0	0	0	0	0	0	0	0	0	0
ENSMUSG00000105561	0	0	0	0	0	0	0	0	0	0	0	0	0	0	0	0	0	0	1	0	0	0	0	0	0	0	2	0	0	0	0	0	0	0	0	0	0	0	0	0	0	0	0	0	0	0	0	0	0
ENSMUSG00000042035	0	0	0	0	6	0	38	0	17	0	0	0	2	0	0	0	0	0	8	0	1	0	0	0	0	0	0	0	0	0	0	0	11	0	7	0	0	0	0	0	15	0	0	0	47	0	0	0	5
ENSMUSG00000106137	0	0	0	0	0	0	0	0	0	0	0	0	0	0	0	0	0	0	3	0	0	0	0	0	0	0	0	0	0	0	0	0	0	0	0	0	0	0	0	0	0	0	0	0	0	0	0	0	1
ENSMUSG00000033161	0	0	0	0	1	0	0	0	2	0	0	0	0	0	0	0	0	0	0	0	0	0	0	0	0	0	0	0	0	0	0	0	3	0	0	0	0	0	0	0	0	0	0	0	6	0	0	0	0
ENSMUSG00000048540	0	0	0	0	0	0	0	0	0	0	0	0	0	0	0	0	0	0	0	0	0	0	0	0	0	0	0	0	0	0	0	0	0	0	0	0	0	0	0	0	0	0	0	0	0	0	0	0	0
ENSMUSG00000027860	0	0	0	0	0	0	0	0	0	0	0	0	0	0	0	0	0	0	0	0	0	0	0	0	0	0	0	0	0	0	0	0	0	0	0	0	0	0	0	0	0	0	1	0	0	0	0	0	0
ENSMUSG00000027858	0	0	0	0	0	0	0	0	0	0	0	0	18	0	0	0	0	0	0	0	15	0	0	0	0	0	0	0	0	0	0	0	0	0	0	0	0	0	0	0	0	0	0	0	0	0	0	0	0
ENSMUSG00000068823	23	0	7	0	0	0	12	0	5	0	0	0	109	0	0	0	0	0	15	0	101	0	96	0	2	0	21	0	23	0	21	0	8	0	21	0	1	0	174	0	0	0	22	0	22	0	20	0	16
ENSMUSG00000027852	61	0	0	0	6	0	0	0	0	0	27	0	7	0	13	0	0	0	0	0	11	0	13	0	3	0	0	0	0	0	0	0	0	0	3	0	15	0	0	0	0	0	15	0	0	0	0	0	0
ENSMUSG00000007379	0	0	0	0	0	0	0	0	0	0	0	0	0	0	0	0	0	0	0	0	0	0	0	0	0	0	0	0	0	0	0	0	0	0	0	0	0	0	0	0	26	0	26	0	0	0	0	0	0
ENSMUSG00000005687	0	0	0	0	13	0	2	0	0	0	0	0	23	0	93	0	0	0	9	0	30	0	91	0	15	0	53	0	0	0	104	0	30	0	19	0	2	0	56	0	4	0	32	0	81	0	40	0	0
ENSMUSG00000027849	0	0	0	0	0	0	0	0	0	0	0	0	0	0	0	0	0	0	0	0	0	0	0	0	0	0	0	0	0	0	0	0	0	0	0	0	0	0	0	0	0	0	0	0	0	0	0	0	0
ENSMUSG00000105229	0	0	71	0	0	0	0	0	0	0	0	0	0	0	0	0	0	0	0	0	0	0	0	0	0	0	0	0	0	0	0	0	0	0	0	0	0	0	0	0	0	0	0	0	0	0	0	0	0
ENSMUSG00000027845	0	0	0	0	0	0	0	0	0	0	0	0	0	0	81	0	0	0	0	0	0	0	0	0	40	0	0	0	0	0	0	0	0	0	0	0	0	0	0	0	0	0	0	0	0	0	0	0	0
ENSMUSG00000084997	0	0	0	0	0	0	0	0	0	0	0	0	0	0	0	0	0	0	0	0	0	0	0	0	0	0	0	0	0	0	0	0	0	0	0	0	0	0	0	0	0	0	0	0	0	0	0	0	0
ENSMUSG00000032952	0	0	0	0	0	0	0	0	0	0	0	0	9	0	0	0	0	0	0	0	0	0	0	0	0	0	0	0	0	0	0	0	0	0	0	0	0	0	0	0	0	0	0	0	0	0	0	0	0
ENSMUSG00000105053	0	0	0	0	0	0	0	0	0	0	0	0	4	0	0	0	0	0	0	0	0	0	0	0	0	0	0	0	0	0	0	0	0	0	0	0	0	0	0	0	0	0	0	0	0	0	0	0	0
ENSMUSG00000058388	0	0	0	0	0	0	0	0	0	0	0	0	4	0	0	0	0	0	0	0	0	0	0	0	6	0	0	0	0	0	0	0	0	0	0	0	0	0	0	0	0	0	0	0	0	0	0	0	0
ENSMUSG00000052539	0	0	0	0	0	0	0	0	0	0	0	0	0	0	7	0	0	0	0	0	0	0	0	0	0	0	0	0	0	0	0	0	1	0	0	0	0	0	0	0	0	0	4	0	0	0	0	0	0
ENSMUSG00000032913	0	0	0	0	0	0	0	0	0	0	0	0	0	0	0	0	0	0	0	0	0	0	0	0	0	0	0	0	0	0	0	0	0	0	14	0	0	0	0	0	0	0	0	0	8	0	0	0	0
ENSMUSG00000032902	0	0	0	0	0	0	21	0	0	0	0	0	1	0	0	0	0	0	0	0	0	0	0	0	1	0	0	0	0	0	9	0	0	0	0	0	0	0	0	0	0	0	30	0	0	0	0	0	0
ENSMUSG00000105195	2	0	2	0	2	0	2	0	1	0	2	0	8	0	3	0	0	0	0	0	5	0	6	0	1	0	2	0	2	0	2	0	2	0	0	0	1	0	0	0	1	0	0	0	6	0	3	0	0
ENSMUSG00000062127	0	0	0	0	0	0	0	0	0	0	0	0	6	0	0	0	0	0	0	0	0	0	27	0	2	0	0	0	0	0	0	0	0	0	0	0	0	0	0	0	0	0	0	0	0	0	0	0	0
ENSMUSG00000027905	0	0	0	0	0	0	0	0	0	0	0	0	0	0	0	0	0	0	0	0	0	0	0	0	0	0	172	0	0	0	0	0	0	0	26	0	0	0	0	0	0	0	0	0	0	0	0	0	0
ENSMUSG00000068798	0	0	0	0	0	0	1	0	0	0	0	0	0	0	0	0	0	0	0	0	0	0	0	0	0	0	0	0	0	0	0	0	0	0	0	0	0	0	0	0	0	0	0	0	0	0	0	0	0
ENSMUSG00000074342	0	0	0	0	0	0	0	0	0	0	0	0	0	0	0	0	0	0	0	0	0	0	46	0	0	0	0	0	0	0	0	0	0	0	0	0	0	0	0	0	0	0	0	0	0	0	0	0	0
ENSMUSG00000000563	31	0	0	0	33	0	31	0	57	0	0	0	108	0	170	0	0	0	79	0	53	0	94	0	112	0	125	0	155	0	145	0	34	0	100	0	24	0	33	0	0	0	34	0	281	0	195	0	17
ENSMUSG00000000561	2	0	0	0	33	0	0	0	0	0	0	0	34	0	0	0	0	0	0	0	159	0	27	0	0	0	81	0	0	0	142	0	65	0	19	0	0	0	32	0	0	0	0	0	37	0	88	0	0
ENSMUSG00000105852	0	0	0	0	0	0	0	0	0	0	0	0	18	0	0	0	0	0	0	0	21	0	0	0	0	0	35	0	0	0	15	0	8	0	0	0	0	0	3	0	0	0	0	0	6	0	35	0	0
ENSMUSG00000040774	18	0	0	0	0	0	0	0	17	0	0	0	24	0	0	0	0	0	0	0	0	0	0	0	0	0	0	0	0	0	0	0	13	0	0	0	12	0	0	0	0	0	11	0	0	0	23	0	0
ENSMUSG00000027900	0	0	3	0	0	0	2	0	0	0	0	0	4	0	0	0	0	0	0	0	0	0	9	0	0	0	4	0	0	0	0	0	0	0	0	0	1	0	0	0	0	0	0	0	0	0	2	0	0
ENSMUSG00000040747	0	0	0	0	0	0	0	0	0	0	0	0	0	0	0	0	0	0	0	0	0	0	52	0	0	0	0	0	0	0	0	0	0	0	0	0	0	0	0	0	0	0	0	0	0	0	0	0	0
ENSMUSG00000087260	0	0	129	0	299	0	0	0	0	0	113	0	154	0	196	0	1	0	71	0	113	0	56	0	26	0	20	0	30	0	83	0	67	0	18	0	39	0	31	0	0	0	125	0	134	0	68	0	0
ENSMUSG00000027896	0	0	0	0	0	0	0	0	0	0	0	0	0	0	0	0	0	0	0	0	0	0	0	0	0	0	0	0	0	0	0	0	0	0	0	0	0	0	0	0	0	0	0	0	0	0	0	0	0
ENSMUSG00000048109	0	0	0	0	0	0	0	0	0	0	0	0	0	0	0	0	0	0	0	0	0	0	0	0	0	0	0	0	0	0	0	0	0	0	0	0	0	0	0	0	0	0	10	0	0	0	0	0	0
ENSMUSG00000014601	25	0	0	0	0	0	0	0	0	0	0	0	0	0	0	0	0	0	0	0	0	0	0	0	0	0	0	0	81	0	62	0	0	0	0	0	3	0	0	0	0	0	0	0	23	0	0	0	29
ENSMUSG00000027893	0	0	1	0	0	0	0	0	0	0	0	0	0	0	0	0	0	0	0	0	0	0	0	0	0	0	0	0	0	0	0	0	0	0	0	0	0	0	0	0	0	0	0	0	0	0	0	0	0
ENSMUSG00000086968	0	0	0	0	0	0	0	0	0	0	0	0	0	0	0	0	0	0	0	0	0	0	0	0	0	0	0	0	0	0	0	0	0	0	0	0	0	0	0	0	0	0	0	0	0	0	0	0	0
ENSMUSG00000004032	19	0	8	0	0	0	0	0	0	0	25	0	19	0	0	0	0	0	27	0	22	0	0	0	20	0	0	0	0	0	30	0	14	0	7	0	0	0	0	0	0	0	4	0	93	0	56	0	0
ENSMUSG00000040562	0	0	0	0	108	0	42	0	30	0	0	0	0	0	0	0	0	0	0	0	0	0	0	0	0	0	0	0	0	0	0	0	0	0	0	0	8	0	19	0	0	0	0	0	0	0	37	0	0
ENSMUSG00000000001	0	0	0	0	0	0	0	0	0	0	0	0	5	0	49	0	0	0	0	0	40	0	143	0	0	0	0	0	77	0	119	0	68	0	29	0	15	0	0	0	0	0	47	0	75	0	44	0	19
ENSMUSG00000068744	24	0	0	0	0	0	0	0	0	0	0	0	23	0	0	0	0	0	0	0	36	0	0	0	30	0	0	0	0	0	0	0	36	0	0	0	24	0	0	0	0	0	14	0	0	0	31	0	0
ENSMUSG00000068740	0	0	0	0	0	0	0	0	0	0	0	0	0	0	0	0	0	0	0	0	0	0	0	0	0	0	0	0	0	0	0	0	0	0	0	0	0	0	0	0	0	0	0	0	0	0	0	0	0
ENSMUSG00000068739	6	0	2	0	26	0	0	0	5	0	0	0	24	0	0	0	0	0	3	0	4	0	23	0	0	0	3	0	0	0	0	0	6	0	0	0	0	0	0	0	0	0	0	0	5	0	14	0	3
ENSMUSG00000027883	0	0	33	0	0	0	0	0	0	0	0	0	40	0	61	0	0	0	0	0	0	0	35	0	0	0	0	0	78	0	0	0	0	0	0	0	0	0	62	0	13	0	0	0	6	0	0	0	0
ENSMUSG00000027882	0	0	0	0	0	0	0	0	0	0	0	0	0	0	0	0	0	0	0	0	0	0	121	0	0	0	0	0	74	0	0	0	0	0	0	0	0	0	0	0	0	0	0	0	0	0	1	0	35
ENSMUSG00000040339	0	0	0	0	0	0	4	0	0	0	0	0	1	0	0	0	0	0	0	0	0	0	15	0	0	0	0	0	3	0	0	0	0	0	0	0	0	0	0	0	0	0	0	0	0	0	0	0	0
ENSMUSG00000106108	0	0	0	0	0	0	0	0	0	0	0	0	0	0	0	0	0	0	0	0	0	0	0	0	0	0	0	0	0	0	0	0	0	0	0	0	0	0	0	0	0	0	24	0	0	0	0	0	0
ENSMUSG00000040322	0	0	0	0	0	0	28	0	0	0	0	0	1	0	0	0	0	0	0	0	0	0	0	0	0	0	0	0	0	0	59	0	0	0	0	0	0	0	0	0	0	0	29	0	0	0	41	0	0
ENSMUSG00000033721	0	0	0	0	0	0	0	0	0	0	0	0	0	0	0	0	0	0	0	0	0	0	0	0	0	0	0	0	0	0	0	0	0	0	0	0	0	0	0	0	0	0	0	0	0	0	0	0	0
ENSMUSG00000049300	0	0	0	0	29	0	0	0	0	0	0	0	0	0	0	0	0	0	0	0	0	0	0	0	0	0	0	0	0	0	0	0	0	0	0	0	0	0	0	0	0	0	0	0	0	0	0	0	0
ENSMUSG00000105509	0	0	0	0	0	0	0	0	0	0	0	0	0	0	0	0	0	0	0	0	0	0	0	0	0	0	0	0	0	0	0	0	0	0	0	0	0	0	0	0	0	0	0	0	127	0	0	0	0
ENSMUSG00000027981	0	0	74	0	0	0	0	0	0	0	0	0	0	0	0	0	0	0	0	0	84	0	0	0	0	0	30	0	1	0	0	0	63	0	5	0	0	0	0	0	0	0	0	0	0	0	18	0	0
ENSMUSG00000045092	0	0	0	0	0	0	0	0	0	0	0	0	0	0	0	0	0	0	0	0	0	0	0	0	0	0	0	0	0	0	0	0	0	0	0	0	0	0	0	0	0	0	38	0	0	0	0	0	0
ENSMUSG00000027963	0	0	59	0	31	0	0	0	0	0	0	0	11	0	0	0	0	0	0	0	0	0	0	0	0	0	0	0	0	0	0	0	0	0	0	0	0	0	0	0	0	0	0	0	2	0	0	0	0
ENSMUSG00000027962	0	0	0	0	3	0	0	0	0	0	0	0	0	0	9	0	0	0	0	0	2	0	0	0	10	0	0	0	0	0	21	0	0	0	20	0	0	0	0	0	0	0	14	0	17	0	0	0	45
ENSMUSG00000097737	0	0	0	0	39	0	0	0	0	0	0	0	35	0	0	0	0	0	0	0	0	0	0	0	0	0	0	0	0	0	0	0	26	0	5	0	0	0	25	0	29	0	5	0	32	0	0	0	14
ENSMUSG00000000340	0	0	0	0	0	0	0	0	0	0	0	0	0	0	0	0	0	0	0	0	0	0	0	0	0	0	0	0	0	0	0	0	0	0	0	0	0	0	30	0	0	0	3	0	0	0	0	0	0
ENSMUSG00000105339	0	0	16	0	0	0	0	0	0	0	19	0	2	0	0	0	0	0	5	0	0	0	0	0	1	0	0	0	19	0	0	0	5	0	0	0	0	0	0	0	0	0	0	0	0	0	10	0	3
ENSMUSG00000105103	0	0	8	0	0	0	0	0	0	0	6	0	4	0	0	0	0	0	3	0	0	0	0	0	0	0	0	0	0	0	0	0	0	0	0	0	0	0	0	0	0	0	0	0	0	0	4	0	0
ENSMUSG00000033386	0	0	0	0	0	0	0	0	0	0	0	0	24	0	0	0	0	0	0	0	0	0	0	0	0	0	0	0	0	0	0	0	0	0	0	0	0	0	0	0	0	0	0	0	0	0	0	0	0
ENSMUSG00000033377	0	0	0	0	0	0	0	0	0	0	0	0	0	0	0	0	0	0	0	0	0	0	0	0	0	0	0	0	0	0	0	0	0	0	0	0	0	0	0	0	0	0	0	0	0	0	0	0	0
ENSMUSG00000044667	0	0	0	0	0	0	0	0	0	0	0	0	0	0	0	0	0	0	0	0	0	0	0	0	0	0	0	0	0	0	0	0	0	0	0	0	0	0	0	0	0	0	0	0	0	0	0	0	0
ENSMUSG00000028007	0	0	2	0	0	0	0	0	18	0	0	0	0	0	0	0	0	0	0	0	0	0	0	0	0	0	0	0	0	0	0	0	0	0	0	0	0	0	0	0	0	0	0	0	0	0	0	0	0
ENSMUSG00000028134	0	0	0	0	0	0	0	0	0	0	0	0	0	0	0	0	0	0	0	0	0	0	0	0	0	0	0	0	61	0	0	0	0	0	0	0	0	0	0	0	0	0	6	0	0	0	8	0	13
ENSMUSG00000028132	0	0	0	0	0	0	0	0	0	0	0	0	0	0	0	0	0	0	0	0	0	0	0	0	0	0	0	0	0	0	0	0	0	0	0	0	0	0	0	0	0	0	0	0	0	0	0	0	0
ENSMUSG00000105813	20	0	0	0	0	0	20	0	3	0	27	0	55	0	27	0	0	0	23	0	24	0	0	0	14	0	24	0	8	0	23	0	0	0	4	0	4	0	0	0	0	0	7	0	11	0	41	0	11
ENSMUSG00000053931	205	0	43	0	0	0	242	0	62	0	239	0	465	0	382	0	0	0	347	0	246	0	69	0	80	0	125	0	88	0	345	0	39	0	76	0	132	0	3	0	0	0	202	0	146	0	381	0	128
ENSMUSG00000028128	0	0	55	0	0	0	0	0	0	0	0	0	257	0	0	0	0	0	0	0	0	0	0	0	0	0	0	0	0	0	0	0	0	0	0	0	0	0	0	0	0	0	0	0	0	0	0	0	0
ENSMUSG00000028127	0	0	0	0	0	0	0	0	0	0	1	0	0	0	49	0	0	0	0	0	174	0	0	0	0	0	0	0	0	0	0	0	0	0	0	0	0	0	2	0	0	0	0	0	8	0	0	0	0
ENSMUSG00000039831	0	0	85	0	0	0	0	0	0	0	0	0	0	0	0	0	0	0	0	0	0	0	0	0	0	0	0	0	0	0	0	0	0	0	0	0	0	0	10	0	0	0	3	0	0	0	69	0	40
ENSMUSG00000028124	0	0	0	0	41	0	0	0	19	0	0	0	6	0	0	0	0	0	0	0	0	0	6	0	31	0	0	0	0	0	45	0	21	0	0	0	0	0	8	0	0	0	0	0	0	0	0	0	7
ENSMUSG00000057359	0	0	0	0	0	0	0	0	0	0	0	0	1	0	0	0	0	0	2	0	0	0	0	0	0	0	0	0	1	0	1	0	0	0	0	0	0	0	0	0	0	0	3	0	2	0	1	0	0
ENSMUSG00000039756	0	0	0	0	56	0	0	0	0	0	0	0	13	0	0	0	0	0	0	0	0	0	58	0	34	0	0	0	0	0	76	0	43	0	11	0	0	0	0	0	3	0	47	0	53	0	47	0	0
ENSMUSG00000104574	0	0	0	0	0	0	0	0	0	0	0	0	0	0	0	0	0	0	0	0	0	0	2	0	0	0	0	0	0	0	0	0	0	0	0	0	0	0	0	0	0	0	0	0	0	0	0	0	0
ENSMUSG00000054091	7	0	44	0	14	0	0	0	26	0	0	0	50	0	33	0	0	0	11	0	9	0	99	0	15	0	0	0	0	0	12	0	62	0	24	0	0	0	33	0	0	0	13	0	60	0	52	0	11
ENSMUSG00000039701	0	0	0	0	32	0	0	0	0	0	0	0	0	0	0	0	0	0	0	0	0	0	0	0	0	0	0	0	0	0	0	0	0	0	0	0	0	0	0	0	0	0	0	0	0	0	14	0	13
ENSMUSG00000104960	0	0	0	0	17	0	2	0	3	0	0	0	6	0	16	0	0	0	0	0	33	0	0	0	0	0	7	0	38	0	7	0	3	0	7	0	0	0	79	0	3	0	0	0	0	0	0	0	0
ENSMUSG00000027977	0	0	0	0	0	0	0	0	0	0	0	0	0	0	0	0	0	0	0	0	0	0	0	0	0	0	0	0	0	0	0	0	0	0	0	0	0	0	0	0	0	0	0	0	0	0	0	0	0
ENSMUSG00000044528	0	0	78	0	0	0	0	0	0	0	0	0	0	0	80	0	0	0	0	0	0	0	0	0	0	0	0	0	0	0	0	0	0	0	0	0	0	0	0	0	0	0	0	0	0	0	0	0	0
ENSMUSG00000105445	0	0	0	0	0	0	0	0	0	0	0	0	0	0	0	0	0	0	0	0	0	0	0	0	0	0	0	0	0	0	0	0	0	0	0	0	4	0	0	0	0	0	0	0	0	0	0	0	0
ENSMUSG00000106446	0	0	0	0	0	0	0	0	0	0	0	0	0	0	0	0	0	0	0	0	0	0	0	0	0	0	0	0	0	0	0	0	0	0	0	0	0	0	0	0	0	0	0	0	0	0	0	0	0
ENSMUSG00000027968	0	0	77	0	3	0	0	0	0	0	4	0	0	0	5	0	0	0	0	0	0	0	0	0	21	0	85	0	0	0	0	0	0	0	0	0	1	0	0	0	0	0	0	0	0	0	0	0	0
ENSMUSG00000046688	0	0	0	0	0	0	0	0	0	0	0	0	0	0	0	0	0	0	0	0	0	0	0	0	0	0	0	0	0	0	0	0	0	0	9	0	0	0	0	0	0	0	0	0	0	0	0	0	0
ENSMUSG00000074238	0	0	0	0	0	0	0	0	0	0	0	0	13	0	0	0	0	0	5	0	0	0	13	0	0	0	4	0	0	0	1	0	0	0	0	0	0	0	0	0	0	0	0	0	0	0	7	0	0
ENSMUSG00000105804	0	0	0	0	0	0	0	0	0	0	0	0	0	0	0	0	0	0	0	0	0	0	0	0	0	0	0	0	0	0	0	0	0	0	37	0	0	0	0	0	0	0	0	0	0	0	0	0	0
ENSMUSG00000105447	0	0	0	0	0	0	0	0	0	0	0	0	0	0	0	0	0	0	2	0	0	0	0	0	0	0	8	0	0	0	7	0	0	0	0	0	0	0	0	0	0	0	0	0	0	0	0	0	0
ENSMUSG00000050549	0	0	3	0	0	0	3	0	0	0	0	0	0	0	0	0	0	0	0	0	0	0	23	0	0	0	0	0	0	0	0	0	0	0	0	0	20	0	0	0	0	0	0	0	0	0	0	0	0
ENSMUSG00000028024	0	0	0	0	0	0	0	0	0	0	0	0	0	0	0	0	0	0	0	0	0	0	0	0	0	0	0	0	0	0	0	0	0	0	29	0	0	0	0	0	0	0	0	0	0	0	0	0	0
ENSMUSG00000027994	0	0	0	0	0	0	0	0	0	0	0	0	30	0	0	0	0	0	0	0	35	0	0	0	0	0	0	0	0	0	0	0	0	0	0	0	0	0	0	0	0	0	0	0	41	0	0	0	0
ENSMUSG00000001052	0	0	0	0	0	0	53	0	0	0	0	0	29	0	0	0	0	0	0	0	0	0	0	0	0	0	0	0	0	0	0	0	0	0	0	0	0	0	0	0	0	0	0	0	19	0	0	0	0
ENSMUSG00000058897	0	0	0	0	0	0	0	0	0	0	0	0	0	0	8	0	0	0	0	0	114	0	0	0	0	0	0	0	0	0	0	0	0	0	0	0	0	0	0	0	0	0	0	0	0	0	0	0	0
ENSMUSG00000041084	49	0	80	0	178	0	30	0	25	0	22	0	361	0	344	0	0	0	143	0	277	0	0	0	53	0	56	0	70	0	164	0	106	0	24	0	95	0	187	0	0	0	64	0	367	0	111	0	65
ENSMUSG00000105466	0	0	0	0	0	0	0	0	0	0	0	0	0	0	0	0	0	0	0	0	0	0	0	0	0	0	0	0	0	0	0	0	0	0	0	0	0	0	0	0	0	0	0	0	0	0	0	0	0
ENSMUSG00000062006	46	0	10	0	27	0	15	0	18	0	13	0	143	0	28	0	0	0	5	0	30	0	17	0	20	0	4	0	29	0	44	0	41	0	21	0	26	0	11	0	9	0	14	0	52	0	13	0	23
ENSMUSG00000105789	0	0	0	0	0	0	0	0	0	0	0	0	0	0	0	0	0	0	0	0	0	0	0	0	1	0	0	0	0	0	0	0	0	0	0	0	0	0	0	0	0	0	0	0	0	0	0	0	0
ENSMUSG00000106086	0	0	0	0	0	0	0	0	0	0	0	0	0	0	0	0	0	0	0	0	0	0	0	0	2	0	0	0	0	0	6	0	0	0	0	0	0	0	0	0	0	0	0	0	0	0	8	0	0
ENSMUSG00000050931	0	0	0	0	0	0	0	0	0	0	0	0	37	0	0	0	0	0	0	0	0	0	0	0	0	0	0	0	0	0	0	0	0	0	0	0	0	0	0	0	0	0	0	0	0	0	0	0	0
ENSMUSG00000028032	76	0	0	0	1	0	9	0	32	0	0	0	0	0	0	0	0	0	0	0	49	0	0	0	34	0	20	0	14	0	80	0	0	0	0	0	56	0	0	0	0	0	14	0	29	0	0	0	19
ENSMUSG00000028029	0	0	0	0	41	0	17	0	0	0	19	0	8	0	37	0	0	0	0	0	0	0	3	0	6	0	0	0	0	0	18	0	0	0	0	0	0	0	1	0	0	0	0	0	27	0	1	0	13
ENSMUSG00000028018	0	0	0	0	0	0	0	0	0	0	0	0	0	0	0	0	0	0	0	0	0	0	13	0	0	0	0	0	0	0	0	0	0	0	0	0	0	0	0	0	0	0	0	0	0	0	0	0	0
ENSMUSG00000028016	0	0	11	0	0	0	0	0	0	0	0	0	0	0	0	0	0	0	0	0	0	0	0	0	0	0	0	0	0	0	0	0	0	0	0	0	0	0	0	0	0	0	0	0	0	0	0	0	0
ENSMUSG00000105957	0	0	0	0	0	0	0	0	0	0	0	0	0	0	0	0	0	0	0	0	0	0	0	0	10	0	0	0	0	0	0	0	0	0	0	0	0	0	0	0	0	0	0	0	0	0	0	0	0
ENSMUSG00000040943	0	0	11	0	0	0	0	0	0	0	0	0	0	0	0	0	0	0	0	0	63	0	2	0	0	0	0	0	0	0	6	0	0	0	0	0	0	0	0	0	0	0	0	0	0	0	0	0	0
ENSMUSG00000105085	0	0	0	0	30	0	0	0	0	0	0	0	0	0	0	0	0	0	0	0	0	0	0	0	0	0	0	0	0	0	0	0	0	0	0	0	0	0	0	0	0	0	0	0	0	0	0	0	0
ENSMUSG00000044365	0	0	0	0	0	0	0	0	0	0	0	0	0	0	0	0	0	0	3	0	0	0	0	0	0	0	0	0	0	0	0	0	0	0	0	0	0	0	0	0	0	0	0	0	0	0	0	0	0
ENSMUSG00000045328	0	0	0	0	0	0	0	0	93	0	0	0	0	0	27	0	0	0	0	0	0	0	0	0	0	0	0	0	0	0	0	0	0	0	0	0	81	0	0	0	0	0	22	0	0	0	0	0	0
ENSMUSG00000028167	0	0	0	0	0	0	0	0	0	0	0	0	14	0	0	0	0	0	0	0	0	0	0	0	0	0	0	0	0	0	0	0	0	0	0	0	0	0	0	0	0	0	0	0	80	0	0	0	0
ENSMUSG00000097032	0	0	0	0	0	0	0	0	0	0	0	0	1	0	0	0	0	0	0	0	0	0	0	0	0	0	0	0	0	0	0	0	0	0	0	0	0	0	0	0	0	0	0	0	0	0	0	0	0
ENSMUSG00000028163	0	0	0	0	0	0	0	0	0	0	0	0	0	0	0	0	0	0	0	0	23	0	0	0	0	0	0	0	21	0	6	0	0	0	0	0	0	0	0	0	0	0	0	0	0	0	0	0	0
ENSMUSG00000028161	0	0	7	0	3	0	0	0	0	0	0	0	0	0	0	0	0	0	0	0	51	0	66	0	0	0	0	0	65	0	0	0	4	0	2	0	1	0	0	0	0	0	18	0	91	0	0	0	25
ENSMUSG00000046818	0	0	0	0	0	0	0	0	0	0	0	0	0	0	0	0	0	0	0	0	0	0	0	0	0	0	0	0	0	0	0	0	57	0	0	0	0	0	0	0	0	0	0	0	0	0	0	0	0
ENSMUSG00000105676	0	0	0	0	0	0	0	0	0	0	0	0	0	0	0	0	0	0	0	0	0	0	0	0	0	0	0	0	0	0	0	0	0	0	0	0	0	0	0	0	0	0	0	0	0	0	0	0	0
ENSMUSG00000037894	0	0	0	0	0	0	0	0	0	0	0	0	0	0	0	0	0	0	0	0	0	0	0	0	0	0	0	0	0	0	0	0	0	0	0	0	0	0	0	0	0	0	0	0	0	0	0	0	0
ENSMUSG00000074212	0	0	53	0	57	0	32	0	12	0	0	0	17	0	0	0	0	0	30	0	0	0	0	0	0	0	179	0	0	0	0	0	27	0	0	0	28	0	0	0	0	0	26	0	0	0	0	0	18
ENSMUSG00000105748	42	0	0	0	0	0	0	0	0	0	0	0	0	0	0	0	0	0	0	0	0	0	0	0	0	0	0	0	0	0	0	0	0	0	0	0	0	0	0	0	0	0	0	0	0	0	0	0	0
ENSMUSG00000091512	0	0	0	0	0	0	0	0	15	0	0	0	25	0	106	0	0	0	4	0	48	0	22	0	0	0	48	0	0	0	28	0	48	0	0	0	20	0	0	0	0	0	22	0	48	0	68	0	19
ENSMUSG00000028159	0	0	0	0	0	0	0	0	0	0	0	0	14	0	0	0	0	0	0	0	0	0	0	0	0	0	0	0	0	0	0	0	0	0	0	0	0	0	0	0	0	0	0	0	0	0	0	0	0
ENSMUSG00000004127	0	0	0	0	0	0	0	0	0	0	0	0	38	0	0	0	0	0	0	0	0	0	0	0	0	0	0	0	0	0	0	0	0	0	0	0	0	0	126	0	0	0	0	0	57	0	3	0	7
ENSMUSG00000055301	0	0	0	0	0	0	0	0	0	0	0	0	0	0	0	0	0	0	0	0	0	0	0	0	0	0	0	0	0	0	0	0	0	0	0	0	0	0	0	0	0	0	0	0	0	0	0	0	0
ENSMUSG00000074207	0	0	0	0	0	0	0	0	0	0	0	0	0	0	0	0	0	0	0	0	7	0	0	0	0	0	0	0	0	0	0	0	0	0	0	0	0	0	0	0	0	0	0	0	0	0	0	0	0
ENSMUSG00000028156	27	0	0	0	0	0	0	0	0	0	0	0	0	0	0	0	0	0	0	0	5	0	0	0	0	0	4	0	0	0	0	0	9	0	0	0	0	0	0	0	29	0	0	0	0	0	0	0	0
ENSMUSG00000028149	20	0	0	0	0	0	0	0	0	0	0	0	0	0	48	0	0	0	17	0	21	0	0	0	0	0	4	0	0	0	0	0	0	0	0	0	0	0	17	0	0	0	23	0	0	0	58	0	0
ENSMUSG00000052430	0	0	0	0	0	0	0	0	0	0	0	0	0	0	0	0	0	0	0	0	0	0	0	0	0	0	0	0	0	0	0	0	0	0	0	0	0	0	0	0	0	0	0	0	0	0	0	0	0
ENSMUSG00000105504	0	0	0	0	0	0	0	0	0	0	0	0	0	0	0	0	0	0	0	0	0	0	0	0	0	0	0	0	0	0	0	0	0	0	0	0	0	0	0	0	0	0	0	0	0	0	0	0	0
ENSMUSG00000028268	0	0	0	0	0	0	0	0	0	0	0	0	0	0	0	0	0	0	0	0	0	0	0	0	42	0	0	0	0	0	0	0	0	0	0	0	0	0	0	0	0	0	13	0	0	0	0	0	0
ENSMUSG00000086561	0	0	0	0	0	0	0	0	0	0	0	0	5	0	0	0	0	0	0	0	0	0	0	0	0	0	0	0	0	0	0	0	0	0	0	0	0	0	0	0	0	0	0	0	0	0	0	0	5
ENSMUSG00000105923	0	0	0	0	0	0	0	0	0	0	0	0	0	0	148	0	0	0	0	0	0	0	0	0	0	0	0	0	0	0	0	0	0	0	0	0	0	0	0	0	0	0	0	0	0	0	0	0	0
ENSMUSG00000028266	5	0	0	0	0	0	0	0	0	0	0	0	0	0	0	0	0	0	0	0	0	0	3	0	0	0	0	0	0	0	0	0	0	0	0	0	0	0	0	0	0	0	0	0	11	0	0	0	0
ENSMUSG00000106057	0	0	0	0	0	0	0	0	0	0	0	0	0	0	0	0	0	0	0	0	0	0	0	0	0	0	0	0	0	0	0	0	0	0	0	0	0	0	0	0	48	0	0	0	0	0	0	0	0
ENSMUSG00000037062	3	0	0	0	59	0	29	0	35	0	0	0	119	0	0	0	0	0	17	0	17	0	49	0	0	0	0	0	0	0	3	0	0	0	33	0	0	0	0	0	0	0	29	0	14	0	61	0	6
ENSMUSG00000056025	0	0	0	0	409	0	39	0	0	0	0	0	0	0	0	0	0	0	0	0	0	0	0	0	0	0	0	0	0	0	0	0	146	0	0	0	0	0	0	0	0	0	19	0	0	0	0	0	0
ENSMUSG00000106424	0	0	0	0	39	0	6	0	0	0	0	0	0	0	0	0	0	0	0	0	0	0	0	0	0	0	0	0	0	0	0	0	13	0	0	0	0	0	0	0	0	0	0	0	0	0	0	0	0
ENSMUSG00000028256	0	0	0	0	0	0	0	0	0	0	0	0	0	0	0	0	0	0	0	0	0	0	0	0	0	0	22	0	0	0	0	0	0	0	0	0	14	0	0	0	0	0	0	0	0	0	0	0	0
ENSMUSG00000074182	0	0	0	0	0	0	0	0	0	0	0	0	73	0	0	0	0	0	0	0	0	0	26	0	0	0	37	0	0	0	0	0	0	0	0	0	0	0	0	0	0	0	0	0	28	0	33	0	0
ENSMUSG00000028195	201	0	0	0	44	0	26	0	15	0	152	0	37	0	49	0	0	0	73	0	41	0	0	0	0	0	26	0	0	0	372	0	0	0	74	0	48	0	118	0	0	0	0	0	134	0	59	0	43
ENSMUSG00000097183	0	0	0	0	0	0	0	0	0	0	0	0	0	0	0	0	0	0	0	0	0	0	0	0	0	0	0	0	0	0	0	0	0	0	0	0	0	0	0	0	0	0	0	0	0	0	10	0	0
ENSMUSG00000028194	0	0	0	0	0	0	18	0	0	0	0	0	15	0	0	0	0	0	0	0	0	0	0	0	0	0	0	0	0	0	31	0	0	0	0	0	0	0	0	0	0	0	0	0	0	0	0	0	0
ENSMUSG00000036873	7	0	5	0	0	0	0	0	0	0	0	0	3	0	0	0	0	0	0	0	0	0	0	0	32	0	0	0	1	0	0	0	18	0	11	0	2	0	0	0	0	0	8	0	23	0	0	0	0
ENSMUSG00000036863	0	0	0	0	0	0	0	0	0	0	0	0	0	0	0	0	0	0	0	0	0	0	0	0	0	0	0	0	0	0	0	0	0	0	0	0	0	0	0	0	0	0	0	0	0	0	0	0	0
ENSMUSG00000028189	0	0	0	0	0	0	0	0	0	0	0	0	0	0	0	0	0	0	0	0	0	0	0	0	0	0	0	0	0	0	0	0	0	0	0	0	0	0	0	0	0	0	0	0	0	0	28	0	0
ENSMUSG00000028188	0	0	0	0	0	0	0	0	4	0	0	0	0	0	0	0	0	0	0	0	0	0	0	0	0	0	0	0	0	0	0	0	0	0	0	0	0	0	0	0	0	0	3	0	0	0	8	0	0
ENSMUSG00000068523	50	0	52	0	6	0	68	0	17	0	0	0	66	0	8	0	0	0	10	0	41	0	127	0	20	0	45	0	28	0	62	0	54	0	65	0	10	0	25	0	26	0	23	0	83	0	46	0	29
ENSMUSG00000028187	0	0	58	0	0	0	0	0	16	0	39	0	46	0	0	0	0	0	0	0	0	0	0	0	9	0	24	0	0	0	1	0	0	0	1	0	1	0	0	0	0	0	0	0	18	0	0	0	0
ENSMUSG00000090202	0	0	0	0	0	0	0	0	0	0	0	0	0	0	0	0	0	0	0	0	0	0	0	0	0	0	0	0	0	0	0	0	0	0	11	0	9	0	0	0	0	0	0	0	0	0	0	0	0
ENSMUSG00000005034	18	0	29	0	0	0	0	0	0	0	77	0	11	0	0	0	0	0	0	0	43	0	0	0	0	0	0	0	0	0	92	0	30	0	0	0	27	0	54	0	0	0	2	0	0	0	43	0	32
ENSMUSG00000036745	0	0	0	0	0	0	0	0	4	0	0	0	30	0	0	0	0	0	0	0	0	0	0	0	0	0	0	0	0	0	0	0	0	0	0	0	0	0	0	0	0	0	0	0	0	0	0	0	0
ENSMUSG00000028036	0	0	0	0	0	0	0	0	0	0	0	0	0	0	0	0	0	0	0	0	0	0	0	0	0	0	0	0	0	0	0	0	0	0	0	0	0	0	0	0	0	0	0	0	0	0	0	0	0
ENSMUSG00000028035	54	0	78	0	1	0	70	0	0	0	0	0	93	0	86	0	0	0	41	0	76	0	0	0	25	0	0	0	0	0	7	0	0	0	110	0	35	0	0	0	0	0	0	0	0	0	65	0	0
ENSMUSG00000105710	0	0	0	0	0	0	0	0	29	0	0	0	0	0	0	0	0	0	0	0	0	0	0	0	0	0	0	0	0	0	0	0	0	0	0	0	0	0	0	0	0	0	0	0	5	0	0	0	0
ENSMUSG00000104548	0	0	0	0	0	0	0	0	0	0	0	0	0	0	0	0	0	0	0	0	2	0	0	0	0	0	0	0	0	0	0	0	28	0	0	0	0	0	0	0	0	0	0	0	12	0	0	0	0
ENSMUSG00000039037	0	0	0	0	0	0	0	0	0	0	0	0	0	0	0	0	0	0	0	0	0	0	0	0	0	0	0	0	0	0	0	0	0	0	1	0	0	0	0	0	0	0	0	0	0	0	0	0	0
ENSMUSG00000052544	7	0	0	0	0	0	0	0	0	0	0	0	0	0	0	0	0	0	0	0	0	0	0	0	0	0	0	0	22	0	0	0	0	0	9	0	1	0	38	0	0	0	11	0	0	0	0	0	0
ENSMUSG00000106024	74	0	0	0	0	0	0	0	0	0	0	0	0	0	0	0	0	0	0	0	94	0	0	0	0	0	0	0	0	0	0	0	0	0	0	0	0	0	0	0	0	0	0	0	0	0	0	0	0
ENSMUSG00000038975	0	0	0	0	0	0	0	0	0	0	0	0	26	0	41	0	0	0	0	0	0	0	4	0	20	0	29	0	52	0	91	0	7	0	13	0	0	0	0	0	22	0	0	0	0	0	18	0	0
ENSMUSG00000062908	0	0	0	0	0	0	37	0	1	0	0	0	54	0	0	0	0	0	0	0	0	0	0	0	69	0	52	0	0	0	0	0	0	0	11	0	4	0	0	0	0	0	0	0	84	0	11	0	16
ENSMUSG00000053870	0	0	0	0	0	0	0	0	0	0	0	0	0	0	0	0	0	0	0	0	0	0	0	0	0	0	0	0	74	0	0	0	0	0	60	0	0	0	0	0	0	0	0	0	0	0	0	0	0
ENSMUSG00000040037	0	0	0	0	0	0	0	0	0	0	0	0	0	0	0	0	0	0	0	0	0	0	0	0	0	0	9	0	0	0	0	0	0	0	0	0	0	0	0	0	0	0	0	0	0	0	0	0	0
ENSMUSG00000104696	0	0	0	0	0	0	0	0	0	0	0	0	0	0	0	0	0	0	0	0	0	0	0	0	0	0	0	0	0	0	0	0	0	0	0	0	0	0	0	0	0	0	0	0	0	0	0	0	0
ENSMUSG00000106385	0	0	0	0	0	0	0	0	0	0	0	0	0	0	0	0	0	0	0	0	0	0	0	0	0	0	0	0	0	0	0	0	0	0	0	0	0	0	0	0	0	0	0	0	0	0	0	0	0
ENSMUSG00000105290	0	0	0	0	0	0	53	0	0	0	0	0	0	0	0	0	0	0	0	0	0	0	0	0	0	0	0	0	0	0	0	0	0	0	0	0	0	0	0	0	0	0	0	0	0	0	0	0	0
ENSMUSG00000106018	0	0	0	0	0	0	0	0	0	0	0	0	0	0	0	0	0	0	0	0	0	0	0	0	0	0	0	0	0	0	0	0	0	0	32	0	0	0	0	0	0	0	0	0	0	0	0	0	0
ENSMUSG00000040016	0	0	0	0	0	0	0	0	0	0	0	0	0	0	0	0	0	0	0	0	0	0	0	0	0	0	0	0	0	0	0	0	0	0	0	0	0	0	53	0	0	0	0	0	0	0	0	0	0
ENSMUSG00000105643	0	0	0	0	0	0	0	0	0	0	0	0	0	0	0	0	0	0	0	0	0	0	0	0	0	0	0	0	0	0	0	0	0	0	2	0	0	0	0	0	0	0	0	0	0	0	0	0	0
ENSMUSG00000055436	38	0	5	0	0	0	38	0	21	0	10	0	6	0	22	0	0	0	13	0	10	0	34	0	20	0	22	0	25	0	75	0	0	0	40	0	4	0	0	0	0	0	31	0	68	0	27	0	9
ENSMUSG00000105201	9	0	3	0	0	0	0	0	0	0	0	0	0	0	0	0	0	0	0	0	5	0	3	0	0	0	0	0	0	0	0	0	0	0	0	0	0	0	0	0	0	0	0	0	3	0	0	0	0
ENSMUSG00000063052	0	0	0	0	0	0	0	0	0	0	0	0	31	0	0	0	0	0	0	0	62	0	0	0	0	0	30	0	0	0	0	0	0	0	7	0	0	0	0	0	0	0	0	0	0	0	0	0	0
ENSMUSG00000028175	0	0	0	0	0	0	0	0	34	0	0	0	0	0	0	0	0	0	0	0	0	0	0	0	0	0	0	0	0	0	0	0	0	0	0	0	0	0	0	0	0	0	9	0	0	0	0	0	0
ENSMUSG00000028173	0	0	0	0	14	0	9	0	16	0	0	0	0	0	0	0	0	0	8	0	37	0	7	0	0	0	0	0	0	0	16	0	0	0	15	0	10	0	78	0	0	0	11	0	14	0	54	0	13
ENSMUSG00000085996	0	0	0	0	0	0	0	0	0	0	0	0	0	0	0	0	0	0	0	0	0	0	0	0	0	0	0	0	0	0	0	0	0	0	0	0	0	0	0	0	0	0	0	0	1	0	0	0	0
ENSMUSG00000041261	0	0	0	0	0	0	0	0	0	0	0	0	0	0	0	0	0	0	0	0	0	0	0	0	0	0	0	0	0	0	0	0	0	0	0	0	0	0	0	0	0	0	0	0	0	0	0	0	0
ENSMUSG00000059482	12	0	0	0	16	0	0	0	0	0	0	0	0	0	0	0	0	0	0	0	1	0	0	0	0	0	0	0	66	0	122	0	0	0	0	0	0	0	0	0	94	0	0	0	11	0	0	0	0
ENSMUSG00000049969	0	0	0	0	0	0	0	0	0	0	0	0	0	0	0	0	0	0	0	0	0	0	7	0	0	0	6	0	0	0	30	0	0	0	0	0	0	0	0	0	0	0	0	0	0	0	20	0	0
ENSMUSG00000050323	0	0	0	0	0	0	0	0	0	0	0	0	0	0	0	0	0	0	0	0	0	0	0	0	0	0	0	0	0	0	0	0	0	0	5	0	0	0	0	0	0	0	4	0	17	0	0	0	11
ENSMUSG00000040728	0	0	0	0	0	0	0	0	0	0	0	0	0	0	0	0	0	0	0	0	0	0	0	0	0	0	56	0	0	0	0	0	0	0	0	0	0	0	0	0	0	0	0	0	0	0	0	0	0
ENSMUSG00000040569	0	0	0	0	0	0	0	0	0	0	0	0	0	0	0	0	0	0	0	0	0	0	0	0	0	0	0	0	0	0	0	0	0	0	0	0	0	0	0	0	0	0	0	0	30	0	0	0	0
ENSMUSG00000043252	6	0	92	0	0	0	0	0	1	0	0	0	6	0	4	0	0	0	34	0	0	0	0	0	0	0	55	0	0	0	0	0	71	0	10	0	32	0	0	0	0	0	0	0	74	0	0	0	0
ENSMUSG00000028223	0	0	0	0	0	0	89	0	0	0	0	0	57	0	0	0	0	0	0	0	0	0	172	0	0	0	0	0	0	0	0	0	118	0	17	0	4	0	0	0	0	0	31	0	0	0	158	0	0
ENSMUSG00000078772	0	0	0	0	0	0	0	0	0	0	0	0	0	0	0	0	0	0	1	0	0	0	0	0	0	0	0	0	0	0	0	0	1	0	0	0	0	0	0	0	0	0	0	0	0	0	0	0	0
ENSMUSG00000028238	0	0	0	0	0	0	0	0	0	0	0	0	0	0	0	0	0	0	0	0	0	0	0	0	0	0	0	0	0	0	0	0	0	0	0	0	0	0	0	0	0	0	0	0	0	0	0	0	0
ENSMUSG00000028251	0	0	0	0	0	0	0	0	0	0	96	0	0	0	0	0	0	0	0	0	0	0	88	0	0	0	0	0	0	0	0	0	0	0	0	0	0	0	0	0	0	0	0	0	0	0	88	0	0
ENSMUSG00000040410	0	0	0	0	13	0	36	0	0	0	0	0	0	0	0	0	0	0	0	0	71	0	0	0	0	0	38	0	6	0	0	0	0	0	0	0	0	0	0	0	0	0	0	0	0	0	41	0	0
ENSMUSG00000045751	0	0	0	0	0	0	0	0	0	0	0	0	10	0	49	0	0	0	0	0	0	0	0	0	0	0	0	0	0	0	0	0	0	0	0	0	0	0	0	0	0	0	0	0	0	0	0	0	0
ENSMUSG00000028261	11	0	0	0	0	0	0	0	0	0	0	0	5	0	0	0	0	0	0	0	17	0	0	0	0	0	0	0	0	0	36	0	12	0	0	0	0	0	0	0	0	0	0	0	14	0	0	0	0
ENSMUSG00000046219	0	0	0	0	0	0	0	0	0	0	0	0	0	0	0	0	0	0	0	0	0	0	0	0	0	0	0	0	0	0	0	0	0	0	0	0	0	0	0	0	0	0	0	0	0	0	0	0	0
ENSMUSG00000045854	0	0	0	0	0	0	18	0	22	0	51	0	29	0	0	0	0	0	14	0	24	0	0	0	0	0	18	0	0	0	58	0	2	0	0	0	11	0	0	0	0	0	0	0	0	0	5	0	14
ENSMUSG00000040183	0	0	0	0	0	0	0	0	0	0	0	0	0	0	0	0	0	0	0	0	0	0	0	0	0	0	0	0	0	0	0	0	0	0	0	0	0	0	0	0	0	0	0	0	0	0	0	0	0
ENSMUSG00000085037	0	0	10	0	0	0	0	0	4	0	0	0	9	0	0	0	0	0	0	0	0	0	17	0	0	0	0	0	0	0	0	0	0	0	0	0	0	0	0	0	0	0	0	0	0	0	0	0	0
ENSMUSG00000054679	0	0	0	0	0	0	0	0	0	0	0	0	0	0	0	0	0	0	0	0	0	0	0	0	0	0	0	0	0	0	0	0	0	0	0	0	0	0	106	0	0	0	4	0	0	0	0	0	0
ENSMUSG00000040128	31	0	0	0	57	0	5	0	18	0	18	0	0	0	83	0	0	0	9	0	2	0	1	0	0	0	11	0	8	0	17	0	22	0	10	0	3	0	0	0	0	0	0	0	25	0	0	0	0
ENSMUSG00000028294	0	0	0	0	0	0	0	0	0	0	0	0	0	0	0	0	0	0	0	0	0	0	0	0	0	0	0	0	0	0	0	0	0	0	0	0	0	0	0	0	0	0	0	0	0	0	0	0	0
ENSMUSG00000028295	0	0	0	0	0	0	0	0	0	0	0	0	0	0	0	0	0	0	0	0	0	0	0	0	0	0	0	0	0	0	0	0	0	0	5	0	0	0	0	0	0	0	0	0	0	0	0	0	0
ENSMUSG00000073910	0	0	0	0	0	0	0	0	0	0	0	0	0	0	0	0	0	0	0	0	0	0	0	0	0	0	0	0	0	0	39	0	0	0	0	0	0	0	0	0	0	0	0	0	0	0	0	0	0
ENSMUSG00000036822	0	0	0	0	0	0	0	0	8	0	0	0	0	0	0	0	0	0	0	0	0	0	0	0	0	0	0	0	0	0	2	0	1	0	0	0	0	0	1	0	0	0	0	0	30	0	0	0	2
ENSMUSG00000028407	2	0	0	0	4	0	4	0	0	0	3	0	9	0	6	0	0	0	6	0	4	0	5	0	3	0	4	0	0	0	12	0	3	0	0	0	1	0	19	0	2	0	3	0	12	0	3	0	0
ENSMUSG00000071014	35	0	0	0	33	0	30	0	0	0	9	0	113	0	52	0	0	0	33	0	42	0	48	0	19	0	23	0	0	0	14	0	14	0	5	0	27	0	41	0	10	0	8	0	79	0	22	0	0
ENSMUSG00000028409	41	0	0	0	17	0	0	0	31	0	78	0	44	0	0	0	0	0	0	0	0	0	0	0	35	0	0	0	0	0	166	0	51	0	0	0	24	0	74	0	0	0	0	0	211	0	96	0	8
ENSMUSG00000028439	0	0	0	0	0	0	0	0	0	0	0	0	0	0	0	0	0	0	0	0	0	0	0	0	0	0	0	0	0	0	0	0	0	0	0	0	0	0	0	0	0	0	0	0	0	0	0	0	0
ENSMUSG00000073889	0	0	0	0	9	0	6	0	0	0	0	0	0	0	11	0	0	0	6	0	2	0	73	0	2	0	0	0	0	0	0	0	4	0	19	0	0	0	7	0	9	0	0	0	5	0	0	0	5
ENSMUSG00000028447	0	0	24	0	72	0	45	0	5	0	31	0	42	0	16	0	0	0	10	0	0	0	55	0	0	0	16	0	0	0	0	0	8	0	16	0	0	0	0	0	0	0	21	0	8	0	14	0	0
ENSMUSG00000097681	4	0	2	0	0	0	0	0	1	0	0	0	7	0	0	0	0	0	0	0	3	0	0	0	4	0	4	0	5	0	0	0	1	0	1	0	0	0	4	0	3	0	0	0	18	0	5	0	0
ENSMUSG00000036002	0	0	0	0	0	0	0	0	0	0	0	0	0	0	0	0	0	0	0	0	0	0	0	0	0	0	0	0	0	0	0	0	0	0	0	0	0	0	0	0	0	0	0	0	0	0	0	0	0
ENSMUSG00000096974	0	0	0	0	7	0	0	0	0	0	0	0	0	0	0	0	0	0	0	0	0	0	0	0	0	0	0	0	0	0	0	0	0	0	0	0	0	0	0	0	0	0	0	0	0	0	0	0	0
ENSMUSG00000028458	0	0	0	0	0	0	0	0	0	0	0	0	4	0	0	0	0	0	0	0	0	0	0	0	0	0	0	0	0	0	27	0	0	0	0	0	2	0	0	0	0	0	11	0	0	0	0	0	0
ENSMUSG00000028459	0	0	0	0	0	0	0	0	0	0	0	0	8	0	0	0	0	0	0	0	0	0	14	0	0	0	0	0	0	0	0	0	0	0	0	0	8	0	0	0	0	0	17	0	0	0	0	0	0
ENSMUSG00000028461	0	0	17	0	0	0	0	0	2	0	14	0	30	0	62	0	0	0	0	0	16	0	0	0	16	0	0	0	16	0	0	0	9	0	0	0	0	0	24	0	0	0	7	0	3	0	10	0	0
ENSMUSG00000051517	0	0	0	0	0	0	0	0	31	0	0	0	0	0	0	0	0	0	0	0	0	0	0	0	0	0	0	0	0	0	0	0	0	0	0	0	36	0	0	0	0	0	0	0	0	0	0	0	0
ENSMUSG00000028467	0	0	0	0	0	0	0	0	0	0	0	0	16	0	0	0	0	0	0	0	0	0	0	0	0	0	2	0	0	0	0	0	0	0	11	0	0	0	0	0	0	0	0	0	0	0	0	0	0
ENSMUSG00000028468	0	0	0	0	0	0	0	0	0	0	0	0	0	0	0	0	0	0	0	0	0	0	0	0	0	0	0	0	0	0	0	0	0	0	0	0	0	0	0	0	13	0	28	0	37	0	39	0	12
ENSMUSG00000066196	0	0	0	0	0	0	0	0	0	0	0	0	0	0	0	0	0	0	0	0	0	0	0	0	0	0	0	0	0	0	0	0	0	0	0	0	0	0	0	0	0	0	0	0	0	0	0	0	0
ENSMUSG00000028470	8	0	40	0	0	0	14	0	0	0	0	0	40	0	0	0	0	0	10	0	52	0	16	0	7	0	39	0	22	0	0	0	52	0	7	0	8	0	12	0	0	0	0	0	0	0	42	0	0
ENSMUSG00000078716	0	0	0	0	0	0	0	0	0	0	0	0	0	0	0	0	0	0	41	0	0	0	0	0	0	0	0	0	0	0	0	0	0	0	0	0	0	0	0	0	0	0	0	0	27	0	0	0	0
ENSMUSG00000028480	111	0	5	0	3	0	170	0	11	0	0	0	224	0	308	0	0	0	83	0	107	0	0	0	0	0	0	0	0	0	2	0	0	0	1	0	0	0	0	0	147	0	45	0	21	0	242	0	0
ENSMUSG00000035683	0	0	0	0	0	0	0	0	29	0	0	0	0	0	0	0	0	0	0	0	0	0	0	0	0	0	0	0	0	0	0	0	0	0	0	0	25	0	0	0	0	0	46	0	0	0	0	0	0
ENSMUSG00000028318	22	0	0	0	0	0	0	0	0	0	0	0	34	0	73	0	0	0	0	0	0	0	0	0	0	0	0	0	0	0	0	0	0	0	0	0	0	0	60	0	0	0	0	0	0	0	0	0	0
ENSMUSG00000078713	0	0	5	0	12	0	7	0	0	0	0	0	28	0	0	0	0	0	4	0	14	0	5	0	10	0	4	0	10	0	5	0	12	0	3	0	1	0	0	0	0	0	4	0	6	0	13	0	1
ENSMUSG00000045973	0	0	0	0	0	0	0	0	0	0	0	0	0	0	0	0	0	0	0	0	6	0	0	0	0	0	0	0	0	0	0	0	0	0	0	0	0	0	0	0	0	0	0	0	0	0	0	0	0
ENSMUSG00000044813	12	0	0	0	0	0	0	0	0	0	0	0	0	0	0	0	0	0	0	0	0	0	0	0	0	0	0	0	0	0	0	0	7	0	0	0	0	0	0	0	0	0	0	0	0	0	0	0	0
ENSMUSG00000035551	0	0	0	0	0	0	0	0	0	0	0	0	0	0	0	0	0	0	0	0	0	0	0	0	0	0	0	0	0	0	0	0	0	0	0	0	0	0	0	0	0	0	0	0	0	0	0	0	0
ENSMUSG00000028329	0	0	0	0	0	0	0	0	0	0	0	0	0	0	0	0	0	0	0	0	0	0	0	0	12	0	25	0	0	0	0	0	0	0	0	0	0	0	0	0	0	0	0	0	0	0	0	0	0
ENSMUSG00000028331	0	0	0	0	0	0	25	0	0	0	0	0	0	0	0	0	0	0	0	0	0	0	0	0	0	0	31	0	0	0	0	0	0	0	0	0	0	0	0	0	0	0	0	0	0	0	0	0	0
ENSMUSG00000028333	0	0	0	0	0	0	0	0	0	0	0	0	0	0	3	0	0	0	0	0	0	0	0	0	0	0	0	0	0	0	0	0	0	0	0	0	0	0	0	0	5	0	0	0	2	0	0	0	0
ENSMUSG00000028334	0	0	0	0	0	0	0	0	0	0	0	0	80	0	0	0	0	0	19	0	0	0	2	0	0	0	0	0	0	0	0	0	13	0	0	0	1	0	8	0	0	0	0	0	0	0	0	0	0
ENSMUSG00000028337	0	0	0	0	0	0	0	0	0	0	0	0	0	0	0	0	0	0	0	0	0	0	3	0	0	0	0	0	0	0	0	0	0	0	0	0	0	0	0	0	0	0	0	0	0	0	0	0	0
ENSMUSG00000028339	0	0	0	0	0	0	0	0	0	0	0	0	0	0	0	0	0	0	0	0	0	0	0	0	0	0	0	0	0	0	0	0	0	0	0	0	0	0	0	0	0	0	0	0	0	0	0	0	0
ENSMUSG00000039740	0	0	0	0	0	0	0	0	0	0	51	0	0	0	0	0	0	0	0	0	0	0	0	0	0	0	0	0	0	0	0	0	0	0	0	0	0	0	0	0	0	0	0	0	19	0	0	0	0
ENSMUSG00000053317	0	0	5	0	12	0	6	0	1	0	0	0	8	0	1	0	0	0	4	0	16	0	2	0	4	0	2	0	0	0	15	0	0	0	0	0	0	0	8	0	0	0	1	0	14	0	9	0	5
ENSMUSG00000039693	0	0	0	0	0	0	0	0	0	0	0	0	0	0	72	0	0	0	0	0	0	0	0	0	0	0	0	0	0	0	0	0	0	0	0	0	0	0	0	0	0	0	0	0	0	0	0	0	0
ENSMUSG00000028347	18	0	0	0	0	0	0	0	0	0	78	0	23	0	0	0	0	0	0	0	0	0	0	0	0	0	0	0	0	0	0	0	0	0	0	0	0	0	0	0	0	0	14	0	0	0	0	0	0
ENSMUSG00000044018	31	0	0	0	0	0	49	0	0	0	0	0	0	0	0	0	0	0	0	0	0	0	0	0	38	0	0	0	0	0	0	0	0	0	0	0	0	0	0	0	0	0	0	0	35	0	44	0	0
ENSMUSG00000039634	0	0	0	0	0	0	0	0	0	0	0	0	0	0	20	0	0	0	0	0	0	0	0	0	0	0	0	0	0	0	0	0	0	0	13	0	0	0	0	0	0	0	0	0	0	0	0	0	0
ENSMUSG00000039611	0	0	0	0	0	0	0	0	0	0	0	0	0	0	0	0	0	0	0	0	0	0	0	0	0	0	22	0	0	0	0	0	0	0	0	0	8	0	14	0	0	0	0	0	0	0	0	0	0
ENSMUSG00000039579	0	0	0	0	0	0	0	0	0	0	0	0	0	0	0	0	0	0	0	0	0	0	100	0	0	0	0	0	0	0	0	0	0	0	0	0	0	0	0	0	0	0	0	0	0	0	0	0	0
ENSMUSG00000015247	0	0	0	0	0	0	0	0	0	0	0	0	12	0	0	0	0	0	14	0	26	0	0	0	0	0	0	0	0	0	0	0	0	0	9	0	0	0	0	0	0	0	0	0	0	0	14	0	0
ENSMUSG00000028412	0	0	2	0	0	0	0	0	0	0	0	0	0	0	0	0	0	0	0	0	42	0	0	0	0	0	25	0	0	0	0	0	100	0	0	0	0	0	68	0	0	0	0	0	189	0	1	0	0
ENSMUSG00000028426	0	0	0	0	10	0	0	0	0	0	0	0	15	0	36	0	0	0	17	0	0	0	0	0	10	0	0	0	0	0	0	0	23	0	0	0	0	0	0	0	0	0	4	0	16	0	3	0	0
ENSMUSG00000003032	37	0	0	0	40	0	1	0	21	0	0	0	0	0	154	0	0	0	56	0	35	0	0	0	15	0	0	0	20	0	0	0	22	0	18	0	0	0	82	0	0	0	0	0	0	0	55	0	0
ENSMUSG00000028367	0	0	0	0	0	0	3	0	0	0	0	0	0	0	0	0	0	0	0	0	0	0	0	0	0	0	4	0	0	0	0	0	0	0	0	0	0	0	0	0	0	0	0	0	0	0	0	0	0
ENSMUSG00000038668	39	0	1	0	0	0	0	0	31	0	125	0	0	0	0	0	0	0	1	0	84	0	63	0	0	0	0	0	0	0	62	0	0	0	0	0	36	0	0	0	0	0	1	0	62	0	6	0	34
ENSMUSG00000070972	0	0	17	0	0	0	0	0	0	0	0	0	21	0	0	0	0	0	0	0	0	0	0	0	10	0	0	0	0	0	0	0	24	0	16	0	0	0	0	0	0	0	0	0	0	0	0	0	5
ENSMUSG00000092345	0	0	2	0	97	0	0	0	0	0	38	0	59	0	75	0	0	0	38	0	0	0	0	0	0	0	20	0	60	0	24	0	1	0	26	0	0	0	0	0	16	0	0	0	54	0	28	0	12
ENSMUSG00000038607	0	0	0	0	99	0	0	0	0	0	38	0	60	0	81	0	0	0	39	0	1	0	0	0	0	0	21	0	60	0	24	0	0	0	25	0	0	0	0	0	17	0	0	0	56	0	30	0	11
ENSMUSG00000028381	0	0	0	0	0	0	0	0	0	0	0	0	0	0	0	0	0	0	0	0	0	0	0	0	0	0	0	0	0	0	0	0	0	0	0	0	0	0	0	0	0	0	0	0	0	0	0	0	0
ENSMUSG00000028383	0	0	0	0	0	0	0	0	0	0	0	0	31	0	0	0	0	0	0	0	0	0	5	0	0	0	0	0	0	0	0	0	0	0	19	0	14	0	0	0	0	0	0	0	0	0	0	0	0
ENSMUSG00000038544	0	0	0	0	0	0	0	0	0	0	0	0	0	0	0	0	0	0	0	0	0	0	0	0	0	0	51	0	0	0	0	0	0	0	0	0	0	0	0	0	11	0	0	0	0	0	0	0	17
ENSMUSG00000028385	7	0	2	0	6	0	1	0	0	0	0	0	12	0	2	0	0	0	7	0	1	0	56	0	1	0	12	0	0	0	0	0	4	0	0	0	1	0	2	0	4	0	2	0	8	0	2	0	1
ENSMUSG00000028389	0	0	0	0	0	0	0	0	39	0	0	0	0	0	0	0	0	0	0	0	0	0	0	0	0	0	0	0	0	0	0	0	0	0	0	0	0	0	1	0	0	0	0	0	2	0	0	0	0
ENSMUSG00000066152	0	0	0	0	0	0	0	0	0	0	0	0	0	0	0	0	0	0	0	0	0	0	0	0	0	0	0	0	0	0	0	0	0	0	11	0	0	0	0	0	0	0	0	0	80	0	30	0	0
ENSMUSG00000066148	0	0	0	0	0	0	0	0	0	0	0	0	0	0	0	0	0	0	0	0	2	0	0	0	0	0	0	0	0	0	0	0	0	0	19	0	0	0	0	0	8	0	0	0	0	0	38	0	0
ENSMUSG00000038422	0	0	0	0	0	0	0	0	0	0	0	0	0	0	0	0	0	0	0	0	0	0	0	0	0	0	0	0	0	0	0	0	0	0	0	0	0	0	0	0	0	0	0	0	0	0	0	0	13
ENSMUSG00000028394	54	0	51	0	0	0	0	0	0	0	0	0	5	0	0	0	0	0	31	0	1	0	0	0	0	0	0	0	0	0	0	0	0	0	0	0	0	0	0	0	0	0	3	0	0	0	1	0	0
ENSMUSG00000039105	91	0	7	0	29	0	89	0	51	0	127	0	39	0	10	0	0	0	26	0	110	0	266	0	25	0	161	0	34	0	70	0	122	0	43	0	6	0	7	0	29	0	60	0	151	0	85	0	0
ENSMUSG00000045917	0	0	0	0	0	0	0	0	0	0	0	0	0	0	0	0	0	0	0	0	0	0	90	0	0	0	0	0	0	0	0	0	0	0	0	0	0	0	0	0	0	0	0	0	0	0	0	0	33
ENSMUSG00000051675	0	0	2	0	0	0	0	0	0	0	22	0	0	0	0	0	0	0	0	0	0	0	72	0	0	0	0	0	0	0	0	0	1	0	0	0	0	0	0	0	0	0	0	0	0	0	0	0	0
ENSMUSG00000028351	0	0	0	0	0	0	0	0	0	0	0	0	0	0	0	0	0	0	0	0	12	0	0	0	0	0	0	0	0	0	0	0	0	0	0	0	0	0	0	0	0	0	0	0	0	0	0	0	0
ENSMUSG00000039270	1	0	0	0	0	0	0	0	0	0	0	0	0	0	0	0	0	0	23	0	0	0	0	0	0	0	0	0	0	0	0	0	0	0	0	0	0	0	0	0	0	0	0	0	0	0	0	0	0
ENSMUSG00000084910	0	0	0	0	0	0	0	0	0	0	0	0	0	0	0	0	0	0	0	0	0	0	29	0	0	0	0	0	0	0	0	0	0	0	0	0	0	0	0	0	0	0	0	0	0	0	0	0	0
ENSMUSG00000028398	22	0	0	0	0	0	0	0	1	0	12	0	5	0	6	0	0	0	12	0	9	0	10	0	3	0	8	0	0	0	12	0	0	0	2	0	0	0	8	0	0	0	0	0	26	0	15	0	0
ENSMUSG00000048706	0	0	29	0	0	0	0	0	0	0	0	0	22	0	16	0	0	0	0	0	0	0	0	0	0	0	0	0	0	0	0	0	0	0	0	0	0	0	0	0	0	0	0	0	0	0	0	0	0
ENSMUSG00000038172	0	0	0	0	41	0	0	0	0	0	0	0	18	0	0	0	0	0	0	0	0	0	72	0	0	0	0	0	0	0	0	0	0	0	23	0	0	0	0	0	0	0	0	0	0	0	0	0	22
ENSMUSG00000028483	0	0	45	0	0	0	0	0	2	0	42	0	12	0	0	0	0	0	37	0	0	0	65	0	26	0	2	0	0	0	1	0	4	0	0	0	0	0	145	0	0	0	0	0	22	0	7	0	5
ENSMUSG00000028484	26	0	48	0	0	0	0	0	92	0	0	0	1	0	22	0	0	0	0	0	25	0	2	0	49	0	0	0	29	0	14	0	92	0	6	0	0	0	3	0	0	0	211	0	74	0	47	0	38
ENSMUSG00000052407	0	0	0	0	0	0	0	0	0	0	0	0	0	0	0	0	0	0	0	0	0	0	0	0	0	0	0	0	0	0	0	0	0	0	0	0	0	0	0	0	0	0	0	0	0	0	0	0	0
ENSMUSG00000028487	0	0	0	0	0	0	0	0	0	0	0	0	0	0	0	0	0	0	0	0	0	0	0	0	0	0	0	0	10	0	20	0	0	0	17	0	5	0	0	0	0	0	0	0	0	0	0	0	0
ENSMUSG00000028488	0	0	0	0	0	0	0	0	0	0	0	0	0	0	0	0	0	0	0	0	0	0	0	0	0	0	0	0	0	0	0	0	0	0	0	0	0	0	0	0	0	0	0	0	0	0	0	0	0
ENSMUSG00000070934	0	0	0	0	0	0	0	0	0	0	0	0	0	0	0	0	0	0	0	0	0	0	0	0	0	0	0	0	0	0	0	0	0	0	0	0	0	0	0	0	0	0	0	0	0	0	0	0	0
ENSMUSG00000038047	0	0	0	0	0	0	0	0	0	0	0	0	0	0	0	0	0	0	0	0	0	0	0	0	0	0	0	0	0	0	0	0	0	0	0	0	0	0	0	0	0	0	0	0	0	0	0	0	0
ENSMUSG00000028494	0	0	50	0	0	0	0	0	0	0	0	0	23	0	54	0	0	0	17	0	0	0	464	0	0	0	0	0	50	0	0	0	44	0	9	0	29	0	27	0	0	0	29	0	46	0	28	0	0
ENSMUSG00000038007	0	0	0	0	0	0	0	0	0	0	0	0	0	0	0	0	0	0	0	0	0	0	0	0	0	0	34	0	0	0	0	0	0	0	0	0	0	0	0	0	0	0	0	0	0	0	0	0	0
ENSMUSG00000028497	0	0	0	0	0	0	0	0	0	0	0	0	1	0	0	0	0	0	0	0	0	0	0	0	0	0	0	0	23	0	24	0	0	0	0	0	21	0	0	0	0	0	12	0	0	0	0	0	15
ENSMUSG00000070923	0	0	0	0	0	0	0	0	0	0	86	0	0	0	0	0	0	0	0	0	0	0	0	0	0	0	0	0	0	0	0	0	9	0	10	0	0	0	0	0	0	0	0	0	0	0	0	0	0
ENSMUSG00000097078	0	0	0	0	0	0	0	0	0	0	8	0	0	0	0	0	0	0	0	0	0	0	0	0	0	0	0	0	0	0	0	0	0	0	0	0	0	0	0	0	0	0	0	0	0	0	0	0	0
ENSMUSG00000062937	10	0	0	0	0	0	0	0	0	0	0	0	0	0	0	0	0	0	16	0	65	0	0	0	15	0	0	0	0	0	0	0	61	0	14	0	13	0	0	0	0	0	11	0	0	0	38	0	41
ENSMUSG00000043753	0	0	0	0	0	0	0	0	0	0	0	0	0	0	0	0	0	0	0	0	0	0	0	0	0	0	0	0	0	0	0	0	0	0	0	0	0	0	0	0	0	0	0	0	0	0	0	0	0
ENSMUSG00000054000	0	0	0	0	0	0	0	0	0	0	0	0	0	0	0	0	0	0	0	0	0	0	12	0	0	0	0	0	0	0	0	0	0	0	0	0	0	0	0	0	0	0	0	0	0	0	0	0	0
ENSMUSG00000087128	0	0	0	0	0	0	0	0	0	0	0	0	0	0	0	0	0	0	0	0	0	0	0	0	0	0	0	0	0	0	0	0	0	0	0	0	0	0	0	0	0	0	24	0	0	0	0	0	0
ENSMUSG00000028578	35	0	0	0	0	0	0	0	22	0	0	0	0	0	0	0	0	0	0	0	0	0	0	0	0	0	0	0	0	0	0	0	0	0	0	0	0	0	0	0	0	0	6	0	0	0	38	0	0
ENSMUSG00000062627	0	0	62	0	1	0	0	0	0	0	0	0	0	0	0	0	0	0	0	0	1	0	0	0	0	0	47	0	0	0	82	0	0	0	19	0	12	0	7	0	0	0	0	0	8	0	0	0	0
ENSMUSG00000028572	0	0	0	0	0	0	0	0	0	0	0	0	0	0	0	0	0	0	0	0	0	0	0	0	0	0	0	0	0	0	0	0	0	0	0	0	0	0	0	0	0	0	0	0	0	0	0	0	0
ENSMUSG00000048747	0	0	0	0	0	0	0	0	0	0	0	0	0	0	0	0	0	0	0	0	0	0	0	0	0	0	0	0	0	0	0	0	0	0	0	0	0	0	0	0	0	0	0	0	0	0	0	0	0
ENSMUSG00000028563	5	0	13	0	0	0	3	0	0	0	0	0	5	0	0	0	0	0	0	0	16	0	0	0	2	0	0	0	0	0	0	0	0	0	1	0	4	0	12	0	3	0	0	0	12	0	0	0	3
ENSMUSG00000061859	0	0	0	0	0	0	0	0	0	0	0	0	0	0	0	0	0	0	0	0	0	0	0	0	0	0	0	0	0	0	0	0	0	0	0	0	0	0	0	0	0	0	0	0	0	0	0	0	0
ENSMUSG00000028550	0	0	0	0	0	0	4	0	0	0	0	0	0	0	0	0	0	0	0	0	42	0	0	0	0	0	0	0	0	0	0	0	0	0	1	0	0	0	0	0	0	0	0	0	0	0	0	0	0
ENSMUSG00000025791	0	0	43	0	0	0	0	0	24	0	0	0	0	0	80	0	0	0	41	0	52	0	122	0	0	0	0	0	0	0	0	0	0	0	0	0	0	0	0	0	0	0	0	0	61	0	0	0	0
ENSMUSG00000028527	0	0	91	0	0	0	0	0	0	0	0	0	0	0	0	0	0	0	0	0	0	0	0	0	0	0	0	0	0	0	0	0	0	0	0	0	0	0	0	0	0	0	0	0	29	0	0	0	0
ENSMUSG00000028528	0	0	0	0	0	0	0	0	0	0	0	0	0	0	0	0	0	0	0	0	0	0	0	0	0	0	0	0	0	0	0	0	0	0	0	0	0	0	0	0	0	0	0	0	0	0	0	0	0
ENSMUSG00000028521	0	0	2	0	0	0	0	0	6	0	0	0	0	0	0	0	0	0	0	0	0	0	0	0	0	0	0	0	0	0	0	0	25	0	0	0	0	0	0	0	0	0	0	0	0	0	0	0	0
ENSMUSG00000035069	22	0	0	0	0	0	0	0	0	0	0	0	0	0	87	0	0	0	0	0	0	0	0	0	0	0	0	0	8	0	0	0	0	0	0	0	0	0	0	0	0	0	15	0	0	0	0	0	0
ENSMUSG00000028519	0	0	0	0	0	0	0	0	0	0	0	0	0	0	0	0	0	0	0	0	0	0	0	0	0	0	0	0	0	0	0	0	0	0	0	0	0	0	0	0	0	0	0	0	0	0	0	0	0
ENSMUSG00000028517	3	0	29	0	73	0	0	0	31	0	0	0	0	0	0	0	0	0	0	0	28	0	0	0	3	0	0	0	0	0	0	0	0	0	10	0	0	0	0	0	0	0	6	0	0	0	0	0	0
ENSMUSG00000034919	0	0	0	0	0	0	0	0	0	0	0	0	0	0	0	0	0	0	0	0	0	0	0	0	0	0	0	0	0	0	0	0	0	0	0	0	0	0	0	0	0	0	0	0	0	0	0	0	0
ENSMUSG00000034871	0	0	0	0	0	0	0	0	0	0	0	0	0	0	0	0	0	0	0	0	0	0	0	0	0	0	0	0	0	0	0	0	0	0	0	0	0	0	0	0	0	0	0	0	0	0	0	0	0
ENSMUSG00000034853	0	0	0	0	0	0	0	0	0	0	0	0	0	0	23	0	0	0	0	0	0	0	0	0	0	0	0	0	0	0	0	0	0	0	0	0	0	0	0	0	0	0	0	0	0	0	0	0	0
ENSMUSG00000028622	0	0	0	0	0	0	0	0	0	0	0	0	26	0	0	0	0	0	9	0	0	0	0	0	0	0	0	0	23	0	58	0	17	0	18	0	10	0	0	0	0	0	0	0	28	0	17	0	20
ENSMUSG00000028617	0	0	0	0	0	0	0	0	0	0	0	0	16	0	0	0	0	0	25	0	0	0	0	0	0	0	0	0	0	0	0	0	0	0	0	0	0	0	0	0	0	0	0	0	0	0	0	0	23
ENSMUSG00000063172	0	0	3	0	0	0	0	0	0	0	0	0	19	0	0	0	0	0	0	0	19	0	0	0	2	0	7	0	8	0	30	0	0	0	3	0	0	0	0	0	0	0	0	0	0	0	9	0	0
ENSMUSG00000028614	0	0	0	0	0	0	0	0	16	0	0	0	44	0	0	0	0	0	0	0	0	0	0	0	0	0	0	0	0	0	0	0	0	0	2	0	2	0	0	0	0	0	38	0	0	0	0	0	0
ENSMUSG00000028609	4	0	0	0	0	0	0	0	0	0	10	0	6	0	11	0	0	0	0	0	4	0	2	0	10	0	3	0	0	0	0	0	18	0	11	0	1	0	3	0	0	0	0	0	18	0	15	0	1
ENSMUSG00000028608	38	0	31	0	25	0	12	0	2	0	0	0	43	0	40	0	0	0	0	0	15	0	53	0	47	0	61	0	0	0	36	0	14	0	0	0	0	0	11	0	47	0	47	0	79	0	9	0	5
ENSMUSG00000028607	0	0	0	0	0	0	0	0	8	0	0	0	58	0	0	0	0	0	0	0	1	0	105	0	55	0	25	0	0	0	0	0	0	0	0	0	19	0	0	0	0	0	0	0	0	0	0	0	0
ENSMUSG00000048351	0	0	20	0	0	0	4	0	0	0	0	0	0	0	0	0	0	0	0	0	0	0	0	0	0	0	0	0	0	0	0	0	11	0	8	0	0	0	0	0	0	0	0	0	0	0	0	0	0
ENSMUSG00000028597	16	0	29	0	0	0	20	0	5	0	0	0	129	0	59	0	0	0	22	0	17	0	32	0	9	0	0	0	0	0	0	0	0	0	76	0	59	0	36	0	0	0	23	0	100	0	20	0	0
ENSMUSG00000102912	0	0	0	0	0	0	0	0	0	0	0	0	0	0	0	0	0	0	0	0	0	0	0	0	0	0	0	0	0	0	0	0	0	0	0	0	0	0	0	0	71	0	0	0	0	0	0	0	0
ENSMUSG00000091985	0	0	0	0	0	0	0	0	0	0	0	0	0	0	19	0	0	0	0	0	0	0	0	0	0	0	0	0	0	0	0	0	0	0	0	0	0	0	0	0	0	0	1	0	0	0	0	0	13
ENSMUSG00000094958	0	0	0	0	0	0	23	0	0	0	0	0	0	0	0	0	0	0	0	0	22	0	0	0	0	0	11	0	0	0	0	0	0	0	0	0	0	0	0	0	0	0	0	0	0	0	0	0	0
ENSMUSG00000028568	17	0	0	0	0	0	0	0	0	0	0	0	10	0	0	0	0	0	10	0	0	0	0	0	25	0	18	0	0	0	29	0	1	0	3	0	0	0	0	0	0	0	13	0	0	0	9	0	0
ENSMUSG00000028567	0	0	0	0	0	0	0	0	7	0	0	0	7	0	32	0	0	0	4	0	13	0	21	0	0	0	10	0	0	0	0	0	11	0	6	0	3	0	0	0	0	0	4	0	0	0	0	0	0
ENSMUSG00000073775	5	0	7	0	0	0	0	0	0	0	0	0	0	0	0	0	0	0	0	0	0	0	0	0	0	0	0	0	0	0	0	0	0	0	0	0	0	0	0	0	0	0	0	0	18	0	6	0	0
ENSMUSG00000003411	0	0	0	0	0	0	0	0	0	0	0	0	0	0	0	0	0	0	0	0	0	0	0	0	0	0	0	0	0	0	0	0	0	0	0	0	0	0	0	0	0	0	0	0	0	0	0	0	0
ENSMUSG00000028557	0	0	15	0	0	0	0	0	22	0	0	0	20	0	0	0	0	0	27	0	22	0	0	0	0	0	0	0	0	0	67	0	0	0	1	0	4	0	56	0	0	0	0	0	0	0	45	0	5
ENSMUSG00000028545	0	0	3	0	0	0	0	0	0	0	0	0	0	0	0	0	0	0	0	0	5	0	0	0	0	0	0	0	0	0	5	0	0	0	1	0	0	0	0	0	0	0	0	0	0	0	0	0	0
ENSMUSG00000034401	0	0	0	0	0	0	0	0	0	0	0	0	49	0	0	0	0	0	1	0	0	0	0	0	0	0	0	0	76	0	0	0	0	0	0	0	0	0	0	0	0	0	1	0	0	0	0	0	0
ENSMUSG00000028719	8	0	47	0	42	0	18	0	0	0	8	0	16	0	0	0	0	0	9	0	24	0	0	0	1	0	99	0	0	0	49	0	71	0	20	0	14	0	89	0	0	0	31	0	6	0	42	0	2
ENSMUSG00000028718	0	0	0	0	17	0	0	0	0	0	0	0	0	0	0	0	0	0	57	0	0	0	0	0	0	0	0	0	0	0	0	0	0	0	0	0	0	0	0	0	0	0	18	0	0	0	0	0	0
ENSMUSG00000028717	0	0	0	0	0	0	0	0	0	0	0	0	0	0	0	0	0	0	0	0	0	0	0	0	0	0	0	0	0	0	0	0	0	0	0	0	0	0	0	0	0	0	0	0	0	0	0	0	0
ENSMUSG00000028709	0	0	0	0	0	0	0	0	0	0	0	0	0	0	0	0	0	0	0	0	0	0	0	0	0	0	29	0	0	0	0	0	0	0	0	0	0	0	0	0	0	0	0	0	0	0	0	0	0
ENSMUSG00000028708	0	0	0	0	0	0	0	0	0	0	0	0	0	0	0	0	0	0	0	0	0	0	0	0	0	0	0	0	0	0	0	0	0	0	0	0	0	0	38	0	0	0	0	0	13	0	0	0	0
ENSMUSG00000100081	0	0	0	0	0	0	0	0	0	0	0	0	0	0	0	0	0	0	0	0	0	0	0	0	0	0	0	0	0	0	0	0	0	0	0	0	0	0	8	0	0	0	0	0	0	0	0	0	0
ENSMUSG00000028706	0	0	0	0	0	0	0	0	0	0	0	0	0	0	1	0	0	0	0	0	0	0	0	0	0	0	0	0	0	0	0	0	0	0	0	0	0	0	0	0	0	0	0	0	0	0	0	0	0
ENSMUSG00000028702	0	0	0	0	0	0	12	0	0	0	0	0	0	0	0	0	0	0	0	0	0	0	0	0	13	0	56	0	0	0	0	0	4	0	11	0	0	0	30	0	0	0	44	0	43	0	0	0	0
ENSMUSG00000034042	0	0	0	0	0	0	17	0	0	0	0	0	0	0	0	0	0	0	0	0	22	0	0	0	3	0	0	0	15	0	15	0	0	0	0	0	6	0	0	0	0	0	1	0	0	0	12	0	0
ENSMUSG00000034035	0	0	0	0	0	0	0	0	0	0	69	0	0	0	0	0	0	0	0	0	0	0	0	0	0	0	0	0	0	0	0	0	0	0	0	0	0	0	0	0	0	0	0	0	0	0	0	0	0
ENSMUSG00000028691	92	0	163	0	160	0	139	0	93	0	162	0	446	0	380	0	0	0	108	0	121	0	252	0	134	0	43	0	149	0	217	0	292	0	145	0	47	0	101	0	67	0	33	0	428	0	325	0	17
ENSMUSG00000028690	0	0	0	0	0	0	6	0	0	0	0	0	0	0	0	0	0	0	0	0	0	0	0	0	0	0	0	0	0	0	0	0	0	0	0	0	0	0	0	0	0	0	0	0	0	0	56	0	0
ENSMUSG00000028688	0	0	0	0	0	0	0	0	0	0	0	0	0	0	7	0	0	0	0	0	0	0	0	0	0	0	0	0	0	0	0	0	25	0	0	0	0	0	0	0	0	0	0	0	0	0	0	0	0
ENSMUSG00000073771	0	0	0	0	0	0	0	0	0	0	0	0	0	0	0	0	0	0	0	0	0	0	0	0	0	0	0	0	0	0	0	0	0	0	0	0	22	0	0	0	0	0	0	0	0	0	0	0	0
ENSMUSG00000028680	0	0	0	0	0	0	0	0	0	0	0	0	0	0	0	0	0	0	0	0	7	0	0	0	0	0	0	0	0	0	0	0	0	0	0	0	0	0	0	0	0	0	0	0	0	0	0	0	0
ENSMUSG00000047675	49	0	49	0	19	0	10	0	0	0	18	0	35	0	50	0	0	0	14	0	49	0	49	0	22	0	30	0	26	0	51	0	21	0	8	0	3	0	39	0	24	0	13	0	88	0	22	0	17
ENSMUSG00000060268	0	0	0	0	0	0	1	0	0	0	0	0	0	0	0	0	0	0	0	0	0	0	0	0	0	0	0	0	0	0	0	0	0	0	0	0	0	0	0	0	0	0	0	0	0	0	0	0	0
ENSMUSG00000048772	0	0	12	0	0	0	3	0	0	0	0	0	0	0	0	0	0	0	0	0	0	0	0	0	0	0	0	0	0	0	20	0	0	0	2	0	0	0	0	0	0	0	0	0	0	0	15	0	0
ENSMUSG00000033423	0	0	0	0	12	0	13	0	0	0	0	0	0	0	0	0	0	0	13	0	11	0	3	0	0	0	7	0	14	0	0	0	0	0	9	0	1	0	1	0	0	0	3	0	17	0	4	0	0
ENSMUSG00000009640	0	0	0	0	0	0	0	0	0	0	0	0	0	0	0	0	0	0	0	0	0	0	0	0	0	0	0	0	0	0	0	0	0	0	0	0	0	0	0	0	0	0	0	0	0	0	0	0	0
ENSMUSG00000078588	0	0	0	0	0	0	0	0	2	0	0	0	0	0	0	0	0	0	0	0	0	0	0	0	0	0	0	0	17	0	0	0	0	0	0	0	0	0	0	0	0	0	0	0	0	0	0	0	0
ENSMUSG00000028541	0	0	0	0	0	0	0	0	0	0	0	0	0	0	0	0	0	0	0	0	0	0	0	0	0	0	0	0	17	0	14	0	0	0	0	0	0	0	0	0	0	0	0	0	0	0	0	0	5
ENSMUSG00000085278	0	0	0	0	0	0	0	0	0	0	0	0	0	0	0	0	0	0	0	0	0	0	0	0	0	0	0	0	0	0	0	0	0	0	0	0	0	0	0	0	0	0	0	0	0	0	0	0	0
ENSMUSG00000033379	0	0	17	0	16	0	0	0	4	0	0	0	50	0	23	0	0	0	3	0	0	0	62	0	33	0	13	0	0	0	43	0	44	0	0	0	3	0	0	0	13	0	11	0	29	0	12	0	8
ENSMUSG00000028540	0	0	0	0	0	0	0	0	0	0	0	0	0	0	0	0	0	0	0	0	0	0	0	0	0	0	0	0	0	0	58	0	0	0	0	0	2	0	0	0	0	0	0	0	0	0	0	0	0
ENSMUSG00000006390	0	0	17	0	0	0	0	0	0	0	0	0	95	0	0	0	0	0	0	0	65	0	0	0	0	0	0	0	0	0	0	0	0	0	17	0	5	0	0	0	0	0	0	0	8	0	24	0	10
ENSMUSG00000006398	0	0	0	0	0	0	0	0	0	0	0	0	0	0	0	0	0	0	0	0	0	0	0	0	0	0	0	0	0	0	0	0	0	0	0	0	23	0	0	0	0	0	15	0	0	0	18	0	0
ENSMUSG00000050854	0	0	0	0	0	0	0	0	0	0	0	0	0	0	0	0	0	0	0	0	0	0	0	0	0	0	0	0	0	0	0	0	0	0	0	0	0	0	0	0	0	0	0	0	0	0	0	0	0
ENSMUSG00000028729	34	0	0	0	26	0	0	0	0	0	0	0	53	0	27	0	0	0	10	0	14	0	0	0	10	0	24	0	19	0	84	0	12	0	0	0	3	0	11	0	0	0	5	0	14	0	17	0	19
ENSMUSG00000046790	0	0	0	0	0	0	0	0	0	0	0	0	0	0	0	0	0	0	0	0	0	0	0	0	0	0	0	0	0	0	0	0	0	0	0	0	0	0	0	0	0	0	0	0	0	0	0	0	0
ENSMUSG00000028645	0	0	0	0	0	0	2	0	0	0	0	0	0	0	0	0	0	0	0	0	0	0	0	0	0	0	16	0	0	0	0	0	0	0	0	0	0	0	1	0	0	0	0	0	20	0	36	0	0
ENSMUSG00000028639	24	0	9	0	25	0	8	0	10	0	9	0	26	0	56	0	0	0	13	0	14	0	21	0	33	0	12	0	16	0	21	0	24	0	17	0	15	0	31	0	4	0	9	0	61	0	9	0	5
ENSMUSG00000060288	0	0	0	0	0	0	0	0	0	0	0	0	1	0	11	0	0	0	0	0	0	0	3	0	2	0	0	0	0	0	3	0	0	0	0	0	0	0	0	0	0	0	0	0	0	0	0	0	0
ENSMUSG00000028637	0	0	0	0	0	0	0	0	0	0	0	0	0	0	0	0	0	0	0	0	0	0	0	0	0	0	0	0	0	0	0	0	0	0	0	0	2	0	0	0	0	0	0	0	0	0	0	0	0
ENSMUSG00000028636	0	0	0	0	0	0	0	0	0	0	0	0	0	0	0	0	0	0	0	0	0	0	0	0	5	0	0	0	0	0	0	0	0	0	4	0	0	0	0	0	0	0	0	0	0	0	0	0	8
ENSMUSG00000032998	0	0	0	0	0	0	0	0	0	0	0	0	0	0	0	0	0	0	0	0	0	0	0	0	0	0	5	0	84	0	0	0	0	0	18	0	0	0	0	0	0	0	0	0	0	0	21	0	0
ENSMUSG00000028634	0	0	0	0	0	0	0	0	0	0	0	0	0	0	0	0	0	0	0	0	0	0	0	0	0	0	0	0	0	0	0	0	98	0	0	0	0	0	0	0	0	0	0	0	56	0	0	0	0
ENSMUSG00000000085	0	0	0	0	0	0	4	0	0	0	0	0	0	0	0	0	0	0	0	0	0	0	0	0	0	0	0	0	0	0	0	0	0	0	0	0	0	0	5	0	0	0	0	0	0	0	23	0	0
ENSMUSG00000028633	0	0	0	0	0	0	11	0	0	0	0	0	89	0	0	0	0	0	0	0	0	0	0	0	0	0	0	0	0	0	0	0	0	0	0	0	0	0	0	0	0	0	0	0	141	0	47	0	16
ENSMUSG00000032897	0	0	0	0	0	0	0	0	0	0	0	0	4	0	9	0	0	0	0	0	6	0	0	0	0	0	4	0	7	0	7	0	3	0	0	0	0	0	0	0	0	0	0	0	19	0	0	0	0
ENSMUSG00000028629	0	0	0	0	0	0	0	0	8	0	0	0	0	0	0	0	0	0	0	0	0	0	0	0	0	0	3	0	0	0	0	0	0	0	2	0	0	0	0	0	0	0	0	0	0	0	0	0	0
ENSMUSG00000028626	0	0	7	0	0	0	72	0	3	0	0	0	0	0	18	0	0	0	5	0	92	0	51	0	4	0	20	0	51	0	74	0	0	0	3	0	0	0	167	0	43	0	13	0	0	0	0	0	9
ENSMUSG00000049878	0	0	0	0	0	0	0	0	0	0	0	0	0	0	0	0	0	0	0	0	0	0	1	0	10	0	0	0	10	0	0	0	0	0	0	0	0	0	6	0	0	0	0	0	120	0	0	0	0
ENSMUSG00000028657	3	0	0	0	0	0	0	0	3	0	0	0	28	0	11	0	0	0	0	0	0	0	39	0	25	0	42	0	0	0	0	0	14	0	7	0	30	0	1	0	0	0	0	0	0	0	0	0	0
ENSMUSG00000028656	0	0	0	0	0	0	0	0	0	0	0	0	19	0	0	0	0	0	0	0	0	0	17	0	0	0	21	0	11	0	18	0	0	0	0	0	0	0	0	0	0	0	0	0	33	0	13	0	0
ENSMUSG00000028655	0	0	0	0	0	0	0	0	0	0	0	0	0	0	17	0	0	0	0	0	0	0	0	0	0	0	0	0	0	0	32	0	0	0	0	0	0	0	0	0	0	0	0	0	0	0	0	0	0
ENSMUSG00000002384	1	0	0	0	0	0	0	0	0	0	0	0	0	0	0	0	0	0	0	0	5	0	5	0	1	0	0	0	0	0	1	0	0	0	0	0	0	0	0	0	1	0	0	0	0	0	0	0	0
ENSMUSG00000028651	21	0	0	0	3	0	0	0	0	0	0	0	0	0	0	0	0	0	0	0	13	0	20	0	11	0	0	0	0	0	15	0	0	0	0	0	0	0	0	0	13	0	20	0	0	0	0	0	0
ENSMUSG00000032744	17	0	5	0	3	0	0	0	0	0	0	0	8	0	0	0	0	0	0	0	0	0	0	0	0	0	0	0	0	0	0	0	0	0	5	0	0	0	0	0	0	0	0	0	0	0	0	0	13
ENSMUSG00000011257	0	0	0	0	0	0	0	0	0	0	0	0	0	0	0	0	0	0	0	0	0	0	0	0	1	0	0	0	0	0	0	0	0	0	0	0	0	0	0	0	0	0	0	0	0	0	0	0	0
ENSMUSG00000028648	9	0	7	0	16	0	16	0	10	0	0	0	65	0	11	0	0	0	39	0	13	0	7	0	0	0	0	0	0	0	39	0	10	0	9	0	0	0	16	0	0	0	14	0	19	0	19	0	4
ENSMUSG00000023075	6	0	0	0	0	0	0	0	0	0	0	0	0	0	0	0	0	0	0	0	8	0	50	0	0	0	0	0	0	0	0	0	3	0	0	0	0	0	0	0	27	0	0	0	6	0	21	0	24
ENSMUSG00000028647	0	0	0	0	0	0	0	0	0	0	0	0	0	0	0	0	0	0	0	0	0	0	2	0	17	0	33	0	0	0	0	0	3	0	12	0	0	0	0	0	0	0	0	0	0	0	0	0	0
ENSMUSG00000085875	0	0	0	0	1	0	0	0	0	0	0	0	0	0	0	0	0	0	0	0	0	0	2	0	1	0	0	0	0	0	71	0	0	0	0	0	0	0	0	0	0	0	0	0	0	0	1	0	0
ENSMUSG00000028646	0	0	1	0	0	0	26	0	0	0	0	0	0	0	0	0	0	0	0	0	30	0	40	0	48	0	37	0	0	0	0	0	56	0	0	0	0	0	39	0	0	0	0	0	18	0	0	0	0
ENSMUSG00000078570	8	0	0	0	9	0	0	0	0	0	0	0	0	0	6	0	0	0	3	0	5	0	0	0	2	0	10	0	0	0	0	0	0	0	0	0	0	0	7	0	0	0	0	0	0	0	2	0	0
ENSMUSG00000028889	67	0	0	0	43	0	0	0	0	0	0	0	0	0	49	0	0	0	14	0	41	0	1	0	53	0	46	0	0	0	0	0	12	0	0	0	0	0	52	0	0	0	0	0	0	0	32	0	0
ENSMUSG00000044730	0	0	1	0	0	0	0	0	3	0	0	0	0	0	10	0	0	0	0	0	0	0	0	0	0	0	0	0	0	0	0	0	0	0	0	0	0	0	0	0	0	0	0	0	0	0	0	0	0
ENSMUSG00000028871	0	0	0	0	0	0	0	0	0	0	0	0	0	0	0	0	0	0	0	0	0	0	0	0	0	0	0	0	0	0	0	0	28	0	0	0	0	0	0	0	18	0	0	0	0	0	0	0	0
ENSMUSG00000050213	0	0	86	0	0	0	0	0	0	0	0	0	132	0	0	0	0	0	0	0	0	0	37	0	0	0	0	0	0	0	0	0	22	0	0	0	0	0	52	0	66	0	0	0	0	0	0	0	37
ENSMUSG00000086342	0	0	0	0	0	0	0	0	0	0	0	0	0	0	0	0	0	0	0	0	0	0	0	0	0	0	0	0	0	0	0	0	0	0	1	0	0	0	0	0	0	0	0	0	0	0	0	0	0
ENSMUSG00000028863	0	0	0	0	0	0	0	0	0	0	0	0	0	0	0	0	0	0	0	0	0	0	0	0	0	0	0	0	0	0	0	0	0	0	0	0	0	0	0	0	0	0	0	0	6	0	0	0	0
ENSMUSG00000028847	0	0	0	0	0	0	0	0	0	0	0	0	0	0	43	0	0	0	0	0	0	0	0	0	0	0	0	0	0	0	0	0	0	0	0	0	0	0	0	0	0	0	0	0	0	0	0	0	0
ENSMUSG00000042558	0	0	19	0	0	0	0	0	10	0	0	0	0	0	28	0	0	0	0	0	0	0	4	0	0	0	0	0	0	0	0	0	8	0	2	0	0	0	0	0	0	0	0	0	21	0	0	0	0
ENSMUSG00000042489	0	0	0	0	0	0	0	0	22	0	0	0	0	0	77	0	0	0	0	0	0	0	0	0	0	0	0	0	0	0	0	0	0	0	0	0	0	0	0	0	0	0	2	0	0	0	0	0	0
ENSMUSG00000028837	21	0	33	0	33	0	52	0	39	0	0	0	108	0	74	0	0	0	39	0	54	0	58	0	59	0	6	0	0	0	73	0	81	0	22	0	10	0	79	0	0	0	45	0	53	0	73	0	32
ENSMUSG00000028833	0	0	9	0	0	0	0	0	2	0	0	0	0	0	0	0	0	0	0	0	0	0	0	0	0	0	0	0	0	0	0	0	10	0	0	0	0	0	0	0	0	0	0	0	0	0	0	0	0
ENSMUSG00000042408	0	0	0	0	0	0	0	0	0	0	0	0	0	0	60	0	0	0	0	0	0	0	0	0	31	0	0	0	0	0	0	0	7	0	0	0	0	0	0	0	4	0	0	0	61	0	0	0	17
ENSMUSG00000070737	0	0	0	0	47	0	0	0	0	0	0	0	0	0	16	0	0	0	0	0	0	0	0	0	38	0	0	0	0	0	52	0	7	0	0	0	0	0	0	0	4	0	0	0	26	0	0	0	17
ENSMUSG00000042380	6	0	0	0	19	0	0	0	0	0	0	0	34	0	0	0	0	0	0	0	0	0	0	0	0	0	0	0	0	0	0	0	11	0	13	0	0	0	16	0	0	0	9	0	18	0	7	0	0
ENSMUSG00000061894	0	0	0	0	0	0	0	0	0	0	0	0	0	0	0	0	0	0	0	0	0	0	0	0	0	0	0	0	0	0	0	0	0	0	0	0	0	0	0	0	0	0	0	0	0	0	0	0	0
ENSMUSG00000028799	0	0	24	0	0	0	0	0	2	0	0	0	0	0	0	0	0	0	0	0	0	0	0	0	0	0	3	0	0	0	29	0	0	0	9	0	5	0	0	0	0	0	8	0	1	0	27	0	5
ENSMUSG00000028789	0	0	0	0	0	0	0	0	0	0	0	0	23	0	19	0	0	0	0	0	0	0	0	0	0	0	0	0	0	0	0	0	11	0	0	0	0	0	22	0	0	0	0	0	35	0	0	0	0
ENSMUSG00000040928	0	0	0	0	0	0	0	0	0	0	0	0	0	0	15	0	0	0	0	0	0	0	0	0	0	0	0	0	0	0	0	0	0	0	0	0	0	0	0	0	0	0	0	0	0	0	0	0	0
ENSMUSG00000028811	0	0	8	0	0	0	35	0	0	0	0	0	49	0	0	0	0	0	2	0	0	0	0	0	29	0	20	0	0	0	3	0	28	0	17	0	0	0	0	0	0	0	14	0	0	0	0	0	2
ENSMUSG00000001333	1	0	0	0	0	0	0	0	0	0	0	0	0	0	0	0	0	0	0	0	0	0	0	0	0	0	0	0	0	0	0	0	0	0	0	0	0	0	0	0	0	0	0	0	0	0	0	0	0
ENSMUSG00000028807	0	0	0	0	0	0	0	0	0	0	0	0	0	0	0	0	0	0	0	0	43	0	0	0	20	0	0	0	0	0	0	0	0	0	0	0	0	0	0	0	0	0	0	0	0	0	0	0	0
ENSMUSG00000047945	10	0	13	0	17	0	0	0	0	0	61	0	17	0	3	0	0	0	21	0	97	0	30	0	24	0	27	0	2	0	164	0	20	0	8	0	20	0	39	0	32	0	0	0	26	0	17	0	6
ENSMUSG00000028798	16	0	9	0	0	0	25	0	7	0	0	0	49	0	0	0	0	0	0	0	19	0	18	0	23	0	17	0	0	0	46	0	22	0	16	0	0	0	1	0	0	0	0	0	29	0	8	0	7
ENSMUSG00000040795	0	0	39	0	0	0	0	0	0	0	0	0	0	0	0	0	0	0	0	0	0	0	0	0	0	0	0	0	0	0	0	0	0	0	0	0	0	0	0	0	0	0	0	0	0	0	16	0	0
ENSMUSG00000028788	57	0	87	0	17	0	56	0	0	0	0	0	33	0	2	0	0	0	36	0	23	0	16	0	32	0	1	0	15	0	67	0	103	0	17	0	20	0	64	0	1	0	26	0	40	0	9	0	19
ENSMUSG00000028779	0	0	1	0	0	0	27	0	0	0	0	0	0	0	0	0	0	0	0	0	38	0	0	0	26	0	0	0	0	0	0	0	10	0	11	0	7	0	0	0	0	0	0	0	44	0	0	0	0
ENSMUSG00000028772	0	0	0	0	0	0	0	0	0	0	0	0	0	0	14	0	0	0	0	0	0	0	81	0	0	0	6	0	0	0	0	0	54	0	0	0	6	0	0	0	0	0	0	0	0	0	0	0	3
ENSMUSG00000074088	26	0	62	0	0	0	0	0	15	0	0	0	1	0	0	0	0	0	64	0	112	0	78	0	0	0	46	0	0	0	4	0	0	0	0	0	0	0	0	0	0	0	0	0	139	0	45	0	0
ENSMUSG00000028580	0	0	0	0	0	0	0	0	0	0	0	0	18	0	3	0	0	0	0	0	0	0	0	0	0	0	0	0	0	0	5	0	13	0	0	0	0	0	21	0	0	0	0	0	39	0	27	0	0
ENSMUSG00000025743	0	0	0	0	11	0	0	0	0	0	0	0	0	0	32	0	0	0	32	0	0	0	0	0	0	0	0	0	0	0	0	0	0	0	7	0	0	0	0	0	0	0	0	0	0	0	0	0	0
ENSMUSG00000028581	0	0	0	0	0	0	0	0	0	0	0	0	0	0	0	0	0	0	0	0	0	0	494	0	0	0	0	0	0	0	0	0	0	0	0	0	0	0	0	0	0	0	0	0	0	0	0	0	0
ENSMUSG00000102602	0	0	0	0	0	0	0	0	0	0	0	0	0	0	0	0	0	0	11	0	0	0	0	0	0	0	0	0	0	0	0	0	0	0	0	0	0	0	0	0	0	0	0	0	50	0	0	0	0
ENSMUSG00000085667	0	0	0	0	0	0	0	0	0	0	0	0	0	0	0	0	0	0	0	0	7	0	0	0	52	0	29	0	0	0	40	0	0	0	0	0	0	0	0	0	0	0	0	0	0	0	0	0	0
ENSMUSG00000028899	0	0	29	0	44	0	0	0	0	0	0	0	10	0	0	0	0	0	0	0	0	0	15	0	0	0	1	0	0	0	0	0	0	0	0	0	0	0	0	0	27	0	0	0	37	0	14	0	0
ENSMUSG00000086290	0	0	0	0	17	0	0	0	15	0	0	0	0	0	0	0	0	0	0	0	0	0	0	0	5	0	0	0	0	0	17	0	0	0	0	0	0	0	0	0	0	0	15	0	0	0	0	0	0
ENSMUSG00000028896	0	0	0	0	0	0	0	0	0	0	4	0	0	0	0	0	0	0	0	0	0	0	1	0	0	0	0	0	0	0	1	0	0	0	0	0	0	0	0	0	0	0	1	0	23	0	14	0	0
ENSMUSG00000085241	0	0	0	0	0	0	0	0	0	0	137	0	0	0	0	0	0	0	0	0	0	0	26	0	9	0	0	0	0	0	31	0	0	0	0	0	8	0	42	0	0	0	0	0	0	0	22	0	23
ENSMUSG00000091021	0	0	0	0	0	0	0	0	0	0	128	0	0	0	0	0	0	0	0	0	0	0	66	0	12	0	0	0	0	0	31	0	0	0	0	0	5	0	28	0	0	0	0	0	0	0	16	0	22
ENSMUSG00000066043	0	0	0	0	0	0	0	0	0	0	0	0	0	0	61	0	0	0	0	0	5	0	0	0	0	0	0	0	0	0	0	0	0	0	0	0	0	0	0	0	0	0	0	0	39	0	0	0	0
ENSMUSG00000066042	8	0	0	0	0	0	0	0	0	0	0	0	12	0	0	0	0	0	0	0	0	0	0	0	0	0	0	0	0	0	0	0	0	0	0	0	0	0	0	0	0	0	0	0	0	0	0	0	0
ENSMUSG00000054428	112	0	99	0	155	0	55	0	0	0	99	0	196	0	153	0	0	0	97	0	154	0	84	0	38	0	71	0	28	0	189	0	172	0	83	0	59	0	204	0	17	0	78	0	458	0	165	0	70
ENSMUSG00000087352	24	0	29	0	55	0	21	0	0	0	24	0	64	0	34	0	0	0	31	0	34	0	21	0	6	0	9	0	5	0	57	0	45	0	21	0	14	0	46	0	4	0	21	0	102	0	44	0	15
ENSMUSG00000037752	0	0	0	0	0	0	0	0	0	0	0	0	0	0	0	0	0	0	0	0	0	0	0	0	0	0	0	0	0	0	0	0	0	0	0	0	0	0	0	0	0	0	0	0	0	0	0	0	0
ENSMUSG00000028879	1	0	0	0	18	0	36	0	34	0	0	0	42	0	6	0	0	0	0	0	0	0	52	0	0	0	0	0	0	0	0	0	53	0	0	0	50	0	0	0	0	0	11	0	0	0	61	0	0
ENSMUSG00000028878	118	0	0	0	0	0	20	0	19	0	0	0	0	0	0	0	0	0	0	0	0	0	152	0	0	0	0	0	0	0	0	0	0	0	0	0	7	0	0	0	20	0	0	0	32	0	28	0	0
ENSMUSG00000097088	0	0	0	0	0	0	0	0	0	0	0	0	0	0	0	0	0	0	0	0	0	0	0	0	0	0	0	0	0	0	0	0	0	0	0	0	0	0	0	0	0	0	0	0	0	0	0	0	0
ENSMUSG00000028868	0	0	0	0	0	0	0	0	6	0	0	0	0	0	0	0	0	0	5	0	18	0	16	0	11	0	7	0	2	0	0	0	0	0	0	0	1	0	0	0	7	0	0	0	0	0	0	0	0
ENSMUSG00000028862	4	0	0	0	0	0	0	0	0	0	0	0	0	0	0	0	0	0	0	0	0	0	2	0	0	0	0	0	0	0	0	0	0	0	0	0	9	0	0	0	0	0	0	0	30	0	0	0	0
ENSMUSG00000028857	0	0	0	0	57	0	0	0	12	0	0	0	0	0	54	0	0	0	0	0	0	0	0	0	23	0	0	0	0	0	0	0	0	0	2	0	8	0	0	0	0	0	0	0	0	0	31	0	0
ENSMUSG00000028848	11	0	0	0	0	0	0	0	0	0	0	0	0	0	0	0	0	0	0	0	0	0	0	0	0	0	0	0	0	0	0	0	0	0	0	0	0	0	5	0	0	0	0	0	0	0	21	0	0
ENSMUSG00000047281	0	0	0	0	0	0	0	0	0	0	0	0	353	0	0	0	0	0	0	0	0	0	0	0	0	0	31	0	0	0	0	0	4	0	0	0	0	0	0	0	0	0	0	0	3	0	0	0	0
ENSMUSG00000043257	0	0	0	0	0	0	54	0	0	0	0	0	0	0	0	0	0	0	0	0	0	0	0	0	0	0	0	0	0	0	21	0	0	0	0	0	2	0	0	0	0	0	0	0	0	0	0	0	0
ENSMUSG00000007880	2	0	0	0	0	0	0	0	2	0	0	0	0	0	0	0	0	0	0	0	0	0	0	0	0	0	28	0	0	0	0	0	0	0	0	0	0	0	0	0	0	0	0	0	0	0	0	0	0
ENSMUSG00000003038	32	0	0	0	9	0	0	0	41	0	10	0	14	0	106	0	0	0	53	0	23	0	13	0	39	0	16	0	5	0	11	0	23	0	52	0	36	0	8	0	10	0	24	0	63	0	8	0	11
ENSMUSG00000012117	1	0	0	0	0	0	0	0	0	0	0	0	6	0	0	0	0	0	0	0	0	0	0	0	0	0	0	0	0	0	0	0	0	0	0	0	4	0	0	0	0	0	1	0	0	0	0	0	0
ENSMUSG00000000682	0	0	0	0	0	0	0	0	0	0	0	0	0	0	0	0	0	0	0	0	0	0	110	0	0	0	0	0	0	0	0	0	0	0	0	0	0	0	0	0	0	0	2	0	0	0	0	0	0
ENSMUSG00000012126	20	0	1	0	8	0	6	0	0	0	0	0	21	0	8	0	0	0	7	0	6	0	34	0	2	0	6	0	36	0	2	0	3	0	8	0	1	0	2	0	0	0	5	0	17	0	3	0	0
ENSMUSG00000028843	38	0	9	0	27	0	23	0	0	0	0	0	82	0	40	0	0	0	18	0	11	0	189	0	11	0	37	0	15	0	2	0	7	0	30	0	7	0	5	0	0	0	29	0	64	0	10	0	0
ENSMUSG00000028840	0	0	0	0	0	0	0	0	0	0	0	0	0	0	0	0	0	0	0	0	0	0	11	0	0	0	0	0	0	0	82	0	0	0	0	0	3	0	0	0	0	0	0	0	0	0	0	0	0
ENSMUSG00000086322	0	0	0	0	0	0	0	0	0	0	0	0	0	0	0	0	0	0	0	0	0	0	16	0	0	0	0	0	0	0	50	0	0	0	0	0	2	0	0	0	0	0	0	0	0	0	0	0	0
ENSMUSG00000037366	0	0	0	0	0	0	0	0	0	0	0	0	0	0	0	0	0	0	0	0	0	0	0	0	0	0	0	0	0	0	0	0	0	0	0	0	0	0	0	0	0	0	0	0	0	0	0	0	0
ENSMUSG00000028832	37	0	20	0	0	0	0	0	60	0	20	0	71	0	296	0	0	0	43	0	6	0	8	0	22	0	5	0	17	0	40	0	0	0	23	0	66	0	0	0	0	0	39	0	30	0	7	0	4
ENSMUSG00000037348	0	0	0	0	0	0	0	0	0	0	0	0	0	0	0	0	0	0	0	0	0	0	0	0	0	0	0	0	0	0	0	0	0	0	0	0	0	0	0	0	0	0	0	0	0	0	0	0	0
ENSMUSG00000046671	0	0	0	0	0	0	33	0	0	0	56	0	72	0	51	0	0	0	36	0	0	0	0	0	0	0	62	0	0	0	93	0	23	0	17	0	0	0	0	0	0	0	0	0	76	0	33	0	17
ENSMUSG00000050989	0	0	0	0	0	0	0	0	0	0	0	0	0	0	0	0	0	0	0	0	64	0	9	0	6	0	0	0	24	0	0	0	0	0	5	0	0	0	0	0	0	0	0	0	0	0	12	0	48
ENSMUSG00000037306	0	0	0	0	14	0	0	0	0	0	0	0	0	0	0	0	0	0	0	0	8	0	0	0	0	0	0	0	0	0	0	0	0	0	0	0	0	0	0	0	0	0	0	0	1	0	0	0	0
ENSMUSG00000028822	33	0	97	0	14	0	52	0	0	0	0	0	38	0	107	0	0	0	6	0	115	0	203	0	14	0	64	0	32	0	35	0	34	0	66	0	36	0	83	0	44	0	23	0	83	0	43	0	19
ENSMUSG00000037266	22	0	50	0	12	0	32	0	4	0	0	0	36	0	0	0	0	0	8	0	39	0	102	0	8	0	0	0	0	0	57	0	31	0	120	0	8	0	51	0	16	0	34	0	98	0	0	0	2
ENSMUSG00000028821	25	0	0	0	0	0	0	0	9	0	0	0	14	0	55	0	0	0	0	0	0	0	46	0	34	0	34	0	0	0	3	0	26	0	7	0	0	0	31	0	43	0	0	0	37	0	26	0	9
ENSMUSG00000037242	21	0	0	0	60	0	1	0	13	0	0	0	16	0	0	0	0	0	22	0	75	0	45	0	0	0	27	0	0	0	0	0	76	0	35	0	0	0	0	0	0	0	2	0	83	0	125	0	0
ENSMUSG00000059713	0	0	0	0	0	0	0	0	0	0	0	0	0	0	0	0	0	0	1	0	0	0	96	0	0	0	0	0	0	0	0	0	0	0	0	0	0	0	0	0	0	0	0	0	0	0	0	0	33
ENSMUSG00000037188	0	0	0	0	0	0	0	0	0	0	0	0	0	0	0	0	0	0	0	0	0	0	0	0	0	0	0	0	0	0	0	0	0	0	0	0	0	0	0	0	0	0	0	0	0	0	0	0	0
ENSMUSG00000028670	0	0	3	0	0	0	0	0	0	0	0	0	0	0	0	0	0	0	0	0	5	0	0	0	0	0	0	0	0	0	0	0	0	0	3	0	0	0	0	0	0	0	0	0	6	0	0	0	0
ENSMUSG00000028669	0	0	0	0	0	0	0	0	0	0	23	0	0	0	0	0	0	0	0	0	0	0	0	0	12	0	14	0	0	0	19	0	18	0	0	0	0	0	0	0	0	0	0	0	20	0	0	0	0
ENSMUSG00000028668	21	0	33	0	0	0	0	0	0	0	0	0	51	0	0	0	0	0	0	0	70	0	0	0	0	0	49	0	0	0	0	0	0	0	0	0	0	0	0	0	0	0	0	0	0	0	11	0	0
ENSMUSG00000085714	0	0	0	0	0	0	0	0	0	0	0	0	0	0	0	0	0	0	0	0	8	0	0	0	0	0	0	0	0	0	0	0	0	0	0	0	0	0	0	0	0	0	0	0	0	0	0	0	0
ENSMUSG00000007872	16	0	10	0	25	0	18	0	0	0	11	0	22	0	4	0	0	0	4	0	2	0	11	0	13	0	8	0	0	0	0	0	28	0	1	0	0	0	8	0	0	0	0	0	26	0	6	0	9
ENSMUSG00000051351	0	0	0	0	0	0	35	0	0	0	0	0	0	0	0	0	0	0	0	0	0	0	24	0	0	0	0	0	0	0	0	0	0	0	0	0	0	0	0	0	0	0	0	0	109	0	0	0	0
ENSMUSG00000070687	0	0	0	0	0	0	0	0	0	0	0	0	68	0	0	0	0	0	0	0	0	0	0	0	0	0	0	0	0	0	0	0	0	0	0	0	0	0	0	0	0	0	0	0	0	0	0	0	0
ENSMUSG00000036905	0	0	0	0	0	0	0	0	0	0	0	0	0	0	0	0	1	0	0	0	0	0	623	0	0	0	0	0	0	0	0	0	0	0	0	0	0	0	0	0	0	0	16	0	0	0	0	0	0
ENSMUSG00000036887	0	0	0	0	0	0	0	0	0	0	0	0	0	0	0	0	0	0	0	0	0	0	93	0	0	0	0	0	0	0	0	0	0	0	0	0	0	0	0	0	0	0	0	0	0	0	0	0	0
ENSMUSG00000060862	0	0	0	0	0	0	0	0	0	0	0	0	0	0	0	0	0	0	0	0	0	0	0	0	0	0	0	0	0	0	0	0	0	0	0	0	0	0	0	0	0	0	0	0	0	0	0	0	0
ENSMUSG00000043411	0	0	0	0	0	0	39	0	0	0	0	0	0	0	20	0	0	0	0	0	0	0	0	0	0	0	0	0	0	0	0	0	0	0	0	0	0	0	6	0	32	0	0	0	8	0	0	0	0
ENSMUSG00000028766	0	0	0	0	0	0	0	0	0	0	0	0	0	0	0	0	0	0	0	0	0	0	0	0	0	0	0	0	0	0	0	0	0	0	0	0	0	0	0	0	0	0	0	0	0	0	0	0	0
ENSMUSG00000045349	0	0	0	0	0	0	0	0	0	0	0	0	0	0	0	0	0	0	0	0	0	0	0	0	0	0	0	0	0	0	0	0	6	0	0	0	0	0	0	0	0	0	14	0	0	0	0	0	0
ENSMUSG00000028757	20	0	19	0	21	0	0	0	3	0	0	0	29	0	42	0	0	0	27	0	36	0	10	0	7	0	0	0	0	0	31	0	27	0	13	0	11	0	16	0	8	0	6	0	39	0	2	0	3
ENSMUSG00000046447	11	0	0	0	5	0	0	0	0	0	0	0	0	0	0	0	0	0	0	0	0	0	0	0	0	0	0	0	0	0	0	0	0	0	4	0	0	0	0	0	0	0	0	0	27	0	0	0	0
ENSMUSG00000041161	15	0	0	0	0	0	0	0	0	0	15	0	0	0	0	0	0	0	0	0	0	0	0	0	0	0	0	0	0	0	0	0	0	0	0	0	4	0	0	0	0	0	0	0	0	0	0	0	0
ENSMUSG00000050608	6	0	11	0	6	0	0	0	4	0	1	0	30	0	7	0	0	0	3	0	10	0	16	0	0	0	5	0	5	0	12	0	10	0	5	0	1	0	5	0	2	0	7	0	24	0	6	0	0
ENSMUSG00000028743	33	0	21	0	0	0	0	0	0	0	12	0	0	0	0	0	0	0	0	0	23	0	0	0	0	0	0	0	0	0	14	0	11	0	0	0	0	0	0	0	0	0	0	0	0	0	0	0	0
ENSMUSG00000041025	0	0	0	0	0	0	0	0	0	0	0	0	0	0	0	0	0	0	0	0	0	0	0	0	0	0	0	0	0	0	0	0	0	0	0	0	0	0	0	0	0	0	0	0	0	0	10	0	0
ENSMUSG00000028737	5	0	4	0	0	0	0	0	0	0	0	0	11	0	0	0	0	0	0	0	0	0	0	0	0	0	0	0	0	0	0	0	0	0	0	0	0	0	0	0	0	0	0	0	0	0	4	0	0
ENSMUSG00000040842	0	0	0	0	10	0	0	0	0	0	0	0	0	0	0	0	0	0	0	0	0	0	0	0	0	0	0	0	0	0	0	0	0	0	0	0	0	0	0	0	0	0	0	0	0	0	0	0	0
ENSMUSG00000097620	0	0	0	0	1	0	0	0	0	0	0	0	0	0	0	0	0	0	0	0	0	0	0	0	0	0	0	0	0	0	0	0	1	0	0	0	0	0	0	0	0	0	0	0	0	0	0	0	0
ENSMUSG00000028920	37	0	0	0	0	0	56	0	0	0	0	0	0	0	0	0	0	0	0	0	4	0	0	0	0	0	0	0	0	0	0	0	0	0	0	0	0	0	0	0	40	0	0	0	0	0	0	0	2
ENSMUSG00000028919	0	0	0	0	0	0	0	0	0	0	0	0	0	0	0	0	0	0	0	0	8	0	17	0	0	0	0	0	0	0	18	0	0	0	0	0	0	0	0	0	0	0	0	0	0	0	0	0	0
ENSMUSG00000085395	0	0	0	0	0	0	0	0	0	0	0	0	16	0	0	0	0	0	0	0	0	0	0	0	0	0	0	0	0	0	0	0	0	0	0	0	0	0	0	0	0	0	0	0	0	0	0	0	0
ENSMUSG00000006445	0	0	0	0	0	0	0	0	0	0	0	0	0	0	0	0	0	0	0	0	0	0	0	0	0	0	0	0	0	0	0	0	0	0	0	0	0	0	0	0	0	0	0	0	7	0	0	0	0
ENSMUSG00000006215	0	0	0	0	0	0	0	0	0	0	0	0	0	0	0	0	0	0	0	0	0	0	4	0	0	0	13	0	0	0	0	0	0	0	0	0	0	0	0	0	0	0	0	0	0	0	0	0	0
ENSMUSG00000040715	0	0	0	0	0	0	0	0	21	0	0	0	0	0	0	0	0	0	0	0	0	0	0	0	0	0	0	0	0	0	0	0	0	0	0	0	0	0	0	0	0	0	0	0	0	0	0	0	0
ENSMUSG00000028914	0	0	0	0	0	0	0	0	0	0	0	0	0	0	49	0	0	0	0	0	0	0	100	0	0	0	0	0	0	0	0	0	31	0	0	0	0	0	0	0	0	0	0	0	0	0	0	0	0
ENSMUSG00000040659	17	0	0	0	0	0	0	0	0	0	0	0	3	0	4	0	0	0	0	0	0	0	30	0	0	0	0	0	0	0	0	0	32	0	2	0	0	0	0	0	0	0	8	0	19	0	70	0	0
ENSMUSG00000040616	0	0	0	0	0	0	0	0	0	0	0	0	0	0	0	0	0	0	15	0	0	0	0	0	0	0	0	0	0	0	5	0	0	0	0	0	0	0	0	0	0	0	0	0	0	0	0	0	0
ENSMUSG00000073728	0	0	0	0	0	0	0	0	0	0	0	0	0	0	0	0	0	0	2	0	0	0	0	0	0	0	0	0	0	0	27	0	0	0	0	0	0	0	0	0	0	0	0	0	0	0	0	0	0
ENSMUSG00000057637	7	0	0	0	0	0	0	0	0	0	0	0	0	0	0	0	0	0	0	0	0	0	0	0	0	0	0	0	0	0	0	0	0	0	0	0	0	0	0	0	0	0	8	0	0	0	0	0	0
ENSMUSG00000028583	0	0	0	0	0	0	0	0	0	0	0	0	28	0	0	0	0	0	0	0	0	0	0	0	0	0	0	0	0	0	0	0	30	0	15	0	0	0	0	0	2	0	0	0	79	0	71	0	0
ENSMUSG00000046862	72	0	0	0	42	0	0	0	0	0	0	0	74	0	0	0	0	0	0	0	0	0	0	0	0	0	0	0	44	0	0	0	0	0	0	0	0	0	0	0	0	0	0	0	0	0	0	0	0
ENSMUSG00000028599	0	0	0	0	0	0	0	0	0	0	0	0	0	0	0	0	0	0	0	0	0	0	0	0	0	0	0	0	0	0	0	0	0	0	0	0	0	0	0	0	0	0	0	0	0	0	0	0	0
ENSMUSG00000029022	0	0	0	0	0	0	0	0	0	0	0	0	27	0	0	0	0	0	0	0	0	0	0	0	0	0	0	0	0	0	0	0	0	0	0	0	0	0	0	0	2	0	0	0	0	0	0	0	0
ENSMUSG00000029007	0	0	0	0	0	0	0	0	0	0	0	0	0	0	30	0	0	0	0	0	0	0	0	0	0	0	0	0	0	0	0	0	2	0	7	0	0	0	0	0	0	0	0	0	0	0	0	0	0
ENSMUSG00000029003	0	0	0	0	0	0	0	0	0	0	0	0	0	0	0	0	0	0	0	0	0	0	3	0	6	0	0	0	0	0	0	0	8	0	0	0	0	0	7	0	0	0	0	0	15	0	4	0	0
ENSMUSG00000055401	0	0	0	0	37	0	0	0	0	0	0	0	0	0	0	0	0	0	0	0	0	0	0	0	0	0	6	0	0	0	0	0	0	0	0	0	0	0	0	0	26	0	0	0	25	0	0	0	0
ENSMUSG00000029001	0	0	0	0	0	0	0	0	0	0	0	0	0	0	0	0	0	0	22	0	0	0	56	0	0	0	0	0	0	0	0	0	0	0	0	0	0	0	0	0	0	0	0	0	0	0	0	0	0
ENSMUSG00000047719	0	0	0	0	0	0	0	0	0	0	0	0	0	0	49	0	0	0	0	0	0	0	0	0	0	0	0	0	0	0	0	0	0	0	0	0	0	0	0	0	0	0	0	0	0	0	29	0	0
ENSMUSG00000017264	0	0	0	0	7	0	0	0	0	0	0	0	0	0	0	0	0	0	0	0	0	0	0	0	0	0	0	0	0	0	0	0	10	0	0	0	3	0	0	0	0	0	0	0	0	0	0	0	0
ENSMUSG00000006442	0	0	7	0	27	0	12	0	0	0	17	0	58	0	19	0	0	0	17	0	45	0	12	0	10	0	0	0	0	0	27	0	19	0	4	0	0	0	12	0	0	0	0	0	64	0	5	0	9
ENSMUSG00000028979	0	0	0	0	0	0	0	0	0	0	0	0	0	0	0	0	0	0	0	0	0	0	0	0	1	0	0	0	0	0	0	0	0	0	0	0	0	0	0	0	0	0	0	0	0	0	0	0	1
ENSMUSG00000041459	0	0	0	0	0	0	0	0	0	0	0	0	22	0	43	0	0	0	0	0	0	0	58	0	28	0	0	0	0	0	8	0	0	0	9	0	4	0	0	0	0	0	29	0	0	0	29	0	8
ENSMUSG00000028992	0	0	0	0	0	0	0	0	0	0	0	0	0	0	0	0	0	0	0	0	0	0	0	0	0	0	0	0	0	0	0	0	30	0	0	0	0	0	0	0	0	0	0	0	0	0	0	0	0
ENSMUSG00000028990	67	0	0	0	0	0	0	0	0	0	0	0	8	0	0	0	0	0	0	0	0	0	0	0	0	0	0	0	13	0	0	0	19	0	0	0	24	0	0	0	0	0	0	0	0	0	0	0	0
ENSMUSG00000028988	0	0	84	0	0	0	16	0	0	0	0	0	16	0	0	0	0	0	15	0	12	0	0	0	5	0	0	0	0	0	44	0	0	0	9	0	0	0	0	0	0	0	0	0	23	0	1	0	8
ENSMUSG00000086949	0	0	27	0	0	0	0	0	0	0	0	0	0	0	0	0	0	0	0	0	0	0	0	0	0	0	0	0	0	0	26	0	0	0	0	0	0	0	0	0	0	0	0	0	0	0	0	0	0
ENSMUSG00000044700	0	0	0	0	0	0	0	0	0	0	0	0	0	0	13	0	0	0	0	0	0	0	0	0	0	0	0	0	0	0	0	0	0	0	0	0	0	0	0	0	0	0	0	0	25	0	0	0	0
ENSMUSG00000086767	0	0	0	0	0	0	0	0	0	0	0	0	0	0	0	0	0	0	0	0	4	0	0	0	1	0	0	0	0	0	0	0	1	0	0	0	0	0	0	0	0	0	0	0	2	0	0	0	0
ENSMUSG00000039852	22	0	27	0	71	0	5	0	28	0	0	0	4	0	4	0	0	0	0	0	0	0	0	0	15	0	0	0	25	0	0	0	32	0	0	0	3	0	0	0	0	0	0	0	2	0	12	0	0
ENSMUSG00000028967	0	0	0	0	56	0	0	0	0	0	0	0	24	0	0	0	1	0	0	0	4	0	0	0	0	0	0	0	0	0	12	0	0	0	1	0	0	0	0	0	0	0	0	0	0	0	22	0	0
ENSMUSG00000028964	15	0	0	0	123	0	34	0	12	0	21	0	100	0	120	0	1	0	57	0	93	0	131	0	5	0	17	0	0	0	39	0	0	0	58	0	21	0	26	0	18	0	33	0	143	0	52	0	23
ENSMUSG00000014592	0	0	0	0	0	0	0	0	0	0	0	0	0	0	0	0	0	0	0	0	0	0	0	0	0	0	0	0	0	0	0	0	0	0	0	0	0	0	0	0	0	0	0	0	0	0	27	0	0
ENSMUSG00000028955	37	0	0	0	0	0	15	0	0	0	0	0	213	0	4	0	0	0	45	0	81	0	320	0	75	0	126	0	0	0	0	0	143	0	1	0	15	0	0	0	0	0	97	0	325	0	0	0	30
ENSMUSG00000039759	0	0	22	0	0	0	0	0	0	0	0	0	0	0	0	0	0	0	0	0	0	0	0	0	8	0	1	0	0	0	0	0	0	0	0	0	0	0	0	0	7	0	0	0	0	0	0	0	0
ENSMUSG00000047777	1	0	100	0	0	0	0	0	0	0	0	0	3	0	0	0	0	0	0	0	0	0	0	0	41	0	0	0	0	0	0	0	0	0	0	0	0	0	0	0	0	0	0	0	0	0	0	0	0
ENSMUSG00000028950	0	0	0	0	0	0	0	0	0	0	0	0	0	0	0	0	0	0	0	0	0	0	0	0	0	0	0	0	0	0	0	0	0	0	0	0	0	0	0	0	0	0	0	0	0	0	0	0	0
ENSMUSG00000042804	61	0	0	0	0	0	0	0	0	0	0	0	0	0	18	0	0	0	56	0	0	0	7	0	0	0	0	0	0	0	0	0	0	0	10	0	18	0	0	0	0	0	8	0	0	0	0	0	0
ENSMUSG00000047613	0	0	0	0	0	0	0	0	0	0	33	0	0	0	38	0	0	0	0	0	0	0	0	0	0	0	0	0	0	0	4	0	0	0	0	0	8	0	0	0	0	0	0	0	0	0	0	0	0
ENSMUSG00000029027	0	0	0	0	0	0	0	0	0	0	0	0	0	0	0	0	0	0	0	0	0	0	0	0	0	0	0	0	0	0	0	0	0	0	27	0	0	0	0	0	0	0	0	0	0	0	0	0	0
ENSMUSG00000039523	0	0	0	0	0	0	0	0	0	0	0	0	0	0	0	0	0	0	0	0	1	0	0	0	0	0	0	0	0	0	0	0	0	0	6	0	0	0	0	0	31	0	0	0	65	0	0	0	0
ENSMUSG00000029028	0	0	0	0	0	0	0	0	0	0	60	0	0	0	0	0	0	0	0	0	0	0	0	0	0	0	0	0	0	0	8	0	0	0	0	0	0	0	0	0	0	0	0	0	7	0	1	0	40
ENSMUSG00000078350	0	0	0	0	0	0	0	0	0	0	27	0	16	0	0	0	0	0	0	0	2	0	0	0	0	0	0	0	0	0	24	0	6	0	0	0	0	0	0	0	0	0	10	0	134	0	0	0	50
ENSMUSG00000029053	0	0	0	0	0	0	0	0	0	0	0	0	0	0	0	0	0	0	0	0	0	0	0	0	0	0	0	0	0	0	0	0	0	0	0	0	0	0	0	0	0	0	0	0	0	0	0	0	0
ENSMUSG00000029068	17	0	26	0	0	0	0	0	13	0	0	0	23	0	25	0	0	0	28	0	68	0	21	0	27	0	10	0	0	0	4	0	11	0	33	0	0	0	0	0	0	0	15	0	0	0	0	0	1
ENSMUSG00000065990	10	0	19	0	0	0	17	0	1	0	0	0	24	0	17	0	0	0	5	0	32	0	25	0	19	0	0	0	0	0	64	0	8	0	2	0	10	0	58	0	0	0	18	0	51	0	51	0	13
ENSMUSG00000029073	0	0	0	0	0	0	0	0	0	0	0	0	0	0	0	0	0	0	0	0	0	0	93	0	0	0	0	0	0	0	0	0	0	0	0	0	0	0	0	0	0	0	0	0	1	0	0	0	0
ENSMUSG00000023286	3	0	4	0	0	0	4	0	0	0	0	0	15	0	0	0	0	0	7	0	3	0	0	0	5	0	28	0	0	0	0	0	0	0	0	0	0	0	0	0	0	0	0	0	10	0	0	0	0
ENSMUSG00000023571	0	0	6	0	0	0	0	0	0	0	0	0	0	0	25	0	0	0	5	0	0	0	0	0	0	0	33	0	0	0	0	0	0	0	0	0	0	0	0	0	0	0	0	0	0	0	7	0	0
ENSMUSG00000050796	0	0	0	0	0	0	0	0	0	0	0	0	37	0	0	0	0	0	0	0	0	0	0	0	0	0	0	0	0	0	0	0	0	0	0	0	22	0	0	0	0	0	0	0	0	0	0	0	0
ENSMUSG00000087381	0	0	0	0	0	0	0	0	0	0	0	0	0	0	0	0	0	0	0	0	0	0	0	0	0	0	0	0	0	0	0	0	0	0	0	0	0	0	0	0	0	0	0	0	0	0	0	0	0
ENSMUSG00000041954	0	0	0	0	0	0	0	0	0	0	0	0	0	0	0	0	0	0	0	0	0	0	0	0	0	0	0	0	0	0	0	0	0	0	0	0	0	0	0	0	0	0	0	0	0	0	0	0	0
ENSMUSG00000041936	29	0	1	0	0	0	0	0	0	0	0	0	2	0	37	0	0	0	0	0	24	0	48	0	0	0	0	0	0	0	0	0	0	0	13	0	0	0	13	0	0	0	0	0	0	0	27	0	10
ENSMUSG00000035692	0	0	0	0	0	0	0	0	0	0	0	0	0	0	0	0	0	0	0	0	0	0	0	0	0	0	0	0	0	0	0	0	0	0	0	0	0	0	0	0	0	0	5	0	0	0	0	0	0
ENSMUSG00000078349	0	0	0	0	0	0	0	0	0	0	0	0	0	0	0	0	0	0	0	0	0	0	0	0	0	0	0	0	0	0	0	0	0	0	0	0	0	0	0	0	0	0	1	0	0	0	0	0	0
ENSMUSG00000078485	0	0	0	0	0	0	0	0	0	0	0	0	41	0	0	0	0	0	0	0	0	0	20	0	0	0	0	0	0	0	0	0	0	0	20	0	0	0	0	0	0	0	3	0	13	0	0	0	0
ENSMUSG00000095567	0	0	0	0	52	0	0	0	0	0	0	0	13	0	0	0	0	0	0	0	0	0	137	0	0	0	0	0	0	0	93	0	5	0	0	0	0	0	0	0	0	0	0	0	110	0	42	0	12
ENSMUSG00000096351	0	0	0	0	52	0	0	0	0	0	0	0	10	0	0	0	0	0	0	0	0	0	15	0	0	0	0	0	0	0	0	0	2	0	0	0	0	0	0	0	0	0	0	0	23	0	0	0	4
ENSMUSG00000040537	0	0	0	0	0	0	0	0	0	0	0	0	0	0	0	0	0	0	0	0	0	0	0	0	0	0	0	0	0	0	0	0	0	0	0	0	0	0	0	0	0	0	0	0	0	0	0	0	0
ENSMUSG00000028970	0	0	0	0	2	0	0	0	0	0	0	0	19	0	0	0	0	0	0	0	0	0	0	0	0	0	0	0	0	0	0	0	0	0	5	0	0	0	0	0	0	0	0	0	0	0	0	0	0
ENSMUSG00000057614	0	0	0	0	0	0	0	0	0	0	0	0	0	0	0	0	0	0	0	0	0	0	0	0	28	0	0	0	0	0	114	0	0	0	21	0	0	0	0	0	23	0	5	0	0	0	50	0	0
ENSMUSG00000073174	0	0	0	0	0	0	0	0	0	0	0	0	0	0	4	0	0	0	0	0	0	0	0	0	0	0	0	0	0	0	0	0	0	0	0	0	0	0	0	0	0	0	0	0	0	0	0	0	0
ENSMUSG00000101013	0	0	5	0	0	0	0	0	0	0	0	0	0	0	2	0	0	0	0	0	5	0	0	0	0	0	45	0	0	0	7	0	2	0	0	0	0	0	0	0	0	0	0	0	5	0	0	0	0
ENSMUSG00000039899	0	0	0	0	0	0	66	0	0	0	0	0	0	0	0	0	0	0	0	0	0	0	0	0	0	0	0	0	0	0	0	0	0	0	0	0	0	0	0	0	0	0	0	0	0	0	0	0	0
ENSMUSG00000047221	0	0	0	0	0	0	0	0	0	0	0	0	1	0	0	0	0	0	0	0	0	0	0	0	0	0	0	0	3	0	0	0	0	0	0	0	0	0	0	0	0	0	3	0	0	0	0	0	0
ENSMUSG00000039883	0	0	15	0	0	0	1	0	0	0	0	0	0	0	11	0	0	0	75	0	66	0	0	0	2	0	0	0	73	0	23	0	0	0	0	0	61	0	19	0	0	0	6	0	0	0	0	0	0
ENSMUSG00000038525	48	0	0	0	0	0	0	0	0	0	0	0	0	0	0	0	0	0	0	0	0	0	0	0	5	0	0	0	67	0	0	0	0	0	0	0	0	0	0	0	0	0	0	0	67	0	3	0	3
ENSMUSG00000044968	0	0	0	0	0	0	0	0	0	0	0	0	0	0	0	0	0	0	0	0	0	0	0	0	0	0	0	0	0	0	0	0	0	0	0	0	4	0	0	0	0	0	0	0	0	0	0	0	0
ENSMUSG00000028932	0	0	0	0	0	0	0	0	0	0	0	0	2	0	4	0	0	0	0	0	0	0	0	0	0	0	0	0	0	0	1	0	0	0	0	0	0	0	0	0	0	0	0	0	0	0	0	0	0
ENSMUSG00000042453	0	0	0	0	0	0	0	0	0	0	0	0	0	0	0	0	0	0	0	0	0	0	0	0	0	0	0	0	0	0	0	0	0	0	0	0	0	0	0	0	0	0	0	0	0	0	0	0	0
ENSMUSG00000105076	0	0	31	0	0	0	0	0	0	0	0	0	0	0	0	0	0	0	0	0	0	0	0	0	0	0	0	0	0	0	0	0	0	0	0	0	0	0	0	0	0	0	0	0	0	0	0	0	0
ENSMUSG00000028998	85	0	25	0	65	0	0	0	4	0	0	0	36	0	98	0	0	0	54	0	51	0	52	0	20	0	4	0	17	0	149	0	2	0	11	0	11	0	41	0	0	0	9	0	10	0	43	0	48
ENSMUSG00000028969	20	0	10	0	10	0	0	0	0	0	0	0	7	0	0	0	0	0	0	0	6	0	0	0	6	0	0	0	10	0	0	0	0	0	0	0	0	0	0	0	0	0	8	0	0	0	0	0	13
ENSMUSG00000028958	0	0	0	0	0	0	0	0	0	0	0	0	0	0	0	0	0	0	0	0	12	0	0	0	0	0	0	0	0	0	0	0	0	0	0	0	0	0	0	0	0	0	0	0	0	0	0	0	0
ENSMUSG00000038181	15	0	0	0	0	0	0	0	0	0	0	0	13	0	4	0	0	0	0	0	0	0	0	0	0	0	0	0	0	0	0	0	0	0	0	0	0	0	5	0	0	0	0	0	3	0	1	0	0
ENSMUSG00000028949	14	0	0	0	0	0	0	0	0	0	0	0	18	0	13	0	0	0	0	0	0	0	0	0	0	0	0	0	0	0	0	0	0	0	0	0	6	0	8	0	0	0	0	0	15	0	0	0	0
ENSMUSG00000054116	0	0	0	0	0	0	0	0	0	0	4	0	0	0	0	0	0	0	1	0	2	0	0	0	0	0	0	0	0	0	0	0	0	0	0	0	0	0	0	0	0	0	0	0	2	0	0	0	0
ENSMUSG00000101856	4	0	0	0	0	0	0	0	0	0	0	0	0	0	0	0	0	0	0	0	0	0	0	0	0	0	0	0	0	0	0	0	0	0	0	0	0	0	0	0	0	0	0	0	0	0	18	0	0
ENSMUSG00000045294	0	0	0	0	0	0	1	0	0	0	8	0	26	0	0	0	0	0	0	0	68	0	0	0	0	0	0	0	0	0	0	0	0	0	0	0	3	0	0	0	0	0	4	0	0	0	0	0	0
ENSMUSG00000044681	0	0	0	0	0	0	0	0	0	0	0	0	0	0	0	0	0	0	0	0	0	0	0	0	0	0	0	0	0	0	0	0	0	0	0	0	0	0	0	0	0	0	0	0	0	0	0	0	0
ENSMUSG00000053121	0	0	0	0	0	0	0	0	0	0	0	0	0	0	0	0	0	0	0	0	0	0	0	0	0	0	0	0	0	0	0	0	0	0	0	0	0	0	12	0	0	0	0	0	0	0	0	0	0
ENSMUSG00000025747	0	0	0	0	0	0	0	0	40	0	0	0	67	0	14	0	0	0	0	0	0	0	0	0	0	0	0	0	39	0	0	0	0	0	0	0	9	0	17	0	0	0	0	0	7	0	22	0	0
ENSMUSG00000073102	0	0	0	0	0	0	0	0	0	0	0	0	0	0	0	0	0	0	0	0	0	0	0	0	0	0	0	0	0	0	0	0	0	0	0	0	0	0	0	0	0	0	0	0	0	0	0	0	0
ENSMUSG00000029177	0	0	24	0	0	0	0	0	55	0	0	0	284	0	122	0	0	0	0	0	0	0	0	0	0	0	0	0	0	0	38	0	0	0	21	0	71	0	0	0	0	0	24	0	0	0	0	0	0
ENSMUSG00000029162	0	0	33	0	0	0	0	0	0	0	0	0	0	0	0	0	0	0	0	0	0	0	0	0	0	0	0	0	0	0	0	0	0	0	0	0	0	0	0	0	0	0	0	0	0	0	0	0	0
ENSMUSG00000045302	0	0	0	0	0	0	0	0	0	0	0	0	0	0	0	0	0	0	0	0	0	0	49	0	12	0	0	0	0	0	0	0	0	0	0	0	0	0	0	0	0	0	0	0	0	0	0	0	0
ENSMUSG00000013622	5	0	12	0	0	0	0	0	0	0	0	0	4	0	0	0	0	0	4	0	15	0	8	0	7	0	4	0	7	0	65	0	4	0	1	0	0	0	0	0	0	0	0	0	9	0	0	0	12
ENSMUSG00000043059	12	0	0	0	0	0	0	0	0	0	0	0	8	0	0	0	0	0	0	0	0	0	0	0	0	0	0	0	0	0	2	0	0	0	0	0	0	0	0	0	0	0	0	0	0	0	0	0	0
ENSMUSG00000029147	0	0	0	0	0	0	0	0	0	0	0	0	15	0	23	0	0	0	28	0	0	0	0	0	0	0	0	0	0	0	0	0	0	0	0	0	0	0	0	0	0	0	20	0	0	0	10	0	0
ENSMUSG00000055424	0	0	0	0	0	0	0	0	0	0	0	0	0	0	0	0	0	0	0	0	0	0	0	0	0	0	0	0	0	0	0	0	0	0	1	0	0	0	0	0	0	0	0	0	0	0	0	0	0
ENSMUSG00000038552	0	0	26	0	0	0	0	0	0	0	0	0	51	0	0	0	0	0	0	0	0	0	32	0	0	0	25	0	0	0	0	0	0	0	19	0	0	0	44	0	0	0	0	0	49	0	0	0	17
ENSMUSG00000029136	0	0	0	0	0	0	0	0	0	0	0	0	0	0	0	0	0	0	0	0	0	0	0	0	0	0	0	0	0	0	0	0	0	0	0	0	0	0	0	0	0	0	0	0	0	0	0	0	0
ENSMUSG00000106894	0	0	0	0	1	0	0	0	0	0	0	0	0	0	0	0	0	0	0	0	0	0	0	0	0	0	0	0	0	0	0	0	0	0	0	0	0	0	0	0	0	0	0	0	0	0	0	0	0
ENSMUSG00000093574	5	0	0	0	0	0	0	0	0	0	0	0	0	0	0	0	0	0	0	0	0	0	0	0	6	0	0	0	0	0	1	0	5	0	0	0	0	0	0	0	0	0	0	0	3	0	3	0	2
ENSMUSG00000018965	0	0	11	0	11	0	0	0	0	0	0	0	9	0	31	0	0	0	0	0	0	0	0	0	14	0	0	0	0	0	1	0	25	0	1	0	2	0	0	0	0	0	1	0	6	0	2	0	6
ENSMUSG00000037379	21	0	56	0	0	0	0	0	0	0	0	0	0	0	22	0	0	0	0	0	0	0	55	0	0	0	0	0	0	0	26	0	0	0	0	0	0	0	0	0	0	0	0	0	0	0	0	0	0
ENSMUSG00000106834	0	0	0	0	0	0	0	0	0	0	0	0	0	0	4	0	0	0	0	0	0	0	2	0	0	0	0	0	0	0	0	0	0	0	0	0	0	0	0	0	0	0	0	0	2	0	0	0	1
ENSMUSG00000019295	0	0	0	0	0	0	0	0	0	0	0	0	82	0	0	0	0	0	0	0	0	0	0	0	0	0	0	0	0	0	1	0	0	0	21	0	0	0	71	0	0	0	0	0	0	0	0	0	0
ENSMUSG00000037313	0	0	0	0	0	0	0	0	35	0	0	0	35	0	1	0	0	0	0	0	0	0	0	0	0	0	0	0	0	0	0	0	0	0	28	0	12	0	0	0	0	0	0	0	4	0	0	0	0
ENSMUSG00000106702	0	0	0	0	0	0	0	0	0	0	0	0	0	0	0	0	0	0	0	0	0	0	0	0	0	0	0	0	0	0	0	0	0	0	0	0	0	0	0	0	0	0	0	0	0	0	0	0	0
ENSMUSG00000059866	0	0	0	0	0	0	0	0	0	0	0	0	0	0	0	0	0	0	0	0	0	0	7	0	1	0	0	0	0	0	0	0	0	0	0	0	0	0	0	0	61	0	0	0	0	0	38	0	0
ENSMUSG00000054520	0	0	0	0	0	0	0	0	0	0	0	0	0	0	0	0	0	0	0	0	0	0	6	0	0	0	0	0	0	0	0	0	0	0	0	0	0	0	0	0	0	0	0	0	0	0	0	0	0
ENSMUSG00000085166	0	0	0	0	0	0	0	0	2	0	0	0	0	0	0	0	0	0	0	0	0	0	0	0	0	0	0	0	2	0	0	0	0	0	0	0	0	0	2	0	0	0	0	0	1	0	0	0	0
ENSMUSG00000052783	0	0	0	0	0	0	0	0	0	0	0	0	0	0	0	0	0	0	0	0	0	0	0	0	0	0	0	0	0	0	0	0	0	0	0	0	0	0	0	0	0	0	0	0	0	0	0	0	0
ENSMUSG00000029101	25	0	0	0	0	0	0	0	0	0	5	0	20	0	49	0	0	0	0	0	0	0	0	0	0	0	0	0	0	0	0	0	0	0	0	0	0	0	0	0	0	0	0	0	0	0	0	0	0
ENSMUSG00000107040	1	0	0	0	0	0	0	0	0	0	0	0	0	0	4	0	0	0	0	0	0	0	0	0	0	0	0	0	0	0	0	0	0	0	0	0	0	0	0	0	0	0	0	0	0	0	0	0	0
ENSMUSG00000029103	73	0	42	0	0	0	78	0	0	0	0	0	204	0	22	0	0	0	38	0	0	0	587	0	0	0	54	0	0	0	172	0	145	0	35	0	54	0	0	0	0	0	20	0	48	0	72	0	0
ENSMUSG00000036596	0	0	59	0	0	0	0	0	0	0	0	0	0	0	0	0	0	0	107	0	46	0	0	0	0	0	0	0	0	0	0	0	38	0	0	0	0	0	0	0	0	0	0	0	0	0	26	0	0
ENSMUSG00000055061	0	0	0	0	0	0	0	0	0	0	0	0	0	0	0	0	0	0	0	0	0	0	0	0	0	0	0	0	0	0	6	0	0	0	0	0	0	0	0	0	0	0	0	0	0	0	0	0	0
ENSMUSG00000029098	0	0	33	0	0	0	0	0	0	0	0	0	0	0	0	0	0	0	0	0	0	0	0	0	0	0	0	0	0	0	11	0	0	0	0	0	0	0	0	0	0	0	0	0	0	0	0	0	0
ENSMUSG00000029096	0	0	0	0	0	0	0	0	0	0	0	0	0	0	78	0	0	0	32	0	0	0	0	0	0	0	0	0	0	0	0	0	0	0	0	0	2	0	0	0	0	0	0	0	0	0	0	0	0
ENSMUSG00000029093	0	0	0	0	0	0	0	0	0	0	0	0	0	0	52	0	0	0	0	0	0	0	0	0	0	0	0	0	0	0	84	0	0	0	0	0	0	0	0	0	0	0	36	0	16	0	0	0	0
ENSMUSG00000060708	0	0	0	0	0	0	0	0	0	0	0	0	0	0	25	0	0	0	0	0	0	0	0	0	0	0	0	0	0	0	76	0	16	0	17	0	0	0	0	0	0	0	0	0	35	0	0	0	0
ENSMUSG00000055302	35	0	23	0	33	0	24	0	42	0	69	0	39	0	128	0	0	0	64	0	112	0	11	0	20	0	55	0	85	0	94	0	66	0	80	0	35	0	9	0	7	0	26	0	111	0	83	0	26
ENSMUSG00000039474	0	0	0	0	0	0	0	0	0	0	0	0	0	0	0	0	0	0	0	0	0	0	0	0	0	0	0	0	0	0	0	0	0	0	0	0	0	0	0	0	0	0	0	0	0	0	0	0	27
ENSMUSG00000062329	0	0	0	0	0	0	0	0	0	0	0	0	0	0	0	0	0	0	0	0	0	0	0	0	0	0	0	0	0	0	0	0	0	0	0	0	0	0	0	0	0	0	0	0	0	0	0	0	0
ENSMUSG00000048450	0	0	0	0	0	0	0	0	0	0	0	0	0	0	0	0	0	0	0	0	0	0	0	0	0	0	0	0	0	0	0	0	0	0	0	0	0	0	0	0	0	0	0	0	0	0	13	0	0
ENSMUSG00000029126	0	0	0	0	0	0	0	0	0	0	0	0	0	0	0	0	0	0	18	0	8	0	0	0	4	0	0	0	0	0	0	0	0	0	1	0	0	0	0	0	0	0	0	0	0	0	2	0	0
ENSMUSG00000067367	0	0	0	0	0	0	0	0	1	0	0	0	0	0	12	0	0	0	0	0	0	0	21	0	0	0	11	0	0	0	0	0	4	0	0	0	3	0	0	0	0	0	8	0	35	0	0	0	0
ENSMUSG00000067365	6	0	0	0	73	0	0	0	0	0	0	0	42	0	112	0	0	0	36	0	0	0	0	0	0	0	57	0	0	0	61	0	64	0	41	0	0	0	0	0	0	0	29	0	52	0	1	0	0
ENSMUSG00000046572	0	0	0	0	0	0	5	0	0	0	0	0	0	0	0	0	0	0	0	0	0	0	0	0	0	0	0	0	0	0	0	0	0	0	0	0	0	0	0	0	0	0	3	0	0	0	0	0	0
ENSMUSG00000105326	0	0	0	0	79	0	0	0	0	0	0	0	0	0	0	0	0	0	0	0	0	0	0	0	0	0	0	0	0	0	0	0	0	0	0	0	0	0	0	0	0	0	0	0	0	0	0	0	0
ENSMUSG00000061535	54	0	30	0	0	0	0	0	0	0	0	0	0	0	141	0	0	0	0	0	0	0	0	0	0	0	0	0	0	0	91	0	0	0	6	0	0	0	1	0	0	0	0	0	0	0	0	0	0
ENSMUSG00000104547	0	0	0	0	0	0	0	0	0	0	0	0	0	0	0	0	0	0	0	0	0	0	0	0	0	0	0	0	0	0	0	0	0	0	17	0	0	0	0	0	0	0	0	0	0	0	0	0	0
ENSMUSG00000087290	0	0	0	0	0	0	0	0	0	0	0	0	0	0	0	0	0	0	0	0	0	0	0	0	0	0	0	0	0	0	0	0	0	0	0	0	0	0	0	0	0	0	0	0	0	0	0	0	0
ENSMUSG00000104912	0	0	0	0	0	0	0	0	0	0	0	0	0	0	0	0	0	0	0	0	0	0	0	0	0	0	0	0	0	0	0	0	0	0	0	0	0	0	0	0	0	0	0	0	0	0	0	0	0
ENSMUSG00000039753	22	0	50	0	0	0	0	0	0	0	0	0	0	0	0	0	0	0	0	0	58	0	0	0	20	0	58	0	0	0	41	0	0	0	28	0	0	0	0	0	0	0	0	0	0	0	0	0	0
ENSMUSG00000029082	0	0	0	0	0	0	0	0	0	0	0	0	0	0	0	0	0	0	0	0	0	0	0	0	0	0	0	0	0	0	0	0	0	0	0	0	0	0	0	0	0	0	0	0	0	0	0	0	0
ENSMUSG00000029084	0	0	0	0	17	0	0	0	0	0	0	0	0	0	0	0	0	0	0	0	0	0	0	0	0	0	0	0	0	0	0	0	0	0	0	0	0	0	0	0	0	0	0	0	0	0	0	0	0
ENSMUSG00000048373	0	0	0	0	0	0	0	0	0	0	0	0	0	0	0	0	0	0	0	0	0	0	0	0	0	0	0	0	0	0	0	0	0	0	0	0	0	0	0	0	0	0	0	0	0	0	0	0	0
ENSMUSG00000039706	0	0	36	0	0	0	0	0	0	0	0	0	0	0	39	0	0	0	0	0	0	0	0	0	0	0	0	0	26	0	58	0	0	0	0	0	0	0	34	0	0	0	13	0	0	0	0	0	0
ENSMUSG00000015806	1	0	0	0	0	0	0	0	0	0	0	0	12	0	0	0	0	0	0	0	34	0	47	0	0	0	0	0	28	0	56	0	8	0	0	0	0	0	0	0	23	0	0	0	31	0	12	0	0
ENSMUSG00000105255	0	0	0	0	0	0	0	0	0	0	0	0	1	0	0	0	0	0	0	0	3	0	5	0	0	0	0	0	4	0	1	0	1	0	0	0	0	0	0	0	3	0	0	0	3	0	1	0	0
ENSMUSG00000015804	6	0	28	0	15	0	5	0	3	0	0	0	11	0	5	0	0	0	2	0	7	0	9	0	1	0	50	0	0	0	14	0	5	0	0	0	22	0	0	0	0	0	0	0	33	0	4	0	0
ENSMUSG00000104852	0	0	0	0	0	0	0	0	0	0	0	0	0	0	0	0	0	0	0	0	0	0	0	0	0	0	0	0	0	0	0	0	0	0	0	0	0	0	0	0	0	0	34	0	0	0	0	0	0
ENSMUSG00000105457	0	0	0	0	0	0	0	0	8	0	0	0	0	0	0	0	0	0	0	0	0	0	0	0	0	0	0	0	0	0	0	0	0	0	0	0	0	0	13	0	0	0	0	0	0	0	0	0	0
ENSMUSG00000105184	0	0	0	0	0	0	50	0	0	0	0	0	0	0	0	0	0	0	20	0	0	0	0	0	0	0	59	0	0	0	0	0	0	0	0	0	0	0	0	0	0	0	0	0	0	0	33	0	0
ENSMUSG00000105086	0	0	0	0	0	0	0	0	0	0	0	0	0	0	91	0	0	0	0	0	0	0	0	0	0	0	0	0	0	0	0	0	0	0	31	0	0	0	0	0	0	0	0	0	0	0	0	0	0
ENSMUSG00000029089	0	0	0	0	0	0	0	0	0	0	56	0	0	0	0	0	0	0	0	0	0	0	0	0	0	0	0	0	0	0	0	0	0	0	0	0	0	0	0	0	0	0	0	0	0	0	0	0	0
ENSMUSG00000029167	0	0	0	0	0	0	0	0	0	0	0	0	0	0	0	0	0	0	0	0	0	0	0	0	0	0	0	0	0	0	0	0	0	0	0	0	0	0	0	0	0	0	0	0	0	0	0	0	0
ENSMUSG00000097145	0	0	0	0	0	0	0	0	0	0	0	0	0	0	0	0	0	0	0	0	0	0	0	0	0	0	0	0	28	0	0	0	0	0	0	0	0	0	32	0	0	0	0	0	0	0	0	0	0
ENSMUSG00000072941	0	0	125	0	0	0	0	0	0	0	0	0	0	0	0	0	0	0	0	0	0	0	0	0	0	0	0	0	0	0	0	0	0	0	20	0	0	0	0	0	0	0	0	0	0	0	0	0	0
ENSMUSG00000029176	0	0	0	0	0	0	0	0	1	0	0	0	44	0	0	0	0	0	0	0	27	0	0	0	0	0	0	0	30	0	55	0	0	0	6	0	0	0	0	0	0	0	0	0	11	0	0	0	0
ENSMUSG00000061461	0	0	0	0	126	0	0	0	40	0	57	0	107	0	0	0	0	0	36	0	2	0	0	0	25	0	33	0	0	0	41	0	0	0	0	0	20	0	0	0	0	0	0	0	0	0	0	0	0
ENSMUSG00000039156	0	0	9	0	0	0	0	0	0	0	0	0	0	0	0	0	0	0	0	0	0	0	0	0	15	0	0	0	0	0	0	0	0	0	0	0	0	0	0	0	0	0	0	0	0	0	2	0	0
ENSMUSG00000105940	0	0	0	0	0	0	0	0	0	0	0	0	0	0	0	0	0	0	0	0	0	0	0	0	0	0	0	0	27	0	0	0	0	0	0	0	0	0	0	0	0	0	0	0	0	0	0	0	0
ENSMUSG00000104871	0	0	0	0	0	0	0	0	0	0	0	0	0	0	0	0	0	0	0	0	0	0	0	0	0	0	0	0	0	0	0	0	0	0	0	0	0	0	0	0	0	0	0	0	0	0	0	0	0
ENSMUSG00000047881	0	0	0	0	0	0	0	0	0	0	0	0	1	0	0	0	0	0	0	0	0	0	0	0	0	0	0	0	0	0	0	0	0	0	0	0	0	0	13	0	0	0	7	0	0	0	0	0	0
ENSMUSG00000029171	6	0	0	0	99	0	0	0	0	0	0	0	0	0	0	0	0	0	42	0	2	0	0	0	0	0	0	0	21	0	0	0	0	0	0	0	0	0	0	0	0	0	0	0	60	0	0	0	0
ENSMUSG00000029174	20	0	0	0	0	0	0	0	0	0	0	0	0	0	0	0	0	0	0	0	0	0	0	0	0	0	0	0	0	0	0	0	0	0	0	0	14	0	0	0	0	0	6	0	0	0	0	0	0
ENSMUSG00000097640	0	0	3	0	0	0	0	0	0	0	0	0	0	0	0	0	0	0	0	0	3	0	0	0	0	0	0	0	0	0	0	0	0	0	0	0	0	0	0	0	0	0	0	0	5	0	0	0	0
ENSMUSG00000029178	0	0	1	0	0	0	5	0	11	0	0	0	0	0	0	0	0	0	0	0	7	0	0	0	0	0	1	0	0	0	0	0	14	0	8	0	0	0	0	0	0	0	0	0	28	0	0	0	0
ENSMUSG00000105835	1	0	0	0	8	0	4	0	0	0	0	0	3	0	20	0	0	0	2	0	19	0	16	0	0	0	1	0	0	0	11	0	8	0	8	0	5	0	19	0	0	0	0	0	21	0	12	0	0
ENSMUSG00000107195	0	0	0	0	0	0	8	0	0	0	0	0	0	0	0	0	0	0	0	0	0	0	0	0	0	0	0	0	0	0	0	0	0	0	0	0	0	0	0	0	0	0	0	0	0	0	0	0	0
ENSMUSG00000070780	0	0	0	0	0	0	0	0	0	0	0	0	0	0	0	0	0	0	0	0	0	0	39	0	0	0	0	0	0	0	0	0	0	0	0	0	0	0	0	0	0	0	0	0	0	0	0	0	0
ENSMUSG00000029223	0	0	0	0	9	0	0	0	0	0	0	0	13	0	0	0	0	0	0	0	0	0	0	0	0	0	0	0	0	0	0	0	0	0	0	0	0	0	0	0	0	0	0	0	6	0	0	0	0
ENSMUSG00000092060	0	0	0	0	0	0	0	0	0	0	0	0	0	0	0	0	0	0	0	0	0	0	0	0	0	0	0	0	0	0	0	0	47	0	0	0	0	0	0	0	0	0	0	0	0	0	0	0	0
ENSMUSG00000050010	0	0	0	0	0	0	0	0	0	0	0	0	0	0	152	0	0	0	0	0	0	0	0	0	42	0	0	0	0	0	0	0	0	0	0	0	0	0	0	0	0	0	0	0	0	0	0	0	0
ENSMUSG00000029208	196	0	153	0	0	0	9	0	0	0	0	0	0	0	0	0	0	0	66	0	182	0	0	0	0	0	25	0	0	0	225	0	0	0	0	0	0	0	85	0	0	0	0	0	302	0	0	0	74
ENSMUSG00000029209	0	0	0	0	0	0	12	0	0	0	0	0	0	0	0	0	0	0	0	0	85	0	0	0	0	0	0	0	0	0	0	0	0	0	1	0	0	0	6	0	0	0	0	0	0	0	0	0	0
ENSMUSG00000029213	0	0	0	0	59	0	36	0	6	0	0	0	48	0	44	0	0	0	69	0	51	0	48	0	0	0	54	0	0	0	65	0	13	0	0	0	0	0	0	0	0	0	0	0	164	0	0	0	33
ENSMUSG00000067219	0	0	0	0	0	0	0	0	0	0	0	0	0	0	0	0	0	0	0	0	60	0	0	0	0	0	0	0	0	0	0	0	0	0	0	0	0	0	0	0	0	0	0	0	0	0	0	0	0
ENSMUSG00000036087	0	0	0	0	0	0	0	0	0	0	0	0	0	0	0	0	1	0	0	0	0	0	0	0	0	0	0	0	0	0	0	0	0	0	0	0	0	0	0	0	0	0	44	0	112	0	0	0	0
ENSMUSG00000063656	0	0	0	0	0	0	0	0	0	0	0	0	0	0	0	0	0	0	0	0	0	0	0	0	0	0	0	0	0	0	0	0	0	0	0	0	0	0	0	0	0	0	1	0	5	0	0	0	0
ENSMUSG00000029152	0	0	30	0	46	0	0	0	0	0	0	0	33	0	68	0	0	0	34	0	48	0	42	0	0	0	0	0	0	0	32	0	12	0	21	0	6	0	43	0	48	0	0	0	0	0	22	0	0
ENSMUSG00000029153	0	0	0	0	0	0	0	0	0	0	0	0	10	0	0	0	0	0	0	0	0	0	0	0	0	0	0	0	2	0	0	0	0	0	0	0	0	0	0	0	0	0	0	0	0	0	2	0	0
ENSMUSG00000051674	0	0	0	0	0	0	0	0	0	0	61	0	0	0	0	0	0	0	0	0	0	0	0	0	0	0	0	0	0	0	147	0	68	0	36	0	0	0	0	0	0	0	8	0	75	0	0	0	0
ENSMUSG00000029156	0	0	0	0	0	0	70	0	0	0	0	0	12	0	0	0	0	0	0	0	1	0	0	0	0	0	0	0	0	0	33	0	7	0	0	0	44	0	91	0	0	0	0	0	27	0	70	0	9
ENSMUSG00000049907	0	0	33	0	40	0	0	0	0	0	0	0	0	0	0	0	0	0	0	0	21	0	0	0	0	0	2	0	0	0	95	0	0	0	5	0	0	0	0	0	0	0	17	0	0	0	0	0	0
ENSMUSG00000029228	0	0	0	0	0	0	0	0	0	0	0	0	0	0	0	0	0	0	7	0	0	0	10	0	0	0	0	0	0	0	0	0	0	0	0	0	0	0	0	0	12	0	0	0	0	0	0	0	0
ENSMUSG00000029229	18	0	6	0	0	0	12	0	15	0	0	0	12	0	114	0	0	0	4	0	37	0	14	0	7	0	18	0	0	0	17	0	12	0	10	0	15	0	0	0	0	0	0	0	0	0	30	0	0
ENSMUSG00000029231	0	0	0	0	37	0	0	0	68	0	1	0	0	0	34	0	0	0	0	0	326	0	0	0	0	0	0	0	25	0	27	0	86	0	0	0	36	0	0	0	79	0	0	0	118	0	0	0	126
ENSMUSG00000005672	0	0	0	0	0	0	0	0	0	0	0	0	0	0	0	0	0	0	0	0	0	0	0	0	0	0	97	0	0	0	0	0	0	0	0	0	0	0	0	0	0	0	0	0	0	0	0	0	0
ENSMUSG00000106754	0	0	0	0	0	0	0	0	0	0	0	0	0	0	0	0	0	0	0	0	0	0	0	0	2	0	0	0	0	0	0	0	0	0	2	0	5	0	0	0	0	0	0	0	0	0	0	0	0
ENSMUSG00000062960	0	0	0	0	0	0	0	0	0	0	0	0	0	0	0	0	0	0	28	0	0	0	0	0	0	0	0	0	0	0	0	0	0	0	0	0	15	0	0	0	0	0	0	0	25	0	0	0	0
ENSMUSG00000098449	0	0	0	0	0	0	0	0	0	0	0	0	0	0	0	0	0	0	0	0	0	0	0	0	0	0	0	0	0	0	0	0	0	0	0	0	0	0	15	0	0	0	0	0	29	0	0	0	0
ENSMUSG00000036403	0	0	0	0	0	0	0	0	0	0	0	0	20	0	0	0	0	0	0	0	0	0	0	0	0	0	0	0	0	0	108	0	0	0	0	0	0	0	0	0	0	0	0	0	0	0	0	0	0
ENSMUSG00000029247	0	0	50	0	65	0	0	0	0	0	0	0	27	0	60	0	0	0	52	0	0	0	0	0	85	0	0	0	0	0	70	0	46	0	39	0	0	0	57	0	41	0	0	0	30	0	123	0	33
ENSMUSG00000036323	12	0	16	0	0	0	0	0	0	0	0	0	62	0	13	0	0	0	8	0	13	0	12	0	0	0	0	0	160	0	159	0	18	0	17	0	19	0	0	0	0	0	6	0	0	0	61	0	1
ENSMUSG00000059325	0	0	0	0	0	0	0	0	0	0	0	0	0	0	0	0	0	0	0	0	0	0	0	0	0	0	0	0	0	0	0	0	0	0	0	0	0	0	0	0	0	0	0	0	0	0	0	0	0
ENSMUSG00000087541	0	0	0	0	0	0	0	0	0	0	0	0	0	0	0	0	0	0	0	0	0	0	0	0	0	0	0	0	0	0	0	0	0	0	0	0	0	0	0	0	0	0	0	0	0	0	0	0	0
ENSMUSG00000087431	0	0	0	0	0	0	0	0	0	0	9	0	0	0	0	0	0	0	0	0	39	0	0	0	0	0	0	0	0	0	0	0	0	0	0	0	0	0	0	0	0	0	0	0	0	0	0	0	0
ENSMUSG00000029245	0	0	0	0	0	0	0	0	0	0	0	0	0	0	0	0	0	0	0	0	0	0	0	0	0	0	0	0	0	0	0	0	0	0	0	0	0	0	0	0	0	0	0	0	0	0	0	0	0
ENSMUSG00000105704	2	0	1	0	0	0	2	0	1	0	0	0	0	0	2	0	0	0	0	0	0	0	1	0	0	0	0	0	0	0	1	0	0	0	1	0	0	0	0	0	0	0	0	0	1	0	7	0	0
ENSMUSG00000035851	17	0	10	0	0	0	11	0	28	0	0	0	0	0	11	0	0	0	2	0	0	0	18	0	4	0	0	0	0	0	9	0	0	0	17	0	0	0	0	0	0	0	1	0	12	0	33	0	0
ENSMUSG00000006262	0	0	0	0	0	0	0	0	1	0	0	0	0	0	0	0	0	0	0	0	0	0	0	0	18	0	19	0	0	0	0	0	0	0	0	0	0	0	0	0	0	0	3	0	0	0	0	0	0
ENSMUSG00000029366	2	0	0	0	0	0	0	0	0	0	0	0	0	0	0	0	0	0	0	0	0	0	0	0	0	0	0	0	0	0	0	0	0	0	0	0	0	0	0	0	0	0	0	0	3	0	0	0	0
ENSMUSG00000060961	0	0	0	0	0	0	0	0	0	0	0	0	0	0	0	0	0	0	0	0	0	0	0	0	0	0	0	0	0	0	0	0	0	0	0	0	0	0	0	0	0	0	0	0	34	0	0	0	0
ENSMUSG00000029371	0	0	0	0	0	0	73	0	0	0	0	0	0	0	0	0	0	0	0	0	0	0	0	0	0	0	0	0	0	0	0	0	0	0	0	0	0	0	0	0	0	0	0	0	0	0	0	0	0
ENSMUSG00000029372	0	0	0	0	0	0	0	0	0	0	0	0	0	0	0	0	0	0	0	0	0	0	0	0	0	0	0	0	0	0	0	0	0	0	0	0	0	0	0	0	0	0	0	0	0	0	0	0	0
ENSMUSG00000029373	0	0	0	0	0	0	0	0	0	0	0	0	0	0	0	0	0	0	0	0	0	0	27	0	0	0	0	0	0	0	0	0	0	0	0	0	0	0	0	0	0	0	0	0	0	0	0	0	0
ENSMUSG00000029380	0	0	0	0	0	0	0	0	0	0	0	0	0	0	38	0	0	0	0	0	0	0	0	0	0	0	0	0	0	0	0	0	0	0	0	0	0	0	0	0	0	0	0	0	38	0	0	0	0
ENSMUSG00000058427	0	0	0	0	0	0	0	0	0	0	0	0	0	0	0	0	0	0	0	0	0	0	0	0	0	0	0	0	0	0	0	0	0	0	5	0	0	0	0	0	0	0	4	0	0	0	0	0	0
ENSMUSG00000029377	0	0	0	0	160	0	0	0	0	0	0	0	0	0	0	0	0	0	0	0	0	0	0	0	0	0	0	0	0	0	0	0	0	0	0	0	0	0	0	0	0	0	0	0	0	0	0	0	0
ENSMUSG00000034981	370	0	0	0	0	0	0	0	0	0	0	0	20	0	27	0	0	0	0	0	194	0	383	0	0	0	0	0	0	0	0	0	0	0	0	0	0	0	0	0	0	0	13	0	0	0	0	0	0
ENSMUSG00000029397	45	0	1	0	0	0	59	0	0	0	0	0	0	0	63	0	0	0	28	0	57	0	0	0	0	0	0	0	0	0	0	0	0	0	0	0	0	0	0	0	0	0	25	0	61	0	35	0	30
ENSMUSG00000097479	0	0	0	0	0	0	0	0	0	0	0	0	6	0	0	0	0	0	0	0	0	0	0	0	0	0	0	0	0	0	0	0	0	0	0	0	0	0	0	0	0	0	0	0	0	0	1	0	0
ENSMUSG00000029413	0	0	0	0	0	0	0	0	0	0	0	0	54	0	0	0	0	0	0	0	0	0	0	0	0	0	0	0	0	0	0	0	0	0	0	0	0	0	0	0	0	0	0	0	0	0	0	0	0
ENSMUSG00000034855	0	0	0	0	0	0	0	0	0	0	0	0	0	0	0	0	0	0	0	0	0	0	0	0	0	0	0	0	0	0	0	0	0	0	17	0	0	0	0	0	0	0	334	0	0	0	0	0	0
ENSMUSG00000034826	0	0	32	0	0	0	0	0	13	0	0	0	0	0	1	0	0	0	0	0	7	0	0	0	0	0	0	0	50	0	0	0	0	0	27	0	0	0	0	0	0	0	0	0	0	0	0	0	0
ENSMUSG00000029426	0	0	0	0	0	0	0	0	0	0	0	0	0	0	0	0	0	0	3	0	0	0	78	0	1	0	0	0	0	0	0	0	0	0	0	0	0	0	0	0	0	0	0	0	0	0	30	0	0
ENSMUSG00000047963	0	0	0	0	0	0	0	0	0	0	0	0	37	0	0	0	0	0	35	0	0	0	0	0	0	0	0	0	0	0	0	0	0	0	0	0	0	0	88	0	0	0	0	0	22	0	63	0	0
ENSMUSG00000050050	0	0	0	0	0	0	0	0	0	0	0	0	0	0	0	0	0	0	0	0	0	0	0	0	0	0	0	0	0	0	0	0	0	0	0	0	0	0	0	0	0	0	0	0	0	0	0	0	0
ENSMUSG00000058013	76	0	44	0	0	0	27	0	57	0	5	0	120	0	8	0	0	0	102	0	19	0	87	0	18	0	62	0	0	0	176	0	0	0	20	0	41	0	0	0	56	0	62	0	53	0	140	0	0
ENSMUSG00000106870	0	0	0	0	0	0	0	0	0	0	0	0	0	0	0	0	0	0	0	0	0	0	0	0	0	0	0	0	0	0	0	0	0	0	0	0	0	0	0	0	0	0	0	0	0	0	0	0	0
ENSMUSG00000029385	0	0	0	0	0	0	0	0	1	0	86	0	0	0	29	0	0	0	27	0	0	0	80	0	0	0	0	0	0	0	0	0	0	0	15	0	45	0	0	0	0	0	0	0	0	0	0	0	0
ENSMUSG00000034724	29	0	0	0	23	0	0	0	44	0	124	0	10	0	15	0	0	0	0	0	9	0	26	0	0	0	0	0	0	0	0	0	0	0	30	0	0	0	0	0	4	0	6	0	0	0	0	0	0
ENSMUSG00000029486	0	0	0	0	0	0	0	0	10	0	0	0	0	0	0	0	0	0	0	0	0	0	0	0	0	0	0	0	0	0	0	0	0	0	0	0	0	0	0	0	0	0	11	0	29	0	0	0	0
ENSMUSG00000034663	0	0	0	0	0	0	0	0	0	0	0	0	0	0	0	0	0	0	0	0	0	0	55	0	0	0	0	0	0	0	0	0	0	0	1	0	0	0	0	0	0	0	0	0	0	0	0	0	0
ENSMUSG00000029338	28	0	0	0	0	0	2	0	0	0	0	0	45	0	0	0	0	0	0	0	0	0	0	0	0	0	0	0	0	0	0	0	0	0	0	0	7	0	0	0	0	0	0	0	3	0	0	0	26
ENSMUSG00000029335	0	0	0	0	0	0	0	0	0	0	0	0	0	0	0	0	0	0	0	0	0	0	0	0	0	0	0	0	0	0	0	0	0	0	0	0	0	0	0	0	0	0	0	0	0	0	0	0	0
ENSMUSG00000091623	0	0	0	0	0	0	0	0	0	0	0	0	0	0	0	0	0	0	0	0	0	0	0	0	0	0	0	0	0	0	0	0	0	0	0	0	0	0	0	0	0	0	0	0	0	0	0	0	1
ENSMUSG00000050640	0	0	0	0	0	0	0	0	0	0	0	0	0	0	0	0	0	0	0	0	0	0	0	0	0	0	0	0	0	0	0	0	0	0	0	0	0	0	0	0	0	0	0	0	0	0	0	0	0
ENSMUSG00000035325	127	0	49	0	0	0	0	0	51	0	17	0	48	0	64	0	0	0	25	0	10	0	50	0	0	0	27	0	0	0	45	0	59	0	0	0	14	0	0	0	0	0	11	0	0	0	46	0	0
ENSMUSG00000097772	0	0	0	0	0	0	0	0	20	0	0	0	11	0	0	0	0	0	0	0	0	0	0	0	10	0	0	0	0	0	0	0	0	0	0	0	0	0	0	0	0	0	0	0	39	0	0	0	0
ENSMUSG00000029322	9	0	0	0	0	0	0	0	0	0	0	0	0	0	0	0	0	0	0	0	0	0	0	0	1	0	0	0	0	0	0	0	0	0	19	0	0	0	0	0	0	0	0	0	0	0	0	0	0
ENSMUSG00000029319	53	0	0	0	0	0	49	0	0	0	32	0	0	0	74	0	0	0	0	0	0	0	22	0	0	0	0	0	0	0	0	0	0	0	1	0	19	0	0	0	0	0	0	0	0	0	19	0	0
ENSMUSG00000035266	0	0	0	0	0	0	0	0	0	0	0	0	0	0	0	0	0	0	0	0	0	0	0	0	0	0	0	0	0	0	0	0	0	0	0	0	0	0	0	0	0	0	7	0	16	0	0	0	9
ENSMUSG00000016833	0	0	14	0	0	0	15	0	0	0	17	0	58	0	13	0	0	0	25	0	0	0	41	0	0	0	23	0	22	0	23	0	17	0	15	0	0	0	0	0	0	0	20	0	77	0	16	0	0
ENSMUSG00000104761	0	0	6	0	0	0	9	0	0	0	8	0	31	0	7	0	0	0	6	0	0	0	17	0	0	0	12	0	10	0	9	0	6	0	6	0	0	0	0	0	0	0	11	0	43	0	6	0	0
ENSMUSG00000035234	0	0	0	0	0	0	55	0	0	0	0	0	0	0	0	0	0	0	0	0	0	0	0	0	0	0	0	0	0	0	0	0	0	0	0	0	0	0	0	0	0	0	0	0	0	0	0	0	0
ENSMUSG00000029314	0	0	0	0	0	0	0	0	0	0	0	0	0	0	0	0	0	0	0	0	0	0	0	0	0	0	0	0	0	0	0	0	0	0	0	0	0	0	0	0	0	0	0	0	0	0	0	0	0
ENSMUSG00000035187	34	0	0	0	0	0	0	0	0	0	0	0	0	0	0	0	0	0	0	0	0	0	0	0	0	0	0	0	0	0	0	0	0	0	0	0	0	0	0	0	0	0	0	0	0	0	0	0	0
ENSMUSG00000029321	0	0	0	0	0	0	22	0	0	0	0	0	0	0	0	0	0	0	0	0	0	0	0	0	0	0	0	0	0	0	0	0	0	0	0	0	0	0	0	0	0	0	0	0	0	0	0	0	0
ENSMUSG00000029313	0	0	0	0	0	0	0	0	0	0	0	0	0	0	0	0	0	0	0	0	0	0	0	0	0	0	16	0	0	0	0	0	0	0	17	0	0	0	0	0	0	0	0	0	0	0	0	0	0
ENSMUSG00000029312	0	0	0	0	0	0	0	0	0	0	0	0	0	0	0	0	0	0	0	0	0	0	0	0	0	0	0	0	0	0	0	0	5	0	0	0	0	0	0	0	0	0	0	0	0	0	0	0	0
ENSMUSG00000106035	0	0	0	0	1	0	9	0	0	0	0	0	0	0	0	0	0	0	0	0	0	0	0	0	0	0	0	0	0	0	0	0	0	0	0	0	0	0	0	0	0	0	0	0	0	0	0	0	0
ENSMUSG00000029310	0	0	0	0	31	0	36	0	7	0	0	0	0	0	0	0	0	0	0	0	0	0	26	0	0	0	37	0	31	0	0	0	0	0	0	0	0	0	1	0	0	0	0	0	33	0	0	0	0
ENSMUSG00000029309	180	0	30	0	0	0	189	0	11	0	0	0	19	0	121	0	0	0	63	0	156	0	193	0	43	0	0	0	0	0	50	0	0	0	0	0	30	0	296	0	274	0	10	0	86	0	0	0	0
ENSMUSG00000029304	0	0	0	0	0	0	1	0	0	0	662	0	0	0	0	0	0	0	0	0	0	0	7	0	0	0	0	0	0	0	0	0	0	0	0	0	0	0	0	0	0	0	0	0	0	0	0	0	0
ENSMUSG00000097392	0	0	0	0	0	0	0	0	0	0	0	0	0	0	0	0	0	0	0	0	0	0	0	0	0	0	0	0	0	0	0	0	0	0	0	0	0	0	0	0	0	0	8	0	26	0	0	0	0
ENSMUSG00000029298	0	0	11	0	0	0	0	0	0	0	0	0	0	0	0	0	0	0	0	0	0	0	0	0	0	0	0	0	0	0	0	0	0	0	63	0	0	0	0	0	0	0	0	0	0	0	0	0	0
ENSMUSG00000079362	0	0	13	0	0	0	0	0	0	0	0	0	0	0	0	0	0	0	0	0	0	0	0	0	6	0	0	0	0	0	36	0	0	0	0	0	0	0	0	0	0	0	0	0	0	0	0	0	0
ENSMUSG00000104713	0	0	53	0	0	0	0	0	0	0	0	0	0	0	0	0	0	0	0	0	0	0	0	0	19	0	0	0	0	0	70	0	0	0	0	0	0	0	0	0	0	0	4	0	0	0	0	0	0
ENSMUSG00000054720	0	0	0	0	0	0	0	0	0	0	0	0	39	0	0	0	0	0	0	0	0	0	25	0	0	0	0	0	0	0	0	0	15	0	2	0	0	0	0	0	0	0	0	0	0	0	0	0	0
ENSMUSG00000029290	0	0	0	0	0	0	0	0	0	0	1	0	5	0	0	0	0	0	7	0	13	0	9	0	5	0	9	0	3	0	6	0	0	0	8	0	0	0	0	0	0	0	0	0	5	0	0	0	0
ENSMUSG00000029283	0	0	0	0	0	0	0	0	0	0	0	0	0	0	0	0	0	0	0	0	0	0	0	0	0	0	0	0	0	0	0	0	0	0	0	0	0	0	98	0	0	0	0	0	0	0	0	0	0
ENSMUSG00000104748	0	0	0	0	0	0	0	0	0	0	0	0	0	0	8	0	0	0	0	0	0	0	0	0	0	0	0	0	0	0	4	0	0	0	0	0	0	0	1	0	0	0	0	0	3	0	1	0	0
ENSMUSG00000058558	0	0	44	0	0	0	0	0	0	0	2	0	16	0	0	0	0	0	0	0	0	0	0	0	2	0	2	0	0	0	6	0	18	0	1	0	17	0	0	0	0	0	0	0	121	0	0	0	0
ENSMUSG00000063406	0	0	38	0	0	0	0	0	0	0	0	0	14	0	0	0	0	0	0	0	0	0	0	0	0	0	23	0	54	0	0	0	5	0	0	0	23	0	0	0	0	0	1	0	1	0	6	0	0
ENSMUSG00000029265	5	0	0	0	0	0	0	0	0	0	0	0	0	0	0	0	0	0	0	0	0	0	38	0	0	0	0	0	0	0	0	0	0	0	0	0	0	0	0	0	0	0	0	0	0	0	0	0	0
ENSMUSG00000029263	0	0	0	0	0	0	0	0	0	0	0	0	0	0	0	0	0	0	0	0	0	0	0	0	0	0	0	0	0	0	0	0	0	0	0	0	0	0	0	0	0	0	0	0	0	0	78	0	0
ENSMUSG00000050856	1	0	4	0	38	0	0	0	0	0	0	0	29	0	23	0	0	0	7	0	0	0	6	0	12	0	5	0	3	0	35	0	6	0	0	0	1	0	12	0	0	0	3	0	19	0	5	0	1
ENSMUSG00000013495	0	0	0	0	45	0	0	0	0	0	0	0	24	0	0	0	0	0	0	0	49	0	0	0	14	0	0	0	0	0	54	0	0	0	0	0	0	0	0	0	9	0	0	0	0	0	0	0	0
ENSMUSG00000004815	0	0	0	0	27	0	0	0	0	0	0	0	0	0	0	0	0	0	0	0	0	0	0	0	0	0	0	0	0	0	76	0	0	0	0	0	0	0	0	0	6	0	0	0	0	0	0	0	0
ENSMUSG00000033540	1	0	0	0	0	0	0	0	0	0	0	0	0	0	0	0	0	0	0	0	16	0	47	0	0	0	0	0	0	0	0	0	0	0	0	0	0	0	0	0	0	0	0	0	0	0	0	0	0
ENSMUSG00000008090	0	0	0	0	0	0	0	0	0	0	0	0	0	0	0	0	0	0	29	0	0	0	0	0	0	0	20	0	0	0	0	0	0	0	0	0	0	0	0	0	0	0	0	0	0	0	0	0	0
ENSMUSG00000033467	0	0	0	0	0	0	0	0	0	0	0	0	0	0	0	0	0	0	0	0	2	0	11	0	0	0	0	0	0	0	8	0	0	0	0	0	0	0	0	0	0	0	0	0	5	0	0	0	0
ENSMUSG00000072762	0	0	0	0	0	0	0	0	0	0	0	0	0	0	0	0	0	0	0	0	0	0	4	0	33	0	0	0	0	0	0	0	5	0	0	0	0	0	0	0	0	0	0	0	4	0	0	0	0
ENSMUSG00000105471	0	0	0	0	0	0	0	0	0	0	0	0	0	0	0	0	0	0	0	0	0	0	0	0	0	0	0	0	0	0	0	0	0	0	0	0	0	0	0	0	2	0	0	0	0	0	0	0	0
ENSMUSG00000066613	0	0	8	0	0	0	0	0	0	0	0	0	0	0	0	0	0	0	0	0	0	0	6	0	4	0	0	0	0	0	3	0	0	0	0	0	1	0	0	0	0	0	0	0	0	0	0	0	0
ENSMUSG00000043323	13	0	0	0	0	0	0	0	7	0	0	0	0	0	0	0	0	0	0	0	0	0	0	0	0	0	0	0	0	0	0	0	0	0	0	0	10	0	0	0	0	0	11	0	0	0	0	0	0
ENSMUSG00000043510	0	0	0	0	0	0	0	0	0	0	0	0	22	0	0	0	0	0	0	0	15	0	17	0	9	0	0	0	0	0	0	0	7	0	0	0	0	0	0	0	18	0	0	0	0	0	0	0	0
ENSMUSG00000029521	0	0	0	0	0	0	0	0	0	0	7	0	8	0	0	0	0	0	0	0	0	0	0	0	9	0	0	0	0	0	0	0	0	0	0	0	0	0	0	0	0	0	0	0	0	0	0	0	0
ENSMUSG00000050017	30	0	36	0	0	0	0	0	0	0	0	0	45	0	43	0	0	0	12	0	4	0	0	0	0	0	12	0	0	0	6	0	47	0	0	0	3	0	4	0	0	0	3	0	12	0	0	0	0
ENSMUSG00000104559	7	0	12	0	0	0	0	0	0	0	0	0	27	0	14	0	0	0	17	0	1	0	0	0	0	0	12	0	0	0	2	0	0	0	0	0	4	0	6	0	0	0	0	0	0	0	0	0	0
ENSMUSG00000070576	0	0	3	0	0	0	0	0	43	0	0	0	0	0	40	0	0	0	0	0	0	0	0	0	0	0	68	0	0	0	0	0	9	0	0	0	0	0	0	0	0	0	10	0	0	0	0	0	0
ENSMUSG00000029345	0	0	0	0	0	0	0	0	0	0	0	0	0	0	0	0	0	0	19	0	17	0	0	0	1	0	27	0	0	0	0	0	0	0	0	0	0	0	0	0	0	0	7	0	10	0	0	0	0
ENSMUSG00000029346	0	0	0	0	0	0	0	0	0	0	0	0	0	0	0	0	0	0	15	0	0	0	0	0	13	0	0	0	0	0	0	0	0	0	5	0	0	0	0	0	0	0	8	0	10	0	0	0	0
ENSMUSG00000042328	0	0	0	0	0	0	0	0	0	0	0	0	0	0	0	0	0	0	0	0	0	0	39	0	13	0	0	0	0	0	0	0	8	0	0	0	0	0	0	0	0	0	0	0	0	0	0	0	0
ENSMUSG00000029348	0	0	0	0	0	0	0	0	0	0	0	0	0	0	0	0	0	0	0	0	37	0	0	0	0	0	0	0	0	0	0	0	0	0	0	0	0	0	0	0	28	0	0	0	0	0	0	0	0
ENSMUSG00000042190	0	0	0	0	0	0	0	0	0	0	0	0	0	0	0	0	0	0	4	0	0	0	0	0	0	0	0	0	0	0	0	0	0	0	0	0	0	0	0	0	0	0	0	0	0	0	0	0	0
ENSMUSG00000054675	0	0	0	0	6	0	0	0	0	0	0	0	0	0	0	0	0	0	21	0	0	0	0	0	9	0	0	0	0	0	2	0	73	0	0	0	6	0	0	0	0	0	0	0	0	0	0	0	0
ENSMUSG00000090458	0	0	0	0	0	0	0	0	0	0	0	0	6	0	0	0	0	0	0	0	0	0	0	0	0	0	0	0	0	0	0	0	6	0	0	0	0	0	0	0	0	0	3	0	9	0	24	0	0
ENSMUSG00000105071	0	0	0	0	0	0	0	0	0	0	0	0	0	0	0	0	0	0	0	0	0	0	0	0	0	0	0	0	0	0	0	0	0	0	0	0	0	0	0	0	0	0	0	0	0	0	0	0	0
ENSMUSG00000042121	0	0	0	0	0	0	0	0	0	0	0	0	0	0	0	0	0	0	0	0	19	0	0	0	0	0	0	0	0	0	0	0	0	0	0	0	0	0	0	0	0	0	0	0	0	0	0	0	0
ENSMUSG00000029592	0	0	0	0	2	0	0	0	0	0	0	0	6	0	0	0	0	0	0	0	0	0	0	0	9	0	9	0	0	0	0	0	0	0	1	0	0	0	0	0	0	0	0	0	0	0	0	0	0
ENSMUSG00000044339	0	0	0	0	0	0	0	0	0	0	0	0	0	0	0	0	0	0	0	0	10	0	0	0	0	0	0	0	0	0	0	0	0	0	0	0	0	0	0	0	0	0	0	0	0	0	0	0	0
ENSMUSG00000042010	0	0	0	0	0	0	0	0	26	0	0	0	0	0	0	0	0	0	0	0	0	0	0	0	0	0	0	0	0	0	0	0	0	0	0	0	0	0	0	0	0	0	0	0	0	0	0	0	0
ENSMUSG00000029575	10	0	0	0	0	0	0	0	0	0	0	0	0	0	0	0	0	0	0	0	12	0	0	0	0	0	0	0	0	0	0	0	0	0	0	0	0	0	0	0	0	0	0	0	0	0	6	0	0
ENSMUSG00000041939	0	0	0	0	0	0	0	0	0	0	63	0	73	0	0	0	0	0	0	0	8	0	0	0	0	0	0	0	0	0	36	0	19	0	0	0	0	0	0	0	0	0	4	0	0	0	0	0	10
ENSMUSG00000041870	0	0	0	0	0	0	20	0	0	0	0	0	0	0	0	0	0	0	0	0	0	0	8	0	0	0	1	0	0	0	0	0	0	0	0	0	0	0	0	0	0	0	0	0	42	0	0	0	0
ENSMUSG00000072694	0	0	0	0	0	0	0	0	31	0	0	0	0	0	28	0	0	0	0	0	129	0	28	0	27	0	0	0	0	0	105	0	32	0	0	0	12	0	0	0	0	0	0	0	59	0	26	0	22
ENSMUSG00000029559	0	0	0	0	0	0	0	0	0	0	0	0	0	0	0	0	0	0	0	0	11	0	0	0	0	0	0	0	0	0	0	0	15	0	0	0	0	0	0	0	0	0	0	0	0	0	38	0	0
ENSMUSG00000072693	0	0	3	0	0	0	0	0	0	0	0	0	0	0	4	0	0	0	5	0	0	0	1	0	5	0	0	0	0	0	1	0	0	0	1	0	0	0	0	0	0	0	0	0	0	0	0	0	0
ENSMUSG00000029545	0	0	0	0	0	0	0	0	0	0	18	0	0	0	0	0	0	0	0	0	0	0	0	0	0	0	0	0	0	0	0	0	0	0	0	0	0	0	0	0	0	0	0	0	0	0	7	0	0
ENSMUSG00000046562	0	0	0	0	0	0	0	0	0	0	0	0	2	0	0	0	0	0	0	0	0	0	0	0	0	0	55	0	0	0	0	0	37	0	0	0	0	0	22	0	0	0	0	0	0	0	0	0	0
ENSMUSG00000048578	1	0	18	0	1	0	0	0	26	0	0	0	34	0	63	0	0	0	46	0	39	0	0	0	0	0	11	0	0	0	0	0	2	0	0	0	6	0	16	0	0	0	26	0	24	0	3	0	0
ENSMUSG00000060152	0	0	0	0	0	0	0	0	12	0	0	0	0	0	0	0	0	0	0	0	0	0	0	0	0	0	0	0	0	0	0	0	0	0	0	0	0	0	0	0	0	0	0	0	0	0	0	0	0
ENSMUSG00000041733	0	0	0	0	0	0	0	0	0	0	0	0	0	0	0	0	0	0	32	0	0	0	0	0	29	0	0	0	0	0	0	0	0	0	0	0	0	0	0	0	0	0	0	0	45	0	0	0	0
ENSMUSG00000009013	14	0	4	0	2	0	1	0	0	0	0	0	5	0	0	0	0	0	0	0	0	0	0	0	0	0	0	0	0	0	45	0	20	0	3	0	0	0	1	0	0	0	0	0	2	0	1	0	0
ENSMUSG00000029538	12	0	0	0	17	0	4	0	0	0	0	0	2	0	0	0	0	0	17	0	14	0	0	0	9	0	0	0	37	0	0	0	8	0	0	0	2	0	14	0	0	0	0	0	21	0	7	0	0
ENSMUSG00000029536	0	0	0	0	1	0	0	0	0	0	0	0	0	0	0	0	0	0	0	0	0	0	0	0	0	0	0	0	0	0	0	0	0	0	0	0	16	0	0	0	0	0	0	0	0	0	0	0	0
ENSMUSG00000029535	0	0	0	0	0	0	0	0	0	0	0	0	0	0	0	0	0	0	0	0	0	0	0	0	0	0	0	0	0	0	0	0	0	0	0	0	0	0	0	0	0	0	17	0	0	0	0	0	0
ENSMUSG00000041697	12	0	45	0	27	0	4	0	16	0	33	0	48	0	51	0	0	0	19	0	25	0	18	0	10	0	17	0	0	0	58	0	41	0	7	0	6	0	3	0	0	0	15	0	81	0	13	0	9
ENSMUSG00000029518	0	0	19	0	18	0	0	0	0	0	0	0	0	0	0	0	0	0	0	0	0	0	15	0	0	0	0	0	0	0	14	0	17	0	0	0	0	0	0	0	0	0	0	0	0	0	1	0	0
ENSMUSG00000041609	0	0	0	0	0	0	8	0	0	0	0	0	0	0	0	0	0	0	0	0	0	0	0	0	0	0	0	0	0	0	0	0	0	0	0	0	0	0	0	0	0	0	0	0	0	0	0	0	0
ENSMUSG00000029513	0	0	0	0	0	0	0	0	0	0	0	0	52	0	62	0	0	0	0	0	0	0	14	0	0	0	0	0	0	0	0	0	2	0	0	0	0	0	0	0	0	0	36	0	92	0	0	0	37
ENSMUSG00000041548	0	0	0	0	0	0	0	0	7	0	0	0	0	0	0	0	0	0	0	0	0	0	0	0	0	0	1	0	0	0	0	0	0	0	1	0	0	0	0	0	0	0	0	0	0	0	29	0	0
ENSMUSG00000066900	0	0	0	0	17	0	0	0	0	0	0	0	0	0	0	0	0	0	0	0	0	0	0	0	0	0	0	0	0	0	0	0	5	0	0	0	0	0	0	0	0	0	0	0	0	0	0	0	0
ENSMUSG00000107225	0	0	0	0	0	0	0	0	0	0	0	0	0	0	0	0	0	0	0	0	0	0	0	0	0	0	0	0	0	0	0	0	0	0	0	0	0	0	0	0	0	0	0	0	0	0	0	0	0
ENSMUSG00000032959	0	0	2	0	0	0	0	0	0	0	0	0	2	0	0	0	0	0	0	0	0	0	0	0	0	0	0	0	0	0	0	0	0	0	0	0	0	0	0	0	0	0	0	0	0	0	2	0	0
ENSMUSG00000066894	0	0	0	0	0	0	0	0	0	0	0	0	0	0	0	0	0	0	0	0	0	0	0	0	0	0	0	0	0	0	0	0	0	0	0	0	0	0	0	0	0	0	3	0	0	0	0	0	0
ENSMUSG00000029364	0	0	0	0	65	0	0	0	0	0	0	0	25	0	0	0	0	0	0	0	0	0	97	0	0	0	0	0	0	0	0	0	0	0	0	0	0	0	0	0	0	0	0	0	56	0	0	0	0
ENSMUSG00000029363	8	0	11	0	18	0	0	0	4	0	0	0	17	0	0	0	0	0	0	0	11	0	9	0	0	0	0	0	0	0	0	0	0	0	6	0	5	0	0	0	0	0	0	0	17	0	0	0	0
ENSMUSG00000032840	0	0	0	0	0	0	0	0	0	0	0	0	0	0	0	0	0	0	0	0	0	0	0	0	0	0	63	0	0	0	0	0	0	0	13	0	0	0	0	0	0	0	6	0	0	0	0	0	0
ENSMUSG00000018076	16	0	0	0	16	0	0	0	0	0	0	0	0	0	3	0	0	0	0	0	0	0	0	0	0	0	0	0	0	0	4	0	5	0	1	0	0	0	7	0	1	0	0	0	0	0	0	0	14
ENSMUSG00000087516	0	0	0	0	0	0	0	0	0	0	0	0	0	0	0	0	0	0	0	0	0	0	0	0	0	0	0	0	0	0	0	0	0	0	0	0	0	0	0	0	0	0	0	0	0	0	0	0	5
ENSMUSG00000018604	1	0	0	0	0	0	0	0	0	0	0	0	0	0	0	0	0	0	0	0	0	0	6	0	0	0	0	0	0	0	0	0	0	0	0	0	2	0	0	0	0	0	0	0	0	0	0	0	0
ENSMUSG00000029594	0	0	0	0	0	0	7	0	0	0	0	0	0	0	0	0	0	0	0	0	8	0	0	0	0	0	0	0	0	0	0	0	0	0	0	0	0	0	0	0	0	0	0	0	11	0	0	0	0
ENSMUSG00000097368	0	0	0	0	0	0	0	0	0	0	0	0	0	0	0	0	0	0	0	0	0	0	0	0	0	0	0	0	0	0	0	0	0	0	0	0	0	0	0	0	0	0	0	0	0	0	0	0	0
ENSMUSG00000029599	8	0	17	0	0	0	0	0	0	0	12	0	0	0	0	0	0	0	0	0	23	0	13	0	0	0	0	0	0	0	0	0	0	0	0	0	5	0	0	0	0	0	0	0	0	0	0	0	0
ENSMUSG00000107191	9	0	16	0	0	0	0	0	0	0	1	0	0	0	0	0	0	0	0	0	0	0	8	0	0	0	0	0	0	0	0	0	0	0	0	0	4	0	0	0	0	0	0	0	0	0	0	0	0
ENSMUSG00000029603	0	0	0	0	0	0	0	0	0	0	0	0	0	0	0	0	0	0	0	0	0	0	0	0	0	0	0	0	0	0	0	0	0	0	0	0	0	0	0	0	2	0	0	0	0	0	0	0	0
ENSMUSG00000001166	0	0	0	0	0	0	0	0	0	0	0	0	0	0	0	0	0	0	0	0	0	0	0	0	0	0	0	0	0	0	0	0	0	0	0	0	0	0	0	0	0	0	0	0	0	0	0	0	0
ENSMUSG00000043733	0	0	0	0	0	0	0	0	0	0	0	0	0	0	0	0	0	0	0	0	0	0	0	0	0	0	0	0	0	0	0	0	0	0	0	0	0	0	0	0	0	0	0	0	0	0	9	0	0
ENSMUSG00000042726	0	0	27	0	13	0	40	0	10	0	0	0	0	0	10	0	0	0	0	0	11	0	0	0	0	0	2	0	0	0	2	0	19	0	7	0	0	0	0	0	0	0	6	0	0	0	0	0	0
ENSMUSG00000072647	0	0	0	0	0	0	0	0	0	0	0	0	0	0	0	0	0	0	29	0	0	0	0	0	0	0	0	0	0	0	0	0	4	0	0	0	0	0	2	0	0	0	0	0	0	0	0	0	0
ENSMUSG00000105340	0	0	0	0	0	0	0	0	0	0	0	0	0	0	0	0	0	0	29	0	0	0	0	0	0	0	0	0	0	0	0	0	4	0	0	0	0	0	2	0	0	0	0	0	0	0	0	0	0
ENSMUSG00000029454	0	0	0	0	0	0	0	0	0	0	0	0	0	0	0	0	0	0	0	0	0	0	0	0	0	0	0	0	0	0	0	0	4	0	0	0	0	0	2	0	0	0	0	0	0	0	0	0	0
ENSMUSG00000042605	1	0	0	0	0	0	0	0	3	0	0	0	0	0	0	0	0	0	0	0	18	0	0	0	5	0	12	0	0	0	25	0	0	0	0	0	0	0	0	0	8	0	1	0	6	0	0	0	10
ENSMUSG00000042594	0	0	0	0	0	0	0	0	0	0	0	0	20	0	0	0	0	0	10	0	0	0	34	0	0	0	0	0	0	0	0	0	0	0	0	0	0	0	0	0	0	0	0	0	0	0	0	0	0
ENSMUSG00000038593	0	0	0	0	0	0	0	0	0	0	0	0	0	0	0	0	0	0	26	0	0	0	147	0	0	0	0	0	0	0	0	0	0	0	0	0	0	0	0	0	0	0	0	0	0	0	0	0	0
ENSMUSG00000106375	0	0	0	0	0	0	1	0	0	0	150	0	0	0	0	0	0	0	0	0	0	0	0	0	0	0	0	0	0	0	0	0	0	0	0	0	0	0	0	0	0	0	9	0	0	0	0	0	0
ENSMUSG00000029474	0	0	42	0	0	0	0	0	0	0	0	0	0	0	0	0	0	0	0	0	63	0	38	0	0	0	0	0	0	0	0	0	0	0	0	0	0	0	0	0	26	0	0	0	37	0	21	0	0
ENSMUSG00000097213	0	0	0	0	0	0	0	0	0	0	0	0	0	0	0	0	0	0	0	0	0	0	0	0	0	0	0	0	0	0	0	0	0	0	0	0	0	0	0	0	0	0	0	0	0	0	0	0	0
ENSMUSG00000029449	0	0	0	0	0	0	0	0	0	0	0	0	0	0	0	0	0	0	0	0	0	0	0	0	0	0	0	0	55	0	7	0	0	0	0	0	0	0	0	0	0	0	0	0	0	0	0	0	22
ENSMUSG00000087336	0	0	0	0	0	0	0	0	0	0	0	0	0	0	0	0	0	0	0	0	0	0	0	0	0	0	0	0	0	0	0	0	0	0	0	0	0	0	0	0	0	0	0	0	0	0	0	0	0
ENSMUSG00000086753	0	0	0	0	2	0	0	0	0	0	0	0	0	0	2	0	0	0	0	0	6	0	0	0	3	0	6	0	1	0	0	0	1	0	1	0	0	0	0	0	0	0	0	0	2	0	0	0	0
ENSMUSG00000029433	0	0	0	0	57	0	0	0	0	0	0	0	0	0	52	0	0	0	0	0	70	0	0	0	29	0	91	0	35	0	32	0	25	0	18	0	0	0	0	0	0	0	17	0	57	0	0	0	0
ENSMUSG00000029431	0	0	0	0	0	0	0	0	0	0	0	0	0	0	0	0	0	0	0	0	0	0	0	0	0	0	0	0	0	0	0	0	0	0	0	0	0	0	0	0	0	0	0	0	0	0	0	0	0
ENSMUSG00000114278	0	0	0	0	57	0	0	0	0	0	0	0	0	0	48	0	0	0	0	0	63	0	0	0	24	0	84	0	28	0	31	0	24	0	16	0	0	0	0	0	0	0	17	0	44	0	0	0	0
ENSMUSG00000029427	0	0	0	0	0	0	0	0	0	0	37	0	0	0	0	0	0	0	20	0	27	0	0	0	28	0	0	0	0	0	0	0	0	0	0	0	0	0	0	0	0	0	0	0	0	0	17	0	9
ENSMUSG00000029414	0	0	0	0	0	0	0	0	0	0	0	0	0	0	21	0	0	0	0	0	0	0	0	0	0	0	0	0	0	0	0	0	0	0	0	0	0	0	0	0	0	0	6	0	0	0	10	0	0
ENSMUSG00000023106	25	0	2	0	0	0	0	0	0	0	0	0	0	0	0	0	0	0	0	0	0	0	0	0	0	0	0	0	0	0	0	0	0	0	0	0	0	0	0	0	0	0	0	0	0	0	44	0	0
ENSMUSG00000061882	0	0	0	0	0	0	0	0	0	0	0	0	0	0	0	0	0	0	0	0	0	0	0	0	0	0	18	0	0	0	0	0	0	0	0	0	0	0	0	0	51	0	0	0	0	0	0	0	0
ENSMUSG00000000915	0	0	0	0	0	0	0	0	0	0	0	0	0	0	0	0	0	0	0	0	0	0	0	0	0	0	0	0	0	0	0	0	0	0	0	0	0	0	0	0	0	0	11	0	5	0	0	0	0
ENSMUSG00000102725	0	0	0	0	0	0	0	0	0	0	0	0	0	0	0	0	0	0	0	0	0	0	0	0	0	0	0	0	0	0	0	0	0	0	0	0	0	0	0	0	0	0	4	0	3	0	0	0	0
ENSMUSG00000029408	0	0	0	0	0	0	0	0	0	0	0	0	0	0	0	0	0	0	0	0	0	0	0	0	0	0	0	0	0	0	0	0	0	0	0	0	0	0	0	0	0	0	0	0	0	0	0	0	0
ENSMUSG00000023707	0	0	0	0	0	0	0	0	0	0	0	0	0	0	0	0	0	0	0	0	35	0	0	0	3	0	0	0	0	0	0	0	0	0	0	0	0	0	0	0	0	0	0	0	0	0	2	0	0
ENSMUSG00000029404	0	0	0	0	0	0	0	0	0	0	0	0	14	0	9	0	0	0	0	0	0	0	0	0	0	0	0	0	0	0	12	0	0	0	0	0	0	0	4	0	0	0	0	0	0	0	7	0	0
ENSMUSG00000047635	16	0	0	0	4	0	0	0	0	0	0	0	0	0	0	0	0	0	0	0	0	0	8	0	0	0	0	0	0	0	0	0	16	0	0	0	0	0	0	0	0	0	0	0	0	0	0	0	0
ENSMUSG00000029394	15	0	15	0	22	0	4	0	3	0	7	0	40	0	14	0	0	0	10	0	39	0	8	0	3	0	8	0	0	0	9	0	5	0	3	0	5	0	0	0	5	0	18	0	27	0	12	0	10
ENSMUSG00000029392	0	0	11	0	0	0	0	0	0	0	0	0	0	0	19	0	0	0	0	0	0	0	0	0	0	0	21	0	0	0	0	0	0	0	0	0	0	0	0	0	0	0	0	0	0	0	0	0	0
ENSMUSG00000029388	0	0	75	0	0	0	0	0	7	0	0	0	134	0	0	0	0	0	0	0	0	0	0	0	23	0	0	0	0	0	0	0	71	0	10	0	0	0	47	0	0	0	0	0	0	0	24	0	0
ENSMUSG00000029387	23	0	0	0	0	0	0	0	0	0	21	0	15	0	0	0	0	0	0	0	0	0	0	0	0	0	0	0	0	0	0	0	0	0	0	0	0	0	0	0	0	0	0	0	21	0	0	0	0
ENSMUSG00000106082	0	0	0	0	0	0	0	0	0	0	0	0	1	0	0	0	0	0	0	0	0	0	0	0	0	0	0	0	0	0	0	0	5	0	0	0	3	0	0	0	0	0	0	0	0	0	0	0	0
ENSMUSG00000037979	0	0	0	0	0	0	0	0	0	0	0	0	0	0	0	0	0	0	0	0	0	0	0	0	0	0	0	0	0	0	0	0	0	0	0	0	0	0	0	0	0	0	0	0	0	0	0	0	0
ENSMUSG00000079215	0	0	0	0	0	0	0	0	0	0	2	0	0	0	0	0	0	0	0	0	0	0	0	0	12	0	25	0	32	0	0	0	20	0	20	0	0	0	0	0	0	0	14	0	0	0	0	0	0
ENSMUSG00000008348	23	0	58	0	56	0	44	0	16	0	60	0	92	0	46	0	0	0	32	0	32	0	80	0	29	0	29	0	20	0	47	0	50	0	62	0	20	0	47	0	20	0	18	0	132	0	41	0	11
ENSMUSG00000072612	0	0	3	0	5	0	1	0	0	0	3	0	5	0	3	0	0	0	1	0	3	0	1	0	0	0	0	0	1	0	3	0	1	0	3	0	1	0	1	0	1	0	0	0	4	0	1	0	0
ENSMUSG00000029482	0	0	0	0	0	0	0	0	0	0	0	0	0	0	0	0	0	0	0	0	60	0	0	0	43	0	0	0	0	0	0	0	10	0	6	0	0	0	0	0	0	0	7	0	0	0	38	0	0
ENSMUSG00000104971	1	0	0	0	0	0	0	0	0	0	0	0	0	0	0	0	0	0	0	0	0	0	0	0	0	0	0	0	0	0	0	0	0	0	0	0	0	0	0	0	0	0	0	0	0	0	0	0	0
ENSMUSG00000029416	0	0	0	0	0	0	0	0	0	0	0	0	0	0	0	0	0	0	0	0	0	0	0	0	0	0	0	0	0	0	0	0	0	0	0	0	0	0	0	0	0	0	0	0	0	0	0	0	0
ENSMUSG00000072591	0	0	0	0	0	0	0	0	0	0	0	0	0	0	0	0	0	0	0	0	0	0	0	0	0	0	0	0	0	0	0	0	0	0	0	0	0	0	0	0	0	0	0	0	0	0	0	0	0
ENSMUSG00000029428	0	0	11	0	0	0	0	0	33	0	0	0	0	0	75	0	0	0	0	0	0	0	0	0	0	0	0	0	0	0	0	0	0	0	0	0	2	0	0	0	0	0	0	0	108	0	2	0	0
ENSMUSG00000029430	0	0	0	0	0	0	1	0	0	0	0	0	16	0	0	0	0	0	0	0	0	0	74	0	0	0	0	0	57	0	0	0	0	0	0	0	11	0	0	0	0	0	0	0	68	0	48	0	0
ENSMUSG00000034211	35	0	36	0	0	0	31	0	0	0	0	0	106	0	1	0	0	0	0	0	10	0	33	0	0	0	0	0	65	0	159	0	0	0	6	0	4	0	0	0	0	0	22	0	84	0	41	0	0
ENSMUSG00000095789	0	0	0	0	0	0	0	0	0	0	0	0	0	0	0	0	0	0	0	0	18	0	0	0	0	0	0	0	0	0	12	0	0	0	0	0	0	0	0	0	0	0	0	0	0	0	0	0	0
ENSMUSG00000025534	44	0	0	0	0	0	0	0	0	0	0	0	0	0	0	0	0	0	83	0	0	0	108	0	0	0	43	0	0	0	0	0	85	0	0	0	19	0	0	0	0	0	0	0	0	0	0	0	13
ENSMUSG00000025340	0	0	0	0	0	0	0	0	0	0	0	0	16	0	0	0	0	0	0	0	0	0	0	0	0	0	0	0	0	0	0	0	0	0	23	0	0	0	0	0	0	0	0	0	0	0	0	0	6
ENSMUSG00000053094	0	0	9	0	0	0	0	0	3	0	0	0	56	0	13	0	0	0	18	0	0	0	0	0	0	0	0	0	0	0	12	0	9	0	0	0	0	0	43	0	0	0	0	0	1	0	30	0	49
ENSMUSG00000107143	0	0	0	0	0	0	0	0	0	0	0	0	3	0	1	0	0	0	0	0	0	0	0	0	0	0	0	0	0	0	0	0	0	0	0	0	0	0	29	0	0	0	0	0	1	0	0	0	0
ENSMUSG00000106751	0	0	0	0	0	0	0	0	0	0	0	0	0	0	0	0	0	0	0	0	0	0	0	0	0	0	0	0	0	0	0	0	0	0	0	0	0	0	0	0	0	0	8	0	0	0	0	0	0
ENSMUSG00000056310	0	0	0	0	0	0	0	0	10	0	0	0	0	0	0	0	0	0	0	0	0	0	0	0	0	0	0	0	0	0	0	0	41	0	0	0	0	0	0	0	0	0	0	0	0	0	1	0	0
ENSMUSG00000105726	0	0	0	0	0	0	0	0	30	0	0	0	0	0	0	0	0	0	0	0	0	0	0	0	0	0	0	0	0	0	0	0	0	0	6	0	0	0	0	0	0	0	0	0	0	0	0	0	0
ENSMUSG00000105720	0	0	0	0	0	0	0	0	0	0	67	0	0	0	0	0	0	0	0	0	0	0	0	0	0	0	0	0	0	0	0	0	0	0	0	0	0	0	0	0	0	0	0	0	0	0	0	0	0
ENSMUSG00000106356	0	0	0	0	0	0	0	0	0	0	0	0	0	0	0	0	0	0	0	0	0	0	0	0	0	0	0	0	0	0	0	0	0	0	0	0	0	0	0	0	0	0	0	0	0	0	0	0	0
ENSMUSG00000106386	0	0	0	0	0	0	0	0	0	0	0	0	0	0	0	0	0	0	0	0	0	0	0	0	0	0	0	0	0	0	0	0	0	0	0	0	0	0	0	0	0	0	0	0	0	0	0	0	0
ENSMUSG00000106450	0	0	0	0	0	0	0	0	0	0	0	0	0	0	0	0	0	0	28	0	0	0	0	0	0	0	0	0	0	0	0	0	9	0	0	0	0	0	0	0	0	0	0	0	0	0	24	0	0
ENSMUSG00000105624	0	0	0	0	0	0	0	0	0	0	0	0	0	0	0	0	0	0	0	0	104	0	0	0	0	0	0	0	0	0	0	0	0	0	0	0	0	0	0	0	0	0	0	0	0	0	0	0	0
ENSMUSG00000104195	0	0	0	0	7	0	0	0	1	0	0	0	0	0	0	0	0	0	5	0	0	0	0	0	0	0	0	0	0	0	0	0	0	0	0	0	0	0	0	0	0	0	0	0	0	0	2	0	0
ENSMUSG00000015942	0	0	0	0	0	0	0	0	0	0	0	0	0	0	0	0	0	0	0	0	0	0	10	0	0	0	0	0	0	0	2	0	0	0	0	0	0	0	0	0	0	0	0	0	0	0	0	0	0
ENSMUSG00000015950	0	0	0	0	0	0	0	0	0	0	0	0	0	0	0	0	0	0	0	0	0	0	66	0	0	0	0	0	0	0	0	0	0	0	0	0	0	0	0	0	0	0	0	0	0	0	0	0	0
ENSMUSG00000023104	24	0	0	0	0	0	9	0	0	0	26	0	0	0	57	0	0	0	0	0	0	0	204	0	0	0	0	0	22	0	29	0	10	0	9	0	0	0	0	0	0	0	0	0	84	0	0	0	13
ENSMUSG00000029675	48	0	0	0	688	0	14	0	0	0	0	0	0	0	4	0	0	0	0	0	123	0	8	0	0	0	22	0	0	0	29	0	0	0	31	0	1	0	0	0	36	0	0	0	8	0	0	0	19
ENSMUSG00000070473	0	0	0	0	0	0	0	0	0	0	0	0	0	0	0	0	0	0	0	0	0	0	0	0	0	0	30	0	0	0	0	0	33	0	0	0	0	0	0	0	0	0	0	0	0	0	0	0	0
ENSMUSG00000107335	13	0	3	0	6	0	0	0	0	0	0	0	0	0	0	0	0	0	2	0	2	0	0	0	0	0	0	0	0	0	0	0	0	0	0	0	0	0	0	0	0	0	0	0	0	0	0	0	0
ENSMUSG00000040532	64	0	33	0	54	0	13	0	0	0	0	0	0	0	0	0	0	0	16	0	34	0	0	0	0	0	9	0	0	0	0	0	20	0	0	0	0	0	0	0	0	0	0	0	0	0	14	0	0
ENSMUSG00000007207	26	0	29	0	0	0	0	0	0	0	0	0	0	0	0	0	0	0	0	0	1	0	0	0	3	0	0	0	0	0	1	0	21	0	0	0	0	0	0	0	0	0	0	0	20	0	0	0	0
ENSMUSG00000005374	0	0	0	0	0	0	0	0	0	0	0	0	0	0	0	0	0	0	0	0	0	0	0	0	43	0	0	0	0	0	0	0	0	0	0	0	27	0	0	0	0	0	0	0	0	0	0	0	0
ENSMUSG00000029681	45	0	0	0	43	0	0	0	0	0	29	0	0	0	0	0	0	0	4	0	18	0	0	0	0	0	0	0	0	0	23	0	7	0	0	0	0	0	0	0	0	0	0	0	0	0	8	0	0
ENSMUSG00000000916	0	0	0	0	0	0	0	0	0	0	32	0	17	0	0	0	0	0	0	0	33	0	0	0	0	0	0	0	0	0	0	0	0	0	0	0	0	0	0	0	0	0	0	0	0	0	0	0	0
ENSMUSG00000053293	0	0	0	0	0	0	0	0	0	0	0	0	0	0	0	0	0	0	0	0	3	0	0	0	0	0	0	0	0	0	2	0	0	0	0	0	0	0	0	0	0	0	0	0	29	0	0	0	1
ENSMUSG00000039886	0	0	0	0	26	0	0	0	0	0	73	0	15	0	0	0	0	0	7	0	0	0	0	0	0	0	0	0	0	0	41	0	17	0	0	0	8	0	15	0	0	0	12	0	35	0	0	0	25
ENSMUSG00000019179	20	0	48	0	118	0	12	0	8	0	0	0	168	0	40	0	0	0	0	0	42	0	170	0	12	0	67	0	0	0	128	0	115	0	7	0	2	0	30	0	39	0	34	0	220	0	41	0	15
ENSMUSG00000004951	0	0	0	0	16	0	0	0	0	0	0	0	212	0	0	0	0	0	0	0	0	0	0	0	0	0	22	0	0	0	0	0	21	0	0	0	0	0	0	0	0	0	6	0	236	0	0	0	0
ENSMUSG00000039771	6	0	13	0	43	0	12	0	12	0	17	0	68	0	24	0	0	0	28	0	24	0	12	0	6	0	0	0	0	0	12	0	13	0	0	0	6	0	18	0	0	0	3	0	0	0	0	0	0
ENSMUSG00000029703	16	0	7	0	9	0	2	0	2	0	1	0	11	0	3	0	0	0	7	0	4	0	1	0	1	0	0	0	0	0	4	0	3	0	0	0	2	0	6	0	0	0	2	0	0	0	0	0	0
ENSMUSG00000039737	0	0	0	0	0	0	0	0	0	0	0	0	18	0	0	0	0	0	0	0	0	0	0	0	0	0	0	0	0	0	0	0	2	0	0	0	0	0	0	0	0	0	0	0	0	0	0	0	0
ENSMUSG00000104369	0	0	0	0	0	0	0	0	0	0	0	0	0	0	0	0	0	0	0	0	0	0	0	0	0	0	0	0	0	0	0	0	0	0	0	0	0	0	0	0	0	0	0	0	0	0	0	0	0
ENSMUSG00000007987	19	0	0	0	0	0	80	0	15	0	0	0	72	0	47	0	0	0	5	0	0	0	70	0	10	0	39	0	0	0	0	0	60	0	0	0	8	0	0	0	0	0	17	0	24	0	0	0	0
ENSMUSG00000059518	0	0	0	0	0	0	12	0	0	0	0	0	10	0	0	0	0	0	13	0	7	0	5	0	18	0	0	0	0	0	7	0	0	0	6	0	2	0	0	0	1	0	0	0	6	0	5	0	11
ENSMUSG00000004849	28	0	24	0	0	0	0	0	28	0	0	0	43	0	0	0	0	0	0	0	27	0	31	0	12	0	0	0	0	0	38	0	12	0	0	0	0	0	62	0	0	0	0	0	36	0	77	0	0
ENSMUSG00000037411	0	0	0	0	4	0	0	0	0	0	0	0	127	0	0	0	0	0	0	0	2	0	0	0	0	0	0	0	0	0	0	0	0	0	0	0	0	0	0	0	0	0	0	0	0	0	0	0	0
ENSMUSG00000043279	0	0	0	0	0	0	0	0	0	0	0	0	0	0	0	0	0	0	0	0	0	0	0	0	0	0	12	0	0	0	0	0	0	0	0	0	0	0	66	0	0	0	0	0	0	0	0	0	0
ENSMUSG00000051502	0	0	0	0	0	0	0	0	0	0	0	0	0	0	0	0	0	0	0	0	11	0	0	0	0	0	0	0	0	0	0	0	0	0	0	0	0	0	0	0	0	0	0	0	0	0	0	0	0
ENSMUSG00000037364	0	0	0	0	0	0	0	0	0	0	0	0	0	0	0	0	0	0	0	0	22	0	4	0	0	0	0	0	0	0	0	0	0	0	0	0	0	0	0	0	0	0	0	0	0	0	25	0	0
ENSMUSG00000023348	0	0	21	0	27	0	0	0	0	0	24	0	0	0	23	0	0	0	0	0	0	0	0	0	0	0	0	0	0	0	0	0	0	0	12	0	0	0	0	0	0	0	13	0	4	0	0	0	0
ENSMUSG00000037344	0	0	0	0	0	0	16	0	0	0	0	0	0	0	0	0	0	0	0	0	0	0	0	0	0	0	0	0	0	0	0	0	0	0	0	0	0	0	0	0	6	0	0	0	0	0	0	0	0
ENSMUSG00000029710	0	0	0	0	0	0	0	0	0	0	0	0	0	0	2	0	0	0	0	0	3	0	0	0	0	0	0	0	0	0	0	0	2	0	1	0	0	0	0	0	0	0	0	0	1	0	0	0	8
ENSMUSG00000029713	16	0	14	0	10	0	5	0	0	0	2	0	20	0	32	0	0	0	10	0	53	0	6	0	18	0	32	0	9	0	16	0	30	0	11	0	4	0	11	0	16	0	21	0	66	0	34	0	28
ENSMUSG00000037221	18	0	0	0	0	0	0	0	0	0	0	0	0	0	24	0	0	0	0	0	39	0	0	0	0	0	0	0	0	0	0	0	0	0	4	0	0	0	0	0	0	0	0	0	28	0	8	0	12
ENSMUSG00000029718	58	0	143	0	56	0	48	0	11	0	88	0	69	0	99	0	0	0	174	0	113	0	49	0	29	0	0	0	29	0	18	0	0	0	67	0	53	0	103	0	0	0	60	0	42	0	42	0	23
ENSMUSG00000093445	0	0	0	0	0	0	0	0	0	0	0	0	0	0	0	0	0	0	12	0	0	0	7	0	0	0	0	0	0	0	0	0	0	0	0	0	0	0	0	0	0	0	0	0	13	0	0	0	0
ENSMUSG00000029720	0	0	0	0	0	0	0	0	0	0	0	0	0	0	0	0	0	0	12	0	0	0	25	0	0	0	0	0	0	0	0	0	0	0	0	0	0	0	0	0	0	0	0	0	13	0	0	0	0
ENSMUSG00000079165	0	0	0	0	0	0	0	0	0	0	0	0	0	0	0	0	0	0	0	0	0	0	18	0	0	0	0	0	0	0	0	0	0	0	0	0	0	0	0	0	0	0	0	0	0	0	0	0	0
ENSMUSG00000029723	0	0	20	0	0	0	7	0	0	0	0	0	15	0	0	0	0	0	0	0	0	0	0	0	9	0	9	0	0	0	0	0	3	0	0	0	0	0	0	0	0	0	0	0	0	0	0	0	0
ENSMUSG00000029725	0	0	0	0	0	0	6	0	0	0	0	0	0	0	0	0	0	0	0	0	0	0	1	0	0	0	0	0	0	0	6	0	0	0	0	0	0	0	0	0	0	0	0	0	0	0	0	0	0
ENSMUSG00000029726	0	0	0	0	0	0	0	0	0	0	0	0	0	0	26	0	0	0	0	0	0	0	0	0	0	0	0	0	0	0	0	0	0	0	0	0	0	0	0	0	0	0	0	0	0	0	0	0	0
ENSMUSG00000029729	0	0	0	0	0	0	0	0	0	0	0	0	15	0	0	0	0	0	0	0	0	0	42	0	18	0	0	0	0	0	19	0	0	0	0	0	0	0	0	0	0	0	0	0	0	0	1	0	0
ENSMUSG00000037017	54	0	104	0	49	0	47	0	0	0	0	0	0	0	0	0	0	0	0	0	0	0	0	0	0	0	0	0	0	0	99	0	34	0	0	0	0	0	68	0	0	0	0	0	0	0	0	0	0
ENSMUSG00000037007	0	0	0	0	0	0	0	0	0	0	0	0	0	0	0	0	0	0	0	0	0	0	0	0	0	0	0	0	0	0	0	0	0	0	0	0	3	0	0	0	0	0	0	0	0	0	0	0	0
ENSMUSG00000036968	0	0	0	0	0	0	30	0	0	0	0	0	14	0	75	0	0	0	1	0	0	0	0	0	0	0	0	0	0	0	0	0	0	0	37	0	0	0	0	0	0	0	0	0	66	0	0	0	0
ENSMUSG00000050552	5	0	4	0	3	0	0	0	0	0	1	0	3	0	0	0	0	0	2	0	10	0	5	0	0	0	10	0	0	0	0	0	3	0	0	0	2	0	10	0	0	0	0	0	3	0	2	0	0
ENSMUSG00000085227	0	0	0	0	0	0	0	0	0	0	0	0	0	0	0	0	0	0	0	0	0	0	0	0	0	0	0	0	0	0	0	0	0	0	1	0	0	0	0	0	0	0	0	0	0	0	0	0	11
ENSMUSG00000075593	0	0	0	0	0	0	0	0	0	0	0	0	0	0	0	0	0	0	0	0	0	0	0	0	0	0	0	0	0	0	0	0	0	0	0	0	0	0	0	0	0	0	0	0	0	0	0	0	8
ENSMUSG00000106247	0	0	0	0	0	0	0	0	0	0	0	0	0	0	0	0	0	0	0	0	0	0	0	0	0	0	0	0	5	0	0	0	0	0	0	0	0	0	0	0	0	0	0	0	0	0	0	0	8
ENSMUSG00000029510	0	0	0	0	0	0	0	0	0	0	0	0	0	0	0	0	0	0	0	0	0	0	0	0	0	0	0	0	14	0	0	0	0	0	0	0	0	0	0	0	0	0	0	0	0	0	0	0	0
ENSMUSG00000036898	0	0	0	0	0	0	0	0	23	0	0	0	0	0	0	0	0	0	0	0	35	0	0	0	0	0	0	0	0	0	0	0	0	0	0	0	45	0	10	0	0	0	0	0	2	0	0	0	64
ENSMUSG00000058291	127	0	107	0	0	0	0	0	0	0	0	0	0	0	0	0	0	0	177	0	0	0	0	0	0	0	0	0	0	0	78	0	86	0	25	0	0	0	0	0	8	0	14	0	53	0	86	0	0
ENSMUSG00000056014	0	0	0	0	0	0	0	0	0	0	0	0	0	0	0	0	0	0	0	0	1	0	0	0	0	0	0	0	0	0	0	0	0	0	0	0	0	0	0	0	0	0	0	0	0	0	0	0	0
ENSMUSG00000025854	0	0	0	0	0	0	0	0	0	0	0	0	0	0	0	0	0	0	0	0	0	0	6	0	0	0	0	0	0	0	0	0	0	0	0	0	0	0	0	0	0	0	0	0	0	0	0	0	0
ENSMUSG00000025856	0	0	0	0	85	0	0	0	0	0	0	0	0	0	0	0	0	0	0	0	31	0	0	0	0	0	15	0	0	0	8	0	13	0	0	0	0	0	0	0	0	0	0	0	0	0	2	0	0
ENSMUSG00000075585	0	0	0	0	6	0	0	0	0	0	0	0	0	0	0	0	0	0	0	0	0	0	0	0	0	0	0	0	0	0	0	0	9	0	0	0	0	0	0	0	0	0	0	0	0	0	0	0	0
ENSMUSG00000045438	24	0	0	0	0	0	0	0	0	0	0	0	49	0	0	0	0	0	20	0	33	0	35	0	9	0	0	0	0	0	0	0	18	0	0	0	0	0	0	0	43	0	0	0	98	0	13	0	0
ENSMUSG00000053553	0	0	0	0	0	0	0	0	0	0	0	0	1	0	0	0	0	0	0	0	0	0	0	0	0	0	18	0	52	0	0	0	0	0	0	0	0	0	0	0	0	0	0	0	3	0	0	0	0
ENSMUSG00000053647	0	0	0	0	0	0	0	0	0	0	0	0	0	0	0	0	0	0	0	0	0	0	0	0	0	0	0	0	0	0	0	0	0	0	0	0	0	0	0	0	0	0	0	0	0	0	0	0	0
ENSMUSG00000029547	0	0	0	0	0	0	0	0	0	0	0	0	0	0	11	0	0	0	0	0	0	0	0	0	0	0	0	0	0	0	0	0	0	0	0	0	2	0	0	0	0	0	0	0	0	0	0	0	0
ENSMUSG00000018143	0	0	0	0	0	0	0	0	0	0	0	0	0	0	30	0	0	0	0	0	0	0	0	0	0	0	0	0	0	0	0	0	0	0	0	0	0	0	0	0	0	0	0	0	17	0	4	0	0
ENSMUSG00000098140	0	0	0	0	0	0	0	0	1	0	0	0	2	0	0	0	0	0	3	0	0	0	3	0	2	0	0	0	0	0	4	0	0	0	1	0	0	0	0	0	0	0	0	0	0	0	2	0	1
ENSMUSG00000029551	0	0	0	0	0	0	0	0	7	0	0	0	8	0	0	0	0	0	17	0	0	0	16	0	12	0	4	0	0	0	30	0	0	0	6	0	0	0	0	0	0	0	0	0	0	0	15	0	12
ENSMUSG00000048988	0	0	0	0	0	0	0	0	0	0	0	0	0	0	0	0	0	0	0	0	0	0	22	0	0	0	0	0	0	0	0	0	0	0	0	0	0	0	0	0	0	0	0	0	0	0	0	0	0
ENSMUSG00000029554	13	0	0	0	0	0	24	0	0	0	0	0	0	0	11	0	0	0	13	0	0	0	0	0	0	0	0	0	0	0	0	0	0	0	0	0	2	0	0	0	0	0	0	0	0	0	6	0	20
ENSMUSG00000029557	0	0	0	0	0	0	0	0	0	0	0	0	0	0	0	0	0	0	0	0	0	0	0	0	0	0	0	0	0	0	0	0	0	0	0	0	0	0	36	0	0	0	0	0	0	0	0	0	0
ENSMUSG00000056076	0	0	0	0	13	0	0	0	0	0	0	0	13	0	0	0	0	0	11	0	24	0	53	0	17	0	17	0	0	0	9	0	3	0	0	0	1	0	2	0	0	0	36	0	5	0	23	0	25
ENSMUSG00000036599	0	0	1	0	0	0	0	0	0	0	0	0	61	0	0	0	0	0	0	0	0	0	0	0	6	0	0	0	41	0	0	0	0	0	10	0	0	0	26	0	0	0	0	0	0	0	10	0	0
ENSMUSG00000036565	0	0	0	0	2	0	0	0	0	0	0	0	0	0	0	0	0	0	0	0	4	0	6	0	0	0	0	0	0	0	0	0	0	0	0	0	1	0	2	0	0	0	0	0	0	0	0	0	0
ENSMUSG00000036555	0	0	0	0	0	0	0	0	0	0	0	0	0	0	0	0	0	0	0	0	0	0	0	0	0	0	0	0	0	0	0	0	0	0	0	0	0	0	0	0	0	0	0	0	0	0	0	0	0
ENSMUSG00000050022	0	0	7	0	0	0	0	0	0	0	0	0	0	0	0	0	0	0	0	0	0	0	0	0	0	0	0	0	0	0	0	0	0	0	0	0	0	0	0	0	0	0	0	0	0	0	0	0	0
ENSMUSG00000000149	0	0	1	0	0	0	0	0	0	0	0	0	0	0	6	0	0	0	2	0	20	0	6	0	7	0	0	0	0	0	0	0	0	0	3	0	0	0	0	0	0	0	0	0	8	0	0	0	0
ENSMUSG00000039683	0	0	0	0	0	0	0	0	0	0	0	0	0	0	0	0	0	0	0	0	0	0	0	0	0	0	0	0	0	0	0	0	0	0	0	0	0	0	0	0	0	0	0	0	42	0	0	0	0
ENSMUSG00000039623	0	0	0	0	0	0	0	0	0	0	0	0	0	0	0	0	0	0	0	0	0	0	0	0	0	0	0	0	0	0	0	0	0	0	0	0	0	0	0	0	0	0	0	0	0	0	0	0	0
ENSMUSG00000039533	0	0	0	0	0	0	0	0	0	0	0	0	0	0	0	0	0	0	0	0	0	0	0	0	0	0	0	0	0	0	0	0	0	0	0	0	0	0	0	0	0	0	0	0	0	0	0	0	0
ENSMUSG00000029580	7	0	3	0	17	0	1	0	0	0	3	0	10	0	11	0	0	0	1	0	12	0	7	0	4	0	0	0	11	0	11	0	9	0	6	0	4	0	9	0	2	0	11	0	11	0	12	0	0
ENSMUSG00000029587	32	0	38	0	0	0	0	0	0	0	0	0	0	0	0	0	0	0	0	0	0	0	0	0	0	0	0	0	0	0	0	0	7	0	0	0	0	0	0	0	0	0	0	0	0	0	0	0	0
ENSMUSG00000001844	0	0	0	0	0	0	0	0	0	0	0	0	0	0	0	0	0	0	0	0	0	0	0	0	29	0	0	0	0	0	0	0	0	0	0	0	0	0	0	0	0	0	0	0	0	0	0	0	0
ENSMUSG00000089889	0	0	2	0	0	0	0	0	0	0	0	0	0	0	14	0	0	0	0	0	15	0	0	0	0	0	0	0	0	0	0	0	0	0	0	0	0	0	0	0	0	0	0	0	0	0	0	0	0
ENSMUSG00000079111	0	0	48	0	0	0	0	0	18	0	0	0	119	0	56	0	0	0	98	0	21	0	0	0	0	0	48	0	0	0	61	0	41	0	23	0	19	0	26	0	53	0	26	0	68	0	29	0	21
ENSMUSG00000051306	3	0	0	0	0	0	0	0	0	0	0	0	0	0	0	0	0	0	0	0	8	0	0	0	0	0	0	0	0	0	1	0	0	0	0	0	0	0	0	0	0	0	0	0	0	0	0	0	0
ENSMUSG00000029610	0	0	0	0	0	0	15	0	7	0	0	0	43	0	18	0	0	0	0	0	1	0	0	0	0	0	0	0	0	0	0	0	4	0	0	0	7	0	0	0	0	0	0	0	55	0	0	0	0
ENSMUSG00000029617	0	0	1	0	0	0	0	0	0	0	0	0	65	0	0	0	0	0	0	0	45	0	0	0	0	0	73	0	0	0	0	0	0	0	8	0	0	0	0	0	25	0	0	0	43	0	0	0	0
ENSMUSG00000047843	4	0	0	0	23	0	0	0	0	0	0	0	0	0	4	0	0	0	0	0	0	0	1	0	0	0	0	0	0	0	32	0	0	0	0	0	0	0	0	0	0	0	4	0	1	0	0	0	0
ENSMUSG00000059991	0	0	0	0	0	0	0	0	0	0	0	0	63	0	0	0	0	0	0	0	0	0	0	0	0	0	0	0	0	0	0	0	0	0	0	0	0	0	0	0	0	0	0	0	0	0	0	0	0
ENSMUSG00000038780	0	0	32	0	0	0	0	0	0	0	0	0	0	0	37	0	0	0	0	0	0	0	0	0	0	0	34	0	0	0	0	0	12	0	0	0	0	0	0	0	0	0	0	0	0	0	0	0	0
ENSMUSG00000029621	7	0	0	0	0	0	0	0	0	0	8	0	10	0	0	0	0	0	0	0	6	0	0	0	0	0	5	0	14	0	14	0	0	0	0	0	5	0	0	0	0	0	5	0	0	0	0	0	0
ENSMUSG00000029625	0	0	0	0	0	0	0	0	0	0	0	0	0	0	0	0	0	0	0	0	0	0	0	0	0	0	0	0	0	0	0	0	0	0	0	0	0	0	17	0	0	0	0	0	15	0	0	0	0
ENSMUSG00000029627	0	0	0	0	0	0	0	0	0	0	0	0	0	0	32	0	0	0	0	0	0	0	0	0	0	0	0	0	0	0	0	0	0	0	10	0	0	0	0	0	0	0	0	0	0	0	0	0	0
ENSMUSG00000055991	0	0	1	0	0	0	0	0	0	0	0	0	0	0	0	0	0	0	0	0	6	0	1	0	0	0	0	0	0	0	0	0	0	0	0	0	0	0	0	0	0	0	0	0	0	0	12	0	0
ENSMUSG00000007812	0	0	0	0	190	0	34	0	0	0	0	0	0	0	0	0	0	0	32	0	0	0	0	0	0	0	0	0	0	0	0	0	0	0	0	0	0	0	0	0	0	0	0	0	46	0	49	0	0
ENSMUSG00000029634	0	0	11	0	0	0	0	0	0	0	0	0	0	0	0	0	0	0	0	0	0	0	0	0	26	0	61	0	0	0	0	0	1	0	0	0	15	0	0	0	13	0	0	0	0	0	0	0	0
ENSMUSG00000029635	0	0	0	0	0	0	3	0	0	0	0	0	0	0	0	0	0	0	0	0	5	0	0	0	0	0	0	0	0	0	0	0	0	0	0	0	0	0	0	0	0	0	10	0	0	0	0	0	0
ENSMUSG00000029636	0	0	0	0	0	0	0	0	0	0	0	0	0	0	0	0	0	0	0	0	4	0	0	0	0	0	0	0	0	0	0	0	0	0	0	0	0	0	0	0	0	0	0	0	0	0	0	0	0
ENSMUSG00000016503	0	0	0	0	75	0	0	0	0	0	0	0	23	0	68	0	0	0	7	0	29	0	23	0	44	0	44	0	0	0	29	0	28	0	0	0	13	0	15	0	0	0	0	0	0	0	0	0	16
ENSMUSG00000016510	0	0	0	0	62	0	0	0	0	0	0	0	26	0	64	0	0	0	7	0	18	0	65	0	54	0	29	0	0	0	21	0	20	0	0	0	8	0	12	0	0	0	0	0	0	0	0	0	6
ENSMUSG00000016520	0	0	0	0	0	0	0	0	0	0	0	0	0	0	0	0	0	0	0	0	0	0	27	0	0	0	0	0	0	0	0	0	0	0	29	0	0	0	0	0	0	0	2	0	0	0	0	0	0
ENSMUSG00000029642	27	0	66	0	13	0	0	0	6	0	0	0	47	0	0	0	0	0	19	0	12	0	0	0	4	0	21	0	25	0	0	0	8	0	0	0	0	0	0	0	0	0	7	0	24	0	7	0	0
ENSMUSG00000029649	12	0	17	0	18	0	36	0	6	0	17	0	55	0	54	0	0	0	7	0	0	0	29	0	11	0	17	0	0	0	49	0	7	0	15	0	6	0	6	0	0	0	3	0	44	0	34	0	12
ENSMUSG00000001687	0	0	71	0	64	0	0	0	0	0	0	0	0	0	2	0	0	0	11	0	6	0	34	0	0	0	0	0	0	0	0	0	57	0	0	0	0	0	0	0	0	0	0	0	29	0	6	0	0
ENSMUSG00000106892	0	0	0	0	0	0	0	0	0	0	0	0	0	0	0	0	0	0	0	0	0	0	0	0	0	0	0	0	0	0	0	0	0	0	0	0	0	0	0	0	0	0	0	0	0	0	0	0	0
ENSMUSG00000108207	0	0	0	0	0	0	0	0	0	0	0	0	0	0	0	0	0	0	0	0	0	0	0	0	0	0	0	0	0	0	18	0	0	0	0	0	0	0	0	0	0	0	0	0	0	0	0	0	0
ENSMUSG00000106951	0	0	0	0	0	0	0	0	0	0	0	0	0	0	0	0	0	0	0	0	0	0	0	0	0	0	0	0	0	0	0	0	0	0	0	0	0	0	0	0	0	0	0	0	0	0	0	0	0
ENSMUSG00000066551	29	0	17	0	28	0	11	0	12	0	9	0	109	0	125	0	0	0	26	0	37	0	15	0	14	0	21	0	0	0	78	0	3	0	29	0	23	0	26	0	33	0	16	0	34	0	6	0	2
ENSMUSG00000041264	0	0	0	0	0	0	0	0	0	0	0	0	27	0	11	0	0	0	0	0	0	0	83	0	42	0	75	0	0	0	107	0	0	0	0	0	0	0	0	0	0	0	0	0	51	0	0	0	21
ENSMUSG00000060063	0	0	0	0	0	0	0	0	0	0	0	0	0	0	0	0	0	0	0	0	0	0	29	0	0	0	0	0	0	0	0	0	0	0	0	0	0	0	0	0	0	0	0	0	0	0	0	0	0
ENSMUSG00000107314	0	0	0	0	0	0	31	0	0	0	0	0	0	0	0	0	0	0	0	0	0	0	0	0	0	0	0	0	0	0	0	0	0	0	0	0	17	0	0	0	0	0	0	0	1	0	0	0	0
ENSMUSG00000029659	0	0	0	0	0	0	53	0	0	0	0	0	0	0	0	0	0	0	0	0	0	0	0	0	0	0	0	0	0	0	0	0	0	0	0	0	29	0	0	0	0	0	0	0	14	0	0	0	0
ENSMUSG00000051950	0	0	0	0	0	0	0	0	0	0	0	0	25	0	0	0	0	0	1	0	13	0	0	0	0	0	0	0	0	0	0	0	8	0	14	0	0	0	0	0	0	0	4	0	0	0	18	0	0
ENSMUSG00000097321	0	0	0	0	0	0	0	0	0	0	0	0	0	0	0	0	0	0	0	0	0	0	0	0	0	0	0	0	0	0	0	0	0	0	0	0	0	0	0	0	0	0	0	0	0	0	0	0	0
ENSMUSG00000033970	3	0	0	0	0	0	0	0	0	0	0	0	0	0	0	0	0	0	28	0	48	0	0	0	0	0	28	0	0	0	0	0	17	0	0	0	0	0	39	0	0	0	0	0	0	0	79	0	0
ENSMUSG00000032766	54	0	182	0	1	0	33	0	0	0	39	0	8	0	38	0	0	0	0	0	0	0	0	0	0	0	9	0	0	0	6	0	8	0	0	0	0	0	0	0	0	0	0	0	0	0	32	0	0
ENSMUSG00000107932	0	0	0	0	0	0	0	0	0	0	0	0	0	0	0	0	0	0	0	0	69	0	0	0	0	0	0	0	0	0	0	0	0	0	0	0	0	0	0	0	0	0	0	0	0	0	0	0	0
ENSMUSG00000107881	0	0	0	0	0	0	0	0	0	0	0	0	0	0	0	0	0	0	0	0	0	0	12	0	0	0	0	0	0	0	0	0	0	0	0	0	0	0	0	0	0	0	0	0	0	0	0	0	0
ENSMUSG00000029757	0	0	0	0	0	0	0	0	0	0	0	0	0	0	0	0	0	0	0	0	0	0	0	0	0	0	0	0	0	0	0	0	0	0	0	0	0	0	0	0	0	0	0	0	9	0	6	0	0
ENSMUSG00000042505	0	0	0	0	0	0	0	0	0	0	49	0	0	0	0	0	0	0	0	0	37	0	0	0	0	0	0	0	0	0	0	0	0	0	4	0	0	0	0	0	0	0	0	0	0	0	18	0	0
ENSMUSG00000012483	5	0	0	0	0	0	21	0	9	0	0	0	20	0	17	0	0	0	10	0	4	0	14	0	0	0	0	0	18	0	0	0	6	0	10	0	2	0	0	0	0	0	8	0	0	0	45	0	0
ENSMUSG00000089862	0	0	0	0	0	0	0	0	0	0	0	0	0	0	0	0	0	0	0	0	0	0	0	0	15	0	46	0	0	0	0	0	0	0	0	0	0	0	63	0	0	0	0	0	0	0	0	0	0
ENSMUSG00000062995	0	0	0	0	0	0	0	0	0	0	0	0	0	0	0	0	0	0	0	0	0	0	0	0	0	0	0	0	0	0	0	0	0	0	0	0	0	0	0	0	0	0	0	0	0	0	0	0	0
[truncated: 3,826 more rows]
[truncated: 133 more columns]
