# Supplementary material for: Allele-specific differential regulation of monoallelically expressed autosomal genes in the cardiac lineage
Source: Nat Commun. 2022 Oct 10;13:5984. doi: 10.1038/s41467-022-33722-x (PMC9550772; doi:10.1038/s41467-022-33722-x)
Supplement: Supplementary file 13 — Source Data [file 41467_2022_33722_MOESM13_ESM.zip › Source Data 25.txt]

Gene	File1B	File1C	File2B	File2C	File3B	File3C	File4B	File4C	File5B	File5C	File6B	File6C	File7B	File7C	File8B	File8C	File9B	File9C	File10B	File10C	File11B	File11C	File12B	File12C	File13B	File13C	File14B	File14C	File15B	File15C	File16B	File16C	File17B	File17C	File18B	File18C	File19B	File19C	File20B	File20C	File21B	File21C	File22B	File22C	File23B	File23C	File24B	File24C	File25B
ENSMUSG00000104217	0	0	0	0	0	0	3	0	4	0	11	0	4	0	0	0	0	0	9	0	0	0	0	0	0	0	4	0	6	0	2	0	1	0	0	0	4	0	5	0	0	0	4	0	14	0	4	0	1
ENSMUSG00000025905	0	0	0	0	0	0	0	0	0	0	0	0	0	0	0	0	0	0	0	0	0	0	0	0	0	0	0	0	0	0	0	0	0	0	0	0	0	0	0	0	0	0	0	0	0	0	18	0	0
ENSMUSG00000097797	0	0	0	0	32	0	0	0	0	0	0	0	0	0	0	0	0	0	0	0	0	0	0	0	4	0	0	0	0	0	0	0	0	0	0	0	0	0	0	0	0	0	0	0	0	0	0	0	0
ENSMUSG00000061024	0	0	0	0	1	0	0	0	0	0	0	0	0	0	9	0	0	0	42	0	0	0	0	0	0	0	19	0	6	0	59	0	0	0	0	0	0	0	0	0	4	0	0	0	3	0	0	0	0
ENSMUSG00000097893	0	0	0	0	0	0	0	0	0	0	0	0	0	0	0	0	0	0	0	0	0	0	0	0	0	0	0	0	0	0	0	0	0	0	0	0	12	0	0	0	0	0	0	0	0	0	0	0	0
ENSMUSG00000098234	0	0	52	0	17	0	0	0	9	0	13	0	0	0	0	0	0	0	0	0	0	0	39	0	6	0	29	0	13	0	0	0	1	0	0	0	13	0	49	0	0	0	0	0	37	0	28	0	11
ENSMUSG00000025917	0	0	52	0	17	0	0	0	0	0	33	0	0	0	0	0	6	0	14	0	1	0	0	0	50	0	113	0	71	0	28	0	0	0	0	0	59	0	14	0	0	0	101	0	130	0	0	0	63
ENSMUSG00000102664	0	0	0	0	44	0	0	0	55	0	0	0	0	0	0	0	0	0	0	0	0	0	0	0	0	0	0	0	0	0	0	0	0	0	0	0	0	0	0	0	0	0	0	0	0	0	0	0	0
ENSMUSG00000025937	0	0	0	0	0	0	45	0	0	0	0	0	0	0	0	0	0	0	0	0	0	0	0	0	0	0	0	0	0	0	0	0	0	0	0	0	63	0	0	0	1	0	74	0	0	0	0	0	2
ENSMUSG00000067813	0	0	0	0	0	0	0	0	0	0	0	0	0	0	0	0	0	0	0	0	0	0	0	0	0	0	0	0	0	0	0	0	0	0	0	0	0	0	0	0	0	0	0	0	0	0	0	0	0
ENSMUSG00000025930	0	0	0	0	0	0	0	0	0	0	0	0	0	0	0	0	0	0	0	0	0	0	0	0	0	0	0	0	0	0	0	0	0	0	0	0	0	0	0	0	0	0	0	0	0	0	24	0	0
ENSMUSG00000043716	0	0	109	0	103	0	146	0	52	0	98	0	141	0	76	0	4	0	67	0	0	0	78	0	200	0	173	0	198	0	122	0	114	0	71	0	90	0	150	0	0	0	49	0	287	0	174	0	145
ENSMUSG00000025921	0	0	0	0	0	0	40	0	0	0	0	0	0	0	0	0	2	0	0	0	0	0	44	0	0	0	0	0	0	0	0	0	0	0	0	0	1	0	0	0	0	0	0	0	0	0	0	0	0
ENSMUSG00000025920	0	0	0	0	0	0	0	0	0	0	0	0	0	0	0	0	9	0	0	0	0	0	0	0	0	0	42	0	0	0	41	0	12	0	0	0	0	0	0	0	0	0	0	0	0	0	0	0	22
ENSMUSG00000025940	0	0	0	0	0	0	0	0	0	0	0	0	90	0	0	0	0	0	94	0	0	0	0	0	108	0	0	0	5	0	0	0	0	0	65	0	63	0	0	0	0	0	58	0	46	0	90	0	0
ENSMUSG00000025779	0	0	113	0	0	0	0	0	0	0	0	0	0	0	0	0	0	0	0	0	0	0	0	0	0	0	0	0	0	0	0	0	0	0	0	0	0	0	0	0	0	0	0	0	0	0	138	0	0
ENSMUSG00000026155	0	0	0	0	10	0	25	0	0	0	0	0	0	0	0	0	0	0	5	0	0	0	0	0	0	0	0	0	4	0	0	0	17	0	0	0	0	0	0	0	0	0	4	0	4	0	5	0	0
ENSMUSG00000026154	0	0	0	0	25	0	0	0	21	0	34	0	74	0	20	0	8	0	38	0	0	0	0	0	53	0	0	0	1	0	0	0	59	0	29	0	34	0	0	0	0	0	56	0	74	0	0	0	15
ENSMUSG00000102495	0	0	0	0	1	0	0	0	0	0	0	0	1	0	0	0	0	0	0	0	0	0	0	0	2	0	0	0	0	0	0	0	1	0	0	0	1	0	0	0	0	0	1	0	2	0	0	0	1
ENSMUSG00000073725	0	0	164	0	0	0	10	0	0	0	0	0	0	0	0	0	15	0	0	0	0	0	0	0	32	0	0	0	0	0	0	0	0	0	2	0	0	0	0	0	0	0	102	0	17	0	0	0	0
ENSMUSG00000048874	0	0	0	0	0	0	0	0	5	0	0	0	0	0	0	0	0	0	0	0	0	0	0	0	0	0	0	0	0	0	0	0	0	0	7	0	0	0	0	0	0	0	0	0	0	0	0	0	9
ENSMUSG00000117310	0	0	0	0	35	0	2	0	0	0	4	0	1	0	0	0	0	0	0	0	0	0	0	0	0	0	0	0	2	0	0	0	0	0	0	0	0	0	11	0	0	0	0	0	8	0	4	0	0
ENSMUSG00000026134	0	0	0	0	46	0	72	0	0	0	0	0	0	0	65	0	0	0	0	0	0	0	0	0	11	0	0	0	0	0	1	0	0	0	0	0	19	0	0	0	0	0	0	0	195	0	229	0	0
ENSMUSG00000104416	0	0	0	0	0	0	0	0	0	0	0	0	0	0	0	0	0	0	0	0	0	0	0	0	0	0	0	0	0	0	0	0	0	0	0	0	0	0	0	0	0	0	0	0	0	0	0	0	0
ENSMUSG00000103596	0	0	0	0	0	0	0	0	0	0	0	0	0	0	0	0	0	0	0	0	0	0	0	0	0	0	0	0	0	0	0	0	0	0	0	0	0	0	0	0	0	0	0	0	0	0	0	0	0
ENSMUSG00000042111	0	0	0	0	0	0	0	0	0	0	0	0	0	0	0	0	0	0	0	0	0	0	0	0	0	0	0	0	87	0	0	0	0	0	48	0	36	0	20	0	0	0	29	0	12	0	0	0	0
ENSMUSG00000101711	0	0	0	0	0	0	0	0	0	0	16	0	0	0	0	0	0	0	0	0	0	0	0	0	9	0	33	0	0	0	5	0	0	0	7	0	1	0	0	0	0	0	20	0	0	0	0	0	0
ENSMUSG00000026127	0	0	0	0	0	0	0	0	0	0	56	0	0	0	0	0	0	0	3	0	0	0	0	0	56	0	146	0	0	0	21	0	0	0	80	0	25	0	0	0	0	0	60	0	82	0	76	0	0
ENSMUSG00000026124	0	0	0	0	0	0	0	0	0	0	0	0	0	0	0	0	0	0	0	0	0	0	0	0	0	0	0	0	0	0	0	0	0	0	0	0	0	0	0	0	0	0	0	0	0	0	0	0	0
ENSMUSG00000037529	0	0	0	0	0	0	0	0	0	0	0	0	0	0	0	0	0	0	0	0	0	0	0	0	0	0	0	0	0	0	0	0	0	0	0	0	0	0	0	0	0	0	0	0	0	0	0	0	0
ENSMUSG00000026123	0	0	0	0	0	0	0	0	0	0	0	0	0	0	0	0	0	0	0	0	0	0	0	0	0	0	0	0	0	0	0	0	0	0	0	0	0	0	0	0	0	0	0	0	0	0	0	0	0
ENSMUSG00000104523	0	0	0	0	0	0	0	0	0	0	0	0	0	0	0	0	0	0	0	0	0	0	0	0	27	0	0	0	0	0	0	0	0	0	0	0	0	0	3	0	0	0	3	0	0	0	0	0	0
ENSMUSG00000010453	0	0	0	0	18	0	0	0	0	0	0	0	18	0	0	0	0	0	0	0	0	0	0	0	0	0	0	0	0	0	23	0	21	0	0	0	3	0	0	0	0	0	0	0	0	0	75	0	0
ENSMUSG00000067653	0	0	0	0	0	0	3	0	0	0	0	0	0	0	0	0	3	0	0	0	0	0	0	0	6	0	0	0	0	0	0	0	33	0	0	0	0	0	0	0	0	0	0	0	0	0	0	0	0
ENSMUSG00000109510	0	0	0	0	0	0	3	0	0	0	0	0	0	0	0	0	1	0	0	0	0	0	0	0	6	0	0	0	0	0	0	0	33	0	0	0	0	0	0	0	0	0	0	0	0	0	0	0	0
ENSMUSG00000079610	0	0	0	0	0	0	9	0	0	0	0	0	0	0	0	0	0	0	0	0	0	0	0	0	0	0	0	0	0	0	0	0	0	0	0	0	0	0	0	0	0	0	0	0	0	0	0	0	0
ENSMUSG00000061518	0	0	35	0	38	0	13	0	14	0	15	0	108	0	12	0	0	0	21	0	1	0	54	0	54	0	85	0	109	0	36	0	85	0	18	0	105	0	53	0	0	0	81	0	89	0	104	0	83
ENSMUSG00000037351	0	0	0	0	0	0	0	0	0	0	0	0	0	0	0	0	0	0	14	0	0	0	63	0	0	0	0	0	1	0	0	0	0	0	0	0	22	0	73	0	0	0	0	0	1	0	0	0	45
ENSMUSG00000026112	0	0	0	0	0	0	0	0	0	0	0	0	0	0	0	0	0	0	0	0	0	0	31	0	53	0	0	0	0	0	4	0	0	0	140	0	0	0	130	0	0	0	0	0	51	0	0	0	0
ENSMUSG00000026078	0	0	0	0	27	0	24	0	0	0	32	0	42	0	0	0	1	0	0	0	0	0	0	0	0	0	1	0	68	0	63	0	41	0	0	0	67	0	51	0	0	0	0	0	139	0	44	0	56
ENSMUSG00000003135	0	0	0	0	34	0	0	0	13	0	0	0	76	0	37	0	0	0	0	0	0	0	0	0	0	0	0	0	85	0	0	0	44	0	0	0	0	0	0	0	0	0	0	0	55	0	0	0	105
ENSMUSG00000048234	0	0	0	0	0	0	0	0	31	0	0	0	0	0	19	0	0	0	0	0	0	0	0	0	0	0	90	0	12	0	11	0	6	0	27	0	17	0	25	0	0	0	0	0	6	0	26	0	16
ENSMUSG00000045515	0	0	0	0	0	0	0	0	0	0	0	0	7	0	0	0	0	0	0	0	0	0	22	0	0	0	0	0	0	0	0	0	0	0	0	0	0	0	0	0	0	0	0	0	0	0	0	0	0
ENSMUSG00000010290	0	0	0	0	0	0	0	0	0	0	0	0	0	0	0	0	0	0	0	0	0	0	0	0	0	0	0	0	0	0	0	0	0	0	0	0	0	0	0	0	0	0	0	0	0	0	0	0	0
ENSMUSG00000008136	0	0	0	0	0	0	0	0	0	0	0	0	58	0	0	0	0	0	45	0	0	0	0	0	0	0	0	0	0	0	0	0	47	0	54	0	61	0	135	0	0	0	110	0	0	0	18	0	0
ENSMUSG00000103945	0	0	0	0	0	0	0	0	0	0	0	0	0	0	0	0	0	0	29	0	0	0	0	0	0	0	0	0	3	0	0	0	0	0	0	0	0	0	0	0	0	0	0	0	0	0	0	0	0
ENSMUSG00000057363	0	0	0	0	0	0	0	0	0	0	0	0	0	0	0	0	0	0	0	0	0	0	0	0	0	0	117	0	0	0	0	0	0	0	0	0	0	0	0	0	0	0	3	0	0	0	0	0	0
ENSMUSG00000056870	0	0	0	0	0	0	0	0	0	0	12	0	0	0	0	0	3	0	0	0	0	0	0	0	0	0	0	0	0	0	0	0	0	0	0	0	0	0	0	0	0	0	0	0	0	0	13	0	0
ENSMUSG00000104476	0	0	0	0	0	0	24	0	0	0	0	0	0	0	0	0	0	0	0	0	0	0	0	0	0	0	0	0	0	0	0	0	17	0	0	0	0	0	0	0	0	0	0	0	0	0	0	0	0
ENSMUSG00000025995	0	0	0	0	55	0	0	0	0	0	0	0	102	0	132	0	0	0	19	0	0	0	12	0	0	0	0	0	179	0	33	0	46	0	0	0	15	0	0	0	3	0	17	0	310	0	0	0	0
ENSMUSG00000025993	0	0	0	0	0	0	0	0	0	0	0	0	0	0	0	0	0	0	0	0	0	0	0	0	0	0	0	0	0	0	0	0	0	0	0	0	23	0	0	0	0	0	19	0	0	0	0	0	0
ENSMUSG00000041144	0	0	0	0	0	0	0	0	0	0	0	0	0	0	0	0	0	0	0	0	0	0	0	0	16	0	0	0	0	0	0	0	0	0	0	0	0	0	0	0	0	0	0	0	0	0	0	0	0
ENSMUSG00000025986	0	0	0	0	0	0	0	0	0	0	0	0	16	0	70	0	0	0	0	0	0	0	11	0	17	0	208	0	112	0	19	0	0	0	0	0	0	0	103	0	0	0	0	0	0	0	30	0	6
ENSMUSG00000026109	0	0	0	0	0	0	0	0	0	0	0	0	0	0	0	0	0	0	0	0	0	0	0	0	0	0	0	0	0	0	0	0	0	0	0	0	0	0	0	0	0	0	0	0	0	0	0	0	0
ENSMUSG00000045954	0	0	0	0	0	0	0	0	0	0	179	0	0	0	0	0	0	0	35	0	0	0	0	0	0	0	0	0	0	0	0	0	0	0	0	0	0	0	0	0	0	0	0	0	0	0	0	0	0
ENSMUSG00000002881	0	0	0	0	0	0	0	0	0	0	0	0	0	0	0	0	0	0	80	0	0	0	0	0	0	0	0	0	0	0	0	0	0	0	0	0	0	0	0	0	0	0	0	0	15	0	0	0	0
ENSMUSG00000043015	0	0	0	0	0	0	0	0	0	0	0	0	0	0	0	0	0	0	1	0	0	0	0	0	0	0	0	0	0	0	0	0	0	0	0	0	0	0	0	0	0	0	0	0	0	0	0	0	0
ENSMUSG00000026102	0	0	0	0	0	0	0	0	0	0	0	0	0	0	0	0	0	0	0	0	0	0	0	0	0	0	0	0	0	0	0	0	0	0	0	0	0	0	9	0	0	0	0	0	0	0	0	0	0
ENSMUSG00000043629	0	0	0	0	0	0	0	0	0	0	0	0	0	0	0	0	0	0	0	0	0	0	0	0	0	0	0	0	0	0	0	0	0	0	0	0	16	0	0	0	0	0	0	0	0	0	0	0	0
ENSMUSG00000100679	0	0	0	0	0	0	40	0	0	0	34	0	9	0	0	0	0	0	13	0	0	0	0	0	12	0	0	0	61	0	6	0	0	0	0	0	16	0	0	0	0	0	0	0	19	0	32	0	0
ENSMUSG00000099913	0	0	0	0	5	0	7	0	1	0	7	0	4	0	0	0	0	0	7	0	0	0	10	0	1	0	0	0	1	0	6	0	0	0	0	0	1	0	2	0	0	0	0	0	7	0	27	0	2
ENSMUSG00000026095	0	0	0	0	10	0	12	0	1	0	7	0	7	0	0	0	1	0	5	0	0	0	3	0	5	0	0	0	4	0	6	0	0	0	0	0	0	0	4	0	0	0	0	0	8	0	19	0	5
ENSMUSG00000117809	0	0	0	0	5	0	4	0	1	0	5	0	4	0	0	0	0	0	1	0	0	0	0	0	0	0	0	0	0	0	1	0	0	0	0	0	0	0	1	0	0	0	0	0	5	0	3	0	1
ENSMUSG00000042807	0	0	0	0	0	0	0	0	0	0	0	0	0	0	0	0	0	0	0	0	0	0	0	0	22	0	0	0	0	0	0	0	0	0	0	0	0	0	0	0	0	0	0	0	0	0	0	0	0
ENSMUSG00000052331	0	0	0	0	0	0	0	0	0	0	0	0	0	0	0	0	0	0	52	0	0	0	0	0	0	0	0	0	111	0	0	0	0	0	0	0	0	0	0	0	0	0	0	0	79	0	40	0	0
ENSMUSG00000101674	0	0	0	0	0	0	0	0	0	0	0	0	0	0	0	0	0	0	0	0	0	0	0	0	0	0	0	0	22	0	0	0	0	0	0	0	0	0	0	0	0	0	0	0	11	0	0	0	0
ENSMUSG00000025980	0	0	0	0	0	0	0	0	7	0	0	0	14	0	14	0	0	0	8	0	0	0	7	0	0	0	31	0	49	0	8	0	5	0	8	0	16	0	11	0	0	0	5	0	10	0	0	0	9
ENSMUSG00000073676	0	0	0	0	76	0	30	0	3	0	12	0	22	0	39	0	0	0	109	0	3	0	59	0	102	0	122	0	114	0	60	0	26	0	61	0	216	0	137	0	5	0	66	0	92	0	65	0	74
ENSMUSG00000046994	0	0	0	0	0	0	0	0	0	0	0	0	0	0	23	0	8	0	0	0	0	0	0	0	0	0	0	0	0	0	0	0	0	0	0	0	0	0	0	0	0	0	0	0	0	0	0	0	0
ENSMUSG00000025971	0	0	21	0	0	0	0	0	0	0	25	0	0	0	0	0	0	0	0	0	0	0	0	0	9	0	37	0	0	0	7	0	0	0	0	0	7	0	0	0	1	0	0	0	66	0	21	0	0
ENSMUSG00000026039	0	0	0	0	100	0	81	0	0	0	87	0	0	0	51	0	37	0	1	0	1	0	0	0	101	0	0	0	0	0	0	0	0	0	0	0	84	0	0	0	0	0	0	0	0	0	0	0	0
ENSMUSG00000026035	0	0	0	0	0	0	0	0	0	0	0	0	0	0	16	0	0	0	17	0	0	0	0	0	0	0	0	0	0	0	0	0	19	0	0	0	0	0	0	0	0	0	0	0	15	0	0	0	11
ENSMUSG00000085054	0	0	0	0	0	0	11	0	0	0	0	0	0	0	0	0	0	0	0	0	0	0	0	0	0	0	0	0	0	0	0	0	0	0	0	0	1	0	0	0	0	0	0	0	4	0	0	0	0
ENSMUSG00000026029	0	0	0	0	0	0	24	0	0	0	48	0	0	0	0	0	0	0	0	0	0	0	0	0	0	0	0	0	0	0	0	0	0	0	0	0	13	0	0	0	0	0	0	0	0	0	107	0	0
ENSMUSG00000026028	0	0	0	0	32	0	0	0	0	0	0	0	0	0	0	0	0	0	0	0	0	0	0	0	0	0	0	0	0	0	0	0	0	0	0	0	27	0	0	0	0	0	0	0	0	0	0	0	0
ENSMUSG00000026027	0	0	0	0	0	0	0	0	0	0	0	0	0	0	0	0	0	0	0	0	0	0	48	0	0	0	0	0	0	0	0	0	0	0	0	0	6	0	0	0	0	0	0	0	0	0	0	0	0
ENSMUSG00000038079	0	0	0	0	0	0	0	0	0	0	47	0	0	0	0	0	0	0	21	0	0	0	0	0	54	0	4	0	0	0	0	0	15	0	0	0	0	0	0	0	0	0	0	0	0	0	0	0	0
ENSMUSG00000097573	0	0	0	0	0	0	0	0	0	0	0	0	0	0	0	0	0	0	0	0	0	0	0	0	0	0	0	0	0	0	0	0	0	0	0	0	0	0	0	0	0	0	0	0	0	0	0	0	0
ENSMUSG00000041075	0	0	0	0	0	0	0	0	37	0	0	0	0	0	0	0	0	0	0	0	0	0	0	0	0	0	0	0	260	0	29	0	0	0	49	0	6	0	45	0	0	0	51	0	0	0	0	0	0
ENSMUSG00000097819	0	0	0	0	0	0	0	0	0	0	0	0	0	0	0	0	0	0	0	0	0	0	0	0	0	0	0	0	93	0	0	0	0	0	0	0	0	0	0	0	0	0	0	0	0	0	0	0	0
ENSMUSG00000026020	0	0	0	0	42	0	0	0	2	0	21	0	37	0	0	0	0	0	51	0	0	0	29	0	25	0	0	0	9	0	16	0	20	0	23	0	11	0	32	0	0	0	16	0	85	0	19	0	33
ENSMUSG00000049439	0	0	48	0	0	0	0	0	0	0	144	0	121	0	0	0	0	0	93	0	0	0	0	0	0	0	0	0	0	0	0	0	12	0	0	0	7	0	0	0	0	0	1	0	8	0	15	0	0
ENSMUSG00000025968	0	0	77	0	0	0	6	0	0	0	0	0	0	0	0	0	0	0	0	0	0	0	0	0	110	0	0	0	68	0	53	0	37	0	0	0	24	0	0	0	0	0	0	0	42	0	6	0	10
ENSMUSG00000025967	0	0	29	0	36	0	2	0	12	0	6	0	10	0	48	0	3	0	22	0	0	0	6	0	29	0	73	0	45	0	16	0	42	0	65	0	47	0	122	0	0	0	15	0	178	0	50	0	58
ENSMUSG00000027520	0	0	0	0	0	0	3	0	8	0	1	0	29	0	0	0	16	0	132	0	0	0	17	0	0	0	0	0	81	0	26	0	21	0	15	0	0	0	69	0	0	0	0	0	93	0	59	0	0
ENSMUSG00000025962	0	0	0	0	0	0	56	0	0	0	0	0	0	0	0	0	0	0	0	0	0	0	0	0	0	0	0	0	3	0	35	0	0	0	0	0	0	0	0	0	0	0	0	0	0	0	0	0	0
ENSMUSG00000025956	0	0	0	0	29	0	0	0	0	0	2	0	58	0	0	0	0	0	0	0	0	0	0	0	44	0	0	0	0	0	9	0	19	0	0	0	0	0	0	0	0	0	0	0	57	0	46	0	0
ENSMUSG00000045005	0	0	0	0	0	0	0	0	0	0	0	0	0	0	0	0	0	0	0	0	0	0	0	0	0	0	0	0	0	0	0	0	31	0	0	0	0	0	0	0	0	0	36	0	0	0	0	0	0
ENSMUSG00000102559	0	0	0	0	0	0	0	0	0	0	0	0	0	0	0	0	0	0	0	0	0	0	0	0	0	0	0	0	0	0	0	0	0	0	0	0	0	0	0	0	0	0	0	0	0	0	0	0	0
ENSMUSG00000102374	0	0	0	0	0	0	0	0	0	0	0	0	0	0	0	0	0	0	0	0	0	0	0	0	0	0	0	0	0	0	0	0	0	0	0	0	0	0	0	0	0	0	0	0	0	0	0	0	0
ENSMUSG00000026003	0	0	0	0	111	0	0	0	0	0	0	0	76	0	0	0	0	0	0	0	0	0	0	0	0	0	0	0	0	0	36	0	0	0	0	0	3	0	0	0	0	0	32	0	50	0	40	0	0
ENSMUSG00000026000	0	0	0	0	12	0	0	0	0	0	15	0	0	0	18	0	0	0	2	0	0	0	0	0	26	0	0	0	17	0	0	0	96	0	78	0	0	0	3	0	0	0	0	0	3	0	84	0	0
ENSMUSG00000053153	0	0	0	0	0	0	0	0	0	0	0	0	0	0	0	0	0	0	0	0	0	0	0	0	0	0	0	0	0	0	0	0	0	0	0	0	0	0	0	0	0	0	0	0	0	0	0	0	0
ENSMUSG00000097131	0	0	0	0	0	0	0	0	0	0	0	0	0	0	0	0	0	0	0	0	0	0	0	0	0	0	0	0	0	0	0	0	0	0	0	0	3	0	0	0	0	0	0	0	0	0	0	0	86
ENSMUSG00000039354	0	0	0	0	0	0	0	0	0	0	73	0	0	0	0	0	0	0	0	0	0	0	0	0	0	0	0	0	0	0	0	0	0	0	0	0	0	0	0	0	0	0	0	0	0	0	0	0	0
ENSMUSG00000046330	0	0	11	0	13	0	34	0	11	0	14	0	32	0	9	0	0	0	4	0	1	0	37	0	14	0	84	0	54	0	11	0	16	0	37	0	8	0	31	0	2	0	5	0	41	0	32	0	9
ENSMUSG00000039323	0	0	0	0	96	0	7	0	32	0	31	0	8	0	19	0	2	0	45	0	4	0	9	0	0	0	0	0	0	0	136	0	16	0	0	0	0	0	4	0	0	0	0	0	70	0	5	0	0
ENSMUSG00000026185	0	0	60	0	28	0	61	0	0	0	0	0	150	0	38	0	0	0	8	0	1	0	0	0	157	0	469	0	54	0	58	0	76	0	4	0	0	0	0	0	0	0	0	0	211	0	91	0	0
ENSMUSG00000100444	0	0	218	0	0	0	0	0	0	0	0	0	0	0	0	0	0	0	0	0	0	0	0	0	0	0	0	0	0	0	0	0	0	0	0	0	0	0	0	0	0	0	0	0	0	0	0	0	0
ENSMUSG00000006304	0	0	42	0	33	0	27	0	30	0	33	0	21	0	1	0	0	0	55	0	0	0	10	0	0	0	95	0	14	0	14	0	51	0	30	0	61	0	108	0	0	0	8	0	13	0	0	0	14
ENSMUSG00000101503	0	0	0	0	0	0	0	0	2	0	5	0	4	0	0	0	0	0	1	0	0	0	0	0	1	0	3	0	2	0	1	0	3	0	0	0	5	0	2	0	0	0	1	0	5	0	1	0	3
ENSMUSG00000103403	0	0	0	0	0	0	0	0	0	0	0	0	0	0	0	0	0	0	0	0	0	0	0	0	0	0	0	0	0	0	0	0	0	0	0	0	0	0	0	0	0	0	0	0	0	0	0	0	0
ENSMUSG00000073650	0	0	0	0	0	0	0	0	0	0	0	0	0	0	0	0	0	0	0	0	0	0	0	0	0	0	0	0	0	0	0	0	0	0	0	0	0	0	0	0	0	0	0	0	0	0	0	0	0
ENSMUSG00000026172	0	0	0	0	0	0	0	0	0	0	0	0	0	0	0	0	0	0	0	0	0	0	0	0	0	0	0	0	0	0	0	0	0	0	0	0	0	0	0	0	0	0	0	0	0	0	0	0	0
ENSMUSG00000033227	0	0	0	0	42	0	0	0	0	0	0	0	0	0	0	0	0	0	0	0	0	0	0	0	0	0	0	0	0	0	1	0	0	0	0	0	0	0	0	0	0	0	0	0	0	0	0	0	0
ENSMUSG00000055197	0	0	0	0	0	0	0	0	0	0	0	0	0	0	0	0	0	0	0	0	0	0	0	0	0	0	0	0	0	0	0	0	0	0	0	0	0	0	0	0	0	0	0	0	0	0	0	0	0
ENSMUSG00000006538	0	0	0	0	0	0	0	0	0	0	0	0	0	0	0	0	0	0	0	0	0	0	0	0	0	0	0	0	0	0	0	0	0	0	0	0	2	0	0	0	0	0	0	0	0	0	0	0	14
ENSMUSG00000026162	0	0	0	0	0	0	0	0	0	0	0	0	0	0	0	0	0	0	0	0	0	0	0	0	4	0	0	0	0	0	3	0	0	0	0	0	25	0	0	0	0	0	0	0	0	0	0	0	0
ENSMUSG00000026198	0	0	0	0	2	0	0	0	0	0	0	0	0	0	0	0	0	0	0	0	0	0	0	0	0	0	0	0	0	0	0	0	0	0	0	0	11	0	28	0	0	0	0	0	33	0	5	0	0
ENSMUSG00000026200	0	0	0	0	0	0	0	0	0	0	0	0	0	0	0	0	0	0	0	0	0	0	0	0	0	0	0	0	0	0	0	0	0	0	0	0	0	0	0	0	0	0	0	0	26	0	0	0	0
ENSMUSG00000026201	0	0	0	0	26	0	61	0	0	0	40	0	43	0	0	0	0	0	29	0	0	0	0	0	1	0	0	0	0	0	16	0	0	0	0	0	0	0	47	0	0	0	0	0	193	0	91	0	0
ENSMUSG00000026202	0	0	0	0	0	0	0	0	0	0	0	0	0	0	0	0	0	0	0	0	0	0	0	0	0	0	0	0	0	0	0	0	0	0	0	0	0	0	0	0	0	0	0	0	0	0	0	0	0
ENSMUSG00000026203	0	0	23	0	0	0	7	0	0	0	0	0	0	0	0	0	0	0	0	0	0	0	0	0	0	0	0	0	0	0	0	0	0	0	0	0	0	0	0	0	0	0	0	0	16	0	0	0	0
ENSMUSG00000026213	0	0	0	0	0	0	1	0	25	0	72	0	0	0	0	0	6	0	0	0	0	0	0	0	0	0	0	0	0	0	22	0	0	0	0	0	0	0	0	0	0	0	0	0	2	0	0	0	0
ENSMUSG00000006576	0	0	0	0	18	0	0	0	0	0	0	0	20	0	0	0	0	0	0	0	0	0	0	0	0	0	0	0	0	0	0	0	0	0	0	0	0	0	39	0	0	0	0	0	6	0	1	0	0
ENSMUSG00000079470	0	0	0	0	0	0	0	0	0	0	0	0	0	0	0	0	0	0	68	0	0	0	0	0	0	0	0	0	2	0	0	0	0	0	0	0	0	0	0	0	0	0	0	0	32	0	0	0	0
ENSMUSG00000102235	0	0	0	0	0	0	0	0	0	0	0	0	0	0	0	0	0	0	0	0	0	0	0	0	0	0	0	0	0	0	0	0	0	0	0	0	0	0	0	0	0	0	36	0	0	0	1	0	0
ENSMUSG00000026248	0	0	0	0	0	0	0	0	16	0	0	0	0	0	0	0	0	0	28	0	0	0	0	0	0	0	0	0	0	0	4	0	0	0	0	0	1	0	0	0	0	0	5	0	0	0	0	0	0
ENSMUSG00000022591	0	0	64	0	0	0	81	0	0	0	0	0	0	0	33	0	26	0	0	0	0	0	0	0	57	0	0	0	0	0	0	0	0	0	94	0	0	0	0	0	0	0	0	0	25	0	14	0	0
ENSMUSG00000026150	0	0	0	0	0	0	0	0	34	0	4	0	42	0	29	0	10	0	41	0	0	0	56	0	0	0	0	0	0	0	0	0	2	0	0	0	28	0	0	0	0	0	0	0	103	0	65	0	0
ENSMUSG00000104374	0	0	0	0	0	0	0	0	0	0	0	0	0	0	0	0	0	0	0	0	0	0	0	0	0	0	0	0	0	0	0	0	0	0	0	0	0	0	0	0	0	0	0	0	0	0	0	0	0
ENSMUSG00000073633	0	0	0	0	28	0	0	0	0	0	0	0	91	0	0	0	0	0	0	0	0	0	0	0	0	0	0	0	0	0	13	0	14	0	0	0	1	0	0	0	0	0	17	0	0	0	0	0	0
ENSMUSG00000026223	0	0	0	0	0	0	15	0	0	0	0	0	29	0	17	0	9	0	0	0	0	0	0	0	0	0	0	0	0	0	0	0	0	0	0	0	7	0	0	0	0	0	26	0	0	0	0	0	0
ENSMUSG00000094638	0	0	0	0	0	0	0	0	0	0	0	0	0	0	0	0	0	0	8	0	0	0	0	0	22	0	79	0	13	0	5	0	0	0	11	0	10	0	17	0	2	0	1	0	2	0	0	0	25
ENSMUSG00000026234	0	0	27	0	174	0	28	0	64	0	57	0	76	0	89	0	27	0	120	0	9	0	38	0	89	0	104	0	221	0	83	0	111	0	132	0	158	0	220	0	7	0	58	0	333	0	183	0	59
ENSMUSG00000026240	0	0	0	0	0	0	15	0	0	0	45	0	0	0	0	0	0	0	0	0	0	0	0	0	15	0	0	0	26	0	2	0	0	0	12	0	9	0	0	0	0	0	0	0	6	0	12	0	0
ENSMUSG00000053333	0	0	0	0	0	0	0	0	0	0	0	0	0	0	0	0	0	0	0	0	0	0	3	0	0	0	0	0	0	0	2	0	0	0	0	0	0	0	0	0	0	0	0	0	0	0	0	0	0
ENSMUSG00000026254	0	0	0	0	6	0	0	0	0	0	10	0	6	0	3	0	0	0	21	0	0	0	0	0	0	0	0	0	0	0	15	0	11	0	9	0	32	0	9	0	0	0	2	0	60	0	7	0	0
ENSMUSG00000026288	0	0	0	0	0	0	0	0	0	0	0	0	0	0	0	0	0	0	0	0	0	0	0	0	0	0	0	0	0	0	0	0	0	0	0	0	0	0	0	0	0	0	0	0	0	0	0	0	0
ENSMUSG00000026289	0	0	0	0	0	0	0	0	0	0	53	0	0	0	25	0	0	0	0	0	0	0	0	0	0	0	0	0	0	0	35	0	0	0	0	0	0	0	10	0	0	0	0	0	9	0	18	0	0
ENSMUSG00000005501	0	0	0	0	0	0	0	0	0	0	0	0	0	0	0	0	0	0	0	0	0	0	0	0	0	0	39	0	0	0	0	0	0	0	0	0	24	0	0	0	0	0	10	0	0	0	0	0	0
ENSMUSG00000044783	0	0	0	0	0	0	0	0	6	0	0	0	0	0	0	0	0	0	0	0	0	0	0	0	0	0	0	0	0	0	0	0	0	0	0	0	0	0	0	0	0	0	0	0	0	0	0	0	8
ENSMUSG00000026295	0	0	0	0	0	0	0	0	0	0	0	0	0	0	0	0	0	0	0	0	0	0	0	0	0	0	0	0	0	0	0	0	0	0	0	0	311	0	0	0	0	0	162	0	0	0	0	0	194
ENSMUSG00000049866	0	0	0	0	31	0	19	0	0	0	0	0	0	0	18	0	0	0	0	0	16	0	0	0	0	0	0	0	0	0	0	0	0	0	0	0	0	0	0	0	0	0	0	0	0	0	0	0	0
ENSMUSG00000036206	0	0	0	0	0	0	0	0	0	0	0	0	22	0	0	0	0	0	0	0	0	0	0	0	3	0	0	0	18	0	0	0	10	0	17	0	0	0	44	0	0	0	0	0	0	0	54	0	0
ENSMUSG00000092627	0	0	0	0	0	0	0	0	0	0	0	0	0	0	0	0	0	0	0	0	11	0	0	0	0	0	0	0	0	0	0	0	0	0	0	0	0	0	0	0	0	0	0	0	0	0	0	0	0
ENSMUSG00000044337	0	0	10	0	0	0	0	0	95	0	0	0	136	0	0	0	0	0	0	0	13	0	180	0	0	0	0	0	0	0	20	0	0	0	4	0	0	0	0	0	0	0	0	0	28	0	0	0	0
ENSMUSG00000034432	0	0	0	0	78	0	65	0	14	0	36	0	318	0	0	0	12	0	0	0	0	0	0	0	54	0	2	0	58	0	76	0	57	0	0	0	131	0	0	0	1	0	92	0	474	0	0	0	73
ENSMUSG00000048126	0	0	0	0	0	0	0	0	38	0	0	0	0	0	0	0	0	0	0	0	0	0	0	0	0	0	0	0	0	0	0	0	0	0	0	0	0	0	0	0	0	0	0	0	0	0	0	0	0
ENSMUSG00000026304	0	0	0	0	0	0	0	0	0	0	0	0	0	0	0	0	0	0	0	0	27	0	0	0	0	0	0	0	0	0	0	0	0	0	0	0	63	0	0	0	0	0	0	0	0	0	0	0	80
ENSMUSG00000034343	0	0	0	0	43	0	0	0	17	0	54	0	0	0	0	0	0	0	0	0	0	0	57	0	0	0	0	0	40	0	20	0	29	0	6	0	9	0	22	0	0	0	0	0	30	0	0	0	0
ENSMUSG00000067071	0	0	0	0	0	0	28	0	0	0	0	0	0	0	0	0	0	0	4	0	0	0	0	0	0	0	0	0	0	0	0	0	0	0	0	0	0	0	0	0	0	0	0	0	2	0	27	0	0
ENSMUSG00000034292	0	0	0	0	0	0	0	0	0	0	0	0	0	0	0	0	0	0	0	0	0	0	0	0	0	0	0	0	0	0	0	0	0	0	0	0	1	0	0	0	0	0	0	0	0	0	0	0	0
ENSMUSG00000026311	0	0	0	0	0	0	0	0	0	0	2	0	0	0	0	0	0	0	0	0	0	0	0	0	0	0	0	0	0	0	0	0	0	0	0	0	0	0	0	0	0	0	0	0	0	0	0	0	0
ENSMUSG00000007805	0	0	0	0	0	0	0	0	14	0	60	0	0	0	0	0	0	0	0	0	0	0	0	0	0	0	0	0	0	0	0	0	0	0	22	0	0	0	0	0	0	0	0	0	0	0	0	0	0
ENSMUSG00000026260	0	0	2	0	4	0	19	0	52	0	0	0	87	0	7	0	6	0	103	0	2	0	0	0	27	0	2	0	166	0	73	0	0	0	0	0	117	0	103	0	0	0	0	0	83	0	0	0	55
ENSMUSG00000047067	0	0	0	0	0	0	0	0	0	0	0	0	0	0	0	0	0	0	0	0	0	0	0	0	0	0	0	0	0	0	0	0	0	0	0	0	0	0	0	0	0	0	0	0	0	0	0	0	0
ENSMUSG00000026269	0	0	0	0	0	0	0	0	0	0	6	0	0	0	0	0	0	0	0	0	0	0	0	0	0	0	0	0	0	0	0	0	0	0	0	0	20	0	0	0	0	0	32	0	28	0	0	0	0
ENSMUSG00000100632	0	0	0	0	31	0	0	0	0	0	0	0	0	0	0	0	0	0	0	0	0	0	0	0	0	0	0	0	0	0	0	0	0	0	0	0	0	0	0	0	0	0	0	0	0	0	0	0	0
ENSMUSG00000026270	0	0	0	0	0	0	0	0	0	0	0	0	0	0	0	0	0	0	0	0	0	0	0	0	0	0	0	0	0	0	0	0	0	0	0	0	0	0	0	0	0	0	0	0	30	0	0	0	0
ENSMUSG00000026276	14	0	75	0	0	0	93	0	3	0	35	0	37	0	0	0	0	0	138	0	0	0	0	0	0	0	9	0	105	0	0	0	18	0	67	0	27	0	32	0	3	0	36	0	0	0	0	0	24
ENSMUSG00000100927	0	0	0	0	0	0	2	0	0	0	16	0	0	0	0	0	0	0	4	0	0	0	0	0	0	0	0	0	5	0	0	0	0	0	0	0	0	0	0	0	0	0	1	0	0	0	0	0	0
ENSMUSG00000101952	0	0	0	0	0	0	0	0	6	0	0	0	0	0	0	0	0	0	14	0	0	0	0	0	0	0	0	0	0	0	0	0	0	0	0	0	0	0	0	0	0	0	0	0	0	0	0	0	0
ENSMUSG00000026281	0	0	0	0	34	0	55	0	14	0	0	0	35	0	25	0	0	0	16	0	0	0	0	0	25	0	0	0	58	0	6	0	9	0	0	0	40	0	22	0	0	0	0	0	32	0	56	0	33
ENSMUSG00000026283	0	0	2	0	0	0	0	0	0	0	0	0	0	0	0	0	0	0	49	0	0	0	0	0	56	0	0	0	170	0	9	0	16	0	0	0	7	0	68	0	1	0	0	0	75	0	52	0	9
ENSMUSG00000073609	0	0	0	0	0	0	0	0	0	0	0	0	0	0	0	0	0	0	0	0	0	0	0	0	0	0	0	0	0	0	0	0	0	0	0	0	0	0	0	0	0	0	0	0	61	0	0	0	0
ENSMUSG00000051185	0	0	0	0	0	0	99	0	0	0	0	0	97	0	0	0	18	0	0	0	8	0	0	0	66	0	0	0	208	0	0	0	0	0	0	0	0	0	0	0	0	0	3	0	0	0	0	0	0
ENSMUSG00000040710	0	0	0	0	0	0	0	0	0	0	0	0	0	0	0	0	0	0	0	0	0	0	0	0	0	0	0	0	0	0	0	0	0	0	0	0	0	0	0	0	0	0	0	0	0	0	5	0	0
ENSMUSG00000040693	0	0	0	0	0	0	0	0	0	0	0	0	0	0	0	0	0	0	0	0	0	0	0	0	0	0	0	0	0	0	0	0	0	0	0	0	7	0	0	0	0	0	0	0	0	0	0	0	0
ENSMUSG00000047496	0	0	0	0	0	0	36	0	0	0	0	0	0	0	0	0	0	0	0	0	0	0	0	0	0	0	0	0	0	0	0	0	0	0	0	0	0	0	0	0	0	0	0	0	0	0	0	0	0
ENSMUSG00000099843	0	0	0	0	0	0	0	0	0	0	0	0	0	0	0	0	0	0	0	0	0	0	0	0	15	0	0	0	0	0	0	0	0	0	0	0	0	0	0	0	0	0	0	0	0	0	0	0	0
ENSMUSG00000038866	0	0	0	0	0	0	0	0	0	0	0	0	0	0	0	0	0	0	0	0	0	0	0	0	0	0	0	0	0	0	0	0	0	0	0	0	0	0	0	0	0	0	0	0	0	0	48	0	0
ENSMUSG00000057329	0	0	0	0	0	0	0	0	15	0	0	0	0	0	0	0	12	0	52	0	0	0	0	0	0	0	0	0	0	0	3	0	0	0	31	0	0	0	0	0	0	0	0	0	14	0	0	0	0
ENSMUSG00000054006	0	0	0	0	0	0	0	0	0	0	0	0	0	0	0	0	0	0	15	0	0	0	0	0	0	0	0	0	0	0	0	0	0	0	25	0	0	0	0	0	0	0	0	0	0	0	0	0	0
ENSMUSG00000026312	0	0	0	0	0	0	0	0	0	0	0	0	0	0	0	0	0	0	0	0	0	0	0	0	0	0	0	0	0	0	0	0	0	0	0	0	0	0	0	0	0	0	0	0	0	0	0	0	0
ENSMUSG00000038702	0	0	0	0	89	0	0	0	0	0	0	0	0	0	0	0	0	0	0	0	0	0	0	0	0	0	0	0	0	0	40	0	0	0	0	0	0	0	0	0	0	0	0	0	0	0	22	0	0
ENSMUSG00000026377	0	0	59	0	0	0	0	0	0	0	0	0	0	0	0	0	17	0	94	0	0	0	51	0	24	0	51	0	0	0	0	0	63	0	117	0	0	0	2	0	0	0	0	0	89	0	0	0	0
ENSMUSG00000107722	0	0	0	0	0	0	0	0	0	0	0	0	0	0	0	0	0	0	0	0	0	0	0	0	0	0	0	0	0	0	0	0	0	0	0	0	0	0	0	0	0	0	0	0	0	0	0	0	0
ENSMUSG00000026380	0	0	0	0	0	0	0	0	0	0	0	0	0	0	0	0	0	0	0	0	0	0	0	0	0	0	0	0	0	0	0	0	0	0	0	0	80	0	0	0	0	0	30	0	8	0	0	0	7
ENSMUSG00000048402	0	0	0	0	0	0	5	0	0	0	0	0	0	0	0	0	0	0	0	0	0	0	0	0	0	0	0	0	0	0	0	0	0	0	41	0	0	0	5	0	0	0	0	0	0	0	0	0	0
ENSMUSG00000036975	0	0	0	0	0	0	0	0	0	0	0	0	0	0	0	0	0	0	0	0	8	0	0	0	0	0	0	0	0	0	0	0	1	0	0	0	28	0	0	0	0	0	0	0	0	0	0	0	0
ENSMUSG00000026385	0	0	50	0	108	0	47	0	8	0	0	0	212	0	65	0	6	0	170	0	1	0	91	0	221	0	0	0	118	0	57	0	77	0	31	0	979	0	284	0	0	0	527	0	230	0	180	0	356
ENSMUSG00000026389	0	0	0	0	0	0	0	0	0	0	0	0	0	0	0	0	0	0	0	0	0	0	0	0	0	0	0	0	0	0	0	0	0	0	0	0	0	0	0	0	0	0	0	0	0	0	0	0	0
ENSMUSG00000003721	0	0	4	0	0	0	0	0	0	0	60	0	7	0	0	0	0	0	14	0	0	0	0	0	0	0	0	0	137	0	39	0	0	0	0	0	59	0	0	0	0	0	0	0	1	0	43	0	0
ENSMUSG00000026341	0	0	50	0	29	0	0	0	49	0	4	0	38	0	0	0	6	0	121	0	0	0	0	0	48	0	0	0	39	0	6	0	0	0	0	0	23	0	28	0	0	0	16	0	42	0	0	0	21
ENSMUSG00000026342	0	0	38	0	29	0	0	0	0	0	3	0	0	0	0	0	0	0	0	0	0	0	0	0	0	0	0	0	0	0	15	0	0	0	0	0	0	0	42	0	0	0	28	0	35	0	0	0	0
ENSMUSG00000049690	0	0	0	0	0	0	0	0	0	0	0	0	0	0	0	0	0	0	0	0	0	0	0	0	0	0	0	0	0	0	0	0	0	0	0	0	0	0	0	0	0	0	0	0	0	0	10	0	0
ENSMUSG00000026347	0	0	0	0	0	0	0	0	0	0	0	0	0	0	0	0	0	0	0	0	3	0	0	0	0	0	0	0	0	0	5	0	0	0	0	0	1	0	0	0	0	0	0	0	0	0	0	0	0
ENSMUSG00000099760	0	0	0	0	0	0	0	0	0	0	0	0	0	0	0	0	0	0	0	0	0	0	0	0	0	0	0	0	0	0	0	0	0	0	0	0	0	0	0	0	0	0	0	0	10	0	0	0	0
ENSMUSG00000104164	0	0	0	0	0	0	0	0	0	0	0	0	0	0	0	0	0	0	0	0	0	0	0	0	0	0	0	0	0	0	0	0	0	0	0	0	0	0	0	0	0	0	0	0	0	0	65	0	0
ENSMUSG00000103497	0	0	0	0	0	0	0	0	0	0	0	0	20	0	0	0	0	0	0	0	0	0	0	0	0	0	0	0	0	0	0	0	0	0	0	0	0	0	34	0	0	0	0	0	0	0	0	0	0
ENSMUSG00000026356	0	0	0	0	5	0	8	0	9	0	0	0	0	0	18	0	0	0	0	0	0	0	1	0	12	0	2	0	0	0	2	0	4	0	0	0	8	0	10	0	0	0	7	0	0	0	6	0	5
ENSMUSG00000045382	0	0	0	0	6	0	4	0	0	0	0	0	0	0	0	0	0	0	12	0	0	0	0	0	0	0	0	0	0	0	0	0	0	0	0	0	0	0	0	0	0	0	0	0	0	0	0	0	0
ENSMUSG00000026399	0	0	0	0	0	0	86	0	4	0	0	0	0	0	0	0	0	0	0	0	2	0	0	0	0	0	0	0	0	0	0	0	0	0	0	0	14	0	0	0	0	0	97	0	0	0	0	0	194
ENSMUSG00000026409	0	0	0	0	0	0	10	0	0	0	0	0	0	0	0	0	0	0	0	0	0	0	0	0	0	0	0	0	0	0	0	0	52	0	0	0	0	0	0	0	0	0	0	0	0	0	0	0	0
ENSMUSG00000104515	0	0	0	0	0	0	0	0	0	0	0	0	0	0	0	0	0	0	0	0	0	0	0	0	0	0	0	0	0	0	0	0	0	0	0	0	0	0	0	0	0	0	0	0	0	0	21	0	0
ENSMUSG00000042510	0	0	0	0	0	0	0	0	0	0	0	0	0	0	0	0	0	0	0	0	0	0	0	0	0	0	0	0	0	0	0	0	0	0	0	0	21	0	0	0	0	0	12	0	0	0	0	0	12
ENSMUSG00000016528	0	0	0	0	14	0	46	0	10	0	42	0	0	0	0	0	0	0	9	0	0	0	0	0	1	0	107	0	0	0	2	0	30	0	0	0	0	0	19	0	0	0	0	0	0	0	17	0	0
ENSMUSG00000016526	0	0	0	0	0	0	0	0	0	0	0	0	0	0	0	0	0	0	0	0	0	0	0	0	0	0	0	0	1	0	0	0	0	0	0	0	0	0	0	0	0	0	0	0	8	0	0	0	0
ENSMUSG00000026430	0	0	0	0	0	0	0	0	0	0	0	0	0	0	0	0	0	0	0	0	0	0	0	0	0	0	0	0	0	0	0	0	32	0	0	0	0	0	91	0	0	0	0	0	0	0	0	0	0
ENSMUSG00000103975	0	0	0	0	0	0	0	0	0	0	0	0	0	0	0	0	0	0	0	0	0	0	0	0	0	0	0	0	0	0	0	0	0	0	31	0	2	0	0	0	0	0	0	0	0	0	0	0	0
ENSMUSG00000026437	0	0	0	0	0	0	0	0	0	0	0	0	0	0	0	0	0	0	0	0	0	0	0	0	0	0	0	0	0	0	0	0	0	0	0	0	0	0	0	0	0	0	0	0	0	0	0	0	0
ENSMUSG00000118219	0	0	0	0	0	0	0	0	0	0	0	0	0	0	0	0	0	0	0	0	0	0	0	0	0	0	0	0	0	0	0	0	0	0	0	0	0	0	0	0	0	0	0	0	70	0	0	0	0
ENSMUSG00000101549	0	0	0	0	0	0	0	0	0	0	0	0	0	0	0	0	0	0	0	0	0	0	0	0	23	0	0	0	0	0	0	0	0	0	0	0	0	0	0	0	0	0	0	0	0	0	0	0	0
ENSMUSG00000009772	0	0	0	0	0	0	2	0	0	0	0	0	9	0	6	0	0	0	8	0	0	0	0	0	0	0	0	0	0	0	13	0	0	0	0	0	0	0	0	0	0	0	0	0	54	0	0	0	1
ENSMUSG00000042046	0	0	0	0	0	0	29	0	0	0	0	0	0	0	0	0	0	0	0	0	0	0	0	0	9	0	39	0	0	0	0	0	0	0	0	0	0	0	0	0	0	0	0	0	0	0	45	0	0
ENSMUSG00000097760	0	0	0	0	0	0	0	0	0	0	0	0	0	0	0	0	0	0	0	0	0	0	0	0	0	0	34	0	0	0	0	0	0	0	0	0	0	0	0	0	0	0	0	0	0	0	0	0	0
ENSMUSG00000026439	0	0	0	0	0	0	25	0	0	0	0	0	0	0	0	0	0	0	0	0	0	0	0	0	0	0	0	0	0	0	0	0	91	0	0	0	17	0	0	0	0	0	0	0	0	0	0	0	0
ENSMUSG00000054387	0	0	0	0	0	0	0	0	0	0	0	0	0	0	13	0	0	0	0	0	0	0	0	0	0	0	0	0	11	0	0	0	11	0	0	0	43	0	0	0	0	0	15	0	16	0	0	0	34
ENSMUSG00000026447	0	0	0	0	0	0	0	0	0	0	0	0	0	0	0	0	0	0	0	0	0	0	0	0	0	0	0	0	0	0	6	0	0	0	0	0	0	0	0	0	0	0	0	0	11	0	0	0	0
ENSMUSG00000046062	0	0	0	0	0	0	0	0	0	0	0	0	0	0	0	0	0	0	43	0	0	0	0	0	0	0	0	0	0	0	0	0	0	0	4	0	20	0	36	0	0	0	15	0	20	0	0	0	0
ENSMUSG00000103421	0	0	0	0	0	0	0	0	0	0	0	0	0	0	0	0	0	0	0	0	0	0	0	0	0	0	0	0	0	0	0	0	0	0	0	0	29	0	0	0	0	0	0	0	0	0	0	0	22
ENSMUSG00000098306	0	0	0	0	0	0	0	0	0	0	0	0	0	0	0	0	0	0	0	0	0	0	0	0	0	0	0	0	0	0	0	0	0	0	0	0	29	0	0	0	0	0	0	0	0	0	0	0	22
ENSMUSG00000070644	0	0	0	0	0	0	0	0	0	0	0	0	0	0	0	0	0	0	0	0	0	0	0	0	0	0	0	0	0	0	0	0	0	0	0	0	0	0	0	0	0	0	0	0	0	0	0	0	0
ENSMUSG00000070643	0	0	0	0	0	0	0	0	0	0	0	0	0	0	0	0	0	0	0	0	0	0	0	0	0	0	0	0	0	0	0	0	0	0	0	0	0	0	0	0	0	0	0	0	0	0	0	0	0
ENSMUSG00000102976	0	0	123	0	94	0	0	0	8	0	0	0	7	0	22	0	18	0	9	0	1	0	28	0	56	0	26	0	19	0	0	0	0	0	23	0	30	0	59	0	0	0	2	0	44	0	81	0	40
ENSMUSG00000094410	0	0	122	0	94	0	0	0	8	0	0	0	6	0	22	0	17	0	18	0	1	0	28	0	55	0	24	0	19	0	0	0	0	0	22	0	30	0	59	0	0	0	2	0	44	0	72	0	48
ENSMUSG00000102049	0	0	0	0	0	0	0	0	0	0	0	0	0	0	0	0	0	0	8	0	0	0	0	0	0	0	0	0	0	0	0	0	0	0	0	0	0	0	0	0	0	0	0	0	0	0	0	0	8
ENSMUSG00000026463	0	0	0	0	0	0	0	0	0	0	0	0	0	0	0	0	0	0	0	0	0	0	0	0	0	0	0	0	0	0	0	0	0	0	0	0	0	0	1	0	0	0	0	0	0	0	0	0	0
ENSMUSG00000020423	0	0	0	0	144	0	74	0	79	0	119	0	46	0	62	0	0	0	0	0	35	0	0	0	14	0	0	0	0	0	17	0	26	0	0	0	0	0	103	0	0	0	70	0	47	0	0	0	0
ENSMUSG00000026457	0	0	0	0	6	0	54	0	7	0	49	0	29	0	0	0	0	0	11	0	0	0	0	0	25	0	9	0	0	0	0	0	7	0	22	0	11	0	12	0	0	0	11	0	23	0	56	0	12
ENSMUSG00000042207	0	0	72	0	14	0	0	0	14	0	0	0	12	0	7	0	3	0	22	0	2	0	0	0	55	0	72	0	0	0	40	0	1	0	0	0	33	0	36	0	3	0	0	0	3	0	15	0	0
ENSMUSG00000026429	0	0	0	0	40	0	0	0	63	0	73	0	0	0	16	0	0	0	0	0	8	0	0	0	22	0	0	0	0	0	43	0	0	0	0	0	37	0	0	0	0	0	0	0	13	0	6	0	0
ENSMUSG00000026426	0	0	0	0	25	0	33	0	0	0	0	0	0	0	0	0	0	0	3	0	0	0	0	0	0	0	0	0	0	0	0	0	0	0	0	0	0	0	40	0	0	0	0	0	0	0	0	0	0
ENSMUSG00000003051	0	0	0	0	22	0	0	0	0	0	0	0	0	0	0	0	0	0	0	0	0	0	0	0	0	0	0	0	0	0	0	0	0	0	0	0	0	0	0	0	0	0	0	0	0	0	0	0	0
ENSMUSG00000041889	0	0	0	0	0	0	0	0	0	0	0	0	0	0	0	0	0	0	0	0	0	0	0	0	0	0	39	0	0	0	0	0	0	0	0	0	0	0	0	0	0	0	0	0	0	0	0	0	0
ENSMUSG00000041879	0	0	0	0	0	0	53	0	15	0	34	0	0	0	0	0	10	0	0	0	0	0	0	0	23	0	98	0	51	0	21	0	19	0	37	0	21	0	350	0	0	0	0	0	2	0	0	0	1
ENSMUSG00000041801	0	0	0	0	0	0	0	0	0	0	43	0	0	0	0	0	0	0	4	0	0	0	0	0	0	0	48	0	0	0	0	0	0	0	0	0	0	0	0	0	0	0	18	0	0	0	0	0	0
ENSMUSG00000026418	0	0	0	0	0	0	0	0	0	0	0	0	299	0	0	0	0	0	0	0	0	0	0	0	44	0	0	0	0	0	0	0	754	0	0	0	0	0	402	0	0	0	0	0	0	0	0	0	0
ENSMUSG00000041782	0	0	0	0	0	0	0	0	0	0	0	0	0	0	0	0	0	0	0	0	0	0	0	0	21	0	0	0	0	0	0	0	0	0	0	0	46	0	0	0	0	0	8	0	41	0	0	0	30
ENSMUSG00000026414	0	0	0	0	0	0	0	0	0	0	0	0	48	0	0	0	0	0	0	0	9	0	0	0	0	0	0	0	0	0	0	0	107	0	0	0	0	0	179	0	0	0	0	0	0	0	0	0	0
ENSMUSG00000026411	0	0	0	0	45	0	12	0	17	0	0	0	20	0	0	0	0	0	0	0	20	0	0	0	44	0	82	0	18	0	0	0	0	0	7	0	22	0	0	0	0	0	70	0	71	0	61	0	113
ENSMUSG00000041483	0	0	0	0	0	0	0	0	13	0	0	0	0	0	0	0	0	0	0	0	0	0	0	0	25	0	0	0	0	0	18	0	0	0	0	0	0	0	0	0	0	0	0	0	16	0	0	0	0
ENSMUSG00000098243	0	0	0	0	0	0	0	0	0	0	0	0	0	0	0	0	0	0	0	0	0	0	0	0	0	0	0	0	0	0	0	0	6	0	0	0	0	0	0	0	0	0	0	0	0	0	4	0	0
ENSMUSG00000103038	0	0	0	0	0	0	0	0	0	0	0	0	89	0	0	0	0	0	0	0	0	0	0	0	0	0	0	0	0	0	0	0	0	0	0	0	0	0	0	0	0	0	0	0	0	0	0	0	0
ENSMUSG00000102277	0	0	0	0	0	0	0	0	0	0	0	0	0	0	0	0	0	0	0	0	0	0	0	0	0	0	0	0	0	0	0	0	0	0	0	0	0	0	0	0	0	0	0	0	0	0	0	0	0
ENSMUSG00000103427	0	0	0	0	0	0	0	0	0	0	0	0	0	0	0	0	0	0	0	0	0	0	0	0	0	0	0	0	0	0	0	0	0	0	0	0	0	0	0	0	0	0	0	0	0	0	0	0	0
ENSMUSG00000079283	0	0	0	0	0	0	0	0	0	0	0	0	0	0	0	0	0	0	9	0	0	0	0	0	0	0	0	0	4	0	14	0	0	0	36	0	0	0	14	0	0	0	4	0	0	0	0	0	0
ENSMUSG00000104436	0	0	0	0	0	0	0	0	0	0	0	0	0	0	0	0	0	0	0	0	0	0	70	0	0	0	0	0	0	0	0	0	0	0	0	0	0	0	0	0	0	0	0	0	0	0	0	0	0
ENSMUSG00000033964	0	0	212	0	0	0	0	0	0	0	0	0	9	0	0	0	0	0	14	0	0	0	0	0	0	0	0	0	0	0	0	0	0	0	0	0	0	0	0	0	0	0	0	0	24	0	0	0	0
ENSMUSG00000033952	0	0	0	0	0	0	1	0	8	0	12	0	0	0	0	0	7	0	78	0	0	0	0	0	0	0	0	0	0	0	1	0	0	0	0	0	1	0	0	0	0	0	0	0	1	0	0	0	0
ENSMUSG00000026368	0	0	0	0	0	0	0	0	0	0	0	0	0	0	0	0	0	0	0	0	0	0	0	0	0	0	0	0	0	0	0	0	0	0	0	0	0	0	0	0	0	0	0	0	0	0	0	0	0
ENSMUSG00000102740	0	0	0	0	1	0	8	0	2	0	0	0	5	0	5	0	0	0	5	0	0	0	0	0	1	0	0	0	1	0	10	0	2	0	1	0	5	0	0	0	0	0	0	0	7	0	4	0	0
ENSMUSG00000018196	0	0	0	0	0	0	41	0	6	0	0	0	8	0	0	0	0	0	58	0	0	0	0	0	11	0	0	0	0	0	4	0	16	0	0	0	1	0	28	0	0	0	18	0	0	0	0	0	26
ENSMUSG00000018199	0	0	0	0	0	0	0	0	33	0	0	0	181	0	0	0	0	0	0	0	0	0	0	0	0	0	0	0	0	0	71	0	116	0	0	0	0	0	0	0	0	0	267	0	93	0	0	0	23
ENSMUSG00000018189	0	0	0	0	0	0	0	0	0	0	76	0	136	0	50	0	0	0	79	0	0	0	0	0	40	0	0	0	0	0	40	0	0	0	0	0	156	0	52	0	0	0	13	0	151	0	0	0	15
ENSMUSG00000100455	0	0	0	0	0	0	0	0	0	0	0	0	0	0	0	0	0	0	0	0	0	0	0	0	0	0	0	0	0	0	0	0	0	0	0	0	0	0	0	0	0	0	0	0	0	0	0	0	0
ENSMUSG00000026360	0	0	0	0	63	0	0	0	116	0	0	0	0	0	7	0	0	0	0	0	0	0	0	0	0	0	0	0	0	0	0	0	0	0	0	0	0	0	0	0	0	0	0	0	0	0	0	0	0
ENSMUSG00000056220	0	0	0	0	7	0	0	0	0	0	188	0	0	0	0	0	0	0	0	0	0	0	0	0	0	0	0	0	0	0	0	0	0	0	0	0	0	0	0	0	0	0	0	0	0	0	0	0	0
ENSMUSG00000006010	0	0	0	0	0	0	0	0	1	0	23	0	0	0	0	0	8	0	6	0	1	0	0	0	0	0	0	0	0	0	1	0	0	0	0	0	0	0	0	0	0	0	22	0	0	0	0	0	6
ENSMUSG00000052748	0	0	124	0	24	0	28	0	5	0	0	0	8	0	0	0	0	0	0	0	0	0	0	0	17	0	0	0	0	0	7	0	11	0	0	0	35	0	0	0	0	0	123	0	0	0	0	0	8
ENSMUSG00000053286	0	0	0	0	3	0	4	0	0	0	0	0	0	0	0	0	2	0	0	0	0	0	0	0	0	0	22	0	0	0	0	0	0	0	0	0	14	0	2	0	1	0	0	0	64	0	15	0	0
ENSMUSG00000026484	0	0	0	0	35	0	0	0	0	0	22	0	58	0	0	0	0	0	18	0	0	0	0	0	11	0	1	0	0	0	85	0	0	0	49	0	3	0	0	0	0	0	6	0	51	0	56	0	259
ENSMUSG00000100594	0	0	0	0	0	0	0	0	0	0	0	0	0	0	0	0	0	0	0	0	0	0	0	0	0	0	0	0	0	0	0	0	0	0	0	0	0	0	0	0	0	0	0	0	0	0	0	0	0
ENSMUSG00000014980	0	0	0	0	1	0	0	0	0	0	0	0	0	0	0	0	0	0	4	0	0	0	0	0	0	0	0	0	0	0	12	0	14	0	18	0	8	0	0	0	0	0	0	0	11	0	2	0	0
ENSMUSG00000100394	0	0	0	0	0	0	0	0	0	0	0	0	0	0	0	0	0	0	0	0	0	0	0	0	0	0	0	0	0	0	0	0	0	0	27	0	0	0	0	0	0	0	0	0	0	0	0	0	0
ENSMUSG00000026478	1	0	126	0	19	0	38	0	0	0	203	0	24	0	29	0	0	0	37	0	5	0	0	0	62	0	0	0	0	0	1	0	11	0	0	0	4	0	47	0	0	0	15	0	0	0	7	0	8
ENSMUSG00000042699	0	0	0	0	40	0	21	0	0	0	24	0	0	0	0	0	0	0	9	0	0	0	0	0	4	0	95	0	303	0	11	0	62	0	31	0	3	0	0	0	1	0	22	0	65	0	5	0	49
ENSMUSG00000042684	0	0	0	0	0	0	0	0	0	0	0	0	0	0	0	0	0	0	0	0	0	0	0	0	0	0	0	0	0	0	0	0	0	0	0	0	100	0	0	0	0	0	290	0	0	0	0	0	137
ENSMUSG00000026475	0	0	0	0	0	0	0	0	0	0	0	0	0	0	0	0	0	0	0	0	0	0	0	0	0	0	0	0	0	0	0	0	0	0	0	0	0	0	0	0	0	0	0	0	0	0	0	0	0
ENSMUSG00000066800	0	0	0	0	0	0	0	0	22	0	0	0	0	0	0	0	0	0	0	0	0	0	0	0	0	0	7	0	0	0	0	0	0	0	0	0	0	0	0	0	0	0	0	0	0	0	0	0	0
ENSMUSG00000026473	0	0	2	0	2	0	0	0	32	0	0	0	0	0	2	0	0	0	4	0	0	0	9	0	0	0	34	0	18	0	8	0	0	0	2	0	129	0	0	0	1	0	47	0	16	0	62	0	89
ENSMUSG00000026470	0	0	0	0	1	0	48	0	0	0	0	0	0	0	0	0	0	0	0	0	0	0	0	0	0	0	0	0	0	0	5	0	0	0	90	0	0	0	0	0	0	0	0	0	15	0	0	0	0
ENSMUSG00000073535	0	0	0	0	0	0	0	0	0	0	0	0	0	0	0	0	0	0	0	0	0	0	0	0	0	0	0	0	0	0	0	0	0	0	0	0	0	0	0	0	0	0	0	0	0	0	0	0	0
ENSMUSG00000033684	0	0	0	0	0	0	0	0	0	0	0	0	0	0	0	0	0	0	0	0	0	0	0	0	0	0	0	0	0	0	0	0	0	0	0	0	0	0	0	0	0	0	0	0	0	0	0	0	0
ENSMUSG00000026466	0	0	0	0	0	0	0	0	49	0	0	0	0	0	0	0	0	0	20	0	0	0	0	0	0	0	0	0	3	0	0	0	0	0	0	0	15	0	5	0	0	0	0	0	0	0	0	0	0
ENSMUSG00000050565	0	0	216	0	0	0	0	0	19	0	0	0	0	0	0	0	0	0	0	0	0	0	0	0	37	0	0	0	2	0	22	0	31	0	114	0	13	0	49	0	0	0	15	0	7	0	0	0	28
ENSMUSG00000026600	0	0	314	0	0	0	0	0	0	0	0	0	0	0	0	0	0	0	0	0	0	0	0	0	0	0	0	0	0	0	0	0	26	0	0	0	92	0	0	0	0	0	70	0	93	0	0	0	42
ENSMUSG00000026596	0	0	0	0	0	0	0	0	0	0	0	0	0	0	0	0	0	0	0	0	0	0	0	0	0	0	0	0	0	0	0	0	0	0	64	0	0	0	0	0	0	0	18	0	34	0	0	0	0
ENSMUSG00000102961	0	0	0	0	0	0	0	0	0	0	0	0	0	0	0	0	0	0	0	0	0	0	0	0	0	0	0	0	0	0	0	0	0	0	0	0	0	0	9	0	0	0	0	0	0	0	0	0	0
ENSMUSG00000103808	0	0	0	0	0	0	0	0	0	0	0	0	0	0	0	0	0	0	0	0	0	0	0	0	0	0	0	0	0	0	0	0	0	0	0	0	0	0	0	0	0	0	0	0	0	0	0	0	0
ENSMUSG00000033488	0	0	0	0	0	0	0	0	0	0	0	0	0	0	0	0	0	0	0	0	0	0	0	0	0	0	0	0	0	0	0	0	0	0	0	0	0	0	0	0	0	0	0	0	0	0	32	0	0
ENSMUSG00000073530	0	0	0	0	0	0	0	0	70	0	0	0	0	0	0	0	0	0	0	0	0	0	0	0	0	0	0	0	0	0	0	0	0	0	0	0	0	0	0	0	0	0	0	0	0	0	0	0	0
ENSMUSG00000090394	0	0	0	0	0	0	0	0	0	0	0	0	0	0	0	0	0	0	0	0	1	0	0	0	0	0	0	0	0	0	0	0	0	0	0	0	0	0	0	0	0	0	0	0	5	0	0	0	0
ENSMUSG00000014226	0	0	0	0	18	0	3	0	36	0	32	0	10	0	0	0	0	0	17	0	0	0	0	0	104	0	0	0	0	0	56	0	14	0	50	0	28	0	6	0	1	0	0	0	30	0	100	0	16
ENSMUSG00000103006	0	0	0	0	0	0	0	0	0	0	18	0	0	0	0	0	0	0	0	0	0	0	0	0	0	0	0	0	0	0	0	0	0	0	0	0	0	0	0	0	0	0	0	0	0	0	0	0	0
ENSMUSG00000043467	0	0	0	0	0	0	0	0	0	0	0	0	0	0	0	0	0	0	0	0	0	0	0	0	0	0	0	0	0	0	0	0	0	0	0	0	0	0	0	0	0	0	0	0	1	0	0	0	0
ENSMUSG00000026709	0	0	0	0	0	0	0	0	0	0	0	0	0	0	0	0	0	0	0	0	0	0	0	0	0	0	0	0	0	0	0	0	7	0	0	0	0	0	0	0	0	0	0	0	0	0	0	0	0
ENSMUSG00000026708	0	0	0	0	0	0	0	0	0	0	0	0	0	0	0	0	0	0	0	0	0	0	0	0	17	0	0	0	0	0	0	0	0	0	0	0	0	0	0	0	0	0	0	0	0	0	0	0	0
ENSMUSG00000026705	0	0	13	0	0	0	0	0	0	0	0	0	0	0	0	0	0	0	0	0	0	0	0	0	0	0	0	0	0	0	0	0	0	0	0	0	0	0	0	0	0	0	0	0	0	0	0	0	0
ENSMUSG00000026701	0	0	0	0	4	0	1	0	0	0	0	0	0	0	0	0	0	0	0	0	0	0	1	0	5	0	7	0	12	0	16	0	6	0	0	0	3	0	3	0	0	0	0	0	2	0	1	0	2
ENSMUSG00000026698	0	0	0	0	0	0	0	0	0	0	0	0	0	0	0	0	0	0	0	0	0	0	0	0	0	0	0	0	0	0	0	0	0	0	70	0	0	0	2	0	0	0	42	0	56	0	67	0	0
ENSMUSG00000040265	0	0	0	0	0	0	0	0	0	0	15	0	0	0	0	0	0	0	0	0	0	0	0	0	0	0	0	0	0	0	0	0	0	0	0	0	0	0	0	0	0	0	106	0	0	0	0	0	0
ENSMUSG00000090260	0	0	0	0	0	0	0	0	0	0	0	0	0	0	0	0	0	0	0	0	0	0	0	0	0	0	0	0	0	0	0	0	0	0	0	0	0	0	0	0	0	0	0	0	0	0	0	0	0
ENSMUSG00000078190	0	0	0	0	0	0	0	0	0	0	0	0	0	0	0	0	0	0	0	0	0	0	0	0	0	0	0	0	0	0	0	0	0	0	0	0	0	0	0	0	0	0	0	0	0	0	0	0	0
ENSMUSG00000026692	0	0	0	0	0	0	0	0	0	0	0	0	0	0	0	0	0	0	0	0	0	0	0	0	0	0	0	0	0	0	0	0	0	0	0	0	4	0	0	0	0	0	11	0	0	0	0	0	0
ENSMUSG00000040181	0	0	0	0	0	0	0	0	0	0	0	0	0	0	0	0	0	0	0	0	0	0	0	0	0	0	0	0	0	0	0	0	0	0	0	0	75	0	0	0	0	0	32	0	0	0	0	0	38
ENSMUSG00000026586	0	0	0	0	47	0	30	0	23	0	137	0	50	0	0	0	74	0	85	0	0	0	0	0	2	0	0	0	0	0	0	0	0	0	0	0	0	0	0	0	0	0	0	0	0	0	0	0	0
ENSMUSG00000096984	0	0	0	0	0	0	0	0	0	0	0	0	0	0	0	0	0	0	0	0	0	0	0	0	0	0	0	0	0	0	0	0	0	0	0	0	0	0	0	0	0	0	0	0	0	0	0	0	0
ENSMUSG00000040124	0	0	104	0	2	0	0	0	0	0	0	0	0	0	0	0	0	0	0	0	0	0	0	0	32	0	0	0	0	0	0	0	0	0	0	0	0	0	0	0	0	0	0	0	0	0	0	0	0
ENSMUSG00000026584	0	0	0	0	0	0	0	0	0	0	5	0	0	0	0	0	0	0	0	0	0	0	0	0	2	0	0	0	0	0	0	0	8	0	0	0	2	0	0	0	0	0	0	0	2	0	0	0	2
ENSMUSG00000041406	0	0	0	0	0	0	0	0	0	0	94	0	0	0	0	0	0	0	0	0	0	0	0	0	62	0	0	0	0	0	0	0	9	0	0	0	3	0	0	0	0	0	0	0	0	0	0	0	6
ENSMUSG00000026577	0	0	0	0	11	0	0	0	0	0	0	0	0	0	0	0	0	0	17	0	0	0	0	0	35	0	0	0	0	0	0	0	0	0	0	0	0	0	0	0	0	0	0	0	0	0	0	0	0
ENSMUSG00000026575	0	0	5	0	0	0	0	0	0	0	2	0	0	0	32	0	0	0	72	0	0	0	43	0	34	0	0	0	0	0	18	0	0	0	0	0	0	0	0	0	0	0	2	0	1	0	0	0	1
ENSMUSG00000026576	12	0	121	0	0	0	0	0	0	0	0	0	2	0	1	0	0	0	1	0	0	0	1	0	2	0	0	0	0	0	1	0	0	0	0	0	13	0	0	0	0	0	33	0	30	0	0	0	0
ENSMUSG00000102389	0	0	0	0	0	0	0	0	0	0	0	0	0	0	0	0	0	0	0	0	0	0	0	0	0	0	0	0	0	0	0	0	0	0	0	0	0	0	0	0	0	0	0	0	0	0	0	0	0
ENSMUSG00000040848	1	0	0	0	0	0	0	0	0	0	0	0	0	0	0	0	0	0	0	0	0	0	0	0	0	0	0	0	0	0	0	0	0	0	0	0	43	0	0	0	0	0	75	0	0	0	98	0	0
ENSMUSG00000026565	0	0	0	0	0	0	6	0	0	0	0	0	0	0	0	0	0	0	0	0	0	0	0	0	0	0	0	0	0	0	0	0	0	0	0	0	13	0	0	0	0	0	0	0	1	0	0	0	0
ENSMUSG00000026564	0	0	0	0	0	0	0	0	0	0	0	0	0	0	0	0	0	0	0	0	0	0	0	0	0	0	0	0	0	0	0	0	23	0	0	0	0	0	0	0	0	0	0	0	0	0	0	0	0
ENSMUSG00000040612	0	0	0	0	0	0	151	0	0	0	0	0	6	0	0	0	0	0	0	0	0	0	0	0	0	0	0	0	0	0	0	0	0	0	0	0	0	0	0	0	0	0	0	0	0	0	0	0	0
ENSMUSG00000026563	0	0	0	0	0	0	0	0	0	0	0	0	0	0	21	0	0	0	5	0	0	0	0	0	0	0	0	0	0	0	0	0	0	0	0	0	0	0	0	0	0	0	0	0	77	0	0	0	0
ENSMUSG00000040596	0	0	0	0	0	0	0	0	0	0	0	0	0	0	27	0	0	0	0	0	4	0	0	0	0	0	0	0	0	0	0	0	0	0	0	0	0	0	0	0	0	0	2	0	63	0	0	0	0
ENSMUSG00000052428	0	0	34	0	0	0	0	0	0	0	0	0	0	0	0	0	0	0	0	0	0	0	0	0	0	0	0	0	0	0	0	0	0	0	0	0	0	0	0	0	0	0	0	0	0	0	0	0	0
ENSMUSG00000026687	0	0	0	0	0	0	0	0	0	0	0	0	0	0	0	0	0	0	0	0	0	0	0	0	0	0	0	0	0	0	55	0	0	0	0	0	91	0	0	0	0	0	26	0	0	0	107	0	39
ENSMUSG00000026688	0	0	0	0	0	0	10	0	4	0	0	0	0	0	0	0	5	0	0	0	8	0	0	0	13	0	0	0	0	0	0	0	20	0	0	0	168	0	0	0	0	0	191	0	0	0	0	0	129
ENSMUSG00000015843	0	0	0	0	0	0	0	0	0	0	0	0	0	0	0	0	0	0	0	0	0	0	0	0	0	0	0	0	0	0	0	0	0	0	0	0	0	0	0	0	0	0	0	0	0	0	0	0	0
ENSMUSG00000103780	0	0	0	0	0	0	0	0	36	0	0	0	0	0	0	0	0	0	0	0	0	0	0	0	0	0	0	0	0	0	30	0	0	0	0	0	0	0	0	0	0	0	0	0	0	0	0	0	0
ENSMUSG00000026683	0	0	0	0	66	0	78	0	57	0	204	0	0	0	0	0	0	0	123	0	0	0	0	0	0	0	0	0	0	0	11	0	0	0	0	0	0	0	0	0	4	0	0	0	32	0	56	0	0
ENSMUSG00000026678	0	0	0	0	0	0	0	0	0	0	0	0	0	0	0	0	0	0	0	0	0	0	0	0	0	0	0	0	0	0	0	0	0	0	0	0	0	0	236	0	0	0	0	0	0	0	0	0	0
ENSMUSG00000038530	0	0	0	0	0	0	0	0	0	0	0	0	0	0	0	0	0	0	0	0	0	0	0	0	0	0	0	0	0	0	0	0	4	0	0	0	0	0	0	0	0	0	0	0	0	0	0	0	0
ENSMUSG00000026670	0	0	74	0	0	0	0	0	0	0	0	0	0	0	0	0	13	0	11	0	0	0	0	0	0	0	0	0	0	0	37	0	0	0	0	0	37	0	0	0	0	0	0	0	18	0	0	0	0
ENSMUSG00000102418	0	0	0	0	0	0	0	0	0	0	0	0	0	0	0	0	0	0	0	0	0	0	0	0	0	0	0	0	0	0	0	0	26	0	0	0	0	0	0	0	0	0	0	0	0	0	0	0	0
ENSMUSG00000102752	0	0	0	0	0	0	0	0	0	0	0	0	0	0	0	0	0	0	0	0	0	0	0	0	0	0	0	0	0	0	0	0	0	0	0	0	0	0	0	0	0	0	0	0	0	0	0	0	0
ENSMUSG00000053925	0	0	0	0	0	0	0	0	0	0	0	0	0	0	0	0	0	0	0	0	0	0	0	0	0	0	0	0	0	0	9	0	0	0	0	0	0	0	16	0	0	0	11	0	0	0	11	0	28
ENSMUSG00000026659	0	0	68	0	0	0	0	0	0	0	0	0	0	0	0	0	0	0	0	0	0	0	0	0	17	0	0	0	0	0	22	0	0	0	0	0	2	0	69	0	0	0	41	0	22	0	46	0	113
ENSMUSG00000096968	0	0	0	0	0	0	0	0	0	0	0	0	0	0	0	0	0	0	0	0	0	0	0	0	0	0	0	0	0	0	5	0	0	0	0	0	0	0	7	0	0	0	7	0	13	0	0	0	0
ENSMUSG00000059498	0	0	0	0	0	0	0	0	0	0	0	0	0	0	0	0	0	0	0	0	0	0	0	0	0	0	0	0	0	0	0	0	0	0	0	0	0	0	0	0	0	0	36	0	0	0	0	0	0
ENSMUSG00000058076	0	0	0	0	36	0	23	0	0	0	11	0	15	0	4	0	0	0	13	0	0	0	23	0	17	0	0	0	0	0	14	0	6	0	38	0	36	0	16	0	0	0	16	0	76	0	35	0	20
ENSMUSG00000062729	0	0	0	0	0	0	31	0	17	0	0	0	0	0	0	0	0	0	0	0	0	0	0	0	0	0	0	0	0	0	0	0	0	0	0	0	0	0	0	0	0	0	0	0	0	0	0	0	34
ENSMUSG00000053483	1	0	0	0	0	0	0	0	14	0	0	0	55	0	0	0	5	0	6	0	0	0	0	0	0	0	0	0	0	0	2	0	0	0	0	0	0	0	0	0	0	0	0	0	0	0	0	0	0
ENSMUSG00000062963	0	0	0	0	8	0	19	0	10	0	40	0	0	0	9	0	0	0	14	0	0	0	19	0	55	0	0	0	0	0	3	0	0	0	0	0	37	0	0	0	0	0	28	0	7	0	0	0	14
ENSMUSG00000006412	0	0	0	0	5	0	4	0	0	0	6	0	11	0	5	0	0	0	5	0	0	0	18	0	7	0	0	0	25	0	6	0	6	0	8	0	21	0	30	0	0	0	11	0	12	0	15	0	5
ENSMUSG00000045259	0	0	0	0	0	0	0	0	0	0	0	0	0	0	0	0	0	0	0	0	0	0	0	0	0	0	0	0	0	0	0	0	0	0	0	0	0	0	0	0	0	0	0	0	0	0	0	0	0
ENSMUSG00000103711	0	0	0	0	0	0	0	0	0	0	0	0	0	0	0	0	0	0	0	0	0	0	0	0	0	0	0	0	0	0	0	0	0	0	0	0	0	0	0	0	0	0	0	0	0	0	0	0	0
ENSMUSG00000097045	0	0	0	0	0	0	0	0	0	0	0	0	0	0	0	0	0	0	0	0	0	0	0	0	0	0	0	0	0	0	0	0	0	0	0	0	0	0	0	0	0	0	0	0	0	0	0	0	0
ENSMUSG00000038235	0	0	0	0	20	0	0	0	0	0	0	0	0	0	0	0	0	0	0	0	2	0	0	0	22	0	0	0	0	0	0	0	0	0	0	0	86	0	0	0	0	0	14	0	7	0	0	0	0
ENSMUSG00000091993	0	0	0	0	49	0	0	0	0	0	0	0	0	0	0	0	0	0	5	0	0	0	0	0	0	0	0	0	19	0	0	0	0	0	0	0	0	0	16	0	0	0	184	0	57	0	38	0	0
ENSMUSG00000103380	0	0	0	0	0	0	0	0	38	0	23	0	0	0	0	0	0	0	0	0	0	0	0	0	0	0	7	0	0	0	0	0	0	0	0	0	0	0	0	0	0	0	2	0	3	0	0	0	0
ENSMUSG00000003464	0	0	0	0	0	0	0	0	34	0	0	0	0	0	0	0	0	0	102	0	0	0	0	0	24	0	9	0	68	0	0	0	41	0	0	0	78	0	0	0	0	0	24	0	0	0	42	0	0
ENSMUSG00000037995	0	0	0	0	0	0	0	0	0	0	0	0	0	0	0	0	0	0	12	0	0	0	10	0	30	0	0	0	0	0	0	0	0	0	0	0	0	0	0	0	0	0	0	0	6	0	2	0	0
ENSMUSG00000026547	0	0	73	0	37	0	0	0	0	0	27	0	0	0	0	0	0	0	20	0	0	0	0	0	0	0	58	0	0	0	100	0	0	0	0	0	153	0	0	0	1	0	99	0	0	0	25	0	119
ENSMUSG00000026544	0	0	0	0	0	0	0	0	0	0	0	0	0	0	0	0	0	0	0	0	0	0	0	0	0	0	0	0	0	0	0	0	0	0	0	0	0	0	0	0	0	0	0	0	0	0	0	0	0
ENSMUSG00000026526	0	0	0	0	0	0	0	0	38	0	66	0	17	0	2	0	7	0	0	0	0	0	0	0	46	0	0	0	1	0	37	0	0	0	0	0	246	0	0	0	0	0	9	0	39	0	0	0	0
ENSMUSG00000078185	0	0	0	0	0	0	0	0	0	0	0	0	0	0	0	0	0	0	13	0	0	0	0	0	0	0	0	0	0	0	0	0	0	0	0	0	0	0	0	0	0	0	0	0	0	0	0	0	0
ENSMUSG00000039748	0	0	0	0	50	0	4	0	0	0	0	0	0	0	0	0	0	0	4	0	0	0	0	0	0	0	118	0	0	0	1	0	25	0	0	0	23	0	0	0	0	0	0	0	122	0	15	0	0
ENSMUSG00000078184	0	0	5	0	14	0	13	0	0	0	3	0	13	0	6	0	0	0	32	0	0	0	9	0	5	0	11	0	15	0	9	0	11	0	2	0	12	0	10	0	0	0	5	0	25	0	11	0	5
ENSMUSG00000019699	0	0	0	0	0	0	0	0	0	0	0	0	0	0	67	0	0	0	0	0	0	0	0	0	0	0	0	0	0	0	0	0	0	0	0	0	0	0	0	0	0	0	0	0	0	0	0	0	0
ENSMUSG00000102133	0	0	0	0	0	0	0	0	0	0	0	0	0	0	0	0	0	0	0	0	0	0	0	0	0	0	0	0	0	0	0	0	0	0	0	0	0	0	0	0	0	0	0	0	0	0	0	0	0
ENSMUSG00000102749	0	0	0	0	0	0	0	0	17	0	0	0	0	0	0	0	0	0	0	0	0	0	0	0	0	0	0	0	0	0	0	0	0	0	0	0	0	0	0	0	0	0	0	0	35	0	0	0	0
ENSMUSG00000063659	0	0	36	0	0	0	0	0	0	0	0	0	0	0	0	0	0	0	0	0	0	0	0	0	5	0	0	0	0	0	0	0	0	0	0	0	0	0	16	0	0	0	0	0	33	0	0	0	0
ENSMUSG00000015961	0	0	0	0	0	0	0	0	0	0	62	0	60	0	0	0	14	0	58	0	0	0	0	0	23	0	0	0	0	0	37	0	0	0	0	0	10	0	33	0	0	0	0	0	133	0	0	0	37
ENSMUSG00000026500	0	0	41	0	13	0	43	0	0	0	18	0	17	0	2	0	2	0	8	0	0	0	0	0	0	0	0	0	44	0	39	0	0	0	10	0	6	0	2	0	0	0	0	0	14	0	0	0	34
ENSMUSG00000026491	0	0	0	0	0	0	25	0	0	0	0	0	35	0	0	0	10	0	7	0	0	0	0	0	1	0	0	0	0	0	0	0	0	0	0	0	15	0	6	0	0	0	0	0	0	0	17	0	4
ENSMUSG00000010609	0	0	0	0	0	0	0	0	0	0	0	0	0	0	0	0	0	0	0	0	0	0	0	0	0	0	0	0	0	0	0	0	0	0	0	0	0	0	0	0	0	0	0	0	0	0	16	0	0
ENSMUSG00000026496	0	0	0	0	21	0	0	0	0	0	0	0	75	0	5	0	0	0	66	0	0	0	0	0	0	0	109	0	50	0	73	0	8	0	23	0	18	0	30	0	0	0	0	0	78	0	43	0	35
ENSMUSG00000066652	0	0	0	0	0	0	0	0	0	0	0	0	0	0	0	0	0	0	0	0	0	0	0	0	0	0	0	0	0	0	0	0	0	0	0	0	0	0	11	0	0	0	0	0	0	0	0	0	0
ENSMUSG00000038793	0	0	0	0	0	0	0	0	0	0	42	0	0	0	0	0	0	0	0	0	0	0	0	0	0	0	0	0	0	0	0	0	0	0	0	0	0	0	0	0	0	0	0	0	0	0	0	0	0
ENSMUSG00000038733	0	0	12	0	11	0	0	0	11	0	8	0	0	0	26	0	9	0	0	0	0	0	0	0	44	0	0	0	0	0	7	0	35	0	2	0	20	0	29	0	0	0	4	0	56	0	1	0	6
ENSMUSG00000026514	0	0	0	0	0	0	0	0	0	0	0	0	0	0	0	0	0	0	0	0	0	0	0	0	0	0	0	0	0	0	0	0	0	0	0	0	0	0	0	0	0	0	0	0	0	0	0	0	0
ENSMUSG00000102760	0	0	0	0	0	0	0	0	0	0	0	0	0	0	0	0	0	0	0	0	0	0	2	0	0	0	0	0	0	0	0	0	0	0	0	0	0	0	0	0	0	0	0	0	0	0	0	0	0
ENSMUSG00000026511	0	0	44	0	73	0	0	0	35	0	123	0	137	0	6	0	0	0	74	0	0	0	0	0	75	0	39	0	103	0	5	0	0	0	70	0	58	0	16	0	0	0	39	0	45	0	38	0	28
ENSMUSG00000038633	0	0	0	0	0	0	0	0	42	0	54	0	41	0	23	0	14	0	0	0	0	0	0	0	0	0	0	0	0	0	54	0	0	0	43	0	197	0	207	0	0	0	242	0	26	0	93	0	54
ENSMUSG00000073482	0	0	0	0	0	0	0	0	0	0	0	0	0	0	0	0	0	0	0	0	0	0	0	0	0	0	0	0	0	0	0	0	0	0	0	0	0	0	0	0	0	0	0	0	0	0	0	0	0
ENSMUSG00000026510	0	0	0	0	33	0	0	0	0	0	0	0	0	0	0	0	1	0	0	0	0	0	0	0	0	0	0	0	0	0	0	0	0	0	0	0	0	0	0	0	0	0	0	0	47	0	0	0	0
ENSMUSG00000026509	0	0	0	0	0	0	0	0	0	0	0	0	0	0	0	0	0	0	38	0	0	0	0	0	0	0	0	0	15	0	0	0	0	0	0	0	69	0	0	0	0	0	0	0	58	0	0	0	67
ENSMUSG00000102234	0	0	0	0	0	0	0	0	0	0	0	0	0	0	0	0	0	0	0	0	0	0	0	0	0	0	0	0	0	0	0	0	0	0	0	0	2	0	0	0	0	0	0	0	0	0	0	0	0
ENSMUSG00000038576	0	0	0	0	0	0	0	0	0	0	0	0	0	0	0	0	0	0	0	0	0	0	0	0	0	0	0	0	0	0	0	0	0	0	0	0	0	0	0	0	0	0	0	0	1	0	0	0	0
ENSMUSG00000042901	0	0	0	0	6	0	0	0	0	0	0	0	6	0	0	0	0	0	0	0	0	0	0	0	45	0	0	0	2	0	13	0	0	0	0	0	0	0	0	0	0	0	1	0	9	0	0	0	0
ENSMUSG00000056050	0	0	58	0	0	0	0	0	0	0	17	0	0	0	0	0	0	0	0	0	0	0	0	0	7	0	0	0	0	0	0	0	0	0	28	0	41	0	7	0	0	0	0	0	62	0	53	0	0
ENSMUSG00000056050	0	0	0	0	34	0	0	0	0	0	0	0	0	0	0	0	0	0	0	0	0	0	0	0	0	0	0	0	0	0	0	0	0	0	0	0	0	0	0	0	0	0	0	0	0	0	0	0	0
ENSMUSG00000072258	0	0	0	0	23	0	0	0	0	0	0	0	0	0	0	0	0	0	0	0	0	0	0	0	0	0	0	0	0	0	0	0	0	0	0	0	36	0	0	0	0	0	0	0	51	0	36	0	0
ENSMUSG00000044854	0	0	0	0	0	0	0	0	0	0	0	0	0	0	0	0	0	0	0	0	0	0	0	0	0	0	0	0	0	0	0	0	0	0	0	0	8	0	0	0	0	0	4	0	0	0	0	0	0
ENSMUSG00000073481	0	0	58	0	32	0	49	0	27	0	154	0	0	0	0	0	11	0	38	0	0	0	0	0	93	0	1	0	91	0	0	0	1	0	0	0	116	0	0	0	0	0	113	0	0	0	0	0	62
ENSMUSG00000039349	0	0	0	0	0	0	0	0	0	0	0	0	0	0	0	0	0	0	0	0	0	0	0	0	0	0	0	0	0	0	0	0	0	0	0	0	0	0	0	0	0	0	4	0	0	0	0	0	5
ENSMUSG00000026620	0	0	0	0	0	0	0	0	0	0	0	0	0	0	54	0	0	0	0	0	0	0	0	0	0	0	0	0	0	0	14	0	0	0	0	0	0	0	0	0	0	0	0	0	0	0	0	0	0
ENSMUSG00000026617	0	0	0	0	0	0	0	0	0	0	0	0	0	0	0	0	0	0	1	0	0	0	43	0	0	0	0	0	0	0	26	0	0	0	0	0	6	0	0	0	0	0	0	0	0	0	0	0	0
ENSMUSG00000097261	0	0	0	0	0	0	0	0	0	0	0	0	0	0	0	0	0	0	0	0	0	0	0	0	0	0	0	0	0	0	0	0	78	0	0	0	0	0	40	0	0	0	0	0	0	0	0	0	0
ENSMUSG00000026615	0	0	84	0	28	0	20	0	0	0	104	0	0	0	0	0	0	0	97	0	3	0	19	0	82	0	214	0	222	0	182	0	178	0	160	0	182	0	41	0	0	0	60	0	225	0	195	0	59
ENSMUSG00000039246	0	0	0	0	0	0	0	0	0	0	0	0	0	0	0	0	0	0	0	0	2	0	0	0	0	0	0	0	0	0	0	0	0	0	0	0	0	0	87	0	0	0	0	0	0	0	0	0	0
ENSMUSG00000100393	0	0	0	0	0	0	0	0	1	0	0	0	0	0	0	0	1	0	0	0	0	0	0	0	0	0	0	0	0	0	0	0	0	0	0	0	0	0	0	0	0	0	0	0	0	0	0	0	0
ENSMUSG00000001305	0	0	0	0	0	0	24	0	0	0	5	0	0	0	0	0	0	0	11	0	2	0	52	0	37	0	0	0	72	0	20	0	0	0	0	0	34	0	67	0	0	0	0	0	69	0	75	0	1
ENSMUSG00000104394	0	0	0	0	0	0	0	0	0	0	0	0	25	0	0	0	0	0	0	0	0	0	0	0	0	0	0	0	0	0	0	0	0	0	0	0	0	0	0	0	1	0	0	0	5	0	3	0	0
ENSMUSG00000026610	0	0	0	0	0	0	0	0	0	0	0	0	0	0	0	0	0	0	0	0	0	0	0	0	0	0	0	0	0	0	0	0	33	0	0	0	0	0	0	0	0	0	0	0	0	0	0	0	0
ENSMUSG00000103732	0	0	0	0	0	0	0	0	0	0	0	0	0	0	0	0	0	0	0	0	0	0	0	0	0	0	0	0	0	0	0	0	0	0	0	0	0	0	0	0	0	0	0	0	0	0	0	0	0
ENSMUSG00000026608	0	0	0	0	0	0	0	0	0	0	0	0	35	0	0	0	0	0	0	0	0	0	0	0	0	0	19	0	0	0	0	0	0	0	44	0	32	0	22	0	2	0	0	0	0	0	0	0	0
ENSMUSG00000026604	1	0	3	0	25	0	0	0	0	0	0	0	0	0	0	0	0	0	0	0	0	0	0	0	0	0	0	0	0	0	33	0	0	0	9	0	0	0	0	0	0	0	0	0	95	0	46	0	1
ENSMUSG00000104435	0	0	46	0	0	0	0	0	0	0	48	0	0	0	0	0	0	0	3	0	0	0	0	0	14	0	102	0	0	0	0	0	0	0	0	0	57	0	0	0	0	0	18	0	78	0	15	0	61
ENSMUSG00000026603	0	0	63	0	0	0	0	0	0	0	59	0	0	0	0	0	0	0	3	0	5	0	0	0	31	0	136	0	0	0	0	0	0	0	0	0	52	0	0	0	0	0	21	0	84	0	21	0	65
ENSMUSG00000010175	0	0	0	0	0	0	0	0	0	0	0	0	2	0	0	0	0	0	19	0	0	0	0	0	0	0	0	0	0	0	0	0	0	0	0	0	0	0	0	0	0	0	0	0	0	0	0	0	0
ENSMUSG00000079045	0	0	0	0	0	0	0	0	0	0	0	0	0	0	0	0	0	0	0	0	0	0	0	0	0	0	0	0	0	0	0	0	0	0	0	0	0	0	0	0	0	0	0	0	0	0	0	0	0
ENSMUSG00000026634	0	0	0	0	0	0	62	0	0	0	0	0	0	0	0	0	3	0	0	0	0	0	0	0	0	0	0	0	0	0	9	0	0	0	0	0	0	0	180	0	0	0	68	0	55	0	0	0	0
ENSMUSG00000066595	0	0	0	0	24	0	0	0	0	0	0	0	0	0	0	0	0	0	6	0	0	0	0	0	0	0	0	0	0	0	5	0	0	0	0	0	0	0	0	0	0	0	0	0	0	0	0	0	0
ENSMUSG00000062510	0	0	0	0	112	0	32	0	0	0	0	0	0	0	0	0	0	0	0	0	0	0	0	0	5	0	0	0	0	0	28	0	0	0	0	0	0	0	0	0	0	0	0	0	26	0	0	0	0
ENSMUSG00000037499	0	0	23	0	9	0	29	0	10	0	21	0	0	0	0	0	11	0	14	0	7	0	0	0	10	0	66	0	72	0	16	0	0	0	0	0	14	0	26	0	0	0	0	0	35	0	40	0	11
ENSMUSG00000026627	0	0	145	0	0	0	0	0	0	0	0	0	0	0	0	0	0	0	0	0	0	0	0	0	0	0	0	0	0	0	0	0	48	0	0	0	0	0	0	0	0	0	0	0	24	0	0	0	0
ENSMUSG00000037474	0	0	0	0	22	0	31	0	4	0	0	0	110	0	52	0	11	0	35	0	0	0	0	0	59	0	3	0	233	0	59	0	0	0	177	0	45	0	0	0	4	0	0	0	0	0	107	0	11
ENSMUSG00000102840	0	0	0	0	0	0	0	0	0	0	0	0	0	0	0	0	0	0	0	0	2	0	0	0	0	0	0	0	0	0	0	0	0	0	0	0	0	0	0	0	0	0	0	0	0	0	0	0	0
ENSMUSG00000026622	0	0	0	0	2	0	0	0	29	0	1	0	0	0	0	0	0	0	5	0	4	0	0	0	0	0	0	0	0	0	0	0	0	0	0	0	7	0	42	0	0	0	0	0	0	0	0	0	0
ENSMUSG00000037434	0	0	0	0	0	0	0	0	0	0	0	0	0	0	0	0	0	0	0	0	0	0	0	0	0	0	0	0	0	0	0	0	0	0	0	0	5	0	0	0	0	0	18	0	0	0	0	0	59
ENSMUSG00000016181	0	0	0	0	0	0	0	0	0	0	0	0	0	0	0	0	0	0	7	0	0	0	0	0	16	0	0	0	0	0	0	0	0	0	0	0	0	0	0	0	0	0	0	0	13	0	0	0	0
ENSMUSG00000079144	0	0	0	0	0	0	0	0	0	0	1	0	0	0	0	0	0	0	0	0	0	0	0	0	10	0	0	0	0	0	0	0	0	0	0	0	9	0	0	0	0	0	0	0	0	0	0	0	0
ENSMUSG00000016194	0	0	0	0	0	0	0	0	0	0	0	0	0	0	0	0	0	0	0	0	0	0	0	0	0	0	0	0	0	0	0	0	0	0	0	0	0	0	0	0	0	0	0	0	0	0	0	0	0
ENSMUSG00000009633	0	0	0	0	0	0	0	0	0	0	29	0	0	0	0	0	0	0	0	0	0	0	0	0	0	0	0	0	0	0	0	0	42	0	0	0	0	0	0	0	0	0	0	0	0	0	0	0	0
ENSMUSG00000016179	0	0	0	0	0	0	0	0	0	0	0	0	0	0	0	0	0	0	0	0	0	0	0	0	0	0	0	0	0	0	0	0	4	0	0	0	0	0	0	0	0	0	0	0	46	0	0	0	0
ENSMUSG00000097850	0	0	0	0	1	0	0	0	0	0	0	0	0	0	0	0	0	0	0	0	0	0	0	0	0	0	0	0	0	0	0	0	0	0	0	0	0	0	0	0	0	0	0	0	4	0	0	0	0
ENSMUSG00000026640	0	0	0	0	0	0	0	0	0	0	0	0	0	0	0	0	0	0	0	0	0	0	0	0	0	0	0	0	0	0	0	0	0	0	0	0	0	0	0	0	0	0	0	0	3	0	0	0	0
ENSMUSG00000016481	0	0	0	0	0	0	0	0	0	0	0	0	0	0	0	0	0	0	0	0	0	0	0	0	0	0	0	0	6	0	6	0	0	0	0	0	0	0	0	0	0	0	6	0	4	0	0	0	2
ENSMUSG00000056718	0	0	0	0	0	0	1	0	0	0	0	0	0	0	0	0	0	0	1	0	0	0	0	0	0	0	0	0	1	0	2	0	0	0	0	0	0	0	1	0	0	0	0	0	5	0	0	0	0
ENSMUSG00000045319	0	0	0	0	0	0	0	0	0	0	0	0	0	0	0	0	0	0	0	0	0	0	0	0	0	0	0	0	0	0	0	0	0	0	0	0	0	0	0	0	0	0	0	0	0	0	0	0	0
ENSMUSG00000039063	0	0	0	0	0	0	0	0	0	0	0	0	0	0	0	0	0	0	0	0	0	0	0	0	0	0	0	0	0	0	0	0	0	0	0	0	0	0	0	0	0	0	0	0	0	0	46	0	0
ENSMUSG00000075534	0	0	0	0	0	0	0	0	0	0	0	0	0	0	0	0	0	0	0	0	0	0	0	0	0	0	0	0	63	0	0	0	0	0	0	0	0	0	0	0	0	0	0	0	0	0	0	0	0
ENSMUSG00000103223	0	0	0	0	0	0	0	0	0	0	0	0	0	0	0	0	0	0	0	0	0	0	0	0	0	0	0	0	0	0	0	0	0	0	0	0	0	0	0	0	0	0	0	0	0	0	3	0	0
ENSMUSG00000026773	0	0	0	0	0	0	0	0	0	0	0	0	0	0	0	0	0	0	0	0	0	0	0	0	0	0	0	0	0	0	0	0	0	0	0	0	0	0	0	0	0	0	0	0	0	0	0	0	0
ENSMUSG00000026768	0	0	0	0	0	0	0	0	0	0	0	0	0	0	0	0	9	0	0	0	0	0	0	0	0	0	0	0	0	0	0	0	0	0	0	0	0	0	0	0	0	0	0	0	0	0	0	0	0
ENSMUSG00000026730	0	0	0	0	31	0	0	0	0	0	2	0	93	0	17	0	0	0	0	0	0	0	0	0	0	0	0	0	0	0	0	0	0	0	0	0	0	0	0	0	0	0	0	0	0	0	0	0	0
ENSMUSG00000026728	0	0	97	0	26	0	114	0	27	0	206	0	334	0	101	0	0	0	210	0	1	0	59	0	1	0	299	0	27	0	96	0	100	0	0	0	0	0	126	0	2	0	0	0	0	0	0	0	0
ENSMUSG00000086657	0	0	0	0	0	0	0	0	0	0	1	0	0	0	0	0	0	0	0	0	0	0	0	0	0	0	0	0	0	0	0	0	0	0	0	0	11	0	0	0	0	0	0	0	0	0	0	0	0
ENSMUSG00000026712	0	0	0	0	0	0	0	0	0	0	0	0	0	0	0	0	0	0	0	0	0	0	0	0	0	0	0	0	0	0	0	0	0	0	0	0	0	0	0	0	0	0	0	0	0	0	0	0	0
ENSMUSG00000104034	0	0	0	0	0	0	0	0	0	0	0	0	0	0	0	0	0	0	0	0	0	0	0	0	0	0	0	0	0	0	0	0	0	0	0	0	0	0	0	0	0	0	0	0	0	0	0	0	0
ENSMUSG00000103778	0	0	0	0	0	0	0	0	0	0	0	0	0	0	0	0	0	0	0	0	0	0	0	0	0	0	173	0	0	0	0	0	0	0	0	0	0	0	0	0	0	0	0	0	0	0	0	0	0
ENSMUSG00000026739	0	0	0	0	0	0	0	0	0	0	0	0	0	0	0	0	0	0	0	0	0	0	0	0	0	0	0	0	0	0	0	0	0	0	0	0	0	0	0	0	1	0	0	0	0	0	57	0	0
ENSMUSG00000023094	0	0	0	0	0	0	0	0	23	0	0	0	0	0	0	0	0	0	0	0	0	0	0	0	0	0	0	0	72	0	0	0	0	0	39	0	0	0	0	0	0	0	0	0	0	0	0	0	0
ENSMUSG00000043415	0	0	0	0	0	0	0	0	10	0	0	0	0	0	0	0	0	0	0	0	9	0	0	0	0	0	0	0	0	0	0	0	0	0	0	0	0	0	0	0	0	0	0	0	0	0	0	0	0
ENSMUSG00000048550	0	0	0	0	0	0	0	0	0	0	0	0	0	0	0	0	0	0	1	0	0	0	0	0	0	0	0	0	0	0	0	0	20	0	0	0	0	0	0	0	0	0	0	0	0	0	0	0	0
ENSMUSG00000026975	0	0	0	0	1	0	0	0	0	0	64	0	0	0	0	0	15	0	0	0	0	0	0	0	0	0	0	0	0	0	0	0	0	0	0	0	0	0	67	0	0	0	0	0	1	0	0	0	0
ENSMUSG00000036850	0	0	0	0	12	0	0	0	0	0	0	0	9	0	22	0	0	0	14	0	7	0	0	0	24	0	0	0	28	0	11	0	61	0	38	0	49	0	36	0	0	0	0	0	1	0	94	0	19
ENSMUSG00000036813	0	0	0	0	0	0	0	0	0	0	0	0	0	0	0	0	0	0	0	0	0	0	0	0	0	0	0	0	0	0	0	0	0	0	0	0	0	0	0	0	0	0	0	0	0	0	0	0	29
ENSMUSG00000026966	0	0	0	0	15	0	0	0	0	0	7	0	11	0	6	0	0	0	27	0	2	0	0	0	5	0	0	0	33	0	0	0	0	0	8	0	48	0	20	0	0	0	19	0	7	0	23	0	7
ENSMUSG00000026965	0	0	0	0	0	0	0	0	0	0	0	0	0	0	0	0	0	0	10	0	0	0	0	0	0	0	0	0	0	0	0	0	0	0	6	0	0	0	0	0	0	0	18	0	0	0	0	0	0
ENSMUSG00000026955	0	0	0	0	5	0	0	0	0	0	0	0	0	0	0	0	1	0	3	0	24	0	0	0	13	0	0	0	0	0	0	0	0	0	0	0	4	0	0	0	0	0	0	0	44	0	0	0	0
ENSMUSG00000015085	0	0	0	0	0	0	0	0	0	0	0	0	0	0	0	0	0	0	0	0	0	0	0	0	0	0	0	0	0	0	0	0	0	0	0	0	3	0	0	0	0	0	47	0	0	0	0	0	0
ENSMUSG00000015094	0	0	0	0	10	0	0	0	0	0	0	0	10	0	0	0	0	0	5	0	0	0	0	0	0	0	0	0	0	0	0	0	0	0	0	0	1	0	0	0	0	0	17	0	0	0	0	0	0
ENSMUSG00000047617	0	0	0	0	0	0	58	0	0	0	0	0	0	0	0	0	0	0	0	0	0	0	0	0	0	0	0	0	0	0	0	0	0	0	0	0	0	0	1	0	0	0	0	0	0	0	0	0	0
ENSMUSG00000015092	0	0	0	0	5	0	2	0	0	0	1	0	0	0	2	0	0	0	4	0	0	0	0	0	2	0	19	0	15	0	0	0	0	0	0	0	9	0	1	0	0	0	19	0	4	0	4	0	20
ENSMUSG00000026939	0	0	0	0	0	0	0	0	0	0	0	0	0	0	0	0	0	0	0	0	0	0	0	0	16	0	0	0	37	0	0	0	0	0	0	0	0	0	0	0	0	0	0	0	0	0	33	0	0
ENSMUSG00000049086	0	0	1	0	0	0	0	0	0	0	0	0	3	0	0	0	0	0	0	0	0	0	0	0	0	0	0	0	0	0	0	0	0	0	0	0	0	0	0	0	0	0	0	0	3	0	2	0	0
ENSMUSG00000075467	0	0	0	0	13	0	0	0	2	0	52	0	10	0	0	0	0	0	0	0	4	0	35	0	7	0	0	0	0	0	1	0	1	0	8	0	0	0	14	0	0	0	0	0	22	0	0	0	0
ENSMUSG00000085767	0	0	0	0	0	0	0	0	0	0	0	0	0	0	0	0	0	0	0	0	0	0	0	0	11	0	0	0	0	0	1	0	0	0	0	0	0	0	0	0	0	0	0	0	4	0	0	0	0
ENSMUSG00000026927	0	0	0	0	0	0	0	0	0	0	0	0	0	0	0	0	0	0	4	0	0	0	0	0	18	0	0	0	0	0	2	0	0	0	0	0	0	0	0	0	0	0	0	0	24	0	0	0	0
ENSMUSG00000085543	0	0	0	0	0	0	3	0	0	0	0	0	0	0	0	0	0	0	9	0	0	0	0	0	0	0	0	0	0	0	0	0	0	0	0	0	0	0	0	0	0	0	0	0	0	0	0	0	0
ENSMUSG00000026921	0	0	0	0	0	0	0	0	0	0	0	0	0	0	0	0	0	0	0	0	0	0	0	0	0	0	0	0	38	0	0	0	0	0	0	0	7	0	0	0	0	0	0	0	0	0	23	0	5
ENSMUSG00000092356	0	0	0	0	0	0	2	0	0	0	0	0	0	0	0	0	0	0	0	0	1	0	0	0	0	0	0	0	20	0	0	0	0	0	0	0	4	0	0	0	0	0	0	0	0	0	0	0	0
ENSMUSG00000026922	0	0	0	0	2	0	0	0	0	0	30	0	0	0	0	0	0	0	0	0	0	0	0	0	0	0	0	0	0	0	0	0	12	0	0	0	0	0	0	0	0	0	0	0	0	0	0	0	0
ENSMUSG00000036186	0	0	0	0	0	0	26	0	0	0	0	0	0	0	0	0	0	0	0	0	14	0	0	0	18	0	0	0	66	0	0	0	0	0	0	0	0	0	0	0	0	0	0	0	11	0	0	0	0
ENSMUSG00000062647	0	0	12	0	15	0	8	0	3	0	21	0	0	0	27	0	2	0	22	0	2	0	21	0	17	0	27	0	16	0	6	0	8	0	10	0	28	0	26	0	0	0	14	0	40	0	29	0	15
ENSMUSG00000014873	0	0	0	0	34	0	26	0	0	0	0	0	0	0	0	0	0	0	80	0	7	0	0	0	0	0	0	0	7	0	0	0	0	0	2	0	0	0	1	0	0	0	2	0	0	0	0	0	26
ENSMUSG00000014867	0	0	87	0	66	0	100	0	55	0	6	0	77	0	0	0	2	0	14	0	0	0	0	0	41	0	0	0	181	0	0	0	6	0	30	0	139	0	42	0	0	0	217	0	59	0	0	0	65
ENSMUSG00000052406	0	0	0	0	0	0	0	0	0	0	63	0	0	0	0	0	0	0	39	0	0	0	0	0	0	0	161	0	0	0	0	0	0	0	0	0	0	0	0	0	0	0	18	0	0	0	27	0	0
ENSMUSG00000015488	0	0	0	0	0	0	80	0	0	0	0	0	0	0	0	0	0	0	86	0	0	0	0	0	0	0	0	0	0	0	11	0	0	0	0	0	14	0	18	0	0	0	0	0	0	0	31	0	0
ENSMUSG00000026833	0	0	0	0	6	0	0	0	0	0	46	0	0	0	0	0	0	0	0	0	0	0	0	0	12	0	0	0	0	0	27	0	0	0	0	0	1	0	0	0	0	0	0	0	0	0	4	0	4
ENSMUSG00000035772	0	0	0	0	0	0	6	0	0	0	0	0	0	0	0	0	0	0	0	0	0	0	0	0	0	0	0	0	0	0	27	0	0	0	0	0	30	0	12	0	0	0	0	0	0	0	0	0	7
ENSMUSG00000026816	0	0	14	0	0	0	0	0	0	0	44	0	0	0	0	0	0	0	0	0	0	0	0	0	0	0	0	0	72	0	20	0	0	0	0	0	0	0	0	0	0	0	0	0	19	0	0	0	0
ENSMUSG00000026809	0	0	0	0	0	0	0	0	0	0	0	0	0	0	0	0	0	0	0	0	0	0	0	0	0	0	0	0	0	0	0	0	0	0	0	0	0	0	0	0	0	0	0	0	0	0	0	0	0
ENSMUSG00000035666	0	0	0	0	0	0	19	0	0	0	0	0	0	0	8	0	0	0	45	0	0	0	0	0	0	0	0	0	0	0	0	0	0	0	18	0	0	0	0	0	0	0	0	0	6	0	0	0	0
ENSMUSG00000026806	0	0	0	0	0	0	0	0	0	0	0	0	0	0	0	0	0	0	42	0	0	0	0	0	0	0	0	0	0	0	0	0	0	0	0	0	0	0	0	0	0	0	0	0	0	0	0	0	0
ENSMUSG00000015337	0	0	0	0	0	0	5	0	0	0	5	0	0	0	2	0	0	0	0	0	0	0	0	0	0	0	0	0	23	0	0	0	14	0	0	0	1	0	0	0	0	0	0	0	0	0	0	0	1
ENSMUSG00000039648	0	0	0	0	0	0	0	0	0	0	0	0	0	0	0	0	0	0	0	0	0	0	0	0	0	0	0	0	0	0	0	0	0	0	0	0	0	0	0	0	0	0	0	0	28	0	0	0	58
ENSMUSG00000075419	0	0	0	0	0	0	0	0	0	0	0	0	0	0	0	0	0	0	0	0	0	0	0	0	0	0	0	0	0	0	0	0	0	0	0	0	0	0	0	0	0	0	0	0	0	0	41	0	14
ENSMUSG00000039476	0	0	0	0	28	0	22	0	0	0	0	0	0	0	0	0	0	0	0	0	0	0	0	0	0	0	0	0	72	0	0	0	0	0	4	0	0	0	369	0	2	0	0	0	0	0	91	0	0
ENSMUSG00000050737	0	0	0	0	0	0	24	0	24	0	0	0	0	0	0	0	0	0	0	0	0	0	0	0	32	0	0	0	79	0	0	0	0	0	0	0	0	0	0	0	0	0	0	0	0	0	0	0	0
ENSMUSG00000026849	0	0	1	0	0	0	93	0	0	0	0	0	0	0	0	0	20	0	30	0	0	0	0	0	66	0	104	0	0	0	33	0	0	0	9	0	64	0	85	0	3	0	0	0	0	0	55	0	0
ENSMUSG00000026851	0	0	0	0	23	0	0	0	0	0	0	0	0	0	0	0	0	0	0	0	0	0	2	0	45	0	72	0	28	0	2	0	0	0	19	0	5	0	0	0	0	0	0	0	29	0	0	0	0
ENSMUSG00000087430	0	0	0	0	0	0	0	0	12	0	0	0	0	0	0	0	0	0	0	0	0	0	0	0	0	0	0	0	0	0	0	0	0	0	0	0	0	0	0	0	0	0	0	0	0	0	0	0	0
ENSMUSG00000062661	0	0	0	0	0	0	15	0	0	0	0	0	0	0	0	0	0	0	3	0	0	0	0	0	0	0	0	0	0	0	0	0	0	0	0	0	0	0	0	0	0	0	0	0	0	0	0	0	0
ENSMUSG00000055632	0	0	0	0	0	0	0	0	0	0	31	0	0	0	0	0	0	0	0	0	0	0	0	0	0	0	0	0	0	0	0	0	0	0	0	0	0	0	0	0	0	0	0	0	0	0	2	0	0
ENSMUSG00000076441	0	0	0	0	0	0	0	0	0	0	4	0	0	0	0	0	0	0	0	0	0	0	0	0	0	0	0	0	0	0	0	0	0	0	0	0	3	0	0	0	0	0	0	0	0	0	0	0	4
ENSMUSG00000086216	0	0	0	0	0	0	0	0	0	0	0	0	19	0	0	0	0	0	0	0	0	0	0	0	0	0	0	0	0	0	0	0	0	0	0	0	0	0	0	0	0	0	0	0	0	0	0	0	0
ENSMUSG00000002550	0	0	0	0	0	0	0	0	0	0	0	0	0	0	0	0	0	0	3	0	0	0	0	0	2	0	0	0	0	0	0	0	0	0	0	0	0	0	0	0	0	0	0	0	0	0	0	0	0
ENSMUSG00000039205	0	0	0	0	0	0	0	0	0	0	0	0	0	0	0	0	0	0	0	0	0	0	0	0	0	0	0	0	0	0	8	0	0	0	0	0	22	0	0	0	0	0	0	0	0	0	0	0	0
ENSMUSG00000039195	0	0	0	0	0	0	0	0	0	0	0	0	0	0	0	0	0	0	0	0	0	0	0	0	0	0	0	0	0	0	3	0	0	0	0	0	13	0	0	0	0	0	0	0	0	0	0	0	0
ENSMUSG00000009555	0	0	0	0	8	0	0	0	0	0	44	0	0	0	0	0	1	0	0	0	0	0	0	0	0	0	0	0	5	0	0	0	5	0	0	0	7	0	5	0	0	0	8	0	15	0	0	0	6
ENSMUSG00000009563	0	0	0	0	0	0	0	0	0	0	9	0	0	0	0	0	0	0	4	0	0	0	0	0	1	0	0	0	0	0	0	0	0	0	0	0	1	0	0	0	0	0	0	0	0	0	0	0	9
ENSMUSG00000053746	0	0	0	0	0	0	0	0	0	0	0	0	0	0	0	0	0	0	0	0	0	0	0	0	0	0	0	0	0	0	0	0	14	0	0	0	28	0	0	0	0	0	0	0	0	0	0	0	0
ENSMUSG00000038987	0	0	0	0	0	0	0	0	0	0	0	0	0	0	0	0	0	0	0	0	0	0	0	0	0	0	0	0	0	0	0	0	9	0	0	0	10	0	0	0	0	0	0	0	0	0	0	0	0
ENSMUSG00000026796	0	0	0	0	9	0	0	0	0	0	0	0	0	0	0	0	0	0	0	0	0	0	0	0	0	0	0	0	0	0	8	0	0	0	0	0	2	0	0	0	0	0	2	0	1	0	0	0	0
ENSMUSG00000038900	0	0	0	0	0	0	0	0	0	0	0	0	0	0	14	0	0	0	5	0	0	0	0	0	0	0	0	0	0	0	0	0	0	0	0	0	0	0	0	0	0	0	0	0	0	0	0	0	0
ENSMUSG00000004105	0	0	0	0	27	0	0	0	0	0	53	0	0	0	0	0	0	0	0	0	0	0	0	0	0	0	0	0	0	0	0	0	0	0	0	0	0	0	0	0	0	0	0	0	0	0	0	0	0
ENSMUSG00000068966	0	0	0	0	0	0	0	0	0	0	0	0	0	0	0	0	0	0	0	0	0	0	0	0	0	0	0	0	0	0	0	0	0	0	4	0	0	0	24	0	0	0	0	0	19	0	0	0	0
ENSMUSG00000035949	0	0	0	0	0	0	20	0	0	0	0	0	37	0	0	0	0	0	11	0	0	0	0	0	0	0	82	0	0	0	0	0	0	0	0	0	0	0	0	0	0	0	0	0	25	0	0	0	0
ENSMUSG00000026869	0	0	0	0	0	0	69	0	0	0	0	0	0	0	0	0	9	0	2	0	0	0	83	0	0	0	0	0	0	0	0	0	41	0	0	0	26	0	1	0	0	0	77	0	48	0	0	0	29
ENSMUSG00000026873	0	0	0	0	0	0	0	0	3	0	0	0	0	0	0	0	0	0	0	0	0	0	0	0	0	0	0	0	0	0	0	0	0	0	0	0	1	0	0	0	0	0	0	0	0	0	0	0	0
ENSMUSG00000026878	0	0	23	0	37	0	20	0	0	0	0	0	14	0	12	0	11	0	11	0	0	0	0	0	28	0	4	0	0	0	0	0	26	0	0	0	30	0	49	0	0	0	26	0	40	0	14	0	26
ENSMUSG00000026879	0	0	0	0	5	0	0	0	5	0	4	0	0	0	0	0	0	0	0	0	0	0	0	0	0	0	0	0	0	0	0	0	0	0	0	0	1	0	0	0	0	0	3	0	0	0	0	0	0
ENSMUSG00000026895	0	0	0	0	21	0	13	0	15	0	10	0	14	0	3	0	0	0	7	0	0	0	5	0	22	0	51	0	0	0	14	0	29	0	0	0	123	0	41	0	0	0	33	0	64	0	37	0	45
ENSMUSG00000026887	0	0	0	0	0	0	0	0	0	0	1	0	0	0	0	0	0	0	0	0	0	0	0	0	0	0	0	0	1	0	0	0	0	0	0	0	26	0	0	0	0	0	0	0	13	0	0	0	0
ENSMUSG00000047250	0	0	0	0	0	0	40	0	0	0	0	0	0	0	0	0	0	0	0	0	0	0	0	0	0	0	0	0	0	0	0	0	0	0	0	0	0	0	6	0	0	0	0	0	0	0	0	0	0
ENSMUSG00000035403	0	0	0	0	0	0	0	0	0	0	0	0	55	0	0	0	0	0	0	0	0	0	0	0	0	0	0	0	0	0	0	0	0	0	0	0	0	0	0	0	0	0	0	0	0	0	0	0	0
ENSMUSG00000000247	0	0	0	0	0	0	0	0	0	0	0	0	0	0	19	0	0	0	13	0	0	0	0	0	0	0	0	0	0	0	9	0	9	0	0	0	0	0	0	0	0	0	0	0	48	0	0	0	0
ENSMUSG00000046618	0	0	0	0	0	0	0	0	0	0	0	0	0	0	0	0	0	0	0	0	0	0	0	0	0	0	0	0	0	0	0	0	0	0	0	0	0	0	0	0	0	0	0	0	0	0	0	0	0
ENSMUSG00000035295	0	0	0	0	0	0	0	0	0	0	2	0	8	0	1	0	0	0	0	0	1	0	1	0	2	0	0	0	7	0	0	0	2	0	2	0	4	0	0	0	0	0	0	0	7	0	2	0	10
ENSMUSG00000062997	0	0	0	0	7	0	0	0	0	0	0	0	10	0	5	0	0	0	1	0	0	0	8	0	2	0	0	0	22	0	5	0	5	0	5	0	9	0	1	0	0	0	0	0	18	0	3	0	13
ENSMUSG00000049252	0	0	0	0	0	0	30	0	0	0	0	0	0	0	0	0	0	0	0	0	0	0	0	0	0	0	0	0	0	0	0	0	0	0	0	0	0	0	0	0	0	0	0	0	0	0	0	0	0
ENSMUSG00000026866	0	0	0	0	0	0	0	0	0	0	0	0	0	0	0	0	0	0	0	0	0	0	0	0	0	0	13	0	0	0	0	0	0	0	0	0	15	0	0	0	0	0	0	0	0	0	0	0	0
ENSMUSG00000052248	0	0	0	0	0	0	0	0	0	0	0	0	0	0	0	0	0	0	0	0	0	0	0	0	0	0	0	0	9	0	0	0	0	0	0	0	0	0	0	0	0	0	0	0	0	0	0	0	0
ENSMUSG00000086353	0	0	0	0	0	0	0	0	0	0	0	0	0	0	0	0	0	0	0	0	0	0	0	0	0	0	0	0	0	0	0	0	0	0	0	0	0	0	0	0	0	0	0	0	0	0	0	0	0
ENSMUSG00000026765	0	0	0	0	0	0	0	0	0	0	0	0	0	0	0	0	0	0	0	0	6	0	0	0	0	0	1	0	0	0	0	0	0	0	0	0	0	0	0	0	0	0	0	0	94	0	0	0	0
ENSMUSG00000050447	0	0	0	0	0	0	0	0	0	0	0	0	21	0	0	0	0	0	0	0	0	0	0	0	0	0	0	0	0	0	0	0	0	0	0	0	0	0	0	0	0	0	0	0	0	0	0	0	0
ENSMUSG00000026766	0	0	195	0	0	0	0	0	0	0	0	0	107	0	1	0	0	0	197	0	0	0	0	0	136	0	230	0	138	0	26	0	16	0	110	0	17	0	119	0	0	0	5	0	210	0	0	0	154
ENSMUSG00000017144	0	0	0	0	14	0	3	0	12	0	170	0	86	0	0	0	0	0	0	0	0	0	0	0	41	0	0	0	0	0	61	0	0	0	43	0	0	0	0	0	0	0	0	0	0	0	94	0	0
ENSMUSG00000036249	0	0	0	0	0	0	0	0	0	0	0	0	0	0	0	0	0	0	0	0	0	0	0	0	0	0	0	0	0	0	0	0	0	0	0	0	0	0	0	0	0	0	0	0	0	0	0	0	0
ENSMUSG00000026950	0	0	0	0	0	0	0	0	0	0	0	0	0	0	0	0	0	0	0	0	0	0	0	0	0	0	0	0	0	0	0	0	0	0	0	0	0	0	0	0	0	0	0	0	0	0	0	0	0
ENSMUSG00000055371	0	0	0	0	90	0	0	0	0	0	0	0	81	0	0	0	0	0	49	0	0	0	0	0	0	0	0	0	0	0	0	0	0	0	0	0	0	0	0	0	0	0	0	0	0	0	0	0	0
ENSMUSG00000097857	0	0	0	0	0	0	0	0	0	0	0	0	0	0	0	0	0	0	0	0	0	0	0	0	0	0	0	0	0	0	0	0	0	0	0	0	0	0	0	0	0	0	0	0	0	0	0	0	21
ENSMUSG00000026960	0	0	0	0	0	0	4	0	0	0	0	0	88	0	169	0	0	0	54	0	0	0	105	0	0	0	38	0	141	0	0	0	0	0	0	0	1	0	0	0	0	0	40	0	9	0	0	0	22
ENSMUSG00000026826	0	0	0	0	0	0	0	0	52	0	0	0	0	0	0	0	1	0	0	0	0	0	0	0	0	0	16	0	0	0	0	0	5	0	0	0	0	0	0	0	0	0	0	0	0	0	2	0	0
ENSMUSG00000026827	0	0	0	0	0	0	0	0	0	0	0	0	0	0	48	0	0	0	0	0	0	0	67	0	36	0	0	0	0	0	0	0	23	0	0	0	0	0	26	0	0	0	45	0	8	0	47	0	0
ENSMUSG00000026836	0	0	0	0	0	0	0	0	0	0	0	0	18	0	0	0	0	0	0	0	0	0	0	0	0	0	0	0	0	0	0	0	0	0	0	0	0	0	0	0	0	0	0	0	1	0	0	0	14
ENSMUSG00000026839	0	0	0	0	0	0	3	0	26	0	0	0	0	0	0	0	0	0	0	0	0	0	0	0	0	0	0	0	0	0	0	0	0	0	0	0	0	0	0	0	0	0	0	0	0	0	0	0	0
ENSMUSG00000026989	0	0	0	0	30	0	0	0	0	0	0	0	0	0	0	0	0	0	0	0	0	0	0	0	0	0	0	0	0	0	0	0	0	0	0	0	0	0	0	0	0	0	0	0	0	0	0	0	0
ENSMUSG00000026980	0	0	0	0	0	0	0	0	0	0	0	0	0	0	0	0	0	0	0	0	0	0	0	0	0	0	0	0	0	0	12	0	0	0	0	0	51	0	0	0	2	0	0	0	0	0	0	0	0
ENSMUSG00000064289	0	0	0	0	0	0	129	0	0	0	5	0	0	0	0	0	0	0	0	0	0	0	0	0	0	0	0	0	0	0	0	0	0	0	0	0	0	0	0	0	0	0	0	0	0	0	0	0	0
ENSMUSG00000026893	0	0	0	0	0	0	0	0	0	0	0	0	0	0	0	0	0	0	23	0	0	0	0	0	0	0	0	0	0	0	0	0	0	0	0	0	0	0	0	0	0	0	0	0	0	0	0	0	0
ENSMUSG00000075324	0	0	0	0	6	0	18	0	0	0	0	0	0	0	5	0	0	0	2	0	0	0	25	0	0	0	0	0	15	0	68	0	24	0	16	0	0	0	30	0	0	0	0	0	20	0	0	0	0
ENSMUSG00000057182	0	0	0	0	0	0	0	0	0	0	0	0	0	0	0	0	0	0	0	0	0	0	0	0	0	0	0	0	0	0	0	0	0	0	0	0	0	0	0	0	0	0	0	0	0	0	10	0	0
ENSMUSG00000044647	0	0	0	0	0	0	59	0	0	0	0	0	0	0	0	0	0	0	0	0	0	0	0	0	0	0	0	0	0	0	0	0	0	0	63	0	0	0	0	0	0	0	0	0	0	0	0	0	0
ENSMUSG00000026994	0	0	0	0	0	0	0	0	0	0	0	0	0	0	0	0	0	0	0	0	0	0	0	0	0	0	0	0	0	0	0	0	0	0	0	0	0	0	0	0	0	0	1	0	0	0	0	0	0
ENSMUSG00000034848	0	0	0	0	0	0	12	0	0	0	0	0	0	0	0	0	0	0	0	0	0	0	0	0	0	0	0	0	19	0	16	0	0	0	0	0	0	0	0	0	0	0	0	0	0	0	0	0	0
ENSMUSG00000064329	0	0	0	0	0	0	0	0	0	0	0	0	0	0	0	0	0	0	0	0	0	0	0	0	0	0	0	0	0	0	0	0	0	0	0	0	0	0	0	0	0	0	0	0	0	0	0	0	0
ENSMUSG00000034780	0	0	0	0	0	0	66	0	59	0	0	0	0	0	0	0	0	0	0	0	0	0	0	0	0	0	0	0	0	0	0	0	0	0	0	0	0	0	0	0	0	0	0	0	0	0	0	0	0
ENSMUSG00000027030	0	0	0	0	0	0	0	0	0	0	0	0	0	0	0	0	0	0	83	0	0	0	0	0	0	0	0	0	0	0	0	0	38	0	0	0	0	0	0	0	0	0	0	0	0	0	0	0	0
ENSMUSG00000005233	0	0	0	0	94	0	144	0	94	0	318	0	0	0	66	0	12	0	40	0	1	0	0	0	79	0	0	0	261	0	0	0	0	0	0	0	117	0	0	0	3	0	0	0	222	0	22	0	173
ENSMUSG00000075304	0	0	0	0	0	0	0	0	0	0	19	0	51	0	5	0	0	0	0	0	0	0	0	0	0	0	0	0	0	0	0	0	0	0	0	0	0	0	0	0	0	0	0	0	0	0	0	0	0
ENSMUSG00000086515	0	0	0	0	27	0	0	0	0	0	0	0	0	0	0	0	0	0	0	0	3	0	0	0	0	0	0	0	0	0	0	0	0	0	0	0	0	0	0	0	0	0	0	0	0	0	0	0	0
ENSMUSG00000097025	0	0	0	0	0	0	0	0	0	0	14	0	0	0	0	0	0	0	0	0	0	0	0	0	0	0	0	0	0	0	0	0	0	0	0	0	0	0	0	0	0	0	0	0	0	0	0	0	0
ENSMUSG00000041975	0	0	0	0	0	0	0	0	0	0	0	0	0	0	0	0	0	0	0	0	0	0	0	0	29	0	0	0	0	0	0	0	64	0	0	0	0	0	0	0	0	0	0	0	0	0	0	0	0
ENSMUSG00000041921	1	0	0	0	0	0	0	0	0	0	0	0	0	0	0	0	0	0	0	0	7	0	0	0	0	0	0	0	3	0	17	0	0	0	0	0	0	0	0	0	0	0	0	0	6	0	0	0	0
ENSMUSG00000006494	0	0	204	0	0	0	0	0	0	0	0	0	119	0	87	0	0	0	0	0	6	0	0	0	0	0	0	0	0	0	0	0	105	0	5	0	25	0	0	0	0	0	0	0	2	0	0	0	0
ENSMUSG00000055612	0	0	0	0	36	0	0	0	6	0	47	0	51	0	12	0	2	0	4	0	0	0	72	0	0	0	0	0	0	0	42	0	30	0	53	0	62	0	0	0	0	0	0	0	9	0	0	0	16
ENSMUSG00000063714	0	0	0	0	0	0	26	0	0	0	2	0	0	0	0	0	0	0	0	0	0	0	0	0	0	0	0	0	0	0	0	0	0	0	6	0	0	0	0	0	0	0	0	0	9	0	6	0	8
ENSMUSG00000018770	0	0	3	0	33	0	54	0	32	0	41	0	150	0	17	0	6	0	161	0	0	0	42	0	88	0	57	0	72	0	15	0	38	0	22	0	225	0	187	0	0	0	124	0	213	0	78	0	102
ENSMUSG00000059005	0	0	0	0	0	0	0	0	0	0	0	0	12	0	0	0	3	0	41	0	0	0	0	0	77	0	38	0	0	0	0	0	0	0	0	0	7	0	21	0	0	0	0	0	0	0	37	0	36
ENSMUSG00000015839	0	0	4	0	0	0	0	0	0	0	0	0	0	0	0	0	0	0	34	0	2	0	0	0	0	0	0	0	0	0	0	0	0	0	0	0	22	0	35	0	0	0	0	0	10	0	0	0	11
ENSMUSG00000075271	0	0	0	0	0	0	0	0	0	0	0	0	0	0	0	0	0	0	0	0	0	0	0	0	0	0	0	0	0	0	0	0	0	0	0	0	0	0	0	0	0	0	0	0	0	0	0	0	0
ENSMUSG00000042369	0	0	0	0	0	0	0	0	0	0	0	0	0	0	0	0	0	0	0	0	0	0	0	0	0	0	2	0	0	0	0	0	0	0	0	0	0	0	0	0	0	0	0	0	15	0	0	0	0
ENSMUSG00000002731	0	0	0	0	0	0	0	0	0	0	0	0	33	0	0	0	0	0	36	0	0	0	0	0	30	0	0	0	0	0	0	0	32	0	44	0	0	0	44	0	0	0	0	0	37	0	67	0	0
ENSMUSG00000042272	0	0	0	0	0	0	0	0	0	0	0	0	0	0	0	0	0	0	0	0	0	0	0	0	86	0	0	0	0	0	16	0	0	0	0	0	0	0	0	0	0	0	0	0	0	0	38	0	0
ENSMUSG00000027011	0	0	0	0	27	0	0	0	2	0	0	0	0	0	0	0	0	0	14	0	0	0	8	0	0	0	24	0	0	0	0	0	0	0	0	0	0	0	16	0	0	0	1	0	33	0	5	0	0
ENSMUSG00000027006	0	0	0	0	2	0	1	0	30	0	49	0	0	0	0	0	0	0	44	0	0	0	0	0	0	0	0	0	92	0	0	0	0	0	0	0	0	0	0	0	0	0	3	0	61	0	45	0	17
ENSMUSG00000027002	0	0	0	0	23	0	0	0	0	0	0	0	0	0	0	0	1	0	5	0	2	0	0	0	18	0	62	0	0	0	8	0	14	0	0	0	22	0	33	0	0	0	2	0	13	0	6	0	92
ENSMUSG00000027001	0	0	0	0	0	0	0	0	0	0	0	0	0	0	6	0	0	0	0	0	0	0	0	0	0	0	0	0	0	0	0	0	7	0	0	0	0	0	0	0	0	0	14	0	2	0	0	0	0
ENSMUSG00000027091	0	0	0	0	0	0	0	0	0	0	20	0	14	0	0	0	0	0	28	0	0	0	0	0	0	0	0	0	31	0	15	0	0	0	0	0	0	0	0	0	0	0	15	0	41	0	15	0	8
ENSMUSG00000048388	0	0	0	0	0	0	0	0	0	0	0	0	0	0	0	0	20	0	0	0	0	0	0	0	18	0	0	0	0	0	18	0	4	0	0	0	0	0	0	0	0	0	0	0	0	0	12	0	0
ENSMUSG00000027082	0	0	0	0	0	0	37	0	0	0	0	0	0	0	0	0	0	0	0	0	0	0	0	0	0	0	0	0	0	0	0	0	0	0	0	0	25	0	0	0	0	0	210	0	0	0	0	0	4
ENSMUSG00000027080	0	0	0	0	0	0	0	0	0	0	0	0	0	0	0	0	0	0	0	0	0	0	0	0	0	0	0	0	0	0	0	0	0	0	0	0	5	0	14	0	0	0	0	0	0	0	0	0	0
ENSMUSG00000034075	0	0	0	0	0	0	0	0	0	0	0	0	0	0	0	0	0	0	0	0	0	0	0	0	0	0	0	0	0	0	0	0	0	0	0	0	0	0	0	0	0	0	0	0	0	0	0	0	0
ENSMUSG00000027079	0	0	0	0	0	0	37	0	0	0	0	0	0	0	28	0	0	0	21	0	0	0	0	0	43	0	0	0	0	0	18	0	0	0	0	0	0	0	0	0	0	0	38	0	0	0	0	0	0
ENSMUSG00000027077	0	0	0	0	0	0	0	0	0	0	0	0	0	0	0	0	0	0	0	0	0	0	0	0	0	0	0	0	0	0	0	0	0	0	0	0	0	0	0	0	0	0	0	0	0	0	0	0	0
ENSMUSG00000027075	0	0	0	0	0	0	15	0	0	0	0	0	9	0	0	0	0	0	7	0	0	0	0	0	11	0	0	0	0	0	0	0	0	0	0	0	0	0	14	0	0	0	0	0	0	0	0	0	0
ENSMUSG00000027074	0	0	0	0	0	0	0	0	0	0	14	0	0	0	0	0	0	0	0	0	0	0	0	0	0	0	0	0	0	0	0	0	0	0	0	0	0	0	0	0	0	0	0	0	0	0	0	0	0
ENSMUSG00000027067	0	0	23	0	0	0	26	0	10	0	0	0	0	0	22	0	0	0	0	0	0	0	37	0	11	0	0	0	68	0	9	0	22	0	2	0	12	0	23	0	0	0	0	0	48	0	20	0	13
ENSMUSG00000005510	0	0	0	0	0	0	0	0	0	0	0	0	0	0	0	0	0	0	0	0	0	0	0	0	0	0	0	0	0	0	0	0	0	0	0	0	0	0	0	0	0	0	0	0	0	0	0	0	0
ENSMUSG00000005505	0	0	4	0	10	0	0	0	0	0	62	0	0	0	0	0	0	0	7	0	0	0	0	0	0	0	13	0	0	0	2	0	0	0	0	0	5	0	19	0	0	0	0	0	10	0	0	0	6
ENSMUSG00000063235	0	0	75	0	11	0	0	0	0	0	64	0	0	0	0	0	0	0	9	0	0	0	0	0	26	0	168	0	0	0	49	0	1	0	0	0	13	0	39	0	0	0	0	0	20	0	0	0	12
ENSMUSG00000002102	0	0	58	0	0	0	55	0	23	0	50	0	66	0	13	0	9	0	147	0	3	0	0	0	68	0	186	0	124	0	56	0	50	0	19	0	94	0	210	0	2	0	34	0	114	0	47	0	106
ENSMUSG00000002105	0	0	0	0	0	0	0	0	0	0	0	0	1	0	0	0	0	0	0	0	0	0	0	0	0	0	0	0	0	0	0	0	0	0	0	0	0	0	0	0	0	0	0	0	0	0	0	0	0
ENSMUSG00000097868	0	0	0	0	0	0	0	0	0	0	0	0	0	0	0	0	0	0	0	0	0	0	0	0	0	0	0	0	0	0	0	0	0	0	0	0	0	0	0	0	0	0	0	0	0	0	0	0	0
ENSMUSG00000027257	0	0	0	0	0	0	0	0	8	0	0	0	0	0	0	0	0	0	0	0	0	0	0	0	27	0	0	0	0	0	0	0	0	0	0	0	0	0	0	0	0	0	0	0	0	0	0	0	0
ENSMUSG00000075040	0	0	0	0	0	0	0	0	0	0	0	0	0	0	0	0	0	0	0	0	0	0	0	0	0	0	0	0	0	0	0	0	0	0	0	0	0	0	60	0	0	0	0	0	0	0	2	0	0
ENSMUSG00000027239	0	0	0	0	12	0	11	0	13	0	43	0	32	0	1	0	9	0	18	0	13	0	7	0	112	0	132	0	190	0	24	0	32	0	36	0	8	0	141	0	1	0	0	0	116	0	129	0	6
ENSMUSG00000027230	0	0	0	0	0	0	0	0	0	0	0	0	0	0	0	0	0	0	0	0	0	0	0	0	0	0	0	0	0	0	0	0	0	0	0	0	1	0	0	0	0	0	0	0	0	0	0	0	4
ENSMUSG00000068742	0	0	0	0	0	0	54	0	30	0	0	0	0	0	0	0	0	0	0	0	0	0	0	0	0	0	0	0	12	0	22	0	0	0	32	0	21	0	0	0	0	0	0	0	0	0	0	0	0
ENSMUSG00000049922	0	0	0	0	0	0	0	0	0	0	0	0	0	0	0	0	0	0	0	0	0	0	0	0	0	0	0	0	0	0	0	0	0	0	0	0	10	0	0	0	0	0	0	0	0	0	0	0	0
ENSMUSG00000075028	0	0	0	0	18	0	0	0	0	0	0	0	0	0	0	0	0	0	0	0	0	0	0	0	0	0	0	0	0	0	0	0	0	0	0	0	0	0	0	0	0	0	0	0	0	0	0	0	0
ENSMUSG00000068735	0	0	0	0	0	0	0	0	0	0	0	0	0	0	0	0	0	0	18	0	0	0	0	0	22	0	0	0	0	0	3	0	15	0	0	0	0	0	0	0	0	0	0	0	47	0	0	0	0
ENSMUSG00000027217	0	0	0	0	0	0	4	0	0	0	0	0	0	0	0	0	0	0	0	0	0	0	0	0	0	0	0	0	0	0	0	0	0	0	0	0	0	0	15	0	0	0	0	0	0	0	49	0	20
ENSMUSG00000040272	0	0	0	0	0	0	0	0	0	0	0	0	0	0	0	0	0	0	0	0	0	0	0	0	0	0	0	0	0	0	0	0	0	0	0	0	0	0	0	0	3	0	0	0	0	0	0	0	0
ENSMUSG00000098004	0	0	0	0	0	0	0	0	0	0	0	0	0	0	0	0	0	0	0	0	0	0	0	0	0	0	0	0	0	0	0	0	0	0	0	0	1	0	0	0	0	0	0	0	0	0	0	0	0
ENSMUSG00000027195	0	0	0	0	0	0	134	0	62	0	137	0	32	0	0	0	9	0	124	0	0	0	0	0	10	0	0	0	0	0	22	0	13	0	100	0	43	0	150	0	0	0	79	0	94	0	48	0	0
ENSMUSG00000045464	0	0	0	0	0	0	0	0	0	0	0	0	0	0	0	0	13	0	0	0	0	0	0	0	0	0	0	0	0	0	0	0	0	0	0	0	0	0	0	0	0	0	0	0	0	0	0	0	0
ENSMUSG00000027193	0	0	8	0	4	0	1	0	81	0	0	0	5	0	51	0	0	0	66	0	0	0	0	0	29	0	0	0	0	0	22	0	9	0	0	0	140	0	86	0	0	0	17	0	91	0	24	0	15
ENSMUSG00000027165	0	0	0	0	1	0	0	0	0	0	0	0	108	0	16	0	0	0	0	0	0	0	0	0	0	0	0	0	0	0	22	0	46	0	0	0	17	0	0	0	0	0	94	0	81	0	0	0	19
ENSMUSG00000027164	0	0	0	0	0	0	2	0	0	0	100	0	4	0	0	0	0	0	0	0	0	0	2	0	0	0	0	0	0	0	0	0	0	0	0	0	0	0	0	0	1	0	0	0	0	0	0	0	0
ENSMUSG00000027163	0	0	1	0	0	0	0	0	0	0	12	0	19	0	0	0	0	0	0	0	0	0	0	0	3	0	25	0	0	0	0	0	0	0	0	0	12	0	0	0	0	0	9	0	19	0	8	0	10
ENSMUSG00000027189	0	0	0	0	0	0	0	0	0	0	0	0	0	0	0	0	0	0	93	0	0	0	0	0	0	0	0	0	36	0	70	0	0	0	6	0	32	0	0	0	0	0	0	0	0	0	19	0	0
ENSMUSG00000075012	0	0	0	0	2	0	0	0	0	0	0	0	0	0	0	0	0	0	2	0	0	0	0	0	0	0	0	0	0	0	4	0	0	0	13	0	0	0	0	0	0	0	0	0	4	0	0	0	0
ENSMUSG00000027188	0	0	0	0	0	0	47	0	0	0	0	0	0	0	0	0	0	0	0	0	0	0	0	0	0	0	0	0	0	0	0	0	0	0	0	0	0	0	0	0	0	0	0	0	0	0	78	0	0
ENSMUSG00000005087	0	0	0	0	0	0	32	0	0	0	0	0	0	0	0	0	0	0	0	0	0	0	0	0	0	0	0	0	0	0	0	0	19	0	0	0	0	0	0	0	0	0	0	0	0	0	0	0	0
ENSMUSG00000010911	0	0	0	0	29	0	17	0	23	0	0	0	68	0	0	0	15	0	0	0	0	0	0	0	88	0	0	0	0	0	5	0	0	0	0	0	31	0	0	0	0	0	0	0	33	0	0	0	40
ENSMUSG00000027187	0	0	45	0	48	0	0	0	0	0	0	0	109	0	0	0	0	0	92	0	10	0	0	0	66	0	3	0	0	0	57	0	14	0	1	0	262	0	0	0	2	0	138	0	0	0	0	0	74
ENSMUSG00000032698	0	0	0	0	0	0	0	0	0	0	0	0	0	0	0	0	0	0	0	0	0	0	42	0	0	0	0	0	0	0	4	0	110	0	0	0	0	0	0	0	0	0	0	0	3	0	0	0	0
ENSMUSG00000068686	0	0	0	0	0	0	0	0	0	0	0	0	0	0	0	0	0	0	0	0	0	0	0	0	0	0	0	0	0	0	0	0	0	0	0	0	0	0	0	0	0	0	0	0	0	0	0	0	0
ENSMUSG00000032679	0	0	0	0	0	0	59	0	0	0	0	0	0	0	0	0	0	0	0	0	0	0	0	0	0	0	0	0	0	0	7	0	0	0	2	0	76	0	0	0	0	0	193	0	0	0	0	0	1
ENSMUSG00000027171	0	0	0	0	0	0	0	0	0	0	0	0	0	0	0	0	0	0	0	0	0	0	0	0	0	0	0	0	0	0	0	0	0	0	0	0	0	0	0	0	0	0	0	0	0	0	0	0	0
ENSMUSG00000027170	0	0	0	0	11	0	12	0	8	0	0	0	12	0	14	0	0	0	21	0	0	0	11	0	9	0	21	0	45	0	0	0	0	0	7	0	34	0	12	0	0	0	11	0	27	0	0	0	2
ENSMUSG00000005973	0	0	0	0	0	0	0	0	0	0	156	0	0	0	28	0	0	0	0	0	0	0	0	0	0	0	164	0	0	0	15	0	25	0	0	0	0	0	81	0	0	0	0	0	13	0	0	0	0
ENSMUSG00000042670	0	0	0	0	22	0	0	0	0	0	14	0	0	0	6	0	0	0	21	0	0	0	17	0	25	0	22	0	0	0	2	0	17	0	7	0	2	0	18	0	0	0	0	0	10	0	44	0	19
ENSMUSG00000027166	0	0	0	0	0	0	0	0	0	0	0	0	49	0	0	0	0	0	13	0	0	0	0	0	4	0	0	0	58	0	0	0	0	0	53	0	0	0	0	0	0	0	20	0	0	0	0	0	0
ENSMUSG00000016386	0	0	0	0	0	0	0	0	0	0	0	0	0	0	0	0	0	0	0	0	0	0	0	0	0	0	0	0	35	0	0	0	0	0	7	0	0	0	22	0	0	0	0	0	7	0	33	0	0
ENSMUSG00000027122	0	0	0	0	0	0	1	0	0	0	0	0	26	0	0	0	0	0	14	0	0	0	0	0	4	0	0	0	4	0	0	0	0	0	11	0	7	0	0	0	1	0	0	0	15	0	79	0	0
ENSMUSG00000027115	0	0	0	0	0	0	127	0	36	0	309	0	0	0	0	0	23	0	114	0	0	0	0	0	101	0	0	0	33	0	47	0	0	0	0	0	0	0	0	0	0	0	0	0	163	0	0	0	0
ENSMUSG00000027162	0	0	0	0	0	0	0	0	0	0	0	0	0	0	14	0	0	0	0	0	1	0	0	0	0	0	0	0	48	0	78	0	3	0	1	0	0	0	0	0	0	0	4	0	0	0	40	0	0
ENSMUSG00000027160	0	0	3	0	24	0	8	0	9	0	34	0	16	0	3	0	4	0	8	0	4	0	0	0	46	0	0	0	78	0	3	0	0	0	11	0	3	0	50	0	0	0	12	0	25	0	7	0	0
ENSMUSG00000074971	0	0	0	0	21	0	0	0	19	0	0	0	0	0	0	0	11	0	0	0	0	0	0	0	7	0	0	0	0	0	0	0	0	0	0	0	0	0	0	0	0	0	0	0	0	0	0	0	0
ENSMUSG00000027131	0	0	0	0	0	0	2	0	0	0	3	0	2	0	0	0	0	0	3	0	0	0	0	0	1	0	0	0	0	0	1	0	6	0	0	0	5	0	0	0	0	0	16	0	4	0	0	0	0
ENSMUSG00000027132	0	0	9	0	21	0	0	0	0	0	0	0	0	0	0	0	6	0	12	0	0	0	0	0	0	0	0	0	0	0	17	0	45	0	0	0	1	0	0	0	0	0	16	0	10	0	0	0	0
ENSMUSG00000003604	0	0	0	0	0	0	0	0	0	0	0	0	0	0	8	0	0	0	0	0	0	0	0	0	0	0	0	0	0	0	0	0	0	0	0	0	2	0	31	0	0	0	0	0	0	0	0	0	0
ENSMUSG00000057378	0	0	0	0	0	0	0	0	0	0	33	0	0	0	0	0	0	0	0	0	0	0	0	0	0	0	0	0	0	0	0	0	0	0	0	0	0	0	0	0	0	0	0	0	0	0	0	0	0
ENSMUSG00000023236	0	0	0	0	0	0	0	0	0	0	0	0	0	0	0	0	0	0	0	0	0	0	0	0	0	0	0	0	0	0	0	0	0	0	0	0	0	0	0	0	0	0	34	0	0	0	0	0	0
ENSMUSG00000041219	0	0	0	0	0	0	0	0	79	0	83	0	0	0	0	0	0	0	7	0	0	0	0	0	0	0	0	0	0	0	0	0	0	0	0	0	23	0	0	0	0	0	0	0	22	0	15	0	0
ENSMUSG00000068614	0	0	0	0	0	0	0	0	0	0	0	0	855	0	0	0	0	0	0	0	0	0	0	0	0	0	0	0	0	0	0	0	792	0	0	0	0	0	841	0	2	0	0	0	0	0	0	0	0
ENSMUSG00000040321	0	0	0	0	0	0	0	0	0	0	0	0	0	0	0	0	0	0	0	0	0	0	15	0	0	0	212	0	0	0	0	0	0	0	0	0	0	0	0	0	0	0	0	0	0	0	0	0	0
ENSMUSG00000085582	0	0	0	0	1	0	96	0	0	0	0	0	0	0	0	0	0	0	0	0	0	0	0	0	0	0	0	0	0	0	0	0	0	0	0	0	0	0	0	0	0	0	0	0	0	0	0	0	0
ENSMUSG00000086328	0	0	0	0	0	0	0	0	0	0	0	0	0	0	0	0	0	0	0	0	0	0	0	0	0	0	0	0	0	0	0	0	0	0	0	0	0	0	0	0	0	0	0	0	0	0	0	0	0
ENSMUSG00000099470	0	0	0	0	0	0	0	0	0	0	0	0	0	0	0	0	0	0	0	0	0	0	0	0	0	0	0	0	0	0	0	0	0	0	0	0	0	0	0	0	0	0	0	0	0	0	0	0	0
ENSMUSG00000027351	0	0	0	0	0	0	33	0	0	0	65	0	0	0	0	0	0	0	45	0	0	0	0	0	2	0	145	0	0	0	12	0	0	0	3	0	0	0	0	0	5	0	44	0	1	0	73	0	38
ENSMUSG00000027349	0	0	0	0	5	0	0	0	4	0	9	0	1	0	18	0	0	0	4	0	0	0	0	0	0	0	0	0	17	0	7	0	32	0	0	0	0	0	4	0	0	0	0	0	13	0	36	0	1
ENSMUSG00000040152	0	0	0	0	0	0	0	0	0	0	77	0	0	0	0	0	0	0	52	0	0	0	0	0	0	0	0	0	0	0	0	0	0	0	0	0	0	0	0	0	0	0	0	0	0	0	0	0	0
ENSMUSG00000040084	0	0	0	0	83	0	0	0	48	0	0	0	0	0	0	0	7	0	92	0	0	0	0	0	0	0	0	0	0	0	24	0	0	0	0	0	15	0	101	0	0	0	0	0	58	0	156	0	0
ENSMUSG00000027331	0	0	0	0	0	0	40	0	15	0	188	0	48	0	0	0	11	0	105	0	1	0	0	0	23	0	0	0	0	0	3	0	0	0	6	0	111	0	0	0	2	0	0	0	19	0	10	0	0
ENSMUSG00000086421	0	0	0	0	0	0	4	0	4	0	32	0	13	0	0	0	5	0	18	0	1	0	0	0	3	0	0	0	0	0	0	0	0	0	0	0	17	0	0	0	0	0	0	0	0	0	0	0	0
ENSMUSG00000074916	0	0	0	0	13	0	0	0	0	0	0	0	0	0	0	0	0	0	0	0	0	0	0	0	0	0	0	0	65	0	1	0	0	0	0	0	0	0	0	0	0	0	0	0	0	0	44	0	0
ENSMUSG00000055926	0	0	0	0	0	0	0	0	0	0	0	0	0	0	0	0	0	0	0	0	0	0	0	0	0	0	0	0	0	0	0	0	0	0	0	0	0	0	0	0	0	0	0	0	0	0	0	0	0
ENSMUSG00000027317	0	0	0	0	0	0	0	0	0	0	0	0	0	0	0	0	0	0	0	0	0	0	0	0	0	0	0	0	0	0	0	0	0	0	0	0	29	0	0	0	0	0	0	0	0	0	0	0	0
ENSMUSG00000027313	0	0	0	0	0	0	0	0	0	0	0	0	0	0	0	0	0	0	0	0	0	0	0	0	0	0	0	0	0	0	0	0	0	0	117	0	0	0	0	0	0	0	0	0	63	0	0	0	0
ENSMUSG00000034154	0	0	0	0	33	0	0	0	2	0	4	0	0	0	0	0	0	0	6	0	0	0	0	0	0	0	0	0	0	0	0	0	0	0	0	0	0	0	0	0	0	0	0	0	0	0	0	0	0
ENSMUSG00000072980	0	0	36	0	7	0	0	0	0	0	2	0	0	0	2	0	0	0	8	0	0	0	0	0	39	0	0	0	21	0	0	0	0	0	0	0	64	0	0	0	0	0	0	0	23	0	0	0	0
ENSMUSG00000034032	0	0	57	0	0	0	0	0	0	0	0	0	0	0	0	0	0	0	1	0	0	0	0	0	0	0	0	0	0	0	9	0	6	0	0	0	2	0	0	0	0	0	0	0	0	0	0	0	0
ENSMUSG00000098789	0	0	0	0	0	0	0	0	49	0	0	0	0	0	0	0	0	0	18	0	0	0	0	0	0	0	0	0	0	0	33	0	93	0	0	0	13	0	0	0	0	0	0	0	0	0	35	0	14
ENSMUSG00000033852	0	0	0	0	0	0	0	0	43	0	0	0	0	0	0	0	0	0	14	0	0	0	0	0	0	0	0	0	0	0	30	0	79	0	0	0	13	0	0	0	0	0	0	0	3	0	27	0	11
ENSMUSG00000098488	0	0	0	0	0	0	0	0	0	0	0	0	0	0	0	0	0	0	0	0	0	0	0	0	0	0	0	0	0	0	0	0	0	0	0	0	0	0	0	0	0	0	0	0	3	0	0	0	0
ENSMUSG00000027287	0	0	0	0	0	0	0	0	0	0	0	0	0	0	0	0	0	0	0	0	0	0	1	0	0	0	0	0	0	0	33	0	6	0	0	0	0	0	0	0	3	0	60	0	65	0	0	0	53
ENSMUSG00000027286	0	0	0	0	1	0	0	0	26	0	0	0	0	0	37	0	0	0	0	0	0	0	0	0	0	0	0	0	0	0	0	0	0	0	0	0	0	0	0	0	0	0	0	0	0	0	74	0	0
ENSMUSG00000027285	0	0	7	0	104	0	100	0	0	0	0	0	0	0	0	0	0	0	0	0	0	0	0	0	33	0	0	0	0	0	3	0	0	0	97	0	0	0	0	0	2	0	70	0	2	0	122	0	46
ENSMUSG00000023572	0	0	127	0	0	0	0	0	0	0	0	0	0	0	0	0	0	0	0	0	0	0	0	0	1	0	0	0	14	0	0	0	15	0	0	0	0	0	0	0	0	0	0	0	152	0	52	0	33
ENSMUSG00000033486	0	0	0	0	0	0	0	0	0	0	0	0	0	0	0	0	0	0	0	0	0	0	0	0	0	0	0	0	0	0	0	0	0	0	0	0	0	0	0	0	0	0	0	0	0	0	0	0	0
ENSMUSG00000068479	0	0	0	0	0	0	0	0	0	0	0	0	0	0	0	0	0	0	0	0	0	0	0	0	0	0	0	0	0	0	0	0	0	0	0	0	0	0	0	0	0	0	0	0	0	0	0	0	27
ENSMUSG00000027242	0	0	0	0	0	0	16	0	0	0	0	0	0	0	0	0	0	0	0	0	0	0	0	0	0	0	0	0	0	0	0	0	0	0	0	0	0	0	0	0	0	0	0	0	2	0	0	0	0
ENSMUSG00000027238	0	0	0	0	0	0	0	0	0	0	0	0	0	0	0	0	0	0	0	0	0	0	36	0	2	0	0	0	0	0	0	0	0	0	0	0	0	0	0	0	0	0	0	0	0	0	0	0	0
ENSMUSG00000027236	0	0	0	0	0	0	0	0	0	0	16	0	0	0	0	0	0	0	0	0	0	0	0	0	38	0	0	0	0	0	0	0	4	0	0	0	0	0	0	0	0	0	0	0	0	0	0	0	0
ENSMUSG00000060802	0	0	151	0	78	0	58	0	72	0	107	0	0	0	0	0	10	0	0	0	7	0	0	0	39	0	0	0	79	0	29	0	0	0	0	0	111	0	6	0	0	0	451	0	0	0	0	0	7
ENSMUSG00000005802	0	0	0	0	10	0	0	0	0	0	0	0	0	0	0	0	10	0	0	0	0	0	0	0	0	0	0	0	0	0	0	0	0	0	0	0	6	0	24	0	0	0	0	0	0	0	0	0	0
ENSMUSG00000005804	0	0	0	0	0	0	0	0	0	0	0	0	192	0	0	0	0	0	0	0	0	0	0	0	0	0	0	0	24	0	0	0	0	0	3	0	1	0	20	0	0	0	0	0	65	0	0	0	0
ENSMUSG00000027200	0	0	46	0	0	0	30	0	0	0	0	0	0	0	0	0	0	0	0	0	0	0	0	0	0	0	0	0	0	0	0	0	0	0	0	0	0	0	0	0	0	0	0	0	0	0	0	0	0
ENSMUSG00000035183	0	0	0	0	0	0	0	0	0	0	1	0	0	0	0	0	0	0	0	0	0	0	0	0	10	0	0	0	13	0	2	0	0	0	0	0	0	0	0	0	0	0	0	0	0	0	0	0	0
ENSMUSG00000027201	0	0	0	0	0	0	7	0	0	0	17	0	53	0	0	0	0	0	0	0	0	0	0	0	16	0	0	0	37	0	5	0	4	0	0	0	0	0	0	0	0	0	2	0	0	0	3	0	0
ENSMUSG00000027203	0	0	0	0	16	0	87	0	9	0	0	0	23	0	33	0	17	0	19	0	2	0	0	0	17	0	37	0	13	0	37	0	31	0	29	0	86	0	17	0	1	0	14	0	116	0	51	0	67
ENSMUSG00000068394	0	0	0	0	0	0	0	0	0	0	7	0	99	0	0	0	0	0	0	0	1	0	0	0	0	0	0	0	0	0	0	0	0	0	12	0	0	0	0	0	2	0	0	0	0	0	0	0	6
ENSMUSG00000091337	0	0	22	0	37	0	15	0	78	0	45	0	87	0	44	0	8	0	29	0	3	0	0	0	9	0	0	0	45	0	14	0	7	0	160	0	0	0	40	0	0	0	0	0	102	0	130	0	0
ENSMUSG00000027207	0	0	0	0	0	0	0	0	0	0	0	0	0	0	33	0	7	0	27	0	0	0	0	0	43	0	0	0	0	0	0	0	4	0	0	0	1	0	0	0	0	0	8	0	0	0	0	0	0
ENSMUSG00000027209	0	0	0	0	0	0	0	0	0	0	0	0	0	0	1	0	0	0	2	0	0	0	0	0	1	0	0	0	0	0	0	0	0	0	0	0	0	0	0	0	0	0	0	0	0	0	0	0	0
ENSMUSG00000027208	0	0	0	0	0	0	0	0	10	0	0	0	0	0	0	0	0	0	0	0	0	0	0	0	0	0	0	0	0	0	0	0	0	0	0	0	0	0	0	0	0	0	0	0	0	0	0	0	0
ENSMUSG00000023330	0	0	0	0	0	0	0	0	0	0	0	0	0	0	0	0	2	0	4	0	0	0	0	0	61	0	50	0	0	0	8	0	52	0	0	0	0	0	0	0	0	0	0	0	13	0	0	0	0
ENSMUSG00000001999	0	0	80	0	0	0	0	0	0	0	64	0	0	0	0	0	1	0	28	0	4	0	0	0	38	0	0	0	0	0	0	0	0	0	0	0	18	0	0	0	1	0	0	0	3	0	63	0	0
ENSMUSG00000003662	0	0	0	0	0	0	0	0	0	0	0	0	0	0	0	0	0	0	1	0	0	0	0	0	45	0	20	0	0	0	24	0	0	0	0	0	14	0	0	0	0	0	0	0	0	0	26	0	87
ENSMUSG00000027368	0	0	0	0	0	0	0	0	0	0	0	0	0	0	0	0	0	0	0	0	0	0	0	0	0	0	0	0	0	0	0	0	0	0	0	0	0	0	0	0	0	0	0	0	0	0	0	0	0
ENSMUSG00000058620	0	0	0	0	0	0	0	0	0	0	0	0	0	0	0	0	0	0	0	0	0	0	0	0	0	0	0	0	0	0	0	0	0	0	0	0	0	0	0	0	0	0	0	0	0	0	0	0	0
ENSMUSG00000027371	0	0	0	0	0	0	15	0	0	0	0	0	19	0	11	0	0	0	0	0	0	0	0	0	0	0	0	0	0	0	0	0	0	0	0	0	6	0	41	0	0	0	10	0	26	0	3	0	0
ENSMUSG00000034800	0	0	0	0	0	0	0	0	0	0	0	0	0	0	0	0	0	0	0	0	0	0	0	0	0	0	0	0	0	0	0	0	0	0	0	0	0	0	0	0	0	0	0	0	0	0	0	0	0
ENSMUSG00000027374	0	0	10	0	42	0	0	0	1	0	30	0	0	0	0	0	0	0	8	0	20	0	0	0	8	0	52	0	0	0	6	0	6	0	195	0	14	0	97	0	0	0	0	0	49	0	0	0	18
ENSMUSG00000051319	0	0	0	0	0	0	0	0	0	0	0	0	0	0	0	0	0	0	0	0	0	0	0	0	0	0	0	0	0	0	1	0	0	0	0	0	0	0	0	0	0	0	0	0	0	0	0	0	0
ENSMUSG00000027381	0	0	0	0	0	0	0	0	0	0	0	0	0	0	0	0	0	0	0	0	0	0	0	0	0	0	0	0	0	0	16	0	0	0	0	0	0	0	0	0	0	0	0	0	32	0	0	0	0
ENSMUSG00000027387	0	0	0	0	4	0	0	0	0	0	0	0	0	0	0	0	0	0	6	0	0	0	0	0	0	0	0	0	0	0	1	0	0	0	0	0	0	0	0	0	0	0	0	0	0	0	0	0	0
ENSMUSG00000074807	0	0	0	0	0	0	0	0	0	0	0	0	1	0	0	0	0	0	0	0	0	0	0	0	0	0	0	0	19	0	0	0	0	0	0	0	0	0	0	0	0	0	0	0	0	0	0	0	0
ENSMUSG00000027394	0	0	0	0	0	0	0	0	0	0	0	0	0	0	0	0	0	0	0	0	0	0	0	0	0	0	0	0	0	0	0	0	0	0	0	0	0	0	0	0	0	0	0	0	0	0	0	0	0
ENSMUSG00000037938	0	0	7	0	0	0	0	0	0	0	0	0	0	0	0	0	0	0	6	0	0	0	0	0	0	0	0	0	0	0	0	0	0	0	0	0	0	0	1	0	0	0	24	0	0	0	0	0	0
ENSMUSG00000085485	0	0	0	0	3	0	0	0	29	0	23	0	10	0	0	0	0	0	3	0	0	0	0	0	11	0	0	0	0	0	0	0	0	0	0	0	16	0	0	0	0	0	0	0	5	0	0	0	0
ENSMUSG00000037902	0	0	0	0	0	0	13	0	0	0	0	0	0	0	0	0	0	0	13	0	0	0	0	0	7	0	0	0	0	0	0	0	0	0	0	0	0	0	0	0	0	0	0	0	0	0	0	0	0
ENSMUSG00000027404	0	0	0	0	135	0	54	0	43	0	119	0	95	0	31	0	7	0	103	0	15	0	65	0	114	0	94	0	143	0	41	0	119	0	83	0	72	0	263	0	1	0	25	0	195	0	184	0	45
ENSMUSG00000027406	0	0	0	0	63	0	59	0	46	0	13	0	20	0	33	0	31	0	39	0	0	0	0	0	184	0	253	0	185	0	0	0	111	0	68	0	273	0	0	0	0	0	0	0	163	0	71	0	117
ENSMUSG00000027303	0	0	187	0	81	0	46	0	20	0	0	0	8	0	0	0	0	0	0	0	0	0	0	0	19	0	0	0	0	0	32	0	48	0	47	0	30	0	0	0	0	0	0	0	1	0	11	0	46
ENSMUSG00000060029	0	0	32	0	8	0	6	0	0	0	0	0	0	0	0	0	0	0	0	0	0	0	0	0	0	0	0	0	0	0	1	0	1	0	15	0	4	0	0	0	0	0	0	0	0	0	0	0	0
ENSMUSG00000079043	0	0	0	0	0	0	0	0	0	0	0	0	0	0	0	0	0	0	0	0	0	0	0	0	0	0	62	0	0	0	0	0	0	0	0	0	0	0	0	0	0	0	0	0	0	0	0	0	0
ENSMUSG00000037703	0	0	0	0	0	0	0	0	0	0	0	0	0	0	0	0	0	0	0	0	0	0	0	0	0	0	0	0	0	0	0	0	0	0	0	0	0	0	0	0	0	0	0	0	0	0	0	0	0
ENSMUSG00000068290	0	0	0	0	0	0	0	0	0	0	0	0	0	0	0	0	0	0	0	0	0	0	0	0	0	0	0	0	0	0	8	0	0	0	0	0	5	0	0	0	0	0	0	0	13	0	15	0	24
ENSMUSG00000085566	0	0	3	0	27	0	21	0	0	0	29	0	13	0	13	0	0	0	38	0	0	0	0	0	21	0	65	0	49	0	37	0	33	0	10	0	57	0	96	0	0	0	25	0	151	0	43	0	12
ENSMUSG00000074793	0	0	0	0	0	0	0	0	0	0	0	0	0	0	0	0	0	0	0	0	0	0	0	0	0	0	0	0	0	0	0	0	0	0	58	0	0	0	0	0	0	0	0	0	0	0	0	0	0
ENSMUSG00000027329	0	0	0	0	0	0	0	0	0	0	16	0	0	0	0	0	0	0	0	0	0	0	0	0	0	0	0	0	0	0	0	0	0	0	0	0	0	0	0	0	0	0	0	0	0	0	0	0	0
ENSMUSG00000037514	0	0	0	0	0	0	0	0	0	0	27	0	0	0	12	0	0	0	0	0	0	0	0	0	27	0	0	0	174	0	0	0	8	0	0	0	17	0	0	0	1	0	0	0	47	0	0	0	0
ENSMUSG00000048911	0	0	0	0	1	0	0	0	0	0	0	0	0	0	0	0	0	0	0	0	0	0	0	0	27	0	0	0	0	0	0	0	5	0	0	0	0	0	0	0	1	0	0	0	0	0	0	0	0
ENSMUSG00000086329	0	0	0	0	0	0	0	0	0	0	0	0	0	0	0	0	0	0	0	0	0	0	0	0	18	0	0	0	0	0	0	0	0	0	0	0	0	0	0	0	0	0	0	0	0	0	0	0	0
ENSMUSG00000027333	0	0	0	0	0	0	0	0	0	0	0	0	0	0	0	0	0	0	0	0	0	0	0	0	24	0	26	0	0	0	0	0	5	0	0	0	0	0	0	0	0	0	0	0	0	0	0	0	0
ENSMUSG00000079037	0	0	0	0	0	0	0	0	0	0	0	0	24	0	0	0	0	0	0	0	3	0	0	0	11	0	0	0	3	0	0	0	35	0	0	0	0	0	0	0	0	0	0	0	0	0	7	0	0
ENSMUSG00000027340	0	0	0	0	0	0	0	0	0	0	0	0	0	0	0	0	0	0	0	0	0	0	0	0	0	0	0	0	0	0	0	0	0	0	0	0	0	0	0	0	0	0	0	0	2	0	0	0	0
ENSMUSG00000027341	0	0	88	0	0	0	0	0	58	0	0	0	0	0	0	0	12	0	15	0	0	0	0	0	17	0	0	0	0	0	0	0	27	0	114	0	16	0	0	0	0	0	24	0	0	0	0	0	9
ENSMUSG00000027342	8	0	0	0	52	0	32	0	21	0	0	0	36	0	51	0	0	0	88	0	5	0	38	0	18	0	77	0	140	0	106	0	64	0	124	0	5	0	87	0	0	0	0	0	230	0	290	0	49
ENSMUSG00000027346	0	0	0	0	0	0	4	0	68	0	0	0	0	0	0	0	0	0	0	0	0	0	0	0	0	0	0	0	0	0	0	0	43	0	0	0	0	0	0	0	0	0	0	0	0	0	0	0	0
ENSMUSG00000044991	0	0	0	0	0	0	81	0	0	0	0	0	0	0	0	0	0	0	35	0	0	0	0	0	46	0	0	0	0	0	0	0	0	0	0	0	0	0	74	0	0	0	0	0	0	0	0	0	0
ENSMUSG00000037376	0	0	0	0	28	0	0	0	0	0	11	0	8	0	0	0	0	0	7	0	0	0	0	0	96	0	0	0	0	0	40	0	0	0	0	0	29	0	38	0	2	0	0	0	74	0	0	0	13
ENSMUSG00000027357	0	0	0	0	0	0	49	0	0	0	53	0	0	0	85	0	0	0	0	0	0	0	0	0	0	0	0	0	0	0	8	0	0	0	0	0	24	0	58	0	0	0	23	0	0	0	49	0	40
ENSMUSG00000027356	0	0	0	0	0	0	0	0	0	0	0	0	0	0	0	0	0	0	0	0	20	0	0	0	0	0	8	0	0	0	0	0	0	0	0	0	7	0	0	0	0	0	0	0	11	0	0	0	0
ENSMUSG00000034723	0	0	0	0	29	0	0	0	0	0	16	0	0	0	28	0	0	0	0	0	0	0	0	0	0	0	0	0	273	0	0	0	153	0	0	0	0	0	0	0	0	0	0	0	0	0	0	0	0
ENSMUSG00000074771	0	0	0	0	0	0	0	0	0	0	0	0	0	0	0	0	0	0	0	0	0	0	0	0	0	0	0	0	0	0	0	0	0	0	0	0	0	0	0	0	0	0	0	0	0	0	0	0	0
ENSMUSG00000027274	0	0	0	0	15	0	0	0	0	0	0	0	0	0	0	0	0	0	0	0	0	0	0	0	0	0	0	0	0	0	0	0	0	0	0	0	0	0	0	0	0	0	0	0	0	0	0	0	0
ENSMUSG00000027281	0	0	0	0	0	0	0	0	0	0	0	0	0	0	0	0	0	0	0	0	0	0	0	0	2	0	0	0	0	0	0	0	41	0	0	0	0	0	0	0	0	0	0	0	0	0	0	0	0
ENSMUSG00000027276	0	0	0	0	21	0	0	0	7	0	8	0	0	0	0	0	0	0	0	0	0	0	0	0	0	0	0	0	1	0	1	0	0	0	0	0	0	0	13	0	0	0	0	0	2	0	0	0	0
ENSMUSG00000062098	0	0	0	0	0	0	0	0	4	0	0	0	0	0	0	0	0	0	28	0	0	0	0	0	41	0	0	0	0	0	0	0	0	0	0	0	0	0	0	0	0	0	10	0	0	0	0	0	0
ENSMUSG00000085071	0	0	0	0	0	0	0	0	0	0	0	0	0	0	0	0	0	0	0	0	0	0	0	0	0	0	0	0	0	0	0	0	0	0	0	0	0	0	0	0	0	0	0	0	0	0	0	0	0
ENSMUSG00000039033	0	0	0	0	0	0	0	0	0	0	0	0	0	0	0	0	0	0	46	0	0	0	0	0	0	0	0	0	0	0	0	0	0	0	0	0	0	0	0	0	0	0	0	0	63	0	0	0	0
ENSMUSG00000045624	0	0	0	0	30	0	69	0	1	0	0	0	24	0	0	0	9	0	31	0	0	0	0	0	82	0	0	0	84	0	21	0	0	0	2	0	21	0	22	0	0	0	3	0	0	0	7	0	0
ENSMUSG00000027384	0	0	0	0	0	0	0	0	0	0	0	0	0	0	0	0	0	0	0	0	0	0	0	0	0	0	0	0	0	0	0	0	0	0	0	0	0	0	30	0	0	0	0	0	0	0	0	0	0
ENSMUSG00000068205	0	0	0	0	0	0	0	0	0	0	0	0	0	0	0	0	0	0	0	0	0	0	0	0	0	0	0	0	0	0	0	0	0	0	0	0	0	0	0	0	0	0	0	0	0	0	0	0	0
ENSMUSG00000051379	0	0	4	0	0	0	0	0	6	0	19	0	0	0	0	0	0	0	0	0	0	0	21	0	0	0	0	0	0	0	11	0	22	0	0	0	0	0	69	0	0	0	0	0	6	0	0	0	0
ENSMUSG00000038844	0	0	0	0	0	0	0	0	0	0	0	0	0	0	0	0	0	0	30	0	0	0	0	0	0	0	0	0	0	0	0	0	0	0	0	0	1	0	0	0	0	0	3	0	0	0	0	0	0
ENSMUSG00000008333	0	0	12	0	36	0	40	0	30	0	0	0	13	0	36	0	0	0	34	0	0	0	23	0	50	0	126	0	1	0	42	0	7	0	2	0	20	0	49	0	0	0	3	0	66	0	0	0	0
ENSMUSG00000086171	0	0	0	0	0	0	0	0	0	0	0	0	49	0	0	0	0	0	0	0	0	0	0	0	0	0	0	0	0	0	0	0	0	0	0	0	0	0	0	0	0	0	0	0	0	0	0	0	0
ENSMUSG00000015932	0	0	0	0	255	0	48	0	103	0	0	0	99	0	0	0	0	0	232	0	7	0	0	0	490	0	501	0	205	0	104	0	509	0	88	0	79	0	212	0	0	0	484	0	127	0	149	0	83
ENSMUSG00000027422	39	0	30	0	0	0	0	0	8	0	0	0	0	0	0	0	0	0	0	0	0	0	0	0	24	0	0	0	0	0	29	0	0	0	0	0	116	0	84	0	0	0	26	0	15	0	30	0	0
ENSMUSG00000027423	0	0	0	0	5	0	0	0	0	0	0	0	0	0	5	0	0	0	1	0	0	0	0	0	0	0	0	0	0	0	1	0	1	0	0	0	0	0	0	0	0	0	0	0	0	0	0	0	0
ENSMUSG00000027425	0	0	0	0	0	0	0	0	0	0	0	0	0	0	0	0	0	0	0	0	0	0	0	0	0	0	0	0	0	0	0	0	0	0	0	0	0	0	27	0	0	0	0	0	9	0	0	0	0
ENSMUSG00000027427	0	0	0	0	0	0	0	0	0	0	0	0	0	0	0	0	0	0	0	0	0	0	0	0	30	0	0	0	0	0	6	0	0	0	67	0	0	0	0	0	0	0	10	0	0	0	0	0	0
ENSMUSG00000027429	0	0	0	0	16	0	0	0	0	0	0	0	0	0	0	0	0	0	11	0	0	0	0	0	61	0	0	0	111	0	0	0	0	0	0	0	31	0	0	0	0	0	53	0	26	0	0	0	27
ENSMUSG00000027430	0	0	0	0	0	0	0	0	0	0	0	0	0	0	0	0	0	0	0	0	4	0	1	0	0	0	0	0	0	0	0	0	0	0	0	0	0	0	0	0	0	0	0	0	0	0	0	0	21
ENSMUSG00000002728	0	0	0	0	16	0	30	0	0	0	87	0	0	0	7	0	0	0	35	0	0	0	0	0	31	0	50	0	52	0	0	0	0	0	0	0	2	0	18	0	0	0	10	0	12	0	58	0	14
ENSMUSG00000001767	0	0	0	0	0	0	0	0	0	0	0	0	0	0	0	0	0	0	0	0	0	0	0	0	10	0	0	0	0	0	1	0	5	0	0	0	0	0	27	0	0	0	0	0	42	0	0	0	0
ENSMUSG00000074749	0	0	48	0	0	0	0	0	0	0	0	0	0	0	0	0	0	0	11	0	5	0	0	0	0	0	0	0	0	0	0	0	0	0	0	0	0	0	0	0	0	0	0	0	0	0	2	0	0
ENSMUSG00000027433	0	0	0	0	39	0	0	0	0	0	59	0	12	0	0	0	23	0	21	0	0	0	0	0	32	0	0	0	126	0	0	0	0	0	12	0	12	0	69	0	0	0	0	0	54	0	14	0	0
ENSMUSG00000054160	0	0	0	0	0	0	0	0	0	0	0	0	0	0	11	0	0	0	0	0	0	0	0	0	0	0	0	0	0	0	0	0	0	0	0	0	0	0	0	0	0	0	0	0	0	0	0	0	0
ENSMUSG00000087521	0	0	0	0	0	0	0	0	0	0	0	0	0	0	0	0	0	0	0	0	0	0	0	0	18	0	0	0	0	0	0	0	0	0	0	0	0	0	0	0	0	0	0	0	8	0	0	0	0
ENSMUSG00000037034	0	0	0	0	0	0	0	0	0	0	0	0	0	0	0	0	0	0	0	0	1	0	0	0	81	0	78	0	0	0	0	0	0	0	0	0	0	0	0	0	0	0	0	0	2	0	0	0	0
ENSMUSG00000037025	0	0	0	0	0	0	0	0	0	0	0	0	0	0	0	0	0	0	0	0	0	0	0	0	0	0	0	0	0	0	0	0	0	0	0	0	0	0	0	0	0	0	0	0	1	0	0	0	0
ENSMUSG00000036992	0	0	0	0	0	0	27	0	0	0	48	0	109	0	0	0	0	0	57	0	0	0	0	0	0	0	0	0	63	0	33	0	44	0	39	0	0	0	0	0	0	0	0	0	113	0	64	0	0
ENSMUSG00000027439	0	0	0	0	69	0	0	0	10	0	149	0	0	0	0	0	0	0	0	0	0	0	0	0	33	0	0	0	0	0	0	0	5	0	13	0	2	0	75	0	2	0	0	0	36	0	0	0	19
ENSMUSG00000027447	6	0	0	0	10	0	12	0	6	0	21	0	82	0	2	0	5	0	11	0	19	0	0	0	14	0	34	0	0	0	18	0	24	0	13	0	101	0	100	0	0	0	34	0	66	0	21	0	24
ENSMUSG00000068134	0	0	0	0	0	0	0	0	0	0	0	0	0	0	0	0	0	0	0	0	0	0	0	0	0	0	0	0	0	0	0	0	0	0	0	0	0	0	10	0	0	0	0	0	0	0	0	0	0
ENSMUSG00000060336	0	0	0	0	0	0	0	0	0	0	0	0	42	0	0	0	0	0	0	0	0	0	0	0	0	0	0	0	0	0	0	0	0	0	0	0	0	0	0	0	0	0	0	0	0	0	0	0	36
ENSMUSG00000063364	0	0	0	0	0	0	0	0	0	0	0	0	47	0	0	0	0	0	0	0	0	0	0	0	0	0	0	0	0	0	0	0	0	0	0	0	0	0	0	0	0	0	0	0	0	0	8	0	0
ENSMUSG00000074731	0	0	0	0	0	0	0	0	0	0	0	0	0	0	0	0	0	0	0	0	0	0	0	0	0	0	0	0	0	0	0	0	0	0	0	0	0	0	0	0	0	0	0	0	0	0	0	0	0
ENSMUSG00000033096	0	0	0	0	0	0	58	0	0	0	0	0	75	0	0	0	0	0	0	0	0	0	0	0	38	0	0	0	97	0	0	0	0	0	0	0	0	0	0	0	0	0	0	0	0	0	0	0	0
ENSMUSG00000027452	0	0	0	0	0	0	0	0	0	0	0	0	0	0	0	0	0	0	0	0	0	0	0	0	0	0	0	0	0	0	0	0	0	0	0	0	0	0	1	0	0	0	0	0	0	0	0	0	0
ENSMUSG00000068115	0	0	0	0	21	0	0	0	0	0	0	0	0	0	0	0	0	0	0	0	0	0	0	0	0	0	0	0	0	0	0	0	0	0	0	0	0	0	1	0	0	0	0	0	0	0	0	0	0
ENSMUSG00000027455	0	0	0	0	2	0	6	0	0	0	0	0	37	0	0	0	0	0	9	0	0	0	0	0	14	0	0	0	17	0	7	0	0	0	0	0	7	0	17	0	0	0	0	0	26	0	7	0	0
ENSMUSG00000087433	0	0	0	0	0	0	0	0	0	0	0	0	0	0	0	0	0	0	0	0	0	0	0	0	0	0	0	0	0	0	0	0	1	0	0	0	0	0	0	0	0	0	0	0	0	0	0	0	0
ENSMUSG00000032966	0	0	0	0	37	0	43	0	0	0	8	0	5	0	0	0	0	0	132	0	0	0	0	0	31	0	0	0	37	0	14	0	17	0	24	0	32	0	21	0	0	0	12	0	9	0	15	0	4
ENSMUSG00000032869	0	0	0	0	0	0	0	0	0	0	0	0	0	0	0	0	0	0	26	0	0	0	0	0	0	0	0	0	0	0	0	0	0	0	0	0	0	0	0	0	0	0	0	0	0	0	35	0	0
ENSMUSG00000027459	0	0	0	0	0	0	0	0	0	0	0	0	0	0	0	0	0	0	0	0	0	0	0	0	0	0	0	0	0	0	0	0	0	0	0	0	1	0	0	0	0	0	0	0	0	0	0	0	0
ENSMUSG00000074698	0	0	0	0	2	0	5	0	4	0	0	0	32	0	0	0	0	0	1	0	0	0	0	0	25	0	3	0	0	0	5	0	1	0	0	0	4	0	5	0	0	0	3	0	42	0	2	0	3
ENSMUSG00000027465	0	0	93	0	0	0	0	0	3	0	0	0	19	0	0	0	0	0	44	0	0	0	0	0	61	0	218	0	2	0	0	0	0	0	0	0	0	0	0	0	0	0	11	0	0	0	20	0	0
ENSMUSG00000032715	0	0	0	0	0	0	0	0	0	0	0	0	0	0	0	0	0	0	25	0	0	0	0	0	0	0	0	0	0	0	0	0	0	0	0	0	0	0	0	0	0	0	0	0	52	0	0	0	0
ENSMUSG00000051817	0	0	0	0	0	0	0	0	1	0	0	0	0	0	0	0	0	0	4	0	0	0	0	0	0	0	0	0	0	0	0	0	4	0	6	0	0	0	0	0	0	0	0	0	4	0	1	0	0
ENSMUSG00000042814	0	0	0	0	0	0	0	0	0	0	0	0	0	0	0	0	0	0	18	0	0	0	29	0	8	0	0	0	0	0	0	0	42	0	0	0	4	0	0	0	0	0	0	0	66	0	0	0	0
ENSMUSG00000097722	0	0	0	0	0	0	0	0	0	0	0	0	0	0	0	0	0	0	0	0	0	0	0	0	0	0	0	0	0	0	0	0	0	0	0	0	0	0	0	0	0	0	6	0	0	0	0	0	0
ENSMUSG00000042745	0	0	0	0	51	0	67	0	26	0	232	0	99	0	0	0	103	0	46	0	8	0	0	0	0	0	84	0	236	0	108	0	87	0	157	0	32	0	312	0	4	0	147	0	59	0	510	0	66
ENSMUSG00000027469	0	0	0	0	162	0	98	0	62	0	0	0	0	0	0	0	21	0	319	0	0	0	0	0	216	0	0	0	163	0	36	0	0	0	0	0	147	0	0	0	1	0	0	0	112	0	62	0	26
ENSMUSG00000027472	0	0	0	0	0	0	0	0	0	0	1	0	0	0	0	0	0	0	0	0	0	0	0	0	0	0	0	0	58	0	0	0	0	0	54	0	0	0	0	0	0	0	26	0	0	0	22	0	0
ENSMUSG00000074671	0	0	0	0	0	0	0	0	0	0	0	0	0	0	0	0	0	0	0	0	0	0	0	0	0	0	0	0	0	0	0	0	0	0	0	0	0	0	0	0	0	0	0	0	0	0	0	0	0
ENSMUSG00000051413	0	0	32	0	0	0	0	0	0	0	0	0	0	0	27	0	0	0	0	0	0	0	0	0	0	0	1	0	47	0	0	0	0	0	0	0	0	0	0	0	1	0	0	0	11	0	0	0	0
ENSMUSG00000027475	0	0	0	0	0	0	0	0	0	0	0	0	0	0	0	0	0	0	0	0	0	0	0	0	0	0	0	0	0	0	0	0	11	0	0	0	0	0	29	0	0	0	0	0	0	0	0	0	0
ENSMUSG00000056941	0	0	0	0	6	0	0	0	0	0	6	0	0	0	0	0	0	0	0	0	0	0	0	0	107	0	57	0	0	0	0	0	0	0	0	0	7	0	58	0	0	0	0	0	0	0	0	0	0
ENSMUSG00000027479	0	0	14	0	61	0	35	0	2	0	121	0	14	0	11	0	5	0	12	0	0	0	0	0	47	0	186	0	0	0	30	0	12	0	0	0	30	0	81	0	0	0	3	0	230	0	21	0	44
ENSMUSG00000027487	0	0	0	0	0	0	0	0	0	0	0	0	0	0	0	0	0	0	0	0	0	0	0	0	0	0	0	0	0	0	0	0	0	0	0	0	0	0	0	0	0	0	0	0	0	0	0	0	0
ENSMUSG00000027490	0	0	0	0	0	0	1	0	0	0	0	0	0	0	18	0	0	0	0	0	0	0	0	0	0	0	0	0	0	0	0	0	0	0	37	0	0	0	0	0	0	0	0	0	0	0	0	0	0
ENSMUSG00000097602	0	0	0	0	0	0	0	0	0	0	0	0	0	0	0	0	0	0	0	0	0	0	0	0	0	0	0	0	0	0	0	0	0	0	0	0	0	0	0	0	0	0	0	0	0	0	0	0	0
ENSMUSG00000074656	0	0	0	0	3	0	2	0	0	0	0	0	27	0	0	0	21	0	16	0	1	0	0	0	0	0	44	0	2	0	8	0	0	0	7	0	11	0	19	0	1	0	16	0	43	0	18	0	0
ENSMUSG00000027602	0	0	39	0	9	0	8	0	9	0	49	0	14	0	0	0	1	0	0	0	1	0	0	0	9	0	0	0	27	0	0	0	20	0	0	0	0	0	2	0	0	0	0	0	17	0	23	0	0
ENSMUSG00000038369	0	0	0	0	0	0	15	0	0	0	0	0	0	0	0	0	0	0	0	0	0	0	0	0	0	0	0	0	0	0	0	0	0	0	0	0	0	0	80	0	0	0	0	0	0	0	0	0	0
ENSMUSG00000027610	0	0	0	0	0	0	0	0	0	0	0	0	0	0	0	0	0	0	0	0	0	0	0	0	0	0	0	0	0	0	0	0	17	0	0	0	7	0	0	0	0	0	8	0	0	0	0	0	0
ENSMUSG00000074652	0	0	4	0	0	0	0	0	0	0	0	0	0	0	0	0	0	0	0	0	0	0	0	0	0	0	0	0	0	0	21	0	0	0	0	0	0	0	0	0	0	0	0	0	0	0	0	0	0
ENSMUSG00000038324	0	0	14	0	0	0	24	0	0	0	24	0	30	0	0	0	0	0	17	0	0	0	0	0	36	0	45	0	38	0	0	0	62	0	32	0	0	0	63	0	0	0	15	0	16	0	0	0	0
ENSMUSG00000027613	0	0	0	0	17	0	19	0	0	0	0	0	27	0	0	0	0	0	0	0	0	0	0	0	52	0	92	0	48	0	16	0	68	0	24	0	71	0	114	0	1	0	27	0	68	0	51	0	29
ENSMUSG00000103285	0	0	0	0	0	0	0	0	0	0	0	0	0	0	0	0	0	0	0	0	0	0	0	0	136	0	0	0	0	0	0	0	0	0	0	0	0	0	0	0	0	0	0	0	0	0	0	0	20
ENSMUSG00000027618	0	0	0	0	0	0	0	0	0	0	0	0	0	0	0	0	0	0	36	0	0	0	0	0	68	0	0	0	0	0	0	0	0	0	0	0	0	0	0	0	0	0	0	0	114	0	0	0	0
ENSMUSG00000038116	0	0	83	0	0	0	0	0	0	0	34	0	0	0	2	0	8	0	8	0	0	0	0	0	0	0	38	0	31	0	8	0	17	0	0	0	14	0	0	0	0	0	0	0	2	0	0	0	12
ENSMUSG00000046229	0	0	0	0	0	0	0	0	0	0	6	0	0	0	0	0	0	0	1	0	0	0	0	0	0	0	16	0	3	0	0	0	0	0	0	0	0	0	0	0	0	0	2	0	0	0	4	0	2
ENSMUSG00000038085	0	0	0	0	0	0	0	0	0	0	8	0	0	0	0	0	0	0	2	0	0	0	0	0	0	0	12	0	3	0	0	0	0	0	0	0	0	0	0	0	0	0	0	0	0	0	2	0	2
ENSMUSG00000102869	0	0	0	0	0	0	29	0	0	0	0	0	0	0	0	0	2	0	17	0	0	0	0	0	56	0	0	0	0	0	0	0	0	0	0	0	0	0	0	0	0	0	0	0	0	0	0	0	0
ENSMUSG00000027628	0	0	0	0	0	0	0	0	0	0	0	0	0	0	0	0	0	0	14	0	0	0	0	0	0	0	0	0	0	0	0	0	0	0	0	0	0	0	0	0	0	0	0	0	1	0	0	0	0
ENSMUSG00000067818	0	0	0	0	24	0	135	0	0	0	0	0	71	0	0	0	0	0	2	0	18	0	0	0	0	0	0	0	58	0	33	0	0	0	29	0	0	0	487	0	0	0	0	0	0	0	0	0	0
ENSMUSG00000027637	0	0	0	0	56	0	19	0	18	0	33	0	0	0	0	0	0	0	58	0	0	0	0	0	0	0	131	0	60	0	18	0	19	0	39	0	129	0	76	0	0	0	50	0	0	0	1	0	37
ENSMUSG00000027636	0	0	0	0	51	0	15	0	17	0	23	0	0	0	0	0	0	0	43	0	0	0	0	0	0	0	108	0	44	0	17	0	17	0	37	0	113	0	67	0	0	0	38	0	0	0	0	0	48
ENSMUSG00000027643	0	0	0	0	0	0	0	0	0	0	0	0	0	0	0	0	0	0	0	0	0	0	0	0	0	0	0	0	0	0	0	0	0	0	0	0	0	0	0	0	0	0	0	0	0	0	0	0	0
ENSMUSG00000063019	0	0	0	0	1	0	29	0	4	0	0	0	0	0	0	0	0	0	18	0	0	0	0	0	0	0	0	0	0	0	13	0	12	0	0	0	42	0	0	0	0	0	0	0	3	0	17	0	0
ENSMUSG00000027646	0	0	0	0	0	0	0	0	0	0	0	0	0	0	0	0	0	0	0	0	2	0	0	0	1	0	0	0	0	0	0	0	0	0	0	0	0	0	10	0	0	0	16	0	0	0	0	0	0
ENSMUSG00000067787	0	0	0	0	0	0	0	0	0	0	0	0	0	0	0	0	0	0	0	0	0	0	0	0	0	0	0	0	0	0	0	0	0	0	5	0	0	0	13	0	0	0	0	0	0	0	0	0	0
ENSMUSG00000027650	0	0	39	0	19	0	0	0	0	0	0	0	0	0	0	0	0	0	0	0	0	0	0	0	0	0	0	0	0	0	9	0	0	0	0	0	1	0	0	0	0	0	0	0	51	0	0	0	17
ENSMUSG00000027651	0	0	0	0	0	0	0	0	2	0	0	0	0	0	0	0	0	0	0	0	0	0	0	0	39	0	0	0	106	0	3	0	55	0	0	0	0	0	5	0	0	0	82	0	0	0	0	0	6
ENSMUSG00000037820	0	0	0	0	0	0	0	0	0	0	0	0	0	0	0	0	0	0	0	0	0	0	0	0	0	0	0	0	0	0	0	0	0	0	0	0	0	0	0	0	0	0	0	0	15	0	0	0	26
ENSMUSG00000085385	0	0	0	0	0	0	0	0	0	0	0	0	0	0	0	0	0	0	0	0	0	0	0	0	0	0	34	0	0	0	0	0	0	0	0	0	0	0	14	0	0	0	0	0	61	0	33	0	0
ENSMUSG00000027652	0	0	0	0	0	0	0	0	0	0	0	0	0	0	0	0	0	0	7	0	0	0	0	0	0	0	0	0	46	0	0	0	0	0	0	0	0	0	0	0	0	0	0	0	0	0	0	0	12
ENSMUSG00000037761	0	0	0	0	0	0	0	0	0	0	0	0	0	0	0	0	0	0	0	0	0	0	0	0	12	0	0	0	0	0	0	0	0	0	0	0	1	0	67	0	0	0	0	0	0	0	0	0	0
ENSMUSG00000027654	0	0	0	0	0	0	34	0	0	0	69	0	0	0	0	0	0	0	40	0	0	0	0	0	9	0	0	0	0	0	0	0	0	0	0	0	43	0	0	0	1	0	0	0	44	0	0	0	54
ENSMUSG00000027655	0	0	0	0	14	0	0	0	0	0	0	0	0	0	0	0	0	0	0	0	0	0	0	0	0	0	0	0	0	0	34	0	0	0	0	0	0	0	0	0	0	0	0	0	5	0	0	0	2
ENSMUSG00000016933	0	0	34	0	0	0	0	0	0	0	0	0	23	0	2	0	0	0	0	0	0	0	0	0	0	0	0	0	25	0	17	0	0	0	2	0	0	0	0	0	0	0	0	0	0	0	0	0	30
ENSMUSG00000098889	0	0	0	0	0	0	0	0	0	0	0	0	5	0	0	0	0	0	0	0	0	0	0	0	0	0	0	0	0	0	0	0	0	0	0	0	0	0	0	0	0	0	0	0	0	0	0	0	0
ENSMUSG00000027412	0	0	1	0	0	0	0	0	0	0	0	0	0	0	0	0	0	0	0	0	0	0	0	0	0	0	0	0	0	0	0	0	0	0	0	0	20	0	0	0	0	0	16	0	0	0	0	0	0
ENSMUSG00000053141	0	0	0	0	0	0	0	0	0	0	85	0	0	0	0	0	0	0	0	0	0	0	0	0	0	0	0	0	0	0	0	0	0	0	0	0	0	0	0	0	0	0	0	0	0	0	0	0	0
ENSMUSG00000017858	6	0	0	0	0	0	0	0	0	0	18	0	0	0	30	0	0	0	0	0	0	0	0	0	0	0	0	0	126	0	51	0	0	0	14	0	11	0	62	0	3	0	0	0	52	0	64	0	0
ENSMUSG00000017861	0	0	36	0	0	0	4	0	0	0	0	0	0	0	0	0	22	0	41	0	0	0	0	0	29	0	0	0	84	0	0	0	0	0	52	0	32	0	0	0	0	0	0	0	46	0	0	0	55
ENSMUSG00000074607	0	0	0	0	0	0	0	0	0	0	0	0	0	0	19	0	0	0	34	0	0	0	94	0	0	0	0	0	0	0	1	0	1	0	0	0	0	0	0	0	0	0	0	0	0	0	0	0	0
ENSMUSG00000017817	0	0	0	0	0	0	0	0	0	0	0	0	0	0	0	0	0	0	0	0	0	0	0	0	0	0	0	0	0	0	0	0	16	0	28	0	0	0	0	0	0	0	0	0	0	0	0	0	0
ENSMUSG00000035399	0	0	0	0	0	0	0	0	21	0	0	0	0	0	0	0	0	0	0	0	0	0	0	0	6	0	45	0	0	0	9	0	0	0	0	0	0	0	14	0	0	0	16	0	15	0	16	0	0
ENSMUSG00000058812	0	0	0	0	2	0	0	0	0	0	1	0	1	0	0	0	0	0	0	0	0	0	0	0	0	0	0	0	0	0	0	0	3	0	0	0	0	0	0	0	0	0	0	0	0	0	0	0	0
ENSMUSG00000035268	0	0	0	0	0	0	0	0	0	0	34	0	85	0	0	0	0	0	36	0	0	0	0	0	21	0	0	0	3	0	30	0	0	0	23	0	12	0	44	0	0	0	0	0	41	0	35	0	86
ENSMUSG00000018209	0	0	0	0	9	0	0	0	0	0	0	0	0	0	0	0	0	0	27	0	0	0	0	0	41	0	0	0	0	0	90	0	0	0	0	0	15	0	8	0	0	0	28	0	4	0	0	0	0
ENSMUSG00000017009	0	0	0	0	0	0	0	0	0	0	0	0	34	0	0	0	0	0	0	0	0	0	0	0	7	0	0	0	0	0	0	0	0	0	0	0	32	0	0	0	0	0	1	0	0	0	0	0	46
ENSMUSG00000017734	0	0	40	0	0	0	0	0	0	0	0	0	0	0	0	0	0	0	0	0	0	0	0	0	0	0	0	0	0	0	0	0	0	0	0	0	0	0	0	0	0	0	0	0	0	0	0	0	0
ENSMUSG00000017721	0	0	0	0	0	0	0	0	0	0	0	0	0	0	0	0	1	0	20	0	4	0	0	0	0	0	11	0	0	0	2	0	2	0	3	0	5	0	7	0	0	0	1	0	4	0	1	0	0
ENSMUSG00000017723	0	0	0	0	532	0	0	0	0	0	0	0	0	0	0	0	0	0	0	0	303	0	0	0	224	0	1	0	0	0	16	0	0	0	0	0	0	0	0	0	0	0	0	0	115	0	0	0	0
ENSMUSG00000017764	0	0	0	0	0	0	0	0	0	0	0	0	0	0	0	0	0	0	0	0	0	0	0	0	0	0	0	0	0	0	0	0	0	0	0	0	0	0	0	0	0	0	0	0	0	0	0	0	0
ENSMUSG00000017767	0	0	0	0	0	0	0	0	0	0	0	0	0	0	0	0	0	0	0	0	0	0	0	0	0	0	0	0	0	0	0	0	0	0	0	0	0	0	0	0	0	0	0	0	0	0	0	0	0
ENSMUSG00000039873	0	0	0	0	0	0	0	0	0	0	0	0	0	0	0	0	0	0	0	0	0	0	0	0	0	0	0	0	0	0	0	0	14	0	0	0	0	0	0	0	0	0	0	0	0	0	0	0	0
ENSMUSG00000017760	0	0	1	0	33	0	0	0	0	0	0	0	0	0	0	0	0	0	24	0	11	0	0	0	0	0	0	0	154	0	7	0	17	0	0	0	41	0	0	0	0	0	125	0	41	0	0	0	19
ENSMUSG00000017754	0	0	0	0	0	0	0	0	8	0	46	0	0	0	0	0	0	0	0	0	0	0	0	0	0	0	0	0	0	0	12	0	0	0	28	0	0	0	0	0	0	0	0	0	0	0	0	0	0
ENSMUSG00000085436	0	0	0	0	0	0	0	0	0	0	0	0	0	0	0	0	0	0	0	0	0	0	0	0	27	0	0	0	0	0	0	0	0	0	0	0	0	0	0	0	0	0	0	0	0	0	0	0	0
ENSMUSG00000039804	0	0	0	0	42	0	0	0	0	0	0	0	0	0	0	0	0	0	0	0	0	0	0	0	0	0	0	0	20	0	0	0	5	0	0	0	0	0	0	0	0	0	0	0	0	0	0	0	39
ENSMUSG00000017652	0	0	0	0	0	0	0	0	17	0	0	0	0	0	0	0	0	0	0	0	0	0	0	0	0	0	0	0	0	0	23	0	0	0	0	0	0	0	0	0	0	0	0	0	0	0	0	0	0
ENSMUSG00000017664	0	0	0	0	0	0	0	0	0	0	0	0	0	0	0	0	0	0	20	0	0	0	49	0	14	0	0	0	0	0	0	0	0	0	31	0	47	0	0	0	0	0	0	0	0	0	22	0	0
ENSMUSG00000018459	0	0	0	0	0	0	0	0	0	0	0	0	0	0	0	0	0	0	0	0	0	0	0	0	0	0	0	0	0	0	0	0	0	0	0	0	28	0	0	0	0	0	11	0	0	0	3	0	0
ENSMUSG00000039725	0	0	0	0	0	0	0	0	0	0	0	0	0	0	0	0	0	0	0	0	0	0	10	0	28	0	0	0	0	0	4	0	0	0	54	0	0	0	0	0	0	0	0	0	0	0	0	0	0
ENSMUSG00000027678	0	0	7	0	1	0	0	0	0	0	0	0	0	0	0	0	0	0	0	0	0	0	0	0	0	0	0	0	0	0	0	0	0	0	0	0	0	0	1	0	0	0	0	0	0	0	7	0	49
ENSMUSG00000006800	0	0	0	0	0	0	83	0	0	0	108	0	19	0	4	0	0	0	9	0	0	0	0	0	36	0	0	0	0	0	0	0	14	0	7	0	0	0	19	0	0	0	0	0	0	0	0	0	0
ENSMUSG00000017999	0	0	0	0	47	0	0	0	0	0	0	0	0	0	5	0	0	0	14	0	0	0	0	0	22	0	0	0	118	0	27	0	0	0	0	0	41	0	30	0	0	0	25	0	78	0	2	0	0
ENSMUSG00000039501	0	0	0	0	0	0	0	0	0	0	0	0	0	0	0	0	0	0	0	0	0	0	0	0	0	0	1	0	0	0	0	0	0	0	0	0	0	0	0	0	0	0	0	0	36	0	0	0	18
ENSMUSG00000074578	0	0	0	0	17	0	0	0	0	0	43	0	0	0	58	0	0	0	24	0	2	0	0	0	9	0	41	0	141	0	14	0	5	0	0	0	15	0	5	0	2	0	0	0	32	0	94	0	19
ENSMUSG00000017929	0	0	0	0	0	0	0	0	0	0	0	0	0	0	6	0	0	0	8	0	0	0	0	0	0	0	0	0	0	0	0	0	0	0	0	0	19	0	0	0	0	0	6	0	0	0	0	0	0
ENSMUSG00000006418	0	0	0	0	0	0	0	0	0	0	0	0	0	0	0	0	0	0	9	0	0	0	10	0	18	0	0	0	0	0	8	0	0	0	0	0	3	0	41	0	0	0	0	0	0	0	0	0	0
ENSMUSG00000090213	0	0	0	0	31	0	0	0	0	0	0	0	0	0	0	0	0	0	16	0	2	0	0	0	4	0	62	0	0	0	15	0	0	0	0	0	13	0	0	0	0	0	0	0	0	0	0	0	0
ENSMUSG00000056501	0	0	0	0	7	0	0	0	5	0	0	0	0	0	0	0	0	0	0	0	0	0	0	0	0	0	1	0	0	0	0	0	0	0	0	0	3	0	0	0	0	0	9	0	0	0	0	0	0
ENSMUSG00000074576	0	0	0	0	0	0	0	0	0	0	0	0	0	0	0	0	0	0	0	0	0	0	0	0	0	0	0	0	0	0	0	0	0	0	0	0	0	0	18	0	0	0	0	0	0	0	0	0	0
ENSMUSG00000027547	0	0	37	0	0	0	0	0	0	0	0	0	0	0	0	0	0	0	0	0	0	0	0	0	0	0	2	0	0	0	30	0	37	0	5	0	39	0	41	0	0	0	38	0	207	0	10	0	0
ENSMUSG00000103662	0	0	0	0	0	0	0	0	0	0	0	0	0	0	0	0	0	0	0	0	0	0	0	0	0	0	0	0	0	0	0	0	0	0	0	0	0	0	0	0	0	0	0	0	0	0	0	0	0
ENSMUSG00000047907	0	0	0	0	0	0	0	0	3	0	15	0	0	0	0	0	0	0	0	0	0	0	0	0	0	0	0	0	0	0	0	0	0	0	0	0	0	0	0	0	0	0	0	0	0	0	0	0	0
ENSMUSG00000096972	0	0	0	0	0	0	0	0	0	0	0	0	0	0	0	0	0	0	0	0	0	0	0	0	0	0	0	0	0	0	0	0	0	0	0	0	0	0	0	0	0	0	0	0	0	0	0	0	0
ENSMUSG00000052033	0	0	32	0	67	0	9	0	0	0	0	0	82	0	0	0	0	0	0	0	0	0	0	0	11	0	2	0	0	0	40	0	23	0	13	0	58	0	18	0	0	0	18	0	28	0	0	0	9
ENSMUSG00000085495	0	0	0	0	1	0	0	0	0	0	0	0	1	0	0	0	0	0	0	0	0	0	0	0	0	0	3	0	0	0	0	0	0	0	0	0	1	0	0	0	0	0	0	0	1	0	0	0	0
ENSMUSG00000027560	0	0	0	0	0	0	0	0	29	0	0	0	0	0	0	0	0	0	0	0	0	0	0	0	0	0	0	0	0	0	14	0	16	0	0	0	0	0	0	0	0	0	0	0	0	0	0	0	0
ENSMUSG00000027498	0	0	0	0	37	0	0	0	68	0	0	0	0	0	0	0	3	0	67	0	0	0	0	0	35	0	0	0	1	0	0	0	22	0	0	0	3	0	75	0	0	0	10	0	49	0	2	0	0
ENSMUSG00000027502	0	0	14	0	37	0	0	0	0	0	0	0	1	0	0	0	0	0	31	0	0	0	2	0	61	0	0	0	39	0	0	0	0	0	0	0	50	0	0	0	0	0	32	0	164	0	0	0	32
ENSMUSG00000028640	0	0	0	0	0	0	0	0	0	0	0	0	0	0	0	0	0	0	0	0	0	0	0	0	0	0	0	0	0	0	0	0	0	0	0	0	0	0	0	0	0	0	0	0	0	0	0	0	0
ENSMUSG00000008999	0	0	0	0	11	0	0	0	0	0	0	0	0	0	0	0	0	0	0	0	0	0	0	0	0	0	0	0	0	0	0	0	0	0	0	0	3	0	0	0	0	0	0	0	0	0	0	0	0
ENSMUSG00000027509	0	0	0	0	2	0	0	0	31	0	95	0	66	0	0	0	0	0	66	0	0	0	165	0	0	0	0	0	18	0	47	0	0	0	127	0	98	0	0	0	0	0	0	0	83	0	0	0	35
ENSMUSG00000027510	0	0	0	0	0	0	0	0	0	0	0	0	2	0	0	0	0	0	0	0	0	0	0	0	0	0	0	0	0	0	4	0	6	0	0	0	2	0	0	0	0	0	0	0	0	0	0	0	0
ENSMUSG00000038400	0	0	0	0	0	0	19	0	12	0	9	0	0	0	0	0	0	0	0	0	3	0	0	0	6	0	0	0	0	0	0	0	17	0	0	0	0	0	0	0	0	0	0	0	16	0	1	0	0
ENSMUSG00000027519	0	0	0	0	1	0	0	0	68	0	0	0	0	0	3	0	0	0	0	0	0	0	0	0	31	0	0	0	0	0	4	0	0	0	0	0	32	0	73	0	0	0	2	0	0	0	0	0	0
ENSMUSG00000054455	0	0	0	0	0	0	0	0	0	0	0	0	0	0	0	0	15	0	0	0	0	0	0	0	0	0	0	0	0	0	0	0	0	0	0	0	0	0	0	0	0	0	0	0	1	0	0	0	0
ENSMUSG00000027522	0	0	1	0	0	0	0	0	0	0	0	0	0	0	0	0	0	0	0	0	2	0	0	0	0	0	0	0	0	0	0	0	0	0	0	0	58	0	0	0	0	0	0	0	0	0	0	0	0
ENSMUSG00000039263	0	0	0	0	13	0	22	0	0	0	34	0	0	0	0	0	0	0	0	0	5	0	0	0	23	0	0	0	0	0	0	0	0	0	17	0	18	0	0	0	0	0	0	0	0	0	41	0	0
ENSMUSG00000086537	0	0	0	0	0	0	0	0	0	0	0	0	0	0	0	0	0	0	0	0	0	0	0	0	0	0	0	0	0	0	7	0	0	0	0	0	0	0	0	0	0	0	0	0	0	0	0	0	0
ENSMUSG00000016253	0	0	0	0	30	0	22	0	0	0	34	0	45	0	0	0	2	0	14	0	0	0	0	0	0	0	0	0	0	0	0	0	0	0	0	0	17	0	117	0	0	0	0	0	1	0	0	0	1
ENSMUSG00000016256	0	0	0	0	18	0	0	0	5	0	0	0	0	0	14	0	3	0	1	0	8	0	0	0	24	0	0	0	50	0	4	0	22	0	0	0	203	0	23	0	0	0	80	0	0	0	24	0	214
ENSMUSG00000016252	28	0	9	0	60	0	34	0	15	0	18	0	131	0	9	0	1	0	29	0	5	0	41	0	71	0	171	0	155	0	20	0	66	0	7	0	124	0	67	0	1	0	50	0	103	0	33	0	62
ENSMUSG00000016257	0	0	0	0	41	0	0	0	0	0	59	0	0	0	45	0	0	0	37	0	0	0	0	0	0	0	1	0	0	0	0	0	0	0	138	0	59	0	99	0	0	0	27	0	7	0	0	0	0
ENSMUSG00000027524	0	0	0	0	0	0	0	0	0	0	0	0	0	0	0	0	0	0	0	0	0	0	0	0	0	0	0	0	0	0	0	0	0	0	0	0	0	0	0	0	0	0	0	0	30	0	0	0	0
ENSMUSG00000078862	0	0	0	0	0	0	28	0	0	0	0	0	0	0	0	0	0	0	0	0	0	0	0	0	0	0	0	0	0	0	0	0	0	0	0	0	0	0	0	0	0	0	0	0	0	0	0	0	0
ENSMUSG00000070476	0	0	0	0	0	0	0	0	0	0	0	0	0	0	0	0	0	0	0	0	0	0	0	0	0	0	0	0	0	0	0	0	0	0	0	0	0	0	0	0	0	0	0	0	0	0	0	0	0
ENSMUSG00000085704	0	0	0	0	0	0	0	0	0	0	0	0	0	0	0	0	0	0	0	0	0	0	0	0	0	0	0	0	0	0	0	0	0	0	0	0	0	0	0	0	0	0	0	0	9	0	0	0	0
ENSMUSG00000039041	0	0	0	0	0	0	0	0	4	0	0	0	0	0	0	0	0	0	0	0	0	0	0	0	0	0	0	0	0	0	0	0	0	0	0	0	0	0	0	0	0	0	0	0	0	0	0	0	0
ENSMUSG00000039001	0	0	3	0	12	0	11	0	6	0	0	0	31	0	1	0	1	0	30	0	26	0	19	0	7	0	45	0	4	0	12	0	14	0	17	0	22	0	52	0	0	0	15	0	39	0	28	0	38
ENSMUSG00000038990	0	0	0	0	61	0	0	0	74	0	21	0	116	0	0	0	0	0	66	0	0	0	0	0	0	0	0	0	0	0	0	0	13	0	0	0	0	0	0	0	0	0	0	0	3	0	61	0	0
ENSMUSG00000015627	0	0	0	0	0	0	0	0	34	0	0	0	0	0	0	0	0	0	0	0	0	0	0	0	0	0	0	0	0	0	0	0	0	0	0	0	0	0	0	0	0	0	0	0	0	0	0	0	0
ENSMUSG00000027569	0	0	0	0	0	0	0	0	0	0	0	0	25	0	0	0	0	0	7	0	0	0	0	0	0	0	0	0	44	0	0	0	0	0	0	0	0	0	0	0	0	0	0	0	0	0	0	0	0
ENSMUSG00000038914	0	0	0	0	0	0	0	0	0	0	0	0	0	0	37	0	0	0	0	0	0	0	0	0	39	0	101	0	9	0	1	0	0	0	0	0	0	0	2	0	0	0	28	0	0	0	0	0	12
ENSMUSG00000027573	0	0	0	0	0	0	0	0	0	0	2	0	0	0	0	0	0	0	0	0	0	0	0	0	13	0	0	0	32	0	5	0	0	0	0	0	6	0	18	0	0	0	22	0	12	0	0	0	0
ENSMUSG00000027575	0	0	0	0	0	0	0	0	0	0	40	0	0	0	0	0	2	0	0	0	0	0	0	0	0	0	0	0	0	0	0	0	0	0	0	0	8	0	0	0	0	0	1	0	0	0	0	0	0
ENSMUSG00000016344	0	0	29	0	21	0	33	0	0	0	0	0	0	0	3	0	0	0	37	0	2	0	0	0	46	0	51	0	0	0	0	0	17	0	0	0	72	0	23	0	0	0	36	0	0	0	0	0	2
ENSMUSG00000027579	0	0	0	0	0	0	0	0	0	0	0	0	0	0	0	0	0	0	0	0	0	0	0	0	0	0	0	0	0	0	0	0	0	0	0	0	47	0	0	0	0	0	0	0	0	0	0	0	0
ENSMUSG00000027581	0	0	0	0	0	0	0	0	0	0	0	0	14	0	0	0	0	0	0	0	0	0	0	0	0	0	0	0	0	0	0	0	0	0	0	0	0	0	0	0	0	0	0	0	0	0	0	0	0
ENSMUSG00000038685	0	0	0	0	0	0	0	0	0	0	0	0	0	0	0	0	0	0	0	0	0	0	0	0	0	0	0	0	0	0	0	0	0	0	0	0	0	0	0	0	0	0	0	0	0	0	0	0	0
ENSMUSG00000038671	0	0	0	0	0	0	0	0	20	0	0	0	0	0	0	0	0	0	4	0	0	0	0	0	38	0	0	0	0	0	0	0	11	0	13	0	20	0	0	0	0	0	0	0	0	0	10	0	0
ENSMUSG00000000827	0	0	0	0	71	0	84	0	18	0	0	0	39	0	45	0	0	0	36	0	3	0	3	0	61	0	0	0	164	0	103	0	0	0	0	0	63	0	35	0	0	0	96	0	159	0	0	0	56
ENSMUSG00000000823	0	0	0	0	0	0	0	0	0	0	0	0	0	0	0	0	0	0	0	0	0	0	0	0	0	0	0	0	0	0	0	0	6	0	0	0	0	0	0	0	0	0	0	0	0	0	0	0	0
ENSMUSG00000002455	0	0	0	0	0	0	0	0	0	0	0	0	0	0	0	0	0	0	0	0	0	0	0	0	0	0	16	0	0	0	0	0	0	0	0	0	0	0	0	0	0	0	3	0	0	0	22	0	5
ENSMUSG00000038605	0	0	0	0	0	0	0	0	0	0	0	0	30	0	0	0	0	0	0	0	0	0	0	0	0	0	0	0	0	0	0	0	0	0	0	0	0	0	0	0	0	0	0	0	0	0	0	0	0
ENSMUSG00000059540	0	0	19	0	0	0	0	0	0	0	0	0	2	0	0	0	0	0	0	0	0	0	0	0	0	0	0	0	0	0	0	0	0	0	0	0	0	0	16	0	0	0	0	0	0	0	0	0	0
ENSMUSG00000002458	0	0	0	0	0	0	0	0	0	0	0	0	31	0	0	0	0	0	0	0	0	0	38	0	0	0	31	0	114	0	0	0	44	0	22	0	12	0	0	0	0	0	10	0	9	0	0	0	0
ENSMUSG00000027589	0	0	0	0	0	0	0	0	0	0	0	0	0	0	0	0	4	0	0	0	0	0	11	0	0	0	0	0	0	0	0	0	0	0	0	0	0	0	1	0	0	0	0	0	0	0	7	0	0
ENSMUSG00000038628	0	0	0	0	61	0	34	0	22	0	0	0	66	0	60	0	0	0	28	0	3	0	119	0	46	0	0	0	113	0	8	0	28	0	36	0	9	0	1	0	3	0	0	0	81	0	1	0	0
ENSMUSG00000078784	0	0	0	0	0	0	0	0	0	0	0	0	0	0	40	0	0	0	0	0	0	0	0	0	0	0	0	0	0	0	0	0	0	0	30	0	6	0	0	0	0	0	0	0	7	0	0	0	0
ENSMUSG00000027555	0	0	0	0	0	0	0	0	0	0	0	0	0	0	0	0	0	0	0	0	0	0	0	0	0	0	0	0	0	0	0	0	0	0	0	0	18	0	0	0	0	0	0	0	0	0	0	0	0
ENSMUSG00000027559	0	0	0	0	0	0	0	0	0	0	0	0	0	0	0	0	0	0	0	0	0	0	0	0	0	0	0	0	0	0	0	0	0	0	0	0	0	0	0	0	0	0	0	0	0	0	0	0	0
ENSMUSG00000027562	0	0	0	0	0	0	0	0	0	0	0	0	0	0	0	0	0	0	0	0	0	0	0	0	0	0	43	0	0	0	0	0	0	0	0	0	25	0	0	0	0	0	0	0	0	0	0	0	48
ENSMUSG00000039519	0	0	0	0	0	0	0	0	0	0	0	0	158	0	0	0	0	0	0	0	0	0	0	0	0	0	0	0	0	0	0	0	0	0	0	0	0	0	0	0	0	0	0	0	0	0	0	0	0
ENSMUSG00000060913	0	0	0	0	0	0	0	0	0	0	0	0	0	0	0	0	0	0	0	0	0	0	0	0	0	0	0	0	0	0	0	0	64	0	0	0	0	0	102	0	0	0	0	0	0	0	0	0	0
ENSMUSG00000102758	0	0	0	0	0	0	0	0	0	0	0	0	0	0	0	0	0	0	0	0	0	0	0	0	0	0	0	0	0	0	0	0	0	0	0	0	0	0	0	0	0	0	0	0	0	0	0	0	0
ENSMUSG00000027698	0	0	0	0	0	0	0	0	0	0	0	0	0	0	0	0	0	0	0	0	0	0	0	0	0	0	0	0	0	0	0	0	37	0	0	0	0	0	0	0	0	0	0	0	0	0	0	0	0
ENSMUSG00000050192	0	0	0	0	0	0	0	0	0	0	0	0	0	0	0	0	0	0	0	0	0	0	0	0	8	0	0	0	12	0	0	0	0	0	0	0	0	0	0	0	0	0	0	0	0	0	0	0	0
ENSMUSG00000104275	0	0	0	0	0	0	0	0	0	0	0	0	0	0	0	0	0	0	0	0	0	0	0	0	0	0	0	0	0	0	0	0	0	0	0	0	0	0	0	0	0	0	45	0	0	0	0	0	0
ENSMUSG00000037625	0	0	0	0	0	0	0	0	1	0	0	0	0	0	0	0	0	0	0	0	0	0	0	0	0	0	0	0	0	0	0	0	0	0	0	0	0	0	0	0	0	0	0	0	0	0	0	0	0
ENSMUSG00000027673	0	0	0	0	0	0	0	0	0	0	0	0	0	0	0	0	0	0	0	0	0	0	0	0	0	0	0	0	0	0	12	0	0	0	0	0	5	0	31	0	0	0	0	0	0	0	0	0	0
ENSMUSG00000027677	0	0	0	0	1	0	0	0	0	0	0	0	20	0	17	0	0	0	0	0	0	0	0	0	1	0	0	0	68	0	0	0	11	0	47	0	1	0	17	0	4	0	0	0	54	0	24	0	11
ENSMUSG00000027676	0	0	0	0	0	0	0	0	5	0	0	0	0	0	0	0	0	0	0	0	0	0	0	0	0	0	0	0	0	0	18	0	0	0	2	0	0	0	0	0	0	0	0	0	41	0	0	0	0
ENSMUSG00000105265	0	0	0	0	0	0	0	0	0	0	0	0	0	0	0	0	0	0	0	0	0	0	0	0	0	0	0	0	0	0	0	0	0	0	22	0	0	0	0	0	0	0	0	0	0	0	0	0	0
ENSMUSG00000074637	0	0	0	0	10	0	30	0	0	0	0	0	9	0	2	0	0	0	2	0	0	0	0	0	7	0	73	0	0	0	0	0	41	0	0	0	0	0	0	0	0	0	0	0	49	0	0	0	0
ENSMUSG00000086392	0	0	0	0	0	0	0	0	0	0	0	0	0	0	0	0	0	0	0	0	0	0	0	0	0	0	0	0	0	0	0	0	0	0	117	0	0	0	0	0	0	0	0	0	0	0	0	0	0
ENSMUSG00000027710	0	0	0	0	0	0	0	0	0	0	43	0	0	0	39	0	0	0	0	0	0	0	0	0	0	0	0	0	0	0	0	0	0	0	0	0	6	0	0	0	0	0	0	0	3	0	0	0	0
ENSMUSG00000105055	0	0	0	0	0	0	0	0	0	0	18	0	0	0	39	0	0	0	0	0	0	0	0	0	0	0	0	0	0	0	0	0	0	0	0	0	5	0	0	0	0	0	0	0	2	0	0	0	0
ENSMUSG00000033883	0	0	0	0	0	0	0	0	122	0	0	0	0	0	0	0	0	0	0	0	0	0	0	0	36	0	0	0	0	0	0	0	0	0	0	0	0	0	0	0	0	0	0	0	0	0	0	0	26
ENSMUSG00000058400	0	0	0	0	0	0	0	0	0	0	0	0	0	0	0	0	0	0	0	0	0	0	0	0	0	0	0	0	0	0	0	0	0	0	0	0	0	0	0	0	0	0	0	0	0	0	0	0	0
ENSMUSG00000027712	0	0	165	0	116	0	104	0	79	0	153	0	0	0	0	0	0	0	201	0	25	0	0	0	4	0	0	0	5	0	15	0	0	0	0	0	0	0	0	0	0	0	143	0	65	0	0	0	144
ENSMUSG00000027713	0	0	0	0	0	0	0	0	0	0	59	0	0	0	0	0	0	0	0	0	0	0	0	0	0	0	0	0	0	0	0	0	0	0	0	0	0	0	0	0	0	0	0	0	0	0	0	0	0
ENSMUSG00000027715	0	0	10	0	100	0	203	0	55	0	40	0	0	0	7	0	93	0	253	0	0	0	0	0	5	0	0	0	0	0	3	0	5	0	21	0	60	0	56	0	0	0	7	0	39	0	123	0	0
ENSMUSG00000051444	0	0	0	0	0	0	0	0	0	0	0	0	0	0	0	0	0	0	0	0	0	0	0	0	0	0	11	0	0	0	0	0	0	0	0	0	0	0	0	0	0	0	0	0	0	0	0	0	0
ENSMUSG00000104935	0	0	0	0	0	0	0	0	0	0	0	0	0	0	0	0	0	0	0	0	0	0	0	0	0	0	0	0	0	0	0	0	0	0	0	0	0	0	0	0	0	0	0	0	0	0	0	0	0
ENSMUSG00000058174	0	0	0	0	0	0	0	0	0	0	0	0	0	0	0	0	0	0	0	0	0	0	0	0	0	0	0	0	0	0	0	0	0	0	0	0	0	0	0	0	0	0	79	0	0	0	0	0	0
ENSMUSG00000097583	0	0	0	0	0	0	0	0	0	0	0	0	0	0	0	0	0	0	0	0	0	0	0	0	0	0	0	0	0	0	0	0	0	0	0	0	0	0	0	0	0	0	0	0	0	0	0	0	0
ENSMUSG00000049940	0	0	0	0	0	0	0	0	0	0	0	0	0	0	0	0	0	0	0	0	0	0	0	0	0	0	0	0	0	0	0	0	1	0	0	0	59	0	0	0	0	0	0	0	26	0	0	0	0
ENSMUSG00000025766	0	0	0	0	0	0	0	0	0	0	0	0	41	0	0	0	0	0	0	0	0	0	47	0	0	0	216	0	0	0	0	0	0	0	0	0	0	0	0	0	0	0	0	0	7	0	0	0	0
ENSMUSG00000103082	0	0	0	0	0	0	0	0	0	0	0	0	0	0	0	0	0	0	0	0	0	0	0	0	0	0	0	0	0	0	0	0	0	0	0	0	0	0	0	0	0	0	0	0	0	0	0	0	0
ENSMUSG00000090919	0	0	0	0	0	0	0	0	0	0	0	0	0	0	0	0	0	0	0	0	0	0	0	0	0	0	0	0	2	0	0	0	0	0	7	0	0	0	0	0	0	0	0	0	0	0	0	0	0
ENSMUSG00000037892	0	0	0	0	28	0	13	0	114	0	12	0	0	0	0	0	0	0	0	0	0	0	0	0	0	0	0	0	2	0	23	0	0	0	0	0	0	0	26	0	0	0	0	0	0	0	0	0	0
ENSMUSG00000027737	0	0	0	0	0	0	0	0	0	0	0	0	0	0	0	0	0	0	0	0	0	0	0	0	0	0	0	0	1	0	0	0	0	0	0	0	0	0	0	0	0	0	0	0	15	0	0	0	0
ENSMUSG00000037152	0	0	22	0	62	0	89	0	6	0	55	0	150	0	11	0	10	0	29	0	1	0	15	0	77	0	318	0	24	0	10	0	36	0	52	0	93	0	155	0	1	0	50	0	70	0	33	0	110
ENSMUSG00000027739	0	0	0	0	0	0	0	0	3	0	0	0	0	0	0	0	0	0	0	0	0	0	0	0	0	0	0	0	0	0	19	0	0	0	0	0	0	0	0	0	0	0	1	0	0	0	0	0	0
ENSMUSG00000102620	0	0	0	0	0	0	0	0	0	0	0	0	0	0	0	0	0	0	0	0	0	0	0	0	0	0	0	0	0	0	0	0	0	0	0	0	0	0	0	0	0	0	0	0	0	0	0	0	0
ENSMUSG00000044167	0	0	0	0	0	0	0	0	11	0	0	0	25	0	7	0	0	0	0	0	0	0	0	0	45	0	0	0	0	0	0	0	96	0	0	0	10	0	0	0	0	0	0	0	10	0	0	0	0
ENSMUSG00000027746	0	0	0	0	0	0	0	0	0	0	0	0	0	0	0	0	0	0	24	0	0	0	0	0	0	0	0	0	0	0	0	0	0	0	0	0	0	0	54	0	0	0	0	0	0	0	0	0	0
ENSMUSG00000027750	0	0	0	0	139	0	0	0	194	0	543	0	0	0	0	0	0	0	1	0	0	0	0	0	0	0	0	0	0	0	0	0	0	0	0	0	0	0	14	0	0	0	0	0	0	0	10	0	0
ENSMUSG00000027752	0	0	0	0	61	0	21	0	20	0	144	0	36	0	135	0	0	0	7	0	7	0	49	0	13	0	0	0	277	0	41	0	43	0	5	0	128	0	57	0	0	0	0	0	176	0	99	0	80
ENSMUSG00000036632	0	0	0	0	28	0	2	0	0	0	0	0	36	0	0	0	10	0	15	0	0	0	0	0	54	0	17	0	0	0	5	0	0	0	0	0	55	0	45	0	0	0	0	0	37	0	89	0	0
ENSMUSG00000027796	0	0	0	0	0	0	0	0	0	0	0	0	0	0	0	0	0	0	0	0	0	0	0	0	0	0	0	0	0	0	0	0	0	0	0	0	0	0	0	0	0	0	79	0	0	0	0	0	0
ENSMUSG00000036615	0	0	48	0	0	0	54	0	0	0	46	0	51	0	0	0	4	0	34	0	0	0	0	0	24	0	93	0	103	0	0	0	0	0	36	0	24	0	0	0	1	0	0	0	0	0	103	0	0
ENSMUSG00000036580	0	0	0	0	1	0	0	0	0	0	76	0	0	0	1	0	0	0	0	0	0	0	0	0	6	0	63	0	71	0	1	0	0	0	2	0	2	0	0	0	1	0	0	0	0	0	0	0	116
ENSMUSG00000027797	0	0	0	0	0	0	0	0	0	0	0	0	2	0	0	0	6	0	0	0	0	0	0	0	0	0	0	0	0	0	0	0	0	0	0	0	0	0	0	0	2	0	0	0	0	0	0	0	0
ENSMUSG00000027800	0	0	0	0	0	0	0	0	0	0	0	0	0	0	0	0	0	0	0	0	0	0	0	0	0	0	0	0	0	0	0	0	0	0	0	0	0	0	0	0	0	0	0	0	0	0	0	0	0
ENSMUSG00000027803	0	0	0	0	139	0	15	0	0	0	0	0	78	0	82	0	0	0	4	0	0	0	0	0	9	0	0	0	0	0	0	0	0	0	0	0	0	0	21	0	0	0	110	0	0	0	0	0	0
ENSMUSG00000036513	0	0	40	0	23	0	51	0	0	0	0	0	47	0	0	0	0	0	0	0	0	0	0	0	0	0	0	0	51	0	13	0	17	0	0	0	24	0	57	0	1	0	0	0	23	0	0	0	0
ENSMUSG00000074591	0	0	0	0	0	0	0	0	0	0	0	0	0	0	0	0	0	0	0	0	0	0	0	0	0	0	0	0	0	0	0	0	0	0	0	0	0	0	0	0	0	0	0	0	0	0	0	0	0
ENSMUSG00000027805	0	0	0	0	0	0	32	0	0	0	48	0	51	0	0	0	0	0	97	0	2	0	0	0	0	0	0	0	0	0	0	0	0	0	34	0	0	0	0	0	0	0	0	0	25	0	0	0	0
ENSMUSG00000100666	0	0	0	0	0	0	0	0	0	0	0	0	0	0	0	0	0	0	0	0	0	0	0	0	0	0	0	0	0	0	0	0	0	0	0	0	0	0	0	0	0	0	43	0	0	0	0	0	0
ENSMUSG00000075700	0	0	0	0	38	0	0	0	0	0	35	0	0	0	0	0	0	0	17	0	2	0	0	0	0	0	0	0	0	0	19	0	0	0	0	0	83	0	0	0	0	0	25	0	0	0	0	0	6
ENSMUSG00000027761	0	0	0	0	0	0	0	0	0	0	0	0	0	0	0	0	0	0	0	0	0	0	0	0	0	0	0	0	0	0	0	0	0	0	0	0	111	0	0	0	0	0	0	0	0	0	0	0	20
ENSMUSG00000048581	0	0	0	0	0	0	0	0	0	0	0	0	0	0	0	0	0	0	0	0	0	0	0	0	0	0	0	0	0	0	0	0	0	0	0	0	0	0	0	0	0	0	0	0	0	0	0	0	0
ENSMUSG00000027828	0	0	55	0	122	0	158	0	81	0	1	0	75	0	15	0	0	0	85	0	0	0	0	0	0	0	214	0	50	0	25	0	9	0	0	0	96	0	5	0	0	0	0	0	63	0	93	0	61
ENSMUSG00000034640	0	0	0	0	0	0	0	0	22	0	0	0	0	0	63	0	0	0	0	0	0	0	0	0	2	0	0	0	3	0	0	0	1	0	96	0	0	0	23	0	0	0	0	0	23	0	0	0	0
ENSMUSG00000074579	0	0	0	0	0	0	0	0	0	0	0	0	0	0	0	0	0	0	0	0	0	0	0	0	0	0	0	0	0	0	0	0	0	0	0	0	0	0	0	0	2	0	0	0	0	0	0	0	14
ENSMUSG00000027829	0	0	28	0	52	0	11	0	73	0	0	0	19	0	16	0	0	0	42	0	9	0	0	0	67	0	75	0	80	0	4	0	0	0	7	0	30	0	73	0	0	0	4	0	47	0	78	0	0
ENSMUSG00000103041	0	0	0	0	9	0	0	0	18	0	0	0	5	0	9	0	0	0	12	0	7	0	0	0	21	0	0	0	24	0	0	0	0	0	3	0	5	0	23	0	0	0	0	0	11	0	28	0	0
ENSMUSG00000027832	0	0	0	0	0	0	38	0	0	0	0	0	0	0	37	0	0	0	0	0	0	0	0	0	0	0	0	0	0	0	0	0	0	0	0	0	0	0	0	0	0	0	0	0	0	0	0	0	0
ENSMUSG00000047557	0	0	0	0	15	0	14	0	0	0	0	0	0	0	0	0	0	0	4	0	0	0	0	0	13	0	0	0	39	0	10	0	0	0	0	0	97	0	0	0	0	0	0	0	0	0	0	0	60
ENSMUSG00000049404	0	0	0	0	0	0	0	0	0	0	0	0	0	0	0	0	0	0	0	0	0	0	0	0	0	0	0	0	0	0	0	0	0	0	0	0	26	0	0	0	0	0	0	0	0	0	0	0	68
ENSMUSG00000027775	0	0	2	0	0	0	0	0	0	0	0	0	106	0	41	0	25	0	0	0	0	0	0	0	108	0	15	0	97	0	80	0	0	0	0	0	132	0	0	0	0	0	102	0	0	0	0	0	159
ENSMUSG00000103094	0	0	0	0	0	0	0	0	0	0	0	0	0	0	0	0	9	0	0	0	0	0	0	0	0	0	0	0	0	0	0	0	0	0	0	0	0	0	34	0	0	0	0	0	0	0	0	0	0
ENSMUSG00000043300	119	0	19	0	0	0	0	0	0	0	0	0	118	0	0	0	0	0	0	0	1	0	0	0	0	0	0	0	0	0	0	0	0	0	0	0	45	0	0	0	0	0	4	0	0	0	0	0	0
ENSMUSG00000027787	0	0	0	0	0	0	0	0	0	0	27	0	0	0	0	0	0	0	0	0	0	0	0	0	16	0	0	0	46	0	9	0	13	0	0	0	37	0	9	0	2	0	14	0	71	0	0	0	0
ENSMUSG00000104448	0	0	0	0	0	0	0	0	0	0	0	0	0	0	0	0	0	0	0	0	0	0	0	0	1	0	0	0	0	0	0	0	0	0	0	0	0	0	0	0	0	0	0	0	0	0	0	0	0
ENSMUSG00000027804	0	0	0	0	72	0	46	0	40	0	0	0	272	0	146	0	1	0	32	0	0	0	0	0	74	0	0	0	114	0	70	0	88	0	57	0	63	0	8	0	1	0	0	0	23	0	209	0	29
ENSMUSG00000027809	0	0	0	0	0	0	64	0	0	0	0	0	1	0	0	0	0	0	0	0	0	0	0	0	68	0	0	0	0	0	0	0	8	0	0	0	10	0	7	0	0	0	167	0	0	0	0	0	0
ENSMUSG00000027811	0	0	0	0	1	0	0	0	0	0	0	0	114	0	0	0	0	0	0	0	2	0	0	0	0	0	1	0	0	0	0	0	0	0	0	0	0	0	78	0	0	0	0	0	5	0	0	0	0
ENSMUSG00000027956	0	0	0	0	0	0	0	0	0	0	0	0	0	0	0	0	0	0	0	0	0	0	0	0	0	0	0	0	0	0	0	0	0	0	0	0	0	0	0	0	0	0	0	0	0	0	0	0	0
ENSMUSG00000033981	0	0	0	0	0	0	0	0	0	0	0	0	0	0	0	0	0	0	0	0	0	0	0	0	0	0	0	0	0	0	0	0	0	0	0	0	0	0	0	0	0	0	0	0	0	0	0	0	0
ENSMUSG00000028019	0	0	0	0	0	0	0	0	0	0	121	0	0	0	0	0	0	0	0	0	0	0	0	0	52	0	0	0	0	0	0	0	0	0	0	0	0	0	0	0	14	0	0	0	0	0	0	0	0
ENSMUSG00000028015	0	0	0	0	0	0	105	0	0	0	26	0	0	0	0	0	0	0	0	0	0	0	0	0	0	0	0	0	0	0	0	0	0	0	0	0	0	0	0	0	0	0	0	0	0	0	0	0	0
ENSMUSG00000033910	0	0	0	0	0	0	0	0	0	0	0	0	0	0	0	0	0	0	0	0	0	0	0	0	0	0	0	0	0	0	0	0	0	0	0	0	0	0	0	0	0	0	0	0	0	0	0	0	0
ENSMUSG00000033900	0	0	0	0	4	0	0	0	0	0	0	0	0	0	0	0	0	0	12	0	0	0	0	0	0	0	0	0	0	0	0	0	0	0	0	0	0	0	0	0	0	0	0	0	0	0	0	0	0
ENSMUSG00000028001	0	0	0	0	0	0	0	0	0	0	0	0	0	0	0	0	0	0	0	0	0	0	0	0	0	0	0	0	0	0	0	0	0	0	0	0	74	0	0	0	0	0	101	0	0	0	0	0	0
ENSMUSG00000033831	0	0	0	0	0	0	0	0	0	0	0	0	0	0	0	0	0	0	0	0	0	0	0	0	0	0	0	0	0	0	0	0	0	0	0	0	49	0	0	0	0	0	25	0	0	0	0	0	22
ENSMUSG00000027998	0	0	0	0	0	0	0	0	9	0	22	0	0	0	14	0	0	0	5	0	0	0	0	0	0	0	0	0	45	0	0	0	0	0	0	0	3	0	0	0	0	0	0	0	0	0	0	0	0
ENSMUSG00000101334	0	0	0	0	0	0	0	0	0	0	0	0	0	0	0	0	0	0	0	0	0	0	0	0	0	0	0	0	0	0	0	0	0	0	0	0	0	0	0	0	0	0	0	0	0	0	0	0	0
ENSMUSG00000027993	0	0	0	0	0	0	84	0	0	0	0	0	0	0	0	0	15	0	13	0	0	0	0	0	93	0	0	0	0	0	11	0	0	0	61	0	51	0	0	0	0	0	0	0	0	0	3	0	2
ENSMUSG00000074513	0	0	0	0	0	0	0	0	0	0	0	0	42	0	0	0	0	0	0	0	0	0	0	0	0	0	0	0	0	0	14	0	9	0	0	0	9	0	12	0	0	0	0	0	0	0	33	0	23
ENSMUSG00000102805	0	0	0	0	0	0	0	0	0	0	0	0	37	0	0	0	0	0	0	0	0	0	0	0	0	0	0	0	0	0	9	0	5	0	0	0	9	0	9	0	0	0	0	0	0	0	30	0	16
ENSMUSG00000028081	0	0	143	0	109	0	88	0	81	0	114	0	158	0	63	0	0	0	196	0	4	0	92	0	259	0	613	0	266	0	177	0	92	0	187	0	245	0	243	0	9	0	85	0	547	0	283	0	144
ENSMUSG00000057777	0	0	0	0	0	0	0	0	0	0	0	0	0	0	0	0	0	0	0	0	0	0	0	0	0	0	0	0	0	0	0	0	0	0	0	0	0	0	0	0	0	0	0	0	0	0	0	0	0
ENSMUSG00000028076	0	0	0	0	0	0	0	0	1	0	0	0	0	0	0	0	0	0	0	0	0	0	0	0	0	0	0	0	0	0	0	0	0	0	0	0	0	0	0	0	0	0	0	0	0	0	0	0	0
ENSMUSG00000041734	0	0	1	0	0	0	0	0	0	0	0	0	0	0	0	0	0	0	13	0	0	0	0	0	0	0	0	0	96	0	0	0	17	0	0	0	0	0	0	0	0	0	0	0	13	0	0	0	0
ENSMUSG00000003382	0	0	0	0	0	0	0	0	0	0	0	0	0	0	0	0	0	0	0	0	2	0	0	0	0	0	0	0	0	0	0	0	0	0	64	0	0	0	0	0	0	0	0	0	28	0	0	0	0
ENSMUSG00000023084	0	0	0	0	0	0	0	0	0	0	0	0	0	0	0	0	0	0	0	0	0	0	0	0	0	0	0	0	0	0	0	0	0	0	0	0	0	0	0	0	0	0	0	0	19	0	0	0	0
ENSMUSG00000028073	0	0	0	0	5	0	0	0	0	0	0	0	0	0	0	0	0	0	0	0	0	0	0	0	0	0	0	0	0	0	0	0	0	0	0	0	0	0	0	0	0	0	0	0	0	0	36	0	0
ENSMUSG00000048039	0	0	0	0	4	0	0	0	0	0	0	0	0	0	0	0	0	0	0	0	0	0	0	0	6	0	15	0	0	0	0	0	0	0	49	0	0	0	0	0	0	0	0	0	52	0	0	0	0
ENSMUSG00000004891	0	0	0	0	12	0	0	0	7	0	28	0	0	0	0	0	0	0	0	0	0	0	0	0	0	0	0	0	0	0	0	0	0	0	0	0	0	0	0	0	0	0	0	0	1	0	0	0	0
ENSMUSG00000028069	0	0	0	0	0	0	0	0	0	0	0	0	0	0	9	0	0	0	10	0	0	0	0	0	0	0	0	0	0	0	0	0	18	0	0	0	8	0	0	0	0	0	0	0	0	0	0	0	0
ENSMUSG00000028070	0	0	42	0	0	0	0	0	26	0	35	0	28	0	16	0	5	0	16	0	3	0	0	0	55	0	93	0	73	0	20	0	20	0	0	0	31	0	178	0	0	0	24	0	53	0	79	0	29
ENSMUSG00000001419	0	0	0	0	0	0	0	0	0	0	0	0	52	0	0	0	0	0	0	0	0	0	0	0	0	0	0	0	0	0	0	0	0	0	0	0	3	0	0	0	0	0	4	0	3	0	0	0	28
ENSMUSG00000096935	0	0	0	0	0	0	0	0	0	0	0	0	26	0	0	0	0	0	0	0	0	0	0	0	0	0	0	0	0	0	0	0	0	0	0	0	0	0	0	0	0	0	5	0	0	0	0	0	0
ENSMUSG00000103766	0	0	0	0	0	0	0	0	0	0	0	0	0	0	0	0	0	0	0	0	0	0	0	0	0	0	0	0	0	0	0	0	0	0	0	0	0	0	0	0	0	0	1	0	0	0	1	0	1
ENSMUSG00000001416	0	0	0	0	0	0	0	0	0	0	0	0	0	0	0	0	0	0	0	0	0	0	0	0	0	0	0	0	0	0	6	0	0	0	0	0	4	0	0	0	0	0	0	0	0	0	0	0	0
ENSMUSG00000001418	0	0	31	0	0	0	0	0	8	0	0	0	0	0	11	0	0	0	0	0	0	0	0	0	14	0	0	0	0	0	14	0	0	0	0	0	69	0	0	0	0	0	14	0	0	0	0	0	10
ENSMUSG00000001420	0	0	0	0	0	0	0	0	0	0	0	0	0	0	0	0	0	0	0	0	2	0	0	0	0	0	0	0	0	0	0	0	0	0	0	0	43	0	0	0	0	0	0	0	0	0	0	0	0
ENSMUSG00000028066	0	0	0	0	11	0	24	0	0	0	22	0	77	0	19	0	8	0	35	0	9	0	0	0	121	0	0	0	0	0	0	0	28	0	9	0	51	0	37	0	0	0	0	0	90	0	5	0	21
ENSMUSG00000050144	0	0	0	0	0	0	0	0	0	0	0	0	0	0	0	0	0	0	6	0	0	0	0	0	0	0	0	0	0	0	0	0	1	0	0	0	70	0	0	0	0	0	0	0	0	0	0	0	58
ENSMUSG00000008601	0	0	0	0	0	0	0	0	0	0	0	0	0	0	0	0	0	0	0	0	0	0	0	0	0	0	0	0	0	0	0	0	0	0	0	0	0	0	0	0	0	0	0	0	0	0	0	0	0
ENSMUSG00000028062	0	0	0	0	7	0	14	0	0	0	24	0	0	0	0	0	0	0	8	0	14	0	0	0	38	0	0	0	61	0	25	0	12	0	0	0	103	0	1	0	1	0	52	0	90	0	0	0	74
ENSMUSG00000008604	0	0	0	0	0	0	0	0	0	0	0	0	0	0	11	0	1	0	0	0	0	0	0	0	4	0	0	0	6	0	0	0	0	0	76	0	0	0	13	0	0	0	0	0	7	0	0	0	0
ENSMUSG00000028057	0	0	0	0	2	0	0	0	0	0	63	0	0	0	0	0	0	0	0	0	0	0	0	0	26	0	0	0	0	0	0	0	39	0	0	0	21	0	0	0	0	0	0	0	0	0	32	0	0
ENSMUSG00000068922	0	0	0	0	0	0	0	0	0	0	0	0	0	0	0	0	0	0	0	0	6	0	75	0	86	0	0	0	84	0	10	0	52	0	0	0	56	0	0	0	0	0	18	0	58	0	0	0	0
ENSMUSG00000105204	0	0	0	0	35	0	11	0	0	0	0	0	0	0	0	0	0	0	12	0	0	0	14	0	0	0	0	0	0	0	46	0	2	0	20	0	23	0	23	0	0	0	18	0	0	0	0	0	4
ENSMUSG00000059743	0	0	0	0	44	0	14	0	0	0	0	0	0	0	0	0	0	0	17	0	0	0	17	0	0	0	0	0	0	0	56	0	2	0	28	0	30	0	26	0	0	0	22	0	0	0	0	0	7
ENSMUSG00000086718	0	0	0	0	0	0	0	0	0	0	0	0	2	0	0	0	0	0	0	0	0	0	0	0	0	0	0	0	2	0	1	0	0	0	0	0	1	0	5	0	0	0	1	0	0	0	0	0	1
ENSMUSG00000028048	0	0	0	0	24	0	0	0	31	0	0	0	0	0	0	0	0	0	27	0	0	0	0	0	0	0	0	0	0	0	0	0	0	0	0	0	2	0	46	0	0	0	0	0	38	0	0	0	0
ENSMUSG00000042784	0	0	0	0	0	0	0	0	0	0	0	0	0	0	0	0	0	0	0	0	23	0	0	0	0	0	0	0	77	0	0	0	0	0	0	0	0	0	0	0	0	0	0	0	0	0	0	0	0
ENSMUSG00000042766	0	0	0	0	0	0	0	0	0	0	0	0	0	0	0	0	0	0	0	0	0	0	0	0	0	0	0	0	0	0	0	0	0	0	0	0	32	0	0	0	0	0	14	0	0	0	0	0	1
ENSMUSG00000042747	0	0	25	0	83	0	48	0	13	0	21	0	19	0	26	0	12	0	61	0	1	0	15	0	7	0	32	0	89	0	33	0	49	0	25	0	180	0	96	0	4	0	45	0	63	0	64	0	73
ENSMUSG00000027953	0	0	63	0	0	0	0	0	0	0	28	0	32	0	0	0	0	0	0	0	0	0	0	0	8	0	0	0	0	0	0	0	0	0	39	0	7	0	2	0	0	0	0	0	0	0	1	0	0
ENSMUSG00000028040	0	0	0	0	0	0	0	0	0	0	0	0	0	0	0	0	0	0	0	0	0	0	0	0	1	0	0	0	0	0	0	0	0	0	0	0	0	0	0	0	0	0	0	0	0	0	31	0	0
ENSMUSG00000078173	0	0	0	0	0	0	0	0	9	0	0	0	0	0	0	0	0	0	0	0	0	0	0	0	0	0	0	0	0	0	0	0	0	0	0	0	0	0	0	0	0	0	11	0	0	0	0	0	0
ENSMUSG00000028044	0	0	55	0	297	0	118	0	17	0	356	0	175	0	69	0	83	0	271	0	22	0	0	0	441	0	109	0	242	0	192	0	27	0	218	0	421	0	303	0	11	0	79	0	620	0	307	0	187
ENSMUSG00000042626	0	0	0	0	0	0	22	0	3	0	0	0	0	0	0	0	0	0	0	0	0	0	0	0	0	0	0	0	0	0	10	0	0	0	6	0	16	0	0	0	0	0	0	0	2	0	0	0	0
ENSMUSG00000047824	0	0	0	0	0	0	0	0	2	0	0	0	11	0	0	0	0	0	20	0	0	0	0	0	17	0	14	0	0	0	0	0	0	0	0	0	0	0	0	0	0	0	0	0	12	0	0	0	0
ENSMUSG00000027950	0	0	0	0	0	0	0	0	0	0	0	0	0	0	0	0	0	0	0	0	0	0	0	0	0	0	0	0	0	0	0	0	0	0	0	0	0	0	0	0	0	0	0	0	0	0	0	0	0
ENSMUSG00000042572	0	0	5	0	0	0	0	0	0	0	0	0	0	0	0	0	0	0	4	0	0	0	0	0	0	0	5	0	0	0	0	0	0	0	0	0	0	0	8	0	0	0	2	0	0	0	3	0	0
ENSMUSG00000027940	0	0	0	0	20	0	46	0	0	0	57	0	26	0	66	0	0	0	44	0	0	0	0	0	31	0	15	0	69	0	25	0	17	0	72	0	61	0	22	0	0	0	16	0	65	0	23	0	37
ENSMUSG00000090733	0	0	0	0	0	0	4	0	0	0	0	0	0	0	5	0	0	0	0	0	0	0	0	0	0	0	0	0	0	0	0	0	0	0	0	0	0	0	0	0	0	0	27	0	15	0	0	0	0
ENSMUSG00000027937	0	0	92	0	0	0	50	0	35	0	9	0	0	0	0	0	0	0	101	0	0	0	0	0	106	0	0	0	80	0	16	0	41	0	0	0	24	0	0	0	3	0	32	0	98	0	0	0	27
ENSMUSG00000027936	0	0	0	0	0	0	0	0	0	0	0	0	0	0	0	0	0	0	0	0	0	0	0	0	0	0	0	0	0	0	11	0	0	0	23	0	0	0	0	0	0	0	0	0	0	0	0	0	0
ENSMUSG00000108394	0	0	0	0	0	0	0	0	0	0	0	0	0	0	0	0	0	0	0	0	0	0	0	0	0	0	0	0	0	0	0	0	0	0	0	0	0	0	0	0	0	0	0	0	0	0	0	0	0
ENSMUSG00000001018	0	0	145	0	70	0	82	0	67	0	169	0	0	0	70	0	8	0	10	0	0	0	154	0	103	0	0	0	35	0	17	0	96	0	12	0	15	0	0	0	0	0	0	0	105	0	0	0	96
ENSMUSG00000001017	0	0	0	0	0	0	4	0	0	0	0	0	6	0	0	0	0	0	0	0	0	0	4	0	1	0	11	0	0	0	6	0	0	0	0	0	2	0	11	0	0	0	0	0	0	0	0	0	0
ENSMUSG00000044080	0	0	0	0	0	0	0	0	0	0	51	0	129	0	0	0	0	0	0	0	0	0	0	0	0	0	76	0	0	0	0	0	0	0	0	0	15	0	0	0	0	0	0	0	0	0	0	0	32
ENSMUSG00000042312	0	0	65	0	4	0	7	0	0	0	15	0	13	0	0	0	0	0	0	0	0	0	0	0	0	0	0	0	0	0	0	0	0	0	0	0	5	0	31	0	0	0	6	0	0	0	0	0	0
ENSMUSG00000074457	0	0	0	0	0	0	28	0	0	0	0	0	0	0	0	0	0	0	0	0	0	0	0	0	2	0	0	0	0	0	0	0	0	0	0	0	16	0	0	0	0	0	0	0	0	0	0	0	0
ENSMUSG00000001020	0	0	0	0	0	0	0	0	0	0	0	0	0	0	0	0	0	0	0	0	0	0	0	0	0	0	0	0	0	0	0	0	0	0	0	0	0	0	0	0	0	0	0	0	0	0	0	0	0
ENSMUSG00000001025	0	0	0	0	43	0	26	0	11	0	54	0	0	0	0	0	0	0	0	0	11	0	0	0	0	0	0	0	0	0	1	0	0	0	0	0	0	0	0	0	0	0	0	0	0	0	0	0	0
ENSMUSG00000086848	0	0	0	0	0	0	0	0	0	0	0	0	0	0	0	0	0	0	0	0	0	0	0	0	0	0	0	0	0	0	0	0	0	0	0	0	0	0	0	0	0	0	69	0	0	0	0	0	0
ENSMUSG00000027907	0	0	0	0	187	0	67	0	16	0	64	0	19	0	0	0	0	0	0	0	8	0	0	0	48	0	105	0	0	0	26	0	0	0	0	0	9	0	0	0	0	0	86	0	2	0	11	0	36
ENSMUSG00000041959	0	0	225	0	242	0	42	0	26	0	86	0	35	0	0	0	47	0	27	0	9	0	0	0	69	0	341	0	0	0	91	0	0	0	0	0	382	0	31	0	0	0	839	0	0	0	37	0	162
ENSMUSG00000028145	0	0	0	0	59	0	0	0	0	0	0	0	0	0	0	0	0	0	15	0	0	0	0	0	0	0	0	0	0	0	0	0	0	0	0	0	0	0	0	0	0	0	1	0	0	0	0	0	0
ENSMUSG00000044505	0	0	0	0	0	0	0	0	0	0	0	0	0	0	0	0	0	0	0	0	0	0	0	0	0	0	0	0	0	0	0	0	0	0	0	0	0	0	0	0	0	0	0	0	0	0	0	0	0
ENSMUSG00000104631	0	0	0	0	0	0	0	0	0	0	0	0	0	0	0	0	0	0	0	0	0	0	0	0	0	0	0	0	0	0	0	0	0	0	0	0	0	0	0	0	0	0	0	0	0	0	0	0	0
ENSMUSG00000005968	0	0	0	0	0	0	0	0	0	0	0	0	0	0	0	0	0	0	0	0	0	0	0	0	0	0	0	0	0	0	13	0	0	0	0	0	65	0	0	0	0	0	0	0	64	0	0	0	0
ENSMUSG00000084846	0	0	0	0	0	0	0	0	0	0	0	0	0	0	0	0	0	0	0	0	0	0	0	0	0	0	0	0	30	0	0	0	0	0	0	0	0	0	0	0	0	0	0	0	0	0	0	0	0
ENSMUSG00000092607	0	0	0	0	45	0	0	0	0	0	0	0	22	0	17	0	4	0	2	0	0	0	0	0	5	0	0	0	66	0	0	0	48	0	0	0	11	0	0	0	0	0	0	0	47	0	32	0	0
ENSMUSG00000097167	0	0	0	0	0	0	0	0	0	0	0	0	0	0	0	0	0	0	0	0	0	0	0	0	0	0	0	0	0	0	0	0	0	0	9	0	0	0	24	0	0	0	0	0	0	0	1	0	16
ENSMUSG00000015714	0	0	0	0	18	0	13	0	18	0	0	0	0	0	0	0	0	0	12	0	0	0	0	0	32	0	0	0	0	0	0	0	0	0	35	0	97	0	53	0	0	0	1	0	0	0	42	0	47
ENSMUSG00000015697	0	0	0	0	0	0	0	0	0	0	0	0	0	0	0	0	0	0	48	0	0	0	7	0	0	0	70	0	0	0	0	0	0	0	30	0	0	0	0	0	0	0	63	0	0	0	14	0	1
ENSMUSG00000028111	0	0	0	0	0	0	0	0	0	0	0	0	0	0	0	0	0	0	0	0	0	0	0	0	0	0	0	0	0	0	0	0	0	0	0	0	0	0	0	0	0	0	0	0	0	0	0	0	0
ENSMUSG00000028108	0	0	0	0	0	0	0	0	0	0	0	0	0	0	0	0	0	0	0	0	0	0	0	0	9	0	0	0	0	0	0	0	0	0	0	0	0	0	0	0	0	0	0	0	0	0	0	0	0
ENSMUSG00000015943	0	0	2	0	0	0	0	0	0	0	0	0	0	0	1	0	0	0	0	0	0	0	0	0	0	0	0	0	3	0	2	0	0	0	0	0	0	0	0	0	0	0	0	0	0	0	2	0	0
ENSMUSG00000091405	0	0	0	0	1	0	0	0	0	0	0	0	0	0	0	0	0	0	0	0	0	0	0	0	0	0	0	0	2	0	0	0	0	0	0	0	0	0	0	0	0	0	0	0	0	0	0	0	0
ENSMUSG00000093656	0	0	0	0	4	0	0	0	0	0	0	0	0	0	11	0	0	0	0	0	0	0	0	0	0	0	0	0	32	0	0	0	0	0	0	0	4	0	0	0	0	0	0	0	0	0	1	0	0
ENSMUSG00000050936	0	0	0	0	7	0	0	0	0	0	0	0	0	0	10	0	0	0	0	0	0	0	0	0	0	0	0	0	42	0	0	0	0	0	0	0	0	0	0	0	0	0	0	0	1	0	0	0	0
ENSMUSG00000105827	0	0	0	0	6	0	0	0	0	0	0	0	0	0	10	0	0	0	0	0	0	0	0	0	0	0	0	0	38	0	0	0	0	0	0	0	0	0	0	0	0	0	0	0	1	0	0	0	0
ENSMUSG00000074398	0	0	2	0	0	0	0	0	1	0	3	0	0	0	0	0	0	0	0	0	0	0	0	0	0	0	0	0	0	0	0	0	0	0	0	0	0	0	0	0	0	0	0	0	0	0	0	0	0
ENSMUSG00000038393	0	0	19	0	3	0	0	0	4	0	20	0	0	0	0	0	0	0	0	0	0	0	0	0	0	0	17	0	0	0	0	0	0	0	0	0	0	0	0	0	0	0	0	0	0	0	0	0	0
ENSMUSG00000038374	0	0	0	0	0	0	0	0	0	0	0	0	0	0	0	0	0	0	8	0	0	0	0	0	0	0	0	0	0	0	0	0	0	0	0	0	5	0	0	0	0	0	0	0	15	0	0	0	0
ENSMUSG00000028099	0	0	0	0	0	0	0	0	0	0	0	0	0	0	0	0	0	0	0	0	0	0	0	0	0	0	0	0	0	0	0	0	0	0	0	0	0	0	0	0	0	0	0	0	0	0	0	0	0
ENSMUSG00000038298	0	0	0	0	0	0	0	0	0	0	0	0	0	0	0	0	0	0	0	0	0	0	0	0	0	0	0	0	0	0	0	0	0	0	0	0	51	0	0	0	0	0	12	0	0	0	0	0	18
ENSMUSG00000028096	0	0	0	0	0	0	0	0	4	0	0	0	0	0	0	0	0	0	0	0	0	0	0	0	0	0	0	0	0	0	0	0	0	0	0	0	41	0	0	0	0	0	4	0	0	0	0	0	21
ENSMUSG00000038205	0	0	0	0	0	0	0	0	0	0	0	0	0	0	0	0	0	0	0	0	0	0	0	0	0	0	0	0	74	0	0	0	2	0	0	0	0	0	0	0	0	0	0	0	0	0	0	0	0
ENSMUSG00000027879	0	0	0	0	155	0	123	0	62	0	0	0	2	0	50	0	14	0	66	0	2	0	0	0	259	0	0	0	355	0	41	0	0	0	102	0	52	0	302	0	1	0	0	0	151	0	0	0	238
ENSMUSG00000027878	0	0	0	0	67	0	0	0	0	0	0	0	0	0	0	0	0	0	0	0	0	0	0	0	0	0	0	0	59	0	16	0	1	0	0	0	0	0	0	0	0	0	0	0	0	0	0	0	0
ENSMUSG00000043468	0	0	0	0	0	0	0	0	0	0	0	0	0	0	0	0	0	0	8	0	0	0	0	0	0	0	0	0	0	0	0	0	0	0	0	0	0	0	0	0	0	0	0	0	0	0	0	0	0
ENSMUSG00000027875	0	0	0	0	0	0	0	0	0	0	0	0	0	0	0	0	0	0	0	0	0	0	0	0	0	0	0	0	135	0	0	0	0	0	0	0	0	0	0	0	0	0	0	0	0	0	71	0	0
ENSMUSG00000053398	0	0	0	0	60	0	36	0	0	0	0	0	75	0	33	0	0	0	77	0	14	0	41	0	48	0	191	0	58	0	36	0	32	0	54	0	152	0	50	0	0	0	71	0	46	0	62	0	74
ENSMUSG00000050064	0	0	0	0	0	0	0	0	5	0	0	0	0	0	0	0	0	0	0	0	0	0	0	0	0	0	0	0	3	0	0	0	0	0	0	0	4	0	0	0	0	0	6	0	3	0	0	0	0
ENSMUSG00000027870	0	0	0	0	0	0	0	0	0	0	0	0	0	0	0	0	0	0	0	0	0	0	0	0	0	0	0	0	0	0	0	0	0	0	0	0	0	0	0	0	0	0	0	0	0	0	0	0	0
ENSMUSG00000027865	0	0	0	0	0	0	0	0	0	0	0	0	0	0	0	0	0	0	0	0	0	0	0	0	0	0	0	0	0	0	0	0	0	0	0	0	0	0	0	0	0	0	0	0	52	0	0	0	0
ENSMUSG00000044468	0	0	0	0	0	0	0	0	0	0	0	0	0	0	0	0	0	0	0	0	0	0	0	0	0	0	0	0	0	0	0	0	0	0	0	0	0	0	0	0	0	0	0	0	0	0	0	0	0
ENSMUSG00000105137	0	0	0	0	1	0	0	0	0	0	0	0	0	0	0	0	0	0	0	0	0	0	0	0	0	0	0	0	0	0	0	0	32	0	0	0	0	0	0	0	0	0	0	0	0	0	0	0	0
ENSMUSG00000105561	3	0	0	0	0	0	0	0	0	0	0	0	0	0	0	0	0	0	0	0	0	0	0	0	0	0	0	0	0	0	0	0	0	0	0	0	0	0	0	0	0	0	0	0	0	0	0	0	0
ENSMUSG00000033233	0	0	0	0	0	0	0	0	0	0	7	0	0	0	0	0	0	0	0	0	0	0	0	0	0	0	0	0	0	0	0	0	0	0	0	0	0	0	0	0	0	0	0	0	0	0	0	0	0
ENSMUSG00000033222	0	0	0	0	0	0	0	0	0	0	0	0	11	0	0	0	0	0	0	0	0	0	0	0	0	0	0	0	0	0	0	0	0	0	0	0	0	0	0	0	0	0	0	0	61	0	0	0	0
ENSMUSG00000106137	0	0	0	0	0	0	0	0	0	0	0	0	0	0	1	0	0	0	0	0	0	0	0	0	0	0	0	0	0	0	0	0	0	0	0	0	0	0	0	0	0	0	0	0	0	0	0	0	0
ENSMUSG00000033161	0	0	0	0	0	0	0	0	0	0	0	0	0	0	0	0	0	0	0	0	0	0	0	0	8	0	3	0	0	0	4	0	1	0	0	0	0	0	0	0	0	0	0	0	0	0	19	0	0
ENSMUSG00000106296	0	0	0	0	0	0	0	0	0	0	0	0	0	0	0	0	0	0	0	0	0	0	0	0	0	0	0	0	0	0	0	0	0	0	0	0	0	0	0	0	0	0	0	0	96	0	0	0	0
ENSMUSG00000027860	0	0	0	0	0	0	0	0	0	0	0	0	0	0	0	0	0	0	0	0	0	0	0	0	0	0	0	0	0	0	0	0	0	0	0	0	6	0	16	0	0	0	0	0	0	0	26	0	0
ENSMUSG00000027858	0	0	0	0	0	0	0	0	0	0	0	0	0	0	0	0	0	0	0	0	0	0	0	0	0	0	0	0	0	0	2	0	0	0	0	0	0	0	0	0	0	0	18	0	0	0	0	0	0
ENSMUSG00000027857	0	0	0	0	0	0	0	0	0	0	0	0	0	0	0	0	0	0	0	0	0	0	0	0	0	0	0	0	0	0	0	0	0	0	0	0	0	0	0	0	0	0	0	0	0	0	0	0	0
ENSMUSG00000105855	0	0	0	0	0	0	0	0	0	0	0	0	0	0	0	0	0	0	0	0	0	0	0	0	0	0	0	0	0	0	0	0	0	0	0	0	0	0	0	0	0	0	0	0	0	0	0	0	0
ENSMUSG00000068823	7	0	30	0	49	0	13	0	5	0	48	0	69	0	32	0	14	0	59	0	5	0	41	0	33	0	325	0	208	0	25	0	72	0	135	0	43	0	16	0	2	0	9	0	181	0	73	0	114
ENSMUSG00000007379	0	0	0	0	0	0	0	0	0	0	92	0	183	0	0	0	0	0	0	0	0	0	0	0	0	0	0	0	0	0	0	0	0	0	0	0	0	0	0	0	0	0	0	0	0	0	0	0	0
ENSMUSG00000005687	0	0	66	0	36	0	0	0	0	0	17	0	62	0	41	0	9	0	48	0	1	0	27	0	69	0	70	0	97	0	29	0	38	0	45	0	32	0	114	0	2	0	48	0	114	0	66	0	92
ENSMUSG00000032952	0	0	0	0	0	0	0	0	0	0	0	0	0	0	0	0	0	0	0	0	0	0	0	0	0	0	0	0	0	0	0	0	0	0	0	0	7	0	0	0	0	0	123	0	0	0	0	0	0
ENSMUSG00000105053	0	0	0	0	0	0	0	0	0	0	0	0	0	0	0	0	0	0	0	0	0	0	0	0	0	0	0	0	0	0	0	0	0	0	0	0	5	0	0	0	0	0	92	0	0	0	0	0	0
ENSMUSG00000058388	0	0	0	0	0	0	0	0	0	0	7	0	0	0	0	0	0	0	0	0	0	0	0	0	0	0	0	0	0	0	0	0	0	0	0	0	0	0	0	0	0	0	0	0	0	0	0	0	0
ENSMUSG00000032913	0	0	0	0	0	0	0	0	0	0	0	0	0	0	0	0	0	0	0	0	0	0	0	0	0	0	0	0	0	0	0	0	0	0	0	0	35	0	0	0	0	0	0	0	0	0	0	0	14
ENSMUSG00000105304	0	0	0	0	0	0	0	0	0	0	0	0	0	0	0	0	0	0	0	0	0	0	0	0	0	0	0	0	0	0	0	0	0	0	0	0	0	0	0	0	0	0	0	0	0	0	0	0	0
ENSMUSG00000032902	0	0	117	0	0	0	0	0	0	0	0	0	133	0	0	0	0	0	43	0	0	0	1	0	49	0	406	0	0	0	23	0	106	0	30	0	298	0	0	0	3	0	48	0	0	0	58	0	138
ENSMUSG00000105195	0	0	5	0	4	0	4	0	2	0	8	0	1	0	2	0	0	0	5	0	5	0	1	0	7	0	3	0	1	0	1	0	1	0	3	0	2	0	2	0	0	0	0	0	5	0	3	0	2
ENSMUSG00000002233	0	0	0	0	8	0	0	0	2	0	6	0	11	0	0	0	0	0	2	0	0	0	0	0	4	0	0	0	0	0	0	0	5	0	0	0	0	0	14	0	0	0	21	0	7	0	2	0	2
ENSMUSG00000105655	0	0	0	0	0	0	0	0	0	0	0	0	0	0	0	0	0	0	0	0	0	0	76	0	0	0	0	0	0	0	0	0	0	0	73	0	0	0	0	0	0	0	44	0	0	0	0	0	0
ENSMUSG00000062127	0	0	0	0	0	0	0	0	0	0	0	0	0	0	0	0	0	0	0	0	0	0	117	0	0	0	0	0	0	0	0	0	0	0	0	0	0	0	0	0	0	0	0	0	0	0	0	0	0
ENSMUSG00000068798	0	0	0	0	0	0	0	0	0	0	0	0	0	0	0	0	0	0	0	0	0	0	0	0	0	0	108	0	0	0	0	0	0	0	0	0	0	0	38	0	0	0	0	0	0	0	0	0	0
ENSMUSG00000000563	0	0	67	0	39	0	52	0	93	0	159	0	174	0	122	0	17	0	263	0	3	0	16	0	234	0	15	0	295	0	58	0	162	0	61	0	245	0	271	0	9	0	275	0	118	0	85	0	114
ENSMUSG00000000561	0	0	0	0	21	0	1	0	25	0	0	0	0	0	1	0	5	0	0	0	0	0	0	0	0	0	38	0	4	0	11	0	0	0	123	0	68	0	46	0	0	0	17	0	162	0	0	0	75
ENSMUSG00000105852	0	0	0	0	0	0	1	0	8	0	0	0	0	0	0	0	0	0	0	0	0	0	0	0	0	0	2	0	0	0	0	0	0	0	57	0	26	0	8	0	0	0	16	0	33	0	0	0	29
ENSMUSG00000104350	0	0	0	0	0	0	0	0	0	0	0	0	0	0	0	0	0	0	0	0	0	0	0	0	0	0	0	0	0	0	0	0	0	0	0	0	0	0	0	0	0	0	0	0	0	0	0	0	0
ENSMUSG00000040774	0	0	0	0	0	0	0	0	0	0	0	0	0	0	0	0	12	0	0	0	0	0	0	0	0	0	0	0	0	0	0	0	0	0	0	0	25	0	27	0	0	0	0	0	0	0	0	0	0
ENSMUSG00000027900	0	0	11	0	0	0	0	0	0	0	7	0	0	0	0	0	0	0	0	0	0	0	0	0	0	0	0	0	8	0	0	0	0	0	0	0	0	0	6	0	0	0	0	0	0	0	0	0	0
ENSMUSG00000056260	0	0	0	0	0	0	0	0	0	0	0	0	0	0	0	0	0	0	0	0	0	0	0	0	0	0	0	0	0	0	0	0	0	0	0	0	0	0	0	0	0	0	0	0	3	0	0	0	0
ENSMUSG00000087260	0	0	113	0	31	0	104	0	0	0	0	0	41	0	0	0	20	0	76	0	0	0	0	0	181	0	121	0	162	0	43	0	109	0	37	0	201	0	50	0	1	0	207	0	36	0	117	0	93
ENSMUSG00000014603	0	0	0	0	0	0	0	0	0	0	0	0	0	0	0	0	0	0	0	0	0	0	0	0	0	0	0	0	0	0	0	0	0	0	0	0	0	0	0	0	0	0	0	0	37	0	0	0	0
ENSMUSG00000086968	0	0	0	0	0	0	0	0	0	0	0	0	0	0	0	0	0	0	0	0	0	0	0	0	0	0	1	0	65	0	0	0	0	0	0	0	0	0	0	0	0	0	0	0	16	0	0	0	0
ENSMUSG00000004035	0	0	0	0	0	0	0	0	0	0	0	0	0	0	0	0	0	0	0	0	0	0	0	0	0	0	0	0	0	0	0	0	0	0	0	0	0	0	0	0	0	0	0	0	0	0	0	0	0
ENSMUSG00000004038	0	0	0	0	0	0	0	0	0	0	0	0	0	0	0	0	0	0	0	0	0	0	0	0	0	0	0	0	0	0	0	0	0	0	0	0	118	0	0	0	0	0	60	0	0	0	0	0	0
ENSMUSG00000040562	0	0	0	0	0	0	0	0	0	0	34	0	0	0	0	0	0	0	0	0	0	0	0	0	0	0	0	0	0	0	12	0	0	0	0	0	15	0	0	0	0	0	0	0	0	0	0	0	36
ENSMUSG00000000001	0	0	0	0	0	0	0	0	44	0	0	0	0	0	0	0	26	0	22	0	2	0	0	0	0	0	0	0	0	0	0	0	0	0	0	0	5	0	6	0	1	0	36	0	55	0	0	0	18
ENSMUSG00000105961	0	0	0	0	0	0	0	0	0	0	0	0	0	0	0	0	0	0	0	0	0	0	0	0	0	0	0	0	0	0	0	0	0	0	0	0	0	0	0	0	0	0	0	0	0	0	0	0	0
ENSMUSG00000068749	0	0	55	0	40	0	0	0	6	0	0	0	128	0	0	0	5	0	19	0	0	0	33	0	75	0	37	0	59	0	70	0	31	0	12	0	89	0	64	0	0	0	78	0	124	0	18	0	56
ENSMUSG00000068744	0	0	0	0	0	0	21	0	56	0	233	0	0	0	9	0	5	0	42	0	0	0	0	0	34	0	0	0	0	0	0	0	0	0	0	0	29	0	0	0	0	0	0	0	170	0	0	0	0
ENSMUSG00000068739	0	0	0	0	4	0	0	0	0	0	0	0	0	0	6	0	0	0	0	0	0	0	1	0	3	0	0	0	7	0	10	0	0	0	4	0	4	0	15	0	0	0	0	0	25	0	1	0	0
ENSMUSG00000027882	0	0	0	0	0	0	0	0	0	0	0	0	0	0	0	0	0	0	0	0	0	0	0	0	0	0	0	0	0	0	0	0	0	0	0	0	5	0	0	0	0	0	0	0	0	0	0	0	0
ENSMUSG00000040339	0	0	0	0	54	0	0	0	0	0	0	0	0	0	0	0	0	0	0	0	0	0	0	0	1	0	0	0	7	0	0	0	0	0	0	0	0	0	1	0	0	0	66	0	7	0	0	0	0
ENSMUSG00000040322	0	0	0	0	41	0	0	0	63	0	0	0	121	0	0	0	0	0	0	0	0	0	0	0	0	0	136	0	111	0	17	0	30	0	0	0	0	0	0	0	0	0	0	0	0	0	0	0	0
ENSMUSG00000049300	0	0	0	0	55	0	0	0	0	0	0	0	0	0	0	0	0	0	0	0	0	0	0	0	0	0	0	0	0	0	0	0	0	0	23	0	0	0	0	0	0	0	0	0	0	0	0	0	0
ENSMUSG00000074264	0	0	0	0	0	0	0	0	0	0	0	0	9	0	0	0	0	0	0	0	0	0	0	0	14	0	2	0	0	0	1	0	0	0	0	0	0	0	0	0	0	0	7	0	0	0	0	0	10
ENSMUSG00000027981	0	0	24	0	0	0	1	0	0	0	13	0	80	0	0	0	0	0	0	0	0	0	0	0	50	0	48	0	0	0	16	0	0	0	0	0	4	0	0	0	0	0	81	0	1	0	0	0	59
ENSMUSG00000045092	0	0	0	0	0	0	0	0	0	0	0	0	0	0	0	0	0	0	0	0	0	0	0	0	8	0	0	0	0	0	0	0	0	0	0	0	0	0	0	0	0	0	0	0	0	0	56	0	0
ENSMUSG00000052769	0	0	0	0	0	0	0	0	0	0	0	0	0	0	0	0	0	0	0	0	0	0	0	0	0	0	0	0	0	0	0	0	0	0	0	0	0	0	0	0	0	0	0	0	0	0	0	0	0
ENSMUSG00000033554	0	0	0	0	0	0	0	0	0	0	0	0	45	0	35	0	0	0	39	0	0	0	76	0	0	0	0	0	0	0	0	0	35	0	9	0	2	0	0	0	0	0	46	0	76	0	0	0	0
ENSMUSG00000054414	0	0	0	0	70	0	0	0	0	0	0	0	0	0	0	0	0	0	0	0	0	0	0	0	0	0	0	0	0	0	0	0	0	0	0	0	13	0	0	0	0	0	0	0	0	0	0	0	0
ENSMUSG00000027963	0	0	0	0	0	0	0	0	0	0	0	0	50	0	0	0	0	0	5	0	0	0	0	0	85	0	0	0	0	0	42	0	0	0	0	0	0	0	0	0	0	0	0	0	0	0	0	0	0
ENSMUSG00000027962	0	0	0	0	0	0	0	0	1	0	2	0	0	0	0	0	0	0	0	0	0	0	0	0	0	0	0	0	48	0	0	0	0	0	0	0	0	0	151	0	0	0	0	0	0	0	0	0	0
ENSMUSG00000033502	0	0	7	0	0	0	0	0	0	0	0	0	0	0	0	0	0	0	0	0	0	0	0	0	0	0	0	0	0	0	1	0	0	0	2	0	0	0	0	0	0	0	0	0	0	0	0	0	0
ENSMUSG00000106415	0	0	0	0	0	0	4	0	0	0	0	0	0	0	0	0	1	0	0	0	0	0	0	0	0	0	0	0	0	0	0	0	0	0	12	0	0	0	0	0	0	0	0	0	0	0	11	0	0
ENSMUSG00000089911	0	0	0	0	48	0	0	0	0	0	61	0	0	0	0	0	0	0	0	0	0	0	0	0	0	0	0	0	0	0	0	0	0	0	111	0	7	0	0	0	0	0	0	0	1	0	35	0	0
ENSMUSG00000105339	0	0	0	0	17	0	0	0	0	0	14	0	0	0	0	0	0	0	0	0	0	0	0	0	0	0	0	0	0	0	0	0	0	0	30	0	1	0	0	0	0	0	0	0	0	0	6	0	0
ENSMUSG00000105103	0	0	0	0	2	0	0	0	0	0	11	0	0	0	0	0	0	0	0	0	0	0	0	0	0	0	0	0	0	0	0	0	0	0	2	0	1	0	0	0	0	0	0	0	0	0	4	0	0
ENSMUSG00000033386	0	0	8	0	0	0	0	0	0	0	0	0	0	0	0	0	0	0	0	0	0	0	0	0	11	0	0	0	0	0	0	0	0	0	0	0	9	0	0	0	0	0	0	0	0	0	0	0	0
ENSMUSG00000033308	0	0	0	0	0	0	0	0	0	0	0	0	0	0	0	0	0	0	0	0	0	0	0	0	0	0	0	0	43	0	0	0	0	0	0	0	0	0	0	0	0	0	0	0	0	0	0	0	0
ENSMUSG00000028134	0	0	0	0	0	0	105	0	0	0	0	0	35	0	2	0	0	0	15	0	0	0	0	0	3	0	0	0	4	0	9	0	0	0	0	0	0	0	130	0	0	0	0	0	49	0	1	0	0
ENSMUSG00000105572	0	0	0	0	0	0	0	0	0	0	0	0	25	0	0	0	0	0	0	0	0	0	0	0	0	0	0	0	0	0	0	0	0	0	0	0	0	0	0	0	0	0	0	0	0	0	0	0	0
ENSMUSG00000106099	0	0	0	0	0	0	0	0	0	0	0	0	0	0	0	0	0	0	0	0	0	0	0	0	0	0	0	0	7	0	46	0	0	0	0	0	0	0	0	0	0	0	0	0	0	0	0	0	0
ENSMUSG00000039887	0	0	0	0	0	0	0	0	0	0	0	0	0	0	0	0	0	0	16	0	0	0	0	0	30	0	2	0	87	0	62	0	0	0	0	0	0	0	0	0	0	0	35	0	43	0	0	0	38
ENSMUSG00000105813	0	0	0	0	14	0	6	0	11	0	44	0	17	0	4	0	0	0	42	0	4	0	11	0	0	0	0	0	0	0	12	0	0	0	12	0	5	0	10	0	0	0	0	0	43	0	5	0	7
ENSMUSG00000053931	0	0	1	0	237	0	57	0	130	0	452	0	326	0	63	0	22	0	460	0	11	0	279	0	12	0	0	0	1	0	146	0	32	0	153	0	63	0	363	0	0	0	73	0	420	0	165	0	104
ENSMUSG00000106022	0	0	0	0	0	0	0	0	0	0	0	0	0	0	0	0	0	0	0	0	0	0	0	0	0	0	0	0	0	0	0	0	0	0	0	0	0	0	0	0	0	0	0	0	0	0	11	0	0
ENSMUSG00000028128	0	0	221	0	305	0	0	0	0	0	0	0	0	0	0	0	0	0	0	0	140	0	0	0	30	0	0	0	0	0	0	0	0	0	0	0	2	0	0	0	0	0	0	0	0	0	0	0	0
ENSMUSG00000028127	0	0	0	0	0	0	11	0	79	0	0	0	0	0	0	0	0	0	0	0	0	0	0	0	0	0	0	0	161	0	13	0	0	0	0	0	84	0	10	0	0	0	0	0	0	0	41	0	12
ENSMUSG00000105597	0	0	0	0	0	0	0	0	0	0	0	0	0	0	0	0	0	0	0	0	0	0	0	0	0	0	0	0	0	0	0	0	0	0	0	0	0	0	0	0	0	0	0	0	0	0	0	0	0
ENSMUSG00000039831	0	0	0	0	13	0	0	0	0	0	0	0	61	0	0	0	0	0	0	0	0	0	0	0	20	0	0	0	0	0	12	0	0	0	0	0	0	0	0	0	0	0	0	0	34	0	0	0	0
ENSMUSG00000028124	0	0	0	0	0	0	8	0	0	0	0	0	0	0	6	0	0	0	0	0	0	0	0	0	23	0	0	0	0	0	0	0	0	0	0	0	19	0	1	0	0	0	20	0	8	0	2	0	26
ENSMUSG00000057359	0	0	0	0	3	0	1	0	0	0	1	0	0	0	0	0	0	0	1	0	0	0	1	0	1	0	1	0	3	0	0	0	1	0	4	0	1	0	1	0	0	0	1	0	3	0	3	0	0
ENSMUSG00000039756	0	0	35	0	141	0	0	0	0	0	0	0	0	0	45	0	0	0	52	0	0	0	31	0	40	0	0	0	12	0	0	0	1	0	0	0	90	0	12	0	0	0	0	0	74	0	58	0	4
ENSMUSG00000106194	0	0	0	0	0	0	0	0	0	0	0	0	0	0	0	0	0	0	0	0	0	0	0	0	0	0	0	0	0	0	0	0	0	0	0	0	0	0	0	0	0	0	0	0	0	0	0	0	0
ENSMUSG00000023057	0	0	0	0	0	0	0	0	0	0	0	0	0	0	0	0	0	0	0	0	0	0	0	0	0	0	0	0	0	0	0	0	0	0	0	0	187	0	0	0	0	0	0	0	0	0	0	0	18
ENSMUSG00000054091	0	0	65	0	105	0	41	0	12	0	16	0	33	0	26	0	0	0	28	0	3	0	0	0	8	0	172	0	38	0	11	0	20	0	20	0	64	0	72	0	0	0	73	0	45	0	15	0	36
ENSMUSG00000028116	0	0	0	0	0	0	0	0	0	0	0	0	66	0	0	0	0	0	0	0	0	0	0	0	0	0	0	0	0	0	0	0	0	0	0	0	0	0	0	0	0	0	0	0	0	0	0	0	0
ENSMUSG00000105562	0	0	0	0	0	0	0	0	0	0	0	0	0	0	0	0	0	0	0	0	0	0	0	0	0	0	0	0	0	0	0	0	0	0	0	0	0	0	0	0	0	0	0	0	0	0	0	0	0
ENSMUSG00000104960	0	0	0	0	0	0	0	0	0	0	0	0	0	0	0	0	0	0	0	0	0	0	0	0	0	0	33	0	0	0	17	0	0	0	0	0	8	0	0	0	0	0	0	0	5	0	20	0	0
ENSMUSG00000044528	0	0	0	0	0	0	0	0	0	0	0	0	0	0	0	0	0	0	0	0	0	0	0	0	0	0	0	0	0	0	0	0	0	0	0	0	0	0	0	0	0	0	0	0	0	0	0	0	0
ENSMUSG00000032854	0	0	0	0	0	0	0	0	0	0	0	0	0	0	0	0	0	0	0	0	0	0	0	0	0	0	0	0	0	0	0	0	0	0	0	0	0	0	0	0	0	0	0	0	0	0	0	0	0
ENSMUSG00000105378	0	0	0	0	0	0	0	0	0	0	0	0	0	0	0	0	0	0	0	0	0	0	0	0	0	0	0	0	0	0	0	0	0	0	0	0	0	0	0	0	0	0	0	0	0	0	0	0	0
ENSMUSG00000105553	0	0	0	0	0	0	0	0	0	0	0	0	0	0	0	0	0	0	0	0	0	0	0	0	0	0	0	0	0	0	0	0	0	0	0	0	0	0	0	0	0	0	0	0	0	0	0	0	0
ENSMUSG00000105202	0	0	0	0	0	0	0	0	0	0	0	0	0	0	0	0	0	0	0	0	0	0	0	0	0	0	0	0	0	0	0	0	0	0	0	0	0	0	0	0	0	0	122	0	0	0	0	0	0
ENSMUSG00000105568	0	0	0	0	0	0	0	0	0	0	0	0	0	0	0	0	0	0	0	0	0	0	0	0	0	0	0	0	0	0	0	0	59	0	0	0	0	0	0	0	0	0	0	0	0	0	0	0	0
ENSMUSG00000027968	0	0	0	0	5	0	18	0	0	0	0	0	0	0	0	0	0	0	11	0	0	0	1	0	42	0	0	0	1	0	1	0	0	0	0	0	2	0	3	0	0	0	3	0	68	0	9	0	14
ENSMUSG00000027967	0	0	0	0	0	0	0	0	0	0	0	0	0	0	0	0	0	0	0	0	0	0	0	0	0	0	0	0	0	0	0	0	0	0	0	0	0	0	0	0	0	0	0	0	0	0	0	0	0
ENSMUSG00000074238	8	0	0	0	0	0	7	0	0	0	43	0	0	0	1	0	0	0	0	0	0	0	0	0	0	0	0	0	16	0	0	0	0	0	0	0	5	0	2	0	0	0	0	0	0	0	0	0	0
ENSMUSG00000105447	0	0	0	0	0	0	4	0	0	0	3	0	0	0	2	0	0	0	0	0	0	0	0	0	0	0	0	0	0	0	0	0	0	0	0	0	0	0	2	0	0	0	0	0	0	0	0	0	0
ENSMUSG00000050549	0	0	0	0	31	0	0	0	0	0	0	0	0	0	0	0	0	0	0	0	1	0	0	0	0	0	0	0	0	0	0	0	0	0	0	0	8	0	0	0	0	0	0	0	0	0	0	0	0
ENSMUSG00000028024	0	0	0	0	0	0	0	0	0	0	0	0	0	0	0	0	0	0	0	0	0	0	0	0	0	0	0	0	0	0	0	0	0	0	0	0	20	0	0	0	0	0	0	0	0	0	0	0	0
ENSMUSG00000001052	0	0	0	0	0	0	24	0	0	0	22	0	0	0	0	0	0	0	0	0	0	0	0	0	0	0	0	0	81	0	0	0	16	0	18	0	22	0	0	0	0	0	0	0	0	0	76	0	0
ENSMUSG00000041084	0	0	149	0	85	0	59	0	67	0	184	0	41	0	65	0	0	0	296	0	0	0	0	0	201	0	109	0	103	0	127	0	38	0	64	0	295	0	124	0	3	0	174	0	251	0	72	0	206
ENSMUSG00000105466	0	0	0	0	0	0	0	0	0	0	0	0	0	0	0	0	0	0	0	0	0	0	0	0	0	0	0	0	0	0	0	0	0	0	0	0	0	0	0	0	0	0	0	0	0	0	0	0	0
ENSMUSG00000062006	0	0	34	0	53	0	28	0	10	0	56	0	10	0	22	0	0	0	87	0	4	0	6	0	17	0	239	0	127	0	39	0	43	0	34	0	94	0	85	0	1	0	33	0	111	0	88	0	69
ENSMUSG00000105789	0	0	0	0	0	0	0	0	0	0	0	0	0	0	0	0	0	0	0	0	0	0	0	0	0	0	0	0	0	0	0	0	0	0	0	0	0	0	0	0	0	0	0	0	0	0	0	0	0
ENSMUSG00000106086	0	0	0	0	0	0	0	0	0	0	0	0	0	0	0	0	0	0	0	0	0	0	0	0	0	0	0	0	0	0	0	0	0	0	0	0	0	0	0	0	0	0	0	0	0	0	0	0	0
ENSMUSG00000027983	0	0	0	0	0	0	0	0	0	0	0	0	0	0	0	0	0	0	0	0	0	0	0	0	0	0	0	0	0	0	0	0	0	0	0	0	0	0	0	0	0	0	0	0	0	0	0	0	0
ENSMUSG00000050931	0	0	0	0	0	0	0	0	0	0	0	0	0	0	0	0	0	0	0	0	0	0	0	0	0	0	0	0	0	0	0	0	0	0	0	0	0	0	0	0	0	0	28	0	0	0	0	0	66
ENSMUSG00000028032	0	0	0	0	44	0	50	0	0	0	123	0	0	0	0	0	26	0	55	0	0	0	0	0	0	0	0	0	126	0	19	0	0	0	0	0	0	0	0	0	0	0	0	0	0	0	0	0	0
ENSMUSG00000028031	0	0	0	0	0	0	0	0	0	0	95	0	0	0	0	0	0	0	0	0	0	0	0	0	0	0	0	0	0	0	0	0	0	0	0	0	0	0	0	0	0	0	0	0	0	0	0	0	0
ENSMUSG00000028029	0	0	24	0	21	0	3	0	3	0	23	0	0	0	4	0	0	0	8	0	0	0	8	0	51	0	0	0	0	0	49	0	19	0	0	0	23	0	14	0	1	0	31	0	44	0	84	0	0
ENSMUSG00000028016	0	0	0	0	0	0	0	0	0	0	0	0	0	0	0	0	0	0	0	0	0	0	0	0	0	0	0	0	28	0	0	0	0	0	0	0	0	0	0	0	0	0	0	0	0	0	22	0	0
ENSMUSG00000105957	0	0	0	0	0	0	0	0	0	0	0	0	0	0	0	0	0	0	0	0	0	0	0	0	0	0	0	0	0	0	0	0	0	0	0	0	0	0	0	0	0	0	0	0	0	0	0	0	0
ENSMUSG00000040943	0	0	0	0	18	0	61	0	36	0	0	0	0	0	2	0	8	0	0	0	0	0	0	0	0	0	0	0	0	0	43	0	0	0	75	0	0	0	88	0	0	0	0	0	9	0	53	0	0
ENSMUSG00000044365	0	0	0	0	0	0	2	0	0	0	0	0	7	0	18	0	0	0	2	0	0	0	0	0	10	0	7	0	5	0	9	0	0	0	29	0	0	0	5	0	0	0	0	0	6	0	0	0	0
ENSMUSG00000028167	0	0	0	0	0	0	0	0	0	0	0	0	0	0	0	0	0	0	0	0	0	0	0	0	0	0	0	0	0	0	0	0	0	0	0	0	0	0	0	0	0	0	0	0	0	0	1	0	23
ENSMUSG00000028163	0	0	0	0	0	0	0	0	0	0	49	0	0	0	0	0	0	0	0	0	0	0	0	0	0	0	0	0	0	0	0	0	0	0	0	0	0	0	0	0	0	0	0	0	0	0	0	0	0
ENSMUSG00000053897	0	0	0	0	0	0	0	0	0	0	0	0	0	0	0	0	0	0	0	0	0	0	0	0	0	0	0	0	0	0	0	0	0	0	0	0	0	0	0	0	0	0	36	0	0	0	0	0	27
ENSMUSG00000106290	0	0	0	0	0	0	0	0	0	0	0	0	0	0	0	0	0	0	0	0	0	0	0	0	0	0	0	0	0	0	0	0	0	0	0	0	0	0	0	0	0	0	0	0	0	0	0	0	0
ENSMUSG00000046818	0	0	0	0	0	0	0	0	0	0	0	0	0	0	0	0	0	0	10	0	0	0	0	0	0	0	0	0	0	0	0	0	0	0	0	0	0	0	0	0	0	0	0	0	0	0	0	0	0
ENSMUSG00000037894	0	0	0	0	23	0	0	0	29	0	40	0	0	0	0	0	0	0	0	0	0	0	0	0	0	0	0	0	0	0	0	0	0	0	0	0	0	0	0	0	0	0	0	0	12	0	36	0	0
ENSMUSG00000074212	0	0	0	0	0	0	0	0	0	0	0	0	22	0	0	0	0	0	1	0	1	0	0	0	0	0	0	0	0	0	0	0	0	0	5	0	0	0	21	0	0	0	0	0	0	0	0	0	0
ENSMUSG00000091512	0	0	0	0	0	0	41	0	71	0	0	0	0	0	36	0	13	0	23	0	0	0	53	0	15	0	0	0	97	0	44	0	0	0	0	0	23	0	105	0	0	0	65	0	0	0	0	0	0
ENSMUSG00000028159	0	0	0	0	0	0	0	0	0	0	0	0	0	0	0	0	0	0	0	0	0	0	0	0	0	0	0	0	0	0	0	0	0	0	0	0	0	0	0	0	0	0	6	0	0	0	0	0	0
ENSMUSG00000004127	0	0	0	0	0	0	0	0	0	0	0	0	0	0	0	0	0	0	0	0	0	0	0	0	0	0	0	0	0	0	4	0	0	0	0	0	4	0	0	0	0	0	0	0	42	0	0	0	0
ENSMUSG00000099146	0	0	0	0	0	0	0	0	0	0	0	0	0	0	0	0	0	0	0	0	0	0	0	0	0	0	0	0	0	0	0	0	0	0	0	0	0	0	0	0	0	0	0	0	0	0	0	0	0
ENSMUSG00000106071	0	0	0	0	0	0	0	0	0	0	0	0	0	0	0	0	0	0	0	0	0	0	0	0	0	0	0	0	0	0	0	0	0	0	0	0	0	0	0	0	0	0	0	0	0	0	0	0	0
ENSMUSG00000052430	0	0	0	0	0	0	0	0	0	0	0	0	0	0	0	0	0	0	0	0	0	0	0	0	71	0	0	0	0	0	0	0	0	0	114	0	0	0	0	0	0	0	0	0	0	0	0	0	0
ENSMUSG00000028273	0	0	0	0	0	0	0	0	0	0	0	0	26	0	0	0	0	0	2	0	0	0	86	0	28	0	0	0	0	0	60	0	0	0	0	0	21	0	123	0	0	0	100	0	0	0	0	0	0
ENSMUSG00000028268	0	0	0	0	0	0	0	0	79	0	0	0	0	0	0	0	0	0	0	0	0	0	0	0	0	0	0	0	0	0	0	0	0	0	0	0	0	0	0	0	0	0	0	0	0	0	0	0	0
ENSMUSG00000028266	5	0	0	0	0	0	0	0	0	0	0	0	0	0	0	0	0	0	2	0	0	0	0	0	3	0	0	0	5	0	0	0	13	0	2	0	0	0	6	0	0	0	0	0	4	0	0	0	0
ENSMUSG00000037062	0	0	86	0	39	0	50	0	12	0	7	0	0	0	0	0	0	0	0	0	0	0	0	0	0	0	85	0	0	0	1	0	62	0	0	0	0	0	168	0	1	0	3	0	21	0	116	0	58
ENSMUSG00000028256	0	0	60	0	0	0	0	0	0	0	0	0	0	0	0	0	0	0	48	0	4	0	0	0	0	0	53	0	0	0	8	0	0	0	19	0	0	0	38	0	0	0	23	0	96	0	0	0	0
ENSMUSG00000028195	0	0	0	0	64	0	30	0	43	0	48	0	1	0	0	0	25	0	0	0	16	0	0	0	0	0	0	0	0	0	11	0	2	0	44	0	0	0	106	0	0	0	16	0	0	0	8	0	0
ENSMUSG00000036873	0	0	0	0	0	0	0	0	0	0	0	0	0	0	0	0	0	0	31	0	7	0	0	0	0	0	0	0	0	0	0	0	0	0	0	0	3	0	0	0	0	0	0	0	10	0	71	0	0
ENSMUSG00000036853	0	0	0	0	0	0	0	0	0	0	0	0	0	0	0	0	0	0	0	0	0	0	0	0	0	0	0	0	0	0	0	0	0	0	0	0	17	0	0	0	0	0	74	0	70	0	0	0	0
ENSMUSG00000011008	0	0	0	0	0	0	0	0	0	0	0	0	0	0	0	0	0	0	0	0	0	0	0	0	0	0	0	0	0	0	0	0	0	0	1	0	93	0	0	0	0	0	26	0	0	0	0	0	203
ENSMUSG00000028189	0	0	0	0	0	0	0	0	0	0	0	0	0	0	0	0	0	0	0	0	0	0	0	0	0	0	0	0	11	0	0	0	0	0	0	0	0	0	0	0	0	0	0	0	0	0	0	0	0
ENSMUSG00000028188	0	0	0	0	0	0	0	0	0	0	0	0	0	0	0	0	0	0	0	0	0	0	0	0	0	0	0	0	16	0	0	0	0	0	0	0	0	0	0	0	0	0	0	0	0	0	0	0	0
ENSMUSG00000068523	0	0	19	0	116	0	34	0	45	0	0	0	63	0	34	0	3	0	72	0	2	0	39	0	92	0	127	0	65	0	26	0	56	0	75	0	69	0	96	0	3	0	42	0	107	0	154	0	77
ENSMUSG00000028187	0	0	0	0	26	0	3	0	0	0	3	0	84	0	15	0	0	0	18	0	1	0	0	0	24	0	0	0	0	0	12	0	0	0	0	0	17	0	47	0	0	0	60	0	23	0	0	0	14
ENSMUSG00000005034	0	0	0	0	14	0	0	0	37	0	0	0	0	0	23	0	15	0	0	0	0	0	0	0	41	0	0	0	308	0	0	0	0	0	49	0	0	0	2	0	2	0	0	0	0	0	0	0	13
ENSMUSG00000036745	0	0	0	0	0	0	0	0	0	0	0	0	0	0	0	0	0	0	0	0	0	0	0	0	0	0	0	0	0	0	0	0	0	0	0	0	0	0	0	0	0	0	0	0	0	0	0	0	0
ENSMUSG00000039167	0	0	0	0	0	0	0	0	0	0	0	0	0	0	0	0	0	0	0	0	0	0	0	0	0	0	0	0	0	0	0	0	0	0	0	0	0	0	0	0	0	0	0	0	0	0	0	0	0
ENSMUSG00000097293	0	0	0	0	0	0	0	0	0	0	0	0	0	0	0	0	0	0	0	0	0	0	0	0	0	0	0	0	0	0	0	0	0	0	0	0	29	0	0	0	0	0	14	0	4	0	0	0	7
ENSMUSG00000104621	0	0	0	0	0	0	0	0	0	0	0	0	0	0	0	0	0	0	0	0	0	0	0	0	0	0	0	0	0	0	0	0	0	0	0	0	0	0	0	0	0	0	0	0	0	0	0	0	0
ENSMUSG00000104822	0	0	0	0	0	0	2	0	0	0	0	0	0	0	0	0	0	0	0	0	0	0	0	0	2	0	0	0	0	0	0	0	0	0	0	0	0	0	0	0	0	0	1	0	0	0	2	0	0
ENSMUSG00000105710	0	0	0	0	0	0	5	0	0	0	0	0	0	0	0	0	0	0	0	0	0	0	0	0	3	0	0	0	0	0	0	0	0	0	0	0	0	0	0	0	0	0	5	0	0	0	6	0	0
ENSMUSG00000104548	0	0	0	0	0	0	26	0	0	0	0	0	0	0	0	0	0	0	0	0	0	0	0	0	56	0	0	0	0	0	0	0	29	0	50	0	8	0	0	0	0	0	45	0	55	0	48	0	0
ENSMUSG00000039058	0	0	0	0	0	0	0	0	0	0	0	0	0	0	0	0	0	0	0	0	0	0	0	0	0	0	0	0	0	0	0	0	0	0	0	0	0	0	0	0	0	0	0	0	0	0	0	0	0
ENSMUSG00000039037	0	0	0	0	0	0	0	0	0	0	0	0	0	0	0	0	0	0	0	0	0	0	0	0	0	0	0	0	0	0	0	0	0	0	0	0	0	0	0	0	0	0	0	0	0	0	0	0	0
ENSMUSG00000062046	0	0	0	0	0	0	0	0	0	0	0	0	0	0	0	0	0	0	0	0	0	0	0	0	0	0	0	0	0	0	0	0	0	0	0	0	0	0	0	0	0	0	0	0	0	0	0	0	15
ENSMUSG00000038975	0	0	0	0	11	0	0	0	1	0	0	0	0	0	0	0	2	0	44	0	0	0	0	0	22	0	0	0	10	0	46	0	0	0	0	0	20	0	63	0	0	0	0	0	55	0	43	0	0
ENSMUSG00000062908	0	0	0	0	47	0	0	0	44	0	88	0	2	0	0	0	0	0	15	0	0	0	0	0	0	0	27	0	129	0	0	0	18	0	0	0	70	0	41	0	0	0	0	0	67	0	88	0	0
ENSMUSG00000047583	0	0	0	0	0	0	0	0	0	0	0	0	0	0	0	0	0	0	0	0	0	0	0	0	0	0	0	0	0	0	4	0	0	0	0	0	0	0	0	0	0	0	0	0	0	0	0	0	0
ENSMUSG00000053870	0	0	0	0	0	0	0	0	0	0	0	0	0	0	0	0	0	0	0	0	0	0	0	0	0	0	0	0	0	0	1	0	0	0	0	0	0	0	0	0	0	0	165	0	0	0	0	0	0
ENSMUSG00000028180	0	0	0	0	3	0	0	0	24	0	18	0	0	0	0	0	0	0	0	0	0	0	0	0	0	0	0	0	111	0	0	0	39	0	0	0	17	0	29	0	0	0	50	0	0	0	27	0	0
ENSMUSG00000105643	0	0	0	0	0	0	0	0	0	0	0	0	0	0	0	0	0	0	0	0	0	0	0	0	53	0	0	0	0	0	0	0	0	0	0	0	0	0	0	0	0	0	0	0	0	0	0	0	0
ENSMUSG00000055436	0	0	21	0	36	0	22	0	2	0	53	0	0	0	0	0	0	0	89	0	0	0	0	0	4	0	93	0	86	0	28	0	0	0	134	0	6	0	98	0	0	0	16	0	37	0	147	0	0
ENSMUSG00000105201	0	0	0	0	1	0	0	0	0	0	0	0	0	0	0	0	0	0	1	0	0	0	0	0	0	0	0	0	7	0	0	0	0	0	0	0	0	0	0	0	0	0	0	0	6	0	0	0	4
ENSMUSG00000063052	0	0	0	0	0	0	11	0	49	0	0	0	0	0	0	0	0	0	33	0	0	0	0	0	0	0	0	0	36	0	11	0	0	0	9	0	23	0	0	0	0	0	0	0	142	0	0	0	0
ENSMUSG00000104597	0	0	2	0	0	0	0	0	0	0	0	0	0	0	0	0	0	0	0	0	0	0	0	0	0	0	0	0	0	0	0	0	0	0	0	0	0	0	0	0	0	0	0	0	0	0	0	0	0
ENSMUSG00000028175	0	0	0	0	35	0	0	0	0	0	39	0	0	0	0	0	6	0	0	0	0	0	0	0	13	0	0	0	0	0	1	0	0	0	0	0	10	0	0	0	0	0	0	0	0	0	12	0	0
ENSMUSG00000028173	0	0	4	0	26	0	98	0	12	0	17	0	0	0	0	0	6	0	6	0	0	0	19	0	0	0	0	0	0	0	12	0	0	0	39	0	0	0	6	0	0	0	0	0	52	0	13	0	0
ENSMUSG00000097860	0	0	0	0	0	0	0	0	0	0	0	0	0	0	0	0	0	0	0	0	0	0	0	0	0	0	0	0	2	0	0	0	0	0	7	0	2	0	0	0	0	0	0	0	0	0	0	0	0
ENSMUSG00000078365	0	0	0	0	0	0	0	0	0	0	0	0	0	0	0	0	0	0	0	0	0	0	0	0	0	0	0	0	0	0	0	0	0	0	0	0	0	0	0	0	0	0	0	0	0	0	0	0	0
ENSMUSG00000041261	0	0	0	0	0	0	0	0	0	0	0	0	0	0	0	0	0	0	0	0	0	0	0	0	0	0	0	0	0	0	0	0	0	0	0	0	0	0	0	0	0	0	0	0	0	0	0	0	0
ENSMUSG00000059482	0	0	0	0	0	0	75	0	0	0	0	0	0	0	0	0	0	0	0	0	0	0	0	0	0	0	251	0	8	0	3	0	1	0	0	0	0	0	0	0	0	0	0	0	0	0	0	0	0
ENSMUSG00000050323	0	0	0	0	0	0	0	0	0	0	0	0	23	0	0	0	0	0	18	0	1	0	0	0	0	0	0	0	0	0	13	0	17	0	0	0	0	0	0	0	0	0	0	0	14	0	0	0	0
ENSMUSG00000045205	0	0	0	0	0	0	0	0	0	0	0	0	24	0	0	0	0	0	0	0	0	0	0	0	0	0	0	0	0	0	0	0	0	0	0	0	50	0	0	0	0	0	0	0	4	0	0	0	0
ENSMUSG00000085614	0	0	0	0	0	0	0	0	0	0	0	0	32	0	0	0	0	0	0	0	0	0	0	0	0	0	0	0	0	0	0	0	0	0	16	0	0	0	0	0	0	0	0	0	0	0	2	0	0
ENSMUSG00000046667	0	0	0	0	0	0	0	0	0	0	0	0	0	0	0	0	0	0	0	0	0	0	0	0	0	0	0	0	0	0	0	0	0	0	0	0	0	0	0	0	0	0	0	0	0	0	0	0	0
ENSMUSG00000104211	0	0	0	0	0	0	0	0	0	0	0	0	0	0	0	0	0	0	0	0	0	0	0	0	0	0	0	0	0	0	0	0	0	0	0	0	0	0	0	0	0	0	0	0	0	0	0	0	0
ENSMUSG00000006586	0	0	0	0	20	0	0	0	18	0	0	0	0	0	0	0	0	0	0	0	2	0	0	0	0	0	0	0	0	0	0	0	0	0	0	0	0	0	17	0	0	0	0	0	0	0	0	0	0
ENSMUSG00000040569	0	0	0	0	39	0	0	0	0	0	0	0	0	0	0	0	6	0	0	0	0	0	0	0	0	0	0	0	97	0	0	0	0	0	0	0	0	0	0	0	0	0	0	0	0	0	0	0	0
ENSMUSG00000043252	0	0	0	0	17	0	0	0	0	0	0	0	0	0	0	0	0	0	0	0	0	0	0	0	0	0	0	0	0	0	12	0	2	0	60	0	0	0	0	0	0	0	0	0	0	0	0	0	49
ENSMUSG00000028223	0	0	0	0	0	0	0	0	0	0	0	0	168	0	0	0	0	0	51	0	0	0	0	0	0	0	0	0	101	0	0	0	0	0	79	0	3	0	0	0	3	0	0	0	82	0	22	0	60
ENSMUSG00000073988	0	0	0	0	0	0	0	0	0	0	0	0	0	0	0	0	0	0	0	0	0	0	0	0	0	0	0	0	0	0	0	0	0	0	0	0	0	0	0	0	0	0	0	0	0	0	0	0	0
ENSMUSG00000028251	0	0	81	0	0	0	0	0	0	0	0	0	0	0	0	0	0	0	0	0	0	0	0	0	74	0	0	0	18	0	0	0	0	0	0	0	0	0	0	0	0	0	0	0	0	0	67	0	0
ENSMUSG00000040410	0	0	0	0	7	0	0	0	0	0	0	0	0	0	0	0	0	0	0	0	0	0	0	0	0	0	0	0	0	0	0	0	0	0	100	0	8	0	0	0	0	0	0	0	0	0	0	0	0
ENSMUSG00000028261	0	0	0	0	0	0	27	0	4	0	0	0	14	0	0	0	6	0	79	0	0	0	0	0	16	0	0	0	17	0	29	0	8	0	0	0	0	0	0	0	0	0	0	0	26	0	48	0	0
ENSMUSG00000045854	0	0	49	0	0	0	14	0	0	0	46	0	0	0	19	0	0	0	19	0	0	0	42	0	8	0	0	0	0	0	32	0	0	0	0	0	0	0	27	0	0	0	43	0	44	0	24	0	7
ENSMUSG00000040183	0	0	0	0	0	0	0	0	0	0	0	0	0	0	0	0	0	0	0	0	0	0	0	0	0	0	0	0	0	0	0	0	0	0	1	0	0	0	0	0	0	0	0	0	0	0	0	0	0
ENSMUSG00000085037	0	0	0	0	0	0	0	0	0	0	0	0	0	0	0	0	0	0	0	0	0	0	0	0	0	0	0	0	0	0	0	0	0	0	0	0	0	0	0	0	0	0	0	0	0	0	0	0	0
ENSMUSG00000023267	0	0	0	0	0	0	0	0	0	0	116	0	0	0	0	0	0	0	0	0	0	0	0	0	0	0	0	0	0	0	0	0	0	0	0	0	0	0	0	0	0	0	0	0	0	0	0	0	0
ENSMUSG00000040128	0	0	4	0	0	0	0	0	17	0	80	0	0	0	0	0	0	0	4	0	0	0	0	0	19	0	0	0	0	0	0	0	0	0	16	0	0	0	19	0	0	0	9	0	0	0	10	0	0
ENSMUSG00000044288	0	0	0	0	0	0	0	0	0	0	0	0	0	0	0	0	0	0	0	0	0	0	0	0	0	0	0	0	0	0	0	0	0	0	5	0	0	0	0	0	0	0	0	0	7	0	0	0	0
ENSMUSG00000073910	0	0	0	0	0	0	27	0	0	0	0	0	0	0	0	0	0	0	0	0	0	0	0	0	0	0	0	0	0	0	0	0	0	0	0	0	7	0	0	0	0	0	38	0	0	0	0	0	0
ENSMUSG00000028300	0	0	0	0	0	0	0	0	80	0	0	0	0	0	0	0	0	0	0	0	0	0	0	0	7	0	0	0	0	0	0	0	0	0	0	0	0	0	0	0	0	0	0	0	0	0	0	0	0
ENSMUSG00000036822	0	0	14	0	1	0	2	0	15	0	0	0	1	0	0	0	0	0	0	0	0	0	14	0	9	0	1	0	0	0	0	0	7	0	27	0	0	0	0	0	1	0	1	0	0	0	0	0	8
ENSMUSG00000028407	2	0	3	0	6	0	12	0	4	0	12	0	8	0	1	0	1	0	5	0	3	0	1	0	10	0	29	0	7	0	6	0	13	0	12	0	21	0	9	0	1	0	10	0	13	0	7	0	16
ENSMUSG00000071014	31	0	0	0	55	0	52	0	22	0	72	0	56	0	9	0	0	0	35	0	9	0	25	0	96	0	56	0	144	0	32	0	85	0	12	0	175	0	104	0	0	0	29	0	114	0	59	0	79
ENSMUSG00000028411	0	0	0	0	0	0	0	0	0	0	0	0	17	0	39	0	15	0	0	0	0	0	0	0	42	0	0	0	0	0	0	0	0	0	0	0	0	0	0	0	1	0	33	0	35	0	0	0	0
ENSMUSG00000028409	0	0	122	0	17	0	0	0	34	0	112	0	45	0	0	0	0	0	105	0	0	0	16	0	290	0	253	0	0	0	162	0	142	0	134	0	58	0	175	0	3	0	74	0	120	0	150	0	0
ENSMUSG00000028427	0	0	0	0	0	0	0	0	0	0	0	0	0	0	0	0	0	0	0	0	0	0	0	0	10	0	0	0	0	0	0	0	0	0	0	0	0	0	0	0	0	0	0	0	0	0	0	0	0
ENSMUSG00000073889	0	0	0	0	0	0	7	0	1	0	0	0	0	0	0	0	2	0	0	0	0	0	0	0	0	0	0	0	0	0	0	0	0	0	0	0	0	0	0	0	0	0	0	0	0	0	8	0	0
ENSMUSG00000028447	0	0	47	0	46	0	13	0	0	0	3	0	84	0	35	0	0	0	39	0	9	0	0	0	9	0	129	0	11	0	4	0	0	0	29	0	53	0	88	0	0	0	31	0	46	0	0	0	24
ENSMUSG00000097681	0	0	0	0	1	0	3	0	3	0	0	0	5	0	6	0	0	0	2	0	0	0	3	0	11	0	9	0	0	0	3	0	0	0	3	0	1	0	24	0	0	0	1	0	10	0	13	0	2
ENSMUSG00000036002	0	0	0	0	0	0	6	0	0	0	0	0	0	0	0	0	0	0	24	0	0	0	4	0	21	0	0	0	0	0	2	0	0	0	0	0	0	0	0	0	0	0	62	0	0	0	0	0	0
ENSMUSG00000096974	0	0	0	0	0	0	0	0	0	0	0	0	0	0	0	0	0	0	0	0	0	0	0	0	0	0	22	0	0	0	0	0	0	0	0	0	0	0	0	0	0	0	0	0	0	0	0	0	0
ENSMUSG00000028458	0	0	0	0	74	0	0	0	0	0	66	0	0	0	0	0	0	0	0	0	0	0	0	0	55	0	70	0	1	0	0	0	0	0	0	0	0	0	0	0	0	0	0	0	97	0	0	0	0
ENSMUSG00000028459	0	0	0	0	61	0	0	0	0	0	36	0	0	0	0	0	0	0	0	0	0	0	0	0	70	0	78	0	0	0	0	0	0	0	0	0	0	0	0	0	0	0	0	0	90	0	0	0	0
ENSMUSG00000028464	0	0	0	0	0	0	0	0	0	0	0	0	12	0	0	0	0	0	0	0	0	0	0	0	0	0	0	0	17	0	0	0	0	0	0	0	0	0	0	0	0	0	0	0	0	0	0	0	0
ENSMUSG00000028467	0	0	0	0	0	0	0	0	0	0	0	0	0	0	0	0	0	0	5	0	0	0	0	0	0	0	101	0	0	0	0	0	0	0	0	0	0	0	7	0	0	0	0	0	0	0	0	0	0
ENSMUSG00000028468	0	0	0	0	0	0	0	0	0	0	0	0	0	0	0	0	0	0	0	0	0	0	0	0	0	0	0	0	0	0	0	0	0	0	43	0	11	0	0	0	0	0	0	0	0	0	0	0	0
ENSMUSG00000028470	0	0	0	0	7	0	11	0	8	0	0	0	26	0	0	0	0	0	37	0	4	0	0	0	47	0	0	0	89	0	0	0	17	0	0	0	11	0	69	0	3	0	66	0	41	0	72	0	0
ENSMUSG00000043633	0	0	89	0	67	0	66	0	27	0	95	0	119	0	15	0	3	0	42	0	24	0	10	0	85	0	136	0	62	0	29	0	41	0	41	0	188	0	126	0	1	0	103	0	80	0	64	0	195
ENSMUSG00000078716	0	0	0	0	0	0	0	0	20	0	0	0	0	0	0	0	0	0	0	0	0	0	0	0	0	0	0	0	0	0	0	0	0	0	0	0	0	0	0	0	0	0	0	0	0	0	0	0	33
ENSMUSG00000028475	0	0	0	0	0	0	0	0	0	0	0	0	0	0	0	0	0	0	0	0	0	0	0	0	0	0	0	0	0	0	0	0	0	0	0	0	0	0	0	0	0	0	0	0	0	0	0	0	0
ENSMUSG00000028480	0	0	0	0	0	0	0	0	0	0	247	0	0	0	71	0	0	0	153	0	4	0	0	0	0	0	0	0	66	0	46	0	0	0	52	0	0	0	81	0	0	0	0	0	0	0	0	0	0
ENSMUSG00000078713	0	0	0	0	7	0	6	0	0	0	30	0	5	0	25	0	0	0	17	0	0	0	4	0	9	0	44	0	22	0	8	0	14	0	3	0	40	0	25	0	0	0	14	0	9	0	16	0	27
ENSMUSG00000045973	0	0	0	0	0	0	0	0	0	0	0	0	0	0	0	0	0	0	0	0	0	0	0	0	6	0	8	0	0	0	0	0	0	0	0	0	0	0	0	0	0	0	0	0	0	0	0	0	0
ENSMUSG00000028329	0	0	0	0	0	0	0	0	15	0	0	0	0	0	0	0	0	0	0	0	4	0	0	0	5	0	0	0	48	0	0	0	0	0	0	0	3	0	0	0	0	0	20	0	59	0	19	0	0
ENSMUSG00000028331	0	0	0	0	0	0	0	0	0	0	0	0	0	0	0	0	0	0	0	0	0	0	0	0	0	0	0	0	0	0	0	0	0	0	0	0	0	0	0	0	0	0	0	0	0	0	0	0	0
ENSMUSG00000028333	0	0	0	0	4	0	0	0	0	0	0	0	9	0	0	0	0	0	1	0	0	0	0	0	0	0	0	0	1	0	6	0	0	0	39	0	0	0	2	0	0	0	0	0	12	0	0	0	0
ENSMUSG00000028334	0	0	0	0	48	0	0	0	0	0	0	0	58	0	0	0	0	0	10	0	0	0	0	0	10	0	77	0	0	0	11	0	0	0	0	0	12	0	0	0	0	0	0	0	56	0	0	0	25
ENSMUSG00000039740	0	0	0	0	0	0	0	0	0	0	0	0	76	0	0	0	5	0	28	0	0	0	0	0	0	0	0	0	0	0	14	0	0	0	0	0	0	0	0	0	0	0	0	0	0	0	0	0	0
ENSMUSG00000053317	0	0	0	0	9	0	3	0	1	0	9	0	0	0	0	0	0	0	6	0	12	0	2	0	16	0	8	0	0	0	0	0	5	0	2	0	15	0	9	0	0	0	0	0	16	0	2	0	7
ENSMUSG00000061455	0	0	0	0	0	0	0	0	0	0	0	0	0	0	0	0	0	0	0	0	0	0	0	0	0	0	0	0	0	0	0	0	0	0	0	0	0	0	32	0	0	0	0	0	0	0	0	0	0
ENSMUSG00000039693	0	0	0	0	0	0	0	0	0	0	36	0	46	0	0	0	0	0	20	0	0	0	0	0	0	0	0	0	67	0	0	0	0	0	0	0	10	0	92	0	0	0	0	0	69	0	0	0	0
ENSMUSG00000028348	0	0	0	0	0	0	0	0	0	0	0	0	0	0	0	0	0	0	0	0	0	0	0	0	0	0	0	0	0	0	0	0	0	0	0	0	0	0	0	0	0	0	0	0	0	0	0	0	0
ENSMUSG00000063446	0	0	0	0	0	0	51	0	0	0	0	0	0	0	0	0	0	0	0	0	0	0	0	0	0	0	0	0	0	0	0	0	0	0	0	0	0	0	0	0	0	0	0	0	0	0	0	0	0
ENSMUSG00000044018	0	0	0	0	0	0	0	0	0	0	0	0	0	0	47	0	22	0	21	0	0	0	0	0	53	0	0	0	0	0	0	0	0	0	0	0	17	0	0	0	2	0	38	0	75	0	79	0	0
ENSMUSG00000039634	0	0	0	0	0	0	0	0	0	0	41	0	0	0	0	0	0	0	0	0	0	0	0	0	0	0	0	0	0	0	0	0	0	0	0	0	0	0	0	0	0	0	0	0	0	0	0	0	12
ENSMUSG00000039611	0	0	0	0	0	0	9	0	0	0	0	0	0	0	0	0	1	0	0	0	0	0	0	0	0	0	0	0	0	0	0	0	0	0	0	0	0	0	0	0	0	0	0	0	0	0	0	0	0
ENSMUSG00000028309	0	0	0	0	0	0	0	0	0	0	61	0	0	0	0	0	0	0	17	0	0	0	0	0	108	0	17	0	11	0	0	0	0	0	0	0	0	0	14	0	0	0	0	0	22	0	0	0	0
ENSMUSG00000085763	0	0	0	0	0	0	0	0	0	0	0	0	0	0	12	0	0	0	0	0	0	0	0	0	0	0	0	0	0	0	0	0	0	0	0	0	0	0	0	0	0	0	0	0	0	0	0	0	0
ENSMUSG00000015247	0	0	49	0	28	0	25	0	0	0	30	0	0	0	0	0	0	0	0	0	0	0	0	0	14	0	0	0	69	0	0	0	0	0	0	0	15	0	7	0	0	0	0	0	15	0	0	0	0
ENSMUSG00000015243	0	0	0	0	0	0	0	0	56	0	0	0	0	0	0	0	0	0	0	0	0	0	0	0	0	0	0	0	0	0	0	0	0	0	0	0	0	0	0	0	0	0	0	0	0	0	0	0	3
ENSMUSG00000054752	0	0	0	0	0	0	85	0	0	0	0	0	0	0	51	0	7	0	0	0	0	0	0	0	0	0	0	0	0	0	0	0	0	0	0	0	0	0	0	0	0	0	0	0	0	0	0	0	0
ENSMUSG00000028417	0	0	0	0	0	0	0	0	0	0	0	0	0	0	0	0	0	0	0	0	0	0	0	0	0	0	0	0	0	0	0	0	0	0	0	0	0	0	0	0	0	0	0	0	0	0	0	0	0
ENSMUSG00000028426	0	0	3	0	14	0	12	0	0	0	1	0	0	0	0	0	0	0	50	0	0	0	0	0	0	0	0	0	4	0	37	0	0	0	5	0	20	0	0	0	0	0	25	0	3	0	1	0	25
ENSMUSG00000003032	0	0	0	0	7	0	12	0	27	0	1	0	0	0	0	0	12	0	0	0	3	0	0	0	0	0	0	0	0	0	0	0	0	0	0	0	9	0	0	0	0	0	48	0	0	0	0	0	0
ENSMUSG00000038764	0	0	0	0	0	0	0	0	0	0	0	0	0	0	0	0	0	0	0	0	0	0	0	0	0	0	0	0	0	0	0	0	0	0	0	0	0	0	0	0	0	0	0	0	0	0	0	0	0
ENSMUSG00000038668	0	0	0	0	50	0	76	0	75	0	0	0	61	0	0	0	0	0	56	0	7	0	0	0	0	0	0	0	141	0	3	0	0	0	0	0	3	0	0	0	0	0	3	0	41	0	2	0	0
ENSMUSG00000070972	0	0	0	0	0	0	0	0	0	0	0	0	0	0	0	0	0	0	0	0	0	0	0	0	0	0	0	0	0	0	0	0	0	0	0	0	0	0	3	0	0	0	0	0	14	0	19	0	0
ENSMUSG00000092345	0	0	0	0	14	0	17	0	0	0	23	0	22	0	0	0	0	0	0	0	0	0	0	0	0	0	0	0	28	0	0	0	0	0	0	0	0	0	2	0	0	0	0	0	59	0	0	0	30
ENSMUSG00000038607	0	0	0	0	15	0	18	0	0	0	25	0	22	0	0	0	0	0	0	0	0	0	0	0	0	0	0	0	29	0	0	0	0	0	0	0	0	0	0	0	0	0	0	0	60	0	0	0	31
ENSMUSG00000028381	0	0	0	0	0	0	0	0	1	0	0	0	0	0	0	0	0	0	0	0	0	0	0	0	0	0	0	0	0	0	0	0	0	0	0	0	0	0	0	0	0	0	5	0	0	0	8	0	0
ENSMUSG00000028382	1	0	23	0	0	0	1	0	0	0	3	0	0	0	0	0	0	0	0	0	0	0	0	0	12	0	10	0	0	0	0	0	0	0	0	0	20	0	0	0	1	0	28	0	0	0	0	0	86
ENSMUSG00000028385	0	0	40	0	38	0	0	0	4	0	7	0	4	0	0	0	0	0	16	0	0	0	0	0	76	0	9	0	60	0	0	0	3	0	0	0	68	0	0	0	0	0	93	0	3	0	0	0	29
ENSMUSG00000028389	0	0	0	0	87	0	0	0	12	0	0	0	0	0	0	0	0	0	0	0	0	0	0	0	0	0	0	0	4	0	0	0	0	0	0	0	0	0	0	0	0	0	0	0	64	0	0	0	0
ENSMUSG00000063851	0	0	0	0	0	0	0	0	0	0	0	0	0	0	0	0	0	0	0	0	0	0	0	0	0	0	0	0	0	0	0	0	0	0	0	0	0	0	0	0	0	0	23	0	37	0	0	0	0
ENSMUSG00000038422	0	0	0	0	14	0	0	0	0	0	0	0	0	0	0	0	0	0	0	0	0	0	0	0	0	0	0	0	0	0	0	0	0	0	0	0	28	0	0	0	0	0	0	0	0	0	0	0	23
ENSMUSG00000028393	0	0	0	0	35	0	15	0	0	0	12	0	16	0	0	0	0	0	16	0	0	0	0	0	0	0	0	0	0	0	0	0	1	0	0	0	52	0	0	0	0	0	0	0	48	0	0	0	40
ENSMUSG00000028394	0	0	0	0	12	0	62	0	0	0	0	0	10	0	66	0	0	0	28	0	1	0	0	0	0	0	0	0	326	0	1	0	2	0	100	0	30	0	3	0	0	0	6	0	136	0	0	0	130
ENSMUSG00000059810	0	0	0	0	0	0	7	0	0	0	0	0	0	0	0	0	0	0	0	0	0	0	0	0	0	0	0	0	0	0	0	0	0	0	0	0	0	0	0	0	0	0	17	0	0	0	0	0	0
ENSMUSG00000028356	0	0	0	0	0	0	0	0	0	0	0	0	0	0	0	0	0	0	0	0	0	0	0	0	0	0	0	0	0	0	0	0	0	0	0	0	0	0	0	0	0	0	223	0	0	0	0	0	41
ENSMUSG00000045917	0	0	0	0	0	0	0	0	0	0	0	0	0	0	0	0	0	0	0	0	0	0	0	0	0	0	0	0	0	0	0	0	0	0	0	0	36	0	0	0	0	0	0	0	5	0	0	0	0
ENSMUSG00000051675	0	0	0	0	0	0	0	0	0	0	0	0	0	0	0	0	0	0	0	0	0	0	0	0	8	0	0	0	0	0	2	0	0	0	0	0	21	0	0	0	0	0	0	0	20	0	0	0	0
ENSMUSG00000039270	0	0	0	0	0	0	0	0	0	0	0	0	12	0	0	0	0	0	0	0	0	0	12	0	26	0	0	0	0	0	0	0	0	0	0	0	0	0	0	0	0	0	0	0	0	0	0	0	0
ENSMUSG00000084910	0	0	0	0	0	0	0	0	0	0	0	0	0	0	0	0	0	0	0	0	0	0	0	0	0	0	0	0	0	0	0	0	0	0	0	0	0	0	0	0	0	0	0	0	0	0	0	0	0
ENSMUSG00000028398	0	0	0	0	0	0	10	0	0	0	8	0	7	0	0	0	0	0	5	0	0	0	0	0	0	0	0	0	0	0	0	0	8	0	0	0	31	0	0	0	0	0	0	0	32	0	39	0	0
ENSMUSG00000048706	0	0	0	0	11	0	0	0	0	0	0	0	0	0	0	0	0	0	0	0	0	0	0	0	0	0	0	0	0	0	0	0	0	0	0	0	0	0	0	0	0	0	38	0	0	0	0	0	0
ENSMUSG00000087413	0	0	0	0	0	0	0	0	0	0	0	0	105	0	0	0	0	0	0	0	0	0	0	0	0	0	0	0	0	0	0	0	0	0	0	0	0	0	0	0	0	0	0	0	0	0	0	0	0
ENSMUSG00000028488	0	0	0	0	0	0	0	0	0	0	0	0	0	0	0	0	0	0	0	0	0	0	0	0	0	0	0	0	0	0	0	0	0	0	0	0	0	0	0	0	0	0	0	0	17	0	0	0	0
ENSMUSG00000070934	0	0	0	0	0	0	0	0	0	0	2	0	3	0	0	0	0	0	0	0	0	0	0	0	0	0	0	0	0	0	0	0	0	0	0	0	0	0	0	0	0	0	0	0	0	0	0	0	0
ENSMUSG00000038047	0	0	0	0	1	0	0	0	0	0	0	0	19	0	38	0	0	0	0	0	0	0	16	0	1	0	0	0	67	0	0	0	0	0	0	0	2	0	0	0	0	0	17	0	0	0	43	0	4
ENSMUSG00000028494	0	0	0	0	33	0	40	0	0	0	0	0	99	0	0	0	16	0	0	0	0	0	0	0	36	0	0	0	0	0	58	0	77	0	0	0	93	0	0	0	0	0	115	0	39	0	46	0	0
ENSMUSG00000028495	0	0	0	0	2	0	3	0	0	0	1	0	6	0	2	0	0	0	4	0	0	0	0	0	4	0	10	0	5	0	0	0	6	0	1	0	1	0	1	0	0	0	2	0	24	0	3	0	0
ENSMUSG00000028497	0	0	0	0	0	0	0	0	0	0	0	0	0	0	0	0	0	0	0	0	0	0	0	0	0	0	0	0	0	0	0	0	0	0	0	0	56	0	0	0	0	0	16	0	0	0	0	0	69
ENSMUSG00000070923	0	0	0	0	33	0	0	0	11	0	11	0	2	0	1	0	0	0	21	0	0	0	0	0	3	0	37	0	31	0	9	0	0	0	0	0	10	0	0	0	0	0	0	0	35	0	0	0	0
ENSMUSG00000097078	0	0	0	0	0	0	0	0	0	0	0	0	0	0	0	0	0	0	0	0	0	0	0	0	0	0	0	0	0	0	0	0	0	0	0	0	0	0	0	0	0	0	0	0	10	0	0	0	0
ENSMUSG00000062937	0	0	0	0	4	0	0	0	26	0	0	0	48	0	21	0	0	0	76	0	0	0	64	0	16	0	0	0	0	0	24	0	3	0	25	0	16	0	68	0	1	0	0	0	43	0	78	0	0
ENSMUSG00000044303	0	0	0	0	0	0	0	0	0	0	0	0	0	0	0	0	0	0	0	0	0	0	0	0	0	0	0	0	0	0	0	0	0	0	0	0	0	0	0	0	0	0	0	0	0	0	0	0	3
ENSMUSG00000054000	0	0	0	0	0	0	0	0	0	0	0	0	10	0	0	0	0	0	13	0	0	0	0	0	0	0	0	0	0	0	0	0	15	0	0	0	0	0	0	0	0	0	0	0	0	0	0	0	0
ENSMUSG00000087128	0	0	0	0	0	0	0	0	0	0	0	0	0	0	0	0	0	0	0	0	0	0	95	0	0	0	0	0	41	0	0	0	0	0	0	0	0	0	0	0	0	0	0	0	0	0	0	0	0
ENSMUSG00000028578	0	0	34	0	0	0	0	0	0	0	0	0	0	0	0	0	0	0	0	0	0	0	0	0	0	0	0	0	0	0	0	0	35	0	14	0	0	0	0	0	0	0	0	0	69	0	0	0	0
ENSMUSG00000006386	0	0	108	0	0	0	0	0	0	0	0	0	0	0	0	0	0	0	0	0	0	0	0	0	0	0	0	0	0	0	0	0	0	0	0	0	0	0	0	0	0	0	0	0	0	0	0	0	0
ENSMUSG00000062627	0	0	67	0	0	0	0	0	0	0	0	0	0	0	0	0	0	0	0	0	0	0	0	0	0	0	0	0	1	0	1	0	0	0	0	0	0	0	0	0	0	0	75	0	0	0	0	0	24
ENSMUSG00000052684	0	0	0	0	0	0	0	0	11	0	24	0	0	0	14	0	20	0	0	0	19	0	17	0	2	0	0	0	0	0	0	0	4	0	9	0	23	0	42	0	0	0	26	0	21	0	8	0	6
ENSMUSG00000087366	0	0	0	0	0	0	0	0	0	0	1	0	0	0	0	0	0	0	0	0	0	0	0	0	0	0	0	0	0	0	0	0	0	0	0	0	2	0	2	0	0	0	0	0	1	0	0	0	0
ENSMUSG00000028573	0	0	0	0	0	0	0	0	0	0	0	0	0	0	0	0	0	0	0	0	0	0	0	0	0	0	0	0	0	0	0	0	0	0	0	0	25	0	0	0	0	0	0	0	0	0	0	0	0
ENSMUSG00000028572	0	0	0	0	0	0	0	0	0	0	0	0	0	0	0	0	0	0	0	0	0	0	0	0	1	0	0	0	0	0	1	0	0	0	0	0	0	0	9	0	0	0	0	0	0	0	0	0	16
ENSMUSG00000028565	0	0	0	0	41	0	25	0	3	0	0	0	0	0	0	0	9	0	6	0	0	0	0	0	0	0	0	0	0	0	0	0	0	0	0	0	0	0	0	0	0	0	0	0	0	0	0	0	0
ENSMUSG00000028563	0	0	3	0	1	0	0	0	5	0	9	0	12	0	23	0	0	0	8	0	0	0	0	0	9	0	22	0	0	0	4	0	0	0	0	0	1	0	14	0	0	0	13	0	0	0	10	0	3
ENSMUSG00000028550	0	0	0	0	0	0	0	0	0	0	68	0	0	0	52	0	0	0	0	0	0	0	0	0	0	0	0	0	0	0	0	0	0	0	0	0	0	0	0	0	0	0	0	0	62	0	0	0	0
ENSMUSG00000025791	0	0	66	0	0	0	0	0	0	0	0	0	0	0	0	0	0	0	0	0	0	0	0	0	35	0	0	0	0	0	0	0	142	0	0	0	0	0	4	0	0	0	0	0	1	0	38	0	64
ENSMUSG00000035305	0	0	2	0	0	0	0	0	161	0	32	0	0	0	0	0	5	0	0	0	0	0	0	0	2	0	0	0	180	0	0	0	31	0	13	0	0	0	51	0	0	0	0	0	0	0	46	0	0
ENSMUSG00000028532	0	0	3	0	0	0	0	0	0	0	0	0	27	0	0	0	3	0	0	0	0	0	0	0	31	0	0	0	0	0	0	0	25	0	9	0	10	0	0	0	0	0	0	0	0	0	0	0	0
ENSMUSG00000028527	0	0	6	0	0	0	0	0	0	0	0	0	1	0	0	0	0	0	0	0	0	0	0	0	0	0	0	0	0	0	0	0	0	0	0	0	30	0	0	0	0	0	0	0	0	0	20	0	0
ENSMUSG00000035212	0	0	20	0	0	0	0	0	0	0	0	0	0	0	0	0	0	0	48	0	0	0	0	0	0	0	81	0	0	0	0	0	27	0	116	0	8	0	0	0	0	0	0	0	41	0	0	0	51
ENSMUSG00000028525	0	0	0	0	0	0	0	0	0	0	11	0	0	0	0	0	0	0	0	0	0	0	0	0	24	0	0	0	14	0	0	0	0	0	0	0	0	0	0	0	0	0	0	0	0	0	0	0	0
ENSMUSG00000035069	0	0	0	0	44	0	0	0	0	0	0	0	0	0	0	0	0	0	0	0	0	0	0	0	0	0	0	0	0	0	0	0	0	0	0	0	0	0	3	0	0	0	0	0	0	0	0	0	0
ENSMUSG00000028517	0	0	0	0	0	0	0	0	16	0	0	0	0	0	0	0	15	0	0	0	0	0	0	0	3	0	39	0	0	0	6	0	0	0	42	0	0	0	0	0	0	0	0	0	11	0	18	0	0
ENSMUSG00000083780	0	0	1	0	2	0	0	0	0	0	1	0	3	0	0	0	0	0	3	0	0	0	0	0	2	0	3	0	0	0	0	0	0	0	0	0	3	0	3	0	0	0	0	0	2	0	2	0	1
ENSMUSG00000044254	0	0	0	0	0	0	0	0	0	0	0	0	0	0	0	0	0	0	0	0	0	0	0	0	0	0	0	0	0	0	0	0	0	0	0	0	6	0	0	0	0	0	0	0	0	0	0	0	0
ENSMUSG00000043572	0	0	0	0	0	0	0	0	0	0	0	0	0	0	0	0	0	0	0	0	0	0	0	0	0	0	0	0	0	0	0	0	0	0	0	0	0	0	0	0	0	0	0	0	0	0	1	0	20
ENSMUSG00000025413	0	0	0	0	79	0	0	0	0	0	107	0	101	0	0	0	16	0	42	0	9	0	1	0	125	0	0	0	0	0	0	0	0	0	49	0	0	0	0	0	0	0	0	0	41	0	98	0	0
ENSMUSG00000028622	0	0	0	0	97	0	0	0	0	0	0	0	0	0	0	0	10	0	31	0	3	0	0	0	0	0	0	0	119	0	0	0	44	0	0	0	5	0	0	0	0	0	0	0	62	0	0	0	0
ENSMUSG00000028621	0	0	0	0	0	0	0	0	0	0	0	0	0	0	0	0	0	0	47	0	0	0	0	0	0	0	0	0	0	0	0	0	0	0	0	0	0	0	0	0	0	0	0	0	0	0	0	0	0
ENSMUSG00000063172	0	0	0	0	0	0	0	0	0	0	31	0	0	0	7	0	0	0	3	0	0	0	0	0	0	0	0	0	0	0	5	0	0	0	0	0	2	0	0	0	0	0	13	0	0	0	2	0	0
ENSMUSG00000028609	0	0	0	0	19	0	0	0	5	0	0	0	7	0	0	0	1	0	40	0	0	0	0	0	18	0	31	0	51	0	21	0	19	0	0	0	14	0	0	0	0	0	14	0	34	0	8	0	17
ENSMUSG00000028607	0	0	0	0	0	0	0	0	0	0	0	0	0	0	0	0	0	0	0	0	0	0	0	0	0	0	0	0	0	0	8	0	0	0	0	0	16	0	0	0	0	0	0	0	38	0	0	0	0
ENSMUSG00000048351	0	0	0	0	0	0	0	0	0	0	1	0	0	0	0	0	0	0	0	0	0	0	0	0	0	0	0	0	0	0	7	0	0	0	0	0	19	0	0	0	0	0	17	0	22	0	0	0	43
ENSMUSG00000059816	0	0	0	0	0	0	0	0	0	0	0	0	0	0	0	0	0	0	0	0	0	0	0	0	0	0	0	0	0	0	0	0	0	0	9	0	0	0	0	0	0	0	0	0	1	0	0	0	0
ENSMUSG00000028587	0	0	0	0	0	0	0	0	0	0	0	0	0	0	0	0	0	0	0	0	0	0	0	0	0	0	0	0	0	0	0	0	0	0	0	0	0	0	0	0	0	0	0	0	0	0	0	0	0
ENSMUSG00000028582	0	0	0	0	63	0	78	0	0	0	0	0	0	0	0	0	0	0	0	0	4	0	0	0	34	0	127	0	0	0	0	0	20	0	0	0	2	0	20	0	0	0	10	0	66	0	0	0	66
ENSMUSG00000102912	0	0	0	0	8	0	12	0	0	0	0	0	0	0	0	0	0	0	0	0	0	0	0	0	0	0	0	0	0	0	0	0	1	0	0	0	0	0	0	0	0	0	0	0	0	0	0	0	1
ENSMUSG00000091985	0	0	0	0	26	0	5	0	0	0	0	0	0	0	0	0	0	0	0	0	0	0	0	0	31	0	27	0	0	0	0	0	3	0	0	0	3	0	22	0	0	0	5	0	9	0	0	0	28
ENSMUSG00000094958	0	0	0	0	0	0	0	0	0	0	35	0	0	0	0	0	0	0	0	0	0	0	0	0	0	0	0	0	0	0	0	0	0	0	0	0	0	0	5	0	0	0	0	0	0	0	0	0	0
ENSMUSG00000028568	0	0	0	0	24	0	13	0	0	0	39	0	2	0	56	0	7	0	0	0	0	0	37	0	0	0	0	0	7	0	29	0	21	0	0	0	1	0	28	0	0	0	5	0	62	0	0	0	0
ENSMUSG00000028567	0	0	108	0	8	0	0	0	0	0	0	0	0	0	1	0	0	0	20	0	0	0	23	0	0	0	0	0	0	0	10	0	3	0	6	0	1	0	14	0	0	0	14	0	32	0	18	0	29
ENSMUSG00000073775	0	0	0	0	3	0	0	0	0	0	0	0	0	0	0	0	0	0	0	0	0	0	15	0	0	0	0	0	9	0	0	0	0	0	0	0	12	0	0	0	0	0	31	0	15	0	0	0	0
ENSMUSG00000003411	0	0	0	0	0	0	0	0	0	0	31	0	34	0	0	0	0	0	0	0	0	0	0	0	0	0	0	0	0	0	0	0	0	0	0	0	0	0	0	0	0	0	0	0	30	0	0	0	0
ENSMUSG00000028559	0	0	27	0	20	0	4	0	13	0	0	0	0	0	0	0	0	0	0	0	0	0	0	0	0	0	0	0	0	0	6	0	10	0	14	0	0	0	1	0	0	0	0	0	26	0	0	0	0
ENSMUSG00000028555	0	0	0	0	0	0	0	0	0	0	0	0	0	0	0	0	0	0	0	0	0	0	0	0	0	0	0	0	0	0	0	0	0	0	0	0	0	0	0	0	0	0	0	0	41	0	41	0	0
ENSMUSG00000028557	0	0	0	0	0	0	9	0	60	0	77	0	0	0	14	0	0	0	1	0	0	0	0	0	0	0	0	0	0	0	2	0	18	0	0	0	0	0	0	0	0	0	0	0	0	0	0	0	0
ENSMUSG00000028546	0	0	0	0	0	0	0	0	0	0	0	0	0	0	0	0	0	0	0	0	0	0	0	0	0	0	0	0	0	0	0	0	0	0	0	0	0	0	0	0	0	0	0	0	0	0	0	0	0
ENSMUSG00000028545	0	0	3	0	4	0	0	0	3	0	4	0	0	0	0	0	0	0	23	0	0	0	7	0	0	0	0	0	0	0	0	0	0	0	6	0	0	0	0	0	0	0	0	0	0	0	8	0	0
ENSMUSG00000085323	0	0	0	0	0	0	0	0	0	0	0	0	0	0	0	0	0	0	0	0	0	0	0	0	0	0	0	0	0	0	0	0	0	0	0	0	0	0	0	0	0	0	0	0	0	0	71	0	0
ENSMUSG00000055210	0	0	0	0	0	0	0	0	0	0	0	0	0	0	0	0	0	0	0	0	0	0	0	0	0	0	0	0	0	0	0	0	0	0	15	0	0	0	0	0	0	0	0	0	0	0	8	0	5
ENSMUSG00000028718	0	0	0	0	15	0	7	0	4	0	0	0	0	0	0	0	0	0	0	0	0	0	0	0	0	0	0	0	17	0	0	0	0	0	0	0	0	0	0	0	0	0	0	0	108	0	13	0	6
ENSMUSG00000028717	0	0	0	0	0	0	0	0	0	0	0	0	0	0	0	0	0	0	0	0	0	0	0	0	0	0	0	0	0	0	0	0	0	0	0	0	0	0	0	0	0	0	0	0	0	0	0	0	0
ENSMUSG00000028716	0	0	0	0	0	0	0	0	0	0	0	0	0	0	0	0	0	0	0	0	0	0	0	0	0	0	0	0	0	0	0	0	0	0	0	0	35	0	0	0	0	0	38	0	0	0	0	0	14
ENSMUSG00000028710	0	0	0	0	0	0	0	0	0	0	0	0	0	0	0	0	0	0	0	0	0	0	0	0	2	0	0	0	0	0	0	0	2	0	0	0	0	0	0	0	0	0	1	0	0	0	0	0	0
ENSMUSG00000028709	0	0	0	0	0	0	35	0	0	0	0	0	0	0	0	0	0	0	0	0	0	0	0	0	0	0	0	0	0	0	0	0	0	0	0	0	0	0	0	0	0	0	0	0	0	0	0	0	0
ENSMUSG00000028708	0	0	0	0	0	0	10	0	0	0	0	0	0	0	0	0	0	0	0	0	0	0	0	0	0	0	0	0	0	0	0	0	0	0	0	0	0	0	10	0	0	0	0	0	0	0	0	0	0
ENSMUSG00000063882	0	0	0	0	0	0	0	0	0	0	24	0	0	0	0	0	0	0	0	0	0	0	0	0	0	0	0	0	0	0	0	0	0	0	0	0	0	0	0	0	0	0	0	0	1	0	0	0	0
ENSMUSG00000028702	0	0	0	0	0	0	10	0	0	0	26	0	60	0	0	0	0	0	0	0	0	0	0	0	34	0	0	0	4	0	0	0	7	0	122	0	26	0	0	0	0	0	15	0	20	0	13	0	5
ENSMUSG00000028701	0	0	0	0	0	0	0	0	0	0	0	0	0	0	0	0	0	0	0	0	0	0	0	0	1	0	0	0	0	0	0	0	0	0	0	0	0	0	0	0	0	0	0	0	0	0	0	0	0
ENSMUSG00000087299	0	0	0	0	0	0	0	0	0	0	0	0	0	0	2	0	0	0	0	0	0	0	0	0	0	0	0	0	0	0	0	0	0	0	0	0	0	0	0	0	0	0	0	0	0	0	0	0	1
ENSMUSG00000085408	0	0	0	0	0	0	0	0	0	0	13	0	0	0	0	0	0	0	0	0	0	0	10	0	0	0	0	0	0	0	0	0	0	0	0	0	0	0	0	0	0	0	0	0	0	0	0	0	0
ENSMUSG00000034035	0	0	0	0	0	0	0	0	0	0	0	0	0	0	0	0	0	0	0	0	0	0	0	0	0	0	0	0	0	0	0	0	0	0	0	0	0	0	0	0	0	0	0	0	0	0	0	0	0
ENSMUSG00000028691	0	0	128	0	774	0	198	0	118	0	210	0	206	0	62	0	34	0	390	0	3	0	96	0	658	0	813	0	501	0	332	0	91	0	353	0	929	0	767	0	0	0	792	0	629	0	503	0	813
ENSMUSG00000028690	0	0	0	0	0	0	0	0	0	0	1	0	71	0	0	0	0	0	0	0	0	0	0	0	60	0	0	0	0	0	0	0	24	0	0	0	0	0	0	0	0	0	0	0	39	0	61	0	0
ENSMUSG00000028689	0	0	0	0	0	0	0	0	15	0	0	0	63	0	0	0	0	0	19	0	0	0	0	0	0	0	0	0	0	0	0	0	0	0	0	0	46	0	87	0	0	0	0	0	0	0	0	0	0
ENSMUSG00000033985	0	0	0	0	5	0	0	0	0	0	0	0	0	0	0	0	0	0	0	0	0	0	7	0	1	0	0	0	0	0	0	0	11	0	0	0	0	0	0	0	0	0	0	0	1	0	0	0	0
ENSMUSG00000028688	0	0	0	0	11	0	0	0	0	0	0	0	0	0	0	0	0	0	0	0	0	0	2	0	0	0	0	0	0	0	0	0	8	0	0	0	0	0	0	0	0	0	0	0	3	0	0	0	0
ENSMUSG00000028687	0	0	0	0	0	0	0	0	0	0	0	0	0	0	0	0	0	0	0	0	0	0	0	0	0	0	0	0	0	0	46	0	0	0	0	0	0	0	0	0	0	0	0	0	40	0	0	0	0
ENSMUSG00000033948	0	0	0	0	0	0	0	0	0	0	0	0	0	0	0	0	0	0	0	0	0	0	0	0	0	0	0	0	0	0	0	0	0	0	0	0	0	0	0	0	0	0	0	0	0	0	0	0	0
ENSMUSG00000047675	0	0	19	0	46	0	45	0	9	0	44	0	68	0	62	0	0	0	76	0	1	0	42	0	93	0	197	0	156	0	45	0	78	0	64	0	98	0	103	0	3	0	38	0	129	0	223	0	24
ENSMUSG00000048772	0	0	0	0	0	0	0	0	0	0	0	0	0	0	0	0	0	0	0	0	0	0	0	0	18	0	0	0	0	0	0	0	4	0	0	0	0	0	0	0	0	0	0	0	17	0	0	0	0
ENSMUSG00000033423	0	0	0	0	2	0	17	0	2	0	24	0	5	0	0	0	0	0	0	0	0	0	3	0	8	0	0	0	23	0	0	0	14	0	0	0	2	0	15	0	0	0	2	0	14	0	6	0	1
ENSMUSG00000078588	0	0	0	0	0	0	0	0	0	0	0	0	0	0	0	0	0	0	0	0	0	0	0	0	0	0	0	0	0	0	0	0	0	0	0	0	0	0	0	0	0	0	0	0	0	0	0	0	0
ENSMUSG00000028541	0	0	0	0	0	0	0	0	0	0	0	0	10	0	0	0	0	0	19	0	0	0	0	0	0	0	0	0	0	0	7	0	1	0	0	0	0	0	0	0	0	0	0	0	0	0	0	0	0
ENSMUSG00000085278	0	0	0	0	0	0	0	0	0	0	0	0	0	0	0	0	0	0	0	0	0	0	0	0	1	0	0	0	1	0	0	0	0	0	0	0	0	0	2	0	0	0	2	0	1	0	0	0	2
ENSMUSG00000033379	0	0	61	0	8	0	13	0	23	0	22	0	12	0	0	0	1	0	4	0	0	0	0	0	52	0	43	0	53	0	21	0	5	0	0	0	102	0	34	0	0	0	28	0	22	0	2	0	95
ENSMUSG00000028540	0	0	0	0	0	0	0	0	0	0	0	0	0	0	0	0	0	0	0	0	0	0	120	0	0	0	0	0	0	0	0	0	0	0	0	0	32	0	0	0	0	0	0	0	0	0	0	0	0
ENSMUSG00000033365	0	0	0	0	0	0	0	0	0	0	0	0	0	0	0	0	0	0	0	0	0	0	0	0	0	0	0	0	0	0	0	0	0	0	0	0	0	0	16	0	0	0	0	0	0	0	0	0	13
ENSMUSG00000028539	0	0	0	0	0	0	0	0	0	0	0	0	0	0	0	0	0	0	0	0	0	0	0	0	0	0	0	0	0	0	0	0	0	0	0	0	0	0	0	0	0	0	0	0	0	0	0	0	0
ENSMUSG00000006390	0	0	0	0	0	0	0	0	0	0	1	0	0	0	0	0	0	0	0	0	0	0	0	0	0	0	0	0	0	0	0	0	0	0	0	0	18	0	0	0	0	0	26	0	0	0	0	0	19
ENSMUSG00000006398	0	0	0	0	45	0	0	0	53	0	175	0	0	0	0	0	0	0	169	0	30	0	0	0	35	0	0	0	0	0	68	0	0	0	0	0	200	0	0	0	4	0	0	0	174	0	0	0	0
ENSMUSG00000028536	0	0	0	0	0	0	0	0	0	0	0	0	0	0	0	0	0	0	0	0	0	0	0	0	0	0	0	0	0	0	0	0	0	0	0	0	46	0	0	0	0	0	53	0	0	0	0	0	36
ENSMUSG00000050854	0	0	0	0	0	0	0	0	0	0	0	0	0	0	0	0	0	0	0	0	0	0	0	0	0	0	0	0	0	0	0	0	0	0	0	0	36	0	0	0	0	0	159	0	0	0	0	0	20
ENSMUSG00000028729	0	0	0	0	13	0	51	0	33	0	0	0	60	0	0	0	0	0	21	0	6	0	0	0	4	0	0	0	46	0	54	0	10	0	25	0	33	0	0	0	0	0	3	0	86	0	31	0	0
ENSMUSG00000028645	0	0	0	0	16	0	0	0	0	0	0	0	30	0	27	0	0	0	0	0	6	0	0	0	24	0	0	0	0	0	155	0	23	0	0	0	62	0	0	0	0	0	35	0	65	0	0	0	102
ENSMUSG00000028643	0	0	0	0	1	0	8	0	1	0	0	0	0	0	1	0	0	0	8	0	0	0	0	0	4	0	0	0	0	0	0	0	4	0	0	0	2	0	17	0	0	0	1	0	5	0	19	0	0
ENSMUSG00000028639	0	0	0	0	19	0	37	0	4	0	20	0	72	0	33	0	6	0	43	0	0	0	5	0	49	0	137	0	178	0	48	0	36	0	39	0	26	0	41	0	0	0	31	0	56	0	58	0	28
ENSMUSG00000060288	0	0	0	0	2	0	8	0	6	0	0	0	7	0	0	0	0	0	2	0	0	0	0	0	6	0	4	0	27	0	2	0	0	0	4	0	1	0	4	0	1	0	0	0	8	0	1	0	4
ENSMUSG00000028637	0	0	0	0	0	0	0	0	0	0	0	0	0	0	0	0	0	0	0	0	0	0	0	0	0	0	0	0	0	0	0	0	0	0	0	0	0	0	0	0	0	0	0	0	0	0	0	0	0
ENSMUSG00000028636	0	0	0	0	0	0	0	0	0	0	0	0	0	0	0	0	0	0	0	0	0	0	0	0	0	0	0	0	0	0	0	0	0	0	0	0	0	0	16	0	0	0	0	0	0	0	0	0	0
ENSMUSG00000032998	0	0	0	0	0	0	0	0	0	0	44	0	21	0	0	0	0	0	55	0	0	0	0	0	0	0	0	0	0	0	0	0	0	0	72	0	0	0	0	0	0	0	0	0	1	0	0	0	0
ENSMUSG00000028633	0	0	0	0	0	0	24	0	0	0	0	0	0	0	30	0	0	0	15	0	0	0	0	0	24	0	0	0	68	0	29	0	26	0	7	0	6	0	0	0	0	0	0	0	0	0	3	0	0
ENSMUSG00000032897	0	0	0	0	4	0	0	0	0	0	8	0	0	0	0	0	0	0	1	0	0	0	7	0	0	0	0	0	0	0	0	0	0	0	0	0	1	0	0	0	0	0	0	0	0	0	0	0	0
ENSMUSG00000028629	0	0	0	0	0	0	4	0	36	0	0	0	0	0	0	0	0	0	0	0	0	0	0	0	43	0	0	0	0	0	0	0	0	0	0	0	0	0	0	0	0	0	3	0	0	0	0	0	0
ENSMUSG00000064141	0	0	0	0	0	0	0	0	0	0	0	0	0	0	0	0	0	0	0	0	0	0	0	0	0	0	0	0	0	0	0	0	0	0	24	0	0	0	0	0	0	0	0	0	0	0	0	0	0
ENSMUSG00000043207	0	0	31	0	0	0	0	0	0	0	0	0	0	0	0	0	0	0	0	0	0	0	0	0	57	0	0	0	0	0	0	0	0	0	0	0	32	0	0	0	0	0	35	0	0	0	88	0	2
ENSMUSG00000049878	0	0	0	0	0	0	0	0	0	0	0	0	10	0	0	0	0	0	0	0	2	0	0	0	0	0	0	0	3	0	9	0	8	0	0	0	0	0	0	0	0	0	0	0	0	0	0	0	0
ENSMUSG00000028657	0	0	0	0	28	0	0	0	0	0	90	0	76	0	1	0	0	0	0	0	0	0	0	0	12	0	0	0	138	0	39	0	62	0	0	0	41	0	53	0	0	0	0	0	0	0	0	0	37
ENSMUSG00000028656	0	0	0	0	0	0	6	0	0	0	0	0	0	0	0	0	0	0	0	0	0	0	0	0	0	0	0	0	8	0	7	0	0	0	0	0	0	0	0	0	0	0	0	0	0	0	0	0	9
ENSMUSG00000028654	0	0	0	0	0	0	0	0	0	0	0	0	0	0	53	0	0	0	1	0	0	0	0	0	0	0	0	0	0	0	1	0	0	0	109	0	0	0	0	0	0	0	0	0	0	0	0	0	0
ENSMUSG00000002384	0	0	0	0	0	0	3	0	0	0	0	0	0	0	0	0	0	0	4	0	0	0	0	0	4	0	0	0	0	0	6	0	3	0	0	0	7	0	0	0	0	0	0	0	26	0	5	0	0
ENSMUSG00000028651	0	0	0	0	0	0	6	0	0	0	0	0	0	0	0	0	0	0	37	0	0	0	0	0	9	0	0	0	0	0	26	0	22	0	7	0	19	0	0	0	0	0	0	0	97	0	31	0	0
ENSMUSG00000028648	0	0	8	0	31	0	24	0	5	0	44	0	27	0	8	0	0	0	26	0	3	0	10	0	12	0	43	0	77	0	11	0	45	0	16	0	9	0	77	0	1	0	5	0	32	0	18	0	65
ENSMUSG00000023075	0	0	0	0	0	0	0	0	0	0	0	0	0	0	0	0	0	0	29	0	0	0	0	0	0	0	0	0	0	0	0	0	0	0	0	0	0	0	0	0	0	0	0	0	31	0	0	0	0
ENSMUSG00000028647	0	0	0	0	0	0	0	0	0	0	0	0	1	0	0	0	0	0	0	0	0	0	0	0	0	0	0	0	0	0	0	0	0	0	0	0	10	0	0	0	0	0	5	0	2	0	1	0	0
ENSMUSG00000085875	0	0	0	0	0	0	1	0	0	0	0	0	1	0	0	0	0	0	0	0	0	0	0	0	0	0	0	0	0	0	0	0	0	0	0	0	1	0	0	0	0	0	0	0	4	0	0	0	0
ENSMUSG00000028646	0	0	0	0	24	0	20	0	15	0	51	0	0	0	0	0	0	0	0	0	0	0	0	0	7	0	104	0	0	0	0	0	0	0	0	0	45	0	0	0	4	0	49	0	1	0	0	0	17
ENSMUSG00000078570	0	0	0	0	1	0	0	0	0	0	0	0	0	0	2	0	0	0	0	0	0	0	0	0	0	0	0	0	7	0	1	0	0	0	4	0	1	0	0	0	0	0	0	0	0	0	0	0	0
ENSMUSG00000028889	0	0	0	0	20	0	0	0	0	0	0	0	0	0	18	0	0	0	0	0	1	0	0	0	0	0	0	0	173	0	27	0	0	0	26	0	13	0	0	0	0	0	0	0	0	0	0	0	0
ENSMUSG00000028873	0	0	0	0	84	0	168	0	71	0	223	0	0	0	39	0	9	0	38	0	49	0	0	0	41	0	0	0	88	0	7	0	2	0	0	0	44	0	360	0	3	0	0	0	193	0	119	0	0
ENSMUSG00000044730	0	0	0	0	0	0	8	0	0	0	0	0	0	0	0	0	0	0	0	0	0	0	0	0	0	0	0	0	0	0	0	0	0	0	0	0	13	0	0	0	0	0	0	0	13	0	0	0	0
ENSMUSG00000028871	0	0	0	0	0	0	42	0	0	0	0	0	0	0	0	0	0	0	0	0	0	0	0	0	0	0	0	0	0	0	0	0	0	0	0	0	0	0	0	0	0	0	57	0	0	0	0	0	14
ENSMUSG00000050213	0	0	0	0	0	0	0	0	0	0	0	0	0	0	0	0	0	0	0	0	0	0	0	0	0	0	0	0	0	0	36	0	0	0	67	0	14	0	0	0	0	0	1	0	0	0	0	0	0
ENSMUSG00000028863	0	0	0	0	0	0	0	0	9	0	0	0	0	0	0	0	0	0	0	0	0	0	0	0	18	0	0	0	1	0	0	0	23	0	40	0	0	0	0	0	0	0	0	0	0	0	7	0	0
ENSMUSG00000050188	0	0	0	0	0	0	0	0	33	0	0	0	0	0	0	0	10	0	20	0	0	0	0	0	0	0	0	0	0	0	0	0	52	0	0	0	2	0	47	0	0	0	40	0	0	0	0	0	9
ENSMUSG00000028847	0	0	0	0	0	0	0	0	0	0	0	0	0	0	0	0	0	0	0	0	0	0	0	0	0	0	0	0	0	0	6	0	0	0	0	0	0	0	0	0	0	0	0	0	6	0	0	0	0
ENSMUSG00000042558	0	0	0	0	0	0	0	0	0	0	0	0	0	0	0	0	0	0	0	0	0	0	0	0	24	0	0	0	0	0	0	0	0	0	0	0	0	0	0	0	0	0	0	0	0	0	18	0	19
ENSMUSG00000041530	0	0	0	0	16	0	0	0	0	0	0	0	0	0	37	0	5	0	0	0	0	0	0	0	0	0	0	0	0	0	46	0	0	0	0	0	0	0	62	0	0	0	0	0	50	0	0	0	0
ENSMUSG00000073755	0	0	0	0	0	0	0	0	0	0	0	0	0	0	0	0	0	0	0	0	0	0	0	0	9	0	0	0	0	0	0	0	97	0	0	0	0	0	0	0	0	0	0	0	0	0	96	0	0
ENSMUSG00000070737	0	0	0	0	0	0	0	0	0	0	68	0	0	0	0	0	0	0	22	0	0	0	0	0	0	0	0	0	0	0	0	0	0	0	0	0	23	0	0	0	0	0	0	0	7	0	0	0	0
ENSMUSG00000042380	0	0	0	0	7	0	0	0	7	0	89	0	0	0	0	0	0	0	6	0	0	0	37	0	0	0	0	0	116	0	11	0	0	0	0	0	0	0	0	0	0	0	0	0	85	0	25	0	0
ENSMUSG00000042367	0	0	0	0	0	0	0	0	0	0	0	0	0	0	0	0	0	0	0	0	0	0	0	0	0	0	0	0	0	0	0	0	0	0	0	0	0	0	0	0	0	0	0	0	0	0	0	0	0
ENSMUSG00000042357	0	0	0	0	0	0	0	0	0	0	0	0	0	0	0	0	0	0	0	0	0	0	0	0	0	0	0	0	0	0	0	0	0	0	0	0	0	0	0	0	0	0	0	0	0	0	0	0	0
ENSMUSG00000028799	0	0	0	0	0	0	0	0	0	0	11	0	0	0	0	0	0	0	26	0	0	0	0	0	54	0	0	0	0	0	0	0	13	0	0	0	0	0	0	0	0	0	0	0	19	0	2	0	3
ENSMUSG00000028789	0	0	0	0	0	0	17	0	0	0	0	0	0	0	0	0	0	0	0	0	0	0	0	0	0	0	0	0	0	0	12	0	0	0	0	0	0	0	0	0	0	0	0	0	0	0	0	0	0
ENSMUSG00000028792	0	0	0	0	23	0	0	0	1	0	0	0	0	0	2	0	0	0	67	0	0	0	0	0	7	0	33	0	36	0	7	0	0	0	0	0	5	0	0	0	0	0	52	0	61	0	62	0	0
ENSMUSG00000028786	0	0	0	0	0	0	0	0	0	0	0	0	0	0	0	0	0	0	0	0	0	0	0	0	0	0	0	0	0	0	0	0	0	0	0	0	0	0	0	0	0	0	0	0	0	0	0	0	0
ENSMUSG00000028811	0	0	24	0	0	0	0	0	0	0	0	0	38	0	75	0	0	0	55	0	0	0	49	0	27	0	0	0	11	0	44	0	0	0	0	0	86	0	37	0	0	0	0	0	0	0	1	0	35
ENSMUSG00000001333	0	0	0	0	0	0	0	0	0	0	0	0	0	0	0	0	0	0	0	0	0	0	0	0	0	0	0	0	0	0	0	0	0	0	17	0	0	0	0	0	0	0	0	0	0	0	0	0	0
ENSMUSG00000057236	0	0	2	0	80	0	35	0	11	0	9	0	96	0	13	0	2	0	54	0	0	0	49	0	13	0	90	0	31	0	8	0	16	0	15	0	2	0	0	0	4	0	15	0	104	0	32	0	14
ENSMUSG00000096944	0	0	6	0	73	0	28	0	4	0	5	0	63	0	6	0	2	0	38	0	0	0	34	0	9	0	57	0	23	0	3	0	19	0	0	0	0	0	0	0	0	0	20	0	27	0	10	0	10
ENSMUSG00000057572	0	0	0	0	0	0	0	0	3	0	0	0	0	0	0	0	0	0	0	0	0	0	0	0	5	0	0	0	0	0	17	0	0	0	0	0	26	0	0	0	0	0	6	0	10	0	6	0	0
ENSMUSG00000047945	0	0	0	0	65	0	77	0	0	0	45	0	63	0	81	0	6	0	137	0	2	0	86	0	139	0	175	0	289	0	78	0	38	0	117	0	10	0	153	0	7	0	1	0	272	0	57	0	0
ENSMUSG00000028779	0	0	59	0	0	0	50	0	0	0	0	0	56	0	0	0	0	0	0	0	0	0	0	0	88	0	0	0	45	0	31	0	74	0	0	0	0	0	0	0	0	0	32	0	40	0	0	0	27
ENSMUSG00000028772	0	0	36	0	24	0	6	0	0	0	39	0	0	0	0	0	2	0	6	0	0	0	0	0	0	0	23	0	0	0	1	0	4	0	55	0	6	0	55	0	0	0	17	0	0	0	9	0	0
ENSMUSG00000074088	0	0	38	0	125	0	80	0	0	0	132	0	142	0	0	0	0	0	100	0	0	0	0	0	110	0	0	0	144	0	7	0	3	0	70	0	76	0	37	0	2	0	0	0	63	0	32	0	0
ENSMUSG00000025743	0	0	0	0	0	0	0	0	0	0	0	0	0	0	0	0	12	0	0	0	0	0	0	0	0	0	0	0	0	0	0	0	0	0	0	0	0	0	8	0	0	0	0	0	0	0	0	0	0
ENSMUSG00000099937	0	0	0	0	2	0	0	0	0	0	0	0	0	0	0	0	1	0	0	0	0	0	0	0	0	0	0	0	0	0	0	0	0	0	0	0	0	0	3	0	0	0	0	0	0	0	0	0	0
ENSMUSG00000028896	0	0	0	0	0	0	0	0	12	0	0	0	0	0	0	0	0	0	0	0	0	0	4	0	0	0	0	0	0	0	12	0	3	0	0	0	0	0	0	0	0	0	0	0	55	0	1	0	0
ENSMUSG00000085241	0	0	0	0	0	0	0	0	12	0	0	0	0	0	21	0	0	0	7	0	0	0	66	0	14	0	0	0	0	0	6	0	61	0	0	0	0	0	0	0	0	0	22	0	33	0	43	0	0
ENSMUSG00000091021	0	0	0	0	0	0	0	0	11	0	0	0	0	0	26	0	0	0	8	0	0	0	57	0	6	0	0	0	0	0	19	0	45	0	0	0	3	0	0	0	0	0	26	0	40	0	41	0	0
ENSMUSG00000028893	0	0	0	0	0	0	0	0	0	0	0	0	0	0	0	0	0	0	0	0	0	0	0	0	0	0	0	0	0	0	0	0	0	0	3	0	6	0	0	0	0	0	0	0	0	0	0	0	0
ENSMUSG00000054428	0	0	46	0	197	0	110	0	91	0	399	0	396	0	41	0	0	0	183	0	13	0	21	0	344	0	294	0	173	0	92	0	263	0	179	0	824	0	198	0	3	0	324	0	210	0	307	0	575
ENSMUSG00000087352	0	0	20	0	54	0	26	0	22	0	96	0	95	0	12	0	0	0	57	0	7	0	4	0	93	0	102	0	61	0	35	0	89	0	48	0	243	0	72	0	1	0	90	0	61	0	91	0	177
ENSMUSG00000037752	0	0	0	0	0	0	0	0	0	0	0	0	0	0	0	0	0	0	0	0	0	0	0	0	0	0	0	0	0	0	6	0	0	0	0	0	0	0	0	0	0	0	0	0	28	0	0	0	0
ENSMUSG00000028879	0	0	2	0	0	0	31	0	0	0	0	0	0	0	0	0	15	0	0	0	0	0	0	0	0	0	0	0	0	0	0	0	17	0	0	0	0	0	0	0	0	0	0	0	0	0	44	0	25
ENSMUSG00000028878	0	0	0	0	42	0	3	0	12	0	48	0	122	0	0	0	4	0	0	0	0	0	0	0	0	0	47	0	2	0	0	0	11	0	0	0	0	0	0	0	0	0	52	0	0	0	1	0	0
ENSMUSG00000028865	0	0	0	0	0	0	0	0	0	0	0	0	0	0	0	0	0	0	0	0	17	0	0	0	0	0	0	0	0	0	0	0	0	0	0	0	0	0	0	0	0	0	0	0	0	0	0	0	0
ENSMUSG00000028857	0	0	43	0	31	0	0	0	19	0	71	0	72	0	24	0	0	0	21	0	0	0	0	0	12	0	81	0	9	0	13	0	0	0	0	0	37	0	0	0	0	0	0	0	2	0	0	0	36
ENSMUSG00000037622	0	0	0	0	1	0	8	0	0	0	1	0	0	0	0	0	5	0	0	0	0	0	0	0	0	0	0	0	0	0	0	0	0	0	0	0	0	0	0	0	0	0	0	0	1	0	0	0	0
ENSMUSG00000037600	0	0	0	0	0	0	0	0	0	0	0	0	0	0	0	0	0	0	0	0	0	0	0	0	0	0	0	0	0	0	0	0	0	0	0	0	4	0	0	0	0	0	11	0	36	0	0	0	0
ENSMUSG00000028851	6	0	0	0	7	0	28	0	11	0	20	0	102	0	0	0	3	0	70	0	13	0	0	0	23	0	79	0	142	0	33	0	70	0	47	0	57	0	210	0	0	0	10	0	64	0	129	0	20
ENSMUSG00000043257	0	0	0	0	0	0	0	0	0	0	0	0	0	0	0	0	0	0	0	0	0	0	0	0	0	0	0	0	0	0	0	0	0	0	0	0	0	0	0	0	0	0	0	0	0	0	0	0	0
ENSMUSG00000003038	0	0	7	0	28	0	120	0	40	0	75	0	34	0	1	0	22	0	188	0	0	0	25	0	52	0	36	0	136	0	55	0	18	0	60	0	13	0	19	0	2	0	22	0	206	0	79	0	45
ENSMUSG00000012117	0	0	0	0	0	0	0	0	0	0	0	0	0	0	0	0	0	0	0	0	0	0	0	0	0	0	0	0	0	0	0	0	0	0	1	0	23	0	0	0	0	0	44	0	0	0	0	0	4
ENSMUSG00000012126	0	0	0	0	4	0	5	0	0	0	2	0	5	0	1	0	0	0	3	0	0	0	0	0	2	0	0	0	0	0	0	0	3	0	6	0	4	0	5	0	0	0	4	0	0	0	0	0	6
ENSMUSG00000028843	0	0	0	0	23	0	46	0	11	0	17	0	26	0	4	0	0	0	18	0	0	0	0	0	17	0	0	0	0	0	0	0	21	0	15	0	23	0	19	0	0	0	17	0	0	0	0	0	25
ENSMUSG00000028840	0	0	0	0	6	0	0	0	0	0	0	0	0	0	0	0	0	0	19	0	0	0	0	0	14	0	0	0	0	0	0	0	0	0	0	0	0	0	0	0	0	0	0	0	22	0	80	0	0
ENSMUSG00000086322	0	0	0	0	4	0	0	0	0	0	0	0	0	0	0	0	0	0	8	0	0	0	0	0	13	0	0	0	0	0	0	0	0	0	0	0	0	0	0	0	0	0	0	0	18	0	81	0	0
ENSMUSG00000050105	0	0	0	0	0	0	0	0	0	0	0	0	0	0	0	0	0	0	0	0	0	0	0	0	0	0	0	0	0	0	0	0	0	0	0	0	0	0	0	0	0	0	0	0	0	0	0	0	0
ENSMUSG00000050890	0	0	0	0	62	0	0	0	0	0	19	0	0	0	9	0	0	0	0	0	0	0	0	0	0	0	0	0	0	0	0	0	0	0	63	0	25	0	0	0	0	0	0	0	0	0	10	0	24
ENSMUSG00000028834	0	0	0	0	0	0	0	0	0	0	0	0	24	0	0	0	0	0	0	0	0	0	0	0	0	0	0	0	0	0	0	0	0	0	0	0	0	0	0	0	0	0	0	0	0	0	0	0	0
ENSMUSG00000028836	0	0	0	0	0	0	0	0	0	0	0	0	0	0	0	0	0	0	0	0	0	0	0	0	0	0	0	0	0	0	0	0	0	0	0	0	16	0	0	0	0	0	14	0	0	0	0	0	0
ENSMUSG00000028838	0	0	0	0	0	0	0	0	0	0	0	0	0	0	0	0	0	0	0	0	0	0	0	0	0	0	0	0	0	0	0	0	0	0	0	0	0	0	0	0	0	0	0	0	0	0	0	0	0
ENSMUSG00000037366	0	0	0	0	0	0	0	0	0	0	0	0	0	0	0	0	0	0	0	0	0	0	0	0	0	0	0	0	0	0	0	0	35	0	0	0	12	0	0	0	0	0	99	0	0	0	0	0	0
ENSMUSG00000078521	0	0	0	0	0	0	0	0	0	0	0	0	0	0	0	0	0	0	0	0	0	0	0	0	0	0	0	0	0	0	0	0	0	0	0	0	0	0	0	0	0	0	0	0	0	0	0	0	11
ENSMUSG00000046671	0	0	0	0	0	0	0	0	1	0	0	0	0	0	0	0	0	0	0	0	3	0	0	0	99	0	0	0	11	0	0	0	100	0	0	0	7	0	77	0	0	0	0	0	67	0	132	0	41
ENSMUSG00000050989	0	0	0	0	0	0	0	0	0	0	0	0	0	0	0	0	0	0	24	0	0	0	0	0	35	0	0	0	43	0	14	0	0	0	0	0	0	0	0	0	0	0	0	0	12	0	1	0	0
ENSMUSG00000037306	0	0	0	0	0	0	0	0	0	0	0	0	0	0	0	0	0	0	0	0	0	0	0	0	0	0	0	0	0	0	0	0	0	0	0	0	0	0	0	0	0	0	0	0	0	0	0	0	0
ENSMUSG00000028822	0	0	0	0	10	0	26	0	0	0	0	0	97	0	0	0	0	0	33	0	0	0	0	0	130	0	339	0	0	0	34	0	77	0	0	0	32	0	220	0	0	0	86	0	42	0	15	0	0
ENSMUSG00000037266	0	0	26	0	26	0	0	0	0	0	73	0	186	0	27	0	0	0	0	0	3	0	0	0	51	0	0	0	0	0	8	0	71	0	27	0	64	0	123	0	0	0	63	0	79	0	0	0	0
ENSMUSG00000028821	0	0	0	0	18	0	15	0	23	0	21	0	30	0	0	0	0	0	0	0	2	0	0	0	8	0	0	0	33	0	0	0	0	0	0	0	9	0	0	0	1	0	0	0	48	0	7	0	41
ENSMUSG00000043924	0	0	0	0	0	0	0	0	0	0	0	0	0	0	0	0	0	0	0	0	0	0	0	0	0	0	0	0	0	0	0	0	0	0	0	0	0	0	0	0	0	0	0	0	0	0	0	0	0
ENSMUSG00000037188	0	0	0	0	0	0	0	0	0	0	0	0	0	0	0	0	0	0	0	0	0	0	0	0	6	0	0	0	0	0	0	0	0	0	0	0	0	0	0	0	0	0	0	0	0	0	0	0	0
ENSMUSG00000062157	0	0	0	0	0	0	0	0	0	0	0	0	0	0	0	0	0	0	0	0	0	0	0	0	0	0	0	0	0	0	0	0	0	0	0	0	0	0	0	0	0	0	25	0	0	0	0	0	0
ENSMUSG00000028670	0	0	0	0	5	0	0	0	0	0	0	0	0	0	4	0	0	0	0	0	4	0	10	0	8	0	0	0	26	0	0	0	0	0	0	0	3	0	15	0	0	0	0	0	12	0	0	0	7
ENSMUSG00000028669	0	0	0	0	29	0	0	0	0	0	0	0	41	0	0	0	0	0	13	0	5	0	0	0	0	0	0	0	0	0	22	0	0	0	0	0	29	0	0	0	0	0	0	0	0	0	0	0	0
ENSMUSG00000028668	0	0	54	0	0	0	36	0	21	0	0	0	0	0	0	0	0	0	17	0	0	0	0	0	0	0	141	0	0	0	0	0	0	0	0	0	37	0	0	0	0	0	0	0	28	0	0	0	0
ENSMUSG00000085714	0	0	0	0	0	0	6	0	0	0	0	0	0	0	0	0	0	0	0	0	0	0	0	0	0	0	47	0	0	0	0	0	0	0	0	0	0	0	0	0	0	0	0	0	0	0	0	0	0
ENSMUSG00000007872	0	0	0	0	8	0	91	0	0	0	16	0	33	0	0	0	0	0	23	0	0	0	0	0	0	0	53	0	72	0	30	0	8	0	26	0	10	0	81	0	1	0	0	0	10	0	57	0	0
ENSMUSG00000018983	0	0	0	0	0	0	0	0	0	0	0	0	0	0	0	0	0	0	0	0	0	0	0	0	0	0	0	0	0	0	0	0	0	0	0	0	0	0	0	0	0	0	0	0	0	0	0	0	0
ENSMUSG00000066037	0	0	0	0	1	0	8	0	0	0	0	0	0	0	0	0	0	0	15	0	0	0	0	0	0	0	13	0	11	0	29	0	6	0	10	0	3	0	0	0	1	0	2	0	0	0	15	0	0
ENSMUSG00000060862	0	0	0	0	0	0	0	0	0	0	0	0	0	0	0	0	0	0	0	0	0	0	0	0	0	0	0	0	0	0	0	0	0	0	0	0	0	0	0	0	0	0	0	0	0	0	90	0	0
ENSMUSG00000036856	0	0	0	0	37	0	0	0	0	0	0	0	0	0	0	0	0	0	0	0	0	0	0	0	1	0	0	0	0	0	0	0	0	0	0	0	0	0	0	0	0	0	0	0	55	0	0	0	0
ENSMUSG00000006699	0	0	112	0	98	0	319	0	24	0	96	0	52	0	134	0	67	0	119	0	2	0	0	0	409	0	99	0	250	0	160	0	46	0	80	0	131	0	382	0	2	0	393	0	226	0	4	0	246
ENSMUSG00000101493	0	0	0	0	0	0	0	0	0	0	0	0	0	0	0	0	0	0	0	0	0	0	0	0	0	0	0	0	0	0	0	0	0	0	0	0	0	0	0	0	0	0	0	0	0	0	0	0	0
ENSMUSG00000028766	0	0	0	0	0	0	0	0	0	0	0	0	0	0	0	0	0	0	16	0	0	0	0	0	0	0	0	0	0	0	0	0	0	0	0	0	0	0	0	0	0	0	0	0	12	0	0	0	0
ENSMUSG00000028757	0	0	0	0	9	0	6	0	13	0	0	0	31	0	10	0	0	0	9	0	0	0	16	0	22	0	0	0	38	0	8	0	0	0	10	0	21	0	28	0	0	0	5	0	15	0	46	0	0
ENSMUSG00000046447	0	0	0	0	0	0	0	0	0	0	16	0	0	0	0	0	0	0	0	0	0	0	0	0	0	0	0	0	56	0	0	0	0	0	0	0	4	0	0	0	0	0	0	0	10	0	12	0	0
ENSMUSG00000041161	0	0	0	0	0	0	0	0	0	0	0	0	0	0	0	0	0	0	0	0	0	0	0	0	0	0	0	0	0	0	0	0	0	0	0	0	5	0	0	0	0	0	0	0	0	0	0	0	0
ENSMUSG00000050608	0	0	6	0	18	0	8	0	3	0	29	0	16	0	7	0	2	0	0	0	0	0	0	0	11	0	0	0	29	0	12	0	54	0	5	0	34	0	0	0	0	0	21	0	23	0	27	0	10
ENSMUSG00000028745	0	0	0	0	5	0	0	0	10	0	15	0	22	0	0	0	0	0	4	0	0	0	15	0	10	0	0	0	0	0	10	0	0	0	0	0	6	0	8	0	0	0	20	0	35	0	0	0	0
ENSMUSG00000028743	0	0	0	0	16	0	0	0	0	0	32	0	0	0	0	0	0	0	1	0	0	0	42	0	0	0	0	0	0	0	0	0	0	0	16	0	114	0	0	0	0	0	23	0	27	0	59	0	66
ENSMUSG00000028741	0	0	0	0	0	0	19	0	0	0	0	0	24	0	12	0	0	0	25	0	0	0	21	0	16	0	108	0	10	0	0	0	0	0	0	0	18	0	55	0	0	0	0	0	28	0	0	0	19
ENSMUSG00000041025	0	0	0	0	0	0	0	0	0	0	0	0	0	0	0	0	0	0	0	0	0	0	0	0	0	0	0	0	0	0	0	0	0	0	0	0	0	0	0	0	0	0	0	0	0	0	0	0	0
ENSMUSG00000028737	0	0	0	0	0	0	0	0	0	0	0	0	0	0	0	0	0	0	0	0	0	0	0	0	0	0	0	0	1	0	0	0	0	0	0	0	11	0	63	0	0	0	7	0	0	0	0	0	0
ENSMUSG00000086437	0	0	0	0	0	0	0	0	0	0	0	0	0	0	0	0	0	0	0	0	0	0	0	0	0	0	0	0	0	0	0	0	0	0	0	0	22	0	0	0	0	0	0	0	0	0	0	0	0
ENSMUSG00000040964	0	0	0	0	0	0	0	0	0	0	0	0	0	0	0	0	0	0	0	0	0	0	0	0	58	0	0	0	0	0	0	0	0	0	0	0	0	0	52	0	0	0	0	0	0	0	0	0	0
ENSMUSG00000040945	0	0	0	0	37	0	16	0	0	0	12	0	0	0	0	0	9	0	48	0	6	0	0	0	17	0	0	0	0	0	31	0	78	0	129	0	0	0	41	0	0	0	0	0	70	0	48	0	0
ENSMUSG00000025328	0	0	0	0	0	0	0	0	0	0	0	0	0	0	0	0	0	0	0	0	0	0	0	0	0	0	0	0	0	0	0	0	0	0	0	0	0	0	0	0	0	0	0	0	0	0	0	0	0
ENSMUSG00000036622	0	0	0	0	0	0	0	0	0	0	0	0	0	0	0	0	0	0	2	0	0	0	0	0	0	0	0	0	0	0	0	0	0	0	0	0	0	0	10	0	0	0	0	0	0	0	0	0	0
ENSMUSG00000060572	0	0	0	0	39	0	283	0	49	0	258	0	1	0	15	0	40	0	64	0	6	0	0	0	24	0	0	0	237	0	63	0	22	0	54	0	0	0	47	0	6	0	0	0	186	0	166	0	0
ENSMUSG00000040842	0	0	0	0	2	0	0	0	0	0	0	0	0	0	0	0	0	0	1	0	0	0	0	0	0	0	23	0	0	0	0	0	0	0	0	0	8	0	0	0	0	0	0	0	0	0	0	0	2
ENSMUSG00000097620	0	0	0	0	0	0	0	0	0	0	0	0	0	0	0	0	0	0	2	0	0	0	0	0	0	0	6	0	0	0	0	0	0	0	0	0	1	0	0	0	0	0	0	0	0	0	0	0	0
ENSMUSG00000028920	0	0	12	0	38	0	0	0	0	0	4	0	7	0	0	0	0	0	27	0	0	0	0	0	18	0	204	0	0	0	0	0	0	0	0	0	0	0	0	0	2	0	0	0	44	0	0	0	0
ENSMUSG00000006445	0	0	0	0	0	0	0	0	0	0	0	0	0	0	0	0	0	0	0	0	0	0	0	0	0	0	0	0	0	0	0	0	0	0	0	0	0	0	20	0	0	0	14	0	0	0	0	0	0
ENSMUSG00000040715	0	0	0	0	0	0	0	0	0	0	0	0	0	0	0	0	0	0	0	0	0	0	0	0	0	0	0	0	0	0	0	0	1	0	0	0	14	0	0	0	0	0	0	0	0	0	0	0	0
ENSMUSG00000028914	0	0	0	0	1	0	0	0	0	0	0	0	0	0	0	0	0	0	0	0	2	0	0	0	0	0	0	0	3	0	0	0	0	0	0	0	0	0	0	0	0	0	0	0	0	0	0	0	0
ENSMUSG00000040659	0	0	0	0	0	0	46	0	0	0	115	0	0	0	0	0	0	0	15	0	0	0	0	0	0	0	0	0	0	0	23	0	0	0	0	0	0	0	35	0	0	0	0	0	0	0	0	0	0
ENSMUSG00000040616	0	0	0	0	0	0	0	0	0	0	2	0	0	0	0	0	0	0	0	0	0	0	0	0	2	0	0	0	0	0	0	0	25	0	0	0	31	0	0	0	0	0	0	0	0	0	0	0	72
ENSMUSG00000028583	0	0	28	0	57	0	24	0	0	0	0	0	0	0	0	0	0	0	32	0	0	0	0	0	38	0	0	0	64	0	0	0	0	0	0	0	109	0	0	0	0	0	38	0	2	0	0	0	39
ENSMUSG00000046862	0	0	0	0	0	0	42	0	0	0	0	0	0	0	0	0	0	0	0	0	0	0	0	0	0	0	0	0	0	0	0	0	7	0	0	0	0	0	0	0	0	0	0	0	46	0	0	0	0
ENSMUSG00000066026	0	0	0	0	11	0	0	0	0	0	0	0	0	0	0	0	0	0	0	0	0	0	0	0	0	0	0	0	0	0	0	0	11	0	0	0	0	0	0	0	0	0	10	0	0	0	0	0	0
ENSMUSG00000097122	0	0	0	0	0	0	0	0	0	0	0	0	0	0	0	0	0	0	0	0	0	0	0	0	0	0	0	0	69	0	0	0	0	0	0	0	0	0	0	0	0	0	0	0	0	0	0	0	0
ENSMUSG00000093594	0	0	0	0	0	0	0	0	0	0	0	0	0	0	77	0	0	0	0	0	0	0	0	0	0	0	0	0	0	0	0	0	0	0	0	0	0	0	0	0	0	0	0	0	0	0	0	0	0
ENSMUSG00000059423	0	0	0	0	0	0	0	0	0	0	0	0	0	0	0	0	0	0	0	0	0	0	146	0	0	0	0	0	0	0	0	0	0	0	0	0	0	0	143	0	0	0	0	0	4	0	0	0	0
ENSMUSG00000029022	0	0	0	0	46	0	0	0	23	0	46	0	0	0	0	0	0	0	29	0	10	0	0	0	88	0	0	0	0	0	0	0	0	0	0	0	3	0	0	0	0	0	0	0	46	0	0	0	0
ENSMUSG00000070583	0	0	0	0	0	0	0	0	0	0	0	0	0	0	0	0	0	0	0	0	0	0	0	0	0	0	0	0	0	0	0	0	0	0	0	0	0	0	0	0	0	0	0	0	0	0	0	0	0
ENSMUSG00000044496	0	0	0	0	0	0	0	0	0	0	0	0	69	0	0	0	0	0	0	0	0	0	0	0	0	0	0	0	0	0	0	0	26	0	0	0	0	0	0	0	0	0	0	0	0	0	0	0	0
ENSMUSG00000029016	0	0	0	0	0	0	0	0	0	0	8	0	0	0	0	0	0	0	0	0	0	0	0	0	0	0	0	0	0	0	0	0	29	0	0	0	0	0	0	0	0	0	0	0	0	0	0	0	0
ENSMUSG00000029007	0	0	0	0	0	0	0	0	6	0	0	0	0	0	0	0	0	0	0	0	0	0	0	0	36	0	0	0	0	0	0	0	0	0	0	0	6	0	10	0	0	0	27	0	0	0	0	0	16
ENSMUSG00000029003	0	0	22	0	0	0	0	0	0	0	0	0	0	0	0	0	0	0	8	0	0	0	0	0	0	0	0	0	0	0	0	0	0	0	0	0	0	0	0	0	0	0	11	0	15	0	51	0	26
ENSMUSG00000055401	0	0	17	0	0	0	0	0	0	0	0	0	0	0	0	0	0	0	0	0	0	0	0	0	0	0	0	0	0	0	0	0	0	0	0	0	0	0	0	0	0	0	0	0	0	0	0	0	35
ENSMUSG00000029001	0	0	0	0	0	0	0	0	0	0	0	0	0	0	0	0	0	0	0	0	0	0	0	0	0	0	0	0	0	0	17	0	0	0	0	0	0	0	0	0	0	0	0	0	0	0	0	0	0
ENSMUSG00000047719	0	0	0	0	0	0	0	0	0	0	0	0	0	0	0	0	0	0	0	0	0	0	0	0	0	0	0	0	0	0	0	0	0	0	0	0	0	0	0	0	0	0	0	0	39	0	0	0	0
ENSMUSG00000017264	0	0	0	0	24	0	6	0	0	0	30	0	15	0	8	0	0	0	17	0	0	0	0	0	0	0	0	0	2	0	0	0	12	0	0	0	0	0	20	0	0	0	0	0	0	0	0	0	0
ENSMUSG00000006442	0	0	0	0	0	0	6	0	0	0	14	0	0	0	0	0	0	0	11	0	0	0	35	0	0	0	0	0	60	0	6	0	17	0	19	0	15	0	0	0	0	0	0	0	15	0	14	0	0
ENSMUSG00000041459	0	0	0	0	9	0	0	0	0	0	0	0	33	0	2	0	6	0	12	0	0	0	18	0	0	0	31	0	43	0	60	0	0	0	0	0	52	0	73	0	0	0	11	0	45	0	32	0	33
ENSMUSG00000086606	0	0	0	0	0	0	0	0	0	0	0	0	0	0	0	0	2	0	0	0	5	0	0	0	0	0	0	0	0	0	0	0	0	0	0	0	0	0	0	0	0	0	0	0	0	0	0	0	0
ENSMUSG00000085819	0	0	0	0	0	0	3	0	0	0	0	0	0	0	0	0	0	0	0	0	0	0	0	0	15	0	0	0	0	0	0	0	0	0	0	0	0	0	0	0	0	0	0	0	0	0	0	0	0
ENSMUSG00000028992	0	0	0	0	0	0	35	0	0	0	0	0	0	0	0	0	0	0	0	0	0	0	0	0	0	0	1	0	91	0	0	0	0	0	0	0	0	0	0	0	0	0	0	0	0	0	95	0	0
ENSMUSG00000028990	0	0	0	0	83	0	0	0	0	0	0	0	0	0	0	0	0	0	0	0	5	0	0	0	36	0	0	0	0	0	0	0	33	0	0	0	0	0	36	0	0	0	0	0	57	0	0	0	0
ENSMUSG00000028988	0	0	74	0	0	0	5	0	0	0	0	0	14	0	8	0	0	0	42	0	0	0	0	0	0	0	54	0	28	0	74	0	1	0	0	0	11	0	0	0	0	0	0	0	4	0	72	0	2
ENSMUSG00000086949	0	0	0	0	0	0	0	0	0	0	0	0	11	0	0	0	0	0	23	0	0	0	0	0	0	0	0	0	0	0	11	0	0	0	0	0	0	0	0	0	0	0	0	0	0	0	49	0	0
ENSMUSG00000044700	0	0	0	0	0	0	18	0	0	0	0	0	0	0	0	0	0	0	0	0	0	0	0	0	0	0	0	0	0	0	12	0	0	0	0	0	0	0	12	0	0	0	0	0	0	0	0	0	8
ENSMUSG00000047875	0	0	0	0	0	0	0	0	0	0	0	0	0	0	0	0	0	0	0	0	0	0	0	0	0	0	0	0	0	0	0	0	0	0	0	0	0	0	0	0	0	0	0	0	0	0	0	0	0
ENSMUSG00000063524	0	0	21	0	246	0	93	0	26	0	27	0	325	0	185	0	0	0	135	0	68	0	276	0	176	0	315	0	284	0	325	0	227	0	120	0	246	0	614	0	6	0	160	0	585	0	102	0	133
ENSMUSG00000039852	0	0	45	0	22	0	2	0	6	0	0	0	0	0	43	0	0	0	0	0	0	0	0	0	0	0	0	0	9	0	1	0	17	0	82	0	13	0	0	0	0	0	0	0	6	0	27	0	29
ENSMUSG00000028967	0	0	5	0	34	0	0	0	0	0	0	0	0	0	0	0	0	0	0	0	0	0	0	0	57	0	200	0	0	0	0	0	0	0	0	0	0	0	87	0	0	0	3	0	0	0	0	0	0
ENSMUSG00000028965	0	0	0	0	0	0	0	0	0	0	0	0	0	0	0	0	0	0	0	0	0	0	0	0	0	0	0	0	0	0	0	0	0	0	0	0	0	0	0	0	0	0	0	0	0	0	0	0	0
ENSMUSG00000028957	0	0	0	0	0	0	0	0	0	0	0	0	0	0	0	0	0	0	0	0	0	0	0	0	15	0	0	0	0	0	0	0	0	0	0	0	0	0	0	0	0	0	0	0	0	0	0	0	0
ENSMUSG00000028955	0	0	47	0	0	0	216	0	28	0	0	0	0	0	94	0	0	0	120	0	5	0	0	0	2	0	0	0	168	0	38	0	3	0	8	0	45	0	45	0	0	0	149	0	1	0	40	0	0
ENSMUSG00000039759	0	0	0	0	0	0	0	0	0	0	0	0	0	0	0	0	0	0	0	0	0	0	0	0	0	0	0	0	0	0	0	0	20	0	0	0	0	0	0	0	0	0	0	0	29	0	0	0	0
ENSMUSG00000047777	0	0	85	0	0	0	0	0	0	0	0	0	0	0	0	0	0	0	21	0	0	0	0	0	0	0	0	0	0	0	0	0	0	0	0	0	0	0	0	0	0	0	0	0	0	0	0	0	0
ENSMUSG00000073700	0	0	0	0	0	0	0	0	0	0	0	0	0	0	0	0	0	0	0	0	0	0	0	0	0	0	0	0	0	0	18	0	0	0	0	0	0	0	0	0	0	0	0	0	0	0	0	0	1
ENSMUSG00000042804	0	0	0	0	4	0	30	0	0	0	0	0	0	0	0	0	0	0	0	0	0	0	0	0	0	0	0	0	0	0	0	0	0	0	0	0	0	0	0	0	0	0	0	0	0	0	0	0	0
ENSMUSG00000039662	0	0	0	0	0	0	0	0	0	0	0	0	0	0	0	0	0	0	0	0	0	0	0	0	0	0	0	0	0	0	0	0	0	0	0	0	2	0	0	0	0	0	0	0	0	0	0	0	0
ENSMUSG00000028936	0	0	1	0	74	0	17	0	8	0	76	0	32	0	26	0	2	0	13	0	0	0	0	0	19	0	45	0	87	0	16	0	45	0	28	0	34	0	62	0	0	0	24	0	124	0	143	0	40
ENSMUSG00000047613	0	0	0	0	38	0	0	0	18	0	0	0	100	0	0	0	0	0	42	0	0	0	0	0	32	0	153	0	69	0	23	0	66	0	0	0	39	0	0	0	0	0	0	0	142	0	89	0	153
ENSMUSG00000029027	0	0	0	0	0	0	0	0	0	0	0	0	0	0	0	0	0	0	0	0	0	0	0	0	0	0	0	0	0	0	0	0	0	0	0	0	0	0	34	0	0	0	0	0	0	0	0	0	0
ENSMUSG00000039523	0	0	0	0	0	0	0	0	0	0	0	0	0	0	0	0	0	0	0	0	0	0	0	0	0	0	0	0	0	0	0	0	7	0	0	0	7	0	0	0	0	0	0	0	0	0	0	0	0
ENSMUSG00000029028	0	0	0	0	7	0	0	0	0	0	0	0	0	0	25	0	0	0	0	0	0	0	0	0	0	0	0	0	0	0	0	0	28	0	25	0	33	0	0	0	0	0	0	0	0	0	0	0	0
ENSMUSG00000078350	0	0	0	0	0	0	0	0	0	0	0	0	0	0	28	0	0	0	0	0	0	0	0	0	0	0	0	0	0	0	0	0	38	0	19	0	75	0	0	0	0	0	16	0	0	0	0	0	24
ENSMUSG00000029029	0	0	0	0	0	0	0	0	0	0	42	0	0	0	0	0	0	0	0	0	0	0	0	0	0	0	0	0	0	0	0	0	29	0	55	0	1	0	0	0	0	0	0	0	0	0	62	0	0
ENSMUSG00000029030	0	0	0	0	0	0	0	0	0	0	0	0	45	0	0	0	0	0	43	0	0	0	0	0	20	0	0	0	0	0	0	0	0	0	0	0	11	0	0	0	0	0	0	0	46	0	41	0	30
ENSMUSG00000029032	0	0	0	0	0	0	0	0	0	0	0	0	0	0	0	0	0	0	0	0	0	0	0	0	0	0	0	0	0	0	0	0	0	0	0	0	5	0	0	0	0	0	134	0	27	0	0	0	59
ENSMUSG00000029048	0	0	5	0	5	0	0	0	0	0	10	0	3	0	0	0	3	0	2	0	4	0	0	0	7	0	10	0	0	0	2	0	0	0	0	0	14	0	0	0	0	0	0	0	0	0	0	0	4
ENSMUSG00000029066	0	0	0	0	64	0	0	0	15	0	58	0	96	0	0	0	0	0	63	0	2	0	0	0	35	0	94	0	0	0	36	0	0	0	0	0	73	0	86	0	4	0	16	0	80	0	108	0	50
ENSMUSG00000029068	0	0	101	0	0	0	0	0	0	0	0	0	0	0	0	0	11	0	0	0	0	0	6	0	0	0	0	0	11	0	31	0	0	0	26	0	19	0	39	0	0	0	67	0	0	0	13	0	28
ENSMUSG00000029073	0	0	0	0	63	0	0	0	0	0	0	0	0	0	0	0	0	0	0	0	0	0	0	0	0	0	0	0	0	0	0	0	0	0	0	0	0	0	0	0	0	0	0	0	0	0	0	0	0
ENSMUSG00000023571	0	0	0	0	0	0	0	0	0	0	0	0	0	0	0	0	0	0	0	0	0	0	0	0	0	0	0	0	0	0	0	0	10	0	0	0	0	0	36	0	0	0	0	0	36	0	3	0	0
ENSMUSG00000050796	0	0	0	0	0	0	0	0	0	0	0	0	10	0	0	0	0	0	40	0	0	0	0	0	0	0	0	0	0	0	0	0	0	0	0	0	0	0	0	0	0	0	0	0	0	0	0	0	84
ENSMUSG00000041936	0	0	0	0	25	0	6	0	0	0	0	0	0	0	0	0	0	0	26	0	1	0	0	0	43	0	222	0	0	0	30	0	9	0	3	0	61	0	32	0	0	0	50	0	35	0	65	0	24
ENSMUSG00000078485	0	0	78	0	0	0	0	0	2	0	0	0	0	0	0	0	0	0	8	0	0	0	0	0	33	0	0	0	57	0	0	0	0	0	0	0	4	0	0	0	0	0	0	0	0	0	0	0	0
ENSMUSG00000095567	0	0	0	0	60	0	0	0	0	0	0	0	0	0	0	0	0	0	54	0	0	0	0	0	0	0	0	0	34	0	99	0	3	0	14	0	54	0	0	0	0	0	4	0	107	0	46	0	0
ENSMUSG00000096351	0	0	0	0	44	0	0	0	0	0	0	0	0	0	0	0	0	0	20	0	0	0	0	0	0	0	0	0	44	0	20	0	4	0	16	0	28	0	0	0	0	0	4	0	58	0	25	0	0
ENSMUSG00000073234	0	0	0	0	0	0	0	0	0	0	0	0	0	0	0	0	18	0	0	0	0	0	0	0	0	0	0	0	0	0	0	0	0	0	0	0	0	0	0	0	0	0	0	0	0	0	0	0	38
ENSMUSG00000040473	0	0	0	0	0	0	0	0	0	0	0	0	0	0	0	0	0	0	0	0	0	0	44	0	0	0	0	0	0	0	0	0	0	0	0	0	0	0	0	0	0	0	0	0	0	0	0	0	0
ENSMUSG00000012428	0	0	0	0	0	0	0	0	0	0	0	0	0	0	0	0	0	0	0	0	0	0	0	0	0	0	291	0	0	0	0	0	0	0	0	0	0	0	0	0	0	0	0	0	0	0	0	0	0
ENSMUSG00000104535	0	0	0	0	0	0	0	0	0	0	0	0	0	0	0	0	0	0	0	0	0	0	0	0	0	0	0	0	0	0	0	0	0	0	0	0	0	0	0	0	0	0	0	0	0	0	0	0	0
ENSMUSG00000105528	0	0	0	0	0	0	0	0	0	0	0	0	0	0	0	0	0	0	0	0	0	0	0	0	0	0	0	0	0	0	0	0	0	0	0	0	0	0	0	0	0	0	0	0	0	0	0	0	0
ENSMUSG00000061601	0	0	0	0	30	0	0	0	0	0	0	0	0	0	0	0	0	0	0	0	0	0	0	0	0	0	0	0	0	0	0	0	0	0	0	0	0	0	0	0	0	0	0	0	0	0	0	0	0
ENSMUSG00000057614	0	0	31	0	126	0	26	0	0	0	0	0	0	0	0	0	0	0	0	0	0	0	0	0	0	0	0	0	0	0	0	0	3	0	0	0	0	0	0	0	0	0	0	0	0	0	29	0	0
ENSMUSG00000101013	0	0	0	0	6	0	0	0	0	0	0	0	0	0	0	0	1	0	0	0	0	0	0	0	0	0	0	0	0	0	1	0	0	0	8	0	2	0	0	0	0	0	33	0	2	0	0	0	0
ENSMUSG00000105076	0	0	0	0	0	0	0	0	0	0	0	0	0	0	0	0	0	0	0	0	0	0	0	0	0	0	0	0	0	0	0	0	0	0	0	0	0	0	0	0	0	0	0	0	0	0	0	0	0
ENSMUSG00000105987	0	0	0	0	0	0	0	0	0	0	0	0	0	0	0	0	0	0	0	0	0	0	0	0	0	0	0	0	4	0	0	0	0	0	4	0	0	0	0	0	0	0	0	0	6	0	0	0	0
ENSMUSG00000097180	0	0	0	0	0	0	0	0	0	0	0	0	0	0	0	0	0	0	0	0	0	0	0	0	0	0	0	0	0	0	10	0	0	0	0	0	14	0	1	0	0	0	0	0	3	0	0	0	0
ENSMUSG00000038319	0	0	0	0	0	0	0	0	0	0	0	0	21	0	0	0	0	0	0	0	0	0	0	0	0	0	0	0	0	0	0	0	0	0	0	0	0	0	0	0	0	0	0	0	0	0	0	0	1
ENSMUSG00000028949	0	0	0	0	0	0	0	0	0	0	0	0	13	0	3	0	0	0	0	0	0	0	0	0	0	0	0	0	18	0	0	0	25	0	0	0	1	0	39	0	0	0	4	0	1	0	0	0	0
ENSMUSG00000101856	0	0	42	0	0	0	0	0	0	0	0	0	0	0	0	0	0	0	0	0	0	0	0	0	0	0	0	0	0	0	0	0	0	0	0	0	0	0	0	0	0	0	7	0	0	0	0	0	0
ENSMUSG00000028933	0	0	0	0	0	0	7	0	91	0	0	0	0	0	0	0	0	0	0	0	0	0	0	0	0	0	0	0	0	0	0	0	0	0	0	0	0	0	0	0	0	0	0	0	0	0	0	0	0
ENSMUSG00000045294	0	0	394	0	82	0	0	0	2	0	0	0	1	0	2	0	0	0	28	0	0	0	0	0	0	0	2	0	0	0	3	0	9	0	0	0	23	0	125	0	0	0	0	0	0	0	0	0	0
ENSMUSG00000002633	0	0	0	0	6	0	2	0	0	0	0	0	0	0	1	0	0	0	0	0	0	0	0	0	0	0	0	0	0	0	28	0	0	0	0	0	0	0	0	0	0	0	0	0	2	0	0	0	0
ENSMUSG00000097453	0	0	0	0	0	0	0	0	0	0	0	0	0	0	0	0	0	0	0	0	0	0	0	0	0	0	0	0	0	0	0	0	0	0	0	0	0	0	0	0	0	0	0	0	0	0	0	0	0
ENSMUSG00000097561	0	0	0	0	0	0	0	0	0	0	0	0	0	0	0	0	0	0	0	0	0	0	0	0	0	0	0	0	0	0	0	0	0	0	0	0	0	0	23	0	0	0	0	0	0	0	0	0	0
ENSMUSG00000025747	0	0	0	0	64	0	28	0	0	0	0	0	38	0	0	0	1	0	115	0	0	0	0	0	91	0	0	0	230	0	71	0	0	0	50	0	60	0	0	0	0	0	0	0	152	0	256	0	2
ENSMUSG00000029177	0	0	0	0	28	0	137	0	103	0	373	0	71	0	0	0	27	0	297	0	60	0	0	0	298	0	0	0	53	0	95	0	0	0	0	0	210	0	38	0	1	0	0	0	552	0	0	0	26
ENSMUSG00000029162	0	0	0	0	0	0	0	0	0	0	0	0	0	0	0	0	0	0	0	0	0	0	0	0	0	0	0	0	0	0	19	0	0	0	0	0	1	0	0	0	0	0	0	0	29	0	0	0	16
ENSMUSG00000029148	0	0	50	0	23	0	7	0	0	0	94	0	0	0	0	0	0	0	30	0	2	0	0	0	60	0	88	0	106	0	0	0	13	0	0	0	18	0	27	0	0	0	31	0	13	0	0	0	6
ENSMUSG00000029149	0	0	0	0	8	0	0	0	0	0	0	0	0	0	0	0	0	0	0	0	0	0	0	0	0	0	0	0	0	0	0	0	0	0	0	0	0	0	0	0	0	0	0	0	0	0	0	0	0
ENSMUSG00000038552	0	0	0	0	0	0	0	0	0	0	0	0	0	0	0	0	15	0	0	0	0	0	0	0	38	0	98	0	0	0	39	0	0	0	0	0	2	0	0	0	0	0	0	0	51	0	0	0	0
ENSMUSG00000107352	0	0	0	0	5	0	0	0	0	0	0	0	0	0	0	0	0	0	0	0	0	0	0	0	0	0	0	0	0	0	1	0	0	0	0	0	0	0	22	0	0	0	0	0	0	0	0	0	0
ENSMUSG00000029136	0	0	0	0	0	0	0	0	0	0	0	0	0	0	0	0	0	0	0	0	0	0	0	0	0	0	0	0	0	0	0	0	0	0	0	0	7	0	0	0	0	0	55	0	0	0	0	0	0
ENSMUSG00000014932	0	0	14	0	0	0	0	0	0	0	0	0	0	0	0	0	4	0	55	0	0	0	0	0	0	0	0	0	0	0	0	0	0	0	0	0	0	0	14	0	0	0	0	0	21	0	0	0	0
ENSMUSG00000054280	0	0	0	0	0	0	0	0	0	0	0	0	129	0	0	0	17	0	0	0	0	0	0	0	7	0	0	0	123	0	4	0	0	0	0	0	0	0	26	0	0	0	0	0	0	0	0	0	0
ENSMUSG00000018965	7	0	5	0	0	0	4	0	7	0	13	0	4	0	0	0	1	0	5	0	0	0	0	0	3	0	15	0	29	0	16	0	0	0	0	0	9	0	3	0	0	0	2	0	5	0	14	0	12
ENSMUSG00000079562	0	0	43	0	14	0	0	0	0	0	0	0	0	0	0	0	0	0	8	0	11	0	0	0	63	0	99	0	0	0	5	0	17	0	0	0	0	0	41	0	0	0	0	0	56	0	12	0	0
ENSMUSG00000037355	0	0	0	0	1	0	0	0	0	0	0	0	2	0	0	0	0	0	0	0	0	0	0	0	0	0	0	0	0	0	0	0	0	0	0	0	0	0	0	0	0	0	0	0	0	0	0	0	0
ENSMUSG00000106834	0	0	11	0	2	0	1	0	0	0	0	0	2	0	1	0	0	0	0	0	0	0	0	0	1	0	0	0	3	0	0	0	0	0	1	0	1	0	0	0	0	0	0	0	5	0	9	0	0
ENSMUSG00000079555	0	0	0	0	15	0	0	0	45	0	0	0	0	0	0	0	0	0	0	0	0	0	0	0	34	0	0	0	1	0	30	0	53	0	0	0	0	0	0	0	0	0	0	0	6	0	11	0	145
ENSMUSG00000037235	0	0	21	0	0	0	0	0	0	0	0	0	0	0	0	0	0	0	0	0	1	0	0	0	0	0	0	0	0	0	0	0	0	0	0	0	0	0	43	0	0	0	0	0	0	0	0	0	0
ENSMUSG00000106702	0	0	7	0	0	0	0	0	0	0	0	0	0	0	0	0	0	0	0	0	0	0	0	0	0	0	0	0	0	0	0	0	0	0	0	0	0	0	0	0	0	0	0	0	0	0	0	0	0
ENSMUSG00000106678	0	0	0	0	0	0	0	0	0	0	0	0	0	0	0	0	0	0	0	0	0	0	0	0	0	0	0	0	0	0	0	0	0	0	0	0	0	0	0	0	0	0	0	0	0	0	0	0	0
ENSMUSG00000059866	0	0	0	0	0	0	13	0	0	0	0	0	0	0	0	0	0	0	9	0	0	0	0	0	0	0	0	0	0	0	0	0	0	0	0	0	0	0	0	0	0	0	0	0	0	0	0	0	0
ENSMUSG00000085166	0	0	0	0	0	0	0	0	0	0	0	0	0	0	1	0	0	0	0	0	0	0	0	0	0	0	0	0	8	0	0	0	3	0	0	0	1	0	5	0	0	0	0	0	0	0	0	0	0
ENSMUSG00000029103	0	0	0	0	0	0	49	0	0	0	0	0	163	0	0	0	16	0	90	0	10	0	0	0	116	0	44	0	63	0	27	0	0	0	0	0	569	0	77	0	0	0	159	0	120	0	0	0	437
ENSMUSG00000106928	0	0	0	0	0	0	0	0	0	0	0	0	0	0	0	0	0	0	0	0	0	0	0	0	0	0	0	0	0	0	0	0	0	0	0	0	0	0	0	0	0	0	0	0	0	0	0	0	0
ENSMUSG00000029097	0	0	0	0	0	0	0	0	0	0	0	0	0	0	0	0	0	0	0	0	0	0	0	0	0	0	0	0	0	0	0	0	0	0	0	0	0	0	0	0	0	0	0	0	0	0	0	0	0
ENSMUSG00000029096	0	0	0	0	0	0	0	0	0	0	0	0	0	0	0	0	0	0	0	0	0	0	0	0	0	0	0	0	0	0	0	0	0	0	0	0	0	0	0	0	0	0	0	0	0	0	0	0	0
ENSMUSG00000036553	0	0	0	0	0	0	0	0	0	0	0	0	0	0	0	0	0	0	0	0	0	0	0	0	0	0	0	0	0	0	0	0	0	0	0	0	21	0	0	0	0	0	0	0	0	0	0	0	32
ENSMUSG00000029093	0	0	0	0	0	0	0	0	0	0	0	0	0	0	0	0	0	0	0	0	0	0	0	0	0	0	0	0	0	0	0	0	0	0	0	0	0	0	0	0	0	0	0	0	0	0	0	0	0
ENSMUSG00000060708	0	0	0	0	12	0	13	0	0	0	6	0	0	0	0	0	0	0	1	0	0	0	0	0	0	0	0	0	30	0	0	0	0	0	0	0	19	0	0	0	0	0	0	0	0	0	62	0	39
ENSMUSG00000055302	0	0	112	0	119	0	129	0	48	0	22	0	147	0	39	0	32	0	60	0	17	0	11	0	57	0	241	0	52	0	73	0	17	0	67	0	93	0	128	0	0	0	22	0	166	0	149	0	55
ENSMUSG00000039474	0	0	0	0	0	0	0	0	0	0	0	0	0	0	0	0	0	0	0	0	0	0	0	0	0	0	0	0	0	0	0	0	0	0	0	0	0	0	0	0	0	0	0	0	0	0	0	0	0
ENSMUSG00000050248	0	0	0	0	0	0	0	0	0	0	0	0	0	0	0	0	0	0	0	0	0	0	0	0	0	0	0	0	0	0	0	0	87	0	0	0	0	0	0	0	0	0	0	0	0	0	0	0	0
ENSMUSG00000048450	0	0	0	0	0	0	48	0	0	0	0	0	27	0	0	0	0	0	0	0	0	0	0	0	0	0	0	0	0	0	36	0	7	0	0	0	3	0	0	0	0	0	0	0	0	0	0	0	0
ENSMUSG00000029126	0	0	0	0	0	0	0	0	0	0	21	0	0	0	0	0	0	0	0	0	0	0	0	0	0	0	0	0	0	0	0	0	0	0	0	0	0	0	0	0	0	0	0	0	0	0	0	0	0
ENSMUSG00000067367	0	0	0	0	16	0	4	0	0	0	9	0	13	0	9	0	0	0	39	0	0	0	0	0	0	0	46	0	0	0	25	0	12	0	7	0	5	0	16	0	0	0	0	0	60	0	11	0	13
ENSMUSG00000067365	0	0	78	0	0	0	114	0	0	0	0	0	3	0	34	0	0	0	50	0	0	0	43	0	88	0	0	0	43	0	0	0	63	0	0	0	25	0	63	0	0	0	26	0	104	0	0	0	26
ENSMUSG00000046572	0	0	9	0	0	0	0	0	0	0	0	0	8	0	0	0	8	0	16	0	0	0	0	0	0	0	0	0	6	0	0	0	0	0	0	0	4	0	2	0	0	0	0	0	17	0	0	0	0
ENSMUSG00000051022	0	0	126	0	0	0	0	0	0	0	0	0	0	0	0	0	0	0	0	0	0	0	0	0	0	0	0	0	0	0	0	0	0	0	0	0	0	0	0	0	0	0	0	0	0	0	0	0	0
ENSMUSG00000029128	0	0	0	0	0	0	71	0	0	0	0	0	62	0	0	0	0	0	0	0	0	0	0	0	39	0	0	0	0	0	0	0	0	0	0	0	0	0	0	0	0	0	0	0	0	0	1	0	0
ENSMUSG00000039782	0	0	0	0	0	0	0	0	0	0	0	0	0	0	0	0	0	0	0	0	0	0	0	0	0	0	0	0	0	0	21	0	0	0	0	0	0	0	18	0	0	0	0	0	7	0	0	0	0
ENSMUSG00000105326	0	0	0	0	0	0	0	0	0	0	0	0	0	0	0	0	0	0	0	0	0	0	132	0	0	0	0	0	0	0	0	0	0	0	0	0	0	0	0	0	0	0	0	0	0	0	0	0	0
ENSMUSG00000029082	0	0	0	0	0	0	0	0	0	0	0	0	0	0	0	0	0	0	0	0	0	0	0	0	0	0	0	0	0	0	0	0	0	0	0	0	4	0	0	0	0	0	45	0	0	0	0	0	0
ENSMUSG00000029084	0	0	0	0	0	0	0	0	0	0	0	0	0	0	0	0	0	0	0	0	0	0	0	0	0	0	0	0	0	0	0	0	0	0	0	0	0	0	0	0	0	0	0	0	0	0	0	0	0
ENSMUSG00000105519	0	0	0	0	0	0	0	0	0	0	0	0	0	0	0	0	0	0	0	0	0	0	0	0	1	0	0	0	0	0	0	0	0	0	0	0	0	0	0	0	0	0	0	0	0	0	0	0	0
ENSMUSG00000015806	0	0	0	0	0	0	35	0	0	0	50	0	90	0	25	0	0	0	0	0	0	0	0	0	38	0	0	0	23	0	0	0	39	0	43	0	71	0	3	0	1	0	1	0	43	0	16	0	19
ENSMUSG00000105255	0	0	0	0	0	0	4	0	0	0	3	0	8	0	2	0	0	0	0	0	0	0	0	0	6	0	0	0	3	0	0	0	4	0	10	0	7	0	0	0	0	0	0	0	7	0	2	0	2
ENSMUSG00000015804	0	0	0	0	22	0	9	0	10	0	29	0	24	0	18	0	0	0	12	0	0	0	0	0	0	0	38	0	14	0	7	0	19	0	19	0	2	0	25	0	0	0	11	0	36	0	21	0	22
ENSMUSG00000104852	0	0	0	0	0	0	0	0	0	0	0	0	0	0	0	0	0	0	0	0	0	0	0	0	0	0	0	0	0	0	0	0	0	0	0	0	0	0	0	0	0	0	0	0	0	0	0	0	0
ENSMUSG00000092309	0	0	0	0	0	0	8	0	0	0	0	0	0	0	0	0	0	0	0	0	0	0	0	0	0	0	0	0	0	0	0	0	0	0	0	0	0	0	0	0	0	0	0	0	0	0	0	0	0
ENSMUSG00000092559	0	0	0	0	0	0	0	0	0	0	0	0	0	0	0	0	0	0	0	0	0	0	0	0	0	0	0	0	0	0	0	0	0	0	0	0	0	0	0	0	0	0	0	0	0	0	0	0	0
ENSMUSG00000029090	0	0	0	0	0	0	0	0	13	0	0	0	0	0	0	0	0	0	52	0	0	0	0	0	0	0	17	0	117	0	51	0	59	0	0	0	0	0	19	0	0	0	0	0	14	0	74	0	0
ENSMUSG00000029167	0	0	0	0	0	0	0	0	0	0	0	0	0	0	0	0	0	0	0	0	0	0	0	0	0	0	0	0	0	0	0	0	0	0	0	0	0	0	0	0	0	0	0	0	0	0	0	0	0
ENSMUSG00000106648	0	0	0	0	0	0	0	0	0	0	0	0	0	0	0	0	17	0	0	0	0	0	0	0	0	0	0	0	0	0	0	0	0	0	0	0	0	0	0	0	0	0	0	0	0	0	0	0	0
ENSMUSG00000072941	0	0	0	0	0	0	0	0	0	0	0	0	0	0	0	0	0	0	0	0	0	0	0	0	0	0	0	0	0	0	0	0	0	0	0	0	60	0	0	0	0	0	50	0	0	0	0	0	18
ENSMUSG00000045790	0	0	0	0	0	0	0	0	0	0	0	0	0	0	0	0	0	0	0	0	0	0	0	0	0	0	0	0	0	0	0	0	0	0	0	0	0	0	0	0	0	0	0	0	0	0	0	0	0
ENSMUSG00000039252	0	0	0	0	0	0	0	0	0	0	0	0	0	0	0	0	0	0	0	0	0	0	0	0	0	0	0	0	0	0	1	0	0	0	0	0	0	0	0	0	0	0	0	0	0	0	0	0	0
ENSMUSG00000029176	0	0	0	0	0	0	0	0	15	0	63	0	17	0	30	0	13	0	51	0	0	0	60	0	0	0	0	0	0	0	46	0	0	0	29	0	37	0	0	0	0	0	1	0	0	0	10	0	19
ENSMUSG00000061461	0	0	83	0	0	0	159	0	53	0	0	0	47	0	0	0	0	0	37	0	6	0	0	0	0	0	1	0	0	0	0	0	0	0	0	0	51	0	0	0	2	0	0	0	178	0	0	0	49
ENSMUSG00000107182	0	0	0	0	0	0	0	0	1	0	0	0	0	0	0	0	0	0	0	0	0	0	0	0	0	0	0	0	0	0	0	0	0	0	0	0	0	0	0	0	0	0	0	0	0	0	0	0	0
ENSMUSG00000039156	0	0	0	0	0	0	8	0	0	0	0	0	0	0	0	0	0	0	0	0	0	0	0	0	0	0	0	0	0	0	0	0	0	0	0	0	0	0	15	0	0	0	0	0	0	0	0	0	0
ENSMUSG00000104871	0	0	0	0	0	0	0	0	0	0	0	0	0	0	0	0	0	0	0	0	0	0	0	0	0	0	0	0	0	0	0	0	0	0	0	0	0	0	0	0	0	0	0	0	43	0	0	0	0
ENSMUSG00000105431	0	0	0	0	26	0	0	0	0	0	0	0	0	0	0	0	0	0	0	0	0	0	0	0	0	0	0	0	0	0	0	0	0	0	0	0	0	0	0	0	0	0	0	0	0	0	0	0	0
ENSMUSG00000047881	0	0	0	0	20	0	0	0	0	0	0	0	0	0	0	0	0	0	0	0	0	0	0	0	6	0	27	0	67	0	0	0	18	0	0	0	5	0	0	0	0	0	72	0	0	0	0	0	1
ENSMUSG00000029171	0	0	0	0	6	0	0	0	0	0	0	0	0	0	0	0	0	0	2	0	0	0	0	0	0	0	0	0	10	0	0	0	0	0	0	0	0	0	0	0	0	0	0	0	0	0	0	0	0
ENSMUSG00000097640	0	0	3	0	0	0	1	0	5	0	0	0	0	0	0	0	0	0	3	0	0	0	0	0	0	0	0	0	0	0	2	0	0	0	0	0	0	0	0	0	0	0	0	0	0	0	0	0	0
ENSMUSG00000029185	0	0	75	0	0	0	93	0	50	0	0	0	0	0	0	0	0	0	0	0	0	0	0	0	0	0	84	0	0	0	0	0	0	0	0	0	0	0	0	0	0	0	0	0	0	0	0	0	0
ENSMUSG00000105835	0	0	31	0	8	0	0	0	6	0	0	0	4	0	0	0	0	0	0	0	0	0	0	0	7	0	0	0	21	0	0	0	5	0	0	0	4	0	11	0	0	0	7	0	13	0	0	0	0
ENSMUSG00000106706	0	0	2	0	0	0	0	0	0	0	0	0	0	0	0	0	0	0	0	0	0	0	0	0	0	0	0	0	0	0	0	0	0	0	0	0	5	0	0	0	0	0	0	0	0	0	0	0	0
ENSMUSG00000029223	0	0	0	0	0	0	1	0	0	0	0	0	0	0	0	0	0	0	0	0	0	0	0	0	57	0	27	0	2	0	2	0	9	0	0	0	0	0	0	0	0	0	0	0	13	0	12	0	0
ENSMUSG00000050010	0	0	0	0	0	0	0	0	0	0	0	0	0	0	0	0	0	0	0	0	0	0	0	0	0	0	0	0	0	0	0	0	0	0	0	0	0	0	0	0	0	0	0	0	0	0	0	0	0
ENSMUSG00000029208	0	0	0	0	1	0	0	0	130	0	109	0	134	0	0	0	0	0	0	0	0	0	19	0	0	0	0	0	222	0	0	0	191	0	0	0	0	0	0	0	1	0	0	0	0	0	103	0	4
ENSMUSG00000029209	0	0	0	0	0	0	0	0	56	0	3	0	60	0	0	0	0	0	0	0	1	0	20	0	0	0	0	0	24	0	0	0	0	0	0	0	0	0	0	0	0	0	0	0	1	0	0	0	4
ENSMUSG00000029213	0	0	206	0	25	0	0	0	0	0	0	0	0	0	0	0	0	0	51	0	2	0	70	0	84	0	0	0	0	0	37	0	82	0	0	0	21	0	130	0	0	0	0	0	66	0	45	0	62
ENSMUSG00000005220	0	0	0	0	0	0	143	0	0	0	0	0	0	0	0	0	0	0	0	0	0	0	0	0	0	0	0	0	0	0	0	0	0	0	0	0	0	0	0	0	0	0	0	0	0	0	0	0	0
ENSMUSG00000060204	0	0	0	0	0	0	0	0	0	0	0	0	39	0	0	0	0	0	0	0	0	0	0	0	0	0	0	0	0	0	0	0	0	0	0	0	0	0	0	0	0	0	0	0	0	0	0	0	0
ENSMUSG00000067219	0	0	0	0	0	0	0	0	0	0	0	0	0	0	0	0	0	0	0	0	0	0	0	0	0	0	0	0	0	0	0	0	0	0	0	0	0	0	0	0	0	0	54	0	0	0	0	0	0
ENSMUSG00000036087	0	0	13	0	0	0	11	0	30	0	0	0	0	0	0	0	0	0	0	0	0	0	0	0	0	0	0	0	0	0	41	0	0	0	0	0	0	0	0	0	0	0	46	0	30	0	0	0	9
ENSMUSG00000063656	0	0	0	0	0	0	0	0	0	0	0	0	0	0	0	0	0	0	0	0	0	0	0	0	0	0	0	0	0	0	0	0	0	0	0	0	0	0	0	0	0	0	0	0	0	0	0	0	0
ENSMUSG00000029152	0	0	43	0	10	0	53	0	0	0	50	0	43	0	0	0	0	0	28	0	0	0	0	0	28	0	0	0	26	0	7	0	30	0	31	0	49	0	27	0	0	0	20	0	12	0	24	0	21
ENSMUSG00000029153	0	0	0	0	0	0	0	0	0	0	0	0	0	0	0	0	0	0	0	0	0	0	0	0	0	0	0	0	9	0	0	0	0	0	0	0	15	0	0	0	0	0	0	0	14	0	0	0	25
ENSMUSG00000051674	0	0	0	0	0	0	0	0	0	0	0	0	0	0	8	0	0	0	0	0	0	0	0	0	0	0	0	0	0	0	0	0	0	0	0	0	14	0	0	0	0	0	64	0	0	0	0	0	63
ENSMUSG00000029156	0	0	0	0	90	0	0	0	0	0	0	0	10	0	0	0	1	0	61	0	0	0	0	0	0	0	0	0	0	0	0	0	0	0	0	0	0	0	0	0	0	0	0	0	0	0	0	0	0
ENSMUSG00000106943	0	0	0	0	0	0	0	0	5	0	0	0	3	0	0	0	0	0	0	0	0	0	0	0	0	0	0	0	0	0	0	0	0	0	0	0	0	0	0	0	0	0	0	0	2	0	0	0	0
ENSMUSG00000049907	0	0	0	0	0	0	0	0	0	0	0	0	0	0	0	0	0	0	0	0	0	0	0	0	0	0	0	0	58	0	0	0	7	0	0	0	0	0	0	0	0	0	0	0	0	0	0	0	0
ENSMUSG00000107009	0	0	0	0	0	0	0	0	0	0	0	0	0	0	0	0	0	0	0	0	0	0	0	0	0	0	0	0	120	0	0	0	0	0	0	0	0	0	0	0	0	0	0	0	0	0	0	0	0
ENSMUSG00000029228	0	0	0	0	0	0	0	0	0	0	5	0	0	0	0	0	0	0	12	0	0	0	0	0	0	0	0	0	0	0	0	0	6	0	7	0	0	0	0	0	0	0	0	0	0	0	0	0	0
ENSMUSG00000029229	0	0	62	0	30	0	1	0	11	0	39	0	0	0	0	0	0	0	13	0	0	0	33	0	35	0	0	0	0	0	0	0	0	0	0	0	4	0	0	0	0	0	0	0	0	0	0	0	0
ENSMUSG00000029231	0	0	299	0	68	0	0	0	0	0	0	0	0	0	0	0	3	0	0	0	0	0	0	0	0	0	0	0	0	0	0	0	0	0	0	0	0	0	0	0	0	0	0	0	0	0	1	0	0
ENSMUSG00000005672	0	0	195	0	0	0	0	0	0	0	0	0	0	0	7	0	0	0	0	0	0	0	0	0	56	0	0	0	0	0	0	0	0	0	0	0	0	0	0	0	0	0	0	0	60	0	0	0	0
ENSMUSG00000029247	0	0	257	0	91	0	196	0	85	0	0	0	319	0	48	0	0	0	144	0	0	0	101	0	59	0	73	0	319	0	82	0	189	0	143	0	52	0	94	0	1	0	37	0	171	0	214	0	62
ENSMUSG00000059325	0	0	0	0	20	0	0	0	0	0	0	0	19	0	0	0	0	0	0	0	0	0	30	0	0	0	0	0	0	0	0	0	0	0	0	0	38	0	0	0	0	0	0	0	0	0	0	0	0
ENSMUSG00000087541	0	0	0	0	1	0	0	0	0	0	0	0	0	0	0	0	0	0	0	0	0	0	9	0	0	0	0	0	0	0	0	0	0	0	0	0	20	0	0	0	0	0	0	0	0	0	0	0	0
ENSMUSG00000029250	0	0	70	0	0	0	122	0	0	0	0	0	0	0	0	0	0	0	0	0	0	0	0	0	11	0	0	0	194	0	27	0	83	0	0	0	0	0	84	0	1	0	17	0	206	0	230	0	0
ENSMUSG00000105704	0	0	0	0	0	0	1	0	1	0	5	0	2	0	0	0	0	0	2	0	0	0	0	0	1	0	7	0	2	0	0	0	0	0	0	0	1	0	1	0	0	0	0	0	4	0	5	0	7
ENSMUSG00000061388	0	0	8	0	0	0	0	0	0	0	0	0	0	0	0	0	0	0	0	0	0	0	0	0	0	0	0	0	0	0	0	0	0	0	0	0	0	0	0	0	0	0	0	0	0	0	0	0	0
ENSMUSG00000035540	0	0	0	0	0	0	0	0	0	0	0	0	0	0	0	0	0	0	0	0	0	0	0	0	0	0	0	0	0	0	0	0	0	0	0	0	0	0	0	0	0	0	59	0	0	0	0	0	0
ENSMUSG00000035528	0	0	0	0	0	0	0	0	0	0	0	0	0	0	0	0	0	0	0	0	0	0	0	0	0	0	0	0	0	0	0	0	0	0	0	0	0	0	0	0	0	0	0	0	0	0	0	0	0
ENSMUSG00000054932	0	0	0	0	0	0	0	0	0	0	0	0	0	0	0	0	0	0	0	0	0	0	0	0	0	0	0	0	0	0	0	0	0	0	0	0	4426	0	0	0	0	0	2370	0	0	0	0	0	2999
ENSMUSG00000029370	0	0	0	0	0	0	0	0	0	0	0	0	0	0	0	0	0	0	0	0	0	0	0	0	0	0	0	0	0	0	0	0	0	0	0	0	0	0	0	0	0	0	61	0	0	0	0	0	0
ENSMUSG00000029380	0	0	0	0	0	0	0	0	0	0	92	0	0	0	0	0	0	0	0	0	0	0	0	0	0	0	0	0	0	0	0	0	0	0	0	0	0	0	0	0	0	0	0	0	0	0	0	0	0
ENSMUSG00000034981	0	0	261	0	2	0	0	0	0	0	0	0	0	0	0	0	0	0	0	0	2	0	0	0	95	0	364	0	0	0	0	0	59	0	0	0	24	0	0	0	0	0	0	0	0	0	0	0	0
ENSMUSG00000029397	0	0	133	0	18	0	0	0	72	0	0	0	36	0	0	0	0	0	4	0	0	0	0	0	0	0	0	0	157	0	0	0	109	0	68	0	0	0	0	0	0	0	0	0	0	0	233	0	4
ENSMUSG00000029413	0	0	0	0	0	0	0	0	33	0	0	0	0	0	0	0	0	0	0	0	0	0	0	0	0	0	0	0	0	0	0	0	0	0	0	0	0	0	0	0	0	0	28	0	0	0	0	0	0
ENSMUSG00000029415	0	0	0	0	0	0	0	0	0	0	0	0	0	0	0	0	0	0	3	0	0	0	0	0	20	0	116	0	0	0	9	0	17	0	0	0	25	0	9	0	0	0	0	0	0	0	0	0	0
ENSMUSG00000106698	0	0	0	0	0	0	0	0	0	0	0	0	0	0	0	0	0	0	0	0	0	0	0	0	0	0	3	0	0	0	0	0	0	0	0	0	5	0	0	0	0	0	0	0	0	0	0	0	0
ENSMUSG00000034826	0	0	0	0	0	0	6	0	0	0	0	0	0	0	0	0	0	0	22	0	4	0	0	0	2	0	0	0	47	0	0	0	0	0	0	0	32	0	24	0	0	0	0	0	28	0	21	0	0
ENSMUSG00000029426	0	0	14	0	0	0	0	0	0	0	0	0	0	0	0	0	0	0	0	0	0	0	0	0	0	0	15	0	0	0	0	0	0	0	0	0	0	0	0	0	0	0	0	0	0	0	0	0	0
ENSMUSG00000047963	0	0	0	0	0	0	0	0	51	0	0	0	82	0	0	0	0	0	0	0	0	0	0	0	0	0	0	0	0	0	0	0	0	0	0	0	0	0	0	0	0	0	0	0	0	0	0	0	0
ENSMUSG00000029385	0	0	21	0	0	0	0	0	0	0	0	0	0	0	0	0	20	0	0	0	0	0	0	0	47	0	0	0	0	0	52	0	0	0	0	0	0	0	0	0	0	0	55	0	0	0	55	0	55
ENSMUSG00000034724	0	0	0	0	27	0	0	0	0	0	0	0	0	0	0	0	0	0	54	0	0	0	0	0	0	0	0	0	0	0	0	0	60	0	10	0	0	0	0	0	0	0	0	0	35	0	12	0	13
ENSMUSG00000029486	0	0	0	0	0	0	0	0	0	0	0	0	0	0	0	0	0	0	0	0	0	0	59	0	0	0	0	0	0	0	0	0	0	0	0	0	14	0	0	0	0	0	44	0	67	0	0	0	13
ENSMUSG00000029484	0	0	132	0	221	0	0	0	0	0	0	0	0	0	0	0	0	0	0	0	0	0	0	0	71	0	0	0	0	0	0	0	0	0	0	0	226	0	328	0	0	0	1	0	12	0	0	0	59
ENSMUSG00000055725	0	0	0	0	0	0	0	0	0	0	0	0	0	0	0	0	0	0	0	0	0	0	0	0	0	0	0	0	0	0	0	0	0	0	0	0	0	0	0	0	0	0	0	0	0	0	0	0	0
ENSMUSG00000029338	0	0	0	0	0	0	0	0	0	0	0	0	0	0	0	0	0	0	0	0	0	0	0	0	0	0	0	0	20	0	0	0	28	0	0	0	0	0	0	0	0	0	0	0	0	0	0	0	0
ENSMUSG00000035456	0	0	0	0	0	0	0	0	0	0	0	0	0	0	0	0	0	0	0	0	0	0	0	0	0	0	0	0	0	0	7	0	0	0	0	0	0	0	0	0	0	0	0	0	0	0	0	0	0
ENSMUSG00000045238	0	0	0	0	0	0	0	0	0	0	0	0	0	0	0	0	0	0	0	0	0	0	0	0	0	0	0	0	0	0	0	0	0	0	0	0	0	0	0	0	0	0	0	0	0	0	0	0	0
ENSMUSG00000029337	0	0	0	0	0	0	0	0	0	0	0	0	0	0	0	0	0	0	0	0	0	0	0	0	0	0	0	0	0	0	0	0	0	0	0	0	0	0	0	0	0	0	0	0	0	0	0	0	0
ENSMUSG00000029334	0	0	0	0	0	0	0	0	0	0	0	0	0	0	0	0	0	0	0	0	0	0	0	0	0	0	0	0	0	0	0	0	0	0	0	0	0	0	0	0	0	0	0	0	0	0	0	0	0
ENSMUSG00000091623	0	0	0	0	0	0	0	0	0	0	0	0	0	0	0	0	0	0	0	0	0	0	0	0	0	0	0	0	1	0	0	0	0	0	1	0	0	0	1	0	0	0	0	0	2	0	18	0	0
ENSMUSG00000029328	0	0	44	0	13	0	40	0	0	0	0	0	10	0	0	0	2	0	68	0	0	0	5	0	43	0	28	0	34	0	20	0	4	0	21	0	4	0	7	0	0	0	7	0	24	0	0	0	9
ENSMUSG00000029326	0	0	0	0	0	0	57	0	0	0	0	0	0	0	46	0	0	0	0	0	0	0	0	0	0	0	60	0	0	0	0	0	0	0	0	0	103	0	0	0	0	0	67	0	0	0	0	0	0
ENSMUSG00000050640	0	0	0	0	0	0	0	0	0	0	0	0	0	0	0	0	0	0	0	0	0	0	0	0	0	0	0	0	0	0	0	0	0	0	0	0	0	0	0	0	0	0	0	0	0	0	0	0	0
ENSMUSG00000106391	0	0	0	0	0	0	0	0	0	0	0	0	0	0	0	0	0	0	0	0	0	0	0	0	0	0	0	0	0	0	0	0	0	0	0	0	0	0	0	0	0	0	0	0	0	0	0	0	0
ENSMUSG00000035297	0	0	24	0	105	0	45	0	0	0	59	0	17	0	0	0	3	0	46	0	10	0	0	0	47	0	219	0	63	0	38	0	35	0	16	0	49	0	39	0	0	0	0	0	54	0	14	0	0
ENSMUSG00000029322	0	0	0	0	0	0	0	0	0	0	0	0	0	0	0	0	0	0	0	0	0	0	0	0	4	0	0	0	0	0	0	0	0	0	0	0	30	0	0	0	0	0	4	0	0	0	0	0	0
ENSMUSG00000029319	0	0	0	0	49	0	0	0	0	0	0	0	0	0	0	0	0	0	26	0	0	0	0	0	0	0	0	0	0	0	0	0	0	0	0	0	36	0	230	0	0	0	0	0	0	0	0	0	0
ENSMUSG00000035266	0	0	0	0	0	0	0	0	0	0	0	0	0	0	0	0	0	0	0	0	0	0	0	0	0	0	0	0	0	0	0	0	0	0	0	0	0	0	81	0	0	0	0	0	0	0	10	0	0
ENSMUSG00000016833	0	0	108	0	30	0	16	0	7	0	0	0	48	0	19	0	0	0	54	0	0	0	44	0	22	0	86	0	93	0	10	0	98	0	19	0	95	0	7	0	0	0	52	0	30	0	65	0	0
ENSMUSG00000104761	0	0	51	0	11	0	6	0	3	0	0	0	20	0	9	0	0	0	24	0	0	0	23	0	10	0	47	0	48	0	5	0	48	0	10	0	44	0	0	0	0	0	28	0	15	0	36	0	0
ENSMUSG00000035234	0	0	167	0	0	0	0	0	53	0	85	0	0	0	0	0	0	0	0	0	0	0	0	0	18	0	0	0	0	0	0	0	0	0	45	0	0	0	42	0	0	0	0	0	101	0	6	0	0
ENSMUSG00000029314	0	0	0	0	0	0	0	0	0	0	0	0	0	0	0	0	0	0	0	0	0	0	0	0	0	0	0	0	0	0	0	0	0	0	0	0	0	0	0	0	0	0	0	0	0	0	0	0	0
ENSMUSG00000035187	0	0	0	0	0	0	0	0	0	0	0	0	0	0	0	0	0	0	0	0	0	0	0	0	0	0	0	0	0	0	27	0	0	0	0	0	0	0	0	0	0	0	0	0	26	0	0	0	0
ENSMUSG00000057315	0	0	0	0	0	0	14	0	0	0	0	0	0	0	0	0	0	0	0	0	0	0	0	0	0	0	0	0	0	0	0	0	0	0	0	0	0	0	0	0	0	0	20	0	0	0	0	0	0
ENSMUSG00000029313	0	0	82	0	0	0	0	0	0	0	144	0	0	0	0	0	0	0	0	0	0	0	0	0	0	0	0	0	0	0	0	0	0	0	0	0	0	0	0	0	0	0	0	0	10	0	0	0	0
ENSMUSG00000029312	0	0	0	0	0	0	0	0	0	0	0	0	0	0	0	0	0	0	45	0	0	0	0	0	0	0	0	0	0	0	0	0	0	0	0	0	0	0	0	0	0	0	0	0	0	0	0	0	0
ENSMUSG00000106035	0	0	1	0	0	0	0	0	0	0	0	0	0	0	0	0	0	0	0	0	0	0	0	0	0	0	0	0	0	0	0	0	0	0	0	0	0	0	0	0	0	0	5	0	0	0	0	0	0
ENSMUSG00000029310	0	0	49	0	16	0	0	0	0	0	0	0	0	0	0	0	0	0	0	0	0	0	0	0	14	0	0	0	0	0	0	0	2	0	0	0	2	0	0	0	0	0	66	0	0	0	17	0	0
ENSMUSG00000079065	1	0	0	0	0	0	22	0	18	0	0	0	0	0	0	0	0	0	0	0	0	0	0	0	8	0	0	0	43	0	0	0	20	0	0	0	0	0	0	0	0	0	0	0	0	0	27	0	0
ENSMUSG00000097392	0	0	0	0	0	0	0	0	0	0	0	0	0	0	0	0	0	0	0	0	0	0	0	0	0	0	0	0	0	0	28	0	0	0	25	0	0	0	0	0	0	0	0	0	31	0	0	0	0
ENSMUSG00000034438	0	0	0	0	0	0	0	0	0	0	0	0	0	0	0	0	0	0	0	0	0	0	0	0	0	0	0	0	0	0	0	0	0	0	0	0	0	0	0	0	0	0	0	0	0	0	0	0	0
ENSMUSG00000079363	0	0	15	0	0	0	0	0	0	0	0	0	0	0	0	0	0	0	0	0	0	0	0	0	0	0	0	0	0	0	0	0	0	0	0	0	0	0	0	0	0	0	0	0	0	0	0	0	0
ENSMUSG00000054720	0	0	0	0	0	0	0	0	0	0	0	0	0	0	0	0	0	0	72	0	0	0	0	0	0	0	0	0	0	0	0	0	0	0	0	0	0	0	33	0	0	0	0	0	0	0	0	0	0
ENSMUSG00000029290	0	0	0	0	9	0	131	0	7	0	0	0	22	0	0	0	0	0	3	0	6	0	3	0	4	0	0	0	55	0	0	0	0	0	0	0	11	0	0	0	0	0	0	0	14	0	25	0	2
ENSMUSG00000098302	0	0	0	0	2	0	0	0	0	0	0	0	0	0	0	0	0	0	0	0	0	0	0	0	0	0	0	0	0	0	1	0	0	0	0	0	0	0	0	0	0	0	0	0	1	0	0	0	0
ENSMUSG00000106288	0	0	0	0	0	0	0	0	29	0	0	0	0	0	0	0	2	0	0	0	0	0	0	0	0	0	0	0	0	0	0	0	0	0	0	0	2	0	0	0	0	0	0	0	0	0	0	0	0
ENSMUSG00000104748	0	0	0	0	0	0	0	0	4	0	8	0	0	0	0	0	0	0	5	0	0	0	0	0	2	0	0	0	4	0	2	0	0	0	0	0	0	0	0	0	0	0	11	0	1	0	0	0	6
ENSMUSG00000058558	0	0	0	0	18	0	0	0	0	0	0	0	0	0	1	0	0	0	2	0	0	0	0	0	2	0	9	0	5	0	29	0	74	0	0	0	8	0	151	0	0	0	0	0	63	0	6	0	59
ENSMUSG00000056531	0	0	0	0	0	0	0	0	0	0	0	0	0	0	6	0	0	0	13	0	0	0	0	0	0	0	23	0	0	0	0	0	0	0	0	0	6	0	0	0	0	0	0	0	11	0	0	0	0
ENSMUSG00000029265	0	0	0	0	2	0	0	0	24	0	0	0	1	0	0	0	0	0	32	0	0	0	0	0	0	0	0	0	70	0	0	0	20	0	0	0	0	0	18	0	2	0	0	0	0	0	0	0	0
ENSMUSG00000029263	0	0	0	0	0	0	0	0	0	0	0	0	0	0	0	0	0	0	0	0	0	0	0	0	0	0	0	0	0	0	0	0	0	0	0	0	0	0	0	0	0	0	0	0	0	0	0	0	0
ENSMUSG00000104904	0	0	0	0	0	0	0	0	0	0	0	0	0	0	0	0	0	0	0	0	0	0	0	0	0	0	0	0	0	0	0	0	0	0	0	0	0	0	0	0	0	0	0	0	0	0	0	0	0
ENSMUSG00000050856	0	0	32	0	36	0	14	0	3	0	15	0	23	0	3	0	9	0	24	0	4	0	0	0	10	0	29	0	15	0	7	0	7	0	7	0	94	0	18	0	0	0	22	0	26	0	27	0	31
ENSMUSG00000004815	0	0	56	0	0	0	0	0	0	0	0	0	0	0	7	0	0	0	0	0	0	0	0	0	0	0	0	0	0	0	0	0	9	0	0	0	0	0	0	0	0	0	0	0	0	0	0	0	0
ENSMUSG00000033540	0	0	0	0	0	0	0	0	0	0	0	0	12	0	0	0	25	0	0	0	0	0	0	0	32	0	0	0	0	0	0	0	0	0	0	0	0	0	0	0	0	0	0	0	0	0	16	0	0
ENSMUSG00000008090	0	0	0	0	0	0	0	0	0	0	0	0	0	0	23	0	0	0	5	0	0	0	0	0	0	0	0	0	38	0	18	0	0	0	0	0	1	0	52	0	0	0	0	0	0	0	0	0	0
ENSMUSG00000033467	0	0	3	0	0	0	0	0	0	0	0	0	0	0	0	0	0	0	0	0	3	0	0	0	1	0	0	0	0	0	0	0	0	0	0	0	0	0	0	0	0	0	0	0	5	0	0	0	0
ENSMUSG00000072762	0	0	0	0	0	0	0	0	0	0	0	0	0	0	0	0	2	0	0	0	0	0	0	0	4	0	0	0	0	0	0	0	0	0	0	0	16	0	0	0	0	0	0	0	35	0	0	0	6
ENSMUSG00000105044	0	0	0	0	0	0	0	0	0	0	0	0	0	0	0	0	0	0	0	0	0	0	0	0	0	0	0	0	0	0	0	0	0	0	0	0	0	0	0	0	0	0	0	0	0	0	0	0	0
ENSMUSG00000066613	0	0	0	0	0	0	0	0	0	0	0	0	0	0	0	0	0	0	0	0	0	0	0	0	18	0	0	0	0	0	0	0	0	0	15	0	0	0	2	0	3	0	0	0	0	0	0	0	0
ENSMUSG00000087439	0	0	0	0	0	0	0	0	0	0	0	0	0	0	0	0	0	0	0	0	0	0	0	0	0	0	0	0	0	0	0	0	0	0	0	0	5	0	0	0	0	0	5	0	0	0	0	0	25
ENSMUSG00000033294	0	0	0	0	0	0	0	0	0	0	0	0	0	0	0	0	0	0	37	0	15	0	0	0	105	0	0	0	2	0	4	0	0	0	0	0	23	0	59	0	0	0	0	0	55	0	0	0	35
ENSMUSG00000043510	0	0	2	0	0	0	0	0	0	0	0	0	0	0	0	0	0	0	12	0	0	0	0	0	0	0	0	0	0	0	0	0	11	0	0	0	0	0	0	0	0	0	30	0	19	0	8	0	0
ENSMUSG00000104559	0	0	16	0	20	0	0	0	21	0	0	0	0	0	0	0	0	0	18	0	0	0	0	0	11	0	0	0	86	0	0	0	0	0	0	0	15	0	0	0	0	0	14	0	31	0	19	0	13
ENSMUSG00000070576	0	0	0	0	0	0	0	0	20	0	0	0	0	0	0	0	0	0	7	0	0	0	0	0	36	0	0	0	182	0	0	0	3	0	33	0	0	0	0	0	0	0	0	0	0	0	0	0	0
ENSMUSG00000052848	0	0	0	0	0	0	0	0	0	0	0	0	0	0	0	0	0	0	6	0	0	0	0	0	0	0	0	0	0	0	0	0	0	0	2	0	0	0	0	0	0	0	0	0	0	0	0	0	0
ENSMUSG00000085271	0	0	0	0	0	0	0	0	0	0	0	0	0	0	0	0	0	0	0	0	0	0	0	0	0	0	0	0	0	0	0	0	0	0	0	0	0	0	0	0	0	0	0	0	0	0	0	0	0
ENSMUSG00000029346	0	0	85	0	8	0	0	0	0	0	6	0	63	0	0	0	0	0	7	0	0	0	39	0	36	0	0	0	0	0	2	0	0	0	0	0	0	0	0	0	0	0	13	0	0	0	6	0	14
ENSMUSG00000042328	2	0	0	0	6	0	0	0	0	0	0	0	0	0	0	0	0	0	0	0	0	0	0	0	0	0	0	0	0	0	18	0	0	0	0	0	11	0	0	0	0	0	0	0	0	0	0	0	0
ENSMUSG00000029348	0	0	0	0	0	0	0	0	0	0	0	0	0	0	0	0	0	0	0	0	0	0	0	0	0	0	0	0	89	0	0	0	0	0	0	0	0	0	0	0	0	0	0	0	0	0	0	0	0
ENSMUSG00000051339	0	0	0	0	0	0	0	0	0	0	0	0	0	0	0	0	0	0	0	0	0	0	0	0	14	0	1	0	0	0	0	0	0	0	0	0	0	0	0	0	0	0	0	0	0	0	0	0	0
ENSMUSG00000025825	0	0	0	0	29	0	1	0	9	0	38	0	57	0	0	0	0	0	9	0	0	0	0	0	0	0	46	0	72	0	16	0	33	0	0	0	19	0	0	0	0	0	2	0	23	0	0	0	38
ENSMUSG00000090458	0	0	21	0	0	0	0	0	0	0	0	0	0	0	0	0	0	0	25	0	0	0	3	0	8	0	0	0	0	0	6	0	4	0	0	0	36	0	0	0	0	0	8	0	21	0	17	0	0
ENSMUSG00000105071	0	0	0	0	0	0	0	0	0	0	36	0	0	0	0	0	0	0	0	0	0	0	0	0	26	0	0	0	0	0	0	0	0	0	0	0	0	0	0	0	0	0	0	0	17	0	0	0	0
ENSMUSG00000042121	0	0	0	0	0	0	4	0	0	0	7	0	0	0	0	0	0	0	15	0	0	0	0	0	0	0	0	0	0	0	18	0	0	0	0	0	0	0	10	0	0	0	0	0	0	0	0	0	0
ENSMUSG00000029592	0	0	22	0	0	0	0	0	0	0	0	0	0	0	0	0	0	0	0	0	0	0	61	0	4	0	0	0	0	0	0	0	8	0	5	0	5	0	0	0	0	0	4	0	0	0	0	0	15
ENSMUSG00000044339	0	0	66	0	0	0	0	0	0	0	0	0	0	0	0	0	0	0	0	0	0	0	14	0	15	0	0	0	0	0	0	0	0	0	0	0	20	0	1	0	0	0	6	0	0	0	0	0	0
ENSMUSG00000029591	0	0	0	0	0	0	0	0	0	0	0	0	0	0	0	0	0	0	0	0	0	0	4	0	0	0	0	0	0	0	10	0	9	0	14	0	0	0	0	0	0	0	0	0	0	0	0	0	7
ENSMUSG00000029575	0	0	5	0	0	0	0	0	0	0	0	0	0	0	0	0	0	0	0	0	0	0	0	0	0	0	0	0	0	0	0	0	0	0	61	0	28	0	0	0	0	0	0	0	0	0	0	0	0
ENSMUSG00000041939	0	0	0	0	0	0	0	0	0	0	48	0	0	0	0	0	0	0	16	0	0	0	0	0	0	0	0	0	0	0	0	0	0	0	0	0	7	0	0	0	0	0	0	0	25	0	0	0	0
ENSMUSG00000041870	0	0	0	0	0	0	0	0	0	0	1	0	0	0	0	0	0	0	22	0	0	0	0	0	0	0	0	0	0	0	0	0	8	0	0	0	0	0	39	0	0	0	0	0	0	0	1	0	0
ENSMUSG00000072694	0	0	0	0	42	0	54	0	32	0	0	0	0	0	0	0	11	0	3	0	0	0	0	0	4	0	3	0	0	0	8	0	0	0	51	0	31	0	0	0	0	0	45	0	161	0	30	0	9
ENSMUSG00000029559	0	0	24	0	18	0	0	0	0	0	0	0	35	0	0	0	0	0	0	0	0	0	0	0	45	0	0	0	60	0	0	0	0	0	0	0	26	0	43	0	0	0	131	0	0	0	0	0	22
ENSMUSG00000072693	0	0	0	0	0	0	0	0	0	0	0	0	0	0	0	0	0	0	2	0	0	0	4	0	0	0	0	0	0	0	0	0	1	0	6	0	0	0	0	0	0	0	0	0	0	0	0	0	0
ENSMUSG00000029545	0	0	0	0	0	0	0	0	0	0	0	0	0	0	0	0	0	0	0	0	0	0	0	0	0	0	0	0	2	0	0	0	0	0	8	0	0	0	0	0	0	0	0	0	0	0	0	0	0
ENSMUSG00000046562	0	0	30	0	0	0	0	0	0	0	0	0	0	0	2	0	0	0	32	0	0	0	0	0	23	0	0	0	0	0	0	0	0	0	0	0	13	0	0	0	0	0	0	0	7	0	0	0	0
ENSMUSG00000048578	0	0	0	0	0	0	18	0	24	0	93	0	19	0	31	0	0	0	86	0	10	0	0	0	18	0	0	0	0	0	16	0	5	0	31	0	34	0	46	0	0	0	23	0	24	0	0	0	58
ENSMUSG00000041733	0	0	0	0	46	0	0	0	0	0	0	0	0	0	0	0	0	0	0	0	0	0	0	0	0	0	0	0	0	0	0	0	0	0	0	0	0	0	0	0	0	0	0	0	25	0	0	0	0
ENSMUSG00000009013	0	0	1	0	0	0	1	0	1	0	1	0	0	0	0	0	0	0	2	0	1	0	108	0	0	0	0	0	68	0	0	0	1	0	0	0	3	0	0	0	0	0	5	0	1	0	0	0	0
ENSMUSG00000086368	0	0	0	0	0	0	0	0	0	0	0	0	0	0	0	0	1	0	0	0	0	0	0	0	0	0	0	0	0	0	0	0	0	0	0	0	0	0	0	0	0	0	0	0	0	0	0	0	0
ENSMUSG00000029538	0	0	25	0	0	0	70	0	0	0	37	0	16	0	10	0	7	0	63	0	1	0	0	0	17	0	59	0	46	0	15	0	0	0	0	0	10	0	29	0	0	0	0	0	44	0	18	0	0
ENSMUSG00000029536	0	0	91	0	0	0	32	0	0	0	0	0	0	0	0	0	0	0	0	0	3	0	0	0	0	0	0	0	123	0	0	0	0	0	20	0	0	0	0	0	0	0	0	0	0	0	0	0	0
ENSMUSG00000029535	0	0	0	0	0	0	56	0	0	0	73	0	0	0	0	0	0	0	0	0	1	0	0	0	0	0	0	0	21	0	15	0	0	0	0	0	33	0	134	0	0	0	37	0	51	0	48	0	0
ENSMUSG00000041697	0	0	87	0	45	0	28	0	9	0	29	0	58	0	23	0	3	0	47	0	4	0	25	0	34	0	55	0	50	0	35	0	17	0	1	0	139	0	113	0	0	0	29	0	59	0	69	0	29
ENSMUSG00000054256	0	0	0	0	0	0	1	0	0	0	0	0	0	0	0	0	0	0	0	0	0	0	0	0	0	0	21	0	14	0	25	0	6	0	1	0	0	0	0	0	0	0	0	0	5	0	0	0	0
ENSMUSG00000029522	0	0	0	0	0	0	0	0	0	0	0	0	0	0	0	0	0	0	0	0	0	0	0	0	0	0	0	0	0	0	0	0	74	0	0	0	0	0	0	0	0	0	0	0	0	0	0	0	0
ENSMUSG00000029518	0	0	0	0	0	0	0	0	0	0	0	0	0	0	0	0	0	0	6	0	0	0	0	0	0	0	0	0	0	0	0	0	0	0	0	0	11	0	0	0	0	0	0	0	0	0	0	0	0
ENSMUSG00000029513	0	0	199	0	23	0	0	0	0	0	0	0	0	0	0	0	0	0	29	0	0	0	0	0	42	0	0	0	0	0	0	0	0	0	0	0	83	0	0	0	0	0	0	0	0	0	0	0	0
ENSMUSG00000041548	0	0	0	0	27	0	0	0	0	0	0	0	0	0	0	0	0	0	0	0	0	0	0	0	0	0	0	0	0	0	0	0	0	0	0	0	0	0	0	0	0	0	0	0	0	0	0	0	0
ENSMUSG00000066900	0	0	85	0	0	0	5	0	0	0	0	0	0	0	0	0	0	0	10	0	0	0	0	0	12	0	67	0	10	0	0	0	4	0	20	0	9	0	20	0	0	0	0	0	7	0	14	0	0
ENSMUSG00000032959	0	0	0	0	0	0	0	0	2	0	0	0	1	0	1	0	0	0	2	0	0	0	0	0	1	0	3	0	0	0	1	0	3	0	0	0	1	0	2	0	0	0	0	0	4	0	1	0	0
ENSMUSG00000066894	0	0	64	0	0	0	0	0	0	0	0	0	0	0	0	0	0	0	0	0	0	0	0	0	0	0	0	0	0	0	0	0	0	0	0	0	0	0	0	0	0	0	0	0	0	0	0	0	0
ENSMUSG00000029364	0	0	23	0	7	0	0	0	46	0	111	0	0	0	8	0	0	0	0	0	0	0	0	0	0	0	0	0	14	0	0	0	0	0	0	0	17	0	0	0	0	0	42	0	45	0	4	0	70
ENSMUSG00000029363	0	0	5	0	22	0	14	0	21	0	32	0	0	0	29	0	0	0	0	0	0	0	0	0	25	0	0	0	22	0	0	0	0	0	63	0	17	0	0	0	0	0	24	0	132	0	68	0	44
ENSMUSG00000032850	0	0	0	0	0	0	0	0	0	0	0	0	0	0	0	0	0	0	0	0	0	0	0	0	0	0	0	0	0	0	0	0	0	0	0	0	0	0	0	0	0	0	0	0	0	0	12	0	0
ENSMUSG00000032840	0	0	100	0	0	0	0	0	0	0	0	0	44	0	0	0	0	0	0	0	0	0	0	0	0	0	0	0	0	0	0	0	19	0	0	0	0	0	0	0	0	0	17	0	0	0	0	0	0
ENSMUSG00000018076	0	0	0	0	1	0	12	0	0	0	1	0	0	0	0	0	0	0	8	0	0	0	0	0	11	0	0	0	0	0	0	0	0	0	0	0	1	0	0	0	0	0	0	0	0	0	0	0	0
ENSMUSG00000087516	0	0	0	0	0	0	0	0	5	0	0	0	0	0	0	0	0	0	8	0	0	0	0	0	0	0	0	0	0	0	0	0	17	0	0	0	0	0	0	0	0	0	0	0	0	0	0	0	0
ENSMUSG00000018263	0	0	0	0	0	0	0	0	10	0	0	0	0	0	0	0	0	0	0	0	0	0	0	0	0	0	0	0	0	0	0	0	0	0	0	0	0	0	0	0	0	0	0	0	0	0	0	0	0
ENSMUSG00000029594	0	0	0	0	0	0	0	0	0	0	0	0	11	0	0	0	0	0	0	0	0	0	0	0	27	0	2	0	0	0	0	0	64	0	0	0	5	0	0	0	0	0	0	0	0	0	0	0	0
ENSMUSG00000029595	0	0	0	0	0	0	0	0	0	0	0	0	1	0	0	0	0	0	0	0	0	0	0	0	0	0	0	0	0	0	7	0	0	0	0	0	0	0	0	0	0	0	0	0	23	0	0	0	0
ENSMUSG00000029596	0	0	0	0	0	0	0	0	0	0	0	0	0	0	0	0	0	0	0	0	0	0	0	0	0	0	0	0	0	0	0	0	0	0	0	0	0	0	0	0	0	0	19	0	0	0	0	0	0
ENSMUSG00000029600	0	0	0	0	0	0	0	0	0	0	0	0	0	0	0	0	0	0	0	0	0	0	0	0	0	0	0	0	0	0	0	0	0	0	0	0	18	0	53	0	0	0	0	0	0	0	45	0	0
ENSMUSG00000029599	0	0	36	0	0	0	0	0	0	0	0	0	13	0	0	0	0	0	0	0	0	0	0	0	0	0	0	0	0	0	0	0	13	0	0	0	0	0	15	0	0	0	0	0	13	0	95	0	27
ENSMUSG00000107191	0	0	0	0	0	0	0	0	0	0	0	0	28	0	0	0	0	0	0	0	0	0	0	0	0	0	0	0	0	0	0	0	7	0	0	0	0	0	21	0	0	0	0	0	16	0	48	0	13
ENSMUSG00000029602	0	0	0	0	0	0	0	0	0	0	0	0	0	0	0	0	0	0	0	0	0	0	0	0	0	0	0	0	0	0	0	0	0	0	0	0	0	0	0	0	0	0	0	0	0	0	0	0	0
ENSMUSG00000001166	0	0	0	0	0	0	0	0	0	0	0	0	0	0	0	0	0	0	0	0	0	0	0	0	28	0	0	0	0	0	0	0	0	0	0	0	0	0	0	0	0	0	3	0	0	0	0	0	0
ENSMUSG00000043733	0	0	0	0	35	0	0	0	0	0	0	0	0	0	0	0	0	0	16	0	0	0	0	0	0	0	0	0	0	0	0	0	7	0	0	0	0	0	41	0	0	0	0	0	0	0	0	0	0
ENSMUSG00000029614	0	0	0	0	1	0	2	0	0	0	8	0	0	0	5	0	0	0	3	0	0	0	0	0	4	0	14	0	6	0	3	0	5	0	4	0	3	0	5	0	0	0	0	0	10	0	1	0	8
ENSMUSG00000042726	0	0	0	0	0	0	0	0	0	0	73	0	0	0	0	0	0	0	0	0	0	0	0	0	0	0	0	0	48	0	6	0	24	0	0	0	0	0	30	0	0	0	11	0	0	0	0	0	0
ENSMUSG00000042605	0	0	2	0	0	0	33	0	25	0	0	0	0	0	0	0	0	0	5	0	0	0	0	0	0	0	0	0	10	0	0	0	0	0	4	0	9	0	8	0	0	0	0	0	0	0	0	0	1
ENSMUSG00000042594	0	0	0	0	14	0	0	0	0	0	0	0	0	0	0	0	0	0	0	0	0	0	0	0	0	0	0	0	43	0	4	0	0	0	0	0	0	0	0	0	0	0	0	0	0	0	0	0	0
ENSMUSG00000004455	0	0	0	0	0	0	0	0	0	0	0	0	0	0	0	0	0	0	0	0	0	0	2	0	0	0	0	0	3	0	0	0	0	0	0	0	0	0	2	0	0	0	0	0	3	0	0	0	0
ENSMUSG00000064267	0	0	0	0	0	0	0	0	0	0	0	0	97	0	53	0	0	0	0	0	0	0	0	0	0	0	0	0	0	0	0	0	0	0	0	0	0	0	0	0	0	0	0	0	0	0	0	0	0
ENSMUSG00000029466	0	0	0	0	27	0	0	0	0	0	0	0	0	0	15	0	0	0	0	0	0	0	0	0	0	0	0	0	0	0	0	0	0	0	0	0	1	0	0	0	0	0	0	0	0	0	0	0	0
ENSMUSG00000106375	0	0	0	0	0	0	0	0	0	0	0	0	0	0	7	0	0	0	0	0	0	0	0	0	1	0	0	0	76	0	11	0	0	0	0	0	0	0	0	0	0	0	0	0	17	0	0	0	0
ENSMUSG00000029469	0	0	20	0	38	0	0	0	0	0	0	0	0	0	6	0	0	0	0	0	0	0	0	0	0	0	0	0	198	0	0	0	8	0	0	0	0	0	23	0	0	0	7	0	0	0	0	0	0
ENSMUSG00000029474	0	0	0	0	0	0	0	0	0	0	0	0	0	0	0	0	18	0	0	0	0	0	0	0	35	0	116	0	0	0	0	0	6	0	0	0	0	0	3	0	0	0	0	0	0	0	32	0	0
ENSMUSG00000056735	0	0	0	0	0	0	0	0	0	0	0	0	0	0	0	0	0	0	0	0	0	0	0	0	0	0	0	0	0	0	1	0	0	0	0	0	0	0	0	0	0	0	0	0	0	0	0	0	0
ENSMUSG00000097213	0	0	0	0	0	0	0	0	0	0	0	0	0	0	0	0	0	0	0	0	0	0	0	0	0	0	0	0	0	0	0	0	0	0	0	0	0	0	0	0	0	0	0	0	0	0	0	0	0
ENSMUSG00000086753	0	0	5	0	0	0	0	0	0	0	0	0	3	0	0	0	0	0	2	0	0	0	0	0	0	0	9	0	3	0	0	0	0	0	2	0	5	0	0	0	0	0	0	0	11	0	14	0	0
ENSMUSG00000029431	0	0	3	0	0	0	0	0	0	0	0	0	0	0	0	0	0	0	1	0	0	0	0	0	0	0	0	0	0	0	0	0	0	0	0	0	0	0	2	0	0	0	0	0	4	0	0	0	0
ENSMUSG00000114278	0	0	62	0	1	0	0	0	0	0	0	0	63	0	0	0	0	0	56	0	7	0	0	0	0	0	122	0	75	0	0	0	1	0	50	0	82	0	16	0	0	0	9	0	206	0	187	0	0
ENSMUSG00000045502	0	0	0	0	0	0	0	0	0	0	0	0	0	0	0	0	0	0	0	0	0	0	0	0	0	0	0	0	0	0	0	0	0	0	0	0	0	0	0	0	0	0	0	0	0	0	0	0	0
ENSMUSG00000000915	0	0	54	0	33	0	0	0	0	0	0	0	0	0	0	0	0	0	5	0	0	0	0	0	0	0	0	0	1	0	14	0	33	0	0	0	28	0	0	0	0	0	0	0	0	0	30	0	1
ENSMUSG00000102725	0	0	3	0	0	0	0	0	0	0	0	0	0	0	0	0	0	0	3	0	0	0	0	0	0	0	0	0	1	0	2	0	9	0	0	0	0	0	0	0	0	0	0	0	0	0	7	0	0
ENSMUSG00000085433	0	0	22	0	0	0	0	0	0	0	0	0	0	0	0	0	0	0	0	0	0	0	0	0	0	0	0	0	0	0	0	0	0	0	0	0	0	0	0	0	0	0	38	0	0	0	0	0	0
ENSMUSG00000023707	0	0	0	0	0	0	0	0	0	0	0	0	0	0	0	0	0	0	0	0	0	0	0	0	0	0	0	0	0	0	0	0	0	0	0	0	0	0	0	0	0	0	0	0	25	0	64	0	0
ENSMUSG00000029404	0	0	0	0	0	0	2	0	1	0	0	0	0	0	0	0	0	0	0	0	0	0	0	0	0	0	0	0	13	0	0	0	0	0	0	0	11	0	25	0	0	0	0	0	8	0	0	0	10
ENSMUSG00000047635	0	0	0	0	22	0	0	0	0	0	78	0	0	0	0	0	0	0	0	0	0	0	0	0	0	0	0	0	48	0	3	0	0	0	0	0	3	0	0	0	0	0	0	0	0	0	0	0	0
ENSMUSG00000029390	0	0	74	0	18	0	13	0	6	0	6	0	15	0	1	0	0	0	21	0	1	0	29	0	33	0	13	0	38	0	19	0	4	0	8	0	14	0	16	0	0	0	14	0	25	0	21	0	46
ENSMUSG00000029389	0	0	0	0	0	0	0	0	0	0	0	0	0	0	0	0	0	0	0	0	0	0	0	0	0	0	0	0	0	0	0	0	0	0	0	0	4	0	0	0	0	0	0	0	0	0	0	0	0
ENSMUSG00000029388	0	0	131	0	0	0	50	0	38	0	0	0	1	0	93	0	0	0	0	0	0	0	0	0	55	0	81	0	162	0	14	0	0	0	120	0	59	0	96	0	0	0	33	0	83	0	0	0	15
ENSMUSG00000029387	0	0	0	0	0	0	0	0	25	0	57	0	83	0	0	0	0	0	79	0	8	0	0	0	14	0	1	0	61	0	0	0	18	0	0	0	0	0	2	0	0	0	0	0	34	0	0	0	0
ENSMUSG00000038023	0	0	0	0	0	0	0	0	0	0	5	0	0	0	0	0	0	0	0	0	2	0	0	0	0	0	0	0	0	0	0	0	0	0	0	0	0	0	101	0	0	0	0	0	42	0	0	0	0
ENSMUSG00000106082	0	0	0	0	0	0	0	0	0	0	0	0	0	0	0	0	0	0	0	0	0	0	0	0	0	0	0	0	0	0	0	0	0	0	0	0	0	0	10	0	0	0	0	0	12	0	0	0	0
ENSMUSG00000037979	0	0	0	0	0	0	0	0	0	0	0	0	0	0	0	0	0	0	0	0	0	0	0	0	34	0	0	0	0	0	0	0	0	0	0	0	0	0	0	0	0	0	0	0	0	0	0	0	0
ENSMUSG00000079215	0	0	27	0	4	0	48	0	0	0	1	0	49	0	0	0	0	0	45	0	0	0	0	0	59	0	119	0	0	0	28	0	17	0	25	0	0	0	0	0	0	0	0	0	31	0	42	0	0
ENSMUSG00000037962	0	0	0	0	0	0	18	0	0	0	0	0	0	0	0	0	0	0	0	0	0	0	0	0	0	0	0	0	0	0	0	0	0	0	0	0	0	0	0	0	0	0	0	0	0	0	0	0	0
ENSMUSG00000008348	0	0	39	0	73	0	37	0	43	0	71	0	23	0	8	0	5	0	34	0	2	0	6	0	32	0	36	0	27	0	4	0	28	0	9	0	30	0	49	0	0	0	28	0	30	0	9	0	22
ENSMUSG00000072612	0	0	1	0	2	0	4	0	3	0	2	0	1	0	0	0	0	0	2	0	0	0	0	0	2	0	0	0	3	0	0	0	1	0	0	0	0	0	1	0	0	0	0	0	1	0	1	0	0
ENSMUSG00000037905	0	0	0	0	0	0	21	0	0	0	0	0	17	0	0	0	0	0	26	0	0	0	0	0	19	0	42	0	0	0	0	0	0	0	0	0	14	0	50	0	0	0	0	0	21	0	51	0	0
ENSMUSG00000029482	0	0	0	0	0	0	0	0	0	0	0	0	0	0	0	0	0	0	0	0	0	0	0	0	0	0	0	0	0	0	0	0	7	0	0	0	0	0	8	0	0	0	0	0	0	0	0	0	0
ENSMUSG00000070498	0	0	0	0	0	0	0	0	0	0	0	0	0	0	0	0	0	0	0	0	0	0	0	0	0	0	0	0	0	0	0	0	0	0	0	0	0	0	0	0	0	0	0	0	0	0	0	0	0
ENSMUSG00000072591	0	0	0	0	32	0	0	0	0	0	0	0	0	0	0	0	0	0	13	0	0	0	0	0	0	0	0	0	0	0	0	0	0	0	0	0	0	0	0	0	2	0	0	0	0	0	0	0	0
ENSMUSG00000029428	0	0	0	0	0	0	0	0	0	0	88	0	0	0	0	0	0	0	0	0	0	0	0	0	0	0	0	0	0	0	10	0	0	0	0	0	0	0	0	0	0	0	0	0	0	0	27	0	0
ENSMUSG00000029430	0	0	0	0	0	0	2	0	0	0	0	0	0	0	190	0	0	0	51	0	0	0	41	0	0	0	0	0	277	0	0	0	20	0	32	0	20	0	117	0	0	0	0	0	30	0	52	0	45
ENSMUSG00000029439	0	0	30	0	23	0	0	0	0	0	0	0	0	0	0	0	0	0	39	0	0	0	0	0	5	0	0	0	38	0	3	0	6	0	0	0	0	0	17	0	0	0	21	0	8	0	0	0	0
ENSMUSG00000104814	0	0	0	0	0	0	0	0	0	0	0	0	0	0	0	0	0	0	0	0	0	0	0	0	0	0	0	0	0	0	0	0	0	0	0	0	0	0	0	0	0	0	0	0	0	0	0	0	0
ENSMUSG00000029436	0	0	0	0	0	0	0	0	0	0	0	0	0	0	0	0	0	0	0	0	0	0	0	0	0	0	0	0	0	0	0	0	0	0	0	0	0	0	0	0	0	0	0	0	44	0	1	0	0
ENSMUSG00000034211	0	0	63	0	44	0	75	0	46	0	0	0	0	0	116	0	0	0	49	0	4	0	0	0	28	0	212	0	266	0	0	0	84	0	0	0	54	0	1	0	0	0	81	0	70	0	39	0	45
ENSMUSG00000095789	0	0	0	0	0	0	0	0	0	0	0	0	0	0	0	0	0	0	0	0	0	0	0	0	0	0	0	0	0	0	0	0	0	0	0	0	0	0	0	0	0	0	0	0	20	0	27	0	0
ENSMUSG00000025534	0	0	0	0	0	0	15	0	0	0	30	0	124	0	0	0	0	0	32	0	0	0	0	0	31	0	0	0	0	0	29	0	0	0	13	0	0	0	0	0	0	0	0	0	0	0	0	0	48
ENSMUSG00000025532	0	0	0	0	0	0	0	0	0	0	0	0	0	0	0	0	0	0	26	0	0	0	0	0	0	0	1	0	0	0	14	0	0	0	0	0	0	0	37	0	0	0	0	0	0	0	0	0	0
ENSMUSG00000025340	0	0	36	0	0	0	0	0	0	0	0	0	0	0	0	0	0	0	0	0	0	0	0	0	0	0	0	0	0	0	14	0	0	0	0	0	6	0	0	0	0	0	0	0	0	0	0	0	0
ENSMUSG00000053094	0	0	0	0	0	0	0	0	0	0	0	0	0	0	59	0	0	0	33	0	3	0	0	0	27	0	0	0	164	0	38	0	71	0	52	0	41	0	2	0	0	0	23	0	18	0	8	0	11
ENSMUSG00000107143	0	0	0	0	0	0	0	0	0	0	0	0	0	0	0	0	0	0	0	0	0	0	0	0	2	0	2	0	0	0	0	0	4	0	0	0	1	0	2	0	0	0	0	0	3	0	0	0	0
ENSMUSG00000106751	0	0	90	0	0	0	0	0	0	0	0	0	0	0	28	0	0	0	0	0	0	0	0	0	0	0	0	0	0	0	0	0	0	0	0	0	0	0	0	0	0	0	0	0	0	0	0	0	0
ENSMUSG00000056310	0	0	0	0	0	0	59	0	0	0	0	0	0	0	0	0	0	0	0	0	0	0	15	0	68	0	0	0	0	0	0	0	0	0	0	0	0	0	3	0	0	0	0	0	54	0	0	0	1
ENSMUSG00000105720	0	0	0	0	0	0	0	0	0	0	0	0	0	0	0	0	21	0	0	0	0	0	0	0	0	0	0	0	169	0	0	0	0	0	0	0	0	0	0	0	0	0	0	0	0	0	0	0	0
ENSMUSG00000106386	0	0	0	0	0	0	7	0	0	0	1	0	0	0	0	0	0	0	0	0	0	0	0	0	0	0	0	0	293	0	9	0	0	0	0	0	0	0	0	0	0	0	0	0	13	0	0	0	0
ENSMUSG00000105495	0	0	0	0	0	0	0	0	0	0	0	0	0	0	0	0	0	0	0	0	0	0	0	0	0	0	0	0	98	0	0	0	4	0	0	0	35	0	0	0	1	0	0	0	0	0	0	0	0
ENSMUSG00000106450	0	0	0	0	0	0	0	0	0	0	0	0	0	0	0	0	0	0	0	0	0	0	0	0	0	0	0	0	0	0	0	0	0	0	0	0	0	0	0	0	0	0	0	0	0	0	25	0	0
ENSMUSG00000105624	0	0	0	0	0	0	0	0	10	0	0	0	0	0	0	0	0	0	0	0	0	0	0	0	0	0	0	0	0	0	0	0	0	0	0	0	0	0	0	0	0	0	0	0	0	0	0	0	0
ENSMUSG00000104195	0	0	0	0	0	0	0	0	0	0	0	0	0	0	0	0	0	0	0	0	0	0	0	0	0	0	0	0	0	0	0	0	0	0	0	0	0	0	0	0	0	0	0	0	0	0	0	0	0
ENSMUSG00000072573	0	0	0	0	0	0	0	0	0	0	0	0	0	0	0	0	0	0	0	0	0	0	0	0	0	0	0	0	0	0	0	0	0	0	0	0	0	0	0	0	0	0	0	0	0	0	0	0	0
ENSMUSG00000040557	0	0	0	0	0	0	0	0	0	0	85	0	0	0	0	0	0	0	0	0	0	0	0	0	0	0	0	0	0	0	0	0	0	0	0	0	0	0	0	0	0	0	98	0	0	0	0	0	0
ENSMUSG00000047501	0	0	0	0	0	0	0	0	0	0	0	0	0	0	0	0	0	0	0	0	22	0	0	0	34	0	0	0	0	0	0	0	0	0	0	0	8	0	0	0	0	0	1	0	71	0	0	0	1
ENSMUSG00000070473	0	0	0	0	34	0	0	0	0	0	0	0	0	0	0	0	0	0	0	0	39	0	0	0	23	0	162	0	0	0	0	0	0	0	0	0	33	0	0	0	0	0	6	0	19	0	0	0	26
ENSMUSG00000107335	0	0	0	0	1	0	0	0	0	0	0	0	0	0	0	0	0	0	3	0	0	0	0	0	0	0	0	0	0	0	0	0	0	0	3	0	18	0	0	0	0	0	8	0	0	0	0	0	3
ENSMUSG00000040532	0	0	0	0	28	0	0	0	0	0	0	0	0	0	0	0	0	0	24	0	0	0	0	0	0	0	0	0	0	0	6	0	0	0	38	0	112	0	0	0	0	0	61	0	22	0	0	0	83
ENSMUSG00000007207	0	0	0	0	0	0	0	0	0	0	0	0	0	0	0	0	0	0	0	0	0	0	0	0	0	0	0	0	0	0	0	0	0	0	0	0	0	0	0	0	0	0	0	0	0	0	0	0	0
ENSMUSG00000029681	0	0	13	0	0	0	0	0	0	0	0	0	0	0	0	0	0	0	29	0	0	0	8	0	0	0	0	0	0	0	0	0	0	0	0	0	5	0	0	0	0	0	0	0	0	0	0	0	0
ENSMUSG00000049551	0	0	0	0	0	0	0	0	0	0	0	0	0	0	0	0	0	0	0	0	0	0	0	0	0	0	0	0	0	0	0	0	0	0	0	0	0	0	0	0	0	0	0	0	0	0	0	0	0
ENSMUSG00000053293	0	0	0	0	0	0	0	0	0	0	0	0	0	0	0	0	0	0	0	0	0	0	0	0	0	0	0	0	0	0	0	0	0	0	0	0	0	0	0	0	0	0	0	0	0	0	0	0	0
ENSMUSG00000039886	0	0	0	0	0	0	0	0	13	0	0	0	0	0	0	0	0	0	10	0	0	0	0	0	0	0	0	0	67	0	0	0	0	0	0	0	77	0	0	0	0	0	0	0	78	0	58	0	62
ENSMUSG00000004951	0	0	0	0	86	0	0	0	0	0	0	0	2	0	0	0	0	0	0	0	66	0	0	0	0	0	0	0	0	0	0	0	0	0	0	0	44	0	21	0	0	0	118	0	0	0	0	0	0
ENSMUSG00000006143	0	0	0	0	53	0	0	0	0	0	0	0	0	0	0	0	0	0	0	0	0	0	0	0	0	0	0	0	0	0	0	0	0	0	0	0	0	0	0	0	0	0	0	0	0	0	0	0	0
ENSMUSG00000039754	0	0	0	0	0	0	0	0	0	0	0	0	0	0	0	0	0	0	0	0	0	0	0	0	0	0	0	0	0	0	0	0	0	0	0	0	0	0	0	0	0	0	0	0	40	0	0	0	0
ENSMUSG00000007987	0	0	0	0	20	0	34	0	0	0	0	0	84	0	18	0	0	0	0	0	0	0	60	0	0	0	0	0	1	0	0	0	0	0	0	0	0	0	0	0	0	0	0	0	67	0	51	0	0
ENSMUSG00000019054	0	0	0	0	2	0	7	0	0	0	0	0	21	0	13	0	0	0	11	0	0	0	0	0	0	0	0	0	0	0	0	0	0	0	0	0	0	0	0	0	0	0	0	0	14	0	0	0	0
ENSMUSG00000059518	0	0	15	0	0	0	5	0	0	0	0	0	10	0	0	0	0	0	6	0	3	0	0	0	1	0	44	0	14	0	0	0	14	0	0	0	8	0	43	0	0	0	0	0	11	0	21	0	0
ENSMUSG00000004846	0	0	2	0	0	0	0	0	0	0	0	0	0	0	4	0	0	0	8	0	0	0	0	0	25	0	2	0	0	0	1	0	35	0	0	0	42	0	0	0	0	0	0	0	0	0	1	0	3
ENSMUSG00000004849	0	0	69	0	52	0	0	0	21	0	46	0	2	0	5	0	0	0	37	0	1	0	0	0	0	0	0	0	181	0	0	0	0	0	0	0	7	0	2	0	0	0	0	0	13	0	0	0	22
ENSMUSG00000037411	0	0	0	0	0	0	231	0	0	0	0	0	0	0	0	0	0	0	0	0	0	0	0	0	0	0	0	0	0	0	0	0	0	0	0	0	0	0	0	0	0	0	0	0	0	0	0	0	0
ENSMUSG00000043279	0	0	0	0	0	0	0	0	0	0	0	0	0	0	0	0	0	0	0	0	0	0	0	0	0	0	0	0	0	0	1	0	0	0	0	0	0	0	0	0	0	0	0	0	0	0	0	0	0
ENSMUSG00000051502	0	0	0	0	0	0	0	0	0	0	0	0	26	0	0	0	0	0	0	0	0	0	0	0	0	0	0	0	0	0	0	0	0	0	0	0	0	0	0	0	0	0	18	0	0	0	0	0	0
ENSMUSG00000023348	0	0	0	0	16	0	0	0	0	0	0	0	0	0	0	0	0	0	13	0	0	0	42	0	45	0	0	0	0	0	30	0	0	0	0	0	17	0	110	0	0	0	69	0	48	0	28	0	28
ENSMUSG00000037344	0	0	29	0	0	0	0	0	0	0	0	0	0	0	0	0	0	0	0	0	0	0	0	0	0	0	0	0	0	0	0	0	0	0	0	0	0	0	0	0	0	0	0	0	0	0	0	0	0
ENSMUSG00000029710	0	0	0	0	0	0	0	0	0	0	0	0	0	0	0	0	2	0	0	0	0	0	0	0	0	0	0	0	0	0	3	0	0	0	0	0	0	0	15	0	0	0	0	0	20	0	33	0	0
ENSMUSG00000029714	0	0	7	0	0	0	0	0	0	0	0	0	0	0	0	0	0	0	0	0	0	0	0	0	0	0	0	0	0	0	0	0	0	0	5	0	0	0	0	0	0	0	0	0	0	0	0	0	0
ENSMUSG00000037221	0	0	0	0	0	0	0	0	0	0	0	0	0	0	0	0	0	0	0	0	0	0	0	0	0	0	0	0	0	0	0	0	0	0	0	0	0	0	0	0	0	0	0	0	0	0	0	0	0
ENSMUSG00000029718	0	0	0	0	0	0	0	0	11	0	99	0	0	0	0	0	0	0	0	0	0	0	0	0	20	0	0	0	45	0	0	0	0	0	23	0	0	0	24	0	0	0	0	0	0	0	0	0	0
ENSMUSG00000093445	0	0	0	0	0	0	0	0	0	0	0	0	0	0	0	0	0	0	0	0	1	0	0	0	0	0	0	0	0	0	0	0	12	0	0	0	0	0	0	0	0	0	1	0	12	0	0	0	0
ENSMUSG00000029720	0	0	0	0	0	0	9	0	0	0	0	0	0	0	0	0	0	0	0	0	1	0	0	0	2	0	0	0	0	0	0	0	12	0	0	0	0	0	0	0	0	0	32	0	12	0	0	0	0
ENSMUSG00000079165	0	0	0	0	0	0	9	0	0	0	0	0	0	0	0	0	0	0	0	0	0	0	0	0	2	0	0	0	0	0	0	0	0	0	0	0	0	0	0	0	0	0	30	0	0	0	0	0	0
ENSMUSG00000029723	0	0	0	0	3	0	0	0	0	0	0	0	0	0	1	0	0	0	5	0	0	0	0	0	23	0	0	0	0	0	0	0	0	0	0	0	0	0	0	0	0	0	0	0	0	0	0	0	0
ENSMUSG00000029725	0	0	0	0	1	0	0	0	0	0	8	0	0	0	4	0	0	0	6	0	0	0	0	0	0	0	14	0	10	0	1	0	0	0	0	0	0	0	0	0	0	0	0	0	7	0	0	0	0
ENSMUSG00000029726	0	0	0	0	0	0	0	0	0	0	0	0	0	0	0	0	0	0	0	0	0	0	0	0	0	0	3	0	0	0	0	0	6	0	0	0	0	0	0	0	0	0	2	0	0	0	0	0	0
ENSMUSG00000029727	0	0	0	0	0	0	0	0	0	0	0	0	0	0	0	0	0	0	0	0	0	0	0	0	0	0	0	0	0	0	0	0	0	0	0	0	24	0	0	0	0	0	0	0	0	0	0	0	0
ENSMUSG00000029729	0	0	14	0	17	0	0	0	0	0	0	0	6	0	0	0	0	0	0	0	1	0	0	0	0	0	57	0	168	0	28	0	0	0	5	0	8	0	0	0	0	0	0	0	0	0	36	0	1
ENSMUSG00000037017	0	0	0	0	0	0	99	0	48	0	0	0	0	0	77	0	23	0	26	0	0	0	0	0	0	0	221	0	0	0	30	0	130	0	0	0	0	0	24	0	0	0	0	0	101	0	105	0	0
ENSMUSG00000037007	0	0	99	0	0	0	0	0	0	0	0	0	0	0	0	0	0	0	0	0	0	0	0	0	0	0	0	0	0	0	0	0	23	0	0	0	0	0	59	0	0	0	0	0	0	0	60	0	0
ENSMUSG00000029730	0	0	16	0	55	0	42	0	0	0	0	0	2	0	0	0	33	0	38	0	0	0	0	0	64	0	164	0	179	0	12	0	55	0	3	0	54	0	0	0	0	0	1	0	122	0	162	0	5
ENSMUSG00000019518	0	0	0	0	20	0	0	0	6	0	0	0	47	0	0	0	0	0	13	0	0	0	0	0	0	0	128	0	20	0	23	0	0	0	0	0	0	0	0	0	0	0	4	0	0	0	14	0	0
ENSMUSG00000036980	0	0	0	0	69	0	0	0	28	0	0	0	114	0	0	0	0	0	35	0	0	0	0	0	0	0	217	0	13	0	29	0	0	0	0	0	17	0	0	0	0	0	0	0	0	0	38	0	0
ENSMUSG00000036968	0	0	0	0	0	0	0	0	0	0	0	0	0	0	31	0	0	0	0	0	3	0	0	0	9	0	0	0	94	0	18	0	0	0	0	0	0	0	81	0	0	0	106	0	0	0	100	0	0
ENSMUSG00000050552	0	0	15	0	5	0	0	0	0	0	4	0	0	0	0	0	0	0	4	0	0	0	0	0	0	0	0	0	15	0	6	0	2	0	0	0	8	0	0	0	0	0	0	0	8	0	0	0	13
ENSMUSG00000106247	0	0	0	0	0	0	0	0	0	0	0	0	0	0	0	0	0	0	0	0	0	0	0	0	0	0	0	0	0	0	0	0	0	0	0	0	0	0	0	0	0	0	0	0	0	0	7	0	0
ENSMUSG00000029510	0	0	0	0	0	0	0	0	0	0	0	0	0	0	0	0	0	0	0	0	0	0	0	0	0	0	0	0	0	0	0	0	0	0	0	0	0	0	0	0	0	0	0	0	0	0	7	0	0
ENSMUSG00000036898	0	0	0	0	1	0	0	0	0	0	138	0	10	0	0	0	0	0	189	0	0	0	0	0	0	0	1	0	70	0	0	0	0	0	0	0	0	0	0	0	0	0	0	0	4	0	0	0	0
ENSMUSG00000058291	0	0	126	0	0	0	0	0	98	0	0	0	0	0	0	0	0	0	0	0	0	0	0	0	1	0	302	0	0	0	0	0	25	0	0	0	18	0	0	0	0	0	0	0	0	0	0	0	0
ENSMUSG00000056014	0	0	3	0	0	0	0	0	0	0	0	0	0	0	5	0	0	0	0	0	0	0	0	0	0	0	0	0	0	0	0	0	0	0	0	0	0	0	49	0	0	0	0	0	0	0	0	0	0
ENSMUSG00000025854	0	0	0	0	0	0	0	0	0	0	0	0	0	0	0	0	0	0	0	0	3	0	0	0	0	0	13	0	0	0	0	0	0	0	0	0	12	0	0	0	0	0	0	0	0	0	0	0	0
ENSMUSG00000025856	0	0	0	0	49	0	0	0	0	0	33	0	24	0	0	0	0	0	0	0	7	0	0	0	0	0	0	0	0	0	26	0	0	0	0	0	0	0	0	0	0	0	0	0	26	0	0	0	0
ENSMUSG00000025857	0	0	0	0	0	0	0	0	0	0	0	0	0	0	0	0	0	0	0	0	0	0	0	0	0	0	0	0	0	0	0	0	0	0	0	0	0	0	0	0	0	0	0	0	0	0	11	0	0
ENSMUSG00000045438	0	0	33	0	0	0	0	0	14	0	61	0	107	0	0	0	0	0	29	0	16	0	69	0	36	0	0	0	5	0	2	0	17	0	0	0	23	0	33	0	0	0	0	0	4	0	29	0	0
ENSMUSG00000029547	3	0	0	0	0	0	0	0	0	0	0	0	0	0	0	0	0	0	0	0	51	0	0	0	0	0	0	0	0	0	0	0	0	0	0	0	0	0	0	0	0	0	0	0	0	0	0	0	0
ENSMUSG00000018143	0	0	0	0	0	0	0	0	0	0	0	0	0	0	0	0	0	0	0	0	0	0	0	0	0	0	0	0	0	0	0	0	0	0	0	0	0	0	0	0	0	0	32	0	0	0	0	0	0
ENSMUSG00000036687	0	0	0	0	0	0	0	0	0	0	0	0	0	0	0	0	0	0	0	0	13	0	0	0	0	0	0	0	0	0	0	0	0	0	0	0	13	0	0	0	0	0	7	0	0	0	0	0	0
ENSMUSG00000098140	0	0	0	0	0	0	0	0	0	0	0	0	0	0	0	0	1	0	0	0	6	0	9	0	0	0	12	0	9	0	0	0	10	0	9	0	0	0	0	0	0	0	0	0	3	0	0	0	3
ENSMUSG00000029551	0	0	0	0	0	0	0	0	0	0	0	0	0	0	1	0	3	0	0	0	16	0	49	0	0	0	65	0	46	0	7	0	47	0	36	0	0	0	0	0	0	0	0	0	20	0	0	0	16
ENSMUSG00000029554	0	0	0	0	0	0	3	0	0	0	0	0	0	0	0	0	0	0	0	0	12	0	0	0	0	0	0	0	0	0	0	0	1	0	42	0	1	0	39	0	0	0	0	0	0	0	0	0	0
ENSMUSG00000029557	0	0	0	0	0	0	0	0	0	0	0	0	0	0	0	0	0	0	0	0	13	0	0	0	0	0	0	0	0	0	16	0	43	0	0	0	18	0	0	0	0	0	0	0	0	0	0	0	0
ENSMUSG00000029560	0	0	22	0	0	0	0	0	0	0	0	0	0	0	0	0	0	0	13	0	0	0	0	0	0	0	0	0	6	0	0	0	0	0	0	0	33	0	0	0	0	0	61	0	2	0	0	0	12
ENSMUSG00000036599	0	0	68	0	0	0	0	0	0	0	0	0	49	0	0	0	0	0	0	0	0	0	0	0	0	0	0	0	0	0	0	0	0	0	0	0	0	0	0	0	0	0	0	0	0	0	0	0	0
ENSMUSG00000050022	0	0	0	0	0	0	0	0	0	0	0	0	0	0	0	0	0	0	0	0	0	0	0	0	0	0	0	0	4	0	0	0	0	0	0	0	0	0	0	0	0	0	0	0	0	0	0	0	0
ENSMUSG00000000149	0	0	30	0	0	0	0	0	0	0	1	0	0	0	0	0	4	0	0	0	0	0	0	0	0	0	0	0	60	0	0	0	20	0	0	0	0	0	0	0	0	0	0	0	0	0	0	0	5
ENSMUSG00000039683	0	0	0	0	12	0	0	0	0	0	0	0	0	0	0	0	0	0	0	0	0	0	0	0	0	0	0	0	0	0	0	0	0	0	0	0	0	0	0	0	0	0	0	0	0	0	0	0	0
ENSMUSG00000056493	0	0	0	0	0	0	0	0	0	0	0	0	0	0	0	0	0	0	0	0	0	0	0	0	0	0	0	0	0	0	0	0	8	0	0	0	4	0	0	0	0	0	0	0	0	0	0	0	0
ENSMUSG00000039623	0	0	0	0	0	0	0	0	0	0	0	0	0	0	0	0	0	0	0	0	0	0	0	0	0	0	0	0	0	0	0	0	0	0	0	0	0	0	0	0	0	0	26	0	0	0	0	0	0
ENSMUSG00000050822	0	0	0	0	0	0	0	0	0	0	0	0	0	0	0	0	0	0	1	0	0	0	0	0	0	0	0	0	0	0	0	0	0	0	0	0	0	0	0	0	0	0	0	0	0	0	0	0	0
ENSMUSG00000029580	0	0	11	0	8	0	14	0	1	0	30	0	6	0	4	0	0	0	15	0	0	0	1	0	7	0	2	0	43	0	24	0	10	0	38	0	14	0	9	0	0	0	16	0	22	0	34	0	27
ENSMUSG00000061898	0	0	0	0	0	0	0	0	0	0	0	0	0	0	0	0	0	0	0	0	0	0	0	0	0	0	0	0	0	0	0	0	0	0	0	0	0	0	0	0	0	0	20	0	0	0	0	0	0
ENSMUSG00000029587	0	0	93	0	0	0	0	0	0	0	0	0	0	0	0	0	0	0	0	0	0	0	0	0	0	0	1	0	0	0	0	0	0	0	0	0	77	0	0	0	0	0	0	0	87	0	0	0	0
ENSMUSG00000046658	0	0	10	0	0	0	0	0	0	0	0	0	0	0	0	0	0	0	0	0	0	0	0	0	0	0	0	0	0	0	0	0	0	0	0	0	0	0	0	0	0	0	0	0	0	0	0	0	0
ENSMUSG00000039206	0	0	78	0	2	0	6	0	0	0	46	0	17	0	0	0	2	0	22	0	0	0	27	0	51	0	137	0	27	0	19	0	3	0	19	0	14	0	32	0	0	0	11	0	1	0	61	0	1
ENSMUSG00000001847	0	0	251	0	13	0	51	0	0	0	162	0	127	0	0	0	21	0	132	0	3	0	41	0	72	0	496	0	115	0	101	0	4	0	118	0	143	0	193	0	3	0	82	0	4	0	144	0	62
ENSMUSG00000118332	0	0	0	0	19	0	53	0	0	0	0	0	0	0	0	0	0	0	2	0	0	0	0	0	0	0	0	0	34	0	22	0	0	0	0	0	0	0	0	0	0	0	0	0	36	0	15	0	0
ENSMUSG00000051306	0	0	0	0	0	0	3	0	0	0	0	0	0	0	0	0	0	0	0	0	0	0	0	0	0	0	0	0	0	0	0	0	0	0	0	0	0	0	0	0	0	0	0	0	0	0	0	0	0
ENSMUSG00000029610	0	0	18	0	0	0	0	0	4	0	0	0	34	0	0	0	0	0	11	0	0	0	0	0	22	0	0	0	0	0	30	0	0	0	41	0	74	0	51	0	0	0	0	0	1	0	42	0	2
ENSMUSG00000079109	0	0	0	0	0	0	0	0	0	0	0	0	144	0	0	0	0	0	0	0	0	0	0	0	16	0	0	0	0	0	0	0	0	0	0	0	0	0	0	0	0	0	0	0	45	0	108	0	0
ENSMUSG00000104633	0	0	0	0	0	0	0	0	0	0	0	0	3	0	0	0	0	0	0	0	0	0	0	0	0	0	0	0	0	0	0	0	0	0	0	0	0	0	0	0	0	0	0	0	2	0	6	0	0
ENSMUSG00000029617	0	0	0	0	0	0	0	0	0	0	0	0	0	0	0	0	0	0	55	0	0	0	0	0	0	0	0	0	0	0	0	0	0	0	0	0	4	0	0	0	0	0	0	0	0	0	18	0	0
ENSMUSG00000087484	0	0	0	0	0	0	0	0	0	0	0	0	0	0	0	0	0	0	0	0	0	0	0	0	0	0	0	0	0	0	0	0	0	0	0	0	0	0	0	0	0	0	0	0	0	0	0	0	0
ENSMUSG00000038859	0	0	0	0	0	0	0	0	0	0	0	0	0	0	0	0	0	0	10	0	0	0	0	0	0	0	0	0	0	0	0	0	0	0	45	0	0	0	0	0	0	0	11	0	0	0	0	0	0
ENSMUSG00000086894	0	0	0	0	0	0	0	0	0	0	0	0	0	0	0	0	0	0	0	0	0	0	0	0	0	0	0	0	0	0	0	0	0	0	0	0	0	0	0	0	1	0	0	0	0	0	0	0	0
ENSMUSG00000059991	0	0	0	0	0	0	0	0	0	0	0	0	0	0	0	0	0	0	0	0	0	0	0	0	0	0	0	0	0	0	6	0	0	0	45	0	0	0	1	0	0	0	0	0	0	0	0	0	0
ENSMUSG00000038780	0	0	131	0	0	0	0	0	25	0	0	0	0	0	0	0	0	0	12	0	0	0	0	0	0	0	0	0	0	0	0	0	0	0	0	0	0	0	7	0	0	0	2	0	3	0	0	0	0
ENSMUSG00000029621	0	0	0	0	9	0	6	0	6	0	16	0	12	0	0	0	0	0	20	0	0	0	0	0	0	0	0	0	15	0	0	0	0	0	0	0	6	0	36	0	0	0	8	0	9	0	0	0	0
ENSMUSG00000038690	0	0	78	0	71	0	57	0	6	0	48	0	47	0	13	0	11	0	68	0	4	0	16	0	102	0	122	0	75	0	24	0	44	0	70	0	206	0	173	0	2	0	65	0	89	0	41	0	146
ENSMUSG00000029627	0	0	0	0	0	0	0	0	0	0	0	0	0	0	0	0	0	0	0	0	0	0	0	0	0	0	0	0	0	0	0	0	0	0	0	0	0	0	40	0	0	0	0	0	0	0	0	0	0
ENSMUSG00000007812	0	0	112	0	0	0	0	0	0	0	1	0	0	0	0	0	0	0	76	0	0	0	0	0	0	0	0	0	0	0	0	0	0	0	0	0	2	0	0	0	0	0	80	0	75	0	0	0	49
ENSMUSG00000104682	0	0	0	0	0	0	0	0	0	0	0	0	0	0	0	0	0	0	0	0	0	0	0	0	0	0	0	0	0	0	0	0	0	0	0	0	0	0	0	0	0	0	0	0	0	0	0	0	0
ENSMUSG00000029635	0	0	11	0	16	0	0	0	0	0	39	0	3	0	0	0	0	0	8	0	0	0	0	0	9	0	19	0	10	0	3	0	9	0	11	0	7	0	0	0	0	0	13	0	0	0	1	0	0
ENSMUSG00000029636	0	0	0	0	0	0	1	0	0	0	0	0	0	0	0	0	0	0	0	0	0	0	7	0	0	0	0	0	0	0	4	0	0	0	0	0	0	0	0	0	0	0	0	0	0	0	5	0	0
ENSMUSG00000029642	0	0	33	0	0	0	18	0	16	0	0	0	16	0	7	0	4	0	24	0	0	0	0	0	15	0	2	0	0	0	5	0	35	0	0	0	48	0	48	0	0	0	24	0	55	0	53	0	0
ENSMUSG00000029648	0	0	144	0	0	0	0	0	0	0	0	0	0	0	0	0	0	0	0	0	0	0	0	0	0	0	0	0	0	0	0	0	0	0	0	0	0	0	0	0	0	0	0	0	0	0	0	0	0
ENSMUSG00000029649	0	0	0	0	25	0	10	0	22	0	13	0	22	0	24	0	5	0	88	0	0	0	0	0	49	0	8	0	109	0	24	0	37	0	0	0	63	0	109	0	3	0	19	0	126	0	64	0	35
ENSMUSG00000001687	0	0	3	0	0	0	0	0	0	0	63	0	0	0	0	0	0	0	0	0	0	0	0	0	30	0	0	0	89	0	0	0	32	0	2	0	0	0	35	0	0	0	56	0	6	0	28	0	0
ENSMUSG00000108207	0	0	0	0	0	0	0	0	0	0	0	0	0	0	0	0	0	0	0	0	0	0	0	0	0	0	0	0	0	0	0	0	0	0	0	0	15	0	0	0	0	0	0	0	0	0	0	0	0
ENSMUSG00000066551	0	0	22	0	126	0	50	0	54	0	177	0	143	0	16	0	13	0	92	0	12	0	4	0	59	0	55	0	156	0	36	0	16	0	46	0	23	0	68	0	0	0	23	0	145	0	99	0	19
ENSMUSG00000041264	0	0	0	0	14	0	0	0	0	0	0	0	7	0	0	0	0	0	0	0	0	0	0	0	0	0	0	0	0	0	0	0	1	0	0	0	0	0	19	0	0	0	11	0	82	0	0	0	8
ENSMUSG00000029660	0	0	0	0	0	0	0	0	0	0	0	0	189	0	0	0	0	0	0	0	0	0	0	0	0	0	0	0	0	0	1	0	0	0	0	0	0	0	0	0	0	0	0	0	0	0	0	0	0
ENSMUSG00000051950	0	0	0	0	29	0	29	0	0	0	0	0	0	0	0	0	0	0	0	0	0	0	0	0	0	0	0	0	95	0	0	0	0	0	0	0	0	0	69	0	0	0	10	0	54	0	0	0	0
ENSMUSG00000106738	0	0	0	0	0	0	0	0	0	0	0	0	0	0	0	0	0	0	0	0	0	0	0	0	0	0	0	0	0	0	0	0	0	0	0	0	0	0	0	0	0	0	0	0	0	0	0	0	0
ENSMUSG00000041132	0	0	0	0	0	0	0	0	0	0	0	0	0	0	0	0	0	0	0	0	0	0	0	0	0	0	0	0	0	0	0	0	0	0	0	0	0	0	0	0	0	0	0	0	0	0	0	0	0
ENSMUSG00000034021	0	0	0	0	0	0	0	0	46	0	0	0	0	0	0	0	2	0	0	0	0	0	5	0	26	0	0	0	85	0	0	0	0	0	78	0	13	0	30	0	0	0	0	0	64	0	0	0	0
ENSMUSG00000016128	0	0	15	0	0	0	0	0	0	0	0	0	0	0	0	0	0	0	0	0	0	0	0	0	0	0	0	0	0	0	0	0	0	0	0	0	0	0	0	0	0	0	0	0	0	0	0	0	0
ENSMUSG00000097321	0	0	0	0	0	0	0	0	0	0	0	0	0	0	0	0	0	0	0	0	0	0	0	0	0	0	0	0	0	0	0	0	0	0	0	0	0	0	0	0	0	0	0	0	0	0	0	0	0
ENSMUSG00000033970	0	0	0	0	38	0	4	0	39	0	93	0	124	0	0	0	20	0	0	0	0	0	6	0	0	0	14	0	105	0	0	0	8	0	3	0	11	0	0	0	0	0	0	0	91	0	72	0	0
ENSMUSG00000032766	0	0	0	0	0	0	21	0	0	0	0	0	0	0	0	0	0	0	0	0	0	0	0	0	23	0	0	0	0	0	0	0	0	0	6	0	0	0	25	0	0	0	0	0	0	0	0	0	0
ENSMUSG00000107932	0	0	0	0	0	0	0	0	0	0	0	0	0	0	0	0	0	0	0	0	0	0	0	0	0	0	0	0	0	0	0	0	0	0	0	0	0	0	0	0	0	0	0	0	0	0	0	0	0
ENSMUSG00000002588	0	0	0	0	0	0	32	0	0	0	0	0	0	0	0	0	0	0	0	0	0	0	0	0	0	0	0	0	0	0	0	0	0	0	0	0	0	0	0	0	0	0	0	0	0	0	0	0	0
ENSMUSG00000029759	0	0	0	0	0	0	0	0	0	0	0	0	0	0	0	0	0	0	0	0	0	0	0	0	0	0	0	0	0	0	0	0	0	0	0	0	0	0	0	0	0	0	0	0	0	0	0	0	0
ENSMUSG00000042505	0	0	0	0	0	0	0	0	0	0	0	0	0	0	0	0	0	0	10	0	0	0	0	0	0	0	0	0	0	0	25	0	0	0	0	0	1	0	0	0	0	0	36	0	1	0	0	0	0
ENSMUSG00000098501	0	0	0	0	0	0	0	0	0	0	0	0	0	0	0	0	0	0	0	0	0	0	0	0	0	0	0	0	0	0	0	0	0	0	0	0	0	0	0	0	0	0	0	0	0	0	0	0	0
ENSMUSG00000012483	0	0	65	0	31	0	11	0	6	0	0	0	75	0	0	0	0	0	36	0	0	0	19	0	41	0	42	0	32	0	3	0	0	0	31	0	22	0	28	0	0	0	15	0	48	0	57	0	0
ENSMUSG00000089862	0	0	0	0	34	0	0	0	0	0	0	0	0	0	0	0	0	0	0	0	0	0	0	0	0	0	0	0	0	0	0	0	0	0	0	0	4	0	0	0	0	0	0	0	5	0	0	0	0
ENSMUSG00000062995	0	0	0	0	0	0	0	0	0	0	0	0	0	0	0	0	0	0	0	0	0	0	0	0	0	0	0	0	0	0	0	0	0	0	0	0	0	0	0	0	0	0	0	0	81	0	0	0	0
ENSMUSG00000029632	0	0	9	0	133	0	68	0	81	0	62	0	148	0	65	0	16	0	166	0	9	0	6	0	205	0	251	0	503	0	27	0	140	0	120	0	503	0	251	0	10	0	178	0	215	0	264	0	209
ENSMUSG00000032625	0	0	0	0	0	0	0	0	0	0	0	0	0	0	0	0	0	0	0	0	0	0	0	0	0	0	0	0	0	0	0	0	0	0	0	0	0	0	0	0	0	0	0	0	12	0	0	0	0
ENSMUSG00000029569	0	0	0	0	0	0	3	0	0	0	0	0	0	0	0	0	0	0	0	0	0	0	0	0	0	0	0	0	150	0	21	0	0	0	0	0	0	0	0	0	0	0	0	0	0	0	0	0	0
ENSMUSG00000052419	0	0	0	0	2	0	81	0	0	0	0	0	11	0	38	0	0	0	0	0	0	0	0	0	99	0	0	0	0	0	14	0	0	0	0	0	7	0	0	0	0	0	73	0	31	0	41	0	0
ENSMUSG00000041390	0	0	0	0	0	0	0	0	0	0	0	0	0	0	0	0	0	0	0	0	0	0	0	0	0	0	0	0	0	0	0	0	0	0	0	0	0	0	0	0	0	0	0	0	0	0	0	0	0
ENSMUSG00000029553	0	0	0	0	0	0	0	0	0	0	0	0	0	0	0	0	0	0	0	0	0	0	0	0	0	0	0	0	0	0	0	0	0	0	0	0	0	0	0	0	0	0	46	0	0	0	0	0	0
ENSMUSG00000007655	0	0	0	0	70	0	0	0	0	0	0	0	0	0	0	0	0	0	0	0	0	0	0	0	0	0	0	0	0	0	0	0	0	0	0	0	0	0	0	0	0	0	0	0	0	0	0	0	0
ENSMUSG00000009376	0	0	0	0	0	0	0	0	0	0	0	0	0	0	0	0	0	0	0	0	0	0	0	0	0	0	0	0	0	0	13	0	0	0	0	0	0	0	0	0	0	0	0	0	45	0	0	0	0
ENSMUSG00000029534	0	0	0	0	0	0	1	0	0	0	0	0	0	0	0	0	0	0	0	0	0	0	0	0	3	0	35	0	0	0	0	0	0	0	0	0	0	0	0	0	0	0	0	0	0	0	0	0	0
ENSMUSG00000106822	0	0	0	0	0	0	0	0	0	0	0	0	0	0	0	0	0	0	0	0	0	0	0	0	0	0	0	0	0	0	0	0	0	0	0	0	0	0	0	0	0	0	0	0	0	0	0	0	0
ENSMUSG00000041301	0	0	0	0	0	0	0	0	0	0	0	0	0	0	0	0	0	0	0	0	0	0	0	0	30	0	0	0	0	0	0	0	0	0	0	0	0	0	0	0	0	0	0	0	0	0	0	0	0
ENSMUSG00000044155	0	0	0	0	38	0	28	0	0	0	48	0	18	0	11	0	35	0	61	0	4	0	1	0	110	0	0	0	88	0	43	0	74	0	56	0	33	0	31	0	0	0	41	0	62	0	62	0	12
ENSMUSG00000097364	0	0	0	0	0	0	0	0	0	0	32	0	0	0	0	0	0	0	0	0	0	0	0	0	0	0	0	0	75	0	0	0	0	0	0	0	0	0	0	0	0	0	0	0	0	0	11	0	0
ENSMUSG00000029697	0	0	0	0	0	0	0	0	0	0	0	0	0	0	0	0	0	0	44	0	0	0	0	0	0	0	0	0	0	0	0	0	0	0	0	0	0	0	0	0	0	0	0	0	0	0	0	0	0
ENSMUSG00000106775	0	0	0	0	0	0	0	0	0	0	0	0	0	0	30	0	0	0	29	0	0	0	7	0	0	0	0	0	0	0	0	0	2	0	0	0	0	0	0	0	0	0	0	0	25	0	0	0	0
ENSMUSG00000023089	0	0	0	0	126	0	0	0	19	0	104	0	103	0	0	0	21	0	51	0	0	0	18	0	83	0	126	0	40	0	18	0	49	0	11	0	199	0	70	0	1	0	49	0	76	0	40	0	159
ENSMUSG00000029684	0	0	0	0	0	0	20	0	0	0	0	0	59	0	0	0	0	0	2	0	1	0	19	0	0	0	8	0	3	0	3	0	5	0	0	0	0	0	11	0	0	0	1	0	0	0	26	0	31
ENSMUSG00000029676	0	0	0	0	85	0	14	0	0	0	177	0	0	0	0	0	0	0	0	0	0	0	0	0	0	0	0	0	0	0	0	0	50	0	0	0	0	0	0	0	0	0	1	0	106	0	50	0	0
ENSMUSG00000029708	0	0	0	0	0	0	0	0	0	0	0	0	0	0	0	0	0	0	0	0	0	0	0	0	0	0	0	0	0	0	0	0	0	0	0	0	0	0	0	0	0	0	0	0	0	0	3	0	0
ENSMUSG00000020440	0	0	15	0	9	0	7	0	10	0	19	0	18	0	4	0	2	0	21	0	3	0	4	0	21	0	12	0	18	0	7	0	0	0	13	0	6	0	11	0	0	0	25	0	28	0	19	0	8
ENSMUSG00000029707	0	0	0	0	0	0	0	0	0	0	14	0	0	0	0	0	0	0	0	0	0	0	0	0	0	0	0	0	0	0	0	0	0	0	0	0	0	0	0	0	0	0	24	0	0	0	0	0	0
ENSMUSG00000103899	0	0	0	0	0	0	0	0	0	0	0	0	0	0	0	0	0	0	0	0	0	0	0	0	0	0	0	0	0	0	0	0	0	0	0	0	16	0	0	0	0	0	0	0	0	0	0	0	0
ENSMUSG00000003500	0	0	0	0	0	0	0	0	0	0	0	0	0	0	0	0	0	0	0	0	0	0	0	0	0	0	0	0	0	0	0	0	0	0	0	0	0	0	52	0	0	0	0	0	6	0	0	0	0
ENSMUSG00000043421	0	0	246	0	0	0	0	0	0	0	0	0	0	0	0	0	0	0	0	0	0	0	0	0	0	0	0	0	0	0	0	0	18	0	0	0	0	0	0	0	0	0	139	0	0	0	0	0	47
ENSMUSG00000004285	0	0	6	0	27	0	21	0	19	0	23	0	81	0	25	0	4	0	10	0	9	0	0	0	161	0	162	0	0	0	24	0	18	0	59	0	104	0	78	0	1	0	55	0	132	0	32	0	92
ENSMUSG00000059022	0	0	0	0	0	0	0	0	0	0	0	0	0	0	0	0	0	0	0	0	0	0	0	0	0	0	0	0	0	0	0	0	0	0	0	0	0	0	0	0	0	0	0	0	0	0	50	0	0
ENSMUSG00000107012	0	0	0	0	0	0	0	0	0	0	0	0	0	0	0	0	0	0	0	0	0	0	0	0	0	0	0	0	0	0	2	0	4	0	0	0	0	0	0	0	0	0	0	0	0	0	0	0	0
ENSMUSG00000029775	0	0	0	0	0	0	0	0	0	0	0	0	0	0	0	0	0	0	11	0	0	0	0	0	0	0	0	0	0	0	32	0	0	0	0	0	4	0	0	0	0	0	0	0	38	0	0	0	0
ENSMUSG00000025607	0	0	0	0	0	0	10	0	32	0	107	0	21	0	51	0	4	0	271	0	0	0	46	0	220	0	220	0	89	0	69	0	91	0	19	0	0	0	47	0	1	0	0	0	94	0	11	0	0
ENSMUSG00000025608	0	0	0	0	0	0	0	0	0	0	0	0	16	0	0	0	0	0	0	0	1	0	0	0	69	0	0	0	0	0	12	0	18	0	0	0	389	0	67	0	0	0	152	0	70	0	8	0	147
ENSMUSG00000029765	0	0	0	0	0	0	0	0	0	0	0	0	0	0	0	0	0	0	0	0	0	0	0	0	0	0	0	0	0	0	0	0	0	0	0	0	0	0	0	0	0	0	0	0	0	0	0	0	0
ENSMUSG00000053768	0	0	0	0	30	0	0	0	0	0	48	0	0	0	0	0	0	0	14	0	0	0	0	0	25	0	111	0	63	0	22	0	0	0	44	0	33	0	0	0	1	0	22	0	61	0	0	0	36
ENSMUSG00000087356	0	0	0	0	0	0	0	0	0	0	8	0	0	0	0	0	0	0	0	0	0	0	0	0	0	0	0	0	0	0	0	0	0	0	0	0	0	0	0	0	0	0	0	0	0	0	0	0	0
ENSMUSG00000001642	0	0	0	0	6	0	11	0	0	0	17	0	18	0	0	0	0	0	13	0	0	0	0	0	0	0	0	0	0	0	13	0	0	0	0	0	6	0	40	0	0	0	0	0	0	0	0	0	0
ENSMUSG00000029762	0	0	0	0	0	0	0	0	0	0	0	0	0	0	0	0	0	0	0	0	0	0	0	0	0	0	0	0	0	0	0	0	0	0	0	0	41	0	0	0	0	0	0	0	0	0	0	0	0
ENSMUSG00000038871	0	0	0	0	0	0	0	0	0	0	0	0	4	0	0	0	0	0	26	0	0	0	0	0	0	0	0	0	0	0	0	0	0	0	0	0	0	0	0	0	0	0	0	0	0	0	0	0	0
ENSMUSG00000029843	0	0	0	0	0	0	0	0	0	0	0	0	0	0	0	0	0	0	0	0	0	0	0	0	0	0	0	0	0	0	0	0	0	0	0	0	147	0	0	0	0	0	35	0	0	0	0	0	0
ENSMUSG00000029840	0	0	0	0	43	0	9	0	23	0	0	0	0	0	0	0	0	0	106	0	2	0	0	0	90	0	183	0	0	0	67	0	40	0	0	0	65	0	35	0	0	0	0	0	222	0	3	0	4
ENSMUSG00000029838	0	0	0	0	124	0	166	0	333	0	394	0	35	0	0	0	59	0	0	0	0	0	0	0	76	0	111	0	0	0	0	0	0	0	0	0	0	0	22	0	0	0	0	0	14	0	57	0	0
ENSMUSG00000097206	0	0	0	0	0	0	0	0	0	0	2	0	0	0	0	0	0	0	0	0	0	0	0	0	0	0	0	0	1	0	0	0	0	0	0	0	0	0	0	0	0	0	0	0	3	0	0	0	0
ENSMUSG00000029925	0	0	0	0	0	0	0	0	0	0	0	0	0	0	0	0	0	0	0	0	0	0	0	0	0	0	0	0	0	0	0	0	0	0	0	0	0	0	0	0	0	0	0	0	0	0	0	0	0
ENSMUSG00000029922	0	0	0	0	0	0	0	0	0	0	35	0	0	0	0	0	0	0	5	0	0	0	0	0	7	0	0	0	0	0	8	0	7	0	0	0	0	0	0	0	0	0	0	0	18	0	0	0	0
ENSMUSG00000086582	0	0	0	0	31	0	3	0	1	0	3	0	19	0	14	0	4	0	3	0	1	0	5	0	8	0	33	0	10	0	2	0	9	0	9	0	25	0	49	0	0	0	8	0	18	0	6	0	19
ENSMUSG00000029918	0	0	0	0	0	0	1	0	1	0	41	0	11	0	0	0	1	0	4	0	0	0	0	0	7	0	0	0	8	0	0	0	0	0	0	0	17	0	9	0	0	0	9	0	7	0	7	0	1
ENSMUSG00000029911	0	0	306	0	0	0	6	0	41	0	21	0	151	0	28	0	0	0	65	0	0	0	17	0	93	0	15	0	159	0	44	0	48	0	45	0	78	0	145	0	0	0	0	0	134	0	0	0	30
ENSMUSG00000029735	0	0	0	0	0	0	0	0	0	0	0	0	0	0	0	0	0	0	0	0	0	0	0	0	0	0	0	0	0	0	0	0	0	0	0	0	0	0	0	0	0	0	1	0	0	0	0	0	83
ENSMUSG00000025823	0	0	0	0	16	0	53	0	0	0	75	0	83	0	5	0	0	0	0	0	0	0	0	0	91	0	0	0	124	0	29	0	0	0	0	0	11	0	81	0	1	0	59	0	93	0	12	0	0
ENSMUSG00000051499	0	0	0	0	0	0	0	0	0	0	0	0	57	0	0	0	0	0	0	0	0	0	0	0	0	0	0	0	0	0	0	0	0	0	0	0	0	0	0	0	0	0	0	0	0	0	0	0	0
ENSMUSG00000052763	0	0	0	0	20	0	0	0	10	0	0	0	0	0	0	0	11	0	0	0	0	0	0	0	0	0	0	0	0	0	8	0	0	0	0	0	0	0	28	0	0	0	0	0	30	0	0	0	0
ENSMUSG00000045466	0	0	0	0	0	0	0	0	0	0	0	0	0	0	0	0	0	0	0	0	0	0	0	0	0	0	0	0	0	0	0	0	0	0	0	0	0	0	0	0	0	0	0	0	0	0	0	0	0
ENSMUSG00000071477	0	0	0	0	0	0	0	0	7	0	0	0	0	0	0	0	0	0	0	0	3	0	0	0	0	0	0	0	0	0	0	0	0	0	0	0	0	0	0	0	0	0	0	0	0	0	0	0	0
ENSMUSG00000057691	0	0	0	0	18	0	0	0	0	0	0	0	0	0	0	0	0	0	0	0	0	0	0	0	0	0	0	0	52	0	0	0	0	0	0	0	1	0	0	0	0	0	62	0	8	0	0	0	0
ENSMUSG00000068551	0	0	0	0	0	0	0	0	0	0	0	0	0	0	0	0	0	0	0	0	0	0	0	0	0	0	0	0	0	0	0	0	0	0	0	0	0	0	0	0	0	0	0	0	58	0	0	0	0
ENSMUSG00000052751	0	0	0	0	0	0	0	0	0	0	0	0	0	0	0	0	0	0	0	0	11	0	0	0	0	0	0	0	0	0	0	0	0	0	0	0	0	0	2	0	0	0	0	0	3	0	0	0	0
ENSMUSG00000007216	0	0	0	0	0	0	0	0	0	0	0	0	0	0	0	0	0	0	0	0	0	0	0	0	0	0	0	0	0	0	0	0	17	0	0	0	0	0	0	0	0	0	0	0	0	0	0	0	0
ENSMUSG00000047867	0	0	0	0	0	0	0	0	0	0	0	0	0	0	0	0	0	0	0	0	0	0	0	0	0	0	0	0	0	0	0	0	0	0	0	0	0	0	0	0	0	0	0	0	0	0	0	0	0
ENSMUSG00000029810	0	0	0	0	90	0	0	0	182	0	81	0	0	0	0	0	0	0	0	0	12	0	0	0	0	0	0	0	0	0	0	0	63	0	75	0	0	0	41	0	0	0	0	0	0	0	131	0	0
ENSMUSG00000023367	0	0	0	0	1	0	0	0	0	0	0	0	0	0	0	0	0	0	0	0	0	0	0	0	14	0	0	0	0	0	0	0	0	0	0	0	0	0	0	0	0	0	0	0	0	0	0	0	0
ENSMUSG00000029817	0	0	21	0	0	0	3	0	0	0	1	0	0	0	0	0	0	0	0	0	0	0	7	0	15	0	156	0	0	0	13	0	4	0	0	0	5	0	37	0	1	0	0	0	18	0	0	0	0
ENSMUSG00000063694	0	0	0	0	2	0	0	0	0	0	0	0	0	0	0	0	0	0	0	0	1	0	0	0	0	0	0	0	0	0	0	0	0	0	0	0	1	0	2	0	0	0	0	0	109	0	0	0	0
ENSMUSG00000004980	0	0	33	0	286	0	129	0	33	0	317	0	250	0	91	0	27	0	437	0	14	0	23	0	212	0	610	0	421	0	126	0	76	0	106	0	61	0	320	0	7	0	73	0	447	0	239	0	78
ENSMUSG00000029836	0	0	16	0	0	0	1	0	1	0	4	0	3	0	0	0	0	0	9	0	0	0	0	0	3	0	15	0	1	0	0	0	0	0	3	0	9	0	6	0	0	0	1	0	17	0	0	0	2
ENSMUSG00000059182	0	0	0	0	15	0	37	0	0	0	5	0	0	0	0	0	0	0	0	0	1	0	0	0	0	0	0	0	0	0	0	0	0	0	4	0	0	0	0	0	0	0	0	0	0	0	0	0	0
ENSMUSG00000079560	0	0	0	0	0	0	0	0	0	0	0	0	0	0	0	0	0	0	0	0	0	0	0	0	0	0	0	0	0	0	0	0	0	0	0	0	0	0	0	0	0	0	0	0	0	0	0	0	0
ENSMUSG00000005503	0	0	0	0	0	0	0	0	0	0	0	0	0	0	0	0	0	0	0	0	0	0	0	0	0	0	0	0	0	0	0	0	0	0	0	0	0	0	0	0	0	0	0	0	0	0	0	0	0
[truncated: 3,687 more rows]
[truncated: 95 more columns]
