# Supplementary material for: Allele-specific differential regulation of monoallelically expressed autosomal genes in the cardiac lineage
Source: Nat Commun. 2022 Oct 10;13:5984. doi: 10.1038/s41467-022-33722-x (PMC9550772; doi:10.1038/s41467-022-33722-x)
Supplement: Supplementary file 13 — Source Data [file 41467_2022_33722_MOESM13_ESM.zip › Source Data 31.txt]

Gene	File1B	File1C	File2B	File2C	File3B	File3C	File4B	File4C	File5B	File5C	File6B	File6C	File7B	File7C	File8B	File8C	File9B	File9C	File10B	File10C	File11B	File11C	File12B	File12C	File13B	File13C	File14B	File14C	File15B	File15C	File16B	File16C	File17B	File17C	File18B	File18C	File19B	File19C	File20B	File20C
ENSMUSG00000101711	0	0	1	0	0	0	153	0	0	0	18	0	0	0	0	0	0	0	44	0	0	0	104	0	0	0	5	0	0	0	6	0	0	0	19	0	0	0	0	0
ENSMUSG00000101104	4	0	17	0	23	0	0	0	0	0	14	0	0	0	0	0	8	0	2	0	0	0	0	0	0	0	0	0	1	0	5	0	0	0	0	0	0	0	3	0
ENSMUSG00000026011	2	0	6	0	12	0	2	0	6	0	5	0	14	0	11	0	5	0	3	0	7	0	0	0	8	0	0	0	1	0	6	0	1	0	4	0	0	0	5	0
ENSMUSG00000086836	9	0	0	0	0	0	0	0	0	0	0	0	29	0	0	0	0	0	0	0	14	0	0	0	18	0	0	0	0	0	19	0	16	0	0	0	0	0	0	0
ENSMUSG00000101503	7	0	0	0	0	0	0	0	0	0	0	0	0	0	0	0	0	0	15	0	0	0	0	0	21	0	0	0	22	0	0	0	0	0	29	0	7	0	3	0
ENSMUSG00000042305	0	0	0	0	0	0	16	0	0	0	2	0	0	0	0	0	0	0	0	0	400	0	0	0	0	0	0	0	0	0	0	0	0	0	0	0	2	0	0	0
ENSMUSG00000042207	0	0	20	0	0	0	14	0	0	0	20	0	0	0	0	0	0	0	0	0	9	0	0	0	0	0	0	0	29	0	0	0	0	0	0	0	0	0	0	0
ENSMUSG00000008475	0	0	0	0	0	0	364	0	0	0	0	0	0	0	0	0	0	0	0	0	4	0	0	0	0	0	0	0	0	0	0	0	35	0	0	0	51	0	0	0
ENSMUSG00000026469	0	0	0	0	2	0	79	0	0	0	0	0	0	0	0	0	0	0	0	0	0	0	0	0	0	0	0	0	0	0	1	0	4	0	33	0	2	0	0	0
ENSMUSG00000086277	6	0	0	0	0	0	0	0	0	0	76	0	0	0	0	0	0	0	48	0	0	0	0	0	0	0	0	0	37	0	0	0	0	0	89	0	0	0	0	0
ENSMUSG00000103393	12	0	0	0	0	0	0	0	0	0	77	0	0	0	0	0	0	0	46	0	0	0	0	0	0	0	0	0	26	0	0	0	0	0	96	0	0	0	0	0
ENSMUSG00000026566	0	0	25	0	0	0	0	0	0	0	18	0	8	0	0	0	29	0	0	0	42	0	0	0	1	0	0	0	4	0	0	0	0	0	0	0	0	0	0	0
ENSMUSG00000026565	0	0	0	0	0	0	133	0	0	0	0	0	0	0	0	0	63	0	0	0	0	0	0	0	0	0	0	0	152	0	0	0	0	0	0	0	11	0	0	0
ENSMUSG00000038421	5	0	4	0	0	0	7	0	22	0	9	0	4	0	3	0	11	0	2	0	6	0	9	0	15	0	0	0	7	0	5	0	8	0	7	0	14	0	1	0
ENSMUSG00000026554	55	0	0	0	0	0	4	0	5	0	0	0	0	0	1	0	0	0	0	0	0	0	6	0	0	0	0	0	4	0	3	0	0	0	0	0	0	0	0	0
ENSMUSG00000026500	18	0	26	0	49	0	0	0	118	0	0	0	82	0	31	0	0	0	0	0	53	0	0	0	0	0	0	0	0	0	0	0	0	0	0	0	0	0	12	0
ENSMUSG00000038733	0	0	0	0	122	0	0	0	2	0	0	0	12	0	0	0	15	0	0	0	0	0	0	0	1	0	0	0	32	0	0	0	0	0	0	0	0	0	5	0
ENSMUSG00000104245	88	0	0	0	0	0	0	0	0	0	0	0	0	0	0	0	1	0	0	0	0	0	0	0	22	0	0	0	48	0	0	0	0	0	0	0	15	0	0	0
ENSMUSG00000026728	9	0	0	0	37	0	0	0	1	0	1	0	1	0	0	0	1	0	90	0	0	0	0	0	1	0	0	0	0	0	0	0	0	0	1	0	0	0	0	0
ENSMUSG00000085767	0	0	11	0	0	0	0	0	0	0	0	0	40	0	0	0	0	0	1	0	0	0	0	0	12	0	0	0	22	0	0	0	0	0	0	0	0	0	0	0
ENSMUSG00000026922	0	0	12	0	325	0	0	0	0	0	182	0	0	0	0	0	147	0	0	0	0	0	0	0	0	0	0	0	0	0	12	0	0	0	0	0	0	0	0	0
ENSMUSG00000086216	10	0	0	0	44	0	0	0	15	0	0	0	4	0	0	0	29	0	13	0	24	0	22	0	34	0	0	0	22	0	33	0	0	0	0	0	0	0	15	0
ENSMUSG00000035295	3	0	12	0	2	0	0	0	10	0	3	0	9	0	3	0	1	0	5	0	1	0	7	0	4	0	0	0	3	0	2	0	4	0	0	0	5	0	0	0
ENSMUSG00000060703	0	0	2	0	1	0	1	0	0	0	1	0	2	0	0	0	0	0	15	0	0	0	0	0	2	0	0	0	0	0	0	0	0	0	0	0	2	0	0	0
ENSMUSG00000084946	1	0	21	0	15	0	0	0	0	0	0	0	0	0	0	0	0	0	28	0	0	0	0	0	0	0	0	0	0	0	10	0	18	0	0	0	0	0	0	0
ENSMUSG00000079286	0	0	2	0	0	0	6	0	0	0	2	0	0	0	0	0	5	0	0	0	0	0	0	0	4	0	0	0	0	0	2	0	0	0	0	0	12	0	0	0
ENSMUSG00000033808	0	0	0	0	0	0	1	0	0	0	40	0	36	0	0	0	0	0	0	0	0	0	0	0	0	0	0	0	0	0	1	0	0	0	0	0	22	0	0	0
ENSMUSG00000027233	73	0	0	0	106	0	224	0	139	0	471	0	210	0	82	0	498	0	44	0	242	0	109	0	46	0	16	0	63	0	53	0	38	0	93	0	40	0	18	0
ENSMUSG00000085485	21	0	0	0	0	0	0	0	0	0	0	0	0	0	0	0	0	0	0	0	21	0	0	0	5	0	0	0	7	0	19	0	0	0	0	0	11	0	3	0
ENSMUSG00000060029	0	0	0	0	0	0	0	0	26	0	0	0	0	0	0	0	21	0	0	0	89	0	0	0	0	0	0	0	0	0	43	0	0	0	0	0	11	0	0	0
ENSMUSG00000027433	0	0	0	0	106	0	7	0	11	0	0	0	0	0	0	0	2	0	0	0	0	0	0	0	0	0	0	0	3	0	0	0	0	0	0	0	0	0	0	0
ENSMUSG00000063364	0	0	28	0	19	0	0	0	0	0	0	0	17	0	0	0	0	0	0	0	0	0	0	0	6	0	0	0	65	0	0	0	18	0	0	0	0	0	0	0
ENSMUSG00000095315	0	0	41	0	23	0	1	0	0	0	0	0	17	0	0	0	7	0	0	0	1	0	0	0	1	0	0	0	15	0	0	0	25	0	0	0	0	0	0	0
ENSMUSG00000042548	5	0	100	0	0	0	0	0	0	0	62	0	0	0	15	0	10	0	5	0	0	0	0	0	1	0	0	0	0	0	0	0	4	0	0	0	0	0	0	0
ENSMUSG00000038085	17	0	16	0	138	0	2	0	119	0	0	0	30	0	15	0	2	0	30	0	0	0	38	0	47	0	1	0	0	0	18	0	1	0	57	0	23	0	0	0
ENSMUSG00000085741	0	0	31	0	0	0	0	0	0	0	53	0	0	0	0	0	9	0	36	0	0	0	0	0	0	0	0	0	0	0	0	0	4	0	0	0	0	0	0	0
ENSMUSG00000016933	0	0	0	0	0	0	0	0	0	0	8	0	106	0	0	0	71	0	0	0	0	0	0	0	0	0	0	0	0	0	0	0	22	0	0	0	0	0	0	0
ENSMUSG00000018209	0	0	0	0	0	0	0	0	0	0	0	0	0	0	1	0	2	0	0	0	0	0	4	0	0	0	0	0	0	0	2	0	2	0	0	0	31	0	0	0
ENSMUSG00000086453	6	0	18	0	0	0	0	0	1	0	0	0	29	0	13	0	20	0	0	0	0	0	0	0	12	0	0	0	2	0	0	0	0	0	0	0	2	0	0	0
ENSMUSG00000002455	0	0	0	0	2	0	0	0	41	0	0	0	0	0	0	0	0	0	1	0	0	0	0	0	175	0	0	0	0	0	0	0	0	0	0	0	0	0	0	0
ENSMUSG00000078784	0	0	0	0	0	0	30	0	0	0	0	0	0	0	0	0	113	0	0	0	0	0	0	0	0	0	0	0	0	0	0	0	91	0	148	0	0	0	0	0
ENSMUSG00000086090	0	0	0	0	0	0	0	0	31	0	0	0	22	0	0	0	0	0	24	0	0	0	0	0	14	0	2	0	0	0	0	0	0	0	14	0	8	0	0	0
ENSMUSG00000027829	0	0	0	0	81	0	0	0	0	0	63	0	17	0	0	0	0	0	0	0	54	0	0	0	0	0	0	0	0	0	0	0	0	0	0	0	0	0	0	0
ENSMUSG00000028060	0	0	5	0	0	0	10	0	0	0	0	0	0	0	0	0	0	0	2	0	79	0	0	0	0	0	0	0	0	0	0	0	0	0	0	0	6	0	0	0
ENSMUSG00000105204	3	0	8	0	0	0	0	0	0	0	0	0	5	0	0	0	22	0	1	0	0	0	0	0	0	0	0	0	0	0	0	0	2	0	16	0	0	0	0	0
ENSMUSG00000097004	0	0	31	0	0	0	157	0	0	0	54	0	42	0	15	0	0	0	0	0	0	0	0	0	0	0	0	0	0	0	0	0	0	0	0	0	18	0	8	0
ENSMUSG00000027940	4	0	1	0	10	0	0	0	0	0	56	0	65	0	0	0	0	0	1	0	0	0	0	0	0	0	0	0	0	0	0	0	0	0	0	0	0	0	0	0
ENSMUSG00000038642	2	0	7	0	2	0	10	0	3	0	1	0	4	0	0	0	0	0	3	0	2	0	0	0	3	0	0	0	2	0	1	0	0	0	1	0	0	0	0	0
ENSMUSG00000027879	0	0	11	0	0	0	3	0	0	0	16	0	2	0	0	0	0	0	0	0	0	0	0	0	0	0	0	0	75	0	0	0	0	0	0	0	0	0	0	0
ENSMUSG00000068798	0	0	0	0	0	0	0	0	0	0	0	0	0	0	52	0	71	0	0	0	0	0	0	0	0	0	0	0	10	0	33	0	9	0	0	0	0	0	1	0
ENSMUSG00000105852	1	0	43	0	0	0	0	0	0	0	0	0	22	0	81	0	0	0	0	0	0	0	0	0	0	0	0	0	0	0	0	0	0	0	0	0	3	0	3	0
ENSMUSG00000028134	17	0	43	0	0	0	0	0	37	0	13	0	7	0	0	0	62	0	157	0	1	0	0	0	0	0	0	0	82	0	0	0	0	0	0	0	0	0	16	0
ENSMUSG00000053931	0	0	7	0	0	0	0	0	0	0	0	0	0	0	92	0	37	0	0	0	2	0	0	0	0	0	0	0	51	0	0	0	13	0	0	0	0	0	0	0
ENSMUSG00000028124	23	0	0	0	0	0	0	0	0	0	0	0	2	0	3	0	0	0	0	0	0	0	0	0	0	0	0	0	24	0	1	0	15	0	0	0	0	0	0	0
ENSMUSG00000057359	49	0	17	0	0	0	0	0	0	0	67	0	127	0	32	0	67	0	53	0	44	0	84	0	23	0	0	0	7	0	4	0	21	0	59	0	0	0	28	0
ENSMUSG00000001052	0	0	0	0	0	0	1	0	50	0	0	0	0	0	8	0	0	0	66	0	0	0	0	0	4	0	0	0	62	0	0	0	0	0	0	0	5	0	8	0
ENSMUSG00000028195	0	0	0	0	22	0	0	0	0	0	0	0	0	0	0	0	19	0	0	0	41	0	4	0	22	0	0	0	0	0	36	0	0	0	0	0	0	0	0	0
ENSMUSG00000028188	0	0	0	0	35	0	0	0	5	0	34	0	45	0	0	0	0	0	73	0	23	0	11	0	0	0	0	0	0	0	0	0	5	0	31	0	0	0	0	0
ENSMUSG00000028037	0	0	0	0	0	0	6	0	0	0	0	0	4	0	0	0	4	0	0	0	4	0	1	0	0	0	0	0	0	0	5	0	2	0	1	0	3	0	0	0
ENSMUSG00000055436	0	0	28	0	0	0	14	0	0	0	0	0	0	0	0	0	0	0	225	0	12	0	0	0	15	0	0	0	3	0	0	0	9	0	0	0	0	0	0	0
ENSMUSG00000028173	0	0	30	0	22	0	0	0	0	0	0	0	0	0	0	0	0	0	0	0	0	0	0	0	1	0	0	0	7	0	49	0	0	0	0	0	0	0	0	0
ENSMUSG00000085177	4	0	0	0	0	0	0	0	0	0	0	0	0	0	5	0	1	0	17	0	0	0	0	0	9	0	0	0	0	0	6	0	0	0	1	0	0	0	0	0
ENSMUSG00000028484	0	0	0	0	0	0	0	0	0	0	1	0	0	0	4	0	0	0	3	0	78	0	158	0	0	0	0	0	0	0	0	0	0	0	0	0	0	0	14	0
ENSMUSG00000003810	0	0	0	0	0	0	0	0	0	0	0	0	0	0	0	0	0	0	4	0	0	0	15	0	0	0	0	0	42	0	0	0	0	0	0	0	421	0	0	0
ENSMUSG00000028691	56	0	0	0	0	0	0	0	0	0	0	0	16	0	0	0	0	0	46	0	0	0	0	0	2	0	0	0	48	0	0	0	0	0	0	0	0	0	0	0
ENSMUSG00000085278	5	0	25	0	35	0	29	0	0	0	67	0	0	0	49	0	22	0	20	0	0	0	11	0	22	0	1	0	80	0	57	0	0	0	61	0	0	0	0	0
ENSMUSG00000085505	48	0	0	0	27	0	0	0	8	0	136	0	0	0	64	0	53	0	0	0	0	0	51	0	82	0	0	0	0	0	18	0	0	0	0	0	102	0	0	0
ENSMUSG00000049878	0	0	1	0	0	0	0	0	0	0	29	0	65	0	0	0	47	0	0	0	0	0	0	0	0	0	0	0	0	0	0	0	0	0	0	0	0	0	11	0
ENSMUSG00000002384	0	0	0	0	0	0	0	0	21	0	0	0	0	0	2	0	12	0	19	0	0	0	0	0	0	0	1	0	19	0	0	0	0	0	0	0	0	0	0	0
ENSMUSG00000085875	0	0	0	0	85	0	0	0	0	0	0	0	0	0	0	0	0	0	44	0	9	0	0	0	62	0	0	0	0	0	0	0	2	0	1	0	0	0	0	0
ENSMUSG00000028820	2	0	13	0	0	0	54	0	24	0	13	0	1	0	2	0	59	0	5	0	0	0	0	0	1	0	0	0	38	0	1	0	3	0	0	0	0	0	0	0
ENSMUSG00000096944	5	0	3	0	0	0	0	0	0	0	4	0	0	0	1	0	9	0	7	0	0	0	0	0	2	0	0	0	1	0	0	0	0	0	0	0	0	0	0	0
ENSMUSG00000087352	7	0	22	0	9	0	7	0	13	0	15	0	14	0	20	0	14	0	20	0	16	0	28	0	18	0	1	0	19	0	22	0	14	0	5	0	23	0	1	0
ENSMUSG00000006699	0	0	0	0	181	0	167	0	0	0	122	0	178	0	0	0	0	0	0	0	0	0	0	0	0	0	0	0	93	0	0	0	0	0	0	0	9	0	0	0
ENSMUSG00000078492	0	0	5	0	6	0	1	0	0	0	0	0	1	0	3	0	2	0	0	0	3	0	3	0	1	0	0	0	3	0	3	0	0	0	2	0	1	0	3	0
ENSMUSG00000029029	17	0	25	0	0	0	62	0	4	0	0	0	0	0	0	0	39	0	2	0	58	0	59	0	0	0	0	0	0	0	5	0	0	0	30	0	35	0	4	0
ENSMUSG00000105255	0	0	0	0	55	0	46	0	44	0	0	0	0	0	0	0	68	0	0	0	0	0	41	0	0	0	0	0	0	0	0	0	36	0	0	0	60	0	0	0
ENSMUSG00000067220	1	0	1	0	3	0	0	0	2	0	0	0	0	0	0	0	1	0	0	0	0	0	0	0	6	0	0	0	2	0	0	0	1	0	0	0	1	0	0	0
ENSMUSG00000035851	15	0	6	0	0	0	0	0	47	0	0	0	0	0	0	0	31	0	115	0	2	0	0	0	6	0	0	0	218	0	30	0	78	0	0	0	0	0	0	0
ENSMUSG00000029290	0	0	39	0	0	0	0	0	8	0	0	0	0	0	0	0	2	0	0	0	0	0	0	0	0	0	0	0	18	0	0	0	59	0	0	0	2	0	0	0
ENSMUSG00000090458	1	0	0	0	0	0	0	0	0	0	0	0	0	0	2	0	2	0	2	0	2	0	0	0	0	0	0	0	1	0	0	0	2	0	0	0	1	0	1	0
ENSMUSG00000085376	0	0	0	0	0	0	242	0	0	0	6	0	0	0	40	0	0	0	0	0	0	0	0	0	0	0	8	0	0	0	0	0	58	0	0	0	27	0	0	0
ENSMUSG00000086753	6	0	5	0	35	0	0	0	0	0	0	0	1	0	80	0	29	0	0	0	0	0	0	0	58	0	0	0	51	0	0	0	0	0	88	0	59	0	0	0
ENSMUSG00000102725	7	0	30	0	0	0	0	0	0	0	0	0	0	0	0	0	2	0	0	0	0	0	49	0	45	0	0	0	41	0	18	0	0	0	0	0	0	0	0	0
ENSMUSG00000044017	124	0	211	0	135	0	94	0	142	0	252	0	136	0	185	0	197	0	153	0	133	0	203	0	297	0	2	0	245	0	157	0	122	0	176	0	169	0	75	0
ENSMUSG00000029710	0	0	0	0	0	0	84	0	0	0	13	0	28	0	78	0	0	0	0	0	0	0	0	0	0	0	0	0	0	0	0	0	0	0	0	0	0	0	0	0
ENSMUSG00000089984	7	0	9	0	0	0	4	0	11	0	11	0	5	0	3	0	12	0	6	0	11	0	10	0	13	0	3	0	11	0	7	0	2	0	5	0	16	0	0	0
ENSMUSG00000098140	0	0	0	0	0	0	42	0	0	0	0	0	0	0	0	0	0	0	0	0	0	0	34	0	0	0	0	0	25	0	0	0	17	0	0	0	10	0	0	0
ENSMUSG00000050022	0	0	15	0	0	0	0	0	0	0	0	0	0	0	0	0	0	0	0	0	1	0	0	0	22	0	1	0	9	0	15	0	26	0	0	0	0	0	19	0
ENSMUSG00000038722	0	0	5	0	82	0	0	0	0	0	0	0	0	0	7	0	0	0	154	0	0	0	0	0	0	0	0	0	0	0	7	0	0	0	0	0	0	0	13	0
ENSMUSG00000029708	6	0	11	0	13	0	5	0	35	0	31	0	15	0	13	0	31	0	14	0	19	0	48	0	15	0	0	0	14	0	10	0	13	0	9	0	36	0	8	0
ENSMUSG00000087356	0	0	0	0	0	0	0	0	11	0	0	0	0	0	0	0	111	0	0	0	0	0	0	0	0	0	0	0	0	0	0	0	81	0	17	0	0	0	0	0
ENSMUSG00000047867	84	0	4	0	0	0	203	0	0	0	0	0	122	0	86	0	0	0	0	0	14	0	0	0	260	0	0	0	0	0	159	0	0	0	0	0	0	0	0	0
ENSMUSG00000092386	1	0	0	0	196	0	2	0	0	0	69	0	0	0	0	0	0	0	0	0	0	0	54	0	0	0	3	0	91	0	0	0	0	0	0	0	0	0	0	0
ENSMUSG00000097763	0	0	0	0	0	0	0	0	2	0	0	0	0	0	0	0	0	0	0	0	0	0	24	0	0	0	0	0	6	0	13	0	87	0	0	0	20	0	0	0
ENSMUSG00000005362	40	0	0	0	116	0	0	0	109	0	0	0	0	0	0	0	51	0	130	0	0	0	0	0	0	0	0	0	0	0	0	0	46	0	0	0	0	0	3	0
ENSMUSG00000034269	0	0	72	0	129	0	1	0	0	0	0	0	89	0	0	0	7	0	0	0	0	0	0	0	0	0	0	0	43	0	30	0	59	0	0	0	23	0	0	0
ENSMUSG00000000441	0	0	2	0	0	0	199	0	50	0	30	0	0	0	4	0	27	0	0	0	0	0	0	0	0	0	11	0	12	0	59	0	0	0	0	0	1	0	0	0
ENSMUSG00000042129	88	0	0	0	0	0	0	0	0	0	226	0	0	0	126	0	184	0	0	0	0	0	0	0	0	0	0	0	0	0	0	0	0	0	0	0	0	0	0	0
ENSMUSG00000097253	7	0	25	0	0	0	0	0	0	0	25	0	0	0	0	0	32	0	22	0	0	0	0	0	11	0	0	0	43	0	0	0	16	0	0	0	12	0	0	0
ENSMUSG00000064330	0	0	159	0	0	0	74	0	136	0	0	0	0	0	0	0	181	0	109	0	0	0	35	0	226	0	7	0	0	0	40	0	200	0	336	0	0	0	10	0
ENSMUSG00000030265	93	0	12	0	1	0	0	0	1	0	0	0	13	0	0	0	0	0	6	0	0	0	0	0	0	0	0	0	0	0	24	0	0	0	0	0	0	0	0	0
ENSMUSG00000107482	1	0	1	0	0	0	2	0	1	0	5	0	0	0	0	0	1	0	0	0	7	0	0	0	5	0	0	0	0	0	3	0	1	0	0	0	1	0	0	0
ENSMUSG00000110357	2	0	1	0	0	0	4	0	3	0	3	0	3	0	0	0	1	0	4	0	0	0	3	0	3	0	0	0	0	0	4	0	2	0	0	0	0	0	0	0
ENSMUSG00000000948	5	0	13	0	16	0	29	0	2	0	19	0	0	0	11	0	0	0	9	0	12	0	0	0	29	0	0	0	19	0	0	0	2	0	45	0	0	0	0	0
ENSMUSG00000108563	10	0	52	0	0	0	0	0	0	0	12	0	17	0	33	0	23	0	0	0	0	0	0	0	59	0	0	0	2	0	0	0	0	0	0	0	0	0	9	0
ENSMUSG00000109485	10	0	12	0	96	0	0	0	0	0	13	0	37	0	0	0	0	0	27	0	17	0	22	0	39	0	0	0	24	0	0	0	0	0	34	0	22	0	0	0
ENSMUSG00000058761	0	0	0	0	0	0	7	0	266	0	0	0	0	0	0	0	0	0	43	0	0	0	0	0	0	0	0	0	0	0	0	0	1	0	0	0	53	0	0	0
ENSMUSG00000030876	0	0	0	0	0	0	0	0	0	0	0	0	0	0	1	0	41	0	11	0	0	0	0	0	0	0	2	0	74	0	0	0	0	0	0	0	0	0	0	0
ENSMUSG00000063317	0	0	0	0	0	0	0	0	0	0	10	0	0	0	59	0	0	0	87	0	0	0	3	0	0	0	0	0	90	0	7	0	0	0	0	0	0	0	0	0
ENSMUSG00000086942	11	0	65	0	528	0	0	0	170	0	135	0	98	0	0	0	75	0	51	0	123	0	43	0	0	0	4	0	132	0	46	0	71	0	0	0	93	0	0	0
ENSMUSG00000052707	0	0	0	0	0	0	0	0	4	0	18	0	0	0	0	0	0	0	2	0	0	0	0	0	0	0	0	0	2	0	0	0	0	0	0	0	21	0	3	0
ENSMUSG00000092534	2	0	14	0	0	0	11	0	0	0	0	0	0	0	0	0	5	0	5	0	19	0	13	0	0	0	0	0	4	0	0	0	0	0	0	0	6	0	0	0
ENSMUSG00000030979	2	0	8	0	0	0	0	0	9	0	5	0	17	0	9	0	0	0	0	0	0	0	6	0	0	0	0	0	11	0	0	0	6	0	0	0	12	0	0	0
ENSMUSG00000109881	26	0	2	0	17	0	0	0	0	0	30	0	0	0	0	0	0	0	0	0	0	0	0	0	23	0	0	0	19	0	18	0	24	0	0	0	0	0	0	0
ENSMUSG00000073787	0	0	0	0	0	0	97	0	0	0	0	0	0	0	0	0	20	0	27	0	0	0	0	0	41	0	0	0	0	0	44	0	0	0	0	0	0	0	6	0
ENSMUSG00000110040	0	0	24	0	70	0	0	0	0	0	0	0	0	0	33	0	41	0	0	0	0	0	0	0	0	0	0	0	26	0	31	0	26	0	0	0	71	0	9	0
ENSMUSG00000059277	7	0	0	0	0	0	47	0	15	0	30	0	10	0	4	0	6	0	6	0	0	0	12	0	10	0	0	0	10	0	9	0	23	0	15	0	10	0	0	0
ENSMUSG00000100335	1	0	0	0	3	0	0	0	4	0	4	0	0	0	0	0	0	0	0	0	0	0	3	0	3	0	0	0	0	0	1	0	0	0	0	0	2	0	0	0
ENSMUSG00000031577	8	0	0	0	0	0	0	0	0	0	0	0	0	0	0	0	0	0	0	0	33	0	27	0	0	0	0	0	0	0	24	0	0	0	0	0	59	0	10	0
ENSMUSG00000057788	0	0	8	0	0	0	0	0	11	0	1	0	0	0	0	0	0	0	3	0	4	0	0	0	0	0	0	0	3	0	0	0	0	0	2	0	0	0	0	0
ENSMUSG00000087502	26	0	155	0	538	0	0	0	0	0	232	0	781	0	133	0	275	0	112	0	97	0	423	0	1128	0	0	0	494	0	312	0	81	0	0	0	550	0	7	0
ENSMUSG00000005481	0	0	0	0	66	0	33	0	1	0	0	0	8	0	0	0	20	0	45	0	0	0	18	0	0	0	0	0	0	0	0	0	0	0	0	0	0	0	0	0
ENSMUSG00000031783	0	0	10	0	0	0	0	0	0	0	0	0	15	0	0	0	0	0	4	0	19	0	21	0	9	0	0	0	0	0	0	0	0	0	0	0	6	0	4	0
ENSMUSG00000078931	0	0	0	0	0	0	0	0	0	0	0	0	26	0	0	0	0	0	3	0	15	0	0	0	11	0	1	0	0	0	17	0	8	0	12	0	0	0	0	0
ENSMUSG00000097919	9	0	162	0	0	0	42	0	0	0	0	0	0	0	52	0	0	0	29	0	0	0	38	0	148	0	0	0	36	0	8	0	21	0	0	0	58	0	10	0
ENSMUSG00000025809	26	0	0	0	1	0	47	0	0	0	117	0	160	0	0	0	1	0	0	0	0	0	0	0	6	0	0	0	2	0	73	0	2	0	0	0	0	0	0	0
ENSMUSG00000070315	5	0	0	0	0	0	0	0	31	0	17	0	0	0	0	0	11	0	0	0	0	0	16	0	0	0	0	0	0	0	12	0	0	0	0	0	0	0	6	0
ENSMUSG00000110740	0	0	0	0	0	0	0	0	0	0	89	0	60	0	43	0	0	0	0	0	0	0	0	0	0	0	0	0	0	0	0	0	0	0	100	0	27	0	0	0
ENSMUSG00000032412	0	0	0	0	26	0	3	0	0	0	0	0	0	0	0	0	2	0	85	0	7	0	0	0	0	0	0	0	0	0	0	0	0	0	0	0	0	0	0	0
ENSMUSG00000032547	0	0	0	0	0	0	0	0	0	0	431	0	0	0	0	0	0	0	0	0	0	0	0	0	0	0	0	0	60	0	0	0	0	0	0	0	23	0	0	0
ENSMUSG00000111044	0	0	21	0	22	0	0	0	0	0	65	0	0	0	0	0	0	0	53	0	53	0	0	0	50	0	0	0	0	0	0	0	34	0	0	0	76	0	0	0
ENSMUSG00000032575	0	0	0	0	0	0	0	0	54	0	0	0	0	0	0	0	71	0	0	0	4	0	0	0	0	0	3	0	0	0	17	0	23	0	0	0	28	0	10	0
ENSMUSG00000097099	11	0	0	0	0	0	0	0	0	0	0	0	15	0	0	0	35	0	0	0	64	0	3	0	0	0	2	0	0	0	0	0	0	0	0	0	0	0	15	0
ENSMUSG00000111371	9	0	6	0	0	0	0	0	10	0	10	0	1	0	0	0	5	0	5	0	0	0	9	0	0	0	1	0	7	0	0	0	4	0	0	0	0	0	3	0
ENSMUSG00000020085	2	0	5	0	0	0	0	0	0	0	10	0	0	0	31	0	0	0	22	0	0	0	0	0	0	0	0	0	0	0	2	0	0	0	18	0	5	0	0	0
ENSMUSG00000112241	6	0	78	0	86	0	89	0	65	0	0	0	11	0	0	0	52	0	0	0	0	0	76	0	0	0	1	0	0	0	39	0	0	0	0	0	19	0	0	0
ENSMUSG00000085111	0	0	2	0	30	0	0	0	178	0	0	0	22	0	34	0	0	0	39	0	13	0	0	0	12	0	1	0	17	0	0	0	8	0	0	0	14	0	7	0
ENSMUSG00000084899	3	0	7	0	0	0	24	0	0	0	28	0	0	0	0	0	38	0	20	0	0	0	17	0	20	0	0	0	19	0	21	0	0	0	36	0	34	0	6	0
ENSMUSG00000004356	0	0	0	0	0	0	0	0	0	0	0	0	10	0	0	0	5	0	0	0	0	0	0	0	0	0	0	0	0	0	16	0	14	0	29	0	0	0	0	0
ENSMUSG00000034163	0	0	0	0	0	0	0	0	50	0	0	0	112	0	0	0	5	0	26	0	0	0	0	0	0	0	0	0	14	0	0	0	0	0	0	0	0	0	0	0
ENSMUSG00000112513	0	0	0	0	0	0	0	0	0	0	98	0	205	0	0	0	0	0	1	0	0	0	0	0	0	0	0	0	35	0	53	0	0	0	0	0	0	0	0	0
ENSMUSG00000052291	0	0	3	0	0	0	1	0	0	0	3	0	0	0	0	0	0	0	59	0	16	0	0	0	0	0	0	0	114	0	22	0	59	0	0	0	1	0	0	0
ENSMUSG00000055531	0	0	1	0	2	0	0	0	0	0	0	0	0	0	0	0	24	0	0	0	76	0	0	0	0	0	0	0	1	0	2	0	0	0	0	0	0	0	0	0
ENSMUSG00000020124	2	0	0	0	0	0	0	0	26	0	1	0	0	0	0	0	7	0	0	0	0	0	0	0	0	0	7	0	0	0	0	0	0	0	0	0	24	0	15	0
ENSMUSG00000086998	0	0	34	0	0	0	0	0	0	0	0	0	245	0	0	0	5	0	1	0	0	0	0	0	166	0	0	0	0	0	47	0	0	0	0	0	0	0	0	0
ENSMUSG00000097457	22	0	35	0	0	0	0	0	0	0	75	0	22	0	0	0	0	0	30	0	0	0	0	0	24	0	0	0	14	0	0	0	14	0	0	0	13	0	0	0
ENSMUSG00000007850	3	0	0	0	1	0	0	0	51	0	0	0	0	0	0	0	2	0	0	0	0	0	47	0	0	0	0	0	6	0	0	0	0	0	0	0	0	0	0	0
ENSMUSG00000020390	38	0	0	0	0	0	0	0	0	0	0	0	0	0	0	0	0	0	93	0	15	0	0	0	0	0	0	0	34	0	0	0	0	0	0	0	0	0	0	0
ENSMUSG00000020849	0	0	0	0	0	0	1	0	0	0	32	0	60	0	0	0	0	0	62	0	0	0	0	0	1	0	0	0	0	0	0	0	0	0	0	0	0	0	0	0
ENSMUSG00000097051	16	0	10	0	8	0	20	0	0	0	21	0	5	0	14	0	17	0	6	0	6	0	22	0	35	0	0	0	47	0	7	0	20	0	0	0	17	0	0	0
ENSMUSG00000000686	0	0	70	0	0	0	0	0	0	0	89	0	1	0	0	0	0	0	0	0	19	0	0	0	0	0	0	0	0	0	13	0	0	0	0	0	2	0	5	0
ENSMUSG00000085310	107	0	0	0	0	0	0	0	0	0	0	0	0	0	2	0	0	0	0	0	77	0	0	0	2	0	0	0	0	0	16	0	0	0	0	0	97	0	0	0
ENSMUSG00000020863	0	0	0	0	0	0	0	0	21	0	0	0	27	0	0	0	81	0	100	0	26	0	0	0	18	0	0	0	0	0	0	0	154	0	0	0	7	0	0	0
ENSMUSG00000097176	0	0	0	0	4	0	0	0	0	0	5	0	3	0	0	0	0	0	2	0	0	0	5	0	3	0	0	0	1	0	0	0	1	0	0	0	1	0	0	0
ENSMUSG00000085262	2	0	0	0	0	0	0	0	0	0	0	0	0	0	29	0	0	0	16	0	3	0	25	0	12	0	0	0	0	0	27	0	0	0	0	0	0	0	0	0
ENSMUSG00000075576	0	0	0	0	0	0	0	0	1	0	0	0	0	0	27	0	0	0	0	0	16	0	152	0	0	0	0	0	31	0	0	0	0	0	0	0	0	0	0	0
ENSMUSG00000006782	14	0	0	0	42	0	82	0	0	0	0	0	0	0	17	0	3	0	0	0	0	0	0	0	19	0	0	0	0	0	9	0	0	0	0	0	0	0	0	0
ENSMUSG00000078653	0	0	0	0	0	0	0	0	0	0	16	0	0	0	16	0	8	0	12	0	0	0	0	0	6	0	1	0	0	0	0	0	0	0	39	0	0	0	0	0
ENSMUSG00000020719	0	0	33	0	51	0	0	0	0	0	0	0	13	0	0	0	6	0	0	0	3	0	0	0	0	0	0	0	0	0	0	0	4	0	0	0	0	0	2	0
ENSMUSG00000086826	11	0	21	0	0	0	0	0	80	0	0	0	0	0	0	0	0	0	41	0	0	0	0	0	0	0	0	0	30	0	0	0	0	0	0	0	30	0	3	0
ENSMUSG00000090266	30	0	55	0	0	0	61	0	0	0	1	0	66	0	35	0	33	0	1	0	83	0	39	0	199	0	1	0	71	0	15	0	20	0	36	0	74	0	34	0
ENSMUSG00000020818	3	0	4	0	0	0	8	0	0	0	1	0	5	0	3	0	2	0	0	0	4	0	0	0	19	0	0	0	59	0	0	0	3	0	3	0	6	0	0	0
ENSMUSG00000093485	1	0	0	0	0	0	0	0	18	0	0	0	0	0	80	0	0	0	0	0	0	0	23	0	0	0	17	0	0	0	0	0	113	0	0	0	61	0	40	0
ENSMUSG00000097658	12	0	0	0	30	0	0	0	19	0	0	0	0	0	0	0	0	0	35	0	7	0	14	0	22	0	0	0	6	0	7	0	0	0	0	0	0	0	0	0
ENSMUSG00000025162	0	0	0	0	9	0	0	0	0	0	0	0	0	0	0	0	36	0	84	0	0	0	0	0	58	0	0	0	0	0	0	0	0	0	0	0	0	0	0	0
ENSMUSG00000113465	6	0	13	0	6	0	1	0	14	0	5	0	13	0	3	0	4	0	3	0	2	0	4	0	7	0	0	0	2	0	5	0	5	0	1	0	4	0	2	0
ENSMUSG00000001627	0	0	16	0	0	0	0	0	49	0	0	0	102	0	0	0	0	0	0	0	0	0	0	0	0	0	0	0	0	0	0	0	0	0	3	0	81	0	0	0
ENSMUSG00000112054	0	0	1	0	3	0	0	0	2	0	0	0	0	0	0	0	1	0	1	0	0	0	1	0	3	0	0	0	0	0	0	0	2	0	1	0	6	0	3	0
ENSMUSG00000021055	3	0	5	0	1	0	0	0	47	0	4	0	0	0	4	0	0	0	0	0	0	0	0	0	3	0	0	0	2	0	0	0	1	0	3	0	2	0	0	0
ENSMUSG00000097417	6	0	6	0	3	0	17	0	4	0	8	0	0	0	4	0	0	0	2	0	0	0	2	0	17	0	0	0	4	0	5	0	2	0	0	0	4	0	0	0
ENSMUSG00000002679	0	0	0	0	0	0	123	0	0	0	0	0	0	0	0	0	0	0	0	0	0	0	0	0	0	0	0	0	59	0	23	0	0	0	0	0	0	0	19	0
ENSMUSG00000114050	0	0	0	0	0	0	3	0	0	0	0	0	0	0	0	0	0	0	7	0	0	0	0	0	1	0	0	0	8	0	6	0	5	0	0	0	0	0	4	0
ENSMUSG00000021243	0	0	19	0	0	0	149	0	0	0	1	0	0	0	0	0	0	0	0	0	0	0	0	0	0	0	0	0	60	0	0	0	0	0	92	0	0	0	0	0
ENSMUSG00000113488	0	0	4	0	9	0	3	0	6	0	20	0	5	0	0	0	1	0	0	0	5	0	0	0	3	0	0	0	0	0	0	0	1	0	0	0	5	0	0	0
ENSMUSG00000114113	0	0	14	0	0	0	0	0	0	0	228	0	0	0	0	0	0	0	0	0	0	0	0	0	1	0	3	0	0	0	11	0	0	0	60	0	0	0	0	0
ENSMUSG00000041846	0	0	17	0	0	0	0	0	0	0	104	0	0	0	30	0	3	0	0	0	0	0	0	0	0	0	0	0	0	0	0	0	0	0	0	0	0	0	7	0
ENSMUSG00000041716	0	0	0	0	0	0	60	0	0	0	71	0	2	0	0	0	1	0	32	0	0	0	0	0	50	0	0	0	0	0	0	0	0	0	0	0	43	0	0	0
ENSMUSG00000021263	4	0	29	0	0	0	0	0	0	0	6	0	9	0	6	0	0	0	18	0	4	0	0	0	0	0	0	0	17	0	0	0	7	0	0	0	12	0	0	0
ENSMUSG00000063200	6	0	0	0	17	0	0	0	57	0	3	0	0	0	0	0	12	0	0	0	0	0	0	0	0	0	0	0	17	0	9	0	0	0	0	0	18	0	0	0
ENSMUSG00000114432	0	0	137	0	53	0	210	0	65	0	84	0	101	0	16	0	268	0	144	0	134	0	271	0	45	0	9	0	0	0	22	0	249	0	58	0	29	0	19	0
ENSMUSG00000113816	0	0	41	0	74	0	0	0	0	0	44	0	77	0	0	0	0	0	8	0	0	0	0	0	0	0	0	0	0	0	0	0	0	0	0	0	0	0	0	0
ENSMUSG00000097276	1	0	5	0	3	0	4	0	1	0	6	0	0	0	4	0	2	0	5	0	1	0	2	0	13	0	0	0	147	0	1	0	3	0	6	0	2	0	0	0
ENSMUSG00000021573	0	0	0	0	0	0	0	0	0	0	3	0	0	0	0	0	47	0	0	0	1	0	0	0	1	0	0	0	7	0	0	0	0	0	0	0	2	0	0	0
ENSMUSG00000021549	0	0	12	0	0	0	111	0	0	0	101	0	0	0	0	0	93	0	0	0	0	0	0	0	0	0	0	0	0	0	0	0	0	0	0	0	0	0	3	0
ENSMUSG00000017778	49	0	18	0	0	0	0	0	0	0	20	0	0	0	0	0	3	0	0	0	0	0	0	0	1	0	0	0	0	0	0	0	0	0	0	0	1	0	0	0
ENSMUSG00000114688	5	0	6	0	6	0	2	0	1	0	4	0	3	0	2	0	9	0	8	0	0	0	8	0	19	0	0	0	10	0	4	0	3	0	0	0	7	0	0	0
ENSMUSG00000021621	17	0	0	0	0	0	0	0	0	0	0	0	64	0	0	0	0	0	22	0	0	0	0	0	0	0	0	0	0	0	0	0	50	0	0	0	0	0	0	0
ENSMUSG00000021716	0	0	0	0	0	0	0	0	0	0	81	0	22	0	0	0	0	0	54	0	0	0	56	0	0	0	0	0	0	0	0	0	0	0	0	0	0	0	0	0
ENSMUSG00000101308	79	0	52	0	52	0	56	0	49	0	57	0	16	0	6	0	24	0	0	0	0	0	51	0	59	0	2	0	9	0	52	0	5	0	0	0	21	0	0	0
ENSMUSG00000078926	0	0	0	0	0	0	0	0	0	0	0	0	31	0	0	0	12	0	26	0	0	0	0	0	0	0	0	0	0	0	44	0	15	0	63	0	0	0	0	0
ENSMUSG00000025451	0	0	0	0	0	0	0	0	0	0	0	0	0	0	0	0	0	0	0	0	3	0	208	0	51	0	0	0	7	0	0	0	0	0	0	0	0	0	0	0
ENSMUSG00000037824	0	0	0	0	196	0	84	0	0	0	0	0	0	0	3	0	0	0	0	0	0	0	0	0	47	0	0	0	0	0	0	0	0	0	0	0	0	0	0	0
ENSMUSG00000021871	0	0	64	0	0	0	0	0	54	0	56	0	79	0	0	0	74	0	26	0	0	0	69	0	39	0	0	0	44	0	32	0	39	0	2	0	0	0	0	0
ENSMUSG00000103730	0	0	0	0	0	0	0	0	71	0	56	0	102	0	0	0	34	0	25	0	0	0	91	0	30	0	0	0	48	0	27	0	34	0	0	0	0	0	0	0
ENSMUSG00000097533	0	0	36	0	41	0	0	0	0	0	5	0	0	0	1	0	0	0	0	0	1	0	0	0	0	0	0	0	0	0	0	0	0	0	25	0	0	0	0	0
ENSMUSG00000007589	1	0	2	0	0	0	13	0	7	0	0	0	0	0	0	0	0	0	4	0	2	0	0	0	0	0	0	0	2	0	0	0	1	0	0	0	2	0	0	0
ENSMUSG00000097358	0	0	25	0	0	0	0	0	0	0	12	0	18	0	0	0	0	0	100	0	30	0	0	0	24	0	0	0	63	0	86	0	0	0	0	0	32	0	0	0
ENSMUSG00000063410	0	0	52	0	0	0	62	0	0	0	0	0	0	0	19	0	8	0	69	0	0	0	0	0	0	0	0	0	0	0	0	0	0	0	0	0	0	0	0	0
ENSMUSG00000022148	14	0	16	0	10	0	0	0	0	0	16	0	4	0	3	0	8	0	8	0	6	0	25	0	14	0	0	0	19	0	5	0	6	0	16	0	12	0	0	0
ENSMUSG00000005360	0	0	0	0	0	0	0	0	7	0	0	0	0	0	0	0	71	0	0	0	0	0	0	0	0	0	0	0	0	0	0	0	71	0	80	0	0	0	49	0
ENSMUSG00000068391	0	0	62	0	1	0	0	0	0	0	0	0	0	0	0	0	19	0	0	0	0	0	0	0	0	0	0	0	0	0	0	0	19	0	0	0	40	0	0	0
ENSMUSG00000097057	12	0	0	0	0	0	0	0	0	0	19	0	55	0	0	0	0	0	0	0	7	0	15	0	90	0	0	0	21	0	15	0	0	0	0	0	35	0	0	0
ENSMUSG00000060036	15	0	0	0	0	0	0	0	0	0	0	0	0	0	0	0	0	0	2	0	24	0	0	0	2	0	0	0	3	0	10	0	0	0	0	0	0	0	0	0
ENSMUSG00000116461	1	0	0	0	19	0	0	0	8	0	4	0	4	0	0	0	1	0	6	0	1	0	0	0	1	0	0	0	0	0	7	0	0	0	0	0	0	0	0	0
ENSMUSG00000115049	13	0	0	0	232	0	0	0	5	0	40	0	1	0	0	0	0	0	58	0	0	0	0	0	0	0	0	0	0	0	6	0	0	0	0	0	0	0	0	0
ENSMUSG00000022475	9	0	0	0	0	0	0	0	216	0	0	0	0	0	0	0	0	0	0	0	0	0	0	0	0	0	0	0	0	0	0	0	0	0	22	0	6	0	0	0
ENSMUSG00000116358	150	0	141	0	165	0	40	0	64	0	0	0	46	0	139	0	47	0	29	0	84	0	23	0	284	0	5	0	73	0	76	0	22	0	33	0	183	0	4	0
ENSMUSG00000090406	6	0	0	0	18	0	0	0	0	0	0	0	0	0	0	0	0	0	7	0	0	0	2	0	0	0	6	0	4	0	0	0	0	0	0	0	0	0	0	0
ENSMUSG00000050908	5	0	80	0	0	0	0	0	0	0	0	0	13	0	5	0	8	0	8	0	0	0	2	0	14	0	0	0	0	0	0	0	0	0	0	0	61	0	0	0
ENSMUSG00000090214	22	0	0	0	0	0	174	0	110	0	0	0	70	0	0	0	71	0	22	0	25	0	64	0	10	0	10	0	0	0	0	0	0	0	0	0	8	0	0	0
ENSMUSG00000022824	6	0	0	0	0	0	445	0	0	0	0	0	0	0	5	0	0	0	39	0	0	0	0	0	0	0	0	0	0	0	0	0	0	0	0	0	0	0	0	0
ENSMUSG00000030775	0	0	12	0	26	0	18	0	0	0	1	0	0	0	4	0	0	0	9	0	0	0	0	0	19	0	0	0	17	0	6	0	18	0	0	0	3	0	1	0
ENSMUSG00000022863	9	0	5	0	2	0	13	0	0	0	15	0	146	0	0	0	0	0	0	0	0	0	0	0	0	0	0	0	0	0	0	0	0	0	0	0	33	0	0	0
ENSMUSG00000115518	0	0	0	0	0	0	0	0	0	0	0	0	0	0	0	0	160	0	0	0	0	0	10	0	0	0	0	0	3	0	10	0	0	0	0	0	6	0	3	0
ENSMUSG00000025613	32	0	0	0	0	0	0	0	0	0	0	0	0	0	0	0	30	0	0	0	0	0	28	0	0	0	0	0	55	0	0	0	0	0	0	0	0	0	0	0
ENSMUSG00000022983	13	0	65	0	0	0	0	0	22	0	9	0	5	0	18	0	38	0	68	0	8	0	95	0	34	0	20	0	35	0	3	0	7	0	43	0	7	0	77	0
ENSMUSG00000085169	0	0	0	0	0	0	0	0	29	0	0	0	77	0	23	0	27	0	0	0	55	0	43	0	0	0	0	0	0	0	0	0	0	0	31	0	13	0	0	0
ENSMUSG00000087240	43	0	49	0	76	0	0	0	22	0	49	0	17	0	40	0	6	0	0	0	58	0	110	0	148	0	3	0	65	0	21	0	38	0	87	0	71	0	0	0
ENSMUSG00000039680	9	0	0	0	0	0	29	0	0	0	0	0	0	0	0	0	0	0	0	0	0	0	0	0	11	0	0	0	0	0	0	0	42	0	0	0	10	0	5	0
ENSMUSG00000116930	60	0	35	0	69	0	93	0	0	0	46	0	110	0	46	0	34	0	0	0	49	0	7	0	67	0	1	0	40	0	125	0	42	0	96	0	68	0	19	0
ENSMUSG00000116673	19	0	0	0	0	0	72	0	0	0	0	0	0	0	38	0	36	0	0	0	0	0	0	0	0	0	0	0	0	0	0	0	9	0	162	0	0	0	1	0
ENSMUSG00000054142	0	0	3	0	6	0	0	0	4	0	3	0	2	0	0	0	0	0	0	0	0	0	0	0	0	0	0	0	0	0	0	0	0	0	2	0	0	0	1	0
ENSMUSG00000118135	2	0	2	0	0	0	13	0	0	0	0	0	0	0	0	0	0	0	0	0	0	0	0	0	9	0	0	0	4	0	0	0	6	0	15	0	3	0	0	0
ENSMUSG00000062859	0	0	2	0	8	0	3	0	0	0	0	0	0	0	0	0	0	0	3	0	0	0	0	0	2	0	0	0	0	0	1	0	5	0	0	0	0	0	2	0
ENSMUSG00000023944	1	0	14	0	1	0	0	0	1	0	0	0	1	0	1	0	30	0	1	0	4	0	0	0	16	0	0	0	0	0	1	0	0	0	0	0	1	0	0	0
ENSMUSG00000067389	0	0	8	0	0	0	0	0	0	0	0	0	0	0	6	0	0	0	5	0	1	0	0	0	17	0	0	0	0	0	6	0	0	0	0	0	0	0	2	0
ENSMUSG00000118471	2	0	7	0	0	0	0	0	4	0	4	0	0	0	2	0	4	0	8	0	0	0	0	0	7	0	0	0	3	0	5	0	2	0	0	0	2	0	0	0
ENSMUSG00000117128	0	0	0	0	20	0	8	0	0	0	8	0	0	0	0	0	0	0	62	0	0	0	0	0	0	0	0	0	0	0	0	0	0	0	0	0	6	0	0	0
ENSMUSG00000024097	0	0	0	0	0	0	0	0	168	0	0	0	100	0	0	0	167	0	208	0	79	0	0	0	51	0	0	0	116	0	101	0	0	0	0	0	0	0	0	0
ENSMUSG00000035051	31	0	0	0	0	0	0	0	0	0	255	0	0	0	40	0	0	0	0	0	0	0	0	0	0	0	0	0	0	0	0	0	228	0	0	0	0	0	0	0
ENSMUSG00000036438	42	0	53	0	0	0	0	0	0	0	0	0	0	0	0	0	0	0	20	0	31	0	0	0	0	0	0	0	0	0	0	0	0	0	0	0	16	0	8	0
ENSMUSG00000117519	4	0	8	0	0	0	0	0	25	0	0	0	0	0	0	0	16	0	8	0	0	0	0	0	0	0	0	0	6	0	0	0	8	0	0	0	9	0	3	0
ENSMUSG00000117461	1	0	0	0	0	0	10	0	0	0	1	0	0	0	11	0	0	0	23	0	0	0	2	0	0	0	0	0	36	0	1	0	11	0	50	0	61	0	0	0
ENSMUSG00000091561	3	0	0	0	0	0	5	0	0	0	0	0	0	0	0	0	0	0	5	0	0	0	8	0	0	0	0	0	3	0	8	0	1	0	0	0	2	0	0	0
ENSMUSG00000117732	3	0	56	0	8	0	1	0	247	0	0	0	208	0	2	0	51	0	85	0	0	0	2	0	8	0	8	0	52	0	83	0	70	0	0	0	1	0	2	0
ENSMUSG00000024552	1	0	3	0	3	0	0	0	191	0	1	0	0	0	0	0	1	0	1	0	0	0	1	0	1	0	0	0	0	0	0	0	0	0	0	0	0	0	0	0
ENSMUSG00000034391	41	0	0	0	0	0	0	0	0	0	0	0	0	0	0	0	0	0	78	0	0	0	0	0	0	0	0	0	25	0	0	0	0	0	0	0	17	0	0	0
ENSMUSG00000093772	16	0	49	0	114	0	0	0	79	0	0	0	0	0	5	0	75	0	0	0	0	0	0	0	0	0	0	0	1	0	0	0	94	0	0	0	25	0	0	0
ENSMUSG00000025209	0	0	4	0	22	0	0	0	0	0	0	0	0	0	0	0	9	0	4	0	0	0	13	0	5	0	0	0	0	0	6	0	4	0	8	0	8	0	0	0
ENSMUSG00000025220	24	0	0	0	0	0	0	0	0	0	0	0	0	0	0	0	0	0	0	0	7	0	0	0	17	0	0	0	16	0	0	0	27	0	0	0	26	0	54	0
ENSMUSG00000033033	0	0	18	0	0	0	0	0	0	0	0	0	0	0	0	0	28	0	0	0	0	0	7	0	0	0	8	0	0	0	0	0	16	0	0	0	0	0	0	0
ENSMUSG00000097990	0	0	0	0	0	0	0	0	0	0	0	0	0	0	8	0	8	0	0	0	13	0	0	0	26	0	0	0	0	0	0	0	29	0	0	0	0	0	0	0
