# Supplementary material for: Allele-specific differential regulation of monoallelically expressed autosomal genes in the cardiac lineage
Source: Nat Commun. 2022 Oct 10;13:5984. doi: 10.1038/s41467-022-33722-x (PMC9550772; doi:10.1038/s41467-022-33722-x)
Supplement: Supplementary file 13 — Source Data [file 41467_2022_33722_MOESM13_ESM.zip › Source Data 32.txt]

Gene	File1B	File1C	File2B	File2C	File3B	File3C	File4B	File4C	File5B	File5C	File6B	File6C	File7B	File7C	File8B	File8C	File9B	File9C	File10B	File10C	File11B	File11C	File12B	File12C	File13B	File13C	File14B	File14C	File15B	File15C	File16B	File16C	File17B	File17C	File18B	File18C	File19B	File19C	File20B	File20C
ENSMUSG00000033845	0	3	0	1	0	3	0	0	0	14	0	0	0	0	0	0	0	3	0	24	0	6	0	0	0	1	0	0	0	6	0	0	0	3	0	0	0	2	0	0
ENSMUSG00000067795	0	127	0	102	0	52	0	55	0	97	0	110	0	72	0	41	0	128	0	79	0	100	0	84	0	121	0	1	0	106	0	35	0	30	0	41	0	53	0	40
ENSMUSG00000079658	0	6	0	8	0	4	0	1	0	2	0	0	0	5	0	0	0	8	0	1	0	3	0	7	0	2	0	0	0	2	0	0	0	6	0	0	0	0	0	0
ENSMUSG00000026117	0	0	0	0	0	0	0	0	0	0	0	0	0	8	0	0	0	0	0	0	0	0	0	9	0	28	0	0	0	12	0	6	0	14	0	0	0	22	0	0
ENSMUSG00000026113	0	35	0	0	0	0	0	0	0	0	0	0	0	0	0	61	0	0	0	0	0	0	0	85	0	0	0	8	0	63	0	26	0	64	0	0	0	1	0	0
ENSMUSG00000091844	0	6	0	23	0	24	0	0	0	0	0	18	0	11	0	0	0	13	0	92	0	0	0	0	0	0	0	0	0	0	0	0	0	0	0	0	0	0	0	0
ENSMUSG00000062939	0	0	0	3	0	5	0	0	0	7	0	2	0	1	0	3	0	0	0	1	0	1	0	1	0	1	0	0	0	27	0	1	0	3	0	2	0	2	0	1
ENSMUSG00000026098	0	55	0	0	0	0	0	0	0	0	0	1	0	0	0	85	0	23	0	0	0	0	0	0	0	0	0	0	0	27	0	0	0	0	0	69	0	88	0	0
ENSMUSG00000079554	0	61	0	32	0	93	0	94	0	82	0	22	0	60	0	9	0	135	0	130	0	1	0	0	0	11	0	0	0	210	0	135	0	0	0	185	0	35	0	7
ENSMUSG00000072295	0	33	0	16	0	0	0	0	0	0	0	0	0	0	0	0	0	0	0	100	0	0	0	77	0	0	0	0	0	0	0	0	0	90	0	0	0	0	0	0
ENSMUSG00000087561	0	30	0	20	0	0	0	0	0	33	0	41	0	0	0	0	0	8	0	0	0	0	0	0	0	3	0	0	0	4	0	14	0	0	0	0	0	5	0	0
ENSMUSG00000087213	0	0	0	0	0	0	0	0	0	80	0	0	0	22	0	18	0	45	0	0	0	0	0	0	0	0	0	0	0	0	0	0	0	5	0	0	0	29	0	11
ENSMUSG00000039342	0	33	0	34	0	22	0	18	0	143	0	15	0	20	0	30	0	28	0	28	0	5	0	27	0	48	0	1	0	16	0	9	0	12	0	7	0	8	0	10
ENSMUSG00000026204	0	6	0	0	0	1	0	1	0	0	0	0	0	0	0	32	0	0	0	41	0	0	0	21	0	0	0	0	0	5	0	19	0	0	0	0	0	0	0	8
ENSMUSG00000032908	0	0	0	29	0	0	0	0	0	35	0	0	0	0	0	0	0	0	0	41	0	126	0	0	0	5	0	3	0	45	0	4	0	0	0	0	0	28	0	0
ENSMUSG00000026245	0	0	0	41	0	0	0	0	0	0	0	0	0	0	0	0	0	0	0	22	0	41	0	0	0	0	0	0	0	12	0	0	0	0	0	0	0	13	0	1
ENSMUSG00000054702	0	69	0	0	0	3	0	0	0	90	0	0	0	0	0	1	0	0	0	0	0	0	0	0	0	67	0	3	0	21	0	115	0	0	0	0	0	96	0	46
ENSMUSG00000079465	0	33	0	33	0	18	0	0	0	0	0	56	0	0	0	32	0	61	0	7	0	0	0	0	0	24	0	1	0	45	0	0	0	25	0	139	0	90	0	0
ENSMUSG00000097564	0	44	0	0	0	34	0	0	0	0	0	90	0	0	0	32	0	69	0	13	0	0	0	0	0	0	0	0	0	37	0	1	0	32	0	167	0	134	0	3
ENSMUSG00000036766	0	34	0	12	0	0	0	0	0	2	0	148	0	57	0	0	0	17	0	41	0	0	0	110	0	29	0	2	0	7	0	41	0	67	0	0	0	54	0	7
ENSMUSG00000026226	0	16	0	22	0	44	0	0	0	109	0	0	0	0	0	0	0	20	0	37	0	0	0	0	0	27	0	0	0	0	0	21	0	0	0	0	0	31	0	0
ENSMUSG00000087538	0	132	0	113	0	95	0	89	0	33	0	38	0	84	0	76	0	106	0	104	0	141	0	0	0	347	0	3	0	78	0	15	0	77	0	65	0	148	0	65
ENSMUSG00000026247	0	0	0	1	0	0	0	0	0	0	0	2	0	0	0	0	0	5	0	2	0	0	0	6	0	2	0	0	0	3	0	0	0	0	0	8	0	1	0	0
ENSMUSG00000026288	0	0	0	11	0	151	0	0	0	3	0	0	0	0	0	0	0	14	0	98	0	0	0	4	0	90	0	0	0	0	0	6	0	0	0	0	0	3	0	0
ENSMUSG00000036206	0	0	0	0	0	59	0	3	0	1	0	45	0	0	0	0	0	0	0	0	0	0	0	0	0	1	0	0	0	17	0	3	0	0	0	0	0	0	0	0
ENSMUSG00000026307	0	70	0	1	0	0	0	0	0	0	0	0	0	0	0	0	0	0	0	4	0	0	0	0	0	8	0	0	0	7	0	10	0	0	0	0	0	3	0	8
ENSMUSG00000049515	0	0	0	4	0	0	0	0	0	0	0	0	0	0	0	0	0	0	0	34	0	0	0	0	0	2	0	0	0	5	0	7	0	20	0	0	0	3	0	0
ENSMUSG00000026275	0	1	0	12	0	0	0	0	0	0	0	19	0	0	0	0	0	0	0	26	0	0	0	42	0	32	0	0	0	0	0	0	0	14	0	0	0	0	0	0
ENSMUSG00000026279	0	7	0	62	0	0	0	0	0	27	0	22	0	14	0	49	0	0	0	71	0	62	0	7	0	60	0	0	0	70	0	6	0	60	0	25	0	32	0	22
ENSMUSG00000101952	0	4	0	20	0	0	0	0	0	37	0	14	0	14	0	40	0	0	0	22	0	16	0	0	0	17	0	0	0	35	0	11	0	6	0	8	0	5	0	13
ENSMUSG00000026333	0	0	0	7	0	0	0	0	0	0	0	0	0	0	0	0	0	33	0	18	0	58	0	1	0	4	0	0	0	40	0	0	0	0	0	36	0	15	0	0
ENSMUSG00000026387	0	77	0	122	0	83	0	92	0	196	0	18	0	37	0	83	0	23	0	32	0	60	0	62	0	125	0	4	0	122	0	25	0	178	0	89	0	84	0	25
ENSMUSG00000026339	0	5	0	0	0	97	0	0	0	9	0	14	0	4	0	0	0	0	0	58	0	13	0	5	0	28	0	0	0	0	0	11	0	7	0	0	0	17	0	0
ENSMUSG00000051590	0	10	0	0	0	0	0	0	0	0	0	23	0	0	0	12	0	0	0	0	0	0	0	0	0	30	0	0	0	0	0	1	0	0	0	0	0	85	0	0
ENSMUSG00000026430	0	0	0	7	0	0	0	0	0	0	0	14	0	46	0	106	0	25	0	0	0	0	0	0	0	0	0	2	0	19	0	20	0	0	0	38	0	65	0	0
ENSMUSG00000013275	0	15	0	5	0	0	0	0	0	33	0	1	0	0	0	41	0	1	0	0	0	25	0	0	0	43	0	0	0	45	0	2	0	0	0	17	0	13	0	15
ENSMUSG00000026443	0	0	0	0	0	0	0	0	0	0	0	0	0	5	0	0	0	0	0	9	0	65	0	92	0	0	0	4	0	0	0	0	0	0	0	27	0	83	0	0
ENSMUSG00000026458	0	48	0	77	0	63	0	0	0	0	0	39	0	31	0	0	0	62	0	31	0	0	0	48	0	56	0	0	0	0	0	14	0	0	0	0	0	0	0	10
ENSMUSG00000042793	0	0	0	0	0	0	0	0	0	119	0	48	0	118	0	5	0	39	0	0	0	0	0	57	0	46	0	0	0	4	0	9	0	5	0	0	0	0	0	0
ENSMUSG00000048096	0	2	0	0	0	128	0	21	0	1	0	0	0	18	0	9	0	103	0	1	0	0	0	1	0	24	0	0	0	10	0	48	0	48	0	3	0	109	0	0
ENSMUSG00000033898	0	4	0	2	0	7	0	0	0	6	0	0	0	0	0	2	0	0	0	4	0	1	0	5	0	13	0	0	0	10	0	0	0	13	0	0	0	2	0	0
ENSMUSG00000033849	0	10	0	14	0	0	0	23	0	78	0	0	0	0	0	3	0	6	0	0	0	0	0	0	0	6	0	0	0	20	0	4	0	0	0	15	0	74	0	0
ENSMUSG00000097754	0	6	0	0	0	0	0	0	0	1	0	3	0	0	0	3	0	4	0	0	0	0	0	1	0	3	0	1	0	0	0	0	0	3	0	0	0	4	0	0
ENSMUSG00000099447	0	0	0	38	0	0	0	119	0	0	0	0	0	0	0	65	0	49	0	0	0	70	0	63	0	0	0	0	0	11	0	0	0	0	0	0	0	0	0	0
ENSMUSG00000032649	0	7	0	64	0	0	0	0	0	0	0	124	0	98	0	5	0	0	0	0	0	0	0	62	0	0	0	0	0	154	0	168	0	70	0	270	0	42	0	0
ENSMUSG00000042751	0	3	0	26	0	243	0	0	0	10	0	0	0	94	0	4	0	0	0	4	0	0	0	1	0	10	0	0	0	24	0	1	0	0	0	61	0	2	0	3
ENSMUSG00000042641	0	0	0	3	0	0	0	0	0	0	0	5	0	0	0	0	0	50	0	4	0	2	0	19	0	71	0	0	0	65	0	25	0	5	0	0	0	0	0	0
ENSMUSG00000096950	0	4	0	4	0	0	0	0	0	11	0	0	0	29	0	0	0	0	0	0	0	0	0	0	0	47	0	0	0	0	0	0	0	18	0	4	0	3	0	50
ENSMUSG00000026602	0	0	0	7	0	0	0	1	0	0	0	0	0	0	0	0	0	0	0	59	0	0	0	0	0	64	0	0	0	3	0	48	0	0	0	1	0	0	0	0
ENSMUSG00000026601	0	15	0	7	0	0	0	0	0	0	0	0	0	0	0	0	0	0	0	44	0	0	0	0	0	1	0	0	0	72	0	0	0	1	0	0	0	0	0	7
ENSMUSG00000033557	0	16	0	6	0	3	0	0	0	9	0	0	0	0	0	40	0	68	0	0	0	12	0	0	0	89	0	0	0	74	0	58	0	5	0	0	0	24	0	26
ENSMUSG00000101768	0	27	0	0	0	0	0	0	0	0	0	0	0	90	0	8	0	61	0	151	0	0	0	0	0	46	0	0	0	19	0	19	0	0	0	0	0	0	0	0
ENSMUSG00000026589	0	0	0	0	0	5	0	1	0	9	0	2	0	0	0	0	0	4	0	1	0	0	0	1	0	0	0	0	0	0	0	5	0	0	0	0	0	1	0	1
ENSMUSG00000026725	0	6	0	28	0	42	0	31	0	65	0	56	0	4	0	44	0	41	0	0	0	15	0	33	0	26	0	0	0	77	0	26	0	0	0	0	0	3	0	8
ENSMUSG00000026696	0	0	0	8	0	17	0	0	0	0	0	0	0	20	0	7	0	0	0	0	0	13	0	20	0	45	0	2	0	102	0	10	0	3	0	0	0	7	0	4
ENSMUSG00000026579	0	5	0	9	0	0	0	0	0	40	0	0	0	0	0	0	0	0	0	35	0	67	0	4	0	9	0	0	0	0	0	41	0	40	0	6	0	0	0	0
ENSMUSG00000093538	0	31	0	153	0	0	0	2	0	79	0	41	0	0	0	21	0	60	0	7	0	0	0	1	0	25	0	3	0	45	0	0	0	0	0	59	0	68	0	32
ENSMUSG00000026674	0	47	0	0	0	0	0	7	0	34	0	3	0	0	0	0	0	79	0	0	0	65	0	38	0	8	0	0	0	119	0	0	0	0	0	0	0	0	0	41
ENSMUSG00000038473	0	10	0	0	0	0	0	38	0	0	0	0	0	0	0	0	0	0	0	15	0	0	0	1	0	1	0	0	0	0	0	1	0	0	0	1	0	0	0	0
ENSMUSG00000005674	0	0	0	0	0	0	0	0	0	0	0	0	0	0	0	0	0	12	0	0	0	7	0	0	0	11	0	0	0	4	0	0	0	12	0	0	0	6	0	3
ENSMUSG00000013593	0	23	0	10	0	0	0	0	0	13	0	0	0	0	0	23	0	0	0	0	0	23	0	0	0	9	0	0	0	6	0	8	0	0	0	0	0	4	0	6
ENSMUSG00000026556	0	0	0	87	0	0	0	0	0	0	0	0	0	0	0	0	0	0	0	0	0	16	0	0	0	0	0	0	0	10	0	15	0	24	0	0	0	0	0	0
ENSMUSG00000085184	0	5	0	0	0	3	0	0	0	1	0	0	0	0	0	1	0	0	0	0	0	0	0	0	0	7	0	0	0	3	0	1	0	0	0	2	0	3	0	0
ENSMUSG00000026527	0	22	0	0	0	0	0	139	0	0	0	0	0	65	0	0	0	0	0	61	0	86	0	11	0	0	0	0	0	55	0	0	0	2	0	116	0	0	0	0
ENSMUSG00000091476	0	0	0	0	0	1	0	0	0	0	0	0	0	0	0	0	0	0	0	119	0	0	0	90	0	0	0	0	0	28	0	0	0	0	0	0	0	25	0	0
ENSMUSG00000026499	0	30	0	46	0	0	0	12	0	0	0	166	0	0	0	26	0	6	0	50	0	0	0	1	0	0	0	0	0	13	0	7	0	30	0	9	0	11	0	0
ENSMUSG00000026519	0	0	0	0	0	2	0	0	0	18	0	2	0	0	0	0	0	1	0	0	0	0	0	0	0	31	0	0	0	0	0	60	0	0	0	0	0	0	0	14
ENSMUSG00000038776	0	10	0	1	0	0	0	0	0	42	0	0	0	0	0	10	0	0	0	0	0	0	0	0	0	90	0	0	0	15	0	1	0	0	0	0	0	24	0	0
ENSMUSG00000047369	0	117	0	97	0	0	0	0	0	0	0	43	0	0	0	0	0	9	0	17	0	40	0	0	0	41	0	4	0	43	0	54	0	16	0	143	0	10	0	0
ENSMUSG00000092578	0	0	0	0	0	33	0	1	0	21	0	10	0	0	0	0	0	6	0	24	0	0	0	10	0	14	0	0	0	0	0	12	0	0	0	3	0	3	0	0
ENSMUSG00000026611	0	0	0	5	0	0	0	0	0	0	0	19	0	90	0	0	0	235	0	1	0	0	0	10	0	0	0	0	0	0	0	25	0	0	0	0	0	0	0	0
ENSMUSG00000026623	0	9	0	0	0	29	0	24	0	0	0	32	0	31	0	0	0	1	0	0	0	0	0	0	0	0	0	0	0	7	0	0	0	0	0	0	0	0	0	0
ENSMUSG00000026662	0	8	0	18	0	0	0	0	0	34	0	0	0	17	0	0	0	9	0	31	0	9	0	0	0	7	0	0	0	23	0	0	0	0	0	0	0	16	0	0
ENSMUSG00000025817	0	0	0	175	0	0	0	0	0	0	0	0	0	0	0	47	0	26	0	0	0	0	0	0	0	97	0	0	0	0	0	49	0	20	0	49	0	27	0	0
ENSMUSG00000037197	0	2	0	2	0	10	0	0	0	21	0	24	0	20	0	3	0	9	0	14	0	0	0	6	0	24	0	3	0	6	0	22	0	0	0	0	0	15	0	0
ENSMUSG00000026727	0	6	0	47	0	0	0	222	0	132	0	50	0	39	0	0	0	51	0	207	0	3	0	22	0	29	0	0	0	112	0	26	0	0	0	0	0	31	0	0
ENSMUSG00000026974	0	29	0	2	0	1	0	0	0	0	0	0	0	20	0	0	0	2	0	68	0	0	0	47	0	0	0	0	0	7	0	5	0	8	0	4	0	0	0	0
ENSMUSG00000026942	0	0	0	7	0	0	0	9	0	7	0	10	0	3	0	0	0	5	0	4	0	6	0	0	0	26	0	0	0	15	0	6	0	23	0	4	0	10	0	0
ENSMUSG00000026930	0	14	0	21	0	0	0	0	0	24	0	16	0	20	0	8	0	0	0	0	0	0	0	0	0	0	0	0	0	0	0	8	0	0	0	0	0	0	0	0
ENSMUSG00000086779	0	0	0	0	0	94	0	0	0	0	0	31	0	11	0	0	0	0	0	32	0	0	0	0	0	34	0	0	0	19	0	0	0	0	0	0	0	10	0	0
ENSMUSG00000036281	0	2	0	15	0	19	0	0	0	0	0	3	0	4	0	16	0	18	0	5	0	6	0	0	0	6	0	0	0	5	0	1	0	38	0	0	0	2	0	0
ENSMUSG00000026917	0	0	0	35	0	0	0	0	0	146	0	2	0	0	0	0	0	18	0	0	0	6	0	1	0	14	0	0	0	31	0	0	0	0	0	0	0	0	0	23
ENSMUSG00000026837	0	0	0	6	0	0	0	0	0	0	0	38	0	0	0	0	0	0	0	0	0	0	0	0	0	0	0	0	0	0	0	0	0	0	0	124	0	13	0	5
ENSMUSG00000079502	0	0	0	23	0	0	0	0	0	0	0	0	0	0	0	0	0	39	0	22	0	94	0	0	0	0	0	0	0	6	0	0	0	0	0	0	0	16	0	0
ENSMUSG00000054766	0	0	0	7	0	0	0	0	0	4	0	20	0	0	0	4	0	0	0	62	0	7	0	0	0	0	0	0	0	0	0	0	0	0	0	0	0	2	0	0
ENSMUSG00000026858	0	6	0	0	0	11	0	39	0	0	0	0	0	0	0	0	0	23	0	0	0	0	0	0	0	34	0	0	0	33	0	15	0	0	0	0	0	0	0	9
ENSMUSG00000044320	0	8	0	10	0	0	0	4	0	0	0	0	0	0	0	0	0	57	0	0	0	0	0	0	0	73	0	0	0	0	0	0	0	0	0	0	0	47	0	0
ENSMUSG00000026854	0	0	0	11	0	0	0	0	0	3	0	0	0	0	0	0	0	0	0	0	0	0	0	4	0	0	0	3	0	34	0	5	0	0	0	41	0	0	0	0
ENSMUSG00000009566	0	0	0	5	0	0	0	7	0	0	0	14	0	4	0	0	0	0	0	8	0	2	0	2	0	0	0	0	0	3	0	0	0	5	0	25	0	2	0	0
ENSMUSG00000070953	0	0	0	6	0	0	0	0	0	0	0	5	0	0	0	0	0	0	0	0	0	30	0	0	0	13	0	0	0	0	0	0	0	0	0	3	0	11	0	8
ENSMUSG00000026890	0	8	0	70	0	0	0	0	0	0	0	94	0	0	0	65	0	54	0	0	0	0	0	92	0	81	0	0	0	59	0	21	0	0	0	0	0	0	0	0
ENSMUSG00000026749	0	57	0	50	0	0	0	51	0	35	0	0	0	5	0	21	0	44	0	26	0	4	0	29	0	19	0	3	0	24	0	39	0	23	0	224	0	22	0	0
ENSMUSG00000026971	0	5	0	59	0	73	0	1	0	68	0	0	0	28	0	4	0	52	0	0	0	48	0	43	0	41	0	0	0	48	0	83	0	24	0	0	0	26	0	13
ENSMUSG00000075307	0	0	0	0	0	0	0	0	0	7	0	5	0	0	0	2	0	0	0	0	0	2	0	0	0	3	0	0	0	0	0	0	0	6	0	0	0	2	0	3
ENSMUSG00000041762	0	0	0	30	0	77	0	2	0	0	0	0	0	142	0	0	0	40	0	0	0	0	0	59	0	37	0	0	0	0	0	0	0	0	0	0	0	0	0	0
ENSMUSG00000075270	0	2	0	104	0	97	0	0	0	0	0	0	0	0	0	0	0	0	0	0	0	0	0	10	0	0	0	0	0	0	0	0	0	0	0	0	0	49	0	0
ENSMUSG00000085335	0	0	0	0	0	0	0	0	0	50	0	2	0	6	0	0	0	0	0	0	0	1	0	0	0	40	0	0	0	0	0	0	0	0	0	0	0	0	0	21
ENSMUSG00000027072	0	5	0	24	0	0	0	0	0	0	0	0	0	0	0	0	0	0	0	7	0	0	0	18	0	25	0	0	0	10	0	20	0	0	0	0	0	11	0	8
ENSMUSG00000086969	0	0	0	0	0	219	0	74	0	1	0	0	0	0	0	0	0	62	0	44	0	59	0	71	0	0	0	0	0	0	0	402	0	0	0	0	0	63	0	0
ENSMUSG00000027165	0	0	0	0	0	2	0	0	0	0	0	0	0	0	0	0	0	1	0	0	0	0	0	94	0	6	0	0	0	70	0	8	0	0	0	0	0	2	0	0
ENSMUSG00000087185	0	0	0	0	0	0	0	0	0	0	0	153	0	0	0	0	0	90	0	94	0	0	0	64	0	7	0	0	0	0	0	0	0	0	0	0	0	0	0	34
ENSMUSG00000070794	0	56	0	0	0	64	0	0	0	0	0	1	0	0	0	67	0	52	0	1	0	33	0	27	0	37	0	0	0	32	0	30	0	70	0	0	0	49	0	50
ENSMUSG00000084756	0	60	0	0	0	50	0	77	0	0	0	145	0	64	0	0	0	13	0	0	0	143	0	16	0	0	0	0	0	41	0	67	0	44	0	0	0	99	0	0
ENSMUSG00000055312	0	0	0	0	0	0	0	0	0	50	0	78	0	0	0	43	0	45	0	13	0	0	0	0	0	0	0	0	0	68	0	0	0	39	0	49	0	0	0	16
ENSMUSG00000086029	0	0	0	0	0	0	0	0	0	0	0	1	0	18	0	0	0	0	0	62	0	0	0	0	0	0	0	0	0	6	0	75	0	0	0	62	0	11	0	0
ENSMUSG00000050199	0	16	0	32	0	0	0	0	0	4	0	0	0	0	0	18	0	0	0	0	0	21	0	0	0	25	0	0	0	44	0	0	0	0	0	0	0	27	0	2
ENSMUSG00000045838	0	6	0	6	0	0	0	0	0	0	0	0	0	0	0	0	0	0	0	0	0	0	0	0	0	25	0	0	0	0	0	11	0	0	0	6	0	22	0	0
ENSMUSG00000048647	0	47	0	7	0	189	0	0	0	0	0	2	0	0	0	0	0	92	0	11	0	4	0	2	0	94	0	0	0	41	0	83	0	89	0	0	0	59	0	22
ENSMUSG00000033902	0	0	0	0	0	0	0	0	0	0	0	0	0	77	0	0	0	0	0	44	0	27	0	0	0	0	0	0	0	0	0	50	0	0	0	0	0	26	0	13
ENSMUSG00000070719	0	9	0	0	0	0	0	54	0	0	0	66	0	0	0	0	0	0	0	0	0	0	0	0	0	0	0	0	0	0	0	0	0	28	0	50	0	0	0	0
ENSMUSG00000062646	0	47	0	0	0	0	0	0	0	0	0	36	0	0	0	38	0	0	0	0	0	0	0	34	0	78	0	3	0	38	0	46	0	0	0	0	0	31	0	0
ENSMUSG00000027288	0	62	0	2	0	0	0	4	0	1	0	156	0	1	0	36	0	136	0	65	0	92	0	192	0	0	0	0	0	92	0	42	0	74	0	5	0	0	0	0
ENSMUSG00000033526	0	6	0	9	0	0	0	27	0	0	0	26	0	28	0	0	0	17	0	31	0	0	0	18	0	2	0	0	0	52	0	28	0	33	0	23	0	24	0	17
ENSMUSG00000000308	0	1	0	3	0	0	0	2	0	0	0	1	0	1	0	16	0	3	0	3	0	0	0	1	0	2	0	0	0	3	0	4	0	8	0	1	0	3	0	0
ENSMUSG00000033498	0	24	0	38	0	85	0	83	0	30	0	88	0	84	0	38	0	72	0	41	0	38	0	36	0	61	0	3	0	52	0	33	0	24	0	8	0	92	0	29
ENSMUSG00000033486	0	0	0	0	0	38	0	1	0	0	0	1	0	3	0	0	0	0	0	0	0	0	0	0	0	0	0	0	0	2	0	16	0	0	0	0	0	1	0	8
ENSMUSG00000079071	0	8	0	1	0	0	0	0	0	3	0	0	0	0	0	62	0	37	0	0	0	0	0	25	0	31	0	0	0	1	0	0	0	0	0	0	0	0	0	5
ENSMUSG00000027202	0	106	0	150	0	0	0	0	0	249	0	67	0	35	0	27	0	1	0	31	0	88	0	0	0	0	0	6	0	79	0	15	0	123	0	203	0	115	0	78
ENSMUSG00000027203	0	0	0	66	0	0	0	0	0	0	0	0	0	0	0	0	0	0	0	46	0	0	0	0	0	0	0	0	0	28	0	0	0	3	0	33	0	13	0	0
ENSMUSG00000027209	0	8	0	41	0	0	0	0	0	74	0	0	0	0	0	0	0	0	0	0	0	27	0	0	0	88	0	0	0	0	0	0	0	0	0	0	0	0	0	0
ENSMUSG00000027208	0	6	0	48	0	0	0	0	0	82	0	0	0	0	0	0	0	0	0	0	0	40	0	0	0	92	0	0	0	0	0	0	0	0	0	0	0	0	0	0
ENSMUSG00000097458	0	14	0	0	0	0	0	0	0	0	0	0	0	29	0	0	0	109	0	23	0	0	0	0	0	0	0	0	0	0	0	0	0	0	0	0	0	13	0	0
ENSMUSG00000027359	0	0	0	4	0	0	0	0	0	0	0	0	0	0	0	0	0	1	0	19	0	36	0	0	0	5	0	0	0	48	0	0	0	0	0	0	0	0	0	0
ENSMUSG00000034850	0	11	0	0	0	35	0	0	0	0	0	29	0	0	0	0	0	0	0	0	0	0	0	0	0	91	0	0	0	36	0	99	0	0	0	0	0	12	0	0
ENSMUSG00000027380	0	34	0	0	0	66	0	0	0	8	0	4	0	0	0	0	0	0	0	1	0	0	0	1	0	0	0	0	0	0	0	19	0	0	0	1	0	31	0	0
ENSMUSG00000053552	0	2	0	39	0	0	0	0	0	0	0	25	0	127	0	49	0	0	0	33	0	0	0	165	0	159	0	0	0	1	0	46	0	5	0	51	0	1	0	0
ENSMUSG00000079043	0	0	0	0	0	0	0	0	0	0	0	41	0	2	0	8	0	65	0	22	0	0	0	83	0	2	0	0	0	0	0	0	0	0	0	4	0	0	0	0
ENSMUSG00000027318	0	6	0	10	0	0	0	53	0	24	0	0	0	0	0	0	0	32	0	4	0	33	0	3	0	23	0	0	0	5	0	23	0	0	0	14	0	18	0	0
ENSMUSG00000068264	0	3	0	20	0	0	0	0	0	0	0	52	0	0	0	0	0	21	0	0	0	0	0	0	0	9	0	0	0	1	0	0	0	3	0	0	0	0	0	0
ENSMUSG00000037523	0	52	0	33	0	4	0	28	0	11	0	38	0	5	0	49	0	35	0	18	0	10	0	7	0	48	0	0	0	77	0	29	0	18	0	46	0	58	0	6
ENSMUSG00000086756	0	46	0	38	0	0	0	7	0	220	0	0	0	0	0	110	0	118	0	33	0	0	0	0	0	190	0	0	0	131	0	28	0	0	0	22	0	69	0	2
ENSMUSG00000044991	0	0	0	14	0	0	0	0	0	3	0	26	0	0	0	0	0	16	0	0	0	0	0	0	0	75	0	0	0	43	0	0	0	0	0	68	0	14	0	0
ENSMUSG00000027420	0	18	0	48	0	160	0	3	0	371	0	3	0	211	0	62	0	40	0	179	0	20	0	1	0	63	0	7	0	372	0	69	0	391	0	182	0	79	0	0
ENSMUSG00000074758	0	0	0	15	0	0	0	23	0	0	0	10	0	14	0	7	0	0	0	0	0	0	0	0	0	58	0	0	0	0	0	0	0	38	0	0	0	7	0	0
ENSMUSG00000037259	0	0	0	0	0	0	0	0	0	5	0	0	0	0	0	0	0	0	0	44	0	0	0	0	0	0	0	0	0	66	0	7	0	38	0	0	0	8	0	15
ENSMUSG00000001768	0	12	0	12	0	0	0	0	0	25	0	75	0	0	0	19	0	22	0	105	0	93	0	0	0	101	0	0	0	70	0	33	0	20	0	0	0	86	0	10
ENSMUSG00000037143	0	0	0	0	0	0	0	0	0	42	0	0	0	0	0	0	0	0	0	0	0	0	0	4	0	2	0	0	0	394	0	7	0	3	0	0	0	17	0	0
ENSMUSG00000087495	0	7	0	7	0	43	0	0	0	28	0	20	0	0	0	0	0	28	0	0	0	10	0	0	0	34	0	0	0	9	0	9	0	12	0	0	0	8	0	1
ENSMUSG00000086659	0	39	0	37	0	18	0	253	0	2	0	1	0	67	0	69	0	81	0	43	0	31	0	127	0	77	0	0	0	26	0	73	0	32	0	75	0	70	0	13
ENSMUSG00000074698	0	10	0	0	0	55	0	12	0	0	0	0	0	0	0	0	0	0	0	0	0	17	0	0	0	0	0	0	0	0	0	25	0	0	0	0	0	17	0	0
ENSMUSG00000074673	0	0	0	0	0	43	0	0	0	0	0	53	0	1	0	0	0	1	0	0	0	32	0	0	0	40	0	0	0	0	0	0	0	0	0	0	0	0	0	0
ENSMUSG00000003283	0	18	0	0	0	4	0	0	0	0	0	0	0	0	0	0	0	7	0	0	0	0	0	11	0	0	0	0	0	71	0	0	0	56	0	0	0	0	0	5
ENSMUSG00000027478	0	44	0	57	0	132	0	234	0	3	0	4	0	32	0	102	0	179	0	40	0	92	0	253	0	129	0	0	0	178	0	148	0	160	0	83	0	149	0	0
ENSMUSG00000082079	0	50	0	67	0	36	0	32	0	110	0	92	0	37	0	31	0	41	0	20	0	23	0	48	0	113	0	0	0	118	0	42	0	23	0	46	0	54	0	7
ENSMUSG00000000876	0	0	0	0	0	0	0	0	0	0	0	5	0	13	0	0	0	4	0	0	0	0	0	6	0	6	0	2	0	0	0	0	0	0	0	0	0	10	0	0
ENSMUSG00000027605	0	5	0	0	0	0	0	27	0	0	0	0	0	0	0	0	0	28	0	9	0	0	0	0	0	0	0	0	0	0	0	44	0	43	0	0	0	75	0	0
ENSMUSG00000038312	0	11	0	28	0	0	0	71	0	26	0	0	0	43	0	17	0	0	0	0	0	58	0	58	0	0	0	0	0	36	0	0	0	60	0	0	0	32	0	10
ENSMUSG00000013338	0	22	0	30	0	25	0	160	0	34	0	43	0	66	0	38	0	36	0	76	0	0	0	13	0	0	0	1	0	7	0	4	0	0	0	30	0	8	0	0
ENSMUSG00000067745	0	0	0	17	0	2	0	5	0	0	0	8	0	0	0	5	0	7	0	3	0	0	0	5	0	18	0	0	0	7	0	4	0	8	0	0	0	5	0	0
ENSMUSG00000074607	0	79	0	0	0	0	0	0	0	11	0	1	0	4	0	0	0	0	0	113	0	20	0	0	0	0	0	0	0	72	0	0	0	7	0	0	0	98	0	0
ENSMUSG00000046840	0	470	0	70	0	277	0	1570	0	107	0	1048	0	1025	0	121	0	76	0	572	0	222	0	402	0	0	0	19	0	455	0	771	0	186	0	84	0	445	0	149
ENSMUSG00000017950	0	440	0	82	0	281	0	1581	0	91	0	1101	0	1025	0	128	0	56	0	485	0	242	0	370	0	0	0	13	0	473	0	705	0	211	0	74	0	440	0	144
ENSMUSG00000035226	0	62	0	46	0	443	0	134	0	154	0	15	0	10	0	48	0	124	0	4	0	90	0	159	0	37	0	4	0	49	0	270	0	63	0	241	0	34	0	41
ENSMUSG00000017002	0	0	0	0	0	48	0	0	0	51	0	39	0	64	0	29	0	35	0	16	0	0	0	0	0	50	0	0	0	0	0	23	0	0	0	36	0	13	0	0
ENSMUSG00000074594	0	4	0	0	0	25	0	16	0	0	0	0	0	0	0	0	0	0	0	8	0	0	0	10	0	9	0	0	0	12	0	0	0	0	0	9	0	3	0	0
ENSMUSG00000078940	0	41	0	23	0	0	0	0	0	0	0	0	0	0	0	0	0	0	0	0	0	68	0	0	0	0	0	0	0	141	0	78	0	0	0	0	0	62	0	0
ENSMUSG00000076434	0	0	0	0	0	0	0	7	0	0	0	5	0	1	0	2	0	0	0	0	0	0	0	6	0	0	0	0	0	0	0	2	0	4	0	5	0	2	0	0
ENSMUSG00000001403	0	5	0	13	0	0	0	0	0	0	0	0	0	19	0	0	0	0	0	0	0	9	0	41	0	28	0	0	0	0	0	0	0	0	0	0	0	2	0	0
ENSMUSG00000017897	0	0	0	14	0	14	0	10	0	0	0	8	0	3	0	14	0	7	0	0	0	0	0	49	0	10	0	5	0	0	0	0	0	0	0	63	0	31	0	8
ENSMUSG00000027544	0	0	0	0	0	0	0	94	0	0	0	154	0	72	0	0	0	0	0	0	0	0	0	36	0	0	0	0	0	0	0	0	0	0	0	0	0	5	0	0
ENSMUSG00000013523	0	13	0	0	0	57	0	0	0	0	0	23	0	17	0	9	0	18	0	0	0	12	0	0	0	48	0	0	0	52	0	18	0	4	0	15	0	0	0	0
ENSMUSG00000086970	0	2	0	0	0	17	0	0	0	0	0	8	0	5	0	4	0	5	0	0	0	2	0	0	0	16	0	0	0	14	0	5	0	2	0	3	0	0	0	0
ENSMUSG00000008999	0	127	0	245	0	0	0	325	0	0	0	0	0	0	0	0	0	0	0	2	0	4	0	0	0	0	0	0	0	20	0	0	0	0	0	0	0	0	0	1
ENSMUSG00000070495	0	0	0	13	0	0	0	16	0	0	0	19	0	0	0	0	0	15	0	0	0	33	0	0	0	0	0	0	0	0	0	0	0	0	0	0	0	0	0	3
ENSMUSG00000087382	0	0	0	14	0	0	0	24	0	0	0	15	0	0	0	0	0	10	0	0	0	27	0	0	0	0	0	0	0	0	0	0	0	0	0	0	0	0	0	4
ENSMUSG00000039117	0	8	0	8	0	12	0	60	0	0	0	1	0	54	0	0	0	15	0	0	0	0	0	53	0	0	0	0	0	0	0	19	0	0	0	0	0	0	0	0
ENSMUSG00000039050	0	19	0	43	0	84	0	40	0	14	0	21	0	12	0	17	0	72	0	58	0	7	0	48	0	53	0	4	0	59	0	28	0	33	0	11	0	12	0	15
ENSMUSG00000090077	0	3	0	7	0	28	0	22	0	15	0	0	0	14	0	0	0	0	0	0	0	8	0	13	0	7	0	0	0	9	0	0	0	6	0	0	0	23	0	0
ENSMUSG00000027550	0	0	0	8	0	0	0	0	0	67	0	54	0	0	0	0	0	27	0	4	0	7	0	0	0	0	0	0	0	8	0	0	0	0	0	0	0	0	0	0
ENSMUSG00000002428	0	27	0	0	0	0	0	0	0	0	0	2	0	0	0	0	0	56	0	0	0	36	0	0	0	74	0	0	0	72	0	0	0	0	0	0	0	185	0	0
ENSMUSG00000037643	0	60	0	112	0	0	0	0	0	0	0	0	0	0	0	90	0	0	0	0	0	0	0	5	0	0	0	0	0	0	0	0	0	0	0	4	0	0	0	0
ENSMUSG00000027712	0	3	0	9	0	0	0	0	0	0	0	4	0	0	0	5	0	5	0	4	0	0	0	0	0	4	0	0	0	7	0	7	0	4	0	17	0	24	0	0
ENSMUSG00000027719	0	7	0	20	0	5	0	5	0	9	0	22	0	2	0	22	0	16	0	10	0	14	0	12	0	39	0	0	0	28	0	16	0	10	0	9	0	16	0	12
ENSMUSG00000102544	0	4	0	6	0	0	0	3	0	3	0	1	0	2	0	4	0	4	0	1	0	0	0	8	0	8	0	0	0	7	0	5	0	6	0	10	0	13	0	0
ENSMUSG00000027803	0	39	0	15	0	0	0	26	0	0	0	0	0	0	0	50	0	0	0	0	0	6	0	0	0	0	0	0	0	0	0	63	0	0	0	0	0	0	0	0
ENSMUSG00000074591	0	2	0	8	0	5	0	3	0	14	0	0	0	0	0	3	0	1	0	5	0	6	0	5	0	8	0	1	0	0	0	6	0	0	0	1	0	0	0	0
ENSMUSG00000036503	0	26	0	0	0	0	0	0	0	0	0	17	0	0	0	10	0	94	0	229	0	0	0	0	0	0	0	0	0	60	0	0	0	80	0	0	0	80	0	0
ENSMUSG00000027827	0	23	0	100	0	0	0	40	0	6	0	0	0	11	0	72	0	18	0	0	0	0	0	20	0	21	0	0	0	139	0	33	0	28	0	14	0	70	0	0
ENSMUSG00000090120	0	24	0	91	0	0	0	58	0	2	0	0	0	10	0	51	0	7	0	0	0	0	0	15	0	8	0	0	0	145	0	26	0	27	0	26	0	78	0	0
ENSMUSG00000104301	0	10	0	24	0	40	0	0	0	0	0	32	0	0	0	0	0	0	0	13	0	0	0	24	0	16	0	0	0	0	0	20	0	0	0	0	0	15	0	0
ENSMUSG00000028068	0	0	0	0	0	0	0	0	0	0	0	0	0	2	0	0	0	0	0	0	0	0	0	0	0	4	0	0	0	47	0	7	0	0	0	32	0	2	0	0
ENSMUSG00000001415	0	20	0	29	0	2	0	0	0	0	0	0	0	0	0	0	0	0	0	102	0	0	0	10	0	140	0	0	0	1	0	34	0	0	0	0	0	16	0	0
ENSMUSG00000028063	0	16	0	7	0	0	0	0	0	44	0	0	0	20	0	0	0	0	0	0	0	0	0	112	0	0	0	0	0	10	0	0	0	84	0	5	0	56	0	0
ENSMUSG00000074480	0	20	0	52	0	14	0	0	0	0	0	86	0	36	0	0	0	69	0	24	0	37	0	64	0	55	0	1	0	155	0	27	0	50	0	47	0	56	0	24
ENSMUSG00000028057	0	0	0	0	0	16	0	94	0	9	0	0	0	0	0	6	0	0	0	7	0	0	0	0	0	0	0	0	0	0	0	0	0	3	0	0	0	0	0	0
ENSMUSG00000028047	0	36	0	15	0	51	0	531	0	121	0	480	0	83	0	17	0	158	0	113	0	26	0	0	0	0	0	0	0	0	0	46	0	0	0	56	0	84	0	21
ENSMUSG00000027951	0	4	0	2	0	0	0	0	0	0	0	0	0	0	0	2	0	0	0	0	0	2	0	8	0	0	0	0	0	49	0	12	0	35	0	0	0	0	0	0
ENSMUSG00000060671	0	116	0	1	0	0	0	33	0	42	0	10	0	0	0	0	0	4	0	4	0	0	0	3	0	11	0	0	0	38	0	43	0	1	0	0	0	18	0	0
ENSMUSG00000028150	0	0	0	1	0	0	0	0	0	116	0	72	0	0	0	27	0	3	0	25	0	126	0	166	0	0	0	8	0	31	0	0	0	96	0	0	0	78	0	0
ENSMUSG00000015711	0	2	0	43	0	21	0	50	0	0	0	28	0	32	0	2	0	9	0	0	0	21	0	31	0	24	0	1	0	20	0	0	0	45	0	0	0	28	0	24
ENSMUSG00000038543	0	21	0	112	0	0	0	0	0	0	0	0	0	0	0	0	0	0	0	0	0	0	0	0	0	33	0	0	0	16	0	5	0	0	0	0	0	32	0	0
ENSMUSG00000028104	0	0	0	15	0	124	0	53	0	0	0	0	0	0	0	0	0	0	0	0	0	0	0	0	0	0	0	3	0	0	0	40	0	0	0	0	0	19	0	0
ENSMUSG00000038170	0	0	0	0	0	0	0	0	0	170	0	90	0	239	0	11	0	54	0	146	0	0	0	314	0	93	0	0	0	115	0	95	0	317	0	47	0	0	0	0
ENSMUSG00000027854	0	0	0	34	0	167	0	7	0	72	0	0	0	0	0	26	0	0	0	0	0	84	0	0	0	0	0	0	0	0	0	0	0	0	0	0	0	0	0	0
ENSMUSG00000105195	0	40	0	25	0	64	0	0	0	247	0	0	0	25	0	0	0	25	0	24	0	0	0	35	0	0	0	0	0	0	0	26	0	0	0	1	0	24	0	0
ENSMUSG00000055865	0	1	0	2	0	33	0	0	0	245	0	0	0	3	0	0	0	3	0	4	0	0	0	0	0	0	0	0	0	0	0	5	0	0	0	0	0	9	0	0
ENSMUSG00000040896	0	0	0	3	0	0	0	0	0	70	0	49	0	0	0	0	0	0	0	0	0	0	0	0	0	0	0	0	0	9	0	14	0	0	0	0	0	13	0	0
ENSMUSG00000000562	0	358	0	113	0	3	0	228	0	317	0	88	0	61	0	46	0	93	0	119	0	9	0	135	0	416	0	14	0	187	0	418	0	289	0	99	0	160	0	29
ENSMUSG00000074344	0	358	0	113	0	3	0	228	0	317	0	88	0	61	0	46	0	93	0	119	0	9	0	135	0	416	0	14	0	187	0	418	0	289	0	99	0	160	0	29
ENSMUSG00000046213	0	63	0	140	0	18	0	68	0	95	0	0	0	0	0	0	0	0	0	26	0	0	0	149	0	83	0	5	0	78	0	231	0	41	0	55	0	130	0	0
ENSMUSG00000048997	0	7	0	6	0	9	0	2	0	0	0	2	0	5	0	0	0	1	0	11	0	0	0	0	0	3	0	0	0	13	0	0	0	0	0	0	0	0	0	1
ENSMUSG00000068747	0	31	0	34	0	0	0	0	0	0	0	0	0	0	0	0	0	0	0	47	0	0	0	0	0	8	0	0	0	0	0	0	0	0	0	140	0	0	0	0
ENSMUSG00000040412	0	95	0	0	0	0	0	13	0	0	0	50	0	0	0	0	0	0	0	0	0	0	0	0	0	0	0	5	0	0	0	30	0	0	0	0	0	0	0	6
ENSMUSG00000040389	0	0	0	65	0	0	0	0	0	0	0	0	0	0	0	43	0	14	0	0	0	26	0	0	0	64	0	0	0	0	0	0	0	51	0	70	0	7	0	2
ENSMUSG00000027880	0	0	0	63	0	0	0	0	0	0	0	172	0	0	0	0	0	0	0	0	0	0	0	126	0	0	0	0	0	0	0	0	0	0	0	149	0	29	0	0
ENSMUSG00000104531	0	19	0	46	0	5	0	0	0	23	0	4	0	14	0	21	0	8	0	17	0	14	0	17	0	69	0	0	0	51	0	26	0	7	0	10	0	18	0	3
ENSMUSG00000046561	0	28	0	35	0	54	0	11	0	111	0	95	0	23	0	78	0	88	0	49	0	28	0	50	0	101	0	0	0	45	0	42	0	40	0	53	0	50	0	22
ENSMUSG00000028010	0	25	0	0	0	0	0	0	0	0	0	117	0	0	0	29	0	0	0	40	0	0	0	0	0	26	0	0	0	37	0	54	0	53	0	0	0	142	0	0
ENSMUSG00000019232	0	3	0	12	0	0	0	0	0	1	0	12	0	0	0	74	0	5	0	5	0	20	0	0	0	28	0	1	0	41	0	0	0	19	0	32	0	8	0	0
ENSMUSG00000050150	0	8	0	8	0	221	0	0	0	5	0	2	0	0	0	2	0	247	0	11	0	9	0	167	0	16	0	1	0	0	0	6	0	8	0	0	0	48	0	0
ENSMUSG00000028164	0	0	0	22	0	0	0	74	0	0	0	0	0	1	0	3	0	15	0	24	0	0	0	0	0	10	0	1	0	0	0	0	0	80	0	201	0	0	0	0
ENSMUSG00000104610	0	0	0	0	0	0	0	67	0	0	0	20	0	5	0	0	0	9	0	6	0	0	0	26	0	11	0	0	0	34	0	0	0	8	0	0	0	22	0	4
ENSMUSG00000049349	0	0	0	116	0	83	0	1	0	0	0	0	0	0	0	7	0	0	0	0	0	0	0	0	0	0	0	0	0	5	0	0	0	125	0	19	0	95	0	0
ENSMUSG00000052430	0	0	0	0	0	0	0	0	0	0	0	57	0	22	0	33	0	67	0	95	0	0	0	37	0	2	0	0	0	0	0	119	0	0	0	0	0	14	0	0
ENSMUSG00000040213	0	7	0	40	0	0	0	0	0	46	0	0	0	0	0	0	0	36	0	39	0	23	0	0	0	0	0	0	0	0	0	0	0	0	0	0	0	0	0	0
ENSMUSG00000037072	0	12	0	2	0	44	0	17	0	70	0	0	0	70	0	15	0	0	0	0	0	13	0	17	0	12	0	4	0	2	0	52	0	0	0	0	0	8	0	0
ENSMUSG00000028197	0	37	0	1	0	0	0	1	0	0	0	17	0	53	0	6	0	124	0	0	0	61	0	63	0	0	0	0	0	0	0	43	0	0	0	0	0	0	0	2
ENSMUSG00000039131	0	82	0	151	0	107	0	38	0	129	0	58	0	123	0	122	0	155	0	37	0	81	0	56	0	256	0	5	0	72	0	35	0	197	0	17	0	33	0	0
ENSMUSG00000039058	0	0	0	23	0	106	0	120	0	98	0	0	0	14	0	35	0	78	0	0	0	0	0	121	0	14	0	0	0	0	0	0	0	0	0	0	0	62	0	0
ENSMUSG00000028179	0	7	0	52	0	95	0	0	0	274	0	31	0	10	0	39	0	19	0	44	0	20	0	17	0	0	0	6	0	0	0	6	0	59	0	85	0	31	0	41
ENSMUSG00000028177	0	6	0	12	0	54	0	0	0	37	0	17	0	9	0	0	0	0	0	0	0	0	0	0	0	6	0	0	0	6	0	4	0	0	0	0	0	3	0	0
ENSMUSG00000028228	0	0	0	0	0	2	0	0	0	0	0	23	0	19	0	0	0	40	0	16	0	0	0	0	0	0	0	0	0	4	0	0	0	0	0	0	0	4	0	0
ENSMUSG00000040183	0	0	0	8	0	107	0	0	0	12	0	5	0	9	0	5	0	4	0	11	0	5	0	7	0	11	0	1	0	6	0	8	0	1	0	4	0	4	0	5
ENSMUSG00000054679	0	0	0	0	0	0	0	41	0	0	0	0	0	0	0	14	0	3	0	0	0	15	0	0	0	0	0	2	0	0	0	0	0	0	0	43	0	0	0	0
ENSMUSG00000028405	0	0	0	37	0	0	0	0	0	0	0	0	0	102	0	0	0	0	0	0	0	0	0	49	0	0	0	0	0	2	0	0	0	0	0	0	0	89	0	1
ENSMUSG00000028415	0	1	0	2	0	0	0	0	0	0	0	9	0	0	0	3	0	0	0	5	0	0	0	15	0	0	0	0	0	10	0	5	0	0	0	9	0	7	0	0
ENSMUSG00000028444	0	14	0	0	0	0	0	51	0	52	0	73	0	0	0	18	0	56	0	0	0	0	0	52	0	0	0	0	0	25	0	53	0	45	0	0	0	42	0	0
ENSMUSG00000036078	0	3	0	11	0	0	0	0	0	0	0	0	0	0	0	0	0	13	0	3	0	0	0	24	0	0	0	0	0	4	0	8	0	0	0	0	0	0	0	0
ENSMUSG00000087142	0	17	0	11	0	0	0	4	0	0	0	3	0	0	0	0	0	22	0	41	0	7	0	0	0	25	0	0	0	0	0	14	0	13	0	0	0	13	0	0
ENSMUSG00000028463	0	30	0	3	0	0	0	18	0	0	0	5	0	0	0	0	0	16	0	46	0	7	0	0	0	37	0	0	0	0	0	8	0	15	0	0	0	9	0	0
ENSMUSG00000028465	0	2	0	0	0	0	0	0	0	61	0	8	0	14	0	12	0	44	0	52	0	0	0	68	0	2	0	0	0	37	0	0	0	0	0	15	0	0	0	0
ENSMUSG00000086043	0	1	0	3	0	9	0	0	0	0	0	0	0	0	0	4	0	2	0	2	0	0	0	0	0	1	0	0	0	3	0	6	0	0	0	0	0	3	0	0
ENSMUSG00000035683	0	2	0	38	0	0	0	0	0	139	0	0	0	0	0	85	0	0	0	0	0	0	0	0	0	0	0	0	0	0	0	0	0	0	0	0	0	0	0	1
ENSMUSG00000015242	0	2	0	2	0	0	0	1	0	0	0	4	0	1	0	0	0	54	0	0	0	0	0	1	0	4	0	0	0	1	0	2	0	0	0	0	0	0	0	0
ENSMUSG00000028431	0	14	0	27	0	0	0	133	0	0	0	73	0	0	0	18	0	0	0	0	0	0	0	0	0	0	0	0	0	61	0	0	0	0	0	48	0	15	0	0
ENSMUSG00000038816	0	37	0	0	0	0	0	0	0	0	0	0	0	0	0	29	0	0	0	0	0	0	0	0	0	0	0	11	0	29	0	0	0	13	0	0	0	35	0	50
ENSMUSG00000038544	0	4	0	5	0	43	0	14	0	40	0	23	0	20	0	0	0	23	0	0	0	0	0	81	0	13	0	0	0	55	0	0	0	37	0	0	0	6	0	1
ENSMUSG00000028392	0	0	0	63	0	0	0	0	0	167	0	0	0	39	0	0	0	0	0	0	0	0	0	0	0	10	0	0	0	72	0	0	0	3	0	4	0	0	0	0
ENSMUSG00000086321	0	18	0	0	0	0	0	0	0	56	0	12	0	0	0	0	0	13	0	38	0	0	0	0	0	0	0	0	0	44	0	22	0	0	0	0	0	0	0	0
ENSMUSG00000087592	0	5	0	0	0	0	0	0	0	18	0	9	0	0	0	0	0	6	0	11	0	0	0	0	0	0	0	0	0	13	0	5	0	0	0	0	0	0	0	0
ENSMUSG00000028487	0	2	0	1	0	4	0	0	0	2	0	3	0	2	0	3	0	5	0	3	0	4	0	8	0	3	0	0	0	1	0	3	0	1	0	0	0	2	0	4
ENSMUSG00000086251	0	5	0	0	0	2	0	35	0	0	0	4	0	0	0	1	0	6	0	0	0	0	0	0	0	31	0	0	0	8	0	0	0	0	0	0	0	0	0	11
ENSMUSG00000035275	0	12	0	0	0	0	0	0	0	0	0	156	0	61	0	19	0	47	0	0	0	0	0	0	0	5	0	0	0	11	0	106	0	8	0	107	0	19	0	10
ENSMUSG00000028528	0	0	0	0	0	158	0	95	0	7	0	94	0	45	0	41	0	118	0	205	0	21	0	52	0	10	0	2	0	51	0	3	0	0	0	0	0	0	0	42
ENSMUSG00000054362	0	4	0	24	0	0	0	0	0	169	0	0	0	63	0	0	0	0	0	0	0	2	0	2	0	0	0	0	0	25	0	0	0	0	0	0	0	94	0	0
ENSMUSG00000047636	0	3	0	9	0	0	0	17	0	12	0	23	0	0	0	0	0	3	0	5	0	5	0	15	0	5	0	0	0	11	0	5	0	15	0	11	0	13	0	0
ENSMUSG00000085304	0	68	0	46	0	0	0	210	0	119	0	170	0	62	0	0	0	29	0	96	0	29	0	106	0	38	0	0	0	65	0	42	0	123	0	60	0	75	0	0
ENSMUSG00000028618	0	0	0	4	0	0	0	9	0	34	0	10	0	3	0	0	0	0	0	0	0	0	0	0	0	7	0	0	0	0	0	29	0	5	0	0	0	0	0	0
ENSMUSG00000070877	0	0	0	0	0	0	0	11	0	0	0	45	0	3	0	0	0	0	0	0	0	4	0	0	0	3	0	0	0	0	0	0	0	3	0	1	0	0	0	0
ENSMUSG00000085549	0	1	0	0	0	1	0	0	0	6	0	2	0	0	0	0	0	1	0	0	0	0	0	1	0	6	0	0	0	2	0	3	0	0	0	1	0	0	0	0
ENSMUSG00000073779	0	4	0	60	0	0	0	6	0	0	0	0	0	28	0	4	0	2	0	0	0	0	0	11	0	41	0	0	0	67	0	25	0	0	0	13	0	17	0	2
ENSMUSG00000028612	0	34	0	54	0	0	0	6	0	0	0	0	0	0	0	3	0	2	0	0	0	0	0	2	0	111	0	0	0	4	0	0	0	0	0	0	0	1	0	0
ENSMUSG00000008932	0	9	0	36	0	0	0	0	0	50	0	18	0	22	0	0	0	2	0	36	0	15	0	66	0	0	0	0	0	53	0	20	0	0	0	0	0	6	0	0
ENSMUSG00000085323	0	33	0	1	0	0	0	0	0	0	0	0	0	0	0	4	0	0	0	0	0	0	0	112	0	7	0	0	0	5	0	0	0	0	0	1	0	0	0	0
ENSMUSG00000034171	0	8	0	4	0	1	0	39	0	2	0	15	0	25	0	8	0	8	0	10	0	7	0	84	0	14	0	0	0	6	0	7	0	9	0	28	0	5	0	1
ENSMUSG00000028700	0	17	0	0	0	0	0	25	0	0	0	0	0	15	0	0	0	36	0	0	0	0	0	0	0	0	0	0	0	0	0	0	0	11	0	0	0	3	0	0
ENSMUSG00000028696	0	105	0	119	0	0	0	0	0	0	0	0	0	1	0	75	0	0	0	0	0	51	0	91	0	48	0	13	0	140	0	4	0	0	0	0	0	39	0	95
ENSMUSG00000033253	0	2	0	2	0	1	0	3	0	1	0	0	0	5	0	1	0	16	0	2	0	17	0	5	0	48	0	0	0	0	0	0	0	8	0	0	0	56	0	24
ENSMUSG00000066060	0	0	0	0	0	88	0	0	0	0	0	13	0	0	0	14	0	110	0	0	0	0	0	110	0	18	0	0	0	0	0	32	0	29	0	0	0	70	0	0
ENSMUSG00000078584	0	0	0	1	0	0	0	1	0	0	0	0	0	1	0	0	0	1	0	2	0	0	0	1	0	3	0	0	0	4	0	10	0	0	0	0	0	1	0	7
ENSMUSG00000028642	0	0	0	0	0	0	0	1	0	0	0	0	0	1	0	0	0	1	0	2	0	0	0	1	0	2	0	0	0	4	0	0	0	0	0	0	0	1	0	7
ENSMUSG00000085626	0	0	0	12	0	0	0	0	0	14	0	0	0	0	0	0	0	6	0	0	0	0	0	0	0	9	0	0	0	5	0	4	0	3	0	0	0	19	0	1
ENSMUSG00000028641	0	0	0	5	0	0	0	0	0	6	0	0	0	0	0	0	0	3	0	0	0	0	0	0	0	5	0	0	0	3	0	4	0	1	0	0	0	9	0	0
ENSMUSG00000032890	0	0	0	0	0	0	0	106	0	0	0	0	0	1	0	0	0	14	0	0	0	0	0	0	0	0	0	0	0	15	0	0	0	63	0	0	0	28	0	0
ENSMUSG00000086275	0	0	0	0	0	1	0	0	0	86	0	0	0	0	0	0	0	72	0	1	0	0	0	0	0	0	0	0	0	0	0	0	0	46	0	5	0	53	0	0
ENSMUSG00000098760	0	106	0	25	0	139	0	0	0	244	0	67	0	35	0	12	0	61	0	30	0	60	0	49	0	722	0	22	0	151	0	100	0	51	0	169	0	183	0	0
ENSMUSG00000042763	0	6	0	10	0	0	0	0	0	0	0	0	0	0	0	0	0	0	0	0	0	9	0	0	0	3	0	0	0	24	0	0	0	0	0	0	0	32	0	3
ENSMUSG00000087011	0	3	0	81	0	0	0	14	0	0	0	0	0	0	0	0	0	71	0	26	0	0	0	0	0	0	0	0	0	0	0	45	0	19	0	0	0	7	0	0
ENSMUSG00000042608	0	2	0	6	0	0	0	11	0	152	0	0	0	0	0	1	0	0	0	2	0	0	0	32	0	0	0	1	0	1	0	0	0	0	0	12	0	6	0	0
ENSMUSG00000073758	0	4	0	6	0	0	0	0	0	1	0	1	0	1	0	0	0	16	0	0	0	17	0	0	0	13	0	0	0	12	0	5	0	0	0	0	0	0	0	1
ENSMUSG00000042388	0	35	0	2	0	0	0	1016	0	125	0	1279	0	67	0	0	0	139	0	16	0	0	0	68	0	0	0	5	0	129	0	0	0	177	0	2	0	0	0	0
ENSMUSG00000087416	0	39	0	12	0	0	0	0	0	0	0	26	0	10	0	0	0	2	0	0	0	0	0	0	0	0	0	0	0	0	0	0	0	0	0	0	0	35	0	15
ENSMUSG00000048485	0	25	0	9	0	0	0	12	0	15	0	15	0	0	0	33	0	7	0	101	0	0	0	20	0	68	0	0	0	11	0	9	0	0	0	0	0	0	0	18
ENSMUSG00000086336	0	0	0	0	0	3	0	0	0	0	0	0	0	2	0	0	0	0	0	0	0	2	0	0	0	3	0	0	0	4	0	0	0	0	0	3	0	4	0	1
ENSMUSG00000085517	0	3	0	9	0	0	0	168	0	0	0	8	0	0	0	0	0	0	0	93	0	93	0	17	0	0	0	3	0	63	0	0	0	0	0	0	0	0	0	0
ENSMUSG00000023232	0	1	0	0	0	0	0	0	0	0	0	7	0	0	0	0	0	3	0	5	0	0	0	0	0	3	0	0	0	5	0	0	0	0	0	0	0	16	0	0
ENSMUSG00000028909	0	0	0	12	0	24	0	209	0	0	0	1	0	0	0	63	0	35	0	0	0	0	0	56	0	0	0	0	0	29	0	12	0	0	0	0	0	22	0	0
ENSMUSG00000050511	0	8	0	11	0	10	0	5	0	13	0	10	0	3	0	10	0	8	0	3	0	11	0	9	0	11	0	0	0	6	0	8	0	8	0	15	0	5	0	2
ENSMUSG00000003644	0	21	0	56	0	13	0	8	0	43	0	7	0	7	0	6	0	32	0	15	0	5	0	36	0	85	0	2	0	69	0	29	0	19	0	44	0	94	0	9
ENSMUSG00000070691	0	24	0	39	0	0	0	0	0	1	0	139	0	22	0	0	0	0	0	0	0	57	0	0	0	0	0	0	0	6	0	124	0	0	0	0	0	111	0	0
ENSMUSG00000028673	0	14	0	0	0	0	0	0	0	0	0	43	0	3	0	0	0	36	0	47	0	0	0	0	0	0	0	0	0	26	0	34	0	0	0	19	0	20	0	0
ENSMUSG00000041143	0	11	0	20	0	29	0	0	0	0	0	0	0	5	0	3	0	18	0	6	0	0	0	0	0	29	0	0	0	32	0	0	0	4	0	2	0	9	0	11
ENSMUSG00000040964	0	45	0	30	0	0	0	0	0	47	0	132	0	31	0	14	0	126	0	1	0	0	0	5	0	2	0	2	0	50	0	42	0	27	0	0	0	33	0	1
ENSMUSG00000087045	0	5	0	11	0	11	0	0	0	0	0	0	0	0	0	10	0	6	0	0	0	0	0	7	0	18	0	0	0	20	0	4	0	17	0	32	0	14	0	2
ENSMUSG00000028927	0	0	0	0	0	109	0	117	0	0	0	0	0	0	0	0	0	116	0	0	0	0	0	0	0	0	0	0	0	38	0	0	0	39	0	87	0	73	0	0
ENSMUSG00000040761	0	32	0	5	0	0	0	0	0	1	0	14	0	0	0	1	0	0	0	0	0	0	0	80	0	0	0	0	0	0	0	0	0	0	0	0	0	0	0	7
ENSMUSG00000078515	0	9	0	31	0	0	0	0	0	24	0	0	0	10	0	0	0	13	0	0	0	0	0	0	0	0	0	0	0	0	0	0	0	0	0	0	0	0	0	6
ENSMUSG00000029009	0	0	0	8	0	0	0	0	0	0	0	21	0	0	0	0	0	0	0	0	0	0	0	21	0	0	0	0	0	31	0	50	0	26	0	0	0	21	0	0
ENSMUSG00000028976	0	16	0	6	0	4	0	0	0	0	0	7	0	0	0	8	0	7	0	3	0	5	0	7	0	24	0	0	0	1	0	17	0	26	0	0	0	3	0	2
ENSMUSG00000073700	0	9	0	0	0	0	0	0	0	4	0	0	0	5	0	1	0	2	0	54	0	0	0	46	0	39	0	0	0	0	0	0	0	0	0	25	0	28	0	0
ENSMUSG00000028948	0	0	0	1	0	0	0	1	0	3	0	3	0	0	0	4	0	2	0	1	0	0	0	0	0	3	0	0	0	2	0	2	0	1	0	2	0	8	0	0
ENSMUSG00000028937	0	53	0	25	0	35	0	26	0	13	0	19	0	18	0	92	0	9	0	16	0	11	0	19	0	36	0	0	0	92	0	22	0	20	0	21	0	10	0	10
ENSMUSG00000029055	0	0	0	0	0	37	0	0	0	0	0	0	0	0	0	18	0	33	0	19	0	0	0	6	0	3	0	0	0	0	0	23	0	0	0	0	0	0	0	0
ENSMUSG00000078490	0	18	0	56	0	22	0	0	0	76	0	54	0	32	0	10	0	33	0	37	0	28	0	2	0	92	0	4	0	42	0	21	0	30	0	54	0	100	0	31
ENSMUSG00000054514	0	0	0	7	0	0	0	0	0	0	0	3	0	0	0	0	0	8	0	9	0	0	0	0	0	10	0	0	0	0	0	0	0	10	0	0	0	3	0	0
ENSMUSG00000029071	0	11	0	0	0	0	0	0	0	11	0	0	0	4	0	16	0	22	0	0	0	0	0	0	0	0	0	0	0	5	0	6	0	5	0	45	0	5	0	0
ENSMUSG00000029033	0	15	0	6	0	0	0	48	0	41	0	0	0	0	0	0	0	38	0	29	0	0	0	44	0	0	0	2	0	25	0	0	0	0	0	0	0	0	0	9
ENSMUSG00000059939	0	1	0	0	0	0	0	0	0	38	0	0	0	0	0	0	0	0	0	37	0	0	0	5	0	33	0	0	0	0	0	0	0	6	0	0	0	0	0	0
ENSMUSG00000002297	0	14	0	0	0	0	0	0	0	0	0	0	0	0	0	0	0	0	0	0	0	0	0	89	0	0	0	0	0	14	0	131	0	0	0	0	0	30	0	0
ENSMUSG00000028999	0	0	0	30	0	0	0	0	0	0	0	4	0	0	0	0	0	0	0	0	0	34	0	15	0	0	0	0	0	66	0	0	0	0	0	0	0	0	0	57
ENSMUSG00000038199	0	0	0	42	0	111	0	0	0	0	0	0	0	0	0	0	0	0	0	38	0	0	0	60	0	0	0	0	0	46	0	67	0	0	0	0	0	0	0	12
ENSMUSG00000039106	0	0	0	14	0	0	0	3	0	24	0	8	0	8	0	6	0	13	0	15	0	1	0	9	0	12	0	0	0	6	0	0	0	5	0	9	0	4	0	0
ENSMUSG00000025745	0	0	0	1	0	0	0	4	0	0	0	21	0	0	0	0	0	2	0	1	0	2	0	0	0	1	0	0	0	0	0	0	0	0	0	0	0	2	0	0
ENSMUSG00000059447	0	0	0	8	0	0	0	0	0	0	0	18	0	0	0	0	0	0	0	10	0	13	0	0	0	14	0	0	0	5	0	0	0	5	0	0	0	0	0	0
ENSMUSG00000029175	0	133	0	190	0	0	0	0	0	0	0	0	0	0	0	5	0	0	0	0	0	101	0	0	0	50	0	0	0	57	0	103	0	27	0	0	0	191	0	0
ENSMUSG00000029166	0	33	0	0	0	2	0	55	0	0	0	0	0	0	0	0	0	0	0	3	0	13	0	0	0	0	0	0	0	39	0	21	0	37	0	62	0	0	0	0
ENSMUSG00000029165	0	12	0	11	0	61	0	0	0	0	0	0	0	0	0	0	0	1	0	34	0	0	0	11	0	0	0	3	0	16	0	0	0	35	0	111	0	30	0	20
ENSMUSG00000029161	0	0	0	32	0	54	0	56	0	41	0	0	0	44	0	0	0	25	0	5	0	0	0	0	0	48	0	0	0	0	0	0	0	18	0	0	0	0	0	0
ENSMUSG00000062077	0	90	0	0	0	0	0	0	0	0	0	0	0	200	0	16	0	6	0	0	0	4	0	158	0	0	0	0	0	16	0	43	0	0	0	148	0	85	0	0
ENSMUSG00000037339	0	0	0	58	0	189	0	0	0	102	0	83	0	75	0	66	0	7	0	31	0	0	0	147	0	46	0	0	0	27	0	33	0	0	0	0	0	20	0	28
ENSMUSG00000109572	0	1	0	3	0	2	0	0	0	0	0	0	0	0	0	0	0	5	0	2	0	1	0	4	0	0	0	0	0	9	0	0	0	0	0	6	0	0	0	0
ENSMUSG00000044716	0	0	0	69	0	0	0	96	0	0	0	131	0	6	0	0	0	103	0	309	0	0	0	50	0	0	0	0	0	0	0	4	0	0	0	257	0	0	0	15
ENSMUSG00000029096	0	0	0	0	0	0	0	0	0	0	0	30	0	0	0	0	0	25	0	0	0	36	0	39	0	18	0	0	0	9	0	0	0	0	0	0	0	9	0	0
ENSMUSG00000029094	0	0	0	5	0	45	0	0	0	0	0	0	0	65	0	12	0	0	0	228	0	65	0	0	0	0	0	0	0	0	0	1	0	0	0	0	0	0	0	0
ENSMUSG00000039563	0	10	0	18	0	0	0	0	0	0	0	24	0	35	0	29	0	0	0	23	0	22	0	27	0	36	0	0	0	20	0	13	0	18	0	31	0	0	0	1
ENSMUSG00000029127	0	3	0	23	0	25	0	0	0	0	0	0	0	0	0	0	0	0	0	0	0	0	0	0	0	16	0	0	0	6	0	10	0	0	0	0	0	23	0	0
ENSMUSG00000005107	0	6	0	9	0	0	0	17	0	0	0	93	0	14	0	16	0	23	0	0	0	0	0	110	0	47	0	0	0	32	0	68	0	15	0	0	0	10	0	3
ENSMUSG00000029179	0	1	0	0	0	1	0	0	0	35	0	74	0	1	0	0	0	0	0	0	0	0	0	19	0	0	0	0	0	0	0	0	0	9	0	87	0	0	0	3
ENSMUSG00000060512	0	2	0	0	0	0	0	0	0	84	0	0	0	6	0	5	0	0	0	30	0	0	0	0	0	0	0	0	0	5	0	0	0	0	0	54	0	28	0	0
ENSMUSG00000097640	0	55	0	7	0	0	0	32	0	21	0	23	0	1	0	0	0	49	0	16	0	17	0	171	0	0	0	0	0	17	0	51	0	1	0	53	0	0	0	0
ENSMUSG00000029195	0	57	0	88	0	0	0	70	0	0	0	80	0	0	0	56	0	45	0	44	0	0	0	45	0	0	0	0	0	64	0	29	0	159	0	205	0	85	0	0
ENSMUSG00000029158	0	0	0	6	0	0	0	199	0	0	0	0	0	105	0	0	0	51	0	55	0	51	0	0	0	10	0	0	0	0	0	44	0	0	0	0	0	5	0	14
ENSMUSG00000072874	0	7	0	8	0	0	0	62	0	0	0	0	0	0	0	28	0	139	0	0	0	0	0	0	0	94	0	0	0	36	0	12	0	0	0	0	0	32	0	34
ENSMUSG00000091204	0	7	0	0	0	0	0	0	0	0	0	0	0	0	0	32	0	0	0	1	0	25	0	0	0	0	0	0	0	37	0	64	0	0	0	0	0	0	0	0
ENSMUSG00000029246	0	9	0	92	0	0	0	0	0	0	0	93	0	122	0	39	0	60	0	41	0	86	0	0	0	10	0	0	0	0	0	0	0	0	0	10	0	21	0	0
ENSMUSG00000072852	0	1	0	69	0	0	0	0	0	0	0	102	0	112	0	15	0	26	0	20	0	90	0	0	0	6	0	0	0	1	0	1	0	0	0	10	0	21	0	0
ENSMUSG00000029248	0	61	0	1	0	0	0	0	0	0	0	0	0	0	0	284	0	2	0	24	0	0	0	0	0	67	0	0	0	14	0	0	0	0	0	0	0	0	0	0
ENSMUSG00000054537	0	1	0	11	0	15	0	209	0	1	0	40	0	4	0	10	0	19	0	3	0	0	0	0	0	20	0	0	0	5	0	0	0	7	0	0	0	4	0	4
ENSMUSG00000089851	0	4	0	19	0	68	0	186	0	1	0	97	0	10	0	40	0	44	0	12	0	0	0	0	0	54	0	0	0	3	0	0	0	20	0	0	0	26	0	10
ENSMUSG00000096035	0	2	0	9	0	0	0	0	0	11	0	7	0	4	0	0	0	0	0	7	0	0	0	11	0	2	0	0	0	0	0	2	0	1	0	0	0	22	0	0
ENSMUSG00000029403	0	0	0	1	0	0	0	0	0	170	0	8	0	4	0	0	0	0	0	1	0	0	0	1	0	5	0	0	0	1	0	0	0	1	0	0	0	0	0	0
ENSMUSG00000105850	0	5	0	10	0	2	0	0	0	5	0	1	0	9	0	5	0	17	0	7	0	6	0	1	0	20	0	0	0	19	0	3	0	9	0	0	0	8	0	3
ENSMUSG00000099061	0	0	0	11	0	0	0	34	0	0	0	39	0	37	0	7	0	21	0	0	0	0	0	4	0	0	0	0	0	2	0	0	0	8	0	0	0	12	0	0
ENSMUSG00000033805	0	2	0	0	0	0	0	18	0	0	0	0	0	15	0	42	0	22	0	5	0	14	0	0	0	12	0	0	0	17	0	5	0	0	0	0	0	0	0	0
ENSMUSG00000062234	0	0	0	15	0	0	0	0	0	0	0	0	0	23	0	0	0	0	0	0	0	0	0	34	0	11	0	0	0	2	0	0	0	0	0	0	0	57	0	0
ENSMUSG00000090963	0	0	0	67	0	0	0	25	0	0	0	0	0	0	0	0	0	2	0	0	0	0	0	107	0	0	0	0	0	12	0	0	0	0	0	0	0	0	0	0
ENSMUSG00000033316	0	52	0	28	0	0	0	0	0	0	0	92	0	78	0	11	0	116	0	0	0	0	0	0	0	44	0	0	0	61	0	12	0	93	0	18	0	99	0	0
ENSMUSG00000042249	0	0	0	27	0	1	0	0	0	40	0	0	0	11	0	0	0	0	0	0	0	3	0	0	0	0	0	0	0	9	0	0	0	0	0	0	0	0	0	0
ENSMUSG00000042184	0	37	0	31	0	55	0	42	0	0	0	0	0	59	0	0	0	39	0	25	0	29	0	97	0	20	0	0	0	47	0	12	0	20	0	0	0	27	0	0
ENSMUSG00000018974	0	15	0	21	0	0	0	2	0	156	0	0	0	26	0	52	0	0	0	88	0	0	0	167	0	0	0	1	0	32	0	77	0	0	0	66	0	73	0	6
ENSMUSG00000001098	0	0	0	0	0	0	0	0	0	33	0	0	0	22	0	28	0	0	0	24	0	0	0	0	0	64	0	0	0	0	0	0	0	0	0	0	0	36	0	0
ENSMUSG00000041930	0	35	0	22	0	3	0	0	0	188	0	1	0	0	0	121	0	0	0	60	0	0	0	48	0	41	0	3	0	0	0	0	0	144	0	0	0	56	0	0
ENSMUSG00000014158	0	11	0	24	0	0	0	0	0	0	0	18	0	15	0	0	0	9	0	17	0	0	0	0	0	0	0	0	0	2	0	0	0	0	0	0	0	0	0	0
ENSMUSG00000029564	0	18	0	19	0	0	0	37	0	0	0	50	0	17	0	25	0	0	0	0	0	20	0	0	0	15	0	0	0	1	0	55	0	6	0	0	0	0	0	6
ENSMUSG00000041740	0	39	0	98	0	52	0	31	0	37	0	43	0	25	0	68	0	20	0	90	0	129	0	70	0	60	0	0	0	150	0	30	0	2	0	90	0	94	0	2
ENSMUSG00000029522	0	0	0	0	0	0	0	0	0	46	0	27	0	10	0	12	0	3	0	0	0	47	0	0	0	0	0	0	0	0	0	56	0	0	0	0	0	11	0	0
ENSMUSG00000029524	0	78	0	162	0	115	0	134	0	94	0	167	0	52	0	100	0	123	0	130	0	116	0	102	0	310	0	0	0	105	0	89	0	99	0	91	0	96	0	34
ENSMUSG00000029361	0	6	0	0	0	0	0	302	0	0	0	0	0	0	0	0	0	0	0	7	0	1	0	0	0	0	0	6	0	0	0	4	0	0	0	0	0	58	0	0
ENSMUSG00000032898	0	0	0	0	0	0	0	0	0	98	0	75	0	0	0	0	0	0	0	0	0	27	0	11	0	0	0	0	0	0	0	0	0	0	0	25	0	0	0	0
ENSMUSG00000089729	0	0	0	13	0	0	0	0	0	0	0	13	0	3	0	0	0	1	0	0	0	0	0	0	0	7	0	0	0	1	0	1	0	0	0	0	0	0	0	0
ENSMUSG00000029463	0	41	0	45	0	0	0	0	0	0	0	4	0	40	0	0	0	0	0	0	0	0	0	10	0	9	0	0	0	0	0	0	0	0	0	0	0	0	0	1
ENSMUSG00000023106	0	0	0	1	0	0	0	0	0	119	0	38	0	11	0	0	0	0	0	0	0	0	0	0	0	0	0	0	0	0	0	0	0	0	0	53	0	0	0	0
ENSMUSG00000066278	0	2	0	0	0	0	0	68	0	95	0	0	0	0	0	2	0	19	0	0	0	15	0	0	0	18	0	5	0	0	0	4	0	14	0	0	0	0	0	0
ENSMUSG00000038011	0	23	0	56	0	12	0	51	0	0	0	0	0	4	0	0	0	30	0	0	0	5	0	0	0	18	0	0	0	32	0	101	0	0	0	0	0	92	0	13
ENSMUSG00000037936	0	5	0	4	0	4	0	34	0	59	0	7	0	3	0	4	0	46	0	0	0	12	0	8	0	48	0	1	0	7	0	44	0	1	0	150	0	19	0	7
ENSMUSG00000051034	0	0	0	33	0	44	0	0	0	0	0	0	0	12	0	0	0	0	0	3	0	0	0	0	0	0	0	4	0	0	0	56	0	58	0	0	0	69	0	0
ENSMUSG00000034219	0	27	0	84	0	0	0	1	0	1	0	0	0	120	0	23	0	39	0	16	0	99	0	81	0	192	0	0	0	157	0	24	0	23	0	0	0	121	0	37
ENSMUSG00000034110	0	18	0	56	0	22	0	13	0	0	0	60	0	20	0	14	0	12	0	0	0	89	0	133	0	20	0	0	0	103	0	31	0	0	0	0	0	353	0	6
ENSMUSG00000061979	0	0	0	0	0	59	0	0	0	3	0	0	0	0	0	0	0	9	0	27	0	3	0	0	0	0	0	0	0	0	0	0	0	95	0	12	0	0	0	0
ENSMUSG00000005373	0	2	0	66	0	81	0	0	0	14	0	0	0	9	0	0	0	1	0	0	0	25	0	0	0	0	0	2	0	3	0	27	0	36	0	0	0	0	0	0
ENSMUSG00000040013	0	45	0	0	0	0	0	206	0	0	0	0	0	7	0	0	0	74	0	44	0	0	0	230	0	0	0	0	0	0	0	32	0	0	0	43	0	22	0	0
ENSMUSG00000039860	0	12	0	13	0	0	0	14	0	0	0	0	0	46	0	0	0	12	0	0	0	7	0	0	0	8	0	0	0	1	0	31	0	0	0	0	0	196	0	0
ENSMUSG00000004947	0	13	0	65	0	0	0	6	0	0	0	0	0	2	0	4	0	66	0	0	0	1	0	2	0	5	0	0	0	0	0	5	0	0	0	7	0	7	0	3
ENSMUSG00000097908	0	0	0	1	0	0	0	0	0	6	0	64	0	0	0	11	0	0	0	22	0	0	0	0	0	46	0	7	0	0	0	0	0	28	0	0	0	0	0	0
ENSMUSG00000079156	0	39	0	0	0	0	0	2	0	0	0	0	0	0	0	0	0	0	0	0	0	0	0	0	0	0	0	0	0	0	0	0	0	29	0	95	0	73	0	0
ENSMUSG00000075598	0	7	0	71	0	0	0	33	0	51	0	8	0	0	0	38	0	66	0	54	0	0	0	35	0	35	0	0	0	90	0	86	0	1	0	0	0	60	0	49
ENSMUSG00000029729	0	24	0	0	0	0	0	0	0	1	0	0	0	0	0	0	0	54	0	125	0	38	0	0	0	91	0	0	0	0	0	0	0	0	0	0	0	34	0	0
ENSMUSG00000037007	0	2	0	0	0	23	0	0	0	0	0	0	0	0	0	3	0	6	0	0	0	0	0	0	0	3	0	0	0	5	0	0	0	0	0	5	0	19	0	1
ENSMUSG00000025855	0	0	0	0	0	0	0	253	0	0	0	68	0	0	0	0	0	17	0	0	0	1	0	27	0	10	0	0	0	1	0	0	0	0	0	0	0	27	0	0
ENSMUSG00000036718	0	23	0	0	0	0	0	0	0	0	0	0	0	0	0	0	0	0	0	30	0	0	0	44	0	20	0	0	0	0	0	0	0	0	0	0	0	22	0	0
ENSMUSG00000039477	0	35	0	99	0	85	0	44	0	48	0	51	0	80	0	108	0	39	0	115	0	122	0	203	0	197	0	6	0	69	0	141	0	83	0	42	0	78	0	16
ENSMUSG00000039244	0	0	0	4	0	0	0	0	0	0	0	0	0	0	0	0	0	9	0	13	0	0	0	0	0	0	0	0	0	6	0	0	0	0	0	51	0	0	0	2
ENSMUSG00000093720	0	8	0	187	0	128	0	108	0	139	0	135	0	97	0	18	0	83	0	0	0	32	0	636	0	340	0	4	0	131	0	169	0	231	0	108	0	226	0	58
ENSMUSG00000106198	0	1	0	73	0	42	0	0	0	68	0	47	0	71	0	18	0	19	0	0	0	32	0	228	0	96	0	1	0	35	0	52	0	83	0	30	0	38	0	35
ENSMUSG00000029613	0	0	0	64	0	0	0	22	0	71	0	0	0	0	0	42	0	62	0	40	0	0	0	0	0	0	0	0	0	0	0	37	0	0	0	0	0	0	0	9
ENSMUSG00000029607	0	0	0	11	0	0	0	1	0	14	0	0	0	0	0	8	0	12	0	6	0	0	0	0	0	0	0	0	0	0	0	8	0	0	0	0	0	0	0	4
ENSMUSG00000029610	0	0	0	12	0	1	0	0	0	0	0	0	0	0	0	7	0	14	0	11	0	0	0	0	0	0	0	0	0	0	0	6	0	0	0	0	0	0	0	1
ENSMUSG00000043388	0	0	0	0	0	0	0	0	0	0	0	13	0	20	0	2	0	86	0	0	0	135	0	84	0	0	0	0	0	0	0	0	0	0	0	0	0	3	0	0
ENSMUSG00000038770	0	79	0	70	0	167	0	90	0	265	0	170	0	64	0	85	0	97	0	195	0	81	0	89	0	234	0	11	0	242	0	103	0	112	0	122	0	118	0	29
ENSMUSG00000061707	0	2	0	2	0	10	0	6	0	11	0	0	0	0	0	2	0	0	0	12	0	0	0	6	0	20	0	0	0	18	0	2	0	11	0	28	0	3	0	0
ENSMUSG00000106547	0	18	0	0	0	0	0	0	0	0	0	2	0	0	0	0	0	0	0	0	0	0	0	0	0	3	0	0	0	20	0	0	0	0	0	36	0	2	0	0
ENSMUSG00000042817	0	0	0	17	0	1	0	0	0	2	0	0	0	65	0	0	0	111	0	0	0	24	0	0	0	0	0	0	0	2	0	0	0	2	0	0	0	0	0	0
ENSMUSG00000106845	0	2	0	2	0	0	0	97	0	1	0	7	0	2	0	1	0	43	0	1	0	0	0	2	0	4	0	0	0	5	0	18	0	4	0	2	0	0	0	0
ENSMUSG00000041147	0	0	0	59	0	0	0	200	0	0	0	78	0	5	0	29	0	6	0	45	0	0	0	22	0	73	0	0	0	65	0	17	0	47	0	0	0	62	0	0
ENSMUSG00000032757	0	15	0	17	0	0	0	0	0	0	0	0	0	0	0	6	0	0	0	0	0	0	0	0	0	3	0	0	0	4	0	0	0	0	0	0	0	13	0	0
ENSMUSG00000042607	0	0	0	0	0	0	0	0	0	0	0	0	0	0	0	4	0	0	0	65	0	26	0	0	0	18	0	7	0	0	0	0	0	0	0	30	0	60	0	0
ENSMUSG00000042505	0	13	0	30	0	0	0	0	0	0	0	0	0	0	0	0	0	53	0	2	0	39	0	0	0	0	0	0	0	0	0	28	0	18	0	0	0	35	0	0
ENSMUSG00000029752	0	4	0	40	0	0	0	0	0	0	0	0	0	0	0	37	0	0	0	42	0	0	0	0	0	108	0	0	0	0	0	17	0	0	0	0	0	31	0	0
ENSMUSG00000042447	0	0	0	0	0	0	0	1	0	0	0	0	0	0	0	0	0	0	0	0	0	2	0	0	0	0	0	0	0	88	0	79	0	0	0	0	0	69	0	0
ENSMUSG00000029632	0	21	0	23	0	40	0	15	0	27	0	0	0	11	0	15	0	10	0	25	0	8	0	5	0	29	0	1	0	37	0	9	0	26	0	44	0	25	0	0
ENSMUSG00000029571	0	0	0	20	0	0	0	62	0	0	0	88	0	0	0	0	0	2	0	72	0	0	0	0	0	0	0	0	0	42	0	0	0	0	0	0	0	23	0	0
ENSMUSG00000007655	0	0	0	0	0	324	0	375	0	1	0	69	0	214	0	6	0	88	0	0	0	0	0	174	0	0	0	0	0	0	0	0	0	166	0	0	0	0	0	0
ENSMUSG00000029671	0	9	0	15	0	50	0	10	0	0	0	8	0	13	0	8	0	0	0	66	0	35	0	0	0	0	0	0	0	0	0	76	0	62	0	0	0	45	0	0
ENSMUSG00000029672	0	6	0	6	0	0	0	0	0	0	0	0	0	0	0	0	0	0	0	26	0	0	0	0	0	0	0	0	0	0	0	15	0	16	0	0	0	15	0	0
ENSMUSG00000046192	0	31	0	71	0	122	0	51	0	53	0	22	0	31	0	36	0	10	0	17	0	97	0	85	0	66	0	0	0	23	0	27	0	25	0	0	0	46	0	0
ENSMUSG00000039742	0	0	0	0	0	0	0	0	0	2	0	1	0	2	0	0	0	2	0	1	0	0	0	9	0	1	0	0	0	77	0	0	0	0	0	0	0	1	0	0
ENSMUSG00000068699	0	26	0	0	0	0	0	38	0	68	0	78	0	12	0	0	0	22	0	10	0	0	0	0	0	34	0	0	0	48	0	7	0	48	0	2	0	18	0	10
ENSMUSG00000038836	0	0	0	0	0	92	0	0	0	0	0	0	0	0	0	80	0	0	0	12	0	3	0	141	0	7	0	0	0	0	0	17	0	0	0	0	0	54	0	0
ENSMUSG00000046947	0	22	0	9	0	482	0	0	0	0	0	0	0	0	0	35	0	42	0	111	0	0	0	0	0	6	0	0	0	44	0	19	0	0	0	0	0	0	0	0
ENSMUSG00000037159	0	14	0	49	0	200	0	0	0	155	0	78	0	0	0	47	0	0	0	162	0	10	0	0	0	0	0	0	0	27	0	17	0	142	0	0	0	20	0	30
ENSMUSG00000029851	0	22	0	0	0	0	0	0	0	0	0	0	0	0	0	0	0	1	0	55	0	0	0	42	0	42	0	0	0	7	0	2	0	0	0	0	0	1	0	0
ENSMUSG00000029797	0	0	0	0	0	0	0	0	0	0	0	0	0	0	0	18	0	0	0	51	0	0	0	0	0	0	0	0	0	30	0	80	0	4	0	0	0	0	0	0
ENSMUSG00000051124	0	0	0	128	0	0	0	0	0	0	0	0	0	0	0	0	0	41	0	73	0	76	0	0	0	43	0	0	0	0	0	100	0	0	0	0	0	0	0	0
ENSMUSG00000086126	0	51	0	135	0	13	0	11	0	83	0	61	0	33	0	45	0	59	0	67	0	39	0	106	0	89	0	3	0	78	0	74	0	41	0	60	0	69	0	24
ENSMUSG00000005503	0	61	0	113	0	12	0	5	0	69	0	47	0	23	0	36	0	64	0	46	0	40	0	61	0	67	0	0	0	55	0	61	0	34	0	40	0	54	0	12
ENSMUSG00000029776	0	7	0	0	0	0	0	0	0	54	0	10	0	0	0	0	0	0	0	0	0	0	0	27	0	14	0	0	0	0	0	0	0	0	0	0	0	0	0	23
ENSMUSG00000038022	0	0	0	28	0	0	0	31	0	0	0	0	0	32	0	0	0	0	0	0	0	0	0	138	0	0	0	0	0	63	0	0	0	0	0	0	0	0	0	0
ENSMUSG00000108289	0	0	0	0	0	278	0	28	0	0	0	62	0	0	0	27	0	129	0	28	0	0	0	0	0	0	0	0	0	0	0	0	0	0	0	0	0	0	0	30
ENSMUSG00000108132	0	0	0	0	0	121	0	1	0	0	0	0	0	0	0	28	0	0	0	39	0	0	0	0	0	0	0	0	0	0	0	0	0	0	0	0	0	0	0	20
ENSMUSG00000050732	0	0	0	8	0	45	0	0	0	0	0	0	0	10	0	0	0	0	0	0	0	0	0	24	0	0	0	0	0	0	0	0	0	13	0	0	0	16	0	0
ENSMUSG00000056698	0	3	0	0	0	3	0	29	0	0	0	0	0	13	0	0	0	0	0	0	0	0	0	17	0	16	0	0	0	0	0	30	0	0	0	0	0	0	0	18
ENSMUSG00000052861	0	0	0	0	0	0	0	0	0	0	0	22	0	0	0	0	0	10	0	12	0	18	0	19	0	34	0	0	0	17	0	0	0	44	0	41	0	0	0	0
ENSMUSG00000101404	0	16	0	22	0	0	0	0	0	0	0	46	0	0	0	19	0	0	0	37	0	0	0	0	0	12	0	0	0	0	0	0	0	0	0	0	0	0	0	0
ENSMUSG00000030041	0	0	0	8	0	1	0	0	0	0	0	0	0	0	0	0	0	0	0	0	0	96	0	0	0	49	0	0	0	2	0	85	0	0	0	0	0	13	0	12
ENSMUSG00000009145	0	0	0	22	0	0	0	0	0	0	0	0	0	0	0	0	0	42	0	0	0	0	0	0	0	0	0	0	0	0	0	101	0	0	0	31	0	14	0	0
ENSMUSG00000068323	0	30	0	32	0	0	0	382	0	113	0	0	0	59	0	68	0	14	0	0	0	0	0	0	0	61	0	0	0	47	0	204	0	0	0	10	0	81	0	5
ENSMUSG00000005667	0	1	0	21	0	32	0	0	0	0	0	0	0	0	0	0	0	0	0	1	0	13	0	0	0	16	0	1	0	5	0	0	0	27	0	0	0	0	0	0
ENSMUSG00000063810	0	0	0	17	0	86	0	0	0	0	0	52	0	17	0	0	0	0	0	0	0	0	0	0	0	60	0	0	0	0	0	0	0	0	0	0	0	1	0	0
ENSMUSG00000057278	0	0	0	0	0	26	0	37	0	0	0	11	0	0	0	13	0	11	0	12	0	0	0	0	0	11	0	0	0	0	0	0	0	0	0	33	0	27	0	0
ENSMUSG00000107509	0	0	0	0	0	25	0	17	0	0	0	11	0	0	0	7	0	14	0	10	0	0	0	0	0	0	0	0	0	0	0	0	0	0	0	24	0	12	0	0
ENSMUSG00000001158	0	12	0	0	0	89	0	0	0	71	0	5	0	0	0	0	0	0	0	0	0	0	0	6	0	0	0	0	0	0	0	0	0	0	0	0	0	0	0	1
ENSMUSG00000033174	0	16	0	11	0	13	0	0	0	0	0	0	0	0	0	21	0	2	0	81	0	0	0	101	0	1	0	0	0	14	0	49	0	0	0	0	0	0	0	12
ENSMUSG00000033152	0	0	0	24	0	0	0	75	0	0	0	0	0	0	0	30	0	37	0	0	0	0	0	78	0	0	0	0	0	0	0	0	0	0	0	0	0	0	0	0
ENSMUSG00000087317	0	0	0	0	0	0	0	215	0	0	0	212	0	26	0	0	0	0	0	0	0	0	0	57	0	0	0	0	0	57	0	15	0	0	0	3	0	2	0	44
ENSMUSG00000046500	0	15	0	0	0	0	0	0	0	0	0	0	0	105	0	0	0	0	0	95	0	0	0	139	0	0	0	0	0	7	0	8	0	8	0	0	0	0	0	27
ENSMUSG00000107887	0	0	0	6	0	1	0	1	0	0	0	1	0	1	0	1	0	5	0	5	0	4	0	7	0	7	0	0	0	6	0	3	0	1	0	3	0	3	0	0
ENSMUSG00000001632	0	0	0	12	0	0	0	0	0	19	0	0	0	0	0	5	0	21	0	22	0	17	0	7	0	2	0	0	0	9	0	9	0	0	0	16	0	0	0	0
ENSMUSG00000048930	0	13	0	7	0	0	0	1	0	20	0	0	0	19	0	18	0	0	0	0	0	0	0	0	0	0	0	0	0	16	0	0	0	13	0	0	0	0	0	0
ENSMUSG00000030286	0	0	0	2	0	0	0	4	0	7	0	0	0	6	0	5	0	7	0	2	0	0	0	13	0	7	0	0	0	85	0	8	0	0	0	5	0	6	0	0
ENSMUSG00000034023	0	6	0	33	0	7	0	57	0	154	0	0	0	68	0	143	0	162	0	38	0	6	0	140	0	108	0	6	0	170	0	76	0	10	0	121	0	62	0	32
ENSMUSG00000041372	0	0	0	0	0	0	0	0	0	0	0	151	0	40	0	0	0	1	0	25	0	0	0	105	0	19	0	0	0	5	0	1	0	0	0	2	0	0	0	0
ENSMUSG00000040627	0	2	0	4	0	0	0	0	0	3	0	2	0	1	0	0	0	3	0	2	0	2	0	0	0	2	0	0	0	0	0	3	0	1	0	2	0	0	0	0
ENSMUSG00000079343	0	66	0	119	0	0	0	16	0	149	0	60	0	1	0	60	0	118	0	70	0	41	0	80	0	37	0	1	0	115	0	106	0	26	0	71	0	10	0	1
ENSMUSG00000004266	0	0	0	0	0	0	0	38	0	1	0	0	0	0	0	24	0	2	0	12	0	2	0	0	0	10	0	0	0	3	0	18	0	0	0	0	0	16	0	0
ENSMUSG00000107478	0	3	0	2	0	1	0	0	0	0	0	0	0	0	0	39	0	0	0	0	0	0	0	0	0	0	0	0	0	4	0	5	0	0	0	0	0	17	0	0
ENSMUSG00000038429	0	8	0	13	0	0	0	0	0	0	0	0	0	0	0	0	0	0	0	0	0	15	0	46	0	13	0	0	0	0	0	11	0	34	0	1	0	23	0	0
ENSMUSG00000023191	0	3	0	0	0	0	0	0	0	61	0	0	0	4	0	0	0	5	0	2	0	0	0	4	0	8	0	0	0	6	0	4	0	0	0	6	0	21	0	0
ENSMUSG00000023274	0	51	0	43	0	0	0	0	0	0	0	0	0	0	0	27	0	111	0	0	0	0	0	0	0	69	0	0	0	18	0	0	0	57	0	30	0	0	0	0
ENSMUSG00000030127	0	19	0	29	0	0	0	218	0	104	0	0	0	2	0	33	0	19	0	0	0	0	0	9	0	0	0	2	0	47	0	19	0	0	0	93	0	62	0	0
ENSMUSG00000038346	0	5	0	28	0	41	0	27	0	9	0	20	0	0	0	27	0	0	0	3	0	0	0	0	0	1	0	2	0	10	0	8	0	0	0	0	0	0	0	6
ENSMUSG00000067714	0	0	0	7	0	0	0	0	0	13	0	2	0	0	0	0	0	0	0	0	0	0	0	67	0	30	0	0	0	22	0	0	0	7	0	0	0	0	0	0
ENSMUSG00000108129	0	11	0	0	0	2	0	0	0	0	0	10	0	0	0	34	0	27	0	0	0	29	0	0	0	0	0	0	0	0	0	0	0	0	0	0	0	0	0	23
ENSMUSG00000001521	0	27	0	34	0	0	0	60	0	0	0	31	0	0	0	0	0	16	0	0	0	1	0	24	0	13	0	0	0	14	0	14	0	0	0	52	0	4	0	9
ENSMUSG00000107666	0	18	0	4	0	4	0	118	0	0	0	0	0	2	0	0	0	13	0	0	0	73	0	6	0	0	0	0	0	41	0	47	0	0	0	0	0	35	0	62
ENSMUSG00000107730	0	0	0	8	0	0	0	45	0	0	0	27	0	0	0	34	0	29	0	19	0	0	0	0	0	7	0	0	0	15	0	0	0	34	0	0	0	13	0	0
ENSMUSG00000098318	0	0	0	11	0	0	0	35	0	0	0	30	0	0	0	29	0	38	0	23	0	0	0	0	0	1	0	0	0	22	0	0	0	52	0	0	0	26	0	0
ENSMUSG00000042638	0	29	0	44	0	2	0	2	0	78	0	19	0	7	0	24	0	2	0	2	0	0	0	11	0	34	0	5	0	64	0	16	0	17	0	40	0	20	0	8
ENSMUSG00000047515	0	0	0	11	0	0	0	0	0	110	0	31	0	0	0	0	0	0	0	3	0	10	0	0	0	16	0	2	0	0	0	0	0	23	0	88	0	22	0	0
ENSMUSG00000043298	0	0	0	1	0	0	0	0	0	15	0	6	0	0	0	0	0	0	0	1	0	1	0	0	0	3	0	0	0	0	0	0	0	5	0	15	0	8	0	0
ENSMUSG00000030224	0	12	0	0	0	26	0	20	0	1	0	0	0	0	0	0	0	7	0	0	0	0	0	0	0	121	0	0	0	0	0	0	0	0	0	0	0	0	0	18
ENSMUSG00000063975	0	13	0	0	0	0	0	0	0	0	0	0	0	0	0	0	0	24	0	0	0	39	0	0	0	163	0	0	0	1	0	127	0	32	0	0	0	0	0	17
ENSMUSG00000041681	0	15	0	0	0	0	0	0	0	0	0	0	0	0	0	0	0	0	0	0	0	27	0	0	0	50	0	0	0	0	0	76	0	15	0	0	0	0	0	12
ENSMUSG00000030249	0	65	0	70	0	0	0	0	0	0	0	104	0	92	0	0	0	1	0	40	0	30	0	90	0	0	0	0	0	110	0	58	0	47	0	0	0	160	0	0
ENSMUSG00000030263	0	130	0	357	0	65	0	167	0	312	0	203	0	281	0	216	0	220	0	151	0	104	0	414	0	296	0	13	0	291	0	255	0	144	0	199	0	363	0	67
ENSMUSG00000040029	0	8	0	17	0	6	0	6	0	6	0	11	0	4	0	6	0	7	0	23	0	2	0	1	0	11	0	1	0	6	0	2	0	4	0	1	0	5	0	1
ENSMUSG00000030309	0	15	0	0	0	0	0	92	0	0	0	0	0	3	0	0	0	0	0	1	0	0	0	0	0	0	0	0	0	0	0	0	0	0	0	107	0	0	0	5
ENSMUSG00000035674	0	23	0	42	0	19	0	0	0	120	0	40	0	46	0	4	0	21	0	15	0	22	0	137	0	96	0	7	0	61	0	19	0	34	0	128	0	98	0	8
ENSMUSG00000008373	0	23	0	18	0	0	0	0	0	0	0	0	0	0	0	63	0	0	0	0	0	0	0	0	0	0	0	0	0	0	0	25	0	25	0	53	0	0	0	0
ENSMUSG00000063802	0	0	0	0	0	0	0	0	0	9	0	0	0	0	0	52	0	0	0	0	0	0	0	15	0	0	0	1	0	22	0	48	0	0	0	58	0	0	0	0
ENSMUSG00000041560	0	0	0	2	0	0	0	52	0	7	0	0	0	42	0	6	0	2	0	0	0	2	0	0	0	0	0	0	0	3	0	4	0	9	0	146	0	2	0	5
ENSMUSG00000008036	0	43	0	15	0	46	0	0	0	0	0	55	0	169	0	0	0	32	0	23	0	64	0	86	0	102	0	6	0	13	0	69	0	42	0	45	0	42	0	9
ENSMUSG00000030374	0	0	0	0	0	0	0	0	0	0	0	21	0	0	0	0	0	0	0	16	0	0	0	0	0	24	0	4	0	21	0	0	0	2	0	65	0	7	0	0
ENSMUSG00000043017	0	0	0	0	0	0	0	0	0	0	0	0	0	0	0	0	0	12	0	0	0	7	0	49	0	11	0	0	0	0	0	10	0	0	0	0	0	10	0	0
ENSMUSG00000003099	0	81	0	0	0	23	0	91	0	0	0	0	0	0	0	4	0	0	0	9	0	0	0	0	0	0	0	0	0	0	0	0	0	0	0	177	0	80	0	0
ENSMUSG00000030407	0	0	0	1	0	0	0	0	0	20	0	4	0	0	0	3	0	5	0	1	0	0	0	0	0	6	0	0	0	6	0	3	0	0	0	0	0	0	0	0
ENSMUSG00000030401	0	19	0	0	0	0	0	71	0	0	0	0	0	35	0	3	0	21	0	19	0	0	0	0	0	0	0	0	0	0	0	17	0	0	0	0	0	0	0	1
ENSMUSG00000108854	0	0	0	3	0	0	0	0	0	0	0	3	0	0	0	2	0	26	0	9	0	0	0	0	0	3	0	0	0	0	0	0	0	0	0	0	0	1	0	0
ENSMUSG00000051768	0	35	0	0	0	0	0	0	0	27	0	35	0	0	0	0	0	0	0	0	0	0	0	0	0	0	0	0	0	0	0	16	0	0	0	20	0	0	0	0
ENSMUSG00000011349	0	2	0	17	0	5	0	2	0	0	0	0	0	2	0	2	0	2	0	2	0	0	0	0	0	5	0	0	0	0	0	0	0	0	0	0	0	0	0	0
ENSMUSG00000005442	0	13	0	7	0	0	0	0	0	17	0	33	0	0	0	0	0	7	0	0	0	0	0	4	0	0	0	0	0	0	0	0	0	7	0	0	0	5	0	2
ENSMUSG00000078787	0	1	0	4	0	0	0	0	0	0	0	11	0	0	0	0	0	6	0	0	0	0	0	0	0	2	0	0	0	12	0	0	0	0	0	0	0	0	0	1
ENSMUSG00000011751	0	0	0	17	0	0	0	0	0	133	0	2	0	0	0	0	0	52	0	14	0	18	0	0	0	23	0	0	0	4	0	7	0	0	0	0	0	0	0	0
ENSMUSG00000040466	0	0	0	19	0	0	0	0	0	214	0	29	0	0	0	0	0	89	0	17	0	16	0	1	0	26	0	0	0	7	0	0	0	0	0	28	0	0	0	0
ENSMUSG00000030598	0	0	0	0	0	0	0	0	0	3	0	142	0	0	0	84	0	5	0	19	0	0	0	67	0	0	0	0	0	0	0	33	0	32	0	53	0	6	0	17
ENSMUSG00000015149	0	0	0	0	0	0	0	88	0	0	0	30	0	0	0	0	0	30	0	0	0	0	0	0	0	34	0	0	0	62	0	0	0	0	0	0	0	0	0	0
ENSMUSG00000037239	0	9	0	3	0	0	0	26	0	14	0	8	0	0	0	0	0	19	0	7	0	3	0	8	0	27	0	0	0	11	0	0	0	7	0	0	0	2	0	0
ENSMUSG00000059975	0	37	0	94	0	29	0	0	0	11	0	15	0	2	0	34	0	57	0	7	0	40	0	22	0	140	0	0	0	103	0	50	0	72	0	19	0	43	0	6
ENSMUSG00000013921	0	7	0	73	0	1	0	0	0	0	0	0	0	43	0	0	0	0	0	0	0	35	0	0	0	0	0	0	0	0	0	0	0	0	0	0	0	13	0	0
ENSMUSG00000036864	0	0	0	18	0	31	0	16	0	26	0	35	0	8	0	15	0	16	0	17	0	34	0	17	0	17	0	1	0	34	0	0	0	13	0	39	0	12	0	0
ENSMUSG00000036751	0	0	0	1	0	0	0	0	0	5	0	0	0	0	0	2	0	13	0	0	0	10	0	0	0	0	0	0	0	8	0	0	0	10	0	0	0	0	0	0
ENSMUSG00000005553	0	0	0	0	0	4	0	9	0	0	0	0	0	6	0	0	0	0	0	2	0	8	0	4	0	4	0	0	0	3	0	0	0	2	0	3	0	4	0	1
ENSMUSG00000001249	0	0	0	0	0	2	0	0	0	0	0	3	0	0	0	0	0	0	0	5	0	4	0	0	0	1	0	0	0	1	0	0	0	0	0	5	0	5	0	0
ENSMUSG00000019194	0	15	0	0	0	0	0	0	0	0	0	82	0	0	0	0	0	0	0	8	0	28	0	0	0	15	0	2	0	21	0	0	0	0	0	45	0	0	0	0
ENSMUSG00000052997	0	3	0	4	0	0	0	26	0	35	0	12	0	6	0	2	0	0	0	0	0	0	0	1	0	9	0	5	0	7	0	6	0	13	0	11	0	0	0	0
ENSMUSG00000034867	0	6	0	49	0	28	0	7	0	44	0	31	0	7	0	1	0	13	0	3	0	31	0	13	0	53	0	5	0	39	0	11	0	18	0	91	0	9	0	41
ENSMUSG00000093639	0	3	0	18	0	0	0	0	0	72	0	41	0	35	0	0	0	6	0	20	0	12	0	41	0	9	0	2	0	70	0	61	0	10	0	0	0	19	0	3
ENSMUSG00000047085	0	12	0	0	0	0	0	0	0	0	0	0	0	0	0	0	0	20	0	33	0	0	0	13	0	0	0	0	0	0	0	0	0	41	0	0	0	7	0	0
ENSMUSG00000007837	0	30	0	8	0	0	0	0	0	0	0	49	0	0	0	8	0	2	0	0	0	2	0	0	0	0	0	0	0	10	0	0	0	0	0	0	0	0	0	0
ENSMUSG00000003421	0	5	0	4	0	0	0	0	0	0	0	22	0	0	0	4	0	10	0	0	0	0	0	12	0	0	0	0	0	7	0	16	0	0	0	0	0	0	0	0
ENSMUSG00000110206	0	13	0	8	0	79	0	0	0	0	0	25	0	10	0	7	0	19	0	0	0	0	0	5	0	19	0	0	0	0	0	0	0	4	0	0	0	18	0	0
ENSMUSG00000030792	0	8	0	24	0	8	0	0	0	32	0	0	0	1	0	0	0	0	0	8	0	52	0	31	0	14	0	0	0	30	0	56	0	0	0	0	0	11	0	0
ENSMUSG00000003863	0	3	0	3	0	33	0	75	0	0	0	20	0	0	0	0	0	65	0	3	0	0	0	1	0	0	0	0	0	6	0	0	0	0	0	0	0	0	0	0
ENSMUSG00000003865	0	29	0	25	0	15	0	27	0	42	0	70	0	16	0	22	0	43	0	16	0	6	0	13	0	32	0	0	0	50	0	54	0	21	0	24	0	36	0	11
ENSMUSG00000030824	0	31	0	59	0	0	0	150	0	156	0	164	0	175	0	49	0	159	0	2	0	38	0	0	0	7	0	0	0	0	0	43	0	0	0	0	0	0	0	0
ENSMUSG00000030825	0	0	0	0	0	0	0	0	0	10	0	0	0	34	0	23	0	0	0	30	0	0	0	0	0	44	0	0	0	0	0	0	0	0	0	0	0	0	0	0
ENSMUSG00000030827	0	20	0	16	0	0	0	0	0	22	0	0	0	44	0	16	0	26	0	0	0	35	0	53	0	36	0	0	0	17	0	0	0	3	0	0	0	9	0	3
ENSMUSG00000040231	0	0	0	28	0	37	0	27	0	31	0	17	0	0	0	0	0	0	0	5	0	0	0	0	0	0	0	1	0	0	0	0	0	53	0	38	0	2	0	6
ENSMUSG00000100826	0	23	0	0	0	0	0	0	0	2	0	51	0	0	0	38	0	11	0	0	0	20	0	0	0	88	0	0	0	23	0	27	0	0	0	53	0	28	0	0
ENSMUSG00000030513	0	34	0	57	0	30	0	28	0	52	0	0	0	30	0	75	0	91	0	27	0	11	0	0	0	59	0	0	0	62	0	62	0	21	0	9	0	33	0	0
ENSMUSG00000070509	0	0	0	4	0	13	0	0	0	0	0	13	0	0	0	0	0	7	0	57	0	0	0	0	0	0	0	0	0	0	0	16	0	0	0	0	0	0	0	0
ENSMUSG00000059146	0	43	0	57	0	0	0	0	0	0	0	22	0	0	0	21	0	243	0	29	0	73	0	118	0	1	0	0	0	7	0	0	0	37	0	0	0	33	0	0
ENSMUSG00000030607	0	0	0	0	0	132	0	1	0	0	0	0	0	0	0	0	0	115	0	0	0	102	0	123	0	0	0	0	0	2	0	33	0	25	0	0	0	86	0	0
ENSMUSG00000039062	0	57	0	0	0	3	0	0	0	13	0	0	0	35	0	0	0	5	0	0	0	0	0	0	0	9	0	0	0	0	0	50	0	173	0	0	0	0	0	0
ENSMUSG00000030539	0	0	0	0	0	0	0	0	0	0	0	71	0	0	0	0	0	46	0	77	0	0	0	0	0	56	0	0	0	12	0	0	0	0	0	0	0	66	0	0
ENSMUSG00000038797	0	0	0	6	0	0	0	6	0	14	0	10	0	7	0	0	0	0	0	0	0	0	0	0	0	0	0	0	0	0	0	8	0	0	0	0	0	6	0	0
ENSMUSG00000038646	0	0	0	8	0	67	0	0	0	0	0	0	0	13	0	6	0	0	0	0	0	0	0	0	0	10	0	0	0	0	0	0	0	0	0	0	0	4	0	0
ENSMUSG00000038540	0	0	0	0	0	36	0	0	0	141	0	47	0	0	0	0	0	2	0	0	0	17	0	0	0	0	0	0	0	0	0	0	0	0	0	0	0	0	0	0
ENSMUSG00000109248	0	0	0	7	0	0	0	0	0	0	0	0	0	0	0	21	0	12	0	0	0	19	0	68	0	0	0	2	0	11	0	37	0	0	0	0	0	16	0	0
ENSMUSG00000109450	0	0	0	8	0	0	0	0	0	0	0	1	0	0	0	21	0	14	0	0	0	22	0	64	0	0	0	0	0	16	0	31	0	0	0	0	0	17	0	0
ENSMUSG00000052353	0	10	0	107	0	25	0	0	0	0	0	0	0	0	0	0	0	0	0	0	0	0	0	0	0	10	0	0	0	1	0	0	0	1	0	0	0	0	0	0
ENSMUSG00000097789	0	9	0	47	0	217	0	8	0	35	0	10	0	0	0	15	0	2	0	58	0	7	0	0	0	19	0	0	0	57	0	34	0	8	0	0	0	0	0	7
ENSMUSG00000039391	0	1	0	31	0	0	0	0	0	0	0	0	0	1	0	9	0	9	0	0	0	0	0	11	0	16	0	0	0	23	0	9	0	0	0	4	0	6	0	0
ENSMUSG00000030616	0	0	0	8	0	0	0	0	0	0	0	11	0	0	0	3	0	0	0	0	0	9	0	0	0	13	0	0	0	4	0	19	0	23	0	2	0	21	0	35
ENSMUSG00000035713	0	33	0	0	0	0	0	0	0	0	0	0	0	0	0	0	0	0	0	0	0	73	0	0	0	0	0	0	0	0	0	17	0	12	0	0	0	4	0	0
ENSMUSG00000055407	0	3	0	21	0	40	0	3	0	28	0	9	0	5	0	15	0	47	0	36	0	30	0	57	0	21	0	0	0	19	0	26	0	4	0	25	0	46	0	7
ENSMUSG00000030726	0	0	0	28	0	0	0	0	0	0	0	0	0	0	0	0	0	45	0	34	0	0	0	0	0	793	0	0	0	0	0	41	0	0	0	0	0	0	0	44
ENSMUSG00000032942	0	0	0	43	0	0	0	0	0	20	0	115	0	74	0	0	0	8	0	1	0	24	0	18	0	0	0	0	0	7	0	0	0	0	0	0	0	43	0	0
ENSMUSG00000001829	0	0	0	0	0	0	0	0	0	2	0	20	0	8	0	0	0	42	0	11	0	0	0	13	0	0	0	0	0	0	0	1	0	6	0	91	0	21	0	0
ENSMUSG00000032725	0	8	0	19	0	0	0	0	0	20	0	31	0	10	0	10	0	0	0	12	0	0	0	0	0	0	0	0	0	19	0	7	0	0	0	18	0	0	0	0
ENSMUSG00000099481	0	0	0	0	0	0	0	0	0	0	0	0	0	5	0	11	0	0	0	0	0	0	0	17	0	0	0	0	0	28	0	17	0	0	0	21	0	0	0	0
ENSMUSG00000110234	0	50	0	8	0	0	0	2	0	18	0	59	0	77	0	27	0	68	0	23	0	65	0	60	0	73	0	0	0	73	0	67	0	193	0	33	0	82	0	3
ENSMUSG00000048236	0	8	0	5	0	13	0	0	0	14	0	4	0	14	0	10	0	10	0	6	0	26	0	35	0	52	0	0	0	52	0	17	0	12	0	14	0	30	0	4
ENSMUSG00000066240	0	14	0	9	0	73	0	39	0	87	0	29	0	50	0	72	0	24	0	17	0	0	0	18	0	28	0	0	0	27	0	20	0	17	0	50	0	86	0	34
ENSMUSG00000047554	0	15	0	0	0	0	0	0	0	0	0	0	0	0	0	0	0	39	0	0	0	4	0	0	0	21	0	0	0	150	0	2	0	0	0	0	0	4	0	14
ENSMUSG00000055116	0	0	0	0	0	55	0	0	0	9	0	40	0	43	0	0	0	0	0	43	0	0	0	0	0	0	0	0	0	0	0	25	0	6	0	0	0	28	0	0
ENSMUSG00000045659	0	31	0	0	0	226	0	47	0	219	0	1	0	85	0	1	0	1	0	0	0	0	0	0	0	13	0	0	0	3	0	79	0	0	0	0	0	0	0	0
ENSMUSG00000030650	0	2	0	0	0	0	0	6	0	0	0	0	0	0	0	13	0	0	0	0	0	5	0	0	0	21	0	0	0	0	0	7	0	0	0	93	0	0	0	0
ENSMUSG00000108935	0	0	0	3	0	2	0	1	0	2	0	1	0	2	0	0	0	1	0	0	0	1	0	1	0	0	0	0	0	1	0	0	0	4	0	0	0	0	0	18
ENSMUSG00000035064	0	4	0	0	0	0	0	24	0	0	0	0	0	1	0	0	0	19	0	0	0	0	0	0	0	150	0	0	0	185	0	0	0	0	0	0	0	0	0	0
ENSMUSG00000030880	0	4	0	11	0	11	0	7	0	22	0	5	0	7	0	5	0	8	0	9	0	10	0	9	0	27	0	2	0	19	0	13	0	11	0	9	0	12	0	5
ENSMUSG00000030877	0	0	0	1	0	0	0	0	0	41	0	0	0	0	0	0	0	157	0	0	0	1	0	2	0	0	0	0	0	1	0	0	0	1	0	0	0	7	0	0
ENSMUSG00000109814	0	4	0	7	0	13	0	2	0	12	0	4	0	0	0	5	0	1	0	10	0	3	0	0	0	2	0	0	0	15	0	0	0	0	0	4	0	5	0	11
ENSMUSG00000030766	0	0	0	0	0	0	0	0	0	0	0	0	0	0	0	29	0	39	0	35	0	0	0	0	0	58	0	0	0	0	0	0	0	0	0	0	0	38	0	0
ENSMUSG00000046182	0	6	0	12	0	0	0	0	0	0	0	0	0	0	0	0	0	0	0	0	0	0	0	6	0	0	0	0	0	117	0	0	0	0	0	0	0	22	0	0
ENSMUSG00000042978	0	7	0	11	0	33	0	0	0	5	0	0	0	61	0	0	0	1	0	29	0	0	0	0	0	0	0	0	0	0	0	0	0	23	0	0	0	12	0	0
ENSMUSG00000059772	0	4	0	18	0	44	0	31	0	0	0	77	0	0	0	13	0	10	0	22	0	0	0	42	0	0	0	0	0	12	0	3	0	21	0	0	0	14	0	0
ENSMUSG00000030703	0	0	0	4	0	30	0	0	0	0	0	11	0	0	0	0	0	24	0	0	0	0	0	0	0	0	0	0	0	8	0	6	0	0	0	0	0	5	0	0
ENSMUSG00000060538	0	41	0	23	0	0	0	48	0	0	0	162	0	36	0	0	0	24	0	42	0	41	0	81	0	0	0	0	0	40	0	0	0	35	0	0	0	0	0	9
ENSMUSG00000030685	0	19	0	34	0	0	0	0	0	0	0	37	0	0	0	24	0	0	0	33	0	59	0	0	0	0	0	0	0	18	0	0	0	0	0	0	0	7	0	0
ENSMUSG00000030674	0	6	0	0	0	0	0	0	0	0	0	0	0	20	0	13	0	7	0	7	0	15	0	68	0	0	0	0	0	0	0	0	0	9	0	0	0	0	0	0
ENSMUSG00000030814	0	6	0	29	0	80	0	0	0	1	0	9	0	43	0	1	0	0	0	0	0	16	0	0	0	0	0	0	0	32	0	44	0	0	0	5	0	0	0	0
ENSMUSG00000030806	0	27	0	6	0	0	0	0	0	111	0	5	0	80	0	0	0	32	0	17	0	0	0	0	0	62	0	0	0	0	0	18	0	0	0	0	0	0	0	0
ENSMUSG00000030805	0	17	0	0	0	86	0	0	0	0	0	0	0	0	0	0	0	19	0	0	0	0	0	0	0	0	0	0	0	17	0	0	0	21	0	0	0	16	0	0
ENSMUSG00000040298	0	0	0	0	0	0	0	0	0	0	0	14	0	0	0	0	0	34	0	74	0	51	0	4	0	0	0	3	0	184	0	0	0	0	0	1	0	0	0	19
ENSMUSG00000006204	0	2	0	24	0	0	0	0	0	0	0	36	0	0	0	0	0	0	0	0	0	0	0	16	0	0	0	0	0	19	0	0	0	9	0	0	0	17	0	0
ENSMUSG00000040177	0	0	0	0	0	154	0	0	0	0	0	0	0	0	0	0	0	0	0	74	0	0	0	7	0	6	0	0	0	0	0	19	0	11	0	0	0	16	0	0
ENSMUSG00000030862	0	3	0	41	0	326	0	0	0	0	0	0	0	0	0	0	0	46	0	1	0	0	0	12	0	0	0	0	0	0	0	0	0	0	0	0	0	0	0	0
ENSMUSG00000053111	0	0	0	0	0	1	0	0	0	0	0	0	0	0	0	0	0	0	0	82	0	0	0	3	0	14	0	0	0	302	0	46	0	0	0	0	0	49	0	0
ENSMUSG00000025479	0	5	0	0	0	83	0	12	0	0	0	0	0	2	0	0	0	0	0	0	0	0	0	0	0	0	0	0	0	10	0	81	0	0	0	0	0	0	0	0
ENSMUSG00000025482	0	14	0	6	0	84	0	0	0	0	0	0	0	0	0	29	0	0	0	0	0	0	0	35	0	8	0	0	0	0	0	0	0	0	0	0	0	0	0	11
ENSMUSG00000025512	0	33	0	52	0	0	0	0	0	115	0	14	0	0	0	0	0	59	0	0	0	12	0	28	0	0	0	0	0	182	0	9	0	0	0	0	0	5	0	0
ENSMUSG00000031097	0	2	0	1	0	0	0	5	0	0	0	21	0	5	0	7	0	4	0	3	0	3	0	10	0	7	0	0	0	10	0	4	0	5	0	0	0	14	0	1
ENSMUSG00000009248	0	9	0	10	0	55	0	25	0	100	0	81	0	80	0	11	0	95	0	41	0	17	0	14	0	56	0	1	0	57	0	58	0	18	0	27	0	89	0	10
ENSMUSG00000037606	0	4	0	0	0	0	0	70	0	0	0	0	0	0	0	0	0	42	0	5	0	0	0	0	0	175	0	0	0	0	0	0	0	0	0	0	0	0	0	0
ENSMUSG00000037541	0	48	0	1	0	0	0	0	0	0	0	0	0	27	0	20	0	0	0	0	0	11	0	5	0	5	0	0	0	0	0	14	0	136	0	0	0	26	0	0
ENSMUSG00000019470	0	21	0	0	0	0	0	0	0	4	0	1	0	0	0	18	0	0	0	15	0	16	0	41	0	0	0	0	0	0	0	7	0	0	0	10	0	0	0	2
ENSMUSG00000087687	0	8	0	32	0	0	0	0	0	36	0	74	0	0	0	20	0	3	0	5	0	76	0	9	0	31	0	0	0	13	0	9	0	0	0	42	0	18	0	7
ENSMUSG00000109061	0	5	0	49	0	0	0	0	0	0	0	3	0	0	0	0	0	0	0	0	0	0	0	0	0	0	0	0	0	0	0	21	0	60	0	0	0	12	0	22
ENSMUSG00000011837	0	6	0	0	0	0	0	0	0	3	0	0	0	32	0	0	0	0	0	0	0	0	0	0	0	0	0	0	0	26	0	23	0	29	0	0	0	19	0	0
ENSMUSG00000002949	0	8	0	14	0	0	0	4	0	8	0	5	0	3	0	0	0	10	0	35	0	22	0	1	0	2	0	0	0	3	0	5	0	11	0	0	0	0	0	0
ENSMUSG00000109436	0	12	0	86	0	1	0	69	0	73	0	237	0	201	0	23	0	86	0	69	0	36	0	2	0	0	0	5	0	33	0	104	0	0	0	116	0	82	0	26
ENSMUSG00000040467	0	23	0	19	0	89	0	44	0	80	0	10	0	0	0	8	0	2	0	12	0	72	0	72	0	21	0	1	0	33	0	19	0	35	0	32	0	9	0	10
ENSMUSG00000040459	0	4	0	0	0	0	0	2	0	0	0	3	0	34	0	0	0	1	0	0	0	0	0	0	0	0	0	0	0	0	0	0	0	2	0	0	0	0	0	6
ENSMUSG00000040396	0	0	0	0	0	0	0	0	0	63	0	0	0	0	0	0	0	0	0	114	0	63	0	9	0	0	0	0	0	0	0	0	0	0	0	25	0	1	0	0
ENSMUSG00000031508	0	0	0	0	0	0	0	0	0	74	0	0	0	0	0	4	0	69	0	12	0	0	0	0	0	33	0	0	0	0	0	0	0	0	0	0	0	27	0	0
ENSMUSG00000031441	0	23	0	0	0	246	0	8	0	0	0	17	0	0	0	0	0	0	0	87	0	0	0	0	0	0	0	0	0	0	0	0	0	0	0	0	0	0	0	0
ENSMUSG00000031453	0	6	0	0	0	0	0	0	0	0	0	0	0	0	0	0	0	68	0	0	0	0	0	5	0	32	0	0	0	28	0	0	0	0	0	0	0	0	0	6
ENSMUSG00000038416	0	25	0	183	0	0	0	1	0	0	0	191	0	76	0	0	0	219	0	76	0	77	0	79	0	212	0	9	0	166	0	191	0	87	0	162	0	162	0	0
ENSMUSG00000047710	0	80	0	47	0	0	0	0	0	1	0	45	0	0	0	114	0	0	0	29	0	39	0	0	0	50	0	3	0	67	0	14	0	0	0	0	0	147	0	0
ENSMUSG00000051978	0	5	0	9	0	0	0	0	0	0	0	0	0	0	0	9	0	0	0	0	0	0	0	22	0	0	0	0	0	4	0	8	0	0	0	9	0	0	0	4
ENSMUSG00000031478	0	145	0	0	0	0	0	0	0	0	0	0	0	0	0	0	0	0	0	0	0	214	0	0	0	0	0	0	0	10	0	221	0	0	0	0	0	432	0	0
ENSMUSG00000037725	0	7	0	13	0	1	0	10	0	0	0	14	0	15	0	2	0	17	0	3	0	2	0	0	0	12	0	0	0	4	0	19	0	4	0	0	0	10	0	1
ENSMUSG00000031479	0	16	0	18	0	16	0	6	0	20	0	39	0	118	0	2	0	93	0	0	0	2	0	65	0	9	0	0	0	82	0	167	0	69	0	4	0	45	0	1
ENSMUSG00000031546	0	41	0	34	0	0	0	0	0	0	0	78	0	39	0	0	0	0	0	88	0	75	0	22	0	0	0	2	0	115	0	7	0	8	0	0	0	25	0	0
ENSMUSG00000037296	0	0	0	39	0	0	0	78	0	26	0	0	0	0	0	0	0	0	0	0	0	0	0	103	0	2	0	0	0	0	0	1	0	0	0	0	0	0	0	0
ENSMUSG00000031576	0	0	0	0	0	14	0	86	0	0	0	92	0	0	0	0	0	51	0	0	0	0	0	0	0	61	0	0	0	0	0	8	0	0	0	0	0	0	0	0
ENSMUSG00000037260	0	8	0	3	0	133	0	54	0	0	0	46	0	0	0	0	0	0	0	0	0	0	0	0	0	97	0	0	0	0	0	0	0	0	0	0	0	0	0	0
ENSMUSG00000037251	0	28	0	0	0	128	0	0	0	0	0	22	0	0	0	42	0	57	0	0	0	0	0	93	0	68	0	0	0	69	0	1	0	24	0	0	0	48	0	36
ENSMUSG00000015994	0	16	0	0	0	70	0	2	0	2	0	0	0	0	0	5	0	66	0	23	0	0	0	94	0	4	0	0	0	40	0	0	0	0	0	171	0	31	0	1
ENSMUSG00000031483	0	0	0	17	0	32	0	0	0	0	0	0	0	0	0	0	0	40	0	54	0	0	0	67	0	0	0	0	0	1	0	1	0	44	0	0	0	0	0	0
ENSMUSG00000031489	0	7	0	87	0	34	0	29	0	0	0	30	0	22	0	17	0	38	0	2	0	9	0	18	0	47	0	0	0	13	0	39	0	14	0	0	0	56	0	2
ENSMUSG00000031513	0	0	0	9	0	0	0	0	0	22	0	164	0	0	0	0	0	0	0	58	0	0	0	25	0	0	0	0	0	49	0	0	0	0	0	53	0	103	0	0
ENSMUSG00000031530	0	70	0	42	0	0	0	0	0	0	0	51	0	0	0	0	0	19	0	0	0	0	0	0	0	0	0	0	0	15	0	0	0	0	0	0	0	0	0	0
ENSMUSG00000031600	0	0	0	30	0	0	0	32	0	0	0	2	0	0	0	16	0	0	0	0	0	74	0	74	0	0	0	0	0	16	0	38	0	73	0	41	0	27	0	0
ENSMUSG00000031595	0	1	0	58	0	0	0	119	0	0	0	348	0	51	0	95	0	223	0	420	0	14	0	0	0	91	0	3	0	141	0	188	0	161	0	0	0	135	0	23
ENSMUSG00000031636	0	0	0	650	0	0	0	0	0	8	0	275	0	0	0	0	0	295	0	56	0	0	0	0	0	0	0	4	0	0	0	0	0	264	0	181	0	0	0	139
ENSMUSG00000071103	0	6	0	63	0	0	0	55	0	142	0	141	0	0	0	0	0	0	0	0	0	0	0	0	0	33	0	0	0	0	0	0	0	28	0	93	0	55	0	22
ENSMUSG00000031631	0	45	0	124	0	22	0	46	0	76	0	216	0	80	0	228	0	75	0	130	0	36	0	87	0	192	0	6	0	84	0	101	0	87	0	79	0	80	0	42
ENSMUSG00000018796	0	8	0	0	0	0	0	0	0	0	0	0	0	0	0	14	0	0	0	0	0	20	0	0	0	1	0	0	0	16	0	0	0	0	0	0	0	11	0	0
ENSMUSG00000038102	0	3	0	14	0	0	0	4	0	0	0	0	0	0	0	29	0	1	0	51	0	0	0	91	0	8	0	0	0	20	0	3	0	0	0	0	0	6	0	0
ENSMUSG00000110362	0	4	0	5	0	0	0	0	0	0	0	20	0	19	0	0	0	14	0	14	0	0	0	25	0	16	0	0	0	44	0	0	0	11	0	33	0	0	0	5
ENSMUSG00000031610	0	95	0	155	0	10	0	10	0	111	0	106	0	30	0	103	0	36	0	23	0	162	0	0	0	136	0	1	0	159	0	206	0	11	0	3	0	218	0	12
ENSMUSG00000096917	0	0	0	0	0	0	0	124	0	37	0	23	0	0	0	0	0	0	0	0	0	37	0	0	0	0	0	0	0	6	0	0	0	0	0	0	0	10	0	0
ENSMUSG00000053886	0	0	0	22	0	0	0	26	0	0	0	59	0	70	0	0	0	0	0	245	0	21	0	281	0	32	0	7	0	0	0	3	0	6	0	1	0	2	0	0
ENSMUSG00000089995	0	13	0	0	0	0	0	0	0	0	0	67	0	40	0	0	0	0	0	0	0	0	0	0	0	0	0	0	0	92	0	25	0	0	0	0	0	0	0	0
ENSMUSG00000031858	0	7	0	0	0	0	0	0	0	8	0	0	0	5	0	0	0	0	0	4	0	9	0	0	0	3	0	1	0	0	0	0	0	0	0	30	0	6	0	0
ENSMUSG00000055707	0	42	0	40	0	26	0	16	0	10	0	5	0	0	0	0	0	37	0	12	0	54	0	37	0	22	0	0	0	55	0	40	0	10	0	48	0	69	0	0
ENSMUSG00000035964	0	5	0	2	0	32	0	0	0	42	0	0	0	0	0	7	0	15	0	0	0	0	0	0	0	0	0	0	0	0	0	0	0	7	0	0	0	40	0	0
ENSMUSG00000056204	0	12	0	1	0	62	0	3	0	9	0	8	0	28	0	6	0	14	0	21	0	4	0	43	0	58	0	0	0	9	0	3	0	3	0	18	0	0	0	0
ENSMUSG00000031842	0	4	0	0	0	0	0	0	0	0	0	0	0	84	0	7	0	11	0	0	0	0	0	0	0	21	0	0	0	7	0	0	0	0	0	0	0	0	0	0
ENSMUSG00000002908	0	146	0	146	0	104	0	107	0	281	0	188	0	179	0	160	0	171	0	249	0	93	0	146	0	195	0	7	0	125	0	208	0	151	0	75	0	193	0	46
ENSMUSG00000007721	0	0	0	0	0	0	0	0	0	0	0	0	0	56	0	0	0	0	0	54	0	0	0	0	0	10	0	0	0	12	0	2	0	5	0	99	0	51	0	0
ENSMUSG00000007950	0	1	0	12	0	101	0	81	0	21	0	25	0	6	0	9	0	58	0	95	0	0	0	298	0	91	0	0	0	34	0	36	0	11	0	5	0	6	0	0
ENSMUSG00000031808	0	13	0	24	0	0	0	0	0	171	0	122	0	6	0	8	0	43	0	28	0	29	0	1	0	10	0	2	0	1	0	39	0	0	0	0	0	77	0	0
ENSMUSG00000034799	0	4	0	8	0	25	0	61	0	0	0	58	0	0	0	3	0	84	0	0	0	1	0	13	0	15	0	0	0	0	0	44	0	0	0	0	0	15	0	0
ENSMUSG00000061561	0	5	0	4	0	43	0	18	0	32	0	25	0	30	0	30	0	95	0	26	0	3	0	34	0	81	0	0	0	89	0	53	0	18	0	0	0	42	0	1
ENSMUSG00000046881	0	98	0	188	0	162	0	81	0	182	0	212	0	324	0	272	0	551	0	150	0	231	0	548	0	751	0	0	0	600	0	542	0	76	0	19	0	428	0	62
ENSMUSG00000031799	0	1	0	11	0	0	0	40	0	0	0	31	0	7	0	0	0	21	0	35	0	0	0	48	0	52	0	0	0	41	0	7	0	27	0	0	0	38	0	0
ENSMUSG00000003037	0	56	0	85	0	408	0	322	0	46	0	308	0	122	0	110	0	277	0	91	0	16	0	0	0	102	0	1	0	68	0	125	0	160	0	47	0	215	0	36
ENSMUSG00000074240	0	67	0	21	0	93	0	0	0	67	0	19	0	0	0	0	0	116	0	56	0	13	0	11	0	182	0	4	0	130	0	58	0	109	0	83	0	34	0	14
ENSMUSG00000031618	0	4	0	0	0	0	0	0	0	0	0	3	0	0	0	12	0	0	0	189	0	17	0	0	0	0	0	0	0	43	0	1	0	9	0	0	0	0	0	0
ENSMUSG00000097174	0	0	0	0	0	0	0	0	0	0	0	26	0	32	0	16	0	65	0	0	0	0	0	0	0	0	0	0	0	0	0	14	0	1	0	0	0	0	0	0
ENSMUSG00000042353	0	15	0	28	0	0	0	0	0	0	0	12	0	49	0	4	0	0	0	77	0	44	0	49	0	6	0	0	0	110	0	5	0	0	0	6	0	0	0	0
ENSMUSG00000035057	0	9	0	0	0	0	0	0	0	0	0	0	0	0	0	0	0	10	0	21	0	0	0	0	0	35	0	1	0	67	0	11	0	0	0	23	0	0	0	1
ENSMUSG00000047286	0	2	0	4	0	9	0	0	0	5	0	7	0	0	0	3	0	6	0	4	0	0	0	9	0	0	0	0	0	2	0	0	0	3	0	1	0	1	0	0
ENSMUSG00000031708	0	0	0	4	0	16	0	0	0	21	0	5	0	0	0	4	0	9	0	3	0	3	0	0	0	14	0	0	0	13	0	10	0	2	0	6	0	7	0	3
ENSMUSG00000005483	0	1	0	8	0	12	0	0	0	20	0	12	0	0	0	1	0	6	0	5	0	2	0	3	0	7	0	0	0	19	0	5	0	7	0	9	0	8	0	2
ENSMUSG00000019433	0	3	0	1	0	0	0	0	0	0	0	2	0	2	0	0	0	3	0	3	0	4	0	6	0	7	0	0	0	1	0	3	0	0	0	0	0	8	0	0
ENSMUSG00000013033	0	21	0	0	0	0	0	0	0	0	0	0	0	0	0	0	0	0	0	0	0	5	0	0	0	0	0	0	0	9	0	100	0	0	0	0	0	21	0	0
ENSMUSG00000036686	0	0	0	0	0	35	0	0	0	0	0	0	0	0	0	0	0	37	0	0	0	0	0	27	0	29	0	0	0	0	0	59	0	45	0	0	0	0	0	15
ENSMUSG00000034656	0	46	0	54	0	171	0	55	0	107	0	142	0	133	0	26	0	124	0	49	0	72	0	47	0	127	0	0	0	88	0	127	0	40	0	127	0	42	0	10
ENSMUSG00000054191	0	5	0	21	0	0	0	0	0	12	0	0	0	0	0	4	0	3	0	8	0	0	0	0	0	2	0	0	0	10	0	0	0	0	0	51	0	0	0	0
ENSMUSG00000003812	0	433	0	351	0	774	0	276	0	388	0	380	0	118	0	157	0	359	0	309	0	328	0	235	0	386	0	9	0	577	0	188	0	85	0	946	0	317	0	67
ENSMUSG00000053693	0	367	0	297	0	762	0	231	0	375	0	563	0	110	0	143	0	301	0	292	0	323	0	222	0	372	0	9	0	497	0	184	0	69	0	751	0	249	0	68
ENSMUSG00000052819	0	0	0	0	0	0	0	0	0	0	0	74	0	31	0	0	0	2	0	11	0	0	0	5	0	9	0	0	0	33	0	20	0	0	0	0	0	21	0	0
ENSMUSG00000051952	0	4	0	1	0	0	0	0	0	0	0	47	0	0	0	0	0	2	0	16	0	0	0	9	0	38	0	0	0	3	0	0	0	24	0	0	0	4	0	6
ENSMUSG00000031700	0	1	0	2	0	2	0	0	0	2	0	5	0	0	0	0	0	5	0	0	0	2	0	2	0	2	0	0	0	1	0	0	0	7	0	3	0	2	0	0
ENSMUSG00000036902	0	56	0	0	0	0	0	0	0	101	0	0	0	0	0	0	0	0	0	0	0	55	0	244	0	39	0	0	0	0	0	102	0	77	0	0	0	61	0	0
ENSMUSG00000031659	0	1	0	0	0	0	0	3	0	0	0	0	0	0	0	1	0	57	0	4	0	0	0	0	0	0	0	0	0	48	0	0	0	0	0	0	0	0	0	0
ENSMUSG00000031748	0	39	0	3	0	2	0	15	0	167	0	170	0	1	0	0	0	175	0	95	0	0	0	61	0	66	0	1	0	70	0	57	0	13	0	2	0	1	0	46
ENSMUSG00000031766	0	5	0	3	0	35	0	2	0	0	0	18	0	52	0	82	0	2	0	16	0	0	0	5	0	9	0	0	0	3	0	55	0	6	0	0	0	5	0	8
ENSMUSG00000034361	0	15	0	0	0	0	0	7	0	0	0	10	0	0	0	35	0	20	0	34	0	0	0	44	0	0	0	4	0	0	0	5	0	37	0	0	0	2	0	0
ENSMUSG00000031774	0	82	0	0	0	0	0	0	0	0	0	2	0	0	0	0	0	70	0	0	0	0	0	0	0	0	0	0	0	1	0	1	0	0	0	0	0	36	0	0
ENSMUSG00000090206	0	0	0	0	0	0	0	0	0	0	0	0	0	0	0	20	0	27	0	0	0	0	0	15	0	8	0	0	0	3	0	14	0	0	0	0	0	0	0	0
ENSMUSG00000031790	0	28	0	16	0	16	0	19	0	219	0	18	0	34	0	0	0	59	0	99	0	3	0	29	0	71	0	0	0	46	0	90	0	30	0	22	0	23	0	20
ENSMUSG00000031872	0	0	0	0	0	0	0	98	0	155	0	29	0	75	0	21	0	24	0	53	0	75	0	0	0	92	0	6	0	0	0	127	0	0	0	0	0	105	0	0
ENSMUSG00000074128	0	0	0	0	0	0	0	22	0	38	0	7	0	17	0	5	0	6	0	14	0	14	0	0	0	11	0	0	0	0	0	19	0	0	0	0	0	17	0	0
ENSMUSG00000052616	0	82	0	48	0	246	0	0	0	0	0	117	0	20	0	0	0	0	0	0	0	33	0	0	0	137	0	0	0	37	0	0	0	107	0	0	0	30	0	18
ENSMUSG00000060560	0	17	0	54	0	0	0	0	0	5	0	5	0	26	0	83	0	18	0	40	0	0	0	0	0	30	0	0	0	21	0	1	0	0	0	103	0	12	0	0
ENSMUSG00000031889	0	12	0	70	0	86	0	0	0	4	0	64	0	98	0	54	0	70	0	55	0	0	0	3	0	159	0	4	0	181	0	18	0	55	0	0	0	34	0	0
ENSMUSG00000054320	0	16	0	29	0	0	0	261	0	104	0	37	0	19	0	37	0	28	0	21	0	0	0	3	0	36	0	3	0	15	0	39	0	37	0	0	0	49	0	0
ENSMUSG00000014846	0	4	0	0	0	0	0	2	0	0	0	0	0	7	0	0	0	7	0	1	0	0	0	0	0	3	0	0	0	2	0	2	0	6	0	0	0	4	0	0
ENSMUSG00000038604	0	11	0	32	0	0	0	18	0	0	0	6	0	0	0	0	0	0	0	3	0	0	0	0	0	8	0	0	0	12	0	0	0	0	0	15	0	5	0	7
ENSMUSG00000008450	0	0	0	10	0	7	0	0	0	0	0	16	0	0	0	0	0	0	0	0	0	27	0	17	0	17	0	0	0	19	0	2	0	0	0	8	0	7	0	0
ENSMUSG00000031902	0	0	0	15	0	0	0	0	0	0	0	31	0	0	0	3	0	17	0	0	0	0	0	0	0	0	0	1	0	0	0	0	0	0	0	0	0	0	0	24
ENSMUSG00000031903	0	6	0	0	0	0	0	0	0	0	0	0	0	0	0	4	0	3	0	0	0	0	0	0	0	10	0	0	0	6	0	9	0	3	0	0	0	6	0	0
ENSMUSG00000054069	0	17	0	64	0	49	0	20	0	68	0	40	0	43	0	43	0	39	0	58	0	41	0	54	0	73	0	1	0	51	0	46	0	30	0	50	0	35	0	20
ENSMUSG00000097393	0	3	0	22	0	0	0	0	0	0	0	0	0	0	0	18	0	0	0	15	0	0	0	3	0	0	0	0	0	20	0	4	0	0	0	0	0	0	0	0
ENSMUSG00000031727	0	0	0	5	0	0	0	0	0	9	0	0	0	0	0	49	0	69	0	0	0	0	0	29	0	0	0	0	0	0	0	38	0	0	0	0	0	35	0	0
ENSMUSG00000031730	0	42	0	107	0	0	0	0	0	117	0	182	0	161	0	152	0	205	0	2	0	0	0	75	0	85	0	16	0	168	0	5	0	14	0	56	0	56	0	20
ENSMUSG00000033703	0	40	0	0	0	0	0	5	0	0	0	1	0	69	0	1	0	14	0	0	0	24	0	17	0	0	0	0	0	40	0	12	0	0	0	0	0	33	0	5
ENSMUSG00000003316	0	2	0	0	0	57	0	0	0	9	0	0	0	0	0	1	0	0	0	9	0	0	0	0	0	4	0	0	0	3	0	0	0	0	0	3	0	0	0	0
ENSMUSG00000031959	0	0	0	0	0	101	0	0	0	0	0	46	0	0	0	0	0	0	0	38	0	0	0	0	0	0	0	0	0	325	0	5	0	5	0	0	0	0	0	0
ENSMUSG00000031953	0	2	0	6	0	0	0	7	0	9	0	17	0	4	0	6	0	6	0	2	0	5	0	15	0	2	0	0	0	5	0	18	0	0	0	6	0	0	0	0
ENSMUSG00000014633	0	148	0	61	0	70	0	0	0	0	0	2	0	118	0	78	0	28	0	152	0	10	0	3	0	96	0	10	0	511	0	59	0	0	0	99	0	340	0	21
ENSMUSG00000034112	0	30	0	22	0	0	0	0	0	0	0	16	0	25	0	15	0	22	0	61	0	8	0	13	0	135	0	4	0	45	0	54	0	88	0	74	0	93	0	0
ENSMUSG00000031828	0	9	0	0	0	72	0	7	0	88	0	27	0	0	0	0	0	24	0	0	0	26	0	0	0	23	0	0	0	21	0	51	0	0	0	19	0	52	0	0
ENSMUSG00000031825	0	0	0	0	0	0	0	0	0	0	0	0	0	0	0	21	0	0	0	170	0	10	0	142	0	4	0	0	0	44	0	0	0	0	0	0	0	0	0	0
ENSMUSG00000031821	0	8	0	21	0	30	0	8	0	29	0	8	0	4	0	16	0	17	0	5	0	12	0	13	0	17	0	0	0	26	0	11	0	11	0	3	0	9	0	0
ENSMUSG00000097773	0	84	0	70	0	176	0	73	0	88	0	86	0	85	0	38	0	57	0	142	0	55	0	141	0	144	0	7	0	109	0	107	0	110	0	86	0	103	0	52
ENSMUSG00000109957	0	38	0	61	0	147	0	158	0	122	0	84	0	113	0	28	0	109	0	153	0	88	0	378	0	38	0	3	0	124	0	0	0	24	0	112	0	59	0	0
ENSMUSG00000034796	0	51	0	49	0	0	0	156	0	0	0	0	0	48	0	2	0	68	0	50	0	0	0	0	0	0	0	0	0	83	0	30	0	0	0	0	0	144	0	0
ENSMUSG00000000739	0	1	0	17	0	0	0	0	0	0	0	0	0	0	0	13	0	0	0	31	0	0	0	0	0	0	0	0	0	30	0	8	0	0	0	0	0	0	0	0
ENSMUSG00000062380	0	6	0	9	0	104	0	0	0	0	0	71	0	0	0	0	0	0	0	0	0	0	0	48	0	80	0	0	0	68	0	0	0	0	0	18	0	34	0	1
ENSMUSG00000001482	0	0	0	0	0	0	0	0	0	0	0	0	0	0	0	0	0	18	0	3	0	0	0	0	0	0	0	0	0	24	0	9	0	9	0	32	0	0	0	0
ENSMUSG00000097203	0	5	0	0	0	0	0	0	0	0	0	0	0	0	0	0	0	47	0	24	0	0	0	0	0	83	0	2	0	37	0	46	0	66	0	0	0	0	0	0
ENSMUSG00000110684	0	1	0	3	0	5	0	0	0	5	0	1	0	0	0	2	0	0	0	1	0	1	0	5	0	5	0	0	0	1	0	3	0	1	0	1	0	2	0	1
ENSMUSG00000031979	0	28	0	1	0	1	0	0	0	0	0	0	0	0	0	23	0	0	0	0	0	63	0	6	0	99	0	0	0	0	0	13	0	0	0	3	0	0	0	0
ENSMUSG00000031981	0	9	0	57	0	0	0	0	0	0	0	0	0	9	0	24	0	0	0	29	0	1	0	91	0	24	0	0	0	44	0	102	0	2	0	0	0	0	0	26
ENSMUSG00000031983	0	16	0	18	0	0	0	329	0	0	0	0	0	0	0	0	0	0	0	122	0	2	0	0	0	0	0	0	0	0	0	0	0	0	0	0	0	45	0	0
ENSMUSG00000036913	0	57	0	101	0	148	0	104	0	0	0	97	0	0	0	58	0	115	0	73	0	56	0	227	0	48	0	7	0	57	0	27	0	42	0	55	0	148	0	5
ENSMUSG00000031987	0	47	0	41	0	0	0	0	0	56	0	0	0	165	0	87	0	0	0	135	0	0	0	0	0	8	0	1	0	34	0	172	0	102	0	68	0	79	0	0
ENSMUSG00000110697	0	48	0	114	0	91	0	70	0	122	0	243	0	32	0	137	0	72	0	90	0	38	0	42	0	98	0	3	0	163	0	63	0	67	0	98	0	170	0	17
ENSMUSG00000110498	0	59	0	85	0	126	0	73	0	82	0	265	0	38	0	104	0	85	0	89	0	38	0	51	0	89	0	3	0	135	0	62	0	50	0	94	0	120	0	5
ENSMUSG00000056018	0	119	0	74	0	46	0	196	0	232	0	156	0	75	0	62	0	110	0	200	0	59	0	111	0	195	0	7	0	391	0	135	0	119	0	166	0	133	0	20
ENSMUSG00000041124	0	1	0	0	0	0	0	0	0	0	0	1	0	2	0	0	0	17	0	0	0	1	0	0	0	0	0	0	0	3	0	22	0	0	0	0	0	0	0	0
ENSMUSG00000053914	0	0	0	13	0	0	0	42	0	0	0	72	0	13	0	0	0	6	0	24	0	22	0	63	0	0	0	0	0	119	0	74	0	16	0	63	0	17	0	0
ENSMUSG00000031938	0	0	0	69	0	0	0	0	0	40	0	9	0	3	0	11	0	10	0	0	0	3	0	5	0	4	0	0	0	13	0	15	0	24	0	0	0	0	0	0
ENSMUSG00000004099	0	0	0	3	0	0	0	0	0	139	0	0	0	0	0	0	0	0	0	0	0	0	0	19	0	37	0	0	0	0	0	0	0	0	0	0	0	1	0	11
ENSMUSG00000032175	0	12	0	0	0	6	0	0	0	5	0	0	0	9	0	2	0	2	0	4	0	0	0	10	0	5	0	0	0	3	0	14	0	2	0	0	0	5	0	0
ENSMUSG00000039632	0	11	0	6	0	0	0	0	0	7	0	7	0	0	0	0	0	0	0	100	0	0	0	4	0	56	0	0	0	0	0	0	0	32	0	0	0	0	0	0
ENSMUSG00000031969	0	8	0	8	0	0	0	0	0	0	0	143	0	0	0	0	0	0	0	6	0	0	0	0	0	54	0	0	0	33	0	14	0	52	0	23	0	16	0	4
ENSMUSG00000032040	0	0	0	0	0	0	0	0	0	0	0	0	0	0	0	2	0	92	0	0	0	0	0	0	0	14	0	0	0	11	0	13	0	0	0	0	0	0	0	24
ENSMUSG00000032101	0	0	0	15	0	0	0	0	0	0	0	0	0	124	0	0	0	79	0	0	0	0	0	0	0	0	0	0	0	1	0	0	0	0	0	0	0	5	0	0
ENSMUSG00000032017	0	0	0	0	0	0	0	0	0	0	0	0	0	0	0	6	0	16	0	14	0	1	0	0	0	38	0	0	0	0	0	0	0	2	0	34	0	0	0	0
ENSMUSG00000032015	0	12	0	0	0	0	0	0	0	0	0	0	0	61	0	0	0	0	0	0	0	13	0	0	0	1	0	0	0	0	0	55	0	0	0	0	0	53	0	0
ENSMUSG00000032010	0	21	0	38	0	0	0	0	0	0	0	0	0	0	0	0	0	0	0	0	0	5	0	0	0	36	0	0	0	0	0	10	0	0	0	0	0	26	0	0
ENSMUSG00000097467	0	0	0	36	0	173	0	36	0	6	0	34	0	132	0	183	0	147	0	0	0	102	0	84	0	25	0	0	0	62	0	115	0	60	0	9	0	55	0	0
ENSMUSG00000032120	0	2	0	0	0	0	0	0	0	0	0	0	0	0	0	9	0	14	0	8	0	0	0	0	0	14	0	0	0	1	0	19	0	0	0	15	0	0	0	2
ENSMUSG00000032115	0	60	0	14	0	17	0	0	0	0	0	6	0	0	0	6	0	0	0	3	0	0	0	0	0	4	0	0	0	17	0	5	0	5	0	15	0	0	0	0
ENSMUSG00000048537	0	21	0	74	0	0	0	0	0	0	0	0	0	0	0	0	0	0	0	43	0	1	0	82	0	0	0	0	0	20	0	83	0	62	0	0	0	49	0	0
ENSMUSG00000037129	0	0	0	0	0	5	0	0	0	0	0	0	0	0	0	0	0	5	0	0	0	2	0	4	0	0	0	0	0	2	0	3	0	0	0	0	0	2	0	6
ENSMUSG00000039217	0	0	0	0	0	0	0	8	0	0	0	5	0	69	0	0	0	0	0	0	0	4	0	0	0	0	0	0	0	5	0	0	0	0	0	7	0	0	0	0
ENSMUSG00000111357	0	0	0	0	0	0	0	0	0	0	0	25	0	21	0	0	0	0	0	0	0	0	0	34	0	24	0	2	0	17	0	19	0	0	0	0	0	67	0	0
ENSMUSG00000111836	0	0	0	0	0	1	0	0	0	0	0	9	0	9	0	0	0	0	0	0	0	0	0	11	0	6	0	0	0	5	0	4	0	0	0	0	0	20	0	0
ENSMUSG00000034584	0	3	0	0	0	0	0	43	0	0	0	34	0	0	0	0	0	4	0	0	0	0	0	0	0	59	0	0	0	4	0	0	0	0	0	0	0	0	0	1
ENSMUSG00000032047	0	0	0	0	0	0	0	34	0	0	0	65	0	0	0	0	0	0	0	0	0	75	0	0	0	0	0	1	0	0	0	8	0	13	0	7	0	0	0	0
ENSMUSG00000035878	0	5	0	17	0	30	0	20	0	28	0	17	0	6	0	0	0	7	0	5	0	0	0	31	0	11	0	4	0	83	0	13	0	9	0	13	0	18	0	0
ENSMUSG00000032313	0	1	0	0	0	0	0	4	0	4	0	1	0	7	0	4	0	2	0	4	0	0	0	0	0	0	0	1	0	4	0	3	0	0	0	0	0	0	0	0
ENSMUSG00000050702	0	0	0	9	0	0	0	36	0	0	0	0	0	0	0	0	0	9	0	0	0	0	0	0	0	0	0	0	0	0	0	15	0	14	0	0	0	0	0	4
ENSMUSG00000032322	0	53	0	83	0	215	0	96	0	104	0	144	0	0	0	93	0	104	0	104	0	0	0	83	0	40	0	1	0	10	0	0	0	70	0	85	0	60	0	6
ENSMUSG00000040722	0	70	0	63	0	0	0	0	0	0	0	34	0	0	0	138	0	10	0	0	0	7	0	25	0	151	0	11	0	38	0	0	0	7	0	21	0	0	0	10
ENSMUSG00000032306	0	0	0	0	0	1	0	16	0	15	0	9	0	8	0	9	0	19	0	0	0	6	0	8	0	0	0	0	0	27	0	7	0	0	0	0	0	0	0	1
ENSMUSG00000038957	0	0	0	0	0	0	0	79	0	0	0	52	0	0	0	27	0	0	0	0	0	0	0	131	0	0	0	0	0	54	0	20	0	0	0	0	0	0	0	2
ENSMUSG00000049526	0	15	0	24	0	0	0	0	0	20	0	61	0	0	0	31	0	25	0	8	0	0	0	0	0	43	0	0	0	17	0	42	0	90	0	115	0	0	0	0
ENSMUSG00000025237	0	113	0	100	0	110	0	0	0	0	0	91	0	189	0	170	0	246	0	48	0	50	0	48	0	294	0	1	0	106	0	204	0	178	0	7	0	124	0	29
ENSMUSG00000111193	0	1	0	6	0	0	0	2	0	0	0	19	0	0	0	3	0	0	0	1	0	0	0	11	0	2	0	0	0	5	0	0	0	0	0	25	0	0	0	0
ENSMUSG00000032400	0	0	0	0	0	19	0	114	0	0	0	0	0	42	0	0	0	13	0	7	0	36	0	0	0	0	0	0	0	34	0	0	0	0	0	0	0	0	0	0
ENSMUSG00000034452	0	15	0	0	0	0	0	0	0	80	0	0	0	21	0	22	0	41	0	0	0	0	0	0	0	46	0	0	0	1	0	0	0	33	0	0	0	75	0	0
ENSMUSG00000032394	0	1	0	0	0	108	0	18	0	6	0	0	0	0	0	0	0	0	0	0	0	0	0	43	0	0	0	0	0	8	0	0	0	3	0	119	0	0	0	0
ENSMUSG00000032387	0	0	0	32	0	0	0	0	0	37	0	3	0	0	0	17	0	0	0	58	0	0	0	118	0	0	0	2	0	0	0	0	0	0	0	11	0	76	0	0
ENSMUSG00000032235	0	1	0	2	0	0	0	7	0	1	0	5	0	0	0	0	0	5	0	0	0	8	0	2	0	28	0	0	0	0	0	6	0	10	0	6	0	2	0	0
ENSMUSG00000098573	0	0	0	1	0	2	0	36	0	5	0	5	0	0	0	2	0	4	0	3	0	0	0	0	0	1	0	0	0	4	0	0	0	0	0	0	0	0	0	0
ENSMUSG00000034858	0	6	0	17	0	0	0	0	0	25	0	1	0	0	0	0	0	0	0	6	0	0	0	108	0	106	0	4	0	102	0	2	0	1	0	0	0	0	0	0
ENSMUSG00000042487	0	0	0	7	0	173	0	0	0	0	0	58	0	73	0	0	0	105	0	17	0	0	0	0	0	34	0	0	0	77	0	18	0	0	0	10	0	115	0	0
ENSMUSG00000032186	0	0	0	49	0	0	0	0	0	1	0	54	0	0	0	0	0	57	0	0	0	0	0	0	0	0	0	0	0	15	0	0	0	0	0	0	0	35	0	0
ENSMUSG00000070291	0	710	0	606	0	1022	0	659	0	599	0	1052	0	588	0	698	0	497	0	624	0	463	0	838	0	853	0	27	0	269	0	508	0	520	0	435	0	492	0	289
ENSMUSG00000032332	0	80	0	132	0	0	0	188	0	225	0	0	0	10	0	36	0	84	0	106	0	33	0	37	0	167	0	14	0	222	0	83	0	49	0	107	0	66	0	92
ENSMUSG00000032251	0	21	0	0	0	0	0	0	0	0	0	29	0	0	0	21	0	0	0	0	0	94	0	0	0	0	0	0	0	0	0	0	0	0	0	0	0	27	0	72
ENSMUSG00000032456	0	0	0	9	0	83	0	0	0	0	0	76	0	0	0	2	0	0	0	0	0	0	0	0	0	0	0	5	0	54	0	0	0	0	0	49	0	0	0	0
ENSMUSG00000032527	0	33	0	73	0	63	0	0	0	1	0	2	0	132	0	13	0	0	0	14	0	0	0	0	0	100	0	0	0	0	0	8	0	5	0	0	0	10	0	0
ENSMUSG00000032549	0	16	0	0	0	202	0	0	0	209	0	0	0	0	0	0	0	90	0	0	0	23	0	126	0	0	0	0	0	13	0	67	0	104	0	228	0	0	0	9
ENSMUSG00000010066	0	39	0	100	0	58	0	1	0	49	0	21	0	141	0	68	0	171	0	28	0	178	0	61	0	0	0	27	0	101	0	37	0	0	0	11	0	377	0	42
ENSMUSG00000010045	0	14	0	43	0	44	0	22	0	51	0	68	0	79	0	35	0	16	0	39	0	62	0	64	0	13	0	0	0	13	0	104	0	63	0	74	0	44	0	1
ENSMUSG00000010057	0	2	0	12	0	0	0	0	0	8	0	9	0	11	0	8	0	0	0	14	0	13	0	28	0	6	0	0	0	6	0	12	0	16	0	41	0	9	0	0
ENSMUSG00000010067	0	0	0	3	0	0	0	0	0	1	0	2	0	1	0	2	0	0	0	7	0	4	0	10	0	0	0	0	0	0	0	3	0	2	0	9	0	1	0	0
ENSMUSG00000010064	0	0	0	0	0	9	0	8	0	0	0	0	0	65	0	0	0	0	0	47	0	0	0	71	0	13	0	0	0	41	0	14	0	0	0	0	0	0	0	0
ENSMUSG00000034684	0	0	0	0	0	24	0	10	0	24	0	0	0	9	0	9	0	0	0	0	0	0	0	0	0	0	0	0	0	0	0	4	0	0	0	0	0	0	0	0
ENSMUSG00000032586	0	1	0	0	0	0	0	0	0	0	0	3	0	0	0	0	0	0	0	29	0	0	0	0	0	65	0	0	0	71	0	1	0	0	0	0	0	0	0	0
ENSMUSG00000039952	0	77	0	22	0	33	0	47	0	156	0	206	0	40	0	35	0	133	0	141	0	92	0	12	0	204	0	0	0	171	0	38	0	62	0	27	0	136	0	16
ENSMUSG00000050641	0	9	0	10	0	0	0	3	0	0	0	0	0	18	0	0	0	14	0	14	0	0	0	0	0	0	0	0	0	18	0	0	0	0	0	46	0	0	0	0
ENSMUSG00000052911	0	1	0	0	0	0	0	4	0	19	0	0	0	13	0	0	0	24	0	0	0	3	0	5	0	1	0	0	0	0	0	0	0	9	0	19	0	0	0	0
ENSMUSG00000023259	0	24	0	106	0	86	0	0	0	117	0	16	0	85	0	113	0	129	0	155	0	25	0	136	0	1	0	0	0	87	0	160	0	74	0	121	0	196	0	5
ENSMUSG00000025650	0	0	0	0	0	306	0	117	0	0	0	160	0	0	0	20	0	13	0	50	0	0	0	76	0	16	0	0	0	9	0	0	0	0	0	0	0	41	0	44
ENSMUSG00000025648	0	17	0	29	0	60	0	0	0	62	0	27	0	29	0	11	0	10	0	16	0	5	0	50	0	22	0	3	0	3	0	67	0	9	0	39	0	10	0	2
ENSMUSG00000032489	0	0	0	0	0	0	0	117	0	0	0	0	0	0	0	0	0	0	0	0	0	0	0	0	0	0	0	0	0	63	0	2	0	0	0	1	0	83	0	1
ENSMUSG00000056724	0	2	0	0	0	0	0	0	0	1	0	3	0	0	0	0	0	2	0	18	0	16	0	22	0	1	0	0	0	10	0	2	0	4	0	6	0	25	0	0
ENSMUSG00000109890	0	0	0	17	0	0	0	1	0	3	0	0	0	161	0	16	0	0	0	7	0	0	0	0	0	26	0	0	0	0	0	0	0	53	0	0	0	25	0	12
ENSMUSG00000110730	0	1	0	0	0	0	0	0	0	0	0	24	0	0	0	0	0	15	0	0	0	0	0	0	0	21	0	0	0	0	0	0	0	0	0	23	0	18	0	0
ENSMUSG00000111094	0	82	0	239	0	13	0	137	0	114	0	439	0	211	0	68	0	175	0	146	0	78	0	298	0	379	0	7	0	280	0	15	0	50	0	66	0	236	0	178
ENSMUSG00000111445	0	27	0	64	0	0	0	14	0	12	0	174	0	42	0	4	0	91	0	37	0	11	0	111	0	120	0	4	0	68	0	0	0	11	0	41	0	67	0	38
ENSMUSG00000032530	0	27	0	1	0	0	0	0	0	119	0	15	0	18	0	0	0	7	0	0	0	0	0	0	0	0	0	0	0	0	0	0	0	7	0	9	0	1	0	18
ENSMUSG00000032528	0	0	0	9	0	0	0	0	0	2	0	137	0	0	0	0	0	25	0	7	0	65	0	19	0	0	0	3	0	0	0	5	0	3	0	72	0	23	0	73
ENSMUSG00000013419	0	8	0	8	0	28	0	0	0	0	0	0	0	0	0	2	0	42	0	2	0	9	0	0	0	2	0	0	0	27	0	7	0	0	0	13	0	4	0	0
ENSMUSG00000094985	0	74	0	0	0	0	0	192	0	0	0	0	0	13	0	0	0	0	0	4	0	34	0	0	0	0	0	0	0	0	0	0	0	0	0	2	0	0	0	0
ENSMUSG00000025787	0	39	0	0	0	0	0	0	0	0	0	0	0	0	0	11	0	59	0	58	0	0	0	0	0	142	0	0	0	0	0	11	0	33	0	0	0	0	0	0
ENSMUSG00000015757	0	0	0	201	0	0	0	0	0	23	0	8	0	0	0	0	0	0	0	143	0	0	0	6	0	0	0	0	0	18	0	7	0	0	0	0	0	0	0	0
ENSMUSG00000019815	0	0	0	0	0	1	0	0	0	0	0	157	0	0	0	21	0	0	0	0	0	0	0	0	0	65	0	0	0	32	0	0	0	0	0	0	0	0	0	0
ENSMUSG00000019998	0	0	0	23	0	0	0	0	0	0	0	0	0	0	0	0	0	0	0	0	0	0	0	106	0	0	0	0	0	141	0	0	0	55	0	0	0	51	0	0
ENSMUSG00000039166	0	16	0	1	0	1	0	0	0	14	0	0	0	0	0	3	0	0	0	0	0	0	0	0	0	0	0	0	0	0	0	3	0	0	0	0	0	102	0	0
ENSMUSG00000038510	0	2	0	10	0	0	0	0	0	0	0	20	0	0	0	9	0	0	0	0	0	0	0	0	0	0	0	0	0	6	0	0	0	45	0	121	0	14	0	4
ENSMUSG00000038214	0	7	0	24	0	0	0	0	0	1	0	46	0	0	0	0	0	0	0	0	0	0	0	0	0	30	0	0	0	52	0	0	0	0	0	0	0	152	0	0
ENSMUSG00000038624	0	0	0	152	0	0	0	0	0	0	0	0	0	21	0	0	0	165	0	0	0	1	0	58	0	0	0	0	0	2	0	0	0	0	0	0	0	0	0	0
ENSMUSG00000112833	0	103	0	140	0	91	0	81	0	160	0	220	0	63	0	149	0	135	0	101	0	42	0	85	0	389	0	11	0	196	0	227	0	104	0	74	0	168	0	36
ENSMUSG00000097370	0	20	0	0	0	0	0	102	0	0	0	72	0	0	0	0	0	0	0	36	0	0	0	57	0	43	0	0	0	0	0	0	0	0	0	0	0	0	0	0
ENSMUSG00000037990	0	4	0	0	0	0	0	0	0	73	0	16	0	21	0	0	0	0	0	0	0	0	0	0	0	66	0	0	0	0	0	1	0	0	0	20	0	2	0	0
ENSMUSG00000020100	0	0	0	0	0	0	0	219	0	0	0	0	0	195	0	0	0	0	0	54	0	2	0	0	0	167	0	0	0	49	0	0	0	0	0	0	0	0	0	0
ENSMUSG00000020090	0	1	0	1	0	1	0	0	0	0	0	0	0	0	0	25	0	10	0	0	0	0	0	11	0	10	0	0	0	0	0	0	0	0	0	0	0	0	0	0
ENSMUSG00000037031	0	6	0	0	0	0	0	0	0	0	0	0	0	0	0	0	0	0	0	0	0	6	0	0	0	87	0	0	0	37	0	1	0	0	0	62	0	0	0	0
ENSMUSG00000020080	0	0	0	0	0	0	0	140	0	131	0	83	0	98	0	0	0	0	0	0	0	0	0	0	0	0	0	5	0	0	0	63	0	0	0	0	0	0	0	0
ENSMUSG00000020075	0	0	0	0	0	48	0	15	0	0	0	0	0	0	0	0	0	0	0	0	0	118	0	18	0	33	0	0	0	6	0	0	0	0	0	39	0	0	0	16
ENSMUSG00000036923	0	72	0	46	0	53	0	76	0	0	0	131	0	0	0	12	0	69	0	33	0	122	0	0	0	13	0	0	0	52	0	96	0	99	0	0	0	106	0	0
ENSMUSG00000112366	0	37	0	0	0	0	0	0	0	0	0	0	0	0	0	86	0	74	0	0	0	0	0	0	0	0	0	0	0	36	0	52	0	0	0	0	0	143	0	0
ENSMUSG00000112028	0	0	0	0	0	0	0	0	0	161	0	0	0	0	0	34	0	83	0	0	0	0	0	0	0	71	0	9	0	3	0	29	0	1	0	0	0	29	0	0
ENSMUSG00000112143	0	57	0	99	0	290	0	232	0	203	0	223	0	96	0	88	0	88	0	79	0	169	0	77	0	176	0	22	0	11	0	56	0	173	0	182	0	174	0	127
ENSMUSG00000000290	0	25	0	59	0	70	0	361	0	0	0	175	0	0	0	184	0	182	0	81	0	0	0	437	0	101	0	1	0	141	0	206	0	142	0	74	0	0	0	4
ENSMUSG00000009292	0	63	0	25	0	0	0	0	0	0	0	36	0	17	0	0	0	0	0	48	0	55	0	10	0	85	0	0	0	13	0	38	0	91	0	0	0	2	0	0
ENSMUSG00000001211	0	7	0	0	0	0	0	47	0	0	0	42	0	0	0	39	0	0	0	28	0	30	0	17	0	32	0	0	0	41	0	49	0	22	0	0	0	0	0	0
ENSMUSG00000035963	0	2	0	0	0	10	0	8	0	0	0	5	0	0	0	0	0	5	0	10	0	1	0	1	0	12	0	0	0	6	0	2	0	13	0	0	0	6	0	0
ENSMUSG00000013833	0	1	0	13	0	0	0	0	0	22	0	0	0	0	0	0	0	0	0	0	0	0	0	20	0	46	0	0	0	11	0	5	0	0	0	1	0	8	0	3
ENSMUSG00000019564	0	0	0	0	0	72	0	0	0	7	0	2	0	0	0	20	0	27	0	1	0	47	0	318	0	254	0	1	0	10	0	5	0	133	0	32	0	31	0	31
ENSMUSG00000035745	0	28	0	17	0	0	0	0	0	120	0	0	0	0	0	1	0	75	0	0	0	0	0	39	0	86	0	0	0	18	0	25	0	15	0	72	0	80	0	27
ENSMUSG00000035673	0	49	0	59	0	33	0	0	0	49	0	61	0	20	0	24	0	35	0	19	0	46	0	56	0	39	0	1	0	63	0	59	0	27	0	63	0	83	0	4
ENSMUSG00000020156	0	23	0	18	0	0	0	0	0	19	0	13	0	46	0	6	0	31	0	27	0	3	0	0	0	27	0	0	0	36	0	11	0	25	0	15	0	19	0	2
ENSMUSG00000035504	0	36	0	17	0	0	0	0	0	0	0	0	0	0	0	18	0	0	0	0	0	0	0	96	0	37	0	0	0	0	0	30	0	0	0	16	0	1	0	0
ENSMUSG00000003341	0	3	0	30	0	0	0	46	0	20	0	17	0	25	0	19	0	0	0	82	0	52	0	51	0	27	0	0	0	14	0	63	0	22	0	47	0	20	0	13
ENSMUSG00000113949	0	0	0	11	0	0	0	0	0	162	0	28	0	11	0	48	0	0	0	2	0	0	0	0	0	2	0	1	0	0	0	10	0	0	0	0	0	6	0	1
ENSMUSG00000113640	0	0	0	10	0	0	0	0	0	162	0	28	0	11	0	48	0	0	0	2	0	0	0	0	0	2	0	1	0	0	0	10	0	0	0	0	0	6	0	1
ENSMUSG00000061589	0	35	0	123	0	21	0	76	0	103	0	24	0	71	0	19	0	89	0	87	0	51	0	53	0	128	0	2	0	130	0	55	0	50	0	83	0	103	0	22
ENSMUSG00000075558	0	9	0	19	0	2	0	19	0	26	0	4	0	14	0	5	0	16	0	13	0	15	0	12	0	26	0	1	0	44	0	8	0	15	0	23	0	21	0	7
ENSMUSG00000051067	0	51	0	79	0	0	0	0	0	81	0	0	0	0	0	24	0	61	0	81	0	30	0	14	0	38	0	5	0	21	0	2	0	32	0	137	0	0	0	6
ENSMUSG00000048240	0	20	0	63	0	0	0	0	0	0	0	0	0	39	0	0	0	0	0	58	0	0	0	2	0	0	0	5	0	26	0	9	0	16	0	0	0	6	0	2
ENSMUSG00000035041	0	0	0	0	0	0	0	0	0	0	0	12	0	4	0	0	0	0	0	7	0	0	0	16	0	1	0	1	0	5	0	2	0	0	0	0	0	0	0	0
ENSMUSG00000085779	0	8	0	38	0	0	0	0	0	0	0	24	0	34	0	27	0	0	0	17	0	8	0	60	0	9	0	3	0	9	0	45	0	0	0	25	0	14	0	6
ENSMUSG00000034917	0	0	0	9	0	2	0	11	0	0	0	0	0	26	0	0	0	19	0	13	0	5	0	4	0	13	0	0	0	0	0	16	0	0	0	0	0	7	0	4
ENSMUSG00000034818	0	0	0	0	0	0	0	24	0	28	0	0	0	0	0	0	0	0	0	0	0	11	0	12	0	0	0	0	0	6	0	5	0	0	0	0	0	0	0	0
ENSMUSG00000034792	0	27	0	7	0	25	0	37	0	63	0	28	0	22	0	38	0	10	0	8	0	0	0	13	0	7	0	0	0	22	0	0	0	0	0	0	0	16	0	0
ENSMUSG00000020256	0	10	0	16	0	0	0	57	0	0	0	0	0	4	0	0	0	1	0	0	0	0	0	8	0	0	0	0	0	15	0	0	0	0	0	0	0	51	0	0
ENSMUSG00000111583	0	16	0	0	0	0	0	2	0	0	0	2	0	0	0	20	0	0	0	20	0	22	0	0	0	0	0	0	0	4	0	0	0	0	0	0	0	6	0	0
ENSMUSG00000111752	0	74	0	45	0	78	0	40	0	29	0	35	0	34	0	11	0	8	0	70	0	24	0	0	0	36	0	0	0	130	0	14	0	12	0	23	0	15	0	6
ENSMUSG00000001785	0	0	0	16	0	0	0	0	0	44	0	0	0	11	0	10	0	15	0	17	0	0	0	20	0	0	0	0	0	15	0	0	0	27	0	0	0	0	0	15
ENSMUSG00000035365	0	10	0	32	0	12	0	0	0	3	0	12	0	21	0	0	0	0	0	0	0	13	0	6	0	30	0	0	0	5	0	28	0	0	0	0	0	16	0	11
ENSMUSG00000035351	0	9	0	0	0	59	0	0	0	28	0	43	0	57	0	0	0	0	0	3	0	0	0	31	0	70	0	0	0	18	0	0	0	0	0	0	0	20	0	0
ENSMUSG00000019975	0	8	0	13	0	0	0	0	0	5	0	0	0	0	0	3	0	3	0	1	0	0	0	75	0	10	0	0	0	19	0	0	0	0	0	0	0	3	0	6
ENSMUSG00000020017	0	18	0	69	0	13	0	0	0	35	0	10	0	6	0	40	0	34	0	62	0	27	0	22	0	26	0	4	0	41	0	64	0	15	0	25	0	28	0	10
ENSMUSG00000020027	0	17	0	32	0	28	0	0	0	0	0	20	0	0	0	0	0	0	0	0	0	12	0	20	0	44	0	0	0	41	0	22	0	0	0	0	0	16	0	0
ENSMUSG00000097766	0	13	0	19	0	27	0	0	0	0	0	16	0	0	0	0	0	0	0	0	0	13	0	8	0	14	0	0	0	23	0	8	0	0	0	0	0	10	0	0
ENSMUSG00000112354	0	1	0	53	0	180	0	1	0	3	0	34	0	17	0	111	0	3	0	6	0	0	0	11	0	15	0	7	0	67	0	46	0	15	0	28	0	21	0	0
ENSMUSG00000112722	0	75	0	30	0	38	0	43	0	26	0	0	0	34	0	6	0	28	0	67	0	0	0	12	0	70	0	0	0	20	0	15	0	10	0	16	0	15	0	5
ENSMUSG00000020151	0	0	0	0	0	0	0	1148	0	0	0	3	0	7	0	0	0	11	0	28	0	86	0	46	0	0	0	4	0	0	0	103	0	116	0	0	0	77	0	1
ENSMUSG00000112627	0	47	0	52	0	0	0	0	0	38	0	18	0	5	0	13	0	47	0	5	0	0	0	20	0	94	0	4	0	17	0	19	0	41	0	17	0	56	0	0
ENSMUSG00000069518	0	53	0	101	0	0	0	0	0	35	0	65	0	6	0	5	0	76	0	80	0	0	0	17	0	136	0	6	0	24	0	35	0	91	0	16	0	138	0	0
ENSMUSG00000052302	0	0	0	30	0	0	0	103	0	0	0	4	0	129	0	12	0	75	0	0	0	0	0	75	0	1	0	0	0	6	0	65	0	125	0	70	0	42	0	0
ENSMUSG00000025422	0	1	0	0	0	24	0	77	0	10	0	0	0	0	0	10	0	4	0	0	0	20	0	10	0	0	0	0	0	39	0	0	0	0	0	9	0	0	0	6
ENSMUSG00000040441	0	5	0	11	0	0	0	0	0	0	0	0	0	4	0	0	0	0	0	23	0	0	0	7	0	0	0	0	0	6	0	11	0	3	0	0	0	0	0	0
ENSMUSG00000002147	0	22	0	0	0	138	0	0	0	12	0	0	0	0	0	4	0	9	0	0	0	0	0	0	0	0	0	0	0	0	0	0	0	6	0	1	0	20	0	0
ENSMUSG00000025389	0	6	0	29	0	10	0	0	0	39	0	39	0	35	0	18	0	13	0	0	0	31	0	0	0	15	0	0	0	17	0	15	0	8	0	13	0	4	0	11
ENSMUSG00000025366	0	0	0	0	0	11	0	0	0	2	0	3	0	4	0	2	0	1	0	2	0	1	0	0	0	0	0	0	0	0	0	3	0	0	0	1	0	0	0	0
ENSMUSG00000100548	0	0	0	5	0	11	0	1	0	0	0	2	0	6	0	14	0	1	0	0	0	0	0	3	0	5	0	0	0	2	0	1	0	5	0	3	0	1	0	0
ENSMUSG00000025357	0	1	0	0	0	0	0	10	0	7	0	4	0	2	0	1	0	0	0	7	0	0	0	4	0	10	0	0	0	17	0	3	0	4	0	0	0	4	0	0
ENSMUSG00000059534	0	9	0	12	0	72	0	0	0	18	0	4	0	9	0	8	0	3	0	16	0	12	0	11	0	10	0	1	0	9	0	19	0	14	0	37	0	12	0	2
ENSMUSG00000009076	0	5	0	12	0	0	0	0	0	7	0	0	0	0	0	41	0	8	0	0	0	0	0	0	0	0	0	4	0	0	0	0	0	0	0	0	0	24	0	0
ENSMUSG00000034201	0	5	0	0	0	0	0	0	0	0	0	0	0	0	0	3	0	7	0	29	0	0	0	0	0	0	0	10	0	0	0	0	0	0	0	13	0	5	0	0
ENSMUSG00000020484	0	0	0	0	0	0	0	4	0	0	0	75	0	0	0	0	0	12	0	2	0	0	0	21	0	0	0	0	0	54	0	0	0	2	0	0	0	66	0	0
ENSMUSG00000004393	0	0	0	0	0	0	0	0	0	0	0	49	0	0	0	0	0	0	0	0	0	33	0	0	0	0	0	0	0	33	0	0	0	49	0	0	0	23	0	0
ENSMUSG00000085156	0	0	0	3	0	0	0	0	0	0	0	5	0	0	0	0	0	0	0	0	0	3	0	0	0	7	0	0	0	0	0	0	0	6	0	0	0	5	0	15
ENSMUSG00000085452	0	0	0	3	0	0	0	3	0	3	0	0	0	6	0	0	0	0	0	5	0	0	0	2	0	9	0	0	0	5	0	4	0	3	0	3	0	1	0	3
ENSMUSG00000033953	0	0	0	0	0	0	0	137	0	0	0	0	0	2	0	30	0	0	0	15	0	0	0	0	0	0	0	0	0	46	0	6	0	0	0	0	0	0	0	6
ENSMUSG00000020311	0	0	0	0	0	2	0	5	0	0	0	1	0	1	0	0	0	2	0	35	0	0	0	0	0	1	0	0	0	0	0	0	0	0	0	17	0	0	0	0
ENSMUSG00000040711	0	70	0	110	0	0	0	0	0	0	0	123	0	0	0	0	0	1	0	0	0	1	0	44	0	92	0	0	0	0	0	10	0	0	0	21	0	0	0	0
ENSMUSG00000057967	0	96	0	187	0	103	0	111	0	262	0	128	0	94	0	135	0	86	0	104	0	62	0	150	0	362	0	6	0	157	0	221	0	89	0	69	0	131	0	33
ENSMUSG00000018848	0	0	0	7	0	0	0	0	0	0	0	18	0	8	0	1	0	6	0	0	0	0	0	0	0	5	0	0	0	0	0	1	0	0	0	0	0	1	0	0
ENSMUSG00000040283	0	3	0	4	0	0	0	0	0	20	0	33	0	0	0	47	0	0	0	0	0	0	0	1	0	0	0	0	0	14	0	94	0	81	0	4	0	0	0	0
ENSMUSG00000036644	0	57	0	54	0	37	0	0	0	0	0	196	0	76	0	21	0	19	0	42	0	53	0	82	0	292	0	0	0	42	0	0	0	30	0	0	0	121	0	0
ENSMUSG00000020381	0	0	0	21	0	50	0	0	0	66	0	0	0	0	0	0	0	0	0	20	0	31	0	26	0	0	0	0	0	0	0	0	0	0	0	16	0	24	0	0
ENSMUSG00000020358	0	0	0	0	0	26	0	0	0	0	0	2	0	0	0	0	0	34	0	0	0	0	0	0	0	7	0	0	0	2	0	13	0	0	0	0	0	0	0	5
ENSMUSG00000020402	0	84	0	38	0	239	0	177	0	0	0	14	0	0	0	102	0	125	0	0	0	1	0	0	0	0	0	7	0	114	0	41	0	0	0	52	0	0	0	0
ENSMUSG00000020267	0	0	0	9	0	16	0	0	0	0	0	0	0	0	0	0	0	0	0	0	0	1	0	0	0	0	0	0	0	27	0	35	0	95	0	23	0	151	0	0
ENSMUSG00000020400	0	22	0	0	0	0	0	93	0	19	0	255	0	421	0	132	0	70	0	197	0	114	0	0	0	53	0	0	0	47	0	459	0	76	0	132	0	53	0	0
ENSMUSG00000049588	0	37	0	87	0	0	0	99	0	67	0	53	0	57	0	17	0	44	0	45	0	0	0	99	0	118	0	4	0	74	0	105	0	153	0	29	0	87	0	18
ENSMUSG00000018585	0	15	0	32	0	43	0	0	0	2	0	35	0	2	0	29	0	66	0	5	0	44	0	59	0	36	0	0	0	66	0	10	0	0	0	0	0	22	0	6
ENSMUSG00000049287	0	23	0	17	0	1	0	0	0	0	0	0	0	45	0	13	0	22	0	0	0	32	0	0	0	49	0	0	0	5	0	0	0	0	0	0	0	1	0	0
ENSMUSG00000042709	0	0	0	4	0	0	0	0	0	0	0	31	0	20	0	0	0	94	0	0	0	0	0	0	0	0	0	1	0	0	0	0	0	15	0	0	0	0	0	0
ENSMUSG00000014243	0	21	0	0	0	0	0	14	0	23	0	163	0	0	0	0	0	29	0	0	0	0	0	0	0	23	0	0	0	16	0	89	0	0	0	37	0	0	0	0
ENSMUSG00000055134	0	0	0	0	0	0	0	0	0	210	0	9	0	0	0	0	0	9	0	0	0	0	0	0	0	0	0	0	0	4	0	0	0	7	0	0	0	7	0	0
ENSMUSG00000020899	0	51	0	0	0	0	0	0	0	0	0	0	0	0	0	50	0	0	0	0	0	65	0	0	0	158	0	0	0	156	0	0	0	0	0	0	0	66	0	0
ENSMUSG00000018474	0	6	0	41	0	10	0	18	0	0	0	45	0	0	0	13	0	0	0	2	0	0	0	0	0	12	0	0	0	20	0	0	0	0	0	11	0	7	0	0
ENSMUSG00000005202	0	17	0	26	0	9	0	10	0	33	0	22	0	19	0	10	0	31	0	19	0	23	0	39	0	71	0	1	0	37	0	16	0	19	0	12	0	10	0	5
ENSMUSG00000042826	0	0	0	0	0	0	0	59	0	0	0	0	0	17	0	0	0	52	0	1	0	0	0	0	0	29	0	0	0	15	0	0	0	1	0	3	0	16	0	0
ENSMUSG00000078812	0	0	0	0	0	0	0	0	0	0	0	52	0	20	0	0	0	33	0	13	0	6	0	0	0	0	0	0	0	23	0	54	0	7	0	0	0	24	0	0
ENSMUSG00000018566	0	13	0	10	0	20	0	4	0	0	0	18	0	7	0	1	0	9	0	21	0	0	0	0	0	12	0	1	0	9	0	5	0	4	0	0	0	14	0	1
ENSMUSG00000018921	0	35	0	0	0	97	0	0	0	0	0	0	0	61	0	48	0	0	0	0	0	0	0	0	0	57	0	0	0	0	0	25	0	15	0	0	0	0	0	0
ENSMUSG00000020827	0	19	0	3	0	0	0	115	0	72	0	59	0	0	0	29	0	10	0	0	0	0	0	0	0	55	0	2	0	1	0	9	0	1	0	9	0	31	0	0
ENSMUSG00000014609	0	0	0	2	0	0	0	7	0	0	0	0	0	0	0	2	0	0	0	0	0	2	0	2	0	0	0	0	0	3	0	4	0	0	0	4	0	1	0	0
ENSMUSG00000040712	0	0	0	2	0	0	0	0	0	21	0	5	0	32	0	0	0	18	0	0	0	0	0	0	0	2	0	0	0	0	0	2	0	0	0	0	0	2	0	0
ENSMUSG00000045287	0	0	0	19	0	0	0	0	0	0	0	0	0	26	0	37	0	0	0	0	0	0	0	0	0	0	0	0	0	54	0	83	0	0	0	0	0	2	0	9
ENSMUSG00000069808	0	0	0	38	0	0	0	0	0	31	0	21	0	0	0	36	0	4	0	0	0	11	0	0	0	0	0	0	0	3	0	0	0	0	0	0	0	10	0	0
ENSMUSG00000020840	0	0	0	0	0	0	0	0	0	84	0	27	0	0	0	0	0	0	0	0	0	0	0	0	0	0	0	1	0	25	0	0	0	4	0	41	0	14	0	4
ENSMUSG00000020838	0	3	0	0	0	16	0	0	0	0	0	0	0	17	0	0	0	0	0	0	0	0	0	0	0	8	0	0	0	2	0	6	0	7	0	0	0	0	0	4
ENSMUSG00000037907	0	12	0	17	0	0	0	0	0	9	0	0	0	80	0	4	0	5	0	1	0	0	0	40	0	8	0	0	0	46	0	8	0	4	0	29	0	21	0	7
ENSMUSG00000002052	0	31	0	0	0	0	0	0	0	0	0	0	0	34	0	48	0	0	0	0	0	0	0	6	0	0	0	0	0	46	0	32	0	0	0	0	0	21	0	0
ENSMUSG00000020829	0	26	0	92	0	0	0	0	0	0	0	0	0	113	0	7	0	1	0	0	0	2	0	70	0	134	0	0	0	55	0	111	0	18	0	0	0	54	0	0
ENSMUSG00000050132	0	10	0	1	0	15	0	17	0	3	0	0	0	4	0	13	0	0	0	2	0	26	0	0	0	5	0	0	0	41	0	19	0	29	0	54	0	6	0	0
ENSMUSG00000087407	0	0	0	9	0	17	0	11	0	40	0	35	0	13	0	0	0	0	0	8	0	0	0	7	0	0	0	0	0	2	0	0	0	0	0	0	0	0	0	0
ENSMUSG00000061666	0	50	0	50	0	78	0	0	0	0	0	0	0	0	0	59	0	0	0	0	0	94	0	0	0	77	0	1	0	2	0	3	0	0	0	100	0	100	0	6
ENSMUSG00000034177	0	11	0	21	0	63	0	0	0	0	0	142	0	10	0	21	0	18	0	8	0	0	0	54	0	20	0	0	0	34	0	8	0	11	0	0	0	0	0	0
ENSMUSG00000060787	0	4	0	2	0	15	0	0	0	9	0	5	0	0	0	8	0	8	0	0	0	15	0	0	0	9	0	0	0	5	0	0	0	0	0	29	0	1	0	1
ENSMUSG00000000278	0	0	0	0	0	204	0	7	0	0	0	0	0	31	0	0	0	65	0	0	0	1	0	71	0	3	0	0	0	0	0	1	0	0	0	69	0	0	0	0
ENSMUSG00000110344	0	0	0	0	0	0	0	34	0	182	0	61	0	0	0	0	0	0	0	0	0	0	0	0	0	0	0	0	0	21	0	0	0	7	0	0	0	0	0	0
ENSMUSG00000054079	0	12	0	12	0	6	0	14	0	30	0	15	0	6	0	9	0	21	0	23	0	6	0	4	0	14	0	1	0	36	0	17	0	7	0	35	0	85	0	8
ENSMUSG00000076435	0	85	0	106	0	0	0	113	0	0	0	96	0	1	0	36	0	59	0	31	0	12	0	39	0	0	0	0	0	65	0	20	0	1	0	46	0	112	0	47
ENSMUSG00000001508	0	15	0	0	0	6	0	0	0	0	0	0	0	0	0	0	0	0	0	0	0	46	0	48	0	0	0	0	0	0	0	45	0	0	0	0	0	46	0	0
ENSMUSG00000085143	0	0	0	40	0	63	0	0	0	0	0	43	0	0	0	0	0	0	0	0	0	55	0	0	0	1	0	0	0	74	0	4	0	29	0	0	0	0	0	0
ENSMUSG00000013418	0	28	0	23	0	0	0	228	0	0	0	54	0	1	0	31	0	62	0	23	0	0	0	7	0	136	0	0	0	22	0	0	0	1	0	0	0	1	0	3
ENSMUSG00000057058	0	18	0	18	0	24	0	0	0	64	0	0	0	23	0	1	0	15	0	0	0	42	0	5	0	1	0	0	0	16	0	17	0	0	0	41	0	14	0	0
ENSMUSG00000097289	0	14	0	8	0	12	0	0	0	69	0	0	0	13	0	4	0	4	0	0	0	0	0	3	0	0	0	0	0	20	0	13	0	0	0	61	0	18	0	0
ENSMUSG00000018678	0	14	0	46	0	57	0	63	0	0	0	0	0	70	0	1	0	27	0	5	0	125	0	0	0	12	0	0	0	0	0	45	0	8	0	0	0	0	0	0
ENSMUSG00000069744	0	7	0	0	0	0	0	64	0	0	0	0	0	34	0	28	0	0	0	4	0	0	0	0	0	27	0	0	0	5	0	0	0	42	0	61	0	25	0	6
ENSMUSG00000018541	0	44	0	38	0	0	0	109	0	6	0	0	0	0	0	4	0	0	0	0	0	27	0	15	0	0	0	1	0	0	0	84	0	0	0	0	0	0	0	0
ENSMUSG00000018167	0	11	0	12	0	0	0	0	0	54	0	0	0	0	0	0	0	17	0	0	0	0	0	20	0	0	0	2	0	8	0	0	0	0	0	8	0	0	0	0
ENSMUSG00000017499	0	61	0	0	0	0	0	0	0	0	0	0	0	0	0	0	0	0	0	0	0	37	0	0	0	88	0	0	0	68	0	22	0	0	0	0	0	55	0	0
ENSMUSG00000053797	0	10	0	24	0	0	0	9	0	14	0	23	0	23	0	1	0	17	0	12	0	18	0	45	0	54	0	1	0	26	0	16	0	8	0	0	0	21	0	0
ENSMUSG00000006930	0	0	0	0	0	0	0	0	0	0	0	39	0	0	0	13	0	8	0	0	0	26	0	0	0	13	0	0	0	16	0	0	0	0	0	0	0	0	0	0
ENSMUSG00000006784	0	0	0	0	0	0	0	156	0	54	0	0	0	0	0	20	0	0	0	0	0	21	0	0	0	0	0	0	0	0	0	175	0	0	0	159	0	24	0	0
ENSMUSG00000014198	0	0	0	18	0	11	0	21	0	0	0	0	0	11	0	1	0	0	0	14	0	25	0	0	0	32	0	5	0	27	0	0	0	17	0	0	0	0	0	0
ENSMUSG00000035172	0	30	0	56	0	66	0	138	0	102	0	145	0	65	0	19	0	180	0	62	0	27	0	101	0	62	0	3	0	106	0	0	0	90	0	153	0	109	0	23
ENSMUSG00000019326	0	18	0	76	0	0	0	81	0	0	0	0	0	0	0	0	0	66	0	0	0	0	0	50	0	0	0	0	0	2	0	23	0	0	0	48	0	0	0	0
ENSMUSG00000017314	0	0	0	4	0	0	0	18	0	12	0	3	0	0	0	0	0	31	0	0	0	45	0	0	0	2	0	0	0	1	0	0	0	0	0	0	0	0	0	4
ENSMUSG00000008855	0	69	0	53	0	0	0	119	0	0	0	125	0	19	0	18	0	28	0	32	0	0	0	2	0	102	0	4	0	63	0	0	0	19	0	1	0	37	0	0
ENSMUSG00000006574	0	32	0	0	0	109	0	96	0	122	0	22	0	0	0	4	0	2	0	47	0	0	0	0	0	0	0	0	0	0	0	0	0	8	0	0	0	2	0	0
ENSMUSG00000020936	0	5	0	0	0	0	0	0	0	69	0	0	0	0	0	14	0	3	0	8	0	0	0	0	0	0	0	0	0	0	0	0	0	44	0	30	0	0	0	0
ENSMUSG00000018411	0	0	0	61	0	0	0	186	0	1	0	68	0	0	0	0	0	95	0	65	0	53	0	0	0	22	0	0	0	81	0	1	0	0	0	0	0	20	0	13
ENSMUSG00000040838	0	0	0	17	0	47	0	0	0	8	0	42	0	48	0	39	0	8	0	0	0	32	0	19	0	0	0	0	0	55	0	0	0	0	0	0	0	0	0	0
ENSMUSG00000085297	0	0	0	0	0	0	0	0	0	28	0	111	0	0	0	0	0	0	0	18	0	0	0	0	0	0	0	0	0	0	0	0	0	65	0	0	0	96	0	0
ENSMUSG00000020681	0	0	0	0	0	0	0	0	0	20	0	108	0	0	0	0	0	0	0	11	0	0	0	0	0	0	0	0	0	0	0	0	0	38	0	0	0	100	0	0
ENSMUSG00000020713	0	4	0	8	0	0	0	38	0	0	0	77	0	49	0	14	0	10	0	10	0	11	0	5	0	34	0	0	0	5	0	8	0	7	0	0	0	13	0	0
ENSMUSG00000040548	0	40	0	0	0	0	0	321	0	0	0	136	0	224	0	0	0	16	0	72	0	0	0	53	0	0	0	10	0	0	0	99	0	48	0	0	0	31	0	3
ENSMUSG00000018362	0	2	0	1	0	0	0	0	0	0	0	14	0	5	0	0	0	1	0	5	0	0	0	7	0	0	0	0	0	0	0	0	0	5	0	0	0	0	0	5
ENSMUSG00000085245	0	0	0	42	0	0	0	0	0	0	0	29	0	0	0	23	0	42	0	39	0	0	0	0	0	27	0	0	0	0	0	18	0	0	0	0	0	0	0	0
ENSMUSG00000020599	0	0	0	0	0	0	0	0	0	0	0	0	0	13	0	0	0	188	0	0	0	0	0	0	0	0	0	0	0	0	0	12	0	12	0	0	0	18	0	0
ENSMUSG00000041895	0	82	0	101	0	90	0	427	0	19	0	7	0	141	0	41	0	108	0	151	0	32	0	97	0	212	0	10	0	166	0	87	0	42	0	76	0	91	0	0
ENSMUSG00000050201	0	23	0	52	0	100	0	4	0	55	0	2	0	6	0	25	0	64	0	10	0	23	0	42	0	52	0	1	0	43	0	76	0	4	0	8	0	24	0	4
ENSMUSG00000045288	0	22	0	39	0	97	0	0	0	46	0	0	0	0	0	8	0	60	0	0	0	20	0	25	0	59	0	0	0	26	0	62	0	0	0	0	0	16	0	0
ENSMUSG00000018862	0	58	0	46	0	0	0	0	0	0	0	0	0	0	0	0	0	0	0	60	0	0	0	0	0	0	0	3	0	31	0	0	0	0	0	0	0	47	0	0
ENSMUSG00000034427	0	24	0	0	0	0	0	0	0	0	0	83	0	80	0	0	0	15	0	4	0	4	0	0	0	27	0	0	0	2	0	49	0	0	0	0	0	0	0	0
ENSMUSG00000020758	0	42	0	0	0	20	0	0	0	0	0	0	0	69	0	0	0	36	0	3	0	0	0	0	0	63	0	3	0	7	0	0	0	50	0	0	0	0	0	0
ENSMUSG00000020770	0	22	0	0	0	0	0	0	0	0	0	0	0	0	0	0	0	0	0	1	0	0	0	0	0	12	0	0	0	0	0	0	0	10	0	8	0	19	0	0
ENSMUSG00000020776	0	9	0	55	0	11	0	0	0	0	0	25	0	27	0	18	0	0	0	0	0	47	0	0	0	0	0	2	0	14	0	0	0	0	0	2	0	0	0	7
ENSMUSG00000020777	0	15	0	0	0	0	0	0	0	6	0	34	0	6	0	0	0	3	0	0	0	0	0	61	0	0	0	0	0	4	0	0	0	0	0	0	0	0	0	0
ENSMUSG00000020792	0	0	0	0	0	3	0	0	0	22	0	0	0	1	0	2	0	1	0	1	0	0	0	3	0	1	0	0	0	0	0	1	0	0	0	0	0	1	0	0
ENSMUSG00000043857	0	0	0	10	0	0	0	0	0	0	0	0	0	0	0	43	0	0	0	0	0	31	0	0	0	3	0	1	0	0	0	0	0	0	0	35	0	0	0	0
ENSMUSG00000061306	0	11	0	0	0	0	0	18	0	0	0	0	0	0	0	0	0	13	0	24	0	9	0	0	0	0	0	0	0	15	0	0	0	0	0	0	0	0	0	0
ENSMUSG00000025380	0	2	0	8	0	0	0	0	0	0	0	6	0	0	0	8	0	27	0	0	0	7	0	0	0	0	0	0	0	10	0	4	0	0	0	0	0	0	0	0
ENSMUSG00000025386	0	47	0	54	0	113	0	40	0	39	0	0	0	18	0	18	0	0	0	61	0	34	0	138	0	79	0	0	0	90	0	23	0	53	0	0	0	21	0	0
ENSMUSG00000025793	0	18	0	12	0	0	0	0	0	0	0	36	0	0	0	18	0	7	0	93	0	0	0	81	0	0	0	4	0	0	0	16	0	92	0	61	0	0	0	0
ENSMUSG00000090758	0	7	0	27	0	0	0	88	0	0	0	11	0	31	0	0	0	25	0	25	0	1	0	0	0	37	0	0	0	16	0	0	0	11	0	31	0	1	0	0
ENSMUSG00000048445	0	0	0	30	0	2	0	0	0	0	0	30	0	72	0	0	0	16	0	0	0	0	0	25	0	45	0	0	0	0	0	13	0	77	0	48	0	25	0	0
ENSMUSG00000066643	0	1	0	3	0	0	0	15	0	0	0	0	0	0	0	0	0	13	0	3	0	0	0	0	0	2	0	0	0	2	0	0	0	0	0	0	0	0	0	0
ENSMUSG00000066637	0	29	0	27	0	0	0	98	0	0	0	0	0	0	0	0	0	85	0	44	0	15	0	7	0	17	0	0	0	7	0	0	0	0	0	0	0	0	0	0
ENSMUSG00000051235	0	0	0	0	0	0	0	12	0	1	0	3	0	0	0	0	0	0	0	1	0	0	0	0	0	2	0	0	0	5	0	0	0	0	0	1	0	63	0	0
ENSMUSG00000036655	0	6	0	7	0	17	0	0	0	15	0	5	0	4	0	6	0	7	0	0	0	6	0	8	0	25	0	0	0	10	0	0	0	8	0	6	0	9	0	3
ENSMUSG00000020629	0	0	0	0	0	0	0	0	0	0	0	33	0	0	0	44	0	0	0	0	0	79	0	0	0	0	0	0	0	0	0	0	0	0	0	0	0	4	0	25
ENSMUSG00000097494	0	29	0	10	0	92	0	0	0	0	0	0	0	0	0	0	0	31	0	24	0	0	0	0	0	0	0	0	0	93	0	10	0	0	0	0	0	0	0	0
ENSMUSG00000020570	0	79	0	45	0	395	0	0	0	0	0	68	0	69	0	0	0	87	0	143	0	0	0	0	0	39	0	6	0	17	0	158	0	0	0	0	0	48	0	0
ENSMUSG00000020581	0	44	0	36	0	208	0	245	0	0	0	122	0	62	0	0	0	299	0	4	0	0	0	0	0	0	0	0	0	0	0	0	0	161	0	0	0	186	0	0
ENSMUSG00000020577	0	4	0	0	0	4	0	37	0	0	0	3	0	0	0	0	0	20	0	0	0	0	0	0	0	0	0	0	0	0	0	0	0	7	0	0	0	4	0	0
ENSMUSG00000047446	0	17	0	0	0	0	0	0	0	0	0	184	0	0	0	0	0	98	0	63	0	0	0	89	0	0	0	0	0	0	0	0	0	0	0	0	0	41	0	28
ENSMUSG00000060121	0	8	0	18	0	16	0	0	0	0	0	7	0	0	0	0	0	0	0	8	0	0	0	13	0	0	0	0	0	0	0	0	0	0	0	0	0	24	0	0
ENSMUSG00000055884	0	0	0	0	0	0	0	0	0	0	0	0	0	0	0	0	0	0	0	0	0	66	0	0	0	59	0	0	0	154	0	95	0	1	0	0	0	60	0	21
ENSMUSG00000113716	0	38	0	74	0	107	0	37	0	67	0	59	0	27	0	50	0	70	0	45	0	53	0	62	0	87	0	4	0	65	0	26	0	27	0	28	0	48	0	14
ENSMUSG00000051890	0	7	0	43	0	0	0	198	0	0	0	36	0	0	0	37	0	105	0	0	0	0	0	0	0	60	0	0	0	52	0	34	0	7	0	5	0	11	0	7
ENSMUSG00000085539	0	0	0	11	0	0	0	114	0	0	0	56	0	0	0	22	0	80	0	0	0	0	0	0	0	38	0	0	0	31	0	23	0	0	0	2	0	3	0	0
ENSMUSG00000021066	0	5	0	18	0	13	0	1	0	0	0	24	0	0	0	0	0	20	0	0	0	0	0	0	0	0	0	0	0	69	0	0	0	44	0	0	0	23	0	0
ENSMUSG00000021048	0	0	0	7	0	0	0	0	0	0	0	0	0	0	0	30	0	0	0	0	0	33	0	0	0	89	0	0	0	23	0	0	0	8	0	0	0	47	0	0
ENSMUSG00000112784	0	0	0	5	0	0	0	0	0	0	0	0	0	0	0	0	0	0	0	0	0	0	0	0	0	136	0	0	0	23	0	0	0	4	0	0	0	23	0	0
ENSMUSG00000021112	0	44	0	0	0	0	0	21	0	31	0	66	0	163	0	41	0	123	0	85	0	0	0	175	0	40	0	2	0	200	0	61	0	2	0	0	0	6	0	0
ENSMUSG00000066441	0	0	0	0	0	37	0	25	0	0	0	21	0	0	0	0	0	18	0	0	0	0	0	0	0	3	0	0	0	96	0	2	0	0	0	0	0	0	0	0
ENSMUSG00000111933	0	24	0	16	0	0	0	41	0	31	0	114	0	8	0	6	0	17	0	17	0	0	0	10	0	70	0	0	0	53	0	85	0	1	0	0	0	24	0	0
ENSMUSG00000021221	0	8	0	0	0	9	0	0	0	0	0	0	0	0	0	0	0	0	0	0	0	32	0	0	0	55	0	0	0	1	0	0	0	0	0	117	0	64	0	0
ENSMUSG00000021223	0	15	0	0	0	0	0	0	0	0	0	8	0	0	0	0	0	0	0	9	0	10	0	10	0	0	0	0	0	28	0	0	0	0	0	0	0	0	0	0
ENSMUSG00000042350	0	4	0	19	0	0	0	17	0	28	0	0	0	0	0	0	0	6	0	0	0	0	0	9	0	13	0	0	0	31	0	5	0	13	0	3	0	10	0	0
ENSMUSG00000004791	0	9	0	0	0	0	0	0	0	0	0	0	0	34	0	3	0	0	0	0	0	0	0	0	0	14	0	0	0	0	0	35	0	0	0	0	0	27	0	0
ENSMUSG00000021245	0	1	0	59	0	0	0	72	0	0	0	16	0	126	0	0	0	0	0	0	0	0	0	0	0	0	0	0	0	54	0	0	0	0	0	0	0	0	0	0
ENSMUSG00000045064	0	5	0	4	0	0	0	0	0	3	0	11	0	0	0	3	0	7	0	5	0	0	0	5	0	8	0	0	0	6	0	2	0	5	0	0	0	5	0	0
ENSMUSG00000034290	0	20	0	26	0	0	0	0	0	48	0	22	0	0	0	8	0	28	0	22	0	0	0	9	0	22	0	0	0	17	0	4	0	10	0	0	0	9	0	0
ENSMUSG00000034258	0	0	0	41	0	0	0	0	0	78	0	0	0	0	0	44	0	63	0	0	0	0	0	0	0	39	0	0	0	33	0	0	0	0	0	0	0	67	0	12
ENSMUSG00000020963	0	15	0	41	0	0	0	68	0	2	0	0	0	0	0	0	0	1	0	6	0	0	0	0	0	0	0	0	0	0	0	0	0	9	0	43	0	194	0	3
ENSMUSG00000045404	0	2	0	0	0	40	0	0	0	46	0	0	0	4	0	1	0	54	0	46	0	22	0	1	0	81	0	1	0	138	0	0	0	54	0	82	0	46	0	0
ENSMUSG00000021186	0	0	0	9	0	50	0	75	0	0	0	0	0	0	0	0	0	0	0	0	0	7	0	0	0	7	0	0	0	7	0	0	0	0	0	0	0	20	0	0
ENSMUSG00000057963	0	5	0	35	0	17	0	0	0	261	0	60	0	155	0	1	0	166	0	0	0	0	0	22	0	0	0	0	0	127	0	28	0	0	0	0	0	1	0	33
ENSMUSG00000096751	0	1	0	35	0	41	0	66	0	320	0	170	0	83	0	0	0	167	0	0	0	0	0	208	0	34	0	0	0	238	0	28	0	0	0	0	0	2	0	33
ENSMUSG00000021200	0	0	0	30	0	0	0	0	0	0	0	0	0	0	0	0	0	74	0	0	0	0	0	32	0	0	0	0	0	0	0	34	0	0	0	94	0	32	0	0
ENSMUSG00000090185	0	0	0	26	0	0	0	0	0	0	0	0	0	0	0	0	0	65	0	0	0	0	0	15	0	0	0	0	0	0	0	23	0	0	0	88	0	14	0	0
ENSMUSG00000054150	0	28	0	22	0	1	0	108	0	1	0	41	0	34	0	18	0	33	0	120	0	0	0	81	0	68	0	0	0	64	0	20	0	54	0	55	0	54	0	0
ENSMUSG00000112977	0	29	0	0	0	0	0	31	0	30	0	33	0	51	0	0	0	0	0	0	0	3	0	8	0	11	0	0	0	4	0	24	0	1	0	17	0	0	0	0
ENSMUSG00000113029	0	34	0	21	0	0	0	204	0	82	0	58	0	85	0	22	0	13	0	117	0	27	0	37	0	41	0	7	0	159	0	0	0	57	0	10	0	13	0	10
ENSMUSG00000037787	0	0	0	0	0	0	0	1	0	10	0	73	0	61	0	62	0	0	0	0	0	5	0	89	0	110	0	0	0	44	0	51	0	40	0	0	0	5	0	55
ENSMUSG00000021298	0	1	0	0	0	0	0	66	0	48	0	25	0	21	0	4	0	15	0	0	0	43	0	28	0	58	0	2	0	16	0	0	0	64	0	0	0	17	0	0
ENSMUSG00000012211	0	1	0	36	0	0	0	24	0	41	0	16	0	0	0	7	0	58	0	5	0	24	0	0	0	40	0	0	0	0	0	4	0	1	0	18	0	0	0	0
ENSMUSG00000045410	0	14	0	0	0	0	0	0	0	71	0	0	0	14	0	0	0	24	0	0	0	23	0	0	0	29	0	0	0	14	0	0	0	0	0	0	0	19	0	0
ENSMUSG00000021156	0	0	0	0	0	0	0	8	0	0	0	47	0	0	0	0	0	0	0	14	0	0	0	38	0	0	0	1	0	27	0	0	0	0	0	0	0	0	0	20
ENSMUSG00000113100	0	1	0	2	0	0	0	9	0	0	0	10	0	21	0	5	0	2	0	1	0	10	0	23	0	3	0	2	0	6	0	21	0	0	0	0	0	8	0	2
ENSMUSG00000114702	0	16	0	0	0	90	0	0	0	0	0	39	0	0	0	0	0	41	0	0	0	0	0	0	0	0	0	0	0	0	0	0	0	2	0	0	0	10	0	0
ENSMUSG00000054931	0	18	0	0	0	75	0	0	0	0	0	28	0	0	0	0	0	66	0	0	0	0	0	0	0	0	0	0	0	0	0	0	0	0	0	0	0	10	0	0
ENSMUSG00000085861	0	13	0	0	0	0	0	0	0	24	0	0	0	0	0	11	0	0	0	0	0	0	0	0	0	0	0	0	0	0	0	5	0	0	0	0	0	7	0	9
ENSMUSG00000086144	0	0	0	4	0	0	0	0	0	0	0	20	0	0	0	0	0	6	0	0	0	0	0	0	0	37	0	0	0	0	0	6	0	0	0	0	0	6	0	0
ENSMUSG00000052180	0	0	0	0	0	0	0	92	0	0	0	0	0	212	0	0	0	129	0	0	0	52	0	104	0	0	0	0	0	0	0	0	0	42	0	0	0	0	0	0
ENSMUSG00000038286	0	0	0	24	0	0	0	0	0	0	0	0	0	0	0	24	0	0	0	4	0	0	0	0	0	0	0	0	0	0	0	0	0	69	0	0	0	44	0	0
ENSMUSG00000021413	0	0	0	2	0	1	0	0	0	10	0	0	0	0	0	0	0	1	0	0	0	0	0	26	0	0	0	0	0	0	0	35	0	0	0	0	0	20	0	0
ENSMUSG00000021416	0	5	0	0	0	0	0	0	0	0	0	23	0	23	0	3	0	5	0	0	0	0	0	0	0	0	0	0	0	0	0	0	0	0	0	24	0	6	0	0
ENSMUSG00000087202	0	15	0	17	0	0	0	0	0	25	0	0	0	0	0	5	0	16	0	10	0	0	0	0	0	0	0	0	0	0	0	13	0	10	0	0	0	0	0	0
ENSMUSG00000054021	0	66	0	4	0	55	0	254	0	279	0	74	0	55	0	23	0	48	0	43	0	24	0	0	0	3	0	1	0	54	0	36	0	11	0	112	0	78	0	18
ENSMUSG00000021373	0	0	0	18	0	0	0	0	0	0	0	41	0	0	0	0	0	0	0	0	0	3	0	0	0	0	0	0	0	43	0	0	0	13	0	12	0	0	0	0
ENSMUSG00000051606	0	42	0	0	0	0	0	0	0	0	0	0	0	0	0	0	0	0	0	0	0	0	0	0	0	42	0	0	0	53	0	0	0	0	0	9	0	43	0	0
ENSMUSG00000038080	0	14	0	56	0	0	0	0	0	44	0	197	0	0	0	95	0	61	0	1	0	30	0	41	0	217	0	6	0	287	0	81	0	13	0	0	0	5	0	122
ENSMUSG00000037933	0	5	0	0	0	0	0	188	0	0	0	0	0	22	0	0	0	46	0	1	0	0	0	0	0	0	0	0	0	35	0	0	0	0	0	0	0	0	0	30
ENSMUSG00000021395	0	0	0	32	0	0	0	0	0	0	0	1	0	0	0	0	0	6	0	0	0	19	0	0	0	116	0	2	0	62	0	7	0	0	0	52	0	106	0	0
ENSMUSG00000021478	0	6	0	0	0	0	0	0	0	16	0	0	0	9	0	0	0	0	0	0	0	0	0	0	0	6	0	0	0	0	0	0	0	5	0	13	0	0	0	0
ENSMUSG00000025872	0	0	0	4	0	3	0	0	0	4	0	0	0	1	0	3	0	2	0	1	0	1	0	2	0	2	0	0	0	4	0	2	0	1	0	3	0	2	0	1
ENSMUSG00000025871	0	9	0	0	0	0	0	24	0	22	0	18	0	13	0	0	0	0	0	0	0	0	0	13	0	34	0	0	0	0	0	0	0	0	0	0	0	23	0	3
ENSMUSG00000021492	0	2	0	3	0	0	0	0	0	0	0	0	0	0	0	10	0	0	0	9	0	3	0	0	0	3	0	0	0	0	0	0	0	0	0	13	0	0	0	0
ENSMUSG00000021496	0	5	0	5	0	0	0	0	0	19	0	0	0	22	0	0	0	9	0	58	0	11	0	0	0	0	0	0	0	0	0	4	0	0	0	25	0	35	0	0
ENSMUSG00000060176	0	112	0	216	0	2	0	221	0	0	0	8	0	101	0	72	0	135	0	66	0	0	0	254	0	47	0	0	0	103	0	13	0	73	0	0	0	122	0	14
ENSMUSG00000091311	0	15	0	0	0	56	0	2	0	1	0	28	0	4	0	0	0	53	0	0	0	0	0	0	0	0	0	0	0	0	0	0	0	0	0	0	0	8	0	2
ENSMUSG00000043986	0	0	0	0	0	0	0	14	0	0	0	1	0	3	0	13	0	0	0	0	0	0	0	12	0	17	0	0	0	0	0	44	0	0	0	0	0	0	0	0
ENSMUSG00000050345	0	0	0	122	0	0	0	0	0	2	0	0	0	0	0	0	0	109	0	0	0	20	0	17	0	159	0	0	0	29	0	64	0	0	0	0	0	0	0	0
ENSMUSG00000021609	0	7	0	0	0	0	0	0	0	0	0	0	0	0	0	0	0	83	0	0	0	0	0	0	0	0	0	9	0	0	0	0	0	204	0	0	0	0	0	47
ENSMUSG00000036123	0	34	0	0	0	0	0	0	0	0	0	132	0	0	0	16	0	0	0	0	0	11	0	0	0	22	0	0	0	111	0	28	0	0	0	151	0	24	0	0
ENSMUSG00000069208	0	2	0	2	0	0	0	0	0	0	0	1	0	0	0	0	0	0	0	3	0	1	0	1	0	1	0	0	0	4	0	0	0	4	0	0	0	0	0	0
ENSMUSG00000021583	0	0	0	0	0	0	0	0	0	36	0	0	0	0	0	64	0	42	0	0	0	50	0	0	0	106	0	0	0	0	0	0	0	52	0	3	0	0	0	0
ENSMUSG00000069170	0	1	0	25	0	0	0	0	0	0	0	0	0	0	0	0	0	0	0	184	0	0	0	0	0	0	0	0	0	23	0	43	0	0	0	0	0	9	0	0
ENSMUSG00000051098	0	8	0	31	0	0	0	0	0	77	0	0	0	17	0	19	0	22	0	19	0	0	0	60	0	47	0	1	0	14	0	1	0	73	0	0	0	24	0	0
ENSMUSG00000007617	0	49	0	96	0	0	0	0	0	0	0	23	0	0	0	5	0	0	0	0	0	0	0	0	0	0	0	0	0	40	0	0	0	0	0	0	0	0	0	0
ENSMUSG00000113359	0	36	0	98	0	19	0	31	0	93	0	50	0	6	0	0	0	143	0	281	0	0	0	181	0	2	0	4	0	469	0	24	0	131	0	48	0	46	0	0
ENSMUSG00000114689	0	0	0	0	0	0	0	20	0	13	0	0	0	0	0	0	0	18	0	0	0	0	0	0	0	0	0	0	0	40	0	0	0	6	0	5	0	7	0	2
ENSMUSG00000114422	0	0	0	0	0	0	0	0	0	189	0	89	0	69	0	0	0	83	0	0	0	0	0	0	0	4	0	0	0	61	0	52	0	1	0	0	0	0	0	0
ENSMUSG00000021759	0	0	0	0	0	0	0	0	0	0	0	0	0	0	0	0	0	45	0	23	0	0	0	0	0	35	0	0	0	13	0	0	0	101	0	0	0	39	0	0
ENSMUSG00000104314	0	10	0	0	0	0	0	0	0	0	0	0	0	1	0	1	0	1	0	0	0	0	0	0	0	6	0	0	0	3	0	0	0	5	0	4	0	0	0	0
ENSMUSG00000021748	0	2	0	3	0	0	0	6	0	0	0	0	0	0	0	7	0	0	0	10	0	0	0	0	0	0	0	0	0	5	0	8	0	0	0	0	0	0	0	0
ENSMUSG00000079357	0	12	0	38	0	0	0	25	0	56	0	0	0	27	0	9	0	0	0	27	0	0	0	0	0	0	0	4	0	38	0	9	0	0	0	8	0	22	0	15
ENSMUSG00000021785	0	0	0	106	0	6	0	14	0	0	0	0	0	0	0	0	0	0	0	0	0	0	0	0	0	6	0	0	0	0	0	0	0	0	0	0	0	47	0	0
ENSMUSG00000021772	0	0	0	0	0	0	0	62	0	0	0	0	0	0	0	0	0	12	0	0	0	1	0	0	0	0	0	0	0	58	0	3	0	0	0	18	0	0	0	26
ENSMUSG00000021807	0	6	0	6	0	11	0	19	0	8	0	29	0	12	0	13	0	4	0	9	0	0	0	9	0	8	0	0	0	14	0	20	0	0	0	0	0	6	0	0
ENSMUSG00000114436	0	0	0	8	0	59	0	0	0	0	0	0	0	33	0	0	0	53	0	0	0	53	0	17	0	1	0	0	0	0	0	13	0	23	0	0	0	21	0	0
ENSMUSG00000021809	0	3	0	1	0	0	0	73	0	7	0	0	0	0	0	0	0	14	0	0	0	0	0	0	0	0	0	0	0	0	0	10	0	0	0	0	0	0	0	5
ENSMUSG00000021810	0	0	0	0	0	14	0	186	0	0	0	16	0	0	0	0	0	34	0	0	0	40	0	0	0	0	0	0	0	14	0	0	0	0	0	0	0	0	0	1
ENSMUSG00000021898	0	18	0	0	0	10	0	0	0	0	0	0	0	0	0	0	0	0	0	40	0	18	0	0	0	0	0	0	0	64	0	38	0	0	0	0	0	0	0	12
ENSMUSG00000114424	0	9	0	3	0	66	0	5	0	26	0	22	0	0	0	0	0	25	0	10	0	6	0	20	0	7	0	0	0	36	0	6	0	0	0	0	0	5	0	0
ENSMUSG00000021957	0	0	0	29	0	0	0	0	0	0	0	56	0	0	0	11	0	0	0	0	0	5	0	0	0	6	0	0	0	0	0	0	0	15	0	0	0	6	0	0
ENSMUSG00000042286	0	0	0	3	0	0	0	50	0	0	0	9	0	3	0	0	0	0	0	0	0	0	0	0	0	2	0	0	0	7	0	0	0	6	0	0	0	0	0	0
ENSMUSG00000021910	0	0	0	0	0	40	0	15	0	0	0	47	0	10	0	0	0	0	0	0	0	28	0	28	0	0	0	0	0	0	0	0	0	0	0	0	0	0	0	0
ENSMUSG00000063506	0	0	0	0	0	0	0	0	0	0	0	0	0	79	0	0	0	66	0	0	0	1	0	0	0	0	0	0	0	103	0	62	0	0	0	0	0	0	0	0
ENSMUSG00000096001	0	4	0	0	0	0	0	0	0	30	0	8	0	7	0	0	0	0	0	11	0	0	0	0	0	4	0	2	0	10	0	8	0	0	0	14	0	3	0	0
ENSMUSG00000059069	0	29	0	2	0	2	0	0	0	0	0	39	0	26	0	1	0	17	0	0	0	0	0	0	0	0	0	0	0	0	0	12	0	0	0	0	0	21	0	0
ENSMUSG00000090799	0	1	0	8	0	17	0	0	0	0	0	0	0	0	0	1	0	0	0	0	0	0	0	23	0	4	0	0	0	10	0	0	0	0	0	0	0	3	0	0
ENSMUSG00000035960	0	4	0	0	0	0	0	7	0	0	0	4	0	4	0	0	0	0	0	0	0	2	0	3	0	0	0	0	0	0	0	4	0	0	0	0	0	3	0	0
ENSMUSG00000022179	0	19	0	35	0	39	0	55	0	8	0	47	0	0	0	0	0	41	0	46	0	27	0	26	0	50	0	0	0	102	0	0	0	20	0	81	0	51	0	1
ENSMUSG00000057156	0	1	0	6	0	0	0	0	0	0	0	11	0	2	0	0	0	14	0	0	0	4	0	0	0	0	0	0	0	0	0	0	0	0	0	0	0	1	0	0
ENSMUSG00000053093	0	20	0	10	0	50	0	0	0	0	0	0	0	0	0	2	0	29	0	0	0	0	0	0	0	28	0	0	0	0	0	0	0	0	0	0	0	14	0	0
ENSMUSG00000115778	0	23	0	35	0	0	0	0	0	0	0	0	0	0	0	2	0	0	0	0	0	0	0	39	0	0	0	0	0	0	0	0	0	41	0	204	0	0	0	0
ENSMUSG00000002319	0	7	0	70	0	35	0	12	0	17	0	0	0	72	0	43	0	11	0	20	0	4	0	52	0	72	0	0	0	52	0	58	0	43	0	16	0	20	0	11
ENSMUSG00000115232	0	8	0	74	0	38	0	14	0	19	0	0	0	74	0	27	0	12	0	22	0	4	0	56	0	79	0	0	0	44	0	41	0	46	0	17	0	22	0	12
ENSMUSG00000002320	0	1	0	4	0	3	0	0	0	1	0	0	0	1	0	1	0	0	0	1	0	1	0	7	0	7	0	0	0	3	0	1	0	5	0	1	0	2	0	1
ENSMUSG00000002332	0	0	0	0	0	0	0	62	0	0	0	0	0	59	0	0	0	53	0	0	0	0	0	0	0	15	0	0	0	13	0	11	0	0	0	0	0	0	0	0
ENSMUSG00000075592	0	0	0	0	0	0	0	61	0	0	0	0	0	0	0	13	0	6	0	0	0	0	0	74	0	0	0	0	0	1	0	0	0	35	0	0	0	0	0	30
ENSMUSG00000097542	0	0	0	0	0	0	0	35	0	0	0	0	0	0	0	8	0	1	0	0	0	0	0	76	0	0	0	0	0	0	0	0	0	37	0	0	0	0	0	37
ENSMUSG00000021990	0	0	0	0	0	0	0	0	0	0	0	39	0	0	0	0	0	0	0	61	0	9	0	84	0	97	0	0	0	0	0	19	0	0	0	0	0	0	0	0
ENSMUSG00000021932	0	56	0	75	0	0	0	0	0	86	0	0	0	47	0	7	0	0	0	0	0	0	0	0	0	0	0	0	0	19	0	73	0	71	0	0	0	73	0	0
ENSMUSG00000021939	0	0	0	17	0	17	0	0	0	0	0	0	0	0	0	8	0	16	0	23	0	0	0	0	0	15	0	0	0	0	0	19	0	11	0	3	0	0	0	0
ENSMUSG00000021958	0	0	0	4	0	0	0	148	0	14	0	252	0	140	0	0	0	158	0	0	0	4	0	0	0	0	0	0	0	11	0	0	0	10	0	69	0	0	0	0
ENSMUSG00000114209	0	11	0	35	0	0	0	0	0	0	0	0	0	0	0	32	0	0	0	0	0	0	0	124	0	0	0	0	0	0	0	0	0	15	0	0	0	0	0	0
ENSMUSG00000034463	0	18	0	0	0	0	0	0	0	0	0	0	0	111	0	43	0	90	0	167	0	10	0	0	0	117	0	0	0	0	0	73	0	0	0	0	0	52	0	4
ENSMUSG00000045875	0	53	0	3	0	0	0	0	0	44	0	0	0	0	0	8	0	12	0	14	0	0	0	1	0	2	0	0	0	23	0	0	0	0	0	0	0	14	0	0
ENSMUSG00000034205	0	4	0	0	0	0	0	0	0	0	0	124	0	0	0	4	0	1	0	0	0	2	0	0	0	7	0	0	0	0	0	20	0	31	0	0	0	0	0	0
ENSMUSG00000022094	0	11	0	18	0	0	0	0	0	0	0	0	0	0	0	86	0	0	0	0	0	0	0	0	0	75	0	0	0	0	0	20	0	0	0	0	0	0	0	0
ENSMUSG00000033644	0	10	0	0	0	0	0	0	0	0	0	0	0	0	0	0	0	0	0	0	0	8	0	0	0	0	0	0	0	5	0	0	0	81	0	0	0	59	0	0
ENSMUSG00000033405	0	1	0	97	0	0	0	72	0	83	0	0	0	0	0	0	0	42	0	0	0	6	0	0	0	68	0	0	0	128	0	1	0	0	0	0	0	32	0	15
ENSMUSG00000034997	0	2	0	0	0	67	0	1	0	23	0	0	0	29	0	0	0	22	0	35	0	0	0	28	0	43	0	0	0	24	0	87	0	33	0	124	0	16	0	12
ENSMUSG00000034893	0	7	0	0	0	0	0	0	0	0	0	79	0	0	0	0	0	25	0	13	0	0	0	0	0	94	0	0	0	98	0	12	0	0	0	0	0	105	0	0
ENSMUSG00000022022	0	2	0	101	0	34	0	0	0	10	0	55	0	24	0	26	0	14	0	0	0	15	0	7	0	0	0	0	0	36	0	9	0	0	0	0	0	3	0	2
ENSMUSG00000075486	0	0	0	8	0	0	0	0	0	0	0	0	0	0	0	0	0	6	0	6	0	0	0	0	0	21	0	0	0	0	0	0	0	6	0	0	0	21	0	0
ENSMUSG00000114980	0	3	0	0	0	0	0	0	0	0	0	0	0	0	0	59	0	0	0	93	0	20	0	26	0	97	0	0	0	0	0	0	0	77	0	0	0	0	0	0
ENSMUSG00000115855	0	0	0	0	0	0	0	0	0	0	0	0	0	0	0	74	0	0	0	68	0	0	0	36	0	110	0	1	0	1	0	0	0	93	0	0	0	0	0	0
ENSMUSG00000022129	0	0	0	0	0	0	0	96	0	0	0	0	0	30	0	40	0	107	0	0	0	0	0	0	0	0	0	0	0	3	0	120	0	0	0	0	0	0	0	56
ENSMUSG00000022132	0	6	0	24	0	0	0	0	0	0	0	4	0	0	0	58	0	3	0	0	0	0	0	0	0	0	0	0	0	2	0	0	0	0	0	0	0	0	0	0
ENSMUSG00000025557	0	0	0	0	0	49	0	12	0	0	0	6	0	23	0	0	0	1	0	59	0	0	0	0	0	0	0	0	0	0	0	0	0	111	0	0	0	26	0	0
ENSMUSG00000115121	0	84	0	0	0	166	0	0	0	0	0	230	0	0	0	0	0	46	0	68	0	71	0	212	0	0	0	0	0	32	0	44	0	107	0	0	0	44	0	35
ENSMUSG00000064373	0	5	0	0	0	0	0	0	0	0	0	20	0	0	0	0	0	27	0	30	0	43	0	7	0	0	0	0	0	0	0	11	0	0	0	0	0	21	0	0
ENSMUSG00000022253	0	16	0	27	0	0	0	0	0	0	0	135	0	0	0	4	0	21	0	0	0	0	0	0	0	35	0	0	0	7	0	0	0	0	0	0	0	54	0	0
ENSMUSG00000022247	0	5	0	13	0	38	0	0	0	41	0	0	0	0	0	0	0	0	0	14	0	0	0	0	0	6	0	0	0	42	0	0	0	26	0	5	0	20	0	0
ENSMUSG00000022235	0	57	0	48	0	61	0	183	0	107	0	156	0	41	0	35	0	159	0	0	0	0	0	87	0	239	0	0	0	94	0	44	0	138	0	27	0	149	0	16
ENSMUSG00000048230	0	0	0	117	0	19	0	11	0	39	0	10	0	0	0	0	0	18	0	8	0	43	0	18	0	51	0	0	0	15	0	21	0	22	0	0	0	22	0	10
ENSMUSG00000022295	0	0	0	0	0	0	0	0	0	0	0	9	0	58	0	17	0	0	0	0	0	0	0	0	0	99	0	0	0	19	0	0	0	0	0	0	0	0	0	0
ENSMUSG00000022299	0	16	0	31	0	64	0	0	0	49	0	0	0	0	0	20	0	0	0	0	0	27	0	0	0	0	0	0	0	8	0	0	0	0	0	0	0	0	0	0
ENSMUSG00000072592	0	0	0	0	0	0	0	0	0	0	0	3	0	4	0	0	0	6	0	9	0	0	0	4	0	1	0	0	0	2	0	2	0	1	0	4	0	2	0	0
ENSMUSG00000022337	0	9	0	0	0	0	0	0	0	0	0	33	0	32	0	0	0	37	0	115	0	0	0	25	0	29	0	4	0	21	0	21	0	21	0	48	0	21	0	1
ENSMUSG00000022371	0	78	0	29	0	166	0	0	0	0	0	49	0	133	0	0	0	55	0	68	0	66	0	54	0	111	0	0	0	101	0	32	0	25	0	164	0	42	0	43
ENSMUSG00000115118	0	0	0	22	0	0	0	0	0	43	0	15	0	30	0	13	0	0	0	0	0	0	0	0	0	7	0	1	0	0	0	0	0	0	0	0	0	23	0	0
ENSMUSG00000015002	0	21	0	0	0	0	0	0	0	0	0	0	0	0	0	0	0	55	0	0	0	0	0	24	0	40	0	0	0	0	0	0	0	0	0	27	0	34	0	0
ENSMUSG00000036944	0	0	0	0	0	161	0	0	0	0	0	70	0	5	0	0	0	0	0	0	0	0	0	0	0	0	0	0	0	32	0	1	0	0	0	0	0	0	0	8
ENSMUSG00000116068	0	11	0	0	0	0	0	0	0	0	0	0	0	0	0	0	0	17	0	0	0	0	0	12	0	11	0	2	0	31	0	16	0	0	0	0	0	0	0	0
ENSMUSG00000036760	0	0	0	0	0	0	0	0	0	54	0	18	0	0	0	0	0	0	0	6	0	0	0	62	0	0	0	0	0	30	0	0	0	0	0	0	0	22	0	0
ENSMUSG00000045281	0	22	0	24	0	0	0	0	0	0	0	15	0	44	0	66	0	165	0	0	0	63	0	0	0	0	0	0	0	0	0	35	0	0	0	0	0	0	0	0
ENSMUSG00000044361	0	0	0	0	0	0	0	2	0	0	0	0	0	4	0	1	0	5	0	15	0	4	0	20	0	5	0	0	0	3	0	0	0	0	0	0	0	0	0	0
ENSMUSG00000022565	0	0	0	0	0	0	0	33	0	0	0	49	0	0	0	0	0	0	0	33	0	0	0	0	0	0	0	0	0	0	0	0	0	3	0	33	0	15	0	0
ENSMUSG00000049653	0	0	0	11	0	0	0	0	0	18	0	0	0	0	0	0	0	0	0	0	0	9	0	0	0	6	0	0	0	0	0	11	0	34	0	0	0	6	0	18
ENSMUSG00000022526	0	35	0	34	0	46	0	4	0	43	0	154	0	9	0	34	0	33	0	24	0	33	0	44	0	37	0	0	0	27	0	26	0	16	0	21	0	16	0	8
ENSMUSG00000116024	0	0	0	14	0	0	0	17	0	0	0	0	0	53	0	15	0	33	0	1	0	12	0	0	0	2	0	0	0	0	0	38	0	0	0	0	0	0	0	14
ENSMUSG00000071716	0	23	0	0	0	33	0	0	0	0	0	0	0	23	0	2	0	18	0	15	0	0	0	24	0	0	0	0	0	0	0	0	0	34	0	0	0	0	0	0
ENSMUSG00000005354	0	8	0	5	0	0	0	0	0	0	0	0	0	0	0	7	0	8	0	12	0	28	0	0	0	11	0	0	0	12	0	7	0	0	0	0	0	7	0	0
ENSMUSG00000043460	0	17	0	0	0	0	0	0	0	0	0	106	0	5	0	105	0	48	0	0	0	13	0	50	0	0	0	0	0	49	0	37	0	0	0	0	0	2	0	0
ENSMUSG00000018169	0	8	0	4	0	40	0	21	0	0	0	5	0	0	0	0	0	13	0	12	0	0	0	1	0	22	0	0	0	3	0	6	0	0	0	0	0	15	0	0
ENSMUSG00000033170	0	1	0	0	0	19	0	40	0	68	0	513	0	0	0	1	0	0	0	12	0	50	0	21	0	36	0	0	0	0	0	17	0	0	0	0	0	34	0	18
ENSMUSG00000033128	0	0	0	0	0	0	0	42	0	42	0	0	0	13	0	0	0	28	0	0	0	0	0	38	0	0	0	0	0	65	0	0	0	0	0	5	0	26	0	0
ENSMUSG00000033088	0	40	0	23	0	0	0	45	0	37	0	115	0	26	0	126	0	81	0	22	0	70	0	42	0	13	0	0	0	55	0	39	0	57	0	8	0	64	0	1
ENSMUSG00000115867	0	0	0	2	0	0	0	36	0	0	0	0	0	19	0	0	0	9	0	16	0	0	0	0	0	0	0	0	0	22	0	0	0	12	0	0	0	9	0	0
ENSMUSG00000006378	0	0	0	25	0	11	0	258	0	82	0	7	0	6	0	0	0	23	0	34	0	7	0	0	0	1	0	0	0	87	0	2	0	24	0	0	0	21	0	0
ENSMUSG00000033047	0	7	0	27	0	71	0	0	0	0	0	7	0	19	0	12	0	3	0	2	0	0	0	0	0	7	0	0	0	14	0	13	0	3	0	4	0	9	0	4
ENSMUSG00000009035	0	41	0	1	0	0	0	17	0	0	0	41	0	30	0	20	0	26	0	0	0	2	0	1	0	10	0	0	0	41	0	17	0	0	0	34	0	1	0	20
ENSMUSG00000116125	0	82	0	110	0	0	0	70	0	133	0	226	0	66	0	78	0	105	0	116	0	0	0	97	0	125	0	3	0	35	0	69	0	50	0	44	0	70	0	32
ENSMUSG00000042428	0	69	0	41	0	0	0	68	0	6	0	34	0	83	0	0	0	30	0	82	0	46	0	97	0	53	0	7	0	25	0	27	0	72	0	45	0	40	0	9
ENSMUSG00000115970	0	9	0	10	0	36	0	0	0	1	0	1	0	32	0	0	0	10	0	0	0	0	0	0	0	32	0	0	0	11	0	11	0	0	0	0	0	0	0	0
ENSMUSG00000022389	0	20	0	28	0	0	0	0	0	9	0	14	0	32	0	14	0	42	0	0	0	18	0	0	0	70	0	3	0	38	0	45	0	25	0	24	0	33	0	0
ENSMUSG00000022456	0	31	0	0	0	0	0	0	0	137	0	56	0	0	0	0	0	0	0	0	0	0	0	13	0	4	0	0	0	0	0	0	0	0	0	0	0	40	0	0
ENSMUSG00000022455	0	6	0	1	0	0	0	2	0	4	0	6	0	4	0	17	0	6	0	14	0	1	0	24	0	4	0	0	0	0	0	2	0	3	0	0	0	11	0	3
ENSMUSG00000022442	0	4	0	23	0	0	0	0	0	0	0	0	0	15	0	12	0	0	0	23	0	17	0	0	0	43	0	1	0	0	0	17	0	7	0	0	0	0	0	0
ENSMUSG00000022468	0	2	0	68	0	1	0	89	0	35	0	7	0	93	0	0	0	30	0	0	0	0	0	6	0	31	0	5	0	69	0	0	0	58	0	0	0	0	0	28
ENSMUSG00000108728	0	36	0	0	0	27	0	0	0	19	0	76	0	49	0	0	0	48	0	1	0	0	0	0	0	1	0	0	0	0	0	0	0	2	0	0	0	0	0	0
ENSMUSG00000022992	0	0	0	16	0	6	0	37	0	87	0	0	0	0	0	1	0	15	0	15	0	0	0	0	0	0	0	0	0	0	0	0	0	0	0	22	0	58	0	0
ENSMUSG00000023015	0	4	0	25	0	32	0	0	0	2	0	0	0	2	0	0	0	0	0	20	0	0	0	9	0	18	0	0	0	10	0	13	0	0	0	35	0	4	0	1
ENSMUSG00000096111	0	31	0	6	0	0	0	0	0	0	0	94	0	0	0	6	0	0	0	0	0	34	0	0	0	0	0	0	0	78	0	0	0	0	0	33	0	8	0	0
ENSMUSG00000023030	0	6	0	16	0	0	0	145	0	1	0	85	0	0	0	64	0	52	0	0	0	0	0	1	0	0	0	0	0	0	0	0	0	0	0	0	0	0	0	0
ENSMUSG00000009733	0	12	0	5	0	19	0	0	0	76	0	27	0	85	0	5	0	0	0	46	0	6	0	49	0	0	0	0	0	13	0	10	0	0	0	20	0	73	0	0
ENSMUSG00000009575	0	26	0	18	0	42	0	56	0	0	0	0	0	6	0	12	0	26	0	0	0	0	0	66	0	16	0	0	0	34	0	34	0	77	0	53	0	45	0	0
ENSMUSG00000060992	0	0	0	0	0	0	0	13	0	0	0	44	0	0	0	0	0	0	0	0	0	14	0	0	0	0	0	0	0	0	0	18	0	11	0	74	0	0	0	0
ENSMUSG00000022516	0	6	0	12	0	68	0	0	0	8	0	0	0	13	0	0	0	0	0	7	0	19	0	6	0	7	0	0	0	0	0	5	0	0	0	16	0	9	0	0
ENSMUSG00000022540	0	0	0	14	0	0	0	0	0	0	0	0	0	0	0	15	0	22	0	3	0	0	0	0	0	17	0	0	0	3	0	0	0	0	0	1	0	18	0	1
ENSMUSG00000039345	0	48	0	0	0	0	0	0	0	112	0	0	0	0	0	29	0	42	0	1	0	0	0	0	0	0	0	0	0	0	0	0	0	0	0	0	0	0	0	0
ENSMUSG00000068663	0	0	0	15	0	0	0	5	0	0	0	3	0	17	0	0	0	0	0	0	0	0	0	0	0	0	0	0	0	3	0	10	0	0	0	1	0	11	0	0
ENSMUSG00000022678	0	39	0	47	0	0	0	0	0	0	0	1	0	0	0	0	0	0	0	0	0	2	0	48	0	115	0	0	0	0	0	8	0	0	0	0	0	143	0	34
ENSMUSG00000022673	0	0	0	0	0	0	0	0	0	26	0	0	0	0	0	19	0	0	0	37	0	0	0	0	0	0	0	0	0	0	0	11	0	27	0	0	0	2	0	0
ENSMUSG00000022671	0	3	0	0	0	60	0	0	0	0	0	16	0	0	0	6	0	0	0	11	0	5	0	35	0	69	0	0	0	17	0	15	0	0	0	30	0	17	0	0
ENSMUSG00000022761	0	0	0	4	0	0	0	17	0	24	0	0	0	0	0	39	0	3	0	8	0	0	0	0	0	8	0	0	0	0	0	19	0	0	0	0	0	2	0	3
ENSMUSG00000003531	0	0	0	71	0	0	0	64	0	51	0	0	0	0	0	0	0	58	0	0	0	0	0	39	0	0	0	0	0	0	0	0	0	0	0	11	0	20	0	0
ENSMUSG00000005732	0	6	0	94	0	3	0	0	0	120	0	0	0	0	0	0	0	0	0	0	0	0	0	57	0	0	0	0	0	0	0	0	0	0	0	25	0	0	0	0
ENSMUSG00000000325	0	14	0	0	0	15	0	0	0	7	0	40	0	0	0	0	0	0	0	0	0	0	0	34	0	34	0	3	0	0	0	0	0	9	0	3	0	21	0	0
ENSMUSG00000062901	0	18	0	0	0	0	0	86	0	0	0	4	0	0	0	152	0	0	0	0	0	8	0	210	0	0	0	0	0	0	0	13	0	0	0	2	0	23	0	0
ENSMUSG00000003234	0	0	0	0	0	0	0	0	0	13	0	0	0	6	0	8	0	5	0	0	0	0	0	0	0	0	0	0	0	0	0	39	0	8	0	0	0	8	0	0
ENSMUSG00000046613	0	0	0	0	0	0	0	0	0	0	0	7	0	7	0	5	0	0	0	0	0	15	0	0	0	0	0	0	0	6	0	0	0	1	0	0	0	0	0	2
ENSMUSG00000045983	0	0	0	29	0	33	0	0	0	0	0	0	0	19	0	1	0	11	0	1	0	4	0	27	0	3	0	2	0	32	0	14	0	41	0	0	0	51	0	0
ENSMUSG00000038084	0	6	0	35	0	324	0	0	0	0	0	2	0	16	0	0	0	0	0	0	0	8	0	0	0	60	0	0	0	2	0	8	0	6	0	0	0	9	0	0
ENSMUSG00000116946	0	0	0	6	0	1	0	0	0	0	0	0	0	15	0	12	0	11	0	5	0	0	0	6	0	13	0	6	0	0	0	0	0	0	0	31	0	16	0	0
ENSMUSG00000045625	0	7	0	101	0	0	0	114	0	0	0	0	0	12	0	88	0	48	0	24	0	0	0	25	0	9	0	0	0	11	0	53	0	0	0	2	0	42	0	0
ENSMUSG00000079625	0	3	0	0	0	0	0	0	0	12	0	0	0	0	0	3	0	0	0	0	0	0	0	0	0	0	0	0	0	8	0	1	0	4	0	17	0	0	0	0
ENSMUSG00000035629	0	1	0	0	0	16	0	0	0	0	0	0	0	9	0	7	0	91	0	0	0	0	0	54	0	18	0	17	0	0	0	0	0	0	0	0	0	25	0	0
ENSMUSG00000022817	0	46	0	0	0	0	0	0	0	29	0	0	0	0	0	0	0	25	0	0	0	1	0	0	0	4	0	0	0	0	0	0	0	0	0	0	0	45	0	0
ENSMUSG00000036292	0	0	0	12	0	27	0	0	0	0	0	23	0	2	0	0	0	4	0	15	0	7	0	18	0	33	0	0	0	71	0	0	0	80	0	0	0	66	0	0
ENSMUSG00000022665	0	41	0	0	0	0	0	0	0	0	0	34	0	0	0	0	0	0	0	96	0	0	0	0	0	39	0	10	0	9	0	0	0	0	0	0	0	0	0	72
ENSMUSG00000022663	0	2	0	2	0	0	0	0	0	1	0	3	0	2	0	0	0	1	0	5	0	5	0	5	0	6	0	0	0	8	0	5	0	3	0	1	0	4	0	1
ENSMUSG00000032965	0	0	0	0	0	0	0	0	0	0	0	0	0	0	0	2	0	6	0	0	0	0	0	23	0	16	0	0	0	0	0	20	0	17	0	0	0	3	0	0
ENSMUSG00000116848	0	0	0	3	0	1	0	1	0	0	0	0	0	0	0	0	0	8	0	8	0	4	0	2	0	0	0	0	0	0	0	41	0	0	0	4	0	6	0	0
ENSMUSG00000035258	0	0	0	30	0	0	0	41	0	0	0	15	0	0	0	15	0	39	0	0	0	0	0	0	0	0	0	0	0	26	0	1	0	9	0	0	0	12	0	0
ENSMUSG00000022742	0	132	0	0	0	0	0	176	0	0	0	31	0	2	0	0	0	16	0	0	0	0	0	30	0	0	0	0	0	0	0	0	0	0	0	0	0	60	0	14
ENSMUSG00000050312	0	13	0	0	0	0	0	0	0	0	0	186	0	0	0	0	0	0	0	0	0	0	0	67	0	0	0	0	0	20	0	0	0	0	0	1	0	0	0	0
ENSMUSG00000053062	0	6	0	8	0	0	0	33	0	2	0	0	0	0	0	11	0	7	0	2	0	100	0	0	0	5	0	0	0	92	0	1	0	75	0	9	0	0	0	0
ENSMUSG00000039903	0	3	0	1	0	0	0	0	0	0	0	27	0	0	0	0	0	8	0	0	0	0	0	0	0	50	0	0	0	10	0	3	0	3	0	1	0	9	0	0
ENSMUSG00000085865	0	0	0	79	0	0	0	142	0	0	0	0	0	0	0	0	0	2	0	0	0	0	0	59	0	0	0	0	0	93	0	28	0	70	0	0	0	3	0	0
ENSMUSG00000022964	0	14	0	119	0	150	0	54	0	74	0	88	0	27	0	44	0	151	0	106	0	9	0	47	0	27	0	5	0	160	0	111	0	84	0	61	0	187	0	20
ENSMUSG00000022962	0	0	0	0	0	0	0	65	0	73	0	21	0	0	0	0	0	0	0	0	0	0	0	0	0	19	0	0	0	35	0	0	0	1	0	0	0	0	0	0
ENSMUSG00000062609	0	0	0	0	0	22	0	0	0	0	0	32	0	12	0	0	0	0	0	0	0	2	0	46	0	0	0	0	0	0	0	25	0	12	0	0	0	0	0	3
ENSMUSG00000117232	0	16	0	0	0	0	0	0	0	0	0	0	0	66	0	50	0	0	0	229	0	3	0	89	0	0	0	0	0	89	0	0	0	0	0	45	0	18	0	0
ENSMUSG00000117289	0	0	0	95	0	0	0	0	0	0	0	0	0	0	0	143	0	0	0	0	0	2	0	0	0	0	0	0	0	0	0	0	0	0	0	272	0	19	0	0
ENSMUSG00000023805	0	0	0	33	0	0	0	0	0	0	0	0	0	0	0	0	0	128	0	0	0	4	0	0	0	49	0	0	0	0	0	47	0	0	0	0	0	0	0	0
ENSMUSG00000073468	0	1	0	0	0	0	0	5	0	0	0	0	0	0	0	5	0	0	0	4	0	0	0	0	0	34	0	0	0	1	0	7	0	0	0	0	0	0	0	0
ENSMUSG00000057388	0	10	0	6	0	0	0	14	0	5	0	0	0	2	0	4	0	2	0	13	0	0	0	1	0	23	0	0	0	10	0	2	0	16	0	13	0	8	0	1
ENSMUSG00000023832	0	21	0	0	0	0	0	0	0	0	0	0	0	33	0	0	0	0	0	3	0	1	0	0	0	68	0	0	0	0	0	42	0	0	0	0	0	0	0	0
ENSMUSG00000116974	0	0	0	9	0	0	0	49	0	36	0	17	0	35	0	6	0	0	0	0	0	0	0	0	0	0	0	1	0	18	0	17	0	13	0	0	0	20	0	0
ENSMUSG00000024130	0	2	0	4	0	0	0	6	0	0	0	0	0	1	0	0	0	5	0	2	0	21	0	69	0	0	0	0	0	42	0	0	0	5	0	3	0	54	0	0
ENSMUSG00000002496	0	0	0	0	0	0	0	211	0	274	0	33	0	32	0	66	0	22	0	41	0	0	0	104	0	37	0	9	0	37	0	0	0	33	0	0	0	0	0	0
ENSMUSG00000046070	0	0	0	0	0	0	0	0	0	0	0	47	0	42	0	0	0	0	0	0	0	0	0	0	0	30	0	3	0	22	0	23	0	0	0	0	0	0	0	0
ENSMUSG00000059562	0	0	0	5	0	0	0	0	0	75	0	25	0	14	0	4	0	6	0	0	0	0	0	0	0	0	0	0	0	0	0	0	0	0	0	0	0	8	0	6
ENSMUSG00000025738	0	2	0	14	0	0	0	0	0	0	0	27	0	10	0	30	0	0	0	27	0	0	0	0	0	0	0	0	0	0	0	0	0	0	0	0	0	0	0	0
ENSMUSG00000024187	0	0	0	4	0	277	0	63	0	0	0	613	0	52	0	0	0	202	0	105	0	0	0	0	0	0	0	0	0	0	0	0	0	0	0	0	0	0	0	0
ENSMUSG00000118107	0	1	0	25	0	0	0	298	0	0	0	0	0	69	0	0	0	0	0	45	0	0	0	74	0	54	0	4	0	115	0	8	0	0	0	0	0	0	0	0
ENSMUSG00000039512	0	7	0	0	0	32	0	0	0	10	0	4	0	0	0	5	0	15	0	0	0	0	0	0	0	0	0	0	0	12	0	4	0	0	0	0	0	0	0	15
ENSMUSG00000087308	0	0	0	1	0	0	0	0	0	110	0	9	0	0	0	0	0	1	0	37	0	0	0	0	0	1	0	0	0	2	0	1	0	1	0	1	0	1	0	0
ENSMUSG00000024011	0	20	0	0	0	0	0	0	0	0	0	0	0	41	0	0	0	15	0	0	0	0	0	0	0	0	0	0	0	9	0	27	0	0	0	35	0	26	0	7
ENSMUSG00000006705	0	24	0	0	0	0	0	10	0	0	0	0	0	0	0	0	0	13	0	0	0	0	0	0	0	14	0	0	0	0	0	0	0	0	0	8	0	0	0	21
ENSMUSG00000051390	0	3	0	2	0	0	0	0	0	0	0	10	0	0	0	3	0	0	0	0	0	0	0	0	0	0	0	0	0	4	0	12	0	0	0	0	0	3	0	0
ENSMUSG00000007034	0	0	0	22	0	8	0	0	0	13	0	0	0	0	0	0	0	25	0	0	0	0	0	26	0	0	0	0	0	0	0	0	0	74	0	0	0	0	0	0
ENSMUSG00000092417	0	9	0	7	0	0	0	0	0	0	0	14	0	0	0	8	0	3	0	0	0	0	0	0	0	0	0	0	0	0	0	0	0	0	0	18	0	3	0	0
ENSMUSG00000042419	0	7	0	3	0	9	0	2	0	0	0	3	0	4	0	4	0	2	0	0	0	1	0	0	0	10	0	0	0	0	0	3	0	7	0	11	0	9	0	0
ENSMUSG00000034595	0	14	0	12	0	0	0	64	0	0	0	0	0	0	0	23	0	21	0	0	0	0	0	11	0	0	0	0	0	12	0	0	0	0	0	0	0	0	0	0
ENSMUSG00000024422	0	16	0	0	0	0	0	45	0	0	0	0	0	0	0	13	0	0	0	0	0	0	0	0	0	46	0	0	0	7	0	0	0	7	0	0	0	0	0	0
ENSMUSG00000092239	0	0	0	18	0	3	0	0	0	0	0	76	0	60	0	61	0	4	0	27	0	39	0	23	0	50	0	0	0	67	0	23	0	48	0	0	0	23	0	7
ENSMUSG00000061665	0	0	0	0	0	0	0	0	0	0	0	23	0	0	0	0	0	50	0	7	0	0	0	5	0	1	0	0	0	6	0	0	0	0	0	0	0	0	0	0
ENSMUSG00000023949	0	180	0	270	0	87	0	66	0	181	0	293	0	306	0	157	0	137	0	70	0	62	0	100	0	391	0	5	0	223	0	186	0	185	0	102	0	338	0	40
ENSMUSG00000023947	0	0	0	4	0	0	0	0	0	80	0	0	0	0	0	0	0	66	0	0	0	35	0	0	0	33	0	0	0	0	0	0	0	0	0	0	0	0	0	0
ENSMUSG00000036026	0	3	0	12	0	13	0	0	0	53	0	0	0	0	0	0	0	11	0	0	0	0	0	18	0	6	0	0	0	5	0	0	0	4	0	25	0	0	0	9
ENSMUSG00000117287	0	0	0	4	0	0	0	0	0	0	0	0	0	0	0	9	0	70	0	3	0	4	0	2	0	6	0	0	0	3	0	5	0	6	0	0	0	3	0	5
ENSMUSG00000067150	0	21	0	0	0	0	0	0	0	20	0	0	0	0	0	0	0	29	0	0	0	0	0	37	0	51	0	0	0	67	0	13	0	0	0	0	0	11	0	18
ENSMUSG00000023973	0	95	0	74	0	60	0	13	0	112	0	81	0	16	0	7	0	55	0	0	0	6	0	0	0	19	0	0	0	25	0	13	0	37	0	99	0	127	0	13
ENSMUSG00000090115	0	17	0	26	0	24	0	0	0	9	0	25	0	16	0	14	0	8	0	6	0	4	0	15	0	25	0	0	0	37	0	0	0	23	0	25	0	38	0	16
ENSMUSG00000023122	0	12	0	0	0	0	0	5	0	22	0	0	0	23	0	9	0	11	0	0	0	10	0	0	0	0	0	0	0	17	0	4	0	0	0	38	0	0	0	0
ENSMUSG00000032915	0	0	0	0	0	0	0	0	0	276	0	99	0	0	0	0	0	0	0	171	0	0	0	0	0	0	0	0	0	0	0	0	0	0	0	0	0	80	0	0
ENSMUSG00000001227	0	22	0	36	0	0	0	3	0	0	0	0	0	20	0	19	0	42	0	0	0	143	0	0	0	3	0	1	0	57	0	33	0	11	0	0	0	125	0	15
ENSMUSG00000002372	0	0	0	0	0	0	0	0	0	30	0	0	0	18	0	0	0	13	0	13	0	0	0	19	0	0	0	0	0	0	0	0	0	0	0	0	0	24	0	0
ENSMUSG00000045019	0	14	0	0	0	76	0	0	0	0	0	1	0	44	0	0	0	0	0	32	0	0	0	0	0	47	0	2	0	26	0	0	0	0	0	0	0	70	0	13
ENSMUSG00000045036	0	7	0	7	0	2	0	70	0	32	0	8	0	0	0	49	0	24	0	5	0	11	0	2	0	20	0	0	0	80	0	72	0	30	0	38	0	31	0	0
ENSMUSG00000024065	0	12	0	44	0	30	0	0	0	54	0	42	0	0	0	22	0	34	0	57	0	13	0	32	0	16	0	1	0	38	0	8	0	53	0	39	0	9	0	6
ENSMUSG00000038045	0	0	0	23	0	0	0	0	0	0	0	0	0	51	0	0	0	0	0	21	0	98	0	0	0	0	0	0	0	96	0	0	0	40	0	0	0	0	0	0
ENSMUSG00000035473	0	1	0	79	0	0	0	0	0	135	0	126	0	219	0	0	0	112	0	189	0	131	0	0	0	174	0	0	0	120	0	1	0	0	0	0	0	103	0	25
ENSMUSG00000055817	0	8	0	0	0	0	0	0	0	162	0	22	0	0	0	9	0	0	0	0	0	0	0	0	0	32	0	0	0	0	0	0	0	0	0	24	0	0	0	0
ENSMUSG00000117457	0	12	0	0	0	0	0	0	0	0	0	0	0	11	0	0	0	0	0	12	0	5	0	0	0	60	0	0	0	13	0	13	0	0	0	0	0	0	0	0
ENSMUSG00000117628	0	16	0	0	0	0	0	21	0	0	0	13	0	0	0	0	0	0	0	19	0	7	0	0	0	16	0	0	0	7	0	8	0	4	0	0	0	11	0	1
ENSMUSG00000036918	0	15	0	0	0	0	0	204	0	0	0	0	0	14	0	0	0	89	0	22	0	43	0	0	0	0	0	0	0	0	0	0	0	0	0	0	0	0	0	0
ENSMUSG00000024232	0	2	0	0	0	0	0	17	0	18	0	16	0	0	0	0	0	0	0	0	0	0	0	29	0	0	0	0	0	76	0	0	0	0	0	0	0	0	0	0
ENSMUSG00000024404	0	1	0	0	0	0	0	0	0	7	0	2	0	0	0	0	0	29	0	0	0	26	0	0	0	39	0	0	0	0	0	0	0	63	0	0	0	0	0	0
ENSMUSG00000024413	0	3	0	2	0	5	0	0	0	0	0	59	0	24	0	0	0	0	0	23	0	1	0	0	0	0	0	0	0	17	0	0	0	29	0	0	0	0	0	5
ENSMUSG00000063281	0	22	0	35	0	0	0	0	0	0	0	0	0	35	0	81	0	0	0	219	0	30	0	0	0	153	0	0	0	0	0	0	0	0	0	0	0	140	0	21
ENSMUSG00000024382	0	15	0	9	0	0	0	68	0	0	0	0	0	37	0	0	0	0	0	0	0	0	0	0	0	0	0	0	0	0	0	0	0	0	0	44	0	0	0	0
ENSMUSG00000038555	0	0	0	0	0	108	0	101	0	0	0	0	0	46	0	0	0	10	0	2	0	0	0	0	0	15	0	0	0	0	0	40	0	0	0	30	0	0	0	0
ENSMUSG00000038524	0	0	0	34	0	0	0	0	0	0	0	11	0	0	0	0	0	0	0	29	0	0	0	9	0	0	0	0	0	0	0	1	0	0	0	0	0	16	0	0
ENSMUSG00000033949	0	0	0	27	0	65	0	0	0	0	0	0	0	2	0	59	0	0	0	35	0	109	0	2	0	0	0	0	0	0	0	0	0	57	0	0	0	75	0	0
ENSMUSG00000056130	0	3	0	4	0	5	0	14	0	35	0	3	0	0	0	0	0	9	0	0	0	0	0	6	0	8	0	0	0	5	0	0	0	0	0	0	0	1	0	0
ENSMUSG00000033184	0	13	0	12	0	232	0	14	0	37	0	47	0	0	0	6	0	17	0	30	0	0	0	16	0	189	0	0	0	162	0	29	0	0	0	0	0	79	0	0
ENSMUSG00000073568	0	1	0	0	0	0	0	5	0	0	0	1	0	16	0	0	0	6	0	0	0	0	0	0	0	0	0	0	0	3	0	0	0	0	0	0	0	9	0	0
ENSMUSG00000024608	0	0	0	10	0	0	0	26	0	0	0	0	0	0	0	14	0	3	0	0	0	0	0	0	0	14	0	0	0	8	0	0	0	0	0	0	0	7	0	0
ENSMUSG00000045094	0	19	0	55	0	0	0	172	0	108	0	59	0	178	0	50	0	89	0	26	0	0	0	60	0	56	0	1	0	145	0	0	0	33	0	57	0	30	0	13
ENSMUSG00000024578	0	0	0	0	0	0	0	230	0	0	0	194	0	0	0	0	0	48	0	48	0	64	0	0	0	1	0	0	0	0	0	0	0	31	0	0	0	81	0	0
ENSMUSG00000024526	0	18	0	70	0	0	0	273	0	14	0	37	0	0	0	36	0	27	0	0	0	1	0	0	0	134	0	2	0	70	0	44	0	12	0	105	0	122	0	48
ENSMUSG00000036941	0	0	0	19	0	0	0	47	0	0	0	0	0	18	0	0	0	0	0	0	0	0	0	0	0	30	0	0	0	0	0	10	0	0	0	0	0	2	0	0
ENSMUSG00000025885	0	13	0	43	0	266	0	174	0	112	0	124	0	0	0	0	0	0	0	110	0	0	0	2	0	15	0	0	0	47	0	0	0	0	0	100	0	6	0	0
ENSMUSG00000053846	0	8	0	8	0	0	0	7	0	21	0	2	0	6	0	6	0	10	0	10	0	4	0	0	0	18	0	0	0	20	0	3	0	16	0	2	0	5	0	3
ENSMUSG00000091519	0	12	0	10	0	0	0	6	0	13	0	21	0	32	0	30	0	22	0	77	0	83	0	33	0	41	0	0	0	55	0	1	0	69	0	0	0	0	0	0
ENSMUSG00000025420	0	3	0	57	0	0	0	5	0	0	0	17	0	0	0	0	0	54	0	144	0	0	0	0	0	0	0	0	0	0	0	0	0	10	0	0	0	5	0	0
ENSMUSG00000053950	0	31	0	16	0	20	0	18	0	13	0	9	0	3	0	3	0	19	0	0	0	21	0	77	0	15	0	0	0	46	0	7	0	9	0	0	0	79	0	0
ENSMUSG00000118373	0	1	0	4	0	0	0	0	0	4	0	3	0	0	0	0	0	6	0	0	0	7	0	2	0	4	0	0	0	3	0	1	0	5	0	0	0	3	0	0
ENSMUSG00000117781	0	81	0	96	0	240	0	48	0	95	0	0	0	34	0	9	0	156	0	138	0	0	0	169	0	29	0	0	0	29	0	17	0	28	0	103	0	155	0	20
ENSMUSG00000059734	0	0	0	56	0	0	0	40	0	45	0	33	0	24	0	8	0	0	0	67	0	0	0	26	0	30	0	3	0	28	0	28	0	0	0	0	0	14	0	0
ENSMUSG00000037916	0	13	0	26	0	0	0	16	0	0	0	0	0	0	0	0	0	5	0	23	0	0	0	0	0	0	0	0	0	17	0	0	0	0	0	0	0	27	0	0
ENSMUSG00000060803	0	7	0	16	0	37	0	121	0	0	0	0	0	10	0	8	0	24	0	86	0	0	0	122	0	24	0	0	0	36	0	11	0	8	0	10	0	20	0	0
ENSMUSG00000024847	0	2	0	24	0	0	0	9	0	1	0	0	0	26	0	2	0	3	0	13	0	0	0	19	0	1	0	0	0	0	0	0	0	10	0	0	0	0	0	0
ENSMUSG00000024845	0	1	0	0	0	0	0	2	0	0	0	0	0	28	0	14	0	3	0	3	0	0	0	0	0	16	0	0	0	0	0	0	0	1	0	0	0	0	0	0
ENSMUSG00000024835	0	4	0	0	0	0	0	0	0	18	0	0	0	0	0	0	0	2	0	12	0	0	0	0	0	0	0	0	0	8	0	0	0	0	0	0	0	7	0	2
ENSMUSG00000040385	0	19	0	14	0	19	0	19	0	0	0	15	0	11	0	2	0	5	0	54	0	0	0	19	0	28	0	0	0	3	0	20	0	4	0	4	0	32	0	0
ENSMUSG00000034108	0	0	0	0	0	0	0	3	0	35	0	0	0	0	0	12	0	0	0	0	0	0	0	0	0	0	0	0	0	7	0	17	0	16	0	35	0	0	0	0
ENSMUSG00000024902	0	12	0	18	0	75	0	0	0	0	0	3	0	39	0	0	0	0	0	45	0	11	0	16	0	5	0	0	0	0	0	5	0	0	0	28	0	3	0	2
ENSMUSG00000024841	0	10	0	3	0	30	0	24	0	0	0	0	0	0	0	13	0	0	0	0	0	0	0	0	0	0	0	0	0	9	0	0	0	0	0	0	0	10	0	2
ENSMUSG00000086938	0	20	0	17	0	41	0	11	0	39	0	0	0	10	0	7	0	2	0	17	0	13	0	11	0	28	0	1	0	15	0	0	0	29	0	0	0	5	0	1
ENSMUSG00000024927	0	0	0	0	0	6	0	103	0	0	0	0	0	0	0	0	0	0	0	5	0	1	0	0	0	0	0	0	0	51	0	62	0	0	0	0	0	0	0	13
ENSMUSG00000043488	0	0	0	0	0	0	0	0	0	0	0	4	0	10	0	27	0	67	0	118	0	95	0	12	0	36	0	0	0	2	0	3	0	1	0	163	0	0	0	30
ENSMUSG00000024826	0	6	0	0	0	82	0	0	0	0	0	23	0	9	0	0	0	0	0	0	0	0	0	0	0	0	0	0	0	0	0	0	0	0	0	32	0	0	0	30
ENSMUSG00000024807	0	15	0	17	0	0	0	0	0	53	0	7	0	5	0	50	0	0	0	156	0	0	0	22	0	0	0	2	0	30	0	2	0	0	0	0	0	0	0	0
ENSMUSG00000007338	0	32	0	48	0	105	0	30	0	63	0	37	0	35	0	46	0	39	0	113	0	40	0	81	0	34	0	0	0	83	0	39	0	44	0	40	0	62	0	18
ENSMUSG00000054999	0	13	0	0	0	0	0	0	0	0	0	0	0	0	0	0	0	40	0	20	0	0	0	41	0	0	0	0	0	38	0	15	0	21	0	0	0	8	0	0
ENSMUSG00000024944	0	5	0	8	0	0	0	0	0	0	0	0	0	0	0	3	0	0	0	0	0	8	0	11	0	0	0	0	0	24	0	0	0	0	0	0	0	8	0	0
ENSMUSG00000024959	0	35	0	0	0	0	0	0	0	66	0	0	0	17	0	0	0	0	0	26	0	10	0	0	0	0	0	0	0	0	0	0	0	10	0	0	0	0	0	0
ENSMUSG00000024960	0	6	0	0	0	0	0	0	0	13	0	0	0	10	0	1	0	8	0	0	0	0	0	19	0	23	0	0	0	22	0	15	0	18	0	0	0	0	0	1
ENSMUSG00000056612	0	1	0	0	0	0	0	0	0	3	0	0	0	1	0	0	0	1	0	0	0	0	0	9	0	3	0	0	0	6	0	2	0	4	0	0	0	0	0	0
ENSMUSG00000024767	0	2	0	0	0	13	0	3	0	0	0	0	0	0	0	2	0	3	0	1	0	2	0	2	0	1	0	0	0	0	0	0	0	0	0	0	0	0	0	0
ENSMUSG00000071659	0	10	0	0	0	0	0	0	0	0	0	0	0	0	0	9	0	0	0	7	0	0	0	2	0	0	0	1	0	9	0	50	0	0	0	35	0	64	0	0
ENSMUSG00000116166	0	10	0	16	0	0	0	66	0	58	0	0	0	0	0	4	0	14	0	23	0	0	0	0	0	0	0	0	0	10	0	13	0	3	0	0	0	24	0	0
ENSMUSG00000010663	0	39	0	36	0	24	0	0	0	15	0	41	0	0	0	5	0	12	0	188	0	50	0	110	0	70	0	0	0	0	0	0	0	0	0	0	0	58	0	0
ENSMUSG00000024742	0	27	0	63	0	23	0	28	0	0	0	11	0	23	0	19	0	25	0	108	0	72	0	86	0	124	0	0	0	70	0	7	0	13	0	73	0	27	0	10
ENSMUSG00000034117	0	0	0	2	0	0	0	0	0	0	0	0	0	0	0	25	0	20	0	0	0	0	0	0	0	0	0	0	0	0	0	0	0	123	0	0	0	16	0	0
ENSMUSG00000046139	0	0	0	0	0	0	0	0	0	112	0	0	0	0	0	0	0	10	0	0	0	0	0	1	0	7	0	0	0	23	0	0	0	0	0	0	0	1	0	0
ENSMUSG00000059363	0	1	0	0	0	0	0	17	0	40	0	0	0	0	0	0	0	0	0	15	0	0	0	2	0	3	0	0	0	0	0	0	0	0	0	0	0	13	0	0
ENSMUSG00000024795	0	21	0	10	0	0	0	0	0	1	0	0	0	0	0	24	0	0	0	0	0	0	0	0	0	8	0	0	0	0	0	25	0	0	0	0	0	0	0	0
ENSMUSG00000024992	0	0	0	0	0	12	0	0	0	6	0	0	0	5	0	0	0	0	0	0	0	0	0	0	0	0	0	0	0	42	0	38	0	0	0	3	0	2	0	3
ENSMUSG00000025200	0	2	0	0	0	0	0	5	0	5	0	0	0	1	0	7	0	1	0	5	0	0	0	0	0	3	0	0	0	0	0	0	0	0	0	31	0	0	0	35
ENSMUSG00000051984	0	37	0	176	0	70	0	67	0	124	0	56	0	20	0	102	0	118	0	132	0	44	0	124	0	260	0	3	0	197	0	245	0	75	0	342	0	120	0	0
ENSMUSG00000025227	0	0	0	39	0	0	0	0	0	164	0	1	0	0	0	0	0	61	0	21	0	0	0	0	0	0	0	0	0	1	0	17	0	0	0	54	0	0	0	0
ENSMUSG00000003555	0	14	0	14	0	0	0	0	0	64	0	0	0	0	0	0	0	29	0	19	0	0	0	0	0	12	0	2	0	0	0	5	0	12	0	25	0	0	0	0
ENSMUSG00000006435	0	0	0	0	0	0	0	0	0	40	0	0	0	0	0	9	0	0	0	69	0	0	0	0	0	0	0	9	0	0	0	2	0	15	0	0	0	26	0	0
ENSMUSG00000025083	0	1	0	107	0	233	0	0	0	94	0	0	0	253	0	0	0	3	0	37	0	16	0	0	0	0	0	11	0	0	0	48	0	0	0	0	0	0	0	0
