# Supplementary material for: Allele-specific differential regulation of monoallelically expressed autosomal genes in the cardiac lineage
Source: Nat Commun. 2022 Oct 10;13:5984. doi: 10.1038/s41467-022-33722-x (PMC9550772; doi:10.1038/s41467-022-33722-x)
Supplement: Supplementary file 13 — Source Data [file 41467_2022_33722_MOESM13_ESM.zip › Source Data 33.txt]

Gene	File1B	File1C	File2B	File2C	File3B	File3C	File4B	File4C	File5B	File5C	File6B	File6C	File7B	File7C	File8B	File8C	File9B	File9C	File10B	File10C	File11B	File11C	File12B	File12C	File13B	File13C	File14B	File14C	File15B	File15C	File16B	File16C	File17B	File17C	File18B	File18C	File19B	File19C	File20B	File20C	File21B	File21C	File22B	File22C	File23B	File23C	File24B	File24C	File25B
ENSMUSG00000104217	0	0	1	0	1	0	2	0	3	0	3	0	0	0	0	0	0	0	6	0	0	0	6	0	0	0	2	0	6	0	4	0	4	0	8	0	0	0	5	0	0	0	3	0	1	0	1	0	24
ENSMUSG00000033813	0	0	23	0	3	0	3	0	5	0	6	0	6	0	0	0	2	0	10	0	1	0	24	0	0	0	22	0	15	0	5	0	7	0	55	0	12	0	15	0	0	0	5	0	2	0	1	0	45
ENSMUSG00000061024	0	0	0	0	0	0	0	0	0	0	7	0	0	0	0	0	0	0	62	0	0	0	42	0	0	0	0	0	0	0	44	0	0	0	0	0	0	0	0	0	68	0	0	0	44	0	0	0	0
ENSMUSG00000098234	0	0	0	0	9	0	1	0	29	0	3	0	0	0	7	0	0	0	0	0	14	0	14	0	0	0	17	0	0	0	5	0	0	0	0	0	0	0	5	0	0	0	0	0	0	0	0	0	0
ENSMUSG00000025937	0	0	0	0	23	0	0	0	0	0	0	0	0	0	10	0	0	0	0	0	0	0	58	0	0	0	0	0	0	0	0	0	0	0	0	0	0	0	37	0	95	0	0	0	0	0	0	0	0
ENSMUSG00000043716	77	0	38	0	61	0	47	0	33	0	95	0	81	0	50	0	18	0	129	0	50	0	121	0	55	0	141	0	302	0	175	0	128	0	132	0	302	0	89	0	368	0	285	0	57	0	136	0	0
ENSMUSG00000025921	84	0	0	0	25	0	13	0	0	0	0	0	0	0	0	0	0	0	0	0	0	0	0	0	0	0	0	0	0	0	62	0	0	0	14	0	0	0	0	0	0	0	0	0	0	0	0	0	264
ENSMUSG00000025920	0	0	0	0	0	0	0	0	0	0	0	0	0	0	0	0	0	0	0	0	24	0	0	0	0	0	18	0	0	0	0	0	0	0	0	0	59	0	0	0	0	0	0	0	0	0	0	0	0
ENSMUSG00000025939	7	0	0	0	4	0	6	0	79	0	14	0	1	0	0	0	0	0	0	0	0	0	0	0	0	0	0	0	69	0	0	0	0	0	5	0	0	0	4	0	0	0	0	0	0	0	0	0	0
ENSMUSG00000025779	0	0	0	0	0	0	16	0	0	0	0	0	0	0	0	0	0	0	0	0	0	0	36	0	0	0	67	0	0	0	23	0	0	0	0	0	97	0	31	0	0	0	0	0	0	0	0	0	0
ENSMUSG00000025933	0	0	0	0	0	0	0	0	0	0	0	0	0	0	0	0	11	0	0	0	0	0	12	0	0	0	0	0	0	0	0	0	0	0	0	0	0	0	0	0	0	0	0	0	0	0	0	0	0
ENSMUSG00000025934	0	0	0	0	0	0	29	0	0	0	0	0	0	0	0	0	0	0	0	0	0	0	0	0	0	0	0	0	0	0	0	0	98	0	67	0	346	0	0	0	0	0	0	0	0	0	0	0	0
ENSMUSG00000026154	34	0	28	0	20	0	5	0	0	0	17	0	18	0	0	0	14	0	76	0	8	0	25	0	104	0	0	0	0	0	0	0	0	0	0	0	22	0	21	0	15	0	127	0	0	0	26	0	0
ENSMUSG00000102495	1	0	0	0	0	0	0	0	0	0	1	0	0	0	0	0	0	0	2	0	0	0	0	0	5	0	0	0	0	0	0	0	0	0	0	0	0	0	0	0	0	0	7	0	0	0	1	0	0
ENSMUSG00000073725	47	0	0	0	0	0	0	0	66	0	0	0	0	0	0	0	0	0	0	0	0	0	0	0	0	0	0	0	0	0	0	0	0	0	0	0	0	0	0	0	0	0	5	0	0	0	50	0	0
ENSMUSG00000048874	0	0	0	0	0	0	0	0	0	0	1	0	0	0	0	0	0	0	0	0	0	0	0	0	0	0	0	0	9	0	10	0	0	0	0	0	0	0	0	0	24	0	0	0	0	0	0	0	0
ENSMUSG00000117310	0	0	0	0	0	0	1	0	0	0	0	0	3	0	78	0	1	0	1	0	0	0	8	0	0	0	2	0	1	0	29	0	2	0	3	0	16	0	5	0	3	0	18	0	4	0	0	0	96
ENSMUSG00000026126	0	0	0	0	0	0	0	0	0	0	0	0	0	0	0	0	0	0	4	0	0	0	0	0	0	0	0	0	0	0	0	0	0	0	0	0	38	0	0	0	0	0	0	0	0	0	0	0	0
ENSMUSG00000100280	0	0	0	0	0	0	0	0	0	0	0	0	0	0	0	0	0	0	0	0	0	0	0	0	0	0	0	0	0	0	0	0	0	0	0	0	27	0	0	0	0	0	0	0	0	0	0	0	0
ENSMUSG00000037529	15	0	0	0	0	0	0	0	0	0	0	0	0	0	0	0	8	0	0	0	0	0	0	0	0	0	0	0	0	0	0	0	0	0	0	0	45	0	20	0	0	0	0	0	0	0	0	0	0
ENSMUSG00000026123	0	0	0	0	0	0	0	0	0	0	0	0	0	0	0	0	0	0	0	0	0	0	4	0	0	0	0	0	0	0	5	0	0	0	0	0	0	0	0	0	0	0	0	0	14	0	0	0	0
ENSMUSG00000045216	0	0	0	0	1	0	0	0	22	0	0	0	0	0	3	0	0	0	0	0	0	0	0	0	119	0	0	0	0	0	0	0	0	0	2	0	0	0	0	0	0	0	0	0	0	0	0	0	0
ENSMUSG00000104523	0	0	0	0	0	0	0	0	15	0	0	0	0	0	2	0	0	0	1	0	0	0	0	0	47	0	0	0	0	0	2	0	0	0	1	0	0	0	0	0	0	0	0	0	0	0	0	0	0
ENSMUSG00000010453	0	0	0	0	0	0	19	0	89	0	7	0	13	0	0	0	0	0	0	0	0	0	0	0	0	0	0	0	0	0	9	0	0	0	0	0	0	0	0	0	0	0	0	0	0	0	9	0	0
ENSMUSG00000061518	30	0	38	0	47	0	27	0	7	0	37	0	31	0	6	0	5	0	29	0	36	0	121	0	97	0	17	0	93	0	96	0	44	0	78	0	117	0	20	0	61	0	158	0	30	0	62	0	0
ENSMUSG00000037351	39	0	0	0	0	0	0	0	0	0	16	0	0	0	0	0	0	0	35	0	0	0	0	0	0	0	22	0	15	0	0	0	0	0	0	0	40	0	0	0	0	0	152	0	0	0	0	0	0
ENSMUSG00000026112	0	0	0	0	0	0	0	0	0	0	0	0	0	0	0	0	0	0	0	0	0	0	19	0	0	0	0	0	0	0	0	0	0	0	0	0	0	0	0	0	30	0	0	0	0	0	0	0	0
ENSMUSG00000026078	26	0	53	0	24	0	12	0	0	0	70	0	0	0	0	0	0	0	66	0	0	0	0	0	0	0	42	0	140	0	0	0	0	0	28	0	42	0	107	0	0	0	0	0	0	0	0	0	1
ENSMUSG00000003135	28	0	0	0	12	0	18	0	0	0	0	0	8	0	0	0	0	0	0	0	0	0	0	0	0	0	0	0	0	0	0	0	0	0	0	0	0	0	0	0	0	0	0	0	0	0	0	0	0
ENSMUSG00000048234	18	0	22	0	7	0	0	0	32	0	24	0	0	0	0	0	0	0	0	0	22	0	0	0	0	0	0	0	31	0	21	0	0	0	36	0	0	0	0	0	1	0	58	0	0	0	0	0	0
ENSMUSG00000008136	7	0	14	0	223	0	0	0	0	0	0	0	0	0	0	0	0	0	0	0	0	0	0	0	0	0	0	0	0	0	65	0	0	0	0	0	0	0	0	0	0	0	0	0	0	0	0	0	0
ENSMUSG00000066877	0	0	0	0	22	0	5	0	0	0	5	0	0	0	0	0	0	0	0	0	13	0	0	0	0	0	0	0	0	0	1	0	0	0	0	0	0	0	1	0	0	0	0	0	0	0	0	0	0
ENSMUSG00000057363	0	0	0	0	0	0	0	0	0	0	0	0	0	0	0	0	0	0	0	0	0	0	0	0	13	0	0	0	0	0	45	0	0	0	0	0	28	0	0	0	0	0	0	0	0	0	0	0	0
ENSMUSG00000026049	0	0	0	0	1	0	1	0	54	0	10	0	0	0	0	0	0	0	0	0	0	0	0	0	0	0	0	0	0	0	0	0	0	0	26	0	0	0	0	0	0	0	50	0	0	0	0	0	0
ENSMUSG00000101104	0	0	0	0	0	0	0	0	0	0	0	0	0	0	0	0	0	0	20	0	6	0	0	0	0	0	0	0	0	0	14	0	0	0	0	0	0	0	0	0	31	0	1	0	0	0	0	0	0
ENSMUSG00000026042	0	0	0	0	0	0	0	0	0	0	0	0	0	0	0	0	0	0	0	0	41	0	0	0	0	0	0	0	0	0	47	0	0	0	96	0	0	0	0	0	0	0	0	0	0	0	0	0	0
ENSMUSG00000025995	0	0	42	0	0	0	27	0	0	0	77	0	0	0	0	0	0	0	176	0	0	0	20	0	18	0	0	0	0	0	0	0	57	0	43	0	0	0	0	0	0	0	0	0	0	0	0	0	0
ENSMUSG00000025993	67	0	0	0	0	0	0	0	0	0	0	0	0	0	0	0	0	0	0	0	0	0	0	0	0	0	0	0	0	0	76	0	0	0	0	0	142	0	0	0	0	0	0	0	0	0	0	0	0
ENSMUSG00000025986	45	0	0	0	49	0	22	0	23	0	67	0	107	0	0	0	0	0	0	0	25	0	0	0	0	0	0	0	0	0	0	0	0	0	0	0	19	0	0	0	0	0	74	0	0	0	47	0	84
ENSMUSG00000045954	23	0	0	0	0	0	25	0	0	0	33	0	0	0	0	0	0	0	95	0	33	0	0	0	0	0	0	0	49	0	0	0	0	0	0	0	0	0	0	0	0	0	58	0	0	0	0	0	0
ENSMUSG00000026107	0	0	0	0	31	0	9	0	0	0	0	0	0	0	0	0	0	0	0	0	0	0	0	0	0	0	0	0	0	0	0	0	0	0	0	0	0	0	0	0	0	0	0	0	0	0	0	0	0
ENSMUSG00000018417	0	0	0	0	57	0	4	0	124	0	0	0	0	0	0	0	5	0	0	0	0	0	0	0	0	0	0	0	0	0	0	0	12	0	0	0	0	0	0	0	0	0	0	0	0	0	0	0	33
ENSMUSG00000002881	12	0	0	0	90	0	8	0	118	0	98	0	213	0	0	0	40	0	0	0	0	0	0	0	0	0	0	0	381	0	3	0	0	0	0	0	38	0	0	0	0	0	0	0	0	0	363	0	0
ENSMUSG00000043015	0	0	0	0	0	0	4	0	103	0	0	0	0	0	0	0	0	0	0	0	0	0	0	0	0	0	0	0	0	0	0	0	167	0	0	0	65	0	0	0	0	0	0	0	0	0	0	0	0
ENSMUSG00000041439	0	0	0	0	12	0	0	0	0	0	6	0	0	0	0	0	0	0	0	0	0	0	0	0	0	0	0	0	0	0	193	0	0	0	0	0	0	0	31	0	0	0	0	0	0	0	15	0	0
ENSMUSG00000041426	0	0	0	0	0	0	0	0	0	0	41	0	0	0	0	0	35	0	0	0	0	0	0	0	0	0	0	0	136	0	0	0	0	0	78	0	63	0	0	0	0	0	0	0	0	0	0	0	0
ENSMUSG00000100679	0	0	0	0	30	0	6	0	54	0	15	0	10	0	0	0	0	0	21	0	20	0	13	0	0	0	0	0	0	0	20	0	0	0	0	0	14	0	25	0	0	0	0	0	0	0	0	0	0
ENSMUSG00000099913	0	0	0	0	1	0	0	0	0	0	0	0	13	0	0	0	0	0	0	0	2	0	0	0	0	0	5	0	3	0	0	0	0	0	0	0	19	0	0	0	33	0	0	0	0	0	0	0	0
ENSMUSG00000026095	4	0	0	0	0	0	0	0	0	0	0	0	0	0	0	0	0	0	0	0	0	0	0	0	0	0	16	0	5	0	0	0	0	0	0	0	0	0	0	0	42	0	0	0	0	0	0	0	0
ENSMUSG00000026094	0	0	0	0	26	0	12	0	0	0	0	0	0	0	0	0	0	0	0	0	0	0	0	0	0	0	33	0	53	0	0	0	0	0	0	0	0	0	0	0	0	0	239	0	0	0	0	0	0
ENSMUSG00000041303	0	0	0	0	0	0	5	0	0	0	0	0	0	0	0	0	0	0	0	0	0	0	0	0	0	0	0	0	0	0	15	0	0	0	0	0	0	0	8	0	0	0	0	0	0	0	0	0	0
ENSMUSG00000025981	0	0	27	0	25	0	33	0	0	0	81	0	0	0	0	0	0	0	13	0	0	0	126	0	0	0	111	0	0	0	114	0	0	0	44	0	0	0	0	0	0	0	0	0	0	0	0	0	0
ENSMUSG00000025980	0	0	1	0	0	0	1	0	0	0	1	0	10	0	0	0	0	0	0	0	3	0	11	0	0	0	6	0	0	0	0	0	0	0	0	0	7	0	9	0	0	0	0	0	0	0	0	0	0
ENSMUSG00000073676	13	0	6	0	48	0	10	0	0	0	24	0	53	0	0	0	12	0	31	0	5	0	33	0	19	0	38	0	37	0	33	0	49	0	17	0	11	0	5	0	54	0	36	0	7	0	0	0	0
ENSMUSG00000048495	0	0	17	0	12	0	15	0	0	0	0	0	0	0	0	0	10	0	0	0	10	0	0	0	0	0	21	0	0	0	19	0	11	0	0	0	0	0	16	0	0	0	0	0	0	0	0	0	0
ENSMUSG00000025971	0	0	0	0	0	0	6	0	0	0	19	0	0	0	0	0	0	0	0	0	20	0	0	0	0	0	23	0	0	0	0	0	65	0	0	0	0	0	0	0	0	0	0	0	12	0	0	0	0
ENSMUSG00000038305	7	0	0	0	0	0	10	0	112	0	17	0	0	0	0	0	0	0	0	0	0	0	0	0	0	0	0	0	33	0	10	0	44	0	28	0	26	0	94	0	0	0	0	0	2	0	8	0	0
ENSMUSG00000026035	14	0	0	0	11	0	15	0	0	0	0	0	0	0	0	0	0	0	31	0	0	0	0	0	79	0	0	0	135	0	0	0	0	0	0	0	43	0	0	0	0	0	46	0	0	0	0	0	0
ENSMUSG00000026032	27	0	46	0	68	0	22	0	23	0	5	0	50	0	0	0	40	0	34	0	40	0	57	0	52	0	59	0	21	0	101	0	0	0	32	0	178	0	66	0	32	0	344	0	25	0	68	0	0
ENSMUSG00000026029	0	0	84	0	0	0	0	0	0	0	0	0	0	0	0	0	0	0	0	0	0	0	0	0	0	0	0	0	0	0	6	0	0	0	0	0	168	0	59	0	0	0	0	0	43	0	53	0	0
ENSMUSG00000038079	0	0	0	0	0	0	0	0	0	0	24	0	11	0	0	0	0	0	0	0	2	0	0	0	0	0	0	0	0	0	0	0	0	0	0	0	0	0	0	0	0	0	0	0	0	0	0	0	0
ENSMUSG00000026020	5	0	1	0	1	0	2	0	24	0	24	0	0	0	0	0	0	0	0	0	0	0	21	0	0	0	26	0	0	0	0	0	30	0	0	0	0	0	0	0	102	0	0	0	10	0	0	0	0
ENSMUSG00000049439	0	0	0	0	0	0	0	0	0	0	14	0	0	0	0	0	0	0	0	0	0	0	0	0	0	0	39	0	0	0	0	0	0	0	0	0	2	0	0	0	0	0	0	0	0	0	0	0	0
ENSMUSG00000025969	0	0	0	0	0	0	0	0	0	0	0	0	0	0	0	0	0	0	0	0	0	0	0	0	0	0	0	0	0	0	108	0	0	0	16	0	0	0	0	0	0	0	0	0	0	0	0	0	0
ENSMUSG00000025968	0	0	66	0	26	0	12	0	0	0	0	0	126	0	55	0	0	0	11	0	24	0	0	0	0	0	0	0	83	0	0	0	0	0	63	0	0	0	49	0	0	0	0	0	53	0	0	0	108
ENSMUSG00000025967	10	0	49	0	17	0	5	0	26	0	8	0	6	0	40	0	9	0	33	0	28	0	22	0	14	0	12	0	50	0	18	0	21	0	20	0	41	0	32	0	59	0	12	0	53	0	55	0	125
ENSMUSG00000025962	0	0	59	0	0	0	0	0	0	0	0	0	0	0	0	0	0	0	0	0	0	0	0	0	0	0	0	0	66	0	0	0	0	0	0	0	0	0	0	0	0	0	0	0	0	0	91	0	0
ENSMUSG00000025956	0	0	0	0	0	0	0	0	0	0	66	0	0	0	0	0	13	0	0	0	0	0	0	0	0	0	0	0	88	0	46	0	0	0	42	0	35	0	68	0	0	0	121	0	0	0	0	0	212
ENSMUSG00000070871	4	0	0	0	0	0	7	0	0	0	0	0	0	0	0	0	0	0	0	0	0	0	0	0	144	0	0	0	0	0	0	0	0	0	2	0	19	0	0	0	0	0	0	0	0	0	0	0	0
ENSMUSG00000025950	0	0	3	0	0	0	0	0	0	0	0	0	5	0	0	0	0	0	0	0	1	0	0	0	0	0	9	0	0	0	1	0	0	0	0	0	0	0	0	0	43	0	0	0	2	0	0	0	0
ENSMUSG00000026005	0	0	0	0	36	0	0	0	0	0	0	0	0	0	0	0	0	0	0	0	0	0	0	0	0	0	0	0	0	0	0	0	0	0	0	0	0	0	0	0	0	0	0	0	0	0	0	0	0
ENSMUSG00000026003	95	0	0	0	62	0	91	0	77	0	140	0	0	0	90	0	0	0	309	0	0	0	0	0	126	0	0	0	0	0	23	0	22	0	42	0	562	0	0	0	330	0	189	0	0	0	199	0	0
ENSMUSG00000026000	19	0	6	0	0	0	0	0	76	0	7	0	1	0	0	0	0	0	2	0	0	0	41	0	1	0	0	0	171	0	95	0	16	0	60	0	60	0	0	0	5	0	0	0	0	0	0	0	0
ENSMUSG00000025997	27	0	0	0	36	0	35	0	0	0	0	0	0	0	0	0	0	0	0	0	0	0	0	0	217	0	0	0	0	0	49	0	5	0	0	0	126	0	0	0	3	0	0	0	0	0	270	0	0
ENSMUSG00000026187	0	0	0	0	32	0	0	0	0	0	14	0	0	0	0	0	0	0	0	0	0	0	2	0	0	0	0	0	45	0	111	0	143	0	103	0	88	0	67	0	89	0	0	0	0	0	0	0	0
ENSMUSG00000039354	0	0	0	0	0	0	0	0	0	0	4	0	0	0	0	0	0	0	0	0	0	0	0	0	0	0	0	0	0	0	0	0	0	0	0	0	0	0	22	0	14	0	0	0	0	0	15	0	0
ENSMUSG00000046330	7	0	6	0	6	0	5	0	4	0	35	0	9	0	0	0	16	0	4	0	7	0	18	0	16	0	12	0	20	0	15	0	28	0	7	0	35	0	5	0	106	0	6	0	19	0	27	0	77
ENSMUSG00000039323	0	0	10	0	137	0	8	0	107	0	0	0	6	0	35	0	3	0	4	0	0	0	7	0	0	0	4	0	0	0	0	0	0	0	30	0	0	0	0	0	0	0	61	0	7	0	0	0	0
ENSMUSG00000026185	0	0	286	0	0	0	14	0	183	0	5	0	1	0	0	0	0	0	21	0	0	0	13	0	169	0	132	0	57	0	6	0	315	0	0	0	110	0	23	0	0	0	0	0	0	0	0	0	0
ENSMUSG00000006299	10	0	173	0	0	0	12	0	40	0	62	0	76	0	15	0	0	0	60	0	3	0	22	0	0	0	74	0	73	0	0	0	0	0	0	0	222	0	13	0	80	0	0	0	0	0	15	0	0
ENSMUSG00000101503	2	0	11	0	0	0	0	0	1	0	2	0	5	0	0	0	0	0	2	0	0	0	0	0	0	0	6	0	3	0	0	0	0	0	0	0	12	0	0	0	4	0	0	0	0	0	0	0	0
ENSMUSG00000026172	7	0	0	0	0	0	11	0	0	0	0	0	1	0	0	0	0	0	0	0	0	0	0	0	0	0	47	0	0	0	0	0	0	0	0	0	0	0	0	0	0	0	0	0	0	0	0	0	0
ENSMUSG00000033227	0	0	35	0	0	0	2	0	20	0	16	0	34	0	0	0	0	0	0	0	0	0	0	0	0	0	0	0	0	0	0	0	0	0	0	0	0	0	0	0	0	0	0	0	0	0	0	0	0
ENSMUSG00000026167	0	0	71	0	0	0	0	0	31	0	18	0	0	0	91	0	0	0	0	0	15	0	0	0	0	0	0	0	217	0	37	0	0	0	0	0	0	0	0	0	0	0	0	0	0	0	0	0	0
ENSMUSG00000026197	0	0	61	0	15	0	6	0	0	0	0	0	0	0	0	0	0	0	0	0	19	0	0	0	0	0	0	0	0	0	0	0	0	0	0	0	0	0	0	0	100	0	0	0	26	0	0	0	0
ENSMUSG00000026201	0	0	0	0	0	0	11	0	0	0	21	0	25	0	0	0	0	0	81	0	19	0	0	0	0	0	0	0	26	0	33	0	0	0	13	0	71	0	0	0	85	0	109	0	0	0	0	0	0
ENSMUSG00000026202	3	0	0	0	0	0	0	0	0	0	6	0	0	0	0	0	0	0	0	0	6	0	0	0	0	0	0	0	0	0	16	0	0	0	0	0	0	0	10	0	37	0	0	0	10	0	0	0	0
ENSMUSG00000026203	0	0	0	0	0	0	0	0	0	0	0	0	0	0	0	0	0	0	45	0	0	0	0	0	0	0	2	0	0	0	4	0	0	0	9	0	38	0	0	0	0	0	0	0	0	0	0	0	0
ENSMUSG00000026209	3	0	0	0	7	0	8	0	0	0	81	0	0	0	48	0	0	0	0	0	35	0	65	0	240	0	32	0	81	0	383	0	0	0	0	0	120	0	38	0	131	0	215	0	0	0	1	0	266
ENSMUSG00000026213	12	0	0	0	22	0	0	0	0	0	0	0	0	0	0	0	0	0	0	0	0	0	0	0	0	0	0	0	0	0	2	0	0	0	0	0	22	0	0	0	0	0	0	0	0	0	0	0	0
ENSMUSG00000026235	0	0	0	0	19	0	0	0	0	0	0	0	38	0	0	0	0	0	0	0	0	0	0	0	0	0	0	0	0	0	26	0	0	0	0	0	0	0	0	0	0	0	0	0	0	0	0	0	2
ENSMUSG00000032883	0	0	0	0	30	0	0	0	0	0	0	0	70	0	0	0	0	0	0	0	0	0	0	0	0	0	0	0	3	0	21	0	0	0	0	0	4	0	0	0	0	0	49	0	0	0	0	0	0
ENSMUSG00000026248	0	0	6	0	0	0	0	0	0	0	0	0	3	0	0	0	0	0	0	0	0	0	55	0	0	0	0	0	0	0	45	0	0	0	0	0	73	0	0	0	114	0	0	0	0	0	0	0	0
ENSMUSG00000026249	0	0	0	0	54	0	0	0	189	0	349	0	214	0	0	0	0	0	0	0	0	0	0	0	2	0	0	0	689	0	0	0	0	0	0	0	0	0	0	0	0	0	0	0	10	0	0	0	0
ENSMUSG00000004364	0	0	0	0	0	0	16	0	0	0	3	0	0	0	0	0	23	0	35	0	0	0	0	0	0	0	0	0	37	0	0	0	0	0	8	0	0	0	4	0	0	0	0	0	0	0	6	0	0
ENSMUSG00000022591	1	0	0	0	28	0	0	0	0	0	27	0	0	0	0	0	0	0	0	0	0	0	51	0	0	0	0	0	0	0	18	0	0	0	20	0	0	0	0	0	0	0	0	0	0	0	0	0	0
ENSMUSG00000067158	0	0	0	0	0	0	0	0	0	0	0	0	0	0	0	0	0	0	0	0	14	0	0	0	0	0	0	0	21	0	0	0	0	0	0	0	0	0	0	0	0	0	198	0	0	0	0	0	0
ENSMUSG00000026150	23	0	1	0	0	0	4	0	0	0	0	0	34	0	45	0	0	0	0	0	0	0	19	0	287	0	102	0	56	0	79	0	0	0	0	0	27	0	48	0	0	0	112	0	0	0	0	0	0
ENSMUSG00000073633	0	0	0	0	0	0	0	0	0	0	0	0	0	0	0	0	0	0	0	0	0	0	0	0	0	0	0	0	0	0	0	0	0	0	21	0	0	0	0	0	0	0	0	0	0	0	0	0	0
ENSMUSG00000026223	21	0	53	0	0	0	2	0	17	0	16	0	0	0	40	0	0	0	0	0	0	0	15	0	0	0	0	0	0	0	0	0	23	0	21	0	2	0	0	0	0	0	46	0	0	0	0	0	0
ENSMUSG00000026234	0	0	56	0	69	0	18	0	0	0	29	0	75	0	0	0	11	0	50	0	71	0	100	0	0	0	139	0	310	0	184	0	0	0	85	0	310	0	51	0	91	0	136	0	61	0	0	0	0
ENSMUSG00000026238	9	0	43	0	6	0	29	0	18	0	8	0	24	0	5	0	2	0	9	0	13	0	29	0	33	0	32	0	158	0	44	0	74	0	32	0	102	0	19	0	101	0	59	0	4	0	11	0	0
ENSMUSG00000026240	0	0	0	0	0	0	0	0	0	0	36	0	2	0	0	0	0	0	0	0	14	0	0	0	0	0	0	0	0	0	2	0	0	0	0	0	0	0	0	0	0	0	0	0	0	0	0	0	0
ENSMUSG00000053333	0	0	22	0	0	0	2	0	0	0	0	0	0	0	0	0	0	0	0	0	0	0	0	0	0	0	0	0	0	0	0	0	0	0	0	0	0	0	0	0	0	0	0	0	3	0	0	0	0
ENSMUSG00000026254	7	0	0	0	14	0	14	0	0	0	7	0	0	0	0	0	0	0	12	0	0	0	19	0	3	0	0	0	124	0	33	0	22	0	4	0	0	0	19	0	47	0	0	0	13	0	21	0	0
ENSMUSG00000090124	0	0	0	0	0	0	0	0	68	0	0	0	0	0	0	0	0	0	0	0	0	0	0	0	0	0	0	0	0	0	0	0	0	0	0	0	0	0	0	0	83	0	0	0	25	0	0	0	0
ENSMUSG00000054545	0	0	0	0	0	0	0	0	67	0	0	0	0	0	0	0	0	0	0	0	0	0	0	0	0	0	0	0	0	0	0	0	0	0	0	0	0	0	0	0	84	0	0	0	25	0	0	0	0
ENSMUSG00000049866	48	0	0	0	10	0	2	0	0	0	21	0	19	0	0	0	0	0	0	0	54	0	0	0	0	0	21	0	203	0	90	0	0	0	3	0	0	0	15	0	0	0	0	0	0	0	2	0	1
ENSMUSG00000036206	1	0	0	0	31	0	0	0	0	0	0	0	0	0	0	0	0	0	0	0	12	0	0	0	0	0	0	0	0	0	0	0	0	0	0	0	0	0	0	0	126	0	0	0	51	0	0	0	0
ENSMUSG00000044337	63	0	136	0	0	0	0	0	172	0	0	0	134	0	0	0	86	0	0	0	4	0	1	0	0	0	40	0	46	0	0	0	0	0	80	0	0	0	270	0	63	0	44	0	0	0	0	0	0
ENSMUSG00000034432	0	0	0	0	28	0	55	0	126	0	0	0	0	0	0	0	0	0	0	0	41	0	0	0	0	0	5	0	0	0	144	0	0	0	0	0	0	0	137	0	0	0	53	0	0	0	0	0	0
ENSMUSG00000026304	0	0	0	0	0	0	22	0	0	0	17	0	0	0	0	0	0	0	0	0	0	0	0	0	0	0	0	0	114	0	0	0	0	0	0	0	0	0	0	0	1	0	0	0	0	0	0	0	0
ENSMUSG00000034343	0	0	80	0	11	0	0	0	0	0	0	0	29	0	0	0	0	0	0	0	42	0	0	0	0	0	0	0	22	0	44	0	0	0	0	0	0	0	37	0	60	0	0	0	0	0	77	0	0
ENSMUSG00000067071	12	0	0	0	0	0	9	0	0	0	0	0	8	0	0	0	22	0	0	0	0	0	0	0	0	0	0	0	0	0	8	0	0	0	8	0	0	0	1	0	52	0	68	0	0	0	0	0	0
ENSMUSG00000026260	0	0	4	0	78	0	17	0	1	0	57	0	75	0	0	0	52	0	84	0	17	0	65	0	0	0	51	0	85	0	133	0	11	0	0	0	64	0	22	0	128	0	121	0	34	0	79	0	159
ENSMUSG00000047067	0	0	0	0	0	0	0	0	0	0	0	0	74	0	0	0	14	0	0	0	25	0	0	0	0	0	78	0	0	0	0	0	0	0	0	0	0	0	0	0	0	0	0	0	0	0	0	0	0
ENSMUSG00000026270	0	0	0	0	0	0	0	0	0	0	0	0	0	0	0	0	0	0	0	0	0	0	0	0	0	0	0	0	0	0	19	0	0	0	0	0	30	0	0	0	0	0	0	0	0	0	0	0	0
ENSMUSG00000034159	0	0	0	0	0	0	0	0	0	0	76	0	0	0	0	0	0	0	0	0	0	0	0	0	198	0	0	0	134	0	121	0	42	0	0	0	0	0	0	0	0	0	0	0	0	0	3	0	0
ENSMUSG00000026276	74	0	29	0	76	0	42	0	0	0	36	0	0	0	0	0	8	0	64	0	71	0	1	0	244	0	58	0	84	0	2	0	9	0	73	0	67	0	88	0	146	0	130	0	0	0	42	0	188
ENSMUSG00000100927	4	0	0	0	1	0	0	0	0	0	0	0	0	0	8	0	0	0	7	0	0	0	0	0	0	0	0	0	0	0	5	0	0	0	0	0	3	0	0	0	0	0	0	0	0	0	0	0	0
ENSMUSG00000026281	0	0	0	0	46	0	35	0	24	0	16	0	17	0	0	0	4	0	0	0	6	0	0	0	0	0	81	0	0	0	0	0	26	0	0	0	77	0	42	0	24	0	0	0	0	0	0	0	0
ENSMUSG00000026283	0	0	0	0	33	0	0	0	0	0	0	0	0	0	0	0	0	0	0	0	4	0	0	0	0	0	0	0	0	0	0	0	0	0	0	0	0	0	0	0	0	0	0	0	47	0	0	0	0
ENSMUSG00000051185	0	0	0	0	23	0	0	0	0	0	0	0	0	0	0	0	0	0	124	0	0	0	0	0	0	0	148	0	0	0	34	0	135	0	9	0	65	0	0	0	109	0	0	0	0	0	26	0	0
ENSMUSG00000026335	0	0	0	0	20	0	0	0	0	0	0	0	0	0	0	0	0	0	0	0	0	0	0	0	0	0	0	0	0	0	0	0	17	0	0	0	63	0	0	0	0	0	0	0	28	0	0	0	0
ENSMUSG00000044340	24	0	0	0	0	0	0	0	0	0	6	0	0	0	0	0	0	0	0	0	36	0	0	0	0	0	0	0	0	0	0	0	0	0	0	0	0	0	0	0	0	0	0	0	0	0	0	0	0
ENSMUSG00000067001	0	0	0	0	0	0	0	0	0	0	0	0	0	0	0	0	0	0	0	0	0	0	331	0	0	0	0	0	0	0	0	0	0	0	0	0	0	0	0	0	0	0	0	0	0	0	0	0	0
ENSMUSG00000026315	11	0	0	0	19	0	0	0	0	0	0	0	0	0	0	0	0	0	235	0	0	0	115	0	0	0	0	0	339	0	187	0	141	0	0	0	0	0	69	0	275	0	0	0	0	0	0	0	0
ENSMUSG00000038702	0	0	0	0	0	0	0	0	0	0	0	0	0	0	0	0	0	0	0	0	0	0	1	0	0	0	0	0	0	0	1	0	0	0	0	0	0	0	0	0	0	0	0	0	0	0	0	0	0
ENSMUSG00000026374	11	0	0	0	40	0	22	0	49	0	32	0	61	0	0	0	9	0	29	0	0	0	55	0	0	0	21	0	55	0	106	0	0	0	37	0	90	0	33	0	304	0	0	0	49	0	36	0	0
ENSMUSG00000064302	0	0	0	0	0	0	4	0	0	0	0	0	14	0	0	0	0	0	68	0	0	0	0	0	0	0	0	0	75	0	45	0	0	0	0	0	0	0	0	0	1	0	62	0	0	0	25	0	0
ENSMUSG00000107722	0	0	0	0	0	0	8	0	0	0	0	0	21	0	0	0	24	0	0	0	0	0	0	0	0	0	0	0	36	0	0	0	0	0	0	0	0	0	0	0	0	0	0	0	0	0	0	0	0
ENSMUSG00000004451	12	0	0	0	0	0	0	0	0	0	23	0	0	0	0	0	0	0	51	0	0	0	0	0	0	0	0	0	0	0	0	0	0	0	0	0	0	0	0	0	7	0	107	0	0	0	0	0	0
ENSMUSG00000026383	0	0	5	0	11	0	0	0	0	0	0	0	0	0	0	0	7	0	0	0	0	0	0	0	0	0	0	0	0	0	14	0	0	0	30	0	0	0	0	0	0	0	0	0	0	0	0	0	0
ENSMUSG00000026385	0	0	122	0	100	0	128	0	73	0	35	0	173	0	0	0	35	0	92	0	7	0	18	0	17	0	127	0	465	0	140	0	50	0	120	0	100	0	97	0	282	0	197	0	53	0	73	0	0
ENSMUSG00000003721	0	0	0	0	0	0	0	0	0	0	8	0	0	0	2	0	1	0	1	0	84	0	0	0	78	0	4	0	19	0	63	0	0	0	0	0	0	0	18	0	61	0	0	0	0	0	14	0	0
ENSMUSG00000001674	4	0	0	0	1	0	0	0	0	0	4	0	6	0	0	0	0	0	0	0	1	0	0	0	0	0	11	0	21	0	0	0	0	0	0	0	8	0	0	0	0	0	30	0	10	0	0	0	0
ENSMUSG00000026341	19	0	0	0	26	0	13	0	0	0	14	0	0	0	0	0	0	0	0	0	18	0	36	0	0	0	85	0	0	0	31	0	8	0	0	0	153	0	0	0	47	0	73	0	36	0	0	0	0
ENSMUSG00000026342	24	0	0	0	26	0	20	0	0	0	0	0	0	0	0	0	0	0	0	0	0	0	140	0	0	0	0	0	0	0	0	0	0	0	0	0	92	0	0	0	92	0	0	0	0	0	19	0	0
ENSMUSG00000026349	0	0	0	0	3	0	18	0	0	0	61	0	0	0	25	0	0	0	19	0	0	0	0	0	0	0	142	0	125	0	8	0	0	0	23	0	53	0	0	0	128	0	240	0	16	0	0	0	0
ENSMUSG00000036104	5	0	25	0	0	0	4	0	0	0	28	0	0	0	0	0	0	0	0	0	0	0	0	0	0	0	0	0	108	0	0	0	0	0	0	0	2	0	0	0	0	0	1	0	0	0	0	0	0
ENSMUSG00000026353	4	0	14	0	11	0	6	0	37	0	11	0	0	0	10	0	0	0	0	0	23	0	0	0	0	0	107	0	12	0	7	0	21	0	8	0	8	0	0	0	66	0	28	0	14	0	15	0	0
ENSMUSG00000026356	0	0	10	0	0	0	7	0	0	0	0	0	17	0	0	0	0	0	0	0	5	0	8	0	0	0	0	0	1	0	15	0	0	0	6	0	29	0	0	0	0	0	0	0	0	0	2	0	0
ENSMUSG00000026399	47	0	57	0	0	0	0	0	0	0	47	0	137	0	0	0	0	0	234	0	0	0	128	0	0	0	1	0	0	0	338	0	0	0	106	0	0	0	187	0	197	0	0	0	38	0	94	0	66
ENSMUSG00000026409	45	0	0	0	0	0	0	0	0	0	0	0	0	0	0	0	0	0	0	0	0	0	0	0	0	0	0	0	0	0	0	0	1	0	0	0	0	0	0	0	0	0	0	0	0	0	15	0	0
ENSMUSG00000042510	0	0	0	0	0	0	25	0	0	0	0	0	0	0	0	0	30	0	0	0	0	0	45	0	63	0	17	0	168	0	8	0	115	0	0	0	0	0	31	0	73	0	0	0	0	0	0	0	444
ENSMUSG00000016528	0	0	73	0	27	0	17	0	19	0	0	0	35	0	0	0	0	0	0	0	0	0	0	0	0	0	0	0	0	0	61	0	2	0	0	0	4	0	0	0	0	0	0	0	0	0	0	0	0
ENSMUSG00000016526	0	0	0	0	0	0	0	0	0	0	55	0	0	0	0	0	0	0	0	0	0	0	0	0	0	0	0	0	0	0	0	0	0	0	33	0	50	0	0	0	0	0	0	0	0	0	0	0	0
ENSMUSG00000026427	15	0	0	0	17	0	0	0	0	0	39	0	0	0	0	0	0	0	0	0	24	0	0	0	0	0	0	0	0	0	43	0	0	0	0	0	52	0	48	0	0	0	0	0	0	0	0	0	11
ENSMUSG00000026425	0	0	0	0	2	0	0	0	0	0	11	0	0	0	0	0	0	0	0	0	10	0	0	0	0	0	0	0	0	0	0	0	0	0	0	0	0	0	10	0	90	0	0	0	0	0	0	0	0
ENSMUSG00000026433	27	0	0	0	0	0	0	0	0	0	0	0	0	0	0	0	0	0	91	0	0	0	0	0	0	0	0	0	0	0	0	0	0	0	0	0	69	0	0	0	0	0	0	0	0	0	0	0	0
ENSMUSG00000026436	0	0	0	0	0	0	0	0	0	0	0	0	0	0	0	0	10	0	0	0	0	0	18	0	0	0	0	0	0	0	14	0	0	0	0	0	0	0	0	0	0	0	48	0	0	0	0	0	0
ENSMUSG00000009772	0	0	0	0	41	0	0	0	0	0	0	0	0	0	0	0	0	0	0	0	0	0	0	0	9	0	0	0	0	0	0	0	0	0	0	0	0	0	0	0	0	0	0	0	54	0	22	0	0
ENSMUSG00000042046	0	0	0	0	0	0	0	0	0	0	0	0	0	0	25	0	0	0	0	0	0	0	0	0	0	0	0	0	37	0	0	0	0	0	1	0	16	0	0	0	0	0	0	0	0	0	0	0	0
ENSMUSG00000026439	54	0	113	0	0	0	0	0	0	0	0	0	0	0	0	0	0	0	0	0	0	0	0	0	0	0	34	0	0	0	0	0	0	0	0	0	0	0	0	0	120	0	0	0	0	0	0	0	0
ENSMUSG00000026447	0	0	0	0	0	0	0	0	0	0	0	0	0	0	0	0	0	0	0	0	0	0	0	0	0	0	0	0	8	0	1	0	0	0	0	0	0	0	3	0	0	0	0	0	0	0	0	0	1
ENSMUSG00000090553	17	0	52	0	35	0	68	0	20	0	38	0	5	0	13	0	12	0	92	0	59	0	64	0	122	0	26	0	77	0	82	0	16	0	32	0	180	0	7	0	138	0	20	0	10	0	51	0	0
ENSMUSG00000102049	0	0	4	0	0	0	2	0	0	0	2	0	0	0	0	0	0	0	0	0	0	0	0	0	0	0	0	0	0	0	18	0	0	0	0	0	0	0	6	0	0	0	0	0	0	0	82	0	52
ENSMUSG00000020423	184	0	293	0	22	0	42	0	0	0	65	0	46	0	8	0	5	0	141	0	20	0	83	0	271	0	79	0	182	0	234	0	0	0	149	0	55	0	220	0	1	0	229	0	63	0	79	0	242
ENSMUSG00000042305	16	0	2	0	0	0	0	0	0	0	4	0	0	0	0	0	0	0	75	0	0	0	0	0	0	0	0	0	0	0	0	0	0	0	91	0	26	0	0	0	0	0	0	0	0	0	0	0	0
ENSMUSG00000042207	29	0	8	0	6	0	5	0	0	0	30	0	18	0	5	0	21	0	1	0	32	0	118	0	0	0	32	0	42	0	13	0	18	0	0	0	26	0	70	0	163	0	0	0	7	0	13	0	68
ENSMUSG00000042793	0	0	0	0	0	0	0	0	0	0	0	0	0	0	0	0	0	0	0	0	0	0	0	0	0	0	0	0	139	0	11	0	0	0	0	0	0	0	0	0	0	0	8	0	0	0	0	0	0
ENSMUSG00000026426	0	0	42	0	0	0	1	0	0	0	0	0	0	0	22	0	0	0	0	0	7	0	0	0	0	0	0	0	0	0	27	0	0	0	0	0	0	0	47	0	30	0	0	0	12	0	0	0	0
ENSMUSG00000097680	1	0	4	0	0	0	0	0	0	0	2	0	0	0	3	0	1	0	4	0	0	0	1	0	0	0	1	0	9	0	13	0	6	0	2	0	26	0	0	0	9	0	0	0	3	0	0	0	0
ENSMUSG00000003051	3	0	33	0	4	0	9	0	0	0	22	0	0	0	78	0	54	0	103	0	0	0	68	0	1	0	32	0	135	0	147	0	0	0	26	0	481	0	15	0	250	0	0	0	25	0	0	0	150
ENSMUSG00000026421	0	0	86	0	31	0	5	0	0	0	6	0	0	0	0	0	0	0	56	0	0	0	0	0	0	0	0	0	0	0	0	0	2	0	0	0	16	0	2	0	0	0	0	0	21	0	0	0	0
ENSMUSG00000041801	13	0	0	0	4	0	3	0	0	0	28	0	13	0	0	0	0	0	55	0	0	0	23	0	0	0	30	0	35	0	40	0	0	0	0	0	0	0	12	0	252	0	0	0	8	0	0	0	0
ENSMUSG00000041782	44	0	0	0	0	0	11	0	0	0	104	0	70	0	0	0	0	0	163	0	34	0	0	0	14	0	162	0	0	0	198	0	0	0	67	0	0	0	0	0	289	0	0	0	53	0	8	0	0
ENSMUSG00000026413	0	0	0	0	0	0	0	0	0	0	8	0	0	0	0	0	0	0	80	0	1	0	0	0	0	0	0	0	25	0	26	0	135	0	0	0	0	0	0	0	221	0	11	0	29	0	2	0	20
ENSMUSG00000026411	0	0	10	0	31	0	36	0	0	0	56	0	37	0	0	0	0	0	0	0	0	0	0	0	0	0	0	0	0	0	0	0	35	0	39	0	0	0	30	0	0	0	0	0	25	0	0	0	0
ENSMUSG00000041605	16	0	0	0	0	0	0	0	0	0	2	0	0	0	0	0	21	0	0	0	0	0	0	0	0	0	48	0	2	0	34	0	0	0	0	0	0	0	0	0	10	0	0	0	0	0	0	0	0
ENSMUSG00000079283	0	0	4	0	0	0	6	0	0	0	0	0	0	0	0	0	1	0	7	0	0	0	0	0	0	0	0	0	0	0	18	0	15	0	0	0	21	0	0	0	0	0	0	0	0	0	0	0	0
ENSMUSG00000033964	6	0	0	0	0	0	0	0	0	0	0	0	0	0	0	0	0	0	0	0	0	0	0	0	0	0	0	0	40	0	19	0	0	0	0	0	0	0	0	0	0	0	0	0	0	0	0	0	0
ENSMUSG00000026365	0	0	0	0	0	0	0	0	0	0	0	0	0	0	0	0	0	0	0	0	0	0	0	0	0	0	0	0	0	0	0	0	0	0	21	0	0	0	0	0	0	0	0	0	0	0	0	0	0
ENSMUSG00000102740	0	0	3	0	2	0	1	0	0	0	0	0	0	0	0	0	0	0	0	0	1	0	9	0	5	0	2	0	4	0	6	0	5	0	0	0	8	0	0	0	0	0	0	0	3	0	0	0	0
ENSMUSG00000026361	0	0	2	0	3	0	6	0	0	0	0	0	25	0	0	0	0	0	0	0	21	0	0	0	0	0	0	0	0	0	0	0	0	0	0	0	0	0	0	0	0	0	0	0	0	0	0	0	0
ENSMUSG00000018196	8	0	0	0	13	0	6	0	15	0	0	0	170	0	0	0	4	0	0	0	58	0	10	0	0	0	146	0	22	0	19	0	0	0	0	0	18	0	0	0	2	0	0	0	7	0	16	0	0
ENSMUSG00000018199	0	0	0	0	93	0	0	0	0	0	63	0	0	0	0	0	0	0	0	0	0	0	60	0	0	0	0	0	11	0	0	0	0	0	0	0	0	0	0	0	0	0	0	0	0	0	0	0	0
ENSMUSG00000018189	24	0	0	0	51	0	28	0	0	0	51	0	0	0	0	0	0	0	0	0	0	0	0	0	0	0	42	0	51	0	0	0	0	0	0	0	0	0	0	0	0	0	0	0	0	0	0	0	0
ENSMUSG00000026360	0	0	0	0	0	0	0	0	0	0	0	0	0	0	0	0	0	0	0	0	0	0	0	0	0	0	0	0	0	0	50	0	0	0	0	0	0	0	0	0	0	0	0	0	22	0	0	0	0
ENSMUSG00000056220	0	0	0	0	0	0	0	0	0	0	34	0	0	0	0	0	0	0	0	0	49	0	48	0	0	0	0	0	25	0	0	0	0	0	39	0	64	0	128	0	41	0	0	0	33	0	0	0	0
ENSMUSG00000006010	13	0	0	0	0	0	0	0	0	0	0	0	1	0	0	0	0	0	0	0	3	0	17	0	0	0	0	0	0	0	5	0	0	0	0	0	4	0	0	0	53	0	0	0	5	0	0	0	0
ENSMUSG00000006005	58	0	0	0	18	0	16	0	0	0	106	0	133	0	0	0	0	0	14	0	40	0	74	0	0	0	29	0	58	0	120	0	1	0	0	0	230	0	0	0	68	0	43	0	16	0	77	0	0
ENSMUSG00000052748	41	0	0	0	133	0	0	0	0	0	50	0	0	0	0	0	9	0	0	0	54	0	98	0	0	0	58	0	0	0	25	0	0	0	0	0	0	0	30	0	40	0	0	0	0	0	15	0	203
ENSMUSG00000053286	0	0	0	0	0	0	0	0	0	0	0	0	0	0	0	0	0	0	0	0	15	0	0	0	0	0	0	0	0	0	25	0	0	0	0	0	0	0	0	0	0	0	0	0	0	0	0	0	14
ENSMUSG00000026484	0	0	0	0	49	0	35	0	0	0	1	0	0	0	0	0	1	0	0	0	0	0	205	0	0	0	70	0	18	0	0	0	0	0	0	0	0	0	57	0	0	0	118	0	52	0	0	0	0
ENSMUSG00000032666	0	0	8	0	20	0	0	0	0	0	0	0	0	0	11	0	0	0	0	0	0	0	0	0	0	0	0	0	2	0	0	0	0	0	0	0	47	0	0	0	3	0	0	0	13	0	0	0	0
ENSMUSG00000014980	0	0	0	0	6	0	0	0	17	0	0	0	0	0	0	0	0	0	0	0	1	0	0	0	0	0	0	0	0	0	0	0	0	0	0	0	0	0	0	0	0	0	0	0	0	0	0	0	0
ENSMUSG00000008475	76	0	0	0	311	0	40	0	80	0	75	0	43	0	0	0	67	0	243	0	84	0	245	0	0	0	369	0	193	0	154	0	3	0	3	0	432	0	44	0	369	0	572	0	43	0	0	0	0
ENSMUSG00000042772	7	0	22	0	0	0	0	0	0	0	0	0	0	0	0	0	0	0	0	0	0	0	0	0	0	0	0	0	1	0	0	0	0	0	0	0	0	0	0	0	0	0	2	0	0	0	0	0	0
ENSMUSG00000026478	0	0	0	0	25	0	20	0	1	0	0	0	0	0	0	0	0	0	0	0	0	0	0	0	54	0	0	0	8	0	25	0	0	0	0	0	15	0	0	0	0	0	0	0	6	0	0	0	0
ENSMUSG00000042699	0	0	8	0	10	0	5	0	28	0	0	0	18	0	0	0	0	0	0	0	4	0	0	0	0	0	0	0	95	0	0	0	0	0	23	0	49	0	2	0	0	0	0	0	3	0	0	0	0
ENSMUSG00000066800	0	0	0	0	0	0	0	0	0	0	0	0	0	0	0	0	0	0	6	0	0	0	0	0	157	0	0	0	0	0	5	0	58	0	0	0	0	0	0	0	0	0	0	0	0	0	1	0	0
ENSMUSG00000045968	0	0	1	0	1	0	1	0	0	0	1	0	0	0	0	0	0	0	0	0	0	0	0	0	0	0	2	0	0	0	0	0	0	0	0	0	5	0	0	0	0	0	20	0	4	0	7	0	0
ENSMUSG00000026473	0	0	8	0	27	0	4	0	0	0	31	0	0	0	0	0	0	0	0	0	22	0	0	0	47	0	16	0	2	0	0	0	0	0	0	0	12	0	0	0	1	0	300	0	32	0	42	0	8
ENSMUSG00000056708	7	0	0	0	0	0	0	0	0	0	12	0	0	0	0	0	7	0	15	0	2	0	0	0	0	0	24	0	18	0	6	0	0	0	14	0	0	0	0	0	45	0	0	0	0	0	0	0	0
ENSMUSG00000026471	0	0	0	0	0	0	0	0	0	0	0	0	0	0	0	0	0	0	0	0	0	0	0	0	0	0	0	0	0	0	0	0	0	0	0	0	0	0	0	0	0	0	0	0	0	0	0	0	0
ENSMUSG00000026469	0	0	44	0	0	0	0	0	0	0	0	0	0	0	0	0	0	0	0	0	0	0	0	0	0	0	0	0	0	0	0	0	0	0	0	0	0	0	17	0	0	0	82	0	17	0	2	0	0
ENSMUSG00000033684	3	0	0	0	0	0	0	0	0	0	34	0	0	0	0	0	0	0	0	0	0	0	0	0	0	0	2	0	53	0	28	0	0	0	0	0	0	0	31	0	0	0	0	0	2	0	341	0	27
ENSMUSG00000026466	0	0	30	0	0	0	0	0	0	0	0	0	0	0	0	0	0	0	0	0	0	0	41	0	0	0	0	0	88	0	0	0	0	0	0	0	0	0	32	0	105	0	0	0	16	0	14	0	0
ENSMUSG00000050565	7	0	12	0	95	0	18	0	226	0	25	0	24	0	0	0	0	0	1	0	24	0	1	0	191	0	0	0	6	0	47	0	0	0	33	0	53	0	124	0	8	0	0	0	4	0	114	0	0
ENSMUSG00000026600	0	0	0	0	103	0	0	0	0	0	0	0	0	0	0	0	0	0	0	0	12	0	0	0	0	0	0	0	0	0	0	0	0	0	0	0	0	0	0	0	0	0	0	0	0	0	0	0	0
ENSMUSG00000060519	0	0	0	0	10	0	0	0	0	0	0	0	0	0	0	0	0	0	0	0	10	0	0	0	132	0	0	0	0	0	0	0	0	0	0	0	0	0	0	0	0	0	0	0	0	0	0	0	0
ENSMUSG00000033557	0	0	0	0	0	0	0	0	0	0	0	0	14	0	0	0	0	0	0	0	0	0	0	0	0	0	0	0	0	0	0	0	0	0	0	0	25	0	0	0	312	0	52	0	1	0	56	0	69
ENSMUSG00000102961	0	0	0	0	0	0	0	0	0	0	0	0	11	0	0	0	0	0	0	0	0	0	0	0	0	0	0	0	0	0	0	0	0	0	0	0	0	0	0	0	37	0	77	0	0	0	36	0	152
ENSMUSG00000033488	30	0	0	0	0	0	7	0	97	0	97	0	0	0	0	0	0	0	0	0	0	0	0	0	0	0	34	0	0	0	0	0	0	0	0	0	8	0	0	0	0	0	0	0	0	0	0	0	0
ENSMUSG00000090394	35	0	47	0	0	0	0	0	0	0	9	0	0	0	0	0	0	0	0	0	0	0	0	0	183	0	0	0	88	0	0	0	0	0	0	0	0	0	4	0	41	0	62	0	0	0	0	0	0
ENSMUSG00000026729	5	0	20	0	0	0	0	0	0	0	2	0	0	0	0	0	0	0	0	0	0	0	0	0	57	0	0	0	20	0	0	0	0	0	0	0	0	0	0	0	29	0	37	0	0	0	0	0	0
ENSMUSG00000014226	14	0	5	0	0	0	16	0	75	0	16	0	25	0	0	0	18	0	0	0	21	0	17	0	0	0	0	0	20	0	0	0	0	0	8	0	44	0	3	0	0	0	0	0	3	0	0	0	0
ENSMUSG00000026721	0	0	0	0	0	0	0	0	0	0	12	0	0	0	0	0	0	0	0	0	0	0	0	0	0	0	0	0	3	0	0	0	5	0	0	0	0	0	0	0	17	0	0	0	0	0	0	0	0
ENSMUSG00000053332	23	0	21	0	40	0	7	0	10	0	12	0	8	0	9	0	0	0	25	0	65	0	41	0	14	0	117	0	89	0	39	0	116	0	42	0	154	0	27	0	51	0	96	0	9	0	18	0	0
ENSMUSG00000026705	0	0	0	0	0	0	8	0	0	0	0	0	3	0	0	0	0	0	0	0	0	0	0	0	0	0	0	0	0	0	0	0	0	0	0	0	0	0	0	0	0	0	0	0	0	0	6	0	0
ENSMUSG00000026701	1	0	2	0	8	0	7	0	0	0	0	0	0	0	0	0	0	0	0	0	0	0	2	0	3	0	16	0	6	0	11	0	0	0	9	0	10	0	10	0	37	0	0	0	21	0	29	0	20
ENSMUSG00000040225	1	0	47	0	33	0	2	0	0	0	0	0	41	0	97	0	0	0	1	0	21	0	6	0	79	0	35	0	116	0	50	0	0	0	0	0	0	0	22	0	51	0	0	0	0	0	85	0	78
ENSMUSG00000040170	0	0	0	0	0	0	0	0	0	0	0	0	0	0	0	0	0	0	0	0	0	0	0	0	0	0	0	0	0	0	0	0	0	0	0	0	0	0	0	0	0	0	0	0	0	0	0	0	0
ENSMUSG00000026586	0	0	0	0	0	0	0	0	0	0	0	0	0	0	0	0	0	0	0	0	0	0	0	0	0	0	0	0	0	0	13	0	0	0	0	0	0	0	0	0	0	0	0	0	0	0	0	0	0
ENSMUSG00000026585	0	0	0	0	0	0	0	0	0	0	0	0	0	0	0	0	0	0	0	0	10	0	1	0	0	0	0	0	4	0	1	0	0	0	71	0	0	0	0	0	0	0	0	0	0	0	0	0	0
ENSMUSG00000026584	0	0	54	0	0	0	0	0	0	0	0	0	0	0	0	0	0	0	158	0	26	0	0	0	0	0	0	0	0	0	0	0	0	0	0	0	7	0	0	0	0	0	0	0	0	0	0	0	0
ENSMUSG00000026577	0	0	0	0	0	0	0	0	0	0	19	0	0	0	0	0	28	0	0	0	6	0	0	0	0	0	0	0	0	0	33	0	0	0	0	0	32	0	0	0	0	0	66	0	0	0	0	0	0
ENSMUSG00000026575	0	0	0	0	0	0	5	0	0	0	0	0	0	0	0	0	0	0	0	0	3	0	0	0	0	0	0	0	0	0	8	0	0	0	0	0	2	0	48	0	0	0	0	0	0	0	0	0	0
ENSMUSG00000026576	0	0	18	0	20	0	79	0	0	0	0	0	34	0	0	0	0	0	0	0	16	0	26	0	0	0	0	0	0	0	34	0	69	0	0	0	20	0	32	0	0	0	0	0	20	0	0	0	3
ENSMUSG00000040848	0	0	0	0	0	0	0	0	0	0	0	0	0	0	0	0	0	0	0	0	0	0	84	0	4	0	0	0	0	0	1	0	0	0	0	0	159	0	222	0	0	0	0	0	0	0	16	0	310
ENSMUSG00000026566	0	0	52	0	18	0	0	0	79	0	43	0	0	0	0	0	0	0	0	0	20	0	73	0	0	0	0	0	178	0	181	0	0	0	0	0	87	0	57	0	0	0	8	0	0	0	0	0	0
ENSMUSG00000026565	0	0	0	0	0	0	0	0	0	0	15	0	0	0	0	0	0	0	0	0	0	0	0	0	0	0	0	0	0	0	38	0	0	0	0	0	0	0	0	0	1	0	0	0	0	0	0	0	0
ENSMUSG00000026563	0	0	0	0	0	0	0	0	0	0	0	0	0	0	0	0	0	0	0	0	0	0	8	0	0	0	0	0	0	0	0	0	0	0	0	0	106	0	0	0	163	0	0	0	0	0	27	0	0
ENSMUSG00000040596	0	0	0	0	0	0	0	0	0	0	0	0	0	0	0	0	0	0	0	0	0	0	3	0	0	0	0	0	13	0	11	0	0	0	0	0	73	0	0	0	316	0	0	0	0	0	26	0	22
ENSMUSG00000026687	0	0	0	0	0	0	0	0	0	0	0	0	35	0	0	0	0	0	0	0	0	0	0	0	0	0	0	0	0	0	0	0	0	0	0	0	216	0	0	0	0	0	0	0	0	0	0	0	0
ENSMUSG00000026688	8	0	31	0	2	0	5	0	35	0	3	0	0	0	0	0	0	0	54	0	12	0	4	0	0	0	0	0	67	0	89	0	32	0	6	0	14	0	16	0	61	0	32	0	18	0	24	0	0
ENSMUSG00000026675	0	0	0	0	10	0	23	0	0	0	10	0	64	0	0	0	0	0	0	0	0	0	0	0	0	0	0	0	7	0	83	0	0	0	0	0	0	0	0	0	0	0	101	0	0	0	0	0	0
ENSMUSG00000026670	31	0	0	0	0	0	0	0	0	0	0	0	0	0	0	0	5	0	163	0	0	0	120	0	0	0	0	0	0	0	0	0	0	0	0	0	1	0	19	0	71	0	0	0	8	0	1	0	0
ENSMUSG00000026667	31	0	56	0	0	0	0	0	0	0	0	0	0	0	0	0	29	0	0	0	0	0	2	0	0	0	163	0	0	0	0	0	0	0	0	0	70	0	43	0	0	0	0	0	60	0	0	0	0
ENSMUSG00000053925	0	0	0	0	0	0	0	0	0	0	0	0	0	0	0	0	0	0	0	0	5	0	0	0	0	0	0	0	0	0	0	0	29	0	0	0	0	0	0	0	34	0	0	0	0	0	0	0	0
ENSMUSG00000026659	17	0	0	0	0	0	0	0	0	0	0	0	0	0	0	0	6	0	0	0	22	0	0	0	0	0	0	0	0	0	0	0	111	0	0	0	0	0	0	0	152	0	0	0	0	0	0	0	0
ENSMUSG00000096968	0	0	0	0	0	0	0	0	0	0	0	0	0	0	0	0	1	0	0	0	3	0	0	0	0	0	0	0	0	0	0	0	12	0	0	0	0	0	0	0	19	0	0	0	0	0	0	0	0
ENSMUSG00000058076	11	0	4	0	20	0	5	0	24	0	18	0	17	0	0	0	4	0	36	0	4	0	16	0	0	0	26	0	43	0	50	0	36	0	10	0	48	0	5	0	27	0	43	0	4	0	0	0	0
ENSMUSG00000062729	0	0	1	0	10	0	0	0	0	0	0	0	0	0	0	0	0	0	0	0	0	0	0	0	0	0	0	0	0	0	0	0	0	0	0	0	0	0	0	0	0	0	0	0	0	0	0	0	0
ENSMUSG00000062963	5	0	0	0	40	0	5	0	0	0	13	0	2	0	0	0	7	0	16	0	6	0	16	0	0	0	0	0	42	0	19	0	0	0	18	0	70	0	0	0	42	0	1	0	0	0	0	0	0
ENSMUSG00000006412	1	0	0	0	1	0	0	0	13	0	4	0	39	0	0	0	0	0	7	0	4	0	17	0	0	0	0	0	16	0	0	0	0	0	11	0	14	0	0	0	0	0	8	0	0	0	1	0	0
ENSMUSG00000045259	0	0	0	0	0	0	0	0	0	0	0	0	23	0	0	0	0	0	1	0	0	0	0	0	0	0	0	0	57	0	0	0	0	0	0	0	0	0	0	0	0	0	0	0	0	0	0	0	0
ENSMUSG00000026641	0	0	0	0	1	0	0	0	0	0	0	0	0	0	0	0	0	0	0	0	20	0	33	0	0	0	59	0	0	0	0	0	0	0	0	0	0	0	41	0	0	0	0	0	0	0	0	0	0
ENSMUSG00000038235	37	0	139	0	105	0	21	0	4	0	23	0	0	0	52	0	0	0	60	0	65	0	94	0	148	0	9	0	166	0	177	0	61	0	0	0	7	0	183	0	401	0	92	0	25	0	25	0	0
ENSMUSG00000026553	45	0	0	0	73	0	8	0	0	0	24	0	53	0	120	0	0	0	0	0	0	0	99	0	0	0	40	0	0	0	344	0	0	0	0	0	123	0	51	0	341	0	0	0	0	0	100	0	0
ENSMUSG00000003464	20	0	0	0	58	0	4	0	0	0	85	0	97	0	0	0	0	0	0	0	0	0	10	0	0	0	0	0	11	0	33	0	0	0	65	0	14	0	21	0	13	0	0	0	0	0	0	0	0
ENSMUSG00000026554	50	0	0	0	36	0	0	0	0	0	9	0	48	0	72	0	0	0	0	0	4	0	0	0	105	0	3	0	12	0	0	0	0	0	0	0	29	0	0	0	0	0	0	0	0	0	39	0	0
ENSMUSG00000026547	0	0	64	0	336	0	26	0	0	0	0	0	62	0	0	0	0	0	0	0	10	0	24	0	79	0	26	0	185	0	58	0	0	0	35	0	261	0	11	0	99	0	45	0	0	0	26	0	17
ENSMUSG00000026526	56	0	86	0	0	0	26	0	29	0	35	0	117	0	68	0	0	0	0	0	48	0	42	0	0	0	0	0	115	0	56	0	0	0	0	0	186	0	0	0	0	0	0	0	0	0	53	0	0
ENSMUSG00000078184	7	0	11	0	3	0	6	0	4	0	0	0	2	0	5	0	0	0	1	0	1	0	15	0	19	0	5	0	12	0	17	0	4	0	0	0	5	0	5	0	7	0	0	0	0	0	3	0	0
ENSMUSG00000063659	0	0	0	0	1	0	0	0	51	0	0	0	0	0	0	0	0	0	0	0	2	0	0	0	0	0	0	0	2	0	0	0	0	0	0	0	0	0	0	0	0	0	13	0	0	0	0	0	0
ENSMUSG00000015961	57	0	0	0	0	0	7	0	0	0	5	0	0	0	0	0	0	0	0	0	10	0	0	0	0	0	0	0	98	0	171	0	91	0	44	0	91	0	75	0	182	0	0	0	0	0	128	0	290
ENSMUSG00000026500	2	0	17	0	22	0	7	0	8	0	7	0	7	0	152	0	1	0	0	0	33	0	35	0	0	0	0	0	0	0	28	0	0	0	7	0	116	0	28	0	35	0	198	0	0	0	7	0	0
ENSMUSG00000026491	0	0	0	0	19	0	0	0	0	0	0	0	0	0	0	0	0	0	58	0	0	0	0	0	0	0	0	0	0	0	0	0	0	0	0	0	46	0	13	0	0	0	0	0	0	0	0	0	0
ENSMUSG00000026489	0	0	10	0	0	0	0	0	0	0	31	0	0	0	0	0	0	0	7	0	0	0	0	0	0	0	0	0	0	0	0	0	0	0	7	0	0	0	0	0	0	0	0	0	0	0	0	0	0
ENSMUSG00000010609	15	0	0	0	0	0	0	0	0	0	0	0	0	0	0	0	0	0	0	0	0	0	55	0	0	0	1	0	0	0	0	0	0	0	2	0	0	0	0	0	0	0	0	0	0	0	0	0	0
ENSMUSG00000038855	0	0	0	0	0	0	0	0	0	0	0	0	0	0	13	0	0	0	0	0	0	0	0	0	95	0	0	0	0	0	0	0	0	0	0	0	0	0	0	0	0	0	0	0	0	0	0	0	0
ENSMUSG00000026496	0	0	7	0	0	0	3	0	0	0	50	0	0	0	0	0	0	0	0	0	0	0	0	0	48	0	108	0	9	0	0	0	0	0	6	0	30	0	0	0	0	0	0	0	0	0	5	0	0
ENSMUSG00000026520	22	0	0	0	0	0	5	0	0	0	0	0	30	0	0	0	0	0	0	0	0	0	0	0	0	0	0	0	1	0	0	0	0	0	46	0	0	0	0	0	145	0	0	0	29	0	0	0	0
ENSMUSG00000026516	0	0	33	0	0	0	15	0	0	0	3	0	80	0	0	0	0	0	0	0	8	0	32	0	0	0	97	0	11	0	31	0	0	0	0	0	0	0	168	0	0	0	0	0	0	0	0	0	0
ENSMUSG00000038733	20	0	5	0	0	0	9	0	0	0	10	0	0	0	4	0	0	0	7	0	8	0	10	0	4	0	0	0	0	0	15	0	89	0	68	0	52	0	110	0	108	0	94	0	0	0	0	0	0
ENSMUSG00000038633	0	0	60	0	14	0	10	0	142	0	28	0	0	0	0	0	18	0	0	0	17	0	84	0	1	0	41	0	0	0	71	0	138	0	0	0	0	0	0	0	85	0	175	0	22	0	0	0	0
ENSMUSG00000026510	0	0	0	0	0	0	0	0	0	0	0	0	35	0	0	0	0	0	45	0	26	0	0	0	0	0	0	0	0	0	0	0	0	0	0	0	0	0	0	0	0	0	0	0	0	0	0	0	0
ENSMUSG00000038576	65	0	0	0	0	0	0	0	0	0	37	0	57	0	0	0	0	0	6	0	0	0	0	0	0	0	0	0	0	0	0	0	0	0	0	0	0	0	0	0	0	0	0	0	0	0	0	0	0
ENSMUSG00000042901	0	0	0	0	0	0	0	0	0	0	0	0	36	0	0	0	4	0	0	0	0	0	0	0	0	0	0	0	0	0	0	0	0	0	0	0	0	0	0	0	0	0	3	0	0	0	22	0	0
ENSMUSG00000056050	7	0	0	0	3	0	0	0	0	0	2	0	26	0	0	0	0	0	0	0	15	0	0	0	0	0	0	0	0	0	0	0	37	0	0	0	14	0	0	0	0	0	0	0	0	0	104	0	41
ENSMUSG00000056050	0	0	48	0	0	0	0	0	0	0	0	0	0	0	0	0	0	0	30	0	0	0	0	0	0	0	0	0	0	0	46	0	0	0	0	0	28	0	0	0	0	0	0	0	0	0	0	0	0
ENSMUSG00000073481	0	0	117	0	47	0	0	0	0	0	0	0	49	0	0	0	0	0	0	0	0	0	1	0	92	0	55	0	200	0	40	0	0	0	0	0	77	0	33	0	66	0	149	0	0	0	231	0	0
ENSMUSG00000026620	0	0	0	0	0	0	0	0	0	0	0	0	0	0	0	0	0	0	127	0	0	0	58	0	0	0	0	0	0	0	27	0	0	0	0	0	19	0	0	0	0	0	0	0	0	0	0	0	0
ENSMUSG00000026617	0	0	0	0	23	0	0	0	0	0	0	0	0	0	0	0	0	0	0	0	0	0	6	0	0	0	0	0	0	0	0	0	0	0	0	0	52	0	2	0	180	0	0	0	0	0	0	0	0
ENSMUSG00000026615	19	0	218	0	0	0	21	0	0	0	65	0	0	0	20	0	27	0	0	0	46	0	350	0	0	0	69	0	32	0	32	0	62	0	0	0	188	0	49	0	176	0	0	0	40	0	0	0	2
ENSMUSG00000039246	0	0	33	0	0	0	1	0	0	0	0	0	1	0	0	0	0	0	0	0	0	0	0	0	0	0	61	0	0	0	0	0	0	0	0	0	0	0	63	0	0	0	0	0	0	0	27	0	0
ENSMUSG00000039239	0	0	0	0	17	0	0	0	0	0	12	0	0	0	0	0	16	0	0	0	15	0	0	0	0	0	1	0	3	0	9	0	0	0	47	0	0	0	0	0	0	0	0	0	0	0	0	0	0
ENSMUSG00000001305	28	0	0	0	16	0	16	0	0	0	20	0	109	0	0	0	0	0	44	0	0	0	34	0	0	0	38	0	0	0	29	0	0	0	0	0	0	0	0	0	0	0	0	0	40	0	0	0	0
ENSMUSG00000026608	0	0	0	0	50	0	0	0	0	0	0	0	0	0	0	0	0	0	0	0	0	0	39	0	0	0	0	0	0	0	0	0	94	0	28	0	111	0	0	0	0	0	0	0	38	0	0	0	0
ENSMUSG00000104435	0	0	0	0	12	0	0	0	0	0	0	0	0	0	0	0	0	0	0	0	0	0	38	0	0	0	0	0	59	0	0	0	0	0	0	0	0	0	0	0	87	0	0	0	0	0	0	0	0
ENSMUSG00000026603	0	0	0	0	23	0	0	0	0	0	0	0	0	0	0	0	0	0	0	0	0	0	42	0	0	0	0	0	87	0	0	0	0	0	0	0	0	0	0	0	166	0	0	0	0	0	0	0	0
ENSMUSG00000026634	0	0	0	0	5	0	0	0	0	0	0	0	0	0	0	0	0	0	0	0	0	0	0	0	3	0	0	0	0	0	0	0	62	0	0	0	102	0	0	0	0	0	0	0	0	0	0	0	0
ENSMUSG00000037499	15	0	25	0	4	0	3	0	0	0	11	0	29	0	0	0	0	0	13	0	12	0	19	0	0	0	44	0	31	0	99	0	0	0	38	0	0	0	0	0	1	0	72	0	9	0	0	0	0
ENSMUSG00000026627	48	0	0	0	0	0	0	0	0	0	43	0	0	0	0	0	0	0	0	0	0	0	69	0	0	0	0	0	0	0	0	0	0	0	0	0	0	0	0	0	0	0	0	0	0	0	0	0	0
ENSMUSG00000026623	0	0	0	0	3	0	4	0	0	0	0	0	0	0	0	0	0	0	0	0	11	0	0	0	0	0	18	0	0	0	20	0	0	0	13	0	0	0	0	0	0	0	0	0	0	0	0	0	0
ENSMUSG00000016262	0	0	0	0	0	0	0	0	0	0	0	0	34	0	0	0	0	0	0	0	0	0	0	0	0	0	0	0	0	0	66	0	0	0	0	0	0	0	0	0	0	0	138	0	0	0	0	0	0
ENSMUSG00000079144	0	0	0	0	0	0	0	0	0	0	0	0	0	0	0	0	32	0	0	0	51	0	0	0	0	0	0	0	0	0	14	0	0	0	0	0	68	0	0	0	0	0	0	0	0	0	0	0	0
ENSMUSG00000026639	0	0	1	0	0	0	0	0	11	0	1	0	0	0	0	0	0	0	0	0	0	0	0	0	1	0	0	0	0	0	0	0	0	0	0	0	0	0	0	0	0	0	24	0	0	0	0	0	0
ENSMUSG00000097850	0	0	22	0	0	0	0	0	0	0	14	0	0	0	0	0	4	0	53	0	0	0	0	0	0	0	0	0	9	0	0	0	0	0	0	0	0	0	0	0	0	0	9	0	0	0	0	0	0
ENSMUSG00000016481	0	0	0	0	0	0	1	0	0	0	0	0	0	0	0	0	0	0	20	0	0	0	0	0	0	0	5	0	0	0	6	0	0	0	0	0	0	0	8	0	3	0	0	0	0	0	0	0	0
ENSMUSG00000026676	0	0	0	0	0	0	0	0	0	0	0	0	0	0	0	0	0	0	0	0	0	0	0	0	0	0	0	0	0	0	0	0	0	0	0	0	0	0	0	0	0	0	171	0	0	0	0	0	0
ENSMUSG00000097774	0	0	0	0	3	0	0	0	0	0	0	0	0	0	0	0	0	0	0	0	0	0	0	0	0	0	2	0	0	0	0	0	0	0	0	0	0	0	0	0	0	0	0	0	0	0	9	0	0
ENSMUSG00000025781	43	0	66	0	41	0	40	0	12	0	58	0	17	0	0	0	0	0	85	0	38	0	94	0	0	0	88	0	101	0	131	0	36	0	124	0	171	0	0	0	153	0	110	0	18	0	3	0	0
ENSMUSG00000037262	0	0	0	0	0	0	0	0	55	0	0	0	0	0	39	0	9	0	70	0	0	0	0	0	0	0	0	0	16	0	0	0	0	0	0	0	0	0	46	0	0	0	0	0	0	0	0	0	0
ENSMUSG00000026773	0	0	0	0	18	0	0	0	0	0	0	0	0	0	0	0	0	0	0	0	0	0	0	0	0	0	0	0	0	0	0	0	0	0	0	0	0	0	0	0	0	0	0	0	0	0	4	0	5
ENSMUSG00000026730	0	0	0	0	0	0	0	0	0	0	0	0	0	0	0	0	0	0	0	0	0	0	0	0	0	0	61	0	0	0	0	0	0	0	0	0	0	0	0	0	0	0	0	0	0	0	0	0	0
ENSMUSG00000026727	19	0	60	0	89	0	0	0	44	0	28	0	15	0	0	0	0	0	137	0	0	0	0	0	0	0	0	0	0	0	0	0	0	0	117	0	156	0	0	0	0	0	0	0	0	0	0	0	3
ENSMUSG00000026728	37	0	0	0	135	0	0	0	46	0	0	0	0	0	0	0	0	0	0	0	53	0	0	0	0	0	0	0	0	0	50	0	0	0	3	0	0	0	0	0	0	0	0	0	0	0	0	0	0
ENSMUSG00000026748	0	0	0	0	0	0	0	0	0	0	0	0	18	0	0	0	0	0	46	0	61	0	0	0	0	0	0	0	194	0	1	0	108	0	0	0	0	0	0	0	0	0	14	0	0	0	32	0	57
ENSMUSG00000023094	0	0	0	0	0	0	25	0	0	0	28	0	0	0	0	0	51	0	0	0	0	0	0	0	0	0	0	0	0	0	0	0	0	0	0	0	46	0	57	0	0	0	0	0	0	0	0	0	0
ENSMUSG00000048550	0	0	24	0	69	0	0	0	0	0	33	0	0	0	0	0	0	0	0	0	23	0	92	0	0	0	0	0	96	0	114	0	0	0	0	0	0	0	0	0	0	0	0	0	0	0	0	0	0
ENSMUSG00000026981	0	0	0	0	0	0	0	0	0	0	0	0	0	0	0	0	0	0	0	0	0	0	0	0	0	0	0	0	63	0	0	0	0	0	0	0	197	0	308	0	133	0	0	0	0	0	15	0	0
ENSMUSG00000026972	14	0	0	0	18	0	3	0	0	0	34	0	0	0	0	0	0	0	63	0	0	0	0	0	0	0	0	0	156	0	33	0	0	0	0	0	84	0	24	0	140	0	0	0	38	0	0	0	0
ENSMUSG00000036850	22	0	9	0	9	0	3	0	0	0	0	0	0	0	0	0	7	0	0	0	10	0	22	0	0	0	14	0	0	0	0	0	0	0	0	0	26	0	0	0	57	0	0	0	15	0	0	0	0
ENSMUSG00000026966	3	0	4	0	0	0	5	0	0	0	16	0	12	0	19	0	5	0	9	0	0	0	14	0	0	0	0	0	12	0	8	0	22	0	21	0	32	0	8	0	0	0	43	0	11	0	33	0	0
ENSMUSG00000026961	12	0	0	0	0	0	0	0	0	0	4	0	0	0	0	0	0	0	0	0	0	0	0	0	0	0	0	0	0	0	56	0	0	0	18	0	55	0	53	0	0	0	0	0	46	0	32	0	215
ENSMUSG00000026956	0	0	0	0	24	0	0	0	0	0	0	0	55	0	0	0	0	0	0	0	14	0	1	0	0	0	55	0	0	0	0	0	0	0	0	0	89	0	87	0	54	0	0	0	0	0	0	0	0
ENSMUSG00000015094	0	0	0	0	0	0	0	0	0	0	0	0	0	0	0	0	0	0	0	0	0	0	0	0	0	0	0	0	0	0	24	0	0	0	0	0	0	0	0	0	0	0	0	0	0	0	0	0	0
ENSMUSG00000047617	0	0	0	0	0	0	0	0	0	0	0	0	0	0	0	0	36	0	0	0	0	0	0	0	0	0	35	0	42	0	44	0	48	0	0	0	13	0	23	0	111	0	0	0	11	0	0	0	0
ENSMUSG00000015093	8	0	0	0	0	0	0	0	0	0	14	0	0	0	0	0	0	0	0	0	7	0	0	0	0	0	20	0	0	0	24	0	0	0	30	0	83	0	31	0	255	0	141	0	24	0	21	0	0
ENSMUSG00000026939	0	0	0	0	0	0	0	0	0	0	0	0	0	0	0	0	0	0	0	0	14	0	0	0	0	0	74	0	75	0	54	0	0	0	0	0	0	0	0	0	22	0	116	0	36	0	0	0	0
ENSMUSG00000026933	21	0	0	0	0	0	0	0	0	0	0	0	0	0	0	0	0	0	0	0	0	0	0	0	0	0	0	0	13	0	0	0	18	0	0	0	0	0	0	0	0	0	0	0	0	0	0	0	0
ENSMUSG00000075467	0	0	0	0	5	0	5	0	5	0	9	0	8	0	4	0	7	0	8	0	9	0	0	0	0	0	0	0	16	0	5	0	0	0	0	0	0	0	6	0	0	0	0	0	0	0	21	0	0
ENSMUSG00000085767	4	0	8	0	0	0	2	0	11	0	0	0	9	0	0	0	0	0	9	0	3	0	1	0	0	0	0	0	13	0	16	0	0	0	0	0	0	0	0	0	10	0	0	0	0	0	0	0	0
ENSMUSG00000026927	6	0	22	0	0	0	3	0	32	0	1	0	14	0	0	0	0	0	19	0	4	0	7	0	0	0	0	0	40	0	20	0	0	0	6	0	0	0	0	0	27	0	0	0	0	0	0	0	0
ENSMUSG00000086714	0	0	4	0	0	0	0	0	0	0	1	0	0	0	0	0	0	0	0	0	0	0	0	0	0	0	1	0	1	0	0	0	0	0	0	0	0	0	0	0	0	0	0	0	10	0	0	0	0
ENSMUSG00000085543	0	0	4	0	0	0	0	0	0	0	8	0	0	0	0	0	0	0	0	0	0	0	0	0	0	0	9	0	0	0	0	0	0	0	0	0	0	0	0	0	0	0	0	0	7	0	0	0	0
ENSMUSG00000026923	0	0	1	0	0	0	0	0	0	0	4	0	0	0	10	0	0	0	0	0	0	0	0	0	0	0	8	0	7	0	0	0	0	0	0	0	0	0	0	0	0	0	0	0	11	0	0	0	0
ENSMUSG00000026922	0	0	0	0	13	0	0	0	0	0	0	0	0	0	0	0	0	0	0	0	0	0	23	0	0	0	0	0	0	0	0	0	0	0	0	0	22	0	0	0	0	0	0	0	0	0	0	0	0
ENSMUSG00000062647	6	0	30	0	9	0	2	0	0	0	0	0	17	0	0	0	5	0	3	0	1	0	17	0	9	0	13	0	31	0	18	0	13	0	2	0	19	0	10	0	38	0	9	0	6	0	18	0	17
ENSMUSG00000015790	0	0	0	0	0	0	0	0	0	0	0	0	106	0	0	0	0	0	55	0	0	0	0	0	0	0	59	0	0	0	0	0	104	0	49	0	62	0	40	0	113	0	110	0	8	0	0	0	0
ENSMUSG00000014867	6	0	142	0	43	0	9	0	0	0	53	0	0	0	0	0	45	0	0	0	19	0	0	0	2	0	114	0	172	0	143	0	0	0	35	0	28	0	0	0	56	0	2	0	2	0	0	0	0
ENSMUSG00000052406	27	0	0	0	16	0	7	0	0	0	0	0	0	0	25	0	0	0	0	0	0	0	0	0	0	0	0	0	0	0	0	0	0	0	0	0	0	0	0	0	0	0	0	0	0	0	91	0	0
ENSMUSG00000015488	0	0	68	0	0	0	0	0	0	0	0	0	0	0	0	0	0	0	0	0	45	0	0	0	0	0	91	0	0	0	66	0	0	0	31	0	0	0	4	0	0	0	0	0	0	0	0	0	0
ENSMUSG00000026917	6	0	0	0	24	0	2	0	0	0	0	0	61	0	84	0	0	0	0	0	0	0	44	0	0	0	0	0	0	0	8	0	0	0	0	0	0	0	0	0	0	0	0	0	0	0	3	0	0
ENSMUSG00000015846	0	0	0	0	0	0	0	0	12	0	17	0	3	0	0	0	0	0	0	0	0	0	0	0	0	0	0	0	0	0	0	0	0	0	0	0	0	0	6	0	0	0	0	0	0	0	0	0	0
ENSMUSG00000035772	0	0	0	0	0	0	0	0	0	0	0	0	0	0	0	0	5	0	0	0	0	0	18	0	0	0	0	0	0	0	0	0	0	0	25	0	56	0	0	0	0	0	50	0	21	0	0	0	0
ENSMUSG00000026816	0	0	0	0	0	0	0	0	0	0	22	0	0	0	0	0	0	0	0	0	29	0	0	0	0	0	0	0	0	0	0	0	0	0	0	0	0	0	0	0	0	0	0	0	0	0	0	0	0
ENSMUSG00000059316	18	0	0	0	0	0	0	0	0	0	0	0	0	0	0	0	0	0	0	0	0	0	0	0	0	0	0	0	0	0	30	0	0	0	0	0	2	0	0	0	0	0	0	0	0	0	0	0	0
ENSMUSG00000054766	0	0	10	0	7	0	29	0	4	0	4	0	86	0	0	0	1	0	0	0	7	0	44	0	11	0	78	0	87	0	0	0	145	0	29	0	25	0	13	0	0	0	56	0	3	0	6	0	17
ENSMUSG00000079484	0	0	0	0	0	0	0	0	0	0	1	0	0	0	0	0	19	0	2	0	0	0	0	0	0	0	0	0	0	0	0	0	0	0	0	0	0	0	0	0	0	0	0	0	0	0	34	0	0
ENSMUSG00000075419	0	0	0	0	0	0	0	0	0	0	0	0	0	0	0	0	0	0	0	0	0	0	0	0	0	0	0	0	0	0	0	0	0	0	0	0	84	0	0	0	0	0	0	0	0	0	0	0	0
ENSMUSG00000026860	2	0	0	0	0	0	0	0	0	0	31	0	15	0	0	0	8	0	0	0	3	0	0	0	0	0	9	0	25	0	0	0	0	0	11	0	41	0	14	0	44	0	54	0	0	0	0	0	0
ENSMUSG00000089762	0	0	0	0	0	0	0	0	0	0	8	0	0	0	0	0	0	0	0	0	0	0	0	0	0	0	0	0	0	0	0	0	0	0	0	0	0	0	0	0	22	0	0	0	0	0	7	0	0
ENSMUSG00000050737	31	0	211	0	0	0	0	0	0	0	22	0	0	0	0	0	36	0	0	0	0	0	0	0	0	0	133	0	214	0	86	0	6	0	0	0	37	0	0	0	83	0	0	0	0	0	122	0	0
ENSMUSG00000026849	0	0	0	0	43	0	24	0	0	0	0	0	0	0	0	0	24	0	8	0	0	0	53	0	0	0	8	0	0	0	0	0	0	0	40	0	77	0	52	0	0	0	0	0	0	0	0	0	0
ENSMUSG00000002550	1	0	0	0	0	0	0	0	0	0	0	0	0	0	0	0	0	0	12	0	0	0	0	0	0	0	0	0	8	0	0	0	0	0	0	0	0	0	0	0	19	0	0	0	0	0	0	0	0
ENSMUSG00000039195	0	0	0	0	0	0	0	0	0	0	0	0	0	0	0	0	0	0	0	0	5	0	0	0	0	0	0	0	0	0	12	0	0	0	0	0	18	0	0	0	0	0	0	0	9	0	0	0	0
ENSMUSG00000026822	0	0	0	0	0	0	0	0	0	0	0	0	0	0	0	0	0	0	0	0	0	0	0	0	9	0	0	0	0	0	311	0	0	0	0	0	0	0	0	0	0	0	0	0	0	0	0	0	861
ENSMUSG00000009555	3	0	9	0	0	0	0	0	0	0	0	0	0	0	0	0	0	0	4	0	0	0	0	0	0	0	4	0	0	0	0	0	0	0	0	0	0	0	7	0	0	0	0	0	0	0	0	0	72
ENSMUSG00000009563	0	0	16	0	2	0	0	0	0	0	0	0	8	0	0	0	0	0	0	0	0	0	0	0	0	0	0	0	4	0	0	0	0	0	0	0	0	0	0	0	0	0	0	0	0	0	0	0	0
ENSMUSG00000035949	5	0	0	0	10	0	0	0	0	0	0	0	0	0	0	0	0	0	0	0	0	0	38	0	0	0	1	0	0	0	13	0	0	0	0	0	0	0	28	0	0	0	0	0	0	0	0	0	0
ENSMUSG00000026869	65	0	0	0	19	0	0	0	0	0	16	0	0	0	0	0	0	0	0	0	2	0	0	0	0	0	23	0	0	0	38	0	0	0	39	0	44	0	0	0	0	0	0	0	0	0	0	0	0
ENSMUSG00000026879	0	0	3	0	2	0	0	0	0	0	1	0	0	0	0	0	2	0	15	0	2	0	6	0	0	0	6	0	0	0	22	0	0	0	0	0	5	0	0	0	0	0	0	0	0	0	0	0	0
ENSMUSG00000026883	0	0	50	0	0	0	0	0	0	0	0	0	0	0	2	0	0	0	16	0	0	0	10	0	0	0	0	0	13	0	0	0	85	0	0	0	22	0	0	0	0	0	0	0	0	0	55	0	0
ENSMUSG00000026895	7	0	25	0	1	0	12	0	44	0	7	0	59	0	0	0	3	0	0	0	14	0	43	0	0	0	20	0	60	0	18	0	63	0	22	0	35	0	0	0	121	0	39	0	11	0	32	0	0
ENSMUSG00000047250	0	0	0	0	0	0	0	0	0	0	0	0	0	0	0	0	8	0	0	0	3	0	0	0	0	0	0	0	0	0	0	0	0	0	27	0	0	0	22	0	2	0	0	0	0	0	0	0	0
ENSMUSG00000009030	0	0	0	0	16	0	0	0	0	0	5	0	0	0	0	0	0	0	0	0	29	0	0	0	0	0	45	0	67	0	0	0	87	0	0	0	0	0	0	0	0	0	0	0	0	0	0	0	0
ENSMUSG00000026750	15	0	0	0	43	0	7	0	0	0	28	0	19	0	0	0	0	0	31	0	3	0	35	0	0	0	0	0	56	0	91	0	42	0	0	0	30	0	38	0	30	0	0	0	11	0	22	0	0
ENSMUSG00000046618	0	0	0	0	0	0	0	0	0	0	0	0	0	0	0	0	0	0	0	0	0	0	24	0	0	0	27	0	0	0	0	0	109	0	0	0	0	0	43	0	0	0	0	0	73	0	0	0	0
ENSMUSG00000035295	0	0	2	0	2	0	0	0	1	0	0	0	4	0	0	0	1	0	2	0	0	0	2	0	0	0	0	0	1	0	2	0	0	0	4	0	8	0	1	0	9	0	4	0	2	0	3	0	10
ENSMUSG00000062997	1	0	10	0	2	0	2	0	2	0	5	0	5	0	0	0	0	0	4	0	3	0	7	0	0	0	0	0	6	0	11	0	0	0	11	0	14	0	2	0	25	0	16	0	10	0	9	0	23
ENSMUSG00000035236	0	0	0	0	0	0	0	0	0	0	0	0	0	0	0	0	0	0	0	0	10	0	46	0	0	0	0	0	0	0	8	0	0	0	0	0	0	0	9	0	0	0	0	0	0	0	0	0	0
ENSMUSG00000026765	0	0	0	0	0	0	76	0	0	0	0	0	83	0	0	0	0	0	0	0	9	0	0	0	0	0	0	0	144	0	69	0	197	0	1	0	356	0	198	0	2	0	0	0	110	0	0	0	0
ENSMUSG00000026766	78	0	0	0	0	0	19	0	0	0	0	0	63	0	69	0	22	0	223	0	110	0	67	0	0	0	79	0	95	0	89	0	0	0	93	0	82	0	0	0	250	0	199	0	0	0	184	0	0
ENSMUSG00000017144	60	0	0	0	10	0	20	0	0	0	0	0	47	0	0	0	0	0	118	0	0	0	220	0	95	0	59	0	113	0	77	0	0	0	2	0	0	0	95	0	5	0	237	0	0	0	179	0	0
ENSMUSG00000036249	0	0	0	0	0	0	18	0	0	0	0	0	0	0	0	0	0	0	0	0	0	0	0	0	0	0	0	0	0	0	65	0	0	0	0	0	92	0	0	0	0	0	0	0	0	0	0	0	0
ENSMUSG00000026946	0	0	0	0	0	0	0	0	0	0	0	0	0	0	0	0	0	0	0	0	0	0	0	0	0	0	0	0	0	0	58	0	0	0	0	0	25	0	43	0	0	0	0	0	0	0	0	0	0
ENSMUSG00000036093	0	0	0	0	2	0	12	0	0	0	0	0	0	0	0	0	0	0	0	0	0	0	0	0	1	0	6	0	0	0	55	0	0	0	4	0	43	0	0	0	24	0	0	0	0	0	0	0	33
ENSMUSG00000055371	22	0	0	0	0	0	35	0	0	0	0	0	62	0	57	0	0	0	0	0	0	0	0	0	0	0	0	0	16	0	107	0	0	0	0	0	0	0	0	0	0	0	0	0	0	0	0	0	0
ENSMUSG00000061136	0	0	0	0	6	0	3	0	0	0	19	0	15	0	15	0	0	0	0	0	1	0	0	0	0	0	0	0	0	0	0	0	45	0	0	0	5	0	0	0	0	0	0	0	0	0	65	0	0
ENSMUSG00000026960	0	0	0	0	19	0	16	0	0	0	0	0	0	0	0	0	0	0	0	0	0	0	0	0	0	0	0	0	0	0	0	0	0	0	0	0	148	0	0	0	0	0	0	0	0	0	0	0	0
ENSMUSG00000026827	0	0	13	0	0	0	0	0	0	0	0	0	0	0	0	0	0	0	0	0	0	0	0	0	0	0	0	0	0	0	0	0	0	0	2	0	0	0	0	0	0	0	0	0	0	0	0	0	0
ENSMUSG00000026839	0	0	0	0	7	0	0	0	0	0	0	0	0	0	0	0	0	0	0	0	14	0	0	0	0	0	0	0	0	0	0	0	9	0	0	0	0	0	0	0	0	0	0	0	12	0	0	0	0
ENSMUSG00000026989	0	0	134	0	0	0	0	0	6	0	0	0	20	0	15	0	0	0	59	0	0	0	0	0	181	0	9	0	0	0	0	0	0	0	0	0	0	0	0	0	0	0	360	0	19	0	9	0	1
ENSMUSG00000064289	39	0	0	0	0	0	0	0	0	0	0	0	30	0	0	0	0	0	0	0	43	0	0	0	0	0	0	0	0	0	97	0	0	0	0	0	0	0	0	0	0	0	6	0	0	0	0	0	0
ENSMUSG00000026888	0	0	70	0	0	0	6	0	0	0	0	0	0	0	0	0	0	0	0	0	0	0	0	0	0	0	0	0	0	0	0	0	0	0	21	0	0	0	0	0	0	0	0	0	0	0	0	0	0
ENSMUSG00000026994	0	0	1	0	0	0	0	0	0	0	30	0	0	0	0	0	0	0	0	0	0	0	63	0	0	0	29	0	130	0	0	0	0	0	0	0	0	0	0	0	0	0	0	0	0	0	0	0	0
ENSMUSG00000005233	0	0	0	0	0	0	126	0	0	0	1	0	0	0	0	0	0	0	0	0	0	0	0	0	0	0	0	0	3	0	0	0	0	0	0	0	75	0	0	0	0	0	0	0	0	0	0	0	0
ENSMUSG00000027088	0	0	0	0	20	0	0	0	0	0	0	0	0	0	0	0	0	0	0	0	0	0	0	0	0	0	0	0	0	0	13	0	0	0	0	0	0	0	89	0	0	0	0	0	0	0	0	0	0
ENSMUSG00000068882	54	0	0	0	29	0	22	0	0	0	39	0	76	0	2	0	3	0	94	0	44	0	71	0	0	0	57	0	31	0	54	0	19	0	69	0	90	0	25	0	134	0	24	0	17	0	76	0	0
ENSMUSG00000051730	8	0	0	0	0	0	0	0	0	0	0	0	6	0	1	0	0	0	0	0	0	0	0	0	0	0	37	0	0	0	2	0	3	0	0	0	38	0	0	0	0	0	87	0	0	0	3	0	0
ENSMUSG00000089902	1	0	0	0	0	0	3	0	0	0	4	0	8	0	3	0	0	0	0	0	0	0	0	0	0	0	0	0	0	0	8	0	16	0	0	0	17	0	0	0	0	0	0	0	0	0	16	0	0
ENSMUSG00000041997	63	0	0	0	10	0	0	0	8	0	39	0	0	0	0	0	0	0	0	0	0	0	0	0	1	0	0	0	0	0	0	0	0	0	0	0	55	0	0	0	0	0	151	0	3	0	0	0	153
ENSMUSG00000041975	36	0	0	0	0	0	6	0	0	0	0	0	44	0	0	0	0	0	0	0	4	0	0	0	0	0	0	0	0	0	0	0	0	0	0	0	0	0	0	0	0	0	0	0	0	0	0	0	0
ENSMUSG00000027015	3	0	0	0	0	0	0	0	0	0	0	0	52	0	45	0	0	0	0	0	0	0	0	0	0	0	130	0	0	0	0	0	0	0	0	0	0	0	10	0	0	0	0	0	0	0	0	0	0
ENSMUSG00000027010	0	0	0	0	0	0	0	0	0	0	0	0	40	0	0	0	0	0	0	0	0	0	0	0	0	0	42	0	0	0	7	0	0	0	63	0	0	0	37	0	0	0	0	0	1	0	0	0	0
ENSMUSG00000027018	22	0	34	0	0	0	0	0	0	0	72	0	0	0	0	0	0	0	95	0	127	0	0	0	0	0	0	0	0	0	0	0	0	0	0	0	287	0	48	0	0	0	0	0	0	0	117	0	0
ENSMUSG00000041921	18	0	0	0	0	0	0	0	0	0	41	0	25	0	1	0	0	0	0	0	0	0	0	0	0	0	0	0	0	0	41	0	1	0	0	0	34	0	87	0	0	0	0	0	0	0	0	0	0
ENSMUSG00000006494	10	0	1	0	0	0	0	0	0	0	0	0	0	0	0	0	11	0	0	0	0	0	0	0	0	0	0	0	0	0	92	0	0	0	0	0	0	0	0	0	344	0	0	0	0	0	80	0	0
ENSMUSG00000055612	0	0	0	0	0	0	0	0	0	0	0	0	0	0	0	0	0	0	1	0	22	0	0	0	0	0	0	0	0	0	6	0	0	0	0	0	0	0	0	0	0	0	0	0	0	0	0	0	0
ENSMUSG00000027109	0	0	0	0	20	0	5	0	0	0	5	0	0	0	0	0	1	0	2	0	0	0	0	0	0	0	0	0	0	0	25	0	0	0	0	0	7	0	9	0	0	0	17	0	0	0	13	0	0
ENSMUSG00000063714	0	0	0	0	4	0	0	0	0	0	0	0	0	0	0	0	8	0	0	0	0	0	0	0	0	0	0	0	0	0	0	0	0	0	0	0	11	0	28	0	0	0	0	0	0	0	0	0	0
ENSMUSG00000008226	0	0	0	0	0	0	0	0	0	0	0	0	0	0	0	0	0	0	0	0	0	0	0	0	0	0	9	0	0	0	0	0	0	0	0	0	0	0	0	0	0	0	0	0	0	0	0	0	0
ENSMUSG00000018770	29	0	48	0	29	0	27	0	24	0	46	0	17	0	13	0	12	0	47	0	22	0	64	0	101	0	22	0	137	0	148	0	30	0	48	0	252	0	70	0	194	0	13	0	23	0	0	0	0
ENSMUSG00000009207	0	0	0	0	0	0	1	0	0	0	0	0	0	0	0	0	0	0	10	0	19	0	0	0	0	0	0	0	0	0	0	0	0	0	48	0	0	0	0	0	0	0	0	0	0	0	0	0	0
ENSMUSG00000059005	0	0	0	0	6	0	10	0	0	0	0	0	0	0	25	0	0	0	0	0	8	0	0	0	0	0	0	0	0	0	27	0	0	0	0	0	0	0	0	0	0	0	84	0	0	0	0	0	0
ENSMUSG00000015839	7	0	141	0	15	0	20	0	0	0	47	0	40	0	57	0	19	0	170	0	0	0	0	0	0	0	0	0	123	0	88	0	0	0	0	0	480	0	0	0	0	0	0	0	0	0	149	0	0
ENSMUSG00000002731	0	0	0	0	11	0	5	0	0	0	25	0	0	0	28	0	0	0	56	0	0	0	0	0	0	0	0	0	0	0	22	0	0	0	55	0	34	0	0	0	121	0	38	0	0	0	0	0	0
ENSMUSG00000002732	0	0	0	0	0	0	0	0	0	0	0	0	0	0	0	0	0	0	0	0	0	0	0	0	0	0	0	0	0	0	0	0	0	0	0	0	0	0	0	0	0	0	0	0	0	0	0	0	0
ENSMUSG00000002733	0	0	0	0	0	0	0	0	0	0	0	0	0	0	0	0	0	0	0	0	14	0	0	0	0	0	34	0	0	0	0	0	0	0	65	0	0	0	0	0	11	0	79	0	0	0	0	0	0
ENSMUSG00000027011	0	0	0	0	4	0	0	0	0	0	9	0	0	0	0	0	0	0	0	0	0	0	14	0	0	0	0	0	13	0	4	0	6	0	7	0	0	0	3	0	0	0	25	0	0	0	0	0	0
ENSMUSG00000027007	0	0	0	0	8	0	0	0	7	0	0	0	0	0	0	0	0	0	0	0	9	0	0	0	0	0	0	0	140	0	0	0	9	0	10	0	0	0	0	0	165	0	0	0	0	0	0	0	16
ENSMUSG00000027006	0	0	4	0	23	0	13	0	0	0	37	0	38	0	0	0	0	0	0	0	0	0	0	0	0	0	0	0	59	0	77	0	0	0	0	0	0	0	0	0	0	0	0	0	0	0	0	0	0
ENSMUSG00000026999	0	0	0	0	0	0	2	0	0	0	0	0	0	0	0	0	0	0	2	0	11	0	36	0	0	0	0	0	0	0	0	0	79	0	1	0	0	0	22	0	0	0	0	0	0	0	0	0	0
ENSMUSG00000027091	7	0	0	0	0	0	1	0	0	0	0	0	0	0	0	0	0	0	0	0	9	0	0	0	0	0	0	0	18	0	0	0	0	0	0	0	0	0	8	0	30	0	0	0	0	0	0	0	0
ENSMUSG00000027080	0	0	10	0	0	0	3	0	0	0	0	0	0	0	0	0	0	0	0	0	0	0	0	0	40	0	28	0	27	0	18	0	0	0	0	0	0	0	0	0	0	0	0	0	0	0	0	0	0
ENSMUSG00000027079	15	0	0	0	0	0	0	0	0	0	0	0	0	0	0	0	0	0	0	0	0	0	5	0	0	0	0	0	0	0	0	0	10	0	0	0	44	0	0	0	105	0	0	0	0	0	0	0	0
ENSMUSG00000023224	0	0	0	0	0	0	0	0	0	0	0	0	18	0	0	0	0	0	0	0	0	0	0	0	0	0	0	0	42	0	26	0	0	0	0	0	21	0	0	0	74	0	0	0	0	0	0	0	0
ENSMUSG00000027067	0	0	0	0	6	0	9	0	12	0	0	0	16	0	0	0	0	0	0	0	8	0	6	0	0	0	0	0	57	0	5	0	0	0	0	0	11	0	17	0	43	0	0	0	0	0	0	0	0
ENSMUSG00000063235	5	0	0	0	20	0	9	0	64	0	0	0	0	0	53	0	28	0	0	0	15	0	26	0	140	0	0	0	0	0	0	0	18	0	0	0	16	0	0	0	105	0	37	0	27	0	0	0	0
ENSMUSG00000027255	0	0	57	0	0	0	0	0	0	0	0	0	20	0	0	0	0	0	0	0	0	0	48	0	0	0	0	0	0	0	32	0	0	0	0	0	0	0	0	0	0	0	0	0	12	0	0	0	0
ENSMUSG00000040591	0	0	47	0	0	0	6	0	0	0	14	0	10	0	60	0	0	0	0	0	0	0	30	0	0	0	0	0	0	0	35	0	0	0	0	0	0	0	0	0	0	0	116	0	12	0	0	0	0
ENSMUSG00000027244	0	0	11	0	0	0	0	0	0	0	8	0	0	0	0	0	0	0	0	0	0	0	0	0	0	0	11	0	0	0	0	0	0	0	0	0	0	0	6	0	0	0	0	0	0	0	0	0	0
ENSMUSG00000027243	0	0	0	0	7	0	0	0	83	0	14	0	0	0	0	0	0	0	32	0	0	0	0	0	195	0	0	0	82	0	0	0	41	0	11	0	0	0	0	0	0	0	0	0	0	0	0	0	202
ENSMUSG00000027239	0	0	21	0	47	0	0	0	62	0	14	0	17	0	6	0	9	0	4	0	10	0	16	0	0	0	19	0	6	0	21	0	15	0	8	0	5	0	0	0	0	0	0	0	0	0	0	0	0
ENSMUSG00000068742	0	0	0	0	0	0	0	0	0	0	0	0	0	0	0	0	0	0	0	0	0	0	0	0	126	0	0	0	0	0	0	0	0	0	0	0	0	0	0	0	12	0	0	0	0	0	0	0	0
ENSMUSG00000049922	0	0	0	0	0	0	7	0	0	0	0	0	0	0	0	0	0	0	110	0	0	0	0	0	0	0	0	0	0	0	0	0	0	0	0	0	4	0	0	0	0	0	0	0	0	0	80	0	0
ENSMUSG00000075028	0	0	0	0	0	0	0	0	0	0	0	0	56	0	0	0	0	0	0	0	0	0	18	0	0	0	0	0	0	0	0	0	0	0	0	0	0	0	0	0	0	0	0	0	0	0	0	0	0
ENSMUSG00000068735	0	0	0	0	0	0	2	0	0	0	0	0	3	0	0	0	0	0	0	0	0	0	0	0	0	0	0	0	0	0	31	0	0	0	0	0	0	0	54	0	0	0	0	0	0	0	14	0	0
ENSMUSG00000027215	0	0	0	0	24	0	0	0	0	0	0	0	0	0	0	0	0	0	0	0	0	0	0	0	0	0	0	0	0	0	0	0	0	0	0	0	39	0	0	0	0	0	0	0	48	0	0	0	0
ENSMUSG00000027195	2	0	9	0	4	0	2	0	0	0	0	0	0	0	0	0	0	0	7	0	0	0	51	0	388	0	0	0	128	0	13	0	0	0	17	0	100	0	0	0	0	0	0	0	0	0	0	0	0
ENSMUSG00000027193	0	0	0	0	45	0	18	0	0	0	2	0	45	0	0	0	22	0	0	0	22	0	16	0	0	0	0	0	135	0	28	0	28	0	0	0	0	0	29	0	102	0	2	0	13	0	0	0	0
ENSMUSG00000027165	0	0	0	0	0	0	15	0	0	0	16	0	0	0	0	0	0	0	0	0	0	0	0	0	0	0	0	0	52	0	0	0	0	0	0	0	98	0	0	0	0	0	0	0	26	0	0	0	0
ENSMUSG00000027164	22	0	0	0	0	0	0	0	17	0	0	0	75	0	0	0	0	0	0	0	0	0	0	0	0	0	0	0	0	0	71	0	40	0	112	0	0	0	0	0	304	0	0	0	1	0	3	0	0
ENSMUSG00000027163	0	0	0	0	0	0	1	0	0	0	1	0	5	0	0	0	0	0	7	0	5	0	0	0	0	0	0	0	13	0	0	0	3	0	0	0	20	0	0	0	0	0	28	0	0	0	0	0	0
ENSMUSG00000048058	0	0	0	0	0	0	0	0	0	0	0	0	18	0	0	0	0	0	0	0	0	0	0	0	0	0	0	0	0	0	15	0	0	0	0	0	0	0	0	0	0	0	82	0	0	0	0	0	0
ENSMUSG00000027189	0	0	121	0	43	0	11	0	0	0	0	0	0	0	0	0	0	0	0	0	0	0	10	0	0	0	72	0	0	0	0	0	0	0	0	0	1	0	1	0	0	0	0	0	0	0	0	0	0
ENSMUSG00000075012	0	0	0	0	12	0	2	0	0	0	0	0	0	0	0	0	0	0	0	0	0	0	0	0	0	0	0	0	0	0	0	0	0	0	0	0	0	0	0	0	0	0	8	0	0	0	0	0	0
ENSMUSG00000010911	15	0	0	0	0	0	1	0	0	0	0	0	30	0	0	0	0	0	0	0	0	0	0	0	0	0	0	0	0	0	0	0	0	0	38	0	0	0	0	0	0	0	0	0	0	0	0	0	0
ENSMUSG00000012350	0	0	0	0	0	0	0	0	0	0	0	0	0	0	0	0	0	0	0	0	0	0	0	0	0	0	0	0	84	0	0	0	13	0	0	0	155	0	0	0	0	0	0	0	87	0	269	0	1
ENSMUSG00000027186	39	0	0	0	0	0	0	0	0	0	0	0	0	0	0	0	0	0	0	0	20	0	0	0	0	0	0	0	0	0	0	0	0	0	0	0	0	0	0	0	7	0	0	0	0	0	0	0	0
ENSMUSG00000027187	0	0	0	0	0	0	0	0	0	0	66	0	0	0	0	0	0	0	179	0	47	0	0	0	0	0	0	0	0	0	0	0	0	0	0	0	0	0	0	0	6	0	271	0	1	0	0	0	365
ENSMUSG00000027184	20	0	0	0	29	0	10	0	0	0	0	0	94	0	0	0	3	0	62	0	3	0	16	0	70	0	0	0	29	0	0	0	0	0	29	0	38	0	0	0	48	0	30	0	10	0	0	0	0
ENSMUSG00000027177	0	0	0	0	28	0	0	0	0	0	0	0	3	0	0	0	0	0	79	0	2	0	0	0	0	0	12	0	40	0	63	0	73	0	0	0	0	0	1	0	0	0	0	0	0	0	1	0	1
ENSMUSG00000027170	13	0	21	0	4	0	4	0	0	0	6	0	13	0	0	0	0	0	17	0	5	0	10	0	0	0	16	0	17	0	15	0	21	0	13	0	0	0	8	0	36	0	14	0	14	0	0	0	0
ENSMUSG00000005973	25	0	0	0	16	0	0	0	0	0	0	0	27	0	0	0	25	0	17	0	0	0	0	0	0	0	0	0	0	0	0	0	0	0	27	0	0	0	0	0	54	0	0	0	0	0	0	0	0
ENSMUSG00000042670	14	0	0	0	0	0	1	0	0	0	5	0	15	0	18	0	9	0	3	0	0	0	12	0	0	0	9	0	13	0	9	0	30	0	9	0	19	0	10	0	0	0	21	0	0	0	0	0	0
ENSMUSG00000027166	0	0	0	0	0	0	0	0	0	0	11	0	0	0	0	0	0	0	0	0	0	0	0	0	0	0	20	0	0	0	13	0	0	0	43	0	0	0	0	0	0	0	32	0	0	0	0	0	0
ENSMUSG00000027122	0	0	0	0	15	0	0	0	0	0	0	0	0	0	0	0	0	0	0	0	0	0	0	0	0	0	20	0	7	0	10	0	0	0	0	0	0	0	0	0	0	0	0	0	0	0	0	0	0
ENSMUSG00000050199	0	0	0	0	1	0	0	0	0	0	0	0	29	0	38	0	0	0	0	0	10	0	30	0	1	0	61	0	3	0	58	0	0	0	0	0	0	0	0	0	14	0	2	0	0	0	135	0	0
ENSMUSG00000027160	0	0	20	0	2	0	5	0	2	0	2	0	0	0	14	0	0	0	1	0	0	0	0	0	0	0	7	0	14	0	7	0	0	0	0	0	11	0	0	0	25	0	21	0	2	0	0	0	23
ENSMUSG00000027131	5	0	3	0	0	0	0	0	0	0	4	0	0	0	2	0	0	0	5	0	0	0	0	0	0	0	2	0	3	0	1	0	15	0	0	0	5	0	10	0	0	0	9	0	0	0	0	0	0
ENSMUSG00000027132	0	0	0	0	10	0	0	0	0	0	5	0	0	0	0	0	0	0	6	0	22	0	11	0	0	0	0	0	1	0	0	0	0	0	0	0	0	0	42	0	0	0	71	0	9	0	0	0	0
ENSMUSG00000055943	0	0	0	0	16	0	0	0	0	0	16	0	0	0	0	0	0	0	56	0	0	0	18	0	156	0	0	0	0	0	33	0	0	0	0	0	0	0	0	0	0	0	51	0	0	0	32	0	0
ENSMUSG00000040383	0	0	0	0	0	0	0	0	0	0	0	0	0	0	0	0	0	0	0	0	0	0	55	0	0	0	0	0	0	0	53	0	0	0	0	0	0	0	0	0	6	0	0	0	5	0	0	0	0
ENSMUSG00000040321	0	0	0	0	30	0	3	0	0	0	0	0	0	0	0	0	0	0	0	0	0	0	0	0	0	0	0	0	0	0	0	0	0	0	0	0	0	0	0	0	22	0	0	0	0	0	0	0	0
ENSMUSG00000057147	0	0	0	0	59	0	28	0	0	0	3	0	163	0	0	0	73	0	0	0	11	0	25	0	0	0	35	0	0	0	10	0	22	0	11	0	0	0	0	0	20	0	0	0	0	0	0	0	0
ENSMUSG00000086328	3	0	0	0	0	0	0	0	0	0	0	0	0	0	0	0	0	0	0	0	3	0	0	0	0	0	0	0	0	0	0	0	0	0	0	0	0	0	0	0	0	0	0	0	0	0	0	0	0
ENSMUSG00000027351	2	0	0	0	13	0	24	0	0	0	6	0	0	0	0	0	0	0	0	0	0	0	119	0	0	0	0	0	0	0	0	0	0	0	0	0	0	0	0	0	0	0	0	0	8	0	0	0	0
ENSMUSG00000027349	0	0	0	0	0	0	0	0	0	0	0	0	0	0	0	0	0	0	10	0	0	0	0	0	0	0	14	0	5	0	0	0	0	0	5	0	0	0	0	0	7	0	11	0	0	0	0	0	0
ENSMUSG00000040152	4	0	0	0	79	0	5	0	0	0	0	0	0	0	0	0	0	0	0	0	5	0	0	0	0	0	0	0	51	0	46	0	0	0	0	0	0	0	5	0	0	0	7	0	0	0	0	0	0
ENSMUSG00000027332	0	0	0	0	0	0	0	0	0	0	30	0	0	0	6	0	0	0	0	0	6	0	47	0	172	0	0	0	0	0	7	0	0	0	0	0	65	0	0	0	0	0	0	0	0	0	45	0	0
ENSMUSG00000039983	0	0	0	0	0	0	0	0	0	0	0	0	41	0	0	0	0	0	0	0	29	0	35	0	0	0	0	0	0	0	0	0	0	0	0	0	33	0	0	0	0	0	0	0	0	0	0	0	0
ENSMUSG00000027315	11	0	0	0	3	0	4	0	0	0	19	0	17	0	0	0	0	0	0	0	4	0	23	0	0	0	0	0	0	0	41	0	0	0	0	0	47	0	0	0	0	0	36	0	0	0	24	0	0
ENSMUSG00000034226	2	0	0	0	0	0	0	0	0	0	14	0	0	0	0	0	0	0	0	0	0	0	0	0	0	0	0	0	0	0	75	0	0	0	0	0	97	0	0	0	0	0	0	0	4	0	0	0	0
ENSMUSG00000034032	0	0	0	0	7	0	0	0	0	0	0	0	64	0	0	0	0	0	0	0	7	0	0	0	0	0	0	0	0	0	41	0	0	0	0	0	0	0	0	0	0	0	0	0	0	0	0	0	0
ENSMUSG00000027298	14	0	0	0	0	0	0	0	0	0	0	0	0	0	0	0	0	0	0	0	0	0	0	0	0	0	0	0	0	0	0	0	0	0	0	0	0	0	0	0	0	0	0	0	0	0	10	0	0
ENSMUSG00000098789	32	0	0	0	35	0	0	0	0	0	0	0	0	0	0	0	0	0	0	0	0	0	0	0	0	0	0	0	0	0	0	0	113	0	0	0	0	0	0	0	0	0	155	0	0	0	0	0	0
ENSMUSG00000033852	28	0	0	0	31	0	9	0	0	0	0	0	0	0	0	0	0	0	0	0	0	0	0	0	0	0	0	0	0	0	0	0	106	0	0	0	0	0	0	0	0	0	141	0	0	0	0	0	0
ENSMUSG00000027293	0	0	0	0	0	0	0	0	0	0	0	0	0	0	0	0	0	0	0	0	0	0	0	0	0	0	0	0	9	0	0	0	48	0	0	0	0	0	136	0	0	0	0	0	0	0	0	0	53
ENSMUSG00000027287	0	0	0	0	20	0	0	0	0	0	86	0	0	0	0	0	0	0	0	0	34	0	0	0	0	0	0	0	0	0	8	0	19	0	119	0	61	0	0	0	0	0	132	0	0	0	0	0	0
ENSMUSG00000023572	0	0	0	0	0	0	11	0	0	0	8	0	0	0	0	0	0	0	171	0	0	0	0	0	0	0	0	0	4	0	68	0	0	0	0	0	0	0	0	0	0	0	200	0	0	0	0	0	0
ENSMUSG00000027248	147	0	167	0	165	0	59	0	123	0	171	0	0	0	0	0	17	0	114	0	18	0	33	0	78	0	111	0	252	0	157	0	105	0	122	0	182	0	16	0	138	0	223	0	35	0	25	0	94
ENSMUSG00000027245	9	0	0	0	35	0	8	0	0	0	11	0	0	0	0	0	10	0	19	0	5	0	54	0	0	0	75	0	16	0	15	0	43	0	0	0	26	0	33	0	8	0	32	0	38	0	0	0	0
ENSMUSG00000048222	0	0	0	0	0	0	0	0	0	0	25	0	0	0	0	0	0	0	0	0	0	0	0	0	0	0	71	0	117	0	16	0	0	0	79	0	32	0	3	0	0	0	0	0	0	0	0	0	0
ENSMUSG00000033411	0	0	0	0	0	0	1	0	0	0	0	0	18	0	0	0	0	0	0	0	1	0	0	0	0	0	10	0	4	0	0	0	0	0	15	0	19	0	0	0	0	0	9	0	0	0	0	0	0
ENSMUSG00000060802	55	0	30	0	20	0	29	0	59	0	0	0	30	0	0	0	0	0	68	0	43	0	364	0	0	0	92	0	697	0	591	0	1	0	72	0	0	0	886	0	112	0	250	0	21	0	0	0	224
ENSMUSG00000005804	0	0	0	0	0	0	23	0	0	0	0	0	0	0	0	0	0	0	1	0	0	0	0	0	425	0	0	0	0	0	0	0	0	0	70	0	147	0	8	0	0	0	0	0	13	0	0	0	0
ENSMUSG00000005803	0	0	0	0	0	0	0	0	0	0	34	0	0	0	36	0	0	0	121	0	0	0	0	0	0	0	0	0	0	0	129	0	0	0	0	0	6	0	0	0	0	0	0	0	0	0	0	0	0
ENSMUSG00000035183	0	0	0	0	2	0	0	0	0	0	0	0	7	0	0	0	0	0	8	0	0	0	6	0	0	0	0	0	0	0	0	0	0	0	0	0	0	0	0	0	0	0	0	0	0	0	0	0	0
ENSMUSG00000027201	0	0	4	0	10	0	0	0	0	0	0	0	16	0	0	0	0	0	30	0	0	0	18	0	0	0	0	0	0	0	0	0	0	0	0	0	0	0	0	0	0	0	0	0	0	0	0	0	0
ENSMUSG00000027203	0	0	1	0	0	0	4	0	0	0	12	0	0	0	0	0	0	0	0	0	0	0	40	0	0	0	0	0	0	0	20	0	0	0	31	0	67	0	3	0	0	0	0	0	0	0	22	0	0
ENSMUSG00000027204	0	0	0	0	0	0	0	0	0	0	0	0	0	0	0	0	22	0	0	0	6	0	0	0	0	0	0	0	0	0	0	0	0	0	22	0	0	0	0	0	0	0	0	0	0	0	0	0	0
ENSMUSG00000091337	42	0	0	0	0	0	8	0	23	0	0	0	0	0	73	0	25	0	30	0	29	0	11	0	0	0	6	0	0	0	0	0	0	0	0	0	0	0	0	0	0	0	0	0	0	0	0	0	0
ENSMUSG00000027206	0	0	0	0	5	0	8	0	0	0	14	0	0	0	7	0	13	0	56	0	0	0	39	0	0	0	30	0	20	0	17	0	0	0	0	0	51	0	0	0	0	0	0	0	0	0	0	0	0
ENSMUSG00000027207	0	0	0	0	0	0	0	0	0	0	0	0	0	0	0	0	0	0	0	0	0	0	84	0	0	0	0	0	0	0	0	0	0	0	0	0	0	0	0	0	0	0	0	0	0	0	0	0	0
ENSMUSG00000023330	0	0	0	0	0	0	0	0	0	0	0	0	0	0	0	0	0	0	0	0	16	0	36	0	0	0	0	0	79	0	0	0	0	0	0	0	55	0	0	0	179	0	0	0	0	0	0	0	0
ENSMUSG00000027363	0	0	0	0	0	0	9	0	0	0	0	0	0	0	0	0	14	0	0	0	3	0	98	0	1	0	0	0	0	0	14	0	0	0	0	0	0	0	0	0	0	0	0	0	0	0	0	0	133
ENSMUSG00000027366	0	0	0	0	2	0	20	0	0	0	0	0	0	0	0	0	0	0	184	0	6	0	2	0	0	0	0	0	14	0	34	0	72	0	43	0	0	0	158	0	19	0	0	0	0	0	0	0	0
ENSMUSG00000003662	0	0	0	0	34	0	3	0	0	0	0	0	21	0	0	0	0	0	29	0	0	0	0	0	0	0	9	0	75	0	33	0	0	0	21	0	32	0	0	0	0	0	257	0	0	0	61	0	0
ENSMUSG00000027367	14	0	0	0	0	0	0	0	0	0	35	0	31	0	0	0	0	0	0	0	0	0	0	0	0	0	0	0	1	0	6	0	0	0	53	0	262	0	0	0	191	0	0	0	0	0	52	0	0
ENSMUSG00000027371	0	0	0	0	0	0	0	0	0	0	6	0	0	0	0	0	9	0	0	0	10	0	0	0	0	0	0	0	0	0	0	0	0	0	0	0	0	0	13	0	0	0	66	0	0	0	0	0	0
ENSMUSG00000027374	13	0	0	0	0	0	8	0	0	0	22	0	11	0	0	0	0	0	9	0	0	0	36	0	0	0	8	0	15	0	50	0	0	0	3	0	0	0	0	0	3	0	63	0	2	0	0	0	0
ENSMUSG00000027377	50	0	0	0	0	0	0	0	44	0	26	0	0	0	0	0	0	0	0	0	0	0	54	0	0	0	40	0	65	0	47	0	25	0	0	0	2	0	102	0	97	0	45	0	47	0	31	0	0
ENSMUSG00000051319	1	0	0	0	0	0	0	0	0	0	0	0	0	0	0	0	0	0	0	0	0	0	0	0	0	0	7	0	0	0	0	0	0	0	0	0	0	0	0	0	5	0	0	0	1	0	0	0	0
ENSMUSG00000074813	8	0	0	0	3	0	0	0	0	0	0	0	0	0	0	0	0	0	48	0	0	0	0	0	0	0	0	0	0	0	52	0	0	0	0	0	0	0	9	0	0	0	0	0	0	0	0	0	1
ENSMUSG00000037938	8	0	31	0	0	0	6	0	0	0	17	0	0	0	0	0	0	0	0	0	0	0	0	0	0	0	0	0	46	0	0	0	0	0	0	0	0	0	0	0	0	0	0	0	0	0	0	0	0
ENSMUSG00000027397	0	0	0	0	13	0	9	0	0	0	0	0	0	0	0	0	0	0	0	0	0	0	0	0	0	0	0	0	20	0	0	0	0	0	0	0	0	0	32	0	0	0	0	0	0	0	0	0	0
ENSMUSG00000027404	7	0	83	0	22	0	24	0	0	0	38	0	14	0	0	0	5	0	80	0	54	0	91	0	54	0	29	0	91	0	16	0	0	0	31	0	140	0	0	0	79	0	191	0	18	0	1	0	87
ENSMUSG00000027405	5	0	58	0	59	0	31	0	61	0	52	0	0	0	61	0	13	0	0	0	23	0	0	0	0	0	4	0	35	0	0	0	6	0	0	0	71	0	0	0	96	0	0	0	45	0	0	0	0
ENSMUSG00000060029	4	0	0	0	0	0	0	0	0	0	0	0	0	0	0	0	0	0	27	0	0	0	1	0	0	0	0	0	0	0	0	0	5	0	0	0	14	0	0	0	0	0	0	0	1	0	0	0	0
ENSMUSG00000037740	0	0	0	0	0	0	0	0	0	0	0	0	0	0	0	0	0	0	0	0	0	0	0	0	0	0	1	0	7	0	0	0	0	0	0	0	0	0	0	0	0	0	2	0	3	0	0	0	0
ENSMUSG00000027309	0	0	0	0	32	0	0	0	0	0	2	0	0	0	0	0	0	0	0	0	0	0	0	0	0	0	0	0	0	0	0	0	0	0	0	0	0	0	0	0	0	0	0	0	0	0	28	0	0
ENSMUSG00000027312	0	0	0	0	0	0	0	0	0	0	0	0	0	0	0	0	0	0	0	0	0	0	0	0	0	0	4	0	0	0	24	0	0	0	0	0	0	0	0	0	0	0	0	0	0	0	0	0	0
ENSMUSG00000027327	0	0	0	0	0	0	0	0	0	0	10	0	0	0	0	0	0	0	10	0	0	0	14	0	0	0	15	0	0	0	6	0	12	0	22	0	43	0	21	0	38	0	0	0	18	0	0	0	0
ENSMUSG00000087405	0	0	0	0	0	0	0	0	0	0	0	0	0	0	0	0	0	0	0	0	0	0	0	0	90	0	0	0	0	0	0	0	0	0	0	0	13	0	0	0	37	0	0	0	0	0	0	0	1
ENSMUSG00000027329	0	0	0	0	0	0	0	0	0	0	0	0	0	0	0	0	0	0	0	0	0	0	0	0	136	0	0	0	0	0	0	0	0	0	0	0	11	0	0	0	40	0	0	0	0	0	0	0	0
ENSMUSG00000037514	0	0	0	0	6	0	0	0	0	0	14	0	0	0	0	0	0	0	0	0	0	0	0	0	0	0	0	0	0	0	54	0	0	0	0	0	0	0	0	0	70	0	0	0	0	0	41	0	0
ENSMUSG00000048911	0	0	0	0	0	0	0	0	0	0	3	0	0	0	0	0	0	0	0	0	0	0	0	0	0	0	0	0	0	0	0	0	0	0	0	0	0	0	0	0	26	0	0	0	0	0	0	0	0
ENSMUSG00000027333	0	0	0	0	0	0	0	0	0	0	0	0	0	0	0	0	0	0	21	0	0	0	3	0	0	0	0	0	1	0	0	0	0	0	0	0	27	0	0	0	0	0	0	0	0	0	2	0	0
ENSMUSG00000027341	0	0	0	0	59	0	1	0	0	0	16	0	0	0	0	0	0	0	77	0	5	0	66	0	0	0	0	0	0	0	29	0	0	0	0	0	0	0	0	0	126	0	0	0	0	0	0	0	0
ENSMUSG00000027342	21	0	0	0	20	0	13	0	20	0	0	0	2	0	0	0	0	0	0	0	25	0	0	0	0	0	38	0	28	0	17	0	24	0	0	0	291	0	0	0	0	0	0	0	15	0	0	0	0
ENSMUSG00000058793	0	0	0	0	0	0	0	0	0	0	0	0	0	0	37	0	0	0	0	0	0	0	0	0	0	0	0	0	0	0	0	0	0	0	0	0	0	0	0	0	0	0	50	0	0	0	36	0	0
ENSMUSG00000027346	49	0	6	0	0	0	0	0	0	0	4	0	0	0	13	0	2	0	0	0	0	0	0	0	121	0	0	0	0	0	10	0	0	0	81	0	0	0	6	0	0	0	0	0	0	0	7	0	21
ENSMUSG00000037376	32	0	20	0	63	0	0	0	0	0	11	0	66	0	0	0	0	0	0	0	0	0	0	0	0	0	0	0	13	0	0	0	0	0	0	0	0	0	13	0	0	0	0	0	7	0	0	0	0
ENSMUSG00000027357	0	0	0	0	5	0	4	0	0	0	0	0	47	0	0	0	0	0	0	0	0	0	104	0	0	0	0	0	88	0	0	0	0	0	0	0	0	0	0	0	105	0	0	0	18	0	0	0	0
ENSMUSG00000027356	17	0	0	0	0	0	0	0	154	0	50	0	6	0	18	0	40	0	162	0	0	0	10	0	65	0	0	0	77	0	0	0	0	0	0	0	0	0	0	0	0	0	24	0	67	0	0	0	0
ENSMUSG00000034723	0	0	0	0	0	0	0	0	0	0	5	0	109	0	0	0	0	0	0	0	1	0	0	0	0	0	0	0	0	0	0	0	0	0	0	0	0	0	0	0	0	0	0	0	0	0	0	0	0
ENSMUSG00000027281	0	0	28	0	0	0	5	0	0	0	0	0	0	0	0	0	0	0	0	0	2	0	0	0	1	0	0	0	0	0	0	0	0	0	0	0	1	0	0	0	0	0	0	0	0	0	0	0	0
ENSMUSG00000027276	2	0	0	0	0	0	0	0	0	0	0	0	0	0	0	0	0	0	0	0	21	0	0	0	0	0	35	0	0	0	0	0	0	0	0	0	0	0	0	0	0	0	22	0	0	0	0	0	0
ENSMUSG00000045624	0	0	4	0	1	0	6	0	0	0	1	0	34	0	13	0	0	0	19	0	2	0	3	0	0	0	0	0	39	0	43	0	0	0	57	0	25	0	0	0	87	0	13	0	0	0	20	0	0
ENSMUSG00000051379	0	0	0	0	46	0	1	0	0	0	0	0	0	0	0	0	6	0	0	0	0	0	0	0	0	0	0	0	0	0	3	0	0	0	0	0	0	0	0	0	37	0	0	0	0	0	0	0	0
ENSMUSG00000008333	0	0	0	0	0	0	25	0	0	0	1	0	37	0	26	0	54	0	70	0	23	0	5	0	0	0	0	0	127	0	0	0	0	0	0	0	24	0	0	0	11	0	0	0	0	0	0	0	0
ENSMUSG00000027422	0	0	8	0	3	0	1	0	0	0	0	0	0	0	27	0	0	0	0	0	0	0	63	0	0	0	41	0	0	0	42	0	0	0	0	0	0	0	0	0	0	0	82	0	11	0	1	0	0
ENSMUSG00000027423	0	0	0	0	6	0	1	0	0	0	0	0	0	0	0	0	0	0	0	0	0	0	5	0	0	0	0	0	0	0	0	0	18	0	0	0	5	0	0	0	0	0	14	0	0	0	0	0	0
ENSMUSG00000027427	0	0	0	0	13	0	1	0	0	0	0	0	0	0	0	0	0	0	0	0	0	0	0	0	0	0	0	0	20	0	0	0	0	0	0	0	0	0	0	0	0	0	0	0	0	0	0	0	0
ENSMUSG00000027429	0	0	1	0	25	0	28	0	0	0	31	0	0	0	0	0	0	0	0	0	0	0	55	0	0	0	0	0	0	0	0	0	0	0	0	0	0	0	44	0	0	0	0	0	0	0	0	0	0
ENSMUSG00000027430	0	0	0	0	27	0	8	0	0	0	16	0	0	0	38	0	0	0	0	0	0	0	33	0	0	0	0	0	78	0	30	0	0	0	43	0	68	0	5	0	0	0	0	0	41	0	0	0	0
ENSMUSG00000002728	0	0	0	0	9	0	0	0	0	0	11	0	13	0	0	0	3	0	27	0	0	0	11	0	0	0	25	0	72	0	45	0	43	0	39	0	34	0	51	0	51	0	0	0	5	0	0	0	0
ENSMUSG00000001767	0	0	0	0	0	0	5	0	0	0	15	0	0	0	0	0	0	0	0	0	0	0	0	0	0	0	0	0	0	0	0	0	0	0	0	0	0	0	0	0	0	0	25	0	0	0	0	0	0
ENSMUSG00000027433	18	0	21	0	0	0	15	0	0	0	40	0	56	0	0	0	0	0	0	0	0	0	0	0	0	0	28	0	92	0	71	0	0	0	0	0	104	0	0	0	100	0	0	0	0	0	0	0	0
ENSMUSG00000037034	0	0	0	0	0	0	0	0	0	0	0	0	0	0	0	0	0	0	0	0	2	0	0	0	0	0	0	0	0	0	44	0	12	0	1	0	0	0	0	0	0	0	6	0	0	0	0	0	238
ENSMUSG00000036992	0	0	0	0	0	0	0	0	0	0	0	0	0	0	0	0	0	0	0	0	0	0	31	0	0	0	0	0	100	0	0	0	0	0	48	0	54	0	0	0	0	0	109	0	0	0	0	0	414
ENSMUSG00000027447	16	0	19	0	15	0	18	0	9	0	5	0	0	0	14	0	4	0	10	0	20	0	14	0	1	0	23	0	70	0	54	0	63	0	29	0	2	0	12	0	0	0	88	0	22	0	1	0	0
ENSMUSG00000068130	0	0	0	0	0	0	0	0	1	0	0	0	0	0	0	0	0	0	1	0	38	0	0	0	4	0	0	0	0	0	0	0	0	0	0	0	3	0	0	0	51	0	0	0	0	0	0	0	0
ENSMUSG00000033096	0	0	0	0	0	0	6	0	0	0	0	0	58	0	0	0	0	0	0	0	28	0	0	0	0	0	0	0	0	0	42	0	84	0	0	0	0	0	0	0	156	0	0	0	0	0	0	0	0
ENSMUSG00000027455	2	0	0	0	4	0	0	0	0	0	3	0	0	0	12	0	0	0	0	0	0	0	6	0	0	0	29	0	0	0	0	0	0	0	0	0	5	0	0	0	0	0	0	0	7	0	22	0	0
ENSMUSG00000032966	0	0	27	0	107	0	10	0	0	0	9	0	17	0	0	0	7	0	37	0	6	0	13	0	0	0	1	0	26	0	25	0	0	0	0	0	0	0	0	0	0	0	45	0	11	0	0	0	89
ENSMUSG00000032869	10	0	0	0	0	0	20	0	68	0	21	0	0	0	0	0	0	0	0	0	0	0	0	0	0	0	0	0	59	0	29	0	0	0	19	0	0	0	32	0	0	0	89	0	0	0	0	0	0
ENSMUSG00000027459	0	0	0	0	0	0	5	0	0	0	0	0	19	0	0	0	0	0	0	0	0	0	0	0	0	0	0	0	0	0	1	0	58	0	0	0	34	0	33	0	54	0	0	0	18	0	0	0	0
ENSMUSG00000027465	35	0	0	0	19	0	10	0	0	0	1	0	0	0	0	0	0	0	0	0	0	0	0	0	0	0	0	0	0	0	0	0	0	0	0	0	0	0	0	0	0	0	0	0	5	0	0	0	0
ENSMUSG00000074682	0	0	0	0	0	0	0	0	0	0	0	0	0	0	0	0	0	0	0	0	13	0	26	0	0	0	0	0	1	0	0	0	0	0	0	0	0	0	0	0	0	0	0	0	0	0	0	0	0
ENSMUSG00000042814	0	0	0	0	0	0	9	0	0	0	8	0	0	0	0	0	0	0	0	0	0	0	46	0	0	0	18	0	0	0	0	0	53	0	38	0	0	0	0	0	0	0	0	0	0	0	34	0	0
ENSMUSG00000097722	0	0	0	0	0	0	0	0	0	0	0	0	0	0	0	0	0	0	0	0	0	0	0	0	0	0	0	0	106	0	0	0	0	0	0	0	0	0	0	0	0	0	0	0	0	0	6	0	0
ENSMUSG00000042745	33	0	114	0	0	0	38	0	20	0	26	0	62	0	0	0	91	0	167	0	28	0	157	0	344	0	76	0	121	0	111	0	72	0	0	0	245	0	22	0	43	0	346	0	61	0	143	0	638
ENSMUSG00000007659	0	0	18	0	5	0	3	0	0	0	20	0	0	0	0	0	0	0	47	0	0	0	0	0	0	0	0	0	0	0	0	0	51	0	0	0	11	0	0	0	34	0	0	0	19	0	11	0	0
ENSMUSG00000027472	20	0	11	0	19	0	3	0	0	0	14	0	5	0	0	0	0	0	50	0	0	0	0	0	218	0	49	0	0	0	0	0	0	0	0	0	39	0	0	0	0	0	0	0	0	0	0	0	0
ENSMUSG00000068040	0	0	0	0	0	0	1	0	0	0	0	0	0	0	0	0	0	0	42	0	0	0	10	0	0	0	0	0	55	0	37	0	0	0	0	0	0	0	1	0	0	0	0	0	14	0	12	0	0
ENSMUSG00000027475	0	0	0	0	0	0	0	0	0	0	0	0	0	0	0	0	0	0	0	0	0	0	0	0	0	0	0	0	0	0	0	0	46	0	0	0	0	0	0	0	0	0	0	0	0	0	0	0	0
ENSMUSG00000056941	25	0	12	0	0	0	1	0	129	0	0	0	0	0	49	0	0	0	0	0	0	0	1	0	16	0	0	0	5	0	0	0	75	0	0	0	13	0	0	0	160	0	0	0	0	0	45	0	0
ENSMUSG00000027479	39	0	0	0	147	0	23	0	0	0	65	0	60	0	1	0	62	0	12	0	82	0	65	0	0	0	12	0	83	0	98	0	0	0	0	0	182	0	49	0	6	0	40	0	0	0	33	0	0
ENSMUSG00000027487	0	0	0	0	2	0	0	0	0	0	0	0	0	0	0	0	0	0	0	0	0	0	0	0	0	0	0	0	0	0	0	0	0	0	0	0	0	0	0	0	0	0	0	0	0	0	41	0	0
ENSMUSG00000038467	5	0	0	0	0	0	0	0	0	0	5	0	12	0	0	0	0	0	10	0	2	0	0	0	0	0	0	0	10	0	25	0	4	0	0	0	9	0	0	0	0	0	0	0	13	0	14	0	0
ENSMUSG00000074656	0	0	0	0	1	0	0	0	0	0	0	0	0	0	0	0	0	0	0	0	0	0	0	0	0	0	0	0	47	0	13	0	5	0	0	0	0	0	0	0	0	0	1	0	0	0	0	0	0
ENSMUSG00000027602	15	0	0	0	13	0	0	0	0	0	15	0	3	0	0	0	3	0	28	0	11	0	0	0	0	0	34	0	0	0	31	0	0	0	10	0	12	0	70	0	0	0	1	0	9	0	0	0	0
ENSMUSG00000038375	1	0	0	0	0	0	7	0	0	0	35	0	0	0	0	0	0	0	0	0	0	0	0	0	0	0	0	0	0	0	0	0	5	0	0	0	0	0	0	0	85	0	0	0	0	0	0	0	0
ENSMUSG00000027610	13	0	0	0	0	0	0	0	0	0	0	0	0	0	0	0	0	0	0	0	0	0	0	0	0	0	0	0	35	0	0	0	0	0	12	0	38	0	0	0	11	0	0	0	3	0	0	0	0
ENSMUSG00000038324	0	0	0	0	0	0	0	0	4	0	0	0	0	0	0	0	0	0	0	0	12	0	39	0	0	0	1	0	74	0	21	0	0	0	0	0	0	0	0	0	54	0	0	0	19	0	0	0	0
ENSMUSG00000027613	17	0	58	0	49	0	10	0	0	0	22	0	60	0	0	0	0	0	95	0	13	0	40	0	121	0	56	0	0	0	49	0	65	0	67	0	115	0	17	0	70	0	1	0	64	0	10	0	0
ENSMUSG00000005881	0	0	0	0	6	0	5	0	14	0	14	0	9	0	0	0	0	0	0	0	10	0	0	0	0	0	102	0	34	0	43	0	23	0	23	0	87	0	19	0	81	0	0	0	33	0	24	0	0
ENSMUSG00000027618	18	0	0	0	0	0	9	0	0	0	66	0	0	0	0	0	0	0	0	0	0	0	120	0	0	0	0	0	0	0	0	0	0	0	0	0	74	0	0	0	172	0	0	0	0	0	14	0	0
ENSMUSG00000027620	34	0	3	0	64	0	38	0	1	0	6	0	34	0	73	0	3	0	15	0	20	0	0	0	66	0	89	0	91	0	21	0	2	0	59	0	72	0	1	0	143	0	8	0	27	0	111	0	0
ENSMUSG00000038116	9	0	0	0	0	0	4	0	0	0	0	0	0	0	0	0	0	0	0	0	22	0	15	0	0	0	0	0	47	0	0	0	0	0	0	0	0	0	0	0	0	0	0	0	0	0	0	0	0
ENSMUSG00000046229	0	0	0	0	1	0	0	0	0	0	0	0	2	0	2	0	0	0	0	0	0	0	1	0	0	0	0	0	0	0	3	0	0	0	0	0	0	0	1	0	0	0	6	0	1	0	0	0	0
ENSMUSG00000102869	29	0	0	0	0	0	0	0	0	0	0	0	0	0	0	0	0	0	0	0	0	0	0	0	0	0	0	0	0	0	22	0	136	0	29	0	0	0	13	0	28	0	0	0	0	0	0	0	0
ENSMUSG00000027624	0	0	0	0	0	0	5	0	0	0	5	0	0	0	0	0	0	0	0	0	0	0	0	0	0	0	11	0	0	0	0	0	10	0	0	0	10	0	0	0	15	0	0	0	0	0	16	0	0
ENSMUSG00000067818	35	0	0	0	174	0	0	0	0	0	0	0	0	0	1	0	0	0	0	0	25	0	0	0	0	0	160	0	0	0	0	0	0	0	0	0	0	0	0	0	0	0	0	0	0	0	0	0	0
ENSMUSG00000062175	2	0	0	0	0	0	4	0	97	0	5	0	22	0	0	0	0	0	0	0	39	0	18	0	0	0	0	0	0	0	0	0	0	0	0	0	0	0	0	0	0	0	0	0	0	0	0	0	0
ENSMUSG00000027637	6	0	118	0	17	0	45	0	0	0	22	0	21	0	0	0	7	0	24	0	36	0	33	0	0	0	27	0	0	0	47	0	64	0	19	0	98	0	48	0	70	0	44	0	0	0	0	0	0
ENSMUSG00000027636	12	0	116	0	25	0	37	0	0	0	13	0	25	0	0	0	6	0	23	0	25	0	31	0	0	0	24	0	0	0	54	0	52	0	20	0	86	0	42	0	65	0	34	0	0	0	0	0	0
ENSMUSG00000027634	0	0	0	0	0	0	0	0	0	0	0	0	0	0	0	0	0	0	0	0	6	0	53	0	0	0	0	0	0	0	51	0	0	0	0	0	2	0	0	0	0	0	0	0	0	0	0	0	0
ENSMUSG00000027639	0	0	0	0	48	0	0	0	0	0	0	0	0	0	0	0	0	0	0	0	0	0	0	0	0	0	0	0	0	0	0	0	0	0	0	0	0	0	0	0	0	0	0	0	0	0	0	0	0
ENSMUSG00000063019	0	0	0	0	21	0	11	0	0	0	13	0	28	0	0	0	0	0	0	0	0	0	21	0	0	0	0	0	46	0	22	0	0	0	39	0	0	0	31	0	0	0	0	0	0	0	4	0	0
ENSMUSG00000027646	0	0	12	0	3	0	0	0	0	0	0	0	14	0	0	0	0	0	0	0	7	0	0	0	0	0	0	0	0	0	0	0	39	0	0	0	0	0	0	0	0	0	0	0	0	0	0	0	0
ENSMUSG00000067787	0	0	0	0	0	0	0	0	0	0	4	0	0	0	0	0	0	0	0	0	0	0	0	0	0	0	0	0	12	0	6	0	0	0	0	0	0	0	0	0	76	0	0	0	0	0	0	0	0
ENSMUSG00000027651	0	0	0	0	0	0	1	0	0	0	0	0	0	0	0	0	0	0	19	0	0	0	12	0	0	0	0	0	51	0	18	0	1	0	45	0	0	0	0	0	0	0	11	0	0	0	0	0	0
ENSMUSG00000037820	0	0	0	0	0	0	13	0	0	0	0	0	0	0	9	0	0	0	0	0	0	0	0	0	2	0	7	0	0	0	38	0	148	0	0	0	26	0	0	0	0	0	136	0	0	0	42	0	237
ENSMUSG00000092283	0	0	0	0	0	0	1	0	0	0	0	0	0	0	0	0	0	0	0	0	0	0	0	0	0	0	0	0	0	0	12	0	56	0	0	0	0	0	0	0	0	0	0	0	0	0	0	0	0
ENSMUSG00000016024	0	0	0	0	0	0	0	0	0	0	0	0	0	0	0	0	0	0	0	0	0	0	0	0	0	0	0	0	35	0	0	0	261	0	0	0	0	0	0	0	0	0	0	0	0	0	0	0	1
ENSMUSG00000027652	0	0	0	0	14	0	0	0	0	0	0	0	0	0	0	0	0	0	0	0	0	0	0	0	0	0	0	0	0	0	19	0	10	0	0	0	0	0	4	0	0	0	0	0	0	0	0	0	0
ENSMUSG00000027655	0	0	0	0	0	0	0	0	0	0	8	0	0	0	19	0	0	0	0	0	0	0	0	0	0	0	98	0	0	0	0	0	0	0	94	0	86	0	0	0	0	0	0	0	0	0	0	0	0
ENSMUSG00000035877	0	0	0	0	0	0	0	0	0	0	0	0	0	0	0	0	0	0	0	0	12	0	0	0	0	0	0	0	0	0	0	0	0	0	0	0	0	0	0	0	0	0	0	0	0	0	0	0	0
ENSMUSG00000017858	0	0	0	0	0	0	0	0	0	0	0	0	26	0	0	0	0	0	0	0	35	0	62	0	0	0	42	0	185	0	10	0	0	0	21	0	0	0	0	0	238	0	25	0	56	0	0	0	0
ENSMUSG00000035399	6	0	8	0	11	0	0	0	0	0	0	0	0	0	0	0	4	0	0	0	0	0	0	0	53	0	0	0	0	0	8	0	0	0	20	0	29	0	0	0	39	0	0	0	0	0	5	0	0
ENSMUSG00000058812	0	0	0	0	1	0	0	0	0	0	3	0	3	0	0	0	0	0	0	0	0	0	0	0	0	0	0	0	0	0	0	0	0	0	2	0	0	0	2	0	4	0	1	0	1	0	0	0	0
ENSMUSG00000035268	8	0	39	0	18	0	5	0	0	0	0	0	0	0	0	0	9	0	0	0	26	0	0	0	50	0	0	0	0	0	35	0	0	0	0	0	66	0	0	0	0	0	0	0	0	0	0	0	0
ENSMUSG00000018326	44	0	17	0	51	0	18	0	0	0	6	0	19	0	29	0	6	0	30	0	1	0	19	0	0	0	14	0	5	0	59	0	30	0	0	0	59	0	20	0	31	0	318	0	15	0	0	0	0
ENSMUSG00000018322	0	0	0	0	0	0	0	0	0	0	0	0	0	0	0	0	12	0	0	0	0	0	0	0	0	0	81	0	19	0	90	0	0	0	0	0	71	0	0	0	75	0	0	0	0	0	0	0	0
ENSMUSG00000018209	18	0	0	0	11	0	0	0	47	0	23	0	0	0	0	0	0	0	0	0	1	0	0	0	0	0	0	0	34	0	8	0	0	0	1	0	29	0	28	0	0	0	0	0	8	0	0	0	0
ENSMUSG00000017009	0	0	2	0	0	0	17	0	0	0	14	0	15	0	4	0	16	0	0	0	7	0	0	0	2	0	55	0	328	0	6	0	0	0	2	0	0	0	0	0	108	0	17	0	70	0	4	0	415
ENSMUSG00000017734	28	0	0	0	0	0	0	0	0	0	24	0	0	0	0	0	0	0	0	0	0	0	0	0	0	0	67	0	62	0	24	0	178	0	31	0	0	0	70	0	142	0	0	0	29	0	0	0	0
ENSMUSG00000017721	0	0	0	0	0	0	0	0	2	0	0	0	0	0	0	0	0	0	0	0	6	0	3	0	0	0	3	0	0	0	17	0	9	0	0	0	2	0	25	0	0	0	23	0	2	0	0	0	0
ENSMUSG00000086179	0	0	0	0	0	0	0	0	62	0	0	0	32	0	0	0	0	0	0	0	0	0	0	0	0	0	0	0	55	0	0	0	0	0	0	0	14	0	0	0	0	0	0	0	0	0	0	0	0
ENSMUSG00000017723	518	0	1388	0	4	0	159	0	685	0	437	0	354	0	50	0	311	0	68	0	181	0	942	0	2857	0	2378	0	4582	0	1756	0	2621	0	765	0	4263	0	1586	0	4889	0	1362	0	651	0	1592	0	1969
ENSMUSG00000017299	0	0	29	0	7	0	0	0	0	0	21	0	18	0	0	0	0	0	0	0	0	0	17	0	0	0	0	0	36	0	0	0	34	0	21	0	41	0	0	0	0	0	0	0	25	0	0	0	0
ENSMUSG00000086453	0	0	3	0	1	0	0	0	0	0	2	0	4	0	0	0	0	0	0	0	0	0	1	0	0	0	0	0	6	0	0	0	8	0	2	0	7	0	0	0	0	0	0	0	4	0	0	0	0
ENSMUSG00000017760	0	0	64	0	25	0	0	0	0	0	3	0	35	0	39	0	0	0	7	0	0	0	0	0	0	0	39	0	81	0	0	0	90	0	0	0	15	0	0	0	0	0	1	0	25	0	0	0	0
ENSMUSG00000039804	0	0	0	0	0	0	8	0	0	0	26	0	0	0	59	0	0	0	73	0	0	0	0	0	0	0	0	0	0	0	0	0	0	0	34	0	0	0	59	0	0	0	0	0	0	0	0	0	0
ENSMUSG00000017670	0	0	0	0	0	0	16	0	0	0	28	0	0	0	0	0	0	0	0	0	0	0	0	0	0	0	3	0	0	0	0	0	0	0	0	0	0	0	0	0	328	0	0	0	0	0	0	0	0
ENSMUSG00000039725	0	0	0	0	12	0	0	0	0	0	10	0	0	0	0	0	0	0	0	0	0	0	0	0	0	0	0	0	0	0	0	0	0	0	0	0	0	0	0	0	0	0	0	0	0	0	0	0	0
ENSMUSG00000039671	0	0	0	0	6	0	0	0	0	0	0	0	0	0	0	0	0	0	0	0	0	0	0	0	0	0	0	0	0	0	35	0	15	0	0	0	5	0	0	0	0	0	0	0	0	0	1	0	0
ENSMUSG00000006800	10	0	0	0	5	0	0	0	58	0	22	0	4	0	0	0	13	0	2	0	3	0	26	0	155	0	0	0	53	0	15	0	0	0	9	0	0	0	26	0	90	0	0	0	0	0	0	0	0
ENSMUSG00000017999	14	0	118	0	0	0	13	0	0	0	12	0	0	0	0	0	0	0	0	0	8	0	10	0	0	0	0	0	0	0	0	0	54	0	0	0	13	0	0	0	158	0	0	0	0	0	18	0	0
ENSMUSG00000074578	5	0	28	0	7	0	4	0	1	0	0	0	0	0	22	0	0	0	0	0	21	0	0	0	0	0	41	0	75	0	14	0	0	0	11	0	36	0	8	0	0	0	0	0	19	0	0	0	0
ENSMUSG00000017929	11	0	0	0	0	0	0	0	0	0	1	0	0	0	0	0	0	0	24	0	0	0	16	0	0	0	57	0	25	0	0	0	0	0	11	0	65	0	54	0	0	0	0	0	0	0	2	0	0
ENSMUSG00000039463	0	0	0	0	0	0	2	0	0	0	15	0	0	0	0	0	0	0	0	0	0	0	0	0	0	0	0	0	0	0	0	0	0	0	0	0	85	0	0	0	0	0	0	0	0	0	0	0	0
ENSMUSG00000006418	0	0	0	0	4	0	0	0	0	0	0	0	29	0	0	0	2	0	0	0	0	0	10	0	0	0	14	0	28	0	10	0	0	0	0	0	0	0	0	0	0	0	36	0	13	0	0	0	0
ENSMUSG00000090213	0	0	14	0	0	0	1	0	0	0	10	0	21	0	0	0	0	0	0	0	3	0	0	0	0	0	1	0	0	0	26	0	1	0	5	0	1	0	35	0	0	0	0	0	0	0	0	0	0
ENSMUSG00000056501	8	0	19	0	0	0	0	0	6	0	0	0	1	0	6	0	0	0	7	0	3	0	16	0	13	0	33	0	30	0	22	0	8	0	27	0	11	0	15	0	10	0	25	0	6	0	10	0	8
ENSMUSG00000044641	4	0	19	0	3	0	1	0	0	0	2	0	0	0	0	0	0	0	0	0	0	0	0	0	0	0	0	0	0	0	11	0	16	0	0	0	8	0	11	0	0	0	0	0	0	0	0	0	99
ENSMUSG00000027546	0	0	0	0	0	0	0	0	0	0	7	0	0	0	0	0	0	0	0	0	12	0	0	0	0	0	0	0	0	0	12	0	0	0	0	0	67	0	0	0	0	0	0	0	0	0	6	0	0
ENSMUSG00000027551	2	0	0	0	0	0	0	0	0	0	0	0	31	0	0	0	0	0	0	0	0	0	24	0	0	0	1	0	22	0	10	0	43	0	0	0	0	0	0	0	0	0	57	0	0	0	0	0	0
ENSMUSG00000047907	4	0	0	0	0	0	0	0	0	0	0	0	0	0	0	0	0	0	0	0	0	0	0	0	0	0	0	0	0	0	7	0	0	0	0	0	12	0	0	0	0	0	0	0	0	0	8	0	0
ENSMUSG00000052033	0	0	18	0	22	0	19	0	51	0	6	0	9	0	0	0	0	0	0	0	0	0	8	0	80	0	0	0	17	0	46	0	18	0	0	0	0	0	29	0	55	0	0	0	0	0	0	0	0
ENSMUSG00000027498	10	0	0	0	0	0	0	0	0	0	0	0	0	0	0	0	6	0	0	0	0	0	0	0	0	0	0	0	114	0	101	0	0	0	0	0	53	0	59	0	0	0	0	0	0	0	152	0	0
ENSMUSG00000027502	78	0	155	0	17	0	1	0	0	0	0	0	0	0	101	0	6	0	0	0	0	0	12	0	0	0	0	0	9	0	75	0	0	0	0	0	29	0	58	0	1	0	31	0	79	0	0	0	0
ENSMUSG00000027509	26	0	1	0	43	0	19	0	25	0	0	0	48	0	0	0	0	0	0	0	0	0	60	0	0	0	131	0	90	0	0	0	41	0	0	0	159	0	41	0	0	0	0	0	0	0	0	0	0
ENSMUSG00000027514	0	0	0	0	0	0	0	0	0	0	0	0	0	0	0	0	0	0	0	0	0	0	0	0	0	0	0	0	0	0	0	0	0	0	0	0	0	0	104	0	0	0	0	0	0	0	0	0	0
ENSMUSG00000038400	0	0	0	0	25	0	0	0	20	0	0	0	11	0	8	0	0	0	0	0	17	0	47	0	45	0	0	0	50	0	123	0	0	0	19	0	0	0	6	0	128	0	91	0	0	0	0	0	1
ENSMUSG00000027519	18	0	2	0	69	0	1	0	16	0	27	0	51	0	0	0	0	0	0	0	5	0	0	0	0	0	0	0	0	0	0	0	0	0	0	0	0	0	0	0	0	0	0	0	0	0	0	0	0
ENSMUSG00000039263	13	0	0	0	16	0	0	0	0	0	0	0	0	0	0	0	0	0	0	0	2	0	0	0	149	0	0	0	0	0	0	0	0	0	23	0	22	0	0	0	0	0	0	0	19	0	0	0	0
ENSMUSG00000016253	0	0	0	0	0	0	9	0	0	0	0	0	0	0	0	0	14	0	0	0	0	0	26	0	0	0	0	0	0	0	16	0	47	0	0	0	74	0	0	0	0	0	0	0	0	0	0	0	0
ENSMUSG00000016256	0	0	0	0	3	0	9	0	39	0	2	0	28	0	0	0	16	0	0	0	12	0	63	0	0	0	26	0	79	0	0	0	0	0	0	0	0	0	0	0	31	0	0	0	10	0	0	0	0
ENSMUSG00000016252	36	0	89	0	19	0	28	0	34	0	75	0	47	0	3	0	25	0	53	0	13	0	134	0	139	0	116	0	122	0	65	0	194	0	62	0	126	0	60	0	148	0	73	0	32	0	25	0	84
ENSMUSG00000016257	41	0	36	0	30	0	13	0	0	0	23	0	0	0	0	0	24	0	0	0	62	0	0	0	0	0	16	0	0	0	87	0	0	0	0	0	0	0	0	0	124	0	118	0	14	0	110	0	0
ENSMUSG00000039001	15	0	10	0	6	0	6	0	5	0	7	0	2	0	0	0	2	0	8	0	15	0	19	0	44	0	29	0	10	0	12	0	19	0	22	0	38	0	12	0	86	0	59	0	12	0	8	0	0
ENSMUSG00000027569	0	0	0	0	0	0	9	0	0	0	0	0	0	0	0	0	0	0	1	0	0	0	0	0	0	0	34	0	0	0	0	0	0	0	0	0	0	0	0	0	0	0	0	0	0	0	0	0	0
ENSMUSG00000038914	0	0	0	0	0	0	6	0	74	0	32	0	0	0	0	0	0	0	0	0	14	0	0	0	0	0	9	0	0	0	0	0	0	0	0	0	0	0	7	0	0	0	0	0	0	0	0	0	1
ENSMUSG00000027573	14	0	0	0	0	0	13	0	0	0	0	0	0	0	0	0	0	0	0	0	7	0	0	0	0	0	0	0	6	0	0	0	0	0	0	0	0	0	4	0	0	0	0	0	0	0	0	0	0
ENSMUSG00000016344	16	0	32	0	4	0	3	0	36	0	46	0	39	0	0	0	0	0	15	0	18	0	8	0	94	0	0	0	0	0	9	0	0	0	21	0	57	0	66	0	267	0	100	0	12	0	0	0	263
ENSMUSG00000038705	0	0	0	0	0	0	0	0	0	0	0	0	0	0	0	0	0	0	0	0	0	0	0	0	0	0	0	0	0	0	10	0	0	0	0	0	0	0	8	0	0	0	0	0	0	0	11	0	0
ENSMUSG00000000827	19	0	0	0	72	0	0	0	0	0	62	0	80	0	62	0	52	0	74	0	0	0	96	0	0	0	0	0	74	0	8	0	127	0	0	0	0	0	43	0	287	0	110	0	0	0	0	0	0
ENSMUSG00000000826	15	0	0	0	173	0	23	0	1	0	32	0	0	0	0	0	0	0	169	0	0	0	0	0	0	0	0	0	33	0	0	0	65	0	0	0	106	0	19	0	0	0	0	0	5	0	167	0	0
ENSMUSG00000002455	0	0	0	0	6	0	0	0	0	0	0	0	5	0	0	0	0	0	0	0	0	0	0	0	0	0	0	0	2	0	8	0	0	0	0	0	0	0	0	0	0	0	0	0	0	0	0	0	0
ENSMUSG00000038605	0	0	0	0	4	0	0	0	0	0	0	0	0	0	0	0	0	0	0	0	0	0	0	0	0	0	0	0	0	0	4	0	0	0	0	0	16	0	0	0	0	0	0	0	0	0	0	0	0
ENSMUSG00000002458	0	0	0	0	0	0	0	0	51	0	0	0	0	0	0	0	0	0	0	0	0	0	0	0	0	0	0	0	0	0	30	0	0	0	35	0	0	0	0	0	50	0	0	0	22	0	0	0	0
ENSMUSG00000027589	46	0	0	0	0	0	5	0	0	0	0	0	32	0	0	0	0	0	0	0	0	0	17	0	0	0	0	0	0	0	0	0	0	0	0	0	0	0	21	0	0	0	21	0	0	0	80	0	0
ENSMUSG00000038628	39	0	0	0	48	0	30	0	0	0	15	0	71	0	0	0	0	0	68	0	0	0	24	0	0	0	31	0	97	0	105	0	0	0	28	0	50	0	72	0	0	0	63	0	0	0	0	0	0
ENSMUSG00000040269	13	0	37	0	33	0	0	0	27	0	8	0	0	0	0	0	8	0	0	0	0	0	0	0	205	0	0	0	92	0	21	0	0	0	49	0	39	0	0	0	0	0	0	0	0	0	0	0	0
ENSMUSG00000027533	55	0	1	0	1	0	30	0	0	0	77	0	22	0	0	0	0	0	9	0	61	0	0	0	0	0	50	0	20	0	141	0	44	0	0	0	0	0	145	0	118	0	0	0	0	0	24	0	0
ENSMUSG00000027552	0	0	0	0	0	0	0	0	0	0	0	0	0	0	0	0	0	0	0	0	19	0	51	0	0	0	34	0	0	0	0	0	0	0	0	0	0	0	0	0	0	0	0	0	0	0	1	0	0
ENSMUSG00000078784	0	0	0	0	10	0	0	0	0	0	0	0	0	0	0	0	0	0	77	0	0	0	35	0	0	0	44	0	104	0	27	0	0	0	0	0	0	0	0	0	0	0	0	0	0	0	0	0	0
ENSMUSG00000027555	0	0	0	0	0	0	0	0	0	0	0	0	0	0	0	0	0	0	0	0	0	0	19	0	0	0	0	0	0	0	0	0	0	0	0	0	0	0	0	0	0	0	0	0	0	0	21	0	2
ENSMUSG00000102758	4	0	0	0	0	0	0	0	0	0	0	0	0	0	0	0	0	0	0	0	0	0	0	0	0	0	0	0	0	0	0	0	0	0	0	0	0	0	0	0	0	0	0	0	0	0	21	0	0
ENSMUSG00000027698	27	0	0	0	10	0	6	0	61	0	0	0	0	0	0	0	0	0	0	0	0	0	0	0	0	0	53	0	54	0	63	0	76	0	0	0	0	0	0	0	0	0	0	0	37	0	0	0	0
ENSMUSG00000027695	0	0	0	0	0	0	0	0	0	0	0	0	0	0	0	0	0	0	0	0	0	0	141	0	0	0	0	0	211	0	0	0	0	0	0	0	0	0	0	0	0	0	0	0	0	0	0	0	0
ENSMUSG00000027673	3	0	0	0	5	0	0	0	16	0	0	0	0	0	0	0	0	0	0	0	0	0	0	0	0	0	0	0	0	0	10	0	0	0	0	0	0	0	0	0	0	0	0	0	0	0	0	0	0
ENSMUSG00000027677	71	0	0	0	4	0	22	0	0	0	0	0	0	0	0	0	0	0	0	0	0	0	0	0	0	0	0	0	28	0	9	0	0	0	0	0	9	0	48	0	0	0	0	0	0	0	58	0	0
ENSMUSG00000027679	2	0	75	0	0	0	3	0	0	0	5	0	7	0	0	0	0	0	0	0	0	0	5	0	0	0	6	0	19	0	11	0	12	0	10	0	1	0	0	0	10	0	10	0	1	0	19	0	0
ENSMUSG00000074637	32	0	0	0	0	0	0	0	23	0	2	0	0	0	0	0	20	0	44	0	0	0	34	0	0	0	47	0	0	0	5	0	0	0	0	0	22	0	0	0	33	0	25	0	0	0	7	0	141
ENSMUSG00000027710	0	0	0	0	0	0	12	0	0	0	0	0	0	0	3	0	0	0	0	0	0	0	0	0	0	0	0	0	0	0	12	0	0	0	0	0	0	0	0	0	0	0	0	0	0	0	0	0	253
ENSMUSG00000105055	0	0	0	0	0	0	10	0	0	0	0	0	0	0	0	0	0	0	0	0	0	0	0	0	0	0	0	0	0	0	12	0	0	0	0	0	0	0	0	0	0	0	0	0	0	0	0	0	252
ENSMUSG00000033883	0	0	0	0	0	0	0	0	0	0	5	0	0	0	0	0	0	0	0	0	0	0	0	0	0	0	0	0	0	0	0	0	0	0	0	0	0	0	0	0	388	0	0	0	0	0	0	0	0
ENSMUSG00000027712	105	0	183	0	409	0	66	0	60	0	163	0	0	0	10	0	0	0	217	0	10	0	46	0	0	0	28	0	138	0	311	0	0	0	126	0	169	0	0	0	0	0	205	0	99	0	0	0	198
ENSMUSG00000027714	0	0	0	0	0	0	12	0	0	0	0	0	10	0	0	0	0	0	0	0	0	0	52	0	0	0	69	0	0	0	0	0	0	0	0	0	0	0	0	0	104	0	0	0	29	0	0	0	0
ENSMUSG00000027715	0	0	0	0	0	0	16	0	0	0	0	0	7	0	0	0	0	0	0	0	0	0	13	0	0	0	12	0	0	0	0	0	0	0	0	0	0	0	0	0	33	0	0	0	7	0	0	0	46
ENSMUSG00000037211	10	0	0	0	34	0	18	0	0	0	19	0	0	0	0	0	15	0	0	0	0	0	0	0	0	0	0	0	205	0	0	0	0	0	0	0	0	0	0	0	107	0	0	0	30	0	0	0	0
ENSMUSG00000044864	34	0	129	0	0	0	0	0	0	0	14	0	0	0	0	0	0	0	0	0	0	0	0	0	0	0	0	0	0	0	0	0	0	0	0	0	0	0	0	0	0	0	0	0	0	0	0	0	0
ENSMUSG00000049940	31	0	30	0	0	0	0	0	46	0	0	0	6	0	0	0	36	0	0	0	0	0	0	0	49	0	0	0	0	0	0	0	0	0	0	0	0	0	0	0	0	0	0	0	0	0	0	0	40
ENSMUSG00000025766	0	0	0	0	0	0	0	0	61	0	0	0	0	0	0	0	0	0	0	0	0	0	0	0	0	0	220	0	0	0	136	0	0	0	0	0	0	0	0	0	0	0	0	0	91	0	110	0	0
ENSMUSG00000037174	0	0	0	0	0	0	23	0	0	0	0	0	0	0	0	0	0	0	1	0	0	0	0	0	0	0	5	0	0	0	31	0	0	0	0	0	60	0	0	0	0	0	0	0	0	0	0	0	1
ENSMUSG00000037152	15	0	29	0	47	0	26	0	65	0	37	0	24	0	0	0	18	0	28	0	4	0	33	0	0	0	97	0	41	0	160	0	46	0	17	0	76	0	21	0	408	0	27	0	20	0	96	0	0
ENSMUSG00000027739	0	0	0	0	0	0	3	0	0	0	0	0	0	0	0	0	7	0	0	0	1	0	0	0	0	0	0	0	0	0	0	0	0	0	0	0	0	0	0	0	47	0	0	0	0	0	0	0	0
ENSMUSG00000074604	0	0	0	0	0	0	0	0	0	0	0	0	0	0	0	0	0	0	0	0	0	0	0	0	82	0	47	0	69	0	0	0	0	0	0	0	99	0	41	0	0	0	48	0	67	0	47	0	206
ENSMUSG00000061143	0	0	3	0	0	0	0	0	0	0	0	0	51	0	0	0	0	0	0	0	0	0	0	0	0	0	0	0	0	0	21	0	0	0	0	0	0	0	0	0	0	0	0	0	0	0	47	0	0
ENSMUSG00000044167	0	0	0	0	21	0	0	0	0	0	0	0	0	0	0	0	35	0	0	0	0	0	0	0	0	0	0	0	0	0	0	0	14	0	0	0	0	0	0	0	235	0	0	0	0	0	0	0	1
ENSMUSG00000085174	71	0	0	0	0	0	0	0	0	0	0	0	0	0	0	0	0	0	0	0	0	0	2	0	0	0	0	0	0	0	0	0	0	0	0	0	0	0	0	0	0	0	0	0	82	0	0	0	0
ENSMUSG00000027750	0	0	0	0	0	0	0	0	0	0	0	0	29	0	0	0	0	0	0	0	51	0	0	0	0	0	0	0	0	0	0	0	0	0	37	0	0	0	0	0	0	0	0	0	0	0	0	0	0
ENSMUSG00000027752	1	0	68	0	15	0	1	0	0	0	33	0	83	0	0	0	0	0	0	0	0	0	20	0	0	0	43	0	0	0	37	0	68	0	0	0	97	0	0	0	68	0	0	0	0	0	0	0	0
ENSMUSG00000036632	37	0	36	0	7	0	0	0	0	0	7	0	41	0	60	0	0	0	0	0	19	0	0	0	0	0	0	0	0	0	0	0	0	0	31	0	40	0	27	0	0	0	0	0	0	0	0	0	0
ENSMUSG00000036615	0	0	0	0	29	0	5	0	0	0	14	0	0	0	0	0	0	0	42	0	0	0	0	0	245	0	0	0	0	0	30	0	0	0	0	0	0	0	44	0	0	0	0	0	18	0	0	0	0
ENSMUSG00000027800	0	0	0	0	0	0	0	0	0	0	0	0	0	0	0	0	0	0	0	0	0	0	0	0	0	0	0	0	0	0	0	0	0	0	0	0	0	0	0	0	0	0	0	0	0	0	0	0	0
ENSMUSG00000027803	105	0	0	0	106	0	1	0	0	0	8	0	0	0	0	0	0	0	14	0	0	0	102	0	0	0	0	0	275	0	116	0	0	0	0	0	0	0	166	0	25	0	0	0	0	0	0	0	444
ENSMUSG00000104965	0	0	0	0	0	0	1	0	0	0	0	0	0	0	0	0	0	0	0	0	0	0	0	0	124	0	0	0	31	0	0	0	0	0	0	0	104	0	60	0	0	0	0	0	9	0	0	0	131
ENSMUSG00000036513	31	0	30	0	24	0	0	0	0	0	0	0	0	0	0	0	0	0	0	0	26	0	60	0	273	0	68	0	0	0	36	0	47	0	0	0	22	0	70	0	232	0	0	0	20	0	0	0	1
ENSMUSG00000027805	0	0	23	0	0	0	0	0	0	0	0	0	0	0	0	0	25	0	0	0	31	0	0	0	0	0	0	0	45	0	3	0	129	0	53	0	38	0	34	0	0	0	0	0	0	0	0	0	0
ENSMUSG00000075700	43	0	0	0	0	0	0	0	0	0	0	0	0	0	0	0	0	0	0	0	0	0	0	0	0	0	0	0	84	0	0	0	0	0	2	0	1	0	18	0	0	0	100	0	0	0	30	0	23
ENSMUSG00000051431	1	0	0	0	0	0	0	0	0	0	0	0	28	0	0	0	0	0	105	0	0	0	0	0	0	0	0	0	0	0	0	0	0	0	0	0	0	0	19	0	191	0	0	0	0	0	0	0	0
ENSMUSG00000048581	0	0	0	0	0	0	0	0	0	0	0	0	0	0	0	0	5	0	0	0	0	0	0	0	0	0	0	0	11	0	0	0	0	0	0	0	0	0	0	0	0	0	0	0	0	0	0	0	0
ENSMUSG00000027828	84	0	77	0	66	0	21	0	1	0	14	0	64	0	0	0	43	0	0	0	0	0	86	0	0	0	0	0	46	0	112	0	0	0	42	0	85	0	11	0	26	0	5	0	34	0	0	0	228
ENSMUSG00000034640	29	0	0	0	7	0	39	0	149	0	0	0	52	0	22	0	0	0	0	0	7	0	0	0	85	0	0	0	65	0	25	0	0	0	25	0	0	0	18	0	0	0	0	0	17	0	0	0	0
ENSMUSG00000074579	0	0	15	0	0	0	0	0	0	0	0	0	0	0	0	0	0	0	109	0	0	0	0	0	0	0	0	0	0	0	0	0	0	0	10	0	0	0	88	0	0	0	13	0	0	0	0	0	0
ENSMUSG00000027829	47	0	66	0	3	0	11	0	45	0	17	0	124	0	45	0	8	0	15	0	45	0	21	0	0	0	100	0	43	0	50	0	107	0	105	0	61	0	179	0	104	0	0	0	47	0	29	0	0
ENSMUSG00000103041	15	0	30	0	0	0	9	0	10	0	3	0	29	0	0	0	0	0	7	0	6	0	4	0	0	0	14	0	21	0	23	0	15	0	34	0	42	0	17	0	23	0	0	0	1	0	0	0	0
ENSMUSG00000047557	0	0	0	0	0	0	0	0	26	0	0	0	16	0	0	0	0	0	32	0	0	0	0	0	0	0	50	0	0	0	42	0	0	0	0	0	65	0	0	0	38	0	0	0	0	0	0	0	0
ENSMUSG00000027775	0	0	79	0	0	0	0	0	0	0	0	0	0	0	0	0	0	0	0	0	61	0	0	0	0	0	0	0	0	0	166	0	0	0	2	0	37	0	0	0	0	0	0	0	87	0	0	0	0
ENSMUSG00000027784	0	0	0	0	0	0	0	0	0	0	0	0	3	0	0	0	0	0	0	0	0	0	0	0	0	0	0	0	0	0	0	0	0	0	0	0	0	0	0	0	16	0	0	0	11	0	0	0	0
ENSMUSG00000027787	0	0	0	0	10	0	8	0	83	0	0	0	0	0	0	0	0	0	49	0	26	0	107	0	0	0	11	0	28	0	0	0	0	0	0	0	22	0	18	0	51	0	0	0	22	0	0	0	0
ENSMUSG00000043461	0	0	0	0	0	0	59	0	0	0	21	0	0	0	0	0	0	0	0	0	0	0	0	0	0	0	0	0	0	0	0	0	0	0	0	0	39	0	0	0	47	0	0	0	23	0	81	0	0
ENSMUSG00000027835	81	0	0	0	0	0	14	0	0	0	18	0	0	0	0	0	17	0	79	0	60	0	71	0	44	0	35	0	0	0	49	0	19	0	69	0	90	0	161	0	13	0	0	0	0	0	43	0	0
ENSMUSG00000104448	0	0	0	0	0	0	0	0	0	0	0	0	0	0	0	0	0	0	0	0	0	0	0	0	0	0	0	0	8	0	8	0	0	0	0	0	0	0	0	0	0	0	0	0	3	0	6	0	0
ENSMUSG00000027809	74	0	0	0	76	0	0	0	0	0	30	0	39	0	0	0	0	0	118	0	0	0	0	0	0	0	0	0	3	0	81	0	0	0	0	0	0	0	0	0	0	0	0	0	0	0	0	0	0
ENSMUSG00000028019	0	0	0	0	29	0	0	0	267	0	0	0	0	0	0	0	0	0	135	0	0	0	3	0	0	0	0	0	0	0	0	0	0	0	0	0	0	0	0	0	0	0	0	0	12	0	0	0	0
ENSMUSG00000028015	0	0	0	0	0	0	0	0	0	0	0	0	0	0	0	0	0	0	0	0	0	0	0	0	0	0	0	0	79	0	40	0	0	0	0	0	0	0	0	0	0	0	0	0	0	0	70	0	0
ENSMUSG00000033900	0	0	0	0	0	0	0	0	0	0	0	0	0	0	0	0	0	0	0	0	69	0	0	0	0	0	0	0	0	0	0	0	0	0	144	0	0	0	0	0	0	0	0	0	0	0	0	0	0
ENSMUSG00000027998	6	0	0	0	0	0	0	0	0	0	0	0	9	0	0	0	0	0	0	0	0	0	18	0	0	0	0	0	32	0	0	0	0	0	0	0	0	0	0	0	0	0	0	0	0	0	0	0	0
ENSMUSG00000033767	26	0	0	0	0	0	0	0	4	0	13	0	0	0	0	0	0	0	0	0	0	0	0	0	0	0	0	0	0	0	0	0	0	0	0	0	0	0	0	0	0	0	0	0	30	0	9	0	0
ENSMUSG00000074513	0	0	0	0	0	0	21	0	0	0	0	0	0	0	0	0	34	0	0	0	0	0	79	0	0	0	113	0	0	0	0	0	0	0	35	0	64	0	13	0	2	0	0	0	0	0	0	0	0
ENSMUSG00000056498	76	0	0	0	0	0	0	0	0	0	0	0	0	0	0	0	0	0	0	0	0	0	0	0	0	0	0	0	0	0	0	0	0	0	0	0	0	0	170	0	0	0	0	0	0	0	20	0	0
ENSMUSG00000031286	0	0	18	0	18	0	0	0	0	0	0	0	0	0	0	0	0	0	20	0	0	0	0	0	0	0	0	0	0	0	148	0	0	0	0	0	133	0	54	0	19	0	0	0	0	0	21	0	0
ENSMUSG00000028081	69	0	104	0	89	0	48	0	51	0	78	0	134	0	11	0	45	0	166	0	65	0	134	0	165	0	273	0	345	0	126	0	135	0	107	0	362	0	109	0	601	0	334	0	89	0	158	0	107
ENSMUSG00000003382	0	0	3	0	11	0	0	0	0	0	22	0	0	0	0	0	0	0	0	0	0	0	0	0	0	0	102	0	74	0	0	0	0	0	0	0	0	0	0	0	35	0	0	0	0	0	9	0	0
ENSMUSG00000004897	36	0	58	0	14	0	39	0	101	0	16	0	13	0	30	0	11	0	1	0	18	0	152	0	156	0	22	0	350	0	50	0	0	0	44	0	104	0	48	0	170	0	225	0	7	0	22	0	113
ENSMUSG00000048039	2	0	0	0	0	0	0	0	70	0	18	0	0	0	0	0	0	0	0	0	0	0	0	0	0	0	0	0	21	0	0	0	0	0	0	0	0	0	0	0	0	0	0	0	0	0	48	0	0
ENSMUSG00000004885	0	0	0	0	0	0	4	0	19	0	69	0	0	0	20	0	5	0	0	0	0	0	36	0	0	0	0	0	0	0	217	0	0	0	0	0	62	0	75	0	0	0	55	0	0	0	0	0	0
ENSMUSG00000028069	0	0	0	0	3	0	2	0	21	0	20	0	0	0	0	0	0	0	0	0	0	0	23	0	0	0	9	0	0	0	0	0	0	0	0	0	0	0	0	0	46	0	0	0	0	0	0	0	0
ENSMUSG00000028070	11	0	0	0	5	0	9	0	0	0	55	0	0	0	19	0	0	0	0	0	0	0	36	0	0	0	50	0	170	0	71	0	0	0	0	0	289	0	57	0	154	0	0	0	18	0	53	0	0
ENSMUSG00000001419	0	0	0	0	0	0	6	0	0	0	0	0	0	0	0	0	47	0	0	0	0	0	16	0	96	0	0	0	30	0	0	0	0	0	0	0	30	0	0	0	0	0	57	0	0	0	0	0	0
ENSMUSG00000096935	0	0	0	0	0	0	5	0	0	0	0	0	0	0	0	0	18	0	0	0	6	0	18	0	72	0	0	0	39	0	0	0	0	0	0	0	17	0	0	0	0	0	48	0	0	0	0	0	0
ENSMUSG00000001420	0	0	0	0	15	0	1	0	0	0	15	0	0	0	0	0	0	0	0	0	12	0	39	0	0	0	0	0	0	0	0	0	0	0	0	0	0	0	40	0	0	0	0	0	0	0	0	0	0
ENSMUSG00000008601	8	0	0	0	0	0	2	0	0	0	16	0	59	0	0	0	4	0	57	0	3	0	0	0	0	0	25	0	0	0	51	0	68	0	27	0	125	0	18	0	238	0	0	0	22	0	0	0	0
ENSMUSG00000028062	33	0	0	0	0	0	2	0	0	0	1	0	20	0	0	0	0	0	15	0	0	0	16	0	0	0	44	0	0	0	43	0	0	0	0	0	58	0	55	0	52	0	45	0	21	0	0	0	0
ENSMUSG00000008604	24	0	0	0	0	0	0	0	0	0	0	0	2	0	0	0	0	0	0	0	0	0	0	0	0	0	8	0	0	0	0	0	0	0	0	0	68	0	0	0	0	0	0	0	0	0	0	0	0
ENSMUSG00000028057	14	0	37	0	0	0	0	0	0	0	18	0	0	0	0	0	5	0	30	0	5	0	14	0	0	0	33	0	0	0	16	0	0	0	0	0	45	0	27	0	57	0	0	0	0	0	0	0	0
ENSMUSG00000028053	0	0	48	0	9	0	0	0	0	0	4	0	0	0	12	0	0	0	0	0	14	0	0	0	9	0	0	0	12	0	0	0	0	0	0	0	27	0	0	0	18	0	0	0	4	0	0	0	0
ENSMUSG00000105204	0	0	10	0	0	0	4	0	0	0	3	0	3	0	11	0	0	0	0	0	2	0	0	0	0	0	0	0	0	0	1	0	24	0	6	0	0	0	0	0	94	0	0	0	0	0	0	0	0
ENSMUSG00000059743	0	0	13	0	0	0	6	0	0	0	1	0	5	0	13	0	0	0	0	0	3	0	0	0	0	0	0	0	0	0	1	0	31	0	8	0	0	0	0	0	117	0	0	0	0	0	0	0	0
ENSMUSG00000028048	0	0	0	0	0	0	13	0	0	0	0	0	0	0	0	0	0	0	41	0	0	0	31	0	0	0	0	0	69	0	0	0	0	0	0	0	53	0	47	0	99	0	126	0	24	0	0	0	0
ENSMUSG00000042784	0	0	0	0	47	0	0	0	0	0	0	0	0	0	0	0	0	0	0	0	0	0	0	0	68	0	0	0	23	0	0	0	262	0	79	0	103	0	0	0	0	0	0	0	0	0	192	0	34
ENSMUSG00000042747	25	0	0	0	55	0	26	0	0	0	10	0	51	0	0	0	0	0	0	0	6	0	67	0	0	0	33	0	96	0	25	0	0	0	56	0	90	0	26	0	0	0	41	0	9	0	1	0	0
ENSMUSG00000027953	5	0	0	0	14	0	0	0	0	0	14	0	0	0	37	0	0	0	0	0	0	0	26	0	0	0	27	0	8	0	22	0	0	0	0	0	62	0	37	0	38	0	0	0	0	0	0	0	0
ENSMUSG00000028044	0	0	31	0	56	0	128	0	41	0	51	0	37	0	48	0	7	0	47	0	74	0	0	0	0	0	20	0	111	0	0	0	0	0	0	0	51	0	0	0	69	0	0	0	0	0	0	0	0
ENSMUSG00000042626	0	0	39	0	0	0	0	0	0	0	0	0	0	0	1	0	7	0	0	0	6	0	0	0	1	0	0	0	21	0	47	0	0	0	0	0	0	0	0	0	0	0	0	0	0	0	27	0	0
ENSMUSG00000047824	0	0	7	0	0	0	0	0	0	0	0	0	0	0	0	0	0	0	0	0	18	0	0	0	0	0	0	0	0	0	0	0	0	0	0	0	29	0	0	0	32	0	81	0	0	0	0	0	0
ENSMUSG00000027952	20	0	0	0	19	0	10	0	0	0	0	0	0	0	0	0	0	0	0	0	0	0	1	0	0	0	0	0	0	0	83	0	0	0	0	0	0	0	0	0	125	0	0	0	0	0	0	0	0
ENSMUSG00000027942	14	0	0	0	18	0	0	0	40	0	46	0	0	0	45	0	0	0	0	0	1	0	0	0	0	0	0	0	0	0	95	0	119	0	0	0	94	0	25	0	0	0	0	0	39	0	0	0	0
ENSMUSG00000027940	21	0	20	0	44	0	6	0	26	0	28	0	31	0	0	0	18	0	37	0	6	0	25	0	0	0	33	0	173	0	72	0	0	0	33	0	11	0	88	0	183	0	224	0	22	0	81	0	0
ENSMUSG00000090733	5	0	0	0	0	0	0	0	22	0	2	0	0	0	2	0	0	0	0	0	5	0	0	0	0	0	5	0	0	0	0	0	0	0	0	0	0	0	0	0	35	0	0	0	0	0	0	0	0
ENSMUSG00000027937	57	0	0	0	27	0	13	0	167	0	46	0	89	0	0	0	0	0	149	0	26	0	42	0	0	0	51	0	0	0	160	0	93	0	87	0	0	0	43	0	106	0	145	0	0	0	0	0	0
ENSMUSG00000052310	25	0	0	0	0	0	0	0	0	0	6	0	0	0	0	0	0	0	0	0	0	0	0	0	18	0	0	0	28	0	0	0	0	0	0	0	0	0	11	0	0	0	38	0	0	0	0	0	0
ENSMUSG00000001018	9	0	67	0	0	0	1	0	0	0	0	0	0	0	14	0	78	0	113	0	40	0	70	0	0	0	61	0	12	0	75	0	7	0	0	0	190	0	167	0	144	0	1	0	0	0	0	0	0
ENSMUSG00000001017	0	0	16	0	16	0	6	0	0	0	0	0	28	0	0	0	0	0	0	0	0	0	6	0	0	0	0	0	34	0	11	0	0	0	7	0	0	0	0	0	0	0	6	0	0	0	0	0	0
ENSMUSG00000044080	0	0	0	0	0	0	0	0	0	0	196	0	0	0	0	0	14	0	44	0	0	0	0	0	0	0	139	0	132	0	107	0	102	0	0	0	1	0	24	0	107	0	0	0	0	0	0	0	0
ENSMUSG00000042312	2	0	0	0	0	0	0	0	20	0	0	0	0	0	0	0	4	0	0	0	0	0	0	0	0	0	26	0	50	0	0	0	0	0	0	0	0	0	0	0	0	0	9	0	0	0	0	0	0
ENSMUSG00000042306	7	0	0	0	0	0	0	0	0	0	32	0	0	0	0	0	0	0	13	0	4	0	2	0	45	0	11	0	24	0	0	0	0	0	10	0	38	0	25	0	86	0	1	0	10	0	0	0	0
ENSMUSG00000074457	54	0	82	0	0	0	12	0	51	0	44	0	41	0	0	0	39	0	225	0	10	0	84	0	77	0	66	0	85	0	83	0	53	0	89	0	355	0	220	0	739	0	343	0	88	0	9	0	0
ENSMUSG00000001025	156	0	274	0	49	0	59	0	57	0	215	0	62	0	16	0	49	0	59	0	17	0	203	0	186	0	237	0	555	0	362	0	195	0	133	0	628	0	379	0	762	0	441	0	116	0	163	0	43
ENSMUSG00000074445	0	0	0	0	0	0	0	0	0	0	0	0	0	0	0	0	0	0	0	0	0	0	0	0	0	0	0	0	0	0	0	0	0	0	0	0	0	0	0	0	403	0	0	0	0	0	0	0	0
ENSMUSG00000050359	0	0	0	0	2	0	0	0	0	0	0	0	0	0	0	0	0	0	0	0	0	0	0	0	0	0	116	0	0	0	0	0	0	0	0	0	0	0	44	0	1629	0	0	0	0	0	0	0	0
ENSMUSG00000027907	183	0	229	0	174	0	192	0	169	0	257	0	207	0	47	0	38	0	221	0	43	0	177	0	252	0	277	0	832	0	918	0	673	0	226	0	833	0	555	0	1140	0	604	0	135	0	395	0	843
ENSMUSG00000041959	60	0	168	0	249	0	55	0	230	0	261	0	86	0	33	0	16	0	189	0	45	0	32	0	490	0	131	0	353	0	449	0	175	0	54	0	252	0	401	0	1583	0	612	0	36	0	621	0	166
ENSMUSG00000028141	25	0	0	0	3	0	1	0	0	0	0	0	0	0	0	0	0	0	9	0	0	0	6	0	0	0	0	0	0	0	0	0	0	0	0	0	0	0	0	0	0	0	0	0	2	0	0	0	0
ENSMUSG00000028140	0	0	0	0	101	0	12	0	0	0	14	0	0	0	0	0	0	0	90	0	0	0	67	0	0	0	0	0	119	0	0	0	0	0	0	0	0	0	33	0	0	0	0	0	38	0	5	0	0
ENSMUSG00000028136	0	0	0	0	0	0	0	0	0	0	0	0	0	0	0	0	0	0	0	0	8	0	0	0	0	0	0	0	0	0	0	0	0	0	0	0	0	0	0	0	0	0	90	0	0	0	52	0	0
ENSMUSG00000005968	0	0	109	0	145	0	5	0	0	0	48	0	154	0	0	0	0	0	0	0	0	0	0	0	0	0	1	0	77	0	136	0	0	0	26	0	0	0	0	0	0	0	0	0	0	0	0	0	0
ENSMUSG00000068876	95	0	0	0	5	0	0	0	0	0	17	0	17	0	0	0	5	0	0	0	0	0	0	0	1	0	0	0	158	0	0	0	0	0	0	0	0	0	0	0	6	0	2	0	3	0	17	0	0
ENSMUSG00000068874	20	0	0	0	0	0	0	0	0	0	0	0	42	0	0	0	0	0	0	0	0	0	0	0	28	0	82	0	12	0	54	0	317	0	25	0	734	0	0	0	112	0	0	0	60	0	138	0	38
ENSMUSG00000092607	30	0	0	0	0	0	0	0	0	0	0	0	0	0	0	0	0	0	25	0	18	0	23	0	61	0	0	0	85	0	18	0	38	0	0	0	32	0	0	0	0	0	0	0	0	0	0	0	0
ENSMUSG00000053769	0	0	0	0	0	0	0	0	0	0	0	0	0	0	0	0	0	0	0	0	0	0	0	0	0	0	0	0	7	0	0	0	0	0	17	0	0	0	0	0	0	0	0	0	0	0	0	0	81
ENSMUSG00000038712	0	0	0	0	0	0	0	0	117	0	59	0	0	0	0	0	0	0	0	0	0	0	0	0	150	0	0	0	1	0	32	0	77	0	0	0	185	0	0	0	78	0	0	0	0	0	3	0	0
ENSMUSG00000015702	0	0	61	0	0	0	0	0	1	0	7	0	0	0	0	0	0	0	0	0	0	0	0	0	1	0	0	0	0	0	0	0	1	0	0	0	0	0	0	0	0	0	0	0	0	0	0	0	0
ENSMUSG00000015714	22	0	2	0	19	0	6	0	0	0	21	0	0	0	0	0	0	0	0	0	0	0	35	0	0	0	0	0	0	0	0	0	0	0	46	0	0	0	56	0	0	0	0	0	22	0	0	0	0
ENSMUSG00000015697	0	0	93	0	0	0	0	0	0	0	0	0	0	0	0	0	0	0	0	0	0	0	0	0	0	0	0	0	0	0	0	0	0	0	0	0	0	0	0	0	0	0	0	0	0	0	0	0	0
ENSMUSG00000015522	0	0	0	0	0	0	0	0	0	0	0	0	0	0	0	0	0	0	0	0	0	0	0	0	0	0	10	0	0	0	34	0	0	0	0	0	59	0	0	0	0	0	0	0	0	0	18	0	0
ENSMUSG00000028108	0	0	0	0	11	0	0	0	0	0	0	0	0	0	0	0	0	0	0	0	0	0	0	0	0	0	0	0	24	0	124	0	48	0	0	0	0	0	54	0	0	0	0	0	0	0	842	0	229
ENSMUSG00000028107	8	0	0	0	9	0	0	0	0	0	0	0	0	0	0	0	0	0	0	0	0	0	20	0	0	0	33	0	0	0	0	0	0	0	30	0	0	0	35	0	0	0	0	0	0	0	0	0	0
ENSMUSG00000015748	0	0	0	0	0	0	0	0	0	0	0	0	16	0	0	0	0	0	0	0	0	0	0	0	0	0	0	0	0	0	0	0	0	0	0	0	22	0	0	0	0	0	0	0	0	0	0	0	0
ENSMUSG00000074398	0	0	0	0	0	0	0	0	0	0	9	0	4	0	4	0	0	0	0	0	6	0	0	0	0	0	4	0	10	0	0	0	12	0	0	0	9	0	16	0	10	0	0	0	0	0	4	0	0
ENSMUSG00000038393	4	0	0	0	0	0	0	0	0	0	20	0	15	0	17	0	0	0	0	0	9	0	0	0	0	0	8	0	108	0	9	0	51	0	0	0	33	0	48	0	75	0	0	0	0	0	63	0	0
ENSMUSG00000038374	0	0	0	0	0	0	0	0	0	0	0	0	0	0	0	0	0	0	0	0	24	0	0	0	0	0	0	0	0	0	17	0	0	0	0	0	0	0	0	0	0	0	0	0	0	0	0	0	0
ENSMUSG00000028102	0	0	0	0	0	0	3	0	0	0	0	0	14	0	42	0	0	0	0	0	26	0	0	0	0	0	0	0	0	0	0	0	0	0	0	0	0	0	0	0	0	0	83	0	0	0	0	0	0
ENSMUSG00000106447	0	0	0	0	0	0	0	0	0	0	0	0	0	0	3	0	0	0	0	0	0	0	0	0	0	0	0	0	0	0	0	0	0	0	0	0	0	0	0	0	0	0	3	0	0	0	0	0	0
ENSMUSG00000028096	0	0	0	0	0	0	0	0	9	0	0	0	19	0	0	0	0	0	0	0	0	0	8	0	0	0	0	0	0	0	0	0	0	0	0	0	0	0	0	0	0	0	0	0	0	0	0	0	0
ENSMUSG00000028093	10	0	0	0	0	0	2	0	0	0	0	0	0	0	0	0	0	0	0	0	0	0	25	0	0	0	20	0	0	0	0	0	0	0	0	0	0	0	0	0	0	0	0	0	9	0	0	0	0
ENSMUSG00000027879	85	0	0	0	112	0	56	0	0	0	188	0	64	0	150	0	12	0	2	0	34	0	142	0	84	0	75	0	320	0	0	0	8	0	86	0	0	0	42	0	0	0	250	0	0	0	0	0	0
ENSMUSG00000027878	0	0	0	0	0	0	0	0	0	0	0	0	0	0	0	0	0	0	0	0	0	0	0	0	163	0	0	0	0	0	0	0	0	0	0	0	121	0	1	0	396	0	0	0	0	0	0	0	4
ENSMUSG00000027875	0	0	0	0	0	0	0	0	0	0	0	0	148	0	0	0	0	0	0	0	0	0	0	0	0	0	0	0	0	0	0	0	0	0	0	0	0	0	0	0	0	0	0	0	0	0	0	0	0
ENSMUSG00000053398	0	0	96	0	29	0	5	0	0	0	13	0	41	0	0	0	33	0	4	0	0	0	155	0	0	0	0	0	0	0	148	0	0	0	63	0	37	0	0	0	90	0	54	0	0	0	0	0	0
ENSMUSG00000027865	16	0	0	0	0	0	13	0	0	0	57	0	0	0	0	0	0	0	0	0	0	0	0	0	0	0	0	0	0	0	3	0	0	0	0	0	0	0	0	0	0	0	0	0	0	0	0	0	0
ENSMUSG00000027860	0	0	0	0	0	0	2	0	0	0	0	0	0	0	0	0	0	0	20	0	0	0	31	0	0	0	0	0	0	0	9	0	0	0	0	0	30	0	0	0	0	0	0	0	0	0	0	0	0
ENSMUSG00000068823	5	0	22	0	19	0	7	0	0	0	54	0	75	0	75	0	0	0	130	0	33	0	51	0	0	0	89	0	151	0	168	0	0	0	87	0	106	0	40	0	358	0	35	0	43	0	10	0	0
ENSMUSG00000005687	8	0	10	0	63	0	19	0	9	0	38	0	56	0	12	0	9	0	4	0	32	0	51	0	0	0	55	0	33	0	80	0	37	0	28	0	73	0	23	0	54	0	48	0	28	0	45	0	0
ENSMUSG00000033014	0	0	0	0	4	0	0	0	0	0	0	0	27	0	0	0	0	0	0	0	0	0	0	0	0	0	0	0	0	0	0	0	0	0	0	0	12	0	0	0	0	0	0	0	0	0	0	0	0
ENSMUSG00000027848	0	0	0	0	0	0	0	0	0	0	0	0	0	0	0	0	0	0	0	0	0	0	0	0	0	0	0	0	0	0	16	0	0	0	48	0	0	0	0	0	0	0	0	0	0	0	0	0	0
ENSMUSG00000032952	0	0	0	0	36	0	15	0	0	0	54	0	70	0	0	0	0	0	0	0	0	0	0	0	0	0	0	0	0	0	6	0	0	0	0	0	0	0	0	0	0	0	0	0	0	0	61	0	0
ENSMUSG00000105053	0	0	0	0	30	0	12	0	0	0	45	0	64	0	0	0	0	0	0	0	0	0	0	0	0	0	0	0	0	0	0	0	0	0	0	0	0	0	0	0	0	0	0	0	0	0	39	0	0
ENSMUSG00000062127	0	0	20	0	36	0	0	0	0	0	0	0	0	0	0	0	0	0	0	0	14	0	0	0	0	0	0	0	1	0	0	0	0	0	0	0	0	0	0	0	0	0	0	0	1	0	0	0	0
ENSMUSG00000048458	20	0	0	0	0	0	0	0	0	0	0	0	0	0	0	0	0	0	0	0	0	0	0	0	0	0	0	0	0	0	8	0	0	0	0	0	0	0	0	0	0	0	0	0	55	0	0	0	0
ENSMUSG00000068798	0	0	0	0	0	0	0	0	0	0	0	0	5	0	0	0	0	0	0	0	0	0	0	0	0	0	0	0	0	0	0	0	0	0	0	0	0	0	0	0	0	0	0	0	0	0	0	0	0
ENSMUSG00000000563	1	0	0	0	52	0	64	0	61	0	133	0	271	0	0	0	38	0	1	0	73	0	118	0	234	0	185	0	399	0	304	0	0	0	143	0	310	0	205	0	591	0	220	0	6	0	0	0	0
ENSMUSG00000000561	27	0	0	0	0	0	19	0	0	0	0	0	47	0	0	0	0	0	0	0	0	0	31	0	0	0	0	0	0	0	45	0	48	0	0	0	119	0	0	0	0	0	0	0	15	0	0	0	0
ENSMUSG00000105852	13	0	0	0	0	0	10	0	0	0	0	0	18	0	0	0	0	0	0	0	0	0	13	0	0	0	0	0	0	0	17	0	0	0	0	0	38	0	0	0	0	0	0	0	0	0	0	0	0
ENSMUSG00000040774	0	0	0	0	11	0	0	0	0	0	0	0	0	0	0	0	0	0	0	0	21	0	0	0	0	0	35	0	0	0	53	0	0	0	0	0	46	0	27	0	56	0	0	0	0	0	3	0	0
ENSMUSG00000027900	0	0	0	0	0	0	0	0	10	0	2	0	0	0	0	0	0	0	0	0	0	0	0	0	0	0	6	0	0	0	1	0	0	0	0	0	0	0	8	0	0	0	0	0	0	0	0	0	0
ENSMUSG00000087260	0	0	41	0	17	0	35	0	0	0	13	0	49	0	0	0	0	0	259	0	82	0	148	0	0	0	71	0	85	0	126	0	0	0	41	0	73	0	42	0	0	0	304	0	93	0	14	0	0
ENSMUSG00000004032	0	0	0	0	0	0	0	0	0	0	37	0	0	0	25	0	0	0	0	0	0	0	0	0	0	0	48	0	73	0	31	0	55	0	0	0	0	0	0	0	0	0	0	0	12	0	0	0	0
ENSMUSG00000040562	0	0	0	0	0	0	19	0	37	0	17	0	0	0	37	0	0	0	0	0	0	0	22	0	0	0	0	0	91	0	0	0	40	0	17	0	196	0	0	0	13	0	1	0	0	0	0	0	0
ENSMUSG00000058135	0	0	49	0	5	0	19	0	0	0	0	0	0	0	0	0	0	0	0	0	3	0	0	0	36	0	0	0	26	0	0	0	32	0	0	0	148	0	0	0	0	0	39	0	18	0	0	0	0
ENSMUSG00000000001	28	0	0	0	67	0	0	0	0	0	11	0	3	0	0	0	27	0	2	0	0	0	39	0	0	0	0	0	0	0	1	0	8	0	2	0	0	0	1	0	55	0	17	0	0	0	0	0	0
ENSMUSG00000068744	0	0	0	0	15	0	15	0	0	0	18	0	0	0	0	0	0	0	0	0	0	0	0	0	0	0	0	0	0	0	0	0	0	0	30	0	0	0	0	0	0	0	0	0	0	0	0	0	0
ENSMUSG00000068739	0	0	0	0	8	0	0	0	12	0	0	0	0	0	4	0	0	0	19	0	0	0	18	0	0	0	23	0	1	0	16	0	0	0	0	0	11	0	0	0	0	0	41	0	0	0	0	0	0
ENSMUSG00000048100	0	0	79	0	0	0	13	0	0	0	0	0	0	0	0	0	0	0	134	0	22	0	11	0	0	0	0	0	79	0	27	0	0	0	0	0	81	0	43	0	0	0	0	0	0	0	0	0	0
ENSMUSG00000027884	4	0	0	0	39	0	0	0	27	0	0	0	33	0	0	0	0	0	73	0	0	0	33	0	0	0	0	0	90	0	23	0	0	0	0	0	31	0	41	0	129	0	0	0	0	0	0	0	0
ENSMUSG00000027883	0	0	91	0	5	0	7	0	9	0	0	0	13	0	0	0	0	0	14	0	0	0	0	0	0	0	0	0	10	0	18	0	0	0	0	0	3	0	4	0	28	0	0	0	0	0	0	0	0
ENSMUSG00000040339	0	0	0	0	1	0	0	0	0	0	0	0	0	0	0	0	0	0	0	0	0	0	76	0	0	0	0	0	0	0	85	0	0	0	0	0	0	0	0	0	2	0	0	0	0	0	0	0	0
ENSMUSG00000040322	40	0	0	0	87	0	2	0	0	0	0	0	0	0	0	0	13	0	107	0	26	0	130	0	0	0	0	0	0	0	0	0	0	0	0	0	2	0	0	0	8	0	0	0	20	0	0	0	0
ENSMUSG00000027981	0	0	22	0	0	0	27	0	0	0	1	0	0	0	61	0	0	0	0	0	0	0	0	0	0	0	0	0	0	0	55	0	0	0	0	0	6	0	43	0	0	0	0	0	0	0	0	0	0
ENSMUSG00000033554	0	0	0	0	4	0	17	0	0	0	0	0	0	0	0	0	0	0	0	0	27	0	0	0	0	0	35	0	0	0	0	0	20	0	0	0	6	0	0	0	99	0	0	0	16	0	0	0	0
ENSMUSG00000054414	0	0	0	0	5	0	32	0	0	0	2	0	0	0	0	0	0	0	0	0	0	0	0	0	0	0	0	0	34	0	0	0	0	0	0	0	0	0	73	0	0	0	0	0	0	0	164	0	0
ENSMUSG00000027963	0	0	0	0	0	0	0	0	0	0	0	0	0	0	0	0	0	0	74	0	0	0	95	0	0	0	0	0	0	0	57	0	0	0	0	0	0	0	0	0	0	0	0	0	42	0	0	0	0
ENSMUSG00000097737	0	0	0	0	0	0	0	0	0	0	0	0	3	0	0	0	0	0	0	0	24	0	99	0	0	0	0	0	64	0	27	0	0	0	0	0	0	0	0	0	0	0	104	0	0	0	0	0	0
ENSMUSG00000089911	0	0	62	0	50	0	34	0	0	0	0	0	0	0	0	0	0	0	0	0	39	0	0	0	0	0	0	0	0	0	46	0	0	0	0	0	37	0	0	0	0	0	0	0	0	0	0	0	0
ENSMUSG00000105339	0	0	4	0	11	0	6	0	0	0	0	0	0	0	0	0	0	0	0	0	6	0	0	0	0	0	0	0	0	0	5	0	0	0	0	0	14	0	0	0	0	0	0	0	0	0	0	0	0
ENSMUSG00000105103	0	0	5	0	4	0	2	0	0	0	0	0	0	0	0	0	0	0	0	0	4	0	0	0	0	0	0	0	0	0	7	0	0	0	0	0	0	0	0	0	0	0	0	0	0	0	0	0	0
ENSMUSG00000033386	0	0	0	0	0	0	10	0	0	0	0	0	0	0	0	0	0	0	0	0	15	0	1	0	0	0	0	0	0	0	1	0	78	0	0	0	0	0	0	0	0	0	0	0	1	0	9	0	0
ENSMUSG00000033377	0	0	0	0	0	0	0	0	0	0	0	0	0	0	0	0	0	0	0	0	0	0	0	0	0	0	0	0	0	0	73	0	0	0	0	0	0	0	0	0	0	0	58	0	0	0	0	0	0
ENSMUSG00000028007	0	0	0	0	116	0	0	0	0	0	0	0	0	0	0	0	0	0	0	0	23	0	0	0	0	0	40	0	4	0	0	0	0	0	0	0	0	0	0	0	0	0	0	0	0	0	0	0	0
ENSMUSG00000028134	0	0	0	0	20	0	0	0	0	0	0	0	0	0	10	0	0	0	0	0	0	0	50	0	0	0	0	0	0	0	0	0	0	0	0	0	0	0	73	0	0	0	0	0	0	0	0	0	0
ENSMUSG00000039887	0	0	0	0	1	0	35	0	0	0	18	0	0	0	0	0	0	0	0	0	0	0	0	0	6	0	0	0	0	0	21	0	0	0	52	0	211	0	0	0	0	0	94	0	0	0	75	0	0
ENSMUSG00000105813	2	0	68	0	33	0	10	0	20	0	15	0	24	0	0	0	8	0	24	0	3	0	9	0	0	0	13	0	27	0	33	0	0	0	10	0	8	0	12	0	59	0	34	0	0	0	0	0	0
ENSMUSG00000053931	129	0	521	0	307	0	110	0	271	0	267	0	201	0	0	0	89	0	635	0	120	0	162	0	0	0	168	0	247	0	519	0	93	0	173	0	110	0	131	0	487	0	394	0	0	0	59	0	0
ENSMUSG00000039865	0	0	0	0	0	0	0	0	0	0	0	0	0	0	0	0	0	0	0	0	0	0	0	0	0	0	0	0	0	0	0	0	0	0	0	0	22	0	0	0	199	0	0	0	45	0	0	0	0
ENSMUSG00000028128	198	0	139	0	316	0	104	0	1401	0	1189	0	318	0	42	0	62	0	117	0	145	0	320	0	0	0	163	0	1098	0	4666	0	679	0	0	0	407	0	1478	0	452	0	1786	0	63	0	372	0	935
ENSMUSG00000028127	25	0	0	0	0	0	0	0	0	0	0	0	0	0	0	0	0	0	6	0	72	0	0	0	0	0	0	0	0	0	0	0	109	0	0	0	250	0	0	0	0	0	124	0	0	0	0	0	0
ENSMUSG00000028124	8	0	0	0	5	0	0	0	0	0	7	0	0	0	0	0	0	0	74	0	0	0	31	0	0	0	0	0	13	0	1	0	0	0	0	0	27	0	0	0	5	0	2	0	0	0	0	0	0
ENSMUSG00000039756	0	0	0	0	26	0	2	0	3	0	10	0	54	0	0	0	15	0	0	0	16	0	78	0	0	0	0	0	0	0	44	0	1	0	0	0	0	0	15	0	0	0	0	0	0	0	0	0	0
ENSMUSG00000054091	30	0	26	0	43	0	2	0	0	0	16	0	22	0	7	0	0	0	20	0	38	0	58	0	243	0	146	0	188	0	115	0	148	0	35	0	397	0	211	0	553	0	0	0	48	0	407	0	156
ENSMUSG00000039701	0	0	0	0	0	0	0	0	0	0	31	0	0	0	0	0	0	0	0	0	0	0	0	0	0	0	45	0	1	0	0	0	0	0	0	0	0	0	78	0	0	0	0	0	0	0	0	0	0
ENSMUSG00000028114	0	0	0	0	0	0	0	0	0	0	0	0	0	0	13	0	0	0	0	0	0	0	0	0	0	0	0	0	0	0	0	0	0	0	0	0	0	0	28	0	0	0	0	0	0	0	0	0	0
ENSMUSG00000104960	0	0	0	0	11	0	0	0	0	0	8	0	56	0	12	0	0	0	0	0	0	0	0	0	0	0	11	0	14	0	8	0	0	0	0	0	0	0	0	0	0	0	0	0	0	0	0	0	0
ENSMUSG00000032826	0	0	0	0	0	0	0	0	0	0	0	0	0	0	0	0	69	0	0	0	0	0	0	0	0	0	0	0	0	0	0	0	0	0	1	0	0	0	0	0	0	0	0	0	0	0	138	0	0
ENSMUSG00000027968	6	0	0	0	0	0	5	0	0	0	1	0	0	0	7	0	0	0	0	0	0	0	72	0	10	0	1	0	0	0	36	0	0	0	33	0	32	0	0	0	128	0	0	0	0	0	0	0	0
ENSMUSG00000050549	6	0	0	0	0	0	0	0	0	0	0	0	56	0	0	0	38	0	0	0	11	0	43	0	106	0	0	0	71	0	0	0	0	0	0	0	2	0	0	0	135	0	1	0	31	0	0	0	5
ENSMUSG00000001052	77	0	0	0	4	0	0	0	52	0	0	0	0	0	46	0	0	0	0	0	0	0	0	0	1	0	0	0	0	0	0	0	0	0	0	0	0	0	0	0	0	0	0	0	0	0	0	0	0
ENSMUSG00000041084	99	0	55	0	113	0	14	0	294	0	67	0	79	0	0	0	68	0	332	0	98	0	21	0	0	0	24	0	69	0	139	0	246	0	165	0	105	0	0	0	138	0	105	0	24	0	119	0	0
ENSMUSG00000062006	10	0	31	0	24	0	11	0	23	0	26	0	23	0	24	0	29	0	63	0	13	0	63	0	59	0	58	0	79	0	103	0	36	0	93	0	92	0	27	0	116	0	126	0	9	0	54	0	47
ENSMUSG00000028032	25	0	0	0	0	0	1	0	25	0	25	0	52	0	0	0	75	0	0	0	27	0	0	0	0	0	0	0	0	0	1	0	29	0	73	0	81	0	0	0	144	0	105	0	0	0	35	0	0
ENSMUSG00000028031	0	0	0	0	0	0	0	0	0	0	0	0	0	0	0	0	0	0	0	0	0	0	0	0	0	0	0	0	0	0	81	0	0	0	1	0	0	0	0	0	0	0	0	0	0	0	0	0	0
ENSMUSG00000028029	4	0	0	0	13	0	0	0	0	0	16	0	29	0	0	0	2	0	0	0	0	0	0	0	0	0	13	0	34	0	11	0	10	0	8	0	0	0	0	0	0	0	35	0	0	0	30	0	1
ENSMUSG00000040998	0	0	0	0	0	0	11	0	4	0	0	0	0	0	0	0	0	0	0	0	0	0	0	0	0	0	0	0	0	0	56	0	12	0	0	0	0	0	34	0	0	0	0	0	73	0	0	0	0
ENSMUSG00000040943	10	0	0	0	0	0	0	0	0	0	0	0	0	0	1	0	0	0	17	0	0	0	0	0	0	0	0	0	93	0	0	0	0	0	8	0	0	0	0	0	0	0	0	0	0	0	0	0	0
ENSMUSG00000028165	0	0	0	0	0	0	3	0	0	0	0	0	38	0	0	0	3	0	0	0	0	0	0	0	0	0	0	0	0	0	0	0	0	0	94	0	1	0	0	0	0	0	0	0	0	0	0	0	0
ENSMUSG00000028163	2	0	0	0	4	0	0	0	0	0	38	0	0	0	0	0	0	0	0	0	4	0	0	0	0	0	0	0	0	0	0	0	0	0	20	0	0	0	0	0	0	0	0	0	0	0	15	0	0
ENSMUSG00000053897	24	0	0	0	37	0	6	0	138	0	23	0	63	0	0	0	0	0	0	0	17	0	0	0	0	0	0	0	41	0	0	0	0	0	0	0	0	0	38	0	0	0	0	0	0	0	0	0	0
ENSMUSG00000028161	0	0	0	0	1	0	6	0	0	0	26	0	0	0	6	0	0	0	41	0	0	0	17	0	0	0	0	0	1	0	109	0	0	0	37	0	0	0	76	0	13	0	0	0	0	0	13	0	0
ENSMUSG00000046818	0	0	0	0	2	0	0	0	0	0	4	0	0	0	0	0	0	0	0	0	0	0	0	0	0	0	0	0	0	0	0	0	0	0	0	0	0	0	138	0	0	0	0	0	0	0	0	0	0
ENSMUSG00000074212	0	0	0	0	0	0	10	0	0	0	0	0	38	0	0	0	45	0	0	0	4	0	38	0	0	0	0	0	0	0	0	0	0	0	0	0	29	0	0	0	95	0	0	0	0	0	0	0	0
ENSMUSG00000091512	0	0	0	0	27	0	0	0	0	0	0	0	54	0	0	0	0	0	48	0	0	0	44	0	0	0	0	0	0	0	124	0	59	0	0	0	96	0	117	0	0	0	87	0	0	0	1	0	0
ENSMUSG00000099146	0	0	0	0	0	0	0	0	0	0	0	0	0	0	0	0	0	0	0	0	0	0	0	0	0	0	0	0	0	0	0	0	0	0	0	0	16	0	0	0	0	0	0	0	6	0	0	0	0
ENSMUSG00000055301	0	0	0	0	0	0	0	0	0	0	0	0	0	0	0	0	0	0	0	0	0	0	0	0	0	0	0	0	0	0	0	0	0	0	0	0	727	0	0	0	0	0	0	0	291	0	0	0	0
ENSMUSG00000074207	0	0	0	0	0	0	0	0	0	0	0	0	0	0	0	0	0	0	0	0	0	0	0	0	0	0	31	0	0	0	0	0	0	0	0	0	232	0	0	0	20	0	0	0	21	0	0	0	0
ENSMUSG00000005813	23	0	0	0	19	0	0	0	1	0	0	0	0	0	18	0	0	0	245	0	84	0	0	0	0	0	0	0	167	0	5	0	0	0	0	0	0	0	46	0	0	0	0	0	0	0	1	0	0
ENSMUSG00000028273	0	0	12	0	301	0	0	0	0	0	21	0	0	0	0	0	0	0	42	0	53	0	0	0	0	0	14	0	1	0	16	0	0	0	0	0	0	0	4	0	259	0	93	0	82	0	137	0	0
ENSMUSG00000028271	0	0	0	0	13	0	32	0	0	0	13	0	0	0	0	0	0	0	65	0	20	0	0	0	0	0	0	0	17	0	0	0	0	0	0	0	0	0	0	0	195	0	75	0	21	0	0	0	0
ENSMUSG00000004591	1	0	0	0	2	0	0	0	0	0	0	0	0	0	0	0	0	0	0	0	0	0	0	0	2	0	107	0	0	0	10	0	0	0	48	0	93	0	0	0	0	0	0	0	0	0	0	0	0
ENSMUSG00000028266	0	0	0	0	0	0	0	0	12	0	6	0	25	0	19	0	9	0	0	0	0	0	1	0	4	0	0	0	0	0	0	0	1	0	0	0	37	0	0	0	0	0	62	0	0	0	0	0	14
ENSMUSG00000040151	37	0	0	0	43	0	0	0	0	0	0	0	0	0	0	0	0	0	0	0	0	0	0	0	0	0	0	0	0	0	0	0	103	0	0	0	0	0	0	0	0	0	0	0	0	0	0	0	0
ENSMUSG00000037062	19	0	40	0	23	0	15	0	20	0	82	0	85	0	8	0	26	0	3	0	0	0	132	0	0	0	5	0	0	0	15	0	9	0	9	0	0	0	5	0	43	0	30	0	12	0	55	0	0
ENSMUSG00000028256	0	0	0	0	0	0	0	0	0	0	0	0	90	0	0	0	5	0	32	0	0	0	15	0	0	0	0	0	0	0	0	0	0	0	0	0	1	0	0	0	0	0	0	0	0	0	0	0	0
ENSMUSG00000074182	21	0	0	0	1	0	0	0	0	0	0	0	0	0	0	0	0	0	0	0	0	0	55	0	0	0	0	0	48	0	71	0	55	0	87	0	0	0	0	0	0	0	0	0	0	0	0	0	0
ENSMUSG00000028195	57	0	0	0	189	0	42	0	34	0	0	0	57	0	0	0	50	0	0	0	129	0	0	0	0	0	73	0	1	0	146	0	1	0	143	0	1	0	84	0	338	0	0	0	104	0	0	0	14
ENSMUSG00000036873	0	0	0	0	0	0	1	0	0	0	0	0	6	0	0	0	0	0	0	0	0	0	68	0	0	0	0	0	0	0	8	0	0	0	0	0	0	0	0	0	0	0	0	0	0	0	0	0	0
ENSMUSG00000036863	0	0	0	0	19	0	0	0	0	0	0	0	0	0	0	0	0	0	0	0	42	0	0	0	0	0	82	0	0	0	0	0	0	0	0	0	0	0	0	0	0	0	0	0	0	0	0	0	0
ENSMUSG00000068523	24	0	18	0	83	0	24	0	37	0	19	0	53	0	24	0	17	0	51	0	31	0	114	0	64	0	102	0	186	0	107	0	77	0	18	0	167	0	22	0	172	0	26	0	29	0	42	0	47
ENSMUSG00000028187	0	0	0	0	42	0	0	0	0	0	17	0	53	0	0	0	0	0	0	0	23	0	29	0	0	0	0	0	0	0	13	0	0	0	0	0	53	0	0	0	0	0	90	0	0	0	0	0	0
ENSMUSG00000028037	0	0	0	0	0	0	0	0	0	0	0	0	0	0	0	0	0	0	0	0	0	0	0	0	0	0	0	0	0	0	0	0	1	0	0	0	0	0	734	0	0	0	0	0	0	0	94	0	948
ENSMUSG00000097293	0	0	0	0	5	0	0	0	0	0	3	0	0	0	0	0	0	0	0	0	2	0	0	0	0	0	0	0	0	0	17	0	0	0	0	0	0	0	4	0	0	0	0	0	0	0	0	0	0
ENSMUSG00000025437	22	0	0	0	26	0	0	0	0	0	56	0	0	0	47	0	0	0	0	0	19	0	0	0	0	0	0	0	0	0	15	0	0	0	0	0	0	0	0	0	26	0	0	0	0	0	0	0	262
ENSMUSG00000104822	1	0	0	0	0	0	0	0	0	0	1	0	0	0	3	0	0	0	0	0	62	0	0	0	0	0	0	0	0	0	0	0	0	0	0	0	0	0	0	0	0	0	0	0	0	0	0	0	17
ENSMUSG00000104548	23	0	0	0	4	0	0	0	0	0	16	0	0	0	44	0	0	0	0	0	0	0	0	0	0	0	0	0	0	0	20	0	0	0	0	0	0	0	0	0	55	0	0	0	0	0	0	0	195
ENSMUSG00000039068	0	0	67	0	0	0	0	0	0	0	0	0	0	0	0	0	0	0	0	0	21	0	0	0	0	0	5	0	4	0	5	0	0	0	82	0	112	0	0	0	0	0	0	0	39	0	161	0	0
ENSMUSG00000039047	36	0	0	0	0	0	2	0	76	0	0	0	0	0	0	0	14	0	0	0	0	0	0	0	0	0	0	0	0	0	0	0	13	0	42	0	135	0	0	0	99	0	0	0	0	0	0	0	0
ENSMUSG00000038975	16	0	75	0	0	0	7	0	0	0	0	0	0	0	0	0	24	0	0	0	59	0	40	0	15	0	0	0	0	0	0	0	0	0	0	0	110	0	27	0	71	0	0	0	56	0	24	0	0
ENSMUSG00000062908	0	0	10	0	0	0	12	0	0	0	0	0	58	0	2	0	29	0	0	0	17	0	0	0	0	0	1	0	107	0	182	0	0	0	50	0	0	0	63	0	165	0	0	0	0	0	0	0	0
ENSMUSG00000028180	0	0	0	0	18	0	0	0	69	0	31	0	0	0	0	0	9	0	91	0	0	0	0	0	0	0	0	0	0	0	0	0	0	0	0	0	0	0	0	0	0	0	0	0	6	0	0	0	326
ENSMUSG00000039988	0	0	0	0	0	0	8	0	0	0	0	0	16	0	0	0	0	0	0	0	0	0	0	0	0	0	0	0	0	0	0	0	0	0	0	0	72	0	0	0	0	0	0	0	0	0	0	0	0
ENSMUSG00000055436	23	0	3	0	54	0	16	0	24	0	36	0	90	0	25	0	10	0	145	0	75	0	79	0	0	0	54	0	10	0	72	0	0	0	30	0	59	0	4	0	30	0	68	0	35	0	1	0	0
ENSMUSG00000105201	0	0	0	0	0	0	1	0	0	0	0	0	0	0	0	0	0	0	0	0	0	0	0	0	0	0	0	0	0	0	0	0	0	0	0	0	0	0	3	0	0	0	0	0	0	0	7	0	0
ENSMUSG00000063052	0	0	0	0	8	0	0	0	0	0	0	0	0	0	0	0	23	0	97	0	0	0	0	0	0	0	0	0	0	0	0	0	0	0	0	0	131	0	0	0	34	0	0	0	1	0	0	0	0
ENSMUSG00000028173	16	0	6	0	1	0	2	0	22	0	37	0	4	0	6	0	0	0	0	0	0	0	38	0	0	0	3	0	10	0	224	0	45	0	10	0	0	0	15	0	1	0	225	0	63	0	55	0	474
ENSMUSG00000059482	0	0	0	0	0	0	0	0	1	0	0	0	0	0	0	0	0	0	0	0	0	0	137	0	0	0	140	0	0	0	0	0	0	0	0	0	180	0	83	0	6	0	0	0	67	0	0	0	0
ENSMUSG00000049969	1	0	0	0	30	0	3	0	0	0	84	0	0	0	0	0	0	0	110	0	0	0	81	0	0	0	0	0	79	0	0	0	0	0	0	0	127	0	0	0	83	0	0	0	30	0	0	0	0
ENSMUSG00000043252	0	0	0	0	34	0	1	0	0	0	7	0	0	0	0	0	0	0	0	0	0	0	0	0	0	0	0	0	0	0	32	0	0	0	61	0	0	0	0	0	29	0	182	0	0	0	78	0	88
ENSMUSG00000028223	0	0	0	0	33	0	26	0	0	0	32	0	0	0	0	0	0	0	0	0	0	0	71	0	0	0	75	0	223	0	0	0	0	0	55	0	0	0	27	0	214	0	305	0	47	0	0	0	0
ENSMUSG00000041135	0	0	0	0	0	0	0	0	0	0	56	0	0	0	0	0	0	0	0	0	49	0	0	0	0	0	0	0	0	0	2	0	0	0	0	0	0	0	0	0	14	0	0	0	0	0	0	0	0
ENSMUSG00000028261	0	0	0	0	0	0	0	0	0	0	0	0	0	0	0	0	0	0	7	0	15	0	0	0	0	0	39	0	0	0	32	0	0	0	2	0	0	0	20	0	0	0	0	0	9	0	0	0	0
ENSMUSG00000040359	1	0	0	0	11	0	0	0	0	0	28	0	0	0	0	0	0	0	0	0	56	0	36	0	0	0	0	0	90	0	0	0	0	0	0	0	51	0	0	0	0	0	0	0	0	0	0	0	0
ENSMUSG00000028282	21	0	0	0	16	0	10	0	0	0	13	0	0	0	0	0	0	0	0	0	32	0	0	0	0	0	0	0	0	0	0	0	0	0	0	0	63	0	51	0	0	0	0	0	0	0	0	0	0
ENSMUSG00000045854	40	0	8	0	0	0	20	0	0	0	0	0	0	0	53	0	11	0	0	0	17	0	31	0	39	0	48	0	0	0	14	0	86	0	0	0	0	0	17	0	81	0	0	0	0	0	0	0	185
ENSMUSG00000040128	19	0	18	0	6	0	1	0	24	0	18	0	33	0	0	0	0	0	71	0	33	0	0	0	0	0	18	0	43	0	19	0	0	0	5	0	10	0	9	0	3	0	37	0	6	0	24	0	85
ENSMUSG00000040044	25	0	0	0	13	0	0	0	0	0	0	0	33	0	0	0	0	0	46	0	21	0	5	0	0	0	0	0	0	0	17	0	0	0	0	0	68	0	0	0	0	0	0	0	22	0	0	0	0
ENSMUSG00000039967	0	0	0	0	0	0	0	0	0	0	0	0	0	0	35	0	0	0	51	0	16	0	0	0	0	0	19	0	0	0	0	0	0	0	1	0	0	0	7	0	0	0	0	0	0	0	7	0	0
ENSMUSG00000036822	0	0	0	0	0	0	3	0	0	0	5	0	0	0	0	0	0	0	0	0	15	0	0	0	1	0	0	0	12	0	13	0	0	0	0	0	0	0	0	0	0	0	0	0	1	0	0	0	0
ENSMUSG00000028407	5	0	3	0	4	0	8	0	0	0	17	0	6	0	5	0	0	0	1	0	2	0	12	0	32	0	7	0	23	0	21	0	0	0	6	0	13	0	3	0	22	0	12	0	25	0	6	0	0
ENSMUSG00000071014	33	0	21	0	23	0	29	0	0	0	113	0	61	0	28	0	7	0	13	0	17	0	86	0	160	0	79	0	166	0	148	0	0	0	21	0	62	0	17	0	260	0	120	0	58	0	23	0	0
ENSMUSG00000028409	0	0	0	0	160	0	28	0	116	0	70	0	0	0	0	0	33	0	111	0	28	0	152	0	0	0	56	0	301	0	0	0	0	0	78	0	178	0	0	0	393	0	0	0	0	0	225	0	0
ENSMUSG00000073889	0	0	0	0	0	0	2	0	0	0	0	0	0	0	0	0	0	0	6	0	1	0	8	0	0	0	0	0	0	0	0	0	0	0	0	0	0	0	0	0	0	0	0	0	0	0	0	0	0
ENSMUSG00000028447	0	0	0	0	9	0	13	0	0	0	20	0	61	0	15	0	6	0	37	0	9	0	37	0	45	0	28	0	107	0	69	0	41	0	21	0	60	0	16	0	47	0	98	0	0	0	40	0	0
ENSMUSG00000097681	3	0	8	0	0	0	0	0	0	0	0	0	11	0	0	0	1	0	0	0	1	0	5	0	0	0	0	0	5	0	12	0	0	0	0	0	2	0	3	0	0	0	0	0	2	0	1	0	0
ENSMUSG00000028458	0	0	59	0	0	0	0	0	0	0	0	0	72	0	0	0	0	0	0	0	0	0	61	0	5	0	0	0	0	0	0	0	0	0	0	0	0	0	0	0	0	0	0	0	3	0	0	0	0
ENSMUSG00000028459	0	0	69	0	0	0	0	0	0	0	0	0	55	0	0	0	0	0	0	0	0	0	35	0	6	0	0	0	0	0	0	0	0	0	0	0	0	0	0	0	0	0	0	0	10	0	0	0	0
ENSMUSG00000028461	0	0	0	0	0	0	7	0	0	0	12	0	0	0	0	0	0	0	0	0	0	0	0	0	0	0	0	0	25	0	17	0	0	0	17	0	34	0	0	0	0	0	0	0	0	0	0	0	0
ENSMUSG00000028470	0	0	0	0	0	0	1	0	58	0	9	0	31	0	0	0	0	0	27	0	4	0	0	0	0	0	55	0	133	0	99	0	43	0	20	0	0	0	44	0	71	0	97	0	4	0	0	0	0
ENSMUSG00000028480	21	0	0	0	173	0	15	0	0	0	0	0	0	0	0	0	0	0	0	0	0	0	0	0	0	0	0	0	0	0	0	0	0	0	0	0	0	0	0	0	0	0	0	0	0	0	0	0	0
ENSMUSG00000035649	0	0	35	0	0	0	6	0	0	0	0	0	0	0	0	0	0	0	0	0	0	0	7	0	0	0	0	0	1	0	0	0	43	0	0	0	52	0	18	0	195	0	0	0	24	0	6	0	0
ENSMUSG00000035637	21	0	0	0	9	0	0	0	0	0	8	0	22	0	0	0	0	0	0	0	0	0	0	0	87	0	0	0	35	0	0	0	0	0	0	0	0	0	0	0	0	0	0	0	0	0	38	0	10
ENSMUSG00000028318	0	0	1	0	0	0	1	0	0	0	0	0	0	0	0	0	0	0	0	0	0	0	45	0	0	0	0	0	0	0	0	0	0	0	0	0	83	0	0	0	0	0	0	0	0	0	0	0	0
ENSMUSG00000078713	0	0	0	0	0	0	0	0	22	0	9	0	2	0	0	0	4	0	15	0	9	0	17	0	0	0	9	0	0	0	3	0	7	0	0	0	5	0	10	0	5	0	8	0	0	0	0	0	0
ENSMUSG00000035601	23	0	0	0	0	0	11	0	0	0	0	0	0	0	0	0	0	0	0	0	0	0	1	0	0	0	0	0	0	0	7	0	98	0	0	0	58	0	0	0	0	0	0	0	0	0	0	0	0
ENSMUSG00000045973	4	0	0	0	0	0	0	0	0	0	5	0	0	0	0	0	0	0	35	0	0	0	0	0	0	0	0	0	29	0	0	0	0	0	0	0	24	0	2	0	0	0	0	0	0	0	0	0	0
ENSMUSG00000028329	9	0	0	0	0	0	0	0	0	0	0	0	11	0	0	0	0	0	0	0	0	0	0	0	0	0	0	0	16	0	37	0	0	0	37	0	0	0	0	0	1	0	0	0	12	0	0	0	0
ENSMUSG00000087383	0	0	0	0	0	0	0	0	0	0	8	0	0	0	0	0	0	0	0	0	0	0	0	0	0	0	0	0	0	0	38	0	0	0	25	0	28	0	0	0	0	0	0	0	5	0	0	0	0
ENSMUSG00000028331	0	0	0	0	0	0	0	0	0	0	0	0	0	0	0	0	0	0	0	0	0	0	0	0	0	0	0	0	0	0	0	0	119	0	0	0	0	0	0	0	0	0	0	0	0	0	0	0	0
ENSMUSG00000028333	0	0	0	0	0	0	2	0	0	0	0	0	0	0	0	0	0	0	0	0	3	0	4	0	0	0	0	0	0	0	0	0	0	0	0	0	0	0	0	0	0	0	0	0	0	0	0	0	0
ENSMUSG00000028334	0	0	20	0	11	0	0	0	0	0	0	0	16	0	0	0	0	0	17	0	0	0	28	0	171	0	0	0	0	0	0	0	1	0	20	0	0	0	50	0	2	0	64	0	0	0	0	0	0
ENSMUSG00000085990	0	0	5	0	0	0	0	0	0	0	0	0	0	0	0	0	0	0	0	0	0	0	0	0	0	0	0	0	0	0	1	0	2	0	0	0	18	0	13	0	0	0	0	0	0	0	0	0	0
ENSMUSG00000039813	0	0	0	0	0	0	3	0	45	0	0	0	0	0	0	0	0	0	2	0	0	0	0	0	0	0	0	0	0	0	16	0	0	0	0	0	0	0	0	0	0	0	0	0	0	0	74	0	0
ENSMUSG00000039774	0	0	0	0	0	0	0	0	0	0	50	0	0	0	0	0	0	0	0	0	0	0	0	0	0	0	0	0	184	0	0	0	0	0	0	0	0	0	0	0	113	0	0	0	0	0	0	0	0
ENSMUSG00000039740	0	0	0	0	0	0	0	0	13	0	0	0	0	0	0	0	0	0	90	0	0	0	0	0	0	0	0	0	0	0	0	0	43	0	0	0	0	0	0	0	0	0	0	0	0	0	0	0	0
ENSMUSG00000053317	0	0	0	0	4	0	3	0	0	0	3	0	3	0	4	0	1	0	8	0	1	0	4	0	0	0	7	0	12	0	5	0	0	0	9	0	6	0	7	0	0	0	54	0	2	0	0	0	0
ENSMUSG00000061455	13	0	34	0	0	0	0	0	0	0	0	0	0	0	0	0	0	0	0	0	0	0	0	0	55	0	4	0	0	0	0	0	81	0	0	0	33	0	0	0	0	0	0	0	30	0	0	0	0
ENSMUSG00000039693	0	0	0	0	11	0	0	0	0	0	23	0	38	0	0	0	0	0	4	0	0	0	0	0	0	0	0	0	0	0	0	0	0	0	0	0	37	0	0	0	0	0	0	0	23	0	0	0	0
ENSMUSG00000028347	0	0	0	0	3	0	0	0	0	0	14	0	0	0	0	0	0	0	0	0	0	0	2	0	0	0	0	0	0	0	34	0	0	0	0	0	0	0	0	0	0	0	109	0	0	0	0	0	0
ENSMUSG00000044018	27	0	0	0	0	0	0	0	0	0	0	0	0	0	0	0	0	0	0	0	0	0	0	0	0	0	0	0	0	0	0	0	0	0	0	0	0	0	0	0	0	0	97	0	0	0	0	0	0
ENSMUSG00000039611	0	0	0	0	4	0	1	0	0	0	0	0	0	0	0	0	0	0	0	0	0	0	0	0	0	0	0	0	0	0	0	0	0	0	0	0	59	0	0	0	0	0	0	0	10	0	0	0	0
ENSMUSG00000028312	0	0	0	0	8	0	9	0	0	0	9	0	0	0	0	0	0	0	0	0	0	0	0	0	0	0	0	0	0	0	0	0	0	0	0	0	0	0	0	0	0	0	0	0	0	0	0	0	98
ENSMUSG00000015247	0	0	24	0	71	0	0	0	0	0	12	0	18	0	0	0	1	0	144	0	0	0	0	0	0	0	0	0	0	0	0	0	0	0	17	0	47	0	0	0	51	0	0	0	12	0	0	0	0
ENSMUSG00000028426	33	0	0	0	19	0	0	0	0	0	8	0	0	0	0	0	0	0	17	0	4	0	0	0	0	0	31	0	0	0	4	0	0	0	8	0	42	0	0	0	4	0	0	0	0	0	2	0	0
ENSMUSG00000003032	0	0	0	0	20	0	10	0	0	0	0	0	3	0	76	0	0	0	1	0	0	0	7	0	0	0	4	0	9	0	0	0	44	0	10	0	0	0	3	0	61	0	0	0	32	0	147	0	235
ENSMUSG00000055296	0	0	0	0	0	0	0	0	0	0	45	0	0	0	0	0	3	0	0	0	21	0	65	0	0	0	1	0	0	0	61	0	0	0	0	0	0	0	0	0	0	0	0	0	0	0	0	0	0
ENSMUSG00000038668	32	0	0	0	0	0	50	0	0	0	39	0	0	0	0	0	0	0	0	0	25	0	0	0	0	0	0	0	0	0	49	0	0	0	0	0	0	0	0	0	0	0	0	0	0	0	0	0	0
ENSMUSG00000092345	27	0	0	0	0	0	42	0	66	0	0	0	21	0	0	0	39	0	2	0	0	0	87	0	102	0	74	0	90	0	0	0	65	0	67	0	24	0	0	0	28	0	0	0	11	0	0	0	0
ENSMUSG00000038607	27	0	0	0	0	0	43	0	66	0	0	0	21	0	0	0	39	0	2	0	0	0	87	0	109	0	74	0	95	0	0	0	69	0	68	0	25	0	0	0	33	0	0	0	11	0	0	0	0
ENSMUSG00000028382	30	0	12	0	37	0	7	0	0	0	0	0	0	0	0	0	9	0	98	0	7	0	0	0	0	0	0	0	0	0	43	0	153	0	0	0	0	0	0	0	4	0	0	0	15	0	40	0	2
ENSMUSG00000028383	0	0	0	0	0	0	0	0	0	0	0	0	0	0	0	0	0	0	0	0	0	0	57	0	0	0	0	0	0	0	0	0	42	0	8	0	70	0	0	0	0	0	0	0	0	0	0	0	0
ENSMUSG00000038544	0	0	0	0	11	0	20	0	0	0	0	0	0	0	101	0	0	0	0	0	0	0	0	0	0	0	0	0	0	0	27	0	211	0	0	0	0	0	71	0	0	0	0	0	0	0	0	0	0
ENSMUSG00000028385	0	0	2	0	4	0	0	0	75	0	25	0	13	0	0	0	0	0	9	0	1	0	5	0	0	0	2	0	4	0	11	0	0	0	4	0	10	0	9	0	5	0	12	0	3	0	5	0	0
ENSMUSG00000028389	0	0	142	0	0	0	0	0	0	0	0	0	0	0	0	0	0	0	28	0	0	0	0	0	0	0	0	0	0	0	0	0	0	0	0	0	0	0	0	0	0	0	0	0	0	0	0	0	0
ENSMUSG00000066152	0	0	0	0	0	0	0	0	0	0	0	0	0	0	0	0	0	0	0	0	0	0	0	0	0	0	0	0	0	0	43	0	0	0	81	0	0	0	0	0	0	0	0	0	0	0	0	0	0
ENSMUSG00000028393	0	0	45	0	0	0	11	0	57	0	14	0	14	0	0	0	0	0	0	0	0	0	54	0	0	0	0	0	0	0	0	0	1	0	0	0	0	0	25	0	113	0	0	0	0	0	17	0	0
ENSMUSG00000028394	0	0	1	0	1	0	5	0	0	0	44	0	6	0	0	0	34	0	0	0	0	0	80	0	17	0	4	0	152	0	0	0	0	0	0	0	2	0	0	0	80	0	0	0	2	0	11	0	0
ENSMUSG00000028358	0	0	3	0	0	0	0	0	0	0	0	0	6	0	0	0	0	0	0	0	0	0	0	0	0	0	0	0	133	0	0	0	1	0	0	0	62	0	0	0	0	0	0	0	0	0	0	0	0
ENSMUSG00000051675	32	0	7	0	0	0	0	0	0	0	0	0	0	0	0	0	0	0	103	0	0	0	0	0	0	0	0	0	0	0	0	0	0	0	0	0	0	0	0	0	0	0	0	0	0	0	0	0	0
ENSMUSG00000039005	0	0	0	0	0	0	1	0	0	0	0	0	0	0	0	0	0	0	0	0	9	0	0	0	0	0	0	0	0	0	0	0	0	0	0	0	0	0	0	0	0	0	0	0	0	0	81	0	0
ENSMUSG00000028398	0	0	0	0	3	0	3	0	0	0	0	0	0	0	0	0	0	0	0	0	0	0	22	0	44	0	4	0	30	0	17	0	0	0	0	0	18	0	5	0	24	0	17	0	11	0	0	0	0
ENSMUSG00000048706	0	0	0	0	17	0	23	0	0	0	170	0	0	0	49	0	0	0	70	0	30	0	0	0	0	0	30	0	24	0	0	0	0	0	58	0	0	0	0	0	0	0	176	0	0	0	0	0	0
ENSMUSG00000038070	0	0	0	0	0	0	0	0	0	0	0	0	0	0	0	0	0	0	0	0	0	0	0	0	67	0	0	0	0	0	0	0	37	0	0	0	210	0	0	0	0	0	0	0	0	0	0	0	0
ENSMUSG00000066113	0	0	0	0	0	0	0	0	0	0	0	0	0	0	1	0	0	0	0	0	0	0	0	0	141	0	0	0	0	0	19	0	0	0	0	0	0	0	0	0	0	0	0	0	0	0	0	0	0
ENSMUSG00000028494	0	0	67	0	48	0	0	0	0	0	53	0	0	0	0	0	0	0	0	0	23	0	0	0	0	0	53	0	0	0	38	0	0	0	0	0	0	0	0	0	0	0	0	0	0	0	0	0	0
ENSMUSG00000028495	0	0	1	0	0	0	0	0	1	0	13	0	1	0	0	0	0	0	7	0	1	0	0	0	1	0	2	0	40	0	2	0	1	0	0	0	3	0	0	0	1	0	2	0	0	0	2	0	0
ENSMUSG00000038007	0	0	0	0	0	0	2	0	0	0	0	0	0	0	0	0	0	0	0	0	0	0	32	0	0	0	0	0	0	0	64	0	0	0	0	0	0	0	0	0	0	0	0	0	0	0	0	0	0
ENSMUSG00000028496	0	0	0	0	0	0	16	0	0	0	0	0	12	0	0	0	0	0	145	0	0	0	4	0	1	0	70	0	0	0	19	0	0	0	0	0	0	0	7	0	0	0	0	0	0	0	95	0	6
ENSMUSG00000028497	0	0	0	0	30	0	0	0	0	0	0	0	0	0	0	0	0	0	0	0	40	0	0	0	0	0	0	0	0	0	18	0	0	0	7	0	0	0	0	0	0	0	0	0	0	0	0	0	0
ENSMUSG00000070923	0	0	0	0	25	0	2	0	0	0	0	0	0	0	0	0	0	0	0	0	0	0	7	0	0	0	0	0	45	0	42	0	44	0	0	0	160	0	0	0	131	0	20	0	0	0	0	0	0
ENSMUSG00000062937	25	0	0	0	25	0	6	0	0	0	0	0	0	0	0	0	15	0	0	0	6	0	21	0	0	0	16	0	0	0	0	0	0	0	0	0	85	0	0	0	184	0	77	0	0	0	63	0	0
ENSMUSG00000073802	18	0	0	0	252	0	14	0	80	0	35	0	0	0	0	0	0	0	47	0	0	0	0	0	0	0	0	0	0	0	215	0	0	0	0	0	0	0	1	0	0	0	0	0	0	0	1	0	0
ENSMUSG00000028578	0	0	0	0	3	0	3	0	0	0	0	0	0	0	0	0	0	0	0	0	0	0	103	0	0	0	0	0	67	0	49	0	0	0	0	0	0	0	0	0	0	0	0	0	0	0	0	0	0
ENSMUSG00000062627	20	0	2	0	3	0	1	0	0	0	0	0	0	0	43	0	0	0	60	0	0	0	1	0	0	0	0	0	0	0	0	0	0	0	11	0	0	0	102	0	7	0	0	0	0	0	0	0	0
ENSMUSG00000028572	0	0	64	0	61	0	1	0	0	0	7	0	0	0	0	0	0	0	0	0	0	0	0	0	0	0	0	0	41	0	0	0	0	0	0	0	0	0	79	0	0	0	0	0	0	0	0	0	0
ENSMUSG00000028563	2	0	0	0	7	0	3	0	9	0	7	0	5	0	0	0	0	0	14	0	1	0	9	0	0	0	2	0	0	0	10	0	14	0	3	0	14	0	10	0	15	0	0	0	6	0	0	0	30
ENSMUSG00000025791	16	0	0	0	0	0	0	0	0	0	31	0	0	0	0	0	0	0	0	0	96	0	93	0	0	0	0	0	101	0	1	0	94	0	0	0	0	0	8	0	228	0	0	0	1	0	0	0	0
ENSMUSG00000028530	18	0	0	0	25	0	0	0	0	0	17	0	62	0	0	0	0	0	0	0	0	0	1	0	0	0	0	0	0	0	7	0	0	0	0	0	16	0	32	0	26	0	0	0	16	0	68	0	0
ENSMUSG00000028528	0	0	0	0	0	0	0	0	0	0	0	0	0	0	0	0	0	0	0	0	0	0	0	0	0	0	0	0	74	0	0	0	0	0	0	0	0	0	0	0	0	0	0	0	1	0	0	0	0
ENSMUSG00000035212	71	0	0	0	77	0	17	0	47	0	0	0	0	0	0	0	24	0	77	0	36	0	0	0	0	0	0	0	63	0	64	0	91	0	67	0	184	0	6	0	0	0	44	0	0	0	1	0	0
ENSMUSG00000035069	36	0	0	0	0	0	0	0	0	0	0	0	0	0	0	0	0	0	0	0	0	0	0	0	5	0	0	0	46	0	0	0	0	0	0	0	39	0	7	0	0	0	0	0	0	0	0	0	0
ENSMUSG00000028517	0	0	0	0	0	0	0	0	0	0	17	0	0	0	0	0	0	0	0	0	3	0	0	0	0	0	0	0	0	0	6	0	0	0	0	0	0	0	0	0	0	0	0	0	0	0	2	0	0
ENSMUSG00000028622	0	0	0	0	0	0	0	0	36	0	25	0	0	0	0	0	14	0	0	0	3	0	0	0	0	0	0	0	0	0	0	0	0	0	0	0	0	0	0	0	6	0	72	0	0	0	0	0	0
ENSMUSG00000028621	21	0	0	0	0	0	0	0	0	0	8	0	0	0	0	0	0	0	0	0	18	0	0	0	0	0	25	0	0	0	0	0	0	0	0	0	0	0	0	0	1	0	0	0	0	0	0	0	0
ENSMUSG00000028618	90	0	257	0	166	0	40	0	302	0	347	0	140	0	26	0	0	0	432	0	120	0	455	0	0	0	168	0	161	0	445	0	186	0	86	0	286	0	367	0	292	0	376	0	207	0	72	0	75
ENSMUSG00000063172	0	0	0	0	0	0	6	0	0	0	1	0	0	0	2	0	0	0	0	0	0	0	0	0	0	0	0	0	36	0	0	0	3	0	2	0	0	0	0	0	0	0	20	0	0	0	0	0	0
ENSMUSG00000028614	0	0	0	0	20	0	20	0	0	0	0	0	0	0	76	0	0	0	0	0	0	0	0	0	0	0	0	0	0	0	0	0	0	0	0	0	0	0	0	0	0	0	0	0	0	0	0	0	0
ENSMUSG00000028609	0	0	0	0	9	0	4	0	0	0	3	0	8	0	0	0	0	0	21	0	5	0	29	0	0	0	2	0	0	0	2	0	0	0	14	0	0	0	3	0	11	0	59	0	11	0	0	0	0
ENSMUSG00000028608	20	0	0	0	19	0	19	0	45	0	0	0	62	0	0	0	0	0	16	0	0	0	8	0	0	0	0	0	31	0	117	0	0	0	0	0	0	0	9	0	23	0	0	0	0	0	0	0	0
ENSMUSG00000028603	33	0	28	0	4	0	8	0	27	0	41	0	42	0	0	0	20	0	24	0	19	0	0	0	57	0	27	0	61	0	79	0	93	0	30	0	97	0	79	0	209	0	121	0	29	0	36	0	0
ENSMUSG00000034636	0	0	0	0	0	0	0	0	0	0	0	0	0	0	0	0	0	0	0	0	0	0	0	0	0	0	0	0	0	0	21	0	0	0	0	0	83	0	0	0	0	0	0	0	0	0	0	0	0
ENSMUSG00000048351	0	0	0	0	24	0	5	0	0	0	0	0	13	0	0	0	0	0	0	0	4	0	16	0	0	0	0	0	0	0	0	0	0	0	0	0	0	0	0	0	0	0	0	0	0	0	0	0	0
ENSMUSG00000091985	0	0	0	0	0	0	0	0	0	0	0	0	13	0	0	0	0	0	19	0	0	0	0	0	0	0	0	0	0	0	6	0	0	0	0	0	0	0	0	0	0	0	23	0	1	0	0	0	0
ENSMUSG00000028568	0	0	1	0	2	0	0	0	0	0	5	0	20	0	0	0	0	0	1	0	0	0	0	0	0	0	0	0	0	0	24	0	0	0	0	0	1	0	0	0	0	0	0	0	1	0	79	0	21
ENSMUSG00000028567	2	0	0	0	36	0	4	0	0	0	10	0	0	0	0	0	0	0	0	0	0	0	0	0	0	0	0	0	6	0	0	0	0	0	0	0	0	0	0	0	0	0	23	0	0	0	0	0	0
ENSMUSG00000003411	126	0	0	0	0	0	0	0	0	0	0	0	0	0	0	0	0	0	0	0	21	0	55	0	0	0	33	0	0	0	0	0	0	0	0	0	0	0	68	0	0	0	0	0	0	0	0	0	0
ENSMUSG00000028557	0	0	31	0	10	0	5	0	0	0	0	0	0	0	0	0	0	0	0	0	20	0	0	0	0	0	0	0	40	0	47	0	0	0	0	0	0	0	52	0	41	0	0	0	0	0	0	0	0
ENSMUSG00000028719	42	0	9	0	0	0	6	0	0	0	14	0	0	0	0	0	0	0	0	0	0	0	0	0	0	0	0	0	36	0	8	0	0	0	4	0	79	0	12	0	182	0	14	0	28	0	63	0	0
ENSMUSG00000028716	63	0	0	0	23	0	0	0	35	0	51	0	0	0	0	0	6	0	0	0	0	0	16	0	0	0	0	0	338	0	46	0	82	0	38	0	470	0	230	0	1088	0	0	0	82	0	239	0	233
ENSMUSG00000066071	0	0	0	0	0	0	0	0	0	0	0	0	0	0	0	0	0	0	0	0	0	0	0	0	341	0	0	0	174	0	0	0	0	0	0	0	0	0	0	0	0	0	0	0	0	0	0	0	0
ENSMUSG00000078597	0	0	0	0	0	0	0	0	0	0	0	0	0	0	0	0	0	0	0	0	0	0	0	0	1	0	55	0	0	0	0	0	0	0	0	0	4	0	0	0	0	0	0	0	0	0	79	0	0
ENSMUSG00000028702	0	0	0	0	0	0	0	0	2	0	0	0	0	0	0	0	0	0	42	0	0	0	0	0	0	0	0	0	98	0	0	0	67	0	0	0	20	0	0	0	0	0	0	0	0	0	0	0	0
ENSMUSG00000085408	0	0	0	0	0	0	0	0	0	0	0	0	0	0	0	0	0	0	0	0	0	0	0	0	0	0	0	0	0	0	0	0	0	0	0	0	6	0	3	0	0	0	19	0	0	0	0	0	0
ENSMUSG00000028691	172	0	461	0	393	0	358	0	256	0	233	0	212	0	29	0	121	0	90	0	194	0	323	0	184	0	471	0	743	0	1133	0	607	0	277	0	1242	0	242	0	525	0	684	0	155	0	301	0	0
ENSMUSG00000028690	0	0	0	0	0	0	0	0	0	0	0	0	40	0	0	0	0	0	50	0	0	0	0	0	0	0	0	0	0	0	0	0	0	0	0	0	0	0	0	0	0	0	0	0	0	0	0	0	0
ENSMUSG00000028688	27	0	0	0	0	0	0	0	0	0	0	0	39	0	0	0	0	0	0	0	0	0	0	0	0	0	0	0	0	0	0	0	69	0	0	0	0	0	0	0	0	0	0	0	0	0	0	0	0
ENSMUSG00000047675	28	0	12	0	31	0	22	0	43	0	26	0	41	0	16	0	11	0	21	0	40	0	60	0	119	0	142	0	72	0	40	0	47	0	57	0	116	0	25	0	190	0	181	0	34	0	71	0	202
ENSMUSG00000048772	0	0	0	0	10	0	0	0	0	0	13	0	11	0	0	0	9	0	10	0	0	0	0	0	0	0	0	0	0	0	16	0	0	0	0	0	29	0	9	0	0	0	0	0	0	0	0	0	0
ENSMUSG00000028677	0	0	0	0	0	0	0	0	0	0	0	0	21	0	0	0	0	0	0	0	0	0	0	0	0	0	0	0	12	0	10	0	0	0	0	0	0	0	0	0	34	0	0	0	0	0	0	0	0
ENSMUSG00000033423	3	0	4	0	0	0	9	0	6	0	0	0	5	0	0	0	0	0	0	0	0	0	10	0	0	0	0	0	6	0	11	0	0	0	2	0	8	0	0	0	0	0	0	0	0	0	0	0	27
ENSMUSG00000009640	3	0	0	0	0	0	0	0	0	0	0	0	0	0	6	0	0	0	4	0	0	0	0	0	0	0	2	0	0	0	12	0	0	0	0	0	0	0	0	0	0	0	0	0	0	0	0	0	0
ENSMUSG00000028541	10	0	0	0	0	0	0	0	0	0	0	0	28	0	0	0	0	0	0	0	0	0	0	0	0	0	0	0	0	0	0	0	0	0	0	0	0	0	0	0	0	0	0	0	0	0	0	0	0
ENSMUSG00000033379	14	0	44	0	11	0	3	0	19	0	26	0	19	0	91	0	0	0	20	0	15	0	23	0	0	0	10	0	28	0	30	0	0	0	0	0	49	0	19	0	160	0	33	0	19	0	17	0	0
ENSMUSG00000028539	0	0	0	0	0	0	0	0	0	0	0	0	0	0	0	0	0	0	0	0	0	0	0	0	0	0	53	0	0	0	37	0	0	0	0	0	32	0	0	0	97	0	65	0	0	0	0	0	0
ENSMUSG00000086554	0	0	0	0	0	0	0	0	0	0	5	0	0	0	0	0	0	0	0	0	0	0	0	0	0	0	0	0	0	0	0	0	37	0	0	0	0	0	25	0	0	0	0	0	0	0	0	0	0
ENSMUSG00000006390	25	0	0	0	19	0	0	0	24	0	0	0	10	0	0	0	0	0	0	0	11	0	24	0	134	0	0	0	29	0	26	0	0	0	15	0	0	0	29	0	19	0	0	0	9	0	0	0	0
ENSMUSG00000006398	0	0	0	0	1	0	25	0	7	0	0	0	0	0	0	0	0	0	0	0	0	0	0	0	0	0	0	0	149	0	0	0	0	0	0	0	0	0	0	0	0	0	0	0	3	0	0	0	0
ENSMUSG00000028536	0	0	0	0	1	0	2	0	0	0	4	0	0	0	0	0	0	0	0	0	0	0	0	0	0	0	0	0	13	0	1	0	0	0	0	0	0	0	0	0	0	0	0	0	0	0	0	0	46
ENSMUSG00000050854	0	0	70	0	0	0	0	0	0	0	0	0	0	0	0	0	0	0	0	0	0	0	67	0	0	0	21	0	84	0	0	0	0	0	0	0	0	0	0	0	9	0	0	0	0	0	0	0	0
ENSMUSG00000028729	9	0	7	0	0	0	3	0	5	0	14	0	29	0	0	0	0	0	0	0	10	0	55	0	180	0	0	0	73	0	64	0	36	0	14	0	23	0	15	0	0	0	83	0	52	0	0	0	0
ENSMUSG00000028639	11	0	10	0	9	0	4	0	9	0	22	0	32	0	4	0	8	0	9	0	36	0	15	0	49	0	40	0	102	0	37	0	11	0	34	0	54	0	4	0	44	0	28	0	23	0	0	0	0
ENSMUSG00000028637	0	0	0	0	0	0	0	0	0	0	0	0	0	0	0	0	0	0	0	0	0	0	0	0	0	0	0	0	37	0	0	0	0	0	0	0	0	0	0	0	0	0	0	0	0	0	0	0	0
ENSMUSG00000028636	0	0	0	0	0	0	0	0	0	0	9	0	0	0	0	0	4	0	0	0	0	0	0	0	0	0	0	0	0	0	0	0	0	0	0	0	0	0	0	0	0	0	0	0	0	0	0	0	0
ENSMUSG00000032998	0	0	45	0	0	0	0	0	0	0	0	0	0	0	27	0	0	0	0	0	0	0	0	0	65	0	0	0	0	0	0	0	0	0	0	0	0	0	0	0	0	0	34	0	0	0	0	0	0
ENSMUSG00000028634	0	0	0	0	0	0	0	0	0	0	0	0	0	0	0	0	0	0	0	0	0	0	0	0	0	0	0	0	0	0	34	0	0	0	0	0	0	0	0	0	13	0	0	0	0	0	0	0	0
ENSMUSG00000000085	4	0	0	0	7	0	0	0	0	0	0	0	0	0	0	0	1	0	0	0	0	0	0	0	0	0	0	0	0	0	0	0	0	0	14	0	0	0	0	0	0	0	0	0	0	0	0	0	0
ENSMUSG00000028633	0	0	0	0	96	0	0	0	0	0	0	0	35	0	0	0	0	0	0	0	0	0	0	0	0	0	0	0	0	0	0	0	0	0	0	0	0	0	0	0	0	0	0	0	0	0	0	0	0
ENSMUSG00000032897	0	0	2	0	10	0	0	0	0	0	0	0	0	0	0	0	0	0	20	0	4	0	0	0	0	0	0	0	0	0	0	0	0	0	0	0	0	0	0	0	0	0	0	0	0	0	0	0	0
ENSMUSG00000028629	11	0	0	0	0	0	0	0	0	0	14	0	0	0	0	0	17	0	0	0	0	0	40	0	0	0	0	0	0	0	0	0	0	0	0	0	0	0	0	0	0	0	0	0	0	0	0	0	0
ENSMUSG00000049878	0	0	0	0	0	0	0	0	0	0	0	0	0	0	0	0	0	0	85	0	0	0	0	0	0	0	0	0	7	0	3	0	0	0	0	0	0	0	0	0	0	0	0	0	0	0	0	0	0
ENSMUSG00000028657	0	0	0	0	35	0	7	0	0	0	24	0	60	0	0	0	0	0	0	0	6	0	48	0	0	0	0	0	30	0	52	0	0	0	48	0	0	0	99	0	23	0	0	0	0	0	0	0	198
ENSMUSG00000028656	0	0	0	0	10	0	0	0	0	0	12	0	0	0	0	0	0	0	0	0	0	0	0	0	0	0	0	0	0	0	0	0	0	0	0	0	0	0	81	0	0	0	0	0	0	0	0	0	0
ENSMUSG00000028654	0	0	0	0	0	0	1	0	0	0	0	0	61	0	0	0	18	0	0	0	0	0	0	0	1	0	34	0	27	0	0	0	0	0	23	0	3	0	0	0	223	0	0	0	0	0	0	0	0
ENSMUSG00000002384	0	0	0	0	0	0	0	0	0	0	1	0	24	0	0	0	0	0	84	0	0	0	38	0	0	0	3	0	14	0	0	0	0	0	0	0	5	0	5	0	0	0	0	0	0	0	0	0	0
ENSMUSG00000028651	0	0	0	0	0	0	0	0	0	0	19	0	0	0	0	0	0	0	71	0	0	0	0	0	0	0	27	0	80	0	0	0	0	0	0	0	19	0	22	0	0	0	0	0	0	0	0	0	42
ENSMUSG00000028648	16	0	25	0	9	0	11	0	6	0	29	0	25	0	0	0	3	0	0	0	13	0	21	0	0	0	19	0	36	0	49	0	7	0	31	0	69	0	30	0	75	0	0	0	18	0	0	0	0
ENSMUSG00000028647	0	0	4	0	12	0	0	0	0	0	0	0	0	0	0	0	0	0	0	0	0	0	6	0	0	0	0	0	7	0	0	0	0	0	0	0	30	0	19	0	0	0	0	0	0	0	2	0	0
ENSMUSG00000085875	0	0	1	0	0	0	0	0	0	0	1	0	0	0	0	0	0	0	0	0	0	0	1	0	0	0	1	0	9	0	1	0	0	0	0	0	1	0	1	0	0	0	0	0	0	0	2	0	0
ENSMUSG00000028646	6	0	0	0	32	0	0	0	0	0	39	0	0	0	0	0	17	0	0	0	0	0	0	0	0	0	41	0	62	0	47	0	0	0	0	0	47	0	42	0	0	0	0	0	35	0	0	0	0
ENSMUSG00000028907	0	0	1	0	20	0	15	0	0	0	0	0	0	0	0	0	7	0	1	0	21	0	0	0	0	0	7	0	57	0	0	0	0	0	0	0	42	0	4	0	97	0	0	0	0	0	0	0	0
ENSMUSG00000028902	19	0	65	0	23	0	6	0	0	0	0	0	60	0	0	0	4	0	93	0	4	0	63	0	0	0	22	0	0	0	71	0	0	0	0	0	129	0	34	0	0	0	0	0	16	0	0	0	0
ENSMUSG00000078570	0	0	0	0	0	0	0	0	0	0	0	0	0	0	0	0	0	0	4	0	3	0	7	0	0	0	3	0	0	0	9	0	0	0	0	0	4	0	0	0	0	0	15	0	5	0	0	0	0
ENSMUSG00000028889	0	0	0	0	0	0	0	0	0	0	6	0	0	0	0	0	0	0	40	0	21	0	66	0	0	0	51	0	6	0	95	0	0	0	0	0	44	0	0	0	0	0	100	0	15	0	0	0	0
ENSMUSG00000028863	0	0	0	0	3	0	0	0	11	0	0	0	0	0	0	0	0	0	0	0	0	0	0	0	0	0	0	0	0	0	0	0	0	0	0	0	4	0	0	0	0	0	0	0	0	0	0	0	0
ENSMUSG00000028861	0	0	28	0	7	0	5	0	29	0	18	0	0	0	0	0	5	0	0	0	9	0	67	0	0	0	11	0	24	0	18	0	0	0	0	0	50	0	0	0	58	0	0	0	12	0	0	0	98
ENSMUSG00000050188	0	0	0	0	0	0	26	0	0	0	0	0	0	0	0	0	0	0	0	0	0	0	82	0	0	0	0	0	0	0	91	0	0	0	30	0	0	0	0	0	81	0	0	0	0	0	48	0	0
ENSMUSG00000028837	48	0	112	0	47	0	40	0	71	0	67	0	93	0	1	0	6	0	41	0	24	0	133	0	94	0	109	0	51	0	139	0	186	0	59	0	202	0	135	0	247	0	45	0	19	0	60	0	110
ENSMUSG00000042408	0	0	39	0	0	0	0	0	0	0	0	0	0	0	0	0	19	0	13	0	4	0	0	0	0	0	24	0	53	0	22	0	0	0	0	0	54	0	0	0	0	0	0	0	39	0	0	0	0
ENSMUSG00000070737	0	0	6	0	0	0	0	0	0	0	20	0	0	0	0	0	19	0	13	0	22	0	0	0	0	0	27	0	121	0	22	0	0	0	0	0	83	0	31	0	93	0	0	0	0	0	0	0	0
ENSMUSG00000042380	0	0	0	0	17	0	6	0	0	0	0	0	0	0	29	0	0	0	0	0	2	0	33	0	0	0	0	0	49	0	43	0	0	0	32	0	55	0	0	0	87	0	0	0	0	0	0	0	0
ENSMUSG00000042367	0	0	57	0	0	0	0	0	0	0	0	0	0	0	0	0	0	0	0	0	17	0	0	0	152	0	0	0	0	0	35	0	0	0	2	0	10	0	0	0	17	0	0	0	4	0	25	0	0
ENSMUSG00000028799	0	0	0	0	0	0	3	0	0	0	9	0	11	0	0	0	0	0	0	0	0	0	0	0	212	0	0	0	49	0	26	0	0	0	1	0	5	0	0	0	0	0	0	0	0	0	0	0	0
ENSMUSG00000028789	0	0	0	0	0	0	0	0	0	0	0	0	0	0	0	0	0	0	0	0	0	0	0	0	0	0	0	0	23	0	0	0	0	0	0	0	0	0	0	0	2	0	0	0	0	0	0	0	0
ENSMUSG00000057236	17	0	45	0	11	0	15	0	0	0	24	0	37	0	9	0	14	0	1	0	0	0	14	0	0	0	18	0	48	0	7	0	25	0	5	0	16	0	44	0	0	0	50	0	10	0	22	0	0
ENSMUSG00000096944	9	0	7	0	12	0	7	0	0	0	23	0	34	0	11	0	14	0	0	0	5	0	9	0	0	0	12	0	32	0	13	0	26	0	7	0	14	0	16	0	0	0	26	0	11	0	19	0	0
ENSMUSG00000057572	0	0	0	0	6	0	0	0	4	0	0	0	0	0	0	0	0	0	13	0	8	0	4	0	0	0	0	0	1	0	12	0	0	0	7	0	6	0	1	0	6	0	30	0	11	0	3	0	0
ENSMUSG00000028807	0	0	0	0	0	0	0	0	76	0	0	0	0	0	0	0	0	0	0	0	0	0	0	0	0	0	0	0	30	0	0	0	0	0	0	0	0	0	29	0	52	0	0	0	0	0	0	0	0
ENSMUSG00000047945	2	0	19	0	17	0	10	0	29	0	24	0	69	0	0	0	16	0	45	0	36	0	72	0	103	0	9	0	103	0	42	0	1	0	6	0	88	0	14	0	153	0	72	0	5	0	29	0	0
ENSMUSG00000028798	0	0	67	0	28	0	19	0	53	0	56	0	24	0	17	0	7	0	0	0	36	0	55	0	0	0	72	0	81	0	9	0	24	0	69	0	50	0	12	0	16	0	183	0	12	0	0	0	0
ENSMUSG00000028797	32	0	198	0	0	0	6	0	0	0	18	0	63	0	0	0	18	0	0	0	25	0	23	0	80	0	34	0	3	0	111	0	41	0	18	0	13	0	25	0	37	0	0	0	54	0	13	0	59
ENSMUSG00000078552	0	0	1	0	0	0	0	0	0	0	0	0	0	0	0	0	0	0	0	0	0	0	0	0	0	0	0	0	0	0	1	0	0	0	0	0	1	0	0	0	0	0	0	0	0	0	0	0	0
ENSMUSG00000028788	22	0	95	0	1	0	37	0	9	0	0	0	0	0	0	0	32	0	0	0	7	0	0	0	0	0	7	0	41	0	49	0	0	0	18	0	72	0	42	0	119	0	18	0	3	0	2	0	0
ENSMUSG00000028779	0	0	0	0	18	0	0	0	0	0	15	0	0	0	0	0	0	0	0	0	0	0	36	0	0	0	0	0	0	0	0	0	20	0	4	0	83	0	0	0	0	0	0	0	20	0	92	0	0
ENSMUSG00000028772	6	0	49	0	0	0	7	0	0	0	8	0	13	0	0	0	0	0	0	0	0	0	33	0	0	0	0	0	0	0	1	0	22	0	10	0	0	0	0	0	63	0	0	0	0	0	0	0	0
ENSMUSG00000074088	17	0	0	0	63	0	4	0	1	0	25	0	1	0	118	0	45	0	2	0	20	0	57	0	32	0	0	0	0	0	0	0	0	0	35	0	0	0	0	0	56	0	129	0	0	0	0	0	0
ENSMUSG00000028580	0	0	21	0	0	0	8	0	0	0	11	0	0	0	0	0	0	0	0	0	7	0	0	0	0	0	0	0	44	0	0	0	0	0	0	0	42	0	0	0	61	0	70	0	0	0	0	0	11
ENSMUSG00000028581	0	0	0	0	0	0	0	0	0	0	0	0	0	0	0	0	0	0	0	0	0	0	0	0	0	0	0	0	0	0	65	0	1	0	0	0	0	0	0	0	0	0	0	0	0	0	0	0	0
ENSMUSG00000028911	0	0	0	0	0	0	0	0	0	0	0	0	5	0	0	0	0	0	0	0	0	0	0	0	0	0	0	0	0	0	1	0	0	0	0	0	24	0	0	0	0	0	0	0	16	0	17	0	0
ENSMUSG00000086290	5	0	0	0	0	0	0	0	0	0	0	0	0	0	0	0	0	0	0	0	5	0	0	0	27	0	0	0	0	0	0	0	0	0	0	0	0	0	0	0	0	0	0	0	0	0	0	0	0
ENSMUSG00000028898	4	0	0	0	0	0	2	0	18	0	7	0	0	0	0	0	6	0	0	0	14	0	0	0	0	0	0	0	0	0	28	0	0	0	35	0	0	0	0	0	0	0	0	0	13	0	0	0	0
ENSMUSG00000085241	0	0	0	0	0	0	4	0	0	0	0	0	0	0	0	0	0	0	0	0	22	0	0	0	0	0	32	0	26	0	0	0	0	0	42	0	31	0	0	0	0	0	60	0	25	0	0	0	139
ENSMUSG00000091021	0	0	0	0	0	0	4	0	0	0	0	0	0	0	0	0	0	0	0	0	17	0	0	0	0	0	26	0	15	0	0	0	0	0	39	0	26	0	0	0	0	0	48	0	16	0	0	0	130
ENSMUSG00000066043	5	0	35	0	3	0	0	0	0	0	23	0	0	0	0	0	2	0	3	0	0	0	7	0	0	0	0	0	0	0	72	0	0	0	0	0	5	0	51	0	0	0	0	0	0	0	0	0	97
ENSMUSG00000054428	60	0	103	0	272	0	117	0	25	0	65	0	236	0	30	0	20	0	175	0	76	0	241	0	128	0	137	0	353	0	279	0	157	0	142	0	380	0	153	0	901	0	227	0	103	0	124	0	393
ENSMUSG00000087352	10	0	37	0	51	0	33	0	5	0	16	0	53	0	4	0	5	0	41	0	25	0	68	0	41	0	42	0	112	0	91	0	57	0	42	0	104	0	59	0	241	0	56	0	26	0	35	0	124
ENSMUSG00000028879	0	0	40	0	22	0	17	0	0	0	0	0	32	0	0	0	20	0	0	0	0	0	55	0	0	0	0	0	0	0	0	0	31	0	0	0	67	0	55	0	61	0	2	0	0	0	0	0	271
ENSMUSG00000028878	37	0	0	0	12	0	20	0	0	0	42	0	0	0	0	0	0	0	0	0	0	0	1	0	0	0	29	0	4	0	57	0	0	0	0	0	0	0	7	0	0	0	0	0	5	0	40	0	0
ENSMUSG00000028868	0	0	0	0	8	0	0	0	0	0	0	0	20	0	24	0	0	0	0	0	0	0	0	0	0	0	62	0	100	0	3	0	0	0	0	0	6	0	0	0	14	0	0	0	0	0	60	0	0
ENSMUSG00000028865	19	0	0	0	0	0	0	0	0	0	35	0	0	0	0	0	0	0	0	0	0	0	15	0	0	0	0	0	0	0	10	0	0	0	0	0	0	0	0	0	102	0	64	0	9	0	0	0	0
ENSMUSG00000028862	0	0	0	0	0	0	0	0	0	0	17	0	0	0	0	0	0	0	0	0	0	0	0	0	0	0	0	0	0	0	0	0	0	0	0	0	0	0	0	0	79	0	0	0	0	0	4	0	0
ENSMUSG00000028860	0	0	0	0	0	0	0	0	0	0	0	0	0	0	0	0	0	0	0	0	0	0	0	0	0	0	16	0	0	0	0	0	0	0	0	0	6	0	55	0	50	0	0	0	0	0	18	0	0
ENSMUSG00000028857	16	0	0	0	0	0	5	0	0	0	4	0	24	0	1	0	20	0	0	0	0	0	0	0	0	0	30	0	311	0	0	0	0	0	0	0	0	0	46	0	2	0	0	0	25	0	50	0	0
ENSMUSG00000037600	0	0	54	0	7	0	0	0	49	0	12	0	26	0	0	0	0	0	0	0	0	0	0	0	0	0	0	0	37	0	22	0	0	0	40	0	30	0	36	0	0	0	40	0	0	0	0	0	0
ENSMUSG00000028851	7	0	63	0	28	0	0	0	0	0	11	0	16	0	26	0	5	0	25	0	15	0	47	0	0	0	16	0	0	0	33	0	9	0	32	0	68	0	32	0	59	0	0	0	21	0	0	0	0
ENSMUSG00000028848	0	0	0	0	0	0	0	0	0	0	0	0	0	0	0	0	0	0	0	0	0	0	0	0	0	0	0	0	0	0	0	0	0	0	0	0	0	0	0	0	126	0	0	0	0	0	0	0	0
ENSMUSG00000047281	34	0	499	0	321	0	11	0	346	0	67	0	1052	0	0	0	85	0	493	0	183	0	291	0	36	0	236	0	794	0	538	0	190	0	44	0	222	0	155	0	1907	0	949	0	127	0	238	0	1
ENSMUSG00000003644	0	0	0	0	0	0	0	0	0	0	0	0	0	0	0	0	0	0	0	0	0	0	0	0	135	0	0	0	0	0	0	0	0	0	8	0	60	0	0	0	0	0	0	0	7	0	0	0	2
ENSMUSG00000003038	13	0	8	0	15	0	52	0	45	0	13	0	14	0	9	0	13	0	12	0	8	0	8	0	0	0	0	0	35	0	11	0	16	0	16	0	167	0	2	0	9	0	67	0	8	0	0	0	0
ENSMUSG00000012117	0	0	0	0	8	0	0	0	23	0	26	0	0	0	39	0	0	0	0	0	0	0	0	0	0	0	38	0	0	0	13	0	0	0	0	0	3	0	0	0	101	0	117	0	0	0	0	0	0
ENSMUSG00000028843	5	0	50	0	0	0	0	0	51	0	32	0	40	0	0	0	0	0	65	0	22	0	0	0	130	0	38	0	37	0	199	0	19	0	0	0	245	0	14	0	99	0	72	0	27	0	61	0	0
ENSMUSG00000028841	0	0	0	0	0	0	0	0	0	0	0	0	0	0	0	0	0	0	0	0	0	0	11	0	0	0	1	0	15	0	0	0	34	0	0	0	0	0	0	0	0	0	0	0	0	0	17	0	0
ENSMUSG00000028840	0	0	86	0	11	0	11	0	26	0	0	0	0	0	0	0	0	0	3	0	0	0	0	0	0	0	164	0	0	0	0	0	34	0	14	0	0	0	0	0	72	0	0	0	0	0	0	0	0
ENSMUSG00000086322	0	0	67	0	0	0	3	0	20	0	0	0	0	0	0	0	0	0	3	0	0	0	0	0	0	0	71	0	0	0	0	0	39	0	16	0	0	0	0	0	79	0	0	0	0	0	0	0	0
ENSMUSG00000028832	0	0	99	0	56	0	113	0	0	0	9	0	0	0	19	0	13	0	23	0	47	0	6	0	217	0	33	0	215	0	24	0	0	0	12	0	168	0	10	0	0	0	35	0	0	0	0	0	167
ENSMUSG00000046671	0	0	0	0	21	0	33	0	0	0	34	0	24	0	0	0	0	0	77	0	0	0	24	0	0	0	67	0	122	0	162	0	0	0	73	0	11	0	0	0	0	0	0	0	0	0	0	0	0
ENSMUSG00000050989	0	0	0	0	9	0	0	0	0	0	0	0	0	0	0	0	0	0	0	0	0	0	0	0	0	0	0	0	0	0	19	0	0	0	0	0	0	0	0	0	0	0	0	0	0	0	0	0	2
ENSMUSG00000037295	0	0	0	0	29	0	0	0	0	0	19	0	0	0	0	0	0	0	0	0	0	0	0	0	24	0	0	0	1	0	48	0	0	0	0	0	62	0	0	0	0	0	0	0	3	0	0	0	0
ENSMUSG00000028822	24	0	0	0	51	0	34	0	139	0	163	0	119	0	0	0	13	0	145	0	16	0	89	0	1	0	0	0	65	0	224	0	13	0	72	0	81	0	85	0	89	0	208	0	17	0	202	0	0
ENSMUSG00000037266	82	0	22	0	11	0	26	0	95	0	64	0	0	0	2	0	18	0	254	0	66	0	49	0	67	0	86	0	104	0	92	0	102	0	13	0	94	0	208	0	48	0	0	0	0	0	111	0	0
ENSMUSG00000028821	0	0	48	0	29	0	5	0	0	0	5	0	0	0	79	0	0	0	33	0	24	0	33	0	0	0	4	0	135	0	60	0	115	0	0	0	0	0	0	0	8	0	5	0	24	0	0	0	0
ENSMUSG00000037242	0	0	0	0	81	0	0	0	0	0	0	0	0	0	0	0	0	0	0	0	0	0	0	0	0	0	0	0	0	0	95	0	0	0	2	0	0	0	0	0	0	0	0	0	0	0	0	0	0
ENSMUSG00000043924	0	0	0	0	0	0	13	0	0	0	0	0	0	0	0	0	0	0	0	0	0	0	0	0	0	0	0	0	0	0	1	0	0	0	0	0	54	0	0	0	206	0	0	0	0	0	0	0	0
ENSMUSG00000037188	22	0	155	0	0	0	0	0	0	0	31	0	12	0	0	0	0	0	164	0	0	0	0	0	0	0	0	0	0	0	0	0	0	0	0	0	0	0	0	0	0	0	0	0	53	0	0	0	0
ENSMUSG00000028673	15	0	0	0	0	0	8	0	0	0	36	0	30	0	0	0	0	0	0	0	27	0	45	0	0	0	0	0	99	0	5	0	75	0	0	0	0	0	10	0	0	0	0	0	0	0	3	0	0
ENSMUSG00000028670	0	0	0	0	4	0	2	0	18	0	0	0	8	0	0	0	4	0	5	0	0	0	0	0	0	0	0	0	18	0	0	0	0	0	6	0	0	0	4	0	0	0	10	0	0	0	16	0	0
ENSMUSG00000028669	0	0	0	0	0	0	6	0	0	0	0	0	0	0	0	0	0	0	0	0	18	0	0	0	0	0	0	0	0	0	20	0	44	0	0	0	0	0	0	0	0	0	0	0	0	0	0	0	0
ENSMUSG00000028668	0	0	0	0	0	0	2	0	0	0	13	0	0	0	0	0	0	0	0	0	0	0	0	0	0	0	0	0	76	0	58	0	0	0	0	0	60	0	0	0	0	0	0	0	0	0	44	0	0
ENSMUSG00000085714	0	0	0	0	0	0	3	0	0	0	0	0	0	0	0	0	0	0	0	0	0	0	0	0	0	0	0	0	1	0	0	0	0	0	0	0	16	0	0	0	0	0	0	0	0	0	0	0	0
ENSMUSG00000066037	0	0	7	0	0	0	0	0	5	0	0	0	4	0	0	0	0	0	0	0	1	0	0	0	0	0	7	0	0	0	50	0	0	0	0	0	0	0	10	0	0	0	0	0	1	0	0	0	0
ENSMUSG00000001089	12	0	68	0	7	0	0	0	15	0	0	0	11	0	8	0	0	0	0	0	14	0	20	0	0	0	0	0	0	0	36	0	0	0	0	0	0	0	3	0	0	0	28	0	9	0	0	0	0
ENSMUSG00000028664	1	0	0	0	0	0	0	0	0	0	15	0	0	0	0	0	0	0	0	0	0	0	42	0	105	0	0	0	0	0	46	0	40	0	0	0	55	0	0	0	33	0	0	0	12	0	60	0	0
ENSMUSG00000036856	0	0	255	0	67	0	1	0	88	0	91	0	30	0	21	0	38	0	0	0	32	0	57	0	30	0	134	0	310	0	83	0	63	0	94	0	104	0	126	0	325	0	204	0	28	0	70	0	0
ENSMUSG00000006699	187	0	13	0	319	0	91	0	279	0	232	0	146	0	0	0	121	0	517	0	171	0	15	0	0	0	206	0	303	0	542	0	292	0	142	0	341	0	501	0	298	0	683	0	72	0	37	0	48
ENSMUSG00000028757	11	0	0	0	6	0	12	0	0	0	8	0	15	0	0	0	1	0	0	0	0	0	0	0	0	0	0	0	41	0	0	0	0	0	12	0	7	0	12	0	0	0	57	0	3	0	0	0	0
ENSMUSG00000046447	0	0	0	0	0	0	0	0	0	0	0	0	0	0	0	0	0	0	0	0	1	0	0	0	14	0	0	0	0	0	0	0	0	0	0	0	0	0	0	0	0	0	0	0	0	0	0	0	130
ENSMUSG00000050608	2	0	11	0	9	0	6	0	30	0	11	0	10	0	22	0	0	0	3	0	2	0	27	0	0	0	18	0	57	0	27	0	19	0	26	0	33	0	15	0	36	0	51	0	0	0	16	0	0
ENSMUSG00000028745	4	0	4	0	1	0	3	0	0	0	4	0	6	0	0	0	4	0	1	0	0	0	3	0	0	0	3	0	7	0	25	0	27	0	18	0	9	0	21	0	8	0	33	0	5	0	0	0	0
ENSMUSG00000028743	7	0	28	0	0	0	7	0	0	0	19	0	0	0	5	0	19	0	22	0	0	0	0	0	0	0	0	0	73	0	0	0	0	0	0	0	0	0	0	0	0	0	56	0	0	0	0	0	0
ENSMUSG00000028741	0	0	0	0	12	0	3	0	0	0	0	0	0	0	0	0	16	0	0	0	11	0	11	0	0	0	0	0	70	0	0	0	0	0	22	0	26	0	19	0	43	0	0	0	0	0	0	0	0
ENSMUSG00000028920	66	0	109	0	0	0	0	0	0	0	0	0	0	0	0	0	31	0	96	0	0	0	0	0	0	0	0	0	115	0	0	0	0	0	0	0	0	0	13	0	0	0	0	0	0	0	0	0	0
ENSMUSG00000085395	0	0	0	0	6	0	10	0	0	0	0	0	0	0	0	0	0	0	0	0	0	0	0	0	10	0	0	0	0	0	0	0	0	0	0	0	0	0	0	0	0	0	0	0	0	0	0	0	0
ENSMUSG00000078515	0	0	26	0	0	0	0	0	0	0	34	0	30	0	0	0	0	0	1	0	0	0	0	0	0	0	80	0	49	0	0	0	0	0	0	0	0	0	0	0	0	0	59	0	7	0	3	0	0
ENSMUSG00000040659	17	0	0	0	0	0	0	0	0	0	0	0	21	0	0	0	0	0	1	0	0	0	0	0	0	0	0	0	0	0	0	0	17	0	0	0	0	0	6	0	0	0	0	0	0	0	0	0	0
ENSMUSG00000040616	0	0	54	0	0	0	0	0	0	0	21	0	0	0	0	0	0	0	0	0	0	0	97	0	0	0	0	0	0	0	0	0	0	0	0	0	49	0	21	0	2	0	0	0	0	0	0	0	35
ENSMUSG00000057637	0	0	0	0	0	0	0	0	0	0	0	0	0	0	2	0	0	0	0	0	7	0	0	0	0	0	0	0	0	0	0	0	0	0	0	0	0	0	0	0	0	0	0	0	2	0	0	0	0
ENSMUSG00000028583	0	0	101	0	26	0	3	0	139	0	28	0	0	0	0	0	33	0	0	0	0	0	0	0	42	0	0	0	107	0	0	0	44	0	6	0	0	0	0	0	0	0	129	0	0	0	0	0	0
ENSMUSG00000046862	0	0	0	0	0	0	12	0	0	0	1	0	96	0	0	0	0	0	0	0	0	0	0	0	0	0	0	0	0	0	0	0	0	0	0	0	0	0	0	0	0	0	0	0	0	0	0	0	0
ENSMUSG00000029022	0	0	69	0	0	0	0	0	0	0	24	0	0	0	0	0	0	0	0	0	0	0	0	0	0	0	0	0	0	0	0	0	0	0	0	0	0	0	96	0	0	0	0	0	0	0	0	0	0
ENSMUSG00000029007	0	0	0	0	0	0	0	0	0	0	27	0	0	0	0	0	0	0	0	0	0	0	0	0	0	0	0	0	0	0	0	0	0	0	0	0	11	0	0	0	0	0	0	0	26	0	117	0	0
ENSMUSG00000029003	0	0	14	0	5	0	0	0	0	0	0	0	0	0	0	0	0	0	0	0	0	0	14	0	0	0	0	0	0	0	10	0	24	0	0	0	30	0	0	0	31	0	0	0	0	0	0	0	58
ENSMUSG00000055401	16	0	3	0	26	0	0	0	0	0	0	0	0	0	0	0	0	0	0	0	0	0	19	0	0	0	37	0	29	0	51	0	0	0	0	0	0	0	0	0	0	0	0	0	0	0	0	0	0
ENSMUSG00000017264	0	0	0	0	15	0	1	0	0	0	0	0	0	0	0	0	0	0	50	0	0	0	0	0	0	0	0	0	11	0	0	0	0	0	0	0	0	0	0	0	0	0	0	0	0	0	0	0	0
ENSMUSG00000006442	5	0	18	0	7	0	0	0	14	0	0	0	27	0	0	0	0	0	0	0	4	0	10	0	0	0	0	0	10	0	0	0	0	0	0	0	0	0	0	0	0	0	0	0	8	0	0	0	0
ENSMUSG00000041459	19	0	0	0	12	0	34	0	0	0	39	0	9	0	0	0	4	0	0	0	0	0	9	0	0	0	0	0	2	0	5	0	11	0	13	0	22	0	54	0	0	0	0	0	0	0	0	0	0
ENSMUSG00000086740	0	0	0	0	0	0	0	0	16	0	7	0	0	0	0	0	2	0	0	0	0	0	0	0	0	0	0	0	0	0	0	0	15	0	7	0	0	0	0	0	0	0	0	0	7	0	0	0	0
ENSMUSG00000028975	0	0	0	0	0	0	2	0	21	0	3	0	0	0	0	0	2	0	0	0	0	0	0	0	0	0	0	0	0	0	0	0	21	0	21	0	0	0	0	0	0	0	0	0	4	0	0	0	0
ENSMUSG00000028992	0	0	0	0	0	0	0	0	0	0	10	0	0	0	0	0	0	0	35	0	0	0	0	0	0	0	0	0	0	0	0	0	0	0	0	0	0	0	0	0	0	0	0	0	0	0	0	0	0
ENSMUSG00000028990	20	0	0	0	0	0	9	0	0	0	0	0	0	0	0	0	0	0	1	0	0	0	1	0	0	0	0	0	0	0	59	0	0	0	0	0	0	0	60	0	0	0	0	0	0	0	0	0	0
ENSMUSG00000028988	10	0	20	0	25	0	8	0	0	0	53	0	0	0	0	0	0	0	51	0	5	0	22	0	0	0	22	0	59	0	2	0	0	0	0	0	13	0	0	0	0	0	107	0	0	0	0	0	0
ENSMUSG00000028982	0	0	0	0	0	0	0	0	0	0	5	0	0	0	0	0	0	0	0	0	0	0	0	0	0	0	0	0	0	0	0	0	0	0	25	0	0	0	33	0	0	0	0	0	0	0	0	0	0
ENSMUSG00000028980	0	0	0	0	8	0	0	0	0	0	0	0	0	0	0	0	0	0	0	0	0	0	36	0	0	0	0	0	0	0	0	0	0	0	0	0	0	0	0	0	4	0	0	0	0	0	0	0	0
ENSMUSG00000063524	23	0	277	0	283	0	31	0	68	0	23	0	53	0	67	0	0	0	185	0	85	0	318	0	24	0	71	0	758	0	266	0	0	0	77	0	236	0	131	0	653	0	108	0	71	0	166	0	156
ENSMUSG00000028967	30	0	0	0	22	0	3	0	34	0	50	0	23	0	0	0	0	0	0	0	0	0	88	0	88	0	0	0	0	0	10	0	0	0	6	0	92	0	0	0	0	0	15	0	0	0	151	0	0
ENSMUSG00000014592	0	0	0	0	3	0	0	0	0	0	0	0	0	0	0	0	24	0	0	0	2	0	7	0	0	0	0	0	0	0	0	0	0	0	0	0	0	0	0	0	0	0	0	0	0	0	0	0	0
ENSMUSG00000028957	0	0	0	0	0	0	0	0	0	0	0	0	0	0	0	0	0	0	0	0	0	0	0	0	0	0	0	0	0	0	0	0	0	0	0	0	0	0	10	0	0	0	40	0	64	0	11	0	0
ENSMUSG00000028955	27	0	0	0	0	0	0	0	0	0	0	0	12	0	0	0	21	0	0	0	97	0	0	0	40	0	0	0	0	0	80	0	117	0	31	0	160	0	272	0	0	0	7	0	0	0	0	0	538
ENSMUSG00000039759	5	0	0	0	0	0	0	0	0	0	9	0	0	0	0	0	0	0	0	0	0	0	0	0	34	0	34	0	23	0	0	0	0	0	0	0	0	0	0	0	0	0	0	0	18	0	20	0	0
ENSMUSG00000028937	0	0	45	0	0	0	4	0	0	0	0	0	21	0	0	0	0	0	0	0	10	0	0	0	0	0	0	0	0	0	0	0	0	0	35	0	0	0	0	0	0	0	60	0	0	0	0	0	0
ENSMUSG00000028936	45	0	1	0	15	0	7	0	8	0	24	0	37	0	2	0	6	0	35	0	25	0	106	0	15	0	48	0	41	0	27	0	23	0	27	0	65	0	51	0	39	0	188	0	45	0	88	0	63
ENSMUSG00000039523	0	0	0	0	0	0	0	0	0	0	0	0	0	0	0	0	0	0	0	0	0	0	0	0	0	0	43	0	22	0	0	0	0	0	5	0	0	0	0	0	0	0	0	0	0	0	0	0	0
ENSMUSG00000029028	0	0	0	0	0	0	0	0	0	0	11	0	0	0	0	0	1	0	0	0	0	0	0	0	246	0	0	0	0	0	0	0	0	0	0	0	6	0	0	0	0	0	45	0	29	0	0	0	0
ENSMUSG00000078350	0	0	0	0	6	0	1	0	0	0	37	0	0	0	0	0	0	0	0	0	0	0	0	0	36	0	26	0	0	0	0	0	0	0	23	0	3	0	0	0	0	0	93	0	37	0	36	0	0
ENSMUSG00000029029	13	0	0	0	0	0	0	0	0	0	6	0	0	0	0	0	0	0	0	0	0	0	0	0	0	0	0	0	0	0	0	0	0	0	0	0	63	0	0	0	0	0	173	0	0	0	0	0	1
ENSMUSG00000029030	14	0	0	0	0	0	2	0	69	0	36	0	0	0	0	0	7	0	39	0	0	0	85	0	0	0	0	0	0	0	32	0	89	0	0	0	96	0	23	0	0	0	0	0	21	0	0	0	2
ENSMUSG00000029048	8	0	0	0	9	0	0	0	0	0	0	0	0	0	0	0	1	0	6	0	0	0	0	0	13	0	1	0	18	0	2	0	1	0	0	0	13	0	0	0	0	0	12	0	1	0	0	0	0
ENSMUSG00000029053	5	0	0	0	0	0	0	0	0	0	13	0	49	0	0	0	0	0	0	0	0	0	0	0	0	0	0	0	0	0	16	0	0	0	0	0	0	0	7	0	0	0	0	0	0	0	35	0	0
ENSMUSG00000029064	25	0	6	0	2	0	21	0	0	0	11	0	3	0	15	0	18	0	12	0	5	0	5	0	0	0	0	0	17	0	72	0	8	0	7	0	39	0	0	0	31	0	58	0	24	0	15	0	0
ENSMUSG00000029066	40	0	57	0	38	0	7	0	163	0	4	0	30	0	0	0	0	0	39	0	0	0	20	0	0	0	0	0	72	0	49	0	46	0	27	0	0	0	60	0	94	0	71	0	0	0	58	0	0
ENSMUSG00000029068	0	0	13	0	58	0	0	0	66	0	51	0	83	0	29	0	0	0	0	0	40	0	45	0	64	0	38	0	66	0	35	0	0	0	0	0	28	0	64	0	9	0	0	0	34	0	0	0	0
ENSMUSG00000065990	37	0	0	0	0	0	12	0	0	0	0	0	0	0	15	0	0	0	16	0	0	0	18	0	0	0	27	0	32	0	2	0	11	0	9	0	119	0	0	0	176	0	117	0	5	0	32	0	0
ENSMUSG00000029073	0	0	0	0	0	0	0	0	0	0	50	0	0	0	0	0	0	0	0	0	0	0	0	0	0	0	0	0	0	0	0	0	0	0	0	0	93	0	0	0	0	0	0	0	0	0	145	0	0
ENSMUSG00000023286	0	0	0	0	0	0	1	0	18	0	1	0	3	0	0	0	0	0	5	0	0	0	0	0	0	0	0	0	21	0	8	0	16	0	5	0	19	0	0	0	21	0	22	0	0	0	0	0	0
ENSMUSG00000023571	8	0	0	0	0	0	0	0	37	0	15	0	0	0	0	0	0	0	0	0	6	0	48	0	28	0	0	0	0	0	0	0	35	0	0	0	41	0	0	0	50	0	0	0	0	0	0	0	0
ENSMUSG00000041936	6	0	30	0	39	0	24	0	5	0	93	0	12	0	2	0	53	0	0	0	26	0	7	0	152	0	100	0	1	0	114	0	174	0	20	0	0	0	12	0	0	0	267	0	0	0	0	0	0
ENSMUSG00000035692	0	0	0	0	0	0	0	0	0	0	0	0	0	0	0	0	0	0	0	0	0	0	0	0	0	0	0	0	0	0	0	0	0	0	0	0	0	0	164	0	0	0	0	0	0	0	23	0	0
ENSMUSG00000078485	0	0	0	0	0	0	9	0	0	0	0	0	37	0	0	0	0	0	0	0	0	0	0	0	3	0	54	0	0	0	5	0	0	0	0	0	0	0	1	0	129	0	0	0	14	0	165	0	0
ENSMUSG00000095567	8	0	0	0	1	0	0	0	0	0	0	0	29	0	0	0	18	0	0	0	0	0	206	0	0	0	0	0	403	0	0	0	0	0	1	0	317	0	0	0	0	0	0	0	0	0	0	0	0
ENSMUSG00000096351	9	0	0	0	0	0	0	0	0	0	0	0	28	0	0	0	15	0	0	0	0	0	40	0	0	0	0	0	96	0	0	0	0	0	2	0	40	0	0	0	0	0	0	0	0	0	0	0	0
ENSMUSG00000063531	0	0	0	0	0	0	62	0	0	0	15	0	0	0	12	0	0	0	0	0	0	0	2	0	0	0	0	0	0	0	0	0	0	0	0	0	0	0	0	0	0	0	14	0	0	0	0	0	0
ENSMUSG00000057614	0	0	0	0	0	0	0	0	0	0	0	0	0	0	0	0	0	0	118	0	54	0	0	0	0	0	2	0	0	0	0	0	0	0	0	0	0	0	0	0	0	0	0	0	0	0	0	0	0
ENSMUSG00000039987	0	0	0	0	0	0	0	0	0	0	5	0	0	0	0	0	0	0	99	0	9	0	0	0	0	0	0	0	0	0	0	0	1	0	0	0	11	0	0	0	0	0	0	0	30	0	0	0	0
ENSMUSG00000101013	0	0	0	0	1	0	0	0	0	0	0	0	0	0	0	0	0	0	0	0	0	0	2	0	17	0	0	0	0	0	0	0	0	0	0	0	4	0	0	0	0	0	0	0	0	0	0	0	0
ENSMUSG00000028998	42	0	69	0	19	0	44	0	2	0	31	0	53	0	0	0	10	0	50	0	20	0	8	0	143	0	57	0	189	0	89	0	156	0	35	0	109	0	121	0	72	0	89	0	32	0	86	0	114
ENSMUSG00000028959	0	0	0	0	0	0	0	0	0	0	0	0	0	0	0	0	0	0	0	0	0	0	10	0	0	0	0	0	0	0	0	0	0	0	0	0	20	0	11	0	0	0	0	0	0	0	0	0	0
ENSMUSG00000028953	0	0	0	0	15	0	0	0	0	0	0	0	0	0	0	0	11	0	0	0	0	0	59	0	0	0	0	0	177	0	39	0	0	0	22	0	0	0	0	0	133	0	0	0	21	0	0	0	0
ENSMUSG00000101856	0	0	0	0	0	0	0	0	0	0	18	0	13	0	0	0	0	0	0	0	0	0	1	0	0	0	0	0	0	0	0	0	0	0	0	0	12	0	12	0	3	0	0	0	0	0	0	0	0
ENSMUSG00000010721	0	0	0	0	0	0	0	0	0	0	0	0	0	0	0	0	0	0	0	0	0	0	0	0	0	0	0	0	0	0	44	0	0	0	0	0	0	0	0	0	0	0	0	0	0	0	0	0	0
ENSMUSG00000025747	0	0	0	0	10	0	30	0	0	0	0	0	0	0	61	0	0	0	0	0	16	0	0	0	0	0	0	0	0	0	0	0	0	0	0	0	0	0	0	0	0	0	0	0	0	0	0	0	0
ENSMUSG00000029177	0	0	111	0	0	0	77	0	86	0	0	0	0	0	0	0	0	0	0	0	0	0	0	0	0	0	0	0	270	0	0	0	0	0	0	0	0	0	2	0	0	0	0	0	0	0	2	0	0
ENSMUSG00000029162	0	0	0	0	0	0	0	0	0	0	0	0	0	0	59	0	0	0	0	0	0	0	0	0	0	0	59	0	0	0	0	0	0	0	0	0	0	0	0	0	0	0	0	0	0	0	0	0	0
ENSMUSG00000045302	0	0	0	0	0	0	0	0	0	0	12	0	0	0	0	0	0	0	38	0	0	0	43	0	0	0	0	0	0	0	123	0	0	0	0	0	0	0	0	0	5	0	0	0	0	0	0	0	0
ENSMUSG00000013622	3	0	8	0	0	0	0	0	55	0	2	0	53	0	0	0	0	0	0	0	3	0	14	0	0	0	1	0	19	0	0	0	0	0	7	0	26	0	6	0	53	0	22	0	6	0	8	0	0
ENSMUSG00000029147	1	0	10	0	0	0	9	0	0	0	20	0	0	0	0	0	8	0	0	0	0	0	0	0	2	0	21	0	0	0	0	0	0	0	0	0	0	0	11	0	0	0	0	0	0	0	0	0	0
ENSMUSG00000029149	0	0	18	0	8	0	0	0	0	0	0	0	0	0	21	0	14	0	0	0	0	0	13	0	0	0	0	0	0	0	19	0	0	0	0	0	34	0	14	0	0	0	0	0	13	0	0	0	0
ENSMUSG00000038552	0	0	0	0	12	0	0	0	0	0	0	0	0	0	0	0	0	0	0	0	0	0	0	0	0	0	0	0	0	0	0	0	0	0	0	0	0	0	0	0	0	0	0	0	0	0	0	0	0
ENSMUSG00000106918	0	0	3	0	4	0	5	0	0	0	9	0	4	0	0	0	7	0	6	0	6	0	16	0	0	0	17	0	8	0	25	0	0	0	0	0	25	0	14	0	18	0	17	0	2	0	16	0	0
ENSMUSG00000105617	0	0	2	0	3	0	3	0	0	0	6	0	7	0	0	0	3	0	4	0	3	0	10	0	0	0	17	0	6	0	1	0	0	0	0	0	21	0	15	0	13	0	10	0	2	0	10	0	0
ENSMUSG00000052139	1	0	0	0	0	0	3	0	0	0	22	0	9	0	30	0	0	0	0	0	0	0	0	0	0	0	53	0	0	0	7	0	3	0	0	0	0	0	91	0	0	0	0	0	0	0	78	0	0
ENSMUSG00000106894	0	0	0	0	0	0	0	0	0	0	1	0	0	0	1	0	0	0	0	0	0	0	0	0	0	0	4	0	0	0	0	0	0	0	0	0	0	0	3	0	0	0	0	0	0	0	8	0	0
ENSMUSG00000014932	0	0	0	0	0	0	0	0	105	0	0	0	0	0	0	0	0	0	0	0	0	0	0	0	54	0	0	0	0	0	0	0	0	0	0	0	0	0	0	0	0	0	57	0	16	0	0	0	0
ENSMUSG00000023452	29	0	109	0	1	0	4	0	0	0	12	0	3	0	11	0	0	0	0	0	0	0	3	0	0	0	4	0	2	0	28	0	2	0	0	0	54	0	7	0	255	0	0	0	1	0	1	0	5
ENSMUSG00000093574	1	0	16	0	0	0	0	0	0	0	1	0	0	0	0	0	0	0	0	0	0	0	0	0	0	0	0	0	0	0	2	0	0	0	0	0	4	0	1	0	34	0	0	0	0	0	0	0	0
ENSMUSG00000037426	4	0	0	0	0	0	0	0	0	0	7	0	0	0	0	0	0	0	0	0	0	0	0	0	0	0	0	0	0	0	0	0	0	0	0	0	0	0	0	0	0	0	0	0	4	0	0	0	0
ENSMUSG00000018965	2	0	0	0	12	0	6	0	0	0	6	0	0	0	0	0	2	0	4	0	4	0	0	0	0	0	2	0	2	0	0	0	0	0	4	0	23	0	0	0	0	0	0	0	6	0	0	0	0
ENSMUSG00000079562	0	0	2	0	14	0	0	0	0	0	43	0	0	0	0	0	20	0	54	0	6	0	6	0	0	0	0	0	10	0	36	0	0	0	18	0	44	0	0	0	0	0	166	0	7	0	49	0	0
ENSMUSG00000106834	0	0	0	0	0	0	0	0	0	0	3	0	0	0	0	0	0	0	0	0	0	0	2	0	0	0	0	0	5	0	6	0	0	0	0	0	12	0	1	0	3	0	0	0	0	0	0	0	0
ENSMUSG00000037235	1	0	0	0	3	0	0	0	0	0	4	0	0	0	0	0	7	0	22	0	1	0	0	0	0	0	0	0	103	0	24	0	0	0	0	0	22	0	9	0	0	0	0	0	0	0	1	0	0
ENSMUSG00000037210	2	0	0	0	0	0	0	0	0	0	1	0	0	0	0	0	0	0	0	0	0	0	0	0	0	0	0	0	0	0	7	0	0	0	0	0	6	0	11	0	0	0	0	0	0	0	0	0	0
ENSMUSG00000059866	0	0	0	0	0	0	0	0	0	0	0	0	0	0	0	0	0	0	94	0	0	0	0	0	0	0	0	0	270	0	0	0	0	0	0	0	0	0	0	0	0	0	0	0	0	0	0	0	0
ENSMUSG00000029101	19	0	0	0	11	0	0	0	0	0	30	0	0	0	0	0	0	0	0	0	0	0	0	0	0	0	0	0	0	0	1	0	0	0	0	0	0	0	0	0	0	0	13	0	0	0	17	0	0
ENSMUSG00000029103	25	0	120	0	140	0	24	0	0	0	0	0	153	0	0	0	30	0	32	0	0	0	283	0	149	0	0	0	0	0	58	0	0	0	7	0	0	0	122	0	294	0	0	0	28	0	0	0	0
ENSMUSG00000029098	2	0	0	0	0	0	0	0	0	0	46	0	0	0	0	0	0	0	0	0	0	0	0	0	0	0	0	0	0	0	0	0	0	0	0	0	0	0	0	0	0	0	0	0	0	0	0	0	0
ENSMUSG00000029198	4	0	16	0	26	0	11	0	0	0	6	0	0	0	0	0	4	0	11	0	22	0	8	0	0	0	6	0	26	0	25	0	0	0	33	0	40	0	19	0	40	0	25	0	24	0	4	0	59
ENSMUSG00000029190	0	0	28	0	0	0	0	0	0	0	0	0	0	0	0	0	0	0	0	0	0	0	0	0	0	0	0	0	0	0	1	0	10	0	0	0	60	0	12	0	0	0	0	0	0	0	0	0	0
ENSMUSG00000060708	52	0	0	0	0	0	4	0	0	0	0	0	0	0	0	0	0	0	0	0	0	0	0	0	0	0	0	0	0	0	31	0	0	0	0	0	0	0	0	0	66	0	0	0	0	0	51	0	0
ENSMUSG00000055302	24	0	12	0	7	0	26	0	0	0	19	0	36	0	25	0	16	0	118	0	15	0	101	0	0	0	37	0	97	0	109	0	69	0	11	0	123	0	92	0	100	0	104	0	50	0	52	0	6
ENSMUSG00000029119	0	0	0	0	0	0	0	0	0	0	0	0	0	0	0	0	0	0	0	0	0	0	0	0	0	0	0	0	0	0	0	0	8	0	23	0	0	0	0	0	18	0	0	0	0	0	0	0	0
ENSMUSG00000039474	0	0	0	0	0	0	0	0	0	0	0	0	0	0	0	0	0	0	0	0	0	0	0	0	0	0	6	0	0	0	0	0	0	0	0	0	83	0	9	0	0	0	0	0	0	0	0	0	0
ENSMUSG00000067367	0	0	0	0	17	0	0	0	0	0	0	0	24	0	0	0	0	0	0	0	10	0	11	0	64	0	0	0	0	0	0	0	0	0	8	0	21	0	2	0	0	0	0	0	0	0	0	0	0
ENSMUSG00000067365	65	0	0	0	22	0	14	0	0	0	0	0	0	0	0	0	1	0	0	0	21	0	29	0	0	0	0	0	1	0	21	0	0	0	57	0	14	0	88	0	201	0	0	0	34	0	16	0	0
ENSMUSG00000029128	11	0	0	0	0	0	0	0	0	0	13	0	0	0	0	0	0	0	0	0	0	0	0	0	0	0	0	0	22	0	0	0	0	0	0	0	34	0	16	0	0	0	0	0	0	0	0	0	0
ENSMUSG00000048373	15	0	0	0	6	0	6	0	0	0	203	0	0	0	0	0	18	0	0	0	0	0	50	0	0	0	0	0	144	0	0	0	0	0	54	0	107	0	0	0	824	0	0	0	34	0	238	0	0
ENSMUSG00000015806	0	0	0	0	0	0	8	0	0	0	6	0	0	0	0	0	15	0	71	0	0	0	0	0	146	0	33	0	0	0	0	0	0	0	0	0	50	0	0	0	16	0	68	0	0	0	0	0	0
ENSMUSG00000105255	0	0	0	0	0	0	0	0	0	0	0	0	0	0	0	0	1	0	4	0	0	0	0	0	15	0	3	0	0	0	0	0	0	0	0	0	6	0	0	0	0	0	9	0	0	0	0	0	0
ENSMUSG00000015804	6	0	2	0	11	0	3	0	11	0	12	0	12	0	0	0	0	0	8	0	1	0	35	0	0	0	5	0	31	0	28	0	19	0	8	0	42	0	24	0	49	0	168	0	1	0	19	0	0
ENSMUSG00000097145	0	0	0	0	0	0	0	0	0	0	0	0	0	0	0	0	0	0	0	0	0	0	0	0	0	0	0	0	0	0	0	0	0	0	0	0	0	0	66	0	0	0	0	0	0	0	0	0	0
ENSMUSG00000039252	35	0	0	0	0	0	0	0	0	0	0	0	0	0	0	0	0	0	0	0	0	0	0	0	0	0	0	0	0	0	0	0	0	0	0	0	137	0	0	0	0	0	0	0	0	0	80	0	0
ENSMUSG00000029176	7	0	0	0	0	0	24	0	0	0	0	0	0	0	0	0	0	0	0	0	0	0	0	0	0	0	0	0	0	0	19	0	0	0	0	0	51	0	23	0	61	0	0	0	0	0	25	0	0
ENSMUSG00000029189	0	0	0	0	0	0	0	0	0	0	0	0	0	0	0	0	0	0	0	0	0	0	0	0	0	0	0	0	49	0	0	0	0	0	0	0	0	0	5	0	0	0	0	0	0	0	59	0	7
ENSMUSG00000061461	33	0	4	0	0	0	22	0	0	0	86	0	0	0	0	0	0	0	0	0	66	0	0	0	0	0	0	0	0	0	0	0	0	0	0	0	173	0	0	0	171	0	291	0	24	0	0	0	295
ENSMUSG00000039156	0	0	0	0	0	0	0	0	0	0	0	0	0	0	0	0	0	0	0	0	0	0	0	0	88	0	0	0	0	0	11	0	0	0	0	0	0	0	0	0	0	0	0	0	0	0	0	0	0
ENSMUSG00000029108	41	0	0	0	62	0	0	0	155	0	0	0	0	0	0	0	0	0	91	0	150	0	0	0	0	0	0	0	0	0	28	0	0	0	0	0	0	0	0	0	11	0	0	0	2	0	57	0	0
ENSMUSG00000047881	0	0	26	0	10	0	5	0	0	0	0	0	0	0	5	0	0	0	0	0	0	0	0	0	0	0	0	0	14	0	0	0	0	0	13	0	34	0	0	0	0	0	0	0	0	0	39	0	0
ENSMUSG00000029171	0	0	0	0	17	0	0	0	0	0	37	0	89	0	4	0	0	0	0	0	0	0	0	0	0	0	0	0	12	0	74	0	0	0	63	0	63	0	0	0	0	0	0	0	0	0	0	0	0
ENSMUSG00000097640	0	0	9	0	3	0	0	0	1	0	5	0	0	0	0	0	0	0	0	0	0	0	0	0	0	0	0	0	9	0	2	0	0	0	0	0	3	0	4	0	2	0	0	0	0	0	4	0	0
ENSMUSG00000029178	9	0	35	0	4	0	0	0	21	0	74	0	1	0	73	0	0	0	2	0	0	0	0	0	0	0	0	0	19	0	16	0	0	0	6	0	13	0	41	0	41	0	0	0	6	0	77	0	0
ENSMUSG00000029185	0	0	0	0	14	0	0	0	0	0	17	0	0	0	0	0	0	0	0	0	0	0	70	0	0	0	0	0	0	0	21	0	0	0	0	0	0	0	107	0	0	0	0	0	0	0	17	0	0
ENSMUSG00000054920	0	0	0	0	0	0	0	0	0	0	0	0	0	0	0	0	0	0	0	0	0	0	0	0	40	0	0	0	0	0	0	0	0	0	0	0	0	0	0	0	13	0	0	0	0	0	0	0	0
ENSMUSG00000105835	3	0	0	0	8	0	3	0	9	0	0	0	14	0	0	0	3	0	6	0	8	0	3	0	0	0	5	0	22	0	15	0	0	0	9	0	50	0	12	0	20	0	31	0	2	0	0	0	0
ENSMUSG00000029223	0	0	19	0	0	0	0	0	0	0	0	0	0	0	0	0	1	0	6	0	0	0	0	0	0	0	0	0	0	0	0	0	0	0	0	0	0	0	0	0	0	0	0	0	0	0	0	0	0
ENSMUSG00000037736	0	0	0	0	0	0	9	0	0	0	0	0	0	0	0	0	8	0	0	0	0	0	0	0	0	0	12	0	0	0	0	0	0	0	0	0	0	0	0	0	0	0	0	0	0	0	0	0	0
ENSMUSG00000050010	0	0	0	0	0	0	0	0	0	0	0	0	0	0	0	0	0	0	5	0	0	0	0	0	5	0	0	0	0	0	0	0	0	0	0	0	6	0	0	0	0	0	0	0	0	0	0	0	0
ENSMUSG00000029208	63	0	20	0	33	0	13	0	173	0	22	0	3	0	1	0	0	0	292	0	43	0	5	0	0	0	129	0	6	0	9	0	0	0	0	0	65	0	0	0	9	0	0	0	0	0	19	0	0
ENSMUSG00000029209	56	0	34	0	0	0	9	0	0	0	28	0	0	0	0	0	0	0	0	0	41	0	2	0	0	0	171	0	9	0	8	0	0	0	0	0	88	0	0	0	17	0	0	0	0	0	0	0	0
ENSMUSG00000029213	0	0	0	0	0	0	0	0	66	0	0	0	36	0	0	0	0	0	90	0	0	0	0	0	0	0	72	0	69	0	0	0	0	0	113	0	41	0	0	0	1	0	0	0	33	0	0	0	0
ENSMUSG00000029152	0	0	22	0	43	0	7	0	0	0	7	0	0	0	0	0	0	0	80	0	25	0	26	0	113	0	0	0	18	0	0	0	110	0	0	0	0	0	0	0	190	0	91	0	0	0	15	0	0
ENSMUSG00000029153	20	0	9	0	0	0	0	0	79	0	5	0	39	0	0	0	0	0	0	0	0	0	0	0	0	0	0	0	29	0	118	0	0	0	0	0	105	0	46	0	92	0	0	0	0	0	19	0	0
ENSMUSG00000029154	0	0	0	0	0	0	0	0	0	0	0	0	0	0	0	0	0	0	0	0	0	0	0	0	0	0	0	0	0	0	27	0	0	0	0	0	0	0	68	0	0	0	0	0	0	0	13	0	234
ENSMUSG00000029156	0	0	0	0	0	0	0	0	0	0	32	0	0	0	0	0	71	0	0	0	18	0	0	0	0	0	0	0	0	0	42	0	0	0	0	0	0	0	0	0	0	0	263	0	0	0	0	0	0
ENSMUSG00000054814	37	0	1	0	0	0	22	0	0	0	83	0	26	0	5	0	0	0	0	0	0	0	94	0	0	0	10	0	0	0	113	0	6	0	7	0	0	0	0	0	312	0	1	0	0	0	2	0	0
ENSMUSG00000029228	1	0	0	0	0	0	8	0	0	0	0	0	13	0	0	0	0	0	0	0	0	0	0	0	0	0	0	0	9	0	0	0	0	0	0	0	0	0	0	0	0	0	0	0	12	0	73	0	0
ENSMUSG00000029229	15	0	0	0	37	0	0	0	0	0	13	0	0	0	4	0	11	0	26	0	0	0	0	0	0	0	0	0	6	0	40	0	0	0	16	0	106	0	17	0	75	0	2	0	0	0	0	0	131
ENSMUSG00000005672	0	0	137	0	0	0	0	0	0	0	0	0	0	0	0	0	0	0	1	0	0	0	67	0	0	0	0	0	0	0	0	0	0	0	0	0	0	0	0	0	0	0	0	0	0	0	0	0	0
ENSMUSG00000029246	0	0	0	0	22	0	11	0	0	0	0	0	34	0	0	0	0	0	0	0	0	0	0	0	0	0	0	0	52	0	4	0	0	0	0	0	1	0	0	0	0	0	0	0	0	0	0	0	0
ENSMUSG00000029247	116	0	0	0	43	0	73	0	90	0	73	0	24	0	0	0	0	0	97	0	24	0	105	0	0	0	71	0	131	0	106	0	28	0	74	0	346	0	33	0	24	0	0	0	55	0	0	0	0
ENSMUSG00000036323	0	0	2	0	3	0	62	0	0	0	23	0	41	0	8	0	0	0	96	0	1	0	67	0	0	0	93	0	0	0	63	0	27	0	27	0	50	0	34	0	204	0	96	0	5	0	5	0	9
ENSMUSG00000059325	0	0	0	0	0	0	0	0	0	0	0	0	0	0	0	0	0	0	103	0	0	0	106	0	0	0	0	0	108	0	76	0	0	0	0	0	78	0	318	0	976	0	0	0	72	0	221	0	0
ENSMUSG00000087541	0	0	0	0	0	0	0	0	0	0	0	0	0	0	0	0	0	0	9	0	0	0	34	0	0	0	0	0	11	0	37	0	0	0	0	0	11	0	42	0	233	0	0	0	10	0	23	0	0
ENSMUSG00000029250	54	0	229	0	13	0	46	0	0	0	96	0	0	0	0	0	0	0	0	0	0	0	41	0	0	0	1	0	171	0	7	0	0	0	0	0	135	0	43	0	0	0	0	0	43	0	20	0	0
ENSMUSG00000035898	14	0	0	0	26	0	1	0	0	0	0	0	0	0	0	0	0	0	0	0	0	0	21	0	0	0	0	0	119	0	0	0	0	0	9	0	0	0	8	0	0	0	0	0	15	0	0	0	0
ENSMUSG00000079451	0	0	0	0	0	0	0	0	0	0	0	0	0	0	0	0	0	0	0	0	0	0	0	0	0	0	0	0	0	0	0	0	2	0	0	0	0	0	0	0	0	0	0	0	0	0	118	0	85
ENSMUSG00000105704	0	0	0	0	4	0	0	0	0	0	4	0	0	0	0	0	0	0	1	0	3	0	0	0	4	0	4	0	2	0	0	0	0	0	0	0	14	0	13	0	0	0	0	0	3	0	0	0	0
ENSMUSG00000035851	5	0	7	0	27	0	15	0	0	0	36	0	0	0	2	0	12	0	15	0	50	0	4	0	31	0	80	0	10	0	3	0	18	0	6	0	112	0	51	0	0	0	0	0	10	0	0	0	0
ENSMUSG00000029372	0	0	0	0	0	0	0	0	0	0	0	0	0	0	0	0	0	0	0	0	0	0	0	0	0	0	0	0	0	0	0	0	0	0	0	0	0	0	0	0	0	0	0	0	0	0	2	0	0
ENSMUSG00000029377	0	0	0	0	0	0	0	0	0	0	0	0	0	0	0	0	0	0	0	0	0	0	0	0	0	0	0	0	0	0	269	0	0	0	0	0	0	0	1	0	30	0	1	0	0	0	0	0	0
ENSMUSG00000029378	30	0	0	0	0	0	7	0	0	0	0	0	0	0	0	0	0	0	20	0	0	0	0	0	0	0	0	0	0	0	55	0	0	0	0	0	0	0	18	0	20	0	0	0	12	0	10	0	0
ENSMUSG00000034981	42	0	0	0	82	0	3	0	194	0	262	0	96	0	0	0	0	0	25	0	7	0	123	0	9	0	0	0	0	0	104	0	315	0	91	0	52	0	62	0	61	0	135	0	68	0	188	0	99
ENSMUSG00000029397	0	0	0	0	37	0	27	0	0	0	72	0	0	0	97	0	0	0	0	0	0	0	3	0	10	0	97	0	0	0	0	0	0	0	68	0	0	0	0	0	11	0	0	0	0	0	25	0	0
ENSMUSG00000097479	0	0	6	0	1	0	4	0	0	0	6	0	0	0	0	0	0	0	0	0	0	0	0	0	0	0	0	0	0	0	0	0	0	0	0	0	0	0	2	0	0	0	1	0	0	0	0	0	0
ENSMUSG00000029415	0	0	26	0	0	0	0	0	0	0	0	0	0	0	0	0	0	0	4	0	0	0	28	0	0	0	20	0	0	0	4	0	0	0	0	0	0	0	0	0	0	0	0	0	0	0	0	0	0
ENSMUSG00000034826	1	0	0	0	0	0	12	0	0	0	0	0	0	0	0	0	0	0	0	0	15	0	27	0	0	0	0	0	0	0	0	0	0	0	0	0	45	0	0	0	0	0	0	0	12	0	0	0	0
ENSMUSG00000029426	0	0	0	0	0	0	9	0	101	0	0	0	0	0	0	0	0	0	0	0	0	0	0	0	0	0	0	0	0	0	2	0	0	0	0	0	0	0	27	0	140	0	0	0	7	0	0	0	0
ENSMUSG00000047963	0	0	0	0	28	0	0	0	0	0	37	0	0	0	0	0	0	0	0	0	69	0	0	0	0	0	0	0	0	0	0	0	0	0	0	0	0	0	0	0	0	0	0	0	0	0	0	0	0
ENSMUSG00000058013	37	0	18	0	52	0	0	0	22	0	23	0	40	0	0	0	0	0	0	0	25	0	0	0	0	0	0	0	0	0	62	0	0	0	4	0	91	0	34	0	0	0	0	0	36	0	0	0	0
ENSMUSG00000029385	20	0	0	0	0	0	0	0	46	0	83	0	0	0	72	0	0	0	0	0	0	0	0	0	0	0	0	0	0	0	4	0	0	0	43	0	59	0	0	0	0	0	0	0	0	0	0	0	0
ENSMUSG00000034724	13	0	0	0	0	0	7	0	0	0	0	0	21	0	0	0	5	0	9	0	0	0	0	0	0	0	0	0	4	0	0	0	0	0	0	0	0	0	29	0	86	0	27	0	0	0	0	0	0
ENSMUSG00000029486	0	0	0	0	0	0	0	0	0	0	24	0	29	0	0	0	0	0	0	0	0	0	0	0	0	0	0	0	0	0	0	0	0	0	12	0	0	0	0	0	0	0	0	0	0	0	0	0	0
ENSMUSG00000029484	73	0	153	0	731	0	118	0	444	0	442	0	1	0	52	0	43	0	636	0	64	0	627	0	359	0	516	0	533	0	2291	0	1059	0	67	0	252	0	747	0	392	0	337	0	188	0	389	0	0
ENSMUSG00000034663	0	0	0	0	0	0	6	0	0	0	0	0	0	0	1	0	0	0	0	0	11	0	0	0	0	0	0	0	0	0	0	0	0	0	0	0	0	0	0	0	0	0	0	0	0	0	0	0	0
ENSMUSG00000089809	18	0	0	0	0	0	0	0	0	0	0	0	1	0	0	0	0	0	0	0	0	0	0	0	0	0	0	0	0	0	0	0	0	0	0	0	49	0	0	0	0	0	42	0	0	0	0	0	0
ENSMUSG00000029328	0	0	0	0	60	0	15	0	76	0	10	0	28	0	36	0	3	0	0	0	0	0	4	0	0	0	27	0	15	0	0	0	0	0	5	0	69	0	0	0	0	0	0	0	0	0	102	0	0
ENSMUSG00000035325	28	0	0	0	22	0	0	0	0	0	6	0	0	0	0	0	0	0	0	0	2	0	0	0	0	0	13	0	68	0	0	0	3	0	0	0	0	0	0	0	0	0	0	0	0	0	0	0	0
ENSMUSG00000035297	33	0	69	0	0	0	15	0	29	0	59	0	0	0	22	0	6	0	76	0	21	0	71	0	79	0	19	0	54	0	23	0	0	0	20	0	80	0	0	0	0	0	80	0	19	0	0	0	0
ENSMUSG00000029319	0	0	0	0	3	0	0	0	0	0	0	0	71	0	0	0	0	0	81	0	0	0	0	0	0	0	9	0	0	0	0	0	6	0	8	0	5	0	67	0	9	0	28	0	13	0	0	0	0
ENSMUSG00000016833	14	0	0	0	3	0	0	0	0	0	1	0	14	0	0	0	0	0	0	0	15	0	69	0	0	0	0	0	113	0	10	0	49	0	2	0	116	0	27	0	64	0	51	0	21	0	0	0	0
ENSMUSG00000104761	5	0	0	0	2	0	0	0	0	0	0	0	7	0	0	0	0	0	0	0	6	0	40	0	0	0	0	0	55	0	3	0	29	0	0	0	55	0	9	0	30	0	25	0	11	0	0	0	0
ENSMUSG00000035234	0	0	0	0	0	0	0	0	0	0	0	0	0	0	0	0	0	0	76	0	0	0	0	0	0	0	89	0	0	0	0	0	0	0	0	0	0	0	100	0	0	0	0	0	0	0	0	0	0
ENSMUSG00000087611	0	0	0	0	0	0	0	0	0	0	0	0	0	0	0	0	0	0	0	0	0	0	0	0	0	0	0	0	0	0	12	0	65	0	0	0	0	0	0	0	0	0	0	0	0	0	0	0	0
ENSMUSG00000029314	0	0	0	0	23	0	0	0	0	0	0	0	0	0	0	0	0	0	0	0	0	0	0	0	0	0	0	0	0	0	79	0	0	0	0	0	0	0	0	0	0	0	0	0	0	0	0	0	0
ENSMUSG00000029313	0	0	0	0	0	0	0	0	0	0	0	0	0	0	0	0	0	0	0	0	0	0	0	0	0	0	26	0	0	0	1	0	0	0	0	0	0	0	0	0	0	0	0	0	0	0	136	0	0
ENSMUSG00000029310	9	0	53	0	0	0	5	0	0	0	29	0	0	0	0	0	0	0	0	0	0	0	0	0	0	0	20	0	82	0	26	0	37	0	0	0	54	0	0	0	0	0	0	0	0	0	41	0	0
ENSMUSG00000029309	47	0	0	0	0	0	0	0	0	0	0	0	0	0	0	0	0	0	0	0	0	0	0	0	0	0	0	0	0	0	109	0	0	0	67	0	0	0	0	0	0	0	0	0	0	0	0	0	0
ENSMUSG00000079065	0	0	0	0	7	0	5	0	0	0	0	0	39	0	0	0	0	0	0	0	0	0	81	0	0	0	0	0	0	0	1	0	56	0	0	0	12	0	0	0	0	0	0	0	0	0	0	0	0
ENSMUSG00000029290	0	0	21	0	0	0	0	0	0	0	0	0	0	0	0	0	2	0	5	0	0	0	3	0	0	0	2	0	8	0	4	0	0	0	0	0	0	0	0	0	28	0	0	0	0	0	0	0	0
ENSMUSG00000029276	0	0	0	0	48	0	18	0	0	0	0	0	0	0	0	0	0	0	0	0	0	0	0	0	0	0	0	0	0	0	1	0	0	0	0	0	0	0	66	0	0	0	0	0	0	0	0	0	0
ENSMUSG00000033773	13	0	0	0	1	0	0	0	0	0	0	0	0	0	0	0	0	0	0	0	0	0	0	0	0	0	0	0	0	0	2	0	21	0	0	0	0	0	3	0	0	0	0	0	0	0	0	0	0
ENSMUSG00000011831	0	0	0	0	0	0	0	0	1	0	4	0	2	0	0	0	0	0	0	0	0	0	0	0	0	0	3	0	0	0	0	0	0	0	0	0	0	0	0	0	0	0	0	0	0	0	7	0	0
ENSMUSG00000029267	0	0	0	0	25	0	3	0	0	0	13	0	0	0	0	0	0	0	0	0	26	0	1	0	0	0	25	0	0	0	0	0	0	0	11	0	0	0	0	0	0	0	0	0	0	0	0	0	0
ENSMUSG00000063406	0	0	41	0	57	0	88	0	9	0	9	0	0	0	0	0	55	0	42	0	67	0	46	0	0	0	13	0	64	0	0	0	52	0	45	0	2	0	183	0	0	0	57	0	0	0	0	0	0
ENSMUSG00000050856	4	0	7	0	2	0	4	0	9	0	7	0	22	0	3	0	7	0	18	0	9	0	7	0	0	0	18	0	21	0	52	0	16	0	33	0	40	0	5	0	10	0	61	0	15	0	14	0	0
ENSMUSG00000013495	0	0	0	0	0	0	0	0	24	0	0	0	0	0	1	0	0	0	0	0	0	0	0	0	0	0	0	0	0	0	52	0	0	0	0	0	0	0	0	0	0	0	0	0	0	0	0	0	0
ENSMUSG00000029501	24	0	0	0	19	0	0	0	0	0	0	0	1	0	49	0	0	0	0	0	0	0	1	0	0	0	0	0	0	0	13	0	0	0	0	0	0	0	0	0	0	0	0	0	0	0	0	0	0
ENSMUSG00000029500	24	0	0	0	0	0	0	0	134	0	53	0	0	0	0	0	0	0	0	0	0	0	88	0	0	0	0	0	3	0	0	0	0	0	0	0	0	0	0	0	0	0	107	0	0	0	5	0	0
ENSMUSG00000097367	18	0	0	0	0	0	0	0	106	0	30	0	0	0	0	0	0	0	0	0	0	0	54	0	0	0	0	0	0	0	0	0	0	0	0	0	0	0	0	0	0	0	93	0	0	0	4	0	0
ENSMUSG00000033294	0	0	0	0	37	0	0	0	0	0	0	0	0	0	0	0	0	0	35	0	26	0	0	0	0	0	0	0	0	0	55	0	109	0	0	0	0	0	0	0	0	0	6	0	34	0	0	0	0
ENSMUSG00000029507	0	0	0	0	0	0	1	0	0	0	6	0	0	0	0	0	0	0	0	0	0	0	0	0	0	0	0	0	0	0	5	0	0	0	0	0	13	0	0	0	0	0	0	0	8	0	0	0	0
ENSMUSG00000050017	0	0	13	0	43	0	49	0	0	0	0	0	0	0	3	0	0	0	0	0	0	0	114	0	0	0	0	0	50	0	84	0	0	0	0	0	0	0	0	0	167	0	47	0	47	0	0	0	0
ENSMUSG00000104559	0	0	11	0	10	0	10	0	0	0	0	0	0	0	0	0	0	0	0	0	0	0	25	0	0	0	0	0	21	0	30	0	0	0	0	0	0	0	0	0	121	0	64	0	0	0	0	0	0
ENSMUSG00000029344	9	0	0	0	18	0	0	0	0	0	0	0	0	0	0	0	0	0	0	0	0	0	0	0	0	0	0	0	49	0	29	0	0	0	0	0	0	0	0	0	0	0	124	0	31	0	0	0	0
ENSMUSG00000029345	4	0	4	0	6	0	0	0	0	0	2	0	0	0	0	0	0	0	0	0	0	0	0	0	0	0	0	0	0	0	1	0	0	0	14	0	4	0	16	0	0	0	0	0	0	0	0	0	0
ENSMUSG00000029346	0	0	54	0	0	0	0	0	0	0	27	0	21	0	0	0	0	0	0	0	13	0	0	0	0	0	0	0	0	0	23	0	0	0	8	0	39	0	0	0	0	0	0	0	0	0	0	0	0
ENSMUSG00000051339	0	0	0	0	53	0	0	0	3	0	0	0	0	0	0	0	0	0	0	0	0	0	0	0	0	0	0	0	116	0	0	0	0	0	0	0	0	0	0	0	0	0	0	0	0	0	0	0	0
ENSMUSG00000025825	37	0	26	0	11	0	0	0	0	0	20	0	0	0	0	0	0	0	0	0	14	0	26	0	0	0	26	0	46	0	30	0	0	0	0	0	53	0	37	0	0	0	0	0	0	0	26	0	0
ENSMUSG00000090458	6	0	0	0	15	0	0	0	0	0	0	0	19	0	0	0	7	0	0	0	14	0	0	0	0	0	0	0	0	0	0	0	17	0	0	0	9	0	11	0	0	0	39	0	0	0	0	0	0
ENSMUSG00000042121	0	0	0	0	0	0	0	0	0	0	0	0	0	0	0	0	0	0	0	0	0	0	0	0	13	0	0	0	0	0	38	0	0	0	0	0	0	0	0	0	0	0	0	0	0	0	151	0	0
ENSMUSG00000029592	0	0	0	0	2	0	0	0	0	0	8	0	0	0	0	0	0	0	0	0	5	0	0	0	0	0	0	0	0	0	0	0	0	0	0	0	0	0	0	0	0	0	0	0	0	0	0	0	0
ENSMUSG00000044339	0	0	0	0	11	0	0	0	0	0	15	0	0	0	0	0	0	0	0	0	13	0	0	0	0	0	0	0	0	0	0	0	0	0	0	0	11	0	0	0	0	0	0	0	0	0	0	0	0
ENSMUSG00000029577	0	0	0	0	31	0	0	0	0	0	63	0	0	0	0	0	0	0	101	0	2	0	68	0	0	0	108	0	23	0	0	0	0	0	0	0	0	0	0	0	0	0	0	0	0	0	0	0	0
ENSMUSG00000011884	74	0	0	0	39	0	3	0	45	0	56	0	55	0	0	0	15	0	119	0	27	0	0	0	0	0	189	0	215	0	66	0	28	0	180	0	300	0	498	0	1048	0	121	0	145	0	195	0	0
ENSMUSG00000041870	0	0	6	0	0	0	0	0	0	0	0	0	17	0	0	0	0	0	0	0	0	0	0	0	0	0	0	0	35	0	34	0	1	0	0	0	0	0	0	0	0	0	0	0	0	0	0	0	0
ENSMUSG00000072694	9	0	0	0	0	0	0	0	0	0	25	0	0	0	0	0	0	0	0	0	18	0	0	0	0	0	0	0	0	0	0	0	0	0	82	0	0	0	66	0	0	0	0	0	35	0	0	0	0
ENSMUSG00000029561	0	0	0	0	0	0	0	0	0	0	0	0	0	0	0	0	0	0	0	0	0	0	0	0	0	0	0	0	6	0	0	0	0	0	0	0	0	0	813	0	0	0	0	0	0	0	0	0	40
ENSMUSG00000029559	0	0	0	0	0	0	4	0	0	0	0	0	19	0	0	0	0	0	0	0	0	0	0	0	0	0	0	0	213	0	0	0	0	0	0	0	0	0	34	0	0	0	0	0	0	0	0	0	0
ENSMUSG00000072693	4	0	0	0	7	0	0	0	4	0	0	0	0	0	0	0	0	0	3	0	0	0	3	0	0	0	0	0	0	0	0	0	0	0	0	0	0	0	0	0	0	0	0	0	3	0	0	0	0
ENSMUSG00000046562	0	0	0	0	0	0	0	0	0	0	0	0	0	0	0	0	0	0	0	0	0	0	59	0	0	0	0	0	0	0	0	0	0	0	0	0	53	0	0	0	0	0	0	0	0	0	0	0	0
ENSMUSG00000048578	11	0	50	0	26	0	0	0	0	0	1	0	13	0	0	0	2	0	0	0	12	0	0	0	0	0	33	0	1	0	9	0	77	0	34	0	0	0	0	0	36	0	0	0	0	0	0	0	0
ENSMUSG00000060152	27	0	0	0	13	0	2	0	0	0	0	0	12	0	0	0	0	0	37	0	0	0	0	0	0	0	21	0	140	0	0	0	32	0	0	0	23	0	0	0	85	0	0	0	14	0	0	0	42
ENSMUSG00000041733	0	0	80	0	0	0	4	0	0	0	0	0	0	0	0	0	0	0	0	0	21	0	0	0	0	0	0	0	0	0	0	0	0	0	0	0	75	0	0	0	0	0	0	0	0	0	0	0	0
ENSMUSG00000009013	0	0	8	0	0	0	0	0	0	0	0	0	0	0	0	0	0	0	0	0	0	0	0	0	6	0	0	0	1	0	54	0	0	0	1	0	0	0	0	0	0	0	0	0	1	0	1	0	0
ENSMUSG00000029538	0	0	20	0	4	0	22	0	19	0	5	0	18	0	0	0	7	0	0	0	3	0	49	0	0	0	48	0	70	0	10	0	2	0	0	0	0	0	11	0	0	0	0	0	8	0	0	0	0
ENSMUSG00000029536	0	0	0	0	0	0	0	0	0	0	0	0	0	0	0	0	3	0	227	0	39	0	0	0	0	0	54	0	0	0	41	0	0	0	0	0	0	0	0	0	0	0	187	0	1	0	0	0	0
ENSMUSG00000029535	0	0	48	0	0	0	7	0	0	0	0	0	0	0	0	0	0	0	54	0	0	0	0	0	0	0	51	0	207	0	0	0	0	0	0	0	0	0	80	0	158	0	134	0	58	0	0	0	0
ENSMUSG00000041697	18	0	39	0	5	0	14	0	36	0	37	0	15	0	0	0	6	0	28	0	6	0	41	0	24	0	46	0	67	0	103	0	43	0	57	0	138	0	48	0	213	0	69	0	30	0	15	0	50
ENSMUSG00000029528	0	0	0	0	8	0	0	0	0	0	26	0	0	0	0	0	0	0	3	0	0	0	0	0	0	0	0	0	0	0	0	0	30	0	7	0	4	0	0	0	0	0	0	0	0	0	0	0	1
ENSMUSG00000029518	0	0	0	0	0	0	0	0	0	0	0	0	0	0	0	0	0	0	16	0	0	0	0	0	0	0	0	0	0	0	0	0	0	0	0	0	0	0	0	0	0	0	0	0	0	0	0	0	0
ENSMUSG00000041609	0	0	0	0	21	0	0	0	0	0	0	0	0	0	70	0	0	0	0	0	0	0	0	0	0	0	0	0	33	0	0	0	0	0	0	0	0	0	0	0	0	0	0	0	0	0	0	0	0
ENSMUSG00000029513	94	0	0	0	0	0	11	0	0	0	0	0	0	0	0	0	0	0	0	0	0	0	0	0	0	0	0	0	250	0	0	0	0	0	0	0	219	0	75	0	0	0	0	0	6	0	29	0	0
ENSMUSG00000041548	34	0	0	0	28	0	8	0	53	0	0	0	134	0	5	0	0	0	82	0	17	0	7	0	0	0	66	0	69	0	0	0	75	0	60	0	0	0	0	0	18	0	0	0	7	0	0	0	36
ENSMUSG00000066900	0	0	3	0	0	0	0	0	0	0	0	0	0	0	0	0	7	0	3	0	0	0	0	0	0	0	0	0	41	0	0	0	0	0	21	0	37	0	0	0	0	0	30	0	0	0	0	0	68
ENSMUSG00000032959	0	0	2	0	0	0	0	0	0	0	0	0	5	0	0	0	0	0	6	0	0	0	2	0	0	0	0	0	4	0	6	0	0	0	0	0	7	0	0	0	0	0	0	0	0	0	0	0	0
ENSMUSG00000066894	16	0	0	0	0	0	0	0	0	0	0	0	0	0	0	0	0	0	0	0	16	0	0	0	3	0	38	0	0	0	0	0	0	0	0	0	62	0	30	0	5	0	0	0	0	0	9	0	0
ENSMUSG00000029364	0	0	0	0	0	0	12	0	0	0	28	0	0	0	0	0	0	0	45	0	0	0	28	0	248	0	0	0	80	0	79	0	0	0	0	0	0	0	0	0	0	0	0	0	0	0	115	0	0
ENSMUSG00000029363	0	0	0	0	0	0	9	0	0	0	16	0	0	0	0	0	0	0	25	0	6	0	33	0	57	0	16	0	0	0	20	0	0	0	0	0	17	0	0	0	0	0	0	0	0	0	51	0	0
ENSMUSG00000032867	0	0	0	0	0	0	0	0	51	0	0	0	0	0	0	0	0	0	0	0	0	0	0	0	17	0	0	0	1	0	0	0	0	0	10	0	57	0	52	0	0	0	0	0	0	0	0	0	0
ENSMUSG00000029360	0	0	0	0	0	0	0	0	11	0	0	0	0	0	0	0	0	0	0	0	0	0	0	0	14	0	0	0	0	0	0	0	0	0	5	0	13	0	10	0	0	0	0	0	0	0	0	0	0
ENSMUSG00000032840	0	0	0	0	0	0	5	0	0	0	17	0	0	0	0	0	0	0	0	0	0	0	0	0	0	0	0	0	0	0	24	0	0	0	0	0	0	0	130	0	0	0	0	0	21	0	0	0	0
ENSMUSG00000018076	0	0	0	0	0	0	0	0	0	0	2	0	0	0	0	0	0	0	0	0	1	0	0	0	0	0	0	0	0	0	5	0	8	0	0	0	0	0	0	0	0	0	1	0	0	0	1	0	53
ENSMUSG00000029598	0	0	0	0	0	0	0	0	0	0	6	0	0	0	0	0	0	0	0	0	0	0	49	0	11	0	0	0	2	0	0	0	0	0	8	0	0	0	0	0	1	0	0	0	0	0	103	0	0
ENSMUSG00000029599	0	0	0	0	3	0	0	0	0	0	0	0	0	0	0	0	0	0	0	0	0	0	34	0	0	0	0	0	0	0	53	0	0	0	0	0	0	0	0	0	120	0	0	0	0	0	0	0	0
ENSMUSG00000029614	3	0	1	0	2	0	1	0	2	0	2	0	2	0	0	0	0	0	1	0	6	0	3	0	8	0	15	0	1	0	2	0	1	0	1	0	1	0	1	0	19	0	0	0	2	0	7	0	19
ENSMUSG00000029616	35	0	68	0	78	0	30	0	62	0	18	0	15	0	0	0	4	0	21	0	22	0	37	0	0	0	41	0	0	0	29	0	0	0	0	0	78	0	27	0	26	0	0	0	8	0	0	0	0
ENSMUSG00000038593	0	0	0	0	0	0	0	0	0	0	0	0	0	0	16	0	0	0	0	0	0	0	0	0	0	0	51	0	0	0	0	0	0	0	0	0	0	0	0	0	0	0	66	0	0	0	0	0	0
ENSMUSG00000029462	19	0	16	0	29	0	37	0	15	0	24	0	6	0	13	0	14	0	0	0	2	0	76	0	0	0	78	0	38	0	26	0	0	0	17	0	92	0	86	0	147	0	0	0	40	0	0	0	187
ENSMUSG00000029467	0	0	8	0	0	0	0	0	0	0	0	0	48	0	0	0	0	0	0	0	19	0	0	0	0	0	0	0	0	0	0	0	31	0	20	0	0	0	0	0	40	0	4	0	58	0	110	0	0
ENSMUSG00000029469	2	0	0	0	49	0	0	0	0	0	0	0	0	0	0	0	4	0	83	0	0	0	0	0	0	0	0	0	0	0	0	0	0	0	63	0	0	0	0	0	0	0	0	0	0	0	0	0	0
ENSMUSG00000029474	0	0	0	0	0	0	12	0	46	0	0	0	0	0	0	0	0	0	0	0	0	0	0	0	0	0	0	0	0	0	0	0	0	0	47	0	52	0	0	0	50	0	0	0	0	0	0	0	0
ENSMUSG00000029433	15	0	0	0	0	0	43	0	83	0	0	0	34	0	0	0	20	0	65	0	0	0	84	0	0	0	137	0	0	0	72	0	91	0	35	0	0	0	84	0	0	0	0	0	0	0	0	0	0
ENSMUSG00000114278	14	0	0	0	0	0	37	0	78	0	0	0	27	0	0	0	18	0	65	0	0	0	75	0	0	0	123	0	0	0	63	0	84	0	33	0	0	0	67	0	0	0	0	0	0	0	0	0	0
ENSMUSG00000029427	0	0	0	0	0	0	0	0	0	0	0	0	0	0	0	0	0	0	0	0	0	0	0	0	0	0	0	0	0	0	0	0	75	0	0	0	74	0	0	0	1	0	0	0	0	0	13	0	0
ENSMUSG00000000915	9	0	0	0	0	0	0	0	0	0	1	0	36	0	31	0	0	0	29	0	0	0	0	0	115	0	0	0	0	0	16	0	0	0	0	0	0	0	0	0	0	0	0	0	0	0	0	0	79
ENSMUSG00000066278	43	0	0	0	0	0	0	0	0	0	0	0	0	0	0	0	0	0	82	0	0	0	0	0	100	0	0	0	0	0	16	0	0	0	0	0	0	0	0	0	0	0	0	0	0	0	2	0	89
ENSMUSG00000102725	2	0	0	0	0	0	0	0	0	0	0	0	0	0	0	0	0	0	22	0	0	0	0	0	31	0	0	0	0	0	6	0	0	0	0	0	0	0	0	0	0	0	0	0	0	0	0	0	46
ENSMUSG00000029404	8	0	0	0	0	0	3	0	0	0	10	0	10	0	0	0	0	0	0	0	7	0	0	0	0	0	5	0	0	0	0	0	0	0	0	0	50	0	0	0	33	0	0	0	0	0	0	0	0
ENSMUSG00000029394	3	0	5	0	0	0	6	0	17	0	0	0	1	0	10	0	3	0	13	0	7	0	0	0	11	0	12	0	17	0	33	0	0	0	0	0	0	0	0	0	15	0	0	0	23	0	0	0	0
ENSMUSG00000029390	1	0	7	0	12	0	7	0	3	0	26	0	0	0	0	0	3	0	27	0	9	0	25	0	0	0	6	0	16	0	28	0	7	0	17	0	70	0	13	0	29	0	0	0	10	0	18	0	0
ENSMUSG00000029388	0	0	112	0	0	0	17	0	0	0	29	0	0	0	0	0	22	0	0	0	55	0	153	0	0	0	0	0	0	0	41	0	0	0	0	0	108	0	0	0	0	0	0	0	29	0	0	0	0
ENSMUSG00000029387	0	0	45	0	24	0	0	0	0	0	48	0	0	0	0	0	0	0	0	0	11	0	0	0	0	0	0	0	0	0	0	0	0	0	88	0	121	0	0	0	0	0	0	0	0	0	0	0	0
ENSMUSG00000038023	1	0	11	0	0	0	0	0	0	0	0	0	0	0	0	0	0	0	0	0	0	0	0	0	0	0	0	0	0	0	18	0	0	0	0	0	0	0	0	0	0	0	0	0	0	0	2	0	182
ENSMUSG00000106082	0	0	0	0	0	0	0	0	0	0	0	0	0	0	0	0	0	0	0	0	0	0	0	0	0	0	0	0	0	0	1	0	0	0	0	0	0	0	0	0	0	0	0	0	0	0	0	0	108
ENSMUSG00000037979	0	0	0	0	0	0	0	0	0	0	0	0	0	0	0	0	0	0	0	0	0	0	0	0	0	0	0	0	0	0	0	0	14	0	0	0	0	0	10	0	0	0	0	0	0	0	0	0	0
ENSMUSG00000079215	0	0	5	0	0	0	21	0	0	0	3	0	43	0	0	0	0	0	6	0	0	0	12	0	0	0	0	0	0	0	17	0	0	0	0	0	0	0	16	0	0	0	75	0	0	0	0	0	0
ENSMUSG00000008348	18	0	110	0	32	0	16	0	0	0	16	0	68	0	27	0	8	0	65	0	6	0	13	0	115	0	69	0	192	0	99	0	23	0	47	0	135	0	56	0	125	0	24	0	30	0	29	0	0
ENSMUSG00000072612	0	0	3	0	2	0	0	0	0	0	0	0	2	0	0	0	0	0	1	0	0	0	0	0	1	0	2	0	8	0	4	0	0	0	2	0	7	0	3	0	7	0	0	0	1	0	0	0	0
ENSMUSG00000037905	0	0	0	0	0	0	1	0	0	0	0	0	0	0	0	0	0	0	0	0	0	0	17	0	0	0	45	0	0	0	0	0	0	0	11	0	0	0	0	0	0	0	45	0	0	0	33	0	0
ENSMUSG00000029482	0	0	0	0	0	0	0	0	0	0	0	0	0	0	0	0	0	0	0	0	0	0	0	0	0	0	0	0	0	0	56	0	0	0	0	0	45	0	0	0	31	0	0	0	0	0	0	0	0
ENSMUSG00000029430	1	0	0	0	55	0	0	0	0	0	0	0	0	0	0	0	0	0	0	0	0	0	0	0	0	0	0	0	2	0	0	0	0	0	0	0	0	0	0	0	0	0	0	0	0	0	0	0	0
ENSMUSG00000029439	0	0	0	0	3	0	9	0	0	0	5	0	0	0	0	0	4	0	27	0	0	0	0	0	0	0	0	0	11	0	0	0	30	0	0	0	0	0	0	0	0	0	0	0	0	0	0	0	0
ENSMUSG00000034211	109	0	0	0	0	0	32	0	0	0	50	0	89	0	14	0	0	0	0	0	23	0	22	0	0	0	43	0	125	0	96	0	160	0	101	0	42	0	31	0	124	0	0	0	11	0	0	0	0
ENSMUSG00000025534	0	0	4	0	49	0	0	0	0	0	0	0	0	0	0	0	0	0	0	0	0	0	0	0	0	0	41	0	0	0	67	0	0	0	0	0	0	0	0	0	0	0	0	0	0	0	24	0	0
ENSMUSG00000025340	14	0	0	0	0	0	1	0	0	0	0	0	0	0	0	0	0	0	0	0	11	0	0	0	0	0	0	0	0	0	0	0	0	0	0	0	0	0	60	0	0	0	0	0	0	0	0	0	0
ENSMUSG00000053094	0	0	0	0	59	0	0	0	0	0	0	0	43	0	0	0	0	0	44	0	0	0	0	0	0	0	0	0	3	0	60	0	100	0	3	0	6	0	42	0	0	0	93	0	21	0	0	0	0
ENSMUSG00000023104	0	0	37	0	0	0	8	0	0	0	24	0	33	0	0	0	0	0	0	0	23	0	29	0	0	0	29	0	0	0	27	0	0	0	27	0	0	0	0	0	0	0	0	0	0	0	0	0	0
ENSMUSG00000047501	12	0	115	0	76	0	9	0	49	0	57	0	6	0	0	0	9	0	108	0	18	0	38	0	31	0	84	0	4	0	90	0	45	0	0	0	51	0	76	0	164	0	30	0	46	0	13	0	17
ENSMUSG00000070473	16	0	30	0	0	0	14	0	0	0	13	0	38	0	0	0	0	0	25	0	0	0	25	0	0	0	34	0	75	0	145	0	158	0	8	0	365	0	72	0	65	0	0	0	25	0	34	0	247
ENSMUSG00000107335	0	0	0	0	2	0	1	0	0	0	0	0	0	0	0	0	0	0	5	0	0	0	19	0	0	0	0	0	38	0	7	0	0	0	0	0	3	0	3	0	0	0	0	0	0	0	0	0	0
ENSMUSG00000040532	0	0	0	0	30	0	3	0	0	0	16	0	0	0	0	0	0	0	50	0	0	0	82	0	0	0	0	0	0	0	63	0	0	0	0	0	40	0	43	0	0	0	0	0	0	0	0	0	0
ENSMUSG00000007207	7	0	0	0	0	0	0	0	51	0	0	0	0	0	0	0	0	0	0	0	0	0	0	0	0	0	0	0	0	0	0	0	0	0	0	0	0	0	43	0	0	0	0	0	0	0	0	0	0
ENSMUSG00000029681	0	0	0	0	0	0	0	0	0	0	17	0	0	0	0	0	17	0	11	0	0	0	0	0	0	0	86	0	0	0	0	0	0	0	0	0	0	0	0	0	76	0	0	0	0	0	12	0	0
ENSMUSG00000002748	0	0	45	0	0	0	0	0	0	0	1	0	0	0	0	0	0	0	71	0	2	0	0	0	28	0	0	0	0	0	12	0	0	0	0	0	0	0	0	0	0	0	0	0	0	0	7	0	0
ENSMUSG00000053293	0	0	0	0	0	0	0	0	0	0	0	0	0	0	0	0	0	0	0	0	0	0	0	0	0	0	0	0	0	0	0	0	0	0	12	0	0	0	45	0	0	0	0	0	0	0	0	0	0
ENSMUSG00000039886	18	0	0	0	0	0	0	0	0	0	0	0	0	0	0	0	36	0	35	0	0	0	0	0	0	0	0	0	0	0	36	0	0	0	0	0	0	0	45	0	0	0	0	0	0	0	0	0	0
ENSMUSG00000004951	268	0	411	0	130	0	18	0	52	0	275	0	344	0	26	0	133	0	114	0	100	0	88	0	90	0	364	0	567	0	256	0	82	0	151	0	296	0	327	0	3023	0	234	0	127	0	196	0	269
ENSMUSG00000039771	6	0	16	0	8	0	11	0	25	0	8	0	53	0	0	0	0	0	0	0	7	0	31	0	0	0	13	0	24	0	32	0	48	0	47	0	24	0	34	0	88	0	33	0	8	0	13	0	0
ENSMUSG00000029703	1	0	2	0	5	0	8	0	8	0	2	0	9	0	0	0	0	0	0	0	4	0	4	0	0	0	1	0	5	0	12	0	12	0	9	0	4	0	6	0	20	0	7	0	5	0	1	0	0
ENSMUSG00000007987	13	0	0	0	0	0	0	0	0	0	0	0	0	0	0	0	0	0	40	0	0	0	0	0	0	0	34	0	62	0	25	0	0	0	0	0	27	0	0	0	0	0	78	0	0	0	2	0	0
ENSMUSG00000059518	3	0	15	0	3	0	5	0	0	0	1	0	0	0	0	0	1	0	0	0	0	0	0	0	6	0	4	0	10	0	4	0	2	0	0	0	11	0	11	0	28	0	0	0	0	0	2	0	0
ENSMUSG00000004846	0	0	0	0	0	0	0	0	0	0	0	0	0	0	0	0	0	0	0	0	0	0	0	0	0	0	0	0	109	0	1	0	0	0	0	0	0	0	0	0	1	0	33	0	0	0	0	0	0
ENSMUSG00000004849	24	0	0	0	13	0	0	0	0	0	0	0	37	0	0	0	3	0	94	0	0	0	18	0	0	0	121	0	128	0	46	0	69	0	0	0	60	0	37	0	108	0	0	0	17	0	58	0	0
ENSMUSG00000043279	0	0	0	0	0	0	0	0	0	0	0	0	0	0	0	0	0	0	0	0	0	0	0	0	0	0	0	0	0	0	0	0	0	0	0	0	0	0	0	0	0	0	0	0	13	0	3	0	0
ENSMUSG00000037364	0	0	0	0	8	0	5	0	0	0	3	0	0	0	0	0	0	0	32	0	11	0	0	0	0	0	0	0	28	0	25	0	0	0	20	0	58	0	27	0	0	0	0	0	0	0	0	0	0
ENSMUSG00000023348	0	0	0	0	0	0	0	0	0	0	0	0	0	0	0	0	0	0	37	0	7	0	0	0	0	0	0	0	0	0	0	0	0	0	0	0	0	0	0	0	0	0	65	0	24	0	0	0	0
ENSMUSG00000029710	8	0	0	0	0	0	0	0	0	0	0	0	0	0	1	0	0	0	0	0	4	0	0	0	0	0	0	0	0	0	0	0	0	0	0	0	0	0	0	0	0	0	0	0	0	0	0	0	0
ENSMUSG00000037221	11	0	0	0	0	0	1	0	35	0	0	0	0	0	0	0	0	0	39	0	0	0	0	0	0	0	3	0	7	0	0	0	0	0	0	0	84	0	37	0	12	0	0	0	19	0	0	0	0
ENSMUSG00000029718	0	0	43	0	10	0	0	0	0	0	9	0	0	0	0	0	0	0	0	0	0	0	0	0	0	0	16	0	0	0	34	0	0	0	66	0	110	0	60	0	78	0	0	0	9	0	10	0	0
ENSMUSG00000093445	1	0	0	0	0	0	0	0	0	0	16	0	40	0	0	0	0	0	0	0	0	0	0	0	0	0	0	0	66	0	0	0	0	0	0	0	4	0	25	0	3	0	0	0	0	0	88	0	0
ENSMUSG00000029723	11	0	17	0	0	0	0	0	0	0	3	0	0	0	2	0	0	0	31	0	9	0	0	0	20	0	18	0	0	0	0	0	0	0	0	0	5	0	15	0	68	0	0	0	0	0	0	0	0
ENSMUSG00000029725	1	0	0	0	0	0	0	0	0	0	0	0	0	0	0	0	0	0	0	0	0	0	0	0	0	0	0	0	0	0	17	0	0	0	0	0	0	0	0	0	13	0	0	0	0	0	0	0	0
ENSMUSG00000029726	0	0	0	0	0	0	0	0	0	0	0	0	0	0	0	0	0	0	0	0	13	0	0	0	0	0	0	0	0	0	0	0	0	0	0	0	0	0	0	0	1	0	0	0	0	0	0	0	192
ENSMUSG00000029729	0	0	0	0	0	0	4	0	0	0	0	0	0	0	0	0	0	0	0	0	0	0	0	0	0	0	64	0	38	0	0	0	27	0	102	0	0	0	0	0	3	0	0	0	0	0	0	0	0
ENSMUSG00000037017	0	0	0	0	46	0	7	0	54	0	0	0	0	0	0	0	0	0	62	0	0	0	0	0	0	0	0	0	0	0	0	0	0	0	0	0	0	0	93	0	0	0	0	0	0	0	0	0	0
ENSMUSG00000019518	15	0	0	0	0	0	18	0	0	0	4	0	0	0	0	0	0	0	65	0	4	0	14	0	0	0	0	0	0	0	37	0	0	0	0	0	37	0	37	0	0	0	0	0	22	0	0	0	0
ENSMUSG00000036980	32	0	0	0	0	0	32	0	0	0	0	0	0	0	0	0	0	0	115	0	10	0	13	0	0	0	0	0	0	0	71	0	0	0	0	0	70	0	73	0	0	0	0	0	58	0	0	0	0
ENSMUSG00000036968	0	0	0	0	0	0	1	0	0	0	48	0	3	0	0	0	0	0	0	0	0	0	17	0	0	0	0	0	0	0	0	0	0	0	0	0	37	0	53	0	0	0	0	0	0	0	0	0	0
ENSMUSG00000050552	1	0	0	0	0	0	0	0	1	0	1	0	0	0	0	0	2	0	5	0	0	0	7	0	22	0	8	0	15	0	4	0	6	0	0	0	10	0	5	0	0	0	11	0	1	0	0	0	9
ENSMUSG00000036898	0	0	0	0	0	0	0	0	0	0	0	0	0	0	0	0	0	0	0	0	0	0	0	0	0	0	0	0	0	0	0	0	0	0	0	0	0	0	40	0	0	0	0	0	76	0	0	0	0
ENSMUSG00000058291	0	0	0	0	59	0	0	0	5	0	0	0	0	0	0	0	0	0	0	0	0	0	0	0	0	0	130	0	0	0	0	0	0	0	0	0	137	0	117	0	145	0	0	0	0	0	0	0	0
ENSMUSG00000104686	0	0	0	0	0	0	0	0	14	0	0	0	0	0	0	0	0	0	0	0	0	0	0	0	0	0	0	0	0	0	0	0	0	0	0	0	30	0	0	0	0	0	0	0	0	0	0	0	0
ENSMUSG00000056014	0	0	130	0	0	0	0	0	0	0	191	0	0	0	0	0	0	0	0	0	0	0	0	0	0	0	0	0	0	0	0	0	0	0	0	0	0	0	0	0	0	0	13	0	0	0	48	0	0
ENSMUSG00000025854	1	0	0	0	49	0	0	0	0	0	0	0	5	0	0	0	0	0	0	0	2	0	0	0	0	0	0	0	0	0	0	0	0	0	0	0	0	0	0	0	0	0	0	0	0	0	0	0	0
ENSMUSG00000025856	0	0	0	0	2	0	0	0	40	0	19	0	39	0	0	0	0	0	12	0	0	0	21	0	57	0	0	0	85	0	14	0	0	0	0	0	0	0	0	0	0	0	23	0	20	0	0	0	0
ENSMUSG00000045438	0	0	39	0	16	0	8	0	0	0	22	0	0	0	0	0	0	0	0	0	0	0	76	0	0	0	0	0	0	0	45	0	1	0	0	0	60	0	0	0	32	0	18	0	0	0	0	0	0
ENSMUSG00000053553	0	0	16	0	0	0	18	0	0	0	11	0	0	0	0	0	0	0	0	0	0	0	0	0	14	0	0	0	61	0	0	0	0	0	99	0	54	0	0	0	0	0	0	0	0	0	0	0	0
ENSMUSG00000018143	0	0	0	0	0	0	0	0	0	0	22	0	0	0	0	0	0	0	0	0	0	0	0	0	1	0	28	0	0	0	0	0	27	0	0	0	0	0	0	0	0	0	0	0	0	0	0	0	0
ENSMUSG00000036687	0	0	0	0	0	0	15	0	0	0	62	0	0	0	0	0	0	0	0	0	0	0	47	0	49	0	75	0	0	0	0	0	0	0	0	0	55	0	7	0	0	0	0	0	27	0	0	0	0
ENSMUSG00000098140	0	0	8	0	0	0	3	0	6	0	12	0	0	0	0	0	0	0	4	0	0	0	8	0	0	0	20	0	0	0	0	0	0	0	0	0	8	0	5	0	21	0	0	0	4	0	0	0	0
ENSMUSG00000029551	0	0	43	0	0	0	2	0	28	0	0	0	0	0	0	0	0	0	32	0	0	0	0	0	0	0	27	0	0	0	0	0	0	0	0	0	0	0	0	0	124	0	0	0	0	0	18	0	0
ENSMUSG00000029554	0	0	0	0	0	0	0	0	0	0	0	0	0	0	0	0	0	0	0	0	0	0	0	0	0	0	0	0	0	0	0	0	0	0	38	0	0	0	0	0	0	0	0	0	0	0	0	0	0
ENSMUSG00000029560	5	0	0	0	0	0	0	0	0	0	0	0	0	0	0	0	0	0	0	0	0	0	0	0	0	0	0	0	5	0	0	0	0	0	0	0	0	0	0	0	0	0	0	0	0	0	0	0	0
ENSMUSG00000056076	0	0	57	0	41	0	15	0	0	0	35	0	0	0	0	0	0	0	0	0	15	0	0	0	0	0	28	0	20	0	17	0	4	0	0	0	146	0	0	0	4	0	42	0	54	0	0	0	0
ENSMUSG00000039623	15	0	0	0	0	0	0	0	0	0	7	0	0	0	0	0	0	0	0	0	0	0	0	0	0	0	0	0	0	0	0	0	50	0	0	0	0	0	6	0	0	0	0	0	0	0	0	0	0
ENSMUSG00000029580	11	0	0	0	14	0	4	0	9	0	1	0	2	0	0	0	5	0	21	0	2	0	2	0	25	0	10	0	2	0	12	0	7	0	4	0	20	0	2	0	8	0	30	0	1	0	24	0	3
ENSMUSG00000045078	10	0	0	0	9	0	0	0	0	0	36	0	0	0	0	0	0	0	0	0	0	0	71	0	0	0	0	0	0	0	0	0	0	0	0	0	39	0	5	0	0	0	0	0	0	0	0	0	0
ENSMUSG00000061898	0	0	0	0	0	0	0	0	0	0	29	0	0	0	0	0	0	0	0	0	0	0	0	0	0	0	41	0	0	0	0	0	0	0	0	0	0	0	0	0	0	0	0	0	0	0	2	0	0
ENSMUSG00000029587	0	0	0	0	0	0	0	0	0	0	0	0	0	0	0	0	0	0	0	0	56	0	0	0	0	0	0	0	0	0	0	0	0	0	0	0	0	0	0	0	0	0	87	0	0	0	0	0	0
ENSMUSG00000046658	0	0	0	0	14	0	0	0	0	0	0	0	2	0	0	0	0	0	0	0	0	0	5	0	0	0	0	0	0	0	0	0	0	0	0	0	0	0	0	0	0	0	0	0	0	0	0	0	0
ENSMUSG00000001844	6	0	0	0	0	0	0	0	1	0	21	0	0	0	0	0	0	0	0	0	0	0	46	0	0	0	0	0	0	0	0	0	0	0	0	0	54	0	54	0	0	0	181	0	31	0	0	0	0
ENSMUSG00000079111	13	0	0	0	23	0	0	0	0	0	22	0	0	0	0	0	0	0	0	0	0	0	31	0	0	0	0	0	27	0	19	0	0	0	0	0	15	0	15	0	0	0	0	0	0	0	0	0	0
ENSMUSG00000029610	0	0	35	0	12	0	2	0	0	0	0	0	0	0	0	0	4	0	0	0	1	0	20	0	0	0	30	0	0	0	39	0	0	0	0	0	11	0	21	0	0	0	0	0	19	0	0	0	0
ENSMUSG00000029617	0	0	0	0	4	0	7	0	0	0	0	0	8	0	0	0	0	0	0	0	0	0	10	0	0	0	39	0	0	0	0	0	0	0	0	0	0	0	0	0	0	0	0	0	0	0	0	0	0
ENSMUSG00000047843	0	0	3	0	0	0	0	0	0	0	0	0	8	0	0	0	0	0	0	0	3	0	0	0	41	0	0	0	1	0	10	0	7	0	0	0	7	0	5	0	0	0	1	0	0	0	0	0	0
ENSMUSG00000038859	0	0	1	0	6	0	0	0	0	0	9	0	0	0	21	0	0	0	0	0	0	0	0	0	0	0	0	0	4	0	9	0	0	0	0	0	0	0	0	0	0	0	0	0	0	0	0	0	0
ENSMUSG00000038780	0	0	43	0	32	0	0	0	0	0	0	0	9	0	0	0	0	0	28	0	0	0	0	0	0	0	0	0	0	0	0	0	39	0	0	0	0	0	0	0	0	0	0	0	0	0	18	0	0
ENSMUSG00000029621	0	0	0	0	7	0	0	0	0	0	0	0	9	0	0	0	0	0	0	0	13	0	0	0	0	0	0	0	0	0	42	0	50	0	0	0	0	0	8	0	0	0	0	0	8	0	13	0	0
ENSMUSG00000038722	1	0	0	0	21	0	33	0	35	0	48	0	22	0	0	0	3	0	0	0	10	0	88	0	0	0	109	0	0	0	74	0	50	0	27	0	31	0	46	0	63	0	53	0	8	0	0	0	0
ENSMUSG00000007812	0	0	0	0	1	0	0	0	0	0	0	0	0	0	0	0	0	0	0	0	0	0	0	0	48	0	0	0	0	0	0	0	0	0	5	0	37	0	0	0	0	0	0	0	0	0	0	0	0
ENSMUSG00000029634	17	0	17	0	0	0	6	0	0	0	0	0	0	0	0	0	0	0	0	0	0	0	0	0	0	0	0	0	0	0	24	0	0	0	0	0	0	0	1	0	0	0	10	0	2	0	31	0	0
ENSMUSG00000029635	0	0	0	0	0	0	0	0	0	0	0	0	0	0	0	0	0	0	6	0	0	0	0	0	0	0	0	0	0	0	0	0	0	0	0	0	0	0	0	0	56	0	0	0	0	0	0	0	0
ENSMUSG00000016503	10	0	42	0	19	0	40	0	0	0	10	0	0	0	0	0	6	0	0	0	10	0	30	0	0	0	30	0	65	0	0	0	106	0	0	0	49	0	34	0	48	0	156	0	15	0	0	0	0
ENSMUSG00000016510	9	0	29	0	12	0	33	0	0	0	6	0	0	0	0	0	18	0	0	0	7	0	47	0	0	0	22	0	60	0	0	0	88	0	0	0	45	0	62	0	46	0	102	0	10	0	0	0	0
ENSMUSG00000016520	0	0	0	0	3	0	0	0	0	0	0	0	0	0	29	0	0	0	0	0	0	0	0	0	0	0	11	0	0	0	63	0	0	0	0	0	0	0	0	0	6	0	0	0	0	0	0	0	0
ENSMUSG00000029642	31	0	90	0	56	0	6	0	0	0	0	0	42	0	0	0	15	0	25	0	8	0	23	0	0	0	51	0	40	0	120	0	0	0	7	0	29	0	20	0	182	0	0	0	14	0	62	0	1
ENSMUSG00000029649	22	0	17	0	5	0	20	0	13	0	30	0	22	0	0	0	15	0	14	0	68	0	26	0	2	0	8	0	57	0	67	0	61	0	62	0	127	0	95	0	122	0	95	0	18	0	59	0	0
ENSMUSG00000029650	55	0	7	0	0	0	0	0	0	0	0	0	0	0	0	0	0	0	0	0	0	0	0	0	0	0	0	0	0	0	0	0	0	0	0	0	97	0	2	0	264	0	8	0	0	0	0	0	0
ENSMUSG00000001687	43	0	5	0	0	0	47	0	0	0	56	0	11	0	0	0	0	0	66	0	0	0	71	0	0	0	41	0	54	0	0	0	0	0	0	0	28	0	40	0	102	0	1	0	0	0	63	0	0
ENSMUSG00000041298	0	0	2	0	0	0	0	0	0	0	0	0	0	0	0	0	0	0	0	0	0	0	4	0	0	0	2	0	0	0	0	0	16	0	0	0	0	0	0	0	0	0	0	0	0	0	0	0	0
ENSMUSG00000066551	13	0	83	0	7	0	45	0	27	0	18	0	18	0	0	0	12	0	28	0	10	0	16	0	37	0	10	0	104	0	55	0	13	0	25	0	77	0	36	0	57	0	72	0	25	0	16	0	16
ENSMUSG00000041264	0	0	0	0	0	0	3	0	0	0	0	0	0	0	0	0	0	0	0	0	11	0	0	0	0	0	0	0	68	0	0	0	0	0	0	0	0	0	0	0	0	0	0	0	0	0	0	0	0
ENSMUSG00000107314	0	0	0	0	0	0	0	0	0	0	0	0	0	0	0	0	0	0	0	0	0	0	0	0	0	0	0	0	0	0	0	0	0	0	0	0	0	0	48	0	0	0	181	0	0	0	0	0	0
ENSMUSG00000029659	0	0	0	0	0	0	0	0	0	0	0	0	0	0	0	0	0	0	0	0	0	0	0	0	0	0	0	0	0	0	0	0	0	0	0	0	0	0	74	0	0	0	189	0	0	0	0	0	0
ENSMUSG00000051950	28	0	0	0	0	0	0	0	0	0	0	0	2	0	0	0	44	0	0	0	0	0	0	0	0	0	0	0	0	0	30	0	0	0	0	0	0	0	0	0	0	0	0	0	0	0	0	0	0
ENSMUSG00000041132	0	0	0	0	0	0	0	0	6	0	0	0	0	0	22	0	0	0	0	0	0	0	0	0	0	0	0	0	82	0	0	0	134	0	0	0	0	0	0	0	0	0	0	0	0	0	0	0	0
ENSMUSG00000033970	0	0	65	0	0	0	0	0	0	0	0	0	0	0	0	0	0	0	27	0	0	0	0	0	0	0	0	0	0	0	0	0	0	0	0	0	3	0	0	0	119	0	132	0	0	0	0	0	0
ENSMUSG00000029759	167	0	0	0	0	0	32	0	0	0	267	0	0	0	0	0	0	0	0	0	0	0	0	0	49	0	238	0	0	0	161	0	228	0	79	0	45	0	287	0	150	0	114	0	0	0	0	0	0
ENSMUSG00000015112	0	0	0	0	0	0	1	0	0	0	13	0	0	0	0	0	0	0	0	0	25	0	0	0	0	0	0	0	0	0	0	0	55	0	0	0	0	0	0	0	0	0	0	0	16	0	5	0	0
ENSMUSG00000042505	0	0	0	0	17	0	0	0	0	0	0	0	49	0	0	0	0	0	0	0	0	0	0	0	0	0	50	0	0	0	0	0	0	0	29	0	0	0	0	0	0	0	0	0	0	0	0	0	0
ENSMUSG00000012483	0	0	0	0	10	0	19	0	0	0	44	0	0	0	0	0	0	0	0	0	6	0	1	0	0	0	0	0	0	0	11	0	0	0	0	0	37	0	10	0	0	0	46	0	0	0	0	0	0
ENSMUSG00000089862	61	0	0	0	0	0	0	0	0	0	0	0	0	0	0	0	0	0	0	0	0	0	0	0	0	0	0	0	0	0	0	0	0	0	0	0	0	0	0	0	0	0	0	0	0	0	32	0	0
ENSMUSG00000107705	28	0	0	0	0	0	0	0	0	0	0	0	0	0	0	0	0	0	0	0	0	0	0	0	0	0	0	0	0	0	0	0	0	0	0	0	0	0	0	0	0	0	0	0	0	0	27	0	0
ENSMUSG00000029632	95	0	80	0	107	0	116	0	200	0	58	0	77	0	26	0	10	0	140	0	93	0	95	0	0	0	145	0	269	0	321	0	144	0	95	0	959	0	237	0	326	0	186	0	20	0	74	0	4
ENSMUSG00000029569	0	0	0	0	0	0	0	0	0	0	0	0	0	0	0	0	0	0	2	0	0	0	26	0	0	0	0	0	138	0	0	0	0	0	0	0	0	0	0	0	0	0	0	0	0	0	0	0	0
ENSMUSG00000042742	0	0	0	0	0	0	0	0	0	0	1	0	0	0	0	0	58	0	3	0	65	0	0	0	0	0	0	0	0	0	0	0	0	0	259	0	0	0	47	0	0	0	0	0	0	0	116	0	0
ENSMUSG00000052419	12	0	27	0	14	0	22	0	0	0	0	0	0	0	0	0	0	0	0	0	36	0	90	0	0	0	0	0	69	0	51	0	146	0	4	0	0	0	40	0	0	0	0	0	14	0	0	0	0
ENSMUSG00000041390	0	0	0	0	0	0	0	0	0	0	80	0	0	0	0	0	0	0	0	0	6	0	0	0	0	0	0	0	2	0	0	0	2	0	0	0	0	0	0	0	0	0	0	0	0	0	0	0	72
ENSMUSG00000007655	0	0	0	0	0	0	0	0	0	0	59	0	0	0	0	0	0	0	0	0	0	0	0	0	0	0	0	0	101	0	71	0	0	0	0	0	0	0	0	0	0	0	0	0	115	0	163	0	0
ENSMUSG00000044155	8	0	41	0	28	0	35	0	16	0	23	0	0	0	99	0	0	0	42	0	79	0	55	0	0	0	23	0	12	0	33	0	0	0	64	0	44	0	40	0	22	0	53	0	0	0	37	0	73
ENSMUSG00000029669	11	0	5	0	0	0	24	0	0	0	2	0	0	0	0	0	0	0	0	0	16	0	0	0	0	0	0	0	0	0	6	0	47	0	207	0	114	0	0	0	0	0	0	0	0	0	0	0	0
ENSMUSG00000062980	30	0	0	0	0	0	0	0	0	0	0	0	0	0	0	0	0	0	0	0	0	0	0	0	0	0	0	0	0	0	150	0	0	0	0	0	0	0	0	0	0	0	0	0	0	0	0	0	0
ENSMUSG00000023089	21	0	81	0	11	0	16	0	51	0	44	0	0	0	35	0	13	0	15	0	62	0	50	0	0	0	59	0	93	0	53	0	38	0	43	0	166	0	15	0	143	0	126	0	70	0	55	0	0
ENSMUSG00000029676	0	0	1	0	0	0	0	0	0	0	43	0	0	0	0	0	0	0	0	0	0	0	0	0	0	0	0	0	0	0	0	0	0	0	13	0	27	0	0	0	0	0	0	0	0	0	0	0	0
ENSMUSG00000020440	13	0	0	0	7	0	8	0	16	0	6	0	17	0	4	0	5	0	26	0	18	0	11	0	37	0	1	0	50	0	44	0	29	0	0	0	28	0	20	0	31	0	43	0	3	0	29	0	40
ENSMUSG00000029701	0	0	0	0	5	0	14	0	0	0	12	0	0	0	0	0	19	0	5	0	0	0	2	0	0	0	16	0	5	0	111	0	28	0	0	0	5	0	6	0	11	0	0	0	0	0	3	0	0
ENSMUSG00000043421	0	0	0	0	0	0	0	0	0	0	0	0	0	0	0	0	0	0	0	0	21	0	70	0	0	0	0	0	0	0	181	0	0	0	0	0	0	0	0	0	105	0	0	0	0	0	74	0	0
ENSMUSG00000004285	67	0	0	0	15	0	26	0	36	0	102	0	60	0	60	0	36	0	40	0	34	0	62	0	0	0	143	0	89	0	96	0	52	0	71	0	165	0	77	0	408	0	279	0	55	0	29	0	383
ENSMUSG00000058440	0	0	0	0	0	0	0	0	0	0	41	0	50	0	0	0	0	0	6	0	0	0	0	0	0	0	0	0	0	0	0	0	0	0	0	0	67	0	0	0	0	0	4	0	0	0	0	0	0
ENSMUSG00000029790	0	0	0	0	0	0	0	0	0	0	0	0	70	0	0	0	0	0	0	0	0	0	0	0	0	0	0	0	0	0	0	0	183	0	0	0	0	0	8	0	0	0	0	0	0	0	0	0	0
ENSMUSG00000025607	0	0	0	0	3	0	0	0	13	0	0	0	0	0	0	0	0	0	4	0	0	0	0	0	0	0	0	0	27	0	18	0	0	0	7	0	5	0	0	0	0	0	0	0	1	0	59	0	0
ENSMUSG00000053768	0	0	0	0	0	0	0	0	0	0	9	0	33	0	0	0	12	0	0	0	0	0	0	0	13	0	59	0	38	0	31	0	0	0	6	0	0	0	41	0	0	0	0	0	0	0	56	0	386
ENSMUSG00000029763	75	0	0	0	60	0	2	0	0	0	82	0	0	0	4	0	0	0	0	0	18	0	9	0	0	0	59	0	0	0	109	0	0	0	27	0	0	0	31	0	0	0	0	0	0	0	0	0	0
ENSMUSG00000001642	8	0	0	0	5	0	7	0	0	0	5	0	0	0	0	0	0	0	0	0	0	0	3	0	0	0	0	0	0	0	18	0	0	0	0	0	9	0	0	0	0	0	0	0	0	0	22	0	0
ENSMUSG00000061758	0	0	0	0	0	0	12	0	0	0	26	0	0	0	0	0	28	0	0	0	0	0	0	0	0	0	0	0	0	0	0	0	0	0	0	0	0	0	0	0	121	0	0	0	0	0	38	0	0
ENSMUSG00000038871	0	0	0	0	0	0	29	0	0	0	14	0	0	0	0	0	0	0	0	0	0	0	0	0	0	0	0	0	0	0	20	0	0	0	0	0	77	0	0	0	0	0	0	0	0	0	0	0	0
ENSMUSG00000029847	0	0	0	0	0	0	0	0	0	0	0	0	0	0	0	0	0	0	0	0	0	0	0	0	0	0	0	0	0	0	8	0	0	0	0	0	26	0	33	0	0	0	0	0	8	0	0	0	193
ENSMUSG00000073155	9	0	11	0	62	0	17	0	109	0	23	0	51	0	0	0	0	0	12	0	1	0	0	0	0	0	26	0	45	0	26	0	0	0	16	0	34	0	34	0	0	0	30	0	0	0	0	0	0
ENSMUSG00000029840	72	0	0	0	101	0	4	0	0	0	55	0	0	0	0	0	0	0	143	0	112	0	124	0	110	0	0	0	365	0	89	0	1	0	1	0	11	0	0	0	332	0	1	0	0	0	0	0	0
ENSMUSG00000029838	28	0	114	0	0	0	0	0	0	0	0	0	0	0	0	0	9	0	0	0	6	0	0	0	54	0	0	0	45	0	0	0	0	0	49	0	41	0	0	0	0	0	0	0	94	0	0	0	0
ENSMUSG00000038648	22	0	0	0	0	0	12	0	0	0	32	0	0	0	0	0	0	0	0	0	11	0	0	0	0	0	0	0	441	0	0	0	70	0	72	0	59	0	30	0	4	0	0	0	0	0	3	0	0
ENSMUSG00000029833	0	0	5	0	0	0	0	0	0	0	24	0	0	0	0	0	0	0	0	0	0	0	0	0	114	0	0	0	0	0	0	0	21	0	29	0	21	0	0	0	0	0	0	0	0	0	0	0	0
ENSMUSG00000038507	0	0	0	0	0	0	0	0	0	0	0	0	0	0	0	0	0	0	6	0	0	0	0	0	0	0	0	0	2	0	6	0	0	0	0	0	87	0	0	0	0	0	0	0	0	0	0	0	3
ENSMUSG00000029923	0	0	0	0	0	0	0	0	0	0	0	0	0	0	0	0	0	0	0	0	0	0	0	0	160	0	0	0	0	0	0	0	0	0	0	0	41	0	0	0	0	0	0	0	0	0	0	0	0
ENSMUSG00000029922	0	0	2	0	0	0	0	0	0	0	2	0	0	0	0	0	8	0	9	0	0	0	0	0	0	0	0	0	0	0	11	0	0	0	0	0	0	0	0	0	0	0	0	0	0	0	0	0	22
ENSMUSG00000086582	0	0	12	0	0	0	8	0	0	0	2	0	0	0	2	0	3	0	6	0	0	0	6	0	29	0	0	0	28	0	17	0	21	0	18	0	15	0	7	0	40	0	33	0	3	0	19	0	0
ENSMUSG00000029918	0	0	0	0	0	0	1	0	5	0	1	0	1	0	4	0	0	0	5	0	0	0	3	0	0	0	8	0	5	0	0	0	0	0	1	0	7	0	0	0	0	0	19	0	0	0	0	0	0
ENSMUSG00000029911	6	0	8	0	38	0	8	0	14	0	26	0	0	0	0	0	0	0	52	0	25	0	36	0	0	0	102	0	110	0	107	0	27	0	116	0	34	0	4	0	78	0	215	0	17	0	0	0	0
ENSMUSG00000029863	0	0	1	0	56	0	20	0	0	0	0	0	0	0	0	0	0	0	0	0	0	0	0	0	47	0	0	0	0	0	114	0	0	0	0	0	0	0	88	0	0	0	0	0	0	0	0	0	115
ENSMUSG00000033542	0	0	0	0	0	0	0	0	0	0	0	0	80	0	79	0	1	0	0	0	0	0	0	0	0	0	0	0	0	0	68	0	0	0	0	0	0	0	0	0	0	0	0	0	0	0	0	0	0
ENSMUSG00000029735	0	0	0	0	0	0	31	0	0	0	8	0	0	0	0	0	0	0	0	0	0	0	14	0	0	0	0	0	10	0	0	0	0	0	0	0	271	0	46	0	0	0	0	0	0	0	0	0	0
ENSMUSG00000029687	0	0	0	0	0	0	0	0	0	0	25	0	0	0	0	0	0	0	0	0	31	0	0	0	0	0	0	0	0	0	0	0	0	0	0	0	0	0	13	0	0	0	19	0	0	0	0	0	108
ENSMUSG00000025823	0	0	102	0	0	0	27	0	0	0	23	0	0	0	0	0	0	0	17	0	0	0	0	0	0	0	64	0	0	0	83	0	0	0	0	0	0	0	0	0	31	0	47	0	2	0	21	0	0
ENSMUSG00000057691	0	0	51	0	0	0	0	0	0	0	0	0	0	0	0	0	0	0	0	0	0	0	15	0	0	0	46	0	0	0	0	0	0	0	0	0	0	0	0	0	0	0	0	0	59	0	0	0	0
ENSMUSG00000068551	3	0	0	0	6	0	0	0	0	0	0	0	13	0	0	0	9	0	0	0	0	0	0	0	0	0	0	0	0	0	0	0	0	0	10	0	4	0	19	0	0	0	0	0	0	0	0	0	0
ENSMUSG00000052751	0	0	0	0	0	0	5	0	0	0	0	0	0	0	0	0	0	0	0	0	0	0	0	0	0	0	0	0	0	0	0	0	11	0	0	0	0	0	0	0	0	0	0	0	0	0	0	0	0
ENSMUSG00000029810	110	0	356	0	74	0	57	0	75	0	182	0	190	0	75	0	68	0	267	0	112	0	362	0	166	0	181	0	858	0	666	0	480	0	238	0	583	0	272	0	811	0	853	0	381	0	0	0	414
ENSMUSG00000023367	0	0	1	0	0	0	0	0	0	0	1	0	1	0	0	0	0	0	0	0	0	0	2	0	0	0	0	0	2	0	2	0	1	0	1	0	1	0	1	0	3	0	4	0	1	0	0	0	0
ENSMUSG00000029817	29	0	29	0	0	0	0	0	0	0	0	0	0	0	10	0	28	0	8	0	0	0	0	0	0	0	0	0	79	0	22	0	51	0	35	0	29	0	0	0	0	0	0	0	0	0	0	0	0
ENSMUSG00000050786	0	0	0	0	0	0	0	0	0	0	0	0	0	0	0	0	0	0	124	0	0	0	0	0	0	0	0	0	0	0	35	0	0	0	0	0	0	0	0	0	8	0	0	0	0	0	0	0	0
ENSMUSG00000047115	9	0	0	0	0	0	0	0	0	0	0	0	0	0	0	0	0	0	0	0	0	0	0	0	0	0	0	0	38	0	0	0	0	0	0	0	54	0	0	0	0	0	0	0	0	0	0	0	0
ENSMUSG00000004980	5	0	44	0	180	0	67	0	60	0	103	0	75	0	10	0	10	0	62	0	58	0	93	0	64	0	96	0	252	0	203	0	160	0	30	0	79	0	103	0	104	0	55	0	34	0	25	0	0
ENSMUSG00000029836	0	0	0	0	0	0	0	0	0	0	0	0	1	0	0	0	0	0	2	0	0	0	0	0	2	0	0	0	1	0	2	0	0	0	3	0	4	0	0	0	8	0	4	0	0	0	0	0	0
ENSMUSG00000038301	0	0	0	0	0	0	0	0	0	0	0	0	96	0	0	0	0	0	0	0	61	0	0	0	0	0	0	0	0	0	0	0	0	0	64	0	0	0	0	0	0	0	108	0	0	0	2	0	0
ENSMUSG00000085412	0	0	0	0	0	0	0	0	0	0	0	0	0	0	0	0	0	0	0	0	0	0	0	0	0	0	0	0	0	0	0	0	0	0	0	0	0	0	0	0	0	0	20	0	0	0	0	0	0
ENSMUSG00000087626	0	0	0	0	0	0	0	0	0	0	0	0	0	0	0	0	0	0	0	0	0	0	0	0	0	0	0	0	23	0	0	0	0	0	0	0	5	0	0	0	9	0	0	0	0	0	0	0	0
ENSMUSG00000029776	27	0	0	0	0	0	0	0	0	0	0	0	99	0	0	0	5	0	0	0	0	0	0	0	0	0	0	0	0	0	0	0	0	0	0	0	8	0	52	0	0	0	0	0	0	0	0	0	0
ENSMUSG00000108170	0	0	2	0	1	0	0	0	0	0	3	0	0	0	0	0	0	0	1	0	3	0	0	0	0	0	2	0	0	0	8	0	0	0	1	0	2	0	2	0	0	0	21	0	0	0	0	0	0
ENSMUSG00000002797	8	0	0	0	0	0	0	0	0	0	0	0	0	0	11	0	0	0	0	0	0	0	0	0	0	0	14	0	6	0	0	0	0	0	0	0	0	0	0	0	50	0	0	0	0	0	0	0	0
ENSMUSG00000029777	0	0	0	0	162	0	0	0	45	0	0	0	0	0	0	0	0	0	147	0	26	0	19	0	0	0	49	0	0	0	0	0	0	0	0	0	0	0	0	0	139	0	0	0	0	0	5	0	0
ENSMUSG00000059486	0	0	0	0	14	0	0	0	0	0	33	0	29	0	0	0	0	0	0	0	19	0	0	0	0	0	60	0	0	0	0	0	0	0	52	0	10	0	0	0	0	0	0	0	0	0	8	0	0
ENSMUSG00000029780	23	0	38	0	3	0	0	0	0	0	0	0	0	0	0	0	0	0	0	0	0	0	0	0	0	0	46	0	0	0	0	0	0	0	0	0	0	0	0	0	0	0	0	0	0	0	23	0	0
ENSMUSG00000049232	0	0	0	0	0	0	0	0	0	0	5	0	7	0	0	0	0	0	0	0	0	0	0	0	0	0	0	0	0	0	16	0	0	0	0	0	35	0	0	0	0	0	0	0	0	0	30	0	0
ENSMUSG00000045441	25	0	0	0	0	0	0	0	0	0	1	0	0	0	0	0	0	0	144	0	0	0	0	0	0	0	2	0	2	0	0	0	0	0	0	0	0	0	0	0	0	0	0	0	0	0	0	0	0
ENSMUSG00000029910	0	0	0	0	0	0	22	0	0	0	29	0	0	0	0	0	0	0	152	0	0	0	0	0	0	0	0	0	0	0	0	0	0	0	32	0	0	0	0	0	0	0	0	0	0	0	1	0	0
ENSMUSG00000053442	0	0	0	0	3	0	0	0	0	0	1	0	0	0	0	0	0	0	1	0	0	0	0	0	1	0	0	0	0	0	2	0	0	0	0	0	1	0	0	0	1	0	2	0	1	0	0	0	0
ENSMUSG00000036402	41	0	0	0	92	0	3	0	0	0	11	0	0	0	0	0	0	0	20	0	13	0	5	0	53	0	3	0	0	0	105	0	0	0	22	0	30	0	120	0	28	0	47	0	18	0	0	0	0
ENSMUSG00000036390	4	0	0	0	0	0	11	0	0	0	0	0	0	0	0	0	1	0	0	0	0	0	0	0	0	0	0	0	0	0	5	0	0	0	0	0	0	0	0	0	0	0	0	0	0	0	0	0	335
ENSMUSG00000087231	0	0	0	0	0	0	0	0	0	0	0	0	0	0	0	0	50	0	0	0	0	0	0	0	0	0	0	0	0	0	0	0	0	0	0	0	0	0	1	0	0	0	0	0	0	0	0	0	20
ENSMUSG00000051397	13	0	500	0	24	0	46	0	189	0	70	0	79	0	0	0	1	0	426	0	91	0	235	0	0	0	29	0	0	0	599	0	191	0	89	0	124	0	238	0	1323	0	58	0	241	0	123	0	3
ENSMUSG00000053604	0	0	0	0	0	0	0	0	0	0	0	0	16	0	0	0	0	0	0	0	0	0	0	0	32	0	0	0	0	0	71	0	0	0	0	0	0	0	0	0	0	0	0	0	0	0	0	0	0
ENSMUSG00000031668	0	0	0	0	61	0	0	0	0	0	0	0	0	0	0	0	0	0	88	0	0	0	0	0	0	0	0	0	0	0	0	0	0	0	0	0	0	0	0	0	13	0	0	0	0	0	0	0	0
ENSMUSG00000053012	0	0	39	0	11	0	0	0	0	0	0	0	0	0	21	0	0	0	0	0	16	0	19	0	73	0	0	0	0	0	2	0	4	0	0	0	54	0	24	0	0	0	0	0	0	0	0	0	167
ENSMUSG00000002222	12	0	0	0	0	0	0	0	0	0	32	0	0	0	0	0	0	0	0	0	0	0	0	0	0	0	25	0	0	0	38	0	0	0	0	0	75	0	21	0	0	0	0	0	0	0	0	0	0
ENSMUSG00000053470	0	0	0	0	0	0	16	0	0	0	60	0	0	0	7	0	0	0	0	0	22	0	0	0	0	0	0	0	0	0	0	0	0	0	0	0	0	0	59	0	0	0	0	0	0	0	0	0	0
ENSMUSG00000063884	22	0	40	0	0	0	10	0	0	0	0	0	0	0	0	0	0	0	0	0	25	0	0	0	0	0	47	0	0	0	0	0	0	0	0	0	0	0	24	0	0	0	0	0	0	0	0	0	0
ENSMUSG00000058706	0	0	0	0	0	0	0	0	0	0	2	0	0	0	0	0	3	0	0	0	16	0	0	0	0	0	0	0	0	0	0	0	0	0	0	0	30	0	0	0	0	0	63	0	0	0	0	0	0
ENSMUSG00000055850	0	0	13	0	0	0	14	0	0	0	0	0	14	0	0	0	13	0	32	0	9	0	0	0	0	0	6	0	116	0	32	0	32	0	0	0	26	0	53	0	108	0	13	0	25	0	0	0	0
ENSMUSG00000073002	10	0	25	0	22	0	0	0	0	0	37	0	0	0	0	0	0	0	0	0	0	0	0	0	0	0	0	0	25	0	0	0	0	0	16	0	27	0	0	0	0	0	0	0	3	0	0	0	0
ENSMUSG00000053460	0	0	0	0	0	0	1	0	0	0	0	0	0	0	0	0	0	0	0	0	0	0	0	0	0	0	0	0	0	0	0	0	0	0	0	0	0	0	0	0	0	0	0	0	0	0	1	0	0
ENSMUSG00000053907	0	0	43	0	13	0	0	0	1	0	0	0	24	0	0	0	0	0	28	0	20	0	0	0	0	0	34	0	54	0	19	0	0	0	31	0	45	0	24	0	0	0	0	0	12	0	33	0	0
ENSMUSG00000108591	0	0	14	0	3	0	0	0	0	0	0	0	0	0	0	0	0	0	4	0	0	0	0	0	0	0	0	0	12	0	4	0	0	0	6	0	0	0	0	0	0	0	0	0	0	0	0	0	0
ENSMUSG00000056666	0	0	0	0	0	0	0	0	0	0	0	0	0	0	0	0	0	0	0	0	0	0	0	0	0	0	0	0	5	0	0	0	0	0	0	0	0	0	0	0	0	0	0	0	0	0	0	0	0
ENSMUSG00000056429	0	0	67	0	2	0	49	0	0	0	4	0	0	0	0	0	0	0	0	0	0	0	13	0	0	0	1	0	289	0	49	0	0	0	0	0	0	0	0	0	0	0	0	0	0	0	0	0	4
ENSMUSG00000092386	0	0	0	0	0	0	3	0	0	0	0	0	0	0	0	0	0	0	0	0	0	0	0	0	0	0	0	0	29	0	1	0	0	0	0	0	0	0	0	0	0	0	0	0	0	0	0	0	0
ENSMUSG00000055799	0	0	0	0	9	0	0	0	0	0	0	0	0	0	23	0	3	0	30	0	0	0	15	0	24	0	27	0	3	0	0	0	0	0	20	0	1	0	0	0	0	0	0	0	0	0	21	0	0
ENSMUSG00000079523	0	0	0	0	0	0	2	0	4	0	1	0	0	0	0	0	0	0	0	0	1	0	0	0	0	0	0	0	1	0	0	0	0	0	16	0	0	0	0	0	2	0	4	0	0	0	0	0	0
ENSMUSG00000052738	1	0	9	0	17	0	3	0	9	0	10	0	20	0	0	0	7	0	0	0	4	0	15	0	0	0	10	0	0	0	14	0	25	0	0	0	28	0	6	0	30	0	0	0	0	0	0	0	0
ENSMUSG00000030017	0	0	0	0	0	0	0	0	0	0	0	0	0	0	0	0	0	0	0	0	0	0	0	0	0	0	0	0	0	0	0	0	0	0	0	0	0	0	0	0	0	0	0	0	0	0	0	0	0
ENSMUSG00000035125	0	0	7	0	2	0	0	0	0	0	2	0	0	0	0	0	0	0	0	0	0	0	0	0	0	0	68	0	0	0	0	0	0	0	0	0	17	0	0	0	0	0	0	0	17	0	0	0	0
ENSMUSG00000030045	0	0	12	0	17	0	0	0	0	0	0	0	0	0	0	0	0	0	0	0	0	0	116	0	0	0	22	0	0	0	0	0	0	0	23	0	41	0	24	0	0	0	0	0	0	0	0	0	0
ENSMUSG00000035104	0	0	0	0	0	0	0	0	0	0	0	0	0	0	0	0	0	0	0	0	0	0	1	0	161	0	0	0	0	0	0	0	0	0	0	0	0	0	0	0	0	0	0	0	0	0	0	0	0
ENSMUSG00000030042	0	0	0	0	25	0	0	0	0	0	59	0	29	0	0	0	9	0	0	0	2	0	7	0	63	0	0	0	0	0	26	0	23	0	58	0	0	0	14	0	0	0	165	0	15	0	0	0	0
ENSMUSG00000000628	0	0	0	0	56	0	24	0	0	0	0	0	0	0	0	0	0	0	0	0	1	0	0	0	0	0	11	0	0	0	0	0	0	0	9	0	0	0	0	0	14	0	0	0	0	0	0	0	0
ENSMUSG00000000693	0	0	0	0	0	0	0	0	0	0	0	0	0	0	0	0	0	0	0	0	0	0	0	0	0	0	0	0	0	0	6	0	33	0	0	0	0	0	0	0	0	0	0	0	0	0	0	0	0
ENSMUSG00000079511	0	0	0	0	0	0	10	0	25	0	8	0	24	0	0	0	8	0	0	0	0	0	11	0	0	0	19	0	0	0	54	0	52	0	19	0	51	0	44	0	44	0	48	0	2	0	79	0	146
ENSMUSG00000030037	0	0	0	0	0	0	10	0	25	0	8	0	24	0	0	0	8	0	0	0	0	0	11	0	0	0	19	0	0	0	54	0	52	0	19	0	51	0	44	0	44	0	48	0	0	0	79	0	146
ENSMUSG00000030036	2	0	0	0	0	0	0	0	0	0	0	0	0	0	0	0	0	0	0	0	0	0	0	0	0	0	11	0	0	0	1	0	0	0	0	0	0	0	0	0	0	0	37	0	1	0	0	0	0
ENSMUSG00000030035	8	0	39	0	44	0	6	0	28	0	26	0	0	0	0	0	0	0	26	0	0	0	0	0	0	0	0	0	57	0	40	0	0	0	0	0	31	0	15	0	0	0	79	0	22	0	0	0	0
ENSMUSG00000030034	0	0	7	0	0	0	0	0	12	0	3	0	0	0	0	0	1	0	0	0	5	0	0	0	0	0	0	0	15	0	0	0	0	0	0	0	13	0	0	0	4	0	29	0	5	0	0	0	0
ENSMUSG00000030032	0	0	9	0	0	0	0	0	0	0	0	0	0	0	0	0	9	0	0	0	0	0	5	0	0	0	40	0	0	0	0	0	0	0	0	0	0	0	0	0	0	0	0	0	0	0	0	0	0
ENSMUSG00000031865	0	0	35	0	4	0	0	0	28	0	0	0	0	0	0	0	1	0	10	0	0	0	4	0	0	0	0	0	20	0	8	0	0	0	0	0	12	0	0	0	0	0	22	0	0	0	0	0	0
ENSMUSG00000043131	0	0	0	0	1	0	0	0	77	0	0	0	112	0	0	0	0	0	0	0	0	0	0	0	92	0	16	0	0	0	0	0	120	0	7	0	0	0	0	0	2	0	0	0	0	0	0	0	156
ENSMUSG00000034832	0	0	66	0	0	0	0	0	0	0	35	0	0	0	0	0	0	0	9	0	0	0	0	0	12	0	10	0	0	0	6	0	69	0	78	0	66	0	4	0	99	0	0	0	6	0	0	0	0
ENSMUSG00000006906	0	0	0	0	0	0	19	0	0	0	41	0	0	0	0	0	0	0	0	0	0	0	0	0	0	0	0	0	0	0	0	0	0	0	0	0	0	0	58	0	12	0	0	0	3	0	0	0	0
ENSMUSG00000014748	0	0	0	0	0	0	0	0	0	0	3	0	0	0	29	0	0	0	0	0	0	0	0	0	0	0	31	0	38	0	0	0	0	0	0	0	0	0	20	0	0	0	31	0	0	0	51	0	24
ENSMUSG00000034744	0	0	0	0	0	0	0	0	0	0	0	0	0	0	0	0	0	0	0	0	0	0	0	0	0	0	0	0	0	0	2	0	0	0	0	0	9	0	0	0	0	0	0	0	0	0	0	0	0
ENSMUSG00000054226	3	0	0	0	0	0	8	0	0	0	10	0	0	0	14	0	0	0	0	0	0	0	0	0	0	0	0	0	0	0	0	0	34	0	0	0	0	0	0	0	0	0	78	0	0	0	0	0	0
ENSMUSG00000030002	0	0	0	0	43	0	5	0	0	0	0	0	0	0	0	0	17	0	0	0	0	0	0	0	0	0	55	0	4	0	23	0	0	0	37	0	23	0	17	0	158	0	66	0	22	0	9	0	170
ENSMUSG00000029999	39	0	0	0	0	0	0	0	0	0	85	0	0	0	0	0	0	0	9	0	0	0	0	0	0	0	0	0	0	0	1	0	0	0	0	0	0	0	29	0	0	0	0	0	0	0	0	0	0
ENSMUSG00000107539	0	0	0	0	2	0	1	0	24	0	0	0	0	0	0	0	0	0	0	0	6	0	0	0	0	0	0	0	0	0	29	0	0	0	0	0	0	0	0	0	9	0	0	0	0	0	0	0	0
ENSMUSG00000051695	9	0	9	0	30	0	14	0	0	0	11	0	31	0	0	0	15	0	17	0	11	0	5	0	2	0	10	0	11	0	31	0	0	0	0	0	59	0	9	0	0	0	0	0	18	0	34	0	0
ENSMUSG00000097048	0	0	0	0	0	0	3	0	0	0	0	0	15	0	0	0	0	0	50	0	0	0	0	0	0	0	0	0	33	0	0	0	0	0	114	0	0	0	0	0	42	0	148	0	0	0	43	0	0
ENSMUSG00000033508	0	0	0	0	0	0	0	0	0	0	0	0	0	0	0	0	5	0	2	0	0	0	0	0	0	0	0	0	0	0	0	0	0	0	14	0	0	0	0	0	118	0	0	0	0	0	0	0	0
ENSMUSG00000107961	0	0	2	0	3	0	0	0	0	0	1	0	0	0	0	0	0	0	0	0	6	0	0	0	0	0	0	0	0	0	5	0	0	0	0	0	6	0	3	0	5	0	10	0	2	0	0	0	0
ENSMUSG00000029994	0	0	28	0	145	0	14	0	0	0	77	0	55	0	0	0	0	0	4	0	14	0	2	0	0	0	0	0	55	0	158	0	0	0	42	0	166	0	39	0	195	0	156	0	47	0	0	0	0
ENSMUSG00000100164	0	0	0	0	0	0	0	0	0	0	0	0	0	0	0	0	0	0	0	0	3	0	0	0	0	0	0	0	0	0	13	0	0	0	0	0	27	0	0	0	0	0	34	0	0	0	0	0	0
ENSMUSG00000030058	4	0	0	0	145	0	0	0	0	0	0	0	0	0	0	0	20	0	34	0	10	0	11	0	0	0	0	0	0	0	44	0	0	0	0	0	0	0	0	0	5	0	211	0	0	0	0	0	0
ENSMUSG00000097763	0	0	0	0	11	0	0	0	0	0	0	0	0	0	0	0	1	0	0	0	0	0	5	0	0	0	0	0	0	0	4	0	0	0	0	0	0	0	0	0	0	0	8	0	0	0	0	0	0
ENSMUSG00000030060	0	0	0	0	26	0	0	0	0	0	0	0	0	0	0	0	0	0	0	0	0	0	0	0	0	0	0	0	0	0	0	0	0	0	21	0	1	0	0	0	104	0	109	0	0	0	0	0	0
ENSMUSG00000044927	5	0	7	0	0	0	0	0	0	0	0	0	0	0	0	0	0	0	0	0	3	0	13	0	0	0	0	0	0	0	2	0	5	0	0	0	0	0	0	0	0	0	0	0	0	0	0	0	0
ENSMUSG00000079477	25	0	52	0	56	0	0	0	99	0	95	0	60	0	0	0	30	0	122	0	20	0	88	0	0	0	75	0	83	0	172	0	0	0	122	0	132	0	114	0	1	0	1	0	0	0	82	0	0
ENSMUSG00000030062	7	0	11	0	9	0	9	0	0	0	7	0	0	0	0	0	10	0	32	0	0	0	8	0	0	0	20	0	0	0	16	0	30	0	0	0	58	0	0	0	46	0	81	0	10	0	40	0	0
ENSMUSG00000030082	11	0	18	0	0	0	9	0	56	0	0	0	7	0	0	0	0	0	0	0	12	0	0	0	0	0	34	0	0	0	33	0	0	0	0	0	0	0	0	0	86	0	0	0	15	0	81	0	0
ENSMUSG00000107659	0	0	3	0	0	0	0	0	9	0	0	0	0	0	0	0	0	0	0	0	1	0	0	0	0	0	6	0	0	0	12	0	0	0	0	0	0	0	0	0	23	0	0	0	6	0	29	0	0
ENSMUSG00000002870	0	0	0	0	0	0	0	0	0	0	19	0	0	0	10	0	0	0	0	0	45	0	0	0	0	0	0	0	0	0	0	0	0	0	0	0	68	0	0	0	0	0	0	0	0	0	0	0	0
ENSMUSG00000002871	0	0	0	0	0	0	0	0	0	0	0	0	0	0	0	0	0	0	0	0	0	0	0	0	0	0	0	0	0	0	31	0	0	0	0	0	0	0	0	0	0	0	0	0	0	0	0	0	0
ENSMUSG00000030084	7	0	0	0	0	0	1	0	18	0	0	0	0	0	0	0	0	0	0	0	21	0	2	0	0	0	0	0	20	0	0	0	0	0	0	0	2	0	39	0	94	0	94	0	0	0	0	0	0
ENSMUSG00000030086	16	0	60	0	0	0	16	0	0	0	0	0	41	0	0	0	0	0	0	0	0	0	82	0	0	0	47	0	0	0	108	0	0	0	0	0	94	0	0	0	0	0	0	0	2	0	0	0	0
ENSMUSG00000034312	0	0	0	0	1	0	0	0	0	0	0	0	6	0	0	0	47	0	0	0	0	0	0	0	0	0	28	0	82	0	0	0	0	0	0	0	0	0	6	0	0	0	0	0	0	0	0	0	0
ENSMUSG00000030095	28	0	0	0	127	0	0	0	0	0	83	0	0	0	0	0	0	0	21	0	0	0	0	0	0	0	0	0	0	0	0	0	0	0	0	0	0	0	170	0	178	0	187	0	26	0	6	0	0
ENSMUSG00000030094	0	0	0	0	0	0	2	0	0	0	1	0	0	0	0	0	0	0	45	0	0	0	0	0	0	0	0	0	0	0	22	0	0	0	0	0	4	0	0	0	0	0	0	0	0	0	0	0	0
ENSMUSG00000034192	6	0	29	0	7	0	23	0	0	0	11	0	0	0	0	0	3	0	0	0	8	0	44	0	0	0	9	0	0	0	7	0	0	0	17	0	0	0	0	0	0	0	0	0	8	0	0	0	200
ENSMUSG00000108584	3	0	16	0	4	0	12	0	0	0	5	0	0	0	0	0	1	0	0	0	3	0	22	0	0	0	8	0	0	0	3	0	0	0	10	0	0	0	0	0	0	0	0	0	2	0	0	0	107
ENSMUSG00000034083	6	0	0	0	3	0	0	0	37	0	2	0	0	0	0	0	0	0	10	0	0	0	0	0	0	0	0	0	185	0	0	0	0	0	0	0	10	0	21	0	112	0	0	0	0	0	0	0	0
ENSMUSG00000014551	0	0	45	0	7	0	10	0	0	0	0	0	0	0	0	0	0	0	53	0	0	0	0	0	0	0	0	0	0	0	0	0	63	0	27	0	0	0	31	0	0	0	0	0	0	0	0	0	0
ENSMUSG00000014550	0	0	0	0	0	0	0	0	0	0	0	0	0	0	0	0	0	0	0	0	0	0	0	0	0	0	0	0	70	0	0	0	87	0	0	0	0	0	0	0	0	0	0	0	30	0	0	0	0
ENSMUSG00000030022	0	0	0	0	0	0	0	0	0	0	0	0	0	0	0	0	0	0	0	0	0	0	0	0	14	0	0	0	0	0	0	0	0	0	73	0	0	0	0	0	0	0	0	0	0	0	0	0	0
ENSMUSG00000061838	58	0	0	0	1	0	10	0	114	0	0	0	58	0	0	0	1	0	0	0	30	0	142	0	0	0	0	0	0	0	0	0	0	0	65	0	122	0	38	0	192	0	0	0	0	0	0	0	0
ENSMUSG00000030061	35	0	0	0	40	0	51	0	0	0	0	0	0	0	0	0	0	0	131	0	0	0	0	0	1	0	0	0	73	0	0	0	0	0	0	0	0	0	53	0	0	0	0	0	15	0	114	0	0
ENSMUSG00000030064	0	0	82	0	45	0	24	0	0	0	24	0	0	0	0	0	0	0	0	0	0	0	0	0	0	0	0	0	19	0	0	0	0	0	0	0	0	0	94	0	0	0	0	0	0	0	19	0	0
ENSMUSG00000030068	0	0	1	0	0	0	0	0	4	0	0	0	0	0	0	0	1	0	0	0	0	0	0	0	0	0	0	0	0	0	1	0	0	0	0	0	0	0	0	0	0	0	0	0	0	0	15	0	0
ENSMUSG00000013736	0	0	9	0	10	0	0	0	0	0	0	0	13	0	0	0	18	0	151	0	9	0	97	0	0	0	0	0	0	0	0	0	0	0	80	0	0	0	86	0	0	0	185	0	0	0	34	0	0
ENSMUSG00000005362	0	0	49	0	81	0	0	0	0	0	0	0	147	0	0	0	4	0	264	0	3	0	13	0	2	0	0	0	0	0	0	0	0	0	7	0	0	0	115	0	103	0	34	0	0	0	0	0	0
ENSMUSG00000030101	45	0	96	0	0	0	0	0	0	0	70	0	0	0	0	0	0	0	0	0	0	0	0	0	0	0	107	0	0	0	0	0	0	0	0	0	0	0	0	0	0	0	0	0	0	0	0	0	0
ENSMUSG00000030103	0	0	51	0	37	0	0	0	0	0	34	0	0	0	0	0	0	0	0	0	0	0	135	0	0	0	0	0	252	0	159	0	0	0	30	0	13	0	51	0	0	0	0	0	55	0	350	0	0
ENSMUSG00000030104	0	0	0	0	7	0	46	0	0	0	0	0	0	0	0	0	0	0	0	0	75	0	0	0	0	0	0	0	178	0	0	0	0	0	0	0	18	0	0	0	0	0	0	0	0	0	0	0	0
ENSMUSG00000086429	9	0	1	0	0	0	36	0	13	0	3	0	0	0	0	0	0	0	0	0	0	0	2	0	9	0	0	0	0	0	15	0	98	0	7	0	3	0	147	0	84	0	0	0	0	0	0	0	0
ENSMUSG00000034269	7	0	0	0	0	0	0	0	22	0	9	0	20	0	56	0	0	0	3	0	0	0	0	0	0	0	0	0	0	0	0	0	0	0	19	0	0	0	0	0	0	0	0	0	0	0	0	0	0
ENSMUSG00000043088	0	0	0	0	0	0	2	0	80	0	0	0	57	0	0	0	0	0	0	0	0	0	3	0	0	0	0	0	1	0	48	0	0	0	0	0	218	0	54	0	66	0	0	0	0	0	0	0	0
ENSMUSG00000030286	6	0	14	0	0	0	1	0	13	0	0	0	0	0	0	0	14	0	0	0	0	0	0	0	0	0	0	0	19	0	33	0	0	0	0	0	0	0	0	0	18	0	0	0	13	0	0	0	0
ENSMUSG00000033940	25	0	140	0	57	0	3	0	0	0	89	0	84	0	32	0	40	0	40	0	32	0	54	0	59	0	130	0	0	0	48	0	111	0	122	0	93	0	79	0	728	0	166	0	80	0	0	0	0
ENSMUSG00000033933	0	0	0	0	0	0	0	0	0	0	0	0	0	0	0	0	0	0	0	0	0	0	0	0	0	0	0	0	0	0	0	0	0	0	0	0	101	0	0	0	0	0	0	0	3	0	0	0	254
ENSMUSG00000030316	0	0	0	0	0	0	16	0	0	0	27	0	0	0	0	0	0	0	0	0	0	0	0	0	0	0	0	0	72	0	0	0	0	0	94	0	0	0	0	0	0	0	0	0	0	0	0	0	0
ENSMUSG00000057841	11	0	14	0	9	0	13	0	19	0	17	0	61	0	5	0	10	0	23	0	29	0	47	0	104	0	80	0	66	0	36	0	50	0	34	0	96	0	32	0	273	0	86	0	24	0	35	0	15
ENSMUSG00000030323	0	0	50	0	0	0	0	0	0	0	0	0	0	0	0	0	0	0	0	0	0	0	0	0	0	0	0	0	0	0	39	0	0	0	0	0	0	0	0	0	0	0	0	0	0	0	0	0	0
ENSMUSG00000107577	0	0	0	0	0	0	0	0	0	0	0	0	0	0	0	0	0	0	0	0	0	0	0	0	0	0	0	0	0	0	6	0	0	0	0	0	0	0	0	0	0	0	0	0	0	0	3	0	111
ENSMUSG00000025702	0	0	0	0	0	0	0	0	0	0	0	0	0	0	112	0	0	0	93	0	4	0	0	0	0	0	0	0	0	0	4	0	4	0	0	0	0	0	0	0	3	0	0	0	0	0	9	0	38
ENSMUSG00000059878	0	0	109	0	41	0	53	0	0	0	0	0	0	0	0	0	0	0	93	0	84	0	93	0	0	0	0	0	0	0	54	0	0	0	0	0	118	0	0	0	159	0	0	0	42	0	0	0	0
ENSMUSG00000048489	37	0	0	0	0	0	34	0	0	0	693	0	0	0	0	0	0	0	0	0	0	0	6	0	0	0	0	0	0	0	0	0	0	0	0	0	57	0	0	0	0	0	0	0	0	0	0	0	0
ENSMUSG00000061353	0	0	0	0	0	0	0	0	0	0	0	0	0	0	0	0	0	0	0	0	0	0	0	0	0	0	0	0	0	0	29	0	0	0	0	0	0	0	0	0	0	0	0	0	0	0	0	0	0
ENSMUSG00000042079	19	0	3	0	12	0	17	0	18	0	7	0	31	0	0	0	16	0	23	0	13	0	63	0	0	0	38	0	13	0	68	0	0	0	6	0	127	0	10	0	38	0	0	0	0	0	6	0	0
ENSMUSG00000042087	0	0	0	0	0	0	1	0	4	0	0	0	2	0	0	0	0	0	0	0	1	0	1	0	0	0	5	0	0	0	0	0	0	0	0	0	5	0	0	0	0	0	0	0	0	0	0	0	0
ENSMUSG00000107608	0	0	0	0	1	0	0	0	1	0	0	0	1	0	0	0	4	0	4	0	1	0	5	0	0	0	2	0	0	0	9	0	0	0	0	0	14	0	2	0	8	0	0	0	0	0	0	0	0
ENSMUSG00000042042	0	0	0	0	0	0	8	0	0	0	0	0	0	0	0	0	0	0	0	0	0	0	0	0	0	0	0	0	19	0	19	0	16	0	0	0	0	0	0	0	0	0	0	0	0	0	0	0	0
ENSMUSG00000030138	0	0	0	0	14	0	0	0	0	0	0	0	0	0	27	0	0	0	0	0	0	0	41	0	5	0	0	0	2	0	0	0	0	0	10	0	34	0	0	0	0	0	0	0	0	0	39	0	0
ENSMUSG00000030168	0	0	0	0	0	0	0	0	0	0	14	0	0	0	0	0	0	0	0	0	0	0	0	0	0	0	0	0	0	0	0	0	0	0	0	0	66	0	0	0	0	0	0	0	10	0	56	0	0
ENSMUSG00000030172	7	0	3	0	7	0	5	0	0	0	0	0	0	0	0	0	0	0	0	0	0	0	0	0	0	0	5	0	0	0	0	0	0	0	0	0	0	0	0	0	0	0	0	0	0	0	0	0	0
ENSMUSG00000009112	0	0	0	0	18	0	0	0	0	0	0	0	0	0	0	0	0	0	0	0	0	0	0	0	0	0	0	0	0	0	20	0	0	0	0	0	29	0	0	0	10	0	0	0	72	0	39	0	0
ENSMUSG00000004446	0	0	0	0	0	0	12	0	0	0	0	0	0	0	0	0	0	0	0	0	0	0	0	0	0	0	190	0	0	0	24	0	0	0	0	0	0	0	0	0	3	0	0	0	25	0	0	0	0
ENSMUSG00000007458	11	0	24	0	3	0	2	0	30	0	24	0	15	0	0	0	0	0	0	0	0	0	30	0	57	0	28	0	0	0	31	0	0	0	10	0	29	0	0	0	0	0	57	0	15	0	0	0	0
ENSMUSG00000040669	0	0	0	0	0	0	0	0	0	0	0	0	0	0	0	0	0	0	0	0	0	0	0	0	0	0	0	0	39	0	0	0	0	0	0	0	0	0	0	0	33	0	0	0	0	0	0	0	0
ENSMUSG00000030327	65	0	0	0	48	0	11	0	0	0	43	0	0	0	0	0	0	0	0	0	0	0	0	0	0	0	0	0	0	0	0	0	0	0	0	0	19	0	0	0	0	0	0	0	36	0	0	0	0
ENSMUSG00000004268	0	0	16	0	5	0	4	0	5	0	0	0	2	0	0	0	1	0	0	0	3	0	12	0	0	0	6	0	0	0	4	0	0	0	16	0	11	0	4	0	18	0	0	0	0	0	0	0	0
ENSMUSG00000004264	0	0	20	0	16	0	25	0	0	0	0	0	30	0	0	0	23	0	0	0	49	0	110	0	0	0	0	0	154	0	62	0	13	0	53	0	90	0	31	0	85	0	0	0	0	0	0	0	0
ENSMUSG00000087327	0	0	0	0	1	0	5	0	0	0	0	0	6	0	0	0	3	0	0	0	4	0	16	0	0	0	0	0	31	0	14	0	0	0	7	0	12	0	4	0	13	0	0	0	0	0	0	0	0
ENSMUSG00000030122	0	0	0	0	4	0	0	0	0	0	0	0	0	0	0	0	0	0	14	0	0	0	0	0	0	0	14	0	0	0	16	0	2	0	6	0	0	0	8	0	22	0	0	0	8	0	14	0	0
ENSMUSG00000030120	0	0	5	0	4	0	0	0	1	0	0	0	2	0	0	0	4	0	8	0	5	0	0	0	0	0	6	0	2	0	8	0	22	0	0	0	6	0	1	0	0	0	5	0	0	0	0	0	0
ENSMUSG00000057666	0	0	5	0	0	0	0	0	0	0	0	0	0	0	0	0	0	0	1	0	0	0	4	0	7	0	0	0	7	0	1	0	0	0	0	0	3	0	2	0	1	0	2	0	0	0	0	0	0
ENSMUSG00000030335	11	0	6	0	1	0	5	0	19	0	3	0	0	0	0	0	0	0	0	0	28	0	4	0	26	0	23	0	20	0	28	0	4	0	9	0	6	0	7	0	18	0	41	0	21	0	7	0	0
ENSMUSG00000030339	0	0	0	0	0	0	5	0	132	0	48	0	0	0	0	0	5	0	2	0	0	0	20	0	0	0	0	0	0	0	43	0	0	0	0	0	0	0	0	0	35	0	0	0	14	0	0	0	0
ENSMUSG00000030341	0	0	0	0	0	0	0	0	43	0	0	0	0	0	0	0	11	0	0	0	0	0	0	0	195	0	0	0	11	0	0	0	187	0	36	0	40	0	0	0	29	0	126	0	7	0	0	0	0
ENSMUSG00000030342	197	0	79	0	11	0	41	0	92	0	172	0	70	0	0	0	29	0	158	0	47	0	77	0	9	0	152	0	186	0	278	0	148	0	246	0	232	0	544	0	501	0	127	0	87	0	104	0	56
ENSMUSG00000101162	13	0	27	0	0	0	4	0	10	0	24	0	12	0	0	0	5	0	26	0	5	0	12	0	0	0	19	0	52	0	50	0	15	0	18	0	17	0	59	0	129	0	9	0	18	0	9	0	0
ENSMUSG00000049107	0	0	0	0	0	0	0	0	0	0	0	0	0	0	29	0	0	0	0	0	14	0	0	0	0	0	0	0	0	0	33	0	0	0	0	0	75	0	0	0	0	0	0	0	0	0	0	0	0
ENSMUSG00000107379	5	0	13	0	3	0	9	0	11	0	22	0	2	0	0	0	0	0	0	0	13	0	0	0	131	0	0	0	0	0	132	0	0	0	0	0	0	0	26	0	315	0	0	0	12	0	82	0	0
ENSMUSG00000000184	27	0	201	0	61	0	29	0	136	0	231	0	107	0	13	0	2	0	66	0	19	0	78	0	195	0	17	0	55	0	616	0	34	0	0	0	1	0	152	0	1174	0	57	0	104	0	206	0	0
ENSMUSG00000048668	4	0	0	0	6	0	1	0	27	0	0	0	0	0	0	0	6	0	0	0	0	0	0	0	0	0	0	0	9	0	5	0	0	0	0	0	10	0	0	0	0	0	0	0	0	0	0	0	0
ENSMUSG00000001518	0	0	0	0	1	0	0	0	0	0	15	0	0	0	0	0	0	0	0	0	0	0	0	0	16	0	0	0	0	0	0	0	0	0	0	0	69	0	0	0	0	0	0	0	15	0	0	0	0
ENSMUSG00000030357	0	0	136	0	48	0	37	0	0	0	60	0	116	0	0	0	15	0	44	0	39	0	51	0	81	0	17	0	180	0	62	0	0	0	0	0	164	0	29	0	288	0	82	0	0	0	0	0	0
ENSMUSG00000030161	0	0	24	0	0	0	0	0	0	0	22	0	0	0	43	0	0	0	0	0	0	0	0	0	0	0	0	0	0	0	0	0	0	0	0	0	0	0	0	0	0	0	0	0	0	0	0	0	0
ENSMUSG00000030188	0	0	0	0	0	0	0	0	0	0	0	0	0	0	0	0	0	0	0	0	0	0	4	0	0	0	0	0	0	0	0	0	0	0	9	0	0	0	0	0	0	0	0	0	0	0	0	0	0
ENSMUSG00000030189	12	0	7	0	3	0	0	0	0	0	3	0	5	0	0	0	0	0	7	0	20	0	27	0	0	0	0	0	36	0	52	0	13	0	8	0	72	0	42	0	81	0	30	0	18	0	13	0	39
ENSMUSG00000072704	61	0	0	0	35	0	17	0	0	0	0	0	0	0	0	0	0	0	0	0	1	0	59	0	0	0	0	0	0	0	0	0	11	0	71	0	0	0	104	0	0	0	1	0	33	0	171	0	4
ENSMUSG00000030199	0	0	51	0	13	0	0	0	0	0	0	0	0	0	0	0	0	0	0	0	0	0	0	0	0	0	0	0	0	0	3	0	0	0	0	0	0	0	0	0	0	0	0	0	11	0	0	0	66
ENSMUSG00000042992	0	0	0	0	0	0	0	0	0	0	0	0	18	0	0	0	5	0	0	0	0	0	0	0	0	0	0	0	0	0	13	0	0	0	0	0	0	0	0	0	0	0	0	0	14	0	0	0	0
ENSMUSG00000030203	0	0	0	0	0	0	0	0	0	0	71	0	0	0	0	0	0	0	0	0	0	0	0	0	21	0	55	0	14	0	64	0	2	0	96	0	19	0	17	0	0	0	0	0	0	0	31	0	0
ENSMUSG00000032641	16	0	0	0	0	0	6	0	0	0	0	0	0	0	0	0	0	0	0	0	0	0	43	0	0	0	3	0	0	0	0	0	0	0	0	0	0	0	0	0	0	0	0	0	12	0	0	0	0
ENSMUSG00000046733	5	0	29	0	0	0	0	0	0	0	9	0	124	0	0	0	11	0	242	0	0	0	155	0	0	0	58	0	214	0	160	0	38	0	0	0	0	0	281	0	310	0	12	0	29	0	9	0	0
ENSMUSG00000030207	0	0	0	0	0	0	0	0	0	0	0	0	0	0	0	0	0	0	0	0	0	0	0	0	0	0	0	0	0	0	0	0	83	0	0	0	0	0	0	0	0	0	0	0	0	0	40	0	0
ENSMUSG00000030208	0	0	62	0	41	0	3	0	0	0	67	0	0	0	0	0	40	0	0	0	34	0	0	0	85	0	98	0	471	0	56	0	0	0	0	0	0	0	101	0	328	0	0	0	0	0	0	0	0
ENSMUSG00000060032	13	0	2	0	2	0	0	0	9	0	21	0	27	0	13	0	6	0	5	0	6	0	11	0	16	0	16	0	22	0	82	0	6	0	28	0	66	0	23	0	0	0	62	0	57	0	24	0	53
ENSMUSG00000030216	0	0	28	0	2	0	4	0	0	0	18	0	3	0	31	0	0	0	0	0	20	0	26	0	6	0	10	0	60	0	23	0	63	0	10	0	26	0	15	0	163	0	6	0	8	0	44	0	0
ENSMUSG00000030218	0	0	0	0	0	0	0	0	0	0	0	0	36	0	98	0	0	0	0	0	13	0	0	0	0	0	0	0	0	0	120	0	0	0	94	0	0	0	3	0	0	0	50	0	0	0	0	0	0
ENSMUSG00000030220	0	0	0	0	14	0	0	0	4	0	71	0	0	0	0	0	0	0	18	0	0	0	58	0	0	0	48	0	63	0	0	0	1	0	0	0	148	0	0	0	250	0	0	0	38	0	114	0	617
ENSMUSG00000030222	40	0	0	0	0	0	0	0	0	0	0	0	0	0	0	0	0	0	121	0	0	0	0	0	0	0	0	0	0	0	0	0	135	0	0	0	3	0	0	0	0	0	0	0	0	0	139	0	0
ENSMUSG00000030225	26	0	0	0	0	0	10	0	0	0	0	0	0	0	0	0	0	0	28	0	0	0	3	0	0	0	0	0	0	0	37	0	76	0	0	0	0	0	0	0	0	0	0	0	12	0	0	0	0
ENSMUSG00000008540	30	0	16	0	0	0	29	0	0	0	37	0	0	0	0	0	0	0	0	0	41	0	56	0	0	0	53	0	40	0	37	0	12	0	49	0	58	0	56	0	46	0	0	0	35	0	143	0	205
ENSMUSG00000041671	0	0	0	0	3	0	0	0	0	0	0	0	0	0	1	0	39	0	0	0	40	0	0	0	0	0	0	0	0	0	78	0	131	0	18	0	44	0	0	0	0	0	181	0	25	0	133	0	0
ENSMUSG00000030243	0	0	0	0	5	0	0	0	0	0	0	0	0	0	2	0	0	0	0	0	31	0	0	0	0	0	1	0	0	0	67	0	45	0	20	0	73	0	0	0	0	0	54	0	9	0	50	0	0
ENSMUSG00000030246	27	0	45	0	30	0	6	0	0	0	7	0	43	0	0	0	0	0	14	0	0	0	32	0	0	0	45	0	80	0	24	0	0	0	0	0	1	0	0	0	0	0	0	0	0	0	0	0	0
ENSMUSG00000030282	65	0	0	0	14	0	11	0	0	0	43	0	0	0	0	0	0	0	0	0	0	0	0	0	78	0	0	0	99	0	55	0	0	0	0	0	221	0	13	0	268	0	0	0	0	0	17	0	0
ENSMUSG00000030275	0	0	0	0	0	0	0	0	1	0	0	0	0	0	0	0	0	0	68	0	0	0	0	0	0	0	0	0	52	0	11	0	0	0	18	0	0	0	130	0	0	0	0	0	28	0	3	0	0
ENSMUSG00000041540	19	0	0	0	36	0	0	0	0	0	27	0	4	0	0	0	0	0	0	0	0	0	40	0	0	0	24	0	0	0	52	0	0	0	1	0	0	0	0	0	0	0	0	0	5	0	20	0	0
ENSMUSG00000040370	34	0	0	0	23	0	11	0	0	0	7	0	0	0	0	0	0	0	0	0	0	0	0	0	0	0	0	0	0	0	0	0	65	0	0	0	50	0	0	0	0	0	150	0	0	0	0	0	0
ENSMUSG00000030265	53	0	10	0	256	0	12	0	0	0	0	0	8	0	31	0	49	0	0	0	27	0	139	0	0	0	5	0	124	0	46	0	0	0	0	0	137	0	24	0	113	0	0	0	0	0	0	0	0
ENSMUSG00000040250	0	0	5	0	0	0	0	0	0	0	7	0	0	0	0	0	0	0	0	0	0	0	0	0	0	0	0	0	0	0	0	0	0	0	0	0	14	0	0	0	0	0	0	0	0	0	0	0	0
ENSMUSG00000040242	76	0	0	0	54	0	26	0	0	0	3	0	0	0	260	0	0	0	237	0	0	0	4	0	0	0	6	0	92	0	0	0	16	0	0	0	283	0	85	0	96	0	0	0	0	0	60	0	0
ENSMUSG00000040234	0	0	0	0	0	0	0	0	137	0	0	0	0	0	0	0	0	0	8	0	1	0	66	0	0	0	0	0	0	0	0	0	0	0	0	0	0	0	0	0	0	0	0	0	0	0	0	0	0
ENSMUSG00000030291	1	0	1	0	0	0	22	0	0	0	53	0	1	0	1	0	12	0	0	0	0	0	1	0	0	0	39	0	71	0	73	0	0	0	172	0	23	0	23	0	2	0	0	0	0	0	1	0	0
ENSMUSG00000001630	0	0	0	0	55	0	0	0	0	0	21	0	0	0	0	0	0	0	0	0	0	0	0	0	0	0	0	0	0	0	67	0	0	0	0	0	0	0	0	0	0	0	0	0	0	0	0	0	0
ENSMUSG00000040112	39	0	0	0	0	0	70	0	0	0	59	0	62	0	0	0	0	0	0	0	4	0	57	0	112	0	0	0	0	0	0	0	103	0	0	0	177	0	85	0	0	0	5	0	117	0	0	0	2
ENSMUSG00000040102	0	0	0	0	0	0	0	0	0	0	46	0	0	0	0	0	0	0	0	0	1	0	0	0	0	0	0	0	0	0	88	0	0	0	0	0	0	0	0	0	0	0	0	0	0	0	0	0	0
ENSMUSG00000048776	0	0	0	0	0	0	0	0	0	0	0	0	0	0	0	0	0	0	2	0	0	0	0	0	0	0	0	0	17	0	52	0	0	0	0	0	0	0	0	0	0	0	0	0	0	0	0	0	0
ENSMUSG00000030301	0	0	0	0	0	0	12	0	0	0	0	0	0	0	0	0	0	0	0	0	0	0	0	0	0	0	0	0	11	0	6	0	0	0	0	0	0	0	0	0	0	0	147	0	0	0	0	0	0
ENSMUSG00000030303	1	0	4	0	3	0	0	0	0	0	35	0	0	0	0	0	0	0	0	0	0	0	25	0	0	0	0	0	0	0	4	0	12	0	0	0	15	0	0	0	24	0	15	0	0	0	0	0	0
ENSMUSG00000030304	11	0	9	0	42	0	9	0	0	0	85	0	0	0	0	0	0	0	27	0	0	0	54	0	0	0	34	0	0	0	56	0	11	0	0	0	48	0	27	0	50	0	56	0	4	0	0	0	0
ENSMUSG00000039958	6	0	19	0	0	0	7	0	0	0	0	0	0	0	0	0	3	0	0	0	0	0	0	0	0	0	0	0	0	0	0	0	0	0	0	0	0	0	0	0	0	0	34	0	0	0	31	0	0
ENSMUSG00000032712	0	0	0	0	0	0	0	0	0	0	18	0	0	0	0	0	0	0	2	0	38	0	88	0	0	0	10	0	0	0	9	0	0	0	0	0	0	0	26	0	0	0	0	0	19	0	19	0	35
ENSMUSG00000063838	2	0	0	0	4	0	2	0	0	0	23	0	0	0	0	0	0	0	26	0	4	0	11	0	14	0	0	0	26	0	26	0	48	0	12	0	71	0	23	0	115	0	0	0	9	0	19	0	0
ENSMUSG00000063802	11	0	135	0	0	0	0	0	0	0	21	0	35	0	0	0	0	0	0	0	0	0	30	0	0	0	45	0	0	0	0	0	0	0	0	0	0	0	37	0	0	0	0	0	0	0	0	0	0
ENSMUSG00000051811	2	0	3	0	6	0	1	0	0	0	15	0	3	0	0	0	0	0	0	0	0	0	0	0	0	0	0	0	45	0	0	0	0	0	0	0	0	0	0	0	0	0	0	0	0	0	0	0	0
ENSMUSG00000030431	0	0	0	0	3	0	0	0	13	0	15	0	5	0	0	0	0	0	0	0	0	0	43	0	25	0	0	0	92	0	15	0	0	0	0	0	33	0	10	0	0	0	0	0	0	0	0	0	45
ENSMUSG00000012848	14	0	13	0	20	0	9	0	0	0	14	0	10	0	0	0	4	0	45	0	25	0	10	0	0	0	54	0	106	0	36	0	53	0	37	0	37	0	25	0	113	0	67	0	43	0	9	0	0
ENSMUSG00000117853	0	0	0	0	5	0	3	0	0	0	0	0	0	0	0	0	0	0	0	0	0	0	3	0	0	0	0	0	0	0	0	0	4	0	1	0	1	0	0	0	0	0	0	0	0	0	0	0	0
ENSMUSG00000041571	46	0	137	0	85	0	22	0	97	0	97	0	71	0	50	0	38	0	81	0	87	0	89	0	134	0	107	0	183	0	140	0	19	0	100	0	69	0	66	0	329	0	211	0	29	0	89	0	0
ENSMUSG00000070808	0	0	0	0	12	0	0	0	0	0	0	0	0	0	0	0	0	0	0	0	0	0	0	0	0	0	0	0	0	0	0	0	0	0	0	0	0	0	0	0	0	0	0	0	0	0	34	0	0
ENSMUSG00000058230	0	0	0	0	0	0	0	0	0	0	5	0	47	0	0	0	0	0	24	0	0	0	17	0	0	0	0	0	85	0	5	0	0	0	17	0	0	0	0	0	0	0	0	0	0	0	0	0	0
ENSMUSG00000008036	34	0	0	0	4	0	12	0	104	0	28	0	0	0	0	0	0	0	0	0	13	0	16	0	0	0	44	0	82	0	114	0	36	0	62	0	122	0	81	0	0	0	58	0	0	0	40	0	0
ENSMUSG00000003099	2	0	48	0	0	0	0	0	0	0	0	0	0	0	0	0	0	0	50	0	0	0	0	0	0	0	0	0	58	0	0	0	0	0	0	0	26	0	0	0	0	0	0	0	0	0	0	0	0
ENSMUSG00000040824	8	0	0	0	0	0	0	0	2	0	0	0	0	0	0	0	0	0	0	0	0	0	3	0	11	0	1	0	16	0	0	0	4	0	2	0	1	0	4	0	0	0	0	0	0	0	6	0	0
ENSMUSG00000052214	0	0	0	0	4	0	0	0	0	0	0	0	0	0	0	0	0	0	0	0	0	0	0	0	0	0	0	0	1	0	59	0	0	0	0	0	4	0	1	0	0	0	0	0	54	0	0	0	0
ENSMUSG00000030403	0	0	2	0	0	0	0	0	0	0	8	0	0	0	0	0	0	0	0	0	0	0	1	0	0	0	8	0	0	0	0	0	0	0	0	0	0	0	0	0	0	0	0	0	0	0	0	0	0
ENSMUSG00000047649	0	0	35	0	0	0	4	0	0	0	0	0	0	0	0	0	0	0	0	0	3	0	0	0	0	0	0	0	0	0	0	0	0	0	0	0	0	0	0	0	14	0	0	0	13	0	0	0	0
ENSMUSG00000040714	0	0	0	0	0	0	0	0	26	0	12	0	0	0	0	0	0	0	0	0	0	0	0	0	0	0	0	0	0	0	17	0	0	0	0	0	0	0	16	0	0	0	0	0	0	0	0	0	0
ENSMUSG00000002043	7	0	52	0	25	0	1	0	0	0	3	0	12	0	0	0	14	0	11	0	2	0	15	0	0	0	38	0	109	0	29	0	66	0	30	0	67	0	49	0	178	0	0	0	41	0	20	0	0
ENSMUSG00000002985	1	0	23	0	169	0	0	0	37	0	0	0	0	0	17	0	0	0	0	0	47	0	0	0	0	0	0	0	0	0	159	0	0	0	5	0	0	0	0	0	0	0	0	0	0	0	0	0	0
ENSMUSG00000040525	0	0	0	0	0	0	0	0	0	0	5	0	0	0	0	0	0	0	0	0	11	0	0	0	0	0	3	0	0	0	21	0	0	0	0	0	71	0	22	0	0	0	0	0	19	0	2	0	24
ENSMUSG00000064254	0	0	0	0	10	0	0	0	0	0	44	0	0	0	0	0	0	0	0	0	0	0	0	0	0	0	5	0	0	0	0	0	0	0	0	0	35	0	0	0	0	0	0	0	0	0	0	0	0
ENSMUSG00000057454	0	0	0	0	0	0	0	0	0	0	0	0	0	0	0	0	0	0	0	0	0	0	0	0	0	0	0	0	0	0	0	0	71	0	0	0	0	0	73	0	944	0	0	0	0	0	0	0	0
ENSMUSG00000040952	99	0	220	0	143	0	36	0	73	0	178	0	144	0	66	0	63	0	176	0	135	0	256	0	557	0	217	0	447	0	259	0	286	0	187	0	568	0	188	0	1129	0	366	0	138	0	126	0	478
ENSMUSG00000003380	4	0	0	0	4	0	2	0	12	0	4	0	2	0	9	0	0	0	12	0	9	0	1	0	21	0	9	0	41	0	5	0	23	0	15	0	13	0	23	0	33	0	0	0	1	0	19	0	0
ENSMUSG00000045252	0	0	0	0	0	0	0	0	0	0	0	0	6	0	0	0	0	0	0	0	0	0	23	0	0	0	0	0	0	0	2	0	0	0	0	0	0	0	0	0	12	0	0	0	0	0	57	0	0
ENSMUSG00000057177	0	0	0	0	5	0	0	0	0	0	2	0	0	0	0	0	0	0	1	0	0	0	6	0	0	0	0	0	1	0	11	0	0	0	0	0	7	0	0	0	6	0	0	0	12	0	0	0	0
ENSMUSG00000090330	0	0	0	0	1	0	0	0	0	0	0	0	0	0	0	0	0	0	0	0	0	0	10	0	0	0	0	0	0	0	3	0	0	0	0	0	1	0	0	0	10	0	0	0	1	0	0	0	0
ENSMUSG00000005447	16	0	82	0	8	0	10	0	46	0	31	0	0	0	0	0	0	0	36	0	20	0	12	0	0	0	0	0	33	0	43	0	39	0	35	0	213	0	57	0	105	0	16	0	25	0	115	0	0
ENSMUSG00000060188	0	0	0	0	0	0	0	0	0	0	0	0	0	0	0	0	0	0	0	0	0	0	0	0	0	0	59	0	0	0	64	0	165	0	0	0	29	0	0	0	0	0	0	0	0	0	0	0	0
ENSMUSG00000060376	7	0	0	0	0	0	0	0	0	0	0	0	0	0	0	0	0	0	0	0	0	0	0	0	0	0	0	0	2	0	0	0	0	0	0	0	0	0	0	0	0	0	0	0	6	0	0	0	0
ENSMUSG00000061286	0	0	0	0	0	0	2	0	22	0	32	0	0	0	0	0	26	0	17	0	0	0	12	0	50	0	0	0	0	0	12	0	0	0	0	0	22	0	45	0	29	0	0	0	6	0	19	0	0
ENSMUSG00000086868	82	0	0	0	0	0	2	0	0	0	2	0	0	0	0	0	0	0	0	0	0	0	0	0	17	0	117	0	158	0	168	0	43	0	18	0	420	0	343	0	227	0	52	0	200	0	49	0	0
ENSMUSG00000053291	0	0	0	0	0	0	0	0	31	0	4	0	0	0	0	0	14	0	65	0	5	0	40	0	119	0	24	0	44	0	45	0	1	0	0	0	18	0	0	0	76	0	70	0	0	0	0	0	0
ENSMUSG00000095538	0	0	0	0	0	0	0	0	29	0	4	0	0	0	0	0	14	0	65	0	5	0	40	0	119	0	24	0	43	0	40	0	1	0	0	0	18	0	0	0	75	0	67	0	0	0	0	0	0
ENSMUSG00000084974	0	0	0	0	0	0	0	0	0	0	0	0	0	0	0	0	0	0	0	0	0	0	0	0	0	0	0	0	0	0	8	0	0	0	0	0	0	0	0	0	0	0	0	0	0	0	0	0	0
ENSMUSG00000089832	0	0	0	0	16	0	0	0	0	0	0	0	31	0	0	0	0	0	0	0	0	0	0	0	0	0	33	0	0	0	0	0	0	0	0	0	0	0	0	0	0	0	0	0	0	0	0	0	0
ENSMUSG00000040466	0	0	0	0	0	0	0	0	36	0	0	0	20	0	0	0	0	0	0	0	0	0	22	0	135	0	0	0	0	0	22	0	0	0	0	0	85	0	18	0	66	0	0	0	18	0	0	0	0
ENSMUSG00000030603	24	0	48	0	62	0	17	0	0	0	66	0	48	0	0	0	0	0	120	0	15	0	77	0	42	0	31	0	1	0	153	0	44	0	1	0	85	0	36	0	87	0	84	0	12	0	19	0	0
ENSMUSG00000046058	0	0	0	0	0	0	0	0	0	0	0	0	0	0	8	0	0	0	0	0	45	0	23	0	0	0	0	0	0	0	29	0	0	0	0	0	0	0	0	0	0	0	0	0	0	0	0	0	0
ENSMUSG00000003444	0	0	34	0	0	0	1	0	0	0	6	0	0	0	0	0	3	0	0	0	0	0	1	0	0	0	0	0	35	0	0	0	21	0	0	0	0	0	6	0	0	0	0	0	2	0	0	0	0
ENSMUSG00000003437	3	0	0	0	0	0	2	0	0	0	0	0	0	0	0	0	0	0	0	0	0	0	0	0	0	0	23	0	0	0	2	0	0	0	0	0	17	0	0	0	0	0	0	0	0	0	0	0	0
ENSMUSG00000053898	20	0	28	0	0	0	14	0	0	0	45	0	0	0	0	0	17	0	0	0	0	0	0	0	0	0	30	0	0	0	79	0	0	0	0	0	137	0	15	0	3	0	0	0	21	0	72	0	0
ENSMUSG00000053565	27	0	37	0	86	0	8	0	39	0	64	0	63	0	63	0	22	0	114	0	27	0	34	0	0	0	50	0	110	0	45	0	43	0	25	0	133	0	45	0	270	0	60	0	27	0	102	0	244
ENSMUSG00000030587	19	0	1	0	32	0	5	0	0	0	29	0	13	0	0	0	12	0	0	0	0	0	57	0	0	0	106	0	142	0	210	0	38	0	44	0	109	0	257	0	362	0	121	0	10	0	64	0	99
ENSMUSG00000059975	0	0	3	0	0	0	0	0	0	0	15	0	0	0	27	0	7	0	0	0	0	0	0	0	0	0	0	0	0	0	0	0	0	0	0	0	0	0	0	0	0	0	0	0	0	0	0	0	0
ENSMUSG00000063623	0	0	13	0	0	0	0	0	2	0	1	0	0	0	0	0	3	0	0	0	0	0	0	0	0	0	1	0	1	0	2	0	0	0	0	0	0	0	0	0	1	0	0	0	0	0	1	0	0
ENSMUSG00000049421	0	0	122	0	28	0	49	0	0	0	128	0	150	0	0	0	0	0	0	0	18	0	50	0	0	0	0	0	51	0	0	0	0	0	152	0	0	0	0	0	305	0	0	0	0	0	282	0	0
ENSMUSG00000001794	28	0	0	0	7	0	0	0	0	0	49	0	0	0	22	0	0	0	93	0	25	0	25	0	152	0	0	0	0	0	68	0	35	0	74	0	57	0	0	0	293	0	9	0	34	0	130	0	140
ENSMUSG00000006095	2	0	91	0	27	0	32	0	41	0	38	0	21	0	0	0	0	0	178	0	21	0	19	0	0	0	0	0	82	0	30	0	51	0	88	0	66	0	0	0	22	0	78	0	0	0	43	0	0
ENSMUSG00000019738	2	0	11	0	0	0	3	0	8	0	0	0	0	0	8	0	0	0	0	0	4	0	0	0	0	0	6	0	1	0	14	0	0	0	7	0	6	0	0	0	15	0	0	0	0	0	11	0	0
ENSMUSG00000042831	0	0	45	0	11	0	0	0	21	0	6	0	20	0	0	0	0	0	0	0	0	0	102	0	0	0	19	0	0	0	62	0	0	0	0	0	33	0	24	0	67	0	0	0	8	0	0	0	0
ENSMUSG00000019737	0	0	0	0	0	0	0	0	0	0	0	0	7	0	0	0	0	0	0	0	15	0	0	0	175	0	28	0	0	0	0	0	0	0	95	0	0	0	0	0	0	0	0	0	0	0	0	0	0
ENSMUSG00000074211	0	0	0	0	0	0	0	0	0	0	0	0	0	0	0	0	0	0	0	0	0	0	0	0	0	0	96	0	0	0	0	0	0	0	0	0	0	0	33	0	0	0	0	0	29	0	0	0	0
ENSMUSG00000074210	0	0	0	0	0	0	0	0	0	0	0	0	0	0	0	0	0	0	0	0	0	0	0	0	0	0	60	0	0	0	0	0	0	0	0	0	0	0	22	0	0	0	0	0	18	0	0	0	0
ENSMUSG00000036835	17	0	0	0	1	0	3	0	0	0	0	0	0	0	0	0	0	0	6	0	0	0	0	0	0	0	0	0	0	0	15	0	0	0	5	0	2	0	5	0	22	0	2	0	0	0	15	0	0
ENSMUSG00000078765	11	0	16	0	0	0	0	0	0	0	3	0	0	0	0	0	0	0	0	0	5	0	0	0	0	0	0	0	0	0	0	0	0	0	0	0	26	0	0	0	0	0	31	0	0	0	0	0	0
ENSMUSG00000109378	11	0	15	0	0	0	0	0	0	0	3	0	0	0	0	0	0	0	0	0	5	0	0	0	0	0	0	0	0	0	0	0	0	0	0	0	26	0	0	0	0	0	31	0	0	0	0	0	0
ENSMUSG00000036733	11	0	23	0	0	0	3	0	0	0	12	0	0	0	0	0	0	0	20	0	1	0	16	0	0	0	10	0	0	0	11	0	14	0	0	0	15	0	0	0	0	0	0	0	4	0	0	0	0
ENSMUSG00000094365	11	0	23	0	0	0	10	0	0	0	12	0	0	0	0	0	0	0	20	0	1	0	16	0	0	0	10	0	0	0	11	0	14	0	0	0	15	0	0	0	0	0	0	0	4	0	0	0	0
ENSMUSG00000006315	15	0	20	0	2	0	1	0	29	0	12	0	20	0	11	0	0	0	11	0	15	0	15	0	0	0	9	0	30	0	36	0	35	0	23	0	14	0	0	0	5	0	32	0	0	0	0	0	0
ENSMUSG00000046826	0	0	0	0	13	0	0	0	0	0	21	0	0	0	0	0	0	0	0	0	0	0	0	0	0	0	0	0	0	0	64	0	0	0	0	0	0	0	0	0	0	0	0	0	0	0	0	0	0
ENSMUSG00000001248	0	0	0	0	0	0	6	0	0	0	30	0	0	0	0	0	0	0	0	0	0	0	0	0	0	0	0	0	0	0	4	0	0	0	0	0	0	0	0	0	127	0	58	0	0	0	0	0	0
ENSMUSG00000036459	0	0	0	0	0	0	10	0	0	0	0	0	0	0	0	0	8	0	0	0	11	0	0	0	0	0	0	0	0	0	0	0	0	0	17	0	0	0	0	0	0	0	0	0	0	0	0	0	0
ENSMUSG00000002635	0	0	0	0	16	0	3	0	0	0	0	0	0	0	0	0	0	0	49	0	14	0	23	0	0	0	6	0	0	0	0	0	0	0	0	0	0	0	0	0	0	0	97	0	0	0	0	0	0
ENSMUSG00000097660	8	0	10	0	3	0	2	0	0	0	4	0	8	0	6	0	1	0	16	0	17	0	60	0	37	0	9	0	36	0	25	0	0	0	0	0	36	0	0	0	31	0	0	0	0	0	0	0	0
ENSMUSG00000085105	0	0	0	0	0	0	1	0	0	0	0	0	0	0	0	0	0	0	0	0	0	0	0	0	0	0	59	0	0	0	32	0	0	0	23	0	0	0	38	0	62	0	0	0	0	0	0	0	0
ENSMUSG00000063931	22	0	0	0	19	0	0	0	0	0	0	0	51	0	0	0	5	0	0	0	32	0	0	0	0	0	0	0	111	0	54	0	0	0	34	0	101	0	0	0	0	0	0	0	0	0	0	0	0
ENSMUSG00000056216	0	0	12	0	19	0	0	0	0	0	0	0	0	0	0	0	0	0	0	0	0	0	0	0	0	0	0	0	0	0	0	0	0	0	0	0	0	0	0	0	0	0	9	0	0	0	0	0	0
ENSMUSG00000030493	0	0	0	0	2	0	0	0	0	0	2	0	0	0	0	0	0	0	57	0	1	0	0	0	0	0	48	0	0	0	0	0	1	0	0	0	0	0	0	0	143	0	0	0	0	0	8	0	0
ENSMUSG00000034875	0	0	54	0	0	0	15	0	0	0	0	0	0	0	0	0	0	0	0	0	0	0	0	0	0	0	0	0	14	0	0	0	120	0	0	0	5	0	0	0	73	0	0	0	55	0	0	0	0
ENSMUSG00000030417	0	0	16	0	4	0	7	0	3	0	7	0	18	0	0	0	0	0	0	0	13	0	12	0	0	0	6	0	49	0	38	0	17	0	2	0	30	0	6	0	69	0	4	0	2	0	1	0	0
ENSMUSG00000096990	31	0	0	0	0	0	0	0	0	0	0	0	0	0	0	0	0	0	0	0	0	0	0	0	0	0	0	0	0	0	0	0	0	0	0	0	0	0	26	0	0	0	0	0	8	0	0	0	0
ENSMUSG00000054676	0	0	0	0	3	0	21	0	0	0	0	0	0	0	0	0	0	0	0	0	0	0	0	0	0	0	98	0	0	0	0	0	0	0	0	0	0	0	0	0	0	0	0	0	77	0	0	0	0
ENSMUSG00000030423	0	0	51	0	0	0	15	0	0	0	0	0	0	0	0	0	14	0	0	0	31	0	48	0	0	0	0	0	102	0	25	0	91	0	0	0	0	0	0	0	0	0	0	0	17	0	0	0	0
ENSMUSG00000056383	0	0	0	0	0	0	0	0	0	0	109	0	176	0	0	0	0	0	0	0	0	0	0	0	0	0	148	0	0	0	0	0	0	0	0	0	194	0	0	0	0	0	0	0	0	0	0	0	0
ENSMUSG00000092416	0	0	0	0	0	0	0	0	0	0	0	0	110	0	0	0	0	0	0	0	0	0	0	0	0	0	0	0	0	0	0	0	0	0	0	0	0	0	0	0	0	0	0	0	0	0	0	0	0
ENSMUSG00000069727	0	0	0	0	0	0	0	0	0	0	34	0	0	0	0	0	0	0	0	0	0	0	0	0	0	0	0	0	0	0	0	0	0	0	0	0	1	0	0	0	0	0	0	0	0	0	0	0	0
ENSMUSG00000012640	7	0	0	0	0	0	0	0	0	0	0	0	0	0	0	0	55	0	0	0	0	0	33	0	0	0	0	0	0	0	0	0	0	0	0	0	0	0	0	0	0	0	0	0	0	0	0	0	0
ENSMUSG00000004610	0	0	77	0	11	0	12	0	29	0	21	0	3	0	0	0	0	0	0	0	15	0	41	0	0	0	7	0	41	0	32	0	54	0	23	0	32	0	3	0	108	0	55	0	20	0	32	0	0
ENSMUSG00000107482	0	0	75	0	10	0	12	0	28	0	20	0	3	0	0	0	0	0	0	0	15	0	41	0	0	0	7	0	40	0	25	0	49	0	22	0	31	0	3	0	106	0	51	0	19	0	30	0	0
ENSMUSG00000064023	21	0	0	0	0	0	5	0	0	0	0	0	0	0	0	0	0	0	0	0	4	0	0	0	0	0	0	0	0	0	27	0	61	0	0	0	0	0	0	0	0	0	0	0	0	0	0	0	0
ENSMUSG00000045411	0	0	0	0	6	0	3	0	0	0	0	0	0	0	28	0	0	0	0	0	0	0	0	0	0	0	0	0	0	0	0	0	0	0	0	0	41	0	0	0	59	0	0	0	0	0	0	0	0
ENSMUSG00000008140	10	0	30	0	22	0	23	0	95	0	0	0	0	0	0	0	0	0	0	0	0	0	0	0	0	0	43	0	27	0	3	0	0	0	0	0	68	0	62	0	4	0	78	0	0	0	26	0	0
ENSMUSG00000060601	0	0	28	0	0	0	0	0	0	0	0	0	12	0	0	0	0	0	0	0	0	0	0	0	0	0	0	0	32	0	0	0	0	0	0	0	0	0	0	0	0	0	0	0	0	0	0	0	0
ENSMUSG00000002205	0	0	0	0	30	0	0	0	0	0	0	0	44	0	0	0	0	0	2	0	0	0	0	0	3	0	70	0	0	0	0	0	0	0	0	0	2	0	0	0	2	0	0	0	20	0	0	0	0
ENSMUSG00000011658	0	0	0	0	0	0	0	0	0	0	0	0	0	0	0	0	0	0	4	0	0	0	0	0	0	0	7	0	11	0	24	0	0	0	0	0	1	0	0	0	94	0	0	0	0	0	4	0	0
ENSMUSG00000060279	9	0	0	0	0	0	0	0	0	0	0	0	0	0	0	0	0	0	8	0	0	0	0	0	0	0	0	0	0	0	0	0	0	0	0	0	24	0	0	0	1	0	0	0	0	0	12	0	0
ENSMUSG00000087138	0	0	0	0	2	0	0	0	8	0	0	0	0	0	0	0	0	0	0	0	2	0	0	0	0	0	0	0	0	0	0	0	0	0	0	0	0	0	1	0	9	0	0	0	0	0	0	0	0
ENSMUSG00000038387	0	0	0	0	34	0	0	0	23	0	0	0	0	0	0	0	17	0	19	0	20	0	0	0	0	0	25	0	31	0	13	0	0	0	37	0	0	0	35	0	56	0	108	0	0	0	0	0	2
ENSMUSG00000019539	11	0	0	0	40	0	7	0	0	0	0	0	0	0	0	0	0	0	0	0	11	0	7	0	0	0	0	0	0	0	0	0	0	0	33	0	0	0	0	0	0	0	0	0	0	0	0	0	0
ENSMUSG00000003429	92	0	78	0	234	0	146	0	143	0	291	0	233	0	54	0	54	0	227	0	105	0	198	0	204	0	291	0	557	0	375	0	176	0	312	0	884	0	327	0	1053	0	438	0	204	0	226	0	131
ENSMUSG00000007833	3	0	0	0	1	0	0	0	1	0	0	0	0	0	0	0	0	0	0	0	0	0	0	0	0	0	0	0	0	0	0	0	0	0	0	0	56	0	0	0	1	0	0	0	0	0	0	0	0
ENSMUSG00000003423	16	0	0	0	19	0	1	0	39	0	0	0	0	0	0	0	0	0	0	0	0	0	21	0	88	0	0	0	0	0	0	0	0	0	0	0	78	0	0	0	109	0	0	0	0	0	0	0	18
ENSMUSG00000030796	0	0	0	0	18	0	0	0	0	0	0	0	0	0	39	0	0	0	0	0	4	0	0	0	0	0	0	0	5	0	9	0	0	0	0	0	0	0	0	0	5	0	0	0	0	0	0	0	0
ENSMUSG00000050708	210	0	885	0	396	0	358	0	566	0	404	0	375	0	198	0	220	0	348	0	235	0	666	0	509	0	469	0	1763	0	1890	0	294	0	334	0	2126	0	509	0	1996	0	498	0	77	0	189	0	319
ENSMUSG00000110350	76	0	304	0	163	0	123	0	172	0	117	0	112	0	61	0	56	0	104	0	72	0	182	0	131	0	145	0	573	0	570	0	78	0	93	0	689	0	176	0	625	0	135	0	21	0	46	0	131
ENSMUSG00000003873	12	0	11	0	16	0	10	0	7	0	10	0	5	0	0	0	0	0	8	0	0	0	0	0	0	0	10	0	6	0	13	0	16	0	7	0	6	0	3	0	0	0	0	0	13	0	0	0	86
ENSMUSG00000040435	45	0	143	0	28	0	67	0	0	0	127	0	322	0	43	0	0	0	2	0	53	0	137	0	0	0	134	0	496	0	143	0	53	0	0	0	158	0	168	0	1	0	0	0	45	0	0	0	0
ENSMUSG00000030825	0	0	0	0	0	0	0	0	0	0	0	0	0	0	0	0	0	0	0	0	0	0	0	0	0	0	0	0	0	0	20	0	0	0	0	0	286	0	0	0	67	0	0	0	0	0	0	0	0
ENSMUSG00000030826	0	0	0	0	0	0	5	0	0	0	0	0	0	0	0	0	0	0	0	0	11	0	0	0	89	0	0	0	0	0	0	0	0	0	0	0	29	0	0	0	92	0	74	0	0	0	0	0	0
ENSMUSG00000059824	0	0	0	0	0	0	0	0	0	0	0	0	0	0	0	0	0	0	0	0	0	0	22	0	10	0	0	0	0	0	14	0	0	0	0	0	0	0	0	0	50	0	0	0	3	0	0	0	0
ENSMUSG00000053801	0	0	0	0	30	0	16	0	0	0	0	0	44	0	0	0	0	0	0	0	0	0	0	0	0	0	0	0	0	0	0	0	0	0	37	0	0	0	0	0	0	0	0	0	0	0	0	0	0
ENSMUSG00000040212	35	0	0	0	0	0	0	0	0	0	0	0	0	0	0	0	0	0	0	0	45	0	0	0	0	0	0	0	0	0	31	0	0	0	66	0	0	0	0	0	0	0	0	0	0	0	0	0	0
ENSMUSG00000030839	0	0	0	0	0	0	0	0	0	0	0	0	0	0	0	0	0	0	0	0	0	0	0	0	0	0	0	0	0	0	0	0	0	0	0	0	0	0	0	0	5	0	0	0	5	0	0	0	0
ENSMUSG00000006763	0	0	9	0	3	0	0	0	0	0	30	0	2	0	0	0	0	0	0	0	22	0	0	0	0	0	0	0	58	0	2	0	0	0	0	0	63	0	0	0	158	0	0	0	4	0	0	0	0
ENSMUSG00000063229	29	0	61	0	526	0	58	0	205	0	15	0	3	0	46	0	0	0	280	0	135	0	443	0	319	0	174	0	949	0	270	0	115	0	272	0	474	0	42	0	578	0	1	0	461	0	104	0	261
ENSMUSG00000049516	60	0	0	0	0	0	9	0	0	0	2	0	3	0	0	0	0	0	9	0	0	0	6	0	0	0	0	0	5	0	48	0	61	0	0	0	15	0	41	0	87	0	0	0	0	0	113	0	0
ENSMUSG00000109118	0	0	0	0	0	0	0	0	18	0	0	0	1	0	0	0	0	0	2	0	0	0	0	0	0	0	0	0	2	0	0	0	0	0	0	0	0	0	8	0	19	0	0	0	0	0	10	0	0
ENSMUSG00000039745	0	0	0	0	0	0	9	0	0	0	0	0	0	0	0	0	0	0	0	0	0	0	24	0	0	0	0	0	0	0	82	0	0	0	0	0	156	0	0	0	0	0	0	0	0	0	0	0	0
ENSMUSG00000030505	0	0	0	0	0	0	32	0	107	0	0	0	0	0	27	0	0	0	0	0	0	0	0	0	0	0	0	0	0	0	0	0	0	0	0	0	0	0	0	0	0	0	0	0	0	0	0	0	0
ENSMUSG00000100826	0	0	0	0	0	0	3	0	0	0	0	0	0	0	0	0	0	0	0	0	18	0	0	0	0	0	0	0	0	0	0	0	0	0	0	0	0	0	103	0	0	0	0	0	0	0	0	0	0
ENSMUSG00000000948	1	0	0	0	0	0	0	0	0	0	14	0	0	0	0	0	0	0	0	0	0	0	13	0	0	0	1	0	0	0	0	0	0	0	0	0	0	0	0	0	0	0	0	0	0	0	0	0	0
ENSMUSG00000102252	7	0	0	0	0	0	0	0	0	0	9	0	0	0	0	0	0	0	0	0	5	0	46	0	0	0	15	0	0	0	0	0	0	0	0	0	0	0	0	0	0	0	0	0	0	0	0	0	0
ENSMUSG00000033429	0	0	0	0	0	0	2	0	0	0	0	0	38	0	0	0	0	0	0	0	14	0	0	0	132	0	29	0	0	0	34	0	0	0	0	0	80	0	78	0	109	0	0	0	46	0	71	0	0
ENSMUSG00000070520	0	0	0	0	0	0	0	0	0	0	0	0	0	0	0	0	0	0	0	0	12	0	0	0	0	0	0	0	0	0	24	0	0	0	0	0	0	0	0	0	0	0	0	0	0	0	0	0	108
ENSMUSG00000078681	14	0	0	0	0	0	2	0	24	0	0	0	19	0	0	0	0	0	0	0	0	0	0	0	0	0	0	0	50	0	26	0	0	0	79	0	63	0	59	0	124	0	83	0	0	0	1	0	0
ENSMUSG00000075701	11	0	163	0	30	0	38	0	130	0	51	0	109	0	5	0	32	0	0	0	0	0	0	0	0	0	14	0	163	0	39	0	0	0	4	0	67	0	0	0	9	0	1	0	26	0	0	0	358
ENSMUSG00000032640	0	0	0	0	65	0	0	0	0	0	0	0	0	0	0	0	10	0	0	0	2	0	0	0	0	0	0	0	15	0	0	0	18	0	0	0	0	0	0	0	0	0	0	0	0	0	0	0	0
ENSMUSG00000053091	0	0	0	0	1	0	12	0	0	0	0	0	0	0	0	0	0	0	0	0	0	0	0	0	0	0	0	0	0	0	87	0	0	0	0	0	0	0	0	0	0	0	0	0	0	0	0	0	0
ENSMUSG00000030556	0	0	0	0	0	0	0	0	0	0	0	0	0	0	0	0	0	0	0	0	0	0	0	0	0	0	0	0	0	0	0	0	0	0	17	0	0	0	0	0	0	0	175	0	0	0	0	0	0
ENSMUSG00000042659	0	0	0	0	0	0	15	0	0	0	0	0	0	0	0	0	0	0	0	0	58	0	0	0	30	0	0	0	0	0	4	0	184	0	0	0	94	0	109	0	4	0	60	0	9	0	85	0	0
ENSMUSG00000030551	45	0	0	0	0	0	12	0	0	0	0	0	0	0	0	0	3	0	32	0	25	0	14	0	65	0	7	0	0	0	119	0	33	0	172	0	217	0	34	0	60	0	141	0	5	0	3	0	2
ENSMUSG00000100005	0	0	0	0	0	0	1	0	0	0	0	0	0	0	0	0	12	0	0	0	1	0	2	0	0	0	0	0	0	0	1	0	0	0	74	0	7	0	0	0	180	0	0	0	0	0	0	0	0
ENSMUSG00000101970	23	0	1	0	0	0	0	0	122	0	57	0	0	0	47	0	38	0	128	0	6	0	0	0	225	0	0	0	78	0	173	0	0	0	158	0	0	0	46	0	72	0	0	0	133	0	0	0	0
ENSMUSG00000078670	40	0	0	0	0	0	19	0	0	0	16	0	37	0	0	0	0	0	203	0	0	0	0	0	0	0	0	0	0	0	0	0	135	0	0	0	79	0	12	0	0	0	0	0	0	0	0	0	0
ENSMUSG00000030612	17	0	0	0	12	0	17	0	0	0	60	0	16	0	68	0	0	0	0	0	22	0	2	0	0	0	0	0	59	0	0	0	0	0	1	0	0	0	0	0	0	0	121	0	0	0	21	0	0
ENSMUSG00000030609	12	0	0	0	12	0	0	0	0	0	8	0	25	0	0	0	0	0	0	0	0	0	22	0	0	0	0	0	34	0	35	0	0	0	20	0	18	0	0	0	74	0	0	0	11	0	63	0	0
ENSMUSG00000039236	0	0	0	0	18	0	4	0	0	0	0	0	18	0	0	0	0	0	0	0	6	0	0	0	0	0	0	0	0	0	0	0	0	0	0	0	0	0	3	0	0	0	0	0	0	0	0	0	0
ENSMUSG00000030605	14	0	191	0	97	0	4	0	128	0	154	0	188	0	8	0	54	0	115	0	55	0	15	0	101	0	137	0	264	0	112	0	54	0	70	0	0	0	50	0	0	0	0	0	79	0	0	0	108
ENSMUSG00000039202	0	0	0	0	38	0	0	0	0	0	0	0	0	0	0	0	0	0	0	0	0	0	0	0	0	0	0	0	0	0	29	0	0	0	0	0	0	0	0	0	0	0	0	0	0	0	0	0	0
ENSMUSG00000039176	18	0	2	0	1	0	0	0	0	0	14	0	0	0	0	0	0	0	0	0	0	0	0	0	0	0	0	0	44	0	0	0	0	0	0	0	53	0	0	0	0	0	0	0	0	0	0	0	0
ENSMUSG00000039043	0	0	0	0	0	0	0	0	0	0	0	0	51	0	0	0	0	0	0	0	0	0	0	0	0	0	0	0	0	0	43	0	0	0	0	0	0	0	6	0	0	0	0	0	0	0	0	0	0
ENSMUSG00000048897	0	0	52	0	1	0	2	0	0	0	10	0	0	0	0	0	0	0	0	0	0	0	0	0	0	0	0	0	0	0	0	0	0	0	0	0	0	0	0	0	0	0	0	0	0	0	0	0	0
ENSMUSG00000030541	8	0	0	0	41	0	13	0	0	0	6	0	26	0	0	0	19	0	66	0	20	0	65	0	64	0	20	0	54	0	82	0	36	0	43	0	84	0	22	0	136	0	111	0	27	0	0	0	0
ENSMUSG00000108555	0	0	0	0	17	0	0	0	0	0	0	0	0	0	0	0	0	0	0	0	0	0	22	0	0	0	0	0	0	0	0	0	0	0	0	0	29	0	4	0	0	0	0	0	0	0	0	0	0
ENSMUSG00000038886	0	0	0	0	30	0	0	0	0	0	0	0	0	0	0	0	0	0	0	0	10	0	0	0	0	0	0	0	0	0	0	0	44	0	2	0	0	0	5	0	0	0	0	0	0	0	0	0	0
ENSMUSG00000030530	7	0	0	0	10	0	0	0	0	0	0	0	0	0	0	0	0	0	3	0	0	0	17	0	0	0	0	0	0	0	0	0	0	0	0	0	0	0	0	0	1	0	0	0	0	0	10	0	0
ENSMUSG00000061787	0	0	5	0	4	0	0	0	2	0	0	0	3	0	1	0	1	0	3	0	0	0	2	0	6	0	10	0	13	0	31	0	4	0	0	0	13	0	1	0	9	0	8	0	1	0	0	0	0
ENSMUSG00000025813	0	0	0	0	0	0	0	0	0	0	0	0	57	0	0	0	0	0	68	0	0	0	0	0	0	0	0	0	0	0	0	0	0	0	0	0	0	0	38	0	176	0	0	0	0	0	0	0	0
ENSMUSG00000109194	0	0	0	0	0	0	0	0	0	0	0	0	29	0	0	0	0	0	32	0	0	0	0	0	0	0	0	0	0	0	0	0	0	0	0	0	0	0	12	0	72	0	0	0	0	0	0	0	0
ENSMUSG00000038646	36	0	0	0	10	0	14	0	0	0	0	0	10	0	0	0	0	0	8	0	12	0	13	0	30	0	8	0	0	0	14	0	0	0	0	0	16	0	6	0	0	0	23	0	0	0	0	0	0
ENSMUSG00000025102	1	0	0	0	0	0	0	0	0	0	0	0	0	0	0	0	0	0	0	0	0	0	2	0	0	0	15	0	24	0	0	0	0	0	0	0	24	0	0	0	0	0	0	0	0	0	0	0	0
ENSMUSG00000025103	41	0	0	0	17	0	6	0	0	0	26	0	0	0	1	0	0	0	0	0	18	0	0	0	0	0	0	0	0	0	5	0	53	0	0	0	0	0	0	0	71	0	0	0	0	0	0	0	0
ENSMUSG00000038570	0	0	0	0	0	0	0	0	0	0	0	0	21	0	0	0	0	0	0	0	0	0	0	0	0	0	0	0	0	0	0	0	0	0	0	0	0	0	0	0	0	0	0	0	0	0	0	0	0
ENSMUSG00000070462	0	0	0	0	0	0	0	0	0	0	0	0	0	0	0	0	0	0	0	0	0	0	0	0	0	0	0	0	0	0	0	0	0	0	0	0	18	0	0	0	0	0	0	0	11	0	0	0	0
ENSMUSG00000038503	4	0	0	0	0	0	2	0	0	0	41	0	73	0	0	0	0	0	141	0	0	0	0	0	0	0	105	0	0	0	0	0	0	0	0	0	0	0	0	0	3	0	0	0	0	0	106	0	19
ENSMUSG00000108878	0	0	0	0	0	0	1	0	0	0	0	0	0	0	0	0	0	0	5	0	0	0	0	0	0	0	0	0	0	0	0	0	0	0	0	0	0	0	0	0	3	0	0	0	0	0	4	0	9
ENSMUSG00000038459	0	0	0	0	29	0	8	0	0	0	0	0	0	0	0	0	0	0	0	0	20	0	43	0	247	0	0	0	0	0	38	0	6	0	8	0	50	0	30	0	3	0	0	0	57	0	34	0	0
ENSMUSG00000030560	15	0	0	0	0	0	0	0	0	0	1	0	0	0	0	0	0	0	0	0	0	0	14	0	0	0	11	0	15	0	12	0	0	0	0	0	9	0	0	0	69	0	0	0	14	0	22	0	0
ENSMUSG00000030559	0	0	0	0	0	0	0	0	0	0	0	0	0	0	0	0	0	0	0	0	0	0	0	0	0	0	1	0	0	0	0	0	0	0	0	0	0	0	0	0	115	0	0	0	0	0	18	0	0
ENSMUSG00000039428	0	0	0	0	1	0	0	0	0	0	0	0	0	0	0	0	0	0	0	0	0	0	0	0	132	0	42	0	0	0	22	0	0	0	0	0	0	0	18	0	0	0	97	0	0	0	0	0	0
ENSMUSG00000039405	0	0	0	0	253	0	0	0	3	0	108	0	107	0	0	0	0	0	0	0	0	0	0	0	0	0	80	0	0	0	0	0	0	0	0	0	0	0	0	0	0	0	0	0	0	0	0	0	0
ENSMUSG00000030623	0	0	0	0	76	0	0	0	0	0	25	0	19	0	0	0	0	0	0	0	0	0	0	0	0	0	20	0	0	0	0	0	0	0	0	0	0	0	0	0	0	0	0	0	0	0	0	0	0
ENSMUSG00000030619	0	0	0	0	21	0	9	0	0	0	56	0	53	0	0	0	0	0	0	0	0	0	67	0	0	0	9	0	0	0	0	0	0	0	0	0	0	0	0	0	0	0	65	0	0	0	0	0	0
ENSMUSG00000030615	0	0	0	0	4	0	4	0	0	0	4	0	0	0	0	0	0	0	0	0	0	0	14	0	0	0	0	0	5	0	12	0	0	0	8	0	34	0	0	0	10	0	10	0	9	0	0	0	0
ENSMUSG00000030614	40	0	32	0	0	0	0	0	0	0	20	0	0	0	1	0	0	0	0	0	0	0	0	0	0	0	43	0	108	0	0	0	0	0	0	0	0	0	0	0	114	0	0	0	0	0	0	0	0
ENSMUSG00000030613	17	0	0	0	13	0	7	0	0	0	0	0	0	0	0	0	0	0	38	0	0	0	0	0	16	0	0	0	0	0	0	0	53	0	22	0	122	0	20	0	0	0	86	0	0	0	77	0	0
ENSMUSG00000074024	0	0	51	0	0	0	12	0	0	0	0	0	0	0	0	0	0	0	11	0	13	0	0	0	0	0	0	0	0	0	0	0	0	0	0	0	0	0	0	0	0	0	0	0	0	0	0	0	0
ENSMUSG00000004508	0	0	0	0	0	0	0	0	142	0	4	0	0	0	0	0	0	0	0	0	0	0	76	0	0	0	0	0	0	0	0	0	0	0	0	0	0	0	0	0	0	0	0	0	0	0	0	0	0
ENSMUSG00000035704	39	0	0	0	33	0	33	0	0	0	0	0	0	0	0	0	9	0	0	0	0	0	27	0	0	0	0	0	0	0	43	0	0	0	0	0	74	0	67	0	0	0	0	0	0	0	0	0	0
ENSMUSG00000030647	40	0	11	0	37	0	15	0	188	0	30	0	96	0	0	0	9	0	213	0	32	0	110	0	92	0	0	0	51	0	186	0	0	0	145	0	145	0	34	0	171	0	0	0	44	0	39	0	1
ENSMUSG00000025439	42	0	0	0	42	0	28	0	0	0	46	0	37	0	0	0	52	0	0	0	0	0	56	0	0	0	41	0	0	0	56	0	65	0	59	0	0	0	35	0	26	0	0	0	32	0	0	0	0
ENSMUSG00000030774	0	0	0	0	60	0	0	0	0	0	0	0	0	0	0	0	0	0	0	0	0	0	0	0	0	0	0	0	0	0	25	0	0	0	0	0	0	0	0	0	143	0	0	0	0	0	21	0	126
ENSMUSG00000030753	0	0	40	0	0	0	0	0	0	0	0	0	33	0	0	0	0	0	0	0	25	0	7	0	0	0	0	0	0	0	0	0	0	0	0	0	0	0	0	0	0	0	0	0	0	0	0	0	0
ENSMUSG00000070436	7	0	0	0	1	0	0	0	8	0	0	0	0	0	0	0	0	0	0	0	6	0	5	0	8	0	0	0	36	0	11	0	0	0	8	0	0	0	0	0	0	0	0	0	1	0	0	0	0
ENSMUSG00000030744	203	0	253	0	218	0	74	0	284	0	234	0	301	0	79	0	95	0	242	0	176	0	364	0	636	0	745	0	625	0	452	0	304	0	315	0	762	0	240	0	702	0	551	0	150	0	414	0	749
ENSMUSG00000035227	15	0	70	0	37	0	97	0	0	0	102	0	0	0	25	0	0	0	93	0	30	0	34	0	0	0	70	0	131	0	113	0	0	0	28	0	100	0	114	0	108	0	198	0	20	0	0	0	0
ENSMUSG00000058761	18	0	0	0	0	0	0	0	0	0	0	0	0	0	0	0	0	0	0	0	0	0	0	0	0	0	0	0	0	0	0	0	0	0	0	0	0	0	6	0	0	0	0	0	0	0	0	0	0
ENSMUSG00000030726	0	0	0	0	0	0	0	0	0	0	2	0	0	0	0	0	0	0	0	0	0	0	0	0	0	0	0	0	0	0	0	0	0	0	0	0	0	0	0	0	0	0	0	0	0	0	0	0	48
ENSMUSG00000035165	0	0	0	0	0	0	0	0	0	0	0	0	0	0	0	0	0	0	0	0	0	0	45	0	187	0	227	0	240	0	845	0	391	0	70	0	165	0	0	0	0	0	0	0	0	0	0	0	0
ENSMUSG00000051048	40	0	0	0	11	0	15	0	0	0	0	0	0	0	0	0	0	0	12	0	0	0	0	0	0	0	0	0	0	0	0	0	0	0	0	0	0	0	0	0	0	0	0	0	0	0	0	0	0
ENSMUSG00000044881	0	0	0	0	0	0	0	0	0	0	0	0	0	0	0	0	0	0	0	0	0	0	0	0	0	0	0	0	0	0	0	0	0	0	0	0	0	0	0	0	108	0	0	0	0	0	0	0	0
ENSMUSG00000032812	16	0	0	0	0	0	0	0	0	0	0	0	0	0	0	0	0	0	83	0	28	0	0	0	0	0	0	0	0	0	0	0	0	0	0	0	0	0	0	0	0	0	0	0	0	0	39	0	0
ENSMUSG00000001829	0	0	0	0	0	0	10	0	0	0	0	0	0	0	0	0	0	0	0	0	0	0	0	0	0	0	133	0	0	0	42	0	0	0	0	0	29	0	0	0	0	0	0	0	21	0	0	0	0
ENSMUSG00000030842	11	0	0	0	0	0	4	0	0	0	13	0	7	0	0	0	4	0	13	0	0	0	0	0	0	0	14	0	39	0	23	0	51	0	0	0	21	0	24	0	167	0	0	0	0	0	13	0	0
ENSMUSG00000064307	0	0	0	0	0	0	0	0	0	0	0	0	0	0	0	0	11	0	0	0	0	0	0	0	0	0	0	0	47	0	0	0	0	0	3	0	25	0	0	0	72	0	0	0	0	0	0	0	0
ENSMUSG00000070426	0	0	31	0	0	0	0	0	0	0	0	0	0	0	0	0	0	0	0	0	0	0	0	0	0	0	0	0	14	0	0	0	0	0	0	0	0	0	0	0	0	0	0	0	0	0	0	0	0
ENSMUSG00000063550	0	0	10	0	0	0	10	0	0	0	0	0	0	0	0	0	0	0	0	0	0	0	0	0	0	0	0	0	7	0	0	0	0	0	0	0	7	0	0	0	0	0	0	0	2	0	0	0	0
ENSMUSG00000030990	55	0	0	0	0	0	0	0	14	0	11	0	0	0	58	0	0	0	0	0	69	0	55	0	0	0	70	0	0	0	28	0	7	0	0	0	153	0	0	0	29	0	106	0	9	0	0	0	0
ENSMUSG00000111339	2	0	0	0	0	0	0	0	4	0	0	0	0	0	3	0	0	0	0	0	2	0	7	0	0	0	3	0	0	0	2	0	0	0	0	0	2	0	0	0	3	0	9	0	0	0	0	0	0
ENSMUSG00000073982	0	0	14	0	0	0	0	0	0	0	3	0	0	0	0	0	0	0	0	0	0	0	48	0	0	0	22	0	75	0	0	0	0	0	34	0	0	0	7	0	38	0	0	0	7	0	5	0	0
ENSMUSG00000030978	33	0	0	0	23	0	13	0	0	0	6	0	0	0	0	0	0	0	1	0	15	0	17	0	0	0	0	0	0	0	0	0	0	0	0	0	0	0	0	0	0	0	0	0	0	0	0	0	0
ENSMUSG00000073968	0	0	0	0	0	0	0	0	0	0	1	0	0	0	0	0	0	0	0	0	0	0	105	0	0	0	0	0	0	0	0	0	0	0	0	0	0	0	0	0	0	0	0	0	0	0	0	0	0
ENSMUSG00000037060	0	0	0	0	7	0	0	0	0	0	0	0	0	0	0	0	0	0	0	0	0	0	0	0	0	0	0	0	0	0	2	0	0	0	0	0	0	0	0	0	22	0	0	0	0	0	0	0	0
ENSMUSG00000109735	0	0	0	0	5	0	0	0	0	0	0	0	0	0	0	0	0	0	0	0	0	0	0	0	0	0	0	0	0	0	7	0	0	0	0	0	0	0	0	0	32	0	0	0	0	0	0	0	0
ENSMUSG00000037049	30	0	0	0	0	0	0	0	0	0	26	0	0	0	0	0	0	0	85	0	0	0	0	0	0	0	0	0	0	0	0	0	1	0	0	0	0	0	0	0	0	0	0	0	0	0	0	0	0
ENSMUSG00000036989	0	0	0	0	0	0	0	0	0	0	18	0	0	0	0	0	12	0	63	0	9	0	0	0	0	0	74	0	57	0	82	0	0	0	47	0	11	0	0	0	0	0	0	0	0	0	0	0	0
ENSMUSG00000030881	1	0	0	0	7	0	0	0	0	0	8	0	0	0	0	0	0	0	20	0	0	0	0	0	0	0	0	0	0	0	0	0	0	0	0	0	0	0	0	0	0	0	19	0	0	0	0	0	0
ENSMUSG00000030894	16	0	0	0	0	0	0	0	0	0	0	0	5	0	0	0	0	0	96	0	0	0	0	0	0	0	0	0	37	0	0	0	1	0	0	0	23	0	33	0	0	0	0	0	0	0	9	0	23
ENSMUSG00000030879	48	0	57	0	52	0	2	0	34	0	123	0	0	0	0	0	4	0	0	0	8	0	54	0	99	0	62	0	29	0	104	0	0	0	0	0	162	0	0	0	136	0	0	0	64	0	0	0	0
ENSMUSG00000031029	46	0	0	0	51	0	2	0	24	0	1	0	85	0	0	0	0	0	48	0	31	0	35	0	219	0	70	0	192	0	31	0	5	0	62	0	82	0	0	0	77	0	210	0	31	0	171	0	422
ENSMUSG00000046364	7	0	0	0	0	0	0	0	0	0	0	0	0	0	0	0	0	0	5	0	0	0	1	0	0	0	0	0	1	0	0	0	8	0	0	0	38	0	13	0	1	0	0	0	15	0	0	0	0
ENSMUSG00000031023	21	0	0	0	0	0	24	0	0	0	25	0	0	0	0	0	41	0	0	0	0	0	0	0	190	0	7	0	0	0	54	0	54	0	0	0	20	0	0	0	264	0	0	0	30	0	0	0	0
ENSMUSG00000031021	24	0	0	0	0	0	4	0	93	0	59	0	0	0	0	0	0	0	2	0	0	0	35	0	0	0	0	0	74	0	0	0	113	0	0	0	76	0	50	0	88	0	0	0	36	0	0	0	0
ENSMUSG00000061079	0	0	0	0	0	0	0	0	0	0	39	0	0	0	0	0	0	0	0	0	0	0	0	0	0	0	0	0	6	0	0	0	0	0	0	0	0	0	0	0	0	0	0	0	0	0	49	0	0
ENSMUSG00000031015	25	0	0	0	13	0	0	0	0	0	0	0	0	0	0	0	0	0	0	0	22	0	0	0	0	0	0	0	0	0	7	0	0	0	0	0	0	0	0	0	0	0	0	0	0	0	0	0	0
ENSMUSG00000005610	18	0	51	0	0	0	0	0	0	0	19	0	0	0	0	0	17	0	0	0	0	0	0	0	0	0	8	0	101	0	24	0	31	0	0	0	0	0	0	0	0	0	0	0	0	0	0	0	3
ENSMUSG00000030770	10	0	59	0	76	0	6	0	5	0	61	0	40	0	0	0	0	0	2	0	7	0	234	0	0	0	42	0	91	0	7	0	0	0	90	0	162	0	74	0	152	0	0	0	82	0	115	0	0
ENSMUSG00000038187	0	0	0	0	0	0	22	0	0	0	0	0	0	0	0	0	0	0	88	0	0	0	0	0	0	0	0	0	0	0	30	0	0	0	0	0	0	0	0	0	0	0	89	0	68	0	0	0	0
ENSMUSG00000030759	74	0	21	0	59	0	18	0	0	0	0	0	1	0	0	0	0	0	0	0	0	0	0	0	44	0	0	0	0	0	60	0	0	0	53	0	38	0	0	0	0	0	0	0	0	0	0	0	0
ENSMUSG00000030754	107	0	116	0	153	0	11	0	68	0	184	0	84	0	0	0	42	0	28	0	15	0	43	0	0	0	284	0	51	0	116	0	0	0	0	0	137	0	117	0	0	0	274	0	0	0	0	0	142
ENSMUSG00000030751	86	0	60	0	249	0	110	0	100	0	99	0	240	0	0	0	60	0	197	0	180	0	199	0	2	0	261	0	193	0	337	0	0	0	199	0	214	0	109	0	0	0	0	0	78	0	0	0	0
ENSMUSG00000030663	20	0	15	0	19	0	22	0	0	0	17	0	24	0	0	0	7	0	30	0	31	0	11	0	0	0	0	0	28	0	104	0	0	0	0	0	14	0	15	0	63	0	0	0	11	0	0	0	0
ENSMUSG00000108738	0	0	0	0	0	0	0	0	0	0	0	0	0	0	0	0	0	0	20	0	0	0	23	0	0	0	0	0	0	0	0	0	0	0	48	0	0	0	29	0	0	0	0	0	0	0	0	0	0
ENSMUSG00000030659	0	0	0	0	0	0	0	0	0	0	19	0	0	0	0	0	0	0	0	0	0	0	0	0	0	0	0	0	0	0	0	0	0	0	0	0	3	0	0	0	82	0	0	0	48	0	105	0	0
ENSMUSG00000030652	18	0	36	0	0	0	24	0	59	0	20	0	31	0	0	0	14	0	34	0	15	0	22	0	0	0	0	0	56	0	32	0	0	0	34	0	0	0	39	0	78	0	0	0	24	0	46	0	199
ENSMUSG00000033917	13	0	0	0	0	0	12	0	43	0	0	0	13	0	0	0	13	0	4	0	23	0	0	0	0	0	34	0	0	0	21	0	0	0	42	0	0	0	11	0	0	0	0	0	5	0	25	0	0
ENSMUSG00000109445	0	0	0	0	0	0	0	0	0	0	1	0	0	0	0	0	0	0	0	0	0	0	0	0	0	0	0	0	9	0	3	0	3	0	0	0	0	0	0	0	8	0	0	0	0	0	0	0	0
ENSMUSG00000030917	17	0	0	0	0	0	0	0	0	0	57	0	0	0	0	0	0	0	15	0	20	0	45	0	0	0	22	0	112	0	98	0	134	0	0	0	0	0	56	0	220	0	0	0	6	0	0	0	0
ENSMUSG00000030887	0	0	37	0	5	0	1	0	0	0	5	0	0	0	0	0	0	0	16	0	7	0	19	0	38	0	24	0	24	0	25	0	14	0	0	0	36	0	16	0	62	0	22	0	0	0	6	0	0
ENSMUSG00000035064	0	0	0	0	0	0	1	0	37	0	0	0	0	0	0	0	12	0	0	0	0	0	0	0	0	0	0	0	0	0	0	0	69	0	0	0	0	0	0	0	61	0	0	0	0	0	0	0	0
ENSMUSG00000030876	0	0	27	0	2	0	7	0	0	0	0	0	0	0	0	0	0	0	2	0	3	0	5	0	0	0	0	0	0	0	12	0	14	0	0	0	15	0	0	0	43	0	0	0	1	0	0	0	0
ENSMUSG00000030868	0	0	0	0	0	0	0	0	52	0	0	0	87	0	0	0	0	0	0	0	51	0	109	0	0	0	95	0	2	0	0	0	0	0	0	0	101	0	0	0	4	0	228	0	0	0	0	0	0
ENSMUSG00000052707	0	0	0	0	0	0	0	0	0	0	0	0	3	0	0	0	0	0	0	0	11	0	3	0	0	0	0	0	0	0	7	0	0	0	0	0	3	0	0	0	14	0	25	0	0	0	1	0	0
ENSMUSG00000030763	0	0	0	0	0	0	0	0	0	0	26	0	0	0	0	0	0	0	0	0	3	0	0	0	0	0	6	0	0	0	0	0	0	0	0	0	0	0	0	0	0	0	0	0	0	0	0	0	0
ENSMUSG00000030750	11	0	0	0	12	0	5	0	0	0	36	0	0	0	11	0	0	0	0	0	1	0	0	0	0	0	47	0	0	0	28	0	0	0	0	0	142	0	19	0	0	0	96	0	0	0	0	0	0
ENSMUSG00000032777	0	0	0	0	0	0	0	0	0	0	8	0	0	0	2	0	0	0	63	0	0	0	0	0	0	0	0	0	71	0	0	0	7	0	0	0	0	0	0	0	0	0	0	0	0	0	0	0	0
ENSMUSG00000032743	0	0	0	0	0	0	4	0	0	0	0	0	0	0	0	0	0	0	0	0	12	0	0	0	0	0	0	0	77	0	0	0	0	0	0	0	0	0	50	0	0	0	0	0	0	0	0	0	8
ENSMUSG00000030741	0	0	0	0	0	0	0	0	0	0	0	0	0	0	0	0	6	0	0	0	0	0	0	0	0	0	53	0	0	0	0	0	0	0	0	0	37	0	0	0	20	0	0	0	0	0	0	0	273
ENSMUSG00000030727	0	0	0	0	0	0	0	0	0	0	0	0	0	0	0	0	0	0	0	0	22	0	0	0	0	0	0	0	1	0	15	0	0	0	0	0	0	0	0	0	0	0	142	0	27	0	0	0	96
ENSMUSG00000030738	19	0	33	0	43	0	12	0	0	0	27	0	2	0	6	0	0	0	0	0	8	0	27	0	20	0	38	0	2	0	63	0	32	0	3	0	87	0	4	0	43	0	14	0	2	0	138	0	0
ENSMUSG00000030720	0	0	0	0	0	0	0	0	0	0	3	0	0	0	0	0	0	0	0	0	0	0	0	0	0	0	0	0	1	0	54	0	0	0	0	0	36	0	0	0	0	0	0	0	0	0	0	0	0
ENSMUSG00000030717	0	0	0	0	0	0	0	0	0	0	0	0	0	0	0	0	0	0	0	0	0	0	143	0	0	0	0	0	59	0	0	0	92	0	0	0	0	0	0	0	0	0	0	0	0	0	2	0	0
ENSMUSG00000047721	3	0	0	0	5	0	2	0	8	0	8	0	8	0	7	0	0	0	3	0	0	0	20	0	0	0	8	0	1	0	2	0	0	0	4	0	32	0	4	0	45	0	9	0	1	0	6	0	0
ENSMUSG00000063065	36	0	19	0	9	0	14	0	37	0	13	0	0	0	0	0	13	0	0	0	54	0	26	0	0	0	0	0	5	0	43	0	38	0	13	0	0	0	18	0	0	0	0	0	0	0	0	0	130
ENSMUSG00000042675	14	0	0	0	0	0	7	0	0	0	0	0	0	0	35	0	6	0	52	0	10	0	0	0	47	0	19	0	180	0	69	0	37	0	28	0	66	0	13	0	0	0	53	0	0	0	68	0	0
ENSMUSG00000030695	16	0	42	0	197	0	13	0	49	0	0	0	0	0	82	0	5	0	80	0	105	0	361	0	222	0	35	0	320	0	112	0	214	0	123	0	170	0	39	0	500	0	47	0	67	0	104	0	0
ENSMUSG00000052301	0	0	0	0	3	0	0	0	0	0	12	0	0	0	0	0	0	0	0	0	0	0	0	0	0	0	0	0	0	0	0	0	4	0	0	0	2	0	0	0	10	0	0	0	0	0	7	0	0
ENSMUSG00000093768	3	0	0	0	3	0	0	0	0	0	0	0	0	0	0	0	0	0	6	0	0	0	3	0	0	0	0	0	17	0	0	0	0	0	8	0	10	0	3	0	0	0	0	0	0	0	0	0	37
ENSMUSG00000030682	28	0	19	0	44	0	32	0	0	0	18	0	24	0	0	0	9	0	0	0	0	0	0	0	0	0	165	0	0	0	0	0	86	0	44	0	15	0	0	0	0	0	0	0	0	0	0	0	2
ENSMUSG00000030681	0	0	0	0	14	0	0	0	0	0	25	0	0	0	0	0	0	0	0	0	0	0	0	0	0	0	0	0	20	0	61	0	0	0	31	0	0	0	16	0	53	0	0	0	4	0	0	0	0
ENSMUSG00000092534	0	0	14	0	0	0	0	0	0	0	0	0	0	0	0	0	0	0	0	0	0	0	0	0	0	0	5	0	0	0	5	0	0	0	0	0	0	0	0	0	0	0	0	0	0	0	5	0	0
ENSMUSG00000030680	0	0	53	0	0	0	3	0	0	0	0	0	0	0	0	0	0	0	0	0	0	0	0	0	0	0	14	0	0	0	29	0	0	0	0	0	0	0	0	0	0	0	0	0	0	0	27	0	0
ENSMUSG00000107068	0	0	53	0	0	0	3	0	0	0	0	0	0	0	0	0	0	0	0	0	0	0	0	0	0	0	14	0	0	0	29	0	0	0	0	0	0	0	0	0	0	0	0	0	0	0	27	0	0
ENSMUSG00000042502	0	0	35	0	15	0	8	0	0	0	0	0	0	0	0	0	0	0	0	0	0	0	3	0	0	0	0	0	178	0	19	0	0	0	0	0	2	0	8	0	0	0	0	0	0	0	0	0	180
ENSMUSG00000042492	0	0	0	0	0	0	0	0	0	0	46	0	0	0	0	0	0	0	0	0	0	0	45	0	0	0	0	0	0	0	0	0	0	0	0	0	0	0	0	0	0	0	0	0	0	0	0	0	0
ENSMUSG00000054716	10	0	0	0	0	0	0	0	0	0	0	0	0	0	0	0	10	0	0	0	0	0	0	0	0	0	0	0	0	0	10	0	0	0	0	0	0	0	0	0	0	0	0	0	8	0	0	0	0
ENSMUSG00000049091	0	0	0	0	17	0	11	0	0	0	0	0	36	0	0	0	0	0	0	0	0	0	0	0	0	0	0	0	57	0	1	0	0	0	0	0	0	0	0	0	54	0	0	0	0	0	0	0	0
ENSMUSG00000108806	0	0	0	0	8	0	0	0	0	0	0	0	6	0	0	0	0	0	0	0	0	0	0	0	0	0	0	0	13	0	0	0	0	0	0	0	0	0	0	0	0	0	0	0	0	0	0	0	0
ENSMUSG00000030814	0	0	0	0	0	0	0	0	0	0	0	0	16	0	0	0	0	0	0	0	2	0	0	0	7	0	0	0	0	0	0	0	0	0	0	0	0	0	0	0	10	0	11	0	0	0	0	0	0
ENSMUSG00000042340	0	0	0	0	0	0	0	0	0	0	23	0	0	0	0	0	0	0	0	0	0	0	0	0	0	0	0	0	153	0	36	0	0	0	0	0	0	0	0	0	147	0	0	0	0	0	0	0	0
ENSMUSG00000108353	0	0	0	0	0	0	0	0	0	0	0	0	0	0	0	0	0	0	0	0	3	0	0	0	0	0	0	0	6	0	4	0	12	0	3	0	9	0	0	0	32	0	7	0	5	0	11	0	0
ENSMUSG00000030782	4	0	0	0	17	0	0	0	0	0	9	0	0	0	0	0	0	0	0	0	0	0	0	0	0	0	21	0	0	0	29	0	0	0	18	0	0	0	0	0	0	0	0	0	0	0	0	0	0
ENSMUSG00000030847	0	0	0	0	2	0	0	0	0	0	0	0	0	0	0	0	0	0	0	0	0	0	0	0	0	0	0	0	0	0	38	0	0	0	0	0	0	0	0	0	26	0	41	0	0	0	0	0	0
ENSMUSG00000055319	45	0	0	0	0	0	6	0	0	0	35	0	0	0	0	0	0	0	0	0	0	0	0	0	0	0	0	0	0	0	0	0	0	0	0	0	0	0	0	0	37	0	0	0	0	0	0	0	0
ENSMUSG00000042055	0	0	0	0	5	0	13	0	63	0	9	0	1	0	0	0	0	0	0	0	0	0	105	0	0	0	0	0	0	0	3	0	0	0	0	0	0	0	2	0	0	0	0	0	0	0	0	0	0
ENSMUSG00000030849	0	0	0	0	20	0	0	0	1	0	0	0	0	0	46	0	0	0	26	0	0	0	0	0	51	0	0	0	0	0	61	0	56	0	0	0	19	0	52	0	1	0	0	0	28	0	0	0	0
ENSMUSG00000040331	61	0	0	0	71	0	24	0	0	0	32	0	0	0	0	0	25	0	0	0	0	0	0	0	0	0	0	0	86	0	187	0	71	0	0	0	95	0	29	0	322	0	0	0	0	0	187	0	0
ENSMUSG00000030852	0	0	55	0	0	0	0	0	1	0	23	0	1	0	0	0	0	0	0	0	5	0	0	0	0	0	0	0	0	0	8	0	41	0	24	0	0	0	0	0	0	0	0	0	0	0	0	0	0
ENSMUSG00000006205	0	0	32	0	0	0	0	0	86	0	0	0	22	0	0	0	0	0	0	0	0	0	0	0	0	0	15	0	0	0	58	0	0	0	25	0	0	0	0	0	0	0	335	0	0	0	0	0	0
ENSMUSG00000063179	23	0	0	0	0	0	3	0	0	0	2	0	0	0	0	0	8	0	0	0	17	0	0	0	0	0	31	0	0	0	0	0	48	0	0	0	0	0	15	0	31	0	0	0	0	0	0	0	0
ENSMUSG00000040167	30	0	0	0	0	0	0	0	0	0	10	0	0	0	0	0	0	0	0	0	0	0	0	0	0	0	0	0	3	0	0	0	0	0	0	0	0	0	0	0	0	0	0	0	0	0	0	0	0
ENSMUSG00000030861	1	0	21	0	0	0	0	0	0	0	2	0	0	0	0	0	0	0	0	0	0	0	0	0	0	0	0	0	0	0	0	0	0	0	0	0	0	0	0	0	270	0	0	0	0	0	0	0	0
ENSMUSG00000066979	1	0	91	0	10	0	27	0	0	0	11	0	0	0	0	0	6	0	0	0	42	0	21	0	0	0	16	0	0	0	15	0	0	0	0	0	40	0	53	0	72	0	121	0	0	0	0	0	3
ENSMUSG00000030930	0	0	0	0	29	0	0	0	0	0	0	0	0	0	0	0	0	0	2	0	2	0	0	0	3	0	0	0	0	0	0	0	0	0	0	0	0	0	0	0	0	0	0	0	0	0	175	0	0
ENSMUSG00000030934	28	0	27	0	41	0	7	0	91	0	0	0	9	0	0	0	0	0	0	0	20	0	0	0	0	0	0	0	69	0	0	0	0	0	0	0	0	0	0	0	0	0	0	0	0	0	9	0	0
ENSMUSG00000030960	0	0	0	0	4	0	0	0	0	0	10	0	0	0	0	0	13	0	0	0	0	0	0	0	0	0	0	0	0	0	0	0	0	0	0	0	0	0	4	0	0	0	0	0	0	0	0	0	0
ENSMUSG00000030967	0	0	0	0	0	0	0	0	47	0	0	0	23	0	0	0	0	0	0	0	0	0	5	0	0	0	0	0	0	0	0	0	0	0	0	0	0	0	51	0	0	0	0	0	0	0	8	0	80
ENSMUSG00000039990	0	0	44	0	0	0	0	0	0	0	0	0	0	0	0	0	0	0	0	0	11	0	0	0	0	0	0	0	36	0	0	0	0	0	0	0	0	0	0	0	0	0	0	0	0	0	0	0	0
ENSMUSG00000030979	0	0	0	0	0	0	0	0	0	0	0	0	0	0	0	0	0	0	0	0	0	0	0	0	0	0	0	0	7	0	83	0	0	0	0	0	0	0	88	0	243	0	0	0	0	0	0	0	0
ENSMUSG00000030983	0	0	78	0	1	0	11	0	86	0	0	0	82	0	0	0	15	0	157	0	0	0	148	0	0	0	49	0	85	0	106	0	0	0	44	0	0	0	30	0	125	0	1	0	24	0	0	0	367
ENSMUSG00000030986	0	0	1	0	5	0	0	0	3	0	0	0	23	0	0	0	0	0	9	0	0	0	11	0	0	0	3	0	48	0	69	0	0	0	4	0	134	0	3	0	3	0	155	0	1	0	0	0	16
ENSMUSG00000054612	8	0	0	0	12	0	7	0	0	0	21	0	27	0	0	0	0	0	55	0	9	0	0	0	51	0	0	0	22	0	0	0	0	0	10	0	0	0	0	0	117	0	0	0	15	0	26	0	0
ENSMUSG00000040139	21	0	0	0	0	0	0	0	0	0	0	0	115	0	0	0	11	0	23	0	0	0	23	0	0	0	0	0	0	0	0	0	28	0	0	0	64	0	0	0	75	0	0	0	0	0	0	0	37
ENSMUSG00000031068	10	0	2	0	7	0	3	0	37	0	7	0	17	0	33	0	0	0	0	0	5	0	15	0	13	0	9	0	28	0	9	0	0	0	0	0	7	0	10	0	56	0	32	0	6	0	38	0	0
ENSMUSG00000041775	0	0	4	0	0	0	0	0	0	0	0	0	0	0	0	0	0	0	0	0	15	0	0	0	0	0	0	0	82	0	0	0	0	0	0	0	0	0	0	0	0	0	0	0	0	0	0	0	0
ENSMUSG00000041769	0	0	43	0	16	0	11	0	0	0	4	0	0	0	9	0	0	0	51	0	6	0	29	0	0	0	0	0	35	0	0	0	0	0	0	0	31	0	0	0	0	0	0	0	0	0	0	0	52
ENSMUSG00000078566	0	0	0	0	115	0	0	0	0	0	23	0	67	0	47	0	0	0	0	0	321	0	224	0	151	0	106	0	492	0	63	0	0	0	96	0	77	0	88	0	0	0	0	0	0	0	17	0	0
ENSMUSG00000109881	0	0	0	0	36	0	0	0	0	0	8	0	35	0	23	0	0	0	0	0	156	0	103	0	79	0	49	0	264	0	30	0	0	0	33	0	45	0	48	0	0	0	0	0	0	0	11	0	0
ENSMUSG00000060260	0	0	21	0	0	0	0	0	0	0	0	0	32	0	0	0	0	0	0	0	0	0	0	0	0	0	0	0	0	0	0	0	0	0	0	0	15	0	24	0	0	0	0	0	27	0	153	0	0
ENSMUSG00000025466	0	0	13	0	0	0	1	0	0	0	5	0	0	0	0	0	3	0	0	0	0	0	0	0	0	0	4	0	41	0	24	0	0	0	0	0	12	0	20	0	0	0	0	0	0	0	1	0	0
ENSMUSG00000025465	0	0	0	0	30	0	15	0	0	0	0	0	0	0	0	0	0	0	0	0	44	0	119	0	0	0	59	0	82	0	155	0	0	0	24	0	151	0	0	0	218	0	144	0	94	0	0	0	0
ENSMUSG00000025464	0	0	8	0	0	0	0	0	0	0	0	0	0	0	0	0	0	0	0	0	0	0	0	0	0	0	0	0	0	0	0	0	0	0	0	0	5	0	0	0	4	0	0	0	0	0	0	0	0
ENSMUSG00000039018	0	0	74	0	22	0	0	0	73	0	0	0	0	0	0	0	0	0	0	0	24	0	0	0	0	0	0	0	0	0	26	0	0	0	0	0	0	0	0	0	0	0	0	0	41	0	0	0	0
ENSMUSG00000110136	3	0	12	0	0	0	0	0	0	0	7	0	0	0	4	0	0	0	0	0	0	0	0	0	0	0	3	0	10	0	2	0	0	0	0	0	0	0	2	0	11	0	0	0	0	0	6	0	0
ENSMUSG00000025481	0	0	0	0	0	0	0	0	4	0	0	0	0	0	0	0	0	0	0	0	0	0	0	0	0	0	0	0	45	0	3	0	0	0	0	0	3	0	42	0	10	0	4	0	12	0	3	0	0
ENSMUSG00000025484	3	0	12	0	20	0	0	0	0	0	8	0	0	0	4	0	0	0	0	0	0	0	0	0	0	0	3	0	11	0	2	0	0	0	0	0	39	0	37	0	13	0	0	0	0	0	7	0	0
ENSMUSG00000025485	2	0	0	0	0	0	0	0	0	0	0	0	0	0	0	0	0	0	0	0	3	0	0	0	0	0	0	0	0	0	22	0	0	0	0	0	124	0	0	0	0	0	0	0	0	0	0	0	21
ENSMUSG00000025487	0	0	0	0	0	0	0	0	0	0	45	0	0	0	0	0	6	0	0	0	0	0	20	0	0	0	0	0	0	0	0	0	0	0	0	0	0	0	22	0	0	0	0	0	0	0	0	0	0
ENSMUSG00000025491	0	0	41	0	0	0	0	0	0	0	0	0	0	0	0	0	0	0	0	0	0	0	0	0	565	0	146	0	138	0	0	0	61	0	74	0	27	0	0	0	0	0	84	0	0	0	61	0	0
ENSMUSG00000054065	0	0	84	0	0	0	0	0	0	0	0	0	0	0	0	0	0	0	0	0	0	0	0	0	11	0	0	0	11	0	0	0	96	0	43	0	0	0	34	0	195	0	0	0	24	0	0	0	0
ENSMUSG00000025499	7	0	1	0	48	0	27	0	151	0	88	0	0	0	0	0	25	0	0	0	47	0	22	0	0	0	72	0	0	0	0	0	77	0	33	0	33	0	37	0	0	0	87	0	0	0	0	0	0
ENSMUSG00000025505	0	0	3	0	0	0	0	0	0	0	0	0	0	0	0	0	1	0	0	0	0	0	0	0	0	0	0	0	0	0	0	0	0	0	0	0	0	0	20	0	0	0	0	0	0	0	7	0	0
ENSMUSG00000051007	0	0	0	0	19	0	0	0	0	0	0	0	0	0	0	0	0	0	33	0	0	0	0	0	0	0	0	0	21	0	0	0	21	0	36	0	16	0	0	0	0	0	0	0	0	0	1	0	0
ENSMUSG00000025509	0	0	0	0	0	0	11	0	0	0	0	0	0	0	0	0	0	0	0	0	0	0	0	0	0	0	0	0	0	0	85	0	0	0	0	0	19	0	0	0	0	0	0	0	0	0	0	0	0
ENSMUSG00000048200	0	0	0	0	0	0	0	0	0	0	0	0	8	0	0	0	5	0	0	0	0	0	0	0	30	0	0	0	0	0	0	0	0	0	0	0	0	0	0	0	0	0	0	0	0	0	71	0	0
ENSMUSG00000025510	0	0	0	0	9	0	0	0	76	0	14	0	0	0	0	0	11	0	2	0	0	0	6	0	6	0	0	0	0	0	3	0	38	0	0	0	0	0	43	0	0	0	0	0	0	0	0	0	0
ENSMUSG00000038489	0	0	0	0	1	0	0	0	0	0	0	0	4	0	5	0	0	0	0	0	0	0	2	0	7	0	4	0	0	0	4	0	5	0	0	0	3	0	0	0	0	0	0	0	0	0	0	0	0
ENSMUSG00000025511	9	0	0	0	0	0	0	0	0	0	0	0	0	0	0	0	7	0	0	0	12	0	0	0	0	0	26	0	0	0	0	0	48	0	0	0	0	0	0	0	0	0	0	0	0	0	0	0	0
ENSMUSG00000002957	6	0	48	0	36	0	0	0	0	0	53	0	13	0	0	0	0	0	0	0	0	0	8	0	8	0	0	0	126	0	8	0	0	0	0	0	0	0	0	0	0	0	6	0	18	0	0	0	10
ENSMUSG00000025139	0	0	0	0	0	0	6	0	0	0	0	0	0	0	0	0	0	0	0	0	35	0	59	0	0	0	0	0	0	0	0	0	0	0	0	0	0	0	0	0	0	0	0	0	0	0	0	0	0
ENSMUSG00000025147	0	0	0	0	2	0	0	0	0	0	0	0	0	0	0	0	0	0	0	0	0	0	5	0	0	0	5	0	16	0	106	0	0	0	0	0	40	0	0	0	0	0	9	0	0	0	0	0	0
ENSMUSG00000110040	38	0	66	0	46	0	6	0	0	0	76	0	25	0	0	0	12	0	0	0	0	0	23	0	0	0	97	0	107	0	60	0	0	0	0	0	69	0	79	0	16	0	15	0	19	0	57	0	0
ENSMUSG00000007891	93	0	119	0	76	0	14	0	1	0	156	0	48	0	0	0	19	0	0	0	0	0	65	0	0	0	166	0	189	0	165	0	15	0	0	0	134	0	149	0	35	0	0	0	82	0	241	0	29
ENSMUSG00000037772	0	0	2	0	4	0	0	0	0	0	2	0	13	0	0	0	0	0	0	0	2	0	0	0	0	0	0	0	0	0	1	0	0	0	0	0	0	0	0	0	0	0	0	0	0	0	0	0	0
ENSMUSG00000000031	416	0	789	0	993	0	263	0	90	0	154	0	174	0	46	0	278	0	574	0	633	0	334	0	0	0	395	0	101	0	107	0	0	0	1074	0	26	0	0	0	0	0	0	0	11	0	0	0	0
ENSMUSG00000059277	0	0	91	0	0	0	0	0	0	0	0	0	0	0	0	0	0	0	0	0	0	0	2	0	6	0	0	0	2	0	0	0	0	0	35	0	0	0	0	0	0	0	1	0	0	0	0	0	0
ENSMUSG00000037706	100	0	44	0	133	0	27	0	44	0	182	0	62	0	36	0	10	0	0	0	44	0	340	0	0	0	152	0	325	0	227	0	0	0	181	0	125	0	176	0	135	0	206	0	32	0	79	0	0
ENSMUSG00000059119	19	0	0	0	0	0	0	0	0	0	2	0	27	0	0	0	0	0	0	0	0	0	0	0	0	0	16	0	0	0	0	0	0	0	0	0	0	0	0	0	0	0	0	0	0	0	0	0	0
ENSMUSG00000037613	26	0	0	0	0	0	0	0	0	0	0	0	0	0	0	0	0	0	0	0	0	0	0	0	0	0	0	0	0	0	0	0	0	0	0	0	0	0	0	0	0	0	0	0	0	0	60	0	266
ENSMUSG00000058454	14	0	0	0	0	0	0	0	51	0	3	0	0	0	0	0	0	0	0	0	0	0	0	0	0	0	0	0	0	0	0	0	0	0	0	0	36	0	0	0	91	0	0	0	0	0	0	0	0
ENSMUSG00000031078	127	0	98	0	155	0	16	0	0	0	177	0	44	0	0	0	0	0	86	0	24	0	22	0	0	0	198	0	90	0	170	0	26	0	72	0	404	0	133	0	292	0	0	0	65	0	84	0	0
ENSMUSG00000031075	2	0	0	0	46	0	13	0	0	0	76	0	0	0	0	0	0	0	89	0	0	0	0	0	0	0	15	0	0	0	394	0	36	0	0	0	0	0	0	0	0	0	311	0	0	0	118	0	0
ENSMUSG00000031072	2	0	0	0	62	0	0	0	0	0	0	0	0	0	0	0	0	0	0	0	0	0	7	0	0	0	0	0	44	0	89	0	2	0	0	0	26	0	0	0	2	0	3	0	22	0	120	0	0
ENSMUSG00000070348	2	0	0	0	16	0	3	0	28	0	0	0	0	0	0	0	2	0	0	0	0	0	2	0	0	0	0	0	69	0	135	0	4	0	0	0	28	0	0	0	152	0	0	0	97	0	114	0	0
ENSMUSG00000087687	0	0	0	0	1	0	16	0	22	0	2	0	6	0	25	0	0	0	15	0	2	0	19	0	0	0	14	0	0	0	18	0	18	0	0	0	46	0	26	0	1	0	68	0	12	0	8	0	0
ENSMUSG00000040459	23	0	0	0	0	0	1	0	0	0	24	0	43	0	0	0	0	0	0	0	27	0	0	0	0	0	0	0	0	0	1	0	74	0	24	0	27	0	0	0	0	0	0	0	0	0	0	0	0
ENSMUSG00000031504	0	0	0	0	0	0	11	0	0	0	0	0	51	0	0	0	0	0	0	0	0	0	11	0	0	0	0	0	0	0	0	0	0	0	0	0	0	0	0	0	0	0	0	0	0	0	0	0	0
ENSMUSG00000091443	0	0	0	0	5	0	0	0	0	0	5	0	6	0	0	0	0	0	0	0	0	0	0	0	0	0	0	0	0	0	0	0	0	0	0	0	0	0	0	0	0	0	22	0	1	0	13	0	0
ENSMUSG00000031458	0	0	0	0	19	0	0	0	0	0	22	0	33	0	0	0	0	0	0	0	0	0	0	0	0	0	0	0	0	0	0	0	60	0	0	0	0	0	0	0	0	0	0	0	0	0	0	0	0
ENSMUSG00000050052	1	0	0	0	0	0	24	0	0	0	0	0	0	0	0	0	0	0	0	0	0	0	0	0	0	0	0	0	0	0	0	0	0	0	92	0	0	0	0	0	0	0	0	0	0	0	0	0	0
ENSMUSG00000051978	4	0	24	0	3	0	1	0	10	0	0	0	0	0	0	0	0	0	10	0	0	0	19	0	0	0	14	0	75	0	0	0	6	0	0	0	40	0	0	0	0	0	0	0	0	0	0	0	0
ENSMUSG00000039842	0	0	0	0	0	0	11	0	0	0	0	0	0	0	46	0	0	0	0	0	0	0	0	0	0	0	0	0	0	0	0	0	0	0	0	0	0	0	0	0	0	0	0	0	23	0	0	0	0
ENSMUSG00000044748	0	0	0	0	0	0	0	0	0	0	0	0	0	0	0	0	0	0	0	0	0	0	0	0	61	0	0	0	0	0	0	0	0	0	0	0	0	0	0	0	83	0	13	0	9	0	36	0	0
ENSMUSG00000063362	4	0	0	0	0	0	44	0	0	0	0	0	0	0	0	0	0	0	0	0	11	0	0	0	0	0	0	0	0	0	0	0	0	0	0	0	0	0	0	0	0	0	0	0	0	0	0	0	0
ENSMUSG00000037725	0	0	2	0	35	0	63	0	0	0	5	0	0	0	0	0	0	0	0	0	0	0	0	0	0	0	0	0	0	0	0	0	0	0	0	0	0	0	0	0	0	0	0	0	0	0	0	0	0
ENSMUSG00000031533	0	0	33	0	4	0	2	0	0	0	10	0	0	0	0	0	0	0	0	0	0	0	46	0	0	0	0	0	0	0	19	0	0	0	0	0	0	0	0	0	0	0	0	0	0	0	0	0	0
ENSMUSG00000031534	11	0	0	0	0	0	0	0	74	0	63	0	0	0	0	0	2	0	4	0	0	0	0	0	0	0	28	0	0	0	33	0	75	0	0	0	0	0	28	0	0	0	1	0	0	0	0	0	137
ENSMUSG00000008892	19	0	27	0	19	0	10	0	16	0	55	0	18	0	0	0	3	0	13	0	21	0	26	0	0	0	12	0	28	0	151	0	0	0	42	0	135	0	34	0	0	0	42	0	5	0	23	0	182
ENSMUSG00000031545	20	0	0	0	18	0	16	0	0	0	0	0	0	0	0	0	0	0	0	0	0	0	33	0	31	0	0	0	0	0	17	0	0	0	0	0	0	0	0	0	0	0	2	0	0	0	0	0	0
ENSMUSG00000031548	0	0	0	0	0	0	0	0	0	0	0	0	0	0	0	0	2	0	0	0	0	0	67	0	0	0	0	0	0	0	123	0	0	0	0	0	0	0	0	0	0	0	0	0	0	0	0	0	0
ENSMUSG00000056313	19	0	0	0	118	0	0	0	0	0	0	0	0	0	0	0	0	0	54	0	0	0	0	0	0	0	0	0	0	0	0	0	0	0	2	0	0	0	0	0	0	0	0	0	0	0	0	0	0
ENSMUSG00000031556	0	0	0	0	46	0	11	0	18	0	24	0	0	0	0	0	14	0	94	0	0	0	37	0	0	0	0	0	50	0	58	0	58	0	21	0	0	0	159	0	0	0	0	0	23	0	0	0	0
ENSMUSG00000086289	0	0	0	0	0	0	0	0	0	0	0	0	0	0	0	0	0	0	31	0	0	0	0	0	0	0	0	0	0	0	0	0	1	0	0	0	0	0	0	0	90	0	0	0	0	0	0	0	0
ENSMUSG00000065954	0	0	0	0	0	0	0	0	0	0	0	0	0	0	0	0	0	0	0	0	1	0	0	0	0	0	0	0	1	0	34	0	0	0	0	0	0	0	37	0	72	0	0	0	5	0	5	0	0
ENSMUSG00000031570	36	0	0	0	0	0	0	0	0	0	47	0	0	0	1	0	0	0	92	0	0	0	0	0	0	0	0	0	0	0	3	0	33	0	57	0	0	0	57	0	0	0	0	0	45	0	0	0	0
ENSMUSG00000031575	0	0	28	0	0	0	3	0	0	0	1	0	27	0	28	0	13	0	25	0	11	0	0	0	0	0	0	0	21	0	0	0	0	0	15	0	22	0	0	0	0	0	0	0	0	0	0	0	0
ENSMUSG00000085795	0	0	28	0	0	0	2	0	0	0	0	0	0	0	0	0	0	0	0	0	0	0	17	0	0	0	0	0	5	0	36	0	41	0	4	0	0	0	31	0	0	0	0	0	0	0	0	0	0
ENSMUSG00000031485	0	0	0	0	28	0	0	0	0	0	0	0	49	0	39	0	0	0	103	0	25	0	74	0	0	0	0	0	0	0	0	0	0	0	36	0	0	0	0	0	0	0	0	0	52	0	0	0	0
ENSMUSG00000109719	8	0	0	0	0	0	0	0	0	0	0	0	42	0	0	0	0	0	0	0	0	0	0	0	0	0	0	0	0	0	0	0	0	0	0	0	0	0	36	0	0	0	0	0	0	0	0	0	0
ENSMUSG00000031490	12	0	0	0	31	0	7	0	0	0	18	0	0	0	0	0	0	0	0	0	42	0	308	0	0	0	163	0	100	0	15	0	0	0	0	0	31	0	96	0	186	0	0	0	24	0	0	0	1
ENSMUSG00000031577	15	0	0	0	13	0	13	0	0	0	8	0	0	0	0	0	0	0	0	0	0	0	30	0	0	0	57	0	3	0	0	0	57	0	0	0	17	0	0	0	39	0	0	0	0	0	0	0	0
ENSMUSG00000031578	37	0	0	0	26	0	22	0	0	0	18	0	0	0	0	0	0	0	0	0	9	0	70	0	0	0	4	0	17	0	0	0	114	0	0	0	0	0	0	0	129	0	68	0	4	0	0	0	0
ENSMUSG00000031584	15	0	148	0	0	0	15	0	0	0	0	0	0	0	0	0	0	0	0	0	0	0	0	0	15	0	0	0	0	0	152	0	53	0	0	0	226	0	0	0	0	0	24	0	41	0	0	0	338
ENSMUSG00000031516	37	0	0	0	0	0	25	0	0	0	68	0	0	0	2	0	0	0	75	0	23	0	0	0	0	0	0	0	57	0	177	0	0	0	54	0	135	0	36	0	96	0	0	0	37	0	24	0	0
ENSMUSG00000097257	3	0	0	0	0	0	2	0	0	0	7	0	0	0	0	0	0	0	5	0	3	0	0	0	0	0	0	0	57	0	16	0	0	0	0	0	12	0	3	0	8	0	0	0	4	0	0	0	0
ENSMUSG00000031532	32	0	177	0	54	0	0	0	0	0	15	0	55	0	0	0	0	0	0	0	37	0	57	0	0	0	69	0	129	0	28	0	0	0	142	0	0	0	134	0	179	0	66	0	0	0	1	0	0
ENSMUSG00000031529	0	0	0	0	48	0	15	0	0	0	0	0	55	0	0	0	0	0	0	0	19	0	0	0	0	0	0	0	0	0	0	0	0	0	0	0	0	0	0	0	0	0	138	0	0	0	0	0	0
ENSMUSG00000031527	0	0	0	0	0	0	0	0	0	0	0	0	0	0	0	0	0	0	0	0	0	0	0	0	0	0	0	0	37	0	5	0	0	0	6	0	109	0	0	0	0	0	0	0	0	0	0	0	0
ENSMUSG00000070056	0	0	0	0	0	0	0	0	0	0	0	0	0	0	0	0	0	0	0	0	25	0	0	0	0	0	0	0	0	0	49	0	0	0	0	0	0	0	0	0	0	0	114	0	0	0	0	0	0
ENSMUSG00000055976	42	0	0	0	55	0	18	0	0	0	61	0	0	0	0	0	0	0	0	0	0	0	0	0	0	0	48	0	0	0	0	0	16	0	61	0	0	0	228	0	45	0	0	0	0	0	250	0	0
ENSMUSG00000050271	20	0	0	0	11	0	0	0	0	0	0	0	6	0	4	0	0	0	0	0	7	0	0	0	0	0	14	0	0	0	0	0	0	0	0	0	0	0	0	0	0	0	0	0	37	0	15	0	0
ENSMUSG00000084960	2	0	0	0	0	0	0	0	0	0	0	0	0	0	0	0	0	0	7	0	0	0	0	0	0	0	0	0	9	0	32	0	0	0	0	0	0	0	2	0	0	0	0	0	4	0	0	0	0
ENSMUSG00000086773	3	0	0	0	0	0	0	0	0	0	0	0	4	0	0	0	0	0	11	0	0	0	0	0	0	0	4	0	0	0	22	0	0	0	0	0	0	0	4	0	0	0	0	0	0	0	0	0	0
ENSMUSG00000031590	0	0	9	0	1	0	0	0	15	0	0	0	5	0	10	0	6	0	0	0	2	0	2	0	6	0	0	0	3	0	8	0	2	0	0	0	4	0	25	0	31	0	0	0	0	0	0	0	0
ENSMUSG00000031634	8	0	84	0	21	0	16	0	0	0	4	0	0	0	1	0	38	0	114	0	0	0	0	0	115	0	0	0	0	0	4	0	0	0	0	0	107	0	0	0	191	0	0	0	0	0	0	0	0
ENSMUSG00000050914	0	0	0	0	29	0	0	0	0	0	0	0	0	0	0	0	0	0	38	0	0	0	0	0	0	0	0	0	99	0	0	0	0	0	0	0	0	0	0	0	0	0	0	0	0	0	62	0	0
ENSMUSG00000031637	0	0	0	0	1	0	0	0	0	0	0	0	0	0	0	0	0	0	2	0	0	0	0	0	0	0	0	0	7	0	0	0	0	0	0	0	0	0	0	0	0	0	0	0	0	0	3	0	0
ENSMUSG00000031633	21	0	7	0	21	0	13	0	51	0	64	0	54	0	0	0	30	0	30	0	12	0	74	0	64	0	0	0	88	0	113	0	70	0	32	0	188	0	33	0	73	0	64	0	18	0	0	0	0
ENSMUSG00000018796	11	0	0	0	0	0	4	0	0	0	0	0	0	0	0	0	0	0	0	0	0	0	0	0	0	0	113	0	0	0	0	0	0	0	0	0	5	0	36	0	0	0	0	0	65	0	9	0	42
ENSMUSG00000031628	13	0	0	0	0	0	38	0	129	0	22	0	0	0	0	0	47	0	0	0	0	0	0	0	0	0	0	0	0	0	30	0	0	0	0	0	161	0	0	0	0	0	0	0	0	0	0	0	0
ENSMUSG00000031568	0	0	26	0	0	0	13	0	0	0	96	0	0	0	0	0	0	0	140	0	1	0	0	0	0	0	0	0	0	0	0	0	0	0	4	0	4	0	36	0	0	0	0	0	1	0	8	0	0
ENSMUSG00000038069	0	0	0	0	0	0	18	0	0	0	0	0	0	0	0	0	0	0	11	0	0	0	0	0	0	0	0	0	0	0	23	0	0	0	0	0	0	0	0	0	0	0	0	0	0	0	0	0	91
ENSMUSG00000031563	0	0	0	0	33	0	0	0	0	0	3	0	0	0	0	0	0	0	0	0	18	0	11	0	0	0	0	0	44	0	16	0	0	0	32	0	0	0	4	0	0	0	0	0	0	0	0	0	0
ENSMUSG00000031521	0	0	71	0	0	0	22	0	69	0	23	0	0	0	0	0	0	0	0	0	37	0	0	0	0	0	0	0	0	0	96	0	0	0	56	0	51	0	45	0	0	0	0	0	0	0	0	0	0
ENSMUSG00000054408	0	0	0	0	14	0	27	0	0	0	0	0	0	0	0	0	0	0	0	0	0	0	243	0	0	0	0	0	187	0	0	0	0	0	0	0	65	0	66	0	2	0	0	0	0	0	0	0	0
ENSMUSG00000031609	2	0	0	0	0	0	2	0	0	0	3	0	12	0	0	0	1	0	0	0	0	0	34	0	0	0	0	0	0	0	14	0	0	0	0	0	48	0	0	0	0	0	0	0	15	0	0	0	0
ENSMUSG00000054717	12	0	43	0	29	0	48	0	0	0	23	0	0	0	38	0	26	0	0	0	10	0	15	0	20	0	16	0	66	0	10	0	60	0	14	0	73	0	4	0	13	0	57	0	5	0	47	0	0
ENSMUSG00000031608	3	0	0	0	40	0	0	0	0	0	0	0	0	0	0	0	0	0	0	0	0	0	0	0	0	0	0	0	0	0	127	0	14	0	0	0	90	0	81	0	0	0	50	0	12	0	39	0	0
ENSMUSG00000031644	13	0	0	0	0	0	0	0	0	0	30	0	0	0	0	0	0	0	0	0	21	0	0	0	0	0	0	0	0	0	59	0	0	0	0	0	0	0	10	0	0	0	0	0	0	0	0	0	0
ENSMUSG00000031642	0	0	22	0	20	0	3	0	0	0	0	0	0	0	0	0	4	0	0	0	0	0	0	0	0	0	0	0	0	0	8	0	0	0	0	0	0	0	66	0	0	0	0	0	0	0	0	0	0
ENSMUSG00000037852	0	0	6	0	0	0	0	0	277	0	0	0	125	0	1	0	40	0	87	0	0	0	0	0	311	0	0	0	0	0	0	0	0	0	71	0	0	0	0	0	0	0	0	0	0	0	0	0	202
ENSMUSG00000031604	0	0	0	0	227	0	0	0	3	0	1	0	0	0	0	0	0	0	0	0	0	0	0	0	0	0	0	0	92	0	0	0	0	0	70	0	0	0	0	0	251	0	0	0	0	0	104	0	0
ENSMUSG00000025521	0	0	0	0	19	0	0	0	33	0	0	0	0	0	0	0	27	0	0	0	0	0	45	0	256	0	0	0	0	0	0	0	0	0	0	0	0	0	0	0	41	0	0	0	0	0	0	0	0
ENSMUSG00000025591	0	0	18	0	0	0	0	0	0	0	0	0	0	0	0	0	10	0	0	0	0	0	12	0	0	0	0	0	0	0	11	0	0	0	0	0	0	0	0	0	0	0	0	0	0	0	0	0	0
ENSMUSG00000014907	0	0	0	0	0	0	0	0	0	0	0	0	0	0	0	0	14	0	0	0	0	0	0	0	0	0	0	0	0	0	0	0	0	0	0	0	0	0	0	0	0	0	74	0	0	0	0	0	0
ENSMUSG00000030465	0	0	0	0	0	0	0	0	0	0	26	0	0	0	0	0	0	0	112	0	43	0	0	0	0	0	0	0	0	0	0	0	0	0	0	0	0	0	0	0	0	0	14	0	0	0	0	0	0
ENSMUSG00000031864	60	0	0	0	0	0	0	0	0	0	0	0	0	0	0	0	0	0	0	0	98	0	0	0	0	0	0	0	0	0	0	0	0	0	0	0	25	0	0	0	0	0	0	0	0	0	0	0	0
ENSMUSG00000006273	21	0	0	0	31	0	14	0	91	0	3	0	0	0	1	0	0	0	54	0	0	0	106	0	0	0	114	0	0	0	81	0	0	0	30	0	1	0	0	0	0	0	345	0	0	0	0	0	0
[truncated: 2,006 more rows]
[truncated: 39 more columns]
