# Supplementary material for: Allele-specific differential regulation of monoallelically expressed autosomal genes in the cardiac lineage
Source: Nat Commun. 2022 Oct 10;13:5984. doi: 10.1038/s41467-022-33722-x (PMC9550772; doi:10.1038/s41467-022-33722-x)
Supplement: Supplementary file 13 — Source Data [file 41467_2022_33722_MOESM13_ESM.zip › Source Data 36.txt]

Gene	File1B	File1C	File2B	File2C	File3B	File3C	File4B	File4C	File5B	File5C	File6B	File6C	File7B	File7C	File8B	File8C	File9B	File9C	File10B	File10C	File11B	File11C	File12B	File12C	File13B	File13C	File14B	File14C	File15B	File15C	File16B	File16C	File17B	File17C	File18B	File18C	File19B	File19C	File20B	File20C	File21B	File21C	File22B	File22C	File23B	File23C	File24B	File24C	File25B
ENSMUSG00000033845	0	1	0	0	0	2	0	0	0	0	0	0	0	0	0	0	0	1	0	5	0	1	0	0	0	0	0	8	0	3	0	4	0	7	0	13	0	4	0	0	0	0	0	0	0	0	0	0	0
ENSMUSG00000025917	0	2	0	7	0	15	0	4	0	30	0	3	0	7	0	1	0	0	0	4	0	0	0	0	0	0	0	7	0	115	0	18	0	17	0	23	0	19	0	7	0	0	0	26	0	0	0	0	0
ENSMUSG00000067795	0	42	0	21	0	32	0	28	0	34	0	36	0	52	0	5	0	20	0	31	0	34	0	57	0	166	0	42	0	167	0	111	0	65	0	71	0	127	0	61	0	176	0	51	0	51	0	80	0
ENSMUSG00000079658	0	0	0	9	0	4	0	2	0	0	0	5	0	1	0	0	0	0	0	6	0	5	0	8	0	0	0	0	0	8	0	1	0	0	0	1	0	3	0	0	0	1	0	0	0	3	0	1	0
ENSMUSG00000041809	0	0	0	0	0	0	0	0	0	0	0	0	0	0	0	0	0	0	0	0	0	0	0	0	0	0	0	6	0	0	0	0	0	0	0	0	0	0	0	0	0	0	0	0	0	0	0	0	0
ENSMUSG00000025934	0	0	0	0	0	0	0	0	0	0	0	0	0	0	0	0	0	0	0	0	0	0	0	0	0	0	0	0	0	0	0	0	0	0	0	0	0	199	0	45	0	0	0	2	0	0	0	0	0
ENSMUSG00000004768	0	0	0	0	0	0	0	0	0	0	0	0	0	2	0	0	0	0	0	0	0	0	0	0	0	0	0	6	0	0	0	0	0	0	0	0	0	0	0	4	0	0	0	0	0	0	0	0	0
ENSMUSG00000042197	0	28	0	0	0	0	0	0	0	0	0	0	0	0	0	15	0	0	0	0	0	6	0	0	0	0	0	10	0	0	0	27	0	0	0	0	0	0	0	0	0	0	0	0	0	25	0	73	0
ENSMUSG00000037408	0	0	0	0	0	0	0	2	0	0	0	4	0	0	0	0	0	0	0	0	0	0	0	0	0	165	0	0	0	93	0	0	0	0	0	0	0	0	0	0	0	0	0	0	0	0	0	0	0
ENSMUSG00000026117	0	0	0	0	0	0	0	5	0	0	0	21	0	0	0	0	0	9	0	0	0	0	0	44	0	0	0	0	0	0	0	0	0	0	0	0	0	1	0	0	0	0	0	0	0	0	0	0	0
ENSMUSG00000026069	0	0	0	0	0	0	0	0	0	0	0	0	0	0	0	0	0	0	0	0	0	0	0	0	0	0	0	0	0	39	0	20	0	0	0	0	0	0	0	0	0	0	0	0	0	0	0	0	0
ENSMUSG00000026065	0	0	0	0	0	0	0	0	0	0	0	0	0	0	0	0	0	0	0	0	0	0	0	0	0	0	0	0	0	0	0	0	0	0	0	0	0	20	0	0	0	0	0	0	0	0	0	0	0
ENSMUSG00000091844	0	0	0	6	0	0	0	0	0	0	0	0	0	16	0	0	0	0	0	0	0	0	0	0	0	0	0	0	0	23	0	0	0	0	0	0	0	10	0	0	0	0	0	0	0	0	0	31	0
ENSMUSG00000026047	0	0	0	0	0	55	0	0	0	0	0	15	0	0	0	0	0	0	0	0	0	0	0	0	0	0	0	0	0	12	0	0	0	0	0	0	0	0	0	0	0	39	0	0	0	0	0	0	0
ENSMUSG00000026043	0	46	0	0	0	0	0	0	0	0	0	0	0	1	0	0	0	0	0	1	0	0	0	0	0	0	0	0	0	0	0	39	0	0	0	2	0	0	0	0	0	1	0	0	0	0	0	0	0
ENSMUSG00000101337	0	93	0	0	0	58	0	53	0	173	0	21	0	0	0	0	0	0	0	33	0	0	0	0	0	0	0	0	0	0	0	26	0	0	0	75	0	14	0	0	0	0	0	2	0	0	0	0	0
ENSMUSG00000062939	0	4	0	0	0	0	0	0	0	0	0	1	0	0	0	0	0	0	0	2	0	2	0	2	0	1	0	0	0	3	0	0	0	0	0	0	0	60	0	63	0	5	0	0	0	50	0	0	0
ENSMUSG00000026104	0	81	0	1	0	2	0	11	0	126	0	42	0	67	0	1	0	27	0	36	0	3	0	0	0	0	0	4	0	0	0	17	0	62	0	16	0	71	0	79	0	7	0	154	0	15	0	181	0
ENSMUSG00000100120	0	0	0	0	0	0	0	0	0	0	0	0	0	0	0	0	0	0	0	0	0	0	0	0	0	0	0	0	0	0	0	0	0	0	0	0	0	0	0	2	0	0	0	0	0	0	0	0	0
ENSMUSG00000060715	0	0	0	0	0	0	0	0	0	0	0	0	0	0	0	0	0	0	0	0	0	0	0	0	0	0	0	0	0	0	0	0	0	0	0	0	0	0	0	0	0	0	0	0	0	0	0	0	0
ENSMUSG00000026098	0	11	0	4	0	7	0	0	0	35	0	35	0	0	0	0	0	21	0	5	0	68	0	0	0	140	0	0	0	0	0	22	0	0	0	27	0	30	0	0	0	0	0	0	0	0	0	187	0
ENSMUSG00000025983	0	0	0	0	0	0	0	0	0	0	0	29	0	38	0	0	0	6	0	0	0	0	0	0	0	0	0	0	0	0	0	16	0	0	0	2	0	0	0	0	0	0	0	0	0	0	0	0	0
ENSMUSG00000041303	0	0	0	0	0	0	0	0	0	0	0	0	0	16	0	0	0	3	0	0	0	0	0	28	0	0	0	34	0	0	0	3	0	0	0	0	0	0	0	0	0	0	0	0	0	6	0	0	0
ENSMUSG00000097519	0	0	0	0	0	9	0	3	0	25	0	12	0	0	0	0	0	0	0	0	0	0	0	0	0	0	0	22	0	73	0	0	0	0	0	0	0	30	0	0	0	7	0	0	0	12	0	0	0
ENSMUSG00000079554	0	77	0	20	0	119	0	73	0	29	0	63	0	102	0	34	0	25	0	57	0	29	0	42	0	12	0	6	0	36	0	89	0	91	0	198	0	83	0	173	0	93	0	2	0	3	0	19	0
ENSMUSG00000026029	0	0	0	0	0	0	0	0	0	0	0	20	0	14	0	49	0	12	0	0	0	0	0	0	0	0	0	0	0	0	0	0	0	2	0	0	0	60	0	0	0	0	0	0	0	0	0	0	0
ENSMUSG00000072295	0	0	0	0	0	0	0	5	0	0	0	1	0	0	0	0	0	0	0	0	0	0	0	26	0	0	0	52	0	0	0	0	0	0	0	44	0	0	0	0	0	0	0	0	0	0	0	0	0
ENSMUSG00000079550	0	21	0	0	0	0	0	0	0	0	0	0	0	0	0	0	0	0	0	0	0	0	0	0	0	0	0	0	0	0	0	0	0	0	0	0	0	20	0	0	0	0	0	0	0	0	0	5	0
ENSMUSG00000049439	0	2	0	0	0	0	0	0	0	0	0	0	0	0	0	0	0	0	0	0	0	0	0	0	0	0	0	0	0	0	0	0	0	0	0	4	0	0	0	0	0	0	0	0	0	0	0	1	0
ENSMUSG00000087561	0	0	0	27	0	14	0	0	0	0	0	0	0	0	0	0	0	0	0	0	0	0	0	0	0	0	0	0	0	0	0	0	0	0	0	0	0	0	0	0	0	0	0	0	0	0	0	0	0
ENSMUSG00000087213	0	0	0	14	0	0	0	0	0	0	0	0	0	0	0	0	0	0	0	0	0	0	0	23	0	0	0	0	0	0	0	0	0	0	0	0	0	3	0	0	0	0	0	0	0	0	0	0	0
ENSMUSG00000055567	0	0	0	0	0	12	0	7	0	0	0	0	0	0	0	0	0	0	0	91	0	0	0	33	0	0	0	0	0	0	0	22	0	0	0	0	0	19	0	0	0	35	0	197	0	25	0	0	0
ENSMUSG00000026192	0	21	0	0	0	7	0	9	0	0	0	0	0	0	0	0	0	0	0	0	0	0	0	0	0	0	0	0	0	0	0	5	0	0	0	0	0	0	0	0	0	0	0	0	0	0	0	0	0
ENSMUSG00000039395	0	0	0	0	0	0	0	7	0	0	0	0	0	101	0	0	0	0	0	0	0	3	0	0	0	0	0	6	0	0	0	0	0	0	0	0	0	0	0	9	0	0	0	0	0	0	0	0	0
ENSMUSG00000039342	0	5	0	25	0	12	0	8	0	1	0	12	0	14	0	3	0	10	0	14	0	26	0	17	0	60	0	37	0	56	0	13	0	7	0	22	0	27	0	3	0	168	0	41	0	18	0	12	0
ENSMUSG00000039323	0	0	0	0	0	0	0	0	0	38	0	0	0	0	0	36	0	4	0	0	0	0	0	0	0	0	0	1	0	0	0	0	0	0	0	0	0	0	0	0	0	0	0	0	0	0	0	0	0
ENSMUSG00000049339	0	0	0	0	0	0	0	0	0	0	0	0	0	0	0	0	0	0	0	0	0	0	0	0	0	0	0	0	0	0	0	0	0	0	0	0	0	0	0	8	0	38	0	40	0	0	0	0	0
ENSMUSG00000026204	0	16	0	0	0	7	0	13	0	80	0	39	0	9	0	1	0	0	0	0	0	20	0	13	0	0	0	0	0	0	0	269	0	0	0	23	0	30	0	50	0	17	0	53	0	0	0	0	0
ENSMUSG00000086053	0	0	0	0	0	5	0	8	0	0	0	0	0	0	0	0	0	0	0	17	0	0	0	0	0	0	0	0	0	0	0	0	0	21	0	0	0	0	0	0	0	0	0	0	0	0	0	0	0
ENSMUSG00000032908	0	8	0	43	0	48	0	3	0	91	0	13	0	16	0	10	0	8	0	37	0	28	0	0	0	0	0	0	0	67	0	23	0	72	0	0	0	29	0	0	0	51	0	0	0	13	0	0	0
ENSMUSG00000036766	0	0	0	0	0	0	0	12	0	0	0	0	0	0	0	0	0	0	0	71	0	12	0	0	0	0	0	0	0	91	0	42	0	4	0	0	0	0	0	17	0	0	0	0	0	0	0	0	0
ENSMUSG00000052760	0	0	0	46	0	0	0	0	0	0	0	0	0	0	0	0	0	0	0	15	0	0	0	30	0	0	0	0	0	0	0	0	0	0	0	0	0	0	0	0	0	0	0	0	0	0	0	0	0
ENSMUSG00000026226	0	0	0	0	0	14	0	7	0	20	0	31	0	9	0	0	0	0	0	83	0	0	0	0	0	0	0	0	0	96	0	1	0	0	0	17	0	0	0	0	0	0	0	0	0	0	0	0	0
ENSMUSG00000026239	0	0	0	12	0	0	0	0	0	0	0	0	0	10	0	0	0	0	0	0	0	0	0	0	0	0	0	0	0	0	0	0	0	0	0	0	0	14	0	13	0	0	0	0	0	0	0	0	0
ENSMUSG00000026247	0	0	0	0	0	0	0	0	0	0	0	3	0	1	0	0	0	0	0	2	0	0	0	2	0	0	0	0	0	4	0	3	0	6	0	0	0	6	0	0	0	0	0	9	0	1	0	0	0
ENSMUSG00000026255	0	17	0	0	0	19	0	0	0	0	0	10	0	6	0	0	0	0	0	0	0	0	0	0	0	0	0	0	0	0	0	26	0	0	0	0	0	0	0	0	0	0	0	0	0	0	0	57	0
ENSMUSG00000036251	0	0	0	0	0	27	0	0	0	0	0	0	0	0	0	0	0	0	0	0	0	0	0	0	0	0	0	0	0	0	0	0	0	0	0	0	0	0	0	0	0	0	0	0	0	0	0	13	0
ENSMUSG00000036206	0	0	0	0	0	15	0	0	0	0	0	0	0	0	0	0	0	0	0	0	0	0	0	0	0	0	0	0	0	2	0	22	0	0	0	0	0	0	0	0	0	0	0	0	0	0	0	28	0
ENSMUSG00000100850	0	3	0	0	0	0	0	6	0	0	0	0	0	56	0	0	0	5	0	0	0	0	0	22	0	0	0	0	0	0	0	13	0	0	0	35	0	0	0	59	0	0	0	55	0	2	0	0	0
ENSMUSG00000034353	0	0	0	0	0	0	0	0	0	0	0	0	0	0	0	33	0	0	0	0	0	0	0	0	0	0	0	0	0	0	0	0	0	0	0	0	0	49	0	4	0	0	0	0	0	0	0	11	0
ENSMUSG00000034343	0	0	0	0	0	0	0	0	0	0	0	0	0	0	0	0	0	0	0	0	0	0	0	0	0	0	0	3	0	0	0	0	0	9	0	0	0	1	0	0	0	4	0	0	0	0	0	0	0
ENSMUSG00000049515	0	6	0	1	0	3	0	1	0	11	0	10	0	0	0	0	0	0	0	0	0	0	0	3	0	0	0	0	0	0	0	9	0	0	0	3	0	0	0	7	0	0	0	39	0	0	0	0	0
ENSMUSG00000026308	0	11	0	14	0	4	0	0	0	0	0	0	0	7	0	0	0	0	0	0	0	4	0	23	0	0	0	8	0	0	0	8	0	0	0	25	0	0	0	0	0	0	0	48	0	0	0	10	0
ENSMUSG00000034220	0	0	0	0	0	0	0	0	0	0	0	0	0	0	0	0	0	0	0	0	0	0	0	0	0	0	0	0	0	0	0	0	0	0	0	0	0	49	0	0	0	0	0	20	0	0	0	0	0
ENSMUSG00000101995	0	0	0	0	0	0	0	0	0	0	0	0	0	0	0	0	0	0	0	0	0	0	0	0	0	0	0	2	0	0	0	0	0	0	0	0	0	46	0	0	0	0	0	0	0	0	0	0	0
ENSMUSG00000026275	0	0	0	21	0	20	0	1	0	0	0	0	0	0	0	0	0	0	0	54	0	0	0	0	0	0	0	13	0	0	0	0	0	0	0	0	0	0	0	0	0	0	0	0	0	0	0	0	0
ENSMUSG00000026277	0	0	0	0	0	0	0	1	0	41	0	0	0	0	0	0	0	0	0	57	0	0	0	0	0	0	0	0	0	0	0	12	0	0	0	0	0	0	0	0	0	0	0	0	0	7	0	0	0
ENSMUSG00000044768	0	0	0	0	0	38	0	0	0	0	0	0	0	0	0	0	0	0	0	0	0	0	0	0	0	0	0	2	0	0	0	1	0	0	0	0	0	0	0	0	0	3	0	0	0	0	0	0	0
ENSMUSG00000026333	0	0	0	0	0	0	0	0	0	0	0	0	0	0	0	0	0	0	0	0	0	0	0	0	0	0	0	0	0	23	0	1	0	0	0	0	0	15	0	0	0	0	0	0	0	30	0	0	0
ENSMUSG00000026387	0	35	0	30	0	21	0	73	0	132	0	47	0	51	0	36	0	9	0	63	0	8	0	49	0	305	0	56	0	164	0	70	0	109	0	54	0	526	0	42	0	423	0	366	0	65	0	141	0
ENSMUSG00000026339	0	12	0	11	0	0	0	0	0	6	0	0	0	0	0	0	0	0	0	11	0	3	0	6	0	0	0	17	0	34	0	1	0	0	0	0	0	0	0	5	0	0	0	0	0	6	0	0	0
ENSMUSG00000051590	0	16	0	0	0	0	0	5	0	0	0	0	0	0	0	0	0	0	0	72	0	0	0	0	0	0	0	0	0	0	0	19	0	0	0	20	0	132	0	29	0	0	0	95	0	0	0	0	0
ENSMUSG00000042554	0	0	0	0	0	0	0	0	0	0	0	18	0	0	0	0	0	49	0	0	0	13	0	0	0	0	0	0	0	0	0	10	0	0	0	0	0	99	0	0	0	0	0	119	0	8	0	121	0
ENSMUSG00000026405	0	23	0	0	0	18	0	17	0	0	0	0	0	0	0	0	0	0	0	18	0	0	0	0	0	307	0	105	0	182	0	113	0	0	0	0	0	296	0	42	0	298	0	0	0	0	0	93	0
ENSMUSG00000055184	0	6	0	0	0	7	0	0	0	0	0	9	0	0	0	0	0	0	0	1	0	0	0	1	0	0	0	0	0	3	0	2	0	0	0	4	0	1	0	5	0	0	0	0	0	0	0	7	0
ENSMUSG00000042268	0	0	0	87	0	0	0	13	0	0	0	0	0	0	0	0	0	0	0	0	0	0	0	0	0	0	0	0	0	0	0	0	0	0	0	0	0	15	0	0	0	0	0	193	0	0	0	0	0
ENSMUSG00000013275	0	5	0	11	0	19	0	12	0	0	0	14	0	1	0	0	0	14	0	6	0	15	0	5	0	12	0	1	0	21	0	31	0	0	0	4	0	118	0	16	0	19	0	0	0	0	0	0	0
ENSMUSG00000026434	0	0	0	0	0	0	0	4	0	0	0	0	0	0	0	0	0	9	0	0	0	0	0	0	0	0	0	0	0	0	0	0	0	0	0	0	0	20	0	0	0	0	0	0	0	0	0	0	0
ENSMUSG00000042066	0	0	0	0	0	0	0	0	0	0	0	10	0	0	0	0	0	0	0	0	0	0	0	0	0	0	0	0	0	0	0	0	0	177	0	0	0	0	0	0	0	0	0	0	0	0	0	0	0
ENSMUSG00000026443	0	16	0	0	0	0	0	0	0	0	0	0	0	0	0	0	0	0	0	0	0	8	0	0	0	0	0	11	0	0	0	25	0	123	0	103	0	23	0	38	0	0	0	0	0	0	0	27	0
ENSMUSG00000026458	0	0	0	0	0	18	0	0	0	1	0	12	0	0	0	30	0	0	0	52	0	0	0	9	0	0	0	0	0	40	0	16	0	0	0	0	0	23	0	27	0	0	0	0	0	15	0	8	0
ENSMUSG00000042229	0	0	0	0	0	0	0	22	0	0	0	0	0	0	0	0	0	0	0	20	0	10	0	0	0	0	0	0	0	0	0	1	0	0	0	0	0	0	0	4	0	0	0	0	0	0	0	0	0
ENSMUSG00000042793	0	11	0	43	0	6	0	0	0	0	0	13	0	24	0	0	0	0	0	0	0	23	0	11	0	0	0	23	0	0	0	10	0	0	0	0	0	17	0	0	0	75	0	77	0	0	0	11	0
ENSMUSG00000048096	0	0	0	0	0	0	0	0	0	0	0	0	0	0	0	0	0	0	0	0	0	0	0	0	0	0	0	0	0	0	0	0	0	0	0	1	0	1	0	0	0	0	0	0	0	0	0	0	0
ENSMUSG00000026418	0	0	0	0	0	0	0	0	0	0	0	0	0	0	0	0	0	0	0	0	0	0	0	0	0	0	0	0	0	0	0	0	0	0	0	0	0	5	0	0	0	18	0	0	0	25	0	0	0
ENSMUSG00000026407	0	6	0	7	0	0	0	1	0	0	0	11	0	0	0	0	0	4	0	22	0	0	0	15	0	0	0	86	0	28	0	0	0	0	0	25	0	24	0	0	0	75	0	0	0	13	0	6	0
ENSMUSG00000086264	0	1	0	11	0	0	0	0	0	0	0	2	0	0	0	0	0	0	0	10	0	0	0	0	0	0	0	63	0	0	0	0	0	78	0	2	0	0	0	0	0	0	0	0	0	0	0	0	0
ENSMUSG00000041642	0	0	0	2	0	0	0	6	0	0	0	0	0	0	0	0	0	0	0	1	0	7	0	0	0	0	0	2	0	53	0	12	0	0	0	1	0	0	0	45	0	11	0	0	0	0	0	0	0
ENSMUSG00000033898	0	0	0	7	0	0	0	1	0	8	0	0	0	14	0	0	0	0	0	0	0	1	0	1	0	0	0	0	0	0	0	11	0	8	0	0	0	5	0	0	0	6	0	0	0	0	0	0	0
ENSMUSG00000033849	0	8	0	0	0	4	0	5	0	14	0	28	0	9	0	0	0	2	0	0	0	0	0	0	0	0	0	1	0	13	0	21	0	0	0	12	0	4	0	31	0	50	0	0	0	0	0	0	0
ENSMUSG00000097754	0	0	0	0	0	14	0	10	0	0	0	0	0	0	0	0	0	0	0	0	0	16	0	8	0	0	0	4	0	24	0	0	0	0	0	12	0	15	0	0	0	0	0	0	0	1	0	0	0
ENSMUSG00000099447	0	11	0	0	0	0	0	0	0	0	0	31	0	0	0	0	0	0	0	0	0	0	0	0	0	0	0	0	0	0	0	19	0	0	0	0	0	18	0	0	0	0	0	0	0	0	0	0	0
ENSMUSG00000006014	0	0	0	0	0	0	0	0	0	0	0	0	0	0	0	0	0	0	0	0	0	48	0	0	0	0	0	0	0	0	0	0	0	0	0	0	0	0	0	0	0	0	0	0	0	0	0	0	0
ENSMUSG00000026483	0	0	0	0	0	15	0	11	0	8	0	68	0	0	0	0	0	33	0	0	0	2	0	0	0	0	0	0	0	0	0	0	0	0	0	0	0	0	0	62	0	22	0	0	0	0	0	39	0
ENSMUSG00000032649	0	0	0	0	0	0	0	0	0	0	0	0	0	0	0	0	0	0	0	0	0	0	0	0	0	0	0	0	0	0	0	0	0	0	0	0	0	0	0	0	0	0	0	0	0	0	0	0	0
ENSMUSG00000042751	0	7	0	0	0	212	0	45	0	0	0	103	0	0	0	0	0	0	0	0	0	1	0	0	0	17	0	51	0	71	0	239	0	26	0	0	0	12	0	0	0	0	0	83	0	0	0	5	0
ENSMUSG00000042641	0	0	0	99	0	13	0	4	0	0	0	17	0	4	0	0	0	0	0	0	0	0	0	23	0	4	0	0	0	94	0	30	0	26	0	0	0	0	0	0	0	0	0	397	0	11	0	63	0
ENSMUSG00000026468	0	0	0	0	0	0	0	0	0	23	0	9	0	0	0	0	0	0	0	0	0	0	0	0	0	0	0	1	0	1	0	0	0	0	0	77	0	46	0	1	0	0	0	0	0	0	0	0	0
ENSMUSG00000026602	0	0	0	0	0	0	0	0	0	0	0	0	0	0	0	0	0	0	0	0	0	9	0	0	0	0	0	0	0	0	0	0	0	0	0	0	0	0	0	0	0	0	0	0	0	0	0	0	0
ENSMUSG00000026725	0	39	0	3	0	28	0	30	0	57	0	48	0	12	0	0	0	7	0	28	0	20	0	5	0	3	0	0	0	5	0	56	0	72	0	40	0	5	0	6	0	45	0	115	0	0	0	49	0
ENSMUSG00000026705	0	0	0	0	0	0	0	3	0	1	0	0	0	1	0	0	0	0	0	0	0	0	0	0	0	4	0	4	0	6	0	6	0	0	0	0	0	5	0	5	0	26	0	0	0	0	0	5	0
ENSMUSG00000086593	0	0	0	0	0	10	0	0	0	0	0	11	0	0	0	0	0	0	0	41	0	0	0	0	0	0	0	0	0	35	0	0	0	0	0	0	0	0	0	0	0	0	0	0	0	0	0	40	0
ENSMUSG00000026579	0	21	0	0	0	0	0	2	0	0	0	15	0	0	0	0	0	0	0	62	0	28	0	5	0	0	0	23	0	0	0	14	0	0	0	0	0	63	0	0	0	0	0	0	0	32	0	0	0
ENSMUSG00000026567	0	0	0	133	0	0	0	1	0	0	0	0	0	0	0	0	0	0	0	0	0	2	0	8	0	0	0	0	0	21	0	5	0	0	0	0	0	0	0	0	0	25	0	0	0	0	0	0	0
ENSMUSG00000040612	0	45	0	0	0	5	0	0	0	0	0	0	0	0	0	34	0	0	0	0	0	0	0	92	0	0	0	108	0	7	0	0	0	0	0	2	0	8	0	0	0	92	0	0	0	34	0	16	0
ENSMUSG00000026674	0	0	0	0	0	46	0	9	0	0	0	51	0	0	0	0	0	26	0	9	0	16	0	72	0	0	0	0	0	55	0	0	0	0	0	0	0	294	0	64	0	0	0	0	0	0	0	59	0
ENSMUSG00000026649	0	0	0	0	0	0	0	0	0	0	0	0	0	0	0	0	0	0	0	4	0	2	0	1	0	0	0	0	0	9	0	0	0	0	0	0	0	1	0	0	0	0	0	3	0	0	0	0	0
ENSMUSG00000056569	0	0	0	0	0	0	0	0	0	0	0	0	0	0	0	21	0	0	0	0	0	0	0	0	0	0	0	0	0	0	0	0	0	0	0	0	0	7	0	0	0	0	0	0	0	0	0	0	0
ENSMUSG00000005674	0	0	0	11	0	2	0	2	0	0	0	5	0	0	0	0	0	0	0	0	0	2	0	0	0	0	0	0	0	27	0	0	0	0	0	0	0	14	0	0	0	0	0	16	0	0	0	0	0
ENSMUSG00000013593	0	10	0	4	0	4	0	3	0	0	0	2	0	0	0	17	0	0	0	18	0	6	0	12	0	23	0	0	0	61	0	3	0	0	0	4	0	2	0	14	0	17	0	0	0	0	0	10	0
ENSMUSG00000062963	0	0	0	0	0	0	0	1	0	0	0	0	0	0	0	0	0	0	0	0	0	2	0	0	0	53	0	9	0	0	0	0	0	0	0	0	0	3	0	0	0	0	0	0	0	0	0	0	0
ENSMUSG00000013973	0	11	0	25	0	15	0	6	0	34	0	13	0	0	0	0	0	0	0	6	0	3	0	34	0	0	0	5	0	0	0	48	0	21	0	6	0	16	0	20	0	21	0	42	0	6	0	29	0
ENSMUSG00000038147	0	0	0	0	0	0	0	3	0	0	0	0	0	0	0	0	0	0	0	0	0	0	0	0	0	0	0	0	0	0	0	0	0	0	0	0	0	0	0	0	0	0	0	45	0	0	0	0	0
ENSMUSG00000015314	0	15	0	0	0	17	0	1	0	0	0	38	0	7	0	15	0	0	0	0	0	0	0	0	0	16	0	0	0	14	0	80	0	65	0	0	0	0	0	22	0	0	0	0	0	0	0	0	0
ENSMUSG00000026556	0	0	0	4	0	0	0	2	0	0	0	0	0	0	0	0	0	0	0	0	0	0	0	0	0	0	0	0	0	0	0	48	0	0	0	4	0	0	0	0	0	0	0	0	0	0	0	8	0
ENSMUSG00000051251	0	0	0	0	0	0	0	0	0	0	0	0	0	0	0	0	0	0	0	8	0	0	0	0	0	0	0	2	0	0	0	4	0	0	0	0	0	0	0	0	0	0	0	0	0	1	0	0	0
ENSMUSG00000026527	0	0	0	51	0	0	0	5	0	0	0	0	0	0	0	0	0	21	0	0	0	0	0	50	0	0	0	45	0	85	0	76	0	0	0	0	0	174	0	0	0	155	0	0	0	32	0	0	0
ENSMUSG00000026492	0	0	0	0	0	0	0	0	0	0	0	0	0	0	0	0	0	0	0	0	0	0	0	0	0	0	0	0	0	0	0	6	0	0	0	0	0	0	0	0	0	7	0	0	0	0	0	0	0
ENSMUSG00000053963	0	0	0	0	0	0	0	8	0	0	0	5	0	57	0	0	0	2	0	0	0	18	0	46	0	0	0	0	0	0	0	0	0	0	0	12	0	10	0	0	0	129	0	0	0	0	0	0	0
ENSMUSG00000058729	0	0	0	0	0	0	0	0	0	0	0	0	0	72	0	0	0	0	0	0	0	0	0	0	0	8	0	18	0	9	0	0	0	68	0	8	0	0	0	34	0	11	0	0	0	0	0	0	0
ENSMUSG00000026499	0	0	0	7	0	30	0	0	0	0	0	5	0	98	0	2	0	0	0	1	0	0	0	6	0	326	0	0	0	103	0	0	0	10	0	0	0	90	0	10	0	216	0	112	0	0	0	0	0
ENSMUSG00000026519	0	33	0	0	0	0	0	0	0	0	0	14	0	1	0	46	0	0	0	0	0	0	0	0	0	0	0	0	0	43	0	0	0	0	0	0	0	0	0	0	0	128	0	0	0	0	0	0	0
ENSMUSG00000038768	0	0	0	8	0	3	0	8	0	0	0	0	0	0	0	0	0	0	0	0	0	4	0	0	0	0	0	41	0	0	0	0	0	0	0	0	0	0	0	0	0	0	0	0	0	0	0	0	0
ENSMUSG00000047369	0	32	0	0	0	0	0	39	0	132	0	75	0	207	0	0	0	15	0	94	0	41	0	0	0	0	0	53	0	108	0	59	0	0	0	0	0	62	0	8	0	162	0	94	0	0	0	7	0
ENSMUSG00000047539	0	0	0	0	0	5	0	0	0	37	0	18	0	0	0	0	0	0	0	59	0	18	0	0	0	0	0	11	0	0	0	32	0	0	0	0	0	0	0	0	0	123	0	0	0	43	0	0	0
ENSMUSG00000092578	0	0	0	13	0	6	0	1	0	27	0	10	0	15	0	0	0	0	0	0	0	0	0	2	0	0	0	14	0	45	0	18	0	16	0	0	0	0	0	0	0	0	0	17	0	12	0	0	0
ENSMUSG00000103799	0	0	0	0	0	0	0	0	0	0	0	2	0	0	0	0	0	2	0	3	0	0	0	1	0	0	0	3	0	3	0	0	0	0	0	0	0	0	0	0	0	2	0	0	0	0	0	0	0
ENSMUSG00000103690	0	0	0	0	0	47	0	0	0	0	0	0	0	0	0	0	0	0	0	0	0	0	0	0	0	0	0	0	0	0	0	0	0	19	0	0	0	0	0	0	0	0	0	0	0	0	0	0	0
ENSMUSG00000026609	0	0	0	0	0	0	0	0	0	0	0	0	0	0	0	0	0	0	0	0	0	3	0	0	0	0	0	0	0	2	0	0	0	0	0	21	0	42	0	0	0	0	0	0	0	5	0	0	0
ENSMUSG00000089872	0	0	0	0	0	0	0	0	0	0	0	0	0	0	0	0	0	0	0	7	0	7	0	39	0	0	0	0	0	1	0	41	0	0	0	0	0	35	0	0	0	0	0	0	0	0	0	0	0
ENSMUSG00000097845	0	0	0	0	0	0	0	0	0	0	0	0	0	0	0	0	0	0	0	0	0	0	0	0	0	0	0	0	0	33	0	28	0	0	0	0	0	0	0	0	0	0	0	0	0	0	0	0	0
ENSMUSG00000057072	0	0	0	169	0	3	0	0	0	0	0	0	0	55	0	10	0	2	0	11	0	2	0	11	0	0	0	30	0	50	0	43	0	13	0	8	0	0	0	0	0	0	0	0	0	0	0	0	0
ENSMUSG00000026632	0	0	0	68	0	3	0	0	0	23	0	0	0	13	0	8	0	0	0	6	0	0	0	3	0	0	0	13	0	28	0	19	0	4	0	3	0	0	0	0	0	0	0	0	0	8	0	0	0
ENSMUSG00000016200	0	0	0	0	0	88	0	0	0	17	0	0	0	78	0	0	0	18	0	375	0	1	0	86	0	0	0	0	0	219	0	4	0	0	0	93	0	0	0	0	0	409	0	0	0	0	0	0	0
ENSMUSG00000089683	0	0	0	0	0	0	0	0	0	0	0	0	0	0	0	0	0	0	0	0	0	0	0	0	0	0	0	8	0	38	0	0	0	0	0	0	0	0	0	0	0	0	0	0	0	0	0	0	0
ENSMUSG00000051396	0	0	0	0	0	0	0	0	0	0	0	0	0	0	0	46	0	0	0	0	0	0	0	0	0	0	0	1	0	0	0	0	0	0	0	0	0	1	0	0	0	0	0	0	0	1	0	0	0
ENSMUSG00000039449	0	0	0	1	0	0	0	0	0	0	0	0	0	12	0	0	0	0	0	0	0	0	0	0	0	0	0	0	0	0	0	0	0	0	0	0	0	0	0	0	0	2	0	1	0	0	0	0	0
ENSMUSG00000026662	0	0	0	0	0	0	0	1	0	0	0	0	0	0	0	0	0	0	0	0	0	0	0	0	0	0	0	48	0	7	0	0	0	0	0	0	0	0	0	0	0	0	0	0	0	6	0	0	0
ENSMUSG00000026664	0	0	0	0	0	0	0	0	0	59	0	14	0	0	0	0	0	0	0	0	0	0	0	0	0	0	0	0	0	0	0	0	0	0	0	0	0	44	0	0	0	64	0	0	0	0	0	44	0
ENSMUSG00000037197	0	5	0	0	0	0	0	4	0	0	0	0	0	4	0	0	0	10	0	28	0	0	0	2	0	0	0	12	0	0	0	10	0	12	0	21	0	4	0	0	0	0	0	0	0	5	0	0	0
ENSMUSG00000058594	0	0	0	0	0	14	0	0	0	0	0	25	0	0	0	0	0	0	0	0	0	19	0	1	0	0	0	62	0	0	0	7	0	0	0	0	0	0	0	0	0	0	0	0	0	0	0	0	0
ENSMUSG00000023094	0	0	0	47	0	0	0	0	0	0	0	0	0	0	0	51	0	16	0	0	0	0	0	0	0	230	0	0	0	0	0	31	0	0	0	0	0	0	0	0	0	0	0	0	0	0	0	0	0
ENSMUSG00000025716	0	10	0	3	0	22	0	5	0	7	0	5	0	7	0	1	0	1	0	14	0	6	0	25	0	8	0	11	0	22	0	35	0	25	0	0	0	41	0	5	0	56	0	5	0	7	0	11	0
ENSMUSG00000026979	0	0	0	0	0	0	0	0	0	0	0	0	0	0	0	0	0	0	0	0	0	0	0	0	0	0	0	0	0	0	0	0	0	0	0	0	0	0	0	6	0	0	0	0	0	0	0	0	0
ENSMUSG00000026974	0	23	0	0	0	11	0	3	0	0	0	14	0	0	0	0	0	0	0	0	0	0	0	58	0	9	0	35	0	110	0	45	0	0	0	0	0	17	0	10	0	0	0	0	0	22	0	0	0
ENSMUSG00000026944	0	10	0	0	0	0	0	3	0	0	0	2	0	0	0	5	0	0	0	5	0	19	0	3	0	0	0	20	0	32	0	1	0	5	0	0	0	11	0	31	0	25	0	48	0	3	0	0	0
ENSMUSG00000015083	0	0	0	0	0	0	0	0	0	0	0	0	0	0	0	0	0	0	0	43	0	0	0	5	0	0	0	0	0	0	0	0	0	0	0	0	0	0	0	0	0	0	0	0	0	0	0	0	0
ENSMUSG00000026942	0	0	0	9	0	4	0	4	0	0	0	1	0	9	0	3	0	3	0	5	0	5	0	0	0	17	0	40	0	12	0	30	0	8	0	10	0	13	0	32	0	17	0	32	0	0	0	0	0
ENSMUSG00000058740	0	0	0	0	0	0	0	0	0	0	0	0	0	0	0	29	0	0	0	0	0	5	0	0	0	73	0	0	0	34	0	17	0	0	0	0	0	0	0	0	0	0	0	0	0	0	0	0	0
ENSMUSG00000026930	0	0	0	0	0	0	0	2	0	0	0	4	0	0	0	0	0	0	0	0	0	8	0	0	0	0	0	0	0	19	0	12	0	0	0	19	0	56	0	0	0	16	0	29	0	6	0	0	0
ENSMUSG00000036281	0	2	0	0	0	1	0	0	0	6	0	4	0	0	0	0	0	0	0	25	0	0	0	8	0	0	0	0	0	42	0	17	0	0	0	3	0	6	0	12	0	0	0	0	0	1	0	0	0
ENSMUSG00000036160	0	11	0	100	0	3	0	13	0	61	0	12	0	11	0	16	0	32	0	17	0	33	0	42	0	121	0	98	0	93	0	47	0	14	0	36	0	261	0	38	0	168	0	179	0	24	0	30	0
ENSMUSG00000015776	0	0	0	1	0	0	0	1	0	0	0	0	0	0	0	0	0	0	0	0	0	0	0	0	0	3	0	0	0	2	0	1	0	0	0	0	0	0	0	0	0	3	0	0	0	0	0	0	0
ENSMUSG00000014852	0	0	0	0	0	0	0	0	0	0	0	0	0	0	0	0	0	0	0	23	0	0	0	0	0	0	0	0	0	155	0	0	0	0	0	11	0	18	0	64	0	0	0	0	0	0	0	0	0
ENSMUSG00000009614	0	0	0	4	0	0	0	13	0	0	0	0	0	0	0	0	0	0	0	0	0	0	0	0	0	0	0	0	0	0	0	29	0	0	0	0	0	23	0	0	0	0	0	0	0	0	0	0	0
ENSMUSG00000026917	0	0	0	0	0	0	0	0	0	0	0	0	0	0	0	0	0	0	0	0	0	0	0	44	0	0	0	0	0	0	0	80	0	0	0	0	0	0	0	0	0	0	0	0	0	33	0	0	0
ENSMUSG00000035829	0	5	0	0	0	0	0	0	0	10	0	0	0	5	0	0	0	0	0	0	0	0	0	0	0	0	0	0	0	0	0	0	0	0	0	0	0	0	0	0	0	0	0	0	0	4	0	0	0
ENSMUSG00000026807	0	0	0	0	0	0	0	0	0	0	0	21	0	30	0	0	0	0	0	168	0	0	0	0	0	0	0	0	0	0	0	0	0	0	0	0	0	0	0	0	0	0	0	0	0	0	0	0	0
ENSMUSG00000079502	0	0	0	16	0	0	0	0	0	0	0	0	0	52	0	0	0	0	0	14	0	0	0	0	0	0	0	0	0	0	0	0	0	0	0	0	0	0	0	7	0	0	0	0	0	0	0	27	0
ENSMUSG00000039826	0	0	0	0	0	0	0	0	0	0	0	0	0	7	0	0	0	0	0	0	0	0	0	0	0	0	0	3	0	0	0	2	0	5	0	0	0	26	0	0	0	0	0	0	0	14	0	25	0
ENSMUSG00000026790	0	0	0	51	0	0	0	11	0	0	0	11	0	0	0	0	0	0	0	4	0	1	0	0	0	0	0	0	0	0	0	26	0	0	0	0	0	0	0	0	0	0	0	0	0	0	0	0	0
ENSMUSG00000007476	0	8	0	0	0	44	0	8	0	1	0	0	0	0	0	0	0	0	0	0	0	15	0	33	0	0	0	0	0	0	0	0	0	0	0	0	0	52	0	35	0	171	0	0	0	0	0	0	0
ENSMUSG00000052533	0	10	0	0	0	5	0	3	0	0	0	3	0	0	0	0	0	0	0	0	0	0	0	2	0	0	0	0	0	23	0	0	0	0	0	0	0	0	0	45	0	26	0	2	0	8	0	0	0
ENSMUSG00000044320	0	0	0	37	0	9	0	8	0	0	0	0	0	23	0	0	0	11	0	0	0	15	0	12	0	100	0	33	0	0	0	67	0	52	0	27	0	0	0	29	0	59	0	7	0	13	0	0	0
ENSMUSG00000087269	0	0	0	0	0	0	0	0	0	0	0	1	0	0	0	0	0	2	0	0	0	0	0	0	0	0	0	4	0	0	0	0	0	0	0	0	0	0	0	0	0	83	0	0	0	0	0	0	0
ENSMUSG00000055632	0	0	0	0	0	0	0	0	0	3	0	53	0	0	0	0	0	0	0	0	0	0	0	1	0	0	0	0	0	4	0	3	0	1	0	0	0	0	0	2	0	5	0	0	0	3	0	0	0
ENSMUSG00000039262	0	0	0	29	0	18	0	2	0	0	0	0	0	0	0	0	0	32	0	14	0	1	0	0	0	68	0	50	0	132	0	122	0	0	0	0	0	33	0	10	0	66	0	1	0	9	0	41	0
ENSMUSG00000039205	0	3	0	31	0	0	0	0	0	0	0	0	0	0	0	0	0	0	0	0	0	0	0	0	0	0	0	0	0	20	0	0	0	27	0	15	0	0	0	0	0	0	0	71	0	0	0	0	0
ENSMUSG00000059013	0	0	0	0	0	0	0	0	0	0	0	3	0	9	0	0	0	2	0	8	0	0	0	0	0	0	0	0	0	0	0	0	0	0	0	0	0	0	0	0	0	0	0	0	0	0	0	33	0
ENSMUSG00000009551	0	0	0	0	0	0	0	0	0	0	0	9	0	6	0	0	0	1	0	18	0	0	0	0	0	0	0	0	0	0	0	0	0	0	0	0	0	0	0	0	0	0	0	0	0	0	0	36	0
ENSMUSG00000107167	0	2	0	0	0	0	0	0	0	0	0	0	0	0	0	0	0	0	0	0	0	0	0	2	0	0	0	0	0	8	0	3	0	0	0	0	0	3	0	12	0	12	0	0	0	0	0	0	0
ENSMUSG00000026887	0	0	0	0	0	0	0	0	0	42	0	0	0	0	0	0	0	0	0	0	0	0	0	0	0	0	0	0	0	0	0	0	0	0	0	0	0	55	0	0	0	0	0	57	0	0	0	0	0
ENSMUSG00000049018	0	10	0	0	0	0	0	0	0	0	0	7	0	0	0	0	0	0	0	0	0	0	0	0	0	0	0	0	0	0	0	0	0	0	0	0	0	0	0	0	0	0	0	26	0	0	0	0	0
ENSMUSG00000026751	0	0	0	55	0	0	0	0	0	0	0	0	0	0	0	0	0	0	0	90	0	0	0	0	0	0	0	0	0	0	0	0	0	0	0	0	0	0	0	0	0	0	0	0	0	24	0	0	0
ENSMUSG00000046618	0	0	0	0	0	0	0	0	0	0	0	0	0	0	0	0	0	0	0	92	0	0	0	0	0	0	0	25	0	0	0	0	0	18	0	0	0	31	0	41	0	0	0	16	0	0	0	48	0
ENSMUSG00000026764	0	0	0	0	0	23	0	0	0	0	0	0	0	1	0	0	0	0	0	1	0	0	0	0	0	0	0	0	0	0	0	0	0	0	0	0	0	1	0	0	0	0	0	0	0	2	0	0	0
ENSMUSG00000086447	0	0	0	0	0	23	0	0	0	0	0	0	0	31	0	0	0	0	0	0	0	0	0	0	0	0	0	0	0	58	0	0	0	0	0	0	0	0	0	0	0	0	0	0	0	0	0	0	0
ENSMUSG00000063145	0	0	0	0	0	1	0	0	0	0	0	0	0	0	0	0	0	0	0	0	0	0	0	0	0	0	0	0	0	0	0	6	0	0	0	0	0	0	0	0	0	1	0	0	0	0	0	0	0
ENSMUSG00000042155	0	5	0	0	0	8	0	1	0	0	0	19	0	4	0	1	0	0	0	0	0	0	0	7	0	0	0	1	0	0	0	35	0	0	0	15	0	12	0	0	0	11	0	14	0	4	0	0	0
ENSMUSG00000070880	0	0	0	0	0	0	0	0	0	0	0	0	0	0	0	0	0	0	0	0	0	0	0	0	0	285	0	0	0	0	0	0	0	0	0	0	0	0	0	0	0	0	0	0	0	0	0	0	0
ENSMUSG00000027010	0	0	0	0	0	2	0	3	0	0	0	0	0	8	0	0	0	0	0	0	0	0	0	6	0	0	0	0	0	33	0	23	0	0	0	9	0	0	0	0	0	0	0	0	0	0	0	5	0
ENSMUSG00000087570	0	28	0	0	0	2	0	0	0	0	0	0	0	0	0	0	0	0	0	0	0	0	0	34	0	0	0	0	0	0	0	6	0	0	0	0	0	0	0	0	0	0	0	0	0	0	0	12	0
ENSMUSG00000075270	0	0	0	0	0	15	0	5	0	0	0	0	0	0	0	0	0	0	0	0	0	0	0	0	0	0	0	0	0	0	0	34	0	0	0	0	0	0	0	0	0	0	0	0	0	0	0	0	0
ENSMUSG00000085335	0	35	0	0	0	24	0	14	0	16	0	40	0	0	0	0	0	1	0	0	0	0	0	0	0	0	0	31	0	0	0	13	0	0	0	0	0	0	0	0	0	40	0	29	0	0	0	0	0
ENSMUSG00000059588	0	0	0	0	0	1535	0	0	0	0	0	0	0	0	0	0	0	0	0	0	0	21	0	0	0	0	0	71	0	0	0	26	0	0	0	0	0	0	0	0	0	0	0	0	0	0	0	0	0
ENSMUSG00000027072	0	0	0	11	0	0	0	4	0	0	0	7	0	9	0	0	0	0	0	0	0	13	0	3	0	81	0	0	0	0	0	0	0	0	0	0	0	38	0	0	0	24	0	43	0	7	0	0	0
ENSMUSG00000051329	0	6	0	0	0	0	0	0	0	0	0	0	0	0	0	0	0	0	0	0	0	0	0	11	0	0	0	9	0	1	0	14	0	0	0	7	0	7	0	1	0	47	0	0	0	0	0	0	0
ENSMUSG00000040687	0	6	0	0	0	20	0	0	0	0	0	17	0	0	0	18	0	0	0	0	0	14	0	0	0	8	0	0	0	0	0	0	0	15	0	0	0	0	0	0	0	0	0	24	0	1	0	178	0
ENSMUSG00000086980	0	0	0	0	0	0	0	0	0	0	0	0	0	0	0	0	0	12	0	0	0	0	0	0	0	0	0	0	0	36	0	0	0	0	0	0	0	0	0	0	0	0	0	38	0	0	0	0	0
ENSMUSG00000027220	0	0	0	0	0	0	0	0	0	0	0	0	0	32	0	0	0	0	0	0	0	0	0	0	0	0	0	0	0	0	0	0	0	0	0	0	0	0	0	0	0	0	0	0	0	28	0	0	0
ENSMUSG00000040310	0	0	0	0	0	0	0	0	0	26	0	12	0	0	0	0	0	0	0	0	0	0	0	19	0	0	0	0	0	0	0	0	0	0	0	0	0	0	0	0	0	0	0	0	0	0	0	0	0
ENSMUSG00000005089	0	9	0	16	0	3	0	0	0	13	0	7	0	6	0	8	0	4	0	7	0	5	0	8	0	52	0	6	0	32	0	10	0	5	0	8	0	21	0	0	0	40	0	4	0	0	0	55	0
ENSMUSG00000087185	0	0	0	0	0	0	0	0	0	0	0	0	0	0	0	0	0	0	0	0	0	0	0	0	0	0	0	0	0	2	0	0	0	0	0	0	0	0	0	0	0	0	0	0	0	0	0	15	0
ENSMUSG00000005087	0	0	0	0	0	6	0	0	0	0	0	0	0	0	0	0	0	0	0	0	0	0	0	0	0	0	0	0	0	22	0	0	0	0	0	0	0	0	0	0	0	0	0	0	0	6	0	0	0
ENSMUSG00000070794	0	2	0	0	0	16	0	0	0	0	0	3	0	52	0	0	0	0	0	0	0	29	0	80	0	0	0	0	0	0	0	0	0	0	0	26	0	0	0	0	0	8	0	2	0	0	0	0	0
ENSMUSG00000027186	0	0	0	0	0	0	0	0	0	0	0	0	0	4	0	0	0	0	0	0	0	0	0	5	0	0	0	0	0	0	0	0	0	0	0	0	0	0	0	0	0	0	0	0	0	0	0	0	0
ENSMUSG00000055312	0	12	0	84	0	75	0	15	0	0	0	38	0	0	0	0	0	0	0	0	0	13	0	38	0	0	0	0	0	0	0	0	0	0	0	0	0	0	0	34	0	82	0	0	0	0	0	0	0
ENSMUSG00000086029	0	0	0	0	0	0	0	0	0	0	0	0	0	0	0	0	0	22	0	0	0	0	0	0	0	0	0	0	0	16	0	0	0	61	0	6	0	0	0	0	0	0	0	0	0	37	0	0	0
ENSMUSG00000040133	0	0	0	0	0	0	0	0	0	0	0	0	0	29	0	111	0	0	0	0	0	0	0	0	0	0	0	0	0	0	0	0	0	0	0	0	0	0	0	0	0	31	0	0	0	0	0	0	0
ENSMUSG00000040035	0	0	0	0	0	0	0	0	0	0	0	15	0	0	0	0	0	0	0	0	0	0	0	0	0	0	0	0	0	27	0	25	0	0	0	0	0	0	0	0	0	0	0	0	0	0	0	0	0
ENSMUSG00000027331	0	0	0	0	0	0	0	0	0	0	0	0	0	0	0	0	0	0	0	0	0	16	0	0	0	0	0	0	0	0	0	0	0	0	0	0	0	30	0	0	0	0	0	0	0	0	0	0	0
ENSMUSG00000027326	0	0	0	8	0	0	0	2	0	0	0	13	0	0	0	0	0	0	0	0	0	15	0	0	0	0	0	0	0	0	0	18	0	0	0	0	0	96	0	183	0	0	0	24	0	0	0	31	0
ENSMUSG00000046814	0	12	0	0	0	6	0	0	0	2	0	8	0	0	0	0	0	4	0	27	0	0	0	15	0	0	0	0	0	0	0	14	0	0	0	0	0	23	0	11	0	27	0	0	0	10	0	12	0
ENSMUSG00000027317	0	0	0	0	0	0	0	0	0	43	0	0	0	0	0	0	0	17	0	0	0	0	0	0	0	0	0	18	0	0	0	0	0	0	0	0	0	0	0	0	0	0	0	0	0	0	0	0	0
ENSMUSG00000027305	0	0	0	0	0	0	0	14	0	0	0	0	0	0	0	0	0	1	0	0	0	2	0	0	0	0	0	0	0	0	0	0	0	0	0	0	0	0	0	0	0	0	0	0	0	0	0	0	0
ENSMUSG00000033902	0	5	0	0	0	0	0	0	0	0	0	0	0	0	0	0	0	0	0	0	0	0	0	19	0	0	0	0	0	0	0	0	0	17	0	0	0	12	0	0	0	0	0	0	0	0	0	0	0
ENSMUSG00000050211	0	0	0	40	0	0	0	12	0	0	0	0	0	0	0	0	0	32	0	0	0	0	0	0	0	0	0	0	0	0	0	0	0	0	0	0	0	9	0	0	0	0	0	0	0	1	0	0	0
ENSMUSG00000070719	0	0	0	0	0	10	0	3	0	0	0	22	0	27	0	0	0	10	0	0	0	0	0	0	0	227	0	0	0	5	0	0	0	0	0	0	0	22	0	0	0	0	0	0	0	0	0	0	0
ENSMUSG00000046971	0	0	0	0	0	0	0	0	0	0	0	1	0	1	0	0	0	0	0	0	0	0	0	0	0	27	0	1	0	0	0	0	0	0	0	2	0	2	0	0	0	0	0	0	0	0	0	0	0
ENSMUSG00000062646	0	19	0	23	0	3	0	0	0	1	0	0	0	0	0	0	0	0	0	17	0	69	0	21	0	0	0	0	0	0	0	0	0	115	0	0	0	0	0	54	0	0	0	0	0	38	0	1	0
ENSMUSG00000079103	0	0	0	0	0	0	0	0	0	0	0	14	0	0	0	0	0	0	0	0	0	0	0	0	0	0	0	0	0	0	0	0	0	0	0	0	0	0	0	0	0	39	0	0	0	0	0	0	0
ENSMUSG00000033498	0	36	0	14	0	59	0	13	0	7	0	43	0	12	0	33	0	3	0	23	0	22	0	63	0	17	0	24	0	93	0	59	0	27	0	25	0	93	0	93	0	228	0	167	0	9	0	34	0
ENSMUSG00000027199	0	0	0	0	0	0	0	0	0	0	0	0	0	0	0	0	0	0	0	0	0	0	0	0	0	0	0	74	0	0	0	0	0	0	0	0	0	0	0	0	0	0	0	0	0	0	0	0	0
ENSMUSG00000087017	0	0	0	0	0	0	0	7	0	0	0	0	0	0	0	0	0	0	0	0	0	0	0	0	0	0	0	0	0	49	0	0	0	0	0	0	0	30	0	0	0	0	0	95	0	0	0	0	0
ENSMUSG00000027202	0	26	0	22	0	0	0	16	0	0	0	13	0	0	0	7	0	0	0	0	0	8	0	5	0	0	0	25	0	19	0	25	0	0	0	9	0	66	0	8	0	0	0	0	0	0	0	0	0
ENSMUSG00000068394	0	4	0	21	0	6	0	30	0	0	0	0	0	68	0	0	0	18	0	0	0	8	0	89	0	29	0	0	0	53	0	102	0	0	0	108	0	0	0	5	0	0	0	0	0	0	0	0	0
ENSMUSG00000035093	0	0	0	0	0	29	0	0	0	22	0	11	0	0	0	0	0	0	0	0	0	0	0	0	0	0	0	0	0	0	0	56	0	0	0	0	0	0	0	34	0	0	0	61	0	31	0	0	0
ENSMUSG00000027208	0	1	0	0	0	0	0	12	0	0	0	0	0	85	0	0	0	0	0	0	0	0	0	0	0	0	0	0	0	0	0	0	0	0	0	0	0	0	0	27	0	0	0	0	0	0	0	0	0
ENSMUSG00000097458	0	0	0	8	0	6	0	0	0	0	0	0	0	0	0	0	0	13	0	0	0	0	0	0	0	0	0	0	0	0	0	0	0	0	0	0	0	0	0	0	0	0	0	0	0	0	0	0	0
ENSMUSG00000034906	0	0	0	2	0	1	0	0	0	0	0	0	0	0	0	0	0	0	0	7	0	1	0	0	0	0	0	0	0	0	0	0	0	0	0	0	0	0	0	16	0	0	0	0	0	0	0	0	0
ENSMUSG00000050468	0	0	0	1	0	0	0	0	0	0	0	0	0	0	0	0	0	0	0	0	0	0	0	0	0	11	0	0	0	4	0	0	0	0	0	0	0	1	0	0	0	0	0	9	0	0	0	0	0
ENSMUSG00000079056	0	3	0	27	0	8	0	2	0	0	0	37	0	0	0	0	0	0	0	0	0	1	0	12	0	0	0	0	0	50	0	0	0	31	0	18	0	27	0	0	0	100	0	0	0	0	0	17	0
ENSMUSG00000027376	0	5	0	0	0	0	0	0	0	0	0	0	0	0	0	0	0	0	0	0	0	0	0	0	0	0	0	0	0	18	0	0	0	0	0	16	0	0	0	37	0	0	0	0	0	0	0	0	0
ENSMUSG00000087162	0	0	0	0	0	0	0	0	0	0	0	0	0	0	0	0	0	0	0	0	0	0	0	0	0	0	0	0	0	12	0	0	0	0	0	0	0	0	0	0	0	0	0	0	0	1	0	0	0
ENSMUSG00000027380	0	0	0	0	0	43	0	0	0	0	0	98	0	0	0	0	0	0	0	71	0	0	0	41	0	0	0	0	0	0	0	0	0	0	0	0	0	0	0	0	0	0	0	0	0	0	0	0	0
ENSMUSG00000042851	0	0	0	0	0	0	0	0	0	0	0	0	0	0	0	0	0	0	0	18	0	0	0	0	0	0	0	0	0	0	0	0	0	0	0	0	0	0	0	0	0	0	0	0	0	0	0	0	0
ENSMUSG00000079051	0	0	0	0	0	0	0	0	0	0	0	0	0	0	0	0	0	0	0	0	0	0	0	0	0	0	0	26	0	0	0	0	0	0	0	6	0	0	0	0	0	0	0	0	0	0	0	0	0
ENSMUSG00000027394	0	0	0	0	0	1	0	0	0	0	0	2	0	0	0	0	0	0	0	6	0	2	0	2	0	0	0	0	0	8	0	6	0	0	0	0	0	0	0	0	0	0	0	0	0	0	0	2	0
ENSMUSG00000027395	0	7	0	0	0	0	0	0	0	0	0	5	0	0	0	0	0	0	0	0	0	0	0	0	0	0	0	0	0	0	0	6	0	0	0	0	0	0	0	48	0	0	0	0	0	0	0	0	0
ENSMUSG00000048327	0	0	0	2	0	0	0	0	0	0	0	0	0	0	0	0	0	0	0	0	0	0	0	0	0	0	0	0	0	0	0	0	0	0	0	0	0	0	0	1	0	1	0	0	0	0	0	0	0
ENSMUSG00000060332	0	0	0	108	0	0	0	14	0	140	0	0	0	21	0	90	0	0	0	0	0	38	0	64	0	0	0	139	0	0	0	161	0	0	0	16	0	469	0	65	0	0	0	55	0	38	0	120	0
ENSMUSG00000027318	0	0	0	0	0	0	0	0	0	0	0	0	0	0	0	0	0	0	0	0	0	0	0	0	0	0	0	0	0	8	0	0	0	14	0	2	0	26	0	0	0	60	0	0	0	2	0	0	0
ENSMUSG00000074793	0	20	0	0	0	23	0	0	0	0	0	0	0	0	0	0	0	0	0	0	0	0	0	0	0	0	0	0	0	0	0	0	0	0	0	0	0	0	0	0	0	0	0	0	0	0	0	0	0
ENSMUSG00000068264	0	0	0	0	0	0	0	0	0	0	0	0	0	0	0	0	0	0	0	0	0	10	0	0	0	0	0	0	0	0	0	17	0	0	0	0	0	0	0	0	0	26	0	0	0	0	0	0	0
ENSMUSG00000037523	0	2	0	12	0	25	0	32	0	12	0	23	0	10	0	9	0	10	0	59	0	57	0	36	0	46	0	165	0	63	0	63	0	5	0	28	0	97	0	16	0	58	0	28	0	10	0	24	0
ENSMUSG00000086822	0	0	0	0	0	0	0	10	0	0	0	0	0	0	0	0	0	0	0	1	0	0	0	0	0	0	0	0	0	0	0	0	0	0	0	0	0	0	0	28	0	0	0	0	0	0	0	0	0
ENSMUSG00000086756	0	0	0	46	0	41	0	14	0	0	0	37	0	0	0	0	0	11	0	0	0	30	0	0	0	0	0	0	0	317	0	49	0	0	0	20	0	204	0	61	0	1	0	107	0	0	0	0	0
ENSMUSG00000027345	0	27	0	0	0	17	0	0	0	0	0	0	0	0	0	80	0	0	0	0	0	0	0	0	0	52	0	0	0	0	0	0	0	5	0	0	0	0	0	0	0	0	0	0	0	0	0	0	0
ENSMUSG00000086250	0	0	0	0	0	0	0	0	0	0	0	32	0	1	0	5	0	0	0	0	0	0	0	0	0	0	0	0	0	0	0	0	0	0	0	23	0	0	0	0	0	0	0	0	0	0	0	4	0
ENSMUSG00000086379	0	0	0	0	0	0	0	0	0	0	0	1	0	0	0	4	0	1	0	0	0	0	0	0	0	0	0	0	0	0	0	0	0	0	0	7	0	0	0	0	0	0	0	0	0	0	0	3	0
ENSMUSG00000044991	0	32	0	78	0	0	0	0	0	0	0	0	0	0	0	0	0	1	0	0	0	8	0	0	0	0	0	0	0	0	0	0	0	0	0	11	0	140	0	0	0	0	0	0	0	14	0	0	0
ENSMUSG00000027353	0	0	0	0	0	0	0	0	0	0	0	0	0	8	0	0	0	0	0	1	0	0	0	0	0	0	0	0	0	0	0	0	0	0	0	0	0	0	0	0	0	0	0	110	0	0	0	0	0
ENSMUSG00000027357	0	0	0	0	0	0	0	0	0	13	0	10	0	24	0	1	0	0	0	0	0	8	0	4	0	0	0	22	0	0	0	65	0	0	0	0	0	0	0	0	0	0	0	0	0	9	0	35	0
ENSMUSG00000027261	0	56	0	0	0	29	0	0	0	0	0	0	0	0	0	0	0	0	0	0	0	3	0	0	0	0	0	0	0	0	0	0	0	132	0	0	0	2	0	0	0	0	0	0	0	0	0	0	0
ENSMUSG00000027420	0	252	0	180	0	820	0	175	0	183	0	322	0	33	0	106	0	112	0	680	0	160	0	110	0	276	0	139	0	414	0	395	0	175	0	79	0	856	0	931	0	415	0	863	0	66	0	42	0
ENSMUSG00000074758	0	1	0	0	0	1	0	10	0	0	0	18	0	0	0	0	0	0	0	5	0	2	0	6	0	0	0	39	0	0	0	0	0	0	0	22	0	4	0	0	0	0	0	0	0	0	0	0	0
ENSMUSG00000037259	0	0	0	42	0	0	0	3	0	94	0	4	0	42	0	0	0	0	0	31	0	0	0	22	0	0	0	0	0	0	0	25	0	0	0	0	0	0	0	11	0	0	0	0	0	0	0	0	0
ENSMUSG00000086509	0	0	0	10	0	0	0	0	0	0	0	21	0	0	0	0	0	0	0	0	0	0	0	0	0	111	0	0	0	0	0	0	0	102	0	0	0	27	0	0	0	0	0	123	0	4	0	0	0
ENSMUSG00000087495	0	3	0	0	0	6	0	4	0	0	0	12	0	15	0	0	0	0	0	0	0	12	0	8	0	0	0	0	0	17	0	19	0	0	0	7	0	0	0	0	0	0	0	0	0	7	0	0	0
ENSMUSG00000086659	0	5	0	8	0	46	0	17	0	15	0	17	0	0	0	0	0	0	0	0	0	10	0	30	0	0	0	0	0	0	0	27	0	0	0	0	0	41	0	0	0	0	0	36	0	2	0	0	0
ENSMUSG00000027457	0	0	0	0	0	0	0	0	0	143	0	22	0	0	0	0	0	0	0	1	0	0	0	0	0	0	0	0	0	42	0	0	0	0	0	1	0	0	0	0	0	2	0	0	0	0	0	0	0
ENSMUSG00000032852	0	11	0	0	0	6	0	0	0	0	0	9	0	13	0	0	0	0	0	0	0	0	0	14	0	0	0	0	0	0	0	13	0	0	0	3	0	4	0	37	0	0	0	0	0	16	0	26	0
ENSMUSG00000027460	0	0	0	0	0	0	0	0	0	0	0	0	0	0	0	0	0	0	0	12	0	0	0	0	0	0	0	0	0	0	0	0	0	0	0	0	0	21	0	9	0	10	0	0	0	0	0	0	0
ENSMUSG00000050645	0	0	0	0	0	0	0	0	0	1	0	0	0	0	0	0	0	0	0	0	0	2	0	1	0	0	0	0	0	0	0	3	0	4	0	0	0	2	0	1	0	7	0	0	0	0	0	0	0
ENSMUSG00000062124	0	0	0	0	0	0	0	0	0	5	0	0	0	0	0	0	0	0	0	0	0	3	0	4	0	0	0	0	0	0	0	6	0	12	0	0	0	8	0	5	0	7	0	0	0	0	0	0	0
ENSMUSG00000027470	0	0	0	0	0	0	0	0	0	0	0	0	0	0	0	0	0	0	0	0	0	3	0	0	0	0	0	2	0	0	0	0	0	0	0	0	0	2	0	4	0	0	0	0	0	2	0	0	0
ENSMUSG00000003283	0	12	0	0	0	4	0	1	0	9	0	6	0	15	0	0	0	1	0	96	0	10	0	5	0	0	0	13	0	52	0	0	0	0	0	0	0	154	0	3	0	0	0	0	0	0	0	30	0
ENSMUSG00000027475	0	0	0	0	0	15	0	4	0	0	0	0	0	30	0	0	0	7	0	0	0	0	0	0	0	0	0	0	0	0	0	0	0	0	0	2	0	0	0	0	0	0	0	0	0	0	0	0	0
ENSMUSG00000027478	0	0	0	108	0	54	0	36	0	0	0	41	0	39	0	6	0	0	0	78	0	39	0	11	0	0	0	50	0	46	0	50	0	0	0	15	0	136	0	10	0	220	0	0	0	0	0	0	0
ENSMUSG00000082079	0	17	0	18	0	51	0	16	0	43	0	25	0	29	0	9	0	7	0	19	0	15	0	84	0	0	0	51	0	48	0	45	0	20	0	25	0	31	0	35	0	85	0	59	0	11	0	10	0
ENSMUSG00000027489	0	0	0	2	0	1	0	1	0	4	0	5	0	3	0	0	0	3	0	0	0	0	0	4	0	0	0	9	0	0	0	8	0	2	0	0	0	8	0	2	0	14	0	0	0	0	0	0	0
ENSMUSG00000000876	0	7	0	7	0	7	0	5	0	3	0	5	0	6	0	0	0	3	0	28	0	0	0	2	0	56	0	9	0	0	0	20	0	25	0	1	0	16	0	1	0	11	0	0	0	0	0	8	0
ENSMUSG00000085691	0	0	0	0	0	0	0	0	0	0	0	0	0	28	0	0	0	0	0	0	0	0	0	0	0	0	0	0	0	17	0	0	0	0	0	0	0	0	0	25	0	73	0	0	0	0	0	0	0
ENSMUSG00000109877	0	0	0	0	0	13	0	0	0	0	0	0	0	0	0	20	0	0	0	0	0	0	0	0	0	0	0	0	0	2	0	8	0	0	0	85	0	0	0	19	0	0	0	0	0	0	0	0	0
ENSMUSG00000087254	0	1	0	2	0	0	0	1	0	0	0	0	0	0	0	0	0	0	0	0	0	0	0	0	0	0	0	0	0	0	0	2	0	0	0	0	0	0	0	0	0	0	0	0	0	1	0	1	0
ENSMUSG00000086529	0	0	0	0	0	0	0	0	0	0	0	0	0	0	0	0	0	0	0	0	0	23	0	0	0	0	0	0	0	0	0	0	0	0	0	0	0	7	0	0	0	0	0	0	0	2	0	0	0
ENSMUSG00000027612	0	0	0	12	0	6	0	5	0	0	0	8	0	0	0	0	0	0	0	0	0	0	0	0	0	0	0	30	0	0	0	0	0	0	0	0	0	0	0	0	0	0	0	0	0	0	0	0	0
ENSMUSG00000005882	0	16	0	35	0	4	0	16	0	19	0	27	0	0	0	0	0	8	0	0	0	0	0	51	0	0	0	16	0	18	0	89	0	64	0	0	0	51	0	35	0	36	0	0	0	26	0	2	0
ENSMUSG00000038241	0	21	0	0	0	0	0	13	0	0	0	29	0	23	0	0	0	0	0	0	0	0	0	16	0	0	0	0	0	0	0	41	0	87	0	50	0	63	0	54	0	46	0	0	0	0	0	0	0
ENSMUSG00000074646	0	16	0	0	0	0	0	12	0	0	0	0	0	15	0	0	0	0	0	0	0	0	0	6	0	0	0	0	0	0	0	34	0	93	0	0	0	9	0	56	0	0	0	0	0	0	0	0	0
ENSMUSG00000013338	0	34	0	2	0	11	0	3	0	0	0	14	0	10	0	42	0	4	0	197	0	14	0	14	0	143	0	9	0	4	0	118	0	90	0	3	0	97	0	0	0	7	0	0	0	15	0	56	0
ENSMUSG00000038180	0	0	0	0	0	0	0	3	0	0	0	0	0	0	0	1	0	0	0	0	0	0	0	0	0	0	0	7	0	0	0	0	0	0	0	0	0	0	0	7	0	0	0	0	0	0	0	0	0
ENSMUSG00000038116	0	58	0	0	0	24	0	16	0	17	0	9	0	20	0	0	0	24	0	46	0	22	0	36	0	0	0	10	0	0	0	32	0	28	0	18	0	108	0	34	0	71	0	6	0	8	0	24	0
ENSMUSG00000087179	0	2	0	0	0	0	0	0	0	0	0	5	0	0	0	0	0	0	0	0	0	0	0	11	0	0	0	0	0	0	0	0	0	0	0	0	0	17	0	0	0	0	0	0	0	0	0	0	0
ENSMUSG00000027635	0	7	0	0	0	0	0	0	0	0	0	0	0	0	0	0	0	5	0	23	0	0	0	0	0	0	0	0	0	0	0	0	0	0	0	0	0	0	0	0	0	0	0	0	0	0	0	0	0
ENSMUSG00000055485	0	10	0	0	0	4	0	8	0	1	0	0	0	0	0	0	0	11	0	17	0	4	0	4	0	0	0	0	0	2	0	1	0	7	0	4	0	115	0	0	0	2	0	0	0	1	0	0	0
ENSMUSG00000027646	0	5	0	0	0	7	0	0	0	13	0	7	0	0	0	0	0	0	0	0	0	0	0	0	0	0	0	0	0	2	0	0	0	0	0	44	0	0	0	10	0	41	0	38	0	0	0	36	0
ENSMUSG00000037843	0	0	0	0	0	0	0	0	0	0	0	4	0	0	0	0	0	0	0	0	0	0	0	0	0	0	0	0	0	0	0	0	0	0	0	7	0	4	0	10	0	0	0	0	0	2	0	0	0
ENSMUSG00000037813	0	0	0	0	0	14	0	11	0	0	0	0	0	0	0	0	0	0	0	0	0	0	0	0	0	0	0	0	0	75	0	0	0	1	0	0	0	49	0	0	0	0	0	0	0	0	0	0	0
ENSMUSG00000074625	0	0	0	0	0	0	0	0	0	0	0	0	0	0	0	0	0	0	0	0	0	0	0	0	0	0	0	76	0	0	0	0	0	0	0	0	0	33	0	43	0	0	0	0	0	0	0	0	0
ENSMUSG00000067745	0	0	0	3	0	8	0	1	0	0	0	7	0	0	0	0	0	0	0	6	0	7	0	5	0	0	0	8	0	10	0	2	0	2	0	0	0	3	0	3	0	15	0	0	0	5	0	1	0
ENSMUSG00000074607	0	17	0	41	0	49	0	25	0	22	0	0	0	57	0	0	0	1	0	147	0	39	0	0	0	0	0	134	0	0	0	0	0	0	0	42	0	100	0	51	0	105	0	0	0	0	0	0	0
ENSMUSG00000017817	0	0	0	0	0	0	0	0	0	0	0	0	0	0	0	0	0	0	0	0	0	0	0	25	0	0	0	0	0	65	0	0	0	88	0	27	0	0	0	41	0	110	0	0	0	14	0	0	0
ENSMUSG00000035226	0	16	0	0	0	28	0	2	0	21	0	89	0	80	0	0	0	21	0	22	0	51	0	31	0	0	0	3	0	227	0	68	0	162	0	48	0	19	0	0	0	489	0	34	0	6	0	0	0
ENSMUSG00000017000	0	0	0	33	0	5	0	0	0	6	0	15	0	11	0	5	0	0	0	0	0	1	0	4	0	110	0	3	0	46	0	23	0	0	0	4	0	10	0	0	0	27	0	15	0	7	0	17	0
ENSMUSG00000016995	0	1	0	0	0	1	0	3	0	0	0	0	0	0	0	0	0	0	0	0	0	0	0	1	0	0	0	0	0	11	0	2	0	6	0	2	0	6	0	0	0	0	0	0	0	2	0	0	0
ENSMUSG00000074594	0	0	0	0	0	4	0	1	0	0	0	0	0	6	0	0	0	1	0	8	0	3	0	0	0	0	0	0	0	16	0	0	0	0	0	0	0	6	0	4	0	48	0	0	0	0	0	0	0
ENSMUSG00000067704	0	0	0	0	0	0	0	0	0	0	0	3	0	0	0	0	0	2	0	0	0	0	0	9	0	0	0	0	0	0	0	0	0	42	0	0	0	0	0	4	0	22	0	0	0	0	0	0	0
ENSMUSG00000001403	0	0	0	0	0	0	0	3	0	0	0	0	0	0	0	0	0	8	0	0	0	0	0	4	0	0	0	0	0	0	0	0	0	13	0	15	0	8	0	0	0	0	0	0	0	0	0	18	0
ENSMUSG00000053166	0	5	0	0	0	0	0	0	0	0	0	0	0	34	0	0	0	0	0	0	0	0	0	46	0	0	0	0	0	0	0	0	0	0	0	15	0	0	0	25	0	0	0	92	0	0	0	0	0
ENSMUSG00000084816	0	2	0	0	0	25	0	2	0	7	0	12	0	0	0	7	0	0	0	24	0	1	0	1	0	20	0	0	0	1	0	7	0	0	0	4	0	0	0	0	0	0	0	0	0	1	0	0	0
ENSMUSG00000087351	0	2	0	0	0	12	0	2	0	8	0	13	0	0	0	6	0	0	0	18	0	1	0	1	0	64	0	0	0	2	0	7	0	0	0	5	0	0	0	0	0	0	0	0	0	1	0	0	0
ENSMUSG00000050556	0	2	0	0	0	0	0	0	0	0	0	0	0	12	0	0	0	0	0	9	0	0	0	0	0	0	0	46	0	22	0	20	0	19	0	0	0	7	0	3	0	0	0	0	0	14	0	0	0
ENSMUSG00000085151	0	14	0	0	0	0	0	0	0	22	0	14	0	4	0	0	0	0	0	10	0	0	0	0	0	59	0	22	0	24	0	13	0	4	0	0	0	20	0	17	0	0	0	0	0	8	0	3	0
ENSMUSG00000017969	0	3	0	0	0	34	0	0	0	0	0	0	0	0	0	0	0	0	0	6	0	0	0	0	0	0	0	4	0	1	0	0	0	0	0	0	0	13	0	1	0	0	0	0	0	2	0	0	0
ENSMUSG00000086970	0	2	0	3	0	2	0	1	0	0	0	2	0	0	0	7	0	2	0	0	0	2	0	12	0	0	0	3	0	7	0	2	0	0	0	0	0	0	0	2	0	0	0	6	0	0	0	0	0
ENSMUSG00000085905	0	0	0	18	0	0	0	1	0	0	0	0	0	0	0	0	0	0	0	0	0	0	0	0	0	0	0	4	0	0	0	18	0	3	0	0	0	17	0	20	0	0	0	0	0	0	0	0	0
ENSMUSG00000074570	0	2	0	0	0	3	0	0	0	1	0	0	0	4	0	0	0	0	0	1	0	3	0	2	0	13	0	2	0	3	0	0	0	3	0	3	0	4	0	0	0	12	0	6	0	0	0	2	0
ENSMUSG00000008999	0	63	0	150	0	32	0	39	0	0	0	9	0	54	0	0	0	7	0	0	0	0	0	40	0	0	0	200	0	88	0	86	0	6	0	12	0	5	0	5	0	249	0	0	0	125	0	5	0
ENSMUSG00000070495	0	0	0	16	0	0	0	0	0	1	0	0	0	4	0	0	0	0	0	0	0	1	0	113	0	0	0	0	0	195	0	221	0	2	0	0	0	0	0	70	0	1	0	66	0	0	0	0	0
ENSMUSG00000087382	0	0	0	23	0	2	0	0	0	0	0	0	0	7	0	0	0	0	0	0	0	0	0	54	0	0	0	0	0	54	0	209	0	2	0	0	0	0	0	0	0	1	0	74	0	0	0	17	0
ENSMUSG00000027513	0	0	0	0	0	0	0	0	0	0	0	0	0	0	0	0	0	0	0	16	0	0	0	0	0	0	0	0	0	9	0	0	0	0	0	0	0	0	0	0	0	0	0	0	0	0	0	42	0
ENSMUSG00000074555	0	0	0	0	0	17	0	0	0	0	0	0	0	0	0	0	0	16	0	0	0	30	0	0	0	0	0	0	0	0	0	0	0	0	0	0	0	0	0	0	0	0	0	0	0	0	0	0	0
ENSMUSG00000000305	0	0	0	0	0	0	0	0	0	0	0	0	0	0	0	0	0	0	0	0	0	0	0	0	0	0	0	0	0	28	0	0	0	0	0	0	0	0	0	0	0	0	0	0	0	0	0	0	0
ENSMUSG00000039108	0	0	0	0	0	5	0	0	0	0	0	4	0	8	0	0	0	0	0	0	0	0	0	0	0	0	0	0	0	0	0	15	0	0	0	0	0	6	0	95	0	0	0	0	0	0	0	0	0
ENSMUSG00000039086	0	5	0	18	0	36	0	7	0	10	0	7	0	8	0	16	0	0	0	10	0	0	0	22	0	10	0	17	0	21	0	35	0	29	0	0	0	66	0	25	0	0	0	36	0	0	0	16	0
ENSMUSG00000038963	0	0	0	32	0	0	0	6	0	0	0	37	0	0	0	0	0	0	0	3	0	0	0	0	0	0	0	9	0	0	0	0	0	34	0	28	0	0	0	0	0	64	0	0	0	0	0	0	0
ENSMUSG00000049401	0	0	0	0	0	0	0	0	0	0	0	0	0	1	0	0	0	0	0	0	0	0	0	0	0	0	0	4	0	5	0	1	0	0	0	0	0	0	0	2	0	0	0	0	0	0	0	0	0
ENSMUSG00000027570	0	0	0	0	0	48	0	0	0	0	0	2	0	2	0	0	0	0	0	0	0	0	0	0	0	29	0	46	0	17	0	26	0	116	0	0	0	10	0	7	0	41	0	0	0	0	0	11	0
ENSMUSG00000086166	0	0	0	0	0	0	0	0	0	0	0	0	0	0	0	0	0	0	0	24	0	40	0	0	0	0	0	0	0	0	0	0	0	0	0	0	0	0	0	0	0	0	0	0	0	38	0	14	0
ENSMUSG00000016346	0	0	0	0	0	3	0	0	0	0	0	0	0	0	0	33	0	0	0	0	0	0	0	0	0	0	0	0	0	0	0	0	0	0	0	0	0	0	0	0	0	0	0	0	0	0	0	0	0
ENSMUSG00000027580	0	0	0	0	0	0	0	0	0	5	0	0	0	0	0	0	0	0	0	5	0	0	0	0	0	0	0	0	0	0	0	0	0	0	0	0	0	0	0	0	0	0	0	0	0	0	0	0	0
ENSMUSG00000039717	0	0	0	1	0	0	0	0	0	1	0	0	0	0	0	0	0	0	0	0	0	0	0	0	0	0	0	0	0	0	0	0	0	101	0	0	0	0	0	0	0	0	0	0	0	0	0	0	0
ENSMUSG00000027562	0	0	0	0	0	0	0	0	0	0	0	0	0	0	0	0	0	0	0	0	0	0	0	0	0	0	0	0	0	0	0	0	0	0	0	0	0	0	0	0	0	0	0	0	0	0	0	0	0
ENSMUSG00000039519	0	0	0	0	0	0	0	0	0	0	0	0	0	0	0	0	0	0	0	0	0	0	0	12	0	0	0	0	0	0	0	0	0	0	0	0	0	0	0	0	0	0	0	0	0	0	0	0	0
ENSMUSG00000027599	0	0	0	4	0	0	0	10	0	3	0	0	0	0	0	0	0	5	0	0	0	0	0	0	0	0	0	0	0	0	0	0	0	26	0	0	0	3	0	5	0	0	0	0	0	0	0	0	0
ENSMUSG00000002428	0	0	0	54	0	86	0	0	0	0	0	1	0	28	0	0	0	0	0	0	0	74	0	0	0	0	0	1	0	0	0	7	0	0	0	57	0	33	0	0	0	0	0	0	0	50	0	0	0
ENSMUSG00000019528	0	0	0	37	0	38	0	0	0	0	0	0	0	0	0	0	0	0	0	0	0	58	0	0	0	0	0	0	0	0	0	0	0	0	0	25	0	0	0	0	0	0	0	0	0	23	0	0	0
ENSMUSG00000027695	0	0	0	0	0	0	0	0	0	0	0	0	0	0	0	0	0	0	0	0	0	70	0	0	0	0	0	0	0	0	0	0	0	2	0	0	0	0	0	0	0	0	0	4	0	0	0	0	0
ENSMUSG00000037661	0	0	0	0	0	0	0	0	0	0	0	0	0	0	0	0	0	0	0	0	0	0	0	0	0	0	0	0	0	131	0	8	0	0	0	0	0	0	0	78	0	0	0	0	0	49	0	0	0
ENSMUSG00000037643	0	30	0	0	0	360	0	22	0	0	0	67	0	108	0	0	0	0	0	0	0	78	0	0	0	0	0	112	0	0	0	0	0	0	0	87	0	0	0	51	0	0	0	0	0	62	0	29	0
ENSMUSG00000037610	0	0	0	0	0	0	0	0	0	0	0	15	0	0	0	0	0	0	0	0	0	0	0	0	0	0	0	0	0	0	0	0	0	0	0	1	0	0	0	0	0	0	0	0	0	0	0	0	0
ENSMUSG00000027668	0	0	0	0	0	0	0	6	0	0	0	0	0	0	0	0	0	10	0	0	0	12	0	13	0	0	0	0	0	0	0	109	0	0	0	0	0	1	0	0	0	0	0	0	0	15	0	0	0
ENSMUSG00000056900	0	0	0	0	0	0	0	0	0	0	0	0	0	0	0	0	0	12	0	0	0	0	0	0	0	0	0	0	0	0	0	5	0	0	0	0	0	0	0	0	0	0	0	0	0	0	0	0	0
ENSMUSG00000037225	0	0	0	0	0	2	0	0	0	36	0	0	0	0	0	0	0	3	0	0	0	22	0	0	0	0	0	0	0	0	0	2	0	0	0	30	0	0	0	0	0	11	0	0	0	0	0	0	0
ENSMUSG00000046743	0	0	0	0	0	0	0	0	0	0	0	0	0	0	0	0	0	0	0	0	0	0	0	0	0	0	0	0	0	0	0	2	0	0	0	57	0	0	0	0	0	0	0	0	0	0	0	0	0
ENSMUSG00000060798	0	0	0	0	0	18	0	8	0	0	0	25	0	0	0	0	0	0	0	0	0	0	0	0	0	0	0	0	0	0	0	0	0	0	0	0	0	0	0	0	0	0	0	0	0	0	0	0	0
ENSMUSG00000025759	0	0	0	0	0	0	0	0	0	0	0	0	0	0	0	0	0	41	0	0	0	0	0	0	0	0	0	0	0	0	0	0	0	0	0	0	0	0	0	0	0	0	0	0	0	0	0	0	0
ENSMUSG00000025764	0	25	0	0	0	0	0	0	0	2	0	23	0	45	0	0	0	0	0	0	0	0	0	0	0	0	0	0	0	0	0	1	0	0	0	0	0	0	0	0	0	0	0	0	0	0	0	112	0
ENSMUSG00000102544	0	2	0	4	0	0	0	0	0	10	0	4	0	8	0	0	0	1	0	5	0	1	0	3	0	0	0	1	0	6	0	16	0	9	0	2	0	11	0	0	0	8	0	5	0	0	0	5	0
ENSMUSG00000027796	0	0	0	0	0	0	0	4	0	0	0	12	0	39	0	55	0	0	0	104	0	15	0	9	0	3	0	32	0	73	0	0	0	0	0	0	0	0	0	3	0	0	0	0	0	0	0	0	0
ENSMUSG00000097339	0	0	0	0	0	5	0	5	0	0	0	11	0	0	0	0	0	0	0	0	0	0	0	7	0	0	0	0	0	0	0	14	0	20	0	0	0	0	0	11	0	73	0	32	0	2	0	0	0
ENSMUSG00000074591	0	1	0	10	0	8	0	2	0	0	0	2	0	3	0	3	0	0	0	2	0	4	0	3	0	12	0	4	0	7	0	2	0	3	0	5	0	5	0	1	0	11	0	5	0	2	0	0	0
ENSMUSG00000036381	0	0	0	0	0	0	0	0	0	0	0	0	0	0	0	0	0	0	0	2	0	0	0	0	0	0	0	0	0	0	0	0	0	0	0	0	0	0	0	16	0	0	0	0	0	24	0	0	0
ENSMUSG00000090120	0	0	0	23	0	5	0	28	0	0	0	54	0	41	0	0	0	22	0	0	0	43	0	93	0	0	0	0	0	110	0	100	0	9	0	40	0	0	0	0	0	110	0	0	0	41	0	39	0
ENSMUSG00000103718	0	2	0	0	0	0	0	0	0	2	0	0	0	0	0	0	0	0	0	0	0	0	0	0	0	0	0	0	0	0	0	0	0	5	0	0	0	0	0	0	0	0	0	0	0	0	0	0	0
ENSMUSG00000061175	0	0	0	28	0	42	0	22	0	56	0	0	0	107	0	0	0	29	0	0	0	36	0	1	0	0	0	116	0	68	0	0	0	101	0	0	0	79	0	0	0	0	0	0	0	76	0	0	0
ENSMUSG00000027956	0	0	0	0	0	0	0	0	0	0	0	0	0	0	0	0	0	0	0	0	0	0	0	0	0	0	0	0	0	0	0	0	0	0	0	0	0	0	0	0	0	0	0	0	0	0	0	96	0
ENSMUSG00000102595	0	0	0	0	0	5	0	0	0	0	0	0	0	0	0	0	0	0	0	0	0	0	0	0	0	0	0	8	0	0	0	5	0	0	0	7	0	0	0	0	0	0	0	0	0	11	0	0	0
ENSMUSG00000033860	0	0	0	0	0	3	0	0	0	0	0	0	0	0	0	0	0	0	0	0	0	0	0	0	0	0	0	3	0	0	0	2	0	0	0	7	0	0	0	0	0	0	0	0	0	7	0	0	0
ENSMUSG00000033752	0	86	0	0	0	0	0	1	0	0	0	214	0	104	0	0	0	0	0	12	0	0	0	1	0	0	0	9	0	18	0	1	0	43	0	98	0	24	0	39	0	0	0	0	0	0	0	25	0
ENSMUSG00000048031	0	0	0	0	0	0	0	1	0	0	0	0	0	0	0	0	0	0	0	0	0	0	0	0	0	0	0	0	0	0	0	8	0	0	0	0	0	0	0	0	0	0	0	0	0	0	0	13	0
ENSMUSG00000004892	0	0	0	0	0	0	0	0	0	0	0	0	0	0	0	0	0	0	0	0	0	0	0	0	0	0	0	7	0	0	0	27	0	14	0	7	0	0	0	0	0	29	0	22	0	0	0	0	0
ENSMUSG00000028068	0	0	0	23	0	0	0	0	0	0	0	6	0	0	0	0	0	9	0	14	0	0	0	0	0	0	0	0	0	0	0	39	0	0	0	10	0	14	0	0	0	0	0	0	0	0	0	0	0
ENSMUSG00000001415	0	0	0	1	0	0	0	30	0	0	0	0	0	0	0	0	0	0	0	0	0	0	0	0	0	0	0	0	0	0	0	24	0	0	0	0	0	33	0	0	0	0	0	0	0	0	0	56	0
ENSMUSG00000028064	0	0	0	125	0	1	0	0	0	0	0	0	0	10	0	0	0	0	0	0	0	37	0	5	0	0	0	3	0	23	0	3	0	0	0	0	0	0	0	0	0	0	0	0	0	0	0	16	0
ENSMUSG00000074480	0	40	0	78	0	65	0	29	0	84	0	39	0	0	0	0	0	0	0	13	0	67	0	37	0	0	0	67	0	114	0	34	0	0	0	37	0	65	0	52	0	89	0	0	0	7	0	0	0
ENSMUSG00000041355	0	0	0	0	0	1	0	1	0	21	0	0	0	5	0	0	0	0	0	0	0	0	0	6	0	0	0	0	0	21	0	30	0	0	0	0	0	0	0	5	0	0	0	3	0	0	0	0	0
ENSMUSG00000028059	0	0	0	0	0	0	0	0	0	0	0	0	0	5	0	0	0	0	0	0	0	0	0	0	0	0	0	0	0	23	0	0	0	0	0	0	0	18	0	0	0	0	0	39	0	0	0	0	0
ENSMUSG00000028051	0	0	0	0	0	0	0	15	0	0	0	0	0	0	0	0	0	5	0	0	0	8	0	0	0	0	0	0	0	0	0	40	0	0	0	53	0	0	0	36	0	0	0	0	0	0	0	69	0
ENSMUSG00000027954	0	0	0	0	0	0	0	0	0	0	0	3	0	8	0	0	0	0	0	0	0	0	0	0	0	0	0	0	0	0	0	18	0	0	0	13	0	0	0	0	0	0	0	0	0	7	0	0	0
ENSMUSG00000042672	0	0	0	30	0	46	0	174	0	0	0	40	0	26	0	0	0	35	0	98	0	0	0	86	0	0	0	133	0	129	0	0	0	0	0	73	0	39	0	0	0	57	0	32	0	0	0	0	0
ENSMUSG00000042642	0	4	0	5	0	1	0	0	0	0	0	0	0	6	0	0	0	3	0	0	0	2	0	14	0	0	0	0	0	0	0	0	0	0	0	0	0	11	0	0	0	4	0	0	0	0	0	0	0
ENSMUSG00000042613	0	3	0	17	0	15	0	0	0	0	0	0	0	19	0	0	0	4	0	0	0	0	0	0	0	0	0	0	0	0	0	0	0	0	0	0	0	0	0	0	0	0	0	0	0	0	0	0	0
ENSMUSG00000060671	0	8	0	0	0	0	0	10	0	0	0	7	0	0	0	1	0	0	0	15	0	9	0	0	0	52	0	1	0	0	0	20	0	1	0	0	0	1	0	0	0	0	0	6	0	1	0	0	0
ENSMUSG00000027931	0	24	0	9	0	0	0	1	0	0	0	29	0	1	0	0	0	2	0	0	0	0	0	38	0	0	0	25	0	151	0	121	0	29	0	35	0	100	0	6	0	71	0	45	0	10	0	0	0
ENSMUSG00000087411	0	20	0	0	0	0	0	0	0	0	0	4	0	0	0	0	0	1	0	0	0	0	0	20	0	0	0	0	0	94	0	88	0	19	0	29	0	72	0	0	0	24	0	40	0	0	0	0	0
ENSMUSG00000027908	0	16	0	0	0	0	0	16	0	0	0	0	0	0	0	0	0	0	0	0	0	0	0	0	0	0	0	0	0	0	0	0	0	0	0	0	0	0	0	0	0	0	0	30	0	0	0	0	0
ENSMUSG00000028145	0	0	0	0	0	0	0	0	0	0	0	5	0	0	0	0	0	0	0	0	0	9	0	0	0	2	0	0	0	0	0	0	0	0	0	0	0	0	0	0	0	0	0	0	0	3	0	0	0
ENSMUSG00000068877	0	0	0	0	0	23	0	6	0	0	0	12	0	0	0	0	0	8	0	0	0	0	0	0	0	118	0	47	0	0	0	33	0	65	0	54	0	0	0	0	0	0	0	0	0	37	0	0	0
ENSMUSG00000038902	0	1	0	0	0	0	0	0	0	0	0	0	0	4	0	0	0	1	0	0	0	4	0	0	0	0	0	10	0	10	0	0	0	9	0	5	0	60	0	0	0	51	0	0	0	6	0	0	0
ENSMUSG00000046722	0	0	0	8	0	0	0	0	0	0	0	0	0	0	0	0	0	0	0	0	0	0	0	0	0	0	0	0	0	12	0	0	0	12	0	0	0	11	0	0	0	14	0	0	0	0	0	9	0
ENSMUSG00000015522	0	0	0	47	0	0	0	0	0	0	0	0	0	0	0	0	0	0	0	8	0	0	0	0	0	0	0	0	0	0	0	0	0	0	0	73	0	0	0	14	0	0	0	0	0	0	0	1	0
ENSMUSG00000028109	0	0	0	0	0	37	0	0	0	20	0	0	0	0	0	0	0	0	0	14	0	4	0	0	0	0	0	0	0	46	0	21	0	0	0	0	0	0	0	55	0	0	0	0	0	1	0	18	0
ENSMUSG00000038543	0	0	0	0	0	0	0	10	0	0	0	1	0	0	0	0	0	0	0	25	0	0	0	0	0	0	0	0	0	0	0	0	0	0	0	0	0	0	0	0	0	24	0	0	0	0	0	0	0
ENSMUSG00000027876	0	0	0	0	0	0	0	0	0	0	0	0	0	0	0	0	0	6	0	0	0	0	0	0	0	0	0	11	0	30	0	0	0	0	0	0	0	30	0	0	0	0	0	0	0	0	0	0	0
ENSMUSG00000033285	0	0	0	0	0	0	0	0	0	0	0	0	0	0	0	0	0	0	0	10	0	3	0	0	0	0	0	0	0	26	0	0	0	0	0	0	0	4	0	0	0	0	0	8	0	0	0	0	0
ENSMUSG00000053957	0	24	0	0	0	0	0	17	0	0	0	0	0	49	0	0	0	0	0	0	0	0	0	4	0	0	0	0	0	0	0	0	0	0	0	0	0	0	0	0	0	0	0	0	0	0	0	0	0
ENSMUSG00000027855	0	0	0	1	0	2	0	3	0	15	0	0	0	0	0	0	0	0	0	0	0	4	0	0	0	0	0	0	0	0	0	0	0	0	0	0	0	0	0	0	0	9	0	0	0	0	0	0	0
ENSMUSG00000027854	0	0	0	0	0	2	0	10	0	0	0	0	0	0	0	0	0	41	0	0	0	0	0	0	0	0	0	0	0	1	0	21	0	0	0	0	0	0	0	4	0	0	0	0	0	0	0	0	0
ENSMUSG00000027843	0	0	0	0	0	0	0	0	0	0	0	0	0	0	0	0	0	0	0	0	0	0	0	0	0	0	0	0	0	1	0	0	0	0	0	0	0	0	0	0	0	0	0	0	0	0	0	14	0
ENSMUSG00000044098	0	1	0	0	0	0	0	9	0	0	0	0	0	0	0	0	0	0	0	0	0	8	0	0	0	0	0	0	0	8	0	0	0	0	0	11	0	0	0	0	0	0	0	41	0	0	0	0	0
ENSMUSG00000105195	0	0	0	36	0	36	0	14	0	0	0	29	0	0	0	39	0	12	0	0	0	14	0	27	0	0	0	110	0	151	0	48	0	42	0	15	0	38	0	0	0	1	0	8	0	16	0	55	0
ENSMUSG00000055865	0	0	0	8	0	4	0	0	0	0	0	4	0	0	0	2	0	0	0	0	0	0	0	3	0	0	0	3	0	9	0	0	0	4	0	7	0	2	0	0	0	0	0	0	0	5	0	2	0
ENSMUSG00000040896	0	14	0	0	0	0	0	0	0	0	0	0	0	108	0	0	0	1	0	0	0	0	0	0	0	0	0	0	0	77	0	76	0	0	0	0	0	0	0	0	0	0	0	48	0	0	0	0	0
ENSMUSG00000000562	0	119	0	137	0	200	0	101	0	279	0	72	0	140	0	12	0	35	0	110	0	194	0	162	0	0	0	55	0	270	0	295	0	154	0	210	0	639	0	52	0	154	0	213	0	56	0	220	0
ENSMUSG00000074344	0	119	0	137	0	200	0	101	0	279	0	72	0	140	0	12	0	35	0	110	0	194	0	162	0	0	0	55	0	278	0	295	0	154	0	210	0	639	0	52	0	154	0	213	0	56	0	220	0
ENSMUSG00000027901	0	0	0	0	0	3	0	0	0	0	0	5	0	0	0	0	0	0	0	0	0	0	0	0	0	0	0	0	0	0	0	11	0	6	0	0	0	0	0	0	0	0	0	10	0	0	0	13	0
ENSMUSG00000046213	0	0	0	93	0	11	0	16	0	0	0	79	0	112	0	10	0	29	0	76	0	0	0	16	0	8	0	35	0	72	0	72	0	0	0	38	0	80	0	36	0	65	0	0	0	0	0	86	0
ENSMUSG00000106426	0	0	0	0	0	0	0	0	0	0	0	0	0	0	0	0	0	0	0	42	0	15	0	0	0	0	0	0	0	47	0	0	0	0	0	25	0	5	0	0	0	0	0	55	0	16	0	0	0
ENSMUSG00000027890	0	1	0	0	0	9	0	6	0	0	0	0	0	0	0	0	0	13	0	50	0	0	0	33	0	0	0	0	0	0	0	48	0	0	0	0	0	23	0	0	0	0	0	0	0	0	0	0	0
ENSMUSG00000085318	0	0	0	7	0	0	0	2	0	0	0	1	0	0	0	0	0	6	0	4	0	3	0	0	0	0	0	0	0	3	0	0	0	0	0	0	0	7	0	0	0	0	0	2	0	0	0	0	0
ENSMUSG00000048997	0	0	0	0	0	4	0	2	0	3	0	1	0	2	0	0	0	0	0	9	0	1	0	2	0	0	0	1	0	10	0	5	0	9	0	0	0	10	0	5	0	2	0	4	0	1	0	0	0
ENSMUSG00000068745	0	0	0	16	0	0	0	3	0	0	0	5	0	1	0	0	0	0	0	0	0	0	0	22	0	0	0	0	0	15	0	7	0	0	0	6	0	7	0	0	0	0	0	0	0	6	0	1	0
ENSMUSG00000040412	0	31	0	0	0	1	0	64	0	0	0	0	0	191	0	0	0	51	0	126	0	0	0	31	0	36	0	0	0	0	0	127	0	163	0	0	0	84	0	100	0	29	0	86	0	0	0	0	0
ENSMUSG00000049565	0	0	0	0	0	0	0	0	0	0	0	0	0	0	0	0	0	0	0	25	0	0	0	0	0	0	0	0	0	46	0	2	0	3	0	0	0	0	0	0	0	0	0	0	0	1	0	0	0
ENSMUSG00000027880	0	34	0	0	0	23	0	8	0	0	0	69	0	0	0	15	0	0	0	115	0	30	0	0	0	0	0	2	0	21	0	0	0	0	0	0	0	98	0	0	0	40	0	107	0	8	0	112	0
ENSMUSG00000027966	0	0	0	0	0	0	0	0	0	0	0	0	0	0	0	0	0	0	0	0	0	1	0	0	0	0	0	0	0	0	0	7	0	0	0	0	0	0	0	0	0	0	0	0	0	0	0	0	0
ENSMUSG00000028132	0	0	0	0	0	0	0	1	0	0	0	0	0	0	0	0	0	0	0	0	0	0	0	2	0	0	0	0	0	0	0	13	0	13	0	36	0	21	0	2	0	27	0	0	0	0	0	0	0
ENSMUSG00000074248	0	0	0	128	0	40	0	25	0	0	0	70	0	0	0	0	0	0	0	0	0	0	0	96	0	0	0	0	0	0	0	7	0	0	0	110	0	0	0	2	0	0	0	0	0	66	0	0	0
ENSMUSG00000104531	0	7	0	27	0	7	0	12	0	5	0	0	0	11	0	10	0	6	0	17	0	9	0	11	0	17	0	11	0	61	0	45	0	0	0	14	0	86	0	9	0	50	0	14	0	7	0	0	0
ENSMUSG00000046561	0	13	0	53	0	26	0	8	0	8	0	30	0	33	0	10	0	21	0	52	0	32	0	47	0	78	0	59	0	98	0	33	0	51	0	44	0	135	0	22	0	162	0	92	0	17	0	61	0
ENSMUSG00000106245	0	0	0	0	0	0	0	0	0	0	0	0	0	0	0	0	0	0	0	0	0	0	0	0	0	0	0	1	0	0	0	2	0	0	0	0	0	1	0	4	0	0	0	0	0	0	0	0	0
ENSMUSG00000028017	0	0	0	0	0	5	0	0	0	0	0	0	0	0	0	0	0	0	0	15	0	0	0	0	0	0	0	0	0	0	0	5	0	0	0	0	0	0	0	0	0	0	0	24	0	0	0	0	0
ENSMUSG00000093865	0	0	0	14	0	0	0	3	0	8	0	9	0	6	0	19	0	7	0	0	0	1	0	28	0	0	0	11	0	16	0	25	0	17	0	21	0	28	0	0	0	29	0	0	0	0	0	0	0
ENSMUSG00000028012	0	0	0	49	0	0	0	2	0	41	0	35	0	13	0	52	0	39	0	0	0	28	0	89	0	3	0	29	0	44	0	86	0	28	0	121	0	47	0	0	0	47	0	0	0	0	0	116	0
ENSMUSG00000028010	0	18	0	61	0	0	0	25	0	0	0	25	0	66	0	0	0	13	0	50	0	0	0	0	0	166	0	0	0	27	0	269	0	59	0	0	0	0	0	102	0	76	0	0	0	28	0	0	0
ENSMUSG00000027997	0	0	0	1	0	5	0	0	0	0	0	0	0	0	0	0	0	0	0	0	0	0	0	0	0	0	0	0	0	0	0	0	0	0	0	0	0	0	0	0	0	17	0	0	0	0	0	0	0
ENSMUSG00000027994	0	0	0	3	0	19	0	0	0	0	0	0	0	0	0	93	0	0	0	0	0	0	0	0	0	0	0	0	0	0	0	0	0	0	0	0	0	0	0	0	0	0	0	0	0	0	0	0	0
ENSMUSG00000019232	0	7	0	6	0	21	0	8	0	7	0	10	0	0	0	0	0	8	0	8	0	8	0	12	0	0	0	31	0	31	0	34	0	46	0	18	0	0	0	15	0	74	0	0	0	17	0	0	0
ENSMUSG00000027984	0	0	0	0	0	45	0	0	0	0	0	0	0	0	0	0	0	0	0	0	0	0	0	0	0	0	0	0	0	0	0	7	0	0	0	0	0	49	0	0	0	0	0	0	0	0	0	0	0
ENSMUSG00000028030	0	0	0	40	0	0	0	0	0	151	0	0	0	8	0	0	0	0	0	0	0	0	0	17	0	0	0	0	0	10	0	0	0	21	0	0	0	111	0	0	0	0	0	0	0	0	0	0	0
ENSMUSG00000045328	0	0	0	0	0	0	0	0	0	0	0	10	0	0	0	0	0	0	0	0	0	0	0	66	0	0	0	0	0	0	0	0	0	0	0	0	0	0	0	0	0	10	0	0	0	0	0	0	0
ENSMUSG00000037994	0	0	0	0	0	14	0	5	0	0	0	0	0	0	0	0	0	0	0	0	0	0	0	0	0	0	0	0	0	0	0	0	0	0	0	0	0	0	0	49	0	0	0	0	0	0	0	0	0
ENSMUSG00000050150	0	1	0	4	0	22	0	25	0	0	0	17	0	122	0	10	0	31	0	9	0	2	0	49	0	0	0	142	0	18	0	20	0	97	0	5	0	16	0	196	0	22	0	13	0	2	0	0	0
ENSMUSG00000028164	0	1	0	0	0	2	0	0	0	0	0	0	0	0	0	22	0	0	0	0	0	0	0	0	0	0	0	0	0	0	0	0	0	0	0	0	0	54	0	0	0	152	0	0	0	0	0	0	0
ENSMUSG00000049349	0	6	0	0	0	0	0	2	0	8	0	0	0	10	0	3	0	0	0	0	0	0	0	20	0	0	0	0	0	0	0	12	0	0	0	0	0	9	0	0	0	0	0	0	0	0	0	0	0
ENSMUSG00000074206	0	0	0	4	0	3	0	3	0	0	0	2	0	6	0	0	0	3	0	0	0	0	0	6	0	0	0	7	0	5	0	2	0	0	0	15	0	21	0	5	0	0	0	0	0	6	0	0	0
ENSMUSG00000059921	0	0	0	0	0	0	0	0	0	0	0	0	0	0	0	0	0	0	0	0	0	0	0	0	0	15	0	0	0	0	0	20	0	0	0	0	0	0	0	0	0	0	0	0	0	0	0	0	0
ENSMUSG00000040213	0	0	0	0	0	0	0	0	0	0	0	0	0	0	0	0	0	0	0	0	0	0	0	3	0	54	0	0	0	75	0	0	0	0	0	0	0	0	0	0	0	0	0	0	0	22	0	0	0
ENSMUSG00000106367	0	1	0	0	0	0	0	0	0	0	0	0	0	5	0	0	0	0	0	0	0	1	0	2	0	18	0	0	0	0	0	0	0	9	0	3	0	11	0	0	0	0	0	10	0	0	0	4	0
ENSMUSG00000028255	0	0	0	0	0	0	0	0	0	0	0	2	0	0	0	0	0	0	0	36	0	0	0	0	0	0	0	0	0	0	0	0	0	0	0	0	0	30	0	0	0	0	0	0	0	0	0	0	0
ENSMUSG00000028197	0	16	0	23	0	90	0	26	0	0	0	9	0	40	0	0	0	37	0	22	0	145	0	35	0	0	0	32	0	166	0	63	0	65	0	133	0	127	0	46	0	12	0	0	0	28	0	0	0
ENSMUSG00000036825	0	89	0	18	0	92	0	49	0	138	0	65	0	53	0	0	0	20	0	167	0	36	0	199	0	42	0	85	0	163	0	212	0	215	0	38	0	237	0	39	0	162	0	101	0	28	0	131	0
ENSMUSG00000048652	0	0	0	0	0	0	0	0	0	0	0	0	0	0	0	0	0	0	0	0	0	0	0	0	0	0	0	0	0	0	0	3	0	0	0	0	0	0	0	0	0	0	0	0	0	0	0	0	0
ENSMUSG00000086438	0	0	0	0	0	0	0	0	0	0	0	0	0	0	0	0	0	0	0	0	0	0	0	0	0	0	0	0	0	1	0	0	0	0	0	0	0	2	0	5	0	11	0	0	0	1	0	0	0
ENSMUSG00000040086	0	0	0	0	0	0	0	0	0	0	0	0	0	0	0	0	0	0	0	125	0	0	0	0	0	0	0	0	0	251	0	0	0	0	0	0	0	0	0	7	0	0	0	0	0	0	0	169	0
ENSMUSG00000028177	0	0	0	0	0	0	0	1	0	0	0	2	0	0	0	0	0	0	0	0	0	67	0	0	0	0	0	7	0	0	0	0	0	0	0	4	0	0	0	0	0	0	0	38	0	1	0	0	0
ENSMUSG00000028234	0	3	0	6	0	10	0	3	0	9	0	7	0	13	0	0	0	6	0	13	0	2	0	15	0	8	0	10	0	23	0	8	0	16	0	15	0	30	0	7	0	60	0	14	0	6	0	7	0
ENSMUSG00000042198	0	1	0	1	0	0	0	0	0	2	0	0	0	0	0	0	0	0	0	5	0	0	0	4	0	35	0	3	0	0	0	7	0	7	0	0	0	41	0	0	0	0	0	5	0	0	0	0	0
ENSMUSG00000028207	0	0	0	0	0	11	0	0	0	0	0	0	0	0	0	0	0	0	0	0	0	0	0	0	0	0	0	0	0	74	0	0	0	0	0	0	0	0	0	0	0	0	0	0	0	37	0	0	0
ENSMUSG00000049969	0	1	0	0	0	0	0	0	0	3	0	0	0	0	0	0	0	0	0	0	0	2	0	0	0	0	0	0	0	0	0	0	0	0	0	0	0	0	0	0	0	0	0	0	0	0	0	0	0
ENSMUSG00000050323	0	0	0	0	0	0	0	0	0	18	0	0	0	21	0	0	0	0	0	0	0	0	0	0	0	0	0	0	0	0	0	0	0	0	0	0	0	0	0	0	0	0	0	0	0	0	0	0	0
ENSMUSG00000028214	0	0	0	0	0	0	0	0	0	0	0	0	0	0	0	30	0	0	0	0	0	0	0	0	0	0	0	0	0	30	0	50	0	0	0	0	0	0	0	0	0	0	0	0	0	0	0	0	0
ENSMUSG00000052137	0	0	0	0	0	0	0	3	0	0	0	7	0	0	0	0	0	0	0	0	0	0	0	0	0	0	0	0	0	0	0	0	0	52	0	0	0	0	0	0	0	0	0	0	0	0	0	0	0
ENSMUSG00000055963	0	0	0	0	0	0	0	0	0	0	0	42	0	0	0	0	0	0	0	0	0	22	0	0	0	0	0	0	0	0	0	0	0	0	0	0	0	0	0	0	0	0	0	0	0	0	0	0	0
ENSMUSG00000040550	0	2	0	5	0	0	0	1	0	0	0	0	0	0	0	0	0	0	0	0	0	1	0	0	0	0	0	0	0	0	0	0	0	0	0	0	0	0	0	0	0	0	0	0	0	0	0	0	0
ENSMUSG00000028226	0	0	0	0	0	0	0	0	0	0	0	0	0	0	0	0	0	0	0	0	0	0	0	0	0	0	0	0	0	0	0	0	0	0	0	0	0	0	0	0	0	0	0	0	0	0	0	0	0
ENSMUSG00000097005	0	0	0	0	0	0	0	0	0	5	0	1	0	1	0	0	0	0	0	0	0	0	0	3	0	0	0	0	0	9	0	0	0	5	0	0	0	0	0	0	0	0	0	0	0	5	0	0	0
ENSMUSG00000028259	0	0	0	0	0	0	0	0	0	0	0	0	0	45	0	0	0	0	0	0	0	0	0	1	0	0	0	0	0	0	0	0	0	0	0	0	0	0	0	0	0	30	0	0	0	0	0	0	0
ENSMUSG00000028278	0	0	0	0	0	0	0	0	0	0	0	0	0	0	0	0	0	0	0	0	0	0	0	0	0	0	0	0	0	0	0	2	0	12	0	0	0	0	0	0	0	0	0	0	0	0	0	4	0
ENSMUSG00000054679	0	0	0	0	0	12	0	34	0	0	0	0	0	0	0	53	0	7	0	20	0	39	0	53	0	105	0	22	0	118	0	11	0	0	0	20	0	42	0	0	0	44	0	0	0	0	0	0	0
ENSMUSG00000028415	0	0	0	13	0	11	0	0	0	12	0	3	0	18	0	0	0	0	0	16	0	0	0	10	0	0	0	0	0	0	0	26	0	11	0	0	0	4	0	14	0	0	0	37	0	0	0	0	0
ENSMUSG00000028444	0	18	0	0	0	8	0	11	0	0	0	22	0	55	0	0	0	6	0	31	0	0	0	23	0	0	0	46	0	0	0	71	0	0	0	0	0	21	0	52	0	153	0	47	0	0	0	0	0
ENSMUSG00000036078	0	0	0	0	0	0	0	0	0	0	0	0	0	0	0	0	0	0	0	0	0	0	0	0	0	0	0	0	0	0	0	11	0	0	0	0	0	0	0	0	0	0	0	0	0	0	0	0	0
ENSMUSG00000028463	0	0	0	34	0	0	0	0	0	0	0	0	0	0	0	0	0	0	0	0	0	0	0	0	0	0	0	0	0	0	0	14	0	0	0	12	0	11	0	0	0	29	0	0	0	0	0	3	0
ENSMUSG00000028465	0	11	0	0	0	162	0	4	0	0	0	18	0	0	0	0	0	0	0	15	0	0	0	29	0	0	0	26	0	0	0	76	0	3	0	68	0	76	0	31	0	0	0	0	0	0	0	0	0
ENSMUSG00000086043	0	1	0	0	0	0	0	0	0	3	0	2	0	1	0	2	0	1	0	0	0	0	0	1	0	13	0	2	0	6	0	2	0	0	0	0	0	4	0	2	0	1	0	0	0	2	0	0	0
ENSMUSG00000049657	0	0	0	0	0	0	0	4	0	0	0	0	0	0	0	0	0	0	0	0	0	0	0	20	0	0	0	0	0	0	0	0	0	42	0	0	0	0	0	0	0	0	0	126	0	0	0	0	0
ENSMUSG00000048232	0	9	0	15	0	7	0	8	0	0	0	14	0	9	0	16	0	0	0	24	0	4	0	49	0	0	0	5	0	62	0	22	0	0	0	33	0	50	0	0	0	63	0	0	0	8	0	0	0
ENSMUSG00000035615	0	0	0	0	0	0	0	7	0	0	0	0	0	0	0	0	0	0	0	0	0	0	0	13	0	0	0	0	0	0	0	23	0	0	0	0	0	30	0	0	0	0	0	0	0	0	0	0	0
ENSMUSG00000035539	0	0	0	0	0	0	0	2	0	0	0	12	0	0	0	0	0	0	0	0	0	0	0	25	0	0	0	0	0	0	0	25	0	0	0	0	0	0	0	0	0	0	0	0	0	0	0	0	0
ENSMUSG00000015242	0	0	0	0	0	0	0	0	0	0	0	0	0	39	0	1	0	4	0	4	0	1	0	0	0	1	0	0	0	0	0	5	0	0	0	2	0	1	0	0	0	2	0	0	0	0	0	0	0
ENSMUSG00000028414	0	0	0	0	0	0	0	0	0	0	0	0	0	0	0	0	0	0	0	0	0	0	0	0	0	0	0	0	0	0	0	59	0	0	0	0	0	0	0	0	0	8	0	0	0	28	0	0	0
ENSMUSG00000038630	0	1	0	15	0	5	0	4	0	0	0	0	0	0	0	0	0	0	0	38	0	8	0	15	0	0	0	5	0	33	0	45	0	13	0	0	0	12	0	50	0	360	0	37	0	0	0	16	0
ENSMUSG00000070972	0	12	0	39	0	23	0	12	0	0	0	0	0	0	0	28	0	14	0	57	0	0	0	118	0	0	0	45	0	0	0	0	0	0	0	78	0	111	0	19	0	78	0	114	0	21	0	0	0
ENSMUSG00000038544	0	0	0	6	0	30	0	2	0	12	0	22	0	43	0	0	0	0	0	33	0	7	0	20	0	0	0	27	0	26	0	25	0	0	0	35	0	40	0	55	0	24	0	28	0	18	0	28	0
ENSMUSG00000086321	0	0	0	0	0	29	0	0	0	0	0	8	0	0	0	0	0	0	0	0	0	0	0	0	0	0	0	18	0	0	0	40	0	0	0	0	0	34	0	13	0	0	0	0	0	0	0	0	0
ENSMUSG00000087592	0	0	0	0	0	10	0	0	0	0	0	2	0	0	0	0	0	0	0	0	0	0	0	0	0	0	0	4	0	0	0	11	0	0	0	0	0	12	0	6	0	0	0	0	0	0	0	0	0
ENSMUSG00000028492	0	0	0	5	0	0	0	21	0	0	0	0	0	0	0	0	0	0	0	0	0	2	0	0	0	0	0	0	0	0	0	0	0	0	0	0	0	0	0	0	0	0	0	0	0	0	0	1	0
ENSMUSG00000087659	0	0	0	0	0	82	0	0	0	1	0	10	0	0	0	0	0	0	0	0	0	0	0	0	0	0	0	0	0	0	0	163	0	0	0	0	0	114	0	0	0	48	0	0	0	22	0	3	0
ENSMUSG00000028578	0	1	0	3	0	49	0	1	0	90	0	1	0	24	0	0	0	0	0	1	0	1	0	0	0	0	0	1	0	1	0	20	0	9	0	0	0	1	0	19	0	49	0	0	0	0	0	72	0
ENSMUSG00000028575	0	0	0	0	0	5	0	0	0	0	0	28	0	0	0	0	0	0	0	0	0	0	0	0	0	0	0	0	0	0	0	67	0	55	0	13	0	0	0	0	0	0	0	0	0	0	0	0	0
ENSMUSG00000044125	0	36	0	56	0	0	0	40	0	0	0	0	0	0	0	0	0	0	0	0	0	40	0	0	0	0	0	0	0	0	0	0	0	0	0	0	0	0	0	1	0	74	0	0	0	0	0	0	0
ENSMUSG00000086592	0	0	0	0	0	0	0	0	0	0	0	0	0	0	0	7	0	0	0	0	0	0	0	0	0	0	0	0	0	0	0	0	0	0	0	0	0	13	0	0	0	0	0	0	0	9	0	0	0
ENSMUSG00000073792	0	0	0	0	0	0	0	2	0	0	0	0	0	0	0	11	0	0	0	0	0	0	0	0	0	0	0	0	0	0	0	0	0	0	0	0	0	17	0	0	0	0	0	0	0	7	0	0	0
ENSMUSG00000035126	0	0	0	0	0	0	0	0	0	0	0	6	0	0	0	94	0	0	0	0	0	0	0	0	0	0	0	0	0	0	0	5	0	56	0	0	0	4	0	13	0	0	0	0	0	0	0	2	0
ENSMUSG00000028520	0	0	0	0	0	0	0	0	0	0	0	0	0	0	0	0	0	0	0	62	0	0	0	44	0	0	0	0	0	0	0	0	0	0	0	0	0	30	0	0	0	155	0	0	0	0	0	0	0
ENSMUSG00000078612	0	0	0	0	0	0	0	0	0	0	0	0	0	0	0	0	0	0	0	0	0	0	0	0	0	0	0	0	0	0	0	0	0	0	0	0	0	167	0	0	0	0	0	0	0	0	0	0	0
ENSMUSG00000086249	0	0	0	1	0	0	0	0	0	0	0	0	0	0	0	0	0	0	0	0	0	0	0	1	0	0	0	0	0	4	0	3	0	0	0	0	0	0	0	0	0	0	0	5	0	1	0	0	0
ENSMUSG00000054362	0	0	0	0	0	0	0	0	0	0	0	32	0	0	0	0	0	0	0	0	0	0	0	0	0	0	0	60	0	0	0	0	0	64	0	90	0	147	0	0	0	0	0	0	0	15	0	0	0
ENSMUSG00000047636	0	7	0	5	0	10	0	2	0	26	0	11	0	0	0	2	0	0	0	8	0	3	0	2	0	0	0	11	0	0	0	23	0	4	0	4	0	12	0	18	0	22	0	0	0	10	0	0	0
ENSMUSG00000085304	0	89	0	23	0	92	0	12	0	238	0	90	0	0	0	87	0	33	0	76	0	49	0	39	0	0	0	90	0	44	0	243	0	9	0	142	0	47	0	139	0	106	0	118	0	61	0	198	0
ENSMUSG00000070877	0	0	0	0	0	0	0	0	0	0	0	0	0	0	0	0	0	1	0	0	0	4	0	2	0	0	0	0	0	1	0	0	0	0	0	0	0	6	0	2	0	0	0	0	0	0	0	0	0
ENSMUSG00000063172	0	0	0	0	0	0	0	0	0	0	0	0	0	22	0	0	0	0	0	0	0	0	0	0	0	0	0	0	0	0	0	50	0	0	0	0	0	38	0	0	0	0	0	0	0	0	0	0	0
ENSMUSG00000028613	0	9	0	59	0	74	0	45	0	0	0	21	0	14	0	0	0	7	0	80	0	5	0	3	0	9	0	15	0	60	0	5	0	0	0	2	0	108	0	51	0	142	0	12	0	23	0	0	0
ENSMUSG00000073779	0	4	0	61	0	25	0	19	0	0	0	4	0	5	0	0	0	0	0	4	0	2	0	0	0	0	0	12	0	17	0	5	0	0	0	6	0	29	0	1	0	5	0	15	0	18	0	0	0
ENSMUSG00000028612	0	0	0	0	0	0	0	2	0	0	0	1	0	1	0	0	0	0	0	1	0	0	0	2	0	0	0	0	0	26	0	0	0	0	0	0	0	2	0	1	0	123	0	0	0	1	0	0	0
ENSMUSG00000028601	0	0	0	14	0	0	0	0	0	0	0	20	0	0	0	0	0	0	0	0	0	0	0	0	0	0	0	0	0	0	0	0	0	0	0	0	0	0	0	0	0	0	0	0	0	0	0	0	0
ENSMUSG00000048351	0	15	0	0	0	27	0	3	0	38	0	0	0	0	0	0	0	0	0	0	0	0	0	0	0	0	0	0	0	0	0	0	0	0	0	0	0	0	0	0	0	0	0	69	0	0	0	0	0
ENSMUSG00000086483	0	12	0	0	0	0	0	1	0	0	0	5	0	0	0	0	0	0	0	18	0	5	0	0	0	0	0	0	0	0	0	1	0	0	0	0	0	0	0	0	0	0	0	0	0	0	0	0	0
ENSMUSG00000028558	0	0	0	0	0	0	0	0	0	0	0	4	0	0	0	22	0	0	0	7	0	0	0	0	0	0	0	0	0	7	0	0	0	0	0	0	0	10	0	0	0	0	0	17	0	0	0	0	0
ENSMUSG00000087641	0	0	0	3	0	0	0	0	0	0	0	0	0	0	0	0	0	0	0	0	0	0	0	7	0	0	0	0	0	0	0	0	0	0	0	0	0	0	0	0	0	10	0	12	0	0	0	0	0
ENSMUSG00000085399	0	0	0	0	0	3	0	0	0	0	0	0	0	0	0	6	0	0	0	0	0	0	0	0	0	0	0	0	0	0	0	11	0	0	0	0	0	2	0	2	0	0	0	14	0	5	0	0	0
ENSMUSG00000083138	0	0	0	0	0	0	0	0	0	0	0	0	0	0	0	0	0	0	0	0	0	0	0	0	0	283	0	0	0	0	0	0	0	65	0	0	0	17	0	0	0	0	0	0	0	0	0	0	0
ENSMUSG00000034171	0	64	0	48	0	71	0	58	0	41	0	122	0	50	0	15	0	21	0	63	0	24	0	62	0	82	0	83	0	351	0	280	0	198	0	106	0	255	0	154	0	391	0	183	0	47	0	148	0
ENSMUSG00000028703	0	0	0	0	0	0	0	0	0	0	0	10	0	32	0	0	0	0	0	31	0	0	0	0	0	0	0	0	0	17	0	0	0	149	0	0	0	63	0	0	0	0	0	0	0	0	0	0	0
ENSMUSG00000028696	0	0	0	49	0	9	0	9	0	0	0	11	0	52	0	0	0	5	0	0	0	72	0	8	0	0	0	30	0	124	0	79	0	107	0	47	0	77	0	0	0	0	0	1	0	54	0	45	0
ENSMUSG00000028678	0	0	0	2	0	0	0	0	0	3	0	0	0	0	0	0	0	0	0	0	0	0	0	0	0	4	0	0	0	0	0	2	0	0	0	0	0	0	0	0	0	7	0	0	0	0	0	0	0
ENSMUSG00000028677	0	1	0	0	0	0	0	1	0	0	0	0	0	0	0	0	0	0	0	0	0	0	0	1	0	0	0	0	0	0	0	0	0	0	0	0	0	1	0	0	0	0	0	0	0	0	0	0	0
ENSMUSG00000091237	0	0	0	79	0	0	0	0	0	0	0	0	0	33	0	67	0	0	0	0	0	0	0	0	0	0	0	55	0	79	0	0	0	0	0	0	0	114	0	0	0	0	0	0	0	0	0	0	0
ENSMUSG00000006389	0	0	0	0	0	2	0	0	0	19	0	2	0	0	0	0	0	0	0	0	0	0	0	0	0	74	0	0	0	0	0	4	0	15	0	11	0	21	0	12	0	85	0	17	0	9	0	5	0
ENSMUSG00000066060	0	12	0	23	0	46	0	0	0	0	0	8	0	0	0	9	0	0	0	0	0	13	0	111	0	45	0	14	0	30	0	1	0	0	0	89	0	103	0	0	0	0	0	0	0	10	0	20	0
ENSMUSG00000078584	0	0	0	0	0	0	0	0	0	0	0	0	0	0	0	77	0	0	0	0	0	0	0	0	0	0	0	0	0	0	0	0	0	0	0	0	0	0	0	0	0	0	0	2	0	0	0	2	0
ENSMUSG00000028642	0	0	0	0	0	0	0	0	0	0	0	0	0	0	0	77	0	0	0	0	0	0	0	0	0	0	0	0	0	0	0	0	0	0	0	0	0	0	0	0	0	0	0	2	0	0	0	2	0
ENSMUSG00000085626	0	0	0	0	0	1	0	0	0	0	0	0	0	2	0	0	0	0	0	0	0	0	0	0	0	0	0	0	0	1	0	0	0	0	0	0	0	5	0	0	0	14	0	0	0	0	0	0	0
ENSMUSG00000043207	0	0	0	0	0	0	0	0	0	0	0	1	0	0	0	44	0	0	0	0	0	0	0	8	0	0	0	0	0	2	0	0	0	0	0	0	0	15	0	0	0	0	0	0	0	0	0	0	0
ENSMUSG00000054958	0	0	0	0	0	0	0	0	0	1	0	0	0	0	0	0	0	0	0	0	0	0	0	1	0	0	0	0	0	0	0	1	0	0	0	0	0	0	0	0	0	5	0	3	0	0	0	0	0
ENSMUSG00000043333	0	0	0	0	0	0	0	0	0	0	0	0	0	0	0	0	0	0	0	0	0	0	0	0	0	7	0	1	0	1	0	0	0	0	0	0	0	0	0	0	0	0	0	0	0	0	0	0	0
ENSMUSG00000086275	0	2	0	0	0	13	0	20	0	0	0	0	0	24	0	0	0	0	0	64	0	0	0	15	0	0	0	34	0	21	0	59	0	0	0	0	0	0	0	29	0	6	0	0	0	0	0	0	0
ENSMUSG00000098760	0	76	0	50	0	21	0	16	0	0	0	54	0	34	0	0	0	40	0	80	0	25	0	25	0	0	0	10	0	45	0	70	0	39	0	115	0	138	0	51	0	98	0	51	0	29	0	0	0
ENSMUSG00000028902	0	0	0	0	0	0	0	0	0	0	0	0	0	0	0	0	0	0	0	0	0	0	0	1	0	0	0	0	0	0	0	2	0	0	0	36	0	0	0	6	0	0	0	0	0	37	0	0	0
ENSMUSG00000028894	0	50	0	48	0	46	0	7	0	0	0	0	0	31	0	0	0	0	0	0	0	5	0	20	0	0	0	44	0	0	0	5	0	61	0	59	0	2	0	0	0	0	0	97	0	0	0	0	0
ENSMUSG00000028871	0	37	0	0	0	0	0	0	0	0	0	0	0	0	0	0	0	0	0	0	0	0	0	0	0	0	0	0	0	163	0	0	0	185	0	0	0	68	0	0	0	0	0	0	0	0	0	0	0
ENSMUSG00000042608	0	0	0	0	0	5	0	0	0	0	0	0	0	0	0	0	0	0	0	0	0	9	0	0	0	0	0	0	0	0	0	0	0	0	0	26	0	0	0	0	0	0	0	0	0	0	0	0	0
ENSMUSG00000042380	0	0	0	68	0	0	0	3	0	0	0	0	0	75	0	0	0	0	0	0	0	0	0	0	0	0	0	0	0	0	0	95	0	0	0	0	0	47	0	38	0	0	0	0	0	0	0	0	0
ENSMUSG00000028786	0	0	0	0	0	0	0	0	0	0	0	0	0	1	0	0	0	0	0	0	0	0	0	0	0	0	0	0	0	0	0	5	0	0	0	2	0	10	0	3	0	0	0	0	0	0	0	0	0
ENSMUSG00000028785	0	0	0	0	0	0	0	3	0	0	0	0	0	5	0	0	0	0	0	0	0	6	0	15	0	0	0	0	0	0	0	52	0	0	0	6	0	0	0	10	0	0	0	0	0	4	0	0	0
ENSMUSG00000087416	0	5	0	0	0	0	0	0	0	0	0	0	0	22	0	0	0	0	0	0	0	10	0	16	0	0	0	0	0	0	0	39	0	12	0	14	0	0	0	71	0	0	0	0	0	10	0	0	0
ENSMUSG00000001334	0	1	0	43	0	12	0	0	0	0	0	0	0	18	0	0	0	0	0	12	0	0	0	2	0	16	0	0	0	0	0	4	0	0	0	62	0	4	0	0	0	0	0	0	0	0	0	21	0
ENSMUSG00000087575	0	0	0	0	0	0	0	2	0	0	0	0	0	1	0	0	0	0	0	3	0	0	0	2	0	3	0	2	0	1	0	4	0	0	0	0	0	0	0	1	0	2	0	0	0	0	0	0	0
ENSMUSG00000048485	0	0	0	19	0	8	0	32	0	0	0	31	0	0	0	0	0	0	0	0	0	5	0	22	0	0	0	22	0	44	0	36	0	0	0	0	0	142	0	27	0	0	0	0	0	0	0	0	0
ENSMUSG00000047945	0	0	0	0	0	1	0	0	0	0	0	1	0	1	0	1	0	0	0	2	0	0	0	1	0	0	0	1	0	5	0	2	0	0	0	0	0	2	0	1	0	14	0	2	0	1	0	0	0
ENSMUSG00000000409	0	3	0	0	0	0	0	0	0	0	0	0	0	0	0	0	0	0	0	0	0	0	0	0	0	0	0	0	0	0	0	0	0	0	0	0	0	0	0	0	0	0	0	1	0	0	0	37	0
ENSMUSG00000085517	0	12	0	0	0	0	0	17	0	0	0	41	0	0	0	0	0	0	0	61	0	0	0	28	0	0	0	45	0	63	0	1	0	38	0	0	0	54	0	0	0	0	0	23	0	0	0	0	0
ENSMUSG00000040690	0	0	0	57	0	24	0	16	0	0	0	19	0	0	0	0	0	0	0	0	0	13	0	0	0	203	0	0	0	84	0	0	0	0	0	13	0	0	0	0	0	0	0	339	0	0	0	0	0
ENSMUSG00000028776	0	0	0	0	0	0	0	4	0	23	0	0	0	20	0	0	0	7	0	39	0	0	0	17	0	27	0	0	0	17	0	31	0	0	0	0	0	0	0	0	0	0	0	59	0	1	0	2	0
ENSMUSG00000050511	0	3	0	6	0	4	0	2	0	0	0	5	0	3	0	0	0	5	0	11	0	7	0	11	0	21	0	7	0	12	0	2	0	15	0	4	0	17	0	9	0	170	0	22	0	3	0	8	0
ENSMUSG00000028898	0	0	0	0	0	0	0	0	0	0	0	0	0	0	0	0	0	0	0	0	0	0	0	0	0	0	0	0	0	0	0	1	0	3	0	0	0	5	0	0	0	1	0	0	0	1	0	0	0
ENSMUSG00000028885	0	2	0	0	0	38	0	1	0	35	0	0	0	0	0	0	0	0	0	0	0	0	0	25	0	0	0	0	0	0	0	0	0	5	0	0	0	0	0	0	0	0	0	0	0	0	0	0	0
ENSMUSG00000028884	0	31	0	34	0	0	0	0	0	0	0	0	0	0	0	0	0	0	0	0	0	2	0	0	0	0	0	0	0	0	0	0	0	0	0	1	0	54	0	52	0	0	0	261	0	0	0	0	0
ENSMUSG00000003644	0	7	0	9	0	3	0	31	0	22	0	4	0	1	0	14	0	5	0	0	0	2	0	14	0	10	0	5	0	1	0	0	0	7	0	9	0	42	0	5	0	5	0	13	0	0	0	1	0
ENSMUSG00000037443	0	9	0	28	0	6	0	5	0	0	0	11	0	0	0	13	0	4	0	0	0	6	0	17	0	0	0	0	0	0	0	33	0	0	0	15	0	8	0	0	0	0	0	0	0	0	0	0	0
ENSMUSG00000037306	0	0	0	15	0	0	0	0	0	0	0	0	0	41	0	19	0	0	0	0	0	0	0	0	0	0	0	0	0	40	0	0	0	17	0	0	0	0	0	0	0	0	0	0	0	0	0	0	0
ENSMUSG00000070691	0	41	0	0	0	141	0	1	0	0	0	55	0	0	0	0	0	0	0	33	0	0	0	0	0	0	0	0	0	0	0	125	0	0	0	0	0	0	0	0	0	0	0	0	0	0	0	0	0
ENSMUSG00000037139	0	11	0	0	0	0	0	30	0	20	0	52	0	2	0	53	0	3	0	43	0	9	0	2	0	0	0	27	0	68	0	29	0	0	0	56	0	53	0	38	0	25	0	0	0	20	0	45	0
ENSMUSG00000070687	0	0	0	0	0	0	0	4	0	0	0	0	0	0	0	0	0	0	0	0	0	3	0	0	0	21	0	0	0	0	0	0	0	0	0	0	0	0	0	0	0	8	0	3	0	0	0	30	0
ENSMUSG00000028759	0	3	0	7	0	9	0	2	0	0	0	0	0	8	0	0	0	0	0	7	0	1	0	15	0	0	0	0	0	12	0	17	0	7	0	0	0	26	0	10	0	5	0	2	0	1	0	0	0
ENSMUSG00000028755	0	0	0	0	0	0	0	0	0	0	0	0	0	6	0	0	0	0	0	0	0	12	0	0	0	88	0	0	0	0	0	0	0	0	0	0	0	0	0	0	0	0	0	0	0	0	0	0	0
ENSMUSG00000087045	0	1	0	8	0	7	0	6	0	7	0	10	0	7	0	0	0	0	0	0	0	6	0	7	0	0	0	7	0	37	0	20	0	37	0	8	0	16	0	2	0	60	0	0	0	3	0	17	0
ENSMUSG00000028927	0	22	0	0	0	0	0	0	0	151	0	27	0	0	0	1	0	17	0	136	0	45	0	29	0	0	0	0	0	0	0	119	0	0	0	81	0	41	0	13	0	10	0	0	0	0	0	54	0
ENSMUSG00000006219	0	0	0	0	0	0	0	0	0	81	0	0	0	41	0	72	0	0	0	0	0	0	0	5	0	0	0	31	0	2	0	0	0	110	0	0	0	0	0	0	0	0	0	0	0	0	0	13	0
ENSMUSG00000040697	0	0	0	0	0	20	0	0	0	0	0	0	0	0	0	0	0	2	0	0	0	1	0	27	0	0	0	0	0	0	0	0	0	0	0	0	0	41	0	0	0	0	0	0	0	0	0	0	0
ENSMUSG00000110067	0	0	0	24	0	0	0	3	0	0	0	0	0	0	0	0	0	0	0	0	0	0	0	6	0	0	0	0	0	1	0	0	0	0	0	13	0	0	0	0	0	0	0	0	0	0	0	36	0
ENSMUSG00000059423	0	0	0	0	0	8	0	0	0	0	0	0	0	31	0	0	0	0	0	0	0	0	0	0	0	0	0	0	0	0	0	0	0	0	0	0	0	0	0	0	0	0	0	0	0	0	0	0	0
ENSMUSG00000029020	0	0	0	0	0	99	0	0	0	0	0	0	0	0	0	0	0	0	0	0	0	0	0	0	0	0	0	0	0	0	0	0	0	0	0	0	0	0	0	0	0	0	0	0	0	0	0	0	0
ENSMUSG00000029009	0	6	0	0	0	32	0	7	0	22	0	10	0	24	0	10	0	0	0	21	0	14	0	16	0	0	0	0	0	20	0	18	0	0	0	6	0	67	0	8	0	0	0	102	0	0	0	1	0
ENSMUSG00000028961	0	0	0	0	0	0	0	2	0	0	0	0	0	0	0	0	0	0	0	0	0	0	0	0	0	0	0	0	0	0	0	31	0	0	0	0	0	0	0	1	0	0	0	0	0	0	0	0	0
ENSMUSG00000028976	0	3	0	4	0	10	0	2	0	14	0	3	0	0	0	11	0	2	0	14	0	12	0	29	0	0	0	5	0	46	0	17	0	5	0	4	0	32	0	15	0	89	0	5	0	4	0	1	0
ENSMUSG00000073700	0	0	0	0	0	0	0	0	0	0	0	0	0	0	0	0	0	0	0	0	0	0	0	0	0	0	0	0	0	0	0	0	0	30	0	0	0	0	0	0	0	0	0	0	0	0	0	0	0
ENSMUSG00000084803	0	0	0	0	0	14	0	5	0	0	0	0	0	0	0	0	0	0	0	178	0	0	0	5	0	128	0	0	0	0	0	0	0	0	0	0	0	0	0	30	0	0	0	0	0	0	0	0	0
ENSMUSG00000029036	0	0	0	0	0	0	0	0	0	0	0	6	0	0	0	0	0	0	0	0	0	2	0	0	0	0	0	0	0	0	0	76	0	0	0	0	0	0	0	0	0	0	0	0	0	0	0	0	0
ENSMUSG00000054514	0	0	0	0	0	3	0	0	0	0	0	0	0	7	0	0	0	4	0	0	0	0	0	7	0	0	0	2	0	0	0	0	0	0	0	0	0	8	0	0	0	0	0	0	0	3	0	0	0
ENSMUSG00000073680	0	0	0	0	0	0	0	0	0	17	0	0	0	0	0	0	0	0	0	0	0	0	0	0	0	0	0	0	0	0	0	0	0	0	0	0	0	1	0	0	0	5	0	0	0	0	0	0	0
ENSMUSG00000029071	0	0	0	14	0	4	0	0	0	0	0	0	0	3	0	0	0	0	0	0	0	0	0	13	0	0	0	9	0	4	0	5	0	0	0	3	0	10	0	6	0	13	0	12	0	0	0	0	0
ENSMUSG00000029033	0	14	0	0	0	29	0	17	0	0	0	5	0	0	0	0	0	0	0	0	0	11	0	27	0	0	0	0	0	161	0	104	0	0	0	34	0	138	0	69	0	13	0	0	0	4	0	92	0
ENSMUSG00000029074	0	0	0	0	0	46	0	0	0	0	0	0	0	0	0	0	0	0	0	0	0	0	0	0	0	0	0	1	0	0	0	0	0	0	0	0	0	0	0	0	0	0	0	0	0	0	0	0	0
ENSMUSG00000059939	0	4	0	0	0	0	0	0	0	0	0	0	0	0	0	0	0	0	0	0	0	0	0	0	0	17	0	0	0	49	0	0	0	0	0	0	0	0	0	0	0	32	0	129	0	25	0	22	0
ENSMUSG00000040464	0	0	0	0	0	0	0	0	0	0	0	0	0	0	0	0	0	0	0	0	0	0	0	0	0	0	0	80	0	0	0	0	0	0	0	0	0	0	0	0	0	0	0	0	0	0	0	0	0
ENSMUSG00000097279	0	0	0	10	0	0	0	0	0	0	0	2	0	3	0	0	0	0	0	0	0	0	0	0	0	0	0	0	0	0	0	0	0	0	0	0	0	0	0	0	0	0	0	0	0	0	0	0	0
ENSMUSG00000029017	0	0	0	0	0	0	0	2	0	20	0	0	0	3	0	0	0	0	0	4	0	0	0	0	0	0	0	0	0	6	0	6	0	0	0	0	0	0	0	1	0	8	0	0	0	1	0	0	0
ENSMUSG00000106379	0	0	0	0	0	0	0	0	0	0	0	1	0	0	0	0	0	0	0	0	0	0	0	0	0	0	0	0	0	0	0	0	0	0	0	0	0	0	0	0	0	0	0	0	0	0	0	0	0
ENSMUSG00000028978	0	0	0	0	0	0	0	0	0	0	0	19	0	1	0	5	0	0	0	0	0	0	0	6	0	0	0	0	0	0	0	0	0	0	0	0	0	0	0	1	0	0	0	0	0	0	0	0	0
ENSMUSG00000086769	0	0	0	0	0	0	0	0	0	0	0	8	0	3	0	2	0	0	0	0	0	0	0	3	0	0	0	0	0	1	0	0	0	0	0	0	0	0	0	0	0	0	0	0	0	0	0	0	0
ENSMUSG00000028962	0	0	0	0	0	0	0	3	0	0	0	0	0	0	0	0	0	4	0	10	0	3	0	5	0	0	0	7	0	0	0	0	0	0	0	0	0	8	0	9	0	0	0	0	0	1	0	0	0
ENSMUSG00000038199	0	0	0	57	0	0	0	3	0	0	0	0	0	36	0	0	0	0	0	0	0	0	0	26	0	0	0	45	0	64	0	28	0	0	0	24	0	30	0	0	0	22	0	0	0	0	0	0	0
ENSMUSG00000039106	0	3	0	6	0	6	0	1	0	4	0	0	0	10	0	0	0	0	0	0	0	1	0	1	0	18	0	0	0	8	0	9	0	11	0	0	0	8	0	0	0	0	0	0	0	4	0	0	0
ENSMUSG00000097673	0	0	0	0	0	1	0	8	0	0	0	0	0	0	0	0	0	0	0	0	0	0	0	0	0	0	0	0	0	0	0	50	0	0	0	33	0	60	0	0	0	0	0	0	0	0	0	0	0
ENSMUSG00000086815	0	1	0	7	0	0	0	0	0	0	0	0	0	0	0	0	0	0	0	7	0	0	0	0	0	0	0	1	0	0	0	0	0	0	0	0	0	0	0	0	0	0	0	0	0	0	0	0	0
ENSMUSG00000044576	0	3	0	17	0	0	0	0	0	0	0	0	0	0	0	0	0	0	0	34	0	0	0	0	0	0	0	7	0	0	0	0	0	0	0	0	0	0	0	0	0	0	0	0	0	0	0	0	0
ENSMUSG00000029175	0	0	0	51	0	0	0	41	0	0	0	0	0	0	0	0	0	0	0	0	0	0	0	0	0	0	0	0	0	223	0	0	0	0	0	0	0	0	0	0	0	0	0	0	0	0	0	0	0
ENSMUSG00000029161	0	18	0	0	0	6	0	0	0	0	0	0	0	0	0	28	0	0	0	0	0	0	0	21	0	0	0	5	0	0	0	40	0	0	0	6	0	34	0	18	0	0	0	16	0	30	0	0	0
ENSMUSG00000062077	0	9	0	0	0	25	0	9	0	22	0	0	0	39	0	0	0	20	0	0	0	114	0	0	0	254	0	0	0	8	0	155	0	0	0	59	0	135	0	0	0	0	0	275	0	0	0	2	0
ENSMUSG00000038676	0	0	0	0	0	0	0	0	0	0	0	1	0	0	0	0	0	0	0	0	0	0	0	0	0	0	0	0	0	0	0	0	0	5	0	1	0	2	0	0	0	0	0	0	0	0	0	0	0
ENSMUSG00000064037	0	0	0	0	0	0	0	0	0	0	0	39	0	0	0	0	0	0	0	0	0	0	0	26	0	0	0	0	0	0	0	0	0	0	0	0	0	0	0	0	0	0	0	0	0	0	0	3	0
ENSMUSG00000106918	0	2	0	2	0	0	0	0	0	8	0	2	0	4	0	53	0	0	0	1	0	1	0	0	0	0	0	10	0	11	0	10	0	60	0	1	0	3	0	6	0	26	0	12	0	0	0	3	0
ENSMUSG00000037355	0	0	0	3	0	0	0	0	0	0	0	0	0	0	0	0	0	0	0	0	0	28	0	0	0	0	0	0	0	0	0	0	0	0	0	0	0	0	0	0	0	1	0	0	0	0	0	0	0
ENSMUSG00000054252	0	0	0	0	0	0	0	2	0	0	0	0	0	0	0	0	0	0	0	0	0	0	0	16	0	0	0	0	0	0	0	9	0	0	0	0	0	0	0	0	0	0	0	0	0	1	0	0	0
ENSMUSG00000079555	0	17	0	9	0	0	0	0	0	0	0	11	0	7	0	0	0	0	0	0	0	0	0	0	0	0	0	0	0	0	0	0	0	13	0	0	0	0	0	7	0	0	0	0	0	0	0	44	0
ENSMUSG00000037224	0	0	0	10	0	1	0	0	0	1	0	0	0	0	0	0	0	0	0	0	0	1	0	0	0	0	0	0	0	1	0	3	0	0	0	0	0	0	0	1	0	1	0	0	0	0	0	0	0
ENSMUSG00000109572	0	0	0	3	0	1	0	3	0	0	0	0	0	6	0	0	0	0	0	0	0	0	0	0	0	0	0	0	0	0	0	4	0	0	0	1	0	2	0	0	0	0	0	0	0	0	0	0	0
ENSMUSG00000107287	0	0	0	1	0	0	0	7	0	0	0	0	0	5	0	0	0	3	0	0	0	0	0	0	0	0	0	0	0	0	0	5	0	0	0	2	0	8	0	0	0	0	0	0	0	0	0	0	0
ENSMUSG00000044716	0	0	0	54	0	85	0	10	0	70	0	21	0	0	0	0	0	0	0	0	0	0	0	86	0	0	0	59	0	0	0	0	0	36	0	0	0	0	0	21	0	137	0	0	0	42	0	21	0
ENSMUSG00000029096	0	0	0	0	0	0	0	0	0	0	0	0	0	0	0	0	0	0	0	0	0	0	0	10	0	0	0	0	0	0	0	0	0	0	0	0	0	0	0	0	0	0	0	0	0	0	0	0	0
ENSMUSG00000039563	0	10	0	26	0	14	0	11	0	0	0	26	0	0	0	0	0	7	0	0	0	7	0	12	0	0	0	15	0	84	0	14	0	0	0	6	0	28	0	38	0	21	0	0	0	10	0	0	0
ENSMUSG00000029120	0	0	0	0	0	0	0	0	0	0	0	0	0	0	0	0	0	0	0	0	0	0	0	0	0	10	0	0	0	0	0	4	0	0	0	0	0	0	0	0	0	0	0	19	0	0	0	8	0
ENSMUSG00000029127	0	0	0	11	0	0	0	8	0	0	0	0	0	6	0	0	0	4	0	0	0	0	0	0	0	0	0	9	0	0	0	0	0	4	0	0	0	0	0	0	0	22	0	0	0	2	0	0	0
ENSMUSG00000005107	0	28	0	7	0	30	0	5	0	23	0	4	0	44	0	0	0	0	0	35	0	19	0	25	0	0	0	49	0	17	0	65	0	23	0	7	0	27	0	32	0	162	0	0	0	7	0	27	0
ENSMUSG00000106741	0	0	0	0	0	8	0	0	0	0	0	0	0	0	0	0	0	0	0	0	0	0	0	0	0	0	0	0	0	0	0	0	0	0	0	0	0	0	0	20	0	0	0	0	0	0	0	0	0
ENSMUSG00000085720	0	0	0	0	0	0	0	0	0	0	0	0	0	0	0	0	0	0	0	0	0	55	0	0	0	0	0	0	0	0	0	0	0	0	0	0	0	0	0	0	0	0	0	0	0	0	0	0	0
ENSMUSG00000061535	0	0	0	0	0	0	0	0	0	0	0	0	0	0	0	0	0	0	0	0	0	0	0	0	0	0	0	0	0	0	0	0	0	0	0	66	0	0	0	0	0	0	0	0	0	0	0	0	0
ENSMUSG00000087290	0	0	0	0	0	0	0	0	0	0	0	0	0	0	0	0	0	0	0	0	0	0	0	0	0	0	0	0	0	0	0	0	0	0	0	76	0	0	0	0	0	0	0	0	0	0	0	0	0
ENSMUSG00000029092	0	10	0	0	0	22	0	0	0	0	0	6	0	0	0	0	0	0	0	0	0	0	0	43	0	0	0	0	0	82	0	0	0	65	0	33	0	30	0	0	0	0	0	8	0	0	0	52	0
ENSMUSG00000039682	0	2	0	4	0	5	0	4	0	0	0	0	0	0	0	0	0	0	0	6	0	18	0	11	0	0	0	21	0	16	0	20	0	15	0	0	0	8	0	3	0	34	0	15	0	3	0	4	0
ENSMUSG00000097640	0	2	0	39	0	1	0	5	0	0	0	46	0	28	0	25	0	0	0	0	0	0	0	0	0	5	0	0	0	5	0	41	0	0	0	1	0	97	0	34	0	72	0	20	0	40	0	47	0
ENSMUSG00000054920	0	15	0	0	0	0	0	0	0	0	0	52	0	0	0	0	0	0	0	0	0	0	0	0	0	0	0	0	0	0	0	0	0	0	0	0	0	0	0	0	0	0	0	0	0	0	0	0	0
ENSMUSG00000029195	0	11	0	72	0	70	0	0	0	0	0	0	0	0	0	28	0	0	0	48	0	0	0	30	0	0	0	51	0	11	0	29	0	0	0	0	0	83	0	0	0	152	0	0	0	0	0	0	0
ENSMUSG00000029205	0	0	0	0	0	0	0	1	0	0	0	0	0	17	0	0	0	8	0	0	0	0	0	0	0	0	0	0	0	20	0	0	0	7	0	0	0	46	0	0	0	35	0	16	0	0	0	0	0
ENSMUSG00000029158	0	21	0	0	0	4	0	17	0	0	0	40	0	0	0	216	0	41	0	0	0	33	0	89	0	0	0	0	0	25	0	73	0	0	0	103	0	14	0	53	0	0	0	20	0	41	0	14	0
ENSMUSG00000005220	0	0	0	0	0	13	0	0	0	2	0	0	0	0	0	0	0	0	0	0	0	0	0	0	0	0	0	0	0	0	0	0	0	0	0	0	0	0	0	0	0	0	0	0	0	0	0	15	0
ENSMUSG00000100175	0	40	0	0	0	0	0	0	0	45	0	5	0	52	0	0	0	0	0	0	0	0	0	0	0	66	0	0	0	133	0	105	0	0	0	0	0	185	0	193	0	108	0	97	0	0	0	0	0
ENSMUSG00000106968	0	0	0	24	0	40	0	4	0	6	0	73	0	132	0	0	0	19	0	0	0	0	0	24	0	0	0	92	0	61	0	0	0	0	0	0	0	0	0	44	0	65	0	0	0	0	0	58	0
ENSMUSG00000072874	0	0	0	2	0	16	0	0	0	0	0	12	0	13	0	0	0	0	0	0	0	0	0	14	0	0	0	0	0	11	0	46	0	56	0	16	0	92	0	0	0	24	0	25	0	0	0	36	0
ENSMUSG00000091204	0	0	0	0	0	30	0	0	0	0	0	0	0	0	0	0	0	0	0	0	0	0	0	0	0	0	0	0	0	0	0	65	0	0	0	0	0	168	0	0	0	0	0	0	0	0	0	0	0
ENSMUSG00000036377	0	6	0	0	0	23	0	22	0	0	0	0	0	0	0	0	0	0	0	0	0	24	0	0	0	4	0	0	0	0	0	44	0	0	0	0	0	37	0	0	0	0	0	0	0	0	0	0	0
ENSMUSG00000055923	0	14	0	31	0	15	0	5	0	0	0	13	0	32	0	0	0	0	0	0	0	17	0	30	0	0	0	65	0	24	0	28	0	0	0	44	0	73	0	0	0	44	0	0	0	12	0	0	0
ENSMUSG00000072852	0	37	0	0	0	0	0	3	0	0	0	0	0	4	0	18	0	25	0	69	0	16	0	4	0	0	0	84	0	162	0	87	0	6	0	49	0	24	0	39	0	0	0	0	0	0	0	10	0
ENSMUSG00000029248	0	69	0	0	0	0	0	0	0	0	0	19	0	0	0	0	0	0	0	76	0	32	0	0	0	0	0	0	0	59	0	0	0	0	0	0	0	26	0	259	0	1260	0	0	0	176	0	260	0
ENSMUSG00000029249	0	28	0	0	0	0	0	0	0	0	0	0	0	0	0	0	0	0	0	0	0	65	0	0	0	0	0	0	0	0	0	7	0	0	0	0	0	6	0	0	0	1	0	0	0	0	0	0	0
ENSMUSG00000036285	0	0	0	18	0	11	0	12	0	0	0	0	0	0	0	0	0	0	0	0	0	0	0	0	0	0	0	10	0	0	0	247	0	0	0	0	0	0	0	0	0	44	0	0	0	11	0	0	0
ENSMUSG00000061184	0	0	0	0	0	0	0	0	0	0	0	0	0	0	0	0	0	0	0	0	0	0	0	0	0	0	0	0	0	0	0	0	0	0	0	0	0	0	0	0	0	132	0	0	0	0	0	27	0
ENSMUSG00000072845	0	0	0	0	0	0	0	0	0	0	0	0	0	0	0	0	0	0	0	0	0	0	0	0	0	0	0	0	0	0	0	0	0	274	0	0	0	0	0	65	0	0	0	0	0	0	0	150	0
ENSMUSG00000104937	0	18	0	0	0	0	0	0	0	0	0	2	0	0	0	38	0	12	0	0	0	0	0	0	0	0	0	5	0	8	0	0	0	0	0	0	0	1	0	0	0	0	0	0	0	9	0	0	0
ENSMUSG00000029286	0	0	0	0	0	3	0	2	0	9	0	0	0	6	0	0	0	0	0	0	0	0	0	0	0	0	0	0	0	0	0	0	0	0	0	0	0	16	0	0	0	0	0	0	0	0	0	0	0
ENSMUSG00000035505	0	0	0	0	0	1	0	11	0	0	0	0	0	0	0	0	0	0	0	0	0	0	0	0	0	151	0	0	0	0	0	0	0	0	0	0	0	0	0	1	0	0	0	0	0	0	0	0	0
ENSMUSG00000035020	0	0	0	0	0	0	0	0	0	0	0	0	0	0	0	0	0	0	0	0	0	0	0	0	0	0	0	0	0	0	0	301	0	0	0	0	0	0	0	157	0	440	0	35	0	0	0	0	0
ENSMUSG00000096035	0	0	0	0	0	7	0	0	0	0	0	1	0	0	0	0	0	0	0	1	0	0	0	1	0	0	0	1	0	9	0	4	0	0	0	2	0	0	0	2	0	4	0	0	0	0	0	0	0
ENSMUSG00000029410	0	0	0	0	0	0	0	0	0	0	0	0	0	0	0	0	0	0	0	0	0	0	0	4	0	0	0	0	0	0	0	0	0	0	0	0	0	0	0	0	0	0	0	0	0	0	0	0	0
ENSMUSG00000034842	0	0	0	36	0	1	0	0	0	0	0	26	0	97	0	0	0	0	0	0	0	0	0	19	0	0	0	0	0	0	0	44	0	0	0	26	0	50	0	0	0	34	0	0	0	0	0	0	0
ENSMUSG00000105850	0	1	0	11	0	5	0	6	0	9	0	9	0	17	0	0	0	3	0	10	0	9	0	17	0	0	0	2	0	17	0	10	0	14	0	13	0	16	0	9	0	19	0	1	0	5	0	0	0
ENSMUSG00000105579	0	16	0	8	0	0	0	0	0	0	0	0	0	113	0	0	0	0	0	10	0	0	0	0	0	0	0	11	0	0	0	0	0	0	0	0	0	0	0	13	0	0	0	0	0	0	0	24	0
ENSMUSG00000029311	0	2	0	0	0	0	0	0	0	5	0	1	0	8	0	0	0	0	0	6	0	0	0	0	0	0	0	4	0	0	0	25	0	18	0	61	0	18	0	6	0	0	0	0	0	0	0	0	0
ENSMUSG00000084878	0	0	0	0	0	0	0	3	0	0	0	0	0	0	0	0	0	0	0	0	0	0	0	0	0	0	0	0	0	0	0	0	0	0	0	0	0	0	0	3	0	0	0	3	0	0	0	0	0
ENSMUSG00000033805	0	0	0	2	0	6	0	3	0	13	0	5	0	0	0	0	0	0	0	0	0	0	0	4	0	0	0	0	0	0	0	6	0	26	0	0	0	15	0	22	0	13	0	14	0	0	0	5	0
ENSMUSG00000056531	0	0	0	5	0	0	0	0	0	0	0	0	0	0	0	0	0	0	0	0	0	0	0	0	0	0	0	0	0	0	0	6	0	0	0	62	0	1	0	0	0	0	0	0	0	0	0	0	0
ENSMUSG00000029491	0	5	0	0	0	0	0	0	0	62	0	0	0	0	0	0	0	0	0	0	0	0	0	0	0	0	0	0	0	0	0	0	0	0	0	78	0	0	0	0	0	0	0	0	0	0	0	4	0
ENSMUSG00000090015	0	0	0	19	0	14	0	0	0	0	0	1	0	0	0	0	0	0	0	0	0	4	0	0	0	277	0	0	0	0	0	0	0	0	0	0	0	81	0	13	0	89	0	0	0	0	0	0	0
ENSMUSG00000090963	0	0	0	0	0	28	0	0	0	0	0	0	0	0	0	0	0	0	0	0	0	0	0	29	0	8	0	0	0	0	0	7	0	0	0	43	0	45	0	0	0	0	0	0	0	0	0	149	0
ENSMUSG00000033316	0	9	0	0	0	0	0	19	0	0	0	33	0	0	0	140	0	0	0	0	0	0	0	0	0	0	0	0	0	357	0	0	0	0	0	74	0	121	0	0	0	0	0	0	0	0	0	16	0
ENSMUSG00000029512	0	0	0	0	0	0	0	0	0	0	0	0	0	0	0	0	0	0	0	0	0	0	0	0	0	0	0	0	0	0	0	0	0	0	0	0	0	29	0	0	0	0	0	0	0	0	0	0	0
ENSMUSG00000029343	0	0	0	52	0	0	0	3	0	0	0	0	0	0	0	0	0	0	0	0	0	0	0	17	0	0	0	0	0	22	0	0	0	0	0	0	0	25	0	0	0	0	0	0	0	0	0	0	0
ENSMUSG00000072720	0	0	0	0	0	0	0	0	0	0	0	0	0	0	0	0	0	0	0	0	0	0	0	0	0	0	0	0	0	0	0	0	0	0	0	0	0	0	0	59	0	0	0	0	0	0	0	0	0
ENSMUSG00000042249	0	0	0	0	0	0	0	17	0	0	0	0	0	0	0	0	0	0	0	0	0	0	0	0	0	0	0	0	0	0	0	0	0	0	0	0	0	0	0	0	0	0	0	0	0	0	0	86	0
ENSMUSG00000042184	0	21	0	33	0	0	0	5	0	0	0	37	0	10	0	0	0	0	0	0	0	0	0	19	0	0	0	56	0	95	0	16	0	30	0	9	0	52	0	0	0	43	0	0	0	17	0	0	0
ENSMUSG00000018974	0	11	0	0	0	18	0	0	0	0	0	0	0	0	0	15	0	0	0	0	0	0	0	7	0	71	0	0	0	0	0	0	0	0	0	0	0	34	0	0	0	34	0	52	0	0	0	17	0
ENSMUSG00000004530	0	0	0	38	0	23	0	0	0	0	0	9	0	0	0	0	0	0	0	0	0	0	0	0	0	0	0	0	0	0	0	44	0	0	0	0	0	8	0	0	0	21	0	0	0	0	0	0	0
ENSMUSG00000042078	0	0	0	0	0	0	0	1	0	0	0	0	0	0	0	0	0	0	0	0	0	0	0	3	0	0	0	27	0	0	0	0	0	0	0	0	0	1	0	0	0	0	0	0	0	18	0	0	0
ENSMUSG00000041930	0	58	0	0	0	47	0	30	0	88	0	103	0	31	0	0	0	16	0	172	0	0	0	37	0	3	0	20	0	4	0	175	0	0	0	48	0	437	0	380	0	510	0	133	0	50	0	142	0
ENSMUSG00000014158	0	4	0	0	0	0	0	0	0	0	0	0	0	11	0	0	0	0	0	0	0	0	0	0	0	0	0	0	0	0	0	0	0	0	0	0	0	11	0	24	0	0	0	122	0	0	0	0	0
ENSMUSG00000029564	0	0	0	12	0	0	0	10	0	0	0	0	0	0	0	0	0	0	0	6	0	8	0	0	0	0	0	0	0	4	0	14	0	1	0	0	0	0	0	0	0	0	0	0	0	21	0	0	0
ENSMUSG00000048578	0	0	0	0	0	0	0	1	0	0	0	0	0	0	0	0	0	0	0	0	0	0	0	0	0	0	0	0	0	9	0	2	0	6	0	2	0	0	0	3	0	20	0	0	0	6	0	0	0
ENSMUSG00000029544	0	0	0	0	0	3	0	0	0	0	0	0	0	0	0	0	0	1	0	0	0	1	0	0	0	0	0	0	0	0	0	0	0	0	0	0	0	0	0	1	0	0	0	0	0	0	0	1	0
ENSMUSG00000087292	0	0	0	0	0	8	0	0	0	0	0	0	0	0	0	0	0	5	0	0	0	0	0	0	0	0	0	0	0	0	0	4	0	0	0	0	0	0	0	0	0	0	0	0	0	0	0	0	0
ENSMUSG00000029522	0	0	0	0	0	0	0	0	0	0	0	0	0	0	0	0	0	0	0	0	0	0	0	0	0	137	0	0	0	28	0	0	0	23	0	0	0	26	0	0	0	0	0	0	0	0	0	0	0
ENSMUSG00000032959	0	0	0	0	0	0	0	0	0	0	0	5	0	8	0	0	0	0	0	17	0	5	0	0	0	0	0	0	0	0	0	0	0	0	0	0	0	0	0	0	0	0	0	0	0	0	0	0	0
ENSMUSG00000029361	0	0	0	38	0	6	0	0	0	0	0	3	0	0	0	0	0	0	0	0	0	4	0	0	0	0	0	0	0	2	0	3	0	0	0	0	0	0	0	0	0	0	0	0	0	0	0	0	0
ENSMUSG00000032898	0	0	0	57	0	0	0	7	0	0	0	0	0	0	0	0	0	0	0	0	0	13	0	11	0	92	0	0	0	62	0	0	0	0	0	0	0	0	0	0	0	0	0	0	0	0	0	0	0
ENSMUSG00000046607	0	0	0	0	0	0	0	4	0	0	0	57	0	0	0	44	0	0	0	0	0	0	0	0	0	0	0	0	0	0	0	2	0	0	0	0	0	0	0	0	0	0	0	0	0	0	0	0	0
ENSMUSG00000032741	0	0	0	0	0	2	0	2	0	0	0	0	0	0	0	0	0	9	0	0	0	0	0	0	0	0	0	0	0	0	0	0	0	0	0	0	0	0	0	0	0	0	0	0	0	9	0	58	0
ENSMUSG00000029455	0	4	0	0	0	0	0	0	0	0	0	0	0	0	0	0	0	13	0	50	0	0	0	0	0	0	0	0	0	0	0	0	0	0	0	0	0	22	0	0	0	0	0	0	0	0	0	7	0
ENSMUSG00000029463	0	0	0	0	0	0	0	4	0	0	0	9	0	0	0	0	0	0	0	0	0	27	0	29	0	27	0	47	0	0	0	11	0	0	0	0	0	0	0	0	0	0	0	0	0	0	0	0	0
ENSMUSG00000029465	0	0	0	15	0	0	0	0	0	0	0	0	0	0	0	0	0	0	0	0	0	0	0	0	0	0	0	0	0	1	0	0	0	0	0	0	0	0	0	0	0	0	0	0	0	0	0	0	0
ENSMUSG00000029471	0	32	0	0	0	0	0	0	0	0	0	31	0	0	0	0	0	7	0	0	0	0	0	0	0	0	0	0	0	0	0	6	0	0	0	0	0	12	0	0	0	0	0	0	0	0	0	0	0
ENSMUSG00000029472	0	0	0	0	0	7	0	6	0	0	0	0	0	0	0	0	0	0	0	0	0	7	0	0	0	0	0	0	0	0	0	0	0	0	0	0	0	0	0	0	0	59	0	0	0	0	0	0	0
ENSMUSG00000105311	0	0	0	0	0	0	0	0	0	0	0	0	0	0	0	0	0	0	0	0	0	0	0	0	0	0	0	0	0	0	0	0	0	0	0	0	0	0	0	0	0	0	0	0	0	3	0	0	0
ENSMUSG00000106555	0	0	0	0	0	0	0	0	0	0	0	0	0	0	0	0	0	0	0	0	0	0	0	0	0	0	0	0	0	0	0	0	0	0	0	0	0	0	0	0	0	0	0	0	0	9	0	0	0
ENSMUSG00000049686	0	0	0	0	0	0	0	0	0	0	0	0	0	0	0	0	0	0	0	0	0	0	0	0	0	0	0	0	0	0	0	0	0	0	0	0	0	0	0	0	0	0	0	0	0	22	0	0	0
ENSMUSG00000029438	0	0	0	0	0	18	0	11	0	0	0	0	0	0	0	0	0	12	0	0	0	0	0	0	0	0	0	0	0	0	0	0	0	0	0	0	0	4	0	0	0	0	0	0	0	0	0	0	0
ENSMUSG00000029437	0	0	0	0	0	0	0	0	0	0	0	0	0	0	0	0	0	0	0	0	0	0	0	0	0	0	0	0	0	0	0	31	0	0	0	0	0	0	0	0	0	0	0	0	0	0	0	0	0
ENSMUSG00000063409	0	11	0	0	0	8	0	0	0	1	0	0	0	16	0	0	0	0	0	0	0	0	0	0	0	0	0	0	0	0	0	28	0	0	0	0	0	0	0	21	0	63	0	0	0	0	0	0	0
ENSMUSG00000029434	0	0	0	0	0	0	0	0	0	0	0	48	0	87	0	0	0	34	0	0	0	16	0	12	0	0	0	0	0	0	0	1	0	0	0	0	0	0	0	55	0	3	0	0	0	0	0	0	0
ENSMUSG00000023106	0	16	0	0	0	0	0	7	0	0	0	0	0	21	0	0	0	0	0	5	0	0	0	6	0	0	0	0	0	0	0	0	0	0	0	0	0	24	0	0	0	0	0	0	0	24	0	30	0
ENSMUSG00000038126	0	1	0	6	0	17	0	14	0	15	0	19	0	27	0	30	0	11	0	0	0	19	0	35	0	0	0	37	0	130	0	5	0	65	0	0	0	47	0	23	0	38	0	49	0	24	0	0	0
ENSMUSG00000029402	0	0	0	0	0	25	0	5	0	0	0	0	0	0	0	0	0	0	0	0	0	0	0	0	0	96	0	23	0	55	0	19	0	0	0	0	0	0	0	14	0	0	0	63	0	15	0	0	0
ENSMUSG00000029392	0	0	0	61	0	0	0	15	0	0	0	23	0	0	0	0	0	0	0	0	0	0	0	0	0	0	0	0	0	0	0	18	0	1	0	0	0	0	0	0	0	0	0	0	0	3	0	0	0
ENSMUSG00000104932	0	0	0	6	0	5	0	23	0	25	0	0	0	0	0	0	0	0	0	0	0	0	0	0	0	0	0	0	0	0	0	0	0	0	0	0	0	0	0	0	0	0	0	0	0	11	0	0	0
ENSMUSG00000029480	0	0	0	0	0	22	0	0	0	0	0	21	0	0	0	0	0	5	0	0	0	0	0	0	0	0	0	51	0	0	0	0	0	0	0	0	0	16	0	0	0	59	0	0	0	20	0	0	0
ENSMUSG00000029420	0	32	0	0	0	11	0	0	0	81	0	0	0	37	0	0	0	25	0	0	0	0	0	0	0	0	0	0	0	119	0	0	0	0	0	0	0	0	0	0	0	0	0	0	0	0	0	0	0
ENSMUSG00000051034	0	18	0	0	0	14	0	13	0	0	0	22	0	0	0	0	0	0	0	51	0	16	0	0	0	11	0	0	0	49	0	0	0	31	0	0	0	0	0	0	0	154	0	0	0	0	0	0	0
ENSMUSG00000034219	0	45	0	51	0	88	0	21	0	69	0	5	0	0	0	0	0	0	0	0	0	26	0	85	0	0	0	75	0	119	0	48	0	93	0	0	0	30	0	100	0	36	0	0	0	59	0	5	0
ENSMUSG00000029446	0	26	0	15	0	33	0	28	0	0	0	25	0	41	0	6	0	10	0	27	0	12	0	55	0	14	0	38	0	44	0	31	0	65	0	46	0	71	0	81	0	55	0	104	0	6	0	54	0
ENSMUSG00000034110	0	13	0	0	0	29	0	3	0	0	0	42	0	0	0	0	0	10	0	0	0	2	0	13	0	207	0	4	0	51	0	35	0	70	0	75	0	56	0	32	0	27	0	47	0	3	0	29	0
ENSMUSG00000061979	0	0	0	0	0	10	0	1	0	0	0	0	0	0	0	66	0	0	0	23	0	0	0	0	0	0	0	0	0	0	0	8	0	0	0	0	0	0	0	5	0	0	0	0	0	0	0	0	0
ENSMUSG00000063146	0	26	0	83	0	45	0	16	0	18	0	56	0	0	0	0	0	12	0	24	0	125	0	0	0	46	0	129	0	204	0	36	0	88	0	81	0	306	0	82	0	159	0	206	0	52	0	0	0
ENSMUSG00000005373	0	1	0	0	0	28	0	0	0	0	0	0	0	0	0	0	0	0	0	0	0	0	0	0	0	0	0	0	0	0	0	0	0	17	0	0	0	17	0	0	0	50	0	0	0	0	0	0	0
ENSMUSG00000019179	0	163	0	414	0	131	0	0	0	75	0	345	0	135	0	9	0	245	0	152	0	158	0	36	0	33	0	176	0	153	0	413	0	89	0	129	0	166	0	88	0	2063	0	358	0	136	0	150	0
ENSMUSG00000039860	0	0	0	90	0	61	0	13	0	0	0	0	0	0	0	0	0	5	0	0	0	28	0	58	0	0	0	0	0	30	0	45	0	7	0	0	0	0	0	0	0	0	0	0	0	0	0	9	0
ENSMUSG00000029699	0	93	0	89	0	0	0	0	0	80	0	286	0	76	0	0	0	52	0	90	0	57	0	102	0	453	0	391	0	172	0	421	0	311	0	181	0	170	0	398	0	1802	0	102	0	244	0	246	0
ENSMUSG00000042985	0	0	0	0	0	0	0	0	0	0	0	0	0	0	0	0	0	0	0	0	0	0	0	0	0	0	0	0	0	0	0	0	0	0	0	0	0	0	0	0	0	70	0	0	0	19	0	0	0
ENSMUSG00000005057	0	0	0	0	0	0	0	0	0	0	0	14	0	0	0	0	0	0	0	0	0	0	0	0	0	0	0	0	0	3	0	0	0	0	0	0	0	0	0	0	0	0	0	2	0	0	0	0	0
ENSMUSG00000004415	0	1	0	0	0	6	0	3	0	0	0	28	0	3	0	0	0	6	0	0	0	16	0	7	0	0	0	61	0	129	0	64	0	0	0	0	0	35	0	14	0	0	0	54	0	7	0	9	0
ENSMUSG00000097908	0	9	0	0	0	0	0	0	0	15	0	3	0	0	0	0	0	16	0	32	0	0	0	0	0	0	0	0	0	36	0	0	0	0	0	35	0	42	0	20	0	0	0	0	0	27	0	0	0
ENSMUSG00000094840	0	0	0	0	0	0	0	0	0	0	0	0	0	0	0	0	0	2	0	0	0	0	0	0	0	0	0	0	0	16	0	0	0	0	0	0	0	4	0	0	0	0	0	0	0	0	0	0	0
ENSMUSG00000090873	0	10	0	0	0	8	0	0	0	0	0	0	0	0	0	3	0	0	0	0	0	0	0	0	0	0	0	55	0	5	0	38	0	146	0	0	0	0	0	30	0	72	0	0	0	0	0	1	0
ENSMUSG00000029722	0	6	0	0	0	2	0	0	0	0	0	7	0	5	0	0	0	5	0	0	0	0	0	14	0	0	0	16	0	0	0	18	0	0	0	26	0	41	0	24	0	0	0	0	0	49	0	0	0
ENSMUSG00000046245	0	2	0	0	0	5	0	1	0	0	0	0	0	0	0	0	0	0	0	2	0	1	0	0	0	0	0	0	0	0	0	0	0	0	0	0	0	0	0	0	0	6	0	0	0	0	0	0	0
ENSMUSG00000037053	0	0	0	0	0	1	0	0	0	0	0	0	0	0	0	0	0	0	0	0	0	1	0	0	0	0	0	0	0	30	0	26	0	0	0	0	0	0	0	0	0	0	0	0	0	0	0	0	0
ENSMUSG00000075599	0	0	0	0	0	32	0	0	0	0	0	0	0	45	0	0	0	0	0	0	0	0	0	0	0	0	0	0	0	26	0	0	0	0	0	0	0	0	0	0	0	0	0	0	0	0	0	0	0
ENSMUSG00000079156	0	0	0	0	0	32	0	0	0	0	0	0	0	45	0	0	0	0	0	0	0	0	0	13	0	0	0	0	0	26	0	0	0	0	0	0	0	0	0	0	0	0	0	0	0	0	0	0	0
ENSMUSG00000075598	0	6	0	81	0	41	0	7	0	0	0	27	0	36	0	0	0	8	0	0	0	30	0	45	0	0	0	39	0	0	0	32	0	20	0	0	0	114	0	40	0	36	0	0	0	58	0	0	0
ENSMUSG00000029729	0	0	0	0	0	0	0	0	0	0	0	0	0	0	0	69	0	0	0	0	0	0	0	0	0	0	0	0	0	0	0	58	0	0	0	0	0	1	0	52	0	0	0	154	0	0	0	0	0
ENSMUSG00000025857	0	0	0	26	0	3	0	0	0	16	0	17	0	0	0	0	0	0	0	0	0	47	0	0	0	0	0	0	0	87	0	41	0	3	0	0	0	86	0	0	0	53	0	46	0	3	0	0	0
ENSMUSG00000045438	0	0	0	0	0	0	0	0	0	0	0	0	0	2	0	0	0	0	0	0	0	0	0	1	0	0	0	3	0	0	0	0	0	0	0	0	0	3	0	0	0	0	0	0	0	0	0	0	0
ENSMUSG00000036718	0	7	0	0	0	0	0	17	0	0	0	0	0	0	0	0	0	0	0	0	0	0	0	0	0	0	0	0	0	7	0	29	0	0	0	0	0	10	0	0	0	78	0	5	0	4	0	12	0
ENSMUSG00000029557	0	0	0	11	0	0	0	0	0	0	0	8	0	0	0	0	0	0	0	0	0	0	0	0	0	0	0	0	0	12	0	3	0	0	0	0	0	0	0	3	0	0	0	0	0	5	0	0	0
ENSMUSG00000029570	0	0	0	16	0	0	0	1	0	0	0	0	0	0	0	0	0	0	0	0	0	0	0	0	0	0	0	0	0	0	0	0	0	0	0	0	0	0	0	0	0	0	0	0	0	0	0	0	0
ENSMUSG00000029578	0	0	0	0	0	0	0	0	0	0	0	0	0	8	0	0	0	0	0	0	0	0	0	0	0	0	0	0	0	0	0	0	0	12	0	0	0	0	0	0	0	0	0	0	0	0	0	0	0
ENSMUSG00000029586	0	0	0	58	0	0	0	0	0	0	0	0	0	0	0	0	0	0	0	0	0	16	0	0	0	0	0	12	0	0	0	0	0	0	0	22	0	0	0	39	0	0	0	0	0	0	0	0	0
ENSMUSG00000039296	0	0	0	0	0	0	0	7	0	50	0	4	0	0	0	0	0	6	0	0	0	5	0	0	0	0	0	0	0	0	0	10	0	0	0	0	0	0	0	31	0	34	0	0	0	0	0	0	0
ENSMUSG00000010825	0	14	0	0	0	0	0	0	0	0	0	0	0	13	0	0	0	0	0	0	0	0	0	0	0	0	0	0	0	0	0	0	0	39	0	0	0	0	0	0	0	0	0	0	0	0	0	0	0
ENSMUSG00000039206	0	0	0	0	0	0	0	0	0	0	0	5	0	0	0	0	0	13	0	0	0	0	0	0	0	0	0	29	0	0	0	0	0	0	0	0	0	0	0	10	0	16	0	53	0	0	0	68	0
ENSMUSG00000043388	0	0	0	0	0	18	0	5	0	0	0	0	0	0	0	20	0	0	0	51	0	8	0	0	0	0	0	34	0	0	0	0	0	0	0	0	0	0	0	6	0	69	0	0	0	0	0	0	0
ENSMUSG00000045482	0	19	0	1	0	0	0	0	0	0	0	0	0	0	0	0	0	0	0	41	0	0	0	0	0	0	0	0	0	0	0	0	0	0	0	0	0	37	0	57	0	0	0	0	0	0	0	59	0
ENSMUSG00000061707	0	2	0	3	0	0	0	1	0	7	0	2	0	0	0	0	0	2	0	5	0	6	0	5	0	0	0	3	0	8	0	4	0	0	0	8	0	28	0	6	0	18	0	7	0	3	0	15	0
ENSMUSG00000061292	0	0	0	0	0	4	0	1	0	0	0	0	0	0	0	0	0	0	0	0	0	0	0	0	0	0	0	0	0	79	0	0	0	0	0	0	0	24	0	47	0	1	0	17	0	19	0	2	0
ENSMUSG00000106547	0	7	0	13	0	0	0	0	0	0	0	0	0	0	0	0	0	10	0	0	0	0	0	2	0	0	0	18	0	0	0	0	0	0	0	0	0	5	0	0	0	1	0	0	0	0	0	0	0
ENSMUSG00000106845	0	1	0	4	0	0	0	0	0	0	0	0	0	2	0	0	0	0	0	0	0	0	0	3	0	3	0	1	0	1	0	5	0	6	0	2	0	7	0	6	0	9	0	0	0	0	0	1	0
ENSMUSG00000041298	0	0	0	0	0	27	0	0	0	0	0	0	0	0	0	0	0	0	0	0	0	0	0	0	0	0	0	0	0	0	0	0	0	0	0	17	0	0	0	0	0	0	0	0	0	0	0	0	0
ENSMUSG00000107132	0	0	0	13	0	0	0	0	0	0	0	0	0	0	0	0	0	0	0	0	0	0	0	0	0	0	0	71	0	0	0	0	0	0	0	0	0	0	0	0	0	0	0	0	0	0	0	0	0
ENSMUSG00000029658	0	0	0	0	0	8	0	0	0	0	0	0	0	0	0	0	0	0	0	0	0	14	0	3	0	0	0	3	0	0	0	2	0	29	0	0	0	5	0	2	0	2	0	5	0	0	0	0	0
ENSMUSG00000106674	0	0	0	0	0	6	0	3	0	0	0	0	0	0	0	0	0	20	0	0	0	2	0	19	0	0	0	0	0	0	0	0	0	0	0	0	0	0	0	0	0	0	0	0	0	0	0	0	0
ENSMUSG00000107384	0	0	0	0	0	0	0	0	0	0	0	6	0	0	0	0	0	0	0	0	0	7	0	0	0	0	0	0	0	0	0	0	0	0	0	0	0	6	0	0	0	0	0	0	0	2	0	0	0
ENSMUSG00000042505	0	0	0	0	0	0	0	19	0	0	0	0	0	0	0	22	0	0	0	0	0	58	0	28	0	0	0	0	0	0	0	20	0	0	0	0	0	0	0	0	0	0	0	0	0	0	0	0	0
ENSMUSG00000029571	0	0	0	0	0	13	0	0	0	0	0	45	0	36	0	22	0	22	0	0	0	0	0	0	0	0	0	0	0	0	0	45	0	0	0	0	0	117	0	0	0	0	0	0	0	0	0	0	0
ENSMUSG00000029569	0	0	0	43	0	0	0	0	0	0	0	0	0	0	0	0	0	0	0	44	0	0	0	0	0	0	0	0	0	0	0	0	0	0	0	0	0	0	0	0	0	0	0	0	0	11	0	0	0
ENSMUSG00000029671	0	0	0	0	0	24	0	74	0	34	0	45	0	28	0	0	0	0	0	38	0	24	0	77	0	0	0	5	0	0	0	8	0	0	0	21	0	148	0	22	0	0	0	0	0	63	0	0	0
ENSMUSG00000046192	0	28	0	42	0	9	0	22	0	34	0	7	0	14	0	76	0	15	0	0	0	38	0	26	0	148	0	65	0	62	0	46	0	27	0	101	0	66	0	79	0	62	0	169	0	30	0	31	0
ENSMUSG00000029683	0	0	0	0	0	1	0	14	0	0	0	0	0	0	0	0	0	0	0	1	0	0	0	0	0	0	0	0	0	0	0	57	0	0	0	0	0	0	0	49	0	0	0	0	0	17	0	0	0
ENSMUSG00000029701	0	0	0	0	0	0	0	11	0	0	0	3	0	7	0	0	0	0	0	0	0	1	0	4	0	0	0	3	0	0	0	0	0	0	0	1	0	4	0	0	0	2	0	0	0	0	0	0	0
ENSMUSG00000039742	0	0	0	0	0	34	0	0	0	0	0	1	0	0	0	0	0	0	0	111	0	33	0	0	0	0	0	0	0	0	0	0	0	0	0	0	0	0	0	0	0	0	0	0	0	0	0	0	0
ENSMUSG00000001763	0	0	0	0	0	0	0	0	0	0	0	31	0	0	0	0	0	0	0	0	0	0	0	0	0	0	0	0	0	0	0	0	0	72	0	45	0	0	0	0	0	79	0	0	0	0	0	0	0
ENSMUSG00000029782	0	0	0	27	0	0	0	0	0	0	0	10	0	0	0	0	0	10	0	0	0	0	0	0	0	0	0	0	0	0	0	0	0	0	0	0	0	39	0	0	0	0	0	0	0	1	0	0	0
ENSMUSG00000029762	0	0	0	0	0	0	0	0	0	0	0	8	0	0	0	0	0	0	0	77	0	0	0	0	0	0	0	0	0	0	0	20	0	0	0	0	0	15	0	0	0	0	0	0	0	0	0	0	0
ENSMUSG00000086834	0	0	0	0	0	1	0	0	0	0	0	0	0	0	0	0	0	0	0	3	0	0	0	0	0	0	0	0	0	0	0	0	0	0	0	2	0	1	0	53	0	0	0	2	0	0	0	0	0
ENSMUSG00000029848	0	0	0	0	0	0	0	0	0	0	0	0	0	0	0	0	0	0	0	0	0	0	0	0	0	0	0	0	0	0	0	0	0	0	0	0	0	0	0	22	0	0	0	6	0	0	0	0	0
ENSMUSG00000038759	0	95	0	3	0	12	0	11	0	20	0	8	0	6	0	31	0	15	0	0	0	7	0	0	0	46	0	32	0	129	0	74	0	0	0	20	0	56	0	7	0	66	0	83	0	0	0	35	0
ENSMUSG00000056832	0	27	0	0	0	0	0	0	0	0	0	26	0	0	0	0	0	0	0	0	0	2	0	0	0	0	0	0	0	0	0	11	0	0	0	0	0	0	0	0	0	232	0	0	0	0	0	0	0
ENSMUSG00000079598	0	7	0	12	0	0	0	0	0	0	0	0	0	0	0	0	0	0	0	0	0	0	0	6	0	0	0	2	0	0	0	4	0	0	0	0	0	10	0	0	0	0	0	0	0	0	0	0	0
ENSMUSG00000029925	0	0	0	0	0	0	0	0	0	0	0	0	0	0	0	1	0	0	0	0	0	0	0	0	0	0	0	0	0	89	0	172	0	0	0	0	0	33	0	0	0	0	0	0	0	0	0	0	0
ENSMUSG00000037159	0	82	0	23	0	5	0	23	0	0	0	55	0	140	0	0	0	0	0	37	0	0	0	28	0	0	0	32	0	76	0	39	0	0	0	9	0	85	0	41	0	213	0	0	0	11	0	6	0
ENSMUSG00000108033	0	0	0	51	0	0	0	0	0	0	0	0	0	0	0	0	0	0	0	0	0	0	0	0	0	3	0	0	0	0	0	0	0	0	0	0	0	0	0	0	0	0	0	0	0	0	0	0	0
ENSMUSG00000071477	0	0	0	0	0	0	0	16	0	0	0	40	0	78	0	0	0	0	0	0	0	0	0	66	0	147	0	1	0	0	0	69	0	0	0	0	0	0	0	0	0	0	0	0	0	0	0	0	0
ENSMUSG00000107875	0	12	0	0	0	0	0	0	0	0	0	0	0	0	0	0	0	0	0	0	0	0	0	0	0	0	0	64	0	405	0	0	0	0	0	0	0	54	0	41	0	0	0	0	0	0	0	91	0
ENSMUSG00000029797	0	0	0	21	0	7	0	1	0	0	0	0	0	24	0	0	0	0	0	0	0	0	0	21	0	0	0	31	0	0	0	0	0	42	0	25	0	49	0	9	0	0	0	156	0	15	0	49	0
ENSMUSG00000029816	0	1	0	0	0	21	0	3	0	77	0	28	0	9	0	0	0	0	0	103	0	9	0	6	0	1	0	16	0	58	0	3	0	30	0	0	0	17	0	0	0	24	0	0	0	28	0	0	0
ENSMUSG00000005503	0	10	0	41	0	31	0	18	0	48	0	32	0	33	0	11	0	14	0	11	0	38	0	28	0	55	0	96	0	59	0	113	0	50	0	32	0	73	0	25	0	199	0	48	0	30	0	42	0
ENSMUSG00000108062	0	0	0	0	0	0	0	0	0	0	0	0	0	0	0	0	0	0	0	0	0	2	0	3	0	0	0	0	0	1	0	0	0	0	0	0	0	1	0	0	0	0	0	0	0	1	0	0	0
ENSMUSG00000053007	0	0	0	0	0	54	0	0	0	0	0	0	0	0	0	29	0	0	0	0	0	0	0	0	0	0	0	0	0	0	0	0	0	0	0	0	0	29	0	0	0	0	0	0	0	0	0	0	0
ENSMUSG00000038022	0	0	0	0	0	0	0	0	0	0	0	0	0	0	0	0	0	0	0	0	0	0	0	0	0	0	0	0	0	0	0	15	0	0	0	0	0	0	0	0	0	0	0	0	0	0	0	0	0
ENSMUSG00000107634	0	1	0	0	0	17	0	0	0	0	0	0	0	0	0	0	0	0	0	0	0	0	0	0	0	0	0	0	0	0	0	57	0	0	0	0	0	0	0	0	0	0	0	0	0	14	0	0	0
ENSMUSG00000097603	0	0	0	9	0	1	0	4	0	0	0	10	0	5	0	0	0	0	0	2	0	1	0	11	0	0	0	3	0	0	0	16	0	0	0	4	0	7	0	0	0	15	0	5	0	9	0	0	0
ENSMUSG00000105646	0	0	0	0	0	0	0	0	0	14	0	0	0	0	0	0	0	0	0	23	0	17	0	0	0	0	0	0	0	90	0	14	0	0	0	6	0	0	0	0	0	0	0	0	0	0	0	24	0
ENSMUSG00000108289	0	0	0	0	0	30	0	21	0	0	0	0	0	0	0	0	0	0	0	0	0	0	0	0	0	0	0	0	0	0	0	27	0	0	0	0	0	0	0	0	0	0	0	0	0	0	0	0	0
ENSMUSG00000108132	0	0	0	0	0	37	0	13	0	0	0	0	0	0	0	0	0	0	0	0	0	0	0	0	0	0	0	0	0	0	0	45	0	0	0	0	0	0	0	0	0	0	0	0	0	0	0	0	0
ENSMUSG00000052852	0	0	0	0	0	6	0	1	0	0	0	15	0	0	0	0	0	12	0	0	0	0	0	0	0	16	0	22	0	71	0	10	0	0	0	9	0	0	0	33	0	24	0	0	0	0	0	0	0
ENSMUSG00000056370	0	0	0	34	0	4	0	0	0	0	0	2	0	0	0	0	0	0	0	0	0	0	0	10	0	0	0	0	0	0	0	0	0	0	0	0	0	0	0	0	0	0	0	17	0	0	0	0	0
ENSMUSG00000056305	0	74	0	27	0	54	0	29	0	0	0	80	0	31	0	25	0	71	0	48	0	30	0	40	0	86	0	118	0	80	0	136	0	415	0	31	0	392	0	326	0	372	0	177	0	110	0	187	0
ENSMUSG00000052631	0	18	0	3	0	0	0	1	0	3	0	6	0	0	0	0	0	0	0	26	0	2	0	7	0	22	0	6	0	14	0	10	0	12	0	0	0	22	0	6	0	40	0	26	0	13	0	20	0
ENSMUSG00000101404	0	0	0	8	0	0	0	0	0	0	0	0	0	0	0	0	0	0	0	0	0	0	0	20	0	0	0	0	0	0	0	0	0	0	0	0	0	0	0	0	0	0	0	84	0	0	0	0	0
ENSMUSG00000034930	0	5	0	0	0	0	0	0	0	0	0	7	0	0	0	0	0	0	0	0	0	24	0	0	0	0	0	0	0	0	0	0	0	0	0	0	0	6	0	0	0	0	0	0	0	0	0	0	0
ENSMUSG00000068323	0	5	0	43	0	39	0	3	0	5	0	0	0	1	0	6	0	0	0	0	0	5	0	105	0	0	0	95	0	121	0	9	0	6	0	5	0	60	0	3	0	358	0	26	0	0	0	0	0
ENSMUSG00000006269	0	0	0	0	0	0	0	0	0	0	0	0	0	0	0	0	0	6	0	73	0	41	0	0	0	2	0	0	0	2	0	1	0	0	0	0	0	1	0	0	0	0	0	0	0	0	0	0	0
ENSMUSG00000068299	0	0	0	0	0	0	0	0	0	0	0	0	0	0	0	0	0	0	0	0	0	0	0	0	0	0	0	2	0	0	0	0	0	0	0	0	0	2	0	3	0	0	0	0	0	0	0	0	0
ENSMUSG00000046679	0	22	0	8	0	8	0	15	0	25	0	17	0	29	0	0	0	11	0	0	0	14	0	28	0	0	0	14	0	49	0	17	0	0	0	25	0	128	0	56	0	16	0	0	0	19	0	41	0
ENSMUSG00000085589	0	5	0	0	0	7	0	0	0	0	0	0	0	29	0	0	0	0	0	0	0	2	0	0	0	0	0	13	0	0	0	0	0	0	0	0	0	10	0	23	0	0	0	0	0	0	0	0	0
ENSMUSG00000001158	0	0	0	0	0	81	0	31	0	4	0	0	0	40	0	0	0	10	0	57	0	26	0	67	0	0	0	0	0	0	0	50	0	0	0	1	0	135	0	1	0	69	0	118	0	15	0	0	0
ENSMUSG00000030056	0	0	0	0	0	13	0	0	0	0	0	0	0	0	0	0	0	0	0	46	0	3	0	21	0	0	0	0	0	0	0	0	0	0	0	0	0	0	0	14	0	0	0	0	0	0	0	0	0
ENSMUSG00000033152	0	0	0	0	0	0	0	0	0	0	0	0	0	0	0	0	0	0	0	0	0	0	0	0	0	66	0	8	0	137	0	30	0	0	0	0	0	0	0	31	0	22	0	0	0	0	0	0	0
ENSMUSG00000107732	0	0	0	0	0	0	0	0	0	11	0	7	0	7	0	0	0	0	0	0	0	0	0	0	0	0	0	0	0	0	0	0	0	0	0	0	0	0	0	11	0	36	0	0	0	10	0	0	0
ENSMUSG00000030084	0	4	0	3	0	0	0	13	0	0	0	0	0	0	0	0	0	4	0	7	0	30	0	10	0	0	0	22	0	0	0	0	0	0	0	16	0	44	0	0	0	0	0	0	0	0	0	0	0
ENSMUSG00000030086	0	7	0	0	0	0	0	14	0	0	0	0	0	0	0	0	0	12	0	12	0	12	0	15	0	0	0	22	0	0	0	16	0	0	0	25	0	59	0	0	0	0	0	0	0	0	0	0	0
ENSMUSG00000030088	0	0	0	0	0	0	0	2	0	0	0	0	0	0	0	0	0	0	0	0	0	0	0	0	0	0	0	0	0	0	0	0	0	0	0	0	0	0	0	15	0	0	0	0	0	0	0	0	0
ENSMUSG00000064080	0	0	0	0	0	7	0	0	0	0	0	0	0	0	0	0	0	38	0	0	0	23	0	0	0	0	0	0	0	0	0	27	0	0	0	0	0	0	0	0	0	0	0	172	0	0	0	0	0
ENSMUSG00000030093	0	0	0	22	0	0	0	0	0	28	0	12	0	0	0	0	0	0	0	0	0	2	0	0	0	0	0	0	0	0	0	0	0	29	0	22	0	28	0	0	0	0	0	0	0	10	0	0	0
ENSMUSG00000030098	0	0	0	0	0	0	0	0	0	0	0	1	0	0	0	0	0	0	0	5	0	2	0	0	0	0	0	0	0	11	0	0	0	22	0	0	0	2	0	3	0	24	0	0	0	9	0	0	0
ENSMUSG00000046500	0	0	0	44	0	0	0	0	0	0	0	40	0	0	0	0	0	0	0	0	0	0	0	0	0	0	0	0	0	0	0	0	0	0	0	0	0	0	0	0	0	0	0	0	0	0	0	0	0
ENSMUSG00000107887	0	0	0	4	0	5	0	0	0	0	0	2	0	4	0	0	0	0	0	1	0	1	0	2	0	3	0	1	0	13	0	4	0	0	0	0	0	8	0	13	0	1	0	10	0	0	0	1	0
ENSMUSG00000097834	0	0	0	0	0	0	0	0	0	0	0	0	0	0	0	0	0	0	0	0	0	0	0	0	0	0	0	2	0	0	0	0	0	0	0	0	0	0	0	0	0	0	0	0	0	0	0	0	0
ENSMUSG00000005364	0	0	0	0	0	60	0	6	0	0	0	14	0	0	0	0	0	0	0	62	0	0	0	0	0	0	0	0	0	0	0	0	0	0	0	81	0	47	0	0	0	71	0	0	0	0	0	0	0
ENSMUSG00000034639	0	0	0	0	0	0	0	0	0	0	0	0	0	0	0	0	0	0	0	0	0	0	0	0	0	0	0	0	0	0	0	4	0	0	0	0	0	0	0	0	0	0	0	0	0	0	0	0	0
ENSMUSG00000087341	0	0	0	0	0	23	0	0	0	0	0	57	0	0	0	35	0	0	0	0	0	0	0	49	0	159	0	0	0	356	0	180	0	14	0	0	0	21	0	0	0	26	0	0	0	0	0	242	0
ENSMUSG00000049112	0	1	0	0	0	5	0	0	0	0	0	0	0	3	0	0	0	1	0	3	0	0	0	2	0	0	0	0	0	0	0	6	0	0	0	0	0	0	0	2	0	0	0	3	0	1	0	0	0
ENSMUSG00000030269	0	0	0	0	0	0	0	5	0	0	0	0	0	0	0	0	0	0	0	0	0	0	0	0	0	0	0	0	0	51	0	0	0	0	0	0	0	0	0	0	0	0	0	0	0	0	0	61	0
ENSMUSG00000030270	0	0	0	0	0	0	0	0	0	0	0	0	0	15	0	0	0	6	0	0	0	0	0	0	0	0	0	0	0	0	0	0	0	0	0	0	0	0	0	0	0	5	0	7	0	0	0	16	0
ENSMUSG00000079426	0	0	0	30	0	0	0	0	0	0	0	0	0	0	0	0	0	0	0	0	0	0	0	0	0	0	0	0	0	0	0	0	0	37	0	119	0	24	0	17	0	0	0	0	0	0	0	0	0
ENSMUSG00000051169	0	0	0	0	0	0	0	0	0	0	0	0	0	0	0	0	0	0	0	0	0	0	0	0	0	0	0	0	0	0	0	0	0	0	0	0	0	0	0	0	0	0	0	0	0	0	0	0	0
ENSMUSG00000034023	0	25	0	62	0	18	0	51	0	167	0	42	0	24	0	0	0	19	0	40	0	56	0	15	0	1	0	24	0	0	0	191	0	44	0	19	0	68	0	155	0	358	0	0	0	37	0	0	0
ENSMUSG00000042389	0	0	0	0	0	3	0	0	0	0	0	0	0	0	0	0	0	0	0	0	0	0	0	0	0	0	0	0	0	0	0	1	0	0	0	0	0	1	0	0	0	5	0	5	0	0	0	0	0
ENSMUSG00000030134	0	12	0	0	0	0	0	0	0	0	0	0	0	0	0	55	0	0	0	0	0	0	0	0	0	0	0	0	0	0	0	0	0	17	0	0	0	24	0	0	0	0	0	0	0	0	0	148	0
ENSMUSG00000107933	0	0	0	12	0	2	0	1	0	0	0	23	0	0	0	0	0	0	0	0	0	0	0	0	0	0	0	0	0	0	0	6	0	0	0	0	0	1	0	0	0	0	0	0	0	0	0	0	0
ENSMUSG00000041460	0	0	0	0	0	31	0	0	0	0	0	0	0	0	0	0	0	12	0	0	0	0	0	0	0	0	0	0	0	0	0	0	0	0	0	15	0	0	0	0	0	0	0	0	0	0	0	0	0
ENSMUSG00000030177	0	0	0	0	0	4	0	0	0	59	0	1	0	38	0	0	0	0	0	0	0	4	0	8	0	20	0	0	0	0	0	5	0	0	0	6	0	25	0	0	0	0	0	0	0	0	0	0	0
ENSMUSG00000071226	0	11	0	0	0	23	0	9	0	0	0	31	0	60	0	1	0	0	0	1	0	13	0	17	0	0	0	0	0	59	0	100	0	0	0	3	0	149	0	32	0	100	0	330	0	3	0	12	0
ENSMUSG00000040627	0	0	0	2	0	0	0	0	0	0	0	1	0	0	0	0	0	0	0	0	0	0	0	3	0	2	0	0	0	0	0	2	0	0	0	0	0	1	0	0	0	1	0	0	0	0	0	2	0
ENSMUSG00000008845	0	19	0	0	0	0	0	0	0	0	0	0	0	0	0	0	0	1	0	0	0	0	0	0	0	0	0	0	0	0	0	6	0	0	0	0	0	0	0	0	0	3	0	0	0	21	0	0	0
ENSMUSG00000079343	0	11	0	20	0	0	0	5	0	0	0	11	0	57	0	2	0	10	0	0	0	22	0	0	0	2	0	0	0	66	0	34	0	0	0	30	0	92	0	52	0	182	0	76	0	14	0	64	0
ENSMUSG00000004266	0	6	0	0	0	0	0	2	0	0	0	7	0	0	0	0	0	0	0	0	0	0	0	0	0	8	0	0	0	8	0	0	0	0	0	4	0	19	0	0	0	0	0	0	0	0	0	0	0
ENSMUSG00000092482	0	0	0	0	0	0	0	0	0	0	0	4	0	0	0	0	0	0	0	0	0	0	0	0	0	0	0	0	0	0	0	0	0	0	0	12	0	24	0	0	0	0	0	0	0	0	0	0	0
ENSMUSG00000038429	0	0	0	16	0	10	0	2	0	28	0	0	0	0	0	6	0	0	0	5	0	0	0	0	0	24	0	13	0	35	0	18	0	8	0	9	0	14	0	9	0	2	0	35	0	0	0	0	0
ENSMUSG00000023191	0	0	0	0	0	2	0	1	0	0	0	3	0	1	0	0	0	0	0	8	0	0	0	0	0	0	0	2	0	0	0	1	0	0	0	6	0	3	0	5	0	6	0	11	0	0	0	0	0
ENSMUSG00000023274	0	0	0	0	0	14	0	4	0	0	0	6	0	0	0	0	0	0	0	0	0	22	0	60	0	0	0	49	0	32	0	25	0	16	0	24	0	27	0	11	0	0	0	0	0	10	0	18	0
ENSMUSG00000038346	0	0	0	0	0	8	0	1	0	0	0	0	0	0	0	1	0	0	0	0	0	3	0	34	0	56	0	0	0	0	0	8	0	0	0	0	0	115	0	9	0	1	0	0	0	1	0	0	0
ENSMUSG00000030330	0	0	0	0	0	0	0	1	0	0	0	0	0	0	0	0	0	2	0	8	0	0	0	4	0	0	0	0	0	0	0	0	0	0	0	0	0	0	0	0	0	0	0	0	0	0	0	0	0
ENSMUSG00000072770	0	0	0	20	0	0	0	0	0	23	0	0	0	0	0	13	0	0	0	0	0	0	0	0	0	0	0	0	0	0	0	17	0	0	0	0	0	0	0	0	0	0	0	0	0	0	0	0	0
ENSMUSG00000067714	0	0	0	0	0	0	0	1	0	0	0	0	0	0	0	5	0	0	0	0	0	0	0	0	0	0	0	2	0	0	0	0	0	0	0	0	0	0	0	0	0	0	0	0	0	0	0	0	0
ENSMUSG00000038115	0	0	0	0	0	0	0	0	0	0	0	0	0	0	0	1	0	0	0	0	0	0	0	0	0	0	0	0	0	40	0	0	0	0	0	0	0	38	0	0	0	0	0	0	0	0	0	0	0
ENSMUSG00000001521	0	7	0	39	0	19	0	8	0	12	0	0	0	22	0	0	0	0	0	13	0	22	0	0	0	0	0	36	0	46	0	34	0	0	0	60	0	79	0	0	0	0	0	0	0	34	0	0	0
ENSMUSG00000059659	0	0	0	0	0	0	0	0	0	0	0	0	0	0	0	0	0	0	0	0	0	0	0	0	0	0	0	0	0	0	0	0	0	0	0	0	0	0	0	38	0	0	0	0	0	0	0	0	0
ENSMUSG00000090164	0	0	0	0	0	0	0	0	0	0	0	0	0	0	0	0	0	0	0	8	0	0	0	0	0	0	0	0	0	0	0	8	0	0	0	0	0	0	0	0	0	0	0	0	0	8	0	14	0
ENSMUSG00000033082	0	0	0	0	0	0	0	0	0	0	0	1	0	0	0	0	0	0	0	0	0	0	0	0	0	11	0	0	0	0	0	0	0	0	0	0	0	0	0	0	0	0	0	0	0	0	0	0	0
ENSMUSG00000107666	0	0	0	0	0	25	0	0	0	0	0	44	0	0	0	0	0	0	0	0	0	76	0	0	0	0	0	0	0	0	0	0	0	0	0	1	0	29	0	23	0	2	0	1	0	37	0	32	0
ENSMUSG00000032718	0	0	0	0	0	0	0	0	0	0	0	44	0	0	0	0	0	0	0	0	0	44	0	0	0	0	0	0	0	0	0	0	0	0	0	0	0	0	0	0	0	85	0	31	0	3	0	136	0
ENSMUSG00000003031	0	0	0	0	0	2	0	0	0	0	0	2	0	4	0	0	0	0	0	23	0	0	0	0	0	0	0	9	0	0	0	8	0	9	0	0	0	35	0	0	0	0	0	0	0	0	0	15	0
ENSMUSG00000107730	0	16	0	18	0	3	0	0	0	0	0	8	0	14	0	0	0	3	0	93	0	0	0	0	0	0	0	17	0	2	0	14	0	48	0	0	0	18	0	0	0	50	0	0	0	13	0	64	0
ENSMUSG00000107702	0	0	0	0	0	0	0	0	0	0	0	6	0	0	0	3	0	0	0	0	0	0	0	0	0	0	0	0	0	0	0	0	0	0	0	0	0	0	0	0	0	0	0	0	0	0	0	0	0
ENSMUSG00000042638	0	68	0	38	0	7	0	12	0	11	0	33	0	39	0	20	0	3	0	25	0	41	0	70	0	4	0	14	0	20	0	102	0	15	0	48	0	31	0	3	0	18	0	5	0	16	0	11	0
ENSMUSG00000047515	0	23	0	0	0	4	0	0	0	50	0	0	0	0	0	0	0	0	0	15	0	0	0	45	0	0	0	29	0	0	0	118	0	33	0	0	0	48	0	0	0	7	0	0	0	0	0	0	0
ENSMUSG00000043298	0	4	0	0	0	1	0	0	0	8	0	0	0	0	0	0	0	0	0	1	0	0	0	7	0	0	0	6	0	0	0	17	0	5	0	0	0	9	0	0	0	0	0	0	0	0	0	0	0
ENSMUSG00000030223	0	38	0	0	0	0	0	0	0	0	0	0	0	0	0	0	0	0	0	0	0	3	0	0	0	0	0	0	0	0	0	47	0	0	0	0	0	118	0	0	0	0	0	0	0	0	0	79	0
ENSMUSG00000030224	0	0	0	13	0	0	0	0	0	0	0	5	0	0	0	0	0	0	0	49	0	0	0	56	0	0	0	2	0	0	0	0	0	0	0	0	0	50	0	17	0	0	0	45	0	0	0	0	0
ENSMUSG00000044378	0	27	0	0	0	0	0	35	0	0	0	27	0	16	0	0	0	12	0	13	0	34	0	64	0	90	0	241	0	220	0	1	0	83	0	31	0	246	0	45	0	220	0	0	0	30	0	33	0
ENSMUSG00000063975	0	7	0	0	0	22	0	7	0	0	0	0	0	0	0	0	0	54	0	0	0	0	0	0	0	0	0	0	0	34	0	34	0	0	0	72	0	80	0	27	0	97	0	43	0	0	0	1	0
ENSMUSG00000041681	0	3	0	0	0	9	0	2	0	0	0	0	0	0	0	0	0	4	0	0	0	0	0	0	0	0	0	0	0	18	0	8	0	0	0	0	0	25	0	0	0	42	0	36	0	0	0	0	0
ENSMUSG00000030249	0	0	0	0	0	50	0	0	0	0	0	24	0	0	0	0	0	0	0	63	0	111	0	53	0	133	0	0	0	71	0	26	0	0	0	0	0	0	0	85	0	205	0	0	0	0	0	0	0
ENSMUSG00000030263	0	149	0	169	0	107	0	84	0	70	0	70	0	116	0	105	0	148	0	162	0	139	0	213	0	212	0	303	0	289	0	197	0	158	0	128	0	394	0	174	0	635	0	293	0	157	0	147	0
ENSMUSG00000078813	0	0	0	0	0	0	0	0	0	0	0	0	0	0	0	0	0	0	0	0	0	15	0	0	0	0	0	0	0	1	0	1	0	0	0	0	0	0	0	2	0	0	0	0	0	0	0	0	0
ENSMUSG00000063838	0	0	0	0	0	0	0	0	0	0	0	3	0	0	0	0	0	0	0	0	0	0	0	0	0	0	0	0	0	1	0	3	0	19	0	4	0	3	0	6	0	9	0	9	0	3	0	0	0
ENSMUSG00000006154	0	0	0	0	0	0	0	0	0	0	0	0	0	0	0	0	0	0	0	95	0	4	0	14	0	255	0	0	0	0	0	0	0	24	0	0	0	0	0	6	0	0	0	0	0	0	0	0	0
ENSMUSG00000030431	0	0	0	4	0	0	0	1	0	0	0	5	0	0	0	0	0	0	0	0	0	0	0	0	0	0	0	0	0	0	0	6	0	0	0	0	0	13	0	1	0	46	0	0	0	0	0	15	0
ENSMUSG00000030435	0	1	0	16	0	0	0	0	0	0	0	0	0	0	0	0	0	8	0	0	0	0	0	0	0	0	0	0	0	14	0	0	0	15	0	5	0	2	0	0	0	0	0	0	0	0	0	0	0
ENSMUSG00000109165	0	1	0	0	0	0	0	4	0	0	0	4	0	0	0	6	0	0	0	0	0	0	0	0	0	0	0	0	0	0	0	0	0	0	0	0	0	9	0	0	0	0	0	0	0	0	0	0	0
ENSMUSG00000070822	0	0	0	2	0	2	0	1	0	0	0	0	0	0	0	0	0	0	0	0	0	0	0	0	0	0	0	0	0	8	0	75	0	0	0	0	0	0	0	0	0	0	0	0	0	0	0	0	0
ENSMUSG00000056394	0	0	0	0	0	3	0	0	0	0	0	0	0	0	0	6	0	0	0	0	0	6	0	0	0	0	0	0	0	0	0	0	0	0	0	0	0	60	0	0	0	0	0	0	0	0	0	0	0
ENSMUSG00000041560	0	0	0	0	0	1	0	0	0	0	0	0	0	2	0	0	0	0	0	0	0	0	0	3	0	0	0	1	0	2	0	5	0	108	0	1	0	3	0	0	0	4	0	7	0	0	0	0	0
ENSMUSG00000074364	0	0	0	0	0	0	0	0	0	0	0	3	0	0	0	0	0	0	0	0	0	0	0	0	0	0	0	28	0	0	0	0	0	0	0	4	0	0	0	0	0	0	0	0	0	0	0	0	0
ENSMUSG00000078796	0	0	0	0	0	2	0	0	0	0	0	2	0	0	0	0	0	1	0	0	0	0	0	0	0	0	0	0	0	6	0	1	0	0	0	1	0	3	0	2	0	0	0	0	0	0	0	0	0
ENSMUSG00000006024	0	2	0	0	0	71	0	14	0	0	0	44	0	14	0	0	0	14	0	0	0	11	0	13	0	0	0	10	0	144	0	18	0	16	0	21	0	106	0	73	0	66	0	0	0	0	0	1	0
ENSMUSG00000041420	0	0	0	0	0	0	0	0	0	0	0	12	0	0	0	0	0	0	0	0	0	0	0	0	0	51	0	20	0	0	0	8	0	0	0	0	0	0	0	23	0	0	0	0	0	0	0	0	0
ENSMUSG00000008036	0	18	0	0	0	0	0	7	0	64	0	27	0	8	0	0	0	18	0	36	0	45	0	16	0	0	0	81	0	4	0	90	0	67	0	47	0	38	0	67	0	69	0	46	0	0	0	46	0
ENSMUSG00000030374	0	2	0	0	0	1	0	0	0	0	0	0	0	25	0	0	0	0	0	0	0	0	0	0	0	25	0	0	0	0	0	0	0	0	0	0	0	17	0	18	0	0	0	0	0	0	0	0	0
ENSMUSG00000043017	0	0	0	0	0	3	0	0	0	0	0	0	0	0	0	0	0	3	0	0	0	0	0	0	0	0	0	0	0	0	0	8	0	0	0	0	0	11	0	0	0	0	0	0	0	0	0	0	0
ENSMUSG00000003099	0	0	0	68	0	5	0	2	0	0	0	0	0	0	0	0	0	0	0	0	0	0	0	6	0	0	0	0	0	0	0	0	0	0	0	0	0	0	0	0	0	0	0	0	0	4	0	0	0
ENSMUSG00000030413	0	0	0	0	0	11	0	0	0	0	0	0	0	0	0	0	0	0	0	0	0	0	0	0	0	9	0	0	0	40	0	0	0	1	0	0	0	79	0	20	0	50	0	0	0	8	0	0	0
ENSMUSG00000074358	0	0	0	0	0	0	0	0	0	0	0	0	0	0	0	0	0	0	0	0	0	0	0	0	0	0	0	0	0	0	0	0	0	0	0	0	0	20	0	0	0	0	0	0	0	0	0	14	0
ENSMUSG00000086533	0	0	0	0	0	0	0	0	0	0	0	0	0	0	0	0	0	0	0	0	0	11	0	0	0	0	0	0	0	12	0	0	0	0	0	0	0	0	0	2	0	0	0	0	0	0	0	0	0
ENSMUSG00000030409	0	0	0	0	0	0	0	0	0	0	0	7	0	0	0	0	0	0	0	0	0	0	0	0	0	0	0	0	0	0	0	0	0	0	0	0	0	29	0	0	0	0	0	0	0	0	0	0	0
ENSMUSG00000050428	0	0	0	78	0	1	0	0	0	0	0	0	0	0	0	0	0	0	0	0	0	0	0	0	0	0	0	0	0	0	0	0	0	0	0	0	0	0	0	1	0	0	0	0	0	0	0	0	0
ENSMUSG00000030407	0	0	0	2	0	0	0	3	0	0	0	0	0	0	0	0	0	0	0	0	0	4	0	3	0	9	0	3	0	2	0	1	0	0	0	3	0	3	0	3	0	14	0	0	0	0	0	0	0
ENSMUSG00000030401	0	11	0	0	0	0	0	0	0	0	0	0	0	30	0	0	0	12	0	0	0	0	0	16	0	0	0	41	0	91	0	47	0	35	0	28	0	17	0	14	0	37	0	0	0	4	0	0	0
ENSMUSG00000097266	0	0	0	0	0	0	0	0	0	0	0	0	0	0	0	0	0	0	0	0	0	0	0	0	0	0	0	0	0	0	0	8	0	0	0	0	0	0	0	17	0	0	0	0	0	0	0	0	0
ENSMUSG00000030399	0	0	0	0	0	0	0	0	0	0	0	9	0	0	0	0	0	0	0	0	0	0	0	0	0	0	0	16	0	0	0	0	0	0	0	0	0	0	0	0	0	0	0	0	0	0	0	0	0
ENSMUSG00000051403	0	2	0	0	0	4	0	1	0	0	0	1	0	0	0	0	0	0	0	6	0	0	0	0	0	0	0	8	0	0	0	14	0	0	0	10	0	10	0	2	0	18	0	0	0	0	0	0	0
ENSMUSG00000097226	0	0	0	3	0	0	0	0	0	0	0	0	0	0	0	0	0	0	0	0	0	0	0	0	0	0	0	0	0	0	0	10	0	0	0	2	0	0	0	0	0	11	0	0	0	0	0	0	0
ENSMUSG00000040525	0	0	0	11	0	0	0	0	0	0	0	2	0	0	0	0	0	0	0	0	0	0	0	0	0	0	0	0	0	0	0	12	0	0	0	10	0	0	0	0	0	46	0	0	0	13	0	0	0
ENSMUSG00000054793	0	4	0	0	0	0	0	0	0	0	0	0	0	0	0	0	0	0	0	0	0	0	0	0	0	0	0	0	0	0	0	6	0	0	0	0	0	0	0	0	0	0	0	0	0	2	0	1	0
ENSMUSG00000064254	0	0	0	15	0	14	0	4	0	24	0	0	0	0	0	0	0	0	0	0	0	0	0	0	0	0	0	0	0	24	0	0	0	2	0	15	0	44	0	54	0	0	0	0	0	0	0	27	0
ENSMUSG00000011349	0	1	0	0	0	2	0	3	0	1	0	0	0	0	0	0	0	0	0	1	0	0	0	1	0	0	0	0	0	20	0	3	0	0	0	0	0	2	0	2	0	10	0	4	0	1	0	4	0
ENSMUSG00000054499	0	0	0	0	0	0	0	0	0	0	0	1	0	0	0	0	0	0	0	0	0	0	0	0	0	0	0	0	0	0	0	0	0	0	0	0	0	0	0	0	0	8	0	2	0	0	0	0	0
ENSMUSG00000045039	0	0	0	0	0	0	0	0	0	0	0	0	0	1	0	0	0	0	0	0	0	0	0	0	0	2	0	0	0	0	0	0	0	33	0	0	0	0	0	18	0	0	0	0	0	0	0	0	0
ENSMUSG00000003123	0	0	0	0	0	0	0	6	0	0	0	0	0	0	0	0	0	0	0	0	0	0	0	0	0	0	0	0	0	167	0	108	0	97	0	0	0	51	0	211	0	0	0	0	0	0	0	2	0
ENSMUSG00000060188	0	0	0	0	0	0	0	1	0	0	0	1	0	0	0	0	0	0	0	0	0	0	0	0	0	0	0	0	0	27	0	22	0	15	0	0	0	10	0	34	0	0	0	0	0	0	0	5	0
ENSMUSG00000057229	0	0	0	0	0	0	0	2	0	0	0	4	0	0	0	0	0	0	0	0	0	0	0	0	0	0	0	0	0	0	0	0	0	0	0	0	0	11	0	0	0	0	0	0	0	0	0	0	0
ENSMUSG00000060376	0	0	0	0	0	0	0	3	0	0	0	9	0	3	0	0	0	0	0	0	0	6	0	8	0	0	0	0	0	0	0	0	0	33	0	0	0	19	0	0	0	0	0	0	0	25	0	0	0
ENSMUSG00000002602	0	0	0	0	0	8	0	0	0	0	0	0	0	0	0	0	0	0	0	0	0	14	0	0	0	0	0	0	0	58	0	0	0	0	0	0	0	0	0	0	0	0	0	0	0	0	0	0	0
ENSMUSG00000030483	0	0	0	0	0	0	0	0	0	0	0	0	0	0	0	0	0	0	0	0	0	0	0	0	0	0	0	77	0	255	0	0	0	0	0	0	0	0	0	0	0	0	0	0	0	87	0	0	0
ENSMUSG00000078787	0	0	0	0	0	0	0	0	0	0	0	6	0	5	0	0	0	0	0	0	0	0	0	6	0	0	0	0	0	7	0	0	0	9	0	0	0	0	0	0	0	0	0	0	0	0	0	8	0
ENSMUSG00000011751	0	2	0	0	0	0	0	0	0	0	0	0	0	0	0	0	0	4	0	0	0	6	0	11	0	0	0	27	0	41	0	16	0	0	0	28	0	53	0	17	0	23	0	0	0	0	0	0	0
ENSMUSG00000040466	0	3	0	0	0	0	0	0	0	20	0	0	0	20	0	0	0	5	0	0	0	9	0	10	0	0	0	40	0	62	0	15	0	2	0	60	0	71	0	32	0	28	0	0	0	13	0	17	0
ENSMUSG00000055200	0	0	0	5	0	0	0	0	0	4	0	1	0	0	0	0	0	1	0	0	0	0	0	0	0	0	0	0	0	2	0	0	0	1	0	1	0	0	0	2	0	2	0	0	0	0	0	1	0
ENSMUSG00000040424	0	0	0	0	0	0	0	0	0	12	0	9	0	0	0	0	0	0	0	44	0	0	0	22	0	0	0	25	0	0	0	0	0	0	0	11	0	18	0	20	0	20	0	0	0	15	0	0	0
ENSMUSG00000049643	0	0	0	1	0	0	0	0	0	0	0	0	0	0	0	0	0	0	0	0	0	6	0	0	0	0	0	4	0	0	0	0	0	0	0	0	0	30	0	0	0	0	0	0	0	0	0	0	0
ENSMUSG00000004056	0	5	0	23	0	0	0	0	0	0	0	0	0	0	0	0	0	0	0	0	0	0	0	41	0	0	0	0	0	0	0	0	0	2	0	0	0	0	0	0	0	35	0	0	0	0	0	0	0
ENSMUSG00000037640	0	0	0	37	0	0	0	0	0	0	0	0	0	0	0	0	0	0	0	0	0	0	0	0	0	0	0	0	0	0	0	0	0	0	0	123	0	0	0	0	0	0	0	0	0	0	0	0	0
ENSMUSG00000020420	0	0	0	0	0	0	0	0	0	0	0	20	0	13	0	0	0	0	0	1	0	0	0	0	0	0	0	7	0	0	0	2	0	0	0	0	0	0	0	0	0	0	0	9	0	2	0	0	0
ENSMUSG00000003436	0	0	0	20	0	0	0	5	0	8	0	13	0	0	0	0	0	0	0	18	0	4	0	9	0	0	0	0	0	0	0	9	0	0	0	1	0	64	0	0	0	29	0	0	0	0	0	0	0
ENSMUSG00000109168	0	0	0	0	0	0	0	0	0	0	0	0	0	0	0	0	0	0	0	0	0	0	0	0	0	0	0	0	0	4	0	0	0	0	0	0	0	0	0	16	0	0	0	0	0	6	0	0	0
ENSMUSG00000003444	0	0	0	0	0	0	0	7	0	0	0	0	0	2	0	0	0	0	0	0	0	0	0	0	0	85	0	0	0	0	0	0	0	0	0	0	0	0	0	0	0	0	0	0	0	0	0	0	0
ENSMUSG00000047586	0	6	0	0	0	0	0	0	0	0	0	3	0	0	0	0	0	0	0	0	0	0	0	4	0	0	0	4	0	6	0	3	0	0	0	0	0	11	0	0	0	0	0	0	0	6	0	0	0
ENSMUSG00000096257	0	0	0	0	0	0	0	0	0	0	0	0	0	0	0	0	0	0	0	2	0	0	0	0	0	0	0	0	0	0	0	0	0	0	0	0	0	0	0	0	0	0	0	4	0	0	0	0	0
ENSMUSG00000030595	0	0	0	0	0	0	0	0	0	0	0	2	0	0	0	0	0	0	0	9	0	2	0	0	0	0	0	0	0	4	0	0	0	0	0	0	0	0	0	0	0	0	0	14	0	0	0	0	0
ENSMUSG00000109307	0	0	0	0	0	2	0	0	0	0	0	1	0	0	0	0	0	0	0	0	0	0	0	0	0	0	0	1	0	7	0	0	0	0	0	0	0	2	0	0	0	16	0	0	0	0	0	0	0
ENSMUSG00000030589	0	0	0	0	0	0	0	0	0	0	0	0	0	0	0	0	0	5	0	0	0	0	0	0	0	0	0	0	0	0	0	0	0	0	0	0	0	0	0	0	0	0	0	0	0	0	0	9	0
ENSMUSG00000037239	0	4	0	21	0	20	0	3	0	0	0	6	0	0	0	0	0	3	0	16	0	2	0	2	0	0	0	0	0	6	0	29	0	11	0	3	0	20	0	16	0	10	0	0	0	1	0	0	0
ENSMUSG00000046410	0	5	0	17	0	11	0	0	0	27	0	6	0	0	0	0	0	14	0	0	0	0	0	14	0	28	0	0	0	0	0	7	0	40	0	10	0	16	0	0	0	0	0	0	0	15	0	0	0
ENSMUSG00000053985	0	0	0	0	0	0	0	0	0	0	0	36	0	0	0	0	0	0	0	0	0	0	0	0	0	0	0	0	0	205	0	0	0	0	0	0	0	0	0	0	0	0	0	0	0	0	0	0	0
ENSMUSG00000098022	0	0	0	0	0	0	0	0	0	0	0	0	0	90	0	0	0	0	0	0	0	0	0	0	0	0	0	0	0	2	0	9	0	0	0	7	0	0	0	0	0	0	0	0	0	0	0	0	0
ENSMUSG00000037029	0	0	0	0	0	0	0	0	0	0	0	0	0	0	0	0	0	0	0	0	0	0	0	0	0	0	0	0	0	0	0	0	0	0	0	0	0	0	0	0	0	0	0	0	0	0	0	0	0
ENSMUSG00000036864	0	3	0	18	0	8	0	5	0	23	0	9	0	3	0	0	0	7	0	33	0	5	0	20	0	47	0	27	0	14	0	80	0	43	0	2	0	34	0	44	0	53	0	13	0	6	0	46	0
ENSMUSG00000036751	0	2	0	0	0	3	0	0	0	0	0	0	0	1	0	0	0	0	0	2	0	0	0	1	0	0	0	0	0	7	0	4	0	0	0	3	0	4	0	0	0	8	0	0	0	0	0	0	0
ENSMUSG00000006311	0	4	0	0	0	2	0	0	0	0	0	0	0	2	0	4	0	0	0	5	0	0	0	3	0	0	0	15	0	6	0	5	0	0	0	0	0	11	0	0	0	19	0	0	0	0	0	45	0
ENSMUSG00000005553	0	13	0	4	0	6	0	0	0	1	0	0	0	0	0	0	0	1	0	1	0	2	0	2	0	2	0	0	0	7	0	5	0	2	0	2	0	16	0	2	0	18	0	8	0	1	0	0	0
ENSMUSG00000060962	0	0	0	0	0	0	0	0	0	0	0	0	0	0	0	11	0	0	0	82	0	39	0	0	0	0	0	0	0	0	0	0	0	0	0	0	0	0	0	0	0	0	0	0	0	6	0	0	0
ENSMUSG00000108546	0	14	0	5	0	0	0	10	0	0	0	20	0	10	0	15	0	0	0	0	0	12	0	12	0	0	0	0	0	26	0	34	0	0	0	0	0	0	0	41	0	0	0	4	0	20	0	0	0
ENSMUSG00000050440	0	0	0	0	0	0	0	4	0	0	0	4	0	2	0	1	0	0	0	0	0	10	0	2	0	0	0	0	0	9	0	2	0	0	0	0	0	0	0	16	0	0	0	0	0	12	0	0	0
ENSMUSG00000058239	0	0	0	0	0	1	0	0	0	0	0	1	0	1	0	0	0	0	0	28	0	0	0	0	0	0	0	0	0	2	0	0	0	0	0	0	0	0	0	2	0	0	0	0	0	1	0	0	0
ENSMUSG00000036570	0	5	0	80	0	13	0	13	0	50	0	6	0	60	0	2	0	19	0	98	0	16	0	17	0	173	0	84	0	57	0	73	0	105	0	13	0	23	0	54	0	439	0	157	0	67	0	93	0
ENSMUSG00000036560	0	0	0	6	0	4	0	1	0	18	0	3	0	9	0	0	0	2	0	18	0	1	0	3	0	19	0	7	0	4	0	15	0	4	0	1	0	2	0	5	0	46	0	19	0	7	0	14	0
ENSMUSG00000019194	0	0	0	0	0	24	0	0	0	0	0	0	0	1	0	0	0	0	0	0	0	0	0	0	0	0	0	0	0	0	0	0	0	0	0	14	0	0	0	0	0	0	0	0	0	0	0	0	0
ENSMUSG00000052997	0	0	0	0	0	16	0	1	0	0	0	1	0	4	0	0	0	0	0	0	0	4	0	0	0	35	0	0	0	1	0	9	0	0	0	0	0	9	0	0	0	11	0	0	0	0	0	3	0
ENSMUSG00000063931	0	0	0	0	0	0	0	8	0	0	0	53	0	0	0	0	0	0	0	106	0	0	0	15	0	0	0	0	0	0	0	0	0	0	0	50	0	96	0	0	0	0	0	0	0	34	0	11	0
ENSMUSG00000118454	0	0	0	0	0	0	0	0	0	0	0	0	0	0	0	0	0	0	0	0	0	0	0	0	0	0	0	0	0	0	0	0	0	0	0	0	0	0	0	0	0	0	0	0	0	0	0	0	0
ENSMUSG00000030491	0	67	0	0	0	0	0	0	0	0	0	0	0	71	0	0	0	0	0	0	0	0	0	0	0	0	0	0	0	0	0	13	0	0	0	0	0	233	0	79	0	0	0	0	0	0	0	0	0
ENSMUSG00000034867	0	14	0	20	0	18	0	8	0	0	0	8	0	25	0	11	0	1	0	16	0	1	0	10	0	0	0	20	0	23	0	23	0	12	0	16	0	22	0	8	0	44	0	107	0	0	0	17	0
ENSMUSG00000093639	0	18	0	68	0	2	0	12	0	8	0	13	0	9	0	0	0	11	0	0	0	1	0	14	0	0	0	18	0	12	0	13	0	37	0	15	0	46	0	6	0	43	0	0	0	3	0	10	0
ENSMUSG00000056592	0	0	0	0	0	77	0	36	0	0	0	0	0	0	0	0	0	0	0	0	0	0	0	0	0	0	0	0	0	0	0	0	0	0	0	0	0	0	0	0	0	0	0	0	0	0	0	0	0
ENSMUSG00000030474	0	32	0	57	0	0	0	0	0	0	0	10	0	0	0	0	0	0	0	0	0	0	0	0	0	0	0	0	0	0	0	0	0	0	0	0	0	67	0	0	0	0	0	0	0	0	0	0	0
ENSMUSG00000067616	0	0	0	0	0	0	0	1	0	0	0	8	0	0	0	0	0	0	0	0	0	16	0	57	0	0	0	0	0	35	0	18	0	0	0	0	0	27	0	21	0	0	0	0	0	0	0	0	0
ENSMUSG00000047085	0	0	0	0	0	0	0	2	0	26	0	0	0	0	0	0	0	0	0	8	0	3	0	10	0	0	0	0	0	18	0	25	0	16	0	14	0	16	0	0	0	0	0	0	0	3	0	0	0
ENSMUSG00000038695	0	3	0	1	0	0	0	0	0	0	0	0	0	0	0	0	0	0	0	0	0	0	0	0	0	0	0	0	0	0	0	0	0	0	0	0	0	1	0	1	0	3	0	0	0	0	0	0	0
ENSMUSG00000008193	0	2	0	0	0	0	0	0	0	0	0	0	0	0	0	0	0	0	0	0	0	10	0	0	0	0	0	0	0	0	0	6	0	0	0	0	0	7	0	0	0	22	0	0	0	0	0	0	0
ENSMUSG00000109491	0	1	0	0	0	0	0	0	0	0	0	0	0	0	0	0	0	0	0	24	0	6	0	13	0	0	0	28	0	6	0	1	0	0	0	0	0	0	0	14	0	135	0	0	0	14	0	0	0
ENSMUSG00000048012	0	0	0	0	0	10	0	5	0	0	0	18	0	0	0	0	0	0	0	26	0	0	0	0	0	0	0	0	0	0	0	0	0	0	0	0	0	57	0	0	0	8	0	0	0	0	0	0	0
ENSMUSG00000002205	0	0	0	0	0	12	0	6	0	0	0	18	0	0	0	0	0	0	0	19	0	0	0	0	0	73	0	0	0	0	0	0	0	0	0	0	0	51	0	0	0	47	0	0	0	0	0	0	0
ENSMUSG00000038520	0	0	0	1	0	1	0	0	0	4	0	0	0	0	0	14	0	0	0	0	0	0	0	1	0	0	0	0	0	0	0	0	0	0	0	0	0	0	0	0	0	0	0	0	0	0	0	0	0
ENSMUSG00000059891	0	2	0	0	0	0	0	0	0	0	0	1	0	0	0	0	0	0	0	0	0	0	0	0	0	0	0	0	0	0	0	0	0	0	0	0	0	0	0	0	0	0	0	0	0	0	0	0	0
ENSMUSG00000007783	0	0	0	8	0	2	0	0	0	0	0	0	0	0	0	0	0	0	0	0	0	0	0	1	0	4	0	0	0	9	0	0	0	0	0	4	0	6	0	0	0	1	0	0	0	0	0	0	0
ENSMUSG00000109111	0	0	0	4	0	0	0	0	0	0	0	0	0	0	0	0	0	0	0	0	0	0	0	0	0	0	0	0	0	3	0	0	0	0	0	3	0	1	0	0	0	0	0	0	0	0	0	0	0
ENSMUSG00000038406	0	0	0	9	0	0	0	0	0	0	0	0	0	0	0	0	0	0	0	7	0	0	0	0	0	0	0	0	0	0	0	0	0	0	0	0	0	0	0	0	0	0	0	0	0	0	0	1	0
ENSMUSG00000046574	0	7	0	13	0	0	0	0	0	0	0	15	0	21	0	0	0	0	0	0	0	0	0	0	0	0	0	28	0	32	0	16	0	0	0	12	0	0	0	0	0	0	0	0	0	0	0	0	0
ENSMUSG00000007837	0	2	0	12	0	0	0	0	0	0	0	0	0	1	0	12	0	0	0	0	0	0	0	14	0	0	0	0	0	0	0	8	0	0	0	0	0	0	0	0	0	0	0	0	0	0	0	0	0
ENSMUSG00000003420	0	109	0	610	0	254	0	192	0	224	0	215	0	243	0	64	0	92	0	361	0	132	0	592	0	647	0	250	0	579	0	268	0	419	0	377	0	744	0	296	0	1166	0	437	0	214	0	421	0
ENSMUSG00000110206	0	0	0	18	0	3	0	1	0	0	0	0	0	0	0	0	0	0	0	0	0	0	0	0	0	0	0	0	0	0	0	0	0	0	0	21	0	0	0	0	0	0	0	31	0	1	0	0	0
ENSMUSG00000070568	0	6	0	0	0	0	0	0	0	0	0	0	0	0	0	0	0	0	0	0	0	8	0	0	0	0	0	0	0	0	0	0	0	0	0	34	0	0	0	11	0	0	0	0	0	0	0	0	0
ENSMUSG00000110144	0	3	0	0	0	0	0	0	0	12	0	0	0	12	0	0	0	0	0	0	0	0	0	0	0	0	0	0	0	13	0	0	0	0	0	0	0	0	0	0	0	0	0	0	0	4	0	0	0
ENSMUSG00000040364	0	9	0	0	0	3	0	0	0	0	0	1	0	8	0	23	0	5	0	0	0	0	0	3	0	0	0	0	0	2	0	0	0	0	0	0	0	2	0	19	0	0	0	0	0	0	0	27	0
ENSMUSG00000070564	0	4	0	0	0	4	0	0	0	0	0	3	0	0	0	1	0	3	0	0	0	0	0	3	0	0	0	0	0	0	0	0	0	0	0	0	0	5	0	0	0	0	0	0	0	0	0	1	0
ENSMUSG00000057342	0	0	0	0	0	0	0	1	0	4	0	2	0	0	0	0	0	0	0	4	0	0	0	0	0	0	0	0	0	2	0	0	0	0	0	0	0	9	0	0	0	0	0	0	0	0	0	0	0
ENSMUSG00000062044	0	0	0	0	0	9	0	0	0	37	0	10	0	0	0	0	0	0	0	11	0	0	0	40	0	0	0	0	0	0	0	0	0	0	0	0	0	0	0	0	0	0	0	0	0	44	0	0	0
ENSMUSG00000030835	0	0	0	0	0	0	0	0	0	0	0	0	0	0	0	0	0	0	0	0	0	0	0	0	0	0	0	0	0	42	0	60	0	0	0	4	0	1	0	0	0	0	0	0	0	0	0	0	0
ENSMUSG00000058975	0	0	0	0	0	0	0	0	0	0	0	0	0	0	0	0	0	9	0	0	0	0	0	0	0	0	0	0	0	0	0	0	0	0	0	0	0	0	0	0	0	0	0	0	0	0	0	20	0
ENSMUSG00000030851	0	2	0	0	0	27	0	15	0	0	0	24	0	9	0	0	0	6	0	36	0	29	0	9	0	0	0	1	0	19	0	61	0	0	0	4	0	27	0	26	0	80	0	0	0	7	0	0	0
ENSMUSG00000110001	0	0	0	0	0	7	0	0	0	0	0	0	0	0	0	0	0	0	0	36	0	1	0	0	0	0	0	0	0	0	0	0	0	0	0	0	0	24	0	0	0	0	0	0	0	0	0	0	0
ENSMUSG00000100826	0	13	0	0	0	10	0	0	0	0	0	29	0	0	0	0	0	0	0	0	0	0	0	28	0	0	0	10	0	0	0	0	0	0	0	0	0	21	0	3	0	0	0	0	0	9	0	0	0
ENSMUSG00000033510	0	0	0	0	0	0	0	0	0	0	0	0	0	5	0	0	0	0	0	0	0	0	0	0	0	10	0	3	0	0	0	0	0	0	0	0	0	2	0	0	0	0	0	0	0	0	0	0	0
ENSMUSG00000030522	0	0	0	0	0	0	0	0	0	0	0	3	0	0	0	0	0	0	0	0	0	0	0	0	0	0	0	1	0	0	0	0	0	0	0	0	0	0	0	0	0	0	0	0	0	0	0	0	0
ENSMUSG00000033458	0	57	0	15	0	7	0	15	0	25	0	39	0	0	0	0	0	0	0	0	0	5	0	28	0	0	0	73	0	30	0	0	0	55	0	0	0	73	0	9	0	126	0	0	0	11	0	58	0
ENSMUSG00000030515	0	1	0	53	0	0	0	10	0	0	0	11	0	0	0	0	0	0	0	0	0	15	0	34	0	0	0	0	0	33	0	59	0	0	0	0	0	52	0	0	0	1	0	1	0	0	0	0	0
ENSMUSG00000097527	0	40	0	0	0	0	0	5	0	0	0	20	0	0	0	0	0	0	0	0	0	5	0	0	0	0	0	0	0	0	0	0	0	0	0	0	0	0	0	0	0	0	0	0	0	0	0	144	0
ENSMUSG00000030556	0	0	0	0	0	12	0	5	0	0	0	3	0	8	0	0	0	0	0	0	0	0	0	0	0	0	0	0	0	0	0	34	0	0	0	0	0	0	0	0	0	21	0	35	0	0	0	0	0
ENSMUSG00000097756	0	0	0	0	0	0	0	0	0	0	0	5	0	0	0	0	0	3	0	2	0	0	0	0	0	47	0	0	0	0	0	0	0	0	0	0	0	0	0	0	0	0	0	0	0	0	0	0	0
ENSMUSG00000059146	0	21	0	0	0	23	0	4	0	0	0	19	0	1	0	0	0	0	0	0	0	6	0	0	0	0	0	0	0	100	0	27	0	1	0	2	0	2	0	0	0	339	0	0	0	0	0	0	0
ENSMUSG00000030607	0	0	0	111	0	91	0	6	0	10	0	26	0	66	0	0	0	13	0	0	0	1	0	32	0	34	0	65	0	121	0	67	0	0	0	0	0	0	0	0	0	0	0	3	0	0	0	0	0
ENSMUSG00000046591	0	0	0	0	0	0	0	0	0	0	0	0	0	0	0	0	0	6	0	0	0	0	0	0	0	0	0	80	0	0	0	24	0	0	0	0	0	0	0	0	0	0	0	0	0	0	0	0	0
ENSMUSG00000039062	0	0	0	72	0	0	0	0	0	0	0	11	0	20	0	0	0	36	0	74	0	0	0	45	0	0	0	0	0	0	0	29	0	0	0	50	0	86	0	0	0	42	0	0	0	0	0	0	0
ENSMUSG00000108714	0	0	0	14	0	2	0	2	0	13	0	1	0	0	0	0	0	5	0	0	0	1	0	9	0	13	0	11	0	0	0	5	0	0	0	2	0	17	0	3	0	37	0	10	0	2	0	0	0
ENSMUSG00000038943	0	0	0	144	0	0	0	1	0	0	0	7	0	0	0	0	0	0	0	20	0	0	0	0	0	0	0	99	0	77	0	18	0	2	0	0	0	52	0	0	0	0	0	25	0	0	0	0	0
ENSMUSG00000097912	0	0	0	19	0	0	0	0	0	0	0	0	0	0	0	0	0	0	0	0	0	0	0	0	0	0	0	0	0	0	0	0	0	2	0	0	0	0	0	0	0	0	0	50	0	0	0	0	0
ENSMUSG00000038797	0	4	0	1	0	0	0	0	0	1	0	3	0	6	0	0	0	4	0	0	0	0	0	0	0	0	0	0	0	4	0	1	0	0	0	0	0	0	0	0	0	6	0	0	0	0	0	7	0
ENSMUSG00000038663	0	0	0	0	0	0	0	0	0	0	0	0	0	0	0	0	0	0	0	0	0	60	0	0	0	0	0	0	0	16	0	0	0	0	0	0	0	0	0	0	0	2	0	0	0	0	0	0	0
ENSMUSG00000038540	0	0	0	0	0	0	0	1	0	11	0	75	0	0	0	0	0	0	0	0	0	0	0	0	0	0	0	0	0	0	0	0	0	54	0	0	0	0	0	0	0	0	0	25	0	0	0	0	0
ENSMUSG00000052353	0	0	0	0	0	0	0	0	0	0	0	25	0	35	0	0	0	0	0	10	0	0	0	0	0	0	0	0	0	0	0	63	0	0	0	0	0	24	0	10	0	1	0	0	0	0	0	36	0
ENSMUSG00000097789	0	22	0	42	0	0	0	0	0	0	0	80	0	36	0	15	0	6	0	186	0	9	0	27	0	0	0	0	0	36	0	21	0	0	0	46	0	10	0	17	0	144	0	27	0	4	0	14	0
ENSMUSG00000030559	0	0	0	0	0	0	0	0	0	0	0	0	0	0	0	76	0	0	0	0	0	0	0	0	0	0	0	0	0	225	0	62	0	0	0	0	0	0	0	91	0	0	0	0	0	48	0	1	0
ENSMUSG00000039391	0	1	0	18	0	0	0	6	0	0	0	13	0	0	0	0	0	0	0	13	0	6	0	0	0	0	0	0	0	10	0	17	0	16	0	0	0	14	0	0	0	0	0	0	0	0	0	0	0
ENSMUSG00000062797	0	0	0	8	0	1	0	6	0	0	0	0	0	0	0	0	0	0	0	0	0	0	0	0	0	0	0	0	0	0	0	10	0	0	0	3	0	1	0	0	0	22	0	0	0	2	0	0	0
ENSMUSG00000097162	0	0	0	0	0	0	0	0	0	0	0	0	0	0	0	0	0	0	0	0	0	0	0	0	0	0	0	0	0	0	0	0	0	74	0	0	0	0	0	106	0	0	0	0	0	0	0	0	0
ENSMUSG00000052572	0	0	0	1	0	0	0	0	0	0	0	0	0	0	0	0	0	0	0	0	0	0	0	0	0	0	0	0	0	0	0	0	0	0	0	0	0	2	0	2	0	0	0	1	0	0	0	0	0
ENSMUSG00000044952	0	8	0	0	0	9	0	22	0	36	0	13	0	14	0	0	0	15	0	58	0	62	0	77	0	111	0	48	0	74	0	128	0	22	0	137	0	74	0	32	0	43	0	60	0	32	0	56	0
ENSMUSG00000074004	0	1	0	0	0	0	0	0	0	5	0	0	0	0	0	0	0	0	0	0	0	0	0	0	0	0	0	0	0	0	0	1	0	0	0	2	0	0	0	0	0	3	0	0	0	4	0	0	0
ENSMUSG00000055407	0	0	0	0	0	19	0	0	0	0	0	0	0	0	0	0	0	0	0	2	0	2	0	0	0	0	0	0	0	0	0	91	0	13	0	13	0	0	0	0	0	0	0	56	0	0	0	18	0
ENSMUSG00000035314	0	131	0	304	0	127	0	83	0	117	0	146	0	82	0	36	0	134	0	100	0	270	0	236	0	409	0	282	0	588	0	404	0	577	0	237	0	604	0	99	0	1100	0	437	0	180	0	436	0
ENSMUSG00000109002	0	0	0	1	0	1	0	0	0	0	0	0	0	5	0	0	0	0	0	0	0	0	0	0	0	0	0	0	0	6	0	0	0	0	0	23	0	0	0	0	0	1	0	0	0	0	0	1	0
ENSMUSG00000030732	0	0	0	0	0	0	0	5	0	0	0	0	0	0	0	0	0	0	0	0	0	0	0	0	0	0	0	0	0	0	0	0	0	0	0	0	0	25	0	0	0	0	0	0	0	36	0	0	0
ENSMUSG00000032942	0	0	0	0	0	5	0	3	0	0	0	0	0	0	0	0	0	0	0	0	0	4	0	0	0	0	0	9	0	146	0	0	0	0	0	25	0	70	0	6	0	1	0	0	0	0	0	0	0
ENSMUSG00000110195	0	0	0	1	0	34	0	0	0	0	0	0	0	0	0	0	0	0	0	0	0	2	0	2	0	2	0	2	0	3	0	2	0	1	0	1	0	1	0	0	0	4	0	0	0	0	0	2	0
ENSMUSG00000032737	0	6	0	0	0	0	0	0	0	0	0	0	0	18	0	0	0	0	0	0	0	0	0	0	0	69	0	0	0	0	0	0	0	0	0	0	0	0	0	0	0	0	0	0	0	26	0	0	0
ENSMUSG00000032725	0	12	0	32	0	7	0	2	0	0	0	10	0	9	0	0	0	0	0	7	0	16	0	72	0	376	0	0	0	122	0	29	0	49	0	0	0	12	0	42	0	17	0	44	0	9	0	0	0
ENSMUSG00000070424	0	0	0	0	0	64	0	0	0	0	0	0	0	0	0	0	0	0	0	0	0	0	0	0	0	0	0	29	0	0	0	32	0	0	0	0	0	0	0	0	0	0	0	0	0	0	0	0	0
ENSMUSG00000030996	0	0	0	0	0	59	0	0	0	0	0	0	0	0	0	48	0	0	0	0	0	0	0	0	0	2	0	37	0	0	0	34	0	30	0	0	0	0	0	0	0	0	0	0	0	0	0	0	0
ENSMUSG00000044824	0	0	0	0	0	0	0	0	0	0	0	0	0	0	0	0	0	0	0	0	0	0	0	0	0	0	0	0	0	0	0	0	0	53	0	0	0	38	0	17	0	0	0	0	0	0	0	0	0
ENSMUSG00000044265	0	0	0	0	0	0	0	0	0	0	0	32	0	0	0	0	0	0	0	0	0	0	0	0	0	0	0	0	0	0	0	0	0	0	0	0	0	48	0	0	0	0	0	0	0	0	0	63	0
ENSMUSG00000044899	0	28	0	0	0	0	0	0	0	0	0	0	0	0	0	0	0	0	0	0	0	0	0	36	0	0	0	0	0	0	0	0	0	0	0	0	0	0	0	81	0	0	0	0	0	0	0	0	0
ENSMUSG00000047794	0	0	0	6	0	12	0	0	0	0	0	0	0	0	0	0	0	0	0	0	0	37	0	0	0	0	0	20	0	26	0	7	0	0	0	0	0	0	0	0	0	0	0	0	0	0	0	0	0
ENSMUSG00000062542	0	0	0	0	0	0	0	0	0	0	0	0	0	0	0	0	0	2	0	0	0	24	0	0	0	0	0	0	0	0	0	0	0	0	0	33	0	1	0	0	0	0	0	0	0	0	0	0	0
ENSMUSG00000051041	0	0	0	0	0	2	0	0	0	0	0	0	0	0	0	0	0	5	0	0	0	0	0	0	0	0	0	0	0	0	0	0	0	0	0	0	0	9	0	0	0	0	0	0	0	0	0	0	0
ENSMUSG00000048236	0	1	0	10	0	9	0	7	0	0	0	6	0	4	0	2	0	2	0	2	0	10	0	0	0	0	0	3	0	43	0	16	0	14	0	19	0	70	0	22	0	44	0	5	0	6	0	3	0
ENSMUSG00000066240	0	17	0	46	0	14	0	1	0	48	0	18	0	72	0	71	0	28	0	9	0	6	0	28	0	182	0	60	0	42	0	78	0	72	0	57	0	28	0	55	0	145	0	97	0	27	0	17	0
ENSMUSG00000031026	0	0	0	0	0	0	0	0	0	0	0	0	0	0	0	0	0	0	0	28	0	11	0	0	0	0	0	0	0	0	0	28	0	0	0	0	0	0	0	0	0	59	0	0	0	0	0	0	0
ENSMUSG00000035901	0	30	0	0	0	0	0	21	0	83	0	0	0	33	0	0	0	0	0	0	0	2	0	0	0	0	0	0	0	5	0	28	0	0	0	0	0	0	0	0	0	0	0	0	0	17	0	5	0
ENSMUSG00000005611	0	0	0	8	0	23	0	0	0	0	0	0	0	0	0	69	0	0	0	9	0	0	0	0	0	29	0	0	0	0	0	0	0	0	0	0	0	0	0	0	0	0	0	0	0	9	0	14	0
ENSMUSG00000030663	0	14	0	0	0	0	0	0	0	0	0	0	0	0	0	0	0	0	0	0	0	0	0	0	0	0	0	0	0	0	0	79	0	0	0	0	0	0	0	0	0	0	0	25	0	0	0	0	0
ENSMUSG00000008683	0	0	0	0	0	0	0	4	0	0	0	0	0	0	0	0	0	0	0	0	0	9	0	0	0	0	0	0	0	0	0	0	0	0	0	0	0	25	0	12	0	0	0	0	0	0	0	0	0
ENSMUSG00000058420	0	0	0	0	0	4	0	9	0	0	0	5	0	0	0	0	0	0	0	0	0	0	0	0	0	0	0	0	0	13	0	0	0	18	0	0	0	21	0	0	0	1	0	5	0	0	0	0	0
ENSMUSG00000030650	0	3	0	0	0	17	0	5	0	3	0	7	0	0	0	8	0	10	0	0	0	21	0	81	0	0	0	0	0	0	0	87	0	0	0	19	0	27	0	52	0	0	0	0	0	0	0	0	0
ENSMUSG00000033533	0	20	0	0	0	33	0	2	0	12	0	19	0	0	0	0	0	0	0	106	0	7	0	7	0	0	0	0	0	7	0	7	0	0	0	5	0	0	0	0	0	0	0	0	0	0	0	0	0
ENSMUSG00000109093	0	18	0	0	0	32	0	0	0	12	0	0	0	0	0	0	0	0	0	98	0	7	0	8	0	0	0	0	0	10	0	3	0	0	0	5	0	0	0	0	0	0	0	0	0	0	0	0	0
ENSMUSG00000030884	0	18	0	0	0	0	0	0	0	0	0	0	0	0	0	0	0	0	0	0	0	21	0	0	0	0	0	0	0	0	0	0	0	13	0	0	0	0	0	0	0	0	0	0	0	0	0	0	0
ENSMUSG00000108935	0	1	0	0	0	0	0	0	0	0	0	1	0	0	0	0	0	1	0	1	0	0	0	0	0	2	0	1	0	2	0	0	0	0	0	0	0	0	0	0	0	0	0	0	0	0	0	2	0
ENSMUSG00000109392	0	0	0	0	0	0	0	0	0	0	0	0	0	0	0	0	0	0	0	0	0	15	0	0	0	0	0	0	0	0	0	2	0	0	0	0	0	0	0	23	0	0	0	0	0	40	0	0	0
ENSMUSG00000030878	0	0	0	0	0	12	0	2	0	0	0	0	0	19	0	0	0	0	0	0	0	0	0	0	0	0	0	0	0	0	0	82	0	0	0	0	0	0	0	0	0	93	0	0	0	0	0	0	0
ENSMUSG00000030872	0	2	0	0	0	28	0	6	0	5	0	19	0	23	0	0	0	0	0	11	0	30	0	35	0	0	0	1	0	19	0	15	0	0	0	3	0	82	0	1	0	13	0	0	0	0	0	0	0
ENSMUSG00000030748	0	6	0	0	0	0	0	11	0	0	0	10	0	0	0	0	0	0	0	0	0	0	0	0	0	0	0	0	0	0	0	0	0	0	0	0	0	0	0	0	0	1	0	0	0	0	0	0	0
ENSMUSG00000046182	0	0	0	0	0	19	0	0	0	0	0	0	0	0	0	0	0	10	0	0	0	0	0	0	0	0	0	0	0	88	0	17	0	0	0	0	0	0	0	0	0	0	0	0	0	0	0	0	0
ENSMUSG00000042978	0	0	0	0	0	0	0	0	0	0	0	0	0	0	0	0	0	0	0	0	0	0	0	0	0	0	0	61	0	0	0	0	0	0	0	0	0	0	0	0	0	0	0	0	0	0	0	0	0
ENSMUSG00000073838	0	0	0	0	0	6	0	0	0	0	0	0	0	0	0	0	0	0	0	1	0	0	0	0	0	0	0	0	0	2	0	0	0	0	0	0	0	1	0	1	0	0	0	0	0	0	0	0	0
ENSMUSG00000032637	0	0	0	9	0	0	0	0	0	0	0	0	0	0	0	0	0	0	0	1	0	0	0	0	0	0	0	0	0	5	0	0	0	0	0	0	0	1	0	5	0	0	0	0	0	0	0	0	0
ENSMUSG00000059772	0	11	0	24	0	0	0	7	0	34	0	12	0	6	0	0	0	1	0	9	0	9	0	12	0	0	0	17	0	116	0	48	0	0	0	24	0	25	0	11	0	54	0	105	0	0	0	51	0
ENSMUSG00000030707	0	12	0	0	0	0	0	0	0	0	0	0	0	1	0	0	0	0	0	0	0	1	0	1	0	1	0	1	0	0	0	0	0	0	0	1	0	3	0	0	0	0	0	0	0	0	0	0	0
ENSMUSG00000030695	0	0	0	0	0	0	0	0	0	0	0	0	0	0	0	0	0	0	0	0	0	2	0	14	0	8	0	21	0	0	0	10	0	0	0	0	0	29	0	7	0	0	0	0	0	0	0	0	0
ENSMUSG00000030685	0	0	0	0	0	3	0	1	0	0	0	0	0	0	0	0	0	12	0	0	0	0	0	0	0	0	0	0	0	0	0	0	0	0	0	0	0	0	0	2	0	0	0	0	0	0	0	0	0
ENSMUSG00000030674	0	0	0	0	0	0	0	0	0	0	0	0	0	0	0	0	0	0	0	0	0	0	0	8	0	0	0	0	0	0	0	9	0	0	0	9	0	40	0	0	0	0	0	0	0	0	0	0	0
ENSMUSG00000030830	0	0	0	0	0	0	0	0	0	0	0	0	0	0	0	0	0	0	0	0	0	15	0	0	0	0	0	0	0	0	0	0	0	0	0	7	0	0	0	0	0	0	0	0	0	0	0	0	0
ENSMUSG00000108815	0	0	0	0	0	1	0	0	0	0	0	0	0	0	0	0	0	0	0	0	0	0	0	0	0	0	0	0	0	0	0	0	0	0	0	0	0	14	0	0	0	0	0	0	0	0	0	16	0
ENSMUSG00000030806	0	25	0	0	0	3	0	0	0	0	0	0	0	0	0	12	0	6	0	62	0	11	0	0	0	1	0	12	0	0	0	7	0	0	0	0	0	50	0	0	0	168	0	0	0	0	0	0	0
ENSMUSG00000030805	0	27	0	0	0	0	0	3	0	0	0	2	0	0	0	0	0	0	0	19	0	42	0	0	0	0	0	44	0	0	0	47	0	0	0	37	0	110	0	6	0	331	0	63	0	8	0	46	0
ENSMUSG00000044139	0	0	0	0	0	0	0	0	0	0	0	8	0	0	0	0	0	0	0	0	0	0	0	0	0	0	0	2	0	2	0	22	0	0	0	0	0	0	0	4	0	0	0	0	0	0	0	1	0
ENSMUSG00000070369	0	0	0	0	0	23	0	0	0	0	0	0	0	0	0	0	0	0	0	21	0	0	0	0	0	0	0	0	0	0	0	0	0	0	0	0	0	0	0	0	0	0	0	0	0	0	0	0	0
ENSMUSG00000040298	0	45	0	0	0	0	0	17	0	0	0	57	0	118	0	0	0	47	0	270	0	0	0	1	0	2	0	0	0	5	0	82	0	0	0	1	0	125	0	10	0	0	0	66	0	57	0	0	0
ENSMUSG00000006204	0	5	0	0	0	0	0	5	0	0	0	16	0	0	0	0	0	0	0	0	0	10	0	0	0	0	0	19	0	173	0	44	0	1	0	0	0	28	0	5	0	65	0	0	0	0	0	0	0
ENSMUSG00000040177	0	0	0	0	0	0	0	0	0	0	0	32	0	0	0	0	0	0	0	0	0	29	0	20	0	0	0	0	0	91	0	0	0	0	0	0	0	0	0	0	0	1	0	0	0	0	0	0	0
ENSMUSG00000030946	0	0	0	0	0	0	0	0	0	0	0	0	0	0	0	0	0	0	0	0	0	0	0	0	0	0	0	0	0	0	0	0	0	0	0	8	0	0	0	7	0	0	0	0	0	0	0	0	0
ENSMUSG00000030956	0	11	0	0	0	18	0	0	0	0	0	5	0	0	0	0	0	0	0	138	0	32	0	0	0	0	0	0	0	0	0	8	0	0	0	0	0	49	0	0	0	31	0	234	0	6	0	0	0
ENSMUSG00000101546	0	0	0	0	0	0	0	0	0	0	0	1	0	4	0	0	0	1	0	3	0	0	0	0	0	0	0	0	0	7	0	1	0	0	0	2	0	4	0	1	0	0	0	0	0	2	0	0	0
ENSMUSG00000010476	0	0	0	35	0	0	0	0	0	0	0	0	0	0	0	0	0	7	0	0	0	0	0	0	0	0	0	0	0	0	0	14	0	0	0	42	0	0	0	0	0	0	0	0	0	0	0	27	0
ENSMUSG00000066129	0	0	0	0	0	14	0	2	0	0	0	0	0	0	0	1	0	0	0	0	0	0	0	3	0	0	0	0	0	0	0	0	0	0	0	0	0	43	0	0	0	0	0	0	0	1	0	0	0
ENSMUSG00000025474	0	0	0	130	0	70	0	34	0	14	0	7	0	103	0	36	0	0	0	13	0	31	0	74	0	0	0	60	0	8	0	0	0	0	0	17	0	130	0	86	0	22	0	0	0	7	0	91	0
ENSMUSG00000025479	0	12	0	40	0	1	0	8	0	0	0	8	0	0	0	0	0	13	0	0	0	9	0	0	0	0	0	41	0	0	0	17	0	0	0	0	0	19	0	0	0	0	0	0	0	0	0	0	0
ENSMUSG00000025482	0	0	0	0	0	0	0	0	0	0	0	0	0	0	0	0	0	0	0	0	0	15	0	0	0	0	0	47	0	0	0	0	0	0	0	0	0	0	0	0	0	94	0	0	0	0	0	0	0
ENSMUSG00000025487	0	0	0	0	0	0	0	0	0	0	0	0	0	0	0	0	0	1	0	0	0	0	0	0	0	0	0	0	0	0	0	0	0	0	0	0	0	2	0	0	0	0	0	5	0	0	0	0	0
ENSMUSG00000055629	0	76	0	69	0	0	0	0	0	0	0	107	0	96	0	0	0	22	0	0	0	0	0	5	0	0	0	61	0	105	0	42	0	0	0	98	0	314	0	0	0	268	0	0	0	98	0	0	0
ENSMUSG00000025494	0	0	0	31	0	0	0	2	0	6	0	3	0	3	0	27	0	1	0	5	0	5	0	9	0	26	0	0	0	36	0	27	0	21	0	0	0	4	0	5	0	24	0	23	0	7	0	0	0
ENSMUSG00000054662	0	0	0	0	0	0	0	0	0	0	0	0	0	42	0	0	0	0	0	0	0	6	0	0	0	0	0	0	0	0	0	0	0	0	0	0	0	0	0	0	0	72	0	0	0	0	0	0	0
ENSMUSG00000060240	0	0	0	0	0	0	0	0	0	1	0	0	0	0	0	0	0	0	0	0	0	0	0	0	0	0	0	0	0	4	0	0	0	0	0	0	0	5	0	0	0	0	0	4	0	0	0	0	0
ENSMUSG00000025512	0	0	0	17	0	20	0	15	0	0	0	13	0	10	0	0	0	0	0	0	0	0	0	0	0	0	0	0	0	30	0	0	0	0	0	71	0	0	0	0	0	0	0	0	0	0	0	29	0
ENSMUSG00000025139	0	0	0	0	0	0	0	19	0	0	0	0	0	0	0	0	0	2	0	0	0	0	0	0	0	0	0	0	0	0	0	0	0	32	0	0	0	0	0	0	0	8	0	0	0	0	0	8	0
ENSMUSG00000109936	0	0	0	2	0	2	0	1	0	0	0	1	0	1	0	1	0	0	0	0	0	0	0	2	0	0	0	1	0	4	0	2	0	4	0	0	0	0	0	8	0	2	0	0	0	4	0	0	0
ENSMUSG00000045777	0	0	0	0	0	0	0	0	0	0	0	0	0	0	0	0	0	0	0	0	0	0	0	0	0	0	0	0	0	0	0	0	0	22	0	0	0	0	0	45	0	107	0	0	0	10	0	218	0
ENSMUSG00000031097	0	0	0	7	0	0	0	1	0	2	0	3	0	0	0	0	0	0	0	0	0	5	0	8	0	18	0	7	0	18	0	10	0	5	0	0	0	17	0	1	0	8	0	0	0	1	0	3	0
ENSMUSG00000009248	0	20	0	12	0	40	0	9	0	0	0	17	0	29	0	0	0	0	0	80	0	16	0	34	0	0	0	7	0	97	0	9	0	18	0	103	0	50	0	37	0	99	0	1	0	7	0	15	0
ENSMUSG00000000154	0	0	0	0	0	0	0	1	0	0	0	10	0	0	0	0	0	0	0	0	0	0	0	18	0	0	0	0	0	54	0	0	0	0	0	9	0	0	0	0	0	0	0	0	0	0	0	0	0
ENSMUSG00000085745	0	0	0	0	0	1	0	0	0	0	0	0	0	1	0	0	0	0	0	0	0	0	0	0	0	0	0	28	0	0	0	1	0	31	0	0	0	0	0	0	0	0	0	0	0	0	0	0	0
ENSMUSG00000031074	0	0	0	0	0	7	0	0	0	0	0	0	0	0	0	0	0	0	0	0	0	0	0	4	0	0	0	0	0	22	0	7	0	0	0	0	0	0	0	0	0	10	0	0	0	5	0	0	0
ENSMUSG00000069633	0	0	0	0	0	0	0	0	0	0	0	0	0	0	0	0	0	0	0	0	0	0	0	0	0	11	0	0	0	0	0	2	0	0	0	0	0	10	0	0	0	0	0	0	0	0	0	0	0
ENSMUSG00000004567	0	0	0	0	0	0	0	1	0	0	0	0	0	0	0	0	0	0	0	0	0	0	0	0	0	0	0	0	0	0	0	0	0	0	0	0	0	0	0	0	0	0	0	0	0	0	0	0	0
ENSMUSG00000004565	0	20	0	0	0	0	0	0	0	0	0	0	0	0	0	45	0	0	0	0	0	0	0	26	0	0	0	0	0	0	0	0	0	0	0	0	0	0	0	0	0	0	0	89	0	0	0	0	0
ENSMUSG00000019470	0	0	0	0	0	0	0	1	0	0	0	0	0	0	0	0	0	0	0	0	0	0	0	0	0	0	0	0	0	0	0	0	0	1	0	0	0	31	0	0	0	2	0	1	0	0	0	0	0
ENSMUSG00000087687	0	10	0	32	0	4	0	3	0	0	0	6	0	0	0	16	0	0	0	0	0	2	0	5	0	0	0	4	0	5	0	9	0	16	0	0	0	45	0	4	0	175	0	21	0	20	0	8	0
ENSMUSG00000109061	0	0	0	0	0	0	0	0	0	0	0	11	0	0	0	0	0	0	0	0	0	0	0	33	0	0	0	0	0	0	0	0	0	0	0	0	0	0	0	0	0	0	0	0	0	0	0	0	0
ENSMUSG00000011837	0	5	0	0	0	3	0	4	0	0	0	7	0	0	0	0	0	0	0	0	0	0	0	0	0	0	0	0	0	0	0	0	0	0	0	0	0	21	0	0	0	0	0	0	0	0	0	0	0
ENSMUSG00000109436	0	15	0	0	0	13	0	0	0	0	0	25	0	1	0	0	0	3	0	34	0	0	0	90	0	0	0	0	0	1	0	29	0	0	0	3	0	0	0	55	0	61	0	0	0	0	0	0	0
ENSMUSG00000040467	0	12	0	3	0	0	0	1	0	0	0	1	0	13	0	0	0	0	0	0	0	2	0	7	0	0	0	4	0	0	0	13	0	19	0	1	0	0	0	0	0	0	0	16	0	9	0	0	0
ENSMUSG00000040396	0	1	0	0	0	42	0	0	0	0	0	34	0	0	0	4	0	0	0	0	0	0	0	73	0	0	0	0	0	0	0	0	0	0	0	180	0	115	0	0	0	0	0	0	0	58	0	0	0
ENSMUSG00000031505	0	8	0	0	0	5	0	0	0	0	0	40	0	0	0	0	0	0	0	47	0	13	0	16	0	0	0	19	0	0	0	46	0	0	0	48	0	0	0	0	0	0	0	47	0	0	0	0	0
ENSMUSG00000000759	0	0	0	0	0	0	0	0	0	3	0	0	0	0	0	0	0	0	0	0	0	0	0	0	0	0	0	0	0	0	0	0	0	0	0	0	0	0	0	0	0	14	0	0	0	0	0	0	0
ENSMUSG00000038506	0	0	0	0	0	17	0	0	0	0	0	0	0	0	0	0	0	5	0	0	0	0	0	0	0	0	0	0	0	0	0	0	0	0	0	0	0	0	0	0	0	0	0	0	0	0	0	0	0
ENSMUSG00000038365	0	0	0	0	0	0	0	2	0	0	0	0	0	0	0	0	0	2	0	0	0	1	0	0	0	0	0	0	0	0	0	5	0	0	0	0	0	0	0	0	0	0	0	0	0	0	0	0	0
ENSMUSG00000031467	0	0	0	0	0	0	0	15	0	0	0	0	0	0	0	0	0	0	0	0	0	8	0	20	0	0	0	0	0	0	0	0	0	18	0	0	0	18	0	0	0	0	0	0	0	0	0	0	0
ENSMUSG00000031481	0	0	0	0	0	0	0	0	0	0	0	0	0	0	0	0	0	0	0	0	0	0	0	0	0	0	0	2	0	0	0	0	0	0	0	0	0	0	0	0	0	0	0	0	0	0	0	85	0
ENSMUSG00000031534	0	0	0	0	0	0	0	0	0	0	0	0	0	6	0	0	0	0	0	0	0	0	0	0	0	0	0	0	0	4	0	0	0	0	0	0	0	66	0	3	0	6	0	22	0	0	0	0	0
ENSMUSG00000031538	0	27	0	34	0	26	0	0	0	0	0	0	0	0	0	0	0	0	0	0	0	0	0	0	0	0	0	0	0	0	0	110	0	0	0	0	0	0	0	0	0	0	0	0	0	0	0	0	0
ENSMUSG00000031546	0	0	0	0	0	33	0	12	0	0	0	0	0	94	0	0	0	0	0	0	0	0	0	33	0	0	0	0	0	0	0	69	0	0	0	0	0	42	0	0	0	0	0	0	0	42	0	77	0
ENSMUSG00000031555	0	4	0	37	0	13	0	35	0	187	0	17	0	0	0	5	0	14	0	35	0	0	0	47	0	0	0	0	0	0	0	0	0	0	0	38	0	43	0	20	0	70	0	0	0	0	0	49	0
ENSMUSG00000037406	0	0	0	0	0	0	0	0	0	0	0	0	0	0	0	51	0	0	0	0	0	0	0	0	0	0	0	0	0	130	0	219	0	0	0	0	0	0	0	0	0	0	0	0	0	0	0	0	0
ENSMUSG00000031576	0	0	0	0	0	0	0	10	0	37	0	0	0	32	0	0	0	0	0	0	0	0	0	96	0	0	0	0	0	0	0	0	0	0	0	0	0	29	0	0	0	106	0	6	0	36	0	0	0
ENSMUSG00000015994	0	0	0	0	0	20	0	0	0	0	0	6	0	2	0	0	0	0	0	0	0	1	0	14	0	0	0	0	0	4	0	13	0	0	0	5	0	0	0	67	0	0	0	151	0	0	0	0	0
ENSMUSG00000013878	0	0	0	0	0	5	0	0	0	0	0	0	0	0	0	0	0	0	0	0	0	0	0	0	0	0	0	0	0	0	0	0	0	0	0	0	0	21	0	8	0	0	0	0	0	0	0	0	0
ENSMUSG00000071113	0	0	0	0	0	8	0	3	0	0	0	0	0	0	0	0	0	0	0	0	0	0	0	0	0	0	0	5	0	0	0	0	0	0	0	0	0	8	0	3	0	80	0	0	0	0	0	0	0
ENSMUSG00000109372	0	18	0	0	0	3	0	0	0	0	0	32	0	30	0	0	0	0	0	0	0	25	0	0	0	0	0	0	0	95	0	99	0	182	0	0	0	73	0	112	0	265	0	0	0	0	0	9	0
ENSMUSG00000039620	0	0	0	0	0	0	0	0	0	0	0	0	0	0	0	0	0	0	0	0	0	0	0	0	0	0	0	0	0	0	0	0	0	0	0	0	0	69	0	0	0	0	0	0	0	0	0	0	0
ENSMUSG00000038291	0	8	0	0	0	0	0	0	0	0	0	0	0	18	0	0	0	0	0	0	0	37	0	16	0	0	0	0	0	0	0	0	0	0	0	0	0	43	0	0	0	0	0	0	0	0	0	0	0
ENSMUSG00000031631	0	35	0	6	0	22	0	42	0	0	0	54	0	25	0	0	0	0	0	20	0	46	0	144	0	0	0	60	0	22	0	24	0	97	0	17	0	17	0	0	0	21	0	60	0	16	0	11	0
ENSMUSG00000031629	0	0	0	0	0	18	0	0	0	0	0	0	0	0	0	0	0	4	0	4	0	0	0	0	0	0	0	0	0	0	0	0	0	0	0	0	0	57	0	0	0	0	0	0	0	0	0	0	0
ENSMUSG00000038225	0	0	0	0	0	0	0	11	0	0	0	0	0	0	0	0	0	0	0	0	0	0	0	0	0	0	0	0	0	29	0	33	0	0	0	0	0	44	0	0	0	0	0	109	0	0	0	0	0
ENSMUSG00000110264	0	0	0	0	0	0	0	0	0	0	0	0	0	0	0	0	0	0	0	0	0	0	0	0	0	0	0	0	0	0	0	0	0	0	0	0	0	0	0	1	0	0	0	153	0	17	0	0	0
ENSMUSG00000038102	0	0	0	0	0	2	0	0	0	0	0	0	0	10	0	0	0	0	0	0	0	0	0	87	0	75	0	14	0	0	0	4	0	0	0	31	0	16	0	0	0	90	0	0	0	0	0	0	0
ENSMUSG00000074357	0	40	0	14	0	0	0	9	0	0	0	0	0	0	0	0	0	0	0	0	0	0	0	0	0	0	0	0	0	0	0	0	0	63	0	0	0	0	0	0	0	0	0	0	0	0	0	0	0
ENSMUSG00000031562	0	0	0	0	0	0	0	0	0	0	0	0	0	0	0	0	0	0	0	0	0	0	0	72	0	0	0	0	0	0	0	0	0	0	0	0	0	0	0	0	0	188	0	0	0	20	0	36	0
ENSMUSG00000110362	0	0	0	0	0	23	0	0	0	18	0	15	0	0	0	0	0	2	0	0	0	0	0	25	0	0	0	0	0	37	0	72	0	0	0	0	0	0	0	13	0	0	0	0	0	0	0	0	0
ENSMUSG00000038206	0	3	0	0	0	0	0	0	0	0	0	0	0	0	0	0	0	17	0	49	0	0	0	0	0	0	0	2	0	29	0	0	0	0	0	0	0	0	0	0	0	0	0	0	0	5	0	0	0
ENSMUSG00000031610	0	4	0	12	0	2	0	15	0	0	0	8	0	3	0	20	0	5	0	2	0	0	0	12	0	13	0	14	0	6	0	0	0	16	0	8	0	39	0	6	0	11	0	4	0	8	0	7	0
ENSMUSG00000038005	0	24	0	0	0	0	0	5	0	0	0	0	0	0	0	0	0	0	0	0	0	0	0	0	0	0	0	0	0	0	0	0	0	0	0	0	0	0	0	0	0	0	0	0	0	0	0	10	0
ENSMUSG00000037852	0	17	0	0	0	91	0	93	0	150	0	58	0	0	0	0	0	31	0	0	0	1	0	41	0	0	0	9	0	0	0	36	0	0	0	128	0	57	0	0	0	586	0	0	0	0	0	51	0
ENSMUSG00000074300	0	0	0	0	0	0	0	0	0	0	0	0	0	0	0	0	0	0	0	0	0	0	0	15	0	0	0	0	0	0	0	0	0	6	0	0	0	0	0	13	0	0	0	0	0	0	0	17	0
ENSMUSG00000036469	0	0	0	0	0	0	0	18	0	0	0	5	0	0	0	0	0	0	0	0	0	0	0	1	0	0	0	0	0	0	0	0	0	0	0	21	0	36	0	0	0	0	0	0	0	0	0	0	0
ENSMUSG00000089995	0	23	0	28	0	26	0	9	0	0	0	49	0	0	0	25	0	0	0	34	0	12	0	29	0	0	0	0	0	56	0	69	0	0	0	0	0	17	0	0	0	36	0	0	0	8	0	0	0
ENSMUSG00000031860	0	70	0	103	0	14	0	22	0	122	0	77	0	134	0	1	0	0	0	0	0	33	0	46	0	74	0	93	0	50	0	252	0	176	0	157	0	41	0	107	0	310	0	87	0	39	0	174	0
ENSMUSG00000002341	0	0	0	21	0	0	0	0	0	0	0	0	0	0	0	0	0	0	0	0	0	0	0	6	0	210	0	0	0	29	0	19	0	0	0	0	0	0	0	20	0	0	0	0	0	0	0	0	0
ENSMUSG00000003575	0	14	0	0	0	28	0	0	0	0	0	0	0	0	0	0	0	0	0	0	0	12	0	0	0	0	0	0	0	0	0	0	0	74	0	0	0	0	0	0	0	0	0	0	0	0	0	0	0
ENSMUSG00000055707	0	2	0	7	0	3	0	5	0	14	0	2	0	0	0	0	0	0	0	4	0	6	0	10	0	4	0	14	0	8	0	8	0	0	0	49	0	12	0	0	0	0	0	0	0	16	0	0	0
ENSMUSG00000035964	0	0	0	9	0	0	0	0	0	11	0	7	0	7	0	0	0	0	0	0	0	0	0	12	0	0	0	0	0	0	0	9	0	8	0	7	0	3	0	4	0	0	0	0	0	3	0	0	0
ENSMUSG00000056204	0	13	0	37	0	7	0	1	0	16	0	3	0	26	0	0	0	4	0	30	0	8	0	26	0	4	0	18	0	51	0	57	0	15	0	31	0	47	0	4	0	2	0	10	0	16	0	8	0
ENSMUSG00000110622	0	7	0	15	0	0	0	4	0	0	0	0	0	0	0	0	0	0	0	0	0	26	0	0	0	0	0	0	0	0	0	9	0	0	0	0	0	16	0	22	0	0	0	20	0	1	0	0	0
ENSMUSG00000095026	0	0	0	0	0	12	0	2	0	0	0	0	0	0	0	0	0	0	0	0	0	0	0	0	0	0	0	0	0	0	0	0	0	0	0	12	0	0	0	0	0	0	0	27	0	0	0	0	0
ENSMUSG00000031842	0	0	0	13	0	0	0	0	0	0	0	0	0	20	0	0	0	0	0	0	0	0	0	0	0	0	0	0	0	4	0	0	0	2	0	0	0	0	0	0	0	0	0	0	0	0	0	0	0
ENSMUSG00000002908	0	36	0	34	0	33	0	16	0	17	0	57	0	48	0	20	0	15	0	71	0	58	0	135	0	157	0	100	0	148	0	43	0	45	0	101	0	147	0	99	0	266	0	178	0	49	0	72	0
ENSMUSG00000007721	0	0	0	0	0	0	0	6	0	0	0	0	0	0	0	0	0	0	0	52	0	0	0	0	0	0	0	0	0	0	0	0	0	0	0	0	0	0	0	0	0	0	0	0	0	0	0	0	0
ENSMUSG00000004677	0	6	0	36	0	12	0	10	0	21	0	13	0	1	0	0	0	21	0	18	0	50	0	61	0	16	0	57	0	0	0	25	0	0	0	28	0	165	0	46	0	55	0	10	0	25	0	40	0
ENSMUSG00000031808	0	0	0	0	0	52	0	2	0	0	0	15	0	49	0	0	0	0	0	2	0	0	0	0	0	0	0	0	0	0	0	52	0	40	0	0	0	23	0	0	0	0	0	0	0	0	0	0	0
ENSMUSG00000034799	0	0	0	7	0	0	0	0	0	2	0	6	0	0	0	0	0	0	0	3	0	0	0	1	0	0	0	40	0	1	0	5	0	0	0	0	0	0	0	41	0	0	0	0	0	0	0	3	0
ENSMUSG00000066880	0	6	0	0	0	0	0	15	0	0	0	0	0	0	0	0	0	0	0	0	0	0	0	0	0	0	0	0	0	0	0	63	0	0	0	0	0	216	0	0	0	0	0	0	0	0	0	0	0
ENSMUSG00000061561	0	0	0	56	0	19	0	2	0	7	0	5	0	0	0	0	0	0	0	47	0	6	0	1	0	0	0	1	0	36	0	17	0	4	0	0	0	21	0	4	0	11	0	86	0	1	0	0	0
ENSMUSG00000046881	0	108	0	92	0	192	0	16	0	126	0	35	0	51	0	0	0	0	0	351	0	130	0	51	0	3	0	12	0	183	0	197	0	133	0	46	0	173	0	15	0	82	0	540	0	11	0	59	0
ENSMUSG00000074240	0	18	0	0	0	4	0	0	0	0	0	3	0	47	0	0	0	0	0	0	0	29	0	26	0	0	0	0	0	0	0	45	0	0	0	37	0	33	0	0	0	0	0	0	0	0	0	0	0
ENSMUSG00000031620	0	0	0	9	0	4	0	1	0	1	0	1	0	1	0	0	0	4	0	3	0	1	0	25	0	0	0	7	0	19	0	32	0	0	0	10	0	4	0	0	0	14	0	9	0	0	0	0	0
ENSMUSG00000031682	0	0	0	17	0	0	0	0	0	0	0	0	0	0	0	0	0	0	0	0	0	0	0	4	0	0	0	0	0	0	0	0	0	0	0	0	0	0	0	0	0	0	0	0	0	0	0	0	0
ENSMUSG00000042353	0	0	0	0	0	10	0	0	0	28	0	8	0	0	0	2	0	0	0	0	0	11	0	13	0	0	0	0	0	20	0	0	0	29	0	0	0	5	0	0	0	0	0	24	0	0	0	0	0
ENSMUSG00000035057	0	0	0	1	0	1	0	0	0	0	0	4	0	0	0	10	0	4	0	11	0	8	0	0	0	0	0	0	0	0	0	18	0	0	0	27	0	0	0	6	0	21	0	0	0	11	0	0	0
ENSMUSG00000047286	0	1	0	1	0	0	0	0	0	2	0	0	0	0	0	0	0	0	0	0	0	0	0	0	0	0	0	1	0	7	0	6	0	40	0	2	0	1	0	0	0	4	0	2	0	0	0	2	0
ENSMUSG00000005483	0	0	0	0	0	0	0	1	0	0	0	0	0	0	0	0	0	0	0	0	0	1	0	5	0	0	0	0	0	7	0	6	0	7	0	3	0	4	0	6	0	11	0	0	0	1	0	0	0
ENSMUSG00000008129	0	50	0	0	0	0	0	0	0	0	0	9	0	0	0	0	0	0	0	0	0	49	0	10	0	76	0	5	0	0	0	2	0	0	0	0	0	29	0	32	0	0	0	0	0	0	0	48	0
ENSMUSG00000086067	0	0	0	4	0	0	0	0	0	0	0	0	0	0	0	0	0	0	0	0	0	0	0	0	0	5	0	0	0	0	0	2	0	4	0	0	0	0	0	0	0	0	0	0	0	0	0	0	0
ENSMUSG00000053226	0	0	0	0	0	0	0	0	0	0	0	0	0	0	0	0	0	0	0	2	0	1	0	0	0	7	0	0	0	0	0	0	0	0	0	0	0	4	0	0	0	0	0	0	0	0	0	0	0
ENSMUSG00000003808	0	0	0	4	0	0	0	0	0	0	0	0	0	15	0	0	0	6	0	0	0	0	0	0	0	0	0	0	0	0	0	0	0	0	0	0	0	0	0	0	0	0	0	0	0	0	0	28	0
ENSMUSG00000054191	0	0	0	0	0	0	0	1	0	0	0	2	0	0	0	0	0	1	0	0	0	1	0	0	0	28	0	0	0	0	0	0	0	0	0	0	0	6	0	0	0	0	0	0	0	0	0	0	0
ENSMUSG00000048617	0	0	0	0	0	7	0	0	0	0	0	0	0	0	0	12	0	0	0	0	0	0	0	8	0	0	0	0	0	0	0	0	0	0	0	0	0	0	0	0	0	0	0	0	0	15	0	0	0
ENSMUSG00000052819	0	6	0	0	0	11	0	0	0	0	0	41	0	1	0	0	0	11	0	1	0	0	0	18	0	25	0	0	0	0	0	0	0	0	0	0	0	4	0	0	0	0	0	0	0	0	0	0	0
ENSMUSG00000041203	0	2	0	8	0	0	0	1	0	10	0	10	0	0	0	6	0	0	0	5	0	13	0	16	0	0	0	4	0	0	0	29	0	12	0	5	0	12	0	13	0	0	0	0	0	6	0	36	0
ENSMUSG00000031691	0	1	0	0	0	0	0	6	0	0	0	0	0	0	0	0	0	0	0	0	0	0	0	0	0	0	0	0	0	0	0	0	0	0	0	0	0	0	0	0	0	0	0	0	0	0	0	0	0
ENSMUSG00000051952	0	0	0	0	0	0	0	0	0	6	0	0	0	6	0	73	0	0	0	0	0	0	0	2	0	0	0	0	0	1	0	9	0	18	0	9	0	18	0	0	0	14	0	1	0	0	0	0	0
ENSMUSG00000031698	0	0	0	0	0	22	0	5	0	0	0	10	0	0	0	0	0	0	0	0	0	18	0	0	0	0	0	35	0	0	0	26	0	0	0	41	0	29	0	22	0	0	0	63	0	0	0	0	0
ENSMUSG00000031700	0	0	0	0	0	0	0	0	0	0	0	0	0	0	0	0	0	0	0	0	0	0	0	0	0	0	0	0	0	0	0	0	0	0	0	0	0	0	0	1	0	0	0	0	0	0	0	7	0
ENSMUSG00000036902	0	39	0	0	0	19	0	7	0	0	0	0	0	0	0	0	0	0	0	0	0	0	0	25	0	0	0	0	0	47	0	22	0	86	0	0	0	0	0	44	0	0	0	184	0	0	0	70	0
ENSMUSG00000036872	0	0	0	0	0	0	0	0	0	0	0	2	0	7	0	0	0	0	0	0	0	0	0	4	0	0	0	3	0	13	0	0	0	0	0	0	0	0	0	3	0	5	0	0	0	0	0	0	0
ENSMUSG00000057400	0	0	0	71	0	0	0	0	0	0	0	0	0	0	0	0	0	0	0	0	0	0	0	0	0	50	0	0	0	106	0	0	0	0	0	0	0	0	0	0	0	0	0	0	0	0	0	0	0
ENSMUSG00000031748	0	18	0	0	0	0	0	1	0	0	0	10	0	0	0	0	0	0	0	0	0	0	0	51	0	0	0	0	0	2	0	7	0	1	0	79	0	0	0	14	0	86	0	4	0	0	0	0	0
ENSMUSG00000031766	0	4	0	0	0	0	0	2	0	8	0	2	0	0	0	0	0	0	0	2	0	0	0	11	0	0	0	3	0	0	0	33	0	40	0	2	0	52	0	6	0	0	0	7	0	1	0	0	0
ENSMUSG00000074151	0	13	0	0	0	0	0	3	0	0	0	0	0	0	0	0	0	7	0	0	0	0	0	0	0	0	0	0	0	0	0	15	0	0	0	12	0	12	0	19	0	0	0	0	0	5	0	0	0
ENSMUSG00000031790	0	16	0	11	0	0	0	15	0	0	0	0	0	18	0	2	0	0	0	0	0	34	0	62	0	0	0	0	0	24	0	0	0	28	0	0	0	21	0	22	0	0	0	66	0	4	0	0	0
ENSMUSG00000036564	0	0	0	0	0	3	0	19	0	0	0	3	0	0	0	0	0	0	0	0	0	0	0	0	0	0	0	0	0	5	0	19	0	0	0	0	0	0	0	0	0	0	0	0	0	0	0	0	0
ENSMUSG00000031872	0	22	0	0	0	7	0	7	0	0	0	0	0	0	0	0	0	12	0	0	0	27	0	0	0	0	0	27	0	0	0	57	0	112	0	25	0	43	0	0	0	144	0	0	0	0	0	0	0
ENSMUSG00000074128	0	13	0	0	0	2	0	0	0	0	0	0	0	0	0	0	0	3	0	0	0	24	0	0	0	0	0	2	0	0	0	9	0	33	0	6	0	6	0	0	0	39	0	0	0	0	0	0	0
ENSMUSG00000074127	0	0	0	0	0	0	0	1	0	0	0	0	0	0	0	0	0	0	0	0	0	9	0	0	0	0	0	0	0	1	0	25	0	0	0	0	0	24	0	0	0	37	0	0	0	0	0	0	0
ENSMUSG00000031876	0	0	0	0	0	0	0	1	0	0	0	0	0	0	0	0	0	0	0	0	0	9	0	0	0	0	0	0	0	1	0	25	0	0	0	0	0	24	0	0	0	37	0	0	0	0	0	0	0
ENSMUSG00000060560	0	2	0	0	0	0	0	9	0	0	0	24	0	0	0	0	0	0	0	47	0	13	0	72	0	0	0	0	0	0	0	6	0	0	0	0	0	30	0	0	0	0	0	0	0	0	0	0	0
ENSMUSG00000031889	0	0	0	41	0	33	0	0	0	0	0	0	0	51	0	0	0	0	0	0	0	16	0	0	0	94	0	0	0	113	0	0	0	0	0	0	0	63	0	0	0	6	0	85	0	0	0	1	0
ENSMUSG00000051648	0	0	0	0	0	0	0	0	0	0	0	0	0	0	0	0	0	0	0	0	0	0	0	0	0	0	0	0	0	0	0	0	0	0	0	0	0	289	0	0	0	0	0	0	0	0	0	0	0
ENSMUSG00000038604	0	9	0	0	0	1	0	0	0	0	0	0	0	12	0	0	0	0	0	0	0	0	0	20	0	0	0	0	0	5	0	0	0	0	0	0	0	19	0	0	0	0	0	0	0	0	0	0	0
ENSMUSG00000098120	0	0	0	0	0	0	0	0	0	0	0	0	0	0	0	0	0	0	0	0	0	0	0	0	0	0	0	18	0	0	0	22	0	46	0	0	0	3	0	0	0	67	0	0	0	0	0	0	0
ENSMUSG00000031903	0	0	0	0	0	7	0	0	0	0	0	2	0	0	0	0	0	0	0	0	0	0	0	0	0	0	0	4	0	0	0	0	0	0	0	0	0	0	0	0	0	0	0	0	0	0	0	0	0
ENSMUSG00000054069	0	15	0	42	0	5	0	4	0	25	0	12	0	24	0	11	0	13	0	14	0	22	0	25	0	199	0	42	0	65	0	40	0	38	0	36	0	86	0	40	0	108	0	42	0	18	0	49	0
ENSMUSG00000099139	0	0	0	0	0	42	0	0	0	0	0	13	0	0	0	0	0	0	0	0	0	0	0	0	0	0	0	0	0	5	0	0	0	0	0	0	0	0	0	20	0	0	0	62	0	0	0	0	0
ENSMUSG00000041438	0	0	0	0	0	0	0	0	0	0	0	0	0	10	0	0	0	3	0	18	0	0	0	0	0	87	0	0	0	0	0	0	0	0	0	0	0	0	0	9	0	0	0	0	0	0	0	0	0
ENSMUSG00000041308	0	13	0	50	0	21	0	20	0	0	0	4	0	2	0	0	0	37	0	129	0	26	0	53	0	5	0	0	0	18	0	0	0	0	0	59	0	135	0	5	0	42	0	140	0	9	0	90	0
ENSMUSG00000031727	0	0	0	0	0	0	0	11	0	0	0	221	0	0	0	0	0	0	0	0	0	23	0	0	0	0	0	0	0	0	0	30	0	0	0	55	0	0	0	0	0	0	0	0	0	0	0	0	0
ENSMUSG00000031750	0	0	0	0	0	0	0	3	0	0	0	0	0	0	0	0	0	0	0	0	0	0	0	0	0	0	0	62	0	0	0	90	0	0	0	4	0	97	0	42	0	21	0	0	0	0	0	0	0
ENSMUSG00000033703	0	0	0	19	0	0	0	0	0	0	0	0	0	0	0	0	0	0	0	2	0	0	0	0	0	0	0	0	0	17	0	0	0	0	0	32	0	0	0	0	0	0	0	61	0	0	0	0	0
ENSMUSG00000003316	0	0	0	6	0	3	0	0	0	1	0	0	0	9	0	0	0	0	0	7	0	0	0	2	0	0	0	0	0	7	0	0	0	18	0	4	0	1	0	0	0	11	0	0	0	0	0	2	0
ENSMUSG00000033579	0	0	0	0	0	0	0	0	0	0	0	0	0	0	0	0	0	0	0	0	0	19	0	13	0	0	0	0	0	0	0	0	0	0	0	1	0	46	0	0	0	0	0	0	0	0	0	0	0
ENSMUSG00000031953	0	2	0	7	0	10	0	0	0	6	0	6	0	0	0	0	0	0	0	4	0	2	0	5	0	12	0	45	0	21	0	11	0	11	0	3	0	22	0	15	0	6	0	6	0	1	0	4	0
ENSMUSG00000031951	0	0	0	1	0	1	0	0	0	12	0	0	0	0	0	0	0	0	0	0	0	0	0	0	0	0	0	9	0	0	0	0	0	11	0	0	0	0	0	0	0	0	0	0	0	0	0	0	0
ENSMUSG00000034416	0	0	0	0	0	0	0	0	0	0	0	0	0	0	0	0	0	0	0	0	0	0	0	0	0	0	0	0	0	0	0	0	0	0	0	0	0	11	0	0	0	20	0	0	0	0	0	0	0
ENSMUSG00000031845	0	16	0	0	0	0	0	4	0	0	0	0	0	0	0	0	0	0	0	0	0	0	0	0	0	38	0	0	0	0	0	0	0	0	0	0	0	80	0	0	0	0	0	0	0	0	0	0	0
ENSMUSG00000052557	0	0	0	0	0	0	0	4	0	35	0	0	0	0	0	0	0	0	0	0	0	0	0	0	0	0	0	5	0	0	0	0	0	0	0	0	0	20	0	0	0	0	0	0	0	13	0	0	0
ENSMUSG00000034330	0	0	0	0	0	36	0	0	0	0	0	0	0	0	0	0	0	0	0	0	0	0	0	27	0	145	0	0	0	0	0	33	0	17	0	0	0	32	0	0	0	0	0	0	0	16	0	0	0
ENSMUSG00000074063	0	0	0	0	0	0	0	0	0	0	0	0	0	0	0	0	0	0	0	2	0	0	0	0	0	0	0	0	0	0	0	10	0	137	0	0	0	0	0	0	0	32	0	0	0	0	0	0	0
ENSMUSG00000031837	0	0	0	0	0	0	0	0	0	0	0	0	0	0	0	0	0	0	0	0	0	0	0	0	0	0	0	0	0	0	0	20	0	0	0	0	0	0	0	0	0	0	0	0	0	0	0	0	0
ENSMUSG00000034224	0	0	0	0	0	0	0	0	0	0	0	0	0	0	0	0	0	0	0	0	0	0	0	0	0	0	0	0	0	0	0	0	0	0	0	0	0	89	0	0	0	0	0	47	0	0	0	0	0
ENSMUSG00000031831	0	6	0	0	0	0	0	16	0	0	0	0	0	19	0	0	0	5	0	0	0	0	0	17	0	20	0	6	0	0	0	17	0	0	0	0	0	0	0	8	0	29	0	0	0	0	0	0	0
ENSMUSG00000031832	0	16	0	0	0	0	0	9	0	0	0	0	0	34	0	0	0	20	0	0	0	17	0	10	0	94	0	20	0	0	0	59	0	0	0	0	0	0	0	18	0	47	0	0	0	0	0	0	0
ENSMUSG00000031828	0	10	0	0	0	7	0	3	0	0	0	0	0	35	0	0	0	0	0	0	0	21	0	0	0	0	0	0	0	0	0	0	0	0	0	0	0	0	0	16	0	6	0	0	0	0	0	0	0
ENSMUSG00000031823	0	0	0	0	0	0	0	0	0	0	0	0	0	0	0	0	0	0	0	0	0	0	0	0	0	0	0	0	0	0	0	0	0	0	0	0	0	0	0	0	0	0	0	0	0	0	0	0	0
ENSMUSG00000031821	0	1	0	11	0	1	0	6	0	11	0	0	0	15	0	0	0	2	0	7	0	0	0	0	0	27	0	2	0	3	0	6	0	2	0	0	0	7	0	6	0	19	0	0	0	2	0	1	0
ENSMUSG00000097773	0	22	0	61	0	22	0	12	0	38	0	19	0	50	0	12	0	16	0	54	0	20	0	38	0	81	0	38	0	110	0	54	0	60	0	38	0	135	0	24	0	134	0	11	0	15	0	40	0
ENSMUSG00000040010	0	0	0	2	0	0	0	0	0	0	0	0	0	11	0	0	0	0	0	0	0	0	0	3	0	0	0	0	0	1	0	1	0	0	0	1	0	1	0	0	0	0	0	9	0	0	0	0	0
ENSMUSG00000025317	0	0	0	0	0	0	0	0	0	0	0	0	0	10	0	0	0	0	0	0	0	0	0	0	0	0	0	0	0	0	0	0	0	1	0	0	0	0	0	0	0	0	0	25	0	0	0	0	0
ENSMUSG00000109957	0	42	0	19	0	49	0	10	0	16	0	57	0	20	0	0	0	10	0	106	0	14	0	18	0	106	0	187	0	196	0	149	0	113	0	25	0	268	0	18	0	176	0	123	0	36	0	65	0
ENSMUSG00000039079	0	0	0	0	0	0	0	1	0	0	0	0	0	0	0	0	0	1	0	0	0	0	0	0	0	52	0	1	0	0	0	0	0	0	0	1	0	0	0	0	0	0	0	0	0	0	0	0	0
ENSMUSG00000034796	0	30	0	0	0	0	0	0	0	0	0	25	0	0	0	30	0	31	0	0	0	59	0	55	0	0	0	8	0	96	0	0	0	0	0	0	0	0	0	0	0	178	0	0	0	0	0	156	0
ENSMUSG00000000739	0	6	0	15	0	0	0	0	0	0	0	0	0	0	0	0	0	0	0	0	0	0	0	0	0	0	0	0	0	0	0	39	0	0	0	0	0	59	0	0	0	0	0	3	0	0	0	0	0
ENSMUSG00000062380	0	0	0	0	0	6	0	9	0	0	0	0	0	0	0	0	0	0	0	0	0	0	0	22	0	0	0	26	0	0	0	0	0	2	0	0	0	32	0	0	0	0	0	0	0	4	0	0	0
ENSMUSG00000001482	0	0	0	0	0	2	0	0	0	0	0	0	0	0	0	0	0	0	0	0	0	0	0	0	0	0	0	20	0	0	0	0	0	0	0	9	0	20	0	0	0	0	0	0	0	7	0	0	0
ENSMUSG00000097203	0	19	0	0	0	0	0	0	0	0	0	0	0	0	0	0	0	0	0	0	0	14	0	0	0	0	0	0	0	0	0	0	0	0	0	0	0	31	0	0	0	0	0	0	0	0	0	0	0
ENSMUSG00000110684	0	27	0	0	0	0	0	0	0	0	0	0	0	2	0	0	0	0	0	1	0	0	0	0	0	1	0	0	0	3	0	3	0	1	0	1	0	1	0	0	0	5	0	0	0	2	0	1	0
ENSMUSG00000039509	0	0	0	71	0	0	0	0	0	0	0	0	0	0	0	0	0	0	0	0	0	0	0	0	0	0	0	0	0	50	0	0	0	0	0	0	0	0	0	0	0	0	0	0	0	0	0	0	0
ENSMUSG00000031983	0	0	0	0	0	11	0	0	0	0	0	0	0	0	0	0	0	12	0	0	0	13	0	0	0	0	0	0	0	182	0	0	0	0	0	0	0	0	0	0	0	0	0	0	0	0	0	0	0
ENSMUSG00000036913	0	57	0	17	0	0	0	0	0	0	0	55	0	0	0	0	0	13	0	0	0	24	0	21	0	0	0	0	0	93	0	0	0	67	0	54	0	0	0	40	0	112	0	88	0	31	0	62	0
ENSMUSG00000031987	0	0	0	0	0	0	0	14	0	0	0	0	0	0	0	0	0	0	0	0	0	0	0	95	0	0	0	24	0	1	0	5	0	9	0	35	0	72	0	6	0	0	0	0	0	53	0	0	0
ENSMUSG00000100812	0	0	0	0	0	0	0	2	0	8	0	0	0	0	0	0	0	0	0	0	0	6	0	7	0	0	0	0	0	0	0	9	0	0	0	0	0	0	0	2	0	0	0	0	0	0	0	0	0
ENSMUSG00000031853	0	0	0	0	0	0	0	4	0	44	0	0	0	0	0	0	0	0	0	8	0	44	0	55	0	0	0	5	0	7	0	19	0	0	0	0	0	0	0	23	0	0	0	0	0	0	0	0	0
ENSMUSG00000057060	0	12	0	0	0	0	0	2	0	0	0	6	0	0	0	0	0	0	0	0	0	0	0	19	0	0	0	0	0	3	0	11	0	0	0	7	0	23	0	9	0	49	0	0	0	4	0	21	0
ENSMUSG00000110697	0	36	0	17	0	51	0	14	0	39	0	29	0	52	0	0	0	0	0	81	0	24	0	37	0	136	0	107	0	6	0	219	0	68	0	75	0	68	0	29	0	24	0	93	0	12	0	79	0
ENSMUSG00000110498	0	46	0	22	0	37	0	13	0	35	0	41	0	43	0	0	0	0	0	11	0	20	0	35	0	0	0	68	0	3	0	98	0	52	0	88	0	46	0	25	0	14	0	96	0	14	0	31	0
ENSMUSG00000056018	0	102	0	104	0	190	0	147	0	77	0	145	0	83	0	3	0	40	0	185	0	75	0	179	0	67	0	127	0	293	0	467	0	201	0	118	0	652	0	95	0	495	0	246	0	63	0	135	0
ENSMUSG00000041124	0	0	0	25	0	20	0	0	0	0	0	20	0	0	0	0	0	0	0	0	0	0	0	0	0	0	0	0	0	0	0	0	0	0	0	29	0	0	0	23	0	0	0	0	0	0	0	0	0
ENSMUSG00000031937	0	0	0	13	0	0	0	0	0	0	0	0	0	0	0	0	0	4	0	27	0	0	0	0	0	0	0	0	0	0	0	0	0	0	0	0	0	0	0	0	0	0	0	0	0	0	0	0	0
ENSMUSG00000031938	0	3	0	0	0	13	0	1	0	10	0	2	0	16	0	1	0	0	0	0	0	7	0	3	0	0	0	31	0	7	0	0	0	0	0	2	0	4	0	24	0	0	0	0	0	11	0	0	0
ENSMUSG00000043885	0	59	0	0	0	0	0	0	0	0	0	0	0	0	0	0	0	0	0	107	0	0	0	0	0	0	0	0	0	189	0	0	0	0	0	0	0	0	0	0	0	0	0	0	0	28	0	0	0
ENSMUSG00000057551	0	0	0	0	0	0	0	0	0	0	0	0	0	0	0	48	0	0	0	36	0	0	0	0	0	0	0	0	0	0	0	0	0	0	0	0	0	0	0	0	0	0	0	0	0	0	0	0	0
ENSMUSG00000051118	0	0	0	0	0	0	0	0	0	1	0	0	0	1	0	0	0	0	0	0	0	0	0	0	0	1	0	0	0	0	0	1	0	0	0	0	0	0	0	0	0	2	0	1	0	0	0	0	0
ENSMUSG00000066892	0	6	0	0	0	0	0	0	0	0	0	0	0	0	0	0	0	0	0	0	0	0	0	0	0	0	0	0	0	0	0	37	0	0	0	0	0	0	0	0	0	0	0	0	0	0	0	97	0
ENSMUSG00000032171	0	6	0	0	0	0	0	3	0	0	0	0	0	0	0	0	0	0	0	58	0	0	0	0	0	0	0	0	0	0	0	67	0	0	0	0	0	0	0	0	0	0	0	0	0	0	0	0	0
ENSMUSG00000038742	0	2	0	7	0	0	0	0	0	0	0	0	0	0	0	0	0	0	0	0	0	0	0	0	0	0	0	0	0	0	0	0	0	0	0	0	0	0	0	0	0	0	0	0	0	0	0	0	0
ENSMUSG00000004099	0	0	0	0	0	32	0	0	0	0	0	0	0	0	0	0	0	0	0	0	0	0	0	0	0	9	0	0	0	0	0	21	0	0	0	36	0	107	0	0	0	0	0	0	0	0	0	0	0
ENSMUSG00000079681	0	0	0	0	0	0	0	0	0	0	0	5	0	0	0	0	0	0	0	0	0	0	0	0	0	0	0	0	0	3	0	3	0	0	0	0	0	0	0	0	0	0	0	0	0	6	0	0	0
ENSMUSG00000035047	0	0	0	0	0	0	0	10	0	0	0	11	0	1	0	0	0	0	0	0	0	6	0	0	0	53	0	0	0	0	0	0	0	0	0	16	0	16	0	0	0	0	0	0	0	0	0	18	0
ENSMUSG00000003309	0	0	0	0	0	0	0	0	0	0	0	0	0	0	0	0	0	0	0	0	0	1	0	0	0	0	0	0	0	0	0	0	0	0	0	2	0	1	0	0	0	0	0	0	0	0	0	0	0
ENSMUSG00000097665	0	0	0	0	0	0	0	1	0	0	0	0	0	0	0	0	0	0	0	8	0	0	0	13	0	0	0	0	0	17	0	0	0	26	0	0	0	18	0	0	0	0	0	0	0	1	0	0	0
ENSMUSG00000019066	0	1	0	0	0	0	0	0	0	0	0	6	0	0	0	0	0	0	0	4	0	0	0	7	0	0	0	13	0	54	0	5	0	0	0	0	0	5	0	5	0	14	0	0	0	2	0	11	0
ENSMUSG00000040563	0	0	0	0	0	0	0	0	0	0	0	0	0	0	0	0	0	25	0	0	0	0	0	0	0	0	0	0	0	0	0	59	0	0	0	0	0	0	0	0	0	0	0	0	0	0	0	0	0
ENSMUSG00000039632	0	0	0	0	0	0	0	6	0	0	0	0	0	0	0	0	0	0	0	3	0	0	0	0	0	0	0	27	0	0	0	0	0	0	0	0	0	0	0	0	0	0	0	0	0	0	0	0	0
ENSMUSG00000038895	0	0	0	0	0	0	0	0	0	0	0	0	0	22	0	0	0	0	0	0	0	0	0	17	0	0	0	0	0	0	0	0	0	0	0	0	0	0	0	0	0	0	0	0	0	0	0	0	0
ENSMUSG00000013822	0	0	0	0	0	0	0	0	0	49	0	5	0	0	0	0	0	0	0	0	0	0	0	0	0	0	0	0	0	6	0	0	0	0	0	0	0	0	0	0	0	103	0	0	0	0	0	0	0
ENSMUSG00000036411	0	26	0	40	0	3	0	0	0	39	0	0	0	50	0	0	0	0	0	3	0	8	0	0	0	0	0	0	0	1	0	0	0	1	0	0	0	13	0	0	0	27	0	47	0	0	0	0	0
ENSMUSG00000100002	0	0	0	0	0	0	0	0	0	0	0	0	0	0	0	47	0	0	0	0	0	0	0	0	0	0	0	117	0	0	0	0	0	0	0	0	0	138	0	0	0	0	0	0	0	0	0	0	0
ENSMUSG00000047412	0	0	0	0	0	0	0	0	0	0	0	0	0	11	0	8	0	0	0	0	0	0	0	0	0	0	0	61	0	0	0	0	0	0	0	0	0	0	0	0	0	0	0	13	0	0	0	0	0
ENSMUSG00000031995	0	1	0	0	0	0	0	2	0	3	0	2	0	2	0	0	0	3	0	0	0	3	0	4	0	0	0	7	0	0	0	12	0	0	0	5	0	0	0	7	0	14	0	0	0	6	0	12	0
ENSMUSG00000032035	0	36	0	0	0	0	0	0	0	0	0	0	0	0	0	0	0	0	0	0	0	2	0	0	0	0	0	0	0	19	0	10	0	0	0	61	0	0	0	0	0	0	0	0	0	0	0	0	0
ENSMUSG00000032101	0	0	0	32	0	44	0	21	0	108	0	0	0	0	0	0	0	0	0	0	0	0	0	0	0	0	0	76	0	0	0	0	0	25	0	0	0	0	0	34	0	0	0	0	0	0	0	0	0
ENSMUSG00000032113	0	0	0	0	0	2	0	11	0	0	0	0	0	2	0	0	0	3	0	79	0	0	0	15	0	0	0	33	0	70	0	29	0	0	0	0	0	16	0	21	0	0	0	0	0	0	0	20	0
ENSMUSG00000056961	0	0	0	0	0	6	0	0	0	0	0	0	0	6	0	0	0	0	0	0	0	0	0	0	0	0	0	0	0	3	0	19	0	0	0	0	0	0	0	0	0	0	0	0	0	4	0	0	0
ENSMUSG00000037705	0	0	0	0	0	0	0	0	0	0	0	0	0	0	0	0	0	0	0	0	0	0	0	0	0	0	0	0	0	0	0	0	0	0	0	0	0	26	0	0	0	0	0	0	0	0	0	7	0
ENSMUSG00000110937	0	0	0	0	0	0	0	0	0	0	0	0	0	0	0	0	0	0	0	0	0	0	0	0	0	0	0	0	0	0	0	0	0	0	0	0	0	20	0	0	0	0	0	0	0	0	0	3	0
ENSMUSG00000032017	0	8	0	2	0	0	0	0	0	0	0	0	0	0	0	0	0	0	0	0	0	0	0	4	0	0	0	0	0	34	0	39	0	7	0	3	0	18	0	10	0	0	0	0	0	7	0	0	0
ENSMUSG00000032010	0	0	0	0	0	0	0	0	0	0	0	0	0	0	0	0	0	0	0	36	0	0	0	0	0	0	0	0	0	0	0	0	0	0	0	0	0	19	0	0	0	39	0	0	0	12	0	0	0
ENSMUSG00000097467	0	17	0	36	0	35	0	13	0	21	0	40	0	0	0	0	0	0	0	53	0	21	0	0	0	1	0	0	0	0	0	2	0	0	0	6	0	0	0	0	0	0	0	124	0	0	0	46	0
ENSMUSG00000034342	0	0	0	0	0	0	0	0	0	0	0	0	0	0	0	0	0	0	0	0	0	0	0	0	0	0	0	0	0	0	0	18	0	0	0	0	0	0	0	0	0	0	0	0	0	0	0	4	0
ENSMUSG00000032109	0	1	0	0	0	0	0	0	0	0	0	0	0	74	0	0	0	0	0	0	0	0	0	0	0	0	0	0	0	0	0	0	0	0	0	0	0	0	0	0	0	0	0	0	0	0	0	0	0
ENSMUSG00000032120	0	8	0	0	0	0	0	0	0	5	0	0	0	0	0	0	0	0	0	0	0	0	0	12	0	0	0	13	0	0	0	9	0	0	0	7	0	16	0	0	0	19	0	18	0	4	0	0	0
ENSMUSG00000032115	0	1	0	16	0	5	0	0	0	18	0	2	0	28	0	0	0	0	0	18	0	2	0	0	0	0	0	1	0	12	0	14	0	0	0	8	0	0	0	3	0	0	0	15	0	1	0	0	0
ENSMUSG00000063382	0	0	0	0	0	0	0	0	0	0	0	0	0	0	0	0	0	0	0	1	0	0	0	0	0	0	0	0	0	0	0	4	0	0	0	0	0	0	0	8	0	0	0	4	0	0	0	4	0
ENSMUSG00000048537	0	0	0	0	0	20	0	2	0	0	0	9	0	7	0	0	0	0	0	58	0	29	0	17	0	0	0	16	0	0	0	0	0	74	0	60	0	72	0	0	0	216	0	0	0	0	0	0	0
ENSMUSG00000032092	0	0	0	0	0	0	0	0	0	0	0	54	0	0	0	0	0	0	0	13	0	0	0	0	0	1	0	0	0	0	0	0	0	0	0	0	0	0	0	0	0	343	0	0	0	0	0	63	0
ENSMUSG00000046480	0	0	0	0	0	0	0	0	0	0	0	0	0	0	0	0	0	0	0	0	0	0	0	0	0	0	0	0	0	1	0	0	0	16	0	0	0	102	0	0	0	0	0	0	0	0	0	89	0
ENSMUSG00000035382	0	32	0	0	0	0	0	0	0	0	0	0	0	0	0	0	0	0	0	0	0	3	0	0	0	0	0	46	0	0	0	0	0	0	0	0	0	55	0	28	0	0	0	124	0	0	0	12	0
ENSMUSG00000032079	0	0	0	0	0	0	0	1	0	0	0	2	0	0	0	0	0	0	0	0	0	0	0	0	0	0	0	6	0	0	0	0	0	0	0	0	0	0	0	0	0	0	0	0	0	0	0	0	0
ENSMUSG00000040219	0	0	0	0	0	0	0	0	0	0	0	0	0	0	0	0	0	0	0	0	0	4	0	0	0	0	0	0	0	0	0	0	0	0	0	0	0	0	0	0	0	0	0	0	0	0	0	0	0
ENSMUSG00000111654	0	0	0	0	0	0	0	0	0	0	0	0	0	0	0	0	0	0	0	0	0	0	0	6	0	0	0	0	0	0	0	1	0	0	0	14	0	3	0	3	0	0	0	0	0	0	0	0	0
ENSMUSG00000000171	0	0	0	0	0	0	0	0	0	0	0	9	0	0	0	0	0	0	0	0	0	0	0	0	0	0	0	0	0	0	0	0	0	0	0	0	0	0	0	0	0	0	0	1	0	0	0	0	0
ENSMUSG00000059820	0	0	0	0	0	0	0	0	0	0	0	1	0	0	0	0	0	0	0	0	0	0	0	0	0	0	0	0	0	0	0	0	0	0	0	0	0	0	0	0	0	0	0	7	0	0	0	0	0
ENSMUSG00000032064	0	0	0	28	0	53	0	29	0	0	0	57	0	5	0	0	0	23	0	0	0	42	0	71	0	0	0	29	0	288	0	155	0	0	0	24	0	17	0	11	0	117	0	31	0	22	0	0	0
ENSMUSG00000032059	0	6	0	0	0	0	0	1	0	0	0	0	0	0	0	0	0	0	0	6	0	0	0	0	0	0	0	0	0	0	0	0	0	0	0	0	0	0	0	0	0	32	0	0	0	0	0	0	0
ENSMUSG00000060594	0	0	0	0	0	0	0	0	0	0	0	3	0	0	0	0	0	0	0	0	0	0	0	0	0	0	0	0	0	35	0	0	0	0	0	0	0	0	0	0	0	0	0	0	0	0	0	0	0
ENSMUSG00000032053	0	0	0	0	0	0	0	1	0	0	0	0	0	0	0	0	0	0	0	0	0	0	0	0	0	0	0	0	0	54	0	65	0	0	0	0	0	179	0	0	0	0	0	0	0	0	0	0	0
ENSMUSG00000111357	0	0	0	0	0	9	0	6	0	0	0	9	0	110	0	40	0	10	0	0	0	10	0	0	0	0	0	0	0	0	0	75	0	0	0	0	0	29	0	0	0	105	0	0	0	19	0	0	0
ENSMUSG00000111836	0	0	0	0	0	1	0	6	0	0	0	8	0	42	0	9	0	3	0	0	0	5	0	0	0	0	0	0	0	0	0	22	0	0	0	0	0	12	0	0	0	23	0	0	0	6	0	0	0
ENSMUSG00000037493	0	0	0	10	0	7	0	0	0	10	0	6	0	15	0	0	0	0	0	0	0	0	0	5	0	0	0	4	0	0	0	0	0	11	0	3	0	0	0	0	0	0	0	9	0	6	0	0	0
ENSMUSG00000032313	0	2	0	22	0	3	0	1	0	0	0	0	0	5	0	0	0	0	0	0	0	0	0	3	0	0	0	2	0	9	0	2	0	2	0	6	0	6	0	0	0	16	0	3	0	2	0	0	0
ENSMUSG00000050702	0	3	0	0	0	8	0	1	0	0	0	0	0	8	0	0	0	0	0	0	0	0	0	0	0	0	0	0	0	6	0	12	0	0	0	0	0	0	0	0	0	0	0	0	0	0	0	0	0
ENSMUSG00000032322	0	14	0	134	0	73	0	22	0	320	0	50	0	24	0	12	0	141	0	64	0	9	0	89	0	114	0	80	0	46	0	0	0	4	0	0	0	70	0	0	0	11	0	52	0	32	0	0	0
ENSMUSG00000032911	0	0	0	7	0	0	0	0	0	0	0	0	0	0	0	0	0	0	0	0	0	0	0	80	0	0	0	20	0	0	0	0	0	0	0	0	0	0	0	0	0	8	0	0	0	0	0	0	0
ENSMUSG00000032733	0	2	0	0	0	0	0	0	0	0	0	0	0	6	0	0	0	0	0	0	0	1	0	2	0	0	0	0	0	0	0	0	0	0	0	0	0	0	0	3	0	0	0	20	0	0	0	8	0
ENSMUSG00000032305	0	0	0	0	0	0	0	0	0	0	0	0	0	0	0	0	0	0	0	0	0	0	0	0	0	0	0	0	0	0	0	2	0	2	0	1	0	0	0	0	0	1	0	1	0	2	0	0	0
ENSMUSG00000032306	0	0	0	0	0	0	0	0	0	0	0	2	0	0	0	0	0	0	0	0	0	10	0	4	0	0	0	27	0	0	0	29	0	30	0	8	0	35	0	15	0	27	0	15	0	8	0	0	0
ENSMUSG00000036986	0	0	0	0	0	0	0	0	0	0	0	0	0	0	0	0	0	0	0	0	0	0	0	0	0	0	0	0	0	0	0	0	0	44	0	2	0	0	0	0	0	0	0	0	0	0	0	0	0
ENSMUSG00000066607	0	3	0	23	0	56	0	0	0	0	0	0	0	0	0	0	0	0	0	0	0	0	0	0	0	0	0	0	0	0	0	0	0	0	0	0	0	0	0	0	0	0	0	0	0	0	0	0	0
ENSMUSG00000032338	0	0	0	0	0	0	0	0	0	0	0	0	0	0	0	0	0	0	0	7	0	0	0	0	0	0	0	0	0	0	0	0	0	4	0	0	0	0	0	0	0	0	0	0	0	0	0	9	0
ENSMUSG00000049526	0	0	0	0	0	20	0	0	0	45	0	0	0	0	0	7	0	0	0	0	0	9	0	0	0	0	0	0	0	61	0	0	0	0	0	0	0	49	0	0	0	0	0	0	0	55	0	0	0
ENSMUSG00000032297	0	0	0	0	0	8	0	1	0	0	0	0	0	0	0	0	0	0	0	0	0	0	0	0	0	0	0	6	0	16	0	0	0	0	0	0	0	0	0	0	0	0	0	0	0	0	0	0	0
ENSMUSG00000007892	0	1	0	0	0	0	0	1	0	0	0	2	0	0	0	0	0	0	0	0	0	0	0	0	0	0	0	3	0	5	0	7	0	0	0	4	0	6	0	16	0	37	0	0	0	0	0	0	0
ENSMUSG00000032254	0	25	0	0	0	0	0	0	0	0	0	21	0	24	0	0	0	0	0	0	0	0	0	0	0	0	0	15	0	157	0	99	0	0	0	35	0	52	0	180	0	135	0	0	0	32	0	4	0
ENSMUSG00000111193	0	8	0	9	0	0	0	0	0	0	0	4	0	0	0	0	0	0	0	0	0	0	0	0	0	50	0	0	0	39	0	1	0	1	0	22	0	10	0	0	0	24	0	0	0	0	0	0	0
ENSMUSG00000032401	0	69	0	156	0	119	0	33	0	225	0	94	0	71	0	58	0	45	0	224	0	117	0	310	0	390	0	620	0	468	0	275	0	360	0	187	0	724	0	175	0	1016	0	322	0	218	0	491	0
ENSMUSG00000034452	0	18	0	78	0	11	0	37	0	129	0	26	0	0	0	0	0	16	0	31	0	42	0	0	0	0	0	60	0	0	0	145	0	61	0	0	0	68	0	79	0	0	0	0	0	35	0	0	0
ENSMUSG00000042254	0	0	0	0	0	0	0	0	0	0	0	0	0	0	0	0	0	0	0	0	0	0	0	0	0	0	0	0	0	0	0	1	0	25	0	0	0	23	0	0	0	0	0	28	0	0	0	0	0
ENSMUSG00000053862	0	0	0	0	0	0	0	1	0	6	0	0	0	0	0	0	0	0	0	0	0	0	0	0	0	0	0	0	0	0	0	5	0	0	0	3	0	0	0	0	0	3	0	0	0	0	0	0	0
ENSMUSG00000059183	0	7	0	21	0	0	0	13	0	31	0	9	0	0	0	21	0	0	0	0	0	10	0	0	0	0	0	0	0	0	0	77	0	0	0	22	0	0	0	0	0	143	0	0	0	0	0	0	0
ENSMUSG00000032387	0	3	0	22	0	2	0	3	0	0	0	0	0	1	0	1	0	12	0	0	0	11	0	0	0	68	0	24	0	22	0	32	0	16	0	0	0	31	0	0	0	0	0	0	0	0	0	0	0
ENSMUSG00000040652	0	0	0	0	0	0	0	3	0	0	0	0	0	0	0	0	0	0	0	0	0	0	0	0	0	0	0	0	0	1	0	0	0	0	0	0	0	0	0	0	0	0	0	0	0	0	0	23	0
ENSMUSG00000032373	0	0	0	0	0	0	0	0	0	0	0	0	0	18	0	0	0	0	0	0	0	0	0	0	0	0	0	0	0	51	0	101	0	0	0	0	0	0	0	0	0	26	0	0	0	0	0	0	0
ENSMUSG00000036943	0	107	0	99	0	319	0	196	0	107	0	323	0	169	0	77	0	8	0	97	0	45	0	367	0	303	0	106	0	357	0	438	0	124	0	354	0	443	0	460	0	579	0	345	0	91	0	178	0
ENSMUSG00000032235	0	6	0	23	0	43	0	1	0	4	0	19	0	19	0	2	0	3	0	14	0	6	0	16	0	0	0	11	0	63	0	99	0	23	0	8	0	62	0	61	0	127	0	36	0	24	0	47	0
ENSMUSG00000098573	0	0	0	1	0	3	0	0	0	0	0	0	0	5	0	0	0	0	0	1	0	0	0	0	0	0	0	4	0	0	0	2	0	0	0	2	0	1	0	0	0	6	0	4	0	0	0	0	0
ENSMUSG00000042487	0	1	0	0	0	0	0	0	0	0	0	22	0	56	0	0	0	0	0	367	0	36	0	12	0	0	0	30	0	77	0	136	0	0	0	21	0	8	0	159	0	55	0	56	0	93	0	56	0
ENSMUSG00000032186	0	0	0	54	0	0	0	0	0	0	0	18	0	0	0	0	0	0	0	128	0	0	0	0	0	0	0	0	0	0	0	0	0	0	0	0	0	0	0	0	0	0	0	0	0	0	0	0	0
ENSMUSG00000099170	0	45	0	0	0	0	0	0	0	0	0	0	0	36	0	0	0	0	0	62	0	0	0	0	0	0	0	0	0	0	0	0	0	0	0	0	0	0	0	0	0	0	0	21	0	0	0	0	0
ENSMUSG00000111225	0	0	0	0	0	0	0	16	0	0	0	0	0	0	0	0	0	0	0	0	0	0	0	0	0	0	0	0	0	207	0	0	0	0	0	0	0	25	0	0	0	0	0	0	0	41	0	0	0
ENSMUSG00000111014	0	0	0	0	0	13	0	1	0	0	0	0	0	0	0	0	0	0	0	0	0	0	0	2	0	0	0	0	0	0	0	0	0	0	0	0	0	8	0	0	0	0	0	0	0	0	0	0	0
ENSMUSG00000001366	0	0	0	0	0	9	0	0	0	0	0	0	0	0	0	0	0	0	0	0	0	0	0	0	0	39	0	0	0	0	0	0	0	0	0	0	0	0	0	0	0	0	0	0	0	0	0	0	0
ENSMUSG00000009828	0	64	0	0	0	0	0	283	0	93	0	53	0	128	0	0	0	12	0	33	0	0	0	256	0	323	0	275	0	237	0	1005	0	159	0	144	0	1202	0	443	0	1687	0	277	0	221	0	766	0
ENSMUSG00000070291	0	305	0	75	0	210	0	74	0	168	0	294	0	299	0	90	0	75	0	390	0	141	0	255	0	509	0	467	0	438	0	343	0	242	0	222	0	637	0	128	0	1252	0	662	0	159	0	508	0
ENSMUSG00000034898	0	2	0	0	0	3	0	0	0	0	0	0	0	2	0	0	0	0	0	0	0	0	0	0	0	0	0	0	0	0	0	0	0	2	0	0	0	0	0	0	0	0	0	0	0	1	0	0	0
ENSMUSG00000038379	0	0	0	2	0	0	0	0	0	0	0	0	0	0	0	0	0	0	0	0	0	0	0	2	0	0	0	0	0	0	0	1	0	0	0	0	0	2	0	0	0	0	0	0	0	0	0	0	0
ENSMUSG00000110783	0	0	0	6	0	0	0	0	0	0	0	0	0	0	0	0	0	0	0	30	0	0	0	1	0	0	0	0	0	27	0	3	0	0	0	0	0	10	0	0	0	0	0	0	0	8	0	2	0
ENSMUSG00000032415	0	19	0	0	0	20	0	0	0	0	0	0	0	0	0	0	0	0	0	0	0	0	0	0	0	0	0	0	0	2	0	127	0	0	0	0	0	42	0	0	0	0	0	0	0	0	0	0	0
ENSMUSG00000111874	0	0	0	0	0	0	0	3	0	29	0	0	0	30	0	0	0	21	0	0	0	0	0	0	0	0	0	0	0	0	0	13	0	0	0	0	0	34	0	19	0	0	0	0	0	0	0	0	0
ENSMUSG00000111274	0	7	0	0	0	13	0	4	0	0	0	7	0	9	0	0	0	0	0	0	0	0	0	26	0	0	0	0	0	27	0	29	0	0	0	16	0	0	0	9	0	32	0	0	0	17	0	0	0
ENSMUSG00000032356	0	132	0	1	0	31	0	0	0	1	0	0	0	0	0	0	0	26	0	93	0	22	0	134	0	0	0	111	0	110	0	45	0	11	0	0	0	44	0	47	0	0	0	135	0	1	0	101	0
ENSMUSG00000095654	0	0	0	0	0	15	0	11	0	0	0	0	0	0	0	0	0	0	0	0	0	78	0	0	0	39	0	0	0	0	0	21	0	52	0	0	0	0	0	0	0	0	0	0	0	0	0	55	0
ENSMUSG00000032377	0	0	0	0	0	0	0	0	0	0	0	0	0	0	0	10	0	0	0	0	0	0	0	0	0	0	0	0	0	0	0	0	0	0	0	0	0	0	0	0	0	0	0	0	0	35	0	0	0
ENSMUSG00000015354	0	6	0	0	0	6	0	0	0	0	0	0	0	0	0	0	0	0	0	0	0	32	0	0	0	0	0	0	0	0	0	61	0	0	0	0	0	19	0	10	0	0	0	0	0	0	0	113	0
ENSMUSG00000032839	0	0	0	0	0	0	0	0	0	0	0	0	0	0	0	0	0	0	0	0	0	0	0	0	0	0	0	0	0	0	0	19	0	0	0	17	0	34	0	116	0	83	0	0	0	0	0	0	0
ENSMUSG00000051234	0	0	0	0	0	0	0	10	0	0	0	0	0	0	0	0	0	0	0	0	0	0	0	4	0	0	0	0	0	18	0	0	0	0	0	0	0	10	0	0	0	0	0	0	0	0	0	0	0
ENSMUSG00000046997	0	0	0	0	0	0	0	3	0	21	0	3	0	0	0	43	0	3	0	0	0	4	0	0	0	0	0	0	0	14	0	0	0	0	0	0	0	10	0	6	0	0	0	0	0	0	0	0	0
ENSMUSG00000032456	0	7	0	0	0	141	0	0	0	0	0	15	0	0	0	0	0	0	0	32	0	6	0	0	0	0	0	0	0	0	0	61	0	0	0	33	0	27	0	6	0	0	0	0	0	0	0	12	0
ENSMUSG00000032527	0	47	0	0	0	36	0	0	0	0	0	3	0	53	0	0	0	0	0	0	0	0	0	0	0	0	0	0	0	0	0	1	0	0	0	0	0	81	0	0	0	0	0	9	0	0	0	103	0
ENSMUSG00000032549	0	0	0	71	0	44	0	15	0	125	0	32	0	0	0	0	0	0	0	0	0	0	0	0	0	0	0	62	0	55	0	105	0	2	0	0	0	53	0	52	0	0	0	143	0	0	0	0	0
ENSMUSG00000032564	0	0	0	34	0	0	0	0	0	130	0	42	0	0	0	0	0	0	0	70	0	20	0	0	0	0	0	38	0	0	0	0	0	0	0	0	0	0	0	105	0	0	0	0	0	76	0	0	0
ENSMUSG00000020258	0	0	0	0	0	0	0	0	0	0	0	0	0	7	0	0	0	0	0	0	0	0	0	0	0	0	0	0	0	0	0	6	0	8	0	0	0	6	0	0	0	0	0	0	0	2	0	0	0
ENSMUSG00000023345	0	9	0	1	0	0	0	0	0	0	0	0	0	11	0	8	0	0	0	38	0	9	0	0	0	0	0	20	0	0	0	25	0	0	0	0	0	0	0	0	0	0	0	0	0	9	0	0	0
ENSMUSG00000053716	0	1	0	0	0	0	0	0	0	0	0	0	0	0	0	0	0	0	0	0	0	3	0	0	0	0	0	0	0	0	0	0	0	0	0	0	0	0	0	4	0	0	0	1	0	0	0	0	0
ENSMUSG00000039716	0	0	0	63	0	5	0	0	0	0	0	0	0	0	0	0	0	0	0	95	0	0	0	0	0	314	0	4	0	92	0	0	0	0	0	0	0	43	0	0	0	0	0	277	0	10	0	150	0
ENSMUSG00000010066	0	0	0	25	0	141	0	19	0	43	0	50	0	29	0	18	0	7	0	229	0	0	0	12	0	21	0	4	0	21	0	49	0	105	0	24	0	0	0	108	0	64	0	0	0	40	0	44	0
ENSMUSG00000010045	0	29	0	11	0	3	0	3	0	12	0	10	0	0	0	0	0	0	0	4	0	0	0	10	0	98	0	5	0	29	0	24	0	10	0	7	0	16	0	2	0	56	0	41	0	5	0	19	0
ENSMUSG00000010057	0	7	0	10	0	0	0	2	0	6	0	0	0	0	0	0	0	0	0	0	0	0	0	4	0	0	0	0	0	13	0	7	0	0	0	0	0	3	0	0	0	17	0	0	0	2	0	0	0
ENSMUSG00000010064	0	0	0	30	0	27	0	10	0	0	0	0	0	0	0	0	0	0	0	0	0	0	0	0	0	0	0	0	0	0	0	26	0	1	0	17	0	31	0	0	0	0	0	11	0	0	0	0	0
ENSMUSG00000034837	0	0	0	0	0	3	0	3	0	0	0	5	0	0	0	0	0	0	0	0	0	7	0	0	0	0	0	0	0	20	0	0	0	16	0	0	0	8	0	5	0	0	0	0	0	0	0	0	0
ENSMUSG00000034684	0	0	0	18	0	0	0	0	0	0	0	4	0	0	0	16	0	0	0	60	0	17	0	0	0	0	0	0	0	16	0	0	0	12	0	5	0	4	0	9	0	54	0	0	0	0	0	91	0
ENSMUSG00000102540	0	0	0	0	0	0	0	2	0	0	0	0	0	0	0	0	0	0	0	0	0	0	0	0	0	0	0	0	0	0	0	9	0	0	0	21	0	0	0	0	0	0	0	0	0	0	0	0	0
ENSMUSG00000032607	0	0	0	0	0	0	0	1	0	0	0	4	0	7	0	0	0	0	0	15	0	0	0	0	0	0	0	0	0	0	0	0	0	0	0	0	0	12	0	0	0	0	0	0	0	0	0	0	0
ENSMUSG00000047220	0	0	0	5	0	0	0	0	0	0	0	0	0	0	0	0	0	0	0	0	0	0	0	32	0	0	0	0	0	13	0	6	0	0	0	0	0	0	0	0	0	0	0	0	0	0	0	0	0
ENSMUSG00000050641	0	2	0	14	0	0	0	0	0	3	0	0	0	0	0	0	0	3	0	0	0	2	0	16	0	0	0	6	0	22	0	0	0	24	0	0	0	19	0	5	0	57	0	0	0	0	0	0	0
ENSMUSG00000032609	0	0	0	0	0	0	0	0	0	1	0	38	0	0	0	0	0	0	0	0	0	0	0	0	0	0	0	0	0	0	0	0	0	0	0	0	0	0	0	0	0	0	0	0	0	0	0	44	0
ENSMUSG00000052911	0	7	0	7	0	1	0	2	0	11	0	19	0	1	0	0	0	14	0	0	0	0	0	0	0	36	0	0	0	0	0	1	0	16	0	18	0	16	0	0	0	0	0	12	0	2	0	1	0
ENSMUSG00000032602	0	0	0	0	0	15	0	0	0	0	0	0	0	0	0	0	0	0	0	58	0	0	0	0	0	0	0	0	0	97	0	0	0	0	0	0	0	0	0	1	0	0	0	0	0	0	0	0	0
ENSMUSG00000023259	0	81	0	77	0	8	0	21	0	298	0	27	0	0	0	1	0	20	0	84	0	30	0	125	0	93	0	56	0	160	0	160	0	121	0	136	0	160	0	49	0	152	0	155	0	37	0	2	0
ENSMUSG00000025650	0	10	0	0	0	33	0	3	0	0	0	53	0	0	0	0	0	0	0	0	0	10	0	0	0	1	0	0	0	187	0	143	0	138	0	40	0	0	0	173	0	97	0	0	0	86	0	7	0
ENSMUSG00000025647	0	6	0	0	0	0	0	2	0	0	0	5	0	3	0	0	0	0	0	0	0	0	0	15	0	0	0	0	0	35	0	0	0	102	0	15	0	1	0	0	0	17	0	12	0	0	0	0	0
ENSMUSG00000036057	0	0	0	0	0	0	0	0	0	0	0	0	0	0	0	17	0	0	0	39	0	0	0	0	0	0	0	0	0	0	0	0	0	0	0	0	0	0	0	0	0	0	0	0	0	0	0	0	0
ENSMUSG00000054792	0	0	0	0	0	0	0	0	0	0	0	0	0	0	0	0	0	0	0	0	0	2	0	0	0	0	0	0	0	0	0	10	0	0	0	0	0	5	0	0	0	0	0	0	0	0	0	0	0
ENSMUSG00000056724	0	0	0	4	0	1	0	2	0	2	0	1	0	1	0	0	0	1	0	2	0	2	0	0	0	20	0	0	0	0	0	5	0	20	0	2	0	0	0	1	0	4	0	0	0	1	0	11	0
ENSMUSG00000032493	0	0	0	0	0	0	0	0	0	0	0	0	0	0	0	20	0	0	0	0	0	0	0	0	0	0	0	0	0	0	0	46	0	5	0	0	0	14	0	0	0	0	0	0	0	0	0	0	0
ENSMUSG00000032495	0	0	0	0	0	0	0	0	0	0	0	0	0	0	0	0	0	0	0	0	0	0	0	0	0	0	0	0	0	0	0	0	0	0	0	0	0	0	0	0	0	0	0	0	0	0	0	37	0
ENSMUSG00000064299	0	0	0	41	0	0	0	0	0	0	0	0	0	0	0	0	0	0	0	0	0	0	0	4	0	0	0	8	0	0	0	48	0	16	0	0	0	0	0	0	0	0	0	0	0	0	0	18	0
ENSMUSG00000032431	0	0	0	0	0	0	0	0	0	0	0	0	0	0	0	0	0	0	0	0	0	11	0	0	0	0	0	11	0	0	0	15	0	0	0	0	0	0	0	0	0	0	0	0	0	0	0	0	0
ENSMUSG00000047898	0	0	0	0	0	0	0	0	0	7	0	0	0	0	0	0	0	0	0	0	0	0	0	0	0	22	0	0	0	0	0	0	0	0	0	0	0	5	0	0	0	0	0	0	0	0	0	0	0
ENSMUSG00000079259	0	0	0	0	0	0	0	0	0	76	0	0	0	0	0	0	0	0	0	0	0	0	0	0	0	0	0	0	0	96	0	0	0	17	0	0	0	72	0	0	0	0	0	0	0	0	0	0	0
ENSMUSG00000098127	0	0	0	0	0	12	0	0	0	0	0	0	0	0	0	0	0	0	0	0	0	0	0	0	0	0	0	0	0	0	0	0	0	0	0	0	0	0	0	0	0	0	0	0	0	0	0	0	0
ENSMUSG00000110692	0	0	0	0	0	0	0	0	0	0	0	0	0	5	0	0	0	0	0	0	0	4	0	2	0	0	0	0	0	0	0	0	0	0	0	0	0	0	0	0	0	0	0	0	0	0	0	0	0
ENSMUSG00000010651	0	0	0	0	0	0	0	0	0	0	0	0	0	16	0	0	0	0	0	0	0	4	0	0	0	0	0	0	0	0	0	30	0	0	0	0	0	0	0	0	0	0	0	0	0	0	0	0	0
ENSMUSG00000110730	0	0	0	0	0	3	0	0	0	0	0	11	0	0	0	0	0	0	0	20	0	0	0	10	0	0	0	0	0	12	0	5	0	0	0	0	0	28	0	16	0	16	0	0	0	1	0	0	0
ENSMUSG00000111094	0	110	0	57	0	115	0	114	0	1	0	105	0	71	0	74	0	42	0	216	0	110	0	141	0	170	0	72	0	165	0	155	0	0	0	241	0	258	0	123	0	145	0	244	0	58	0	82	0
ENSMUSG00000111445	0	14	0	36	0	42	0	30	0	0	0	22	0	2	0	31	0	2	0	101	0	27	0	29	0	26	0	0	0	58	0	47	0	0	0	68	0	121	0	47	0	73	0	61	0	30	0	37	0
ENSMUSG00000013419	0	0	0	7	0	23	0	3	0	6	0	14	0	2	0	0	0	2	0	0	0	23	0	10	0	28	0	0	0	173	0	66	0	0	0	35	0	46	0	13	0	50	0	0	0	0	0	0	0
ENSMUSG00000094985	0	52	0	11	0	0	0	0	0	0	0	55	0	30	0	0	0	50	0	24	0	0	0	0	0	0	0	50	0	110	0	0	0	0	0	23	0	0	0	0	0	62	0	0	0	0	0	122	0
ENSMUSG00000025786	0	0	0	0	0	35	0	5	0	0	0	0	0	33	0	0	0	0	0	1	0	0	0	0	0	0	0	6	0	0	0	0	0	0	0	0	0	13	0	0	0	198	0	44	0	0	0	49	0
ENSMUSG00000025243	0	0	0	0	0	1	0	9	0	0	0	27	0	35	0	100	0	77	0	0	0	28	0	11	0	0	0	0	0	17	0	0	0	13	0	1	0	23	0	3	0	0	0	0	0	23	0	126	0
ENSMUSG00000040034	0	0	0	0	0	27	0	0	0	0	0	0	0	0	0	0	0	0	0	0	0	7	0	29	0	0	0	22	0	47	0	0	0	0	0	0	0	48	0	0	0	0	0	0	0	0	0	0	0
ENSMUSG00000040006	0	0	0	0	0	16	0	24	0	0	0	0	0	2	0	0	0	0	0	31	0	0	0	0	0	0	0	13	0	7	0	38	0	0	0	0	0	23	0	0	0	30	0	81	0	0	0	0	0
ENSMUSG00000097007	0	0	0	0	0	0	0	0	0	0	0	0	0	0	0	0	0	0	0	1	0	25	0	29	0	0	0	0	0	0	0	0	0	0	0	0	0	0	0	0	0	0	0	0	0	1	0	0	0
ENSMUSG00000019815	0	0	0	0	0	0	0	9	0	0	0	0	0	0	0	0	0	0	0	60	0	14	0	33	0	0	0	0	0	0	0	0	0	0	0	0	0	0	0	0	0	0	0	0	0	0	0	0	0
ENSMUSG00000059554	0	2	0	0	0	0	0	1	0	0	0	0	0	0	0	0	0	0	0	0	0	0	0	0	0	0	0	0	0	0	0	3	0	0	0	1	0	0	0	0	0	0	0	0	0	0	0	0	0
ENSMUSG00000111474	0	7	0	4	0	7	0	1	0	13	0	4	0	9	0	0	0	7	0	38	0	0	0	7	0	2	0	0	0	19	0	0	0	29	0	0	0	23	0	3	0	90	0	32	0	68	0	6	0
ENSMUSG00000037490	0	0	0	0	0	0	0	0	0	0	0	0	0	0	0	0	0	0	0	0	0	0	0	0	0	0	0	51	0	43	0	0	0	0	0	0	0	0	0	0	0	0	0	0	0	0	0	0	0
ENSMUSG00000020000	0	0	0	0	0	0	0	0	0	0	0	0	0	18	0	0	0	0	0	0	0	0	0	0	0	0	0	0	0	6	0	0	0	0	0	0	0	0	0	0	0	0	0	0	0	0	0	0	0
ENSMUSG00000019989	0	0	0	0	0	0	0	0	0	0	0	0	0	0	0	0	0	0	0	0	0	0	0	0	0	0	0	0	0	0	0	0	0	98	0	0	0	0	0	0	0	0	0	0	0	0	0	0	0
ENSMUSG00000110830	0	0	0	0	0	0	0	0	0	0	0	0	0	0	0	0	0	0	0	0	0	0	0	0	0	0	0	1	0	0	0	0	0	0	0	0	0	7	0	0	0	0	0	4	0	1	0	0	0
ENSMUSG00000111195	0	0	0	0	0	0	0	0	0	0	0	2	0	4	0	0	0	0	0	0	0	0	0	0	0	0	0	0	0	0	0	0	0	0	0	0	0	0	0	0	0	0	0	0	0	0	0	0	0
ENSMUSG00000046031	0	0	0	0	0	0	0	0	0	29	0	0	0	0	0	0	0	2	0	0	0	0	0	0	0	0	0	0	0	0	0	0	0	0	0	0	0	0	0	0	0	0	0	35	0	0	0	0	0
ENSMUSG00000091415	0	0	0	0	0	0	0	0	0	0	0	0	0	0	0	0	0	0	0	0	0	5	0	12	0	0	0	0	0	0	0	0	0	0	0	0	0	0	0	0	0	0	0	0	0	0	0	0	0
ENSMUSG00000019804	0	9	0	13	0	21	0	18	0	23	0	17	0	28	0	0	0	0	0	0	0	15	0	61	0	0	0	23	0	50	0	85	0	29	0	26	0	120	0	28	0	176	0	33	0	0	0	0	0
ENSMUSG00000038280	0	0	0	0	0	41	0	4	0	0	0	0	0	0	0	0	0	0	0	165	0	0	0	0	0	0	0	0	0	0	0	0	0	278	0	0	0	0	0	0	0	0	0	0	0	0	0	0	0
ENSMUSG00000038214	0	0	0	17	0	0	0	0	0	0	0	13	0	0	0	0	0	0	0	36	0	2	0	0	0	0	0	45	0	32	0	68	0	63	0	0	0	22	0	0	0	79	0	0	0	0	0	0	0
ENSMUSG00000038160	0	0	0	0	0	1	0	0	0	0	0	0	0	0	0	0	0	8	0	0	0	0	0	0	0	0	0	0	0	0	0	6	0	0	0	0	0	2	0	0	0	0	0	0	0	1	0	0	0
ENSMUSG00000038624	0	0	0	0	0	58	0	0	0	0	0	0	0	59	0	0	0	0	0	0	0	0	0	84	0	0	0	0	0	0	0	26	0	0	0	0	0	58	0	0	0	0	0	23	0	0	0	0	0
ENSMUSG00000112833	0	29	0	48	0	125	0	60	0	107	0	41	0	70	0	20	0	10	0	64	0	91	0	165	0	42	0	131	0	183	0	57	0	44	0	135	0	165	0	15	0	194	0	53	0	26	0	66	0
ENSMUSG00000097370	0	0	0	0	0	0	0	19	0	44	0	11	0	0	0	36	0	13	0	66	0	0	0	46	0	0	0	57	0	0	0	71	0	0	0	37	0	0	0	26	0	0	0	0	0	0	0	291	0
ENSMUSG00000019917	0	0	0	3	0	0	0	0	0	0	0	2	0	24	0	0	0	1	0	0	0	0	0	0	0	0	0	0	0	41	0	0	0	0	0	0	0	4	0	0	0	0	0	0	0	0	0	0	0
ENSMUSG00000020108	0	0	0	0	0	0	0	0	0	2	0	0	0	0	0	0	0	0	0	0	0	0	0	0	0	0	0	0	0	3	0	0	0	0	0	0	0	2	0	1	0	0	0	0	0	0	0	0	0
ENSMUSG00000020100	0	10	0	0	0	55	0	0	0	0	0	18	0	0	0	0	0	17	0	0	0	0	0	47	0	0	0	0	0	0	0	42	0	0	0	0	0	0	0	29	0	0	0	0	0	0	0	0	0
ENSMUSG00000093573	0	0	0	0	0	123	0	12	0	0	0	14	0	0	0	0	0	28	0	0	0	0	0	0	0	0	0	0	0	80	0	60	0	0	0	0	0	59	0	0	0	0	0	0	0	0	0	0	0
ENSMUSG00000020092	0	0	0	0	0	0	0	0	0	0	0	0	0	1	0	0	0	2	0	0	0	0	0	0	0	0	0	0	0	37	0	0	0	0	0	0	0	24	0	0	0	3	0	0	0	0	0	2	0
ENSMUSG00000101792	0	0	0	0	0	2	0	0	0	0	0	0	0	0	0	0	0	0	0	0	0	0	0	1	0	0	0	0	0	0	0	4	0	0	0	0	0	5	0	0	0	0	0	0	0	0	0	0	0
ENSMUSG00000020090	0	0	0	0	0	1	0	0	0	0	0	0	0	0	0	0	0	0	0	0	0	1	0	4	0	0	0	0	0	0	0	7	0	0	0	0	0	6	0	2	0	0	0	95	0	0	0	0	0
ENSMUSG00000020083	0	0	0	0	0	0	0	0	0	0	0	19	0	0	0	0	0	0	0	0	0	7	0	0	0	0	0	1	0	0	0	0	0	0	0	0	0	50	0	0	0	135	0	0	0	33	0	0	0
ENSMUSG00000020080	0	15	0	0	0	0	0	11	0	109	0	47	0	56	0	0	0	0	0	1	0	0	0	83	0	0	0	0	0	20	0	14	0	0	0	48	0	0	0	67	0	0	0	0	0	0	0	21	0
ENSMUSG00000020077	0	17	0	0	0	9	0	3	0	0	0	0	0	0	0	0	0	0	0	59	0	0	0	0	0	0	0	0	0	0	0	0	0	0	0	0	0	0	0	71	0	0	0	0	0	0	0	0	0
ENSMUSG00000020075	0	0	0	0	0	0	0	0	0	0	0	0	0	0	0	0	0	0	0	36	0	0	0	0	0	0	0	41	0	129	0	0	0	0	0	45	0	0	0	0	0	0	0	0	0	26	0	0	0
ENSMUSG00000036923	0	22	0	46	0	24	0	9	0	0	0	41	0	49	0	0	0	3	0	157	0	0	0	0	0	0	0	0	0	0	0	0	0	0	0	0	0	0	0	0	0	0	0	0	0	2	0	0	0
ENSMUSG00000047146	0	0	0	0	0	0	0	12	0	0	0	0	0	0	0	0	0	0	0	0	0	7	0	19	0	21	0	0	0	0	0	0	0	0	0	0	0	0	0	0	0	0	0	136	0	0	0	0	0
ENSMUSG00000036875	0	0	0	0	0	0	0	3	0	0	0	0	0	31	0	5	0	0	0	0	0	0	0	0	0	0	0	64	0	152	0	27	0	0	0	0	0	156	0	1	0	89	0	0	0	0	0	0	0
ENSMUSG00000085372	0	0	0	1	0	0	0	0	0	0	0	0	0	18	0	0	0	0	0	0	0	0	0	0	0	0	0	0	0	0	0	0	0	0	0	0	0	0	0	16	0	0	0	0	0	0	0	0	0
ENSMUSG00000037846	0	0	0	0	0	3	0	0	0	0	0	0	0	1	0	3	0	0	0	0	0	0	0	3	0	58	0	0	0	3	0	3	0	0	0	1	0	0	0	26	0	0	0	8	0	1	0	166	0
ENSMUSG00000112032	0	0	0	0	0	3	0	0	0	0	0	0	0	0	0	0	0	0	0	0	0	9	0	0	0	0	0	0	0	0	0	18	0	0	0	0	0	0	0	0	0	0	0	0	0	0	0	0	0
ENSMUSG00000112366	0	0	0	6	0	3	0	10	0	0	0	0	0	0	0	0	0	2	0	81	0	0	0	0	0	0	0	0	0	0	0	0	0	0	0	0	0	0	0	100	0	0	0	0	0	0	0	0	0
ENSMUSG00000112028	0	33	0	1	0	0	0	1	0	0	0	0	0	0	0	0	0	11	0	127	0	2	0	0	0	0	0	51	0	0	0	106	0	0	0	0	0	0	0	50	0	91	0	0	0	0	0	0	0
ENSMUSG00000003923	0	2	0	0	0	0	0	0	0	0	0	0	0	0	0	0	0	1	0	1	0	0	0	0	0	0	0	2	0	0	0	2	0	0	0	0	0	0	0	0	0	5	0	0	0	0	0	3	0
ENSMUSG00000019927	0	0	0	3	0	0	0	0	0	0	0	0	0	1	0	0	0	0	0	1	0	0	0	1	0	0	0	6	0	2	0	0	0	0	0	0	0	6	0	4	0	21	0	0	0	3	0	3	0
ENSMUSG00000112813	0	0	0	4	0	0	0	0	0	0	0	0	0	2	0	0	0	0	0	2	0	0	0	0	0	0	0	5	0	2	0	0	0	0	0	0	0	6	0	3	0	2	0	0	0	3	0	4	0
ENSMUSG00000033416	0	0	0	158	0	38	0	6	0	74	0	31	0	21	0	24	0	8	0	0	0	49	0	75	0	0	0	185	0	40	0	0	0	0	0	26	0	167	0	56	0	0	0	0	0	44	0	0	0
ENSMUSG00000020196	0	8	0	59	0	0	0	4	0	2	0	2	0	7	0	0	0	20	0	0	0	0	0	0	0	0	0	1	0	1	0	1	0	111	0	28	0	86	0	19	0	26	0	0	0	13	0	0	0
ENSMUSG00000020229	0	0	0	0	0	0	0	0	0	0	0	52	0	0	0	0	0	77	0	29	0	0	0	2	0	0	0	0	0	0	0	0	0	0	0	0	0	78	0	0	0	0	0	0	0	0	0	0	0
ENSMUSG00000033105	0	0	0	0	0	0	0	0	0	0	0	0	0	0	0	0	0	0	0	0	0	0	0	11	0	0	0	0	0	0	0	0	0	0	0	0	0	0	0	0	0	0	0	0	0	0	0	0	0
ENSMUSG00000112143	0	0	0	9	0	30	0	0	0	0	0	0	0	0	0	0	0	0	0	49	0	23	0	28	0	0	0	0	0	18	0	0	0	0	0	0	0	0	0	0	0	0	0	0	0	0	0	0	0
ENSMUSG00000009292	0	0	0	0	0	16	0	12	0	0	0	5	0	60	0	0	0	0	0	0	0	8	0	22	0	72	0	43	0	0	0	56	0	20	0	86	0	44	0	26	0	67	0	0	0	26	0	65	0
ENSMUSG00000053329	0	0	0	9	0	3	0	0	0	0	0	0	0	6	0	0	0	0	0	0	0	0	0	0	0	0	0	0	0	7	0	4	0	0	0	0	0	0	0	0	0	0	0	0	0	0	0	1	0
ENSMUSG00000032834	0	0	0	115	0	2	0	0	0	0	0	0	0	1	0	0	0	0	0	0	0	0	0	0	0	0	0	0	0	1	0	1	0	0	0	0	0	0	0	0	0	0	0	0	0	0	0	0	0
ENSMUSG00000001211	0	0	0	2	0	7	0	0	0	0	0	10	0	13	0	0	0	9	0	0	0	16	0	16	0	0	0	16	0	94	0	16	0	42	0	43	0	27	0	0	0	51	0	0	0	2	0	33	0
ENSMUSG00000035963	0	2	0	7	0	24	0	3	0	10	0	4	0	5	0	3	0	3	0	4	0	15	0	23	0	0	0	10	0	54	0	18	0	30	0	8	0	32	0	6	0	51	0	10	0	3	0	16	0
ENSMUSG00000020331	0	0	0	0	0	0	0	0	0	0	0	0	0	0	0	0	0	0	0	0	0	0	0	30	0	0	0	0	0	62	0	0	0	61	0	0	0	0	0	0	0	0	0	0	0	0	0	0	0
ENSMUSG00000035863	0	5	0	0	0	0	0	0	0	0	0	3	0	4	0	0	0	3	0	1	0	0	0	0	0	0	0	2	0	0	0	3	0	0	0	23	0	0	0	0	0	0	0	0	0	0	0	0	0
ENSMUSG00000013833	0	0	0	30	0	0	0	0	0	5	0	0	0	3	0	7	0	0	0	0	0	0	0	0	0	0	0	0	0	0	0	0	0	0	0	0	0	14	0	6	0	0	0	0	0	0	0	0	0
ENSMUSG00000035745	0	40	0	0	0	27	0	10	0	0	0	23	0	15	0	0	0	0	0	26	0	7	0	7	0	0	0	17	0	88	0	21	0	0	0	64	0	83	0	0	0	0	0	73	0	28	0	17	0
ENSMUSG00000035722	0	0	0	0	0	0	0	0	0	0	0	6	0	0	0	0	0	0	0	0	0	0	0	0	0	0	0	0	0	0	0	0	0	0	0	0	0	18	0	0	0	31	0	0	0	6	0	0	0
ENSMUSG00000003070	0	0	0	0	0	6	0	0	0	0	0	8	0	0	0	0	0	0	0	14	0	0	0	0	0	0	0	0	0	0	0	0	0	0	0	0	0	0	0	0	0	0	0	0	0	0	0	0	0
ENSMUSG00000020156	0	0	0	17	0	11	0	6	0	8	0	5	0	13	0	0	0	1	0	2	0	12	0	21	0	36	0	18	0	16	0	28	0	21	0	15	0	66	0	14	0	71	0	27	0	4	0	17	0
ENSMUSG00000035504	0	0	0	22	0	9	0	6	0	37	0	18	0	24	0	0	0	3	0	0	0	0	0	27	0	0	0	0	0	22	0	10	0	63	0	17	0	47	0	0	0	44	0	11	0	0	0	0	0
ENSMUSG00000003341	0	0	0	10	0	0	0	2	0	0	0	3	0	0	0	0	0	0	0	0	0	0	0	10	0	0	0	9	0	58	0	8	0	0	0	7	0	9	0	0	0	0	0	23	0	0	0	0	0
ENSMUSG00000047417	0	0	0	0	0	43	0	18	0	0	0	42	0	0	0	0	0	8	0	5	0	28	0	28	0	0	0	66	0	0	0	91	0	0	0	50	0	0	0	122	0	0	0	2	0	0	0	0	0
ENSMUSG00000035397	0	0	0	0	0	0	0	0	0	0	0	0	0	0	0	0	0	0	0	1	0	3	0	0	0	0	0	0	0	0	0	16	0	0	0	0	0	9	0	0	0	0	0	0	0	0	0	0	0
ENSMUSG00000113640	0	21	0	15	0	0	0	4	0	0	0	0	0	20	0	0	0	0	0	0	0	0	0	15	0	0	0	25	0	0	0	31	0	0	0	0	0	39	0	0	0	9	0	3	0	0	0	0	0
ENSMUSG00000003344	0	35	0	0	0	0	0	11	0	0	0	0	0	0	0	0	0	0	0	0	0	17	0	0	0	0	0	0	0	1	0	33	0	48	0	0	0	0	0	0	0	0	0	19	0	0	0	0	0
ENSMUSG00000048240	0	27	0	41	0	0	0	5	0	0	0	0	0	0	0	0	0	20	0	0	0	12	0	10	0	0	0	33	0	0	0	37	0	0	0	20	0	99	0	29	0	0	0	0	0	30	0	80	0
ENSMUSG00000035041	0	5	0	0	0	0	0	0	0	0	0	0	0	0	0	0	0	3	0	7	0	0	0	0	0	52	0	13	0	0	0	5	0	0	0	1	0	6	0	3	0	39	0	0	0	0	0	17	0
ENSMUSG00000034958	0	0	0	0	0	0	0	0	0	0	0	4	0	0	0	0	0	0	0	0	0	16	0	0	0	0	0	0	0	0	0	0	0	37	0	0	0	46	0	56	0	25	0	0	0	5	0	0	0
ENSMUSG00000034889	0	3	0	0	0	0	0	2	0	0	0	6	0	13	0	0	0	0	0	0	0	0	0	0	0	0	0	0	0	0	0	7	0	0	0	0	0	0	0	0	0	0	0	0	0	0	0	0	0
ENSMUSG00000034881	0	0	0	0	0	0	0	3	0	0	0	0	0	0	0	0	0	0	0	0	0	0	0	0	0	0	0	0	0	0	0	0	0	0	0	17	0	0	0	0	0	0	0	0	0	0	0	0	0
ENSMUSG00000055053	0	0	0	0	0	0	0	4	0	0	0	10	0	0	0	0	0	0	0	0	0	12	0	0	0	0	0	0	0	87	0	0	0	0	0	0	0	0	0	0	0	0	0	0	0	0	0	1	0
ENSMUSG00000034818	0	0	0	8	0	0	0	0	0	0	0	0	0	0	0	0	0	4	0	0	0	1	0	16	0	0	0	0	0	7	0	0	0	2	0	0	0	0	0	0	0	0	0	0	0	0	0	0	0
ENSMUSG00000056821	0	0	0	0	0	6	0	7	0	1	0	0	0	2	0	0	0	0	0	0	0	0	0	18	0	0	0	0	0	1	0	0	0	0	0	0	0	27	0	0	0	13	0	0	0	0	0	0	0
ENSMUSG00000034591	0	0	0	0	0	16	0	0	0	0	0	0	0	0	0	0	0	0	0	0	0	0	0	30	0	0	0	0	0	0	0	2	0	0	0	0	0	0	0	0	0	0	0	0	0	0	0	0	0
ENSMUSG00000097076	0	0	0	0	0	0	0	0	0	0	0	0	0	0	0	0	0	0	0	0	0	0	0	0	0	0	0	0	0	0	0	25	0	0	0	0	0	27	0	17	0	0	0	0	0	0	0	71	0
ENSMUSG00000111752	0	15	0	38	0	30	0	40	0	5	0	52	0	17	0	13	0	5	0	113	0	10	0	51	0	0	0	30	0	62	0	78	0	74	0	0	0	116	0	57	0	43	0	31	0	19	0	0	0
ENSMUSG00000112826	0	0	0	0	0	2	0	0	0	0	0	0	0	0	0	0	0	0	0	0	0	0	0	0	0	0	0	2	0	0	0	3	0	0	0	0	0	0	0	0	0	7	0	0	0	0	0	0	0
ENSMUSG00000001785	0	4	0	57	0	14	0	2	0	0	0	12	0	9	0	0	0	6	0	0	0	7	0	10	0	0	0	11	0	37	0	0	0	0	0	0	0	9	0	27	0	0	0	0	0	0	0	0	0
ENSMUSG00000050108	0	0	0	0	0	0	0	0	0	0	0	0	0	54	0	0	0	13	0	0	0	0	0	1	0	0	0	43	0	0	0	0	0	0	0	0	0	0	0	48	0	8	0	155	0	0	0	0	0
ENSMUSG00000035365	0	4	0	0	0	2	0	6	0	0	0	0	0	15	0	0	0	0	0	0	0	0	0	3	0	0	0	20	0	0	0	7	0	0	0	0	0	0	0	0	0	26	0	0	0	13	0	0	0
ENSMUSG00000035351	0	17	0	0	0	10	0	1	0	0	0	1	0	0	0	0	0	0	0	0	0	0	0	58	0	0	0	69	0	23	0	34	0	0	0	0	0	0	0	0	0	101	0	0	0	17	0	19	0
ENSMUSG00000019935	0	11	0	0	0	41	0	0	0	0	0	0	0	0	0	0	0	0	0	0	0	16	0	0	0	0	0	0	0	0	0	18	0	0	0	0	0	0	0	20	0	0	0	82	0	6	0	0	0
ENSMUSG00000019975	0	0	0	0	0	2	0	0	0	3	0	1	0	0	0	0	0	0	0	4	0	0	0	2	0	0	0	57	0	23	0	23	0	0	0	0	0	7	0	0	0	0	0	0	0	0	0	0	0
ENSMUSG00000020017	0	4	0	9	0	11	0	5	0	0	0	9	0	9	0	3	0	3	0	6	0	7	0	15	0	5	0	8	0	12	0	8	0	4	0	18	0	22	0	7	0	21	0	7	0	4	0	3	0
ENSMUSG00000112477	0	0	0	0	0	9	0	0	0	0	0	0	0	0	0	0	0	0	0	0	0	0	0	0	0	0	0	0	0	0	0	0	0	0	0	0	0	0	0	56	0	0	0	0	0	0	0	0	0
ENSMUSG00000100550	0	0	0	0	0	0	0	0	0	0	0	0	0	0	0	0	0	0	0	126	0	0	0	1	0	0	0	80	0	0	0	107	0	0	0	0	0	0	0	82	0	159	0	0	0	0	0	266	0
ENSMUSG00000112354	0	35	0	2	0	11	0	3	0	0	0	79	0	182	0	3	0	67	0	8	0	2	0	15	0	11	0	17	0	23	0	54	0	1	0	106	0	60	0	17	0	41	0	0	0	0	0	42	0
ENSMUSG00000101801	0	0	0	0	0	22	0	1	0	0	0	0	0	0	0	0	0	0	0	0	0	0	0	0	0	0	0	0	0	0	0	1	0	0	0	0	0	0	0	0	0	0	0	0	0	0	0	0	0
ENSMUSG00000020189	0	32	0	0	0	0	0	0	0	0	0	0	0	0	0	12	0	0	0	0	0	0	0	0	0	0	0	0	0	17	0	4	0	0	0	0	0	0	0	5	0	0	0	0	0	0	0	0	0
ENSMUSG00000112722	0	9	0	49	0	36	0	8	0	0	0	14	0	0	0	0	0	5	0	16	0	29	0	16	0	0	0	12	0	99	0	62	0	138	0	16	0	14	0	26	0	0	0	29	0	11	0	20	0
ENSMUSG00000006764	0	1	0	0	0	0	0	3	0	0	0	0	0	0	0	0	0	0	0	94	0	0	0	57	0	0	0	0	0	0	0	55	0	0	0	0	0	133	0	95	0	32	0	0	0	0	0	41	0
ENSMUSG00000069520	0	0	0	0	0	13	0	0	0	0	0	0	0	0	0	0	0	0	0	0	0	0	0	0	0	0	0	11	0	0	0	0	0	0	0	0	0	0	0	0	0	0	0	0	0	0	0	0	0
ENSMUSG00000054934	0	1	0	1	0	18	0	105	0	0	0	0	0	35	0	0	0	0	0	0	0	0	0	5	0	0	0	0	0	0	0	0	0	0	0	0	0	0	0	0	0	0	0	0	0	0	0	0	0
ENSMUSG00000020169	0	0	0	80	0	0	0	1	0	0	0	0	0	0	0	0	0	0	0	1	0	0	0	0	0	0	0	7	0	1	0	0	0	0	0	56	0	0	0	0	0	0	0	0	0	0	0	0	0
ENSMUSG00000112716	0	24	0	27	0	31	0	0	0	0	0	0	0	0	0	0	0	0	0	0	0	0	0	0	0	0	0	0	0	38	0	0	0	0	0	0	0	0	0	0	0	0	0	0	0	18	0	0	0
ENSMUSG00000112527	0	0	0	0	0	5	0	3	0	0	0	18	0	4	0	0	0	0	0	0	0	0	0	0	0	0	0	0	0	0	0	0	0	0	0	0	0	16	0	0	0	0	0	0	0	0	0	0	0
ENSMUSG00000025436	0	17	0	99	0	0	0	17	0	0	0	0	0	0	0	67	0	16	0	0	0	15	0	0	0	0	0	11	0	109	0	12	0	0	0	35	0	0	0	0	0	0	0	50	0	0	0	0	0
ENSMUSG00000112639	0	0	0	0	0	6	0	0	0	0	0	0	0	0	0	0	0	0	0	0	0	0	0	0	0	0	0	0	0	0	0	0	0	0	0	0	0	0	0	0	0	0	0	0	0	1	0	0	0
ENSMUSG00000025422	0	0	0	0	0	2	0	0	0	0	0	1	0	0	0	0	0	0	0	0	0	0	0	7	0	0	0	0	0	0	0	0	0	0	0	0	0	3	0	0	0	8	0	0	0	0	0	0	0
ENSMUSG00000040441	0	6	0	9	0	2	0	4	0	0	0	8	0	3	0	0	0	0	0	11	0	2	0	1	0	0	0	4	0	27	0	0	0	14	0	37	0	30	0	8	0	24	0	26	0	13	0	0	0
ENSMUSG00000025395	0	9	0	0	0	0	0	6	0	0	0	7	0	19	0	0	0	0	0	0	0	3	0	0	0	0	0	0	0	10	0	48	0	0	0	0	0	0	0	0	0	0	0	0	0	3	0	19	0
ENSMUSG00000061315	0	0	0	0	0	0	0	0	0	0	0	0	0	0	0	0	0	6	0	0	0	0	0	0	0	0	0	4	0	12	0	0	0	0	0	0	0	0	0	0	0	0	0	0	0	0	0	0	0
ENSMUSG00000025389	0	11	0	19	0	4	0	13	0	12	0	11	0	25	0	0	0	2	0	10	0	17	0	24	0	57	0	6	0	109	0	46	0	33	0	3	0	32	0	3	0	32	0	52	0	7	0	30	0
ENSMUSG00000039994	0	3	0	0	0	7	0	0	0	0	0	3	0	0	0	0	0	0	0	0	0	0	0	2	0	0	0	0	0	11	0	11	0	2	0	0	0	11	0	0	0	0	0	20	0	0	0	0	0
ENSMUSG00000090761	0	0	0	2	0	3	0	0	0	0	0	0	0	10	0	0	0	0	0	0	0	1	0	0	0	0	0	0	0	0	0	0	0	1	0	4	0	0	0	0	0	0	0	0	0	0	0	0	0
ENSMUSG00000002578	0	2	0	23	0	0	0	2	0	0	0	2	0	11	0	0	0	0	0	14	0	0	0	1	0	0	0	0	0	17	0	14	0	0	0	0	0	15	0	1	0	0	0	0	0	0	0	0	0
ENSMUSG00000020432	0	6	0	52	0	9	0	6	0	0	0	11	0	0	0	0	0	12	0	0	0	0	0	0	0	0	0	0	0	68	0	36	0	0	0	17	0	0	0	0	0	0	0	0	0	0	0	0	0
ENSMUSG00000003581	0	0	0	0	0	12	0	2	0	0	0	0	0	0	0	0	0	0	0	0	0	0	0	0	0	0	0	0	0	0	0	0	0	0	0	0	0	0	0	0	0	0	0	0	0	0	0	0	0
ENSMUSG00000002129	0	0	0	34	0	0	0	7	0	0	0	10	0	0	0	0	0	8	0	0	0	0	0	0	0	0	0	0	0	0	0	1	0	0	0	0	0	0	0	26	0	0	0	0	0	0	0	0	0
ENSMUSG00000020412	0	25	0	0	0	19	0	0	0	0	0	0	0	0	0	0	0	0	0	0	0	0	0	0	0	0	0	0	0	26	0	0	0	0	0	0	0	72	0	0	0	0	0	0	0	0	0	0	0
ENSMUSG00000059534	0	9	0	21	0	8	0	2	0	7	0	6	0	13	0	3	0	3	0	0	0	6	0	8	0	13	0	3	0	42	0	19	0	15	0	16	0	39	0	18	0	66	0	6	0	14	0	6	0
ENSMUSG00000034285	0	0	0	3	0	0	0	11	0	0	0	25	0	0	0	10	0	0	0	0	0	0	0	42	0	4	0	42	0	0	0	0	0	0	0	0	0	0	0	0	0	0	0	0	0	0	0	0	0
ENSMUSG00000034209	0	0	0	0	0	0	0	0	0	0	0	0	0	0	0	48	0	0	0	0	0	0	0	0	0	0	0	0	0	24	0	0	0	0	0	0	0	0	0	0	0	41	0	0	0	0	0	0	0
ENSMUSG00000034175	0	0	0	0	0	10	0	0	0	0	0	0	0	11	0	0	0	0	0	0	0	0	0	0	0	0	0	0	0	0	0	2	0	0	0	27	0	0	0	0	0	0	0	0	0	0	0	0	0
ENSMUSG00000020484	0	0	0	0	0	33	0	1	0	0	0	0	0	0	0	0	0	0	0	0	0	4	0	0	0	0	0	23	0	53	0	18	0	26	0	0	0	0	0	0	0	5	0	75	0	39	0	0	0
ENSMUSG00000049680	0	0	0	0	0	0	0	0	0	0	0	0	0	0	0	0	0	0	0	0	0	3	0	2	0	0	0	0	0	0	0	0	0	0	0	0	0	0	0	0	0	0	0	0	0	0	0	0	0
ENSMUSG00000020473	0	0	0	0	0	0	0	0	0	0	0	0	0	0	0	0	0	0	0	1	0	0	0	0	0	0	0	0	0	0	0	0	0	0	0	0	0	0	0	0	0	0	0	2	0	0	0	0	0
ENSMUSG00000004394	0	0	0	0	0	6	0	3	0	0	0	0	0	0	0	0	0	0	0	0	0	5	0	4	0	0	0	6	0	0	0	9	0	0	0	0	0	3	0	0	0	52	0	0	0	0	0	0	0
ENSMUSG00000020427	0	0	0	0	0	0	0	0	0	0	0	0	0	0	0	0	0	0	0	0	0	0	0	0	0	0	0	0	0	0	0	0	0	0	0	0	0	0	0	0	0	0	0	0	0	0	0	0	0
ENSMUSG00000020413	0	0	0	0	0	0	0	3	0	0	0	0	0	0	0	0	0	0	0	0	0	6	0	0	0	0	0	0	0	12	0	4	0	0	0	0	0	22	0	0	0	0	0	0	0	0	0	0	0
ENSMUSG00000085452	0	0	0	2	0	3	0	2	0	0	0	0	0	3	0	3	0	0	0	2	0	3	0	3	0	0	0	2	0	7	0	0	0	3	0	5	0	4	0	5	0	9	0	11	0	0	0	3	0
ENSMUSG00000000861	0	0	0	4	0	0	0	0	0	12	0	0	0	21	0	0	0	0	0	0	0	0	0	0	0	0	0	0	0	73	0	0	0	0	0	0	0	0	0	0	0	0	0	0	0	0	0	0	0
ENSMUSG00000020282	0	5	0	0	0	0	0	0	0	0	0	0	0	0	0	0	0	0	0	0	0	0	0	0	0	0	0	0	0	0	0	0	0	0	0	0	0	0	0	8	0	0	0	0	0	15	0	22	0
ENSMUSG00000057967	0	6	0	12	0	77	0	42	0	50	0	31	0	47	0	0	0	28	0	7	0	99	0	90	0	27	0	45	0	39	0	22	0	42	0	121	0	94	0	29	0	154	0	22	0	12	0	42	0
ENSMUSG00000020330	0	91	0	0	0	101	0	45	0	78	0	94	0	28	0	0	0	0	0	102	0	0	0	72	0	0	0	0	0	101	0	0	0	0	0	24	0	81	0	64	0	166	0	0	0	19	0	13	0
ENSMUSG00000055415	0	16	0	0	0	0	0	0	0	0	0	13	0	0	0	0	0	0	0	0	0	0	0	0	0	0	0	65	0	0	0	0	0	0	0	0	0	185	0	0	0	0	0	0	0	0	0	163	0
ENSMUSG00000086170	0	0	0	0	0	0	0	0	0	0	0	8	0	0	0	0	0	0	0	0	0	0	0	0	0	0	0	0	0	0	0	0	0	0	0	0	0	65	0	0	0	0	0	0	0	0	0	155	0
ENSMUSG00000086686	0	0	0	0	0	0	0	0	0	12	0	0	0	0	0	0	0	0	0	0	0	0	0	0	0	0	0	53	0	50	0	15	0	5	0	0	0	0	0	0	0	0	0	0	0	0	0	42	0
ENSMUSG00000020411	0	0	0	0	0	0	0	0	0	0	0	0	0	0	0	0	0	0	0	112	0	60	0	0	0	0	0	0	0	0	0	0	0	0	0	0	0	0	0	7	0	0	0	0	0	0	0	0	0
ENSMUSG00000020401	0	0	0	0	0	5	0	1	0	0	0	5	0	0	0	0	0	0	0	14	0	0	0	0	0	0	0	0	0	0	0	0	0	0	0	0	0	0	0	0	0	61	0	24	0	0	0	0	0
ENSMUSG00000040283	0	0	0	0	0	0	0	0	0	23	0	0	0	0	0	0	0	0	0	0	0	2	0	0	0	0	0	0	0	0	0	25	0	0	0	3	0	0	0	70	0	0	0	0	0	0	0	0	0
ENSMUSG00000020357	0	0	0	0	0	1	0	18	0	0	0	9	0	0	0	0	0	0	0	0	0	0	0	0	0	0	0	0	0	0	0	3	0	0	0	6	0	0	0	0	0	0	0	0	0	0	0	0	0
ENSMUSG00000050567	0	27	0	0	0	17	0	30	0	27	0	1	0	0	0	0	0	14	0	24	0	20	0	43	0	0	0	0	0	160	0	52	0	0	0	53	0	76	0	0	0	0	0	102	0	0	0	89	0
ENSMUSG00000000617	0	0	0	0	0	0	0	0	0	0	0	0	0	0	0	0	0	0	0	0	0	0	0	0	0	0	0	0	0	0	0	0	0	0	0	0	0	0	0	0	0	67	0	0	0	0	0	0	0
ENSMUSG00000048728	0	0	0	0	0	0	0	0	0	0	0	0	0	0	0	0	0	0	0	20	0	0	0	0	0	196	0	0	0	0	0	16	0	0	0	0	0	0	0	0	0	1	0	0	0	0	0	0	0
ENSMUSG00000061469	0	0	0	0	0	1	0	0	0	0	0	0	0	11	0	0	0	3	0	0	0	0	0	0	0	0	0	52	0	0	0	4	0	0	0	0	0	0	0	0	0	0	0	0	0	0	0	0	0
ENSMUSG00000001053	0	0	0	13	0	0	0	1	0	0	0	28	0	0	0	0	0	6	0	17	0	0	0	0	0	0	0	13	0	14	0	12	0	33	0	22	0	16	0	33	0	23	0	0	0	0	0	1	0
ENSMUSG00000036264	0	0	0	2	0	0	0	8	0	0	0	0	0	10	0	0	0	0	0	17	0	3	0	3	0	0	0	0	0	0	0	20	0	0	0	0	0	8	0	4	0	1	0	8	0	0	0	0	0
ENSMUSG00000020380	0	21	0	37	0	0	0	0	0	0	0	0	0	0	0	0	0	0	0	0	0	0	0	0	0	0	0	0	0	0	0	0	0	0	0	5	0	0	0	0	0	0	0	0	0	6	0	0	0
ENSMUSG00000020332	0	0	0	0	0	27	0	0	0	0	0	9	0	0	0	0	0	0	0	0	0	1	0	0	0	0	0	0	0	0	0	0	0	0	0	0	0	0	0	0	0	0	0	0	0	22	0	0	0
ENSMUSG00000020267	0	0	0	0	0	0	0	0	0	0	0	0	0	0	0	0	0	0	0	0	0	0	0	0	0	0	0	0	0	0	0	84	0	37	0	0	0	5	0	0	0	0	0	0	0	0	0	0	0
ENSMUSG00000020400	0	16	0	0	0	55	0	21	0	0	0	0	0	0	0	0	0	0	0	0	0	11	0	0	0	0	0	0	0	0	0	16	0	0	0	9	0	1	0	0	0	0	0	142	0	17	0	0	0
ENSMUSG00000049588	0	28	0	72	0	44	0	35	0	42	0	41	0	75	0	0	0	10	0	30	0	50	0	53	0	104	0	56	0	174	0	128	0	38	0	56	0	215	0	40	0	182	0	90	0	2	0	53	0
ENSMUSG00000018585	0	24	0	38	0	4	0	13	0	0	0	0	0	51	0	12	0	0	0	18	0	30	0	24	0	3	0	3	0	27	0	12	0	38	0	12	0	0	0	14	0	154	0	25	0	21	0	0	0
ENSMUSG00000087654	0	0	0	1	0	0	0	0	0	0	0	0	0	0	0	0	0	0	0	0	0	0	0	0	0	0	0	0	0	3	0	0	0	0	0	0	0	28	0	0	0	0	0	3	0	0	0	0	0
ENSMUSG00000049287	0	0	0	0	0	0	0	3	0	34	0	7	0	0	0	0	0	9	0	0	0	0	0	0	0	0	0	29	0	0	0	45	0	0	0	15	0	0	0	13	0	38	0	36	0	0	0	21	0
ENSMUSG00000086910	0	3	0	0	0	2	0	0	0	0	0	0	0	0	0	0	0	0	0	0	0	0	0	1	0	0	0	0	0	0	0	2	0	0	0	0	0	4	0	0	0	4	0	5	0	1	0	0	0
ENSMUSG00000043648	0	0	0	0	0	0	0	3	0	0	0	5	0	0	0	0	0	0	0	4	0	1	0	5	0	0	0	2	0	0	0	4	0	0	0	3	0	2	0	2	0	0	0	0	0	1	0	0	0
ENSMUSG00000042709	0	0	0	0	0	31	0	4	0	0	0	2	0	34	0	0	0	0	0	13	0	0	0	0	0	0	0	18	0	38	0	10	0	3	0	15	0	11	0	0	0	0	0	0	0	0	0	0	0
ENSMUSG00000002814	0	0	0	0	0	1	0	0	0	0	0	25	0	2	0	22	0	0	0	0	0	0	0	0	0	27	0	1	0	0	0	0	0	0	0	56	0	0	0	0	0	0	0	0	0	45	0	0	0
ENSMUSG00000018931	0	27	0	49	0	0	0	0	0	0	0	16	0	9	0	0	0	0	0	59	0	13	0	28	0	118	0	0	0	70	0	1	0	0	0	0	0	77	0	0	0	8	0	0	0	0	0	36	0
ENSMUSG00000004837	0	0	0	0	0	0	0	0	0	0	0	0	0	0	0	0	0	0	0	9	0	0	0	0	0	0	0	0	0	0	0	0	0	0	0	0	0	0	0	16	0	0	0	139	0	4	0	9	0
ENSMUSG00000042377	0	0	0	0	0	2	0	0	0	0	0	0	0	0	0	0	0	4	0	0	0	0	0	0	0	0	0	0	0	0	0	0	0	0	0	0	0	0	0	0	0	0	0	0	0	0	0	15	0
ENSMUSG00000018500	0	0	0	0	0	0	0	0	0	0	0	0	0	0	0	0	0	0	0	0	0	6	0	0	0	0	0	0	0	0	0	0	0	0	0	0	0	0	0	87	0	0	0	0	0	0	0	0	0
ENSMUSG00000046417	0	14	0	0	0	0	0	7	0	52	0	0	0	0	0	0	0	0	0	0	0	0	0	66	0	0	0	0	0	0	0	22	0	0	0	0	0	0	0	0	0	114	0	0	0	16	0	0	0
ENSMUSG00000047342	0	3	0	0	0	0	0	0	0	0	0	1	0	0	0	0	0	0	0	0	0	0	0	0	0	0	0	22	0	0	0	0	0	0	0	0	0	0	0	1	0	0	0	0	0	0	0	0	0
ENSMUSG00000042189	0	0	0	0	0	0	0	0	0	0	0	0	0	0	0	0	0	0	0	0	0	3	0	0	0	0	0	0	0	10	0	9	0	0	0	0	0	0	0	13	0	0	0	0	0	0	0	0	0
ENSMUSG00000085926	0	0	0	3	0	0	0	0	0	0	0	0	0	0	0	0	0	1	0	0	0	1	0	0	0	0	0	0	0	0	0	1	0	0	0	0	0	12	0	0	0	0	0	0	0	0	0	0	0
ENSMUSG00000033066	0	0	0	0	0	0	0	0	0	0	0	69	0	0	0	0	0	0	0	47	0	0	0	0	0	0	0	0	0	235	0	0	0	0	0	0	0	0	0	0	0	0	0	0	0	0	0	0	0
ENSMUSG00000033044	0	0	0	8	0	0	0	0	0	0	0	0	0	0	0	0	0	0	0	0	0	0	0	0	0	0	0	0	0	0	0	0	0	0	0	0	0	59	0	0	0	0	0	0	0	0	0	0	0
ENSMUSG00000087003	0	0	0	9	0	0	0	0	0	3	0	0	0	0	0	0	0	0	0	0	0	2	0	0	0	0	0	0	0	0	0	14	0	0	0	0	0	0	0	0	0	1	0	0	0	0	0	0	0
ENSMUSG00000032782	0	14	0	3	0	0	0	1	0	0	0	1	0	0	0	3	0	0	0	0	0	0	0	0	0	7	0	4	0	0	0	0	0	0	0	0	0	0	0	1	0	7	0	0	0	0	0	1	0
ENSMUSG00000005237	0	0	0	0	0	0	0	10	0	0	0	20	0	22	0	13	0	10	0	20	0	7	0	20	0	0	0	0	0	0	0	0	0	0	0	55	0	0	0	12	0	0	0	42	0	20	0	0	0
ENSMUSG00000005202	0	4	0	14	0	15	0	9	0	17	0	4	0	10	0	0	0	5	0	17	0	17	0	21	0	12	0	25	0	23	0	52	0	24	0	11	0	50	0	21	0	11	0	0	0	17	0	18	0
ENSMUSG00000042826	0	3	0	30	0	0	0	6	0	0	0	5	0	0	0	0	0	8	0	0	0	19	0	34	0	0	0	62	0	0	0	33	0	0	0	21	0	14	0	69	0	0	0	0	0	27	0	0	0
ENSMUSG00000018554	0	0	0	0	0	0	0	0	0	0	0	0	0	12	0	0	0	9	0	11	0	0	0	0	0	0	0	5	0	0	0	0	0	0	0	0	0	0	0	0	0	31	0	0	0	0	0	0	0
ENSMUSG00000018566	0	12	0	2	0	4	0	1	0	14	0	11	0	8	0	3	0	0	0	0	0	3	0	23	0	0	0	10	0	6	0	18	0	4	0	5	0	19	0	31	0	7	0	28	0	1	0	0	0
ENSMUSG00000000318	0	0	0	0	0	0	0	0	0	0	0	0	0	0	0	0	0	0	0	0	0	0	0	0	0	0	0	0	0	0	0	0	0	0	0	0	0	20	0	0	0	0	0	0	0	0	0	0	0
ENSMUSG00000018919	0	0	0	0	0	0	0	0	0	0	0	0	0	0	0	0	0	0	0	0	0	0	0	0	0	21	0	0	0	0	0	0	0	0	0	0	0	0	0	0	0	0	0	0	0	0	0	35	0
ENSMUSG00000020827	0	0	0	6	0	18	0	0	0	60	0	8	0	19	0	0	0	0	0	30	0	11	0	27	0	65	0	21	0	87	0	82	0	42	0	8	0	61	0	16	0	35	0	159	0	13	0	34	0
ENSMUSG00000014609	0	1	0	3	0	6	0	1	0	0	0	0	0	0	0	1	0	1	0	0	0	1	0	0	0	0	0	1	0	0	0	0	0	0	0	2	0	0	0	2	0	5	0	0	0	0	0	2	0
ENSMUSG00000040712	0	0	0	0	0	0	0	3	0	0	0	0	0	0	0	0	0	4	0	0	0	2	0	0	0	0	0	0	0	12	0	0	0	17	0	0	0	0	0	0	0	101	0	0	0	0	0	16	0
ENSMUSG00000040543	0	0	0	0	0	0	0	0	0	9	0	0	0	0	0	0	0	22	0	0	0	0	0	0	0	0	0	0	0	0	0	0	0	0	0	0	0	0	0	0	0	0	0	0	0	0	0	8	0
ENSMUSG00000020805	0	0	0	0	0	0	0	0	0	44	0	0	0	0	0	0	0	0	0	0	0	0	0	0	0	0	0	0	0	0	0	0	0	0	0	0	0	0	0	0	0	52	0	0	0	0	0	2	0
ENSMUSG00000045667	0	10	0	0	0	0	0	0	0	2	0	0	0	3	0	0	0	0	0	26	0	0	0	0	0	30	0	0	0	0	0	27	0	0	0	0	0	1	0	0	0	0	0	0	0	0	0	26	0
ENSMUSG00000020794	0	0	0	0	0	1	0	0	0	0	0	0	0	0	0	0	0	0	0	0	0	0	0	0	0	0	0	0	0	0	0	0	0	0	0	0	0	7	0	0	0	0	0	0	0	0	0	0	0
ENSMUSG00000045287	0	0	0	0	0	0	0	7	0	0	0	0	0	0	0	34	0	0	0	0	0	0	0	0	0	0	0	0	0	0	0	34	0	0	0	0	0	0	0	0	0	114	0	0	0	0	0	2	0
ENSMUSG00000038224	0	0	0	5	0	0	0	6	0	0	0	0	0	0	0	0	0	0	0	0	0	0	0	0	0	0	0	0	0	0	0	0	0	0	0	0	0	0	0	0	0	0	0	0	0	0	0	0	0
ENSMUSG00000038188	0	0	0	0	0	0	0	0	0	0	0	5	0	0	0	0	0	0	0	0	0	0	0	0	0	229	0	12	0	0	0	7	0	2	0	0	0	13	0	0	0	0	0	0	0	0	0	0	0
ENSMUSG00000069808	0	3	0	2	0	11	0	0	0	4	0	30	0	3	0	56	0	0	0	4	0	0	0	14	0	0	0	9	0	25	0	18	0	15	0	5	0	7	0	15	0	16	0	8	0	0	0	44	0
ENSMUSG00000046275	0	0	0	0	0	4	0	0	0	0	0	0	0	0	0	29	0	2	0	0	0	19	0	0	0	0	0	1	0	0	0	1	0	0	0	0	0	2	0	1	0	0	0	0	0	0	0	0	0
ENSMUSG00000020838	0	4	0	0	0	2	0	2	0	1	0	3	0	1	0	0	0	0	0	4	0	3	0	0	0	0	0	0	0	0	0	6	0	8	0	0	0	0	0	2	0	15	0	0	0	4	0	0	0
ENSMUSG00000037907	0	7	0	2	0	47	0	7	0	0	0	3	0	10	0	6	0	0	0	35	0	5	0	14	0	17	0	4	0	10	0	56	0	5	0	1	0	29	0	11	0	79	0	10	0	1	0	0	0
ENSMUSG00000000632	0	0	0	3	0	0	0	0	0	0	0	0	0	0	0	0	0	0	0	0	0	1	0	21	0	0	0	0	0	29	0	10	0	0	0	0	0	0	0	0	0	0	0	0	0	2	0	0	0
ENSMUSG00000002059	0	0	0	0	0	0	0	0	0	0	0	0	0	0	0	0	0	0	0	0	0	13	0	0	0	0	0	0	0	0	0	14	0	0	0	0	0	0	0	0	0	0	0	0	0	0	0	0	0
ENSMUSG00000044122	0	14	0	0	0	25	0	24	0	0	0	40	0	0	0	53	0	0	0	0	0	17	0	0	0	0	0	0	0	95	0	0	0	0	0	28	0	43	0	33	0	375	0	43	0	0	0	0	0
ENSMUSG00000010277	0	0	0	68	0	0	0	34	0	101	0	12	0	34	0	0	0	0	0	81	0	137	0	57	0	24	0	0	0	42	0	35	0	0	0	0	0	175	0	0	0	86	0	0	0	24	0	34	0
ENSMUSG00000087295	0	0	0	16	0	0	0	0	0	0	0	0	0	0	0	0	0	0	0	0	0	0	0	0	0	0	0	15	0	0	0	0	0	0	0	0	0	0	0	0	0	0	0	0	0	0	0	0	0
ENSMUSG00000002055	0	0	0	0	0	0	0	0	0	0	0	0	0	0	0	0	0	0	0	0	0	0	0	0	0	0	0	0	0	0	0	0	0	0	0	0	0	0	0	0	0	0	0	0	0	0	0	0	0
ENSMUSG00000020829	0	16	0	33	0	46	0	0	0	117	0	0	0	54	0	0	0	20	0	152	0	0	0	66	0	0	0	0	0	99	0	37	0	0	0	0	0	1	0	1	0	0	0	0	0	0	0	0	0
ENSMUSG00000050132	0	1	0	0	0	3	0	17	0	11	0	0	0	2	0	0	0	1	0	2	0	0	0	5	0	0	0	0	0	2	0	5	0	2	0	0	0	1	0	1	0	19	0	22	0	0	0	25	0
ENSMUSG00000020826	0	0	0	0	0	0	0	0	0	0	0	0	0	0	0	0	0	0	0	0	0	0	0	0	0	0	0	0	0	5	0	0	0	0	0	0	0	3	0	7	0	0	0	6	0	0	0	0	0
ENSMUSG00000017692	0	0	0	0	0	0	0	0	0	0	0	0	0	0	0	0	0	0	0	0	0	0	0	0	0	0	0	0	0	0	0	0	0	0	0	0	0	0	0	0	0	0	0	114	0	0	0	0	0
ENSMUSG00000020698	0	0	0	0	0	0	0	0	0	0	0	0	0	0	0	0	0	0	0	0	0	0	0	5	0	0	0	0	0	32	0	0	0	0	0	21	0	135	0	0	0	0	0	0	0	0	0	3	0
ENSMUSG00000082101	0	0	0	1	0	0	0	0	0	0	0	0	0	0	0	0	0	0	0	0	0	0	0	0	0	32	0	0	0	0	0	1	0	0	0	0	0	27	0	0	0	0	0	0	0	0	0	0	0
ENSMUSG00000020679	0	0	0	0	0	0	0	0	0	0	0	0	0	24	0	0	0	0	0	0	0	0	0	0	0	0	0	0	0	0	0	0	0	0	0	0	0	0	0	76	0	62	0	0	0	0	0	0	0
ENSMUSG00000087407	0	0	0	0	0	1	0	0	0	0	0	4	0	0	0	0	0	2	0	0	0	3	0	6	0	0	0	0	0	20	0	0	0	0	0	11	0	0	0	3	0	0	0	0	0	7	0	13	0
ENSMUSG00000020521	0	9	0	0	0	0	0	0	0	0	0	0	0	0	0	0	0	0	0	0	0	0	0	0	0	0	0	0	0	0	0	0	0	0	0	0	0	0	0	0	0	0	0	0	0	13	0	0	0
ENSMUSG00000018427	0	0	0	0	0	0	0	0	0	0	0	0	0	0	0	0	0	0	0	1	0	0	0	129	0	0	0	17	0	0	0	12	0	0	0	0	0	0	0	0	0	121	0	0	0	0	0	0	0
ENSMUSG00000007646	0	0	0	0	0	8	0	4	0	0	0	0	0	95	0	0	0	0	0	0	0	1	0	0	0	0	0	0	0	0	0	37	0	0	0	33	0	0	0	0	0	0	0	0	0	0	0	2	0
ENSMUSG00000018401	0	0	0	0	0	0	0	0	0	0	0	0	0	0	0	0	0	0	0	4	0	0	0	0	0	0	0	0	0	0	0	0	0	0	0	0	0	0	0	0	0	0	0	0	0	0	0	0	0
ENSMUSG00000070345	0	0	0	0	0	0	0	0	0	0	0	0	0	10	0	0	0	0	0	8	0	0	0	0	0	0	0	0	0	0	0	0	0	0	0	0	0	0	0	0	0	0	0	0	0	0	0	108	0
ENSMUSG00000009350	0	0	0	0	0	0	0	0	0	0	0	0	0	0	0	0	0	0	0	0	0	0	0	0	0	0	0	0	0	0	0	15	0	0	0	0	0	0	0	0	0	0	0	0	0	0	0	23	0
ENSMUSG00000085872	0	0	0	0	0	0	0	0	0	0	0	0	0	0	0	0	0	0	0	0	0	0	0	0	0	0	0	0	0	0	0	15	0	0	0	0	0	0	0	0	0	0	0	0	0	0	0	24	0
ENSMUSG00000060787	0	0	0	0	0	8	0	6	0	8	0	1	0	0	0	0	0	0	0	0	0	0	0	0	0	0	0	0	0	42	0	10	0	0	0	2	0	20	0	2	0	3	0	0	0	0	0	0	0
ENSMUSG00000020483	0	0	0	8	0	0	0	0	0	0	0	0	0	0	0	0	0	0	0	32	0	0	0	0	0	0	0	0	0	3	0	0	0	0	0	27	0	31	0	0	0	9	0	0	0	0	0	0	0
ENSMUSG00000087338	0	0	0	0	0	2	0	0	0	0	0	0	0	0	0	0	0	0	0	0	0	0	0	14	0	48	0	0	0	29	0	0	0	0	0	0	0	0	0	11	0	0	0	0	0	14	0	0	0
ENSMUSG00000000278	0	0	0	0	0	12	0	0	0	23	0	0	0	0	0	0	0	8	0	0	0	0	0	32	0	0	0	0	0	186	0	0	0	0	0	0	0	63	0	21	0	144	0	0	0	34	0	125	0
ENSMUSG00000020857	0	0	0	0	0	0	0	0	0	0	0	0	0	0	0	0	0	0	0	0	0	0	0	0	0	0	0	0	0	2	0	0	0	0	0	0	0	0	0	25	0	0	0	0	0	0	0	0	0
ENSMUSG00000020866	0	0	0	0	0	0	0	1	0	0	0	0	0	0	0	0	0	0	0	0	0	0	0	0	0	0	0	6	0	0	0	1	0	26	0	0	0	32	0	0	0	0	0	0	0	0	0	0	0
ENSMUSG00000076435	0	21	0	23	0	71	0	38	0	2	0	44	0	108	0	0	0	0	0	86	0	15	0	0	0	0	0	55	0	58	0	0	0	13	0	51	0	109	0	19	0	0	0	94	0	16	0	12	0
ENSMUSG00000020868	0	0	0	5	0	1	0	0	0	0	0	1	0	0	0	0	0	0	0	0	0	0	0	4	0	0	0	0	0	2	0	1	0	0	0	0	0	0	0	3	0	1	0	0	0	0	0	2	0
ENSMUSG00000001508	0	0	0	0	0	27	0	7	0	0	0	0	0	0	0	0	0	0	0	0	0	0	0	0	0	0	0	0	0	0	0	7	0	0	0	0	0	0	0	0	0	0	0	0	0	19	0	0	0
ENSMUSG00000018672	0	0	0	0	0	0	0	0	0	0	0	2	0	0	0	0	0	0	0	0	0	0	0	0	0	0	0	0	0	0	0	1	0	0	0	0	0	2	0	0	0	0	0	0	0	0	0	3	0
ENSMUSG00000087117	0	0	0	147	0	0	0	0	0	0	0	0	0	0	0	0	0	18	0	0	0	0	0	172	0	0	0	0	0	0	0	71	0	0	0	0	0	0	0	0	0	0	0	0	0	0	0	0	0
ENSMUSG00000001444	0	0	0	0	0	2	0	0	0	0	0	0	0	0	0	0	0	0	0	26	0	0	0	0	0	0	0	66	0	0	0	0	0	0	0	0	0	0	0	0	0	0	0	0	0	0	0	0	0
ENSMUSG00000038517	0	0	0	0	0	0	0	0	0	0	0	1	0	0	0	4	0	0	0	0	0	0	0	0	0	0	0	0	0	1	0	4	0	0	0	0	0	4	0	0	0	0	0	0	0	0	0	26	0
ENSMUSG00000001440	0	0	0	0	0	28	0	0	0	0	0	0	0	0	0	0	0	0	0	5	0	0	0	0	0	0	0	0	0	0	0	0	0	0	0	0	0	0	0	0	0	0	0	0	0	0	0	0	0
ENSMUSG00000085860	0	5	0	0	0	0	0	0	0	0	0	0	0	0	0	0	0	0	0	0	0	2	0	1	0	0	0	0	0	6	0	43	0	9	0	28	0	26	0	3	0	7	0	3	0	0	0	0	0
ENSMUSG00000018537	0	0	0	1	0	1	0	1	0	0	0	3	0	2	0	0	0	0	0	2	0	0	0	0	0	1	0	2	0	1	0	0	0	0	0	3	0	1	0	0	0	2	0	9	0	0	0	2	0
ENSMUSG00000018541	0	26	0	0	0	38	0	1	0	0	0	19	0	0	0	0	0	0	0	0	0	0	0	0	0	0	0	0	0	0	0	122	0	0	0	23	0	75	0	0	0	0	0	0	0	0	0	0	0
ENSMUSG00000020882	0	0	0	0	0	0	0	0	0	0	0	0	0	0	0	0	0	0	0	0	0	13	0	0	0	0	0	0	0	0	0	50	0	0	0	0	0	32	0	31	0	0	0	43	0	0	0	28	0
ENSMUSG00000061718	0	7	0	0	0	0	0	0	0	0	0	0	0	0	0	0	0	0	0	0	0	0	0	0	0	90	0	0	0	0	0	13	0	0	0	8	0	25	0	0	0	0	0	0	0	10	0	0	0
ENSMUSG00000064224	0	0	0	0	0	0	0	0	0	0	0	0	0	0	0	0	0	0	0	0	0	0	0	0	0	0	0	0	0	0	0	0	0	50	0	0	0	0	0	0	0	0	0	0	0	0	0	29	0
ENSMUSG00000058756	0	0	0	0	0	30	0	4	0	0	0	10	0	0	0	0	0	0	0	0	0	0	0	0	0	110	0	0	0	0	0	0	0	0	0	0	0	0	0	24	0	0	0	23	0	0	0	0	0
ENSMUSG00000038013	0	0	0	3	0	0	0	0	0	1	0	0	0	0	0	0	0	0	0	0	0	0	0	0	0	0	0	0	0	0	0	0	0	0	0	0	0	0	0	0	0	0	0	0	0	0	0	1	0
ENSMUSG00000020914	0	0	0	0	0	0	0	0	0	0	0	0	0	0	0	0	0	0	0	0	0	0	0	0	0	0	0	0	0	0	0	0	0	0	0	0	0	0	0	0	0	0	0	0	0	0	0	0	0
ENSMUSG00000020912	0	0	0	0	0	5	0	0	0	0	0	0	0	0	0	0	0	0	0	4	0	0	0	0	0	0	0	0	0	0	0	0	0	12	0	0	0	0	0	0	0	0	0	0	0	0	0	28	0
ENSMUSG00000084890	0	0	0	0	0	3	0	0	0	0	0	0	0	0	0	0	0	0	0	4	0	0	0	0	0	0	0	0	0	0	0	0	0	11	0	0	0	0	0	0	0	0	0	0	0	0	0	20	0
ENSMUSG00000087581	0	365	0	299	0	323	0	34	0	104	0	712	0	306	0	0	0	30	0	544	0	69	0	855	0	328	0	745	0	1593	0	1366	0	1308	0	110	0	2565	0	1102	0	1599	0	31	0	554	0	1208	0
ENSMUSG00000001555	0	0	0	0	0	0	0	0	0	0	0	2	0	0	0	0	0	0	0	0	0	10	0	0	0	0	0	0	0	0	0	0	0	26	0	0	0	8	0	0	0	29	0	0	0	0	0	0	0
ENSMUSG00000014198	0	0	0	0	0	8	0	4	0	26	0	5	0	0	0	0	0	0	0	0	0	3	0	0	0	0	0	4	0	5	0	0	0	0	0	0	0	21	0	0	0	1	0	0	0	12	0	20	0
ENSMUSG00000006920	0	22	0	22	0	31	0	21	0	49	0	59	0	1	0	0	0	15	0	40	0	0	0	0	0	127	0	62	0	131	0	52	0	40	0	36	0	259	0	91	0	326	0	66	0	49	0	55	0
ENSMUSG00000019326	0	0	0	0	0	0	0	5	0	0	0	7	0	0	0	0	0	3	0	0	0	17	0	7	0	0	0	0	0	26	0	88	0	0	0	0	0	0	0	0	0	1	0	71	0	0	0	0	0
ENSMUSG00000101925	0	0	0	0	0	12	0	0	0	0	0	1	0	0	0	0	0	0	0	0	0	2	0	2	0	0	0	0	0	2	0	5	0	0	0	0	0	0	0	0	0	0	0	7	0	0	0	0	0
ENSMUSG00000078650	0	2	0	0	0	2	0	0	0	0	0	0	0	0	0	0	0	0	0	0	0	0	0	5	0	0	0	6	0	0	0	0	0	0	0	3	0	2	0	12	0	0	0	0	0	0	0	1	0
ENSMUSG00000017146	0	23	0	0	0	45	0	2	0	0	0	8	0	0	0	78	0	7	0	0	0	0	0	127	0	0	0	0	0	0	0	14	0	0	0	124	0	70	0	0	0	0	0	137	0	31	0	79	0
ENSMUSG00000017314	0	14	0	0	0	0	0	4	0	2	0	19	0	0	0	0	0	0	0	73	0	0	0	8	0	0	0	0	0	0	0	0	0	1	0	0	0	21	0	34	0	1	0	4	0	0	0	0	0
ENSMUSG00000008855	0	0	0	0	0	0	0	5	0	0	0	10	0	0	0	0	0	0	0	0	0	1	0	47	0	27	0	1	0	2	0	45	0	0	0	7	0	131	0	19	0	47	0	142	0	0	0	27	0
ENSMUSG00000006574	0	0	0	0	0	0	0	0	0	47	0	27	0	32	0	0	0	0	0	0	0	0	0	41	0	0	0	11	0	0	0	1	0	30	0	33	0	88	0	76	0	0	0	12	0	0	0	16	0
ENSMUSG00000006575	0	13	0	0	0	0	0	0	0	0	0	2	0	33	0	0	0	0	0	0	0	0	0	0	0	0	0	0	0	0	0	0	0	0	0	0	0	0	0	0	0	4	0	0	0	0	0	0	0
ENSMUSG00000020926	0	5	0	0	0	0	0	6	0	0	0	0	0	10	0	0	0	0	0	0	0	0	0	0	0	0	0	48	0	0	0	1	0	0	0	33	0	80	0	0	0	0	0	0	0	0	0	0	0
ENSMUSG00000051378	0	0	0	0	0	0	0	4	0	0	0	0	0	4	0	0	0	25	0	11	0	11	0	3	0	0	0	0	0	52	0	20	0	0	0	0	0	0	0	0	0	63	0	0	0	0	0	0	0
ENSMUSG00000034239	0	22	0	0	0	0	0	0	0	0	0	0	0	0	0	0	0	0	0	88	0	9	0	0	0	0	0	89	0	0	0	0	0	28	0	0	0	61	0	0	0	0	0	19	0	0	0	0	0
ENSMUSG00000018486	0	0	0	0	0	0	0	0	0	0	0	0	0	0	0	0	0	0	0	0	0	0	0	0	0	0	0	0	0	0	0	15	0	0	0	0	0	0	0	0	0	0	0	0	0	0	0	68	0
ENSMUSG00000000125	0	0	0	0	0	0	0	0	0	0	0	0	0	1	0	0	0	0	0	21	0	0	0	0	0	0	0	0	0	0	0	0	0	0	0	0	0	0	0	0	0	0	0	0	0	0	0	0	0
ENSMUSG00000018411	0	8	0	4	0	10	0	44	0	0	0	41	0	0	0	0	0	0	0	0	0	0	0	0	0	101	0	131	0	25	0	0	0	45	0	34	0	64	0	0	0	0	0	0	0	0	0	38	0
ENSMUSG00000085134	0	2	0	0	0	0	0	0	0	0	0	24	0	0	0	0	0	0	0	0	0	0	0	0	0	86	0	24	0	22	0	1	0	0	0	40	0	45	0	0	0	0	0	0	0	0	0	0	0
ENSMUSG00000040838	0	0	0	0	0	8	0	0	0	0	0	0	0	11	0	0	0	23	0	0	0	7	0	0	0	4	0	49	0	122	0	17	0	104	0	0	0	0	0	0	0	0	0	0	0	0	0	0	0
ENSMUSG00000085297	0	0	0	0	0	4	0	10	0	0	0	0	0	18	0	0	0	10	0	0	0	8	0	0	0	0	0	75	0	92	0	1	0	0	0	27	0	0	0	0	0	0	0	0	0	0	0	0	0
ENSMUSG00000020681	0	0	0	0	0	3	0	0	0	0	0	0	0	6	0	0	0	1	0	0	0	3	0	0	0	0	0	80	0	104	0	0	0	0	0	8	0	0	0	0	0	0	0	0	0	0	0	0	0
ENSMUSG00000085229	0	1	0	0	0	0	0	0	0	0	0	0	0	0	0	0	0	0	0	0	0	0	0	0	0	0	0	3	0	1	0	9	0	0	0	1	0	0	0	0	0	0	0	2	0	3	0	0	0
ENSMUSG00000020717	0	42	0	43	0	33	0	55	0	28	0	63	0	125	0	13	0	13	0	147	0	150	0	77	0	200	0	47	0	307	0	109	0	0	0	54	0	69	0	0	0	43	0	76	0	65	0	61	0
ENSMUSG00000085245	0	9	0	22	0	38	0	7	0	0	0	39	0	0	0	0	0	0	0	0	0	6	0	14	0	0	0	18	0	44	0	82	0	0	0	45	0	105	0	17	0	91	0	0	0	0	0	0	0
ENSMUSG00000020599	0	0	0	0	0	0	0	0	0	0	0	18	0	6	0	0	0	0	0	0	0	6	0	31	0	0	0	0	0	40	0	0	0	0	0	0	0	0	0	0	0	0	0	0	0	0	0	0	0
ENSMUSG00000099630	0	0	0	0	0	0	0	8	0	0	0	4	0	0	0	0	0	0	0	0	0	0	0	2	0	0	0	0	0	0	0	48	0	0	0	0	0	0	0	0	0	0	0	0	0	0	0	0	0
ENSMUSG00000041895	0	75	0	17	0	39	0	23	0	0	0	32	0	78	0	33	0	80	0	27	0	19	0	65	0	0	0	66	0	103	0	130	0	66	0	67	0	97	0	22	0	138	0	167	0	7	0	25	0
ENSMUSG00000010021	0	2	0	47	0	31	0	0	0	0	0	0	0	0	0	0	0	0	0	0	0	0	0	0	0	0	0	0	0	0	0	60	0	0	0	0	0	0	0	72	0	0	0	0	0	0	0	0	0
ENSMUSG00000020734	0	0	0	0	0	0	0	0	0	0	0	0	0	0	0	0	0	0	0	0	0	0	0	0	0	0	0	0	0	3	0	2	0	0	0	11	0	18	0	6	0	0	0	0	0	0	0	0	0
ENSMUSG00000050201	0	38	0	40	0	2	0	5	0	3	0	6	0	24	0	0	0	3	0	14	0	16	0	28	0	21	0	22	0	79	0	17	0	28	0	3	0	80	0	24	0	69	0	30	0	9	0	16	0
ENSMUSG00000045288	0	17	0	37	0	0	0	5	0	0	0	5	0	40	0	0	0	6	0	0	0	7	0	21	0	0	0	15	0	40	0	12	0	0	0	0	0	58	0	14	0	34	0	0	0	10	0	0	0
ENSMUSG00000018862	0	0	0	0	0	0	0	0	0	0	0	0	0	0	0	0	0	0	0	37	0	0	0	0	0	0	0	0	0	33	0	0	0	53	0	0	0	0	0	26	0	64	0	0	0	0	0	0	0
ENSMUSG00000059923	0	0	0	0	0	0	0	0	0	0	0	0	0	0	0	0	0	0	0	0	0	0	0	0	0	0	0	0	0	0	0	0	0	0	0	0	0	47	0	0	0	0	0	0	0	0	0	0	0
ENSMUSG00000034471	0	0	0	33	0	0	0	0	0	0	0	0	0	0	0	0	0	3	0	27	0	0	0	0	0	0	0	0	0	0	0	0	0	0	0	0	0	0	0	0	0	0	0	0	0	0	0	0	0
ENSMUSG00000034427	0	12	0	111	0	0	0	0	0	0	0	36	0	34	0	20	0	0	0	0	0	0	0	35	0	0	0	33	0	0	0	17	0	0	0	17	0	0	0	0	0	0	0	182	0	0	0	0	0
ENSMUSG00000034341	0	21	0	0	0	0	0	0	0	0	0	0	0	0	0	0	0	0	0	0	0	0	0	0	0	0	0	0	0	0	0	0	0	0	0	0	0	41	0	0	0	46	0	0	0	0	0	0	0
ENSMUSG00000054517	0	4	0	0	0	0	0	1	0	0	0	6	0	0	0	0	0	4	0	0	0	0	0	23	0	35	0	0	0	49	0	24	0	20	0	0	0	16	0	34	0	159	0	0	0	5	0	67	0
ENSMUSG00000070331	0	0	0	0	0	3	0	0	0	1	0	14	0	0	0	39	0	0	0	0	0	0	0	1	0	0	0	0	0	0	0	0	0	0	0	44	0	0	0	0	0	0	0	0	0	0	0	0	0
ENSMUSG00000043857	0	8	0	8	0	3	0	0	0	0	0	0	0	0	0	0	0	0	0	12	0	0	0	0	0	0	0	0	0	0	0	0	0	0	0	0	0	0	0	0	0	31	0	0	0	0	0	43	0
ENSMUSG00000086050	0	0	0	0	0	0	0	0	0	0	0	0	0	0	0	5	0	0	0	0	0	4	0	0	0	0	0	0	0	0	0	9	0	0	0	0	0	0	0	0	0	0	0	0	0	0	0	2	0
ENSMUSG00000039963	0	0	0	0	0	0	0	0	0	0	0	1	0	0	0	0	0	0	0	0	0	2	0	0	0	0	0	0	0	0	0	0	0	3	0	0	0	0	0	0	0	0	0	0	0	0	0	0	0
ENSMUSG00000025380	0	0	0	7	0	0	0	2	0	0	0	2	0	0	0	8	0	0	0	0	0	0	0	0	0	0	0	0	0	0	0	0	0	0	0	0	0	0	0	5	0	0	0	0	0	9	0	0	0
ENSMUSG00000039703	0	36	0	30	0	21	0	30	0	34	0	60	0	63	0	0	0	11	0	98	0	26	0	57	0	165	0	51	0	187	0	96	0	91	0	40	0	145	0	23	0	0	0	67	0	28	0	69	0
ENSMUSG00000025386	0	9	0	0	0	8	0	25	0	0	0	47	0	15	0	0	0	10	0	0	0	19	0	11	0	0	0	0	0	0	0	86	0	0	0	22	0	82	0	37	0	49	0	0	0	25	0	0	0
ENSMUSG00000084983	0	0	0	0	0	0	0	0	0	0	0	0	0	33	0	0	0	0	0	0	0	10	0	0	0	0	0	0	0	1	0	0	0	0	0	0	0	0	0	0	0	0	0	0	0	0	0	0	0
ENSMUSG00000025127	0	0	0	0	0	0	0	0	0	2	0	0	0	29	0	10	0	0	0	19	0	9	0	0	0	0	0	0	0	0	0	0	0	0	0	0	0	7	0	0	0	0	0	0	0	0	0	0	0
ENSMUSG00000051510	0	2	0	0	0	6	0	7	0	0	0	15	0	9	0	0	0	0	0	0	0	0	0	0	0	55	0	0	0	118	0	0	0	0	0	0	0	45	0	34	0	0	0	0	0	0	0	0	0
ENSMUSG00000097062	0	0	0	0	0	0	0	0	0	0	0	0	0	13	0	0	0	11	0	6	0	0	0	0	0	112	0	0	0	19	0	0	0	13	0	0	0	25	0	0	0	225	0	13	0	64	0	53	0
ENSMUSG00000025145	0	0	0	18	0	0	0	0	0	0	0	0	0	0	0	0	0	0	0	0	0	0	0	0	0	0	0	0	0	0	0	0	0	0	0	32	0	0	0	0	0	0	0	0	0	12	0	0	0
ENSMUSG00000000056	0	0	0	3	0	0	0	0	0	0	0	0	0	0	0	0	0	0	0	0	0	0	0	0	0	0	0	0	0	0	0	0	0	0	0	0	0	0	0	40	0	0	0	0	0	0	0	0	0
ENSMUSG00000025175	0	0	0	0	0	0	0	0	0	0	0	0	0	0	0	0	0	0	0	0	0	0	0	0	0	0	0	0	0	0	0	0	0	0	0	0	0	0	0	0	0	0	0	0	0	0	0	0	0
ENSMUSG00000050545	0	0	0	0	0	0	0	0	0	0	0	23	0	0	0	0	0	0	0	0	0	0	0	0	0	0	0	0	0	0	0	0	0	0	0	0	0	34	0	0	0	0	0	0	0	0	0	32	0
ENSMUSG00000037361	0	3	0	2	0	3	0	5	0	0	0	2	0	10	0	0	0	8	0	10	0	4	0	10	0	0	0	0	0	12	0	35	0	5	0	11	0	22	0	15	0	21	0	36	0	5	0	4	0
ENSMUSG00000112323	0	0	0	15	0	7	0	2	0	0	0	0	0	8	0	0	0	0	0	0	0	5	0	0	0	0	0	0	0	0	0	0	0	0	0	0	0	15	0	11	0	0	0	0	0	0	0	0	0
ENSMUSG00000066643	0	0	0	4	0	2	0	2	0	0	0	0	0	0	0	31	0	0	0	7	0	0	0	0	0	0	0	0	0	19	0	0	0	0	0	4	0	3	0	0	0	0	0	0	0	0	0	0	0
ENSMUSG00000020622	0	0	0	0	0	0	0	0	0	0	0	0	0	10	0	0	0	0	0	0	0	2	0	0	0	0	0	0	0	26	0	0	0	0	0	4	0	0	0	0	0	27	0	0	0	0	0	0	0
ENSMUSG00000020621	0	0	0	0	0	0	0	0	0	0	0	0	0	12	0	0	0	0	0	0	0	7	0	0	0	0	0	0	0	25	0	0	0	0	0	23	0	0	0	0	0	19	0	0	0	0	0	0	0
ENSMUSG00000045679	0	3	0	0	0	0	0	0	0	0	0	2	0	3	0	0	0	0	0	0	0	0	0	0	0	0	0	0	0	0	0	0	0	0	0	0	0	6	0	0	0	8	0	0	0	1	0	0	0
ENSMUSG00000073164	0	0	0	0	0	0	0	0	0	0	0	0	0	0	0	0	0	0	0	0	0	1	0	8	0	0	0	0	0	1	0	2	0	0	0	3	0	0	0	0	0	0	0	0	0	0	0	0	0
ENSMUSG00000036655	0	17	0	15	0	5	0	2	0	8	0	0	0	4	0	9	0	0	0	2	0	0	0	1	0	11	0	4	0	8	0	0	0	11	0	4	0	27	0	1	0	26	0	4	0	1	0	2	0
ENSMUSG00000020629	0	0	0	0	0	0	0	0	0	0	0	0	0	0	0	0	0	0	0	0	0	0	0	21	0	107	0	0	0	0	0	0	0	0	0	120	0	0	0	17	0	0	0	0	0	54	0	0	0
ENSMUSG00000020628	0	0	0	0	0	0	0	0	0	0	0	0	0	0	0	0	0	0	0	0	0	0	0	12	0	0	0	0	0	0	0	0	0	0	0	0	0	0	0	22	0	0	0	0	0	32	0	0	0
ENSMUSG00000044573	0	0	0	0	0	3	0	0	0	0	0	5	0	0	0	0	0	0	0	0	0	0	0	0	0	0	0	0	0	0	0	0	0	0	0	0	0	9	0	0	0	15	0	0	0	0	0	0	0
ENSMUSG00000001225	0	0	0	0	0	1	0	0	0	21	0	0	0	0	0	0	0	0	0	0	0	0	0	17	0	0	0	0	0	24	0	0	0	0	0	21	0	0	0	0	0	0	0	0	0	0	0	0	0
ENSMUSG00000020650	0	2	0	0	0	0	0	0	0	0	0	0	0	0	0	49	0	0	0	0	0	7	0	6	0	0	0	8	0	0	0	0	0	0	0	0	0	10	0	1	0	0	0	0	0	0	0	0	0
ENSMUSG00000097494	0	22	0	0	0	8	0	15	0	0	0	11	0	1	0	0	0	13	0	31	0	0	0	11	0	0	0	41	0	27	0	55	0	25	0	23	0	12	0	41	0	62	0	50	0	9	0	0	0
ENSMUSG00000020581	0	38	0	0	0	0	0	17	0	23	0	45	0	16	0	0	0	23	0	102	0	26	0	76	0	0	0	0	0	0	0	139	0	0	0	0	0	165	0	0	0	0	0	0	0	50	0	0	0
ENSMUSG00000020577	0	2	0	0	0	0	0	2	0	4	0	0	0	0	0	0	0	1	0	1	0	0	0	2	0	0	0	0	0	0	0	9	0	0	0	0	0	6	0	0	0	0	0	0	0	0	0	0	0
ENSMUSG00000035293	0	18	0	0	0	54	0	0	0	0	0	0	0	0	0	0	0	0	0	0	0	32	0	17	0	0	0	25	0	20	0	0	0	0	0	0	0	32	0	67	0	32	0	83	0	0	0	0	0
ENSMUSG00000079108	0	6	0	0	0	0	0	0	0	0	0	23	0	0	0	0	0	8	0	0	0	4	0	12	0	0	0	0	0	0	0	0	0	0	0	14	0	0	0	0	0	0	0	0	0	11	0	0	0
ENSMUSG00000012076	0	0	0	0	0	0	0	0	0	0	0	11	0	47	0	0	0	0	0	0	0	0	0	0	0	0	0	2	0	0	0	0	0	0	0	0	0	0	0	39	0	1	0	0	0	0	0	0	0
ENSMUSG00000020986	0	0	0	0	0	0	0	0	0	59	0	12	0	37	0	0	0	16	0	41	0	13	0	0	0	0	0	0	0	0	0	23	0	29	0	83	0	0	0	0	0	0	0	0	0	6	0	0	0
ENSMUSG00000047227	0	30	0	0	0	25	0	0	0	0	0	0	0	0	0	0	0	0	0	69	0	0	0	0	0	0	0	0	0	0	0	0	0	0	0	0	0	0	0	11	0	0	0	0	0	0	0	0	0
ENSMUSG00000020948	0	0	0	0	0	0	0	0	0	0	0	0	0	1	0	0	0	0	0	0	0	0	0	0	0	0	0	0	0	8	0	0	0	0	0	0	0	0	0	38	0	0	0	0	0	0	0	0	0
ENSMUSG00000113716	0	33	0	19	0	22	0	8	0	18	0	18	0	24	0	14	0	10	0	41	0	22	0	41	0	132	0	72	0	96	0	46	0	29	0	47	0	102	0	27	0	187	0	87	0	21	0	48	0
ENSMUSG00000051890	0	71	0	33	0	17	0	25	0	0	0	13	0	0	0	1	0	19	0	101	0	78	0	88	0	0	0	0	0	42	0	0	0	26	0	90	0	37	0	16	0	0	0	220	0	70	0	0	0
ENSMUSG00000085539	0	51	0	16	0	16	0	16	0	0	0	6	0	0	0	0	0	12	0	0	0	44	0	50	0	0	0	0	0	0	0	0	0	0	0	65	0	15	0	12	0	0	0	115	0	49	0	0	0
ENSMUSG00000020990	0	0	0	0	0	0	0	13	0	0	0	0	0	0	0	0	0	0	0	0	0	0	0	0	0	0	0	0	0	114	0	13	0	86	0	1	0	0	0	0	0	1	0	0	0	0	0	0	0
ENSMUSG00000113900	0	0	0	0	0	0	0	0	0	0	0	0	0	0	0	0	0	0	0	0	0	0	0	0	0	0	0	0	0	0	0	0	0	0	0	0	0	0	0	2	0	0	0	5	0	40	0	0	0
ENSMUSG00000021090	0	3	0	0	0	0	0	0	0	0	0	0	0	30	0	19	0	0	0	0	0	0	0	8	0	0	0	79	0	3	0	46	0	0	0	0	0	0	0	0	0	0	0	0	0	0	0	0	0
ENSMUSG00000113099	0	26	0	0	0	0	0	0	0	0	0	16	0	0	0	62	0	9	0	0	0	0	0	60	0	0	0	0	0	97	0	0	0	25	0	3	0	0	0	0	0	32	0	0	0	0	0	0	0
ENSMUSG00000021056	0	0	0	0	0	13	0	0	0	0	0	0	0	19	0	0	0	0	0	0	0	0	0	12	0	0	0	0	0	0	0	0	0	3	0	0	0	5	0	0	0	0	0	0	0	0	0	0	0
ENSMUSG00000021048	0	0	0	0	0	14	0	0	0	0	0	0	0	15	0	1	0	0	0	0	0	0	0	17	0	0	0	0	0	0	0	0	0	0	0	39	0	34	0	20	0	0	0	59	0	0	0	0	0
ENSMUSG00000056459	0	0	0	0	0	0	0	0	0	0	0	0	0	0	0	1	0	8	0	1	0	0	0	0	0	0	0	34	0	8	0	0	0	0	0	0	0	0	0	0	0	0	0	0	0	0	0	39	0
ENSMUSG00000056987	0	0	0	0	0	0	0	0	0	0	0	2	0	0	0	0	0	0	0	0	0	0	0	0	0	0	0	0	0	0	0	0	0	12	0	0	0	0	0	25	0	0	0	0	0	0	0	7	0
ENSMUSG00000066441	0	0	0	0	0	0	0	12	0	0	0	1	0	0	0	0	0	0	0	0	0	0	0	0	0	0	0	0	0	0	0	0	0	7	0	10	0	0	0	0	0	0	0	0	0	0	0	0	0
ENSMUSG00000111933	0	41	0	7	0	34	0	9	0	9	0	45	0	61	0	31	0	1	0	34	0	23	0	52	0	79	0	69	0	177	0	153	0	73	0	100	0	60	0	63	0	192	0	101	0	60	0	106	0
ENSMUSG00000021221	0	1	0	0	0	0	0	0	0	0	0	0	0	0	0	0	0	14	0	0	0	0	0	0	0	0	0	38	0	0	0	0	0	0	0	0	0	63	0	0	0	0	0	0	0	0	0	0	0
ENSMUSG00000090843	0	37	0	0	0	0	0	27	0	0	0	30	0	24	0	0	0	17	0	77	0	33	0	23	0	0	0	0	0	16	0	0	0	0	0	0	0	0	0	25	0	2	0	0	0	0	0	0	0
ENSMUSG00000042540	0	0	0	0	0	0	0	0	0	0	0	0	0	0	0	0	0	0	0	0	0	0	0	0	0	0	0	0	0	0	0	1	0	0	0	0	0	0	0	0	0	0	0	0	0	0	0	0	0
ENSMUSG00000042472	0	0	0	0	0	0	0	0	0	0	0	0	0	0	0	0	0	0	0	148	0	0	0	0	0	0	0	0	0	10	0	0	0	2	0	0	0	12	0	6	0	0	0	0	0	0	0	0	0
ENSMUSG00000004791	0	17	0	0	0	1	0	10	0	0	0	0	0	0	0	0	0	0	0	0	0	0	0	0	0	0	0	17	0	0	0	0	0	0	0	0	0	0	0	0	0	0	0	40	0	0	0	0	0
ENSMUSG00000021245	0	0	0	0	0	61	0	0	0	0	0	16	0	0	0	0	0	0	0	0	0	0	0	0	0	0	0	0	0	0	0	0	0	0	0	0	0	0	0	5	0	0	0	0	0	0	0	0	0
ENSMUSG00000008822	0	16	0	23	0	116	0	22	0	249	0	15	0	1	0	0	0	0	0	88	0	83	0	198	0	0	0	38	0	2	0	59	0	55	0	30	0	163	0	55	0	155	0	15	0	0	0	28	0
ENSMUSG00000045064	0	0	0	2	0	5	0	1	0	2	0	0	0	0	0	0	0	0	0	3	0	4	0	7	0	0	0	6	0	0	0	6	0	5	0	0	0	17	0	5	0	3	0	0	0	0	0	0	0
ENSMUSG00000034258	0	0	0	0	0	16	0	4	0	0	0	27	0	24	0	0	0	0	0	0	0	0	0	34	0	0	0	17	0	0	0	13	0	25	0	27	0	26	0	19	0	0	0	66	0	29	0	0	0
ENSMUSG00000034111	0	0	0	0	0	0	0	33	0	0	0	14	0	0	0	0	0	0	0	90	0	0	0	0	0	0	0	0	0	0	0	115	0	0	0	0	0	0	0	0	0	0	0	0	0	0	0	0	0
ENSMUSG00000090812	0	19	0	0	0	0	0	3	0	0	0	12	0	0	0	0	0	0	0	0	0	0	0	0	0	0	0	0	0	0	0	13	0	0	0	0	0	0	0	0	0	0	0	0	0	0	0	0	0
ENSMUSG00000021038	0	0	0	0	0	2	0	1	0	0	0	0	0	9	0	0	0	0	0	0	0	12	0	20	0	0	0	0	0	0	0	0	0	61	0	0	0	0	0	0	0	0	0	22	0	0	0	24	0
ENSMUSG00000020963	0	0	0	0	0	32	0	0	0	0	0	0	0	5	0	0	0	0	0	0	0	5	0	82	0	87	0	0	0	42	0	8	0	17	0	1	0	0	0	15	0	0	0	0	0	0	0	0	0
ENSMUSG00000033854	0	0	0	0	0	0	0	2	0	0	0	0	0	0	0	0	0	0	0	21	0	0	0	0	0	0	0	0	0	0	0	0	0	3	0	0	0	0	0	0	0	0	0	0	0	0	0	40	0
ENSMUSG00000021009	0	6	0	39	0	3	0	7	0	0	0	94	0	73	0	154	0	10	0	82	0	49	0	77	0	0	0	86	0	89	0	56	0	0	0	64	0	69	0	0	0	60	0	5	0	8	0	0	0
ENSMUSG00000021176	0	0	0	0	0	0	0	6	0	0	0	0	0	0	0	0	0	0	0	66	0	0	0	0	0	0	0	0	0	0	0	0	0	0	0	0	0	0	0	0	0	0	0	0	0	0	0	0	0
ENSMUSG00000113147	0	0	0	0	0	0	0	12	0	0	0	0	0	0	0	0	0	0	0	86	0	0	0	0	0	0	0	0	0	0	0	0	0	0	0	0	0	0	0	0	0	0	0	0	0	0	0	0	0
ENSMUSG00000045404	0	41	0	14	0	75	0	17	0	0	0	12	0	41	0	0	0	23	0	59	0	0	0	25	0	0	0	56	0	130	0	7	0	158	0	0	0	112	0	39	0	95	0	0	0	40	0	2	0
ENSMUSG00000113268	0	1	0	0	0	0	0	0	0	0	0	0	0	0	0	0	0	0	0	0	0	0	0	0	0	23	0	0	0	0	0	0	0	0	0	0	0	0	0	0	0	30	0	10	0	0	0	0	0
ENSMUSG00000047014	0	0	0	0	0	0	0	0	0	0	0	0	0	0	0	0	0	0	0	0	0	0	0	0	0	0	0	0	0	17	0	0	0	0	0	0	0	13	0	0	0	0	0	0	0	0	0	0	0
ENSMUSG00000021187	0	0	0	30	0	0	0	0	0	0	0	0	0	44	0	0	0	0	0	0	0	0	0	0	0	0	0	0	0	58	0	0	0	0	0	0	0	0	0	0	0	0	0	0	0	0	0	0	0
ENSMUSG00000044456	0	5	0	0	0	58	0	34	0	93	0	54	0	0	0	0	0	0	0	0	0	0	0	0	0	0	0	0	0	87	0	129	0	0	0	52	0	15	0	62	0	84	0	243	0	0	0	86	0
ENSMUSG00000096751	0	53	0	60	0	43	0	42	0	0	0	86	0	31	0	38	0	16	0	0	0	49	0	89	0	4	0	119	0	185	0	23	0	59	0	12	0	14	0	35	0	0	0	0	0	0	0	0	0
ENSMUSG00000021200	0	0	0	73	0	0	0	9	0	0	0	2	0	0	0	0	0	0	0	0	0	19	0	61	0	178	0	0	0	0	0	0	0	0	0	0	0	0	0	0	0	1	0	0	0	24	0	0	0
ENSMUSG00000090185	0	0	0	44	0	0	0	1	0	0	0	6	0	0	0	0	0	0	0	0	0	22	0	44	0	212	0	0	0	0	0	0	0	0	0	0	0	0	0	0	0	1	0	0	0	21	0	0	0
ENSMUSG00000054150	0	0	0	109	0	11	0	8	0	28	0	19	0	71	0	22	0	0	0	65	0	17	0	13	0	106	0	18	0	32	0	43	0	0	0	37	0	19	0	8	0	0	0	60	0	0	0	34	0
ENSMUSG00000058070	0	0	0	103	0	0	0	0	0	0	0	0	0	0	0	0	0	0	0	0	0	22	0	0	0	92	0	0	0	0	0	0	0	0	0	0	0	0	0	0	0	1	0	0	0	12	0	0	0
ENSMUSG00000021264	0	0	0	1	0	0	0	0	0	2	0	0	0	1	0	0	0	0	0	0	0	0	0	1	0	0	0	0	0	0	0	2	0	0	0	4	0	0	0	4	0	0	0	0	0	0	0	0	0
ENSMUSG00000112977	0	0	0	0	0	0	0	0	0	0	0	0	0	0	0	0	0	0	0	6	0	20	0	0	0	123	0	11	0	0	0	1	0	0	0	14	0	0	0	0	0	0	0	0	0	0	0	0	0
ENSMUSG00000056458	0	0	0	1	0	0	0	0	0	0	0	0	0	0	0	0	0	0	0	0	0	0	0	0	0	0	0	0	0	2	0	1	0	0	0	0	0	0	0	0	0	0	0	0	0	0	0	0	0
ENSMUSG00000113029	0	40	0	64	0	12	0	19	0	0	0	25	0	3	0	0	0	56	0	0	0	10	0	0	0	1	0	34	0	2	0	39	0	0	0	0	0	57	0	3	0	19	0	0	0	0	0	0	0
ENSMUSG00000021298	0	0	0	41	0	19	0	5	0	38	0	26	0	0	0	0	0	7	0	0	0	17	0	45	0	82	0	17	0	2	0	31	0	32	0	16	0	18	0	0	0	0	0	38	0	0	0	0	0
ENSMUSG00000011171	0	0	0	0	0	0	0	0	0	0	0	0	0	1	0	0	0	0	0	0	0	3	0	0	0	0	0	0	0	0	0	12	0	0	0	19	0	0	0	0	0	0	0	0	0	0	0	0	0
ENSMUSG00000093765	0	0	0	0	0	0	0	0	0	0	0	0	0	0	0	0	0	0	0	0	0	11	0	0	0	0	0	0	0	0	0	13	0	0	0	0	0	0	0	0	0	0	0	0	0	0	0	0	0
ENSMUSG00000021213	0	0	0	0	0	58	0	0	0	0	0	0	0	0	0	0	0	0	0	0	0	0	0	0	0	0	0	0	0	92	0	203	0	0	0	0	0	184	0	43	0	0	0	0	0	0	0	0	0
ENSMUSG00000021207	0	0	0	0	0	0	0	0	0	0	0	0	0	0	0	0	0	97	0	0	0	0	0	0	0	0	0	0	0	0	0	0	0	0	0	0	0	0	0	0	0	0	0	0	0	0	0	0	0
ENSMUSG00000021193	0	0	0	0	0	17	0	2	0	139	0	0	0	0	0	38	0	31	0	0	0	13	0	0	0	0	0	19	0	0	0	0	0	0	0	0	0	11	0	0	0	0	0	0	0	0	0	27	0
ENSMUSG00000021149	0	1	0	0	0	0	0	0	0	12	0	3	0	6	0	0	0	1	0	0	0	4	0	6	0	0	0	1	0	20	0	14	0	3	0	0	0	0	0	11	0	106	0	20	0	5	0	0	0
ENSMUSG00000021302	0	4	0	3	0	2	0	9	0	0	0	5	0	0	0	0	0	0	0	2	0	2	0	0	0	0	0	0	0	5	0	4	0	0	0	0	0	2	0	38	0	0	0	0	0	0	0	0	0
ENSMUSG00000113100	0	9	0	0	0	3	0	7	0	3	0	13	0	4	0	0	0	0	0	12	0	2	0	4	0	0	0	0	0	0	0	13	0	5	0	0	0	8	0	6	0	0	0	22	0	0	0	1	0
ENSMUSG00000003062	0	0	0	0	0	1	0	38	0	0	0	0	0	0	0	0	0	0	0	0	0	0	0	1	0	0	0	4	0	0	0	0	0	0	0	0	0	0	0	0	0	0	0	0	0	0	0	0	0
ENSMUSG00000021326	0	0	0	0	0	0	0	0	0	0	0	0	0	0	0	0	0	0	0	15	0	0	0	8	0	0	0	0	0	0	0	0	0	0	0	0	0	0	0	0	0	0	0	0	0	6	0	0	0
ENSMUSG00000055313	0	16	0	0	0	0	0	0	0	0	0	0	0	60	0	0	0	0	0	48	0	19	0	0	0	0	0	0	0	0	0	9	0	0	0	0	0	0	0	0	0	0	0	0	0	0	0	0	0
ENSMUSG00000114702	0	0	0	10	0	2	0	0	0	0	0	0	0	0	0	0	0	0	0	0	0	0	0	0	0	0	0	9	0	0	0	0	0	0	0	30	0	0	0	0	0	0	0	0	0	7	0	0	0
ENSMUSG00000054931	0	0	0	10	0	2	0	0	0	0	0	0	0	0	0	0	0	0	0	0	0	0	0	0	0	0	0	7	0	0	0	0	0	0	0	28	0	0	0	0	0	0	0	0	0	5	0	0	0
ENSMUSG00000085861	0	0	0	0	0	0	0	1	0	0	0	0	0	0	0	0	0	0	0	0	0	0	0	0	0	0	0	0	0	0	0	9	0	0	0	0	0	20	0	0	0	0	0	0	0	0	0	0	0
ENSMUSG00000006711	0	0	0	0	0	0	0	0	0	164	0	0	0	0	0	0	0	4	0	0	0	0	0	28	0	0	0	0	0	0	0	0	0	0	0	0	0	0	0	0	0	0	0	0	0	0	0	0	0
ENSMUSG00000035936	0	0	0	0	0	0	0	0	0	0	0	0	0	0	0	0	0	8	0	0	0	0	0	0	0	0	0	0	0	0	0	0	0	0	0	0	0	0	0	0	0	0	0	0	0	0	0	0	0
ENSMUSG00000069255	0	2	0	0	0	0	0	0	0	7	0	0	0	0	0	0	0	0	0	6	0	0	0	7	0	0	0	0	0	0	0	0	0	0	0	0	0	16	0	11	0	0	0	0	0	9	0	0	0
ENSMUSG00000052180	0	0	0	75	0	15	0	8	0	0	0	27	0	0	0	0	0	0	0	0	0	0	0	90	0	1	0	42	0	219	0	74	0	0	0	0	0	49	0	50	0	0	0	26	0	32	0	31	0
ENSMUSG00000085457	0	0	0	0	0	0	0	0	0	0	0	0	0	0	0	0	0	0	0	0	0	0	0	0	0	0	0	0	0	0	0	22	0	0	0	0	0	0	0	35	0	313	0	0	0	0	0	11	0
ENSMUSG00000021413	0	0	0	0	0	8	0	0	0	0	0	0	0	0	0	0	0	0	0	0	0	0	0	5	0	0	0	0	0	0	0	0	0	0	0	0	0	0	0	0	0	0	0	0	0	0	0	0	0
ENSMUSG00000114647	0	0	0	11	0	3	0	0	0	0	0	0	0	0	0	3	0	0	0	0	0	0	0	8	0	0	0	8	0	0	0	6	0	0	0	0	0	4	0	0	0	0	0	0	0	0	0	0	0
ENSMUSG00000087370	0	0	0	0	0	0	0	0	0	0	0	0	0	0	0	0	0	0	0	0	0	0	0	0	0	0	0	0	0	0	0	0	0	0	0	0	0	0	0	0	0	0	0	257	0	45	0	0	0
ENSMUSG00000087202	0	0	0	0	0	0	0	0	0	11	0	0	0	8	0	0	0	0	0	0	0	0	0	17	0	0	0	23	0	0	0	0	0	0	0	6	0	0	0	0	0	0	0	0	0	0	0	0	0
ENSMUSG00000021373	0	0	0	0	0	0	0	0	0	0	0	0	0	0	0	0	0	0	0	6	0	0	0	0	0	6	0	0	0	0	0	2	0	4	0	0	0	2	0	0	0	0	0	0	0	0	0	1	0
ENSMUSG00000069237	0	0	0	0	0	0	0	0	0	0	0	0	0	0	0	0	0	0	0	0	0	36	0	0	0	0	0	0	0	0	0	0	0	0	0	0	0	0	0	0	0	34	0	22	0	0	0	0	0
ENSMUSG00000051606	0	0	0	0	0	0	0	0	0	0	0	0	0	0	0	44	0	0	0	0	0	0	0	0	0	0	0	0	0	0	0	0	0	0	0	0	0	0	0	0	0	0	0	0	0	0	0	0	0
ENSMUSG00000050954	0	0	0	0	0	11	0	0	0	0	0	0	0	0	0	0	0	0	0	95	0	0	0	0	0	0	0	8	0	0	0	46	0	0	0	0	0	0	0	0	0	0	0	0	0	0	0	0	0
ENSMUSG00000038025	0	0	0	0	0	0	0	2	0	0	0	0	0	0	0	0	0	0	0	0	0	0	0	0	0	0	0	93	0	0	0	0	0	0	0	0	0	19	0	0	0	0	0	0	0	24	0	0	0
ENSMUSG00000037933	0	0	0	0	0	0	0	1	0	0	0	7	0	0	0	0	0	0	0	0	0	15	0	0	0	78	0	0	0	0	0	11	0	0	0	41	0	0	0	0	0	0	0	0	0	0	0	0	0
ENSMUSG00000048368	0	0	0	0	0	0	0	0	0	0	0	0	0	0	0	0	0	0	0	25	0	0	0	0	0	0	0	0	0	0	0	0	0	0	0	0	0	0	0	0	0	0	0	0	0	0	0	0	0
ENSMUSG00000021460	0	0	0	0	0	0	0	18	0	0	0	0	0	0	0	0	0	0	0	22	0	7	0	15	0	0	0	0	0	0	0	0	0	0	0	0	0	63	0	0	0	0	0	0	0	0	0	55	0
ENSMUSG00000021478	0	0	0	0	0	0	0	1	0	12	0	9	0	0	0	0	0	0	0	4	0	0	0	2	0	0	0	5	0	11	0	6	0	0	0	3	0	2	0	5	0	0	0	0	0	2	0	0	0
ENSMUSG00000025871	0	4	0	1	0	38	0	3	0	17	0	37	0	47	0	0	0	1	0	8	0	5	0	17	0	2	0	20	0	50	0	49	0	18	0	21	0	64	0	39	0	158	0	71	0	16	0	18	0
ENSMUSG00000034686	0	0	0	0	0	36	0	2	0	10	0	0	0	0	0	0	0	8	0	22	0	11	0	4	0	0	0	14	0	19	0	5	0	100	0	0	0	21	0	4	0	24	0	0	0	0	0	3	0
ENSMUSG00000058569	0	28	0	0	0	17	0	0	0	22	0	0	0	56	0	0	0	0	0	0	0	0	0	55	0	0	0	6	0	0	0	88	0	0	0	0	0	75	0	46	0	0	0	0	0	0	0	0	0
ENSMUSG00000021500	0	6	0	0	0	18	0	13	0	47	0	49	0	0	0	13	0	0	0	53	0	7	0	9	0	0	0	9	0	35	0	37	0	15	0	0	0	0	0	102	0	0	0	0	0	0	0	0	0
ENSMUSG00000114309	0	0	0	0	0	0	0	0	0	0	0	2	0	0	0	0	0	0	0	5	0	1	0	3	0	0	0	2	0	0	0	0	0	0	0	4	0	0	0	2	0	15	0	0	0	0	0	0	0
ENSMUSG00000060176	0	75	0	2	0	44	0	49	0	78	0	79	0	79	0	48	0	0	0	63	0	74	0	47	0	0	0	151	0	18	0	108	0	133	0	89	0	140	0	7	0	110	0	86	0	79	0	26	0
ENSMUSG00000091311	0	0	0	12	0	1	0	0	0	0	0	0	0	0	0	0	0	0	0	0	0	0	0	0	0	0	0	20	0	4	0	0	0	0	0	30	0	0	0	1	0	0	0	0	0	4	0	0	0
ENSMUSG00000043986	0	0	0	0	0	11	0	0	0	0	0	31	0	0	0	0	0	0	0	0	0	14	0	0	0	144	0	0	0	0	0	0	0	0	0	0	0	0	0	25	0	0	0	0	0	0	0	3	0
ENSMUSG00000114903	0	0	0	0	0	43	0	5	0	0	0	50	0	0	0	0	0	0	0	0	0	21	0	0	0	312	0	0	0	8	0	0	0	0	0	4	0	0	0	69	0	0	0	0	0	0	0	5	0
ENSMUSG00000051054	0	0	0	0	0	22	0	0	0	0	0	0	0	0	0	0	0	0	0	0	0	0	0	0	0	0	0	0	0	0	0	0	0	0	0	0	0	0	0	17	0	0	0	0	0	0	0	0	0
ENSMUSG00000074865	0	0	0	0	0	0	0	0	0	0	0	0	0	0	0	0	0	0	0	0	0	0	0	0	0	0	0	0	0	0	0	0	0	1	0	63	0	0	0	0	0	0	0	0	0	0	0	0	0
ENSMUSG00000021476	0	0	0	0	0	0	0	4	0	0	0	8	0	0	0	0	0	0	0	0	0	0	0	0	0	0	0	0	0	0	0	0	0	0	0	0	0	0	0	20	0	120	0	0	0	0	0	0	0
ENSMUSG00000033063	0	0	0	2	0	0	0	1	0	1	0	1	0	2	0	0	0	0	0	0	0	2	0	0	0	0	0	0	0	0	0	0	0	0	0	0	0	0	0	0	0	1	0	0	0	0	0	0	0
ENSMUSG00000110393	0	0	0	0	0	0	0	9	0	0	0	0	0	0	0	0	0	0	0	0	0	0	0	7	0	0	0	0	0	0	0	0	0	0	0	0	0	0	0	0	0	0	0	13	0	0	0	0	0
ENSMUSG00000021519	0	0	0	23	0	7	0	1	0	0	0	6	0	0	0	0	0	0	0	0	0	8	0	0	0	0	0	0	0	0	0	0	0	0	0	0	0	0	0	0	0	0	0	0	0	0	0	0	0
ENSMUSG00000078994	0	0	0	0	0	0	0	5	0	0	0	1	0	34	0	0	0	0	0	0	0	0	0	4	0	0	0	0	0	0	0	0	0	0	0	0	0	0	0	0	0	102	0	0	0	0	0	0	0
ENSMUSG00000069206	0	0	0	27	0	0	0	0	0	86	0	0	0	0	0	0	0	0	0	0	0	0	0	0	0	0	0	0	0	0	0	0	0	0	0	0	0	47	0	0	0	7	0	0	0	0	0	34	0
ENSMUSG00000071291	0	0	0	0	0	0	0	0	0	0	0	0	0	0	0	0	0	0	0	0	0	0	0	0	0	0	0	3	0	0	0	0	0	0	0	0	0	0	0	0	0	0	0	59	0	0	0	0	0
ENSMUSG00000034617	0	0	0	0	0	0	0	0	0	0	0	0	0	2	0	0	0	0	0	0	0	0	0	0	0	142	0	0	0	0	0	0	0	0	0	0	0	0	0	0	0	0	0	0	0	0	0	0	0
ENSMUSG00000021609	0	26	0	0	0	11	0	0	0	45	0	0	0	0	0	0	0	20	0	0	0	0	0	99	0	0	0	0	0	68	0	67	0	0	0	0	0	0	0	51	0	0	0	118	0	3	0	0	0
ENSMUSG00000069189	0	0	0	87	0	13	0	1	0	0	0	1	0	0	0	0	0	0	0	5	0	0	0	0	0	0	0	0	0	0	0	1	0	0	0	1	0	0	0	0	0	0	0	0	0	0	0	0	0
ENSMUSG00000021575	0	100	0	145	0	76	0	33	0	4	0	137	0	256	0	168	0	18	0	122	0	37	0	242	0	478	0	238	0	106	0	142	0	254	0	49	0	310	0	40	0	225	0	133	0	137	0	157	0
ENSMUSG00000069208	0	8	0	4	0	0	0	0	0	0	0	1	0	2	0	0	0	0	0	0	0	0	0	5	0	0	0	0	0	0	0	0	0	0	0	0	0	1	0	1	0	0	0	0	0	1	0	0	0
ENSMUSG00000113047	0	0	0	0	0	0	0	0	0	0	0	10	0	0	0	0	0	0	0	0	0	53	0	117	0	0	0	0	0	0	0	0	0	0	0	0	0	0	0	0	0	0	0	0	0	0	0	0	0
ENSMUSG00000021583	0	19	0	0	0	8	0	0	0	0	0	10	0	0	0	15	0	0	0	126	0	14	0	17	0	0	0	0	0	88	0	48	0	0	0	0	0	0	0	290	0	176	0	0	0	82	0	9	0
ENSMUSG00000069170	0	0	0	0	0	0	0	0	0	0	0	48	0	0	0	0	0	0	0	0	0	0	0	0	0	0	0	44	0	8	0	0	0	0	0	0	0	0	0	0	0	0	0	0	0	0	0	0	0
ENSMUSG00000035834	0	11	0	0	0	2	0	0	0	0	0	0	0	0	0	6	0	0	0	0	0	0	0	0	0	0	0	0	0	0	0	0	0	0	0	0	0	6	0	0	0	11	0	0	0	25	0	0	0
ENSMUSG00000090907	0	0	0	0	0	3	0	0	0	0	0	0	0	0	0	0	0	2	0	0	0	0	0	0	0	0	0	0	0	0	0	0	0	0	0	0	0	0	0	0	0	0	0	0	0	0	0	0	0
ENSMUSG00000021702	0	0	0	0	0	0	0	0	0	0	0	0	0	0	0	0	0	0	0	0	0	20	0	34	0	0	0	0	0	0	0	0	0	0	0	0	0	0	0	20	0	0	0	0	0	0	0	0	0
ENSMUSG00000047419	0	0	0	0	0	0	0	1	0	0	0	0	0	0	0	0	0	0	0	0	0	0	0	45	0	0	0	0	0	0	0	0	0	0	0	0	0	0	0	0	0	0	0	0	0	0	0	0	0
ENSMUSG00000114055	0	0	0	4	0	0	0	0	0	0	0	2	0	1	0	0	0	0	0	0	0	2	0	2	0	0	0	0	0	0	0	0	0	6	0	0	0	0	0	0	0	0	0	0	0	0	0	0	0
ENSMUSG00000113359	0	0	0	2	0	29	0	0	0	0	0	0	0	57	0	0	0	0	0	14	0	0	0	0	0	0	0	0	0	40	0	23	0	140	0	0	0	134	0	8	0	80	0	0	0	12	0	0	0
ENSMUSG00000051111	0	0	0	0	0	0	0	0	0	0	0	0	0	5	0	0	0	0	0	0	0	0	0	12	0	0	0	0	0	5	0	0	0	0	0	0	0	0	0	0	0	0	0	0	0	0	0	0	0
ENSMUSG00000047117	0	0	0	0	0	0	0	0	0	0	0	0	0	0	0	0	0	0	0	0	0	9	0	0	0	0	0	0	0	80	0	0	0	0	0	0	0	0	0	73	0	0	0	0	0	0	0	0	0
ENSMUSG00000114689	0	0	0	0	0	2	0	0	0	0	0	0	0	0	0	0	0	0	0	0	0	2	0	0	0	0	0	0	0	0	0	5	0	0	0	0	0	9	0	0	0	0	0	0	0	0	0	0	0
ENSMUSG00000021650	0	0	0	0	0	0	0	8	0	0	0	0	0	0	0	0	0	0	0	0	0	0	0	0	0	0	0	0	0	0	0	0	0	0	0	0	0	22	0	0	0	0	0	0	0	0	0	0	0
ENSMUSG00000021646	0	0	0	0	0	0	0	3	0	0	0	4	0	0	0	10	0	0	0	0	0	42	0	0	0	0	0	1	0	0	0	0	0	0	0	0	0	0	0	37	0	0	0	0	0	0	0	0	0
ENSMUSG00000114206	0	0	0	27	0	0	0	0	0	42	0	14	0	88	0	43	0	1	0	0	0	7	0	12	0	0	0	0	0	62	0	62	0	48	0	0	0	135	0	3	0	0	0	0	0	0	0	29	0
ENSMUSG00000114276	0	0	0	0	0	0	0	0	0	0	0	14	0	0	0	0	0	15	0	138	0	0	0	0	0	0	0	0	0	119	0	0	0	0	0	0	0	52	0	0	0	0	0	0	0	0	0	0	0
ENSMUSG00000102000	0	0	0	0	0	0	0	0	0	0	0	0	0	0	0	0	0	0	0	0	0	0	0	0	0	0	0	0	0	30	0	2	0	3	0	0	0	0	0	1	0	0	0	0	0	0	0	0	0
ENSMUSG00000086649	0	0	0	0	0	2	0	15	0	0	0	0	0	0	0	0	0	0	0	0	0	0	0	0	0	0	0	1	0	0	0	0	0	0	0	0	0	0	0	0	0	0	0	0	0	0	0	0	0
ENSMUSG00000021758	0	0	0	0	0	0	0	0	0	0	0	43	0	0	0	0	0	0	0	0	0	0	0	10	0	0	0	0	0	24	0	0	0	0	0	0	0	0	0	47	0	0	0	4	0	0	0	0	0
ENSMUSG00000104314	0	0	0	0	0	0	0	0	0	0	0	0	0	1	0	0	0	0	0	0	0	0	0	1	0	0	0	1	0	3	0	0	0	3	0	0	0	0	0	1	0	2	0	0	0	1	0	1	0
ENSMUSG00000114792	0	0	0	12	0	15	0	0	0	34	0	0	0	0	0	0	0	0	0	0	0	0	0	10	0	43	0	6	0	14	0	0	0	28	0	11	0	58	0	0	0	0	0	0	0	0	0	0	0
ENSMUSG00000033111	0	12	0	0	0	0	0	3	0	0	0	0	0	0	0	0	0	0	0	5	0	0	0	22	0	0	0	6	0	0	0	12	0	2	0	0	0	0	0	36	0	11	0	53	0	11	0	0	0
ENSMUSG00000079357	0	36	0	21	0	21	0	18	0	12	0	44	0	0	0	3	0	4	0	35	0	20	0	0	0	85	0	32	0	50	0	18	0	0	0	26	0	45	0	25	0	53	0	0	0	21	0	0	0
ENSMUSG00000021819	0	0	0	0	0	0	0	0	0	0	0	0	0	0	0	0	0	0	0	0	0	0	0	0	0	0	0	0	0	0	0	12	0	0	0	10	0	0	0	0	0	0	0	0	0	0	0	0	0
ENSMUSG00000040640	0	0	0	0	0	107	0	0	0	0	0	0	0	0	0	0	0	0	0	0	0	14	0	0	0	0	0	0	0	0	0	0	0	7	0	0	0	0	0	0	0	0	0	0	0	0	0	0	0
ENSMUSG00000021994	0	0	0	0	0	0	0	0	0	0	0	0	0	0	0	0	0	0	0	0	0	0	0	0	0	0	0	0	0	0	0	52	0	0	0	1	0	0	0	0	0	0	0	0	0	0	0	0	0
ENSMUSG00000114424	0	1	0	21	0	7	0	1	0	5	0	9	0	5	0	0	0	3	0	0	0	1	0	13	0	9	0	14	0	17	0	22	0	18	0	0	0	7	0	27	0	44	0	10	0	0	0	8	0
ENSMUSG00000042286	0	0	0	0	0	20	0	0	0	0	0	1	0	0	0	0	0	0	0	0	0	0	0	0	0	96	0	5	0	1	0	0	0	0	0	0	0	0	0	0	0	0	0	0	0	0	0	0	0
ENSMUSG00000021902	0	8	0	0	0	5	0	0	0	0	0	0	0	0	0	0	0	7	0	53	0	0	0	0	0	0	0	0	0	0	0	0	0	0	0	0	0	0	0	14	0	0	0	0	0	0	0	0	0
ENSMUSG00000063506	0	0	0	0	0	0	0	5	0	0	0	0	0	0	0	0	0	13	0	0	0	0	0	0	0	0	0	0	0	0	0	0	0	0	0	0	0	0	0	0	0	0	0	0	0	0	0	24	0
ENSMUSG00000047441	0	8	0	15	0	0	0	0	0	0	0	20	0	109	0	0	0	4	0	109	0	0	0	21	0	0	0	63	0	251	0	219	0	74	0	50	0	0	0	23	0	192	0	169	0	76	0	59	0
ENSMUSG00000021803	0	0	0	0	0	0	0	8	0	0	0	0	0	0	0	0	0	0	0	0	0	0	0	0	0	0	0	0	0	0	0	0	0	0	0	0	0	0	0	0	0	108	0	0	0	0	0	41	0
ENSMUSG00000096001	0	1	0	2	0	18	0	0	0	3	0	0	0	0	0	7	0	0	0	9	0	0	0	10	0	0	0	4	0	0	0	11	0	0	0	8	0	11	0	5	0	15	0	0	0	0	0	0	0
ENSMUSG00000049092	0	0	0	4	0	8	0	0	0	0	0	0	0	39	0	0	0	0	0	0	0	16	0	6	0	0	0	35	0	12	0	6	0	0	0	37	0	11	0	0	0	0	0	0	0	4	0	0	0
ENSMUSG00000021831	0	19	0	38	0	52	0	10	0	0	0	23	0	25	0	0	0	0	0	35	0	17	0	41	0	0	0	28	0	51	0	24	0	0	0	2	0	24	0	16	0	165	0	0	0	6	0	2	0
ENSMUSG00000115145	0	0	0	0	0	0	0	5	0	0	0	0	0	0	0	0	0	0	0	0	0	0	0	0	0	0	0	0	0	0	0	0	0	0	0	0	0	0	0	0	0	155	0	0	0	0	0	0	0
ENSMUSG00000036339	0	0	0	0	0	0	0	0	0	0	0	0	0	0	0	0	0	24	0	0	0	0	0	0	0	0	0	0	0	0	0	0	0	0	0	0	0	0	0	0	0	0	0	23	0	0	0	0	0
ENSMUSG00000059069	0	0	0	0	0	0	0	0	0	0	0	0	0	16	0	0	0	0	0	0	0	2	0	0	0	0	0	15	0	0	0	8	0	0	0	0	0	36	0	15	0	0	0	0	0	0	0	0	0
ENSMUSG00000006288	0	6	0	0	0	6	0	0	0	0	0	7	0	0	0	0	0	29	0	15	0	0	0	0	0	0	0	0	0	0	0	0	0	0	0	0	0	30	0	0	0	0	0	0	0	4	0	19	0
ENSMUSG00000090799	0	0	0	0	0	0	0	1	0	0	0	0	0	27	0	0	0	0	0	8	0	0	0	0	0	0	0	0	0	8	0	0	0	0	0	7	0	0	0	0	0	0	0	0	0	3	0	0	0
ENSMUSG00000035960	0	2	0	2	0	1	0	0	0	6	0	1	0	0	0	0	0	0	0	0	0	0	0	0	0	10	0	0	0	0	0	1	0	3	0	5	0	3	0	2	0	6	0	6	0	0	0	3	0
ENSMUSG00000016831	0	0	0	0	0	0	0	0	0	0	0	0	0	11	0	0	0	0	0	0	0	0	0	0	0	0	0	0	0	7	0	0	0	0	0	28	0	0	0	0	0	0	0	0	0	0	0	0	0
ENSMUSG00000000957	0	0	0	0	0	0	0	0	0	0	0	0	0	0	0	0	0	0	0	33	0	0	0	0	0	0	0	0	0	0	0	9	0	47	0	0	0	0	0	0	0	50	0	0	0	13	0	0	0
ENSMUSG00000022177	0	0	0	0	0	0	0	0	0	0	0	0	0	0	0	0	0	0	0	0	0	7	0	0	0	0	0	0	0	0	0	13	0	0	0	0	0	0	0	16	0	0	0	0	0	0	0	0	0
ENSMUSG00000022179	0	14	0	26	0	23	0	42	0	71	0	37	0	25	0	0	0	16	0	84	0	27	0	17	0	0	0	19	0	56	0	46	0	30	0	68	0	33	0	70	0	78	0	85	0	0	0	32	0
ENSMUSG00000022193	0	0	0	0	0	0	0	0	0	1	0	0	0	0	0	0	0	0	0	0	0	3	0	1	0	0	0	0	0	3	0	0	0	2	0	0	0	0	0	0	0	0	0	0	0	0	0	0	0
ENSMUSG00000072423	0	0	0	0	0	0	0	0	0	2	0	0	0	0	0	0	0	0	0	0	0	0	0	0	0	34	0	5	0	1	0	0	0	0	0	0	0	0	0	0	0	0	0	0	0	0	0	0	0
ENSMUSG00000112858	0	0	0	1	0	0	0	0	0	0	0	0	0	0	0	1	0	0	0	171	0	0	0	0	0	0	0	0	0	0	0	9	0	0	0	0	0	0	0	0	0	0	0	0	0	0	0	0	0
ENSMUSG00000053093	0	0	0	12	0	7	0	2	0	0	0	0	0	0	0	0	0	0	0	0	0	4	0	0	0	0	0	0	0	0	0	0	0	0	0	8	0	25	0	11	0	0	0	0	0	0	0	0	0
ENSMUSG00000115610	0	0	0	0	0	2	0	0	0	0	0	0	0	0	0	0	0	0	0	0	0	0	0	0	0	0	0	0	0	0	0	0	0	0	0	0	0	0	0	0	0	0	0	0	0	0	0	0	0
ENSMUSG00000022216	0	0	0	0	0	0	0	0	0	0	0	7	0	0	0	0	0	0	0	0	0	0	0	0	0	0	0	0	0	0	0	9	0	0	0	0	0	0	0	12	0	0	0	0	0	0	0	0	0
ENSMUSG00000002319	0	22	0	44	0	5	0	13	0	24	0	55	0	26	0	1	0	9	0	52	0	12	0	17	0	29	0	27	0	18	0	50	0	22	0	13	0	46	0	76	0	163	0	22	0	8	0	10	0
ENSMUSG00000115232	0	18	0	48	0	6	0	14	0	27	0	43	0	29	0	2	0	10	0	35	0	14	0	18	0	32	0	31	0	19	0	55	0	26	0	15	0	51	0	55	0	138	0	24	0	9	0	11	0
ENSMUSG00000007591	0	0	0	0	0	0	0	1	0	0	0	0	0	0	0	0	0	0	0	0	0	12	0	0	0	0	0	0	0	0	0	18	0	0	0	0	0	0	0	0	0	0	0	0	0	0	0	0	0
ENSMUSG00000002326	0	0	0	0	0	0	0	3	0	0	0	0	0	4	0	0	0	0	0	0	0	0	0	0	0	0	0	0	0	0	0	0	0	0	0	0	0	0	0	0	0	48	0	0	0	0	0	0	0
ENSMUSG00000075592	0	4	0	0	0	8	0	0	0	0	0	22	0	0	0	0	0	0	0	55	0	0	0	0	0	0	0	0	0	0	0	0	0	0	0	0	0	0	0	7	0	0	0	1	0	0	0	61	0
ENSMUSG00000097542	0	1	0	0	0	7	0	0	0	0	0	19	0	0	0	0	0	0	0	71	0	0	0	0	0	0	0	0	0	0	0	0	0	0	0	0	0	0	0	10	0	0	0	0	0	0	0	0	0
ENSMUSG00000050222	0	6	0	5	0	0	0	4	0	0	0	0	0	40	0	0	0	6	0	11	0	0	0	4	0	0	0	0	0	0	0	0	0	0	0	21	0	14	0	0	0	0	0	0	0	0	0	28	0
ENSMUSG00000021951	0	0	0	0	0	0	0	0	0	0	0	0	0	0	0	0	0	0	0	0	0	0	0	0	0	0	0	0	0	1	0	0	0	0	0	0	0	0	0	0	0	0	0	0	0	0	0	0	0
ENSMUSG00000021963	0	0	0	0	0	0	0	0	0	19	0	0	0	41	0	0	0	0	0	0	0	8	0	0	0	0	0	28	0	19	0	0	0	0	0	0	0	0	0	0	0	0	0	41	0	0	0	0	0
ENSMUSG00000021965	0	1	0	0	0	0	0	0	0	5	0	11	0	2	0	0	0	0	0	0	0	0	0	6	0	0	0	0	0	2	0	5	0	3	0	0	0	7	0	25	0	0	0	0	0	0	0	0	0
ENSMUSG00000044703	0	0	0	0	0	0	0	0	0	29	0	0	0	0	0	0	0	0	0	0	0	0	0	0	0	0	0	0	0	0	0	0	0	0	0	0	0	7	0	14	0	0	0	0	0	0	0	0	0
ENSMUSG00000071350	0	0	0	0	0	0	0	0	0	0	0	0	0	0	0	0	0	0	0	0	0	0	0	0	0	0	0	10	0	0	0	7	0	0	0	0	0	0	0	0	0	14	0	0	0	0	0	0	0
ENSMUSG00000071347	0	0	0	0	0	0	0	4	0	18	0	0	0	0	0	0	0	0	0	0	0	0	0	0	0	0	0	0	0	0	0	14	0	0	0	0	0	0	0	0	0	0	0	0	0	0	0	0	0
ENSMUSG00000101505	0	0	0	0	0	12	0	0	0	0	0	3	0	20	0	0	0	1	0	0	0	0	0	6	0	0	0	0	0	0	0	0	0	0	0	8	0	0	0	0	0	0	0	0	0	0	0	0	0
ENSMUSG00000115656	0	0	0	36	0	0	0	0	0	0	0	0	0	45	0	0	0	0	0	14	0	5	0	40	0	0	0	13	0	109	0	0	0	58	0	0	0	36	0	0	0	0	0	0	0	72	0	0	0
ENSMUSG00000021939	0	4	0	55	0	58	0	1	0	15	0	11	0	0	0	11	0	0	0	0	0	0	0	0	0	0	0	25	0	18	0	16	0	0	0	0	0	15	0	0	0	102	0	22	0	6	0	19	0
ENSMUSG00000022032	0	0	0	0	0	0	0	0	0	0	0	0	0	0	0	0	0	0	0	0	0	0	0	0	0	0	0	0	0	0	0	0	0	0	0	2	0	0	0	0	0	0	0	0	0	0	0	0	0
ENSMUSG00000022033	0	0	0	0	0	1	0	0	0	0	0	0	0	0	0	0	0	0	0	2	0	1	0	2	0	0	0	0	0	1	0	0	0	5	0	0	0	0	0	5	0	2	0	6	0	0	0	0	0
ENSMUSG00000022034	0	0	0	0	0	0	0	0	0	0	0	0	0	4	0	0	0	0	0	0	0	0	0	0	0	0	0	0	0	5	0	3	0	0	0	0	0	0	0	2	0	1	0	0	0	0	0	0	0
ENSMUSG00000034463	0	13	0	58	0	2190	0	254	0	198	0	19	0	0	0	0	0	0	0	63	0	43	0	0	0	0	0	100	0	732	0	5917	0	468	0	47	0	0	0	261	0	12	0	457	0	91	0	130	0
ENSMUSG00000022041	0	0	0	0	0	20	0	0	0	0	0	29	0	0	0	0	0	0	0	14	0	0	0	0	0	0	0	0	0	0	0	12	0	0	0	0	0	0	0	0	0	105	0	0	0	0	0	98	0
ENSMUSG00000059456	0	0	0	0	0	63	0	0	0	0	0	4	0	0	0	0	0	0	0	0	0	0	0	0	0	0	0	3	0	0	0	31	0	0	0	0	0	0	0	0	0	29	0	0	0	0	0	0	0
ENSMUSG00000045875	0	15	0	0	0	0	0	0	0	0	0	0	0	0	0	0	0	0	0	0	0	0	0	0	0	0	0	0	0	0	0	0	0	0	0	0	0	0	0	0	0	0	0	0	0	0	0	0	0
ENSMUSG00000048922	0	50	0	0	0	0	0	0	0	0	0	3	0	27	0	14	0	0	0	67	0	0	0	0	0	0	0	61	0	0	0	0	0	0	0	0	0	3	0	58	0	143	0	0	0	0	0	0	0
ENSMUSG00000034205	0	1	0	0	0	4	0	0	0	0	0	0	0	0	0	0	0	0	0	0	0	23	0	0	0	0	0	0	0	43	0	0	0	0	0	7	0	0	0	0	0	46	0	0	0	0	0	0	0
ENSMUSG00000034190	0	1	0	0	0	2	0	0	0	0	0	4	0	0	0	0	0	0	0	0	0	0	0	0	0	0	0	0	0	0	0	0	0	0	0	26	0	0	0	0	0	0	0	0	0	0	0	0	0
ENSMUSG00000097284	0	0	0	0	0	39	0	0	0	0	0	15	0	0	0	0	0	0	0	0	0	0	0	0	0	0	0	0	0	20	0	0	0	0	0	0	0	0	0	0	0	0	0	0	0	0	0	0	0
ENSMUSG00000114446	0	0	0	0	0	0	0	0	0	0	0	0	0	0	0	0	0	0	0	0	0	39	0	0	0	0	0	0	0	0	0	33	0	0	0	0	0	0	0	0	0	0	0	0	0	0	0	0	0
ENSMUSG00000033712	0	0	0	0	0	2	0	3	0	0	0	0	0	0	0	0	0	0	0	0	0	0	0	4	0	0	0	0	0	0	0	0	0	0	0	0	0	10	0	0	0	0	0	0	0	0	0	0	0
ENSMUSG00000022094	0	8	0	0	0	13	0	11	0	0	0	11	0	0	0	0	0	0	0	40	0	1	0	0	0	0	0	0	0	0	0	49	0	0	0	0	0	0	0	0	0	69	0	0	0	0	0	0	0
ENSMUSG00000033644	0	0	0	0	0	0	0	0	0	0	0	28	0	45	0	0	0	0	0	0	0	0	0	0	0	0	0	0	0	27	0	0	0	0	0	0	0	7	0	0	0	16	0	0	0	0	0	25	0
ENSMUSG00000022098	0	0	0	0	0	0	0	23	0	145	0	13	0	80	0	0	0	14	0	0	0	0	0	0	0	0	0	0	0	147	0	0	0	0	0	0	0	88	0	41	0	218	0	0	0	73	0	199	0
ENSMUSG00000022096	0	0	0	0	0	0	0	15	0	0	0	13	0	2	0	0	0	0	0	23	0	1	0	0	0	0	0	0	0	0	0	90	0	0	0	20	0	48	0	0	0	23	0	0	0	0	0	0	0
ENSMUSG00000047911	0	0	0	0	0	0	0	0	0	0	0	0	0	0	0	0	0	0	0	0	0	8	0	0	0	0	0	0	0	0	0	0	0	0	0	1	0	0	0	0	0	0	0	0	0	0	0	1	0
ENSMUSG00000022109	0	2	0	13	0	0	0	3	0	0	0	10	0	1	0	0	0	0	0	5	0	1	0	4	0	1	0	3	0	7	0	2	0	0	0	3	0	0	0	6	0	10	0	0	0	1	0	0	0
ENSMUSG00000033405	0	32	0	46	0	0	0	25	0	0	0	101	0	22	0	0	0	0	0	51	0	24	0	34	0	137	0	29	0	100	0	35	0	0	0	32	0	0	0	50	0	65	0	0	0	22	0	0	0
ENSMUSG00000034997	0	13	0	0	0	22	0	52	0	0	0	30	0	73	0	0	0	0	0	0	0	31	0	109	0	0	0	53	0	109	0	147	0	26	0	17	0	156	0	160	0	352	0	49	0	15	0	16	0
ENSMUSG00000021998	0	0	0	0	0	20	0	0	0	0	0	0	0	0	0	0	0	0	0	0	0	0	0	0	0	0	0	0	0	0	0	0	0	0	0	0	0	125	0	0	0	0	0	0	0	0	0	0	0
ENSMUSG00000021999	0	0	0	0	0	0	0	0	0	0	0	1	0	0	0	0	0	0	0	0	0	0	0	0	0	0	0	0	0	0	0	40	0	0	0	0	0	31	0	5	0	0	0	0	0	0	0	0	0
ENSMUSG00000022002	0	3	0	0	0	0	0	9	0	0	0	0	0	0	0	0	0	0	0	0	0	0	0	0	0	0	0	0	0	0	0	0	0	0	0	0	0	32	0	0	0	0	0	0	0	0	0	0	0
ENSMUSG00000034795	0	20	0	0	0	0	0	0	0	0	0	0	0	0	0	0	0	0	0	72	0	0	0	0	0	0	0	0	0	0	0	0	0	0	0	0	0	0	0	0	0	0	0	0	0	0	0	0	0
ENSMUSG00000022070	0	0	0	0	0	0	0	0	0	0	0	3	0	0	0	0	0	0	0	11	0	0	0	0	0	0	0	1	0	11	0	1	0	0	0	0	0	0	0	0	0	0	0	0	0	0	0	0	0
ENSMUSG00000054391	0	16	0	0	0	0	0	0	0	0	0	0	0	0	0	0	0	0	0	0	0	4	0	0	0	0	0	0	0	13	0	0	0	0	0	0	0	0	0	0	0	0	0	0	0	0	0	0	0
ENSMUSG00000114980	0	0	0	0	0	18	0	3	0	118	0	2	0	0	0	11	0	0	0	3	0	1	0	104	0	0	0	127	0	1	0	99	0	117	0	0	0	75	0	0	0	0	0	0	0	0	0	0	0
ENSMUSG00000115855	0	1	0	0	0	26	0	4	0	0	0	2	0	0	0	8	0	0	0	2	0	1	0	17	0	0	0	111	0	0	0	44	0	120	0	0	0	70	0	0	0	0	0	0	0	0	0	0	0
ENSMUSG00000115099	0	0	0	0	0	0	0	11	0	0	0	0	0	0	0	0	0	0	0	0	0	0	0	0	0	0	0	0	0	0	0	0	0	0	0	0	0	0	0	0	0	0	0	59	0	11	0	0	0
ENSMUSG00000115424	0	0	0	0	0	0	0	0	0	0	0	0	0	0	0	0	0	0	0	0	0	0	0	0	0	0	0	39	0	79	0	0	0	0	0	0	0	0	0	0	0	0	0	0	0	0	0	0	0
ENSMUSG00000022129	0	0	0	0	0	3	0	0	0	0	0	0	0	0	0	0	0	0	0	0	0	19	0	39	0	0	0	0	0	122	0	62	0	0	0	0	0	0	0	0	0	0	0	0	0	0	0	31	0
ENSMUSG00000042156	0	8	0	0	0	7	0	9	0	0	0	16	0	16	0	12	0	0	0	0	0	0	0	55	0	0	0	0	0	41	0	0	0	0	0	55	0	29	0	9	0	38	0	0	0	0	0	0	0
ENSMUSG00000025557	0	0	0	0	0	0	0	0	0	0	0	28	0	23	0	0	0	0	0	49	0	0	0	0	0	0	0	0	0	0	0	0	0	82	0	0	0	0	0	130	0	0	0	0	0	0	0	52	0
ENSMUSG00000115121	0	16	0	56	0	87	0	48	0	0	0	93	0	0	0	0	0	37	0	0	0	0	0	60	0	0	0	83	0	0	0	92	0	0	0	128	0	66	0	42	0	138	0	0	0	0	0	0	0
ENSMUSG00000041625	0	27	0	0	0	0	0	2	0	0	0	0	0	0	0	0	0	0	0	0	0	0	0	0	0	0	0	0	0	0	0	1	0	0	0	0	0	0	0	0	0	0	0	0	0	0	0	0	0
ENSMUSG00000064373	0	0	0	0	0	0	0	0	0	43	0	0	0	0	0	0	0	0	0	0	0	9	0	0	0	0	0	0	0	0	0	19	0	0	0	0	0	13	0	10	0	0	0	0	0	0	0	0	0
ENSMUSG00000022184	0	0	0	0	0	0	0	0	0	0	0	30	0	51	0	42	0	0	0	0	0	0	0	54	0	0	0	0	0	0	0	0	0	101	0	0	0	0	0	0	0	0	0	0	0	0	0	0	0
ENSMUSG00000022151	0	0	0	0	0	0	0	11	0	0	0	0	0	0	0	0	0	0	0	0	0	0	0	0	0	0	0	0	0	0	0	53	0	0	0	0	0	92	0	0	0	0	0	0	0	0	0	164	0
ENSMUSG00000039801	0	0	0	0	0	0	0	0	0	0	0	0	0	0	0	0	0	0	0	0	0	0	0	1	0	0	0	0	0	2	0	0	0	0	0	0	0	0	0	0	0	0	0	0	0	0	0	0	0
ENSMUSG00000022253	0	0	0	53	0	40	0	0	0	0	0	0	0	0	0	0	0	0	0	0	0	28	0	0	0	0	0	0	0	0	0	0	0	0	0	0	0	1	0	0	0	0	0	0	0	0	0	0	0
ENSMUSG00000058914	0	0	0	0	0	0	0	0	0	0	0	0	0	0	0	0	0	0	0	0	0	0	0	0	0	0	0	0	0	0	0	90	0	0	0	0	0	0	0	0	0	41	0	0	0	0	0	0	0
ENSMUSG00000022244	0	0	0	0	0	0	0	0	0	0	0	0	0	0	0	0	0	0	0	0	0	0	0	0	0	0	0	0	0	0	0	15	0	0	0	0	0	0	0	0	0	52	0	0	0	0	0	0	0
ENSMUSG00000022241	0	0	0	15	0	13	0	1	0	0	0	0	0	0	0	0	0	0	0	0	0	0	0	8	0	0	0	0	0	0	0	8	0	0	0	0	0	0	0	0	0	31	0	0	0	4	0	0	0
ENSMUSG00000115140	0	2	0	0	0	0	0	0	0	0	0	0	0	0	0	0	0	0	0	0	0	0	0	0	0	0	0	0	0	0	0	0	0	0	0	0	0	0	0	2	0	2	0	0	0	0	0	17	0
ENSMUSG00000048230	0	0	0	5	0	4	0	16	0	0	0	4	0	0	0	0	0	0	0	7	0	3	0	4	0	47	0	14	0	2	0	15	0	11	0	0	0	20	0	28	0	15	0	28	0	11	0	7	0
ENSMUSG00000022292	0	0	0	0	0	0	0	0	0	0	0	10	0	0	0	0	0	0	0	0	0	0	0	0	0	0	0	1	0	0	0	0	0	0	0	0	0	0	0	0	0	0	0	0	0	15	0	8	0
ENSMUSG00000115547	0	0	0	0	0	1	0	0	0	0	0	1	0	0	0	0	0	0	0	0	0	0	0	0	0	0	0	5	0	8	0	8	0	0	0	0	0	0	0	0	0	11	0	0	0	0	0	80	0
ENSMUSG00000022295	0	0	0	0	0	42	0	12	0	0	0	38	0	0	0	0	0	0	0	0	0	0	0	0	0	0	0	11	0	0	0	26	0	0	0	0	0	0	0	0	0	141	0	1	0	0	0	0	0
ENSMUSG00000038736	0	0	0	0	0	0	0	0	0	0	0	0	0	6	0	0	0	0	0	0	0	0	0	0	0	0	0	0	0	26	0	30	0	0	0	0	0	0	0	0	0	0	0	0	0	0	0	0	0
ENSMUSG00000022371	0	0	0	0	0	0	0	20	0	38	0	56	0	22	0	9	0	59	0	119	0	31	0	34	0	0	0	77	0	0	0	46	0	0	0	34	0	103	0	25	0	69	0	0	0	17	0	69	0
ENSMUSG00000051225	0	2	0	36	0	0	0	13	0	0	0	0	0	0	0	0	0	15	0	0	0	0	0	0	0	0	0	0	0	0	0	0	0	77	0	0	0	61	0	0	0	0	0	0	0	0	0	0	0
ENSMUSG00000022360	0	0	0	0	0	0	0	0	0	0	0	0	0	0	0	0	0	0	0	0	0	0	0	0	0	0	0	3	0	0	0	16	0	0	0	0	0	47	0	0	0	0	0	0	0	3	0	0	0
ENSMUSG00000115118	0	0	0	0	0	10	0	5	0	26	0	0	0	26	0	0	0	1	0	0	0	0	0	0	0	0	0	0	0	37	0	0	0	5	0	0	0	0	0	0	0	54	0	0	0	0	0	72	0
ENSMUSG00000055748	0	0	0	0	0	0	0	1	0	0	0	2	0	0	0	0	0	0	0	0	0	0	0	0	0	0	0	0	0	0	0	0	0	0	0	0	0	2	0	0	0	0	0	0	0	21	0	24	0
ENSMUSG00000036944	0	0	0	0	0	0	0	0	0	0	0	31	0	0	0	44	0	0	0	0	0	12	0	0	0	3	0	0	0	0	0	7	0	0	0	0	0	0	0	0	0	82	0	0	0	0	0	0	0
ENSMUSG00000116068	0	0	0	1	0	4	0	0	0	0	0	5	0	0	0	8	0	4	0	21	0	3	0	0	0	0	0	0	0	0	0	24	0	0	0	0	0	0	0	12	0	26	0	0	0	1	0	0	0
ENSMUSG00000036760	0	0	0	0	0	0	0	0	0	0	0	0	0	0	0	0	0	0	0	0	0	0	0	0	0	26	0	0	0	0	0	0	0	0	0	0	0	0	0	0	0	0	0	0	0	0	0	0	0
ENSMUSG00000036661	0	0	0	0	0	0	0	0	0	48	0	0	0	0	0	0	0	0	0	0	0	0	0	0	0	0	0	0	0	68	0	0	0	0	0	0	0	42	0	0	0	145	0	0	0	6	0	0	0
ENSMUSG00000045281	0	8	0	0	0	0	0	2	0	54	0	0	0	23	0	5	0	0	0	35	0	0	0	0	0	0	0	1	0	100	0	0	0	0	0	0	0	0	0	0	0	0	0	0	0	0	0	0	0
ENSMUSG00000022603	0	0	0	0	0	10	0	0	0	0	0	21	0	1	0	71	0	0	0	0	0	0	0	0	0	0	0	0	0	86	0	0	0	0	0	0	0	0	0	0	0	137	0	0	0	0	0	0	0
ENSMUSG00000022575	0	4	0	9	0	0	0	3	0	0	0	10	0	0	0	0	0	0	0	0	0	0	0	0	0	0	0	0	0	0	0	7	0	0	0	0	0	0	0	0	0	0	0	0	0	0	0	16	0
ENSMUSG00000055762	0	9	0	0	0	0	0	0	0	0	0	0	0	0	0	0	0	0	0	0	0	0	0	21	0	0	0	0	0	0	0	0	0	0	0	0	0	0	0	0	0	66	0	0	0	0	0	0	0
ENSMUSG00000022568	0	0	0	29	0	23	0	2	0	0	0	0	0	0	0	0	0	2	0	0	0	0	0	1	0	76	0	47	0	0	0	0	0	0	0	0	0	0	0	1	0	0	0	0	0	0	0	2	0
ENSMUSG00000044361	0	5	0	2	0	0	0	0	0	0	0	0	0	0	0	0	0	0	0	0	0	0	0	0	0	8	0	0	0	12	0	29	0	0	0	0	0	0	0	0	0	0	0	0	0	0	0	3	0
ENSMUSG00000049653	0	0	0	11	0	10	0	1	0	0	0	6	0	0	0	0	0	0	0	0	0	0	0	5	0	0	0	0	0	0	0	6	0	0	0	13	0	15	0	0	0	1	0	0	0	4	0	0	0
ENSMUSG00000022526	0	8	0	6	0	5	0	9	0	6	0	3	0	4	0	0	0	3	0	6	0	2	0	8	0	72	0	11	0	14	0	15	0	18	0	10	0	35	0	7	0	28	0	32	0	14	0	9	0
ENSMUSG00000071716	0	6	0	11	0	8	0	0	0	0	0	16	0	13	0	0	0	0	0	6	0	2	0	8	0	0	0	7	0	20	0	11	0	0	0	0	0	7	0	37	0	12	0	0	0	12	0	1	0
ENSMUSG00000068246	0	0	0	34	0	0	0	0	0	0	0	0	0	0	0	0	0	0	0	0	0	0	0	0	0	0	0	22	0	0	0	0	0	0	0	0	0	0	0	0	0	0	0	0	0	0	0	0	0
ENSMUSG00000019146	0	0	0	0	0	0	0	0	0	0	0	0	0	0	0	0	0	0	0	2	0	3	0	0	0	0	0	0	0	0	0	20	0	0	0	0	0	49	0	0	0	0	0	0	0	0	0	0	0
ENSMUSG00000018169	0	13	0	7	0	23	0	9	0	39	0	10	0	16	0	0	0	2	0	23	0	18	0	18	0	18	0	12	0	6	0	16	0	14	0	4	0	58	0	29	0	21	0	7	0	0	0	0	0
ENSMUSG00000043501	0	0	0	4	0	6	0	4	0	0	0	0	0	0	0	0	0	0	0	0	0	0	0	0	0	0	0	0	0	0	0	0	0	0	0	0	0	0	0	8	0	0	0	0	0	0	0	0	0
ENSMUSG00000033088	0	6	0	115	0	8	0	8	0	0	0	3	0	10	0	18	0	0	0	0	0	0	0	0	0	0	0	21	0	124	0	30	0	8	0	6	0	0	0	0	0	41	0	0	0	0	0	0	0
ENSMUSG00000115867	0	4	0	0	0	17	0	9	0	0	0	11	0	0	0	0	0	0	0	18	0	0	0	0	0	0	0	7	0	44	0	12	0	28	0	0	0	6	0	0	0	0	0	0	0	9	0	0	0
ENSMUSG00000114755	0	7	0	0	0	7	0	6	0	0	0	16	0	0	0	0	0	1	0	5	0	0	0	0	0	0	0	4	0	29	0	7	0	11	0	5	0	12	0	1	0	42	0	19	0	6	0	3	0
ENSMUSG00000033047	0	1	0	17	0	0	0	2	0	0	0	7	0	0	0	0	0	0	0	8	0	0	0	6	0	22	0	23	0	9	0	23	0	0	0	0	0	24	0	14	0	120	0	0	0	2	0	13	0
ENSMUSG00000075555	0	0	0	0	0	0	0	0	0	46	0	0	0	0	0	21	0	0	0	0	0	0	0	0	0	0	0	0	0	0	0	24	0	0	0	27	0	32	0	0	0	0	0	20	0	50	0	0	0
ENSMUSG00000042564	0	20	0	0	0	12	0	17	0	0	0	38	0	75	0	15	0	18	0	16	0	48	0	30	0	0	0	34	0	81	0	54	0	33	0	16	0	56	0	35	0	144	0	37	0	14	0	0	0
ENSMUSG00000116125	0	28	0	23	0	45	0	24	0	15	0	50	0	38	0	3	0	14	0	26	0	53	0	36	0	181	0	75	0	255	0	118	0	55	0	58	0	125	0	39	0	200	0	146	0	35	0	38	0
ENSMUSG00000022414	0	0	0	0	0	0	0	3	0	0	0	0	0	0	0	0	0	0	0	5	0	0	0	0	0	42	0	0	0	0	0	0	0	0	0	0	0	0	0	2	0	0	0	0	0	0	0	0	0
ENSMUSG00000042351	0	20	0	0	0	0	0	0	0	0	0	0	0	0	0	0	0	0	0	82	0	0	0	0	0	0	0	0	0	17	0	0	0	0	0	0	0	0	0	0	0	0	0	0	0	19	0	93	0
ENSMUSG00000115970	0	14	0	0	0	19	0	0	0	0	0	33	0	0	0	0	0	4	0	78	0	0	0	20	0	0	0	20	0	24	0	92	0	0	0	0	0	48	0	63	0	46	0	49	0	25	0	0	0
ENSMUSG00000022389	0	0	0	34	0	28	0	4	0	0	0	0	0	15	0	0	0	9	0	15	0	17	0	39	0	31	0	0	0	29	0	0	0	30	0	10	0	17	0	11	0	0	0	83	0	0	0	0	0
ENSMUSG00000048546	0	0	0	0	0	0	0	0	0	2	0	0	0	0	0	0	0	0	0	0	0	0	0	0	0	0	0	0	0	0	0	2	0	0	0	0	0	3	0	0	0	0	0	4	0	0	0	0	0
ENSMUSG00000068117	0	14	0	0	0	10	0	0	0	0	0	6	0	0	0	0	0	0	0	0	0	0	0	0	0	0	0	0	0	0	0	0	0	0	0	23	0	0	0	0	0	0	0	0	0	3	0	0	0
ENSMUSG00000068114	0	0	0	0	0	4	0	0	0	0	0	1	0	0	0	0	0	0	0	0	0	0	0	0	0	0	0	0	0	0	0	0	0	0	0	0	0	0	0	0	0	0	0	0	0	0	0	0	0
ENSMUSG00000022456	0	0	0	0	0	12	0	3	0	0	0	26	0	0	0	21	0	3	0	0	0	0	0	0	0	0	0	0	0	54	0	0	0	0	0	53	0	0	0	0	0	0	0	0	0	0	0	0	0
ENSMUSG00000116396	0	0	0	0	0	0	0	3	0	0	0	22	0	19	0	0	0	0	0	1	0	0	0	0	0	0	0	0	0	22	0	0	0	0	0	0	0	97	0	0	0	0	0	0	0	0	0	0	0
ENSMUSG00000022383	0	0	0	30	0	0	0	6	0	70	0	0	0	0	0	0	0	0	0	0	0	0	0	0	0	0	0	0	0	0	0	31	0	0	0	34	0	130	0	0	0	0	0	0	0	0	0	0	0
ENSMUSG00000035944	0	3	0	0	0	0	0	6	0	0	0	8	0	0	0	0	0	13	0	56	0	0	0	0	0	0	0	15	0	41	0	0	0	44	0	27	0	0	0	16	0	0	0	0	0	0	0	0	0
ENSMUSG00000035891	0	0	0	0	0	0	0	0	0	46	0	0	0	0	0	10	0	0	0	29	0	1	0	0	0	0	0	11	0	60	0	0	0	0	0	34	0	0	0	0	0	0	0	0	0	0	0	0	0
ENSMUSG00000035845	0	10	0	0	0	5	0	0	0	0	0	12	0	13	0	2	0	0	0	0	0	8	0	0	0	0	0	11	0	0	0	10	0	0	0	10	0	0	0	0	0	0	0	0	0	4	0	0	0
ENSMUSG00000036561	0	0	0	0	0	0	0	0	0	27	0	0	0	4	0	0	0	9	0	20	0	1	0	3	0	0	0	0	0	0	0	6	0	0	0	0	0	2	0	17	0	0	0	0	0	0	0	33	0
ENSMUSG00000008690	0	0	0	0	0	0	0	0	0	0	0	3	0	12	0	10	0	0	0	0	0	0	0	0	0	0	0	0	0	0	0	0	0	0	0	0	0	8	0	5	0	0	0	3	0	0	0	3	0
ENSMUSG00000022623	0	0	0	0	0	0	0	0	0	0	0	0	0	0	0	0	0	0	0	18	0	0	0	0	0	0	0	0	0	0	0	10	0	0	0	13	0	14	0	0	0	0	0	0	0	11	0	0	0
ENSMUSG00000086602	0	0	0	0	0	0	0	0	0	0	0	0	0	0	0	0	0	0	0	3	0	0	0	0	0	0	0	0	0	0	0	2	0	0	0	14	0	5	0	0	0	0	0	0	0	1	0	0	0
ENSMUSG00000116428	0	0	0	0	0	0	0	0	0	0	0	0	0	0	0	5	0	0	0	0	0	0	0	0	0	39	0	0	0	7	0	9	0	0	0	0	0	37	0	3	0	7	0	16	0	23	0	0	0
ENSMUSG00000023169	0	60	0	0	0	0	0	0	0	0	0	0	0	20	0	0	0	0	0	0	0	0	0	0	0	0	0	65	0	15	0	0	0	0	0	0	0	0	0	1	0	0	0	75	0	0	0	0	0
ENSMUSG00000022468	0	0	0	47	0	11	0	0	0	86	0	25	0	33	0	92	0	0	0	0	0	0	0	0	0	0	0	0	0	0	0	66	0	0	0	46	0	0	0	11	0	0	0	0	0	0	0	0	0
ENSMUSG00000032987	0	7	0	7	0	0	0	0	0	0	0	0	0	3	0	0	0	0	0	9	0	0	0	0	0	0	0	0	0	0	0	0	0	0	0	0	0	0	0	0	0	13	0	0	0	5	0	0	0
ENSMUSG00000108728	0	0	0	0	0	0	0	3	0	0	0	0	0	6	0	12	0	0	0	0	0	3	0	35	0	0	0	0	0	0	0	0	0	0	0	0	0	0	0	0	0	0	0	0	0	5	0	43	0
ENSMUSG00000003360	0	0	0	0	0	14	0	0	0	0	0	0	0	0	0	0	0	0	0	0	0	0	0	0	0	0	0	15	0	0	0	4	0	0	0	0	0	0	0	0	0	0	0	1	0	0	0	26	0
ENSMUSG00000054855	0	11	0	7	0	0	0	3	0	0	0	11	0	0	0	0	0	0	0	0	0	15	0	0	0	0	0	1	0	29	0	25	0	18	0	0	0	0	0	22	0	48	0	0	0	53	0	0	0
ENSMUSG00000048154	0	0	0	11	0	0	0	0	0	0	0	0	0	0	0	0	0	0	0	0	0	0	0	0	0	0	0	2	0	0	0	0	0	0	0	0	0	0	0	0	0	0	0	0	0	0	0	0	0
ENSMUSG00000023755	0	1	0	8	0	12	0	7	0	8	0	2	0	1	0	0	0	0	0	4	0	3	0	1	0	0	0	8	0	10	0	21	0	0	0	0	0	8	0	4	0	0	0	8	0	0	0	0	0
ENSMUSG00000023008	0	3	0	15	0	9	0	8	0	21	0	15	0	5	0	30	0	0	0	36	0	0	0	8	0	8	0	22	0	72	0	10	0	24	0	28	0	26	0	6	0	6	0	52	0	12	0	0	0
ENSMUSG00000023015	0	2	0	0	0	0	0	3	0	0	0	8	0	1	0	13	0	0	0	0	0	0	0	0	0	0	0	0	0	0	0	0	0	0	0	0	0	13	0	0	0	0	0	6	0	0	0	0	0
ENSMUSG00000023018	0	19	0	0	0	0	0	0	0	52	0	14	0	0	0	0	0	0	0	117	0	16	0	0	0	150	0	78	0	0	0	40	0	0	0	42	0	0	0	28	0	42	0	0	0	0	0	0	0
ENSMUSG00000045350	0	3	0	0	0	0	0	6	0	0	0	0	0	0	0	1	0	0	0	0	0	0	0	0	0	0	0	0	0	3	0	10	0	0	0	0	0	0	0	0	0	0	0	60	0	0	0	0	0
ENSMUSG00000096111	0	3	0	0	0	26	0	3	0	0	0	0	0	0	0	0	0	0	0	0	0	0	0	0	0	0	0	0	0	0	0	3	0	1	0	0	0	1	0	0	0	0	0	0	0	0	0	0	0
ENSMUSG00000116366	0	0	0	0	0	0	0	7	0	0	0	0	0	0	0	0	0	0	0	0	0	2	0	4	0	0	0	1	0	3	0	0	0	0	0	0	0	0	0	0	0	0	0	0	0	0	0	0	0
ENSMUSG00000054619	0	0	0	0	0	0	0	1	0	0	0	0	0	0	0	0	0	0	0	0	0	0	0	0	0	30	0	11	0	0	0	68	0	0	0	0	0	58	0	12	0	0	0	0	0	0	0	0	0
ENSMUSG00000000530	0	4	0	0	0	0	0	0	0	6	0	0	0	0	0	0	0	0	0	0	0	0	0	0	0	27	0	0	0	0	0	4	0	0	0	0	0	0	0	0	0	0	0	0	0	4	0	11	0
ENSMUSG00000000532	0	4	0	4	0	0	0	1	0	0	0	0	0	24	0	5	0	3	0	0	0	15	0	23	0	0	0	6	0	5	0	29	0	4	0	9	0	46	0	9	0	0	0	0	0	0	0	0	0
ENSMUSG00000046834	0	15	0	0	0	0	0	0	0	0	0	2	0	225	0	0	0	21	0	0	0	0	0	0	0	0	0	2	0	2	0	4	0	3	0	1	0	5	0	15	0	195	0	0	0	2	0	2	0
ENSMUSG00000061397	0	5	0	17	0	44	0	2	0	2	0	41	0	2	0	0	0	0	0	14	0	5	0	5	0	0	0	3	0	14	0	19	0	2	0	3	0	71	0	7	0	8	0	0	0	4	0	0	0
ENSMUSG00000037003	0	0	0	0	0	0	0	0	0	0	0	0	0	0	0	0	0	0	0	0	0	0	0	0	0	0	0	0	0	11	0	33	0	0	0	0	0	1	0	0	0	0	0	66	0	0	0	0	0
ENSMUSG00000046897	0	0	0	0	0	0	0	1	0	0	0	3	0	0	0	0	0	0	0	0	0	0	0	4	0	0	0	0	0	0	0	0	0	11	0	0	0	0	0	3	0	61	0	0	0	12	0	0	0
ENSMUSG00000060284	0	3	0	1	0	0	0	0	0	0	0	0	0	0	0	0	0	0	0	0	0	0	0	52	0	0	0	0	0	0	0	0	0	0	0	0	0	0	0	0	0	0	0	0	0	0	0	52	0
ENSMUSG00000097003	0	0	0	0	0	29	0	9	0	0	0	0	0	0	0	0	0	0	0	1	0	0	0	16	0	0	0	0	0	25	0	0	0	0	0	0	0	0	0	0	0	64	0	0	0	0	0	97	0
ENSMUSG00000063445	0	0	0	0	0	0	0	8	0	0	0	0	0	0	0	0	0	0	0	0	0	4	0	0	0	0	0	0	0	27	0	0	0	0	0	0	0	0	0	0	0	0	0	0	0	0	0	0	0
ENSMUSG00000004071	0	0	0	0	0	1	0	0	0	0	0	0	0	0	0	0	0	0	0	0	0	0	0	0	0	0	0	0	0	0	0	0	0	0	0	0	0	0	0	0	0	7	0	0	0	0	0	0	0
ENSMUSG00000096215	0	1	0	0	0	0	0	0	0	11	0	1	0	0	0	0	0	0	0	5	0	0	0	9	0	0	0	0	0	0	0	7	0	0	0	2	0	0	0	0	0	0	0	0	0	0	0	0	0
ENSMUSG00000022503	0	0	0	0	0	1	0	18	0	0	0	0	0	0	0	0	0	0	0	78	0	0	0	0	0	0	0	0	0	116	0	40	0	0	0	41	0	0	0	40	0	0	0	0	0	35	0	0	0
ENSMUSG00000022504	0	0	0	0	0	0	0	0	0	0	0	4	0	0	0	0	0	0	0	0	0	0	0	2	0	0	0	0	0	0	0	0	0	0	0	0	0	0	0	0	0	48	0	0	0	0	0	0	0
ENSMUSG00000065979	0	8	0	0	0	0	0	0	0	0	0	0	0	0	0	0	0	0	0	0	0	0	0	0	0	0	0	0	0	0	0	0	0	0	0	0	0	0	0	54	0	0	0	0	0	0	0	0	0
ENSMUSG00000022682	0	9	0	75	0	8	0	0	0	0	0	39	0	0	0	0	0	0	0	0	0	16	0	3	0	0	0	46	0	0	0	2	0	0	0	26	0	2	0	13	0	30	0	0	0	18	0	5	0
ENSMUSG00000022678	0	0	0	76	0	0	0	24	0	0	0	0	0	1	0	0	0	0	0	0	0	0	0	37	0	0	0	0	0	0	0	11	0	0	0	0	0	0	0	0	0	0	0	0	0	0	0	0	0
ENSMUSG00000018830	0	9	0	0	0	0	0	0	0	0	0	0	0	0	0	0	0	6	0	0	0	0	0	0	0	0	0	0	0	0	0	0	0	0	0	0	0	23	0	20	0	69	0	0	0	0	0	0	0
ENSMUSG00000022673	0	0	0	0	0	2	0	0	0	0	0	0	0	0	0	0	0	9	0	0	0	8	0	0	0	0	0	0	0	0	0	0	0	0	0	0	0	53	0	0	0	0	0	0	0	8	0	0	0
ENSMUSG00000022671	0	13	0	0	0	0	0	4	0	0	0	0	0	10	0	10	0	0	0	0	0	0	0	6	0	81	0	18	0	16	0	24	0	0	0	19	0	8	0	0	0	0	0	0	0	0	0	6	0
ENSMUSG00000022792	0	7	0	17	0	0	0	4	0	44	0	0	0	0	0	0	0	0	0	0	0	0	0	26	0	0	0	0	0	0	0	23	0	0	0	0	0	0	0	0	0	0	0	48	0	0	0	0	0
ENSMUSG00000022779	0	0	0	0	0	0	0	0	0	0	0	2	0	0	0	0	0	0	0	0	0	0	0	0	0	0	0	0	0	0	0	0	0	0	0	45	0	0	0	0	0	0	0	0	0	0	0	0	0
ENSMUSG00000022771	0	3	0	0	0	0	0	2	0	0	0	0	0	4	0	0	0	0	0	0	0	0	0	4	0	0	0	0	0	0	0	3	0	0	0	26	0	1	0	0	0	0	0	8	0	1	0	0	0
ENSMUSG00000022768	0	0	0	12	0	1	0	5	0	7	0	9	0	0	0	0	0	0	0	8	0	0	0	4	0	0	0	16	0	0	0	0	0	0	0	10	0	18	0	0	0	0	0	0	0	10	0	0	0
ENSMUSG00000022765	0	0	0	0	0	0	0	1	0	0	0	0	0	0	0	0	0	0	0	0	0	0	0	30	0	0	0	0	0	0	0	36	0	0	0	0	0	17	0	0	0	0	0	138	0	2	0	0	0
ENSMUSG00000022761	0	1	0	1	0	6	0	0	0	0	0	8	0	0	0	2	0	0	0	4	0	0	0	11	0	0	0	0	0	0	0	0	0	5	0	0	0	4	0	0	0	0	0	36	0	0	0	0	0
ENSMUSG00000003531	0	0	0	0	0	7	0	4	0	0	0	0	0	2	0	0	0	0	0	0	0	2	0	0	0	0	0	0	0	0	0	0	0	0	0	0	0	29	0	5	0	0	0	0	0	0	0	0	0
ENSMUSG00000013539	0	0	0	0	0	0	0	0	0	0	0	1	0	0	0	6	0	0	0	0	0	0	0	0	0	0	0	0	0	0	0	11	0	0	0	5	0	0	0	3	0	0	0	0	0	0	0	0	0
ENSMUSG00000075704	0	0	0	0	0	0	0	0	0	36	0	0	0	0	0	0	0	0	0	0	0	0	0	0	0	0	0	0	0	0	0	0	0	0	0	0	0	0	0	0	0	0	0	0	0	0	0	0	0
ENSMUSG00000000884	0	0	0	0	0	7	0	0	0	0	0	0	0	18	0	0	0	0	0	0	0	0	0	80	0	88	0	38	0	6	0	0	0	0	0	0	0	0	0	28	0	59	0	0	0	19	0	9	0
ENSMUSG00000000028	0	0	0	0	0	9	0	12	0	19	0	0	0	0	0	0	0	0	0	11	0	0	0	16	0	0	0	0	0	30	0	0	0	0	0	0	0	0	0	0	0	0	0	81	0	8	0	21	0
ENSMUSG00000062901	0	0	0	0	0	28	0	4	0	0	0	0	0	0	0	0	0	0	0	56	0	0	0	18	0	0	0	0	0	5	0	0	0	0	0	25	0	0	0	0	0	0	0	0	0	0	0	130	0
ENSMUSG00000022822	0	11	0	0	0	0	0	5	0	0	0	0	0	0	0	0	0	0	0	0	0	0	0	0	0	0	0	0	0	0	0	0	0	0	0	0	0	0	0	0	0	0	0	0	0	0	0	0	0
ENSMUSG00000003234	0	0	0	0	0	0	0	0	0	0	0	0	0	0	0	0	0	0	0	0	0	0	0	3	0	29	0	0	0	67	0	3	0	0	0	0	0	0	0	0	0	0	0	0	0	0	0	0	0
ENSMUSG00000046613	0	0	0	0	0	0	0	4	0	0	0	0	0	0	0	0	0	0	0	0	0	0	0	4	0	0	0	3	0	0	0	28	0	0	0	0	0	0	0	5	0	0	0	0	0	0	0	7	0
ENSMUSG00000022853	0	0	0	0	0	0	0	0	0	0	0	0	0	0	0	0	0	0	0	10	0	5	0	9	0	0	0	0	0	6	0	0	0	0	0	0	0	0	0	0	0	0	0	19	0	0	0	0	0
ENSMUSG00000097290	0	0	0	0	0	0	0	0	0	0	0	0	0	0	0	0	0	0	0	35	0	18	0	33	0	0	0	0	0	0	0	0	0	0	0	0	0	0	0	0	0	0	0	86	0	0	0	0	0
ENSMUSG00000022871	0	0	0	0	0	0	0	3	0	0	0	0	0	0	0	0	0	0	0	19	0	0	0	0	0	1	0	0	0	52	0	15	0	0	0	0	0	0	0	0	0	0	0	0	0	37	0	21	0
ENSMUSG00000022537	0	1	0	0	0	0	0	0	0	0	0	0	0	12	0	9	0	0	0	0	0	0	0	0	0	0	0	0	0	0	0	0	0	0	0	0	0	0	0	0	0	0	0	0	0	0	0	0	0
ENSMUSG00000047434	0	0	0	0	0	0	0	0	0	0	0	0	0	0	0	0	0	0	0	34	0	0	0	27	0	0	0	0	0	0	0	0	0	0	0	4	0	0	0	0	0	1	0	0	0	0	0	0	0
ENSMUSG00000116946	0	0	0	0	0	16	0	4	0	0	0	0	0	34	0	0	0	0	0	0	0	0	0	0	0	0	0	0	0	32	0	76	0	0	0	0	0	6	0	0	0	37	0	0	0	15	0	0	0
ENSMUSG00000045625	0	12	0	4	0	46	0	41	0	0	0	26	0	0	0	0	0	0	0	72	0	21	0	36	0	0	0	0	0	0	0	27	0	0	0	67	0	0	0	23	0	140	0	0	0	0	0	0	0
ENSMUSG00000023791	0	1	0	0	0	0	0	0	0	0	0	0	0	0	0	0	0	0	0	0	0	0	0	0	0	0	0	0	0	9	0	8	0	0	0	0	0	0	0	0	0	0	0	0	0	0	0	0	0
ENSMUSG00000079620	0	0	0	0	0	0	0	0	0	0	0	0	0	0	0	0	0	0	0	15	0	0	0	11	0	24	0	0	0	0	0	0	0	0	0	0	0	0	0	0	0	0	0	0	0	58	0	175	0
ENSMUSG00000022906	0	0	0	3	0	0	0	0	0	0	0	4	0	0	0	0	0	0	0	0	0	1	0	0	0	11	0	0	0	5	0	10	0	0	0	0	0	0	0	24	0	0	0	0	0	0	0	6	0
ENSMUSG00000022899	0	0	0	0	0	0	0	0	0	0	0	0	0	0	0	0	0	0	0	0	0	0	0	0	0	0	0	0	0	0	0	1	0	0	0	0	0	17	0	0	0	41	0	0	0	0	0	0	0
ENSMUSG00000022828	0	0	0	0	0	0	0	0	0	0	0	4	0	0	0	0	0	0	0	2	0	0	0	0	0	0	0	0	0	0	0	1	0	0	0	0	0	0	0	0	0	0	0	0	0	0	0	0	0
ENSMUSG00000022793	0	38	0	38	0	0	0	0	0	13	0	89	0	19	0	8	0	5	0	51	0	13	0	26	0	0	0	49	0	58	0	193	0	31	0	29	0	43	0	165	0	221	0	2	0	42	0	27	0
ENSMUSG00000036292	0	41	0	0	0	38	0	4	0	0	0	64	0	0	0	17	0	0	0	2	0	16	0	108	0	0	0	0	0	36	0	0	0	0	0	37	0	0	0	0	0	0	0	0	0	0	0	121	0
ENSMUSG00000022696	0	1	0	0	0	0	0	0	0	0	0	0	0	0	0	24	0	0	0	0	0	0	0	0	0	18	0	0	0	0	0	2	0	0	0	0	0	0	0	0	0	0	0	0	0	0	0	0	0
ENSMUSG00000022665	0	0	0	0	0	47	0	0	0	102	0	0	0	0	0	0	0	0	0	0	0	0	0	0	0	197	0	0	0	0	0	154	0	11	0	0	0	87	0	0	0	0	0	214	0	0	0	0	0
ENSMUSG00000022658	0	0	0	14	0	0	0	0	0	0	0	0	0	0	0	0	0	0	0	0	0	0	0	0	0	0	0	0	0	0	0	0	0	0	0	0	0	0	0	0	0	49	0	48	0	0	0	0	0
ENSMUSG00000064061	0	0	0	1	0	9	0	0	0	0	0	0	0	0	0	0	0	0	0	0	0	0	0	0	0	0	0	21	0	0	0	0	0	0	0	0	0	0	0	0	0	0	0	0	0	0	0	0	0
ENSMUSG00000116848	0	2	0	6	0	4	0	1	0	0	0	0	0	1	0	0	0	1	0	2	0	0	0	5	0	0	0	0	0	2	0	1	0	3	0	0	0	5	0	5	0	6	0	2	0	0	0	0	0
ENSMUSG00000022752	0	4	0	1	0	1	0	1	0	0	0	0	0	0	0	161	0	0	0	0	0	0	0	31	0	0	0	25	0	9	0	0	0	110	0	3	0	3	0	24	0	0	0	0	0	0	0	0	0
ENSMUSG00000022751	0	0	0	0	0	0	0	0	0	0	0	0	0	0	0	0	0	0	0	0	0	0	0	4	0	0	0	5	0	0	0	0	0	0	0	0	0	0	0	3	0	0	0	0	0	0	0	0	0
ENSMUSG00000022742	0	65	0	0	0	18	0	13	0	3	0	80	0	10	0	0	0	0	0	128	0	101	0	92	0	0	0	72	0	2	0	116	0	0	0	0	0	11	0	51	0	4	0	58	0	8	0	12	0
ENSMUSG00000074991	0	0	0	0	0	0	0	7	0	0	0	8	0	30	0	0	0	0	0	0	0	33	0	0	0	0	0	0	0	63	0	53	0	0	0	1	0	0	0	0	0	0	0	78	0	36	0	0	0
ENSMUSG00000116643	0	0	0	0	0	0	0	0	0	0	0	0	0	0	0	0	0	41	0	0	0	33	0	0	0	0	0	0	0	0	0	20	0	0	0	0	0	0	0	0	0	0	0	0	0	0	0	0	0
ENSMUSG00000100857	0	0	0	0	0	0	0	0	0	202	0	0	0	0	0	77	0	0	0	0	0	0	0	0	0	4	0	0	0	0	0	0	0	48	0	0	0	0	0	0	0	0	0	0	0	0	0	0	0
ENSMUSG00000053062	0	1	0	0	0	0	0	4	0	0	0	30	0	2	0	0	0	20	0	0	0	53	0	3	0	9	0	1	0	4	0	18	0	0	0	1	0	6	0	5	0	6	0	0	0	35	0	0	0
ENSMUSG00000044442	0	0	0	0	0	0	0	0	0	0	0	0	0	0	0	0	0	0	0	0	0	0	0	0	0	4	0	0	0	0	0	0	0	0	0	0	0	65	0	0	0	0	0	0	0	0	0	0	0
ENSMUSG00000085865	0	0	0	28	0	0	0	6	0	0	0	0	0	0	0	0	0	0	0	61	0	0	0	0	0	0	0	0	0	0	0	85	0	99	0	0	0	0	0	0	0	0	0	2	0	28	0	0	0
ENSMUSG00000116987	0	1	0	0	0	0	0	3	0	2	0	17	0	0	0	4	0	0	0	0	0	0	0	0	0	0	0	0	0	1	0	0	0	0	0	41	0	0	0	0	0	0	0	0	0	0	0	0	0
ENSMUSG00000040820	0	14	0	9	0	21	0	9	0	92	0	17	0	37	0	0	0	0	0	0	0	46	0	11	0	0	0	0	0	46	0	58	0	0	0	35	0	0	0	36	0	59	0	0	0	0	0	39	0
ENSMUSG00000022940	0	24	0	0	0	0	0	7	0	0	0	0	0	0	0	255	0	6	0	0	0	23	0	0	0	0	0	0	0	0	0	16	0	0	0	0	0	39	0	0	0	0	0	0	0	0	0	0	0
ENSMUSG00000004945	0	1	0	0	0	2	0	7	0	0	0	3	0	5	0	0	0	0	0	0	0	24	0	2	0	0	0	4	0	0	0	6	0	11	0	5	0	0	0	8	0	54	0	14	0	4	0	13	0
ENSMUSG00000023861	0	5	0	8	0	0	0	8	0	0	0	7	0	0	0	0	0	7	0	14	0	0	0	0	0	0	0	0	0	28	0	25	0	0	0	57	0	20	0	39	0	31	0	21	0	11	0	0	0
ENSMUSG00000014426	0	0	0	0	0	0	0	0	0	0	0	0	0	2	0	6	0	3	0	0	0	0	0	0	0	15	0	67	0	0	0	4	0	0	0	3	0	16	0	0	0	0	0	0	0	1	0	0	0
ENSMUSG00000073460	0	0	0	5	0	6	0	6	0	15	0	6	0	13	0	6	0	2	0	0	0	0	0	0	0	0	0	12	0	17	0	11	0	0	0	25	0	10	0	0	0	57	0	35	0	0	0	0	0
ENSMUSG00000057388	0	0	0	5	0	6	0	1	0	1	0	0	0	0	0	0	0	0	0	2	0	1	0	2	0	0	0	3	0	0	0	11	0	9	0	2	0	5	0	2	0	5	0	3	0	0	0	2	0
ENSMUSG00000006818	0	0	0	0	0	0	0	0	0	0	0	0	0	1	0	0	0	0	0	0	0	0	0	1	0	0	0	0	0	0	0	0	0	0	0	0	0	0	0	0	0	0	0	0	0	0	0	0	0
ENSMUSG00000023886	0	0	0	0	0	0	0	0	0	0	0	0	0	43	0	0	0	0	0	0	0	0	0	0	0	0	0	0	0	0	0	0	0	0	0	28	0	0	0	0	0	0	0	0	0	0	0	0	0
ENSMUSG00000014769	0	0	0	96	0	41	0	16	0	0	0	29	0	60	0	0	0	21	0	92	0	25	0	32	0	0	0	33	0	155	0	73	0	93	0	17	0	68	0	10	0	233	0	70	0	36	0	54	0
ENSMUSG00000116974	0	13	0	32	0	10	0	0	0	0	0	6	0	8	0	0	0	5	0	0	0	0	0	5	0	0	0	19	0	15	0	0	0	9	0	4	0	19	0	10	0	53	0	0	0	0	0	0	0
ENSMUSG00000117070	0	0	0	0	0	0	0	0	0	58	0	29	0	0	0	0	0	0	0	0	0	0	0	0	0	0	0	0	0	0	0	0	0	0	0	0	0	0	0	0	0	0	0	0	0	0	0	0	0
ENSMUSG00000053347	0	0	0	0	0	21	0	29	0	1	0	0	0	0	0	0	0	19	0	0	0	0	0	0	0	0	0	0	0	0	0	0	0	0	0	0	0	0	0	38	0	0	0	0	0	0	0	0	0
ENSMUSG00000024130	0	0	0	5	0	4	0	3	0	0	0	0	0	1	0	0	0	6	0	0	0	0	0	51	0	0	0	11	0	5	0	0	0	38	0	4	0	0	0	0	0	0	0	11	0	0	0	0	0
ENSMUSG00000033597	0	0	0	0	0	13	0	0	0	0	0	0	0	0	0	0	0	0	0	0	0	6	0	0	0	0	0	0	0	26	0	6	0	0	0	0	0	0	0	0	0	0	0	0	0	9	0	0	0
ENSMUSG00000002496	0	10	0	0	0	0	0	5	0	0	0	0	0	0	0	0	0	6	0	0	0	0	0	0	0	0	0	26	0	0	0	109	0	0	0	0	0	24	0	28	0	0	0	76	0	0	0	69	0
ENSMUSG00000046070	0	14	0	87	0	0	0	10	0	0	0	18	0	23	0	0	0	0	0	0	0	0	0	79	0	0	0	23	0	31	0	81	0	0	0	0	0	45	0	0	0	96	0	107	0	27	0	0	0
ENSMUSG00000036636	0	0	0	0	0	2	0	0	0	0	0	8	0	23	0	0	0	0	0	0	0	0	0	0	0	0	0	0	0	0	0	0	0	0	0	0	0	0	0	0	0	0	0	0	0	0	0	0	0
ENSMUSG00000059562	0	3	0	0	0	0	0	7	0	0	0	8	0	0	0	0	0	0	0	0	0	6	0	14	0	0	0	0	0	0	0	28	0	0	0	0	0	0	0	0	0	0	0	0	0	0	0	0	0
ENSMUSG00000047507	0	0	0	0	0	0	0	1	0	0	0	0	0	1	0	0	0	0	0	21	0	0	0	0	0	0	0	0	0	0	0	0	0	0	0	0	0	0	0	6	0	0	0	0	0	13	0	0	0
ENSMUSG00000002280	0	0	0	0	0	0	0	0	0	5	0	0	0	0	0	0	0	0	0	0	0	0	0	0	0	0	0	0	0	9	0	2	0	8	0	0	0	8	0	6	0	13	0	0	0	0	0	0	0
ENSMUSG00000025738	0	4	0	0	0	0	0	0	0	0	0	3	0	0	0	1	0	0	0	15	0	2	0	0	0	0	0	0	0	0	0	0	0	2	0	0	0	0	0	0	0	0	0	0	0	0	0	0	0
ENSMUSG00000024182	0	0	0	0	0	2	0	5	0	0	0	5	0	0	0	55	0	0	0	0	0	1	0	0	0	0	0	0	0	28	0	44	0	0	0	0	0	0	0	0	0	15	0	0	0	0	0	0	0
ENSMUSG00000024184	0	0	0	0	0	0	0	0	0	0	0	0	0	0	0	0	0	0	0	0	0	0	0	0	0	0	0	0	0	53	0	0	0	0	0	20	0	0	0	0	0	57	0	0	0	0	0	17	0
ENSMUSG00000118107	0	9	0	437	0	156	0	46	0	104	0	0	0	358	0	230	0	107	0	343	0	21	0	155	0	7	0	956	0	784	0	716	0	245	0	348	0	155	0	534	0	9	0	0	0	140	0	79	0
ENSMUSG00000024301	0	10	0	0	0	5	0	2	0	52	0	4	0	0	0	0	0	0	0	22	0	0	0	0	0	0	0	24	0	27	0	23	0	0	0	51	0	20	0	38	0	0	0	0	0	0	0	0	0
ENSMUSG00000079605	0	3	0	0	0	0	0	0	0	0	0	0	0	0	0	0	0	0	0	0	0	0	0	4	0	0	0	0	0	0	0	12	0	0	0	7	0	0	0	0	0	0	0	0	0	0	0	0	0
ENSMUSG00000042644	0	0	0	0	0	0	0	0	0	0	0	0	0	0	0	9	0	0	0	0	0	0	0	0	0	0	0	11	0	0	0	0	0	0	0	0	0	0	0	0	0	0	0	0	0	0	0	12	0
ENSMUSG00000024213	0	10	0	21	0	5	0	4	0	11	0	12	0	11	0	6	0	7	0	16	0	13	0	26	0	99	0	38	0	69	0	17	0	16	0	24	0	56	0	7	0	94	0	31	0	15	0	18	0
ENSMUSG00000086485	0	0	0	0	0	0	0	0	0	0	0	0	0	0	0	0	0	0	0	0	0	0	0	0	0	0	0	0	0	119	0	0	0	0	0	0	0	0	0	0	0	0	0	0	0	0	0	60	0
ENSMUSG00000038677	0	0	0	0	0	15	0	0	0	0	0	0	0	0	0	0	0	0	0	0	0	10	0	0	0	0	0	0	0	0	0	0	0	0	0	2	0	0	0	0	0	0	0	0	0	0	0	3	0
ENSMUSG00000024220	0	0	0	0	0	0	0	0	0	0	0	0	0	0	0	0	0	0	0	15	0	0	0	0	0	0	0	9	0	0	0	0	0	0	0	0	0	0	0	0	0	37	0	0	0	0	0	79	0
ENSMUSG00000086154	0	19	0	150	0	138	0	118	0	0	0	75	0	64	0	266	0	65	0	26	0	19	0	157	0	0	0	26	0	104	0	228	0	167	0	18	0	168	0	70	0	142	0	137	0	200	0	0	0
ENSMUSG00000087308	0	1	0	40	0	2	0	6	0	0	0	0	0	0	0	60	0	0	0	0	0	0	0	0	0	0	0	0	0	0	0	21	0	0	0	0	0	1	0	0	0	0	0	1	0	0	0	0	0
ENSMUSG00000024008	0	0	0	0	0	0	0	1	0	0	0	26	0	0	0	0	0	0	0	75	0	0	0	0	0	0	0	0	0	0	0	0	0	136	0	0	0	0	0	0	0	0	0	0	0	59	0	0	0
ENSMUSG00000024007	0	2	0	0	0	0	0	0	0	1	0	0	0	0	0	0	0	0	0	0	0	0	0	0	0	0	0	1	0	8	0	0	0	0	0	0	0	0	0	1	0	0	0	0	0	0	0	0	0
ENSMUSG00000052712	0	8	0	16	0	0	0	0	0	13	0	0	0	0	0	0	0	9	0	0	0	0	0	0	0	0	0	7	0	40	0	12	0	0	0	19	0	13	0	5	0	0	0	0	0	0	0	0	0
ENSMUSG00000024011	0	14	0	24	0	6	0	0	0	0	0	19	0	8	0	0	0	2	0	0	0	7	0	20	0	0	0	12	0	21	0	27	0	0	0	10	0	61	0	0	0	46	0	39	0	9	0	0	0
ENSMUSG00000042203	0	0	0	0	0	0	0	0	0	0	0	0	0	1	0	0	0	0	0	7	0	0	0	0	0	0	0	11	0	0	0	1	0	0	0	2	0	33	0	0	0	0	0	0	0	0	0	0	0
ENSMUSG00000089900	0	2	0	0	0	0	0	0	0	0	0	0	0	0	0	0	0	0	0	2	0	0	0	0	0	0	0	7	0	0	0	0	0	0	0	4	0	2	0	0	0	0	0	0	0	0	0	0	0
ENSMUSG00000024037	0	14	0	64	0	9	0	4	0	0	0	30	0	15	0	6	0	8	0	71	0	9	0	5	0	0	0	41	0	92	0	37	0	38	0	54	0	0	0	18	0	117	0	0	0	27	0	37	0
ENSMUSG00000024039	0	0	0	1	0	9	0	0	0	12	0	14	0	3	0	2	0	0	0	0	0	5	0	8	0	4	0	1	0	3	0	5	0	0	0	4	0	7	0	0	0	6	0	7	0	1	0	0	0
ENSMUSG00000091586	0	0	0	0	0	0	0	0	0	0	0	3	0	0	0	0	0	0	0	0	0	0	0	0	0	0	0	0	0	1	0	0	0	0	0	0	0	0	0	0	0	0	0	0	0	3	0	8	0
ENSMUSG00000024292	0	0	0	0	0	7	0	0	0	0	0	0	0	40	0	0	0	0	0	0	0	0	0	0	0	0	0	0	0	0	0	0	0	0	0	0	0	0	0	0	0	83	0	60	0	0	0	0	0
ENSMUSG00000092412	0	0	0	0	0	0	0	0	0	0	0	0	0	5	0	0	0	0	0	0	0	0	0	3	0	0	0	0	0	1	0	3	0	0	0	0	0	5	0	0	0	0	0	0	0	0	0	0	0
ENSMUSG00000042099	0	0	0	0	0	0	0	0	0	2	0	0	0	0	0	4	0	0	0	0	0	0	0	0	0	0	0	3	0	0	0	2	0	0	0	0	0	0	0	0	0	0	0	0	0	0	0	0	0
ENSMUSG00000067288	0	0	0	0	0	0	0	2	0	14	0	0	0	0	0	15	0	0	0	0	0	0	0	0	0	0	0	9	0	0	0	7	0	0	0	0	0	0	0	0	0	0	0	0	0	0	0	0	0
ENSMUSG00000092349	0	7	0	0	0	0	0	0	0	0	0	5	0	0	0	0	0	0	0	0	0	9	0	0	0	0	0	0	0	4	0	16	0	0	0	5	0	36	0	0	0	55	0	0	0	7	0	2	0
ENSMUSG00000051390	0	0	0	3	0	3	0	1	0	2	0	0	0	1	0	0	0	0	0	0	0	1	0	5	0	0	0	2	0	0	0	1	0	0	0	4	0	2	0	0	0	8	0	0	0	2	0	0	0
ENSMUSG00000098197	0	0	0	0	0	0	0	4	0	0	0	0	0	0	0	0	0	0	0	59	0	0	0	0	0	0	0	49	0	0	0	0	0	0	0	0	0	0	0	0	0	0	0	0	0	2	0	0	0
ENSMUSG00000079547	0	0	0	0	0	0	0	0	0	0	0	0	0	0	0	0	0	0	0	0	0	0	0	0	0	0	0	20	0	37	0	0	0	0	0	0	0	33	0	10	0	1	0	0	0	0	0	0	0
ENSMUSG00000015468	0	6	0	0	0	3	0	4	0	2	0	27	0	0	0	0	0	0	0	0	0	3	0	3	0	0	0	2	0	7	0	0	0	0	0	0	0	11	0	0	0	0	0	0	0	0	0	36	0
ENSMUSG00000024371	0	0	0	0	0	0	0	0	0	0	0	0	0	0	0	0	0	0	0	0	0	0	0	1	0	0	0	0	0	0	0	21	0	0	0	0	0	26	0	0	0	72	0	20	0	0	0	0	0
ENSMUSG00000013787	0	0	0	0	0	0	0	0	0	0	0	3	0	0	0	0	0	0	0	0	0	0	0	0	0	0	0	5	0	0	0	14	0	0	0	0	0	27	0	0	0	0	0	0	0	0	0	0	0
ENSMUSG00000007035	0	11	0	4	0	13	0	11	0	0	0	17	0	1	0	10	0	0	0	64	0	0	0	7	0	0	0	10	0	26	0	107	0	0	0	11	0	58	0	15	0	59	0	33	0	8	0	0	0
ENSMUSG00000007036	0	0	0	1	0	0	0	0	0	0	0	2	0	0	0	0	0	0	0	0	0	0	0	1	0	0	0	0	0	0	0	0	0	0	0	0	0	0	0	0	0	0	0	40	0	0	0	0	0
ENSMUSG00000024387	0	0	0	1	0	0	0	0	0	0	0	0	0	0	0	0	0	0	0	3	0	0	0	0	0	0	0	0	0	0	0	0	0	1	0	1	0	0	0	0	0	2	0	0	0	0	0	0	0
ENSMUSG00000092417	0	0	0	0	0	0	0	0	0	0	0	0	0	0	0	0	0	1	0	16	0	0	0	0	0	0	0	0	0	0	0	0	0	17	0	9	0	0	0	0	0	26	0	0	0	0	0	0	0
ENSMUSG00000038838	0	6	0	5	0	31	0	0	0	0	0	13	0	0	0	0	0	0	0	0	0	2	0	0	0	0	0	0	0	0	0	1	0	0	0	19	0	0	0	1	0	0	0	1	0	0	0	0	0
ENSMUSG00000034595	0	1	0	0	0	30	0	0	0	1	0	0	0	0	0	0	0	0	0	0	0	2	0	2	0	0	0	70	0	0	0	0	0	0	0	0	0	13	0	0	0	0	0	0	0	0	0	10	0
ENSMUSG00000024422	0	6	0	17	0	16	0	4	0	0	0	0	0	0	0	0	0	8	0	0	0	6	0	10	0	0	0	1	0	11	0	0	0	15	0	0	0	29	0	10	0	0	0	0	0	20	0	0	0
ENSMUSG00000092239	0	43	0	18	0	7	0	0	0	0	0	21	0	26	0	0	0	16	0	24	0	0	0	44	0	71	0	4	0	54	0	24	0	62	0	38	0	5	0	31	0	66	0	0	0	20	0	0	0
ENSMUSG00000091043	0	0	0	0	0	0	0	2	0	0	0	7	0	2	0	0	0	0	0	0	0	0	0	0	0	0	0	0	0	19	0	0	0	0	0	0	0	0	0	0	0	0	0	0	0	0	0	0	0
ENSMUSG00000023959	0	27	0	0	0	0	0	0	0	0	0	5	0	0	0	0	0	0	0	0	0	0	0	0	0	0	0	0	0	0	0	0	0	0	0	0	0	37	0	0	0	0	0	0	0	0	0	0	0
ENSMUSG00000023932	0	0	0	26	0	0	0	0	0	22	0	0	0	0	0	0	0	0	0	17	0	6	0	0	0	0	0	16	0	27	0	66	0	0	0	15	0	16	0	91	0	31	0	0	0	0	0	123	0
ENSMUSG00000023949	0	77	0	147	0	123	0	33	0	85	0	109	0	84	0	2	0	15	0	142	0	14	0	129	0	11	0	126	0	162	0	155	0	164	0	64	0	240	0	48	0	183	0	265	0	3	0	127	0
ENSMUSG00000067150	0	0	0	2	0	1	0	8	0	0	0	3	0	7	0	15	0	18	0	0	0	7	0	33	0	0	0	42	0	110	0	9	0	0	0	0	0	72	0	0	0	0	0	0	0	34	0	0	0
ENSMUSG00000015597	0	0	0	50	0	0	0	3	0	0	0	0	0	0	0	0	0	0	0	0	0	0	0	0	0	0	0	0	0	0	0	0	0	0	0	0	0	0	0	0	0	0	0	0	0	0	0	5	0
ENSMUSG00000015599	0	0	0	40	0	0	0	9	0	0	0	0	0	28	0	0	0	0	0	0	0	0	0	0	0	0	0	0	0	74	0	0	0	0	0	0	0	0	0	0	0	0	0	0	0	0	0	0	0
ENSMUSG00000040327	0	0	0	4	0	0	0	0	0	0	0	0	0	0	0	2	0	0	0	0	0	0	0	0	0	18	0	0	0	0	0	17	0	0	0	0	0	0	0	0	0	0	0	0	0	0	0	0	0
ENSMUSG00000003546	0	0	0	0	0	9	0	8	0	0	0	30	0	40	0	0	0	0	0	0	0	3	0	1	0	115	0	48	0	0	0	1	0	0	0	0	0	6	0	22	0	8	0	86	0	30	0	0	0
ENSMUSG00000023973	0	43	0	10	0	34	0	0	0	0	0	19	0	0	0	8	0	27	0	8	0	0	0	7	0	0	0	28	0	57	0	0	0	0	0	53	0	0	0	48	0	121	0	164	0	0	0	175	0
ENSMUSG00000034382	0	0	0	1	0	0	0	4	0	6	0	0	0	0	0	5	0	0	0	0	0	0	0	0	0	0	0	110	0	30	0	1	0	0	0	0	0	0	0	25	0	5	0	0	0	0	0	50	0
ENSMUSG00000023931	0	0	0	0	0	0	0	0	0	0	0	0	0	0	0	0	0	0	0	0	0	0	0	0	0	0	0	0	0	0	0	0	0	0	0	0	0	0	0	10	0	0	0	0	0	0	0	17	0
ENSMUSG00000023122	0	2	0	0	0	11	0	3	0	18	0	23	0	15	0	0	0	5	0	9	0	4	0	6	0	0	0	3	0	31	0	13	0	0	0	6	0	36	0	18	0	43	0	10	0	3	0	0	0
ENSMUSG00000032915	0	0	0	0	0	8	0	0	0	0	0	0	0	0	0	0	0	0	0	0	0	0	0	0	0	0	0	0	0	4	0	0	0	29	0	0	0	0	0	0	0	0	0	0	0	0	0	0	0
ENSMUSG00000003208	0	0	0	0	0	0	0	0	0	0	0	2	0	2	0	0	0	0	0	9	0	0	0	2	0	0	0	0	0	9	0	5	0	0	0	3	0	2	0	12	0	0	0	0	0	0	0	0	0
[truncated: 152 more rows]
[truncated: 39 more columns]
