# Supplementary material for: Allele-specific differential regulation of monoallelically expressed autosomal genes in the cardiac lineage
Source: Nat Commun. 2022 Oct 10;13:5984. doi: 10.1038/s41467-022-33722-x (PMC9550772; doi:10.1038/s41467-022-33722-x)
Supplement: Supplementary file 13 — Source Data [file 41467_2022_33722_MOESM13_ESM.zip › Source Data 37.txt]

Probe	Chromosome	Start	End	Probe.Strand	Feature	ID	Description	Feature.Strand	Type	Feature.Orientation	Distance	P.value..EdgeR.stats.p.0.05.after.correction.	FDR..EdgeR.stats.p.0.05.after.correction.	Log2.Fold.Change..EdgeR.stats.p.0.05.after.correction.	ESC.Rep1_C57BL6J	ESC.Rep1_CAST_EiJ	ESC.Rep2_C57BL6J	ESC.Rep2_CAST_EiJ	ESC.Rep3_C57BL6J	ESC.Rep3_CAST_EiJ
Pla2g4d	2	120265595	120289197	-	Pla2g4d	ENSMUSG00000070719	phospholipase A2, group IVD [Source:MGI Symbol;Acc:MGI:1925640]	-	gene	Name match	0	0.009286036	0.044193137	4.463743	0	6	0	2	1	0
1700055D18Rik	4	45011687	45015406	+	1700055D18Rik	ENSMUSG00000070997	RIKEN cDNA 1700055D18 gene [Source:MGI Symbol;Acc:MGI:1920655]	+	gene	Name match	0	0.008355262	0.040171873	3.7780294	0	11	4	0	0	3
Rap1gap	4	137664726	137729861	+	Rap1gap	ENSMUSG00000041351	Rap1 GTPase-activating protein [Source:MGI Symbol;Acc:MGI:109338]	+	gene	Name match	0	0.007776017	0.037625853	3.7673068	0	3	2	0	0	5
Atg9b	5	24384181	24392143	-	Atg9b	ENSMUSG00000038295	autophagy related 9B [Source:MGI Symbol;Acc:MGI:2685420]	-	gene	Name match	0	0.008537433	0.040959187	4.448922	0	4	0	4	1	0
Gxylt2	6	100704734	100810913	+	Gxylt2	ENSMUSG00000030074	glucoside xylosyltransferase 2 [Source:MGI Symbol;Acc:MGI:2682940]	+	gene	Name match	0	0.0054662246	0.027192786	4.2207336	0	11	3	0	0	4
Gm45206	7	80209394	80211678	+	Gm45206	ENSMUSG00000108389	predicted gene 45206 [Source:MGI Symbol;Acc:MGI:5753782]	+	gene	Name match	0	0.0014159352	0.007690056	5.4648643	0	14	0	2	1	0
Gm10282	8	72304110	72305260	-	Gm10282	ENSMUSG00000070713	predicted pseudogene 10282 [Source:MGI Symbol;Acc:MGI:3704312]	-	gene	Name match	0	0.0052844924	0.026366143	4.623116	0	3	1	0	0	6
Elavl3	9	22015005	22052023	-	Elavl3	ENSMUSG00000003410	ELAV like RNA binding protein 3 [Source:MGI Symbol;Acc:MGI:109157]	-	gene	Name match	0	0.0016531156	0.008888651	5.0910306	1	0	0	9	0	4
4930550C14Rik	9	53402325	53434402	+	4930550C14Rik	ENSMUSG00000005131	RIKEN cDNA 4930550C14 gene [Source:MGI Symbol;Acc:MGI:1922561]	+	gene	Name match	0	0.001327978	0.007248869	5.094968	1	0	0	7	0	6
Zfp609	9	65692391	65827564	-	Zfp609	ENSMUSG00000040524	zinc finger protein 609 [Source:MGI Symbol;Acc:MGI:2674092]	-	gene	Name match	0	0.00043164592	0.0025430585	4.9738955	0	5	0	14	2	0
Kif27	13	58287502	58359122	-	Kif27	ENSMUSG00000060176	kinesin family member 27 [Source:MGI Symbol;Acc:MGI:1922300]	-	gene	Name match	0	0.0019931532	0.010609576	5.036942	0	8	0	4	1	0
Selenoo	15	89089084	89100340	+	Selenoo	ENSMUSG00000035757	selenoprotein O [Source:MGI Symbol;Acc:MGI:1919007]	+	gene	Name match	0	0.00090332126	0.005043036	5.2464304	0	7	0	7	1	0
Cyp4f17	17	32506050	32530143	+	Cyp4f17	ENSMUSG00000091586	cytochrome P450, family 4, subfamily f, polypeptide 17 [Source:MGI Symbol;Acc:MGI:3646233]	+	gene	Name match	0	1.5237327e-05	0.0001091022	5.8863072	0	18	2	0	0	17
