# Supplementary material for: Allele-specific differential regulation of monoallelically expressed autosomal genes in the cardiac lineage
Source: Nat Commun. 2022 Oct 10;13:5984. doi: 10.1038/s41467-022-33722-x (PMC9550772; doi:10.1038/s41467-022-33722-x)
Supplement: Supplementary file 13 — Source Data [file 41467_2022_33722_MOESM13_ESM.zip › Source Data 38.txt]

Probe	Chromosome	Start	End	Probe.Strand	Feature	ID	Description	Feature.Strand	Type	Feature.Orientation	Distance	P.value..EdgeR.stats.p.0.05.after.correction.	FDR..EdgeR.stats.p.0.05.after.correction.	Log2.Fold.Change..EdgeR.stats.p.0.05.after.correction.	NPC.Rep1_C57BL6J	NPC.Rep1_CAST_EiJ	NPC.Rep2_C57BL6J	NPC.Rep2_CAST_EiJ	NPC.Rep3_C57BL6J	NPC.Rep3_CAST_EiJ
Cfap61	2	145934784	146215039	+	Cfap61	ENSMUSG00000037143	cilia and flagella associated protein 61 [Source:MGI Symbol;Acc:MGI:1926024]	+	gene	Name match	0	0.00213878	0.010214182	5.173291	0	6	0	6	1	0
Gm42842	3	56123156	56126159	-	Gm42842	ENSMUSG00000106211	predicted gene 42842 [Source:MGI Symbol;Acc:MGI:5662979]	-	gene	Name match	0	0.010235783	0.042853188	4.668726	1	0	0	2	0	6
Trim14	4	46493781	46536141	-	Trim14	ENSMUSG00000039853	tripartite motif-containing 14 [Source:MGI Symbol;Acc:MGI:1921985]	-	gene	Name match	0	0.0033073386	0.015208969	4.3307323	0	7	0	4	2	0
N4bp2os	5	65760991	65764379	-	N4bp2os	ENSMUSG00000106978	NEDD4 binding protein 2, opposite strand [Source:MGI Symbol;Acc:MGI:1921484]	-	gene	Name match	0	0.006889056	0.029850896	4.747506	0	6	0	3	1	0
Gm42531	5	150562311	150566358	+	Gm42531	ENSMUSG00000107178	predicted gene 42531 [Source:MGI Symbol;Acc:MGI:5662668]	+	gene	Name match	0	0.001335095	0.006620397	4.795418	2	0	0	6	0	8
Lpar5	6	125067920	125082472	+	Lpar5	ENSMUSG00000067714	lysophosphatidic acid receptor 5 [Source:MGI Symbol;Acc:MGI:2685918]	+	gene	Name match	0	0.0016543876	0.008035693	4.988587	3	0	0	5	0	17
D830036C21Rik	7	19320117	19342515	-	D830036C21Rik	ENSMUSG00000108854	RIKEN cDNA D830036C21 gene [Source:MGI Symbol;Acc:MGI:2685688]	-	gene	Name match	0	0.00707083	0.030567808	4.010263	0	10	5	0	0	9
Dnaaf4	9	72958785	72973064	+	Dnaaf4	ENSMUSG00000092192	dynein axonemal assembly factor 4 [Source:MGI Symbol;Acc:MGI:1914935]	+	gene	Name match	0	0.011079105	0.04606023	4.574289	0	6	1	0	0	2
Ppil6	10	41490439	41514286	+	Ppil6	ENSMUSG00000078451	peptidylprolyl isomerase (cyclophilin)-like 6 [Source:MGI Symbol;Acc:MGI:1920325]	+	gene	Name match	0	0.009745044	0.040944602	4.6456738	0	12	0	2	2	0
Cenpx	11	120710942	120713738	-	Cenpx	ENSMUSG00000025144	centromere protein X [Source:MGI Symbol;Acc:MGI:894324]	-	gene	Name match	0	0.008703011	0.03694159	4.033364	0	5	5	0	0	14
Frat2	19	41845972	41848132	-	Frat2	ENSMUSG00000047604	frequently rearranged in advanced T cell lymphomas 2 [Source:MGI Symbol;Acc:MGI:2673967]	-	gene	Name match	0	0.003104399	0.014359257	4.495015	0	8	0	9	3	0
