# Supplementary material for: Allele-specific differential regulation of monoallelically expressed autosomal genes in the cardiac lineage
Source: Nat Commun. 2022 Oct 10;13:5984. doi: 10.1038/s41467-022-33722-x (PMC9550772; doi:10.1038/s41467-022-33722-x)
Supplement: Supplementary file 13 — Source Data [file 41467_2022_33722_MOESM13_ESM.zip › Source Data 39.txt]

Probe	Chromosome	Start	End	Probe.Strand	Feature	ID	Description	Feature.Strand	Type	Feature.Orientation	Distance	P.value..EdgeR.stats.p.0.05.after.correction.	FDR..EdgeR.stats.p.0.05.after.correction.	Log2.Fold.Change..EdgeR.stats.p.0.05.after.correction.	S10_C57BL6J	S10_CAST_EiJ	S11_C57BL6J	S11_CAST_EiJ	S13_C57BL6J	S13_CAST_EiJ	S14_C57BL6J	S14_CAST_EiJ	S16_C57BL6J	S16_CAST_EiJ	S17_C57BL6J	S17_CAST_EiJ	S18_C57BL6J	S18_CAST_EiJ	S19_C57BL6J	S19_CAST_EiJ	S1_C57BL6J	S1_CAST_EiJ	S20_C57BL6J	S20_CAST_EiJ	S21_C57BL6J	S21_CAST_EiJ	S22_C57BL6J	S22_CAST_EiJ	S23_C57BL6J	S23_CAST_EiJ	S24_C57BL6J	S24_CAST_EiJ	S25_C57BL6J	S25_CAST_EiJ	S26_C57BL6J	S26_CAST_EiJ	S27_C57BL6J	S27_CAST_EiJ	S28_C57BL6J
Gm38120	1	13343563	13348204	-	Gm38120	ENSMUSG00000103085	predicted gene, 38120 [Source:MGI Symbol;Acc:MGI:5611348]	-	gene	Name match	0	7.62344e-09	4.4304862e-08	2.9797566	0	1	0	0	0	0	0	0	0	0	0	0	0	0	0	0	0	0	0	0	0	0	0	0	0	0	0	0	0	0	0	0	0	0	0
Bag2	1	33745484	33757795	-	Bag2	ENSMUSG00000042215	BCL2-associated athanogene 2 [Source:MGI Symbol;Acc:MGI:1891254]	-	gene	Name match	0	0.00046910948	0.0018383573	-2.3290021	10	0	0	0	0	0	15	0	0	0	0	0	0	0	0	0	0	0	0	0	0	1	0	0	0	0	0	1	0	0	31	0	0	0	0
Stk17b	1	53755506	53785224	-	Stk17b	ENSMUSG00000026094	serine/threonine kinase 17b (apoptosis- inducing) [Source:MGI Symbol;Acc:MGI:2138162]	-	gene	Name match	0	6.4388866e-10	4.0346806e-09	-3.8717163	4	0	1	0	0	0	0	0	0	0	0	0	10	0	43	0	0	0	0	0	7	0	0	0	0	0	0	0	0	0	1	0	0	0	0
Gm20342	1	63117118	63126837	+	Gm20342	ENSMUSG00000101599	predicted gene, 20342 [Source:MGI Symbol;Acc:MGI:5012527]	+	gene	Name match	0	3.2049108e-13	2.4107298e-12	2.967822	0	1	0	0	0	2	0	0	0	0	0	0	0	0	0	0	0	4	0	0	0	0	0	0	0	1	0	2	0	0	0	0	0	0	0
Stx6	1	155158715	155208256	+	Stx6	ENSMUSG00000026470	syntaxin 6 [Source:MGI Symbol;Acc:MGI:1926235]	+	gene	Name match	0	5.1576015e-05	0.00022258892	-2.6394982	1	0	2	0	0	0	0	0	0	3	3	0	0	0	14	0	0	0	0	0	0	0	0	0	0	0	0	0	0	0	0	0	0	0	0
Ufc1	1	171288563	171295024	-	Ufc1	ENSMUSG00000062963	ubiquitin-fold modifier conjugating enzyme 1 [Source:MGI Symbol;Acc:MGI:1913405]	-	gene	Name match	0	9e-44	1.78e-42	-5.045072	0	2	15	0	1	0	0	0	1	0	2	0	21	0	16	0	8	0	2	0	11	0	4	0	4	0	11	0	0	0	5	0	2	0	0
H3f3a	1	180800832	180813943	-	H3f3a	ENSMUSG00000060743	H3 histone, family 3A [Source:MGI Symbol;Acc:MGI:1097686]	-	gene	Name match	0	7.7906133e-13	5.7411398e-12	4.4444723	0	2	0	8	0	0	0	1	0	0	0	0	0	14	0	0	0	0	0	0	0	0	0	0	0	0	0	2	0	0	0	0	0	0	0
Dph7	2	24962400	24972163	+	Dph7	ENSMUSG00000026975	diphthamine biosynethesis 7 [Source:MGI Symbol;Acc:MGI:1914478]	+	gene	Name match	0	1.1800927e-10	7.7152734e-10	-3.8426754	6	0	20	0	10	0	0	0	0	0	0	0	0	0	0	0	0	0	0	0	8	0	19	0	0	0	23	0	0	0	0	0	14	0	0
Agpat2	2	26593057	26604417	-	Agpat2	ENSMUSG00000026922	1-acylglycerol-3-phosphate O-acyltransferase 2 (lysophosphatidic acid acyltransferase, beta) [Source:MGI Symbol;Acc:MGI:1914762]	-	gene	Name match	0	1.7787019e-15	1.4872957e-14	-3.4399493	5	0	0	0	0	0	0	0	0	0	2	0	5	0	37	0	0	0	0	0	8	0	16	0	16	0	30	0	4	0	0	0	0	0	18
Dab2ip	2	35558266	35730994	+	Dab2ip	ENSMUSG00000026883	disabled 2 interacting protein [Source:MGI Symbol;Acc:MGI:1916851]	+	gene	Name match	0	1.7749809e-10	1.1501009e-09	-2.796167	1	0	0	0	6	0	4	0	0	0	0	0	0	0	34	0	12	0	0	0	0	0	8	0	0	0	0	0	2	0	0	0	0	0	2
Epc2	2	49451486	49551948	+	Epc2	ENSMUSG00000069495	enhancer of polycomb homolog 2 [Source:MGI Symbol;Acc:MGI:1278321]	+	gene	Name match	0	1.911165e-05	8.594204e-05	-2.1044261	1	0	0	0	0	0	0	0	0	0	0	0	0	0	0	0	11	0	0	0	0	0	8	0	0	0	0	0	0	0	0	0	0	0	5
Mettl8	2	70964561	71055583	-	Mettl8	ENSMUSG00000041975	methyltransferase like 8 [Source:MGI Symbol;Acc:MGI:2385142]	-	gene	Name match	0	3.7854884e-09	2.2481037e-08	-4.154525	12	0	0	0	4	0	0	0	0	0	0	0	33	0	0	0	0	0	0	0	0	0	0	0	0	0	0	0	0	0	0	0	0	0	0
Sp3	2	72936427	72980446	-	Sp3	ENSMUSG00000027109	trans-acting transcription factor 3 [Source:MGI Symbol;Acc:MGI:1277166]	-	gene	Name match	0	8.247939e-19	7.903405e-18	-3.83953	1	0	2	0	2	0	0	0	0	0	0	0	1	0	0	0	0	0	0	0	10	0	0	0	7	0	0	0	0	0	0	0	2	0	0
1810024B03Rik	2	127186355	127208280	-	1810024B03Rik	ENSMUSG00000044145	RIKEN cDNA 1810024B03 gene [Source:MGI Symbol;Acc:MGI:1925560]	-	gene	Name match	0	2.3226293e-07	1.2150688e-06	2.317488	0	1	0	0	0	1	0	0	0	0	0	0	0	2	0	1	0	0	0	0	0	0	2	0	0	1	0	0	0	0	0	0	0	0	0
Bcl2l11	2	128126038	128162547	+	Bcl2l11	ENSMUSG00000027381	BCL2-like 11 (apoptosis facilitator) [Source:MGI Symbol;Acc:MGI:1197519]	+	gene	Name match	0	6.4809414e-05	0.00027684643	-2.1443207	2	0	0	0	0	0	0	0	0	0	15	0	0	0	16	0	0	0	0	0	0	0	0	0	0	0	0	0	0	0	5	0	0	0	0
Trpc4ap	2	155634271	155692384	-	Trpc4ap	ENSMUSG00000038324	transient receptor potential cation channel, subfamily C, member 4 associated protein [Source:MGI Symbol;Acc:MGI:1930751]	-	gene	Name match	0	3.1633187e-16	2.7257861e-15	-4.0119863	26	0	0	0	8	0	6	0	4	0	0	0	10	0	39	0	17	0	2	0	3	0	1	0	0	0	0	0	0	0	4	0	5	0	1
Intu	3	40531286	40704774	+	Intu	ENSMUSG00000060798	inturned planar cell polarity protein [Source:MGI Symbol;Acc:MGI:2443752]	+	gene	Name match	0	0.00014544619	0.000600607	-2.3418598	2	0	0	0	13	0	0	0	0	0	11	0	0	0	0	0	0	0	0	0	0	0	15	0	0	0	0	0	4	0	0	0	0	0	0
Gm40040	3	41477577	41482391	-	Gm40040	ENSMUSG00000105260	predicted gene, 40040 [Source:MGI Symbol;Acc:MGI:5622925]	-	gene	Name match	0	0.0001792396	0.0007342736	-2.1895537	1	0	0	0	0	0	0	0	0	0	0	0	0	0	13	0	0	0	0	0	3	0	0	0	0	0	0	0	9	0	0	0	5	0	0
Wwtr1	3	57455649	57575910	-	Wwtr1	ENSMUSG00000027803	WW domain containing transcription regulator 1 [Source:MGI Symbol;Acc:MGI:1917649]	-	gene	Name match	0	1.4811531e-09	9.049964e-09	-3.2120974	11	0	0	0	15	0	0	0	7	0	0	0	0	0	0	18	0	0	10	0	1	0	0	0	0	0	6	0	35	0	0	0	3	0	13
Pdcd10	3	75516490	75556856	-	Pdcd10	ENSMUSG00000027835	programmed cell death 10 [Source:MGI Symbol;Acc:MGI:1928396]	-	gene	Name match	0	1.8644054e-37	3.1617577e-36	-4.9449778	10	0	2	0	8	0	10	0	1	0	13	0	18	0	89	0	47	0	2	0	9	0	16	0	22	0	30	0	4	0	1	0	11	0	0
Polr3gl	3	96577872	96594181	-	Polr3gl	ENSMUSG00000028104	polymerase (RNA) III (DNA directed) polypeptide G like [Source:MGI Symbol;Acc:MGI:1917120]	-	gene	Name match	0	1.4219053e-24	1.6818473e-23	4.500006	0	1	0	0	0	1	0	1	0	0	0	1	0	0	0	0	0	0	0	2	0	0	0	0	0	0	0	0	1	0	0	0	0	2	0
Vangl1	3	102153583	102204693	-	Vangl1	ENSMUSG00000027860	VANGL planar cell polarity 1 [Source:MGI Symbol;Acc:MGI:2159344]	-	gene	Name match	0	1.7880224e-36	2.9630203e-35	-5.448848	2	0	0	0	10	0	4	0	0	0	0	0	10	0	59	0	0	0	0	0	1	0	38	0	38	0	36	0	62	0	15	0	4	0	28
Rhoc	3	104788375	104794459	+	Rhoc	ENSMUSG00000002233	ras homolog family member C [Source:MGI Symbol;Acc:MGI:106028]	+	gene	Name match	0	0.0054997206	0.01845116	-1.2331762	1	0	0	0	0	0	0	0	0	0	0	0	0	0	3	0	0	0	2	0	1	0	0	0	0	0	0	0	0	0	1	0	0	0	0
Tmod1	4	46038935	46116032	+	Tmod1	ENSMUSG00000028328	tropomodulin 1 [Source:MGI Symbol;Acc:MGI:98775]	+	gene	Name match	0	2.996938e-06	1.4383928e-05	-2.5684404	1	0	0	0	0	0	2	0	0	0	0	0	0	0	2	0	0	0	0	0	0	0	0	0	0	0	0	0	0	0	0	0	0	0	0
Lpar1	4	58435255	58553898	-	Lpar1	ENSMUSG00000038668	lysophosphatidic acid receptor 1 [Source:MGI Symbol;Acc:MGI:108429]	-	gene	Name match	0	2.644238e-39	4.7347426e-38	-5.87368	9	0	19	0	5	0	4	0	12	0	2	0	0	0	163	0	21	0	0	0	18	0	26	0	17	0	65	0	26	0	0	0	0	3	21
Jak1	4	101152367	101265282	-	Jak1	ENSMUSG00000028530	Janus kinase 1 [Source:MGI Symbol;Acc:MGI:96628]	-	gene	Name match	0	1.3706866e-17	1.2482124e-16	-4.2825265	1	0	6	0	0	0	0	0	3	0	11	0	18	0	9	0	4	0	4	0	2	0	0	0	0	0	25	0	20	0	0	0	0	0	0
Orc1	4	108579423	108614833	+	Orc1	ENSMUSG00000028587	origin recognition complex, subunit 1 [Source:MGI Symbol;Acc:MGI:1328337]	+	gene	Name match	0	2.310992e-30	3.2628088e-29	-5.642879	4	0	19	0	19	0	0	0	0	0	12	0	39	0	80	0	7	0	2	0	9	0	0	0	8	0	3	0	0	0	29	0	10	0	0
Slc2a1	4	119108711	119137983	+	Slc2a1	ENSMUSG00000028645	solute carrier family 2 (facilitated glucose transporter), member 1 [Source:MGI Symbol;Acc:MGI:95755]	+	gene	Name match	0	5.0842524e-35	8.148316e-34	-5.301673	4	0	9	0	18	0	11	0	7	0	27	0	24	0	46	0	0	0	2	0	8	0	0	0	14	0	21	0	15	0	20	0	2	0	19
Zmpste24	4	121059237	121098241	-	Zmpste24	ENSMUSG00000043207	zinc metallopeptidase, STE24 [Source:MGI Symbol;Acc:MGI:1890508]	-	gene	Name match	0	2.0395972e-10	1.3172414e-09	-3.620904	1	0	5	0	0	0	0	0	0	0	0	0	14	0	39	0	16	0	0	2	15	0	30	0	0	0	0	0	0	0	0	0	4	0	0
Rlf	4	121145373	121215084	-	Rlf	ENSMUSG00000049878	rearranged L-myc fusion sequence [Source:MGI Symbol;Acc:MGI:1924705]	-	gene	Name match	0	4.6705266e-09	2.754852e-08	-3.204261	1	0	7	0	0	0	0	0	0	0	0	0	0	0	4	0	61	0	0	0	3	0	0	0	2	0	6	0	0	0	0	0	0	0	12
Mecr	4	131843470	131867786	+	Mecr	ENSMUSG00000028910	mitochondrial trans-2-enoyl-CoA reductase [Source:MGI Symbol;Acc:MGI:1349441]	+	gene	Name match	0	0.00030039868	0.0012014259	-2.1625068	3	0	0	0	2	0	0	0	0	0	0	0	0	0	29	0	0	0	0	0	0	0	0	0	0	0	0	0	6	0	3	0	3	0	0
Taf12	4	132274375	132295766	+	Taf12	ENSMUSG00000028899	TATA-box binding protein associated factor 12 [Source:MGI Symbol;Acc:MGI:1913714]	+	gene	Name match	0	1.2698397e-22	1.4127463e-21	-3.8418028	2	0	0	0	12	0	2	0	3	0	27	0	23	0	24	0	10	0	6	0	10	0	16	0	0	0	15	0	8	0	0	0	3	0	11
Gm13075	4	141398829	141411191	+	Gm13075	ENSMUSG00000086061	predicted gene 13075 [Source:MGI Symbol;Acc:MGI:3651958]	+	gene	Name match	0	8.7347087e-07	4.368459e-06	-2.5707366	2	0	0	0	2	0	0	0	0	0	25	0	0	0	3	0	0	0	0	1	0	0	0	0	1	0	2	0	1	0	0	0	0	0	0
Ift172	5	31253277	31291116	-	Ift172	ENSMUSG00000038564	intraflagellar transport 172 [Source:MGI Symbol;Acc:MGI:2682064]	-	gene	Name match	0	0.0001773545	0.0007268021	-2.5126925	20	0	0	0	0	0	0	0	0	0	0	0	0	0	0	0	0	0	0	0	0	0	0	0	0	0	6	0	0	0	0	0	0	0	0
Tmem129	5	33653216	33658416	-	Tmem129	ENSMUSG00000019295	transmembrane protein 129 [Source:MGI Symbol;Acc:MGI:1915616]	-	gene	Name match	0	1.6206559e-06	7.944518e-06	-3.537869	0	3	0	0	0	0	8	0	0	0	0	0	0	0	0	0	0	0	0	0	12	0	0	0	0	0	1	0	0	0	0	0	0	0	0
Coq5	5	115279666	115296972	+	Coq5	ENSMUSG00000041733	coenzyme Q5 methyltransferase [Source:MGI Symbol;Acc:MGI:1098643]	+	gene	Name match	0	1.8167923e-23	2.0757756e-22	-5.6649327	4	0	0	0	25	0	0	0	0	0	0	0	17	0	0	0	0	0	12	0	0	0	0	0	20	0	33	0	0	0	34	0	0	0	0
Oas1e	5	120786226	120795530	-	Oas1e	ENSMUSG00000066867	2'-5' oligoadenylate synthetase 1E [Source:MGI Symbol;Acc:MGI:2180856]	-	gene	Name match	0	3.9341473e-21	4.125347e-20	3.5864575	0	1	0	0	0	0	0	0	0	0	0	1	0	0	0	6	0	1	0	0	0	0	0	0	0	0	0	2	0	2	0	0	0	0	0
5830487J09Rik	5	123366472	123368919	+	5830487J09Rik	ENSMUSG00000104830	RIKEN cDNA 5830487J09 gene [Source:MGI Symbol;Acc:MGI:1923368]	+	gene	Name match	0	6.0858597e-06	2.8483137e-05	2.5285583	0	2	0	0	0	0	0	0	0	0	0	0	0	0	0	0	0	0	0	0	0	0	0	0	0	0	0	0	0	0	0	8	0	0	0
Ncor2	5	125017153	125179219	-	Ncor2	ENSMUSG00000029478	nuclear receptor co-repressor 2 [Source:MGI Symbol;Acc:MGI:1337080]	-	gene	Name match	0	1.8901138e-09	1.144653e-08	-2.911321	2	0	0	0	1	0	0	0	0	0	0	0	4	0	0	0	26	0	0	1	0	0	0	0	14	0	0	0	0	0	0	0	2	0	2
Pom121	5	135376141	135394546	-	Pom121	ENSMUSG00000053293	nuclear pore membrane protein 121 [Source:MGI Symbol;Acc:MGI:2137624]	-	gene	Name match	0	6.5556285e-09	3.8280437e-08	-3.3732743	8	0	0	0	6	0	0	0	0	0	0	1	0	0	12	0	0	0	0	0	0	0	0	0	0	0	0	0	0	0	0	0	8	0	0
Rasa4	5	136083916	136111860	+	Rasa4	ENSMUSG00000004952	RAS p21 protein activator 4 [Source:MGI Symbol;Acc:MGI:1858600]	+	gene	Name match	0	0.0121257845	0.038382854	-1.5857579	2	0	0	0	0	0	0	0	0	0	0	6	0	0	0	0	0	0	1	0	0	0	0	0	0	0	0	0	0	0	0	0	0	0	15
Cdk8	5	146231230	146302874	+	Cdk8	ENSMUSG00000029635	cyclin-dependent kinase 8 [Source:MGI Symbol;Acc:MGI:1196224]	+	gene	Name match	0	3.8276027e-09	2.2719767e-08	-3.1897364	2	0	0	0	2	0	0	0	0	0	5	0	1	0	28	0	11	0	6	0	0	0	0	0	13	0	0	0	8	0	0	0	0	0	1
Ube2h	6	30211289	30304539	-	Ube2h	ENSMUSG00000039159	ubiquitin-conjugating enzyme E2H [Source:MGI Symbol;Acc:MGI:104632]	-	gene	Name match	0	2.6834593e-10	1.7224392e-09	-3.39021	1	0	0	0	1	0	0	0	0	0	0	0	3	0	13	0	13	0	0	0	3	0	6	0	0	0	24	0	0	0	0	0	0	0	0
Cyren	6	34871771	34878060	-	Cyren	ENSMUSG00000046806	cell cycle regulator of NHEJ [Source:MGI Symbol;Acc:MGI:1925662]	-	gene	Name match	0	0.009177898	0.02961818	-1.4452919	4	0	0	0	8	0	0	0	0	0	0	0	0	0	0	0	0	1	0	0	0	0	0	0	0	0	0	0	0	0	0	0	0	0	0
Mob1a	6	83326016	83343776	+	Mob1a	ENSMUSG00000043131	MOB kinase activator 1A [Source:MGI Symbol;Acc:MGI:2442631]	+	gene	Name match	0	8.374684e-14	6.4774537e-13	-4.3905563	8	0	0	0	4	0	0	0	1	0	0	0	10	0	0	0	0	0	18	0	0	0	0	0	0	0	0	0	0	0	5	0	2	0	0
Foxj2	6	122819914	122845366	+	Foxj2	ENSMUSG00000003154	forkhead box J2 [Source:MGI Symbol;Acc:MGI:1926805]	+	gene	Name match	0	1.245824e-05	5.6995206e-05	1.9752873	0	1	0	0	0	1	0	0	0	0	0	2	0	2	0	2	0	0	0	0	4	0	0	3	0	0	15	0	0	1	0	0	0	3	0
Mansc1	6	134609207	134632488	-	Mansc1	ENSMUSG00000032718	MANSC domain containing 1 [Source:MGI Symbol;Acc:MGI:1914979]	-	gene	Name match	0	5.75331e-16	4.9146944e-15	4.1524553	0	1	0	0	1	0	0	0	0	0	0	3	0	1	0	0	0	0	0	0	0	1	0	0	0	0	0	0	0	0	0	0	0	4	0
Med21	6	146642547	146650732	+	Med21	ENSMUSG00000030291	mediator complex subunit 21 [Source:MGI Symbol;Acc:MGI:1347064]	+	gene	Name match	0	2.434037e-39	4.3693557e-38	-4.308281	8	0	0	16	8	0	8	0	8	0	21	0	8	0	26	0	7	0	7	0	17	0	41	0	2	0	40	0	41	0	10	0	1	0	12
Rpl28	7	4792874	4795066	+	Rpl28	ENSMUSG00000030432	ribosomal protein L28 [Source:MGI Symbol;Acc:MGI:101839]	+	gene	Name match	0	1.1312761e-21	1.2072488e-20	-3.5519452	4	0	0	0	1	0	2	0	1	0	7	0	4	0	3	0	1	0	0	0	3	0	12	0	9	0	7	0	10	0	2	0	0	0	4
Ccdc9	7	16274042	16286795	-	Ccdc9	ENSMUSG00000041375	coiled-coil domain containing 9 [Source:MGI Symbol;Acc:MGI:1921443]	-	gene	Name match	0	1.1158502e-06	5.5301343e-06	2.6489394	0	5	0	0	0	0	0	0	0	0	0	1	0	1	0	0	0	0	0	3	0	0	0	0	0	0	0	0	0	0	0	0	0	0	0
Cyp2b23	7	26665227	26686437	-	Cyp2b23	ENSMUSG00000040650	cytochrome P450, family 2, subfamily b, polypeptide 23 [Source:MGI Symbol;Acc:MGI:3646735]	-	gene	Name match	0	7.637856e-06	3.5517874e-05	-3.2861624	15	0	0	0	0	0	0	0	9	0	0	0	0	0	0	0	32	0	0	0	0	0	0	0	23	0	0	0	0	0	0	0	16	0	0
Zfp14	7	30036359	30051380	-	Zfp14	ENSMUSG00000053985	zinc finger protein 14 [Source:MGI Symbol;Acc:MGI:99160]	-	gene	Name match	0	2.6406585e-07	1.374572e-06	3.0897188	0	1	0	0	0	1	0	0	0	0	0	0	0	0	0	0	0	0	0	0	0	0	0	0	0	2	0	0	0	4	0	6	0	0	0
Zfp382	7	30121942	30134950	+	Zfp382	ENSMUSG00000074220	zinc finger protein 382 [Source:MGI Symbol;Acc:MGI:3588204]	+	gene	Name match	0	0.0003361844	0.001336735	-2.7134662	3	0	0	0	0	0	0	0	0	0	0	0	0	0	0	0	0	0	0	0	0	0	0	0	0	0	0	0	0	0	0	1	0	0	0
Il4i1	7	44816387	44840809	+	Il4i1	ENSMUSG00000074141	interleukin 4 induced 1 [Source:MGI Symbol;Acc:MGI:109552]	+	gene	Name match	0	0	0	6.3275847	0	1	0	5	3	0	0	1	0	0	0	0	0	11	0	17	0	0	0	1	0	3	0	2	0	16	0	6	0	17	0	6	0	5	0
Akt1s1	7	44848991	44855421	+	Akt1s1	ENSMUSG00000011096	AKT1 substrate 1 (proline-rich) [Source:MGI Symbol;Acc:MGI:1914855]	+	gene	Name match	0	0.012284559	0.038840517	-1.204411	1	0	0	0	0	0	0	0	0	0	0	0	0	0	0	0	0	0	0	0	0	0	0	0	0	0	0	0	0	0	0	0	0	0	0
Acan	7	79053483	79115099	+	Acan	ENSMUSG00000030607	aggrecan [Source:MGI Symbol;Acc:MGI:99602]	+	gene	Name match	0	0	0	6.301217	0	3	0	12	0	9	0	0	0	1	0	2	0	0	0	27	0	28	0	1	0	13	0	0	0	14	0	6	9	0	0	18	0	8	0
Mogat2	7	99219084	99238619	-	Mogat2	ENSMUSG00000052396	monoacylglycerol O-acyltransferase 2 [Source:MGI Symbol;Acc:MGI:2663253]	-	gene	Name match	0	2.6213578e-09	1.5730357e-08	-3.996978	18	0	37	0	0	0	0	0	3	0	0	0	0	0	0	0	0	0	19	0	0	0	31	0	0	0	1	0	0	0	21	0	14	0	7
Chrdl2	7	100006172	100034728	+	Chrdl2	ENSMUSG00000030732	chordin-like 2 [Source:MGI Symbol;Acc:MGI:1916371]	+	gene	Name match	0	6.909356e-13	5.1012237e-12	3.0811567	0	1	0	2	0	0	0	0	0	0	0	0	0	0	0	2	0	8	0	1	0	0	0	1	0	1	0	3	0	0	0	0	0	0	0
Fam160a2	7	105371211	105400054	-	Fam160a2	ENSMUSG00000044465	family with sequence similarity 160, member A2 [Source:MGI Symbol;Acc:MGI:1921599]	-	gene	Name match	0	3.6668348e-19	3.5703973e-18	-4.4713273	1	0	0	0	5	0	0	0	0	0	6	0	4	0	0	0	4	0	0	0	0	0	0	0	12	0	0	0	53	0	0	0	2	0	0
Mapk3	7	126759601	126765819	+	Mapk3	ENSMUSG00000063065	mitogen-activated protein kinase 3 [Source:MGI Symbol;Acc:MGI:1346859]	+	gene	Name match	0	1.2506578e-07	6.6902953e-07	-3.0018032	1	0	0	0	0	0	15	0	0	0	0	0	0	0	0	0	0	0	0	0	0	0	0	0	0	0	0	0	0	0	0	0	0	0	0
Rassf7	7	141215860	141218658	+	Rassf7	ENSMUSG00000038618	Ras association (RalGDS/AF-6) domain family (N-terminal) member 7 [Source:MGI Symbol;Acc:MGI:1914235]	+	gene	Name match	0	2.1579891e-17	1.9546613e-16	-4.6831145	16	0	30	0	0	0	0	0	0	0	0	0	0	0	0	0	0	0	0	0	6	0	0	1	18	0	3	0	35	0	10	0	0	0	0
Smim19	8	22462614	22476882	-	Smim19	ENSMUSG00000031534	small integral membrane protein 19 [Source:MGI Symbol;Acc:MGI:2142501]	-	gene	Name match	0	3.853584e-05	0.0001682084	-2.2458186	1	0	0	0	0	0	0	2	0	0	0	0	2	0	0	0	0	0	0	0	0	0	0	0	0	0	0	0	12	0	0	0	0	0	0
Htra4	8	25024929	25038962	-	Htra4	ENSMUSG00000037406	HtrA serine peptidase 4 [Source:MGI Symbol;Acc:MGI:3036260]	-	gene	Name match	0	2.2914277e-07	1.1996278e-06	3.0632389	0	2	0	0	0	0	0	6	0	0	0	0	0	0	0	0	0	0	0	0	0	0	0	0	0	0	0	0	0	22	0	0	0	0	0
1700029J07Rik	8	45953606	45975252	-	1700029J07Rik	ENSMUSG00000071103	RIKEN cDNA 1700029J07 gene [Source:MGI Symbol;Acc:MGI:1916729]	-	gene	Name match	0	5.445818e-12	3.8360076e-11	3.201717	0	2	0	0	0	1	0	0	0	0	0	0	0	0	0	0	0	3	0	0	0	0	0	0	0	0	0	1	0	0	0	0	0	2	0
Zfp868	8	69610857	69625548	-	Zfp868	ENSMUSG00000060427	zinc finger protein 868 [Source:MGI Symbol;Acc:MGI:2142546]	-	gene	Name match	0	2.0441851e-11	1.3954349e-10	-4.10959	6	0	0	0	0	0	0	0	19	0	9	0	0	0	1	0	59	0	7	0	7	0	0	0	58	0	0	0	0	0	0	0	0	0	14
Fkbp8	8	70527724	70535328	+	Fkbp8	ENSMUSG00000019428	FK506 binding protein 8 [Source:MGI Symbol;Acc:MGI:1341070]	+	gene	Name match	0	5.412498e-34	8.416576e-33	-4.258947	2	0	0	0	0	0	4	0	3	0	16	0	18	0	40	0	9	0	4	0	0	0	16	0	15	0	6	0	20	0	6	0	4	0	0
Dda1	8	71469199	71476098	+	Dda1	ENSMUSG00000074247	DET1 and DDB1 associated 1 [Source:MGI Symbol;Acc:MGI:1913748]	+	gene	Name match	0	2.604e-42	5.0126e-41	-5.43433	4	0	10	0	2	0	7	0	10	0	3	0	11	0	12	0	9	0	15	0	7	0	2	0	16	0	16	0	0	0	0	0	15	0	10
Gm45797	8	94610777	94612697	+	Gm45797	ENSMUSG00000110504	predicted gene 45797 [Source:MGI Symbol;Acc:MGI:5804912]	+	gene	Name match	0	3.8662589e-07	1.9875397e-06	2.9357116	0	8	0	0	0	0	0	0	0	1	0	0	0	0	0	0	0	0	0	0	0	0	0	0	0	4	0	19	0	0	0	0	0	0	0
Csnk2a2	8	95446096	95490039	-	Csnk2a2	ENSMUSG00000046707	casein kinase 2, alpha prime polypeptide [Source:MGI Symbol;Acc:MGI:88547]	-	gene	Name match	0	2.5395194e-34	3.9961768e-33	-4.948469	3	0	0	0	0	0	8	0	1	0	0	0	23	0	39	0	5	0	1	0	1	0	24	0	3	0	1	0	17	0	0	0	1	0	0
Gm16754	9	21225371	21233046	+	Gm16754	ENSMUSG00000097439	predicted gene, 16754 [Source:MGI Symbol;Acc:MGI:4439678]	+	gene	Name match	0	2.8145384e-06	1.3545038e-05	-2.4272401	3	0	0	0	5	0	0	0	0	0	0	0	0	0	0	0	0	0	0	0	0	0	27	0	0	0	3	0	0	0	1	0	0	0	0
Herpud2	9	25108132	25151820	-	Herpud2	ENSMUSG00000008429	HERPUD family member 2 [Source:MGI Symbol;Acc:MGI:1915393]	-	gene	Name match	0	1.549425e-07	8.2426726e-07	-2.9317834	1	0	0	0	0	0	0	0	1	0	0	0	0	0	24	0	0	0	0	0	0	0	0	0	11	0	1	0	0	0	0	0	0	0	0
Ints14	9	64960905	64986978	+	Ints14	ENSMUSG00000034263	integrator complex subunit 14 [Source:MGI Symbol;Acc:MGI:1917132]	+	gene	Name match	0	1.1838102e-17	1.08107755e-16	-4.7160816	3	0	0	0	1	0	5	0	0	0	10	0	0	0	0	0	0	0	5	0	0	0	18	0	0	1	13	0	0	0	0	0	0	0	0
Trip4	9	65828930	65908794	-	Trip4	ENSMUSG00000032386	thyroid hormone receptor interactor 4 [Source:MGI Symbol;Acc:MGI:1928469]	-	gene	Name match	0	1.0625964e-06	5.2735554e-06	-2.4234118	1	0	0	0	0	0	0	0	3	0	0	0	0	0	29	0	0	0	6	0	0	0	10	0	0	9	23	0	0	0	0	0	0	0	1
Ice2	9	69397906	69433122	+	Ice2	ENSMUSG00000032235	interactor of little elongation complex ELL subunit 2 [Source:MGI Symbol;Acc:MGI:2135947]	+	gene	Name match	0	4.817002e-08	2.6595922e-07	-3.408586	3	0	0	0	0	0	3	0	0	0	0	0	6	0	0	0	0	0	1	0	1	0	4	0	0	0	0	0	0	0	0	0	0	0	0
Cep70	9	99243367	99300404	+	Cep70	ENSMUSG00000056267	centrosomal protein 70 [Source:MGI Symbol;Acc:MGI:1915371]	+	gene	Name match	0	1.6107768e-21	1.7107412e-20	-4.060652	3	0	0	0	0	0	0	0	3	0	0	0	59	0	28	0	30	0	0	0	20	0	0	0	0	0	32	0	6	0	5	0	0	0	12
Setd2	9	110532597	110618633	+	Setd2	ENSMUSG00000044791	SET domain containing 2 [Source:MGI Symbol;Acc:MGI:1918177]	+	gene	Name match	0	7.4352496e-10	4.6329025e-09	-2.9507954	3	0	0	0	8	0	4	0	3	0	3	0	14	0	8	0	0	0	0	0	0	0	0	0	0	0	0	0	0	0	3	0	0	0	5
Dync1li1	9	114688790	114724302	+	Dync1li1	ENSMUSG00000032435	dynein cytoplasmic 1 light intermediate chain 1 [Source:MGI Symbol;Acc:MGI:2135610]	+	gene	Name match	0	0	0	-6.155898	12	0	2	0	32	0	21	0	24	0	0	0	90	0	154	0	31	0	4	0	21	0	45	0	0	0	17	0	12	0	10	0	9	0	28
Acaa1a	9	119339676	119350299	+	Acaa1a	ENSMUSG00000036138	acetyl-Coenzyme A acyltransferase 1A [Source:MGI Symbol;Acc:MGI:2148491]	+	gene	Name match	0	3.6180987e-31	5.218011e-30	-4.653524	7	0	4	0	12	0	0	0	0	0	13	0	0	1	27	0	0	0	0	0	1	0	23	0	3	0	0	0	14	0	2	0	5	0	8
Gm17200	9	123678096	123701046	+	Gm17200	ENSMUSG00000090608	predicted gene 17200 [Source:MGI Symbol;Acc:MGI:4938027]	+	gene	Name match	0	1.23678765e-08	7.0882194e-08	-3.2584367	4	0	0	0	0	0	0	0	0	0	0	0	0	0	14	0	0	0	0	0	2	0	8	0	13	0	0	0	0	0	0	0	5	0	10
Slc18b1	10	23796986	23827968	+	Slc18b1	ENSMUSG00000037455	solute carrier family 18, subfamily B, member 1 [Source:MGI Symbol;Acc:MGI:1923556]	+	gene	Name match	0	1.0418108e-06	5.173285e-06	-3.0237348	1	0	0	0	0	0	0	0	0	0	15	0	0	0	0	0	0	0	0	0	0	0	0	0	10	0	0	0	0	0	0	0	0	0	0
Fam229b	10	39118804	39133914	-	Fam229b	ENSMUSG00000051736	family with sequence similarity 229, member B [Source:MGI Symbol;Acc:MGI:1913587]	-	gene	Name match	0	1.8886009e-14	1.5120282e-13	4.6369333	0	8	0	13	0	25	0	0	0	0	0	0	0	0	0	70	0	8	0	0	0	13	0	16	0	7	1	0	0	0	0	0	0	2	0
Tysnd1	10	61695514	61702773	+	Tysnd1	ENSMUSG00000020087	trypsin domain containing 1 [Source:MGI Symbol;Acc:MGI:1919017]	+	gene	Name match	0	0.0008551694	0.0032555182	-1.5980716	2	0	0	0	6	0	0	0	0	0	0	0	0	0	20	0	30	0	0	0	6	0	0	0	9	0	15	0	9	0	0	0	0	0	1
Atp8b3	10	80519584	80539124	-	Atp8b3	ENSMUSG00000003341	ATPase, class I, type 8B, member 3 [Source:MGI Symbol;Acc:MGI:1914581]	-	gene	Name match	0	0	0	4.9577436	0	1	0	2	0	0	0	3	0	1	0	2	0	18	0	14	0	0	0	2	0	0	0	2	0	4	0	0	0	7	0	0	0	1	0
Gm48880	10	95312870	95314853	-	Gm48880	ENSMUSG00000112744	predicted gene, 48880 [Source:MGI Symbol;Acc:MGI:6098634]	-	gene	Name match	0	2.4089117e-16	2.088369e-15	4.686121	0	2	0	0	4	0	1	0	0	0	0	0	0	1	0	0	0	0	0	0	0	0	0	0	0	0	0	7	0	11	0	0	0	0	0
Stat6	10	127642986	127660957	+	Stat6	ENSMUSG00000002147	signal transducer and activator of transcription 6 [Source:MGI Symbol;Acc:MGI:103034]	+	gene	Name match	0	5.2091323e-18	4.834004e-17	-5.459243	8	0	0	0	19	0	0	0	0	0	0	0	15	0	15	0	0	0	0	0	2	0	30	0	0	0	0	0	34	0	0	0	0	0	22
Erbb3	10	128567523	128589652	-	Erbb3	ENSMUSG00000018166	erb-b2 receptor tyrosine kinase 3 [Source:MGI Symbol;Acc:MGI:95411]	-	gene	Name match	0	2.3354494e-06	1.1309779e-05	-3.1678433	1	0	10	0	0	0	0	0	0	0	0	0	0	0	0	0	7	0	0	0	0	0	0	0	0	0	0	0	0	0	0	0	0	0	0
Aebp1	11	5861947	5872088	+	Aebp1	ENSMUSG00000020473	AE binding protein 1 [Source:MGI Symbol;Acc:MGI:1197012]	+	gene	Name match	0	0	0	7.559019	0	3	0	5	0	10	0	10	0	3	0	11	0	9	0	22	0	8	0	6	0	8	0	13	0	17	0	11	0	52	0	7	0	11	0
Cobl	11	12236608	12464960	-	Cobl	ENSMUSG00000020173	cordon-bleu WH2 repeat [Source:MGI Symbol;Acc:MGI:105056]	-	gene	Name match	0	2.4468e-41	4.59383e-40	-6.2379723	3	0	0	0	23	0	0	0	3	0	0	0	31	0	182	0	15	0	21	0	0	1	0	0	56	0	0	0	29	0	22	0	6	0	7
Zfp62	11	49203292	49218816	+	Zfp62	ENSMUSG00000046311	zinc finger protein 62 [Source:MGI Symbol;Acc:MGI:99662]	+	gene	Name match	0	5.1707163e-13	3.845504e-12	-4.350047	1	0	0	0	0	0	7	0	5	0	0	0	0	0	0	1	0	0	0	0	0	0	28	0	0	0	0	0	1	0	0	0	0	0	0
Gfpt2	11	49794178	49838613	+	Gfpt2	ENSMUSG00000020363	glutamine fructose-6-phosphate transaminase 2 [Source:MGI Symbol;Acc:MGI:1338883]	+	gene	Name match	0	1.0020452e-17	9.1838654e-17	-4.984123	2	0	0	0	0	0	0	0	0	0	0	0	28	0	41	0	0	0	7	0	11	0	0	0	0	0	0	0	88	0	6	0	0	0	29
Cdc42se2	11	54717456	54787675	-	Cdc42se2	ENSMUSG00000052298	CDC42 small effector 2 [Source:MGI Symbol;Acc:MGI:1919979]	-	gene	Name match	0	1.6963309e-22	1.8755052e-21	-5.0770116	9	0	0	0	13	0	0	0	4	0	33	0	0	9	59	0	0	0	9	0	12	0	0	0	0	0	51	0	54	0	0	0	0	0	38
Srebf1	11	60199089	60222581	-	Srebf1	ENSMUSG00000020538	sterol regulatory element binding transcription factor 1 [Source:MGI Symbol;Acc:MGI:107606]	-	gene	Name match	0	6.647382e-07	3.3585231e-06	-2.6709409	0	3	4	0	0	0	0	0	0	0	0	0	0	0	0	0	0	0	0	0	0	0	17	0	0	0	0	7	22	0	0	0	3	0	3
Flii	11	60714123	60727263	-	Flii	ENSMUSG00000002812	flightless I actin binding protein [Source:MGI Symbol;Acc:MGI:1342286]	-	gene	Name match	0	2.0104342e-07	1.0574992e-06	-2.9103215	9	0	0	0	0	0	2	0	1	0	0	0	3	0	0	0	8	0	1	0	0	0	0	0	0	0	11	0	0	0	0	1	0	0	0
B9d1	11	61505144	61512931	+	B9d1	ENSMUSG00000001039	B9 protein domain 1 [Source:MGI Symbol;Acc:MGI:1351471]	+	gene	Name match	0	7.599838e-09	4.418213e-08	-3.0642984	1	0	0	0	0	0	0	0	0	0	0	0	0	0	0	3	0	0	0	2	0	0	0	0	0	0	3	0	0	0	0	0	0	0	5
Akap10	11	61871307	61930252	-	Akap10	ENSMUSG00000047804	A kinase (PRKA) anchor protein 10 [Source:MGI Symbol;Acc:MGI:1890218]	-	gene	Name match	0	2.1551148e-09	1.3002683e-08	-3.4235418	1	0	0	0	0	0	0	0	0	0	7	0	0	0	0	0	0	0	0	0	8	0	0	0	0	0	11	0	0	0	0	0	17	0	0
Rpa1	11	75298166	75348324	-	Rpa1	ENSMUSG00000000751	replication protein A1 [Source:MGI Symbol;Acc:MGI:1915525]	-	gene	Name match	0	0	0	-6.975164	0	1	1	0	37	0	15	0	13	0	40	0	11	0	18	0	14	0	4	0	24	0	38	0	11	0	29	0	29	0	29	0	17	0	9
Kat7	11	95274259	95310246	-	Kat7	ENSMUSG00000038909	K(lysine) acetyltransferase 7 [Source:MGI Symbol;Acc:MGI:2182799]	-	gene	Name match	0	7.08012e-40	1.2885087e-38	-5.9391646	5	0	0	1	17	0	12	0	8	0	0	0	43	0	95	0	0	0	0	0	20	0	60	0	0	0	0	0	0	0	1	0	1	0	14
Hoxb13	11	96194316	96197447	+	Hoxb13	ENSMUSG00000049604	homeobox B13 [Source:MGI Symbol;Acc:MGI:107730]	+	gene	Name match	0	0.0138684455	0.043442987	1.2864563	0	1	0	0	0	0	0	0	0	0	0	0	0	0	0	0	0	0	0	0	0	0	0	0	0	0	0	0	0	3	0	0	0	0	0
Arl5c	11	97989578	97996181	-	Arl5c	ENSMUSG00000038352	ADP-ribosylation factor-like 5C [Source:MGI Symbol;Acc:MGI:3028577]	-	gene	Name match	0	1.0241545e-05	4.7132835e-05	-2.848037	99	0	0	0	2	0	0	0	0	0	0	0	0	0	0	0	1	0	3	0	0	0	0	0	0	0	0	0	0	3	0	0	2	0	0
Cdk12	11	98203059	98278504	+	Cdk12	ENSMUSG00000003119	cyclin-dependent kinase 12 [Source:MGI Symbol;Acc:MGI:1098802]	+	gene	Name match	0	1.5805971e-16	1.3807037e-15	-4.4814787	1	0	1	0	0	0	0	0	0	0	0	0	13	0	22	0	0	0	0	0	2	0	5	0	0	0	0	0	0	0	0	0	0	0	3
Psme3	11	101316213	101323537	+	Psme3	ENSMUSG00000078652	proteaseome (prosome, macropain) activator subunit 3 (PA28 gamma, Ki) [Source:MGI Symbol;Acc:MGI:1096366]	+	gene	Name match	0	1.212321e-39	2.1917251e-38	-5.856095	7	0	0	0	1	0	5	0	5	0	15	0	23	0	42	0	31	0	10	0	5	0	34	0	24	0	6	0	54	0	4	0	0	0	11
Grn	11	102430315	102437048	+	Grn	ENSMUSG00000034708	granulin [Source:MGI Symbol;Acc:MGI:95832]	+	gene	Name match	0	2.2292663e-36	3.6822223e-35	-5.511533	3	0	39	0	18	0	0	0	0	0	0	0	0	0	37	0	35	0	10	0	9	0	14	0	40	0	38	0	76	0	12	0	12	0	7
Cep95	11	106789252	106819930	+	Cep95	ENSMUSG00000018372	centrosomal protein 95 [Source:MGI Symbol;Acc:MGI:2443502]	+	gene	Name match	0	8.265748e-06	3.8322523e-05	-2.6615455	4	0	0	0	1	0	0	0	0	0	0	0	0	0	0	0	0	0	0	0	0	0	0	0	7	0	13	0	0	0	0	0	0	0	0
Tmem94	11	115765433	115799366	+	Tmem94	ENSMUSG00000020747	transmembrane protein 94 [Source:MGI Symbol;Acc:MGI:1919197]	+	gene	Name match	0	5.1716415e-05	0.00022316778	-2.4890578	2	0	0	0	8	0	0	0	0	0	0	0	12	0	0	0	0	0	0	0	0	0	0	0	2	0	0	0	5	0	0	0	0	0	0
Tsen54	11	115814724	115823094	+	Tsen54	ENSMUSG00000020781	tRNA splicing endonuclease subunit 54 [Source:MGI Symbol;Acc:MGI:1923515]	+	gene	Name match	0	2.6345365e-10	1.691342e-09	-3.0360694	2	0	7	0	12	0	0	0	0	0	5	0	0	0	0	0	0	0	5	0	1	0	0	0	15	0	9	0	14	0	8	0	0	0	0
Unc13d	11	116062095	116077961	-	Unc13d	ENSMUSG00000057948	unc-13 homolog D [Source:MGI Symbol;Acc:MGI:1917700]	-	gene	Name match	0	0.000582693	0.0022593325	-1.8634019	3	0	0	0	0	0	0	0	1	0	0	0	0	0	5	0	0	0	0	0	0	0	0	0	0	0	1	0	0	0	0	0	0	0	2
Trim47	11	116105752	116127210	-	Trim47	ENSMUSG00000020773	tripartite motif-containing 47 [Source:MGI Symbol;Acc:MGI:1917374]	-	gene	Name match	0	1.3121893e-05	5.991579e-05	-3.0461562	1	0	0	0	0	0	0	0	0	0	0	0	0	0	0	0	0	0	0	0	0	0	0	0	0	0	0	0	0	0	0	0	0	0	0
Exoc7	11	116288001	116307233	-	Exoc7	ENSMUSG00000020792	exocyst complex component 7 [Source:MGI Symbol;Acc:MGI:1859270]	-	gene	Name match	0	3.9727715e-18	3.705039e-17	-4.8377028	4	0	0	0	0	0	0	0	0	0	0	0	0	0	17	0	9	0	8	0	6	0	0	0	0	0	0	0	2	0	16	0	8	0	0
Ube2o	11	116537740	116581447	-	Ube2o	ENSMUSG00000020802	ubiquitin-conjugating enzyme E2O [Source:MGI Symbol;Acc:MGI:2444266]	-	gene	Name match	0	3.860917e-11	2.599689e-10	-3.3316348	1	0	0	0	0	0	10	0	2	0	0	0	0	0	4	0	0	0	0	0	0	0	0	0	0	0	2	0	0	0	0	0	1	0	0
Jmjd6	11	116837432	116843449	-	Jmjd6	ENSMUSG00000056962	jumonji domain containing 6 [Source:MGI Symbol;Acc:MGI:1858910]	-	gene	Name match	0	3.3673595e-27	4.3424167e-26	-5.1084204	4	0	15	0	19	0	0	0	1	0	10	0	4	0	11	0	18	0	0	0	0	0	0	0	5	0	11	0	0	2	0	0	0	0	0
Rac3	11	120721470	120723969	+	Rac3	ENSMUSG00000018012	Rac family small GTPase 3 [Source:MGI Symbol;Acc:MGI:2180784]	+	gene	Name match	0	3.2674932e-13	2.4567655e-12	3.8287852	0	1	0	0	0	2	0	0	0	0	0	5	0	0	0	21	0	0	0	0	0	0	0	0	0	0	0	4	0	0	0	0	0	2	0
Wdcp	12	4843303	4860043	+	Wdcp	ENSMUSG00000051721	WD repeat and coiled coil containing [Source:MGI Symbol;Acc:MGI:3040699]	+	gene	Name match	0	6.9211964e-10	4.3224375e-09	-3.5407507	1	0	0	0	0	0	0	0	3	0	0	0	0	0	0	0	0	0	2	0	0	0	0	0	0	0	0	0	5	0	0	0	0	0	0
Elmsan1	12	84149176	84218881	-	Elmsan1	ENSMUSG00000042507	ELM2 and Myb/SANT-like domain containing 1 [Source:MGI Symbol;Acc:MGI:2685106]	-	gene	Name match	0	0.0017037652	0.0062358053	-1.9206113	6	0	0	0	0	0	0	0	0	0	3	0	0	0	0	0	0	0	0	0	0	0	0	0	0	0	0	0	0	0	0	0	2	0	0
Dlst	12	85110833	85134845	+	Dlst	ENSMUSG00000004789	dihydrolipoamide S-succinyltransferase (E2 component of 2-oxo-glutarate complex) [Source:MGI Symbol;Acc:MGI:1926170]	+	gene	Name match	0	1.9886079e-25	2.4246979e-24	-5.0708685	2	0	0	0	1	0	8	0	0	0	14	0	0	0	0	0	0	0	16	0	23	0	0	0	27	0	11	0	0	0	0	0	11	0	0
Tecpr2	12	110889264	110972394	+	Tecpr2	ENSMUSG00000021275	tectonin beta-propeller repeat containing 2 [Source:MGI Symbol;Acc:MGI:2144865]	+	gene	Name match	0	0.0022319295	0.008015526	-2.2649775	0	2	0	0	0	0	0	0	0	0	0	0	0	0	0	0	0	0	0	0	0	0	0	0	0	0	0	0	0	0	0	0	0	0	0
Klc1	12	111758849	111807844	+	Klc1	ENSMUSG00000021288	kinesin light chain 1 [Source:MGI Symbol;Acc:MGI:107978]	+	gene	Name match	0	0.00012273589	0.00051145704	-2.167902	3	0	0	0	0	0	0	0	0	0	0	0	0	0	0	0	2	0	0	0	0	0	0	0	0	0	0	0	7	0	0	0	0	0	0
Gm48621	13	17708603	17709864	-	Gm48621	ENSMUSG00000113045	predicted gene, 48621 [Source:MGI Symbol;Acc:MGI:6098216]	-	gene	Name match	0	8.523215e-05	0.00036045103	2.02661	0	1	0	0	0	0	0	0	0	0	0	0	0	0	0	0	0	0	0	0	0	0	0	0	0	1	0	0	0	0	0	0	0	0	0
Mxd3	13	55325168	55329823	-	Mxd3	ENSMUSG00000021485	Max dimerization protein 3 [Source:MGI Symbol;Acc:MGI:104987]	-	gene	Name match	0	3.9469836e-07	2.0275734e-06	-2.8201075	2	0	0	0	0	0	0	0	0	0	0	0	0	0	0	0	0	0	0	0	0	0	0	0	0	1	0	0	0	0	0	0	0	0	0
Caml	13	55623005	55632411	+	Caml	ENSMUSG00000021501	calcium modulating ligand [Source:MGI Symbol;Acc:MGI:104728]	+	gene	Name match	0	1.09690165e-11	7.6016096e-11	-3.6846454	4	0	0	0	0	0	0	0	0	2	14	0	9	0	0	0	0	0	1	0	0	0	26	0	0	0	24	0	28	0	0	0	0	0	9
Etohd2	13	59769497	59775407	+	Etohd2	ENSMUSG00000089875	ethanol decreased 2 [Source:MGI Symbol;Acc:MGI:1261417]	+	gene	Name match	0	0.0010614949	0.004001582	-1.4304427	1	0	7	0	0	0	0	0	1	0	0	0	0	0	0	0	0	0	1	0	1	0	0	0	0	0	0	3	0	0	0	0	0	0	7
Tut7	13	59771561	59823147	-	Tut7	ENSMUSG00000035248	terminal uridylyl transferase 7 [Source:MGI Symbol;Acc:MGI:2387179]	-	gene	Name match	0	3.1148054e-05	0.00013725745	-2.284865	1	0	22	0	0	0	0	0	0	0	0	0	0	0	0	0	0	1	6	0	0	0	0	0	0	0	0	0	0	0	0	0	2	0	11
Zfp729a	13	67612763	67637791	-	Zfp729a	ENSMUSG00000021510	zinc finger protein 729a [Source:MGI Symbol;Acc:MGI:3036250]	-	gene	Name match	0	0.0034712262	0.012098624	-1.7982541	1	0	0	0	0	0	0	0	0	0	0	0	0	0	0	0	12	0	17	0	0	0	0	0	0	0	0	0	0	0	0	0	0	0	0
Tmem161b	13	84222296	84296141	+	Tmem161b	ENSMUSG00000035762	transmembrane protein 161B [Source:MGI Symbol;Acc:MGI:1919995]	+	gene	Name match	0	1.2525626e-12	9.120943e-12	-4.5252934	10	0	0	0	23	0	10	0	3	0	0	0	12	0	0	0	23	0	0	0	12	0	0	0	0	0	0	0	0	0	0	0	14	0	0
Ddx4	13	112598333	112652475	-	Ddx4	ENSMUSG00000021758	DEAD (Asp-Glu-Ala-Asp) box polypeptide 4 [Source:MGI Symbol;Acc:MGI:102670]	-	gene	Name match	0	4.0913932e-08	2.2688229e-07	-4.107353	9	0	0	0	0	0	11	0	0	0	3	0	23	0	0	0	0	0	2	0	18	0	0	0	0	0	0	0	0	0	0	0	7	0	0
Eaf1	14	31494399	31509858	+	Eaf1	ENSMUSG00000021890	ELL associated factor 1 [Source:MGI Symbol;Acc:MGI:1921677]	+	gene	Name match	0	1.4484024e-07	7.7191e-07	-3.2928746	5	0	0	0	0	0	0	0	0	0	0	0	0	0	24	0	0	0	0	0	0	0	0	0	5	0	20	0	2	0	0	0	0	0	0
Mapk8	14	33377898	33447158	-	Mapk8	ENSMUSG00000021936	mitogen-activated protein kinase 8 [Source:MGI Symbol;Acc:MGI:1346861]	-	gene	Name match	0	6.8233356e-07	3.4439986e-06	-3.0061862	1	0	0	0	0	0	0	0	0	0	0	0	9	0	0	0	0	0	0	0	5	0	0	0	0	0	0	0	4	0	2	0	0	0	2
Gm49004	14	47541980	47544217	+	Gm49004	ENSMUSG00000115823	predicted gene, 49004 [Source:MGI Symbol;Acc:MGI:6118358]	+	gene	Name match	0	4.2582167e-05	0.00018518895	-1.8230083	1	0	0	0	0	0	2	0	0	0	0	0	2	0	13	0	6	0	0	0	0	0	0	0	0	0	0	0	0	0	0	0	0	0	0
Mdp1	14	55657879	55660508	-	Mdp1	ENSMUSG00000002329	magnesium-dependent phosphatase 1 [Source:MGI Symbol;Acc:MGI:1915131]	-	gene	Name match	0	1.3652581e-26	1.7288068e-25	-5.0877376	7	0	8	0	10	0	4	0	0	0	0	0	0	0	0	0	0	0	0	0	0	0	0	1	4	0	19	0	6	0	0	0	6	0	2
Micu2	14	57916261	57999262	-	Micu2	ENSMUSG00000021973	mitochondrial calcium uptake 2 [Source:MGI Symbol;Acc:MGI:1915764]	-	gene	Name match	0	0.0041549928	0.01429557	-1.5578735	0	1	0	0	0	0	0	0	0	0	0	0	0	0	18	0	0	0	0	0	0	0	0	0	0	0	0	0	0	0	0	0	0	0	0
Sacs	14	61138457	61240695	+	Sacs	ENSMUSG00000048279	sacsin [Source:MGI Symbol;Acc:MGI:1354724]	+	gene	Name match	0	0.00015122844	0.000623399	-1.9515412	1	0	0	0	1	0	0	0	0	0	0	0	13	0	0	0	0	0	0	0	0	0	0	0	2	0	0	0	0	0	0	0	0	0	0
Trim13	14	61598247	61605946	+	Trim13	ENSMUSG00000035235	tripartite motif-containing 13 [Source:MGI Symbol;Acc:MGI:1913847]	+	gene	Name match	0	1.9857016e-19	1.9570436e-18	-4.80776	4	0	21	0	0	0	0	0	0	0	0	0	6	0	28	0	26	0	2	0	4	0	0	0	17	0	32	0	0	0	2	0	8	0	0
Polr3d	14	70438757	70443447	-	Polr3d	ENSMUSG00000000776	polymerase (RNA) III (DNA directed) polypeptide D [Source:MGI Symbol;Acc:MGI:1914315]	-	gene	Name match	0	6.969048e-14	5.410276e-13	-3.444467	1	0	0	0	0	0	0	0	0	0	0	0	4	0	4	0	26	0	0	0	20	0	10	0	17	0	1	0	0	0	0	0	3	0	0
Hr	14	70552212	70573548	+	Hr	ENSMUSG00000022096	lysine demethylase and nuclear receptor corepressor [Source:MGI Symbol;Acc:MGI:96223]	+	gene	Name match	0	2.5921048e-17	2.3389423e-16	3.9341753	0	1	0	0	0	0	0	0	0	0	0	0	0	5	0	7	0	2	0	0	0	0	0	0	0	0	0	0	0	0	0	0	0	1	0
Rgcc	14	79288756	79301645	-	Rgcc	ENSMUSG00000022018	regulator of cell cycle [Source:MGI Symbol;Acc:MGI:1913464]	-	gene	Name match	0	2.8777388e-22	3.1494023e-21	-3.9660304	1	0	9	0	17	0	7	0	0	0	8	0	12	0	10	0	9	0	6	0	6	0	22	0	27	0	14	0	0	0	1	0	14	0	1
Lmo7	14	101729957	101934710	+	Lmo7	ENSMUSG00000033060	LIM domain only 7 [Source:MGI Symbol;Acc:MGI:1353586]	+	gene	Name match	0	6.332009e-13	4.686635e-12	-3.6850717	1	0	0	0	0	0	0	0	7	0	0	0	0	0	44	0	12	0	6	0	2	0	5	0	6	0	0	0	36	0	0	0	1	0	3
Tm9sf2	14	122107038	122159604	+	Tm9sf2	ENSMUSG00000025544	transmembrane 9 superfamily member 2 [Source:MGI Symbol;Acc:MGI:1915309]	+	gene	Name match	0	5.035891e-39	8.909595e-38	-5.869304	3	0	0	0	4	0	8	0	0	0	0	0	9	0	109	0	0	0	42	0	45	0	0	0	17	0	56	0	24	0	26	0	16	0	8
Ext1	15	53064038	53346159	-	Ext1	ENSMUSG00000061731	exostoses (multiple) 1 [Source:MGI Symbol;Acc:MGI:894663]	-	gene	Name match	0	1.09011055e-11	7.556018e-11	-3.6650271	1	0	0	0	3	0	0	0	0	0	2	0	0	0	0	0	10	0	0	0	0	0	0	0	0	0	0	0	25	0	0	0	0	0	0
Sh3bp1	15	78899768	78912051	+	Sh3bp1	ENSMUSG00000022436	SH3-domain binding protein 1 [Source:MGI Symbol;Acc:MGI:104603]	+	gene	Name match	0	2.531213e-21	2.6715522e-20	-4.0664215	1	0	0	0	0	0	5	0	0	0	0	0	17	0	19	0	7	0	2	0	7	0	0	0	2	0	12	0	1	0	4	0	0	0	11
Prr5	15	84669620	84703673	+	Prr5	ENSMUSG00000036106	proline rich 5 (renal) [Source:MGI Symbol;Acc:MGI:1924714]	+	gene	Name match	0	1.3434519e-07	7.17267e-07	-2.8661892	1	0	0	0	7	0	0	0	2	0	0	0	0	0	18	0	0	0	2	0	0	0	0	0	0	5	0	0	1	0	0	0	0	0	3
Tmem117	15	94629232	95096098	+	Tmem117	ENSMUSG00000063296	transmembrane protein 117 [Source:MGI Symbol;Acc:MGI:2444580]	+	gene	Name match	0	0.00062023883	0.0023970755	-1.7950181	1	0	0	0	0	0	0	0	0	0	0	0	0	0	0	0	0	0	0	0	0	0	4	0	0	0	6	0	5	0	0	0	0	0	0
2610037D02Rik	15	96134819	96284495	-	2610037D02Rik	ENSMUSG00000097536	RIKEN cDNA 2610037D02 gene [Source:MGI Symbol;Acc:MGI:1917290]	-	gene	Name match	0	0.00018689138	0.00076342234	-2.4672642	4	0	0	0	0	0	0	0	0	0	0	0	0	0	29	0	0	0	4	0	0	0	18	0	0	0	0	0	0	0	0	0	0	0	0
Tmem106c	15	97964200	97970275	+	Tmem106c	ENSMUSG00000052369	transmembrane protein 106C [Source:MGI Symbol;Acc:MGI:1196384]	+	gene	Name match	0	7.63601e-12	5.34701e-11	-4.3809967	9	0	0	0	0	0	0	0	0	0	10	0	0	0	29	0	0	0	0	0	6	0	29	0	0	0	0	0	0	0	0	0	0	1	0
Prkag1	15	98812797	98831521	-	Prkag1	ENSMUSG00000067713	protein kinase, AMP-activated, gamma 1 non- catalytic subunit [Source:MGI Symbol;Acc:MGI:108411]	-	gene	Name match	0	5.630344e-19	5.4405758e-18	-4.170558	3	0	0	0	9	0	0	0	2	0	0	0	15	0	4	0	11	0	38	0	7	0	0	0	33	0	22	0	97	0	26	0	0	0	42
Larp4	15	99970065	100016358	+	Larp4	ENSMUSG00000023025	La ribonucleoprotein domain family, member 4 [Source:MGI Symbol;Acc:MGI:2443114]	+	gene	Name match	0	0	0	-6.2770867	4	0	0	0	12	0	6	0	2	0	37	0	55	0	48	0	29	0	8	0	23	0	10	0	55	0	29	0	6	0	2	0	9	0	16
D16Ertd472e	16	78540338	78576708	-	D16Ertd472e	ENSMUSG00000022864	DNA segment, Chr 16, ERATO Doi 472, expressed [Source:MGI Symbol;Acc:MGI:1196400]	-	gene	Name match	0	1.0752418e-21	1.1484847e-20	-4.7590675	4	0	6	0	0	0	1	0	0	0	0	0	39	0	21	0	0	0	0	0	2	0	0	0	29	0	0	0	0	0	8	0	16	0	0
Vps26c	16	94497783	94526830	-	Vps26c	ENSMUSG00000022898	VPS26 endosomal protein sorting factor C [Source:MGI Symbol;Acc:MGI:1206040]	-	gene	Name match	0	1.1133749e-27	1.4531462e-26	-5.971249	4	0	0	0	0	0	27	0	2	0	27	0	0	0	58	0	0	0	10	0	23	0	0	0	0	0	24	0	7	0	0	0	0	0	7
Gm49774	17	27545707	27556518	-	Gm49774	ENSMUSG00000116657	predicted gene, 49774 [Source:MGI Symbol;Acc:MGI:6215288]	-	gene	Name match	0	1.1518154e-21	1.2287988e-20	5.302254	0	1	0	0	0	0	0	0	0	0	0	0	0	0	0	1	0	0	0	0	0	6	0	0	0	4	0	5	0	0	0	0	0	0	0
Mdc1	17	35841515	35859670	+	Mdc1	ENSMUSG00000061607	mediator of DNA damage checkpoint 1 [Source:MGI Symbol;Acc:MGI:3525201]	+	gene	Name match	0	1.8948343e-05	8.525077e-05	-2.2600513	3	0	4	0	10	0	0	0	0	0	0	0	0	0	0	0	0	0	0	0	0	0	0	0	1	0	0	0	0	0	0	0	0	0	0
Zfp318	17	46383731	46420920	+	Zfp318	ENSMUSG00000015597	zinc finger protein 318 [Source:MGI Symbol;Acc:MGI:1889348]	+	gene	Name match	0	0.013080102	0.041151028	-1.117339	1	0	0	0	0	0	0	0	0	0	3	0	0	0	4	0	0	0	0	0	2	0	9	0	0	0	0	1	2	0	0	0	0	0	0
Lonp1	17	56614297	56626887	-	Lonp1	ENSMUSG00000041168	lon peptidase 1, mitochondrial [Source:MGI Symbol;Acc:MGI:1921392]	-	gene	Name match	0	2.24e-44	4.46e-43	-6.4509034	6	0	46	0	0	0	5	0	0	0	10	0	38	0	38	0	19	0	12	0	0	0	15	0	0	0	24	0	120	0	18	0	10	0	2
Rfx2	17	56775897	56831013	-	Rfx2	ENSMUSG00000024206	regulatory factor X, 2 (influences HLA class II expression) [Source:MGI Symbol;Acc:MGI:106583]	-	gene	Name match	0	9.075857e-11	5.9798133e-10	-3.6786833	5	0	0	0	0	0	0	0	0	0	0	2	0	0	0	0	0	0	0	0	0	0	16	0	0	0	2	0	0	0	0	0	0	0	0
Tgif1	17	70844205	70853546	-	Tgif1	ENSMUSG00000047407	TGFB-induced factor homeobox 1 [Source:MGI Symbol;Acc:MGI:1194497]	-	gene	Name match	0	0	0	-5.740352	4	0	8	0	12	0	15	0	2	0	19	0	43	0	8	0	27	0	0	0	0	0	1	0	15	0	19	0	11	0	9	0	20	0	8
Hbegf	18	36504927	36515805	-	Hbegf	ENSMUSG00000024486	heparin-binding EGF-like growth factor [Source:MGI Symbol;Acc:MGI:96070]	-	gene	Name match	0	3.0363703e-09	1.812601e-08	-3.749311	1	0	0	0	0	0	0	0	0	0	0	0	8	0	9	0	19	0	0	0	0	0	0	0	10	0	0	0	0	0	0	0	0	0	0
Cdo1	18	46713193	46728395	-	Cdo1	ENSMUSG00000033022	cysteine dioxygenase 1, cytosolic [Source:MGI Symbol;Acc:MGI:105925]	-	gene	Name match	0	7.4411014e-15	6.049976e-14	-3.983413	4	0	0	0	1	0	4	0	0	0	0	0	0	0	7	0	0	0	3	0	0	0	0	0	0	0	23	0	0	0	0	1	1	0	0
Zfp407	18	84128027	84589725	-	Zfp407	ENSMUSG00000048410	zinc finger protein 407 [Source:MGI Symbol;Acc:MGI:2685179]	-	gene	Name match	0	0.0016339241	0.006001795	-1.8663831	1	0	3	0	0	0	0	0	0	0	0	0	0	0	26	0	2	0	0	0	2	0	0	0	0	0	0	0	0	0	0	0	0	0	0
Ltbp3	19	5740904	5758532	+	Ltbp3	ENSMUSG00000024940	latent transforming growth factor beta binding protein 3 [Source:MGI Symbol;Acc:MGI:1101355]	+	gene	Name match	0	9.768696e-11	6.4220335e-10	3.1476023	0	1	0	0	0	1	0	0	0	0	0	0	0	0	0	7	0	0	0	0	0	0	0	0	0	0	0	0	0	0	0	0	0	1	0
9930021J03Rik	19	29714402	29805989	-	9930021J03Rik	ENSMUSG00000046138	RIKEN cDNA 9930021J03 gene [Source:MGI Symbol;Acc:MGI:2444398]	-	gene	Name match	0	0.0017209065	0.0062933634	-1.7054504	7	0	0	0	0	0	0	0	0	0	5	0	6	0	57	0	0	0	0	0	0	0	0	0	1	0	0	0	0	0	0	0	6	0	0
2310034G01Rik	19	46348201	46350302	-	2310034G01Rik	ENSMUSG00000099655	RIKEN cDNA 2310034G01 gene [Source:MGI Symbol;Acc:MGI:1922829]	-	gene	Name match	0	2.7068264e-16	2.3392318e-15	3.8172514	0	1	0	5	0	1	0	0	0	0	0	0	0	0	0	2	0	0	0	0	0	0	0	0	0	0	0	0	0	8	0	2	0	0	0
Fam45a	19	60811585	60836227	+	Fam45a	ENSMUSG00000024993	family with sequence similarity 45, member A [Source:MGI Symbol;Acc:MGI:1915144]	+	gene	Name match	0	2.1934957e-17	1.9858113e-16	-4.2278705	9	0	0	0	10	0	12	0	6	0	0	0	0	3	0	0	0	0	1	0	14	0	2	0	0	0	23	0	7	0	27	0	4	0	19
[truncated: 145 more columns]
