# Supplementary material for: Allele-specific differential regulation of monoallelically expressed autosomal genes in the cardiac lineage
Source: Nat Commun. 2022 Oct 10;13:5984. doi: 10.1038/s41467-022-33722-x (PMC9550772; doi:10.1038/s41467-022-33722-x)
Supplement: Supplementary file 13 — Source Data [file 41467_2022_33722_MOESM13_ESM.zip › Source Data 40.txt]

Probe	Chromosome	Start	End	Probe.Strand	Feature	ID	Description	Feature.Strand	Type	Feature.Orientation	Distance	P.value..EdgeR.stats.p.0.05.after.correction.	FDR..EdgeR.stats.p.0.05.after.correction.	Log2.Fold.Change..EdgeR.stats.p.0.05.after.correction.	S189_C57BL6J	S189_CAST_EiJ	S191_C57BL6J	S191_CAST_EiJ	S193_C57BL6J	S193_CAST_EiJ	S194_C57BL6J	S194_CAST_EiJ	S195_C57BL6J	S195_CAST_EiJ	S198_C57BL6J	S198_CAST_EiJ	S199_C57BL6J	S199_CAST_EiJ	S202_C57BL6J	S202_CAST_EiJ	S206_C57BL6J	S206_CAST_EiJ	S207_C57BL6J	S207_CAST_EiJ	S208_C57BL6J	S208_CAST_EiJ	S168_C57BL6J	S168_CAST_EiJ	S169_C57BL6J	S169_CAST_EiJ	S170_C57BL6J	S170_CAST_EiJ	S171_C57BL6J	S171_CAST_EiJ	S173_C57BL6J	S173_CAST_EiJ	S175_C57BL6J	S175_CAST_EiJ	S176_C57BL6J
Ccdc115	1	34436670	34439672	-	Ccdc115	ENSMUSG00000042111	coiled-coil domain containing 115 [Source:MGI Symbol;Acc:MGI:1916918]	-	gene	Name match	0	2.0150569e-37	3.8669746e-36	-6.024502	15	0	21	0	43	0	10	0	26	0	0	0	31	0	7	0	51	0	22	0	0	1	5	0	44	0	0	0	0	0	48	0	11	0	24
Rnf149	1	39551296	39577405	-	Rnf149	ENSMUSG00000048234	ring finger protein 149 [Source:MGI Symbol;Acc:MGI:2677438]	-	gene	Name match	0	7.8504453e-10	5.4393574e-09	-3.6062732	2	0	3	0	0	0	24	0	0	0	5	0	0	0	0	0	5	0	0	0	16	0	0	0	0	0	0	0	19	0	0	0	3	0	11
Tgfbrap1	1	43047200	43098637	-	Tgfbrap1	ENSMUSG00000070939	transforming growth factor, beta receptor associated protein 1 [Source:MGI Symbol;Acc:MGI:2447427]	-	gene	Name match	0	0.0008154183	0.003387642	-2.6975293	0	1	0	0	0	0	0	0	0	0	0	0	0	0	5	0	0	0	0	0	0	0	0	0	0	0	0	0	0	0	0	0	0	0	0
Slc39a10	1	46807544	46892852	-	Slc39a10	ENSMUSG00000025986	solute carrier family 39 (zinc transporter), member 10 [Source:MGI Symbol;Acc:MGI:1914515]	-	gene	Name match	0	1.7385207e-24	2.2791018e-23	-5.6017537	10	0	43	0	17	0	31	0	2	0	0	0	69	0	47	0	17	0	0	0	0	0	3	0	0	0	3	0	13	0	0	0	8	0	20
Fam117b	1	59913006	59985346	+	Fam117b	ENSMUSG00000041040	family with sequence similarity 117, member B [Source:MGI Symbol;Acc:MGI:1920000]	+	gene	Name match	0	0.00870561	0.030911868	-1.8933961	24	0	0	0	14	0	39	0	0	0	0	0	0	0	0	0	0	0	0	0	9	0	0	0	0	0	3	0	8	0	0	0	0	2	0
Stk36	1	74601445	74636894	+	Stk36	ENSMUSG00000033276	serine/threonine kinase 36 [Source:MGI Symbol;Acc:MGI:1920831]	+	gene	Name match	0	6.824399e-07	3.8087105e-06	2.9271126	0	4	0	0	0	0	0	0	0	0	4	0	0	0	0	0	0	3	0	1	0	21	0	0	0	0	0	0	0	1	0	3	0	0	0
Hdac4	1	91928779	92195699	-	Hdac4	ENSMUSG00000026313	histone deacetylase 4 [Source:MGI Symbol;Acc:MGI:3036234]	-	gene	Name match	0	0.00820994	0.02928629	-1.9393653	12	0	0	0	0	0	0	0	1	0	0	0	0	0	0	0	29	0	0	0	0	0	0	0	23	0	0	0	0	0	0	0	0	0	0
Gm10550	1	93731104	93751072	+	Gm10550	ENSMUSG00000101952	predicted gene 10550 [Source:MGI Symbol;Acc:MGI:3704193]	+	gene	Name match	0	2.9729001e-06	1.5697955e-05	-2.8370225	13	0	0	0	6	0	5	0	0	0	4	0	0	0	0	0	0	0	0	0	0	2	0	0	27	0	5	0	11	0	0	0	1	0	5
Epb41l5	1	119545037	119649000	-	Epb41l5	ENSMUSG00000026383	erythrocyte membrane protein band 4.1 like 5 [Source:MGI Symbol;Acc:MGI:103006]	-	gene	Name match	0	7.2967134e-07	4.062115e-06	-3.789158	1	0	0	0	20	0	55	0	0	0	0	0	7	0	9	0	0	0	16	0	0	0	3	0	0	0	0	0	0	0	0	0	0	0	0
Ccdc93	1	121431049	121506460	+	Ccdc93	ENSMUSG00000026339	coiled-coil domain containing 93 [Source:MGI Symbol;Acc:MGI:1918079]	+	gene	Name match	0	0.014492829	0.04926814	-2.0296102	0	2	0	0	0	0	0	0	0	0	0	0	14	0	0	0	0	0	0	0	0	0	0	0	0	0	0	0	0	0	0	0	0	0	1
Csrp1	1	135720061	135752232	+	Csrp1	ENSMUSG00000026421	cysteine and glycine-rich protein 1 [Source:MGI Symbol;Acc:MGI:88549]	+	gene	Name match	0	2.2934083e-07	1.3319813e-06	-3.7877014	7	0	6	0	0	0	46	0	0	0	0	0	0	0	3	0	24	0	0	0	5	0	0	0	0	0	1	0	0	0	0	0	0	0	0
B3galt2	1	143640664	143654614	+	B3galt2	ENSMUSG00000033849	UDP-Gal:betaGlcNAc beta 1,3- galactosyltransferase, polypeptide 2 [Source:MGI Symbol;Acc:MGI:1349461]	+	gene	Name match	0	1.5298804e-10	1.1115298e-09	4.9714117	0	2	0	0	0	0	0	0	0	0	0	0	0	0	0	0	0	0	0	0	0	0	0	0	0	0	0	0	0	0	0	0	0	0	0
Pigc	1	161969186	161973435	+	Pigc	ENSMUSG00000026698	phosphatidylinositol glycan anchor biosynthesis, class C [Source:MGI Symbol;Acc:MGI:1914542]	+	gene	Name match	0	0.012967069	0.044579703	-1.851659	18	0	0	0	0	0	0	0	0	0	0	0	0	0	0	0	0	0	0	0	0	0	2	0	0	3	0	0	0	0	0	0	0	0	0
Kifap3	1	163779583	163917109	+	Kifap3	ENSMUSG00000026585	kinesin-associated protein 3 [Source:MGI Symbol;Acc:MGI:107566]	+	gene	Name match	0	1.1550993e-14	1.0359788e-13	-5.0473313	3	0	20	0	0	0	21	0	0	0	2	0	9	0	0	0	0	0	23	0	0	0	0	0	3	0	1	0	38	0	19	0	0	0	0
Gm16548	1	164148591	164152217	-	Gm16548	ENSMUSG00000086593	predicted gene 16548 [Source:MGI Symbol;Acc:MGI:4414968]	-	gene	Name match	0	2.542655e-15	2.3479138e-14	5.775852	0	38	0	0	0	0	0	0	0	0	0	0	0	0	0	9	0	0	0	0	0	0	0	0	0	0	0	0	0	1	0	7	0	0	0
Atp1b1	1	164437109	164458355	-	Atp1b1	ENSMUSG00000026576	ATPase, Na+/K+ transporting, beta 1 polypeptide [Source:MGI Symbol;Acc:MGI:88108]	-	gene	Name match	0	3.5210925e-07	2.012158e-06	-2.843626	12	0	0	0	0	0	20	0	7	0	2	0	7	0	3	0	10	0	5	0	17	0	0	0	18	0	0	0	8	0	0	0	5	0	0
Adcy10	1	165485183	165576774	+	Adcy10	ENSMUSG00000026567	adenylate cyclase 10 [Source:MGI Symbol;Acc:MGI:2660854]	+	gene	Name match	0	8.5644957e-19	9.153385e-18	4.8799815	0	5	0	5	0	2	0	0	0	4	0	0	0	1	0	0	0	10	0	0	0	0	0	0	0	0	0	0	0	13	0	0	0	0	0
Lefty2	1	180893108	180899103	+	Lefty2	ENSMUSG00000066652	left-right determination factor 2 [Source:MGI Symbol;Acc:MGI:2443573]	+	gene	Name match	0	3.4618556e-06	1.8177296e-05	-3.6448412	9	0	0	0	11	0	7	0	0	0	17	0	82	0	0	0	0	0	0	0	1	0	23	0	0	0	3	0	2	0	0	0	0	0	0
Upf2	2	5951469	6056703	+	Upf2	ENSMUSG00000043241	UPF2 regulator of nonsense transcripts homolog (yeast) [Source:MGI Symbol;Acc:MGI:2449307]	+	gene	Name match	0	0.00025808954	0.0011335104	-2.6487205	1	0	0	0	55	0	0	1	0	0	0	0	13	0	6	0	0	0	0	0	0	0	0	0	0	0	0	0	0	0	6	0	0	0	11
Gm13261	2	10339283	10374041	-	Gm13261	ENSMUSG00000086748	predicted gene 13261 [Source:MGI Symbol;Acc:MGI:3650831]	-	gene	Name match	0	1.0720865e-07	6.38817e-07	-4.036615	36	0	0	0	0	0	14	0	0	0	0	0	7	0	0	0	0	0	2	0	0	0	0	0	0	0	0	0	0	0	0	3	0	0	39
Agpat2	2	26593057	26604417	-	Agpat2	ENSMUSG00000026922	1-acylglycerol-3-phosphate O-acyltransferase 2 (lysophosphatidic acid acyltransferase, beta) [Source:MGI Symbol;Acc:MGI:1914762]	-	gene	Name match	0	8.258445e-10	5.7109273e-09	-4.0196238	7	0	0	0	0	0	11	0	0	0	21	0	13	0	15	0	0	0	0	0	0	0	0	0	33	0	0	0	0	0	0	0	0	0	0
Brd3os	2	27442324	27444221	+	Brd3os	ENSMUSG00000109946	bromodomain containing 3, opposite strand [Source:MGI Symbol;Acc:MGI:106557]	+	gene	Name match	0	0.001338441	0.0054163327	1.9645845	0	1	0	0	0	0	0	0	0	1	0	0	10	0	0	3	0	0	0	2	0	0	0	1	0	0	0	0	0	0	0	0	0	0	0
Ppp1r26	2	28446800	28455508	+	Ppp1r26	ENSMUSG00000035829	protein phosphatase 1, regulatory subunit 26 [Source:MGI Symbol;Acc:MGI:2685193]	+	gene	Name match	0	0	0	7.0578513	0	30	0	5	0	13	0	12	0	4	0	16	0	14	0	9	0	2	0	0	0	7	0	1	0	0	0	0	0	22	0	0	0	5	0
Ddx31	2	28840406	28905571	+	Ddx31	ENSMUSG00000026806	DEAD/H (Asp-Glu-Ala-Asp/His) box polypeptide 31 [Source:MGI Symbol;Acc:MGI:2682639]	+	gene	Name match	0	0.00069236563	0.0028987618	-2.461042	37	0	0	11	0	0	0	0	0	0	0	0	0	0	0	0	0	0	17	0	0	0	0	0	0	0	0	0	0	0	0	0	0	0	24
Asb6	2	30823097	30830333	-	Asb6	ENSMUSG00000039483	ankyrin repeat and SOCS box-containing 6 [Source:MGI Symbol;Acc:MGI:1919573]	-	gene	Name match	0	4.0897384e-17	4.085031e-16	-4.190684	27	0	0	0	24	0	78	0	6	0	0	0	0	0	0	0	12	0	7	0	0	0	0	0	59	0	0	0	0	0	11	0	5	0	0
Mapkap1	2	34406771	34624950	+	Mapkap1	ENSMUSG00000038696	mitogen-activated protein kinase associated protein 1 [Source:MGI Symbol;Acc:MGI:2444554]	+	gene	Name match	0	1.4625686e-05	7.2504845e-05	-2.7136774	8	0	0	0	14	0	15	0	0	0	0	5	0	0	0	0	2	0	0	0	0	0	0	0	9	0	0	0	19	0	0	0	0	0	14
Ssb	2	69861562	69871846	+	Ssb	ENSMUSG00000068882	Sjogren syndrome antigen B [Source:MGI Symbol;Acc:MGI:98423]	+	gene	Name match	0	0	0	-7.6917424	90	0	33	0	39	0	72	0	11	0	29	0	62	0	31	0	104	0	63	0	35	0	5	0	101	0	14	0	63	0	77	0	23	0	107
Tfpi	2	84432855	84476775	-	Tfpi	ENSMUSG00000027082	tissue factor pathway inhibitor [Source:MGI Symbol;Acc:MGI:1095418]	-	gene	Name match	0	0.005866589	0.021502769	-1.9487599	12	0	0	0	19	0	12	0	0	0	24	0	0	0	0	0	0	0	0	0	27	0	0	0	30	0	0	0	39	0	0	0	0	0	0
Kbtbd4	2	90904740	90911626	+	Kbtbd4	ENSMUSG00000005505	kelch repeat and BTB (POZ) domain containing 4 [Source:MGI Symbol;Acc:MGI:1914386]	+	gene	Name match	0	4.126327e-08	2.5430552e-07	-3.2229617	4	0	0	0	10	0	1	0	0	0	9	0	1	0	1	0	12	0	1	0	0	0	0	0	4	0	0	0	0	0	0	0	0	0	1
Abtb2	2	103566310	103718423	+	Abtb2	ENSMUSG00000032724	ankyrin repeat and BTB (POZ) domain containing 2 [Source:MGI Symbol;Acc:MGI:2139365]	+	gene	Name match	0	1.1341387e-10	8.3147583e-10	2.9336274	0	2	0	0	0	0	0	3	0	1	0	3	0	0	0	0	0	3	0	2	0	0	0	0	0	3	0	0	0	1	0	1	0	0	0
Ccdc32	2	119017779	119029393	-	Ccdc32	ENSMUSG00000039983	coiled-coil domain containing 32 [Source:MGI Symbol;Acc:MGI:2685477]	-	gene	Name match	0	1.8597749e-06	9.990779e-06	-3.3317618	23	0	0	0	0	1	8	0	0	0	0	0	0	0	0	0	18	0	0	0	0	0	0	0	0	0	2	0	0	0	0	0	0	0	0
Ctdspl2	2	121956001	122013642	+	Ctdspl2	ENSMUSG00000033411	CTD (carboxy-terminal domain, RNA polymerase II, polypeptide A) small phosphatase like 2 [Source:MGI Symbol;Acc:MGI:1196405]	+	gene	Name match	0	1.29634845e-08	8.2766064e-08	-3.0786831	4	0	5	0	3	0	6	0	3	0	0	0	0	0	0	0	0	0	3	0	6	0	1	0	0	0	0	0	0	0	0	0	0	0	7
Bcl2l11	2	128126038	128162547	+	Bcl2l11	ENSMUSG00000027381	BCL2-like 11 (apoptosis facilitator) [Source:MGI Symbol;Acc:MGI:1197519]	+	gene	Name match	0	1.3079615e-05	6.517642e-05	-2.6467092	11	0	0	0	7	0	2	0	0	0	0	0	22	0	0	0	0	0	0	2	2	0	0	0	37	0	0	0	5	0	0	0	0	0	1
Tmem230	2	132239492	132247807	-	Tmem230	ENSMUSG00000027341	transmembrane protein 230 [Source:MGI Symbol;Acc:MGI:1917862]	-	gene	Name match	0	2.0773854e-08	1.305392e-07	-3.0214787	5	0	20	0	3	0	0	0	0	0	15	0	10	0	12	0	0	0	2	0	32	0	5	0	45	0	3	0	0	0	10	0	0	0	14
Shld1	2	132686931	132751055	+	Shld1	ENSMUSG00000044991	shieldin complex subunit 1 [Source:MGI Symbol;Acc:MGI:1920997]	+	gene	Name match	0	3.919266e-05	0.00018689662	-3.614489	15	0	17	0	17	0	11	0	0	0	0	0	0	0	0	0	0	0	0	0	0	0	0	0	0	0	0	0	0	0	0	0	1	0	0
Rin2	2	145675215	145887616	+	Rin2	ENSMUSG00000001768	Ras and Rab interactor 2 [Source:MGI Symbol;Acc:MGI:1921280]	+	gene	Name match	0	1.9632817e-13	1.6536837e-12	3.1664603	0	1	0	0	0	2	26	0	0	3	0	2	0	1	0	0	0	1	0	2	0	0	0	1	0	4	0	0	0	5	0	1	0	0	0
Wfdc3	2	164731180	164745931	-	Wfdc3	ENSMUSG00000076434	WAP four-disulfide core domain 3 [Source:MGI Symbol;Acc:MGI:1923897]	-	gene	Name match	0	1.6508011e-07	9.690456e-07	2.800287	0	2	0	0	0	0	0	1	0	0	0	2	0	1	0	0	0	3	0	0	0	0	0	0	0	0	1	0	0	1	0	1	0	0	0
Acot8	2	164792765	164804882	-	Acot8	ENSMUSG00000017307	acyl-CoA thioesterase 8 [Source:MGI Symbol;Acc:MGI:2158201]	-	gene	Name match	0	7.321448e-07	4.0752475e-06	-2.8746333	14	0	0	0	6	0	2	0	2	0	0	3	0	0	5	0	5	0	0	1	0	0	0	0	41	0	4	0	0	0	8	0	3	0	22
Ss18l1	2	180042509	180070201	+	Ss18l1	ENSMUSG00000039086	SS18, nBAF chromatin remodeling complex subunit like 1 [Source:MGI Symbol;Acc:MGI:2444061]	+	gene	Name match	0	3.4273106e-07	1.9598247e-06	2.7808166	0	2	0	0	0	0	0	0	0	0	0	0	0	0	0	0	0	0	0	0	0	0	0	0	0	6	0	0	0	0	0	2	0	0	0
C030034L19Rik	3	9403064	9437233	+	C030034L19Rik	ENSMUSG00000097365	RIKEN cDNA C030034L19 gene [Source:MGI Symbol;Acc:MGI:2444519]	+	gene	Name match	0	4.6458425e-08	2.8513787e-07	4.0991282	0	5	0	0	0	0	0	1	0	12	0	25	0	0	0	0	0	2	0	0	0	0	0	3	0	22	0	0	0	46	0	0	0	0	0
Phc3	3	30899371	30969415	-	Phc3	ENSMUSG00000037652	polyhomeotic 3 [Source:MGI Symbol;Acc:MGI:2181434]	-	gene	Name match	0	0.0019873327	0.007870359	-2.5319643	6	0	0	0	12	0	0	0	0	0	0	0	0	0	0	1	0	0	3	0	0	0	0	0	0	0	2	0	0	0	0	0	0	0	0
Ndufb5	3	32736990	32751566	+	Ndufb5	ENSMUSG00000027673	NADH:ubiquinone oxidoreductase subunit B5 [Source:MGI Symbol;Acc:MGI:1913296]	+	gene	Name match	0	8.76162e-05	0.00040379495	-2.5092726	13	0	0	0	0	0	5	0	0	0	0	0	0	0	0	0	2	0	7	0	0	0	0	0	32	0	0	0	11	0	0	0	0	0	0
D3Ertd751e	3	41742611	41803320	+	D3Ertd751e	ENSMUSG00000025766	DNA segment, Chr 3, ERATO Doi 751, expressed [Source:MGI Symbol;Acc:MGI:1289213]	+	gene	Name match	0	0.0019420624	0.007703081	-2.5733109	37	0	0	0	0	0	0	0	0	0	0	0	0	0	0	0	0	0	0	0	25	0	0	0	0	0	0	0	0	0	0	3	0	0	0
Rab33b	3	51483920	51496232	+	Rab33b	ENSMUSG00000027739	RAB33B, member RAS oncogene family [Source:MGI Symbol;Acc:MGI:1330805]	+	gene	Name match	0	0.00026552306	0.0011650074	-3.0539694	1	0	0	0	3	0	7	0	0	0	0	0	0	0	0	0	0	0	0	0	5	0	0	0	0	0	0	0	0	0	0	0	0	0	0
Rnf13	3	57736062	57835233	+	Rnf13	ENSMUSG00000036503	ring finger protein 13 [Source:MGI Symbol;Acc:MGI:1346341]	+	gene	Name match	0	0.0004708669	0.0020155164	-2.3960366	31	0	9	0	0	0	0	0	21	0	0	0	0	0	3	0	0	0	0	0	0	0	0	0	0	0	15	0	29	0	0	0	9	0	26
Tmem131l	3	83897655	84040175	-	Tmem131l	ENSMUSG00000033767	transmembrane 131 like [Source:MGI Symbol;Acc:MGI:2443399]	-	gene	Name match	0	0.0002738533	0.0011996339	-2.2967026	0	2	0	0	0	0	14	0	0	0	0	0	0	0	3	0	11	0	0	0	0	0	0	0	19	0	0	0	0	0	0	0	3	0	5
Lrba	3	86224680	86782692	+	Lrba	ENSMUSG00000028080	LPS-responsive beige-like anchor [Source:MGI Symbol;Acc:MGI:1933162]	+	gene	Name match	0	0.0028447916	0.011040013	-2.3927796	16	0	0	0	1	0	0	1	0	0	0	0	0	0	0	0	0	0	0	0	5	0	0	2	0	0	1	0	0	0	0	0	0	0	0
Zbtb7b	3	89377644	89394776	-	Zbtb7b	ENSMUSG00000028042	zinc finger and BTB domain containing 7B [Source:MGI Symbol;Acc:MGI:102755]	-	gene	Name match	0	5.668041e-17	5.628335e-16	5.3127112	0	6	0	0	0	1	0	15	0	10	0	0	0	1	0	0	0	0	0	10	0	0	0	0	0	0	0	0	6	0	0	0	0	2	0
Rab13	3	90213695	90226385	+	Rab13	ENSMUSG00000027935	RAB13, member RAS oncogene family [Source:MGI Symbol;Acc:MGI:1927232]	+	gene	Name match	0	0.012271011	0.042338084	-1.6115326	1	0	0	1	0	0	0	0	0	0	0	0	0	0	0	0	6	0	0	0	6	0	0	0	0	0	0	0	8	0	0	0	0	0	6
Gm45354	3	90335395	90337951	+	Gm45354	ENSMUSG00000108689	predicted gene 45354 [Source:MGI Symbol;Acc:MGI:5791190]	+	gene	Name match	0	1.3482133e-20	1.5458614e-19	5.1231813	0	1	4	0	0	9	0	3	0	0	0	0	0	11	0	0	0	7	0	0	0	0	0	2	0	0	0	2	0	0	0	0	0	0	0
Flg	3	93273523	93293686	+	Flg	ENSMUSG00000102439	filaggrin [Source:MGI Symbol;Acc:MGI:95553]	+	gene	Name match	0	0.0004934076	0.0021064254	2.241531	0	10	0	0	0	0	0	0	0	0	0	0	0	0	0	0	0	0	0	0	0	0	0	0	0	0	0	0	0	0	0	0	0	0	0
Sema6c	3	95160457	95174024	+	Sema6c	ENSMUSG00000038777	sema domain, transmembrane domain (TM), and cytoplasmic domain, (semaphorin) 6C [Source:MGI Symbol;Acc:MGI:1338032]	+	gene	Name match	0	1.3020765e-20	1.4944058e-19	4.5364175	0	1	0	2	0	2	0	2	0	0	0	0	0	2	0	0	0	1	0	1	0	0	0	0	0	3	0	0	0	0	0	0	0	0	0
Trmt13	3	116581093	116614587	-	Trmt13	ENSMUSG00000033439	tRNA methyltransferase 13 [Source:MGI Symbol;Acc:MGI:1925219]	-	gene	Name match	0	1.6144196e-06	8.710864e-06	-2.7480793	0	11	0	0	45	0	23	0	0	0	26	0	0	0	9	0	10	0	0	0	25	0	0	0	19	0	0	0	0	0	0	0	3	0	30
Mttp	3	138089854	138144968	-	Mttp	ENSMUSG00000028158	microsomal triglyceride transfer protein [Source:MGI Symbol;Acc:MGI:106926]	-	gene	Name match	0	3.360848e-07	1.9242937e-06	-3.1830366	28	0	0	0	0	0	2	0	1	0	3	0	1	0	0	0	5	0	0	0	0	1	0	0	8	0	9	0	0	0	0	0	0	0	0
Gbp2	3	142620602	142638008	+	Gbp2	ENSMUSG00000028270	guanylate binding protein 2 [Source:MGI Symbol;Acc:MGI:102772]	+	gene	Name match	0	0.0019244433	0.0076391576	2.0497983	0	1	0	0	0	4	0	0	0	0	0	0	0	0	0	0	0	8	0	5	8	0	0	2	0	0	0	0	0	0	0	0	0	0	0
2610301B20Rik	4	10874498	10899425	+	2610301B20Rik	ENSMUSG00000059482	RIKEN cDNA 2610301B20 gene [Source:MGI Symbol;Acc:MGI:1914407]	+	gene	Name match	0	2.1072851e-06	1.1262595e-05	-4.186177	9	0	0	0	0	0	4	0	0	0	2	0	0	0	0	0	0	0	40	0	0	0	0	0	12	0	0	0	44	0	0	0	0	0	0
Plekhf2	4	10988662	11007927	-	Plekhf2	ENSMUSG00000049969	pleckstrin homology domain containing, family F (with FYVE domain) member 2 [Source:MGI Symbol;Acc:MGI:1919051]	-	gene	Name match	0	0	0	-6.932391	41	0	0	0	85	0	48	0	25	0	52	0	44	0	51	0	53	0	27	0	170	0	11	0	135	0	0	0	33	0	37	0	7	0	76
Tmem67	4	12039355	12090020	-	Tmem67	ENSMUSG00000049488	transmembrane protein 67 [Source:MGI Symbol;Acc:MGI:1923928]	-	gene	Name match	0	0.0077851415	0.027879976	1.9268206	0	5	0	0	0	0	0	0	0	0	0	0	0	0	0	0	0	0	0	2	0	0	0	0	0	0	0	0	0	0	0	0	0	0	0
Rngtt	4	33310311	33502614	+	Rngtt	ENSMUSG00000028274	RNA guanylyltransferase and 5'-phosphatase [Source:MGI Symbol;Acc:MGI:1329041]	+	gene	Name match	0	5.4080022e-21	6.2961815e-20	-4.9498887	1	0	7	0	35	0	13	0	7	0	15	0	7	0	7	0	10	0	10	0	38	0	0	0	6	0	0	0	6	0	1	0	0	0	0
B4galt1	4	40804602	40854005	-	B4galt1	ENSMUSG00000028413	UDP-Gal:betaGlcNAc beta 1,4- galactosyltransferase, polypeptide 1 [Source:MGI Symbol;Acc:MGI:95705]	-	gene	Name match	0	0.00016791357	0.000751755	-2.5422785	15	0	0	0	0	0	0	0	0	0	0	0	0	0	0	0	16	0	0	0	9	0	0	0	0	0	0	0	7	0	0	0	0	0	8
Rusc2	4	43381979	43427088	+	Rusc2	ENSMUSG00000035969	RUN and SH3 domain containing 2 [Source:MGI Symbol;Acc:MGI:2140371]	+	gene	Name match	0	0.00011008604	0.0005023408	2.4161322	0	5	0	0	0	0	0	4	0	0	0	0	0	0	0	0	0	0	0	0	0	0	0	0	5	0	0	0	0	0	0	0	0	0	0
Rnf38	4	44126210	44233789	-	Rnf38	ENSMUSG00000035696	ring finger protein 38 [Source:MGI Symbol;Acc:MGI:1920719]	-	gene	Name match	0	0.00032796376	0.0014263076	-2.752856	21	0	0	0	7	0	0	0	4	0	0	0	8	0	0	0	0	0	0	0	0	0	0	0	0	0	0	0	1	0	0	0	6	0	0
Tmem245	4	56866923	56947437	-	Tmem245	ENSMUSG00000055296	transmembrane protein 245 [Source:MGI Symbol;Acc:MGI:2445107]	-	gene	Name match	0	0.00022800973	0.0010079866	-2.1169314	0	9	11	0	32	0	24	0	9	0	0	0	26	0	21	0	0	0	21	0	0	0	3	0	34	0	6	0	56	0	15	0	2	0	13
Ecpas	4	58798911	58912749	-	Ecpas	ENSMUSG00000050812	Ecm29 proteasome adaptor and scaffold [Source:MGI Symbol;Acc:MGI:2140220]	-	gene	Name match	0	0.0052564833	0.019438772	-1.9324226	16	0	0	0	0	0	2	0	0	0	0	0	0	1	1	0	0	0	0	0	0	0	0	0	0	0	0	0	0	0	0	0	0	0	0
Ptbp3	4	59471868	59549364	-	Ptbp3	ENSMUSG00000028382	polypyrimidine tract binding protein 3 [Source:MGI Symbol;Acc:MGI:1923334]	-	gene	Name match	0	5.1910663e-11	3.881735e-10	-4.239453	50	0	0	0	0	0	6	0	7	0	0	0	14	0	0	0	0	0	0	0	14	0	10	0	0	0	0	0	27	0	13	0	0	0	21
Zyg11a	4	108181738	108218048	-	Zyg11a	ENSMUSG00000034645	zyg-11 family member A, cell cycle regulator [Source:MGI Symbol;Acc:MGI:2446208]	-	gene	Name match	0	0.0009162818	0.0037827068	-2.5954437	20	0	0	0	0	0	0	0	0	0	0	0	0	0	0	0	0	0	0	0	0	0	0	0	0	0	0	0	0	0	0	0	0	0	0
Mast2	4	116306762	116464183	-	Mast2	ENSMUSG00000003810	microtubule associated serine/threonine kinase 2 [Source:MGI Symbol;Acc:MGI:894676]	-	gene	Name match	0	6.200637e-06	3.182982e-05	-2.699382	18	0	1	0	16	0	2	0	0	0	0	0	9	0	0	0	0	0	5	0	2	0	0	0	6	0	1	0	0	0	2	0	2	0	0
Rnf220	4	117271463	117497052	-	Rnf220	ENSMUSG00000028677	ring finger protein 220 [Source:MGI Symbol;Acc:MGI:1913993]	-	gene	Name match	0	5.5080517e-11	4.112717e-10	-3.1576443	5	0	5	0	8	0	7	0	7	0	0	0	9	0	0	0	18	0	13	0	0	0	0	0	15	0	0	0	1	0	13	0	3	0	1
Dph2	4	117888643	117892032	-	Dph2	ENSMUSG00000028540	DPH2 homolog [Source:MGI Symbol;Acc:MGI:1914978]	-	gene	Name match	0	6.628733e-11	4.923668e-10	-5.2018137	30	0	0	0	0	0	31	0	0	0	0	0	0	0	0	0	42	0	0	0	0	0	1	0	0	0	0	0	41	0	10	0	23	0	0
1110065P20Rik	4	124849080	124851196	-	1110065P20Rik	ENSMUSG00000078570	RIKEN cDNA 1110065P20 gene [Source:MGI Symbol;Acc:MGI:1916170]	-	gene	Name match	0	2.047631e-06	1.0958583e-05	-1.8648745	4	0	1	0	5	0	3	0	3	0	10	0	8	0	1	0	7	0	6	0	1	0	0	0	7	0	1	0	4	0	4	0	0	0	1
Stk40	4	126103957	126141029	+	Stk40	ENSMUSG00000042608	serine/threonine kinase 40 [Source:MGI Symbol;Acc:MGI:1921428]	+	gene	Name match	0	2.0690632e-05	0.00010099493	-3.2865174	6	0	0	0	0	0	0	0	0	0	0	0	0	0	7	0	0	0	0	0	0	1	1	0	28	0	0	0	15	0	14	0	0	0	0
Ago1	4	126435012	126468583	-	Ago1	ENSMUSG00000041530	argonaute RISC catalytic subunit 1 [Source:MGI Symbol;Acc:MGI:2446630]	-	gene	Name match	0	1.2321241e-06	6.712256e-06	-3.0686076	6	0	12	0	8	0	0	0	0	0	0	0	0	0	0	0	0	0	4	0	7	0	1	0	8	0	0	0	0	0	12	0	0	0	0
Mecr	4	131843470	131867786	+	Mecr	ENSMUSG00000028910	mitochondrial trans-2-enoyl-CoA reductase [Source:MGI Symbol;Acc:MGI:1349441]	+	gene	Name match	0	2.4408235e-14	2.1538209e-13	-4.481341	12	0	9	0	18	0	0	0	0	0	10	0	0	0	2	0	26	0	0	0	0	0	4	0	0	0	0	0	9	0	12	0	5	0	0
Phactr4	4	132355923	132422489	-	Phactr4	ENSMUSG00000066043	phosphatase and actin regulator 4 [Source:MGI Symbol;Acc:MGI:2140327]	-	gene	Name match	0	3.6541616e-07	2.0850512e-06	-3.6071148	11	0	0	0	19	0	24	0	0	0	22	0	4	0	0	0	0	0	0	0	5	0	0	0	0	0	0	0	0	0	0	0	0	0	0
Sfn	4	133600556	133602168	-	Sfn	ENSMUSG00000047281	stratifin [Source:MGI Symbol;Acc:MGI:1891831]	-	gene	Name match	0	1.4e-45	2.5e-44	-7.8373823	85	0	83	0	78	0	54	0	8	0	141	0	149	0	40	0	0	0	0	0	240	0	19	0	265	0	11	0	192	0	11	0	0	0	17
Pla2g5	4	138799244	138863482	-	Pla2g5	ENSMUSG00000041193	phospholipase A2, group V [Source:MGI Symbol;Acc:MGI:101899]	-	gene	Name match	0	8.9712936e-05	0.00041324398	-2.9178371	17	0	0	0	11	0	0	1	0	0	0	0	0	0	0	0	0	0	0	0	0	0	0	0	0	0	0	0	19	0	0	0	3	0	0
Tmco4	4	138972888	139059171	+	Tmco4	ENSMUSG00000041143	transmembrane and coiled-coil domains 4 [Source:MGI Symbol;Acc:MGI:1924306]	+	gene	Name match	0	0.0020118065	0.007964622	-2.4600074	19	0	0	0	29	0	0	0	0	0	0	0	14	0	0	0	0	0	0	0	0	0	3	0	0	0	0	0	10	0	0	0	0	0	0
Emc1	4	139352587	139378730	+	Emc1	ENSMUSG00000078517	ER membrane protein complex subunit 1 [Source:MGI Symbol;Acc:MGI:2443696]	+	gene	Name match	0	1.7768462e-09	1.2039309e-08	-4.0560913	22	0	0	0	1	0	0	0	0	1	0	0	0	0	2	0	11	0	22	0	0	0	5	0	45	0	14	0	12	0	0	0	23	0	0
Zfp985	4	147553277	147585198	+	Zfp985	ENSMUSG00000065999	zinc finger protein 985 [Source:MGI Symbol;Acc:MGI:3651986]	+	gene	Name match	0	1.3479535e-05	6.70753e-05	-2.7044191	4	0	0	0	0	0	14	0	1	0	0	0	0	0	0	0	0	0	0	0	3	0	0	0	8	0	0	0	0	0	5	0	0	0	11
Gm4961	5	30092940	30097686	+	Gm4961	ENSMUSG00000104667	predicted pseudogene 4961 [Source:MGI Symbol;Acc:MGI:3645260]	+	gene	Name match	0	0.007987465	0.028558537	-2.6268728	35	0	0	0	0	0	0	0	0	0	0	0	23	0	0	0	0	0	0	0	0	0	0	0	0	0	0	0	0	0	0	0	0	0	0
Selenoi	5	30232581	30272427	+	Selenoi	ENSMUSG00000075703	selenoprotein I [Source:MGI Symbol;Acc:MGI:107898]	+	gene	Name match	0	5.429336e-07	3.0545596e-06	3.5665786	0	15	0	0	0	0	0	0	0	0	0	0	0	17	0	0	0	7	0	16	4	0	0	3	0	0	0	0	0	1	0	13	0	0	0
Rell1	5	63908897	63968897	-	Rell1	ENSMUSG00000047881	RELT-like 1 [Source:MGI Symbol;Acc:MGI:2140767]	-	gene	Name match	0	4.7944667e-07	2.7119606e-06	-3.1508799	26	0	0	0	0	0	0	1	0	0	1	0	0	0	0	0	0	0	0	0	0	0	0	0	6	0	0	0	17	0	0	0	3	0	0
Gm43552	5	65427427	65492833	-	Gm43552	ENSMUSG00000105835	predicted gene 43552 [Source:MGI Symbol;Acc:MGI:5663689]	-	gene	Name match	0	1.7176268e-09	1.1655817e-08	-3.1589518	4	0	0	0	0	0	7	0	1	0	2	0	1	0	0	0	0	1	0	0	0	0	1	0	0	0	2	0	0	0	1	0	0	0	3
Rufy3	5	88565040	88651392	+	Rufy3	ENSMUSG00000029291	RUN and FYVE domain containing 3 [Source:MGI Symbol;Acc:MGI:106484]	+	gene	Name match	0	1.3256738e-07	7.8402707e-07	-3.9736733	42	0	12	0	0	0	17	0	5	0	0	0	0	0	0	0	0	0	0	0	0	0	3	0	0	0	2	0	23	0	0	0	2	0	37
Ccni	5	93181933	93206495	-	Ccni	ENSMUSG00000063015	cyclin I [Source:MGI Symbol;Acc:MGI:1341077]	-	gene	Name match	0	2.5932145e-09	1.7405014e-08	-3.7942736	1	0	0	0	26	0	6	0	9	0	7	0	12	0	0	0	0	0	0	0	0	0	2	0	0	0	0	0	0	0	0	1	1	0	0
Pole	5	110286306	110337474	+	Pole	ENSMUSG00000007080	polymerase (DNA directed), epsilon [Source:MGI Symbol;Acc:MGI:1196391]	+	gene	Name match	0	1.8524576e-20	2.1111014e-19	-5.256811	28	0	0	0	21	0	26	0	0	2	0	0	18	0	12	0	0	0	25	0	19	0	9	0	0	0	0	0	0	0	0	0	24	0	0
Ddx51	5	110653451	110660496	+	Ddx51	ENSMUSG00000029504	DEAD (Asp-Glu-Ala-Asp) box polypeptide 51 [Source:MGI Symbol;Acc:MGI:1916913]	+	gene	Name match	0	3.750469e-10	2.6554814e-09	-4.2661414	9	0	6	0	0	0	0	0	0	2	27	0	38	0	0	0	0	0	45	0	0	0	0	0	0	0	0	0	4	0	27	0	0	0	4
Ssh1	5	113937094	113993894	-	Ssh1	ENSMUSG00000042121	slingshot protein phosphatase 1 [Source:MGI Symbol;Acc:MGI:2686240]	-	gene	Name match	0	0.0005168014	0.0021991718	-2.3482792	3	0	5	0	0	0	0	0	0	0	0	0	27	0	0	6	8	0	0	0	28	0	0	0	0	0	11	0	2	0	0	0	10	0	0
Pebp1	5	117282654	117287625	-	Pebp1	ENSMUSG00000032959	phosphatidylethanolamine binding protein 1 [Source:MGI Symbol;Acc:MGI:1344408]	-	gene	Name match	0	0.0001945628	0.00086518563	-1.7890701	1	0	0	0	1	0	0	0	1	0	5	0	0	0	1	0	5	0	5	0	0	0	1	0	3	0	0	0	0	0	0	0	0	0	0
Brap	5	121660563	121687256	+	Brap	ENSMUSG00000029458	BRCA1 associated protein [Source:MGI Symbol;Acc:MGI:1919649]	+	gene	Name match	0	0.00028254013	0.0012360131	-2.247249	1	0	0	0	0	0	10	0	0	0	0	0	0	0	0	0	25	0	15	0	0	0	0	0	0	0	0	0	17	0	0	0	1	0	19
4932422M17Rik	5	123138931	123141569	+	4932422M17Rik	ENSMUSG00000105881	RIKEN cDNA 4932422M17 gene [Source:MGI Symbol;Acc:MGI:1921616]	+	gene	Name match	0	1.8156888e-10	1.309556e-09	3.3627813	0	2	0	0	0	0	1	0	0	0	0	0	0	0	0	0	0	1	0	2	0	1	0	0	0	0	0	0	0	1	0	1	0	1	0
Gm15751	5	123508395	123514011	+	Gm15751	ENSMUSG00000086753	predicted gene 15751 [Source:MGI Symbol;Acc:MGI:3783193]	+	gene	Name match	0	3.3912351e-15	3.110512e-14	-3.772845	6	0	0	0	13	0	3	0	1	0	0	0	3	0	1	0	3	0	9	0	3	0	0	0	44	0	0	0	3	0	2	0	2	0	4
Vps33a	5	123528659	123573038	-	Vps33a	ENSMUSG00000029434	VPS33A CORVET/HOPS core subunit [Source:MGI Symbol;Acc:MGI:1924823]	-	gene	Name match	0	3.7215735e-16	3.577678e-15	-4.9163423	19	0	14	0	0	0	44	0	14	0	95	0	21	0	0	0	24	0	8	0	0	0	0	0	0	0	0	0	12	0	0	0	0	0	68
Tmem248	5	130217081	130243765	+	Tmem248	ENSMUSG00000053094	transmembrane protein 248 [Source:MGI Symbol;Acc:MGI:1918917]	+	gene	Name match	0	1.8153486e-23	2.3026128e-22	-4.6474156	47	0	1	0	75	0	11	0	9	0	24	0	13	0	19	0	0	0	57	0	28	0	6	0	32	0	0	6	69	0	0	0	4	0	27
Mlxipl	5	135089890	135138382	+	Mlxipl	ENSMUSG00000005373	MLX interacting protein-like [Source:MGI Symbol;Acc:MGI:1927999]	+	gene	Name match	0	0.00036027704	0.0015595932	2.479436	0	2	0	0	0	0	0	1	0	0	0	0	0	0	0	3	0	0	0	2	0	0	0	0	0	0	0	0	0	13	0	0	0	0	0
Fis1	5	136953275	136966234	+	Fis1	ENSMUSG00000019054	fission, mitochondrial 1 [Source:MGI Symbol;Acc:MGI:1913687]	+	gene	Name match	0	1.1958557e-21	1.4253718e-20	-4.740118	13	0	2	0	5	0	9	0	6	0	0	0	12	0	0	0	3	0	23	0	4	0	0	0	18	0	1	0	0	0	9	0	2	0	22
Dnaaf5	5	139150223	139186510	+	Dnaaf5	ENSMUSG00000025857	dynein, axonemal assembly factor 5 [Source:MGI Symbol;Acc:MGI:3616079]	+	gene	Name match	0	1.3441541e-15	1.2595117e-14	-5.0389752	54	0	15	0	0	0	0	0	0	0	12	0	27	0	10	0	56	0	0	0	0	0	1	0	0	3	11	0	0	0	17	0	0	0	1
Wipi2	5	142627698	142670588	+	Wipi2	ENSMUSG00000029578	WD repeat domain, phosphoinositide interacting 2 [Source:MGI Symbol;Acc:MGI:1923831]	+	gene	Name match	0	2.6572149e-36	4.960181e-35	-5.459907	19	0	8	0	22	0	19	0	9	0	14	0	0	1	2	0	59	0	19	0	26	0	0	0	0	1	0	0	12	0	10	0	1	0	15
Osbpl3	6	50293330	50456201	-	Osbpl3	ENSMUSG00000029822	oxysterol binding protein-like 3 [Source:MGI Symbol;Acc:MGI:1918970]	-	gene	Name match	0	9.8337165e-05	0.00045127538	-3.36531	6	0	0	0	0	0	0	0	0	0	36	0	0	0	0	0	6	0	0	0	0	0	0	0	0	0	0	0	25	0	0	0	0	0	40
Gm44771	6	71831085	71831710	-	Gm44771	ENSMUSG00000108466	predicted gene 44771 [Source:MGI Symbol;Acc:MGI:5753347]	-	gene	Name match	0	0.0049885716	0.01853471	-1.3350588	1	0	0	0	1	0	6	0	1	0	0	0	0	0	0	0	4	0	0	0	0	0	0	0	5	0	0	0	0	0	0	0	0	0	1
Tgoln1	6	72608432	72617000	-	Tgoln1	ENSMUSG00000056429	trans-golgi network protein [Source:MGI Symbol;Acc:MGI:105080]	-	gene	Name match	0	1.0104181e-09	6.957551e-09	-4.5121245	11	0	10	0	0	0	27	0	0	0	0	0	0	0	22	0	34	0	0	0	44	0	0	0	0	0	0	3	63	0	7	0	12	0	1
Paip2b	6	83805401	83831741	-	Paip2b	ENSMUSG00000045896	poly(A) binding protein interacting protein 2B [Source:MGI Symbol;Acc:MGI:2386865]	-	gene	Name match	0	3.1744392e-09	2.1190125e-08	-4.345287	37	0	0	0	0	0	4	0	0	0	0	0	0	0	0	0	0	0	0	0	0	0	0	0	0	0	0	0	84	0	15	0	0	0	21
Dysf	6	84008590	84211060	+	Dysf	ENSMUSG00000033788	dysferlin [Source:MGI Symbol;Acc:MGI:1349385]	+	gene	Name match	0	0.00026855184	0.0011771352	-2.6456738	12	0	0	0	0	0	0	0	0	0	0	0	0	0	5	0	0	0	0	0	0	1	0	0	8	0	0	0	0	0	0	0	2	0	0
Dusp11	6	85942268	85961667	-	Dusp11	ENSMUSG00000030002	dual specificity phosphatase 11 (RNA/RNP complex 1-interacting) [Source:MGI Symbol;Acc:MGI:1919352]	-	gene	Name match	0	1.6811178e-14	1.4956863e-13	-4.222265	47	0	0	0	0	0	0	0	3	0	0	0	3	0	2	0	13	0	0	0	10	0	0	0	38	0	0	0	10	0	19	0	0	0	0
H1fx	6	87980421	87981637	-	H1fx	ENSMUSG00000044927	H1 histone family, member X [Source:MGI Symbol;Acc:MGI:2685307]	-	gene	Name match	0	1.7903947e-06	9.628243e-06	-2.4815547	2	0	1	0	11	0	4	0	0	0	2	0	0	0	1	0	13	0	4	0	0	0	0	0	1	0	2	0	0	0	0	0	0	0	2
Nup210	6	91013068	91116829	-	Nup210	ENSMUSG00000030091	nucleoporin 210 [Source:MGI Symbol;Acc:MGI:1859555]	-	gene	Name match	0	0.0001396054	0.000630893	-2.552211	34	0	0	0	0	0	0	0	0	0	28	0	0	0	1	0	0	0	0	0	40	0	0	0	0	0	0	0	0	0	16	0	0	0	0
Sumf1	6	108107028	108185582	-	Sumf1	ENSMUSG00000030101	sulfatase modifying factor 1 [Source:MGI Symbol;Acc:MGI:1889844]	-	gene	Name match	0	1.2564017e-07	7.449011e-07	-4.3637433	2	0	14	0	0	0	0	0	23	0	0	0	0	0	6	0	6	0	3	0	0	0	0	0	132	0	1	0	0	0	20	0	0	0	0
Washc2	6	116208038	116262686	+	Washc2	ENSMUSG00000024104	WASH complex subunit 2` [Source:MGI Symbol;Acc:MGI:106463]	+	gene	Name match	0	9.391598e-09	6.064102e-08	-3.005959	42	0	0	0	35	0	8	0	0	0	9	0	6	0	0	0	0	0	0	0	0	8	3	0	4	0	7	0	5	0	0	0	2	0	5
Wnk1	6	119923969	120038672	-	Wnk1	ENSMUSG00000045962	WNK lysine deficient protein kinase 1 [Source:MGI Symbol;Acc:MGI:2442092]	-	gene	Name match	0	5.9390253e-08	3.618229e-07	-3.457437	8	0	0	0	0	0	2	0	2	0	0	0	0	0	0	0	8	0	0	0	0	0	1	0	0	0	10	0	0	0	1	0	0	0	0
Cd4	6	124864692	124888221	-	Cd4	ENSMUSG00000023274	CD4 antigen [Source:MGI Symbol;Acc:MGI:88335]	-	gene	Name match	0	4.60409e-12	3.6297125e-11	3.1471345	0	2	0	1	0	2	0	6	0	1	0	6	0	1	0	2	0	8	0	5	0	4	0	0	0	4	0	1	0	3	0	3	0	2	0
Foxm1	6	128362967	128376146	+	Foxm1	ENSMUSG00000001517	forkhead box M1 [Source:MGI Symbol;Acc:MGI:1347487]	+	gene	Name match	0	1.4752525e-05	7.3072544e-05	-2.9922798	13	0	20	0	0	0	1	0	0	0	0	0	13	0	0	0	2	0	7	0	31	0	0	0	0	0	0	0	0	0	12	0	0	0	6
Gpr19	6	134869093	134898578	-	Gpr19	ENSMUSG00000032641	G protein-coupled receptor 19 [Source:MGI Symbol;Acc:MGI:892973]	-	gene	Name match	0	3.916199e-11	2.948253e-10	-4.691187	40	0	0	0	0	0	14	0	18	0	0	0	14	0	0	0	0	0	13	0	0	0	0	0	0	0	0	0	18	0	15	0	7	0	0
Aurkc	7	6995300	7003091	+	Aurkc	ENSMUSG00000070837	aurora kinase C [Source:MGI Symbol;Acc:MGI:1321119]	+	gene	Name match	0	0.004197917	0.015810065	-2.4763207	15	0	0	0	0	0	0	0	0	0	0	0	0	0	0	2	0	0	0	0	0	0	1	0	0	0	0	0	0	0	4	0	7	0	0
Tmem91	7	25669139	25675166	-	Tmem91	ENSMUSG00000061702	transmembrane protein 91 [Source:MGI Symbol;Acc:MGI:2443589]	-	gene	Name match	0	2.5356107e-07	1.4671409e-06	2.95447	0	1	0	0	0	0	0	4	0	0	0	0	0	3	0	0	0	0	0	0	0	0	0	0	0	0	0	0	0	0	0	1	0	0	0
BC024978	7	27195781	27210186	+	BC024978	ENSMUSG00000078786	cDNA sequence BC024978 [Source:MGI Symbol;Acc:MGI:3041247]	+	gene	Name match	0	0.0070398934	0.025444165	-1.7724524	8	0	0	0	0	0	0	0	0	0	0	0	0	0	0	0	9	0	2	0	0	0	0	0	0	0	0	0	11	0	10	0	0	0	0
Gm20479	7	27352649	27357419	-	Gm20479	ENSMUSG00000092367	predicted gene 20479 [Source:MGI Symbol;Acc:MGI:5141944]	-	gene	Name match	0	0.0036238052	0.013799782	-1.6655767	1	0	0	0	0	0	1	0	0	0	4	0	0	0	0	0	2	0	1	0	0	0	0	0	0	0	0	0	0	0	0	0	1	0	1
Prx	7	27499324	27520214	+	Prx	ENSMUSG00000053198	periaxin [Source:MGI Symbol;Acc:MGI:108176]	+	gene	Name match	0	2.0729816e-23	2.6275245e-22	5.674794	0	25	0	0	0	0	0	8	0	0	0	0	0	7	0	5	4	0	0	0	0	14	0	0	0	0	0	0	0	7	0	0	0	1	0
Zfp607a	7	27857527	27880825	+	Zfp607a	ENSMUSG00000020420	zinc finger protein 607A [Source:MGI Symbol;Acc:MGI:3584526]	+	gene	Name match	0	0.0027979217	0.010868791	-2.38453	10	0	0	0	0	0	0	0	0	0	0	0	0	0	0	0	0	0	0	0	0	0	0	0	0	0	0	0	0	0	0	1	0	0	12
Zfp74	7	29930815	29954089	-	Zfp74	ENSMUSG00000059975	zinc finger protein 74 [Source:MGI Symbol;Acc:MGI:107784]	-	gene	Name match	0	0.00085333706	0.0035389764	-2.6723702	49	0	4	0	0	0	0	0	0	0	0	0	0	0	0	0	0	0	0	0	0	0	3	0	66	0	0	0	54	0	0	0	0	0	0
Zfp260	7	30094777	30107622	+	Zfp260	ENSMUSG00000049421	zinc finger protein 260 [Source:MGI Symbol;Acc:MGI:1347071]	+	gene	Name match	0	7.785361e-12	6.0611675e-11	-5.5158334	2	0	0	0	0	0	9	0	60	0	17	0	0	0	0	0	0	0	53	0	0	0	20	0	63	0	0	0	0	0	1	0	0	0	23
Lin37	7	30555441	30559838	-	Lin37	ENSMUSG00000036845	lin-37 homolog (C. elegans) [Source:MGI Symbol;Acc:MGI:1922910]	-	gene	Name match	0	2.4080654e-17	2.4277857e-16	-4.3721404	13	0	1	0	1	0	2	0	5	0	11	0	3	0	0	0	9	0	1	0	6	0	1	0	20	0	0	0	0	0	0	0	0	0	29
Lsm14a	7	34344646	34393315	-	Lsm14a	ENSMUSG00000066568	LSM14A mRNA processing body assembly factor [Source:MGI Symbol;Acc:MGI:1914320]	-	gene	Name match	0	3.182324e-19	3.4614465e-18	-4.7029123	21	0	10	0	39	0	2	0	1	0	33	0	40	0	12	0	16	0	0	0	0	0	16	0	0	0	0	0	0	0	44	0	2	0	31
Zfp975	7	42660105	42692742	-	Zfp975	ENSMUSG00000069727	zinc finger protein 975 [Source:MGI Symbol;Acc:MGI:3648690]	-	gene	Name match	0	2.8081e-07	1.618228e-06	-4.4461884	51	0	0	0	0	0	0	0	39	0	6	0	0	0	0	0	1	0	0	0	0	0	0	0	137	0	0	0	0	0	0	0	9	0	0
Lim2	7	43427670	43435996	+	Lim2	ENSMUSG00000093639	lens intrinsic membrane protein 2 [Source:MGI Symbol;Acc:MGI:104698]	+	gene	Name match	0	0	0	6.442424	0	9	0	5	0	6	0	9	0	7	0	6	0	3	0	5	0	11	0	5	0	9	0	1	0	8	0	2	0	2	0	2	0	1	0
AC151602.1	7	45418353	45421854	+	AC151602.1	ENSMUSG00000118462	luteinizing hormone beta [Source:NCBI gene;Acc:16866]	+	gene	Name match	0	0.00021789751	0.00096545153	2.1978717	0	4	0	0	0	0	0	0	0	0	0	0	0	0	0	0	0	1	0	0	0	0	0	0	0	0	0	0	0	0	0	0	0	0	0
Polg	7	79446231	79466362	-	Polg	ENSMUSG00000039176	polymerase (DNA directed), gamma [Source:MGI Symbol;Acc:MGI:1196389]	-	gene	Name match	0	1.243709e-15	1.1669282e-14	-4.862721	3	0	0	0	55	0	4	0	27	0	0	0	0	0	0	0	27	0	9	0	14	0	0	0	0	0	2	0	12	0	0	2	7	0	70
Ramac	7	81762925	81769491	+	Ramac	ENSMUSG00000038646	RNA guanine-7 methyltransferase activating subunit [Source:MGI Symbol;Acc:MGI:1914398]	+	gene	Name match	0	2.226085e-39	4.464591e-38	-5.456266	10	0	16	0	7	0	8	0	7	0	6	0	10	0	6	0	0	0	13	0	15	0	0	1	0	0	2	0	0	0	12	0	5	0	16
Anapc15	7	101863715	101901849	+	Anapc15	ENSMUSG00000030649	anaphase prompoting complex C subunit 15 [Source:MGI Symbol;Acc:MGI:1922680]	+	gene	Name match	0	3.2501587e-06	1.7098535e-05	-2.931919	5	0	0	0	0	0	4	0	0	0	12	0	3	0	3	0	2	0	0	0	0	0	0	1	0	0	0	0	0	0	11	0	0	0	9
Xntrpc	7	102065713	102096864	+	Xntrpc	ENSMUSG00000070425	Xndc1-transient receptor potential cation channel, subfamily C, member 2 readthrough [Source:MGI Symbol;Acc:MGI:5546370]	+	gene	Name match	0	4.5469278e-05	0.00021547035	-3.1694183	15	0	12	0	10	0	2	0	0	0	0	0	0	0	0	0	0	0	0	0	0	0	0	0	0	0	0	0	0	1	0	0	0	0	0
Plekha7	7	116123485	116308376	-	Plekha7	ENSMUSG00000045659	pleckstrin homology domain containing, family A member 7 [Source:MGI Symbol;Acc:MGI:2445094]	-	gene	Name match	0	3.2361415e-05	0.00015565591	-2.2979767	10	0	0	0	0	0	7	0	2	0	1	0	22	0	6	0	0	0	0	0	17	0	2	0	0	5	0	0	0	0	6	0	0	0	6
Eri2	7	119768679	119794058	-	Eri2	ENSMUSG00000030929	exoribonuclease 2 [Source:MGI Symbol;Acc:MGI:1918401]	-	gene	Name match	0	6.9134185e-06	3.5300305e-05	-2.4719353	28	0	0	0	8	0	24	0	7	0	0	0	0	0	8	0	0	0	13	0	2	0	0	0	0	23	4	0	0	0	22	0	0	0	0
Gm30928	7	126348372	126351619	-	Gm30928	ENSMUSG00000108417	predicted gene, 30928 [Source:MGI Symbol;Acc:MGI:5590087]	-	gene	Name match	0	0.004028627	0.015220041	1.9988607	0	9	0	0	0	0	0	0	0	0	0	0	0	0	0	0	0	0	0	0	0	0	0	0	0	0	0	0	0	0	0	0	0	0	0
Tacc2	7	130577438	130764785	+	Tacc2	ENSMUSG00000030852	transforming, acidic coiled-coil containing protein 2 [Source:MGI Symbol;Acc:MGI:1928899]	+	gene	Name match	0	3.6228295e-07	2.068967e-06	-3.2977638	5	0	0	0	44	0	7	0	6	0	0	0	0	0	5	0	0	0	0	0	13	0	0	0	0	0	0	0	13	0	0	0	0	0	0
Dock1	7	134670654	135173639	+	Dock1	ENSMUSG00000058325	dedicator of cytokinesis 1 [Source:MGI Symbol;Acc:MGI:2429765]	+	gene	Name match	0	1.9704245e-05	9.633878e-05	-3.3694198	14	0	0	0	11	0	4	0	0	0	0	0	0	0	10	0	0	0	0	0	12	0	0	0	0	0	5	0	0	0	9	0	0	0	0
Tspan4	7	141475240	141493427	+	Tspan4	ENSMUSG00000025511	tetraspanin 4 [Source:MGI Symbol;Acc:MGI:1928097]	+	gene	Name match	0	6.8090697e-16	6.4637114e-15	-4.4006476	5	0	9	0	6	0	6	0	1	0	11	0	5	0	1	0	15	0	0	0	0	0	0	0	0	0	1	0	19	0	7	0	3	0	0
Cttn	7	144435733	144471009	-	Cttn	ENSMUSG00000031078	cortactin [Source:MGI Symbol;Acc:MGI:99695]	-	gene	Name match	0	0	0	-6.5474887	36	0	10	0	67	0	22	0	16	0	18	0	8	0	14	0	79	0	39	0	0	2	11	0	0	0	6	0	0	0	38	0	17	0	58
Tdrp	8	13952008	13975032	-	Tdrp	ENSMUSG00000050052	testis development related protein [Source:MGI Symbol;Acc:MGI:1919398]	-	gene	Name match	0	8.152989e-09	5.2875542e-08	-4.6755486	10	0	0	0	0	0	0	0	0	0	35	0	0	0	0	0	0	0	0	0	0	1	0	0	32	0	0	0	55	0	0	0	0	0	14
Adam9	8	24949611	25016927	-	Adam9	ENSMUSG00000031555	a disintegrin and metallopeptidase domain 9 (meltrin gamma) [Source:MGI Symbol;Acc:MGI:105376]	-	gene	Name match	0	2.2843944e-06	1.21726025e-05	-3.8240588	39	0	0	0	0	0	0	0	0	0	0	0	2	0	0	0	17	0	22	0	0	0	0	0	106	0	0	0	0	0	0	0	0	0	0
Cbr4	8	61487734	61506694	+	Cbr4	ENSMUSG00000031641	carbonyl reductase 4 [Source:MGI Symbol;Acc:MGI:2384567]	+	gene	Name match	0	1.5109352e-08	9.5995645e-08	-3.6974223	12	0	13	0	0	0	0	0	7	0	0	0	0	0	0	0	1	0	0	4	0	0	3	0	0	0	0	0	16	0	0	0	0	0	0
Lpar2	8	69822429	69831102	+	Lpar2	ENSMUSG00000031861	lysophosphatidic acid receptor 2 [Source:MGI Symbol;Acc:MGI:1858422]	+	gene	Name match	0	3.1412757e-12	2.4958341e-11	4.09875	0	3	0	2	0	2	0	0	0	0	0	0	0	0	0	0	0	0	0	0	0	9	0	0	0	0	0	3	0	0	0	4	0	0	0
Ncan	8	70093085	70120873	-	Ncan	ENSMUSG00000002341	neurocan [Source:MGI Symbol;Acc:MGI:104694]	-	gene	Name match	0	3.9509725e-11	2.9738026e-10	3.92257	0	1	0	0	0	0	0	0	0	0	0	0	0	4	0	1	0	0	0	1	0	0	0	0	0	5	0	0	0	0	0	5	0	1	0
Pik3r2	8	70768176	70776713	-	Pik3r2	ENSMUSG00000031834	phosphoinositide-3-kinase regulatory subunit 2 [Source:MGI Symbol;Acc:MGI:1098772]	-	gene	Name match	0	0.0010206378	0.0041922503	-2.321799	6	0	0	0	7	0	45	0	5	0	4	0	0	0	6	0	0	0	0	0	0	0	2	0	0	0	0	0	22	0	0	0	0	7	0
Tom1	8	75033705	75070121	+	Tom1	ENSMUSG00000042870	target of myb1 trafficking protein [Source:MGI Symbol;Acc:MGI:1338026]	+	gene	Name match	0	0.0004108355	0.0017689841	2.1181664	0	8	0	0	0	0	0	0	0	0	0	0	0	0	0	0	0	0	0	0	0	0	0	0	0	0	0	0	0	0	0	0	0	0	0
Adgre5	8	83723251	83741326	-	Adgre5	ENSMUSG00000002885	adhesion G protein-coupled receptor E5 [Source:MGI Symbol;Acc:MGI:1347095]	-	gene	Name match	0	7.375745e-07	4.1022613e-06	-3.5546615	19	0	0	0	0	0	1	0	0	0	0	0	0	0	0	0	0	0	0	0	3	0	1	0	1	0	0	0	1	0	0	0	0	0	0
Il27ra	8	84030294	84042589	-	Il27ra	ENSMUSG00000005465	interleukin 27 receptor, alpha [Source:MGI Symbol;Acc:MGI:1355318]	-	gene	Name match	0	1.9829852e-07	1.156032e-06	3.3980052	0	1	0	0	0	0	0	0	0	0	0	0	0	4	0	0	0	2	0	0	0	0	1	0	0	0	0	0	0	0	0	0	0	0	0
Gfod2	8	105713854	105758664	-	Gfod2	ENSMUSG00000013150	glucose-fructose oxidoreductase domain containing 2 [Source:MGI Symbol;Acc:MGI:1917825]	-	gene	Name match	0	0.0012218234	0.00497269	2.1631389	0	2	0	0	0	0	0	0	1	0	0	0	0	0	0	0	1	0	2	0	0	0	0	0	0	0	0	0	0	0	0	0	0	0	0
Capn9	8	124576111	124618731	+	Capn9	ENSMUSG00000031981	calpain 9 [Source:MGI Symbol;Acc:MGI:1920897]	+	gene	Name match	0	9.492939e-10	6.546797e-09	3.7406194	0	1	0	0	0	0	0	0	0	0	0	2	0	0	0	0	0	0	0	0	0	1	0	0	0	39	0	0	0	0	0	0	0	0	0
Birc2	9	7818227	7837064	-	Birc2	ENSMUSG00000057367	baculoviral IAP repeat-containing 2 [Source:MGI Symbol;Acc:MGI:1197009]	-	gene	Name match	0	2.811852e-15	2.5917846e-14	-5.473075	1	0	0	0	40	0	44	0	26	0	0	0	0	0	0	0	44	0	4	0	52	0	6	0	13	0	0	0	0	0	0	0	0	0	96
Arhgap42	9	8994329	9239101	-	Arhgap42	ENSMUSG00000050730	Rho GTPase activating protein 42 [Source:MGI Symbol;Acc:MGI:1918794]	-	gene	Name match	0	6.530907e-05	0.00030457877	-2.7182798	22	0	0	0	0	0	30	0	0	0	0	0	0	0	1	0	0	0	2	0	0	0	0	0	9	0	0	0	1	0	0	0	1	0	0
1700084C06Rik	9	21091755	21128393	+	1700084C06Rik	ENSMUSG00000086016	RIKEN cDNA 1700084C06 gene [Source:MGI Symbol;Acc:MGI:1923868]	+	gene	Name match	0	4.9234328e-05	0.00023232203	2.6576405	0	3	0	0	0	0	0	0	0	0	0	0	0	0	0	0	0	0	0	0	0	0	0	0	0	3	0	0	0	0	0	0	0	5	0
Gm26511	9	21717616	21723450	-	Gm26511	ENSMUSG00000097155	predicted gene, 26511 [Source:MGI Symbol;Acc:MGI:5477005]	-	gene	Name match	0	3.1054387e-07	1.7840854e-06	2.96407	0	2	0	0	0	0	0	0	0	0	2	0	0	0	0	1	0	1	0	0	0	0	0	0	0	0	0	0	0	0	0	0	0	0	0
Rp9	9	22411047	22469743	-	Rp9	ENSMUSG00000032239	retinitis pigmentosa 9 (human) [Source:MGI Symbol;Acc:MGI:2157166]	-	gene	Name match	0	1.0651119e-19	1.1809166e-18	-3.7299595	19	0	10	0	17	0	9	0	15	0	20	0	13	0	16	0	15	0	12	0	4	0	0	0	35	0	5	0	7	0	9	0	7	0	16
Usp2	9	44067021	44095627	+	Usp2	ENSMUSG00000032010	ubiquitin specific peptidase 2 [Source:MGI Symbol;Acc:MGI:1858178]	+	gene	Name match	0	2.9136437e-08	1.811367e-07	3.4322689	0	1	0	0	2	0	0	0	0	0	0	0	4	0	0	0	0	0	0	1	0	0	0	0	0	0	0	0	0	1	0	0	0	0	0
Cbl	9	44142976	44234049	-	Cbl	ENSMUSG00000034342	Casitas B-lineage lymphoma [Source:MGI Symbol;Acc:MGI:88279]	-	gene	Name match	0	1.6129477e-12	1.2998203e-11	-4.8064127	8	0	0	0	43	0	0	0	0	0	0	0	16	0	7	0	18	0	0	0	9	0	0	0	0	0	0	0	13	0	47	0	9	0	0
Cep164	9	45766946	45828691	-	Cep164	ENSMUSG00000043987	centrosomal protein 164 [Source:MGI Symbol;Acc:MGI:2384878]	-	gene	Name match	0	0.0019626028	0.007781951	-2.3421354	19	0	0	0	0	0	0	0	0	0	0	0	0	0	0	0	0	0	0	0	1	0	0	0	23	0	0	0	11	0	0	0	0	0	0
Fdxacb1	9	50768236	50773348	+	Fdxacb1	ENSMUSG00000037845	ferredoxin-fold anticodon binding domain containing 1 [Source:MGI Symbol;Acc:MGI:3584513]	+	gene	Name match	0	1.5197543e-06	8.220027e-06	-3.2751446	1	0	0	0	0	0	0	0	0	0	0	1	11	0	1	0	0	0	0	0	0	0	0	0	0	0	0	0	2	0	6	0	0	0	0
Dnaja4	9	54698873	54716315	+	Dnaja4	ENSMUSG00000032285	DnaJ heat shock protein family (Hsp40) member A4 [Source:MGI Symbol;Acc:MGI:1927638]	+	gene	Name match	0	2.1548327e-24	2.8093366e-23	4.5384927	0	5	0	0	0	2	0	6	0	1	0	0	0	1	0	0	0	1	0	0	0	1	0	0	0	2	0	1	0	1	0	4	0	1	0
Man2c1os	9	57099950	57131290	-	Man2c1os	ENSMUSG00000086728	mannosidase, alpha, class 2C, member 1, opposite strand [Source:MGI Symbol;Acc:MGI:1924044]	-	gene	Name match	0	7.111936e-05	0.0003305494	2.4040613	1	0	1	0	0	6	0	7	0	0	0	0	0	4	0	0	0	3	1	0	0	0	0	0	0	0	0	0	0	0	0	0	0	1	0
Arih1	9	59388258	59486618	-	Arih1	ENSMUSG00000025234	ariadne RBR E3 ubiquitin protein ligase 1 [Source:MGI Symbol;Acc:MGI:1344363]	-	gene	Name match	0	3.0117724e-06	1.5893776e-05	-3.1333034	14	0	2	0	18	0	0	0	0	0	0	0	0	0	0	0	3	0	6	0	21	0	0	0	56	0	0	0	61	0	0	5	0	0	10
Gm39363	9	65332520	65345607	+	Gm39363	ENSMUSG00000111712	predicted gene, 39363 [Source:MGI Symbol;Acc:MGI:5622248]	+	gene	Name match	0	0.0036757276	0.013982542	1.5712978	0	1	0	0	0	0	0	0	0	0	0	0	0	1	0	0	0	0	0	0	0	0	0	0	0	2	0	0	0	0	0	0	1	0	0
Vps13c	9	67840396	67995638	+	Vps13c	ENSMUSG00000035284	vacuolar protein sorting 13C [Source:MGI Symbol;Acc:MGI:2444207]	+	gene	Name match	0	0.013612205	0.046577096	-1.8707116	26	0	0	0	0	0	0	0	0	0	0	0	23	0	6	0	0	0	6	0	0	0	0	0	21	0	0	0	0	0	3	0	0	0	0
Bnip2	9	69989466	70008317	+	Bnip2	ENSMUSG00000011958	BCL2/adenovirus E1B interacting protein 2 [Source:MGI Symbol;Acc:MGI:109327]	+	gene	Name match	0	3.24556e-25	4.375664e-24	-5.4983296	5	0	4	0	0	0	49	0	0	0	0	0	23	0	7	0	14	0	21	0	23	0	2	0	25	0	0	0	14	0	5	0	9	0	61
Ube2cbp	9	86307306	86464950	-	Ube2cbp	ENSMUSG00000032415	ubiquitin-conjugating enzyme E2C binding protein [Source:MGI Symbol;Acc:MGI:1917598]	-	gene	Name match	0	0.0032635308	0.01253651	-2.385115	14	0	0	0	0	0	0	0	0	0	0	0	0	0	7	0	0	0	0	0	10	0	0	0	0	0	0	0	0	0	0	0	2	0	0
Chst2	9	95399292	95406722	-	Chst2	ENSMUSG00000033350	carbohydrate sulfotransferase 2 [Source:MGI Symbol;Acc:MGI:1891160]	-	gene	Name match	0	2.0825662e-32	3.4803016e-31	5.634749	0	1	0	10	0	2	0	7	0	9	0	1	0	4	0	1	0	8	0	0	0	6	0	1	0	0	0	0	0	2	0	1	0	0	0
Rasa2	9	96539300	96631617	-	Rasa2	ENSMUSG00000032413	RAS p21 protein activator 2 [Source:MGI Symbol;Acc:MGI:2149960]	-	gene	Name match	0	0.00080947095	0.0033646082	-2.2423954	6	0	0	0	0	0	62	0	0	0	0	0	6	0	0	0	0	0	0	0	0	0	0	0	0	0	0	0	15	0	13	0	0	0	0
Tmppe	9	114401105	114407276	+	Tmppe	ENSMUSG00000079260	transmembrane protein with metallophosphoesterase domain [Source:MGI Symbol;Acc:MGI:5317335]	+	gene	Name match	0	0.0036737705	0.013976591	-1.9392369	1	0	0	0	0	0	0	0	0	0	0	0	5	0	0	0	0	0	0	0	0	0	0	0	0	5	0	0	0	0	0	0	0	0	0
Myd88	9	119335934	119341411	-	Myd88	ENSMUSG00000032508	myeloid differentiation primary response gene 88 [Source:MGI Symbol;Acc:MGI:108005]	-	gene	Name match	0	0.00022462691	0.0009936593	-2.9193933	35	0	6	0	0	0	0	0	0	0	0	0	0	0	0	0	0	0	10	0	0	0	0	0	0	0	0	0	0	0	0	0	0	0	0
Zfp105	9	122923072	122931028	+	Zfp105	ENSMUSG00000057895	zinc finger protein 105 [Source:MGI Symbol;Acc:MGI:1277119]	+	gene	Name match	0	2.2980645e-11	1.7489377e-10	-3.8882105	24	0	0	1	0	0	29	0	0	3	0	0	15	0	5	0	29	0	24	0	22	0	0	0	0	0	0	0	18	0	0	1	0	0	22
Pex3	10	13523842	13553142	-	Pex3	ENSMUSG00000019809	peroxisomal biogenesis factor 3 [Source:MGI Symbol;Acc:MGI:1929646]	-	gene	Name match	0	1.1138774e-09	7.655137e-09	-4.8487444	15	0	0	0	0	0	30	0	46	0	0	0	0	0	0	0	0	0	0	0	0	0	5	0	64	0	0	0	22	0	0	0	0	0	3
Akap7	10	25169090	25307870	-	Akap7	ENSMUSG00000039166	A kinase (PRKA) anchor protein 7 [Source:MGI Symbol;Acc:MGI:1859150]	-	gene	Name match	0	1.0950709e-09	7.528798e-09	-4.707611	71	0	0	0	0	0	0	0	0	0	47	0	0	0	4	0	1	0	0	0	0	0	0	0	0	0	0	0	0	0	0	0	0	0	0
Gm47919	10	62023404	62025615	+	Gm47919	ENSMUSG00000112018	predicted gene, 47919 [Source:MGI Symbol;Acc:MGI:6097172]	+	gene	Name match	0	1.7973364e-33	3.1012333e-32	5.876385	0	10	0	0	0	4	0	4	0	4	0	5	0	0	0	0	0	8	0	0	0	3	0	0	0	24	0	2	0	4	0	7	0	3	0
Kif1bp	10	62538626	62578457	-	Kif1bp	ENSMUSG00000036955	KIF1 binding protein [Source:MGI Symbol;Acc:MGI:1919570]	-	gene	Name match	0	6.07843e-05	0.00028414722	-2.154242	30	0	0	0	24	0	12	0	0	0	25	0	25	0	0	0	10	0	0	0	12	0	3	0	0	0	0	0	16	0	0	4	6	0	0
Pttg1ip	10	77581720	77598732	+	Pttg1ip	ENSMUSG00000009291	pituitary tumor-transforming 1 interacting protein [Source:MGI Symbol;Acc:MGI:2652132]	+	gene	Name match	0	2.0234589e-25	2.737363e-24	-6.9988565	56	0	63	0	57	0	20	0	7	0	93	0	27	0	0	0	0	0	0	0	88	0	1	0	0	0	0	0	238	0	1	0	34	0	0
Trappc10	10	78186725	78244641	-	Trappc10	ENSMUSG00000000374	trafficking protein particle complex 10 [Source:MGI Symbol;Acc:MGI:1336209]	-	gene	Name match	0	0.0001794902	0.00080096355	-2.275619	1	0	0	0	13	0	4	0	1	0	0	0	0	3	0	0	1	0	0	0	18	0	0	0	0	0	0	0	0	0	0	0	0	0	0
Platr7	10	84547417	84553338	-	Platr7	ENSMUSG00000097076	pluripotency associated transcript 7 [Source:MGI Symbol;Acc:MGI:3045387]	-	gene	Name match	0	6.2650843e-06	3.213746e-05	-3.8236308	21	0	0	0	0	0	0	0	0	0	0	0	0	0	0	0	0	0	0	0	0	0	0	0	0	0	0	0	0	0	0	0	0	0	0
Tbk1	10	121546455	121586787	-	Tbk1	ENSMUSG00000020115	TANK-binding kinase 1 [Source:MGI Symbol;Acc:MGI:1929658]	-	gene	Name match	0	2.7332517e-13	2.2854609e-12	-5.0404935	19	0	6	0	22	0	0	0	0	0	11	0	4	0	0	0	56	0	11	0	0	0	0	1	0	0	0	0	20	0	2	0	9	0	0
Vmn2r87	10	130471052	130497396	-	Vmn2r87	ENSMUSG00000091511	vomeronasal 2, receptor 87 [Source:MGI Symbol;Acc:MGI:3645796]	-	gene	Name match	0	2.103735e-09	1.4189344e-08	4.2466025	0	21	0	0	0	0	0	0	0	0	0	0	0	2	0	0	0	0	0	11	0	0	0	0	0	0	0	0	0	0	0	4	0	0	0
Gas2l1	11	5054132	5065327	-	Gas2l1	ENSMUSG00000034201	growth arrest-specific 2 like 1 [Source:MGI Symbol;Acc:MGI:1926176]	-	gene	Name match	0	0.0033602486	0.012871909	-2.001846	15	0	0	0	0	1	0	0	0	3	0	0	0	0	0	0	51	0	15	0	0	0	0	0	23	0	0	0	0	0	6	0	0	0	0
Spred2	11	19924375	20024026	+	Spred2	ENSMUSG00000045671	sprouty-related EVH1 domain containing 2 [Source:MGI Symbol;Acc:MGI:2150019]	+	gene	Name match	0	1.8726567e-09	1.2674007e-08	-3.4298654	4	0	0	0	0	0	0	0	0	0	0	0	12	0	0	0	19	0	1	0	0	0	0	0	18	0	5	0	9	0	0	0	0	0	0
Selenok-ps1	11	23558058	23558842	-	Selenok-ps1	ENSMUSG00000085415	selenoprotein K, pseudogene 1 [Source:MGI Symbol;Acc:MGI:3649370]	-	gene	Name match	0	6.903648e-07	3.8505236e-06	3.009017	0	1	0	0	0	0	0	0	0	0	0	0	0	0	0	0	2	0	0	0	0	0	0	0	0	0	0	0	0	0	0	0	0	0	0
B9d1	11	61505144	61512931	+	B9d1	ENSMUSG00000001039	B9 protein domain 1 [Source:MGI Symbol;Acc:MGI:1351471]	+	gene	Name match	0	2.5445991e-14	2.2426131e-13	-4.088979	6	0	0	0	0	0	0	0	5	0	0	0	5	0	0	0	10	0	18	0	0	0	0	0	0	0	1	0	29	0	0	0	0	0	9
Epn2	11	61517249	61579687	-	Epn2	ENSMUSG00000001036	epsin 2 [Source:MGI Symbol;Acc:MGI:1333766]	-	gene	Name match	0	5.3837948e-11	4.02247e-10	-3.9824502	1	0	1	0	0	0	12	0	2	0	14	0	0	0	4	0	0	0	0	0	7	0	0	0	1	0	0	0	6	0	0	0	0	0	45
Chd3	11	69343273	69369406	-	Chd3	ENSMUSG00000018474	chromodomain helicase DNA binding protein 3 [Source:MGI Symbol;Acc:MGI:1344395]	-	gene	Name match	0	1.8955923e-09	1.2826794e-08	3.601603	0	5	0	0	0	0	0	0	0	0	0	0	0	0	0	3	0	1	0	0	0	0	0	0	0	0	0	0	4	0	0	0	0	0	3
Fxr2	11	69632990	69653297	+	Fxr2	ENSMUSG00000018765	fragile X mental retardation, autosomal homolog 2 [Source:MGI Symbol;Acc:MGI:1346074]	+	gene	Name match	0	7.0592634e-09	4.6017135e-08	-2.885577	6	0	2	0	0	0	0	0	0	0	4	0	4	0	2	0	10	0	2	0	1	0	0	0	15	0	0	0	5	0	0	0	0	0	4
Rnf167	11	70647235	70651421	+	Rnf167	ENSMUSG00000040746	ring finger protein 167 [Source:MGI Symbol;Acc:MGI:1917760]	+	gene	Name match	0	2.029953e-09	1.37124925e-08	-3.4701653	6	0	0	0	22	0	19	0	0	0	7	0	0	0	7	0	0	0	1	0	0	0	0	0	0	0	0	0	32	0	0	0	0	0	23
Xaf1	11	72301629	72313733	+	Xaf1	ENSMUSG00000040483	XIAP associated factor 1 [Source:MGI Symbol;Acc:MGI:3772572]	+	gene	Name match	0	0.0022029122	0.008670067	-2.4989572	16	0	0	0	20	0	0	0	0	0	0	0	0	0	0	0	0	0	0	0	19	0	0	0	0	0	0	0	0	0	0	0	0	0	0
Smtnl2	11	72389164	72411713	-	Smtnl2	ENSMUSG00000045667	smoothelin-like 2 [Source:MGI Symbol;Acc:MGI:2442764]	-	gene	Name match	0	2.7349513e-08	1.7056412e-07	-4.01452	30	0	0	0	0	0	9	0	18	0	32	0	0	0	0	0	21	0	0	2	0	0	2	0	0	0	0	0	0	0	0	0	4	0	15
Abr	11	76416734	76623558	-	Abr	ENSMUSG00000017631	active BCR-related gene [Source:MGI Symbol;Acc:MGI:107771]	-	gene	Name match	0	0.00028526378	0.0012473149	-3.1497803	4	0	0	0	0	0	0	0	0	0	11	0	0	0	12	0	0	0	15	0	0	0	0	0	71	0	0	0	0	0	0	0	0	0	2
Nsrp1	11	77044292	77078435	-	Nsrp1	ENSMUSG00000037958	nuclear speckle regulatory protein 1 [Source:MGI Symbol;Acc:MGI:2144305]	-	gene	Name match	0	1.77e-43	3.868e-42	-5.966237	13	0	20	0	35	0	31	0	29	0	3	0	8	0	12	0	47	0	5	0	17	0	2	0	11	0	1	0	2	0	9	0	10	0	34
Taf15	11	83473086	83506743	+	Taf15	ENSMUSG00000020680	TATA-box binding protein associated factor 15 [Source:MGI Symbol;Acc:MGI:1917689]	+	gene	Name match	0	0.00013099884	0.00059325073	1.9673425	0	2	0	0	0	0	1	0	0	3	0	0	0	0	0	0	0	0	0	0	0	0	0	0	0	0	0	0	0	1	1	0	0	0	1
Tubd1	11	86544991	86567360	+	Tubd1	ENSMUSG00000020513	tubulin, delta 1 [Source:MGI Symbol;Acc:MGI:1891826]	+	gene	Name match	0	0.00071403466	0.0029838665	-2.4815366	15	0	0	0	0	0	11	0	0	0	1	0	9	0	0	0	0	0	8	0	0	0	0	0	11	0	0	0	0	0	3	0	0	0	0
Kat7	11	95274259	95310246	-	Kat7	ENSMUSG00000038909	K(lysine) acetyltransferase 7 [Source:MGI Symbol;Acc:MGI:2182799]	-	gene	Name match	0	0	0	-6.366782	97	0	32	0	36	0	88	0	9	0	19	0	39	0	5	0	161	0	60	0	0	3	2	0	80	0	0	0	6	0	55	0	18	0	24
Spop	11	95414080	95493406	+	Spop	ENSMUSG00000057522	speckle-type POZ protein [Source:MGI Symbol;Acc:MGI:1343085]	+	gene	Name match	0	1.1490167e-08	7.364595e-08	-3.0941339	3	0	0	0	0	0	2	0	4	0	3	0	3	0	0	0	7	0	0	0	3	0	0	0	0	0	0	0	4	0	0	0	0	0	7
Klhl10	11	100441917	100457022	+	Klhl10	ENSMUSG00000001558	kelch-like 10 [Source:MGI Symbol;Acc:MGI:2181067]	+	gene	Name match	0	2.2514223e-06	1.20023005e-05	2.6805823	0	1	0	0	0	0	11	0	0	0	0	0	0	1	0	1	0	4	0	0	0	0	0	0	0	0	0	0	0	4	0	0	0	0	0
Zfp385c	11	100627543	100692455	-	Zfp385c	ENSMUSG00000014198	zinc finger protein 385C [Source:MGI Symbol;Acc:MGI:3608347]	-	gene	Name match	0	5.34e-43	1.1621e-41	6.3332157	0	3	0	7	0	6	0	19	0	0	0	0	0	0	0	0	0	14	0	8	0	3	0	2	0	11	0	6	0	18	0	4	0	1	0
Rundc3a	11	102393403	102402555	+	Rundc3a	ENSMUSG00000006575	RUN domain containing 3A [Source:MGI Symbol;Acc:MGI:1858752]	+	gene	Name match	0	3.1721876e-07	1.8206689e-06	3.167446	8	0	0	0	0	0	0	0	0	0	0	1	0	0	0	0	0	10	0	3	0	0	0	0	0	0	0	0	0	0	0	0	1	0	0
Grn	11	102430315	102437048	+	Grn	ENSMUSG00000034708	granulin [Source:MGI Symbol;Acc:MGI:95832]	+	gene	Name match	0	5.2232317e-14	4.5304084e-13	-4.6311913	23	0	0	0	29	0	3	0	0	0	0	0	10	0	0	0	24	0	0	0	4	0	6	0	1	0	9	0	18	0	10	0	0	0	24
Adam11	11	102761439	102780262	+	Adam11	ENSMUSG00000020926	a disintegrin and metallopeptidase domain 11 [Source:MGI Symbol;Acc:MGI:1098667]	+	gene	Name match	0	0	0	5.219842	0	7	0	0	0	4	0	5	0	2	0	3	0	2	0	1	0	9	0	3	0	4	0	1	0	5	0	0	0	11	0	5	0	2	0
Smurf2	11	106820066	106920715	-	Smurf2	ENSMUSG00000018363	SMAD specific E3 ubiquitin protein ligase 2 [Source:MGI Symbol;Acc:MGI:1913563]	-	gene	Name match	0	0.0041352785	0.015590661	-1.8616722	15	0	0	0	0	0	0	0	0	0	3	0	0	0	0	0	0	7	1	0	0	0	0	0	0	0	0	0	0	0	11	0	0	0	0
Exoc7	11	116288001	116307233	-	Exoc7	ENSMUSG00000020792	exocyst complex component 7 [Source:MGI Symbol;Acc:MGI:1859270]	-	gene	Name match	0	1.773731e-08	1.1211153e-07	-3.7518404	15	0	0	0	0	0	9	0	8	0	0	0	7	0	0	0	13	0	0	0	11	0	0	0	0	0	16	0	0	0	0	1	4	0	27
Ube2o	11	116537740	116581447	-	Ube2o	ENSMUSG00000020802	ubiquitin-conjugating enzyme E2O [Source:MGI Symbol;Acc:MGI:2444266]	-	gene	Name match	0	3.5901721e-06	1.8826047e-05	-3.1201313	6	0	0	0	8	0	17	0	0	0	4	0	4	0	0	0	0	0	8	0	0	0	1	0	0	0	4	0	5	0	0	0	0	0	0
Cybc1	11	121222588	121229322	-	Cybc1	ENSMUSG00000039294	cytochrome b 245 chaperone 1 [Source:MGI Symbol;Acc:MGI:2384959]	-	gene	Name match	0	0.0002460483	0.0010837029	-3.5267775	38	0	0	0	0	0	0	0	0	0	0	0	0	0	0	0	0	0	0	0	0	0	0	0	0	0	0	0	0	0	0	0	8	0	0
Ncoa1	12	4247362	4477182	-	Ncoa1	ENSMUSG00000020647	nuclear receptor coactivator 1 [Source:MGI Symbol;Acc:MGI:1276523]	-	gene	Name match	0	0.008731889	0.030986622	-1.9070189	0	5	0	0	0	0	6	0	0	0	0	0	0	0	0	0	0	0	0	0	0	0	0	0	15	0	0	0	13	0	25	0	0	0	0
Mboat2	12	24830879	24964397	+	Mboat2	ENSMUSG00000020646	membrane bound O-acyltransferase domain containing 2 [Source:MGI Symbol;Acc:MGI:1914466]	+	gene	Name match	0	1.2891586e-07	7.635587e-07	-3.5234313	21	0	0	0	0	0	0	0	0	1	34	0	23	0	0	0	8	0	0	0	0	0	0	0	0	0	0	0	52	0	21	0	5	0	0
Sypl	12	32953891	32979860	+	Sypl	ENSMUSG00000020570	synaptophysin-like protein [Source:MGI Symbol;Acc:MGI:108081]	+	gene	Name match	0	1.8525513e-15	1.7213875e-14	-5.0966797	20	0	0	0	30	0	5	0	31	0	3	0	0	0	17	0	27	0	0	0	22	0	0	0	0	0	0	0	0	0	0	0	10	0	0
Arhgap5	12	52503972	52571975	+	Arhgap5	ENSMUSG00000035133	Rho GTPase activating protein 5 [Source:MGI Symbol;Acc:MGI:1332637]	+	gene	Name match	0	4.9634485e-10	3.4824401e-09	-3.4461358	7	0	0	0	17	0	0	0	0	0	0	0	7	0	29	0	16	0	4	0	16	0	8	0	4	0	4	0	7	0	0	0	0	0	3
Cfl2	12	54858809	54862877	-	Cfl2	ENSMUSG00000062929	cofilin 2, muscle [Source:MGI Symbol;Acc:MGI:101763]	-	gene	Name match	0	1.8961814e-10	1.3653965e-09	-4.3030667	9	0	0	0	18	0	10	0	30	0	0	0	5	0	0	0	31	0	16	0	12	0	0	0	35	0	2	0	13	0	0	0	0	0	19
Gm10457	12	70912259	70914485	+	Gm10457	ENSMUSG00000113707	predicted gene 10457 [Source:MGI Symbol;Acc:MGI:3642070]	+	gene	Name match	0	1.6210429e-12	1.305457e-11	3.4647505	0	2	0	0	0	0	0	3	0	1	0	0	0	3	0	2	0	3	0	0	0	0	0	0	0	2	0	0	0	2	0	1	0	0	0
Rdh12	12	79208914	79222665	+	Rdh12	ENSMUSG00000021123	retinol dehydrogenase 12 [Source:MGI Symbol;Acc:MGI:1925224]	+	gene	Name match	0	2.3301338e-06	1.24014705e-05	3.1495373	0	2	0	0	0	13	0	0	0	5	0	0	0	0	0	0	0	0	0	0	0	0	0	0	0	0	0	0	0	3	0	0	0	4	0
Zfp410	12	84316852	84343723	+	Zfp410	ENSMUSG00000042472	zinc finger protein 410 [Source:MGI Symbol;Acc:MGI:1289280]	+	gene	Name match	0	2.2249115e-10	1.5959704e-09	-3.521314	9	0	2	0	0	0	0	0	0	0	8	0	0	0	0	0	0	0	0	0	0	0	2	0	0	0	0	0	0	0	1	0	11	0	5
Lin52	12	84451422	84546145	+	Lin52	ENSMUSG00000085793	lin-52 homolog (C. elegans) [Source:MGI Symbol;Acc:MGI:3045391]	+	gene	Name match	0	1.9023735e-08	1.1990177e-07	-4.775628	23	0	0	0	58	0	0	0	0	0	0	0	18	0	0	0	0	0	29	0	0	0	13	0	0	0	0	0	35	0	24	0	0	0	37
Rps6ka5	12	100548439	100726983	-	Rps6ka5	ENSMUSG00000021180	ribosomal protein S6 kinase, polypeptide 5 [Source:MGI Symbol;Acc:MGI:1920336]	-	gene	Name match	0	0.0110951	0.03856512	-2.1731086	5	0	0	1	0	0	0	0	0	0	0	0	0	0	0	0	2	0	0	0	0	0	0	0	12	0	0	0	0	0	0	0	9	0	0
Gm15996	12	111730094	111731831	-	Gm15996	ENSMUSG00000090026	predicted gene 15996 [Source:MGI Symbol;Acc:MGI:3802107]	-	gene	Name match	0	6.175239e-07	3.4578034e-06	2.798655	0	2	0	0	0	0	1	0	0	0	0	0	0	0	0	0	0	4	0	0	0	0	0	0	1	0	0	0	1	0	0	0	0	0	0
Rapgef5	12	117516479	117759737	+	Rapgef5	ENSMUSG00000041992	Rap guanine nucleotide exchange factor (GEF) 5 [Source:MGI Symbol;Acc:MGI:2444365]	+	gene	Name match	0	5.462745e-06	2.8208853e-05	-3.6360888	6	0	0	0	6	0	0	0	0	0	0	0	0	0	0	0	0	0	0	0	0	0	0	0	81	0	0	0	0	0	14	0	0	0	31
4930470G03Rik	13	21440471	21445934	+	4930470G03Rik	ENSMUSG00000085788	RIKEN cDNA 4930470G03 gene [Source:MGI Symbol;Acc:MGI:1922171]	+	gene	Name match	0	0.0035502878	0.0135415625	-2.0004795	11	0	0	0	0	0	0	0	0	0	0	0	0	0	0	0	0	0	4	0	0	0	0	0	0	0	0	0	0	0	0	0	3	0	14
Aldh5a1	13	24907579	24937661	-	Aldh5a1	ENSMUSG00000035936	aldhehyde dehydrogenase family 5, subfamily A1 [Source:MGI Symbol;Acc:MGI:2441982]	-	gene	Name match	0	5.2034527e-05	0.00024501543	-3.2390425	5	0	0	0	0	0	0	0	0	0	0	0	0	0	7	0	0	0	0	0	0	1	1	0	0	0	0	0	0	0	0	0	0	0	0
Gpld1	13	24943152	24992501	+	Gpld1	ENSMUSG00000021340	glycosylphosphatidylinositol specific phospholipase D1 [Source:MGI Symbol;Acc:MGI:106604]	+	gene	Name match	0	1.55295e-07	9.1401836e-07	3.325827	0	4	0	0	0	0	0	17	0	4	0	9	0	5	0	0	0	0	0	0	0	6	0	0	0	0	0	0	0	6	0	0	0	0	0
E2f3	13	29906575	29986063	-	E2f3	ENSMUSG00000016477	E2F transcription factor 3 [Source:MGI Symbol;Acc:MGI:1096340]	-	gene	Name match	0	0.0066622053	0.024206659	-1.693219	1	0	3	0	0	0	4	0	0	0	0	0	0	0	0	0	0	0	0	0	0	0	0	0	0	0	0	0	0	0	0	0	0	0	0
Gmds	13	31819579	32338740	-	Gmds	ENSMUSG00000038372	GDP-mannose 4, 6-dehydratase [Source:MGI Symbol;Acc:MGI:1891112]	-	gene	Name match	0	0.014614008	0.049661107	-1.612112	31	0	0	0	0	0	18	0	0	0	0	0	1	0	0	0	1	0	6	0	0	0	0	0	0	0	0	0	0	0	0	0	1	0	14
Cdyl	13	35659833	35874063	+	Cdyl	ENSMUSG00000059288	chromodomain protein, Y chromosome-like [Source:MGI Symbol;Acc:MGI:1339956]	+	gene	Name match	0	6.623923e-26	9.06433e-25	-5.8010635	9	0	0	0	83	0	20	0	8	0	31	0	12	0	0	0	19	0	0	0	20	0	11	0	51	0	5	0	10	0	23	0	0	0	2
Dtnbp1	13	44922075	45002147	-	Dtnbp1	ENSMUSG00000057531	dystrobrevin binding protein 1 [Source:MGI Symbol;Acc:MGI:2137586]	-	gene	Name match	0	0.001189621	0.004848285	-2.0697975	1	0	0	0	0	0	0	0	0	0	0	0	0	0	0	0	0	0	2	0	0	0	0	0	0	0	0	0	0	0	0	0	0	0	0
Uimc1	13	55027880	55100300	-	Uimc1	ENSMUSG00000025878	ubiquitin interaction motif containing 1 [Source:MGI Symbol;Acc:MGI:103185]	-	gene	Name match	0	1.2129416e-08	7.7635136e-08	-3.8632963	26	0	0	0	0	0	42	0	0	4	0	0	0	0	10	0	0	0	13	0	0	0	7	0	141	0	0	0	0	0	0	0	0	0	4
Fancc	13	63285043	63497278	-	Fancc	ENSMUSG00000021461	Fanconi anemia, complementation group C [Source:MGI Symbol;Acc:MGI:95480]	-	gene	Name match	0	1.1984822e-07	7.110355e-07	-3.720781	0	1	0	0	3	0	24	0	0	0	0	0	0	0	0	0	40	0	14	0	0	0	4	0	0	0	0	0	0	0	0	0	0	0	37
Gm48095	13	67658669	67667943	+	Gm48095	ENSMUSG00000114264	predicted gene, 48095 [Source:MGI Symbol;Acc:MGI:6097442]	+	gene	Name match	0	0.00043988018	0.0018871936	-2.2685947	0	1	0	0	4	0	0	0	0	0	1	0	0	0	0	0	0	0	0	0	5	0	0	0	11	0	0	0	0	0	0	0	0	0	0
Slc6a3	13	73536747	73578672	+	Slc6a3	ENSMUSG00000021609	solute carrier family 6 (neurotransmitter transporter, dopamine), member 3 [Source:MGI Symbol;Acc:MGI:94862]	+	gene	Name match	0	2.4457049e-21	2.8803618e-20	4.517037	0	1	0	5	0	23	0	4	0	0	0	0	0	7	0	2	0	4	0	2	0	0	0	1	0	5	0	0	0	3	0	3	0	0	0
Lysmd3	13	81657663	81672871	+	Lysmd3	ENSMUSG00000035840	LysM, putative peptidoglycan-binding, domain containing 3 [Source:MGI Symbol;Acc:MGI:1915906]	+	gene	Name match	0	7.613421e-07	4.229606e-06	-4.2816854	5	0	0	0	0	0	0	0	1	0	0	0	0	0	0	0	0	0	38	0	0	0	13	0	0	0	0	0	0	0	0	0	0	0	0
Tmem161b	13	84222296	84296141	+	Tmem161b	ENSMUSG00000035762	transmembrane protein 161B [Source:MGI Symbol;Acc:MGI:1919995]	+	gene	Name match	0	1.6483328e-07	9.677563e-07	-3.8599746	11	0	0	0	0	0	0	0	0	0	0	0	4	0	10	0	0	0	0	0	0	0	0	0	0	0	0	0	0	0	19	0	3	0	0
Scamp1	13	94201310	94285857	-	Scamp1	ENSMUSG00000021687	secretory carrier membrane protein 1 [Source:MGI Symbol;Acc:MGI:1349480]	-	gene	Name match	0	1.0889244e-07	6.485243e-07	-5.081812	29	0	0	0	0	0	0	0	26	0	0	0	33	0	0	0	0	0	0	0	0	0	0	0	117	0	0	0	13	0	0	0	8	0	0
Ddx4	13	112598333	112652475	-	Ddx4	ENSMUSG00000021758	DEAD (Asp-Glu-Ala-Asp) box polypeptide 4 [Source:MGI Symbol;Acc:MGI:102670]	-	gene	Name match	0	1.2640444e-15	1.1853831e-14	-5.746119	49	0	47	0	0	0	21	0	0	0	0	0	22	0	5	0	0	0	1	0	0	0	0	0	0	0	0	0	84	0	68	0	2	0	0
Ube2e2	14	18573575	18894267	-	Ube2e2	ENSMUSG00000058317	ubiquitin-conjugating enzyme E2E 2 [Source:MGI Symbol;Acc:MGI:2384997]	-	gene	Name match	0	3.6396139e-06	1.9071254e-05	-2.8644385	20	0	3	0	0	0	5	0	1	0	12	0	6	0	0	0	0	0	0	0	0	0	0	0	0	0	0	0	0	0	0	0	0	0	0
Dlg5	14	24133953	24245920	-	Dlg5	ENSMUSG00000021782	discs large MAGUK scaffold protein 5 [Source:MGI Symbol;Acc:MGI:1918478]	-	gene	Name match	0	1.0908153e-06	5.969869e-06	-3.5359282	41	0	0	0	0	0	0	0	6	0	2	0	0	0	0	0	0	0	0	0	12	0	0	0	48	0	0	0	0	3	8	0	0	0	0
Tox4	14	52279146	52296401	+	Tox4	ENSMUSG00000016831	TOX high mobility group box family member 4 [Source:MGI Symbol;Acc:MGI:1915389]	+	gene	Name match	0	3.295142e-22	4.0095024e-21	-5.3823485	18	0	37	0	6	0	7	0	12	0	49	0	10	0	2	0	20	0	29	0	19	0	3	0	0	0	0	0	94	0	23	0	21	0	0
Bcl2l2	14	54883377	54888234	+	Bcl2l2	ENSMUSG00000089682	BCL2-like 2 [Source:MGI Symbol;Acc:MGI:108052]	+	gene	Name match	0	4.8585107e-08	2.9772815e-07	3.35976	0	6	0	0	0	0	0	0	0	0	0	0	0	0	0	0	0	0	0	0	0	0	0	0	0	0	0	0	3	0	0	7	0	0	0
Mipep	14	60784573	60905478	+	Mipep	ENSMUSG00000021993	mitochondrial intermediate peptidase [Source:MGI Symbol;Acc:MGI:1917728]	+	gene	Name match	0	4.3655453e-09	2.888632e-08	-3.793488	29	0	0	0	31	0	0	0	0	0	44	0	6	0	0	0	31	0	31	0	0	0	3	0	0	0	0	0	31	0	0	0	4	0	0
Tnfrsf19	14	60963875	61046490	-	Tnfrsf19	ENSMUSG00000060548	tumor necrosis factor receptor superfamily, member 19 [Source:MGI Symbol;Acc:MGI:1352474]	-	gene	Name match	0	5.9000746e-07	3.3094552e-06	-4.1593013	8	0	0	0	0	0	42	0	0	0	0	0	8	0	0	0	0	0	10	0	0	0	1	0	13	0	0	0	0	0	6	0	0	0	54
Kif13b	14	64647265	64809617	+	Kif13b	ENSMUSG00000060012	kinesin family member 13B [Source:MGI Symbol;Acc:MGI:1098265]	+	gene	Name match	0	0.00015170818	0.00068298436	-2.7150574	15	0	0	0	0	0	0	0	0	0	13	0	0	0	0	0	0	0	5	0	40	0	0	0	0	0	1	0	0	5	0	0	5	0	0
Wbp4	14	79459937	79481520	-	Wbp4	ENSMUSG00000022023	WW domain binding protein 4 [Source:MGI Symbol;Acc:MGI:109568]	-	gene	Name match	0	5.7843158e-30	9.0105156e-29	-4.7365484	1	0	32	0	18	0	33	0	29	0	4	0	9	0	13	0	41	0	5	0	10	0	5	0	120	0	5	0	20	0	58	0	6	0	25
Abcc4	14	118482692	118706219	-	Abcc4	ENSMUSG00000032849	ATP-binding cassette, sub-family C (CFTR/MRP), member 4 [Source:MGI Symbol;Acc:MGI:2443111]	-	gene	Name match	0	1.3064556e-07	7.732887e-07	-4.3701353	44	0	0	0	0	0	0	0	38	0	39	0	0	0	13	0	0	0	0	0	0	0	0	0	6	0	0	0	0	1	0	0	0	0	0
Dnajc3	14	118937976	118981697	+	Dnajc3	ENSMUSG00000022136	DnaJ heat shock protein family (Hsp40) member C3 [Source:MGI Symbol;Acc:MGI:107373]	+	gene	Name match	0	6.647544e-20	7.423508e-19	-4.903227	3	0	1	0	13	0	1	0	0	0	0	0	0	1	3	0	1	0	10	0	0	0	6	0	0	0	0	0	14	0	13	0	2	0	5
Wdr70	15	7873055	8099209	-	Wdr70	ENSMUSG00000039828	WD repeat domain 70 [Source:MGI Symbol;Acc:MGI:1921020]	-	gene	Name match	0	1.56903e-28	2.324085e-27	-5.311454	25	0	0	0	45	0	37	0	0	0	0	2	6	0	20	0	0	0	14	0	17	0	0	0	22	0	13	0	45	0	31	0	0	0	39
Retreg1	15	25843180	25973687	+	Retreg1	ENSMUSG00000022270	reticulophagy regulator 1 [Source:MGI Symbol;Acc:MGI:1913520]	+	gene	Name match	0	0.00041856087	0.0018000698	1.9573556	0	1	0	0	0	0	0	0	0	0	0	0	0	0	0	0	0	0	0	0	0	1	0	0	0	1	0	0	0	0	0	0	0	0	0
Sdc2	15	32920723	33034935	+	Sdc2	ENSMUSG00000022261	syndecan 2 [Source:MGI Symbol;Acc:MGI:1349165]	+	gene	Name match	0	3.1154266e-09	2.080401e-08	-4.0281096	27	0	0	0	0	0	0	0	19	0	0	0	63	0	9	0	3	0	0	0	0	0	2	0	0	0	0	0	0	0	13	0	0	0	0
Ext1	15	53064038	53346159	-	Ext1	ENSMUSG00000061731	exostoses (multiple) 1 [Source:MGI Symbol;Acc:MGI:894663]	-	gene	Name match	0	8.170474e-11	6.0335675e-10	-4.072259	12	0	18	0	0	0	0	0	3	0	0	0	5	0	0	0	0	0	10	0	6	0	0	0	0	0	0	0	9	0	0	0	0	0	13
Deptor	15	55112317	55259271	+	Deptor	ENSMUSG00000022419	DEP domain containing MTOR-interacting protein [Source:MGI Symbol;Acc:MGI:2146322]	+	gene	Name match	0	1.2579087e-09	8.610068e-09	-4.876571	18	0	7	0	0	0	0	0	15	0	0	0	15	0	11	0	0	0	0	0	0	0	0	0	291	0	11	0	0	2	0	0	5	0	0
Wdyhv1	15	58141377	58158665	+	Wdyhv1	ENSMUSG00000022359	WDYHV motif containing 1 [Source:MGI Symbol;Acc:MGI:1924023]	+	gene	Name match	0	5.544967e-13	4.560434e-12	-4.676156	16	0	5	0	2	0	0	0	0	0	0	1	1	0	0	0	0	0	0	0	0	0	0	0	37	0	0	0	0	0	0	0	7	0	0
Arc	15	74669083	74672570	-	Arc	ENSMUSG00000022602	activity regulated cytoskeletal-associated protein [Source:MGI Symbol;Acc:MGI:88067]	-	gene	Name match	0	0.003419573	0.013076457	-2.3075502	3	0	0	0	0	0	0	0	0	0	0	0	0	0	0	0	0	0	0	0	0	0	5	0	0	0	0	0	0	0	0	0	0	0	0
Csdc2	15	81936759	81950941	+	Csdc2	ENSMUSG00000042109	cold shock domain containing C2, RNA binding [Source:MGI Symbol;Acc:MGI:2146027]	+	gene	Name match	0	0.001564142	0.006286073	2.1117084	0	4	0	0	0	0	0	0	0	1	0	0	0	0	0	0	0	4	0	0	0	0	0	0	0	0	4	0	0	1	0	0	0	1	0
Mcat	15	83546797	83563787	-	Mcat	ENSMUSG00000048755	malonyl CoA:ACP acyltransferase (mitochondrial) [Source:MGI Symbol;Acc:MGI:2388651]	-	gene	Name match	0	2.726531e-26	3.7702e-25	-5.8455667	16	0	0	0	57	0	28	0	0	0	0	0	0	0	16	0	13	0	0	0	68	0	2	0	38	0	0	0	34	0	0	0	5	0	42
5031439G07Rik	15	84943936	84988551	-	5031439G07Rik	ENSMUSG00000036046	RIKEN cDNA 5031439G07 gene [Source:MGI Symbol;Acc:MGI:2444899]	-	gene	Name match	0	4.087938e-12	3.2313874e-11	-4.277453	1	0	0	0	0	1	3	0	4	0	0	0	17	0	8	0	0	0	5	0	13	0	9	0	32	0	0	0	28	0	0	0	1	0	0
Pphln1	15	93398350	93491510	+	Pphln1	ENSMUSG00000036167	periphilin 1 [Source:MGI Symbol;Acc:MGI:1917029]	+	gene	Name match	0	3.321885e-06	1.7457805e-05	-3.08279	21	0	0	0	6	0	0	0	1	0	0	0	0	0	0	0	0	0	0	0	9	0	0	0	0	0	0	0	12	0	0	0	4	0	12
Prr13	15	102459028	102462806	+	Prr13	ENSMUSG00000023048	proline rich 13 [Source:MGI Symbol;Acc:MGI:1913401]	+	gene	Name match	0	6.017179e-10	4.20517e-09	-3.385826	38	0	0	0	0	0	30	0	8	0	0	0	37	0	0	0	0	0	0	0	8	0	16	0	38	0	6	0	16	0	0	0	5	0	0
Dnase1	16	4036942	4040024	+	Dnase1	ENSMUSG00000005980	deoxyribonuclease I [Source:MGI Symbol;Acc:MGI:103157]	+	gene	Name match	0	1.8383463e-14	1.6318992e-13	4.2422867	0	5	0	2	0	2	0	0	0	0	0	0	0	0	0	0	0	2	0	1	0	0	0	0	0	0	0	0	0	3	0	1	0	0	0
Pam16	16	4616464	4624988	-	Pam16	ENSMUSG00000014301	presequence translocase-asssociated motor 16 homolog (S. cerevisiae) [Source:MGI Symbol;Acc:MGI:1913699]	-	gene	Name match	0	0.0027409012	0.010654269	1.9356389	1	0	0	0	0	0	0	0	0	4	0	0	0	0	0	0	0	0	0	0	0	0	0	0	0	0	0	0	0	0	0	0	0	0	0
Mpv17l	16	13903161	13949619	+	Mpv17l	ENSMUSG00000022679	Mpv17 transgene, kidney disease mutant-like [Source:MGI Symbol;Acc:MGI:2135951]	+	gene	Name match	0	3.444098e-08	2.1325715e-07	-4.094004	19	0	0	0	0	0	53	0	11	0	35	0	9	0	0	4	0	0	0	0	0	0	6	0	0	0	0	0	0	0	19	0	0	0	0
Alg3	16	20605374	20611735	-	Alg3	ENSMUSG00000033809	asparagine-linked glycosylation 3 (alpha-1,3- mannosyltransferase) [Source:MGI Symbol;Acc:MGI:1098592]	-	gene	Name match	0	2.8353261e-15	2.6100405e-14	-3.6417983	5	0	8	0	0	0	3	0	3	0	0	0	5	0	3	0	15	0	9	0	3	0	3	0	20	0	7	0	5	0	5	0	0	0	17
Ccdc14	16	34690616	34725202	+	Ccdc14	ENSMUSG00000022833	coiled-coil domain containing 14 [Source:MGI Symbol;Acc:MGI:2443448]	+	gene	Name match	0	2.7339753e-09	1.8332475e-08	-4.259914	23	0	0	0	0	0	0	0	7	0	19	0	14	0	0	0	0	0	14	0	0	0	2	0	0	0	0	2	2	0	33	0	5	0	42
Ermard	17	15041208	15090044	+	Ermard	ENSMUSG00000036552	ER membrane associated RNA degradation [Source:MGI Symbol;Acc:MGI:1917317]	+	gene	Name match	0	0.0025606684	0.009994078	-1.7728922	4	0	0	0	1	0	18	0	0	0	16	0	0	0	0	0	0	2	12	0	0	0	0	0	0	0	0	0	0	0	0	0	0	0	0
Zfp13	17	23575844	23599487	-	Zfp13	ENSMUSG00000062012	zinc finger protein 13 [Source:MGI Symbol;Acc:MGI:99159]	-	gene	Name match	0	0.0004536566	0.0019441879	-2.6213446	11	0	0	0	0	0	0	0	0	0	0	0	0	0	0	0	0	0	0	0	47	0	0	0	0	0	9	0	0	0	0	0	0	0	0
Slc37a1	17	31286792	31350739	+	Slc37a1	ENSMUSG00000024036	solute carrier family 37 (glycerol-3- phosphate transporter), member 1 [Source:MGI Symbol;Acc:MGI:2446181]	+	gene	Name match	0	0.002714294	0.01055661	-2.0886574	0	3	0	0	0	0	11	0	0	0	0	0	0	0	0	0	2	0	0	0	0	2	1	0	41	0	0	0	1	0	7	0	0	0	0
H2-Oa	17	34092340	34095234	+	H2-Oa	ENSMUSG00000024334	histocompatibility 2, O region alpha locus [Source:MGI Symbol;Acc:MGI:95924]	+	gene	Name match	0	3.8425462e-16	3.689985e-15	4.2311277	0	4	0	3	0	2	0	0	0	2	0	0	0	1	0	1	0	10	0	0	0	0	1	0	0	0	0	0	0	0	0	2	0	1	0
Stk19	17	34823993	34836945	-	Stk19	ENSMUSG00000061207	serine/threonine kinase 19 [Source:MGI Symbol;Acc:MGI:1860085]	-	gene	Name match	0	1.6256525e-06	8.768813e-06	-2.508979	2	0	3	0	0	0	2	0	1	0	23	0	0	0	0	0	0	0	5	0	5	0	0	0	0	3	0	0	0	0	6	0	7	0	0
C3	17	57203970	57228136	-	C3	ENSMUSG00000024164	complement component 3 [Source:MGI Symbol;Acc:MGI:88227]	-	gene	Name match	0	1.9450551e-06	1.0431582e-05	2.6370168	0	3	0	0	0	2	0	5	0	0	0	1	0	0	0	0	0	0	0	0	0	2	0	0	0	0	0	0	0	0	0	0	0	0	0
Dlgap1	17	69969073	70821413	+	Dlgap1	ENSMUSG00000003279	DLG associated protein 1 [Source:MGI Symbol;Acc:MGI:1346065]	+	gene	Name match	0	0.00033199223	0.0014430387	2.224429	0	3	1	0	0	0	1	0	0	0	0	0	0	0	0	0	0	0	0	0	0	0	0	0	0	0	0	0	0	0	0	0	0	0	0
Gm26749	17	74575381	74617119	-	Gm26749	ENSMUSG00000097546	predicted gene, 26749 [Source:MGI Symbol;Acc:MGI:5477243]	-	gene	Name match	0	2.9698732e-09	1.9861865e-08	3.495352	0	7	0	0	0	7	0	0	1	0	0	0	0	0	0	0	0	0	0	0	0	0	0	0	0	0	0	0	0	0	0	0	0	0	0
Fbxo11	17	87990859	88065291	-	Fbxo11	ENSMUSG00000005371	F-box protein 11 [Source:MGI Symbol;Acc:MGI:2147134]	-	gene	Name match	0	0.0097883	0.03440264	-1.8091371	25	0	0	0	0	0	0	0	0	0	0	0	11	0	0	0	0	0	0	3	0	0	0	0	36	0	0	0	0	0	0	0	0	0	0
Greb1l	18	10325177	10562940	+	Greb1l	ENSMUSG00000042942	growth regulation by estrogen in breast cancer-like [Source:MGI Symbol;Acc:MGI:3576497]	+	gene	Name match	0	3.5555996e-11	2.6818883e-10	4.106733	0	3	0	0	0	1	0	0	0	0	0	0	0	2	0	4	0	0	0	0	0	0	0	0	0	0	0	0	0	8	0	0	0	0	0
Dtna	18	23415135	23659715	+	Dtna	ENSMUSG00000024302	dystrobrevin alpha [Source:MGI Symbol;Acc:MGI:106039]	+	gene	Name match	0	6.572994e-05	0.0003064612	-3.09657	20	0	0	0	0	0	0	0	0	0	0	0	0	0	0	0	0	0	0	0	0	0	0	0	0	0	0	0	0	0	9	0	4	0	0
Ino80c	18	24104757	24121953	-	Ino80c	ENSMUSG00000047989	INO80 complex subunit C [Source:MGI Symbol;Acc:MGI:2443014]	-	gene	Name match	0	1.8412887e-17	1.862172e-16	-4.3934174	37	0	4	0	18	0	19	0	2	0	9	0	44	0	8	0	22	0	7	0	0	0	6	0	0	0	0	0	15	0	27	0	0	0	0
Cdo1	18	46713193	46728395	-	Cdo1	ENSMUSG00000033022	cysteine dioxygenase 1, cytosolic [Source:MGI Symbol;Acc:MGI:105925]	-	gene	Name match	0	0.004618181	0.017255856	-2.207015	6	0	0	0	25	0	0	0	0	0	0	0	0	1	0	0	0	0	0	0	0	0	0	0	0	0	0	0	0	0	0	0	0	0	0
Csnk1g3	18	53862122	53955548	+	Csnk1g3	ENSMUSG00000073563	casein kinase 1, gamma 3 [Source:MGI Symbol;Acc:MGI:1917675]	+	gene	Name match	0	1.7635765e-10	1.2732607e-09	-4.0955567	2	0	0	0	0	0	27	0	0	0	0	0	4	0	0	0	5	0	1	0	2	0	5	0	0	1	0	0	3	0	10	0	0	0	0
Apcdd1	18	62922231	62961179	+	Apcdd1	ENSMUSG00000071847	adenomatosis polyposis coli down-regulated 1 [Source:MGI Symbol;Acc:MGI:3513977]	+	gene	Name match	0	1.3576323e-20	1.5561598e-19	6.0944405	0	1	0	0	0	0	0	14	0	7	0	0	0	0	0	0	0	9	0	0	0	0	0	1	0	0	0	0	0	0	0	0	0	0	0
Gnal	18	67088216	67226792	+	Gnal	ENSMUSG00000024524	guanine nucleotide binding protein, alpha stimulating, olfactory type [Source:MGI Symbol;Acc:MGI:95774]	+	gene	Name match	0	0.00038780912	0.0016726707	-3.2300687	33	0	0	0	0	0	4	0	12	0	0	0	0	0	0	0	0	0	0	0	0	0	0	0	55	0	6	0	0	0	0	0	0	0	0
Carns1	19	4164324	4175479	-	Carns1	ENSMUSG00000075289	carnosine synthase 1 [Source:MGI Symbol;Acc:MGI:2147595]	-	gene	Name match	0	0.007152173	0.025821123	1.8975761	0	1	0	0	0	0	0	10	0	0	0	0	0	0	0	0	0	0	0	0	0	0	1	0	0	0	0	0	0	0	0	0	0	0	0
AC125093.1	19	10573512	10576545	+	AC125093.1	ENSMUSG00000117955	TEC	+	gene	Name match	0	2.0100472e-09	1.3585765e-08	-3.2783968	3	0	0	0	3	0	0	0	2	0	8	0	3	0	0	0	7	0	0	0	6	0	1	0	9	0	0	0	1	0	0	0	0	0	18
Tle4	19	14448150	14598051	-	Tle4	ENSMUSG00000024642	transducin-like enhancer of split 4 [Source:MGI Symbol;Acc:MGI:104633]	-	gene	Name match	0	3.4945144e-29	5.3042374e-28	-5.5686574	55	0	3	0	15	0	54	0	11	0	0	0	9	0	10	0	27	0	40	0	0	0	8	0	77	0	8	0	0	0	26	0	6	0	3
D030056L22Rik	19	18713193	18718428	+	D030056L22Rik	ENSMUSG00000047044	RIKEN cDNA D030056L22 gene [Source:MGI Symbol;Acc:MGI:3583960]	+	gene	Name match	0	1.9405678e-33	3.345129e-32	-5.6771827	16	0	0	0	34	0	10	0	1	0	12	0	11	0	32	0	15	0	70	0	27	0	11	0	91	0	0	0	18	0	27	0	0	0	18
Minpp1	19	32485769	32515364	+	Minpp1	ENSMUSG00000024896	multiple inositol polyphosphate histidine phosphatase 1 [Source:MGI Symbol;Acc:MGI:1336159]	+	gene	Name match	0	7.3047407e-17	7.2213217e-16	-4.5421715	9	0	18	0	15	0	0	3	0	0	1	0	22	0	17	0	0	0	0	0	10	0	0	0	75	0	7	0	0	0	1	0	4	0	31
Pank1	19	34806940	34879455	-	Pank1	ENSMUSG00000033610	pantothenate kinase 1 [Source:MGI Symbol;Acc:MGI:1922985]	-	gene	Name match	0	3.7343547e-05	0.00017870156	-3.1068425	20	0	0	0	0	0	27	0	0	0	0	0	0	0	2	0	3	0	0	0	0	0	3	0	0	0	4	0	0	0	14	0	0	0	0
Pcgf5	19	36348309	36460970	+	Pcgf5	ENSMUSG00000024805	polycomb group ring finger 5 [Source:MGI Symbol;Acc:MGI:1923505]	+	gene	Name match	0	9.666794e-09	6.228447e-08	-4.0640244	8	0	0	0	0	0	0	0	0	0	0	0	0	0	12	0	0	0	0	0	19	0	3	0	0	0	0	0	18	0	9	0	0	0	0
Arhgap19	19	41766588	41802047	-	Arhgap19	ENSMUSG00000025154	Rho GTPase activating protein 19 [Source:MGI Symbol;Acc:MGI:1918335]	-	gene	Name match	0	1.4010975e-15	1.3118329e-14	-4.3921647	19	0	0	0	5	0	113	0	16	0	6	0	6	0	10	0	0	0	104	0	0	0	16	0	0	21	0	0	33	0	0	0	13	0	7
Pdzd7	19	45026906	45045717	-	Pdzd7	ENSMUSG00000074818	PDZ domain containing 7 [Source:MGI Symbol;Acc:MGI:3608325]	-	gene	Name match	0	4.3239235e-11	3.246273e-10	3.5222352	0	1	0	0	0	0	0	2	0	0	0	0	0	0	0	0	0	1	0	0	0	0	0	0	0	0	0	0	0	5	0	0	0	0	0
Sfxn2	19	46573365	46598066	+	Sfxn2	ENSMUSG00000025036	sideroflexin 2 [Source:MGI Symbol;Acc:MGI:2137678]	+	gene	Name match	0	0.0021480827	0.00847302	-2.2273016	0	7	0	0	0	0	25	0	0	0	0	0	0	0	0	2	0	0	0	0	0	0	0	0	0	0	0	0	2	0	13	0	0	0	0
Mxi1	19	53310518	53375810	+	Mxi1	ENSMUSG00000025025	MAX interactor 1, dimerization protein [Source:MGI Symbol;Acc:MGI:97245]	+	gene	Name match	0	0.0002358179	0.001040447	-2.4055448	17	0	0	0	0	0	10	0	0	0	0	0	0	0	0	0	0	0	0	0	0	0	0	0	0	0	0	0	0	0	0	0	0	0	8
[truncated: 79 more columns]
