# Supplementary material for: Allele-specific differential regulation of monoallelically expressed autosomal genes in the cardiac lineage
Source: Nat Commun. 2022 Oct 10;13:5984. doi: 10.1038/s41467-022-33722-x (PMC9550772; doi:10.1038/s41467-022-33722-x)
Supplement: Supplementary file 13 — Source Data [file 41467_2022_33722_MOESM13_ESM.zip › Source Data 41.txt]

Probe	Chromosome	Start	End	Probe.Strand	Feature	ID	Description	Feature.Strand	Type	Feature.Orientation	Distance	P.value..EdgeR.stats.p.0.05.after.correction.	FDR..EdgeR.stats.p.0.05.after.correction.	Log2.Fold.Change..EdgeR.stats.p.0.05.after.correction.	S190_C57BL6J	S190_CAST_EiJ	S205_C57BL6J	S205_CAST_EiJ	S174_C57BL6J	S174_CAST_EiJ	S178_C57BL6J	S178_CAST_EiJ	S246_C57BL6J	S246_CAST_EiJ	S317_C57BL6J	S317_CAST_EiJ	S324_C57BL6J	S324_CAST_EiJ	S325_C57BL6J	S325_CAST_EiJ	S328_C57BL6J	S328_CAST_EiJ	S333_C57BL6J	S333_CAST_EiJ	S339_C57BL6J	S339_CAST_EiJ	S346_C57BL6J	S346_CAST_EiJ	S351_C57BL6J	S351_CAST_EiJ	S358_C57BL6J	S358_CAST_EiJ	S359_C57BL6J	S359_CAST_EiJ	S361_C57BL6J	S361_CAST_EiJ	S362_C57BL6J	S362_CAST_EiJ	S363_C57BL6J
Tmbim1	1	74288247	74305622	-	Tmbim1	ENSMUSG00000006301	transmembrane BAX inhibitor motif containing 1 [Source:MGI Symbol;Acc:MGI:1916910]	-	gene	Name match	0	1.1278795e-06	9.754211e-06	-4.9809394	5	0	1	0	38	0	20	0	25	0	2	0	0	0	47	0	34	0	53	0	0	0	0	0	51	0	0	0	0	0	0	0	11	0	0
Agap1	1	89454806	89897617	+	Agap1	ENSMUSG00000055013	ArfGAP with GTPase domain, ankyrin repeat and PH domain 1 [Source:MGI Symbol;Acc:MGI:2653690]	+	gene	Name match	0	3.4657613e-05	0.00024676468	-4.3118978	6	0	0	0	5	0	12	0	0	0	0	0	0	1	0	0	4	0	10	0	0	0	0	0	0	0	0	0	0	0	2	0	28	0	0
Cdk18	1	132112237	132139684	-	Cdk18	ENSMUSG00000026437	cyclin-dependent kinase 18 [Source:MGI Symbol;Acc:MGI:97518]	-	gene	Name match	0	0.0016938932	0.008945677	-3.0947978	10	0	0	0	0	0	0	0	18	0	25	0	40	0	146	0	0	0	15	0	0	0	6	0	0	0	14	0	11	0	0	0	56	0	21
Tmem183a	1	134346097	134361979	-	Tmem183a	ENSMUSG00000042305	transmembrane protein 183A [Source:MGI Symbol;Acc:MGI:1914729]	-	gene	Name match	0	1.5748443e-10	2.1802096e-09	-5.351963	2	0	5	0	21	0	27	0	21	0	8	0	2	0	17	0	24	0	10	0	0	0	32	0	0	0	0	0	0	0	0	0	13	0	23
Nav1	1	135434580	135688105	-	Nav1	ENSMUSG00000009418	neuron navigator 1 [Source:MGI Symbol;Acc:MGI:2183683]	-	gene	Name match	0	1.4858232e-05	0.00011173981	-4.537893	1	0	0	0	14	0	0	0	0	0	0	0	0	0	0	0	63	0	6	0	0	0	23	0	0	2	0	0	0	0	7	0	0	0	0
B3galt2	1	143640664	143654614	+	B3galt2	ENSMUSG00000033849	UDP-Gal:betaGlcNAc beta 1,3- galactosyltransferase, polypeptide 2 [Source:MGI Symbol;Acc:MGI:1349461]	+	gene	Name match	0	5.135985e-11	7.5106127e-10	7.2299285	0	1	0	0	0	4	0	0	0	23	0	9	0	8	0	89	0	7	0	26	0	65	0	11	0	0	0	42	0	0	0	5	0	0	0
Edem3	1	151755371	151822051	+	Edem3	ENSMUSG00000043019	ER degradation enhancer, mannosidase alpha- like 3 [Source:MGI Symbol;Acc:MGI:1914217]	+	gene	Name match	0	9.006586e-05	0.00059751136	-3.98776	3	0	0	0	10	0	0	0	0	0	1	0	0	0	0	0	0	0	1	0	86	0	0	0	0	0	0	0	13	0	0	0	0	0	9
Nmnat2	1	152954993	153119261	+	Nmnat2	ENSMUSG00000042751	nicotinamide nucleotide adenylyltransferase 2 [Source:MGI Symbol;Acc:MGI:2444155]	+	gene	Name match	0	3.462704e-08	3.6677446e-07	4.0726686	0	1	0	0	0	0	0	0	0	1	0	9	0	1	0	7	0	4	0	15	31	0	0	11	0	4	0	2	0	6	0	3	0	3	0
Xpr1	1	155275701	155417415	-	Xpr1	ENSMUSG00000026469	xenotropic and polytropic retrovirus receptor 1 [Source:MGI Symbol;Acc:MGI:97932]	-	gene	Name match	0	0.00016628856	0.0010546134	-3.6229076	3	0	0	0	0	0	19	0	0	0	4	0	9	0	0	1	10	0	0	0	0	0	0	0	0	0	3	0	0	0	5	0	13	0	0
Gm16548	1	164148591	164152217	-	Gm16548	ENSMUSG00000086593	predicted gene 16548 [Source:MGI Symbol;Acc:MGI:4414968]	-	gene	Name match	0	2.5264746e-09	3.0900463e-08	6.367966	0	5	0	0	0	3	2	0	0	0	0	0	0	54	0	10	0	6	0	0	0	0	0	0	0	0	0	1	0	0	0	0	0	0	0
Desi2	1	178187417	178257301	+	Desi2	ENSMUSG00000026502	desumoylating isopeptidase 2 [Source:MGI Symbol;Acc:MGI:1926075]	+	gene	Name match	0	3.775806e-08	3.9768918e-07	-4.7071166	16	0	0	0	17	0	0	0	0	1	0	0	0	0	16	0	3	0	18	0	97	0	17	0	8	0	9	0	5	0	9	0	0	0	19
Pycr2	1	180904293	180908088	+	Pycr2	ENSMUSG00000026520	pyrroline-5-carboxylate reductase family, member 2 [Source:MGI Symbol;Acc:MGI:1277956]	+	gene	Name match	0	3.2286183e-13	5.7840386e-12	-5.7926984	9	0	0	0	37	0	34	0	55	0	0	0	15	0	46	0	0	0	0	0	84	0	0	3	34	0	46	0	0	0	35	0	78	0	102
Lbr	1	181815335	181843046	-	Lbr	ENSMUSG00000004880	lamin B receptor [Source:MGI Symbol;Acc:MGI:2138281]	-	gene	Name match	0	0.002227815	0.011467511	-2.751884	14	0	29	0	3	0	0	0	23	0	0	0	0	0	117	0	0	0	0	10	64	0	91	0	41	0	5	0	0	0	0	0	63	0	0
Nrarp	2	25180758	25183339	+	Nrarp	ENSMUSG00000078202	Notch-regulated ankyrin repeat protein [Source:MGI Symbol;Acc:MGI:1914372]	+	gene	Name match	0	9.316967e-10	1.2014802e-08	5.67916	0	3	0	0	0	3	0	3	0	2	0	5	0	12	0	0	0	0	0	24	0	13	0	0	0	0	0	3	0	4	0	10	0	0	0
Traf2	2	25517982	25546940	-	Traf2	ENSMUSG00000026942	TNF receptor-associated factor 2 [Source:MGI Symbol;Acc:MGI:101835]	-	gene	Name match	0	0.0006934585	0.003960918	-3.5421505	3	0	0	0	9	0	0	0	0	0	7	0	0	0	0	0	0	0	0	0	12	0	0	0	0	0	0	0	0	0	0	0	4	0	1
Spout1	2	30173453	30178459	-	Spout1	ENSMUSG00000039660	SPOUT domain containing methyltransferase 1 [Source:MGI Symbol;Acc:MGI:106544]	-	gene	Name match	0	1.0339686e-09	1.3247234e-08	-5.0475144	5	0	0	0	3	0	3	0	17	0	5	0	7	0	0	0	0	0	60	0	56	0	10	0	41	0	9	0	0	0	0	1	0	0	0
Crat	2	30400471	30415813	-	Crat	ENSMUSG00000026853	carnitine acetyltransferase [Source:MGI Symbol;Acc:MGI:109501]	-	gene	Name match	0	1.9100396e-07	1.8347004e-06	-5.396775	2	0	80	0	9	0	38	0	15	0	0	0	0	0	70	0	0	0	0	0	0	1	67	0	41	0	0	0	0	0	0	0	29	0	3
Tor1b	2	30952959	30959015	+	Tor1b	ENSMUSG00000026848	torsin family 1, member B [Source:MGI Symbol;Acc:MGI:1353605]	+	gene	Name match	0	4.0551384e-09	4.82373e-08	-5.0737777	6	0	0	0	19	0	32	0	21	0	1	0	6	0	34	0	0	0	4	0	0	0	79	0	0	0	14	0	17	0	33	0	3	0	0
Tor1a	2	30960627	30967933	-	Tor1a	ENSMUSG00000026849	torsin family 1, member A (torsin A) [Source:MGI Symbol;Acc:MGI:1353568]	-	gene	Name match	0	3.3359458e-11	4.984864e-10	-5.0206013	14	0	0	0	17	0	25	0	16	0	0	0	10	0	37	0	18	0	36	0	115	0	54	0	0	0	17	0	0	0	6	0	88	0	17
Stxbp1	2	32787602	32847245	-	Stxbp1	ENSMUSG00000026797	syntaxin binding protein 1 [Source:MGI Symbol;Acc:MGI:107363]	-	gene	Name match	0	9.523064e-06	7.356082e-05	-4.0967236	12	0	24	0	2	0	0	0	0	0	4	0	3	0	73	0	4	0	4	0	0	0	0	1	0	0	0	0	0	0	0	0	0	0	0
Mapkap1	2	34406771	34624950	+	Mapkap1	ENSMUSG00000038696	mitogen-activated protein kinase associated protein 1 [Source:MGI Symbol;Acc:MGI:2444554]	+	gene	Name match	0	2.3226771e-06	1.9344225e-05	-4.2870474	1	0	0	0	0	1	10	0	0	0	0	0	29	0	31	0	0	0	22	0	0	0	0	0	0	0	1	0	0	0	0	0	0	0	4
Pacsin3	2	91255954	91264679	+	Pacsin3	ENSMUSG00000027257	protein kinase C and casein kinase substrate in neurons 3 [Source:MGI Symbol;Acc:MGI:1891410]	+	gene	Name match	0	0.010921477	0.04731222	-2.6110003	4	0	0	0	0	0	23	0	6	0	0	0	14	0	28	0	0	0	0	3	0	0	0	0	0	0	0	0	0	0	0	0	0	0	0
Qser1	2	104754795	104816760	-	Qser1	ENSMUSG00000074994	glutamine and serine rich 1 [Source:MGI Symbol;Acc:MGI:2138986]	-	gene	Name match	0	7.679704e-05	0.0005151512	-3.2535415	8	0	0	0	3	0	0	0	2	0	2	0	1	0	0	0	0	0	6	0	51	0	0	0	0	0	16	0	5	0	9	0	0	0	2
Mga	2	119897228	119969581	+	Mga	ENSMUSG00000033943	MAX gene associated [Source:MGI Symbol;Acc:MGI:1352483]	+	gene	Name match	0	5.147012e-07	4.6955265e-06	-4.5007668	5	0	0	0	6	0	1	0	0	0	1	0	0	1	0	0	0	0	0	0	0	0	25	0	0	0	2	0	18	0	6	0	18	0	15
Sppl2a	2	126890391	126933235	-	Sppl2a	ENSMUSG00000027366	signal peptide peptidase like 2A [Source:MGI Symbol;Acc:MGI:1913802]	-	gene	Name match	0	1.3599673e-07	1.3370069e-06	-5.207652	13	0	48	0	17	0	11	0	0	0	19	0	21	0	132	0	8	0	32	0	51	0	0	0	0	0	19	0	0	2	0	0	0	0	19
Asxl1	2	153345829	153404007	+	Asxl1	ENSMUSG00000042548	additional sex combs like 1 [Source:MGI Symbol;Acc:MGI:2684063]	+	gene	Name match	0	0.00051850034	0.003031672	-3.0278533	8	0	0	0	5	0	23	0	0	0	0	0	0	0	0	0	0	0	0	0	35	0	9	0	16	0	1	0	13	0	0	0	0	0	14
Ahcy	2	155059310	155074497	-	Ahcy	ENSMUSG00000027597	S-adenosylhomocysteine hydrolase [Source:MGI Symbol;Acc:MGI:87968]	-	gene	Name match	0	1.052097e-06	9.161175e-06	-3.8120785	8	0	0	0	1	0	8	0	6	0	0	0	0	0	12	0	0	0	2	0	0	0	0	0	21	0	1	0	4	0	4	0	3	0	5
Snhg17	2	158353700	158361580	-	Snhg17	ENSMUSG00000085385	small nucleolar RNA host gene 17 [Source:MGI Symbol;Acc:MGI:1915358]	-	gene	Name match	0	3.781789e-05	0.000267287	-3.6696079	1	0	0	0	0	0	4	0	9	0	1	0	0	0	19	0	0	0	26	0	0	0	0	0	40	0	5	0	0	0	0	0	0	0	0
Stk4	2	164070322	164155524	+	Stk4	ENSMUSG00000018209	serine/threonine kinase 4 [Source:MGI Symbol;Acc:MGI:1929004]	+	gene	Name match	0	3.5599012e-07	3.3156473e-06	-5.214431	2	0	66	0	0	1	32	0	4	0	3	0	5	0	25	0	0	0	55	0	99	0	60	0	0	0	0	0	0	0	0	0	20	0	0
Ube2c	2	164769898	164778822	+	Ube2c	ENSMUSG00000001403	ubiquitin-conjugating enzyme E2C [Source:MGI Symbol;Acc:MGI:1915862]	+	gene	Name match	0	7.9600754e-10	1.037785e-08	-5.37641	9	0	60	0	10	0	0	3	3	0	0	0	10	0	177	0	0	0	0	0	0	0	15	0	30	0	37	0	0	0	3	0	20	0	11
Osbpl2	2	180119306	180162680	+	Osbpl2	ENSMUSG00000039050	oxysterol binding protein-like 2 [Source:MGI Symbol;Acc:MGI:2442832]	+	gene	Name match	0	5.1097663e-06	4.075328e-05	-4.203062	5	0	0	0	2	0	0	0	3	0	0	0	6	0	0	0	10	0	0	0	0	0	0	0	0	0	3	0	0	0	0	0	0	0	21
Slco4a1	2	180456245	180474867	+	Slco4a1	ENSMUSG00000038963	solute carrier organic anion transporter family, member 4a1 [Source:MGI Symbol;Acc:MGI:1351866]	+	gene	Name match	0	0.0021289953	0.011009813	3.0774174	0	1	0	0	0	0	0	2	0	0	2	0	0	0	0	3	0	0	0	10	0	7	0	0	0	0	0	0	0	0	0	0	0	2	0
Plk4	3	40800019	40816883	+	Plk4	ENSMUSG00000025758	polo like kinase 4 [Source:MGI Symbol;Acc:MGI:101783]	+	gene	Name match	0	4.681926e-05	0.00032580917	-4.0296664	1	0	0	0	17	0	0	0	0	0	0	0	0	0	39	0	0	0	14	0	0	0	0	1	0	0	17	0	0	0	0	0	44	0	8
Prcc	3	87858903	87885608	-	Prcc	ENSMUSG00000004895	papillary renal cell carcinoma (translocation-associated) [Source:MGI Symbol;Acc:MGI:2137738]	-	gene	Name match	0	0.00012658745	0.00082232145	3.1626394	0	3	0	0	0	0	0	2	0	1	0	0	0	0	0	1	0	0	0	0	0	0	0	0	0	1	0	0	0	0	0	0	0	0	0
Isg20l2	3	87930314	87940686	+	Isg20l2	ENSMUSG00000048039	interferon stimulated exonuclease gene 20- like 2 [Source:MGI Symbol;Acc:MGI:2140076]	+	gene	Name match	0	0.0014100135	0.007587246	-3.6283314	12	0	0	0	0	2	14	0	0	0	0	0	0	0	26	0	0	0	0	0	70	0	0	0	28	0	0	0	0	0	10	0	0	0	0
Ash1l	3	88950622	89079375	+	Ash1l	ENSMUSG00000028053	ASH1 like histone lysine methyltransferase [Source:MGI Symbol;Acc:MGI:2183158]	+	gene	Name match	0	7.3049333e-10	9.555229e-09	-5.0233974	7	0	0	0	20	0	0	0	13	0	0	0	10	0	19	0	0	0	30	0	37	0	0	0	4	0	4	0	0	0	0	0	9	0	25
Nup210l	3	90104132	90212048	+	Nup210l	ENSMUSG00000027939	nucleoporin 210-like [Source:MGI Symbol;Acc:MGI:1924845]	+	gene	Name match	0	9.82945e-13	1.6773236e-11	5.4460006	0	1	0	0	0	0	0	6	0	3	0	0	0	1	0	0	0	0	0	10	0	42	0	3	0	1	0	0	0	4	0	1	0	7	1
Rps27	3	90212522	90213651	-	Rps27	ENSMUSG00000090733	ribosomal protein S27 [Source:MGI Symbol;Acc:MGI:1888676]	-	gene	Name match	0	0.00026288384	0.0016153962	-3.041712	1	0	0	0	1	0	0	0	2	0	2	0	0	0	16	0	0	1	0	0	0	0	7	0	5	0	0	0	0	0	0	0	0	0	3
Sema6c	3	95160457	95174024	+	Sema6c	ENSMUSG00000038777	sema domain, transmembrane domain (TM), and cytoplasmic domain, (semaphorin) 6C [Source:MGI Symbol;Acc:MGI:1338032]	+	gene	Name match	0	2.958794e-09	3.5891897e-08	4.198484	0	2	0	0	0	3	7	0	0	0	0	1	0	1	0	11	0	1	0	1	0	17	0	1	0	4	0	3	0	0	0	2	0	8	0
Arnt	3	95434388	95497240	+	Arnt	ENSMUSG00000015522	aryl hydrocarbon receptor nuclear translocator [Source:MGI Symbol;Acc:MGI:88071]	+	gene	Name match	0	2.0337047e-05	0.00015014978	-4.7425046	6	0	0	0	0	0	14	0	6	0	0	0	22	0	0	0	0	1	0	0	0	0	51	0	36	0	0	0	11	0	0	0	0	0	0
Ensa	3	95624993	95632102	+	Ensa	ENSMUSG00000038619	endosulfine alpha [Source:MGI Symbol;Acc:MGI:1891189]	+	gene	Name match	0	8.602714e-08	8.672277e-07	-4.270074	1	0	0	0	15	0	8	0	5	0	0	0	0	0	0	1	0	0	0	0	28	0	12	0	0	0	0	0	7	0	0	0	13	0	4
Amigo1	3	108186335	108192286	+	Amigo1	ENSMUSG00000050947	adhesion molecule with Ig like domain 1 [Source:MGI Symbol;Acc:MGI:2653612]	+	gene	Name match	0	1.3521288e-06	1.1597732e-05	4.654768	0	8	0	0	0	2	0	0	0	17	0	0	0	0	0	0	0	2	0	0	0	0	0	0	0	0	0	1	0	0	0	6	0	1	0
Tmem167b	3	108556425	108562466	-	Tmem167b	ENSMUSG00000068732	transmembrane protein 167B [Source:MGI Symbol;Acc:MGI:1914745]	-	gene	Name match	0	5.757717e-06	4.5604145e-05	-4.944242	37	0	0	0	11	0	0	1	83	0	0	0	47	0	0	0	1	0	0	0	102	0	0	0	0	0	0	0	0	0	0	0	0	0	22
Npnt	3	132881745	132950291	-	Npnt	ENSMUSG00000040998	nephronectin [Source:MGI Symbol;Acc:MGI:2148811]	-	gene	Name match	0	5.819852e-05	0.00039858423	-5.5057077	8	0	56	0	5	0	0	0	0	0	2	0	79	0	92	0	0	0	0	0	0	0	0	0	0	0	0	0	0	0	0	0	0	0	0
Unc5c	3	141465216	141834924	+	Unc5c	ENSMUSG00000059921	unc-5 netrin receptor C [Source:MGI Symbol;Acc:MGI:1095412]	+	gene	Name match	0	8.476345e-07	7.503854e-06	-4.984261	8	0	0	0	0	0	0	0	58	0	4	0	8	0	0	0	0	0	14	0	13	0	12	0	18	0	58	0	0	0	31	0	47	0	0
Tmem64	4	15265831	15286753	+	Tmem64	ENSMUSG00000043252	transmembrane protein 64 [Source:MGI Symbol;Acc:MGI:2140359]	+	gene	Name match	0	3.5806424e-05	0.00025402926	-4.3858504	3	0	0	0	26	0	30	0	0	0	0	0	0	0	0	0	0	0	0	0	0	0	0	0	48	0	0	0	8	0	4	0	0	0	0
Casp8ap2	4	32615451	32653265	+	Casp8ap2	ENSMUSG00000028282	caspase 8 associated protein 2 [Source:MGI Symbol;Acc:MGI:1349399]	+	gene	Name match	0	7.518052e-08	7.6228207e-07	-5.0431833	6	0	0	1	18	0	7	0	0	0	0	0	32	0	28	0	0	0	0	0	163	0	31	0	0	0	24	0	0	0	0	0	7	0	16
Nfx1	4	40970906	41025993	+	Nfx1	ENSMUSG00000028423	nuclear transcription factor, X-box binding 1 [Source:MGI Symbol;Acc:MGI:1921414]	+	gene	Name match	0	0.0001737286	0.0010982746	-2.9082227	1	0	0	0	10	0	30	0	0	0	5	0	11	0	15	0	17	0	0	12	0	0	50	0	36	0	11	0	0	0	3	0	0	0	8
Nol6	4	41114427	41124455	-	Nol6	ENSMUSG00000028430	nucleolar protein family 6 (RNA-associated) [Source:MGI Symbol;Acc:MGI:2140151]	-	gene	Name match	0	0.003153003	0.015702784	-3.5372515	2	0	0	0	0	0	0	0	0	0	0	0	0	0	89	0	0	0	0	0	0	0	0	0	0	0	0	0	0	0	0	0	11	0	0
Ubap2	4	41194313	41275144	-	Ubap2	ENSMUSG00000028433	ubiquitin-associated protein 2 [Source:MGI Symbol;Acc:MGI:1916176]	-	gene	Name match	0	5.1552642e-12	8.2920046e-11	-4.9594812	2	0	13	0	15	0	9	0	26	0	0	0	9	0	11	0	0	0	4	0	0	3	25	0	113	0	0	0	5	0	1	0	23	0	8
Zcchc7	4	44755877	44932215	+	Zcchc7	ENSMUSG00000035649	zinc finger, CCHC domain containing 7 [Source:MGI Symbol;Acc:MGI:2442912]	+	gene	Name match	0	0.00023186463	0.0014366965	-3.4684803	3	0	0	0	18	0	0	0	0	2	0	0	0	0	54	0	0	0	38	0	15	0	0	0	0	0	1	0	0	0	0	0	0	0	5
Prpf4	4	62408797	62426990	+	Prpf4	ENSMUSG00000066148	pre-mRNA processing factor 4 [Source:MGI Symbol;Acc:MGI:1917302]	+	gene	Name match	0	1.8273826e-05	0.00013550739	-3.7883565	2	0	0	0	0	0	4	0	1	0	7	0	0	0	7	0	2	0	42	0	0	0	48	0	39	0	16	0	11	0	1	0	0	0	0
Haus6	4	86578855	86612055	-	Haus6	ENSMUSG00000038047	HAUS augmin-like complex, subunit 6 [Source:MGI Symbol;Acc:MGI:1923389]	-	gene	Name match	0	2.4126043e-06	2.0036894e-05	-4.82128	5	0	24	0	6	0	0	0	0	1	0	0	0	0	18	0	0	0	0	0	0	0	69	0	28	0	32	0	0	0	0	0	0	0	13
Ttc4	4	106662256	106678944	-	Ttc4	ENSMUSG00000025413	tetratricopeptide repeat domain 4 [Source:MGI Symbol;Acc:MGI:1919604]	-	gene	Name match	0	5.3671134e-11	7.829296e-10	-5.584718	10	0	24	0	3	0	56	0	3	0	0	3	33	0	76	0	6	0	78	0	1	0	0	0	170	0	0	0	19	0	0	0	50	0	0
Ssbp3	4	106910701	107049694	+	Ssbp3	ENSMUSG00000061887	single-stranded DNA binding protein 3 [Source:MGI Symbol;Acc:MGI:1919725]	+	gene	Name match	0	0.00042237408	0.002502627	-2.8536668	4	0	4	0	6	0	3	0	0	0	4	0	0	0	7	0	0	0	0	0	0	0	0	0	0	2	2	0	0	0	1	0	0	0	5
Lrp8os2	4	107806033	107823022	-	Lrp8os2	ENSMUSG00000073779	low density lipoprotein receptor-related protein 8, apolipoprotein e receptor, opposite strand 2 [Source:MGI Symbol;Acc:MGI:3588233]	-	gene	Name match	0	1.0973869e-07	1.0921378e-06	5.7520704	0	1	0	0	1	0	0	0	0	0	0	0	0	27	0	1	0	0	0	0	0	0	0	21	0	0	0	9	0	4	0	0	0	27	0
Mecr	4	131843470	131867786	+	Mecr	ENSMUSG00000028910	mitochondrial trans-2-enoyl-CoA reductase [Source:MGI Symbol;Acc:MGI:1349441]	+	gene	Name match	0	0.0006873488	0.003929806	-3.458895	6	0	31	0	20	0	0	0	6	0	0	0	0	0	0	0	0	0	0	0	0	0	0	2	0	0	9	0	0	0	0	0	0	0	0
Trnau1ap	4	132311763	132329538	-	Trnau1ap	ENSMUSG00000028898	tRNA selenocysteine 1 associated protein 1 [Source:MGI Symbol;Acc:MGI:1919037]	-	gene	Name match	0	5.3048616e-10	7.0112063e-09	-3.913908	3	0	4	0	8	0	8	0	10	0	10	0	11	0	27	0	1	0	0	0	14	0	12	0	17	0	0	0	0	0	4	0	7	0	0
Fuca1	4	135920735	135940311	+	Fuca1	ENSMUSG00000028673	fucosidase, alpha-L- 1, tissue [Source:MGI Symbol;Acc:MGI:95593]	+	gene	Name match	0	8.19622e-20	2.4100273e-18	-6.360753	15	0	46	0	8	0	73	0	0	0	28	0	19	0	35	0	15	0	28	0	112	0	172	0	0	1	18	0	0	0	12	0	26	0	0
Capzb	4	139192899	139291818	+	Capzb	ENSMUSG00000028745	capping protein (actin filament) muscle Z- line, beta [Source:MGI Symbol;Acc:MGI:104652]	+	gene	Name match	0	8.265622e-23	2.8916673e-21	-4.994594	13	0	20	0	21	0	11	0	19	0	9	0	7	0	26	0	5	0	16	0	43	0	21	0	12	0	11	0	2	0	1	0	5	0	13
Emc1	4	139352587	139378730	+	Emc1	ENSMUSG00000078517	ER membrane protein complex subunit 1 [Source:MGI Symbol;Acc:MGI:2443696]	+	gene	Name match	0	5.642612e-05	0.00038711628	-4.060711	2	0	0	0	20	0	20	0	0	0	0	0	47	0	0	0	0	0	32	0	0	0	0	0	4	0	0	0	0	0	0	0	0	0	29
Ubr4	4	139352609	139489588	+	Ubr4	ENSMUSG00000066036	ubiquitin protein ligase E3 component n- recognin 4 [Source:MGI Symbol;Acc:MGI:1916366]	+	gene	Name match	0	2.2353222e-05	0.00016417282	-3.7497427	1	0	14	0	8	0	7	0	0	0	7	0	4	0	14	0	0	0	0	1	0	0	0	0	10	0	0	0	0	0	0	0	0	0	0
Fblim1	4	141576062	141606096	-	Fblim1	ENSMUSG00000006219	filamin binding LIM protein 1 [Source:MGI Symbol;Acc:MGI:1921452]	-	gene	Name match	0	3.7925898e-30	1.9415332e-28	-6.9347644	14	0	54	0	81	0	33	0	32	0	29	0	0	2	105	0	77	0	0	0	167	0	78	0	85	0	60	0	54	0	44	0	102	0	13
Tardbp	4	148612382	148627019	-	Tardbp	ENSMUSG00000041459	TAR DNA binding protein [Source:MGI Symbol;Acc:MGI:2387629]	-	gene	Name match	0	3.8067947e-07	3.5354203e-06	-3.8575742	14	0	0	0	34	0	10	0	46	0	0	0	0	0	192	0	2	0	4	0	31	0	0	7	0	0	4	0	0	0	0	0	11	0	33
Tmem240	4	155734800	155740564	+	Tmem240	ENSMUSG00000084845	transmembrane protein 240 [Source:MGI Symbol;Acc:MGI:3648074]	+	gene	Name match	0	7.900056e-21	2.4918095e-19	8.653478	0	19	0	0	0	143	5	0	0	0	0	2	0	58	0	0	0	111	0	143	0	97	0	96	0	108	0	29	0	16	0	7	0	81	0
Haus3	5	34153880	34169527	-	Haus3	ENSMUSG00000079555	HAUS augmin-like complex, subunit 3 [Source:MGI Symbol;Acc:MGI:2387633]	-	gene	Name match	0	0.0003369332	0.0020276974	-3.3093967	3	0	0	0	22	0	0	0	31	0	7	0	0	6	60	0	0	0	0	0	0	0	8	0	33	0	26	0	0	0	0	0	69	0	24
Pcgf3	5	108461232	108506976	+	Pcgf3	ENSMUSG00000033623	polycomb group ring finger 3 [Source:MGI Symbol;Acc:MGI:1916837]	+	gene	Name match	0	7.101281e-13	1.2300705e-11	-5.6212497	8	0	0	0	15	0	12	0	37	0	0	2	10	0	93	0	34	0	38	0	24	0	6	0	0	0	1	0	8	0	0	0	42	0	13
Ankle2	5	110231004	110256651	+	Ankle2	ENSMUSG00000029501	ankyrin repeat and LEM domain containing 2 [Source:MGI Symbol;Acc:MGI:1261856]	+	gene	Name match	0	0.009360403	0.041309077	-2.683957	1	0	7	0	0	0	6	0	13	0	0	0	4	0	9	0	0	0	0	0	0	0	0	0	0	0	6	0	0	0	0	0	64	0	0
Naa25	5	121397936	121444378	+	Naa25	ENSMUSG00000042719	N(alpha)-acetyltransferase 25, NatB auxiliary subunit [Source:MGI Symbol;Acc:MGI:2442563]	+	gene	Name match	0	5.9810965e-09	7.0000475e-08	-4.2906957	8	0	44	0	12	0	8	0	50	0	7	0	34	0	0	0	0	0	0	0	0	8	0	0	26	0	26	0	22	0	32	0	78	0	8
Acad12	5	121596775	121618938	-	Acad12	ENSMUSG00000042647	acyl-Coenzyme A dehydrogenase family, member 12 [Source:MGI Symbol;Acc:MGI:2443320]	-	gene	Name match	0	6.056657e-07	5.476234e-06	5.400171	0	3	0	11	3	0	0	13	0	0	0	2	0	0	0	0	0	0	0	0	0	0	0	0	0	0	0	18	0	7	0	0	0	0	0
Rasa4	5	136083916	136111860	+	Rasa4	ENSMUSG00000004952	RAS p21 protein activator 4 [Source:MGI Symbol;Acc:MGI:1858600]	+	gene	Name match	0	0.00017761582	0.001121255	-4.2751427	8	0	0	0	25	0	19	0	0	0	9	0	0	0	0	1	27	0	40	0	0	0	0	0	0	0	0	0	0	0	1	0	0	0	0
Cox19	5	139336189	139351418	-	Cox19	ENSMUSG00000045438	cytochrome c oxidase assembly protein 19 [Source:MGI Symbol;Acc:MGI:1915283]	-	gene	Name match	0	2.913638e-15	6.130356e-14	-4.895724	6	0	0	0	27	0	38	0	36	0	9	0	40	0	18	0	8	0	74	0	0	0	12	0	49	0	7	0	0	3	13	0	14	0	14
Iqce	5	140661827	140702378	-	Iqce	ENSMUSG00000036555	IQ motif containing E [Source:MGI Symbol;Acc:MGI:1921489]	-	gene	Name match	0	0.0112533355	0.048537087	-2.5595512	3	0	18	0	0	0	0	0	0	0	0	0	7	0	0	0	0	0	4	0	6	0	0	0	10	0	0	0	0	0	0	0	0	0	0
Gm16272	6	39584092	39592784	-	Gm16272	ENSMUSG00000086582	predicted gene 16272 [Source:MGI Symbol;Acc:MGI:3826603]	-	gene	Name match	0	6.471787e-17	1.5443307e-15	-4.5635433	4	0	10	0	13	0	12	0	12	0	4	0	12	0	19	0	0	1	16	0	24	0	12	0	4	0	6	0	1	0	5	0	8	0	5
Cnbp	6	87842615	87851106	-	Cnbp	ENSMUSG00000030057	cellular nucleic acid binding protein [Source:MGI Symbol;Acc:MGI:88431]	-	gene	Name match	0	3.0978258e-19	8.8033185e-18	6.075609	0	2	0	12	0	4	0	3	0	3	0	0	0	0	0	0	0	9	0	11	0	0	0	22	2	0	0	0	0	7	0	7	0	8	0
Mcm2	6	88883474	88898780	-	Mcm2	ENSMUSG00000002870	minichromosome maintenance complex component 2 [Source:MGI Symbol;Acc:MGI:105380]	-	gene	Name match	0	8.219378e-05	0.00054866273	-4.183983	5	0	0	0	15	0	0	0	32	0	7	0	0	0	84	0	0	0	0	0	0	0	73	0	57	0	25	0	0	0	0	0	9	0	0
Sumf1	6	108107028	108185582	-	Sumf1	ENSMUSG00000030101	sulfatase modifying factor 1 [Source:MGI Symbol;Acc:MGI:1889844]	-	gene	Name match	0	0.00014033208	0.00090368773	-4.0633817	1	0	0	0	19	0	0	0	0	0	0	0	0	0	0	0	0	0	0	0	0	4	40	0	0	0	0	0	12	0	5	0	81	0	0
Tmem40	6	115729131	115762410	-	Tmem40	ENSMUSG00000059900	transmembrane protein 40 [Source:MGI Symbol;Acc:MGI:2137870]	-	gene	Name match	0	2.2910254e-18	6.14724e-17	4.984815	0	1	0	2	0	5	0	9	0	8	0	1	0	4	0	15	0	2	0	9	0	6	0	9	0	2	0	2	0	0	0	2	0	5	0
Gm45234	6	124739189	124756021	-	Gm45234	ENSMUSG00000107478	predicted gene 45234 [Source:MGI Symbol;Acc:MGI:5753810]	-	gene	Name match	0	7.2182733e-13	1.2491194e-11	6.87889	0	1	0	9	1	0	0	0	0	30	0	0	0	0	0	38	0	0	0	0	0	0	0	9	0	5	0	1	0	0	0	1	0	21	0
Mansc1	6	134609207	134632488	-	Mansc1	ENSMUSG00000032718	MANSC domain containing 1 [Source:MGI Symbol;Acc:MGI:1914979]	-	gene	Name match	0	0.0020642658	0.010715569	3.2513208	0	1	0	0	1	0	5	0	0	0	0	0	0	0	0	7	6	0	0	0	12	0	0	62	0	0	0	0	0	0	0	0	0	13	0
Opa3	7	19228334	19256543	+	Opa3	ENSMUSG00000052214	optic atrophy 3 [Source:MGI Symbol;Acc:MGI:2686271]	+	gene	Name match	0	1.0208115e-05	7.851157e-05	-4.9883676	11	0	0	0	8	0	0	0	48	0	0	0	0	0	37	0	0	0	0	0	0	0	0	0	0	2	30	0	0	0	0	0	0	0	28
Prx	7	27499324	27520214	+	Prx	ENSMUSG00000053198	periaxin [Source:MGI Symbol;Acc:MGI:108176]	+	gene	Name match	0	9.722809e-19	2.6941421e-17	7.3050327	0	6	1	0	0	11	0	9	0	0	0	2	0	4	0	0	0	41	0	70	0	20	0	6	0	0	0	0	0	15	0	2	0	0	0
Hipk4	7	27523267	27531175	+	Hipk4	ENSMUSG00000040424	homeodomain interacting protein kinase 4 [Source:MGI Symbol;Acc:MGI:2685008]	+	gene	Name match	0	4.0413273e-10	5.401442e-09	5.2113266	0	6	9	0	0	10	0	4	0	0	0	0	0	2	0	0	0	33	0	34	0	12	0	2	0	0	0	0	0	5	0	2	0	0	0
Psenen	7	30561863	30563627	-	Psenen	ENSMUSG00000036835	presenilin enhancer gamma secretase subunit [Source:MGI Symbol;Acc:MGI:1913590]	-	gene	Name match	0	0.001669258	0.008832619	-2.2597313	3	0	0	0	5	0	4	0	2	0	0	0	1	0	7	0	4	0	9	0	2	0	4	0	1	0	1	0	0	0	2	0	0	0	1
Siglecg	7	43408204	43418358	+	Siglecg	ENSMUSG00000030468	sialic acid binding Ig-like lectin G [Source:MGI Symbol;Acc:MGI:2443630]	+	gene	Name match	0	0.001234746	0.006734789	-5.0474715	13	0	72	0	212	0	0	0	0	0	0	1	0	0	0	0	0	0	0	0	0	0	0	0	0	0	0	0	0	0	0	0	33	0	0
Sema4b	7	80186841	80226527	+	Sema4b	ENSMUSG00000030539	sema domain, immunoglobulin domain (Ig), transmembrane domain (TM) and short cytoplasmic domain, (semaphorin) 4B [Source:MGI Symbol;Acc:MGI:107559]	+	gene	Name match	0	4.489052e-05	0.0003134144	3.3068595	0	1	0	0	0	0	1	0	9	0	0	0	0	0	0	0	0	6	0	0	0	3	0	0	0	6	0	0	0	0	0	2	0	0	0
Sec11a	7	80904889	80947780	-	Sec11a	ENSMUSG00000025724	SEC11 homolog A, signal peptidase complex subunit [Source:MGI Symbol;Acc:MGI:1929464]	-	gene	Name match	0	4.9454945e-07	4.525611e-06	-3.170055	5	0	0	0	2	0	0	0	3	0	0	0	8	0	15	0	0	2	2	0	8	0	11	0	6	0	2	0	1	0	3	0	2	0	7
Rnf121	7	102019137	102065469	-	Rnf121	ENSMUSG00000070426	ring finger protein 121 [Source:MGI Symbol;Acc:MGI:1922462]	-	gene	Name match	0	0.0063919807	0.029531265	-3.01836	0	1	0	0	2	0	0	0	12	0	4	0	0	0	22	0	0	0	0	0	0	0	0	0	0	0	0	0	0	0	7	0	13	0	0
Eri2	7	119768679	119794058	-	Eri2	ENSMUSG00000030929	exoribonuclease 2 [Source:MGI Symbol;Acc:MGI:1918401]	-	gene	Name match	0	0.001012577	0.005623865	-3.526768	2	0	0	0	4	0	22	0	18	0	0	0	0	2	40	0	0	0	0	0	0	0	0	0	56	0	0	0	0	0	3	0	0	0	0
Cog7	7	121879363	121981711	-	Cog7	ENSMUSG00000034951	component of oligomeric golgi complex 7 [Source:MGI Symbol;Acc:MGI:2685013]	-	gene	Name match	0	0.008716661	0.0387808	-2.5343914	5	0	0	0	0	1	0	4	1	0	0	0	0	0	0	0	9	0	0	1	0	0	0	0	0	0	0	0	0	0	16	0	0	0	17
Tnfrsf23	7	143665809	143685872	-	Tnfrsf23	ENSMUSG00000037613	tumor necrosis factor receptor superfamily, member 23 [Source:MGI Symbol;Acc:MGI:1930269]	-	gene	Name match	0	2.6241287e-05	0.00019053853	-5.1751976	10	0	0	0	0	1	0	0	0	0	0	0	15	0	0	0	55	0	60	0	8	0	0	0	0	0	12	0	11	0	0	0	0	0	0
Gins4	8	23226616	23237659	-	Gins4	ENSMUSG00000031546	GINS complex subunit 4 (Sld5 homolog) [Source:MGI Symbol;Acc:MGI:1923847]	-	gene	Name match	0	0.0017407871	0.0091769835	-3.0371387	0	4	0	0	55	0	21	0	115	0	16	0	0	0	0	0	0	0	0	16	116	0	82	0	0	0	16	0	0	0	0	0	25	0	21
Gm45607	8	46604749	46605963	+	Gm45607	ENSMUSG00000110270	predicted gene 45607 [Source:MGI Symbol;Acc:MGI:5791443]	+	gene	Name match	0	0.004339643	0.020878993	2.4079204	0	1	0	0	0	0	0	3	0	0	0	0	0	0	0	4	0	0	0	0	0	0	0	2	0	2	0	1	0	0	0	0	0	2	0
Dctd	8	48099092	48153233	+	Dctd	ENSMUSG00000031562	dCMP deaminase [Source:MGI Symbol;Acc:MGI:2444529]	+	gene	Name match	0	8.5802407e-07	7.5863913e-06	-5.3793287	15	0	51	0	0	0	0	0	3	0	0	0	0	0	0	0	0	0	0	0	109	0	0	0	42	0	14	0	0	0	17	0	0	0	1
Zfp866	8	69761326	69791178	-	Zfp866	ENSMUSG00000043090	zinc finger protein 866 [Source:MGI Symbol;Acc:MGI:3584369]	-	gene	Name match	0	0.003962698	0.01925025	-4.159321	18	0	0	0	0	0	0	1	0	0	0	0	0	0	0	0	0	0	0	0	0	0	0	0	22	0	0	0	0	0	0	0	0	0	0
Pgpep1	8	70646435	70660388	-	Pgpep1	ENSMUSG00000056204	pyroglutamyl-peptidase I [Source:MGI Symbol;Acc:MGI:1913772]	-	gene	Name match	0	1.4022738e-05	0.00010585932	-4.121811	8	0	0	0	12	0	0	0	0	0	21	0	0	0	0	1	0	0	0	0	0	1	30	0	0	0	0	0	0	0	0	0	0	0	1
Zfp617	8	71908635	71934629	+	Zfp617	ENSMUSG00000066880	zinc finger protein 617 [Source:MGI Symbol;Acc:MGI:2684459]	+	gene	Name match	0	0.003146239	0.015673487	-2.649609	1	0	0	0	0	0	0	0	8	0	0	0	0	0	0	0	0	0	5	0	0	1	0	0	0	0	0	0	0	0	3	0	4	0	0
Fbxw9	8	85060055	85067124	+	Fbxw9	ENSMUSG00000008167	F-box and WD-40 domain protein 9 [Source:MGI Symbol;Acc:MGI:1915878]	+	gene	Name match	0	5.778074e-07	5.234991e-06	-4.9921894	3	0	0	0	25	0	75	0	0	1	0	0	15	0	95	0	0	0	17	0	0	0	0	0	0	0	3	0	8	0	25	0	0	0	7
Heatr3	8	88137855	88172027	+	Heatr3	ENSMUSG00000031657	HEAT repeat containing 3 [Source:MGI Symbol;Acc:MGI:2444491]	+	gene	Name match	0	3.6951352e-08	3.9011636e-07	-5.4576626	1	0	0	0	3	0	27	0	50	0	0	0	0	0	16	0	0	0	0	0	41	0	41	0	40	0	0	0	0	0	0	0	27	0	4
Terb1	8	104446719	104509910	-	Terb1	ENSMUSG00000052616	telomere repeat binding bouquet formation protein 1 [Source:MGI Symbol;Acc:MGI:2443187]	-	gene	Name match	0	0.0006868982	0.0039284923	2.477215	0	1	0	0	0	3	0	2	0	2	0	1	0	0	0	1	0	0	0	0	0	2	0	1	0	3	0	0	0	0	0	0	0	0	0
D230025D16Rik	8	105225145	105253053	+	D230025D16Rik	ENSMUSG00000031889	RIKEN cDNA D230025D16 gene [Source:MGI Symbol;Acc:MGI:2443049]	+	gene	Name match	0	0.00073983625	0.0042022085	-3.4754822	1	0	0	0	2	0	2	0	0	0	0	0	2	0	0	0	33	0	0	0	0	0	0	0	0	0	0	0	0	0	6	0	0	0	0
B3gnt9	8	105252638	105255153	-	B3gnt9	ENSMUSG00000069920	UDP-GlcNAc:betaGal beta-1,3-N- acetylglucosaminyltransferase 9 [Source:MGI Symbol;Acc:MGI:2142841]	-	gene	Name match	0	0.00041564732	0.00246513	-3.9889586	9	0	0	0	0	0	4	0	0	0	0	0	1	0	0	0	1	0	0	0	0	0	0	0	0	0	0	0	0	0	4	0	0	0	0
Nqo1	8	107388225	107403206	-	Nqo1	ENSMUSG00000003849	NAD(P)H dehydrogenase, quinone 1 [Source:MGI Symbol;Acc:MGI:103187]	-	gene	Name match	0	0.0034292915	0.016920088	-3.7654145	1	0	0	0	11	0	196	0	0	0	0	0	1	0	0	0	0	0	0	0	0	0	0	0	0	0	0	0	9	0	10	0	0	0	0
Cdh13	8	118283733	119324921	+	Cdh13	ENSMUSG00000031841	cadherin 13 [Source:MGI Symbol;Acc:MGI:99551]	+	gene	Name match	0	0.00018145634	0.0011442814	-4.1055694	7	0	0	0	0	0	75	0	0	1	0	0	19	0	20	0	31	0	160	0	0	0	0	3	0	0	0	0	10	0	0	0	0	0	0
Mthfsd	8	121091628	121108392	-	Mthfsd	ENSMUSG00000031816	methenyltetrahydrofolate synthetase domain containing [Source:MGI Symbol;Acc:MGI:2679252]	-	gene	Name match	0	1.2063319e-11	1.8750582e-10	-5.596204	1	0	0	0	18	0	0	0	21	0	15	0	40	0	0	0	30	0	41	0	94	0	30	0	0	0	2	0	0	0	15	0	6	0	4
Gm45890	8	123948790	123958935	+	Gm45890	ENSMUSG00000110615	predicted gene 45890 [Source:MGI Symbol;Acc:MGI:5805005]	+	gene	Name match	0	0.0005158361	0.0030170858	-2.855077	1	0	1	0	1	0	0	0	7	0	0	0	0	0	0	0	10	0	0	0	0	0	5	0	10	0	0	0	0	0	2	0	0	1	3
Nrp1	8	128358604	128503363	+	Nrp1	ENSMUSG00000025810	neuropilin 1 [Source:MGI Symbol;Acc:MGI:106206]	+	gene	Name match	0	1.5729992e-07	1.5282834e-06	-5.1535883	3	0	0	0	38	0	2	0	14	0	1	0	30	0	45	0	11	0	20	0	80	0	66	0	0	0	8	0	0	0	0	0	29	0	11
Fam76b	9	13827716	13854987	+	Fam76b	ENSMUSG00000037808	family with sequence similarity 76, member B [Source:MGI Symbol;Acc:MGI:1920076]	+	gene	Name match	0	0.005261186	0.024796363	-3.4840333	8	0	0	0	0	1	0	0	9	0	0	0	0	0	0	0	0	0	2	0	0	0	0	0	0	0	0	0	0	0	0	0	33	0	0
Dpy19l1	9	24411776	24503140	-	Dpy19l1	ENSMUSG00000043067	dpy-19-like 1 (C. elegans) [Source:MGI Symbol;Acc:MGI:1915685]	-	gene	Name match	0	2.0043018e-07	1.9200606e-06	-5.1793633	14	0	59	0	24	0	0	0	0	0	7	0	0	0	130	0	24	0	40	0	236	0	0	0	62	0	0	0	0	0	0	0	39	0	13
Gm10687	9	44122186	44134485	-	Gm10687	ENSMUSG00000097617	predicted gene 10687 [Source:MGI Symbol;Acc:MGI:3642689]	-	gene	Name match	0	0.00064661365	0.0037238374	4.2390137	0	3	0	0	0	0	0	0	0	0	0	0	0	0	0	0	0	0	18	0	0	0	0	0	0	0	0	0	0	0	0	0	0	0	0
Imp3	9	56937475	56938398	+	Imp3	ENSMUSG00000032288	IMP3, U3 small nucleolar ribonucleoprotein [Source:MGI Symbol;Acc:MGI:1916119]	+	gene	Name match	0	2.2827162e-09	2.8044461e-08	-4.6434793	3	0	0	0	2	0	3	0	10	0	0	0	0	0	47	0	0	0	10	0	24	0	0	0	29	0	9	0	5	0	21	0	21	0	0
Snapc5	9	64179274	64183132	+	Snapc5	ENSMUSG00000032398	small nuclear RNA activating complex, polypeptide 5 [Source:MGI Symbol;Acc:MGI:1914282]	+	gene	Name match	0	8.817814e-05	0.0005860807	-3.6840959	7	0	13	0	24	0	4	0	21	0	5	0	0	0	40	0	0	0	11	0	0	0	5	0	0	0	0	0	0	0	0	0	0	0	1
Dpp8	9	65032414	65082651	+	Dpp8	ENSMUSG00000032393	dipeptidylpeptidase 8 [Source:MGI Symbol;Acc:MGI:1921638]	+	gene	Name match	0	0.0072516054	0.032971866	-2.544817	2	0	0	0	1	0	0	0	0	0	0	0	0	0	0	0	16	0	0	0	0	0	33	0	0	3	2	0	0	0	0	1	0	0	0
Tln2	9	67217087	67559703	-	Tln2	ENSMUSG00000052698	talin 2 [Source:MGI Symbol;Acc:MGI:1917799]	-	gene	Name match	0	2.328834e-05	0.00017076996	-4.1656294	1	0	9	0	13	0	28	0	29	0	0	0	0	0	0	0	0	0	0	0	0	0	24	0	23	0	0	0	0	2	0	0	9	0	18
Pcolce2	9	95637601	95698096	+	Pcolce2	ENSMUSG00000015354	procollagen C-endopeptidase enhancer 2 [Source:MGI Symbol;Acc:MGI:1923727]	+	gene	Name match	0	3.916007e-06	3.1701387e-05	-4.7037444	4	0	0	0	75	0	0	0	1	0	31	0	0	0	0	0	1	0	0	0	0	0	0	0	0	0	2	0	0	0	0	1	12	0	0
Limd1	9	123478706	123521552	+	Limd1	ENSMUSG00000025239	LIM domains containing 1 [Source:MGI Symbol;Acc:MGI:1352502]	+	gene	Name match	0	3.0806586e-05	0.00022071437	-4.1740947	2	0	0	0	12	0	9	0	8	0	0	0	0	0	34	0	0	0	0	0	70	0	24	0	0	0	7	0	0	0	0	0	36	0	3
Stxbp5	10	9755547	9901079	-	Stxbp5	ENSMUSG00000019790	syntaxin binding protein 5 (tomosyn) [Source:MGI Symbol;Acc:MGI:1926058]	-	gene	Name match	0	0.0004512283	0.0026606317	4.0920153	0	3	0	0	1	0	0	0	0	0	2	0	0	35	0	0	0	0	0	0	0	0	0	0	0	0	0	0	0	0	0	0	0	0	0
Adat2	10	13552894	13563376	+	Adat2	ENSMUSG00000019808	adenosine deaminase, tRNA-specific 2 [Source:MGI Symbol;Acc:MGI:1914007]	+	gene	Name match	0	0.00063076284	0.0036384421	-2.6464436	1	0	0	0	2	0	1	0	14	0	0	0	4	0	0	1	1	0	0	0	8	0	10	0	2	0	0	0	1	0	0	0	0	0	0
Pex7	10	19853900	19907689	-	Pex7	ENSMUSG00000020003	peroxisomal biogenesis factor 7 [Source:MGI Symbol;Acc:MGI:1321392]	-	gene	Name match	0	1.4900226e-08	1.6578294e-07	-4.2689576	2	0	0	0	8	0	0	0	0	1	5	0	3	0	7	0	1	0	0	1	37	0	37	0	0	0	7	0	6	0	2	0	0	0	9
Med23	10	24869986	24913681	+	Med23	ENSMUSG00000019984	mediator complex subunit 23 [Source:MGI Symbol;Acc:MGI:1917458]	+	gene	Name match	0	0.0002868941	0.0017478433	-3.6045964	1	0	0	0	5	0	5	0	0	0	6	0	0	0	96	0	0	0	4	0	0	0	4	0	36	0	0	0	6	0	0	3	0	0	0
Dse	10	34151393	34207715	-	Dse	ENSMUSG00000039497	dermatan sulfate epimerase [Source:MGI Symbol;Acc:MGI:2443455]	-	gene	Name match	0	7.641044e-05	0.0005127512	-4.0282416	1	0	30	0	0	0	44	0	38	0	3	0	0	0	0	0	9	0	0	1	4	0	259	0	0	0	0	5	4	0	0	0	49	0	16
Qrsl1	10	43874188	43901745	-	Qrsl1	ENSMUSG00000019863	glutaminyl-tRNA synthase (glutamine- hydrolyzing)-like 1 [Source:MGI Symbol;Acc:MGI:1923813]	-	gene	Name match	0	0.0014869209	0.007956559	-4.218706	9	0	0	0	0	0	40	0	0	0	0	0	0	0	68	0	0	0	0	0	31	0	0	0	0	0	0	0	2	0	0	0	0	0	1
Prep	10	45067203	45167198	+	Prep	ENSMUSG00000019849	prolyl endopeptidase [Source:MGI Symbol;Acc:MGI:1270863]	+	gene	Name match	0	2.2227494e-21	7.215621e-20	-6.633615	26	0	134	0	54	0	30	0	50	0	5	0	48	0	0	0	18	0	0	2	24	0	80	0	80	0	74	0	15	0	77	0	19	0	71
Ascc1	10	60002805	60099988	+	Ascc1	ENSMUSG00000044475	activating signal cointegrator 1 complex subunit 1 [Source:MGI Symbol;Acc:MGI:1916340]	+	gene	Name match	0	0.003198274	0.015903758	-2.869296	3	0	0	0	0	0	0	1	0	0	0	0	15	0	0	0	0	0	20	0	0	1	0	0	0	0	0	0	0	0	0	0	0	0	0
Ppa1	10	61648552	61674168	+	Ppa1	ENSMUSG00000020089	pyrophosphatase (inorganic) 1 [Source:MGI Symbol;Acc:MGI:97831]	+	gene	Name match	0	6.5774313e-12	1.04659406e-10	-4.896281	6	0	0	1	5	0	5	0	8	0	3	0	1	0	45	0	0	0	0	0	20	0	21	0	29	0	7	0	10	0	5	0	12	0	16
Supv3l1	10	62429209	62449738	-	Supv3l1	ENSMUSG00000020079	suppressor of var1, 3-like 1 (S. cerevisiae) [Source:MGI Symbol;Acc:MGI:2441711]	-	gene	Name match	0	0.0054858676	0.025729196	-2.9897509	1	0	0	0	0	0	0	1	13	0	0	0	0	0	0	0	0	0	0	0	0	0	31	0	0	0	0	0	5	0	0	0	0	0	0
Cisd1	10	71330480	71344954	-	Cisd1	ENSMUSG00000037710	CDGSH iron sulfur domain 1 [Source:MGI Symbol;Acc:MGI:1261855]	-	gene	Name match	0	0.0024733888	0.012623827	-2.1005096	2	0	6	0	12	0	12	0	6	0	3	0	0	0	13	0	3	0	0	0	4	0	3	0	4	0	4	0	0	0	4	0	0	0	3
Agpat3	10	78269178	78352489	-	Agpat3	ENSMUSG00000001211	1-acylglycerol-3-phosphate O-acyltransferase 3 [Source:MGI Symbol;Acc:MGI:1336186]	-	gene	Name match	0	1.1316455e-08	1.2789968e-07	-4.4740524	1	0	3	0	13	0	23	0	27	0	0	0	0	0	82	0	0	1	8	0	15	0	25	0	0	0	8	0	0	0	1	0	6	0	0
Fgf22	10	79755076	79758596	+	Fgf22	ENSMUSG00000020327	fibroblast growth factor 22 [Source:MGI Symbol;Acc:MGI:1914362]	+	gene	Name match	0	0.009550408	0.042064123	2.567086	0	4	0	9	0	1	0	0	0	7	3	0	0	0	0	10	0	6	23	0	0	17	0	0	0	0	1	0	0	0	0	0	0	0	0
Atcayos	10	81194609	81210877	+	Atcayos	ENSMUSG00000085779	ataxia, cerebellar, Cayman type, opposite strand [Source:MGI Symbol;Acc:MGI:1916928]	+	gene	Name match	0	0.00014918027	0.00095410476	4.061501	0	5	0	0	0	3	0	0	0	0	0	8	0	7	0	58	0	0	0	26	2	0	0	17	0	0	0	0	14	0	0	11	0	17	0
Tmtc3	10	100443902	100487350	-	Tmtc3	ENSMUSG00000036676	transmembrane and tetratricopeptide repeat containing 3 [Source:MGI Symbol;Acc:MGI:3036255]	-	gene	Name match	0	9.22217e-06	7.1376024e-05	-4.410837	32	0	28	0	43	0	0	0	10	0	0	0	105	0	0	4	0	0	0	0	45	0	71	0	0	0	0	0	0	0	92	0	1	0	0
Cep290	10	100487558	100574840	+	Cep290	ENSMUSG00000019971	centrosomal protein 290 [Source:MGI Symbol;Acc:MGI:2384917]	+	gene	Name match	0	0.0023617046	0.012104162	-2.446387	7	0	12	0	0	0	0	0	0	0	2	0	4	0	11	0	13	0	0	0	0	10	54	0	0	0	0	0	0	0	2	0	18	0	25
Nav3	10	109681259	110456204	-	Nav3	ENSMUSG00000020181	neuron navigator 3 [Source:MGI Symbol;Acc:MGI:2183703]	-	gene	Name match	0	0.0058800406	0.027411683	-3.088637	1	0	0	0	4	0	0	0	19	0	0	0	0	0	31	0	0	0	0	0	0	0	21	0	0	0	0	0	0	0	1	0	0	0	0
Rassf3	10	121410350	121476347	-	Rassf3	ENSMUSG00000025795	Ras association (RalGDS/AF-6) domain family member 3 [Source:MGI Symbol;Acc:MGI:2179722]	-	gene	Name match	0	1.023985e-05	7.873862e-05	-4.2118864	7	0	5	0	17	0	0	0	54	0	0	0	14	0	19	0	0	0	0	1	0	0	14	0	0	0	0	0	0	0	0	0	24	0	0
Stat6	10	127642986	127660957	+	Stat6	ENSMUSG00000002147	signal transducer and activator of transcription 6 [Source:MGI Symbol;Acc:MGI:103034]	+	gene	Name match	0	4.9231694e-05	0.00034111284	-5.145598	11	0	0	0	0	0	0	0	0	0	0	0	0	0	0	0	41	0	0	0	0	0	152	0	25	0	0	0	9	0	27	0	50	0	0
Tom1l2	11	60226714	60352905	-	Tom1l2	ENSMUSG00000000538	target of myb1-like 2 (chicken) [Source:MGI Symbol;Acc:MGI:2443306]	-	gene	Name match	0	0.010595795	0.04606963	-2.740358	1	0	0	0	15	0	1	0	0	0	0	0	8	0	29	0	0	0	10	0	0	0	0	0	0	0	0	0	0	0	0	0	0	0	0
Prpsap2	11	61729650	61762088	-	Prpsap2	ENSMUSG00000020528	phosphoribosyl pyrophosphate synthetase- associated protein 2 [Source:MGI Symbol;Acc:MGI:2384838]	-	gene	Name match	0	0.0036160224	0.017730769	-2.8349454	1	0	0	0	3	0	6	0	0	0	0	0	0	0	23	0	0	0	0	0	0	0	0	0	2	0	0	0	0	0	0	0	10	0	8
Zfp286	11	62752577	62789462	-	Zfp286	ENSMUSG00000047342	zinc finger protein 286 [Source:MGI Symbol;Acc:MGI:2384758]	-	gene	Name match	0	0.009217025	0.040752146	-3.0174441	4	0	0	0	0	1	0	0	42	0	0	0	0	2	66	0	0	0	0	0	20	0	0	0	47	0	0	0	0	0	0	0	0	0	0
Ndel1	11	68821434	68871858	-	Ndel1	ENSMUSG00000018736	nudE neurodevelopment protein 1 like 1 [Source:MGI Symbol;Acc:MGI:1932915]	-	gene	Name match	0	1.370652e-15	2.989971e-14	-6.0866003	21	0	0	0	76	0	3	0	30	0	8	0	25	0	0	0	12	0	56	0	82	0	59	0	0	0	0	1	27	0	29	0	10	0	4
Ncbp3	11	73047783	73089317	+	Ncbp3	ENSMUSG00000020783	nuclear cap binding subunit 3 [Source:MGI Symbol;Acc:MGI:1914124]	+	gene	Name match	0	0.0049859975	0.023611981	2.9562798	0	2	0	0	3	0	0	0	0	0	0	0	0	0	0	0	0	0	0	0	0	22	0	0	0	0	0	0	0	0	0	0	0	0	0
Taok1	11	77529162	77607815	-	Taok1	ENSMUSG00000017291	TAO kinase 1 [Source:MGI Symbol;Acc:MGI:1914490]	-	gene	Name match	0	1.0285592e-09	1.3192181e-08	-5.0047045	4	0	57	0	5	0	3	0	0	0	1	0	21	0	70	0	0	0	6	0	11	0	0	0	35	0	0	0	1	0	11	0	0	0	0
Myo18a	11	77763246	77865980	+	Myo18a	ENSMUSG00000000631	myosin XVIIIA [Source:MGI Symbol;Acc:MGI:2667185]	+	gene	Name match	0	0.0015079366	0.008059318	-3.1900723	1	0	0	0	0	0	31	0	0	0	7	0	0	0	0	2	0	0	16	0	0	0	0	0	0	0	0	0	2	0	0	0	0	0	5
Smg8	11	87077732	87086774	-	Smg8	ENSMUSG00000020495	smg-8 homolog, nonsense mediated mRNA decay factor (C. elegans) [Source:MGI Symbol;Acc:MGI:1921383]	-	gene	Name match	0	0.0017513754	0.009227334	-3.3942297	3	0	0	0	5	0	0	0	0	0	10	0	0	0	0	0	0	0	0	0	0	0	0	0	0	0	9	0	0	0	0	0	10	0	2
Spag9	11	93996091	94126085	+	Spag9	ENSMUSG00000020859	sperm associated antigen 9 [Source:MGI Symbol;Acc:MGI:1918084]	+	gene	Name match	0	1.9027246e-05	0.00014091805	-3.4714808	20	0	6	0	19	0	29	0	18	0	2	0	0	0	4	0	12	0	62	0	4	0	43	0	10	0	11	0	12	0	5	0	0	0	0
Npepps	11	97205842	97280638	-	Npepps	ENSMUSG00000001441	aminopeptidase puromycin sensitive [Source:MGI Symbol;Acc:MGI:1101358]	-	gene	Name match	0	9.397543e-10	1.2106556e-08	-4.615456	4	0	0	1	8	0	12	0	0	0	0	0	6	0	15	0	9	0	26	0	21	0	19	0	0	0	5	0	0	0	10	0	12	0	0
Gjc1	11	102799579	102819700	-	Gjc1	ENSMUSG00000034520	gap junction protein, gamma 1 [Source:MGI Symbol;Acc:MGI:95718]	-	gene	Name match	0	0.0077563194	0.035006814	-2.2553046	2	0	0	0	7	0	0	0	7	0	0	0	4	0	3	0	0	0	1	0	29	0	16	0	0	0	1	0	0	0	0	0	0	0	3
Dcakd	11	102994047	103028333	-	Dcakd	ENSMUSG00000020935	dephospho-CoA kinase domain containing [Source:MGI Symbol;Acc:MGI:1915337]	-	gene	Name match	0	1.7748366e-07	1.7103713e-06	-3.472978	2	0	0	0	17	0	34	0	4	0	2	0	24	0	8	0	0	0	22	0	80	0	41	0	0	0	2	0	0	0	8	0	20	0	14
Mettl2	11	105126425	105140394	+	Mettl2	ENSMUSG00000020691	methyltransferase like 2 [Source:MGI Symbol;Acc:MGI:1289171]	+	gene	Name match	0	0.00045343328	0.0026709773	-3.3691204	8	0	0	0	16	0	32	0	0	0	3	0	0	2	0	0	53	0	0	0	0	5	0	0	0	0	0	0	11	0	13	0	38	0	0
Snx13	12	35047186	35147479	+	Snx13	ENSMUSG00000020590	sorting nexin 13 [Source:MGI Symbol;Acc:MGI:2661416]	+	gene	Name match	0	2.747596e-05	0.00019885419	-4.234619	6	0	0	0	30	0	16	0	15	0	0	0	18	0	0	0	0	0	2	0	0	0	0	1	0	0	0	0	9	0	0	0	0	0	12
Gemin2	12	59013393	59028470	+	Gemin2	ENSMUSG00000060121	gem nuclear organelle associated protein 2 [Source:MGI Symbol;Acc:MGI:1913853]	+	gene	Name match	0	0.0011597393	0.0063588177	-2.8756766	1	0	18	0	0	0	0	0	2	0	2	0	0	1	0	1	0	0	0	0	0	0	0	0	0	0	10	0	0	0	5	0	0	1	36
Pcnx4	12	72536383	72580119	+	Pcnx4	ENSMUSG00000034501	pecanex homolog 4 [Source:MGI Symbol;Acc:MGI:1914958]	+	gene	Name match	0	1.556135e-07	1.5131382e-06	-4.480361	6	0	24	0	33	0	0	0	10	0	2	0	7	0	0	2	0	0	0	0	0	0	40	0	0	0	4	0	3	0	0	0	11	0	0
Rdh11	12	79174337	79192293	-	Rdh11	ENSMUSG00000066441	retinol dehydrogenase 11 [Source:MGI Symbol;Acc:MGI:102581]	-	gene	Name match	0	0.00014192262	0.0009131039	-4.13516	22	0	0	0	13	0	0	0	25	0	0	0	0	4	105	0	15	0	16	0	0	0	0	0	0	0	17	0	0	0	0	0	28	0	0
Entpd5	12	84373857	84409029	-	Entpd5	ENSMUSG00000021236	ectonucleoside triphosphate diphosphohydrolase 5 [Source:MGI Symbol;Acc:MGI:1321385]	-	gene	Name match	0	0.0046008895	0.02198134	3.4100933	0	10	0	0	0	0	0	0	0	25	0	0	0	0	0	52	0	0	0	0	20	0	0	4	0	0	0	0	0	0	12	0	0	0	0
Ltbp2	12	84783212	84876532	-	Ltbp2	ENSMUSG00000002020	latent transforming growth factor beta binding protein 2 [Source:MGI Symbol;Acc:MGI:99502]	-	gene	Name match	0	0.008653325	0.038523104	-4.0966845	10	0	0	0	0	0	0	0	0	0	6	0	0	0	0	0	0	0	0	0	256	0	0	0	0	0	0	0	0	0	0	0	0	0	0
Ubr7	12	102757967	102777707	+	Ubr7	ENSMUSG00000041712	ubiquitin protein ligase E3 component n- recognin 7 (putative) [Source:MGI Symbol;Acc:MGI:1913872]	+	gene	Name match	0	4.285225e-05	0.00029971302	-4.2070527	4	0	0	0	16	0	0	0	2	0	4	0	0	0	84	0	0	1	0	0	56	0	0	0	0	0	23	0	0	0	0	0	13	0	0
Phactr1	13	42680623	43138526	+	Phactr1	ENSMUSG00000054728	phosphatase and actin regulator 1 [Source:MGI Symbol;Acc:MGI:2659021]	+	gene	Name match	0	0.00047199632	0.0027716055	3.2833984	0	1	0	0	0	6	0	16	0	7	0	0	0	0	0	35	0	0	0	0	97	0	0	7	0	0	0	3	0	0	0	3	0	13	0
Ranbp9	13	43402675	43481282	-	Ranbp9	ENSMUSG00000038546	RAN binding protein 9 [Source:MGI Symbol;Acc:MGI:1928741]	-	gene	Name match	0	0.00046931647	0.002756779	-3.154194	2	0	0	0	4	0	0	0	0	0	0	0	15	0	0	0	0	0	0	3	0	0	0	0	24	0	5	0	0	0	0	0	10	0	12
Dtnbp1	13	44922075	45002147	-	Dtnbp1	ENSMUSG00000057531	dystrobrevin binding protein 1 [Source:MGI Symbol;Acc:MGI:2137586]	-	gene	Name match	0	0.00021737017	0.0013513565	-3.2470386	2	0	0	0	0	0	1	0	4	0	5	0	2	0	15	0	0	2	1	0	0	0	7	0	29	0	1	0	0	0	3	0	0	0	0
Kif13a	13	46749087	46929867	-	Kif13a	ENSMUSG00000021375	kinesin family member 13A [Source:MGI Symbol;Acc:MGI:1098264]	-	gene	Name match	0	0.000750549	0.0042582974	-3.5738542	15	0	0	0	3	0	0	0	0	0	3	0	8	0	0	0	0	0	0	0	0	0	0	0	0	0	11	0	0	0	2	0	0	0	0
B4galt7	13	55599896	55610443	+	B4galt7	ENSMUSG00000021504	xylosylprotein beta1,4- galactosyltransferase, polypeptide 7 (galactosyltransferase I) [Source:MGI Symbol;Acc:MGI:2384987]	+	gene	Name match	0	0.0027774244	0.014020713	-3.0315886	3	0	0	0	4	0	0	0	12	0	0	0	0	0	0	0	0	0	0	0	0	0	0	0	0	1	7	0	0	0	9	0	0	0	1
Hnrnpa0	13	58125879	58128556	-	Hnrnpa0	ENSMUSG00000007836	heterogeneous nuclear ribonucleoprotein A0 [Source:MGI Symbol;Acc:MGI:1924384]	-	gene	Name match	0	0.00020368803	0.0012736409	-2.992771	2	0	0	0	1	0	5	0	0	0	0	0	27	0	23	0	0	7	0	0	29	0	0	0	3	0	10	0	0	0	9	0	0	0	20
Polk	13	96480690	96542579	-	Polk	ENSMUSG00000021668	polymerase (DNA directed), kappa [Source:MGI Symbol;Acc:MGI:1349767]	-	gene	Name match	0	9.233137e-05	0.00061162875	-3.6762476	5	0	0	0	30	0	0	0	0	0	1	0	1	0	0	0	0	0	48	0	0	0	0	0	0	6	18	0	0	0	0	0	0	0	14
Col4a3bp	13	96542618	96640167	+	Col4a3bp	ENSMUSG00000021669	collagen, type IV, alpha 3 (Goodpasture antigen) binding protein [Source:MGI Symbol;Acc:MGI:1915268]	+	gene	Name match	0	0.008986897	0.03984359	-2.9092126	2	0	0	0	0	0	3	0	0	0	10	0	0	0	0	0	0	0	0	0	0	0	0	0	0	0	0	0	0	0	0	0	0	0	3
Arhgef28	13	97899469	98206439	-	Arhgef28	ENSMUSG00000021662	Rho guanine nucleotide exchange factor (GEF) 28 [Source:MGI Symbol;Acc:MGI:1346016]	-	gene	Name match	0	7.817385e-05	0.0005236956	-4.133871	1	0	0	0	48	0	27	0	13	0	0	0	57	0	20	0	16	0	0	0	0	0	32	0	0	0	0	1	0	0	0	0	0	0	22
Fcho2	13	98723403	98815449	-	Fcho2	ENSMUSG00000041685	FCH domain only 2 [Source:MGI Symbol;Acc:MGI:3505790]	-	gene	Name match	0	2.1441441e-05	0.00015777974	-3.7083514	8	0	0	0	19	0	0	0	0	1	5	0	0	0	47	0	1	0	0	1	0	1	11	0	0	0	16	0	0	0	0	0	11	0	0
Mier3	13	111680979	111718596	+	Mier3	ENSMUSG00000032727	MIER family member 3 [Source:MGI Symbol;Acc:MGI:2442317]	+	gene	Name match	0	5.9791895e-05	0.00040823946	-3.8053772	4	0	0	0	3	0	0	0	0	0	0	0	0	0	0	1	13	0	30	0	64	0	5	0	0	0	1	0	0	0	0	0	0	0	0
Nr1d2	14	18204054	18239127	-	Nr1d2	ENSMUSG00000021775	nuclear receptor subfamily 1, group D, member 2 [Source:MGI Symbol;Acc:MGI:2449205]	-	gene	Name match	0	0.003918119	0.019070143	-2.8720088	1	0	0	0	0	0	3	0	0	0	0	0	0	0	0	5	0	0	7	0	0	0	0	0	0	4	0	0	3	0	0	0	9	0	0
Stimate	14	30825590	30877210	+	Stimate	ENSMUSG00000006526	STIM activating enhancer [Source:MGI Symbol;Acc:MGI:1921500]	+	gene	Name match	0	0.00018319364	0.0011546229	-3.5311263	2	0	11	0	8	0	0	0	0	0	4	0	0	0	0	0	0	0	45	0	35	0	63	0	0	0	0	0	0	0	2	0	0	0	8
Bcl2l2	14	54883377	54888234	+	Bcl2l2	ENSMUSG00000089682	BCL2-like 2 [Source:MGI Symbol;Acc:MGI:108052]	+	gene	Name match	0	1.0393318e-06	9.061108e-06	4.4228516	2	0	0	0	0	3	0	0	0	11	0	2	0	0	0	0	1	0	0	2	0	11	0	0	0	0	0	3	0	0	0	2	0	0	0
A730061H03Rik	14	55559097	55560408	-	A730061H03Rik	ENSMUSG00000053588	RIKEN cDNA A730061H03 gene [Source:MGI Symbol;Acc:MGI:2445099]	-	gene	Name match	0	3.5276088e-08	3.7320487e-07	3.864151	0	2	0	2	0	1	0	3	2	0	0	0	0	4	0	2	0	0	0	4	0	4	0	0	0	0	0	1	0	0	0	0	0	0	0
Nop9	14	55745693	55755500	+	Nop9	ENSMUSG00000019297	NOP9 nucleolar protein [Source:MGI Symbol;Acc:MGI:1915092]	+	gene	Name match	0	5.8849134e-11	8.5391244e-10	-5.02257	3	0	24	0	9	0	0	0	19	0	0	0	22	0	0	0	0	0	0	0	10	0	0	0	35	0	4	0	0	0	18	0	53	0	0
Sacs	14	61138457	61240695	+	Sacs	ENSMUSG00000048279	sacsin [Source:MGI Symbol;Acc:MGI:1354724]	+	gene	Name match	0	5.243918e-05	0.00036150622	-4.197383	12	0	0	0	13	0	0	0	0	0	0	0	33	0	7	0	0	0	0	0	0	0	57	0	0	0	2	0	5	0	23	0	0	0	16
Pdlim2	14	70164218	70177681	-	Pdlim2	ENSMUSG00000022090	PDZ and LIM domain 2 [Source:MGI Symbol;Acc:MGI:2384850]	-	gene	Name match	0	8.8050634e-12	1.3886318e-10	-6.333512	51	0	34	0	29	0	69	0	16	0	2	0	20	0	0	0	42	0	41	0	0	0	0	0	40	0	4	0	0	0	0	1	25	0	0
Lpar6	14	73237895	73243294	+	Lpar6	ENSMUSG00000033446	lysophosphatidic acid receptor 6 [Source:MGI Symbol;Acc:MGI:1914418]	+	gene	Name match	0	3.7480888e-05	0.00026522126	-4.2183576	6	0	0	0	44	0	50	0	64	0	0	0	29	0	66	0	0	0	0	0	0	0	0	0	0	0	0	1	0	0	0	0	22	0	0
Adamts12	15	11064790	11349231	+	Adamts12	ENSMUSG00000047497	a disintegrin-like and metallopeptidase (reprolysin type) with thrombospondin type 1 motif, 12 [Source:MGI Symbol;Acc:MGI:2146046]	+	gene	Name match	0	0.00015731671	0.0010009247	-4.508493	10	0	0	0	0	0	0	0	0	0	0	0	0	0	0	0	0	0	5	0	0	0	0	0	0	0	5	0	0	0	0	0	0	0	7
Azin1	15	38487427	38519266	-	Azin1	ENSMUSG00000037458	antizyme inhibitor 1 [Source:MGI Symbol;Acc:MGI:1859169]	-	gene	Name match	0	8.624701e-08	8.6875923e-07	-4.5710053	1	0	20	0	15	0	0	0	0	0	0	0	0	0	8	0	0	0	0	0	0	0	11	0	12	0	18	0	5	0	25	0	0	1	7
Fam91a1	15	58415468	58457740	+	Fam91a1	ENSMUSG00000037119	family with sequence similarity 91, member A1 [Source:MGI Symbol;Acc:MGI:1277178]	+	gene	Name match	0	3.0019834e-11	4.5066484e-10	-5.000808	33	0	21	0	37	0	0	0	4	0	7	0	3	0	33	0	0	0	0	3	101	0	0	0	9	0	17	0	0	0	6	0	48	0	19
Gtpbp1	15	79690845	79721479	+	Gtpbp1	ENSMUSG00000042535	GTP binding protein 1 [Source:MGI Symbol;Acc:MGI:109443]	+	gene	Name match	0	7.511633e-05	0.00050473347	-4.347266	3	0	0	0	6	0	0	0	0	0	2	0	0	0	0	0	0	0	0	0	0	0	14	0	43	0	0	0	0	0	0	0	0	0	1
Ccnt1	15	98538689	98570923	-	Ccnt1	ENSMUSG00000011960	cyclin T1 [Source:MGI Symbol;Acc:MGI:1328363]	-	gene	Name match	0	1.24599e-08	1.3997814e-07	-5.073709	8	0	0	0	10	0	11	0	13	0	0	0	33	0	0	0	18	0	20	0	7	0	0	0	12	0	0	0	7	0	0	1	0	0	11
Nde1	16	14163275	14192928	+	Nde1	ENSMUSG00000022678	nudE neurodevelopment protein 1 [Source:MGI Symbol;Acc:MGI:1914453]	+	gene	Name match	0	8.0161605e-16	1.7792074e-14	-6.695215	20	0	36	0	51	0	0	0	80	0	13	0	34	0	333	0	27	0	0	1	0	0	88	0	25	0	30	0	0	0	3	0	0	0	101
Rfc4	16	23113943	23127737	-	Rfc4	ENSMUSG00000022881	replication factor C (activator 1) 4 [Source:MGI Symbol;Acc:MGI:2146571]	-	gene	Name match	0	1.923566e-06	1.6221513e-05	-3.897991	2	0	13	0	5	0	0	6	6	0	0	0	0	0	99	0	0	0	0	0	6	0	43	0	69	0	8	0	0	0	0	0	14	0	10
Zfp148	16	33380836	33504363	+	Zfp148	ENSMUSG00000022811	zinc finger protein 148 [Source:MGI Symbol;Acc:MGI:1332234]	+	gene	Name match	0	2.0708266e-09	2.5564866e-08	-3.7842073	3	0	0	0	19	0	7	0	6	0	4	0	0	0	30	0	0	0	18	0	0	4	52	0	7	0	9	0	2	0	18	0	0	0	11
Il10rb	16	91406164	91425834	+	Il10rb	ENSMUSG00000022969	interleukin 10 receptor, beta [Source:MGI Symbol;Acc:MGI:109380]	+	gene	Name match	0	0.0008838134	0.0049496614	-3.3955367	18	0	0	0	31	0	11	0	0	0	0	0	2	0	0	0	20	0	15	0	73	0	0	0	0	0	0	0	0	0	0	0	0	0	0
Acat2	17	12942890	12960747	-	Acat2	ENSMUSG00000023832	acetyl-Coenzyme A acetyltransferase 2 [Source:MGI Symbol;Acc:MGI:87871]	-	gene	Name match	0	1.3581179e-06	1.1646294e-05	-4.1299987	1	0	0	0	1	0	0	0	1	0	7	0	2	0	26	0	0	0	0	0	50	0	27	0	0	0	9	0	0	0	0	1	16	0	0
Ppp2r1a	17	20945311	20965916	+	Ppp2r1a	ENSMUSG00000007564	protein phosphatase 2, regulatory subunit A, alpha [Source:MGI Symbol;Acc:MGI:1926334]	+	gene	Name match	0	4.301701e-18	1.1278572e-16	-5.650914	3	0	7	0	60	0	140	0	80	0	17	0	11	0	15	0	0	5	47	0	95	0	133	0	88	0	14	0	17	0	0	0	190	0	33
Fam234a	17	26211822	26244242	-	Fam234a	ENSMUSG00000024187	family with sequence similarity 234, member A [Source:MGI Symbol;Acc:MGI:2146854]	-	gene	Name match	0	2.976309e-05	0.00021384108	-4.560672	9	0	0	0	45	0	0	0	6	0	9	0	16	0	0	0	0	0	57	0	0	0	0	0	0	0	0	0	27	0	0	0	0	0	0
Crebrf	17	26715650	26776635	+	Crebrf	ENSMUSG00000048249	CREB3 regulatory factor [Source:MGI Symbol;Acc:MGI:1924378]	+	gene	Name match	0	4.275215e-11	6.324652e-10	5.896536	0	2	0	7	0	1	0	0	0	0	0	0	0	9	0	56	0	0	4	0	0	58	0	7	0	0	0	4	0	0	0	0	0	0	0
Anks1	17	27909306	28062775	+	Anks1	ENSMUSG00000024219	ankyrin repeat and SAM domain containing 1 [Source:MGI Symbol;Acc:MGI:2446180]	+	gene	Name match	0	4.8592847e-05	0.00033713863	3.3578026	0	1	0	0	3	0	0	0	0	1	0	0	0	3	0	2	0	0	0	0	0	3	0	2	0	0	0	1	0	0	0	0	0	0	0
Zfp81	17	33329342	33358878	-	Zfp81	ENSMUSG00000003929	zinc finger protein 81 [Source:MGI Symbol;Acc:MGI:1890752]	-	gene	Name match	0	0.009213777	0.04074724	-3.314711	0	1	0	0	2	0	4	0	0	0	0	0	0	0	1	0	0	0	0	0	0	0	0	0	0	0	25	0	0	0	0	0	0	0	0
Rpp21	17	36255645	36258069	-	Rpp21	ENSMUSG00000024446	ribonuclease P 21 subunit [Source:MGI Symbol;Acc:MGI:1914926]	-	gene	Name match	0	7.006771e-09	8.136224e-08	-4.182199	9	0	0	0	2	0	5	0	0	1	1	0	6	0	22	0	2	0	17	0	11	0	9	0	10	0	0	0	3	0	0	0	3	0	17
Nfkbie	17	45555703	45563169	+	Nfkbie	ENSMUSG00000023947	nuclear factor of kappa light polypeptide gene enhancer in B cells inhibitor, epsilon [Source:MGI Symbol;Acc:MGI:1194908]	+	gene	Name match	0	4.0241126e-08	4.2221734e-07	4.5255737	5	0	0	0	0	0	18	0	0	0	0	2	0	0	0	0	0	2	0	2	0	13	0	46	0	2	0	5	0	10	0	3	0	25	0
Tjap1	17	46257851	46283026	-	Tjap1	ENSMUSG00000012296	tight junction associated protein 1 [Source:MGI Symbol;Acc:MGI:1921344]	-	gene	Name match	0	9.900753e-07	8.6677865e-06	-4.65651	1	0	0	0	1	0	9	0	7	0	3	0	0	0	0	0	0	0	25	0	0	1	0	0	44	0	0	0	4	0	0	0	0	0	0
Rftn1	17	49992257	50190674	-	Rftn1	ENSMUSG00000039316	raftlin lipid raft linker 1 [Source:MGI Symbol;Acc:MGI:1923688]	-	gene	Name match	0	2.595997e-06	2.1454814e-05	-4.7856297	1	0	0	0	3	0	42	0	0	0	0	0	0	0	0	0	7	0	21	0	0	0	21	0	25	0	0	0	0	0	0	0	0	0	0
Dus3l	17	56764757	56770093	+	Dus3l	ENSMUSG00000007603	dihydrouridine synthase 3-like (S. cerevisiae) [Source:MGI Symbol;Acc:MGI:2147092]	+	gene	Name match	0	0.0020142694	0.010471316	-3.602158	0	1	0	0	7	0	0	0	17	0	0	0	9	0	0	0	0	0	0	0	0	0	0	0	0	0	0	0	8	0	0	0	0	0	7
Lpin2	17	71182560	71249817	+	Lpin2	ENSMUSG00000024052	lipin 2 [Source:MGI Symbol;Acc:MGI:1891341]	+	gene	Name match	0	0.0071292785	0.03247377	-2.9693818	0	1	0	0	0	0	0	0	0	2	0	0	0	0	0	0	0	0	0	0	3	0	4	0	14	0	0	0	0	0	0	0	0	0	28
Sos1	17	80393751	80480453	-	Sos1	ENSMUSG00000024241	SOS Ras/Rac guanine nucleotide exchange factor 1 [Source:MGI Symbol;Acc:MGI:98354]	-	gene	Name match	0	0.00037912116	0.0022639732	-3.8902643	4	0	0	0	0	0	1	0	0	0	0	0	0	0	0	2	0	0	0	0	0	0	16	0	12	0	0	0	21	0	0	0	0	0	38
Rhoq	17	86963082	87000069	+	Rhoq	ENSMUSG00000024143	ras homolog family member Q [Source:MGI Symbol;Acc:MGI:1931553]	+	gene	Name match	0	0.0047077895	0.022440841	-2.2563832	7	0	3	0	17	0	8	0	0	0	6	0	44	0	0	0	45	0	9	0	102	0	10	0	55	0	16	0	0	0	0	0	18	0	22
Cript	17	87025550	87035810	+	Cript	ENSMUSG00000024146	cysteine-rich PDZ-binding protein [Source:MGI Symbol;Acc:MGI:1929655]	+	gene	Name match	0	2.0858235e-12	3.4678278e-11	-4.8265767	4	0	37	0	16	0	6	0	7	0	6	0	13	0	38	0	16	0	4	0	30	0	50	0	17	0	2	0	5	0	0	0	8	0	24
Mapre2	18	23752333	23893861	+	Mapre2	ENSMUSG00000024277	microtubule-associated protein, RP/EB family, member 2 [Source:MGI Symbol;Acc:MGI:106271]	+	gene	Name match	0	5.4941364e-12	8.813159e-11	-4.935499	2	0	21	0	24	0	0	0	9	0	0	0	11	0	29	0	0	0	23	0	0	1	18	0	0	0	14	0	2	0	4	0	25	0	0
Fhod3	18	24708623	25133501	+	Fhod3	ENSMUSG00000034295	formin homology 2 domain containing 3 [Source:MGI Symbol;Acc:MGI:1925847]	+	gene	Name match	0	3.904677e-05	0.00027542526	3.1233196	0	3	0	1	0	2	7	0	0	3	0	2	0	0	0	0	0	1	0	0	0	0	0	1	0	1	0	0	0	0	0	3	0	2	0
Ercc3	18	32240300	32270151	+	Ercc3	ENSMUSG00000024382	excision repair cross-complementing rodent repair deficiency, complementation group 3 [Source:MGI Symbol;Acc:MGI:95414]	+	gene	Name match	0	1.4444315e-06	1.2347773e-05	-4.446423	10	0	0	0	16	0	36	0	9	0	3	0	0	0	0	0	0	0	0	0	0	1	0	0	80	0	20	0	0	0	0	0	0	0	0
Pkd2l2	18	34408489	34444116	+	Pkd2l2	ENSMUSG00000014503	polycystic kidney disease 2-like 2 [Source:MGI Symbol;Acc:MGI:1858231]	+	gene	Name match	0	0.0011008823	0.006064142	2.888756	0	4	0	0	0	4	0	0	0	0	1	0	0	1	0	5	0	0	0	0	0	0	3	0	0	0	0	0	0	0	0	2	0	0	0
Dnajc18	18	35671103	35708414	-	Dnajc18	ENSMUSG00000024350	DnaJ heat shock protein family (Hsp40) member C18 [Source:MGI Symbol;Acc:MGI:1923844]	-	gene	Name match	0	0.00010890234	0.00071342965	-4.1628957	10	0	0	0	7	0	0	0	35	0	2	0	0	0	29	0	17	0	35	0	0	0	0	0	0	0	6	0	0	0	0	1	0	0	0
Synpo	18	60593973	60660142	-	Synpo	ENSMUSG00000043079	synaptopodin [Source:MGI Symbol;Acc:MGI:1099446]	-	gene	Name match	0	4.814554e-08	5.001373e-07	-5.009359	3	0	7	0	4	0	0	0	0	1	0	0	67	0	0	0	2	0	30	0	76	0	43	0	0	0	19	0	0	0	0	0	11	0	0
Spire1	18	67488209	67610790	-	Spire1	ENSMUSG00000024533	spire type actin nucleation factor 1 [Source:MGI Symbol;Acc:MGI:1915416]	-	gene	Name match	0	0.00015379008	0.0009807667	-3.9325986	4	0	14	0	0	0	4	0	3	0	0	0	0	0	66	0	0	0	0	0	0	0	0	1	79	0	0	0	0	0	12	0	0	0	7
Stx5a	19	8741413	8756069	+	Stx5a	ENSMUSG00000010110	syntaxin 5A [Source:MGI Symbol;Acc:MGI:1928483]	+	gene	Name match	0	0.003281112	0.016272468	-2.2098556	2	0	0	0	3	0	0	0	1	0	3	0	1	0	0	0	0	0	0	0	9	0	5	0	1	0	2	0	0	0	0	0	0	0	0
Tmem223	19	8770996	8772475	+	Tmem223	ENSMUSG00000117924	transmembrane protein 223 [Source:MGI Symbol;Acc:MGI:1914086]	+	gene	Name match	0	2.6408238e-11	3.988025e-10	-4.1150103	6	0	0	1	15	0	11	0	25	0	3	0	0	0	0	0	14	0	29	0	28	0	0	2	6	0	2	0	5	0	0	0	0	0	0
Rfk	19	17394043	17401349	+	Rfk	ENSMUSG00000024712	riboflavin kinase [Source:MGI Symbol;Acc:MGI:1914688]	+	gene	Name match	0	2.3978753e-08	2.5915554e-07	-4.7045436	10	0	0	0	10	0	26	0	12	0	0	0	17	0	0	2	0	0	21	0	0	0	26	0	0	0	0	0	0	0	0	0	22	0	0
Tjp2	19	24094505	24225030	-	Tjp2	ENSMUSG00000024812	tight junction protein 2 [Source:MGI Symbol;Acc:MGI:1341872]	-	gene	Name match	0	0.011261625	0.048555184	-2.910286	11	0	0	0	0	1	0	0	10	0	0	0	0	0	0	0	11	0	0	0	0	0	0	0	0	0	0	0	0	0	0	0	0	1	0
Mms19	19	41941086	41981157	-	Mms19	ENSMUSG00000025159	MMS19 cytosolic iron-sulfur assembly component [Source:MGI Symbol;Acc:MGI:1919449]	-	gene	Name match	0	0.00042399007	0.0025112608	-3.0634563	8	0	0	0	3	0	30	0	19	0	0	0	14	0	0	2	0	0	0	0	31	0	6	0	0	0	0	0	0	0	9	0	0	0	0
Smc3	19	53600398	53645833	+	Smc3	ENSMUSG00000024974	structural maintenance of chromosomes 3 [Source:MGI Symbol;Acc:MGI:1339795]	+	gene	Name match	0	3.8819888e-08	4.0826862e-07	-3.5174286	1	0	0	0	5	0	2	0	2	0	5	0	4	0	0	4	0	0	9	0	36	0	6	0	39	0	19	0	0	0	0	0	19	0	2
[truncated: 25 more columns]
