# Supplementary material for: Allele-specific differential regulation of monoallelically expressed autosomal genes in the cardiac lineage
Source: Nat Commun. 2022 Oct 10;13:5984. doi: 10.1038/s41467-022-33722-x (PMC9550772; doi:10.1038/s41467-022-33722-x)
Supplement: Supplementary file 13 — Source Data [file 41467_2022_33722_MOESM13_ESM.zip › Source Data 42.txt]

Probe	Chromosome	Start	End	Probe.Strand	Feature	ID	Description	Feature.Strand	Type	Feature.Orientation	Distance	P.value..EdgeR.stats.p.0.05.after.correction.	FDR..EdgeR.stats.p.0.05.after.correction.	Log2.Fold.Change..EdgeR.stats.p.0.05.after.correction.	S247_C57BL6J	S247_CAST_EiJ	S248_C57BL6J	S248_CAST_EiJ	S250_C57BL6J	S250_CAST_EiJ	S251_C57BL6J	S251_CAST_EiJ	S252_C57BL6J	S252_CAST_EiJ	S255_C57BL6J	S255_CAST_EiJ	S256_C57BL6J	S256_CAST_EiJ	S258_C57BL6J	S258_CAST_EiJ	S259_C57BL6J	S259_CAST_EiJ	S260_C57BL6J	S260_CAST_EiJ	S262_C57BL6J	S262_CAST_EiJ	S263_C57BL6J	S263_CAST_EiJ	S265_C57BL6J	S265_CAST_EiJ	S267_C57BL6J	S267_CAST_EiJ	S270_C57BL6J	S270_CAST_EiJ	S271_C57BL6J	S271_CAST_EiJ	S273_C57BL6J	S273_CAST_EiJ	S274_C57BL6J
Ncoa2	1	13139105	13374083	-	Ncoa2	ENSMUSG00000005886	nuclear receptor coactivator 2 [Source:MGI Symbol;Acc:MGI:1276533]	-	gene	Name match	0	3.3221616e-07	2.7636004e-06	-4.600076	0	1	0	0	0	0	0	0	1	0	0	0	0	0	19	0	0	0	0	0	0	0	0	0	26	0	0	0	5	0	0	0	0	0	0
Gm28154	1	17615084	17641081	-	Gm28154	ENSMUSG00000100053	predicted gene 28154 [Source:MGI Symbol;Acc:MGI:5578860]	-	gene	Name match	0	0.00082489906	0.0035373126	2.4302845	0	5	0	0	0	0	0	0	0	0	0	0	0	0	0	0	0	0	0	0	0	0	0	0	0	0	0	0	0	0	0	0	0	0	0
Crispld1	1	17727045	17766344	+	Crispld1	ENSMUSG00000025776	cysteine-rich secretory protein LCCL domain containing 1 [Source:MGI Symbol;Acc:MGI:1934666]	+	gene	Name match	0	0.010164819	0.032919545	-2.3893685	43	0	0	0	0	0	0	0	0	0	0	0	0	0	0	0	0	0	0	0	0	0	0	0	0	0	0	0	0	0	0	0	0	0	0
Ogfrl1	1	23366424	23397772	-	Ogfrl1	ENSMUSG00000026158	opioid growth factor receptor-like 1 [Source:MGI Symbol;Acc:MGI:1917405]	-	gene	Name match	0	1.6550865e-06	1.207049e-05	-4.6249175	23	0	0	0	0	0	0	0	0	0	0	0	0	0	0	0	0	0	0	0	0	0	0	0	0	0	0	0	0	0	0	0	0	0	0
Tmem131	1	36792191	36943666	-	Tmem131	ENSMUSG00000026116	transmembrane protein 131 [Source:MGI Symbol;Acc:MGI:1927110]	-	gene	Name match	0	0.00019043367	0.0009317161	-2.9065452	6	0	0	0	0	0	11	0	1	0	0	0	0	0	0	0	0	0	0	0	1	0	16	0	25	0	0	0	0	0	0	0	11	0	0
Carf	1	60098247	60153953	+	Carf	ENSMUSG00000026017	calcium response factor [Source:MGI Symbol;Acc:MGI:2182269]	+	gene	Name match	0	7.829797e-07	6.099767e-06	3.823306	0	2	10	0	0	25	0	0	0	6	0	0	0	1	0	5	0	0	0	0	0	0	0	24	0	0	0	0	0	0	0	0	0	11	0
Obsl1	1	75479310	75506452	-	Obsl1	ENSMUSG00000026211	obscurin-like 1 [Source:MGI Symbol;Acc:MGI:2138628]	-	gene	Name match	0	7.6983207e-07	6.009183e-06	-4.18345	3	0	0	0	15	0	0	0	0	0	0	0	0	0	0	0	0	0	7	0	0	0	0	0	0	0	0	0	0	0	0	0	0	0	4
Dgkd	1	87853287	87945180	+	Dgkd	ENSMUSG00000070738	diacylglycerol kinase, delta [Source:MGI Symbol;Acc:MGI:2138334]	+	gene	Name match	0	0.0023142644	0.009006696	-2.796874	24	0	0	0	0	0	0	0	0	0	0	0	0	0	0	0	0	0	0	0	0	0	44	0	0	0	0	0	0	0	0	0	0	0	0
Scly	1	91298338	91321075	+	Scly	ENSMUSG00000026307	selenocysteine lyase [Source:MGI Symbol;Acc:MGI:1355310]	+	gene	Name match	0	3.8860528e-17	1.0660129e-15	5.846392	0	6	0	25	0	0	0	3	0	0	0	0	1	0	0	10	0	0	0	0	0	32	0	0	0	0	0	9	0	0	0	7	0	0	0
Rab7b	1	131688695	131715439	+	Rab7b	ENSMUSG00000052688	RAB7B, member RAS oncogene family [Source:MGI Symbol;Acc:MGI:2442295]	+	gene	Name match	0	1.3551234e-05	8.289879e-05	-4.644161	50	0	0	0	0	0	0	0	0	0	0	0	0	0	0	0	0	0	0	0	0	0	89	0	0	0	0	0	0	0	0	0	0	0	0
Rnpep	1	135262712	135284084	-	Rnpep	ENSMUSG00000041926	arginyl aminopeptidase (aminopeptidase B) [Source:MGI Symbol;Acc:MGI:2384902]	-	gene	Name match	0	0.001046999	0.0043913634	-2.982224	14	0	0	0	0	0	0	0	0	0	0	0	0	0	0	0	0	0	0	0	0	0	0	0	0	0	0	0	0	0	0	0	0	0	9
Camsap2	1	136268123	136346104	-	Camsap2	ENSMUSG00000041570	calmodulin regulated spectrin-associated protein family, member 2 [Source:MGI Symbol;Acc:MGI:1922434]	-	gene	Name match	0	2.3694693e-05	0.0001381569	-3.7073662	2	0	0	0	58	0	0	0	11	0	0	0	0	0	0	0	0	0	0	0	0	0	0	0	0	0	0	0	13	0	0	0	30	0	0
B3galt2	1	143640664	143654614	+	B3galt2	ENSMUSG00000033849	UDP-Gal:betaGlcNAc beta 1,3- galactosyltransferase, polypeptide 2 [Source:MGI Symbol;Acc:MGI:1349461]	+	gene	Name match	0	1.8757637e-05	0.000111433954	4.542672	18	0	0	0	0	0	0	0	0	0	0	0	0	0	0	0	0	0	0	0	0	0	0	0	0	0	0	0	0	101	0	0	0	59	0
Kifap3	1	163779583	163917109	+	Kifap3	ENSMUSG00000026585	kinesin-associated protein 3 [Source:MGI Symbol;Acc:MGI:107566]	+	gene	Name match	0	4.4126352e-11	6.560683e-10	-5.234964	64	0	0	0	0	0	0	0	0	0	0	0	4	0	46	0	0	0	0	0	0	0	1	0	0	0	95	0	0	0	0	0	0	0	0
Blzf1	1	164289800	164307489	-	Blzf1	ENSMUSG00000026577	basic leucine zipper nuclear factor 1 [Source:MGI Symbol;Acc:MGI:1201607]	-	gene	Name match	0	0.015113667	0.04604164	-2.439832	15	0	0	0	0	0	0	0	0	0	0	0	0	0	0	0	0	0	0	0	0	0	31	0	26	0	0	0	0	0	0	0	0	0	0
Gm37756	1	172089910	172092679	-	Gm37756	ENSMUSG00000103380	predicted gene, 37756 [Source:MGI Symbol;Acc:MGI:5610984]	-	gene	Name match	0	7.146356e-07	5.6090935e-06	-3.4206014	35	0	0	0	0	0	0	0	0	0	0	0	1	0	0	0	0	0	0	0	0	0	0	0	0	0	0	0	0	0	3	0	0	0	0
Smyd3	1	178951960	179518041	-	Smyd3	ENSMUSG00000055067	SET and MYND domain containing 3 [Source:MGI Symbol;Acc:MGI:1916976]	-	gene	Name match	0	4.9448845e-09	5.525567e-08	-7.1294055	58	0	41	0	0	0	0	0	0	0	0	0	38	0	0	0	0	0	0	0	0	0	90	0	0	0	59	0	0	0	0	0	0	0	0
Lbr	1	181815335	181843046	-	Lbr	ENSMUSG00000004880	lamin B receptor [Source:MGI Symbol;Acc:MGI:2138281]	-	gene	Name match	0	0.00019933189	0.0009720509	-3.2684999	0	6	0	0	0	0	0	0	0	0	1	0	3	0	72	0	0	0	0	0	0	0	0	0	0	0	33	0	0	0	0	0	1	0	0
Atp5c1	2	10056016	10080510	-	Atp5c1	ENSMUSG00000025781	ATP synthase, H+ transporting, mitochondrial F1 complex, gamma polypeptide 1 [Source:MGI Symbol;Acc:MGI:1261437]	-	gene	Name match	0	0	0	-7.6174703	39	0	63	0	19	0	6	0	21	0	24	0	119	0	77	0	0	0	48	0	53	0	14	0	40	0	3	0	15	0	143	0	63	0	34
Kin	2	10080593	10092806	+	Kin	ENSMUSG00000037262	Kin17 DNA and RNA binding protein [Source:MGI Symbol;Acc:MGI:96676]	+	gene	Name match	0	6.2382055e-09	6.8821436e-08	-5.0638604	9	0	0	0	0	0	0	0	0	0	0	0	13	0	0	0	0	0	0	0	0	0	0	0	0	0	25	0	0	0	0	0	0	0	6
Traf2	2	25517982	25546940	-	Traf2	ENSMUSG00000026942	TNF receptor-associated factor 2 [Source:MGI Symbol;Acc:MGI:101835]	-	gene	Name match	0	0.0007575507	0.003272174	-3.0248845	0	4	0	0	0	0	0	0	0	0	0	0	0	0	0	0	0	0	0	0	0	0	0	0	0	0	0	0	0	0	0	0	0	0	0
Phpt1	2	25573430	25575224	-	Phpt1	ENSMUSG00000036504	phosphohistidine phosphatase 1 [Source:MGI Symbol;Acc:MGI:1922704]	-	gene	Name match	0	5.3e-44	5.956e-42	-6.534933	8	0	30	0	0	0	3	0	0	0	11	0	15	0	6	0	0	0	2	0	0	0	10	0	6	0	35	0	26	0	0	0	6	0	12
Surf6	2	26888628	26902879	-	Surf6	ENSMUSG00000036160	surfeit gene 6 [Source:MGI Symbol;Acc:MGI:98447]	-	gene	Name match	0	1.1151423e-06	8.4147705e-06	3.8993385	0	4	0	0	0	0	0	0	0	0	0	0	0	34	0	16	0	0	0	3	13	0	0	0	0	2	0	0	0	0	0	32	8	0	0
Spout1	2	30173453	30178459	-	Spout1	ENSMUSG00000039660	SPOUT domain containing methyltransferase 1 [Source:MGI Symbol;Acc:MGI:106544]	-	gene	Name match	0	6.0661826e-10	7.7496844e-09	-5.4431577	22	0	0	0	2	0	0	0	0	0	0	0	1	0	0	0	0	0	28	0	10	0	0	0	45	0	0	0	0	0	0	2	0	0	18
Phyhd1	2	30266203	30282149	+	Phyhd1	ENSMUSG00000079484	phytanoyl-CoA dioxygenase domain containing 1 [Source:MGI Symbol;Acc:MGI:3612860]	+	gene	Name match	0	1.8557563e-05	0.00011028219	-3.8892715	32	0	0	0	76	0	0	0	3	0	0	0	0	0	0	0	0	0	0	1	0	0	52	0	0	0	0	0	0	0	0	0	0	0	0
Tor1b	2	30952959	30959015	+	Tor1b	ENSMUSG00000026848	torsin family 1, member B [Source:MGI Symbol;Acc:MGI:1353605]	+	gene	Name match	0	2.0961913e-07	1.8049466e-06	-4.4809785	71	0	0	0	27	0	0	0	0	0	45	0	0	0	0	0	0	0	13	0	14	0	0	0	0	0	0	0	0	0	0	0	0	0	0
Ncs1	2	31245823	31295989	+	Ncs1	ENSMUSG00000062661	neuronal calcium sensor 1 [Source:MGI Symbol;Acc:MGI:109166]	+	gene	Name match	0	0.003406125	0.012760505	-2.291727	23	0	0	0	0	0	0	0	0	0	0	0	11	0	0	0	0	0	0	0	0	0	0	0	0	0	0	0	0	0	37	0	0	0	0
Mapkap1	2	34406771	34624950	+	Mapkap1	ENSMUSG00000038696	mitogen-activated protein kinase associated protein 1 [Source:MGI Symbol;Acc:MGI:2444554]	+	gene	Name match	0	2.5480665e-07	2.1652177e-06	-4.2990503	7	0	0	0	1	0	0	0	0	0	0	0	1	0	0	0	0	0	15	0	20	0	0	0	0	0	2	0	48	0	0	0	0	0	0
Cir1	2	73283105	73312701	-	Cir1	ENSMUSG00000041777	corepressor interacting with RBPJ, 1 [Source:MGI Symbol;Acc:MGI:1914185]	-	gene	Name match	0	0.007285752	0.024881912	-2.1728256	4	0	0	0	0	0	0	0	0	3	0	0	0	0	0	0	0	0	0	0	2	0	0	0	0	0	0	0	0	0	0	0	0	0	0
Prkra	2	76629898	76648015	-	Prkra	ENSMUSG00000002731	protein kinase, interferon inducible double stranded RNA dependent activator [Source:MGI Symbol;Acc:MGI:1344375]	-	gene	Name match	0	3.582942e-07	2.968044e-06	-4.7631803	28	0	0	0	0	0	0	0	0	0	0	0	14	0	0	0	0	0	0	0	0	0	0	0	0	0	22	0	0	0	0	0	0	0	0
Pde1a	2	79834453	80129458	-	Pde1a	ENSMUSG00000059173	phosphodiesterase 1A, calmodulin-dependent [Source:MGI Symbol;Acc:MGI:1201792]	-	gene	Name match	0	0.00010739119	0.0005527081	-3.226542	2	0	0	0	0	0	0	0	0	0	0	0	0	0	3	0	0	0	0	0	0	0	0	0	26	0	0	0	0	0	34	0	0	0	17
1110051M20Rik	2	91275068	91444704	-	1110051M20Rik	ENSMUSG00000040591	RIKEN cDNA 1110051M20 gene [Source:MGI Symbol;Acc:MGI:1915079]	-	gene	Name match	0	1.03686254e-10	1.4797646e-09	-4.9419875	20	0	42	0	0	0	6	0	14	0	34	0	0	0	36	0	0	0	21	0	0	0	0	0	0	0	0	0	48	0	0	0	62	0	8
Slc1a2	2	102658659	102790784	+	Slc1a2	ENSMUSG00000005089	solute carrier family 1 (glial high affinity glutamate transporter), member 2 [Source:MGI Symbol;Acc:MGI:101931]	+	gene	Name match	0	2.7888638e-07	2.35186e-06	4.778812	0	13	0	0	0	0	0	0	0	0	0	0	0	0	0	0	0	0	0	0	0	0	0	53	0	0	0	0	0	0	0	0	0	0	0
Qser1	2	104754795	104816760	-	Qser1	ENSMUSG00000074994	glutamine and serine rich 1 [Source:MGI Symbol;Acc:MGI:2138986]	-	gene	Name match	0	0.00012300015	0.0006255321	-3.4185953	6	0	8	0	6	0	0	0	0	0	0	0	0	0	0	0	0	0	0	0	0	0	0	0	0	0	0	0	6	0	0	0	0	0	15
Spred1	2	117121374	117182279	+	Spred1	ENSMUSG00000027351	sprouty protein with EVH-1 domain 1, related sequence [Source:MGI Symbol;Acc:MGI:2150016]	+	gene	Name match	0	1.5490252e-05	9.364956e-05	-3.2589388	35	0	0	0	5	0	1	0	31	0	12	0	0	0	0	0	0	0	0	0	0	0	0	0	0	0	0	0	0	0	85	0	0	0	0
Anapc1	2	128610104	128687391	-	Anapc1	ENSMUSG00000014355	anaphase promoting complex subunit 1 [Source:MGI Symbol;Acc:MGI:103097]	-	gene	Name match	0	3.205386e-20	1.1191798e-18	-6.875394	57	0	0	0	0	0	0	0	0	0	39	0	15	0	1	0	0	0	24	0	26	0	0	0	0	0	11	0	0	0	68	0	47	0	0
Idh3b	2	130279309	130284547	-	Idh3b	ENSMUSG00000027406	isocitrate dehydrogenase 3 (NAD+) beta [Source:MGI Symbol;Acc:MGI:2158650]	-	gene	Name match	0	6.066162e-20	2.0832817e-18	-7.300266	48	0	3	0	118	0	0	0	19	0	80	0	111	0	162	0	0	0	0	0	85	0	0	0	0	0	0	0	0	0	83	0	11	0	21
4930402H24Rik	2	130706200	130906406	-	4930402H24Rik	ENSMUSG00000027309	RIKEN cDNA 4930402H24 gene [Source:MGI Symbol;Acc:MGI:1923029]	-	gene	Name match	0	7.2016876e-10	9.076473e-09	-5.311503	36	0	25	0	0	0	0	0	0	0	0	0	0	0	0	0	0	0	29	0	0	0	10	0	0	0	13	0	0	0	51	0	0	0	0
A730017L22Rik	2	130873059	130906396	-	A730017L22Rik	ENSMUSG00000085566	RIKEN cDNA A730017L22 gene [Source:MGI Symbol;Acc:MGI:3584452]	-	gene	Name match	0	3.0148819e-15	7.0108815e-14	-4.589228	32	0	19	0	0	0	16	0	19	0	63	0	36	0	10	0	0	0	20	0	40	0	157	0	18	0	15	0	0	0	35	0	21	0	0
Gm10130	2	150311431	150363071	+	Gm10130	ENSMUSG00000095315	predicted gene 10130 [Source:MGI Symbol;Acc:MGI:3642547]	+	gene	Name match	0	7.325163e-06	4.7359983e-05	2.3614697	0	6	0	0	0	0	0	0	0	0	0	0	0	0	1	0	0	0	0	0	0	0	0	0	0	0	0	0	0	0	0	0	0	0	0
Pygb	2	150786735	150831758	+	Pygb	ENSMUSG00000033059	brain glycogen phosphorylase [Source:MGI Symbol;Acc:MGI:97828]	+	gene	Name match	0	0.0015072912	0.006120511	-2.4195151	27	0	0	0	0	0	0	0	0	0	0	0	42	0	0	0	0	0	0	0	0	0	11	0	0	0	0	0	0	0	0	0	0	0	0
Cox4i2	2	152754173	152765037	+	Cox4i2	ENSMUSG00000009876	cytochrome c oxidase subunit 4I2 [Source:MGI Symbol;Acc:MGI:2135755]	+	gene	Name match	0	3.3476651e-06	2.30961e-05	-3.684214	3	0	0	0	0	0	0	0	5	0	0	0	0	0	0	3	0	0	0	0	0	0	0	0	0	0	0	0	0	0	0	2	0	0	0
Ctnnbl1	2	157737401	157891614	+	Ctnnbl1	ENSMUSG00000027649	catenin, beta like 1 [Source:MGI Symbol;Acc:MGI:1913892]	+	gene	Name match	0	0.010715199	0.034398273	-2.0291288	10	0	0	0	0	0	0	0	0	0	0	0	10	0	0	0	0	0	0	0	0	0	0	0	0	0	0	0	0	0	0	0	0	0	7
Wfdc3	2	164731180	164745931	-	Wfdc3	ENSMUSG00000076434	WAP four-disulfide core domain 3 [Source:MGI Symbol;Acc:MGI:1923897]	-	gene	Name match	0	1.9309454e-31	1.3061048e-29	5.4837427	0	2	0	4	0	0	0	2	0	0	0	0	0	0	0	1	0	0	0	2	0	1	0	33	0	0	0	2	0	0	0	2	0	0	0
Stau1	2	166947549	166996299	-	Stau1	ENSMUSG00000039536	staufen double-stranded RNA binding protein 1 [Source:MGI Symbol;Acc:MGI:1338864]	-	gene	Name match	0	1.4985689e-05	9.086159e-05	-3.7361639	0	6	0	0	0	0	0	0	0	0	2	0	75	0	0	0	0	0	0	0	0	0	0	0	0	0	0	0	0	0	0	0	39	0	10
Pmepa1	2	173224458	173276533	-	Pmepa1	ENSMUSG00000038400	prostate transmembrane protein, androgen induced 1 [Source:MGI Symbol;Acc:MGI:1929600]	-	gene	Name match	0	2.0460094e-14	4.415018e-13	-4.2549767	23	0	92	0	45	0	19	0	46	0	23	0	28	0	33	0	0	0	0	0	69	0	64	0	0	0	74	0	0	0	15	0	6	0	10
Lsm14b	2	180024987	180035465	+	Lsm14b	ENSMUSG00000039108	LSM family member 14B [Source:MGI Symbol;Acc:MGI:3040677]	+	gene	Name match	0	0.015204041	0.0462583	1.9405041	3	0	0	1	0	0	0	3	0	0	0	0	0	0	0	0	0	0	0	0	0	0	0	0	0	0	0	0	0	0	0	0	0	0	0
Mrps28	3	8802146	8923918	-	Mrps28	ENSMUSG00000040269	mitochondrial ribosomal protein S28 [Source:MGI Symbol;Acc:MGI:1913480]	-	gene	Name match	0	3.0489402e-13	5.810297e-12	-4.377281	13	0	0	0	43	0	0	0	8	0	0	0	35	0	15	0	0	0	0	0	0	0	15	0	15	0	0	0	0	0	17	0	26	0	0
Pag1	3	9687479	9833679	-	Pag1	ENSMUSG00000027508	phosphoprotein associated with glycosphingolipid microdomains 1 [Source:MGI Symbol;Acc:MGI:2443160]	-	gene	Name match	0	0.008255389	0.027597338	-2.4703138	37	0	0	0	0	0	0	0	0	0	0	0	0	0	0	0	0	0	0	1	0	0	0	0	0	0	0	0	0	0	0	0	0	0	0
Dnajc19	3	34056020	34081321	-	Dnajc19	ENSMUSG00000027679	DnaJ heat shock protein family (Hsp40) member C19 [Source:MGI Symbol;Acc:MGI:1914963]	-	gene	Name match	0	8.099318e-14	1.6429055e-12	-4.0427384	9	0	1	0	20	0	6	0	0	0	3	0	13	0	5	0	0	0	0	0	4	0	2	0	1	0	6	0	0	0	20	0	0	0	6
Atp11b	3	35754106	35856276	+	Atp11b	ENSMUSG00000037400	ATPase, class VI, type 11B [Source:MGI Symbol;Acc:MGI:1923545]	+	gene	Name match	0	0.0056834365	0.020113446	-2.209331	33	0	0	0	0	0	0	0	23	0	0	0	0	0	0	0	0	0	0	0	28	0	0	0	0	0	0	0	9	0	0	0	0	0	2
Proser1	3	53463666	53481755	+	Proser1	ENSMUSG00000049504	proline and serine rich 1 [Source:MGI Symbol;Acc:MGI:1919933]	+	gene	Name match	0	0.01352428	0.04184541	-1.9263412	25	0	34	0	0	0	0	0	0	0	0	0	0	0	0	0	0	0	0	0	0	3	0	0	1	0	0	0	0	5	0	0	0	0	0
Gmps	3	63976106	64022579	+	Gmps	ENSMUSG00000027823	guanine monophosphate synthetase [Source:MGI Symbol;Acc:MGI:2448526]	+	gene	Name match	0	5.9410137e-05	0.00032163016	-3.2285817	0	1	1	0	0	0	0	0	0	0	6	0	0	0	0	0	0	0	0	0	0	0	5	0	5	0	0	0	0	0	0	0	0	0	0
Trim59	3	69035288	69044755	-	Trim59	ENSMUSG00000034317	tripartite motif-containing 59 [Source:MGI Symbol;Acc:MGI:1914199]	-	gene	Name match	0	0.013603803	0.042040274	-2.3755343	43	0	0	0	0	0	0	0	0	0	0	0	31	0	41	0	0	0	0	0	0	0	0	0	0	0	0	0	0	0	0	0	0	0	0
Sema4a	3	88435959	88461182	-	Sema4a	ENSMUSG00000028064	sema domain, immunoglobulin domain (Ig), transmembrane domain (TM) and short cytoplasmic domain, (semaphorin) 4A [Source:MGI Symbol;Acc:MGI:107560]	-	gene	Name match	0	0.00028878733	0.0013641481	2.8220704	0	6	0	0	0	0	0	0	0	0	0	0	0	3	0	0	0	0	0	0	0	0	0	0	0	0	0	0	0	0	0	1	0	0	0
Shc1	3	89418443	89430027	+	Shc1	ENSMUSG00000042626	src homology 2 domain-containing transforming protein C1 [Source:MGI Symbol;Acc:MGI:98296]	+	gene	Name match	0	2.6355521e-15	6.15582e-14	-5.5870943	25	0	0	0	0	0	0	0	0	0	2	0	0	0	8	0	0	0	19	0	38	0	22	0	0	0	0	0	0	0	0	0	0	0	12
Rorc	3	94372794	94398276	+	Rorc	ENSMUSG00000028150	RAR-related orphan receptor gamma [Source:MGI Symbol;Acc:MGI:104856]	+	gene	Name match	0	1.2307829e-08	1.300565e-07	4.081407	0	6	0	0	0	0	0	0	0	0	0	0	0	0	0	7	0	0	0	0	0	0	0	0	0	0	4	0	0	0	0	0	0	1	0
Ensa	3	95624993	95632102	+	Ensa	ENSMUSG00000038619	endosulfine alpha [Source:MGI Symbol;Acc:MGI:1891189]	+	gene	Name match	0	0.00013129845	0.000663655	-2.7831426	10	0	0	0	0	0	0	0	6	0	0	0	0	0	13	0	0	0	11	0	9	0	0	0	0	0	0	0	0	0	55	0	0	0	0
Prpf3	3	95830124	95855885	-	Prpf3	ENSMUSG00000015748	pre-mRNA processing factor 3 [Source:MGI Symbol;Acc:MGI:1918017]	-	gene	Name match	0	5.0933824e-05	0.0002787961	-3.353493	14	0	0	0	0	0	0	0	0	0	0	0	0	0	0	0	0	0	0	0	0	0	0	0	3	0	0	0	0	0	0	0	0	0	0
BC028528	3	95883954	95892005	-	BC028528	ENSMUSG00000038543	cDNA sequence BC028528 [Source:MGI Symbol;Acc:MGI:2385885]	-	gene	Name match	0	0.00019492816	0.00095226534	-3.149945	0	1	15	0	0	0	0	0	0	0	0	0	0	0	0	0	0	0	0	0	0	0	0	2	9	0	0	0	0	0	0	0	0	0	0
Gm43435	3	108555467	108556904	+	Gm43435	ENSMUSG00000105810	predicted gene 43435 [Source:MGI Symbol;Acc:MGI:5663572]	+	gene	Name match	0	0.01662005	0.049869716	-1.51959	2	0	0	0	0	0	0	0	0	0	0	0	0	0	0	0	0	0	0	0	2	0	0	0	2	0	0	0	0	0	0	0	3	0	2
Tmem167b	3	108556425	108562466	-	Tmem167b	ENSMUSG00000068732	transmembrane protein 167B [Source:MGI Symbol;Acc:MGI:1914745]	-	gene	Name match	0	3.2335225e-07	2.7005985e-06	-4.741282	72	0	0	0	71	0	0	0	0	0	0	0	0	0	0	0	0	0	0	0	3	0	0	0	30	0	0	0	0	0	0	0	58	0	33
Dph5	3	115887837	115934361	+	Dph5	ENSMUSG00000033554	diphthamide biosynthesis 5 [Source:MGI Symbol;Acc:MGI:1916990]	+	gene	Name match	0	5.1138724e-09	5.7036512e-08	-5.115605	10	0	16	0	0	0	0	0	0	0	0	0	0	0	0	0	0	0	0	0	0	0	0	0	0	0	0	0	0	0	0	0	0	0	0
Alg14	3	121291773	121363094	+	Alg14	ENSMUSG00000039887	asparagine-linked glycosylation 14 [Source:MGI Symbol;Acc:MGI:1914039]	+	gene	Name match	0	2.944395e-09	3.394641e-08	-5.7387953	0	2	71	0	0	0	0	0	0	0	0	0	23	0	38	0	0	0	0	0	0	0	33	0	0	0	0	0	0	0	21	0	0	0	0
4930447N08Rik	3	122761955	122802048	-	4930447N08Rik	ENSMUSG00000106583	RIKEN cDNA 4930447N08 gene [Source:MGI Symbol;Acc:MGI:1918897]	-	gene	Name match	0	8.025444e-06	5.140185e-05	2.5831552	0	2	0	0	0	0	0	0	0	0	0	11	0	0	0	0	0	0	0	0	0	0	0	0	0	0	0	0	0	0	0	2	0	0	0
Pla2g12a	3	129878606	129895825	+	Pla2g12a	ENSMUSG00000027999	phospholipase A2, group XIIA [Source:MGI Symbol;Acc:MGI:1913600]	+	gene	Name match	0	8.15582e-09	8.854926e-08	-5.3662663	25	0	0	0	0	0	46	0	0	0	0	0	24	0	0	0	0	0	0	0	0	0	41	0	17	0	58	0	0	0	0	0	0	0	0
Dkk2	3	132085292	132180304	+	Dkk2	ENSMUSG00000028031	dickkopf WNT signaling pathway inhibitor 2 [Source:MGI Symbol;Acc:MGI:1890663]	+	gene	Name match	0	1.5590081e-11	2.4328048e-10	-5.486589	9	0	0	0	0	0	64	0	153	0	6	0	0	0	0	0	0	0	93	0	1	0	0	0	1	0	0	0	22	0	5	0	0	0	0
Ppa2	3	133310110	133378235	+	Ppa2	ENSMUSG00000028013	pyrophosphatase (inorganic) 2 [Source:MGI Symbol;Acc:MGI:1922026]	+	gene	Name match	0	3.655005e-05	0.00020530695	-3.0029705	19	0	0	0	0	0	0	0	0	0	0	0	16	0	0	0	0	0	0	0	0	10	0	0	9	0	11	0	0	0	0	0	0	0	0
Gm15688	3	141457976	141465333	-	Gm15688	ENSMUSG00000089737	predicted gene 15688 [Source:MGI Symbol;Acc:MGI:3647549]	-	gene	Name match	0	0.00034030134	0.0015845546	3.068357	1	0	0	0	0	0	0	0	0	0	0	0	0	0	0	0	0	0	0	0	0	0	0	0	0	0	0	0	0	0	0	0	0	0	0
Pigk	3	152714100	152980408	+	Pigk	ENSMUSG00000039047	phosphatidylinositol glycan anchor biosynthesis, class K [Source:MGI Symbol;Acc:MGI:1913863]	+	gene	Name match	0	1.7986642e-13	3.5161908e-12	-6.565878	25	0	0	0	0	0	0	0	0	0	0	0	40	0	0	0	0	0	38	0	44	0	0	0	0	0	0	0	0	0	0	0	5	0	79
Clvs1	4	9269293	9451691	+	Clvs1	ENSMUSG00000041216	clavesin 1 [Source:MGI Symbol;Acc:MGI:1921688]	+	gene	Name match	0	0.0010680999	0.0044729197	-2.8427048	0	2	0	0	0	0	0	0	0	0	0	0	4	0	0	0	0	0	0	0	0	0	2	0	0	0	0	0	0	0	0	0	0	0	0
Runx1t1	4	13743436	13893649	+	Runx1t1	ENSMUSG00000006586	RUNX1 translocation partner 1 [Source:MGI Symbol;Acc:MGI:104793]	+	gene	Name match	0	3.4480686e-11	5.1828825e-10	-4.4785004	12	0	0	0	0	0	7	0	0	0	0	0	0	0	0	0	0	0	0	0	0	0	6	0	0	0	0	0	4	0	2	0	0	0	0
B4galt1	4	40804602	40854005	-	B4galt1	ENSMUSG00000028413	UDP-Gal:betaGlcNAc beta 1,4- galactosyltransferase, polypeptide 1 [Source:MGI Symbol;Acc:MGI:95705]	-	gene	Name match	0	4.4271424e-06	2.9843368e-05	-3.809631	23	0	0	7	0	0	0	0	8	0	0	0	0	0	2	0	0	0	34	0	3	0	0	0	8	0	0	0	0	0	0	0	0	0	7
Dnajb5	4	42949814	42959425	+	Dnajb5	ENSMUSG00000036052	DnaJ heat shock protein family (Hsp40) member B5 [Source:MGI Symbol;Acc:MGI:1930018]	+	gene	Name match	0	1.7755606e-11	2.7454441e-10	4.2490716	0	2	0	0	0	0	0	0	0	0	0	0	0	1	0	0	0	0	0	1	0	1	0	3	0	2	0	0	0	0	0	0	0	1	0
Creb3	4	43562332	43567060	+	Creb3	ENSMUSG00000028466	cAMP responsive element binding protein 3 [Source:MGI Symbol;Acc:MGI:99946]	+	gene	Name match	0	2.9009073e-09	3.349931e-08	-4.6539264	27	0	38	0	0	0	0	0	45	0	50	0	4	0	0	0	0	0	15	0	0	0	0	0	0	0	27	0	0	0	0	0	0	0	21
Stx17	4	48124915	48186507	+	Stx17	ENSMUSG00000061455	syntaxin 17 [Source:MGI Symbol;Acc:MGI:1914977]	+	gene	Name match	0	5.80496e-06	3.8254246e-05	-3.8517733	27	0	0	0	0	0	0	0	0	0	0	0	10	0	0	0	0	0	0	0	0	0	0	0	0	0	0	0	0	0	30	0	0	0	0
Fktn	4	53713998	53777890	+	Fktn	ENSMUSG00000028414	fukutin [Source:MGI Symbol;Acc:MGI:2179507]	+	gene	Name match	0	0.008192414	0.027425472	-2.4418144	16	0	0	0	0	0	0	0	0	0	0	0	0	0	0	0	0	0	0	0	0	0	0	0	0	0	0	0	0	0	0	0	0	1	36
Akap2	4	57717657	57896984	+	Akap2	ENSMUSG00000038729	A kinase (PRKA) anchor protein 2 [Source:MGI Symbol;Acc:MGI:1306795]	+	gene	Name match	0	1.6035178e-11	2.4989733e-10	-5.3096557	42	0	0	0	0	0	69	0	0	0	0	0	52	0	0	0	0	0	4	0	0	0	0	0	0	0	0	0	0	0	33	0	33	0	0
Svep1	4	58042442	58206859	-	Svep1	ENSMUSG00000028369	sushi, von Willebrand factor type A, EGF and pentraxin domain containing 1 [Source:MGI Symbol;Acc:MGI:1928849]	-	gene	Name match	0	0.0019253122	0.007652852	-2.7299745	11	0	0	0	0	0	46	0	0	0	0	0	0	0	0	0	0	0	0	0	4	0	0	0	0	0	0	0	0	0	0	0	0	0	0
Zfp618	4	62965573	63139708	+	Zfp618	ENSMUSG00000028358	zinc finger protein 618 [Source:MGI Symbol;Acc:MGI:1919950]	+	gene	Name match	0	1.010465e-05	6.3395055e-05	-3.643926	8	0	0	0	0	0	17	0	0	0	0	0	0	0	11	0	0	0	0	0	20	0	0	0	0	0	3	0	0	0	0	0	0	0	0
Zdhhc21	4	82798738	82859958	-	Zdhhc21	ENSMUSG00000028403	zinc finger, DHHC domain containing 21 [Source:MGI Symbol;Acc:MGI:1915518]	-	gene	Name match	0	0.00672559	0.023256855	-2.168618	30	0	0	0	0	0	0	0	0	0	0	0	0	0	0	0	0	0	0	0	0	0	0	0	1	0	70	0	0	0	0	2	0	0	0
Mllt3	4	87769925	88033364	-	Mllt3	ENSMUSG00000028496	myeloid/lymphoid or mixed-lineage leukemia; translocated to, 3 [Source:MGI Symbol;Acc:MGI:1917372]	-	gene	Name match	0	9.555767e-14	1.9186493e-12	-5.4666924	5	0	39	0	0	0	12	0	0	0	11	0	0	0	0	0	0	0	0	0	49	0	0	0	3	0	0	0	133	0	0	0	0	0	0
Cdkn2b	4	89306299	89311039	-	Cdkn2b	ENSMUSG00000073802	cyclin dependent kinase inhibitor 2B [Source:MGI Symbol;Acc:MGI:104737]	-	gene	Name match	0	1.500488e-05	9.094695e-05	-4.303654	24	0	0	0	71	0	0	0	0	0	0	0	25	0	0	0	0	0	0	0	0	0	0	0	0	0	0	0	0	0	0	0	0	0	0
Leprot	4	101647718	101659364	+	Leprot	ENSMUSG00000035212	leptin receptor overlapping transcript [Source:MGI Symbol;Acc:MGI:2687005]	+	gene	Name match	0	1.457749e-22	6.087471e-21	-7.516853	18	0	143	0	0	0	0	0	23	0	0	0	65	0	73	0	0	0	35	0	31	0	53	0	37	0	0	0	0	0	0	0	0	0	26
Ttc4	4	106662256	106678944	-	Ttc4	ENSMUSG00000025413	tetratricopeptide repeat domain 4 [Source:MGI Symbol;Acc:MGI:1919604]	-	gene	Name match	0	5.6528013e-09	6.2732695e-08	-6.3811135	57	0	0	0	0	0	0	0	0	0	96	0	0	0	115	0	0	0	0	0	0	0	7	0	0	0	0	0	0	0	117	0	0	0	0
Lurap1	4	116132406	116151338	-	Lurap1	ENSMUSG00000028701	leucine rich adaptor protein 1 [Source:MGI Symbol;Acc:MGI:1915325]	-	gene	Name match	0	0.00035992387	0.0016650282	-2.0301628	1	0	5	0	0	0	0	0	0	0	0	0	0	0	2	0	0	0	0	0	0	0	0	0	6	0	0	0	0	0	0	0	0	0	0
Ipp	4	116507549	116538243	+	Ipp	ENSMUSG00000028696	IAP promoted placental gene [Source:MGI Symbol;Acc:MGI:96581]	+	gene	Name match	0	9.867383e-05	0.0005119154	3.0802588	0	2	0	0	0	21	0	0	0	0	0	7	0	0	0	0	0	0	0	0	0	0	0	0	1	0	0	0	0	0	0	9	0	4	0
P3h1	4	119232915	119248975	+	P3h1	ENSMUSG00000028641	prolyl 3-hydroxylase 1 [Source:MGI Symbol;Acc:MGI:1888921]	+	gene	Name match	0	5.1543844e-13	9.581392e-12	-5.8835807	6	0	0	0	0	0	61	0	8	0	0	0	13	0	0	0	0	0	15	0	84	0	0	1	0	0	0	0	0	0	0	0	1	0	0
Utp11	4	124678160	124693600	-	Utp11	ENSMUSG00000028907	UTP11 small subunit processome component [Source:MGI Symbol;Acc:MGI:1914455]	-	gene	Name match	0	4.2442203e-05	0.00023550393	-2.6307764	28	0	25	0	0	0	24	0	23	0	13	0	23	0	0	0	0	0	23	0	46	0	0	0	6	0	22	0	8	0	33	0	9	0	18
Mrps15	4	126046925	126055532	+	Mrps15	ENSMUSG00000028861	mitochondrial ribosomal protein S15 [Source:MGI Symbol;Acc:MGI:1913657]	+	gene	Name match	0	9.5136705e-20	3.217556e-18	-5.5040536	19	0	0	0	21	0	9	0	0	0	0	0	16	0	12	0	0	0	8	0	0	0	13	0	1	0	0	0	0	0	0	0	14	0	0
Zmym1	4	127047094	127061152	-	Zmym1	ENSMUSG00000043872	zinc finger, MYM domain containing 1 [Source:MGI Symbol;Acc:MGI:1915560]	-	gene	Name match	0	0.00012100363	0.00061670074	3.8019545	0	14	0	0	0	0	0	0	0	0	0	0	0	0	0	0	0	0	0	0	0	0	0	0	0	0	0	0	0	0	0	0	0	2	0
Rbbp4	4	129307100	129335370	-	Rbbp4	ENSMUSG00000057236	retinoblastoma binding protein 4, chromatin remodeling factor [Source:MGI Symbol;Acc:MGI:1194912]	-	gene	Name match	0	7.801499e-17	2.0683272e-15	-4.3362155	5	0	0	0	35	0	2	0	10	0	9	0	14	0	12	0	0	0	12	0	10	0	14	0	19	0	12	0	19	0	16	0	10	0	0
Khdrbs1	4	129703164	129742303	-	Khdrbs1	ENSMUSG00000028790	KH domain containing, RNA binding, signal transduction associated 1 [Source:MGI Symbol;Acc:MGI:893579]	-	gene	Name match	0	8.117645e-15	1.8302769e-13	-4.770429	12	0	2	0	0	0	0	0	0	0	0	0	5	0	6	0	0	0	7	0	5	0	0	0	0	0	22	0	0	0	16	0	0	0	6
Serinc2	4	130253495	130279205	-	Serinc2	ENSMUSG00000023232	serine incorporator 2 [Source:MGI Symbol;Acc:MGI:1919132]	-	gene	Name match	0	5.7993284e-06	3.822421e-05	-4.0870104	20	0	0	0	0	0	0	0	0	0	0	0	32	0	0	0	0	0	14	0	0	0	46	0	0	0	0	0	0	0	0	0	0	0	0
Epb41	4	131923413	132075321	-	Epb41	ENSMUSG00000028906	erythrocyte membrane protein band 4.1 [Source:MGI Symbol;Acc:MGI:95401]	-	gene	Name match	0	5.588653e-08	5.2770355e-07	-3.9760058	1	0	0	0	0	0	0	0	0	0	0	0	0	0	12	0	0	0	0	0	0	0	0	0	7	0	0	0	0	0	0	1	0	0	0
Tcea3	4	136247729	136274898	+	Tcea3	ENSMUSG00000001604	transcription elongation factor A (SII), 3 [Source:MGI Symbol;Acc:MGI:1196908]	+	gene	Name match	0	0.002580978	0.009938162	-2.4428031	0	3	0	0	0	0	0	0	0	0	0	0	0	0	0	0	0	0	0	0	0	0	0	0	0	0	0	0	0	0	0	0	0	0	0
Hnrnpr	4	136310942	136359447	+	Hnrnpr	ENSMUSG00000066037	heterogeneous nuclear ribonucleoprotein R [Source:MGI Symbol;Acc:MGI:1891692]	+	gene	Name match	0	8.675901e-12	1.3935886e-10	-3.8773196	9	0	3	0	0	0	0	0	0	0	7	0	0	1	2	0	0	0	8	0	5	0	1	0	3	0	0	0	0	0	0	0	5	0	0
Atp13a2	4	140986873	141007330	+	Atp13a2	ENSMUSG00000036622	ATPase type 13A2 [Source:MGI Symbol;Acc:MGI:1922022]	+	gene	Name match	0	0.006186095	0.021609727	-2.5781858	31	0	0	0	0	0	0	0	0	0	0	0	0	0	0	0	0	0	0	0	0	0	18	0	0	0	0	0	0	0	0	0	0	0	0
Plod1	4	147909753	147936767	-	Plod1	ENSMUSG00000019055	procollagen-lysine, 2-oxoglutarate 5- dioxygenase 1 [Source:MGI Symbol;Acc:MGI:99907]	-	gene	Name match	0	4.8681154e-06	3.2587523e-05	-3.7064805	5	0	3	0	0	0	0	0	0	0	0	0	20	0	0	0	0	0	12	0	0	0	0	0	9	0	0	0	0	0	0	14	0	0	0
Tprgl	4	154157485	154160666	-	Tprgl	ENSMUSG00000029030	transformation related protein 63 regulated like [Source:MGI Symbol;Acc:MGI:1915058]	-	gene	Name match	0	5.580036e-11	8.2241963e-10	-4.667931	2	0	0	0	46	0	44	0	0	0	0	0	0	0	101	0	0	0	0	0	30	0	33	0	0	0	0	0	0	0	0	0	29	0	0
Ttc34	4	154837459	154867127	+	Ttc34	ENSMUSG00000046637	tetratricopeptide repeat domain 34 [Source:MGI Symbol;Acc:MGI:2445205]	+	gene	Name match	0	3.2776956e-05	0.00018551883	3.4513698	0	9	0	0	0	0	0	0	0	0	6	0	0	0	0	35	0	0	0	0	0	0	0	0	0	0	0	0	0	0	0	0	0	0	0
Ski	4	155154075	155222592	-	Ski	ENSMUSG00000029050	ski sarcoma viral oncogene homolog (avian) [Source:MGI Symbol;Acc:MGI:98310]	-	gene	Name match	0	3.814618e-09	4.325057e-08	-3.2874913	8	0	0	0	0	0	0	0	0	0	0	0	0	0	15	0	0	0	4	0	7	0	2	0	0	0	0	0	8	0	1	0	2	0	3
5830444B04Rik	4	155398763	155421704	-	5830444B04Rik	ENSMUSG00000084803	RIKEN cDNA 5830444B04 gene [Source:MGI Symbol;Acc:MGI:3603170]	-	gene	Name match	0	2.6555359e-05	0.00015325437	3.135068	4	0	0	0	0	0	0	0	0	0	0	0	0	0	0	0	0	0	0	0	0	0	0	0	0	0	0	0	0	0	0	0	0	0	0
Cfap74	4	155409190	155466823	+	Cfap74	ENSMUSG00000078490	cilia and flagella associated protein 74 [Source:MGI Symbol;Acc:MGI:1917130]	+	gene	Name match	0	0.010043698	0.032593742	2.2099168	38	0	0	0	0	0	0	0	0	0	0	0	0	1	0	0	0	0	0	0	0	0	0	41	0	0	0	0	0	0	0	0	0	0	0
Tmem240	4	155734800	155740564	+	Tmem240	ENSMUSG00000084845	transmembrane protein 240 [Source:MGI Symbol;Acc:MGI:3648074]	+	gene	Name match	0	3.298944e-35	2.5295933e-33	9.661382	0	1	0	8	0	327	0	87	0	0	0	0	0	0	0	64	0	0	0	29	0	14	0	0	0	57	0	49	0	86	0	0	0	63	0
Tmem60	5	20882191	20886870	+	Tmem60	ENSMUSG00000045435	transmembrane protein 60 [Source:MGI Symbol;Acc:MGI:2673965]	+	gene	Name match	0	3.9529177e-06	2.689623e-05	4.040616	2	0	0	0	4	0	0	0	0	0	9	0	0	0	0	0	0	0	0	69	0	0	0	0	0	57	8	0	0	6	0	0	0	0	0
Ptpn12	5	20986645	21055911	-	Ptpn12	ENSMUSG00000028771	protein tyrosine phosphatase, non-receptor type 12 [Source:MGI Symbol;Acc:MGI:104673]	-	gene	Name match	0	0.0076231076	0.025847951	-2.3990798	0	2	0	0	0	0	0	0	0	0	0	0	0	0	0	0	0	0	0	0	0	0	0	0	0	3	0	5	0	0	0	0	0	0	1
Rint1	5	23787711	23820369	+	Rint1	ENSMUSG00000028999	RAD50 interactor 1 [Source:MGI Symbol;Acc:MGI:1916233]	+	gene	Name match	0	3.728896e-09	4.2332605e-08	-5.8241396	35	0	0	0	0	0	0	0	59	0	0	0	0	0	80	0	0	0	0	0	0	0	0	0	34	0	0	0	0	0	0	0	0	0	14
Rbm33	5	28317121	28419239	+	Rbm33	ENSMUSG00000048271	RNA binding motif protein 33 [Source:MGI Symbol;Acc:MGI:1919670]	+	gene	Name match	0	6.010326e-07	4.786065e-06	-5.0085053	20	0	0	0	0	0	0	0	0	0	23	0	24	0	0	0	0	0	0	0	0	0	0	0	35	0	36	0	0	0	0	0	0	0	0
Snx17	5	31193227	31199143	+	Snx17	ENSMUSG00000029146	sorting nexin 17 [Source:MGI Symbol;Acc:MGI:2387801]	+	gene	Name match	0	4.6558477e-09	5.2173355e-08	-4.1519313	12	0	0	0	0	0	0	0	0	0	36	0	26	0	52	0	0	0	0	0	16	0	24	0	0	0	27	0	0	0	1	0	0	0	9
Nrbp1	5	31240864	31251566	+	Nrbp1	ENSMUSG00000029148	nuclear receptor binding protein 1 [Source:MGI Symbol;Acc:MGI:2183436]	+	gene	Name match	0	3.5767752e-25	1.7314026e-23	-6.8818235	5	0	29	0	0	0	21	0	0	0	0	0	31	0	78	0	0	0	12	0	0	0	44	0	0	0	50	0	0	0	22	0	15	0	25
Pisd	5	32736301	32785646	-	Pisd	ENSMUSG00000023452	phosphatidylserine decarboxylase [Source:MGI Symbol;Acc:MGI:2445114]	-	gene	Name match	0	5.830298e-24	2.642499e-22	-6.486708	26	0	11	0	1	0	2	0	4	0	0	0	8	0	0	0	0	0	2	0	0	0	5	0	62	0	2	0	0	0	24	0	50	0	0
Nelfa	5	33897916	33936413	-	Nelfa	ENSMUSG00000029111	negative elongation factor complex member A, Whsc2 [Source:MGI Symbol;Acc:MGI:1346098]	-	gene	Name match	0	1.4277081e-05	8.6876054e-05	-3.3508995	11	0	0	0	0	0	0	0	0	0	0	0	0	0	0	0	0	0	0	0	0	0	0	0	0	0	22	0	0	0	0	1	0	0	1
Dok7	5	35056766	35087839	+	Dok7	ENSMUSG00000044716	docking protein 7 [Source:MGI Symbol;Acc:MGI:3584043]	+	gene	Name match	0	5.3047525e-21	1.9660187e-19	5.418528	0	6	0	0	0	0	0	0	0	0	0	0	0	6	0	11	0	0	0	0	0	5	0	41	0	6	0	6	0	0	0	7	0	3	0
Man2b2	5	36806921	36830653	-	Man2b2	ENSMUSG00000029119	mannosidase 2, alpha B2 [Source:MGI Symbol;Acc:MGI:1195262]	-	gene	Name match	0	0.0006137276	0.0027007635	-3.04486	0	1	0	0	0	0	0	0	0	0	0	0	0	0	0	0	0	0	7	0	0	0	19	0	0	0	0	0	0	0	0	0	0	0	0
Prom1	5	43993620	44102032	-	Prom1	ENSMUSG00000029086	prominin 1 [Source:MGI Symbol;Acc:MGI:1100886]	-	gene	Name match	0	0.00010074786	0.0005217625	-4.1793795	52	0	111	0	0	0	0	0	0	0	0	0	0	0	17	0	0	0	0	0	0	0	0	0	0	0	0	0	0	0	0	0	0	0	0
Sepsecs	5	52640087	52669708	-	Sepsecs	ENSMUSG00000029173	Sep (O-phosphoserine) tRNA:Sec (selenocysteine) tRNA synthase [Source:MGI Symbol;Acc:MGI:1098791]	-	gene	Name match	0	0.0026057144	0.010023647	-2.333653	0	1	0	0	0	0	0	0	0	0	0	0	0	0	0	0	0	0	0	0	0	0	88	0	20	0	0	0	0	0	0	0	0	0	0
Pi4k2b	5	52741574	52769340	+	Pi4k2b	ENSMUSG00000029186	phosphatidylinositol 4-kinase type 2 beta [Source:MGI Symbol;Acc:MGI:1914323]	+	gene	Name match	0	0.0004360298	0.0019810374	-3.4516962	0	1	0	0	0	0	0	0	0	0	0	0	0	1	0	0	0	0	0	0	0	0	0	0	0	0	59	0	0	0	0	0	0	0	0
Fam114a1	5	64970071	65041886	+	Fam114a1	ENSMUSG00000029185	family with sequence similarity 114, member A1 [Source:MGI Symbol;Acc:MGI:1915553]	+	gene	Name match	0	2.1388164e-21	8.235601e-20	-7.1638703	26	0	0	0	0	0	27	0	23	0	0	0	3	0	0	0	0	0	42	0	37	0	0	0	0	0	0	0	17	0	116	0	57	0	19
Wdr19	5	65199696	65260415	+	Wdr19	ENSMUSG00000037890	WD repeat domain 19 [Source:MGI Symbol;Acc:MGI:2443231]	+	gene	Name match	0	2.7835012e-10	3.7442036e-09	4.421237	0	8	0	10	0	0	0	0	0	2	0	0	0	3	0	19	0	0	0	0	0	15	2	0	0	6	0	0	0	0	0	8	0	11	0
Cenpc1	5	86012024	86065583	-	Cenpc1	ENSMUSG00000029253	centromere protein C1 [Source:MGI Symbol;Acc:MGI:99700]	-	gene	Name match	0	0.011346269	0.03605331	-2.1564286	0	3	0	0	0	0	0	0	0	0	0	0	20	0	0	0	0	0	0	0	0	0	0	0	0	0	0	0	0	0	0	4	0	0	0
Cdkl2	5	92006074	92043883	-	Cdkl2	ENSMUSG00000029403	cyclin-dependent kinase-like 2 (CDC2-related kinase) [Source:MGI Symbol;Acc:MGI:1858227]	-	gene	Name match	0	5.061193e-06	3.377198e-05	4.017795	0	9	0	0	0	0	0	0	0	0	0	0	0	0	0	0	0	0	0	0	0	0	0	0	0	0	0	0	0	0	0	0	0	0	0
Fras1	5	96373955	96784728	+	Fras1	ENSMUSG00000034687	Fraser extracellular matrix complex subunit 1 [Source:MGI Symbol;Acc:MGI:2385368]	+	gene	Name match	0	0.013561239	0.041934233	-2.1887684	0	7	0	0	0	0	0	0	43	0	27	0	21	0	0	0	0	0	0	0	0	0	0	0	0	0	0	0	0	0	0	0	0	0	0
Lin54	5	100441918	100500639	-	Lin54	ENSMUSG00000035310	lin-54 homolog (C. elegans) [Source:MGI Symbol;Acc:MGI:2140902]	-	gene	Name match	0	0.01428361	0.043870557	-1.892218	31	0	0	1	0	0	0	0	0	0	0	0	0	0	0	0	0	0	0	0	0	0	0	0	0	0	0	0	0	0	0	0	0	0	0
Cops4	5	100518309	100547803	+	Cops4	ENSMUSG00000035297	COP9 signalosome subunit 4 [Source:MGI Symbol;Acc:MGI:1349414]	+	gene	Name match	0	6.879292e-22	2.7286326e-20	-5.4486294	11	0	23	0	38	0	16	0	29	0	0	0	17	0	34	0	0	0	15	0	15	0	0	0	14	0	0	0	0	0	74	0	8	0	7
Ankle2	5	110231004	110256651	+	Ankle2	ENSMUSG00000029501	ankyrin repeat and LEM domain containing 2 [Source:MGI Symbol;Acc:MGI:1261856]	+	gene	Name match	0	3.0980132e-08	3.0609337e-07	-5.375689	6	0	0	0	0	0	0	0	0	0	0	0	40	0	0	0	0	0	0	0	0	0	6	0	2	0	0	0	0	0	0	0	3	0	0
Rpl6	5	121204481	121209241	+	Rpl6	ENSMUSG00000029614	ribosomal protein L6 [Source:MGI Symbol;Acc:MGI:108057]	+	gene	Name match	0	5.6777127e-18	1.6476945e-16	-3.6632283	3	0	2	0	2	0	0	0	0	0	0	0	3	0	3	0	0	0	2	0	3	0	5	0	4	0	0	0	7	0	6	0	0	0	0
Acad10	5	121621026	121660514	-	Acad10	ENSMUSG00000029456	acyl-Coenzyme A dehydrogenase family, member 10 [Source:MGI Symbol;Acc:MGI:1919235]	-	gene	Name match	0	0.000115093055	0.0005892784	2.9215763	0	3	0	0	0	0	0	0	0	0	0	3	0	0	0	0	0	0	0	0	0	1	0	0	0	1	0	0	0	0	0	0	0	0	0
4932422M17Rik	5	123138931	123141569	+	4932422M17Rik	ENSMUSG00000105881	RIKEN cDNA 4932422M17 gene [Source:MGI Symbol;Acc:MGI:1921616]	+	gene	Name match	0	1.2929731e-08	1.3602214e-07	3.810578	0	1	0	0	0	0	0	0	0	0	0	0	0	0	0	0	0	0	0	2	0	0	0	0	0	3	0	4	0	0	0	8	0	0	0
Gm37415	5	124424697	124426879	+	Gm37415	ENSMUSG00000103864	predicted gene, 37415 [Source:MGI Symbol;Acc:MGI:5610643]	+	gene	Name match	0	1.0014531e-09	1.2358898e-08	4.2265677	0	18	0	0	0	0	0	5	0	0	0	0	0	0	0	0	0	0	0	0	0	0	0	0	0	0	0	0	0	0	0	0	0	3	0
Tmem132c	5	127241808	127565793	+	Tmem132c	ENSMUSG00000034324	transmembrane protein 132C [Source:MGI Symbol;Acc:MGI:2443061]	+	gene	Name match	0	7.5580115e-21	2.7779594e-19	-6.5346737	32	0	70	0	0	0	76	0	13	0	4	0	0	0	0	0	0	0	0	0	31	0	4	0	0	0	1	0	0	0	1	0	0	0	22
Gm40332	5	129500064	129501001	-	Gm40332	ENSMUSG00000104873	predicted gene, 40332 [Source:MGI Symbol;Acc:MGI:5623217]	-	gene	Name match	0	0.00044171364	0.0020030243	2.4677398	0	11	0	0	0	0	0	0	0	0	0	0	0	0	0	0	0	0	0	0	0	0	0	0	0	0	5	0	0	0	0	0	0	0	0
Sfswap	5	129501221	129571384	+	Sfswap	ENSMUSG00000029439	splicing factor SWAP [Source:MGI Symbol;Acc:MGI:101760]	+	gene	Name match	0	0.0012074182	0.005002181	-2.4669755	0	4	0	0	0	0	0	0	3	0	0	0	0	0	0	0	0	0	4	0	0	0	0	0	0	0	0	0	0	0	0	0	0	0	0
Sumf2	5	129846986	129864050	+	Sumf2	ENSMUSG00000025538	sulfatase modifying factor 2 [Source:MGI Symbol;Acc:MGI:1915152]	+	gene	Name match	0	1.7917603e-07	1.5609461e-06	-4.374364	19	0	20	0	59	0	0	0	15	0	0	0	0	0	45	0	0	0	8	0	0	0	0	0	0	0	0	0	0	0	0	0	0	0	8
Crcp	5	130029290	130060789	+	Crcp	ENSMUSG00000025532	calcitonin gene-related peptide-receptor component protein [Source:MGI Symbol;Acc:MGI:1100818]	+	gene	Name match	0	1.44585965e-05	8.79054e-05	-4.0527377	10	0	0	0	0	0	13	0	0	0	0	0	27	0	0	0	0	0	18	0	0	0	0	0	0	0	0	0	0	0	0	0	0	0	0
Sbds	5	130245731	130255530	-	Sbds	ENSMUSG00000025337	SBDS ribosome maturation factor [Source:MGI Symbol;Acc:MGI:1913961]	-	gene	Name match	0	8.383557e-18	2.403534e-16	-6.1669884	38	0	23	0	0	2	30	0	0	0	0	0	57	0	40	0	0	0	30	0	1	0	53	0	50	0	0	0	0	0	0	0	18	0	11
4933404O12Rik	5	136919146	136937112	+	4933404O12Rik	ENSMUSG00000097908	RIKEN cDNA 4933404O12 gene [Source:MGI Symbol;Acc:MGI:1914002]	+	gene	Name match	0	6.734163e-14	1.3793597e-12	4.623388	0	2	0	2	0	0	0	2	0	0	0	0	0	4	0	8	0	0	0	2	0	0	0	0	0	0	0	0	13	0	0	10	0	3	0
Zcwpw1	5	137787798	137822621	+	Zcwpw1	ENSMUSG00000037108	zinc finger, CW type with PWWP domain 1 [Source:MGI Symbol;Acc:MGI:2685899]	+	gene	Name match	0	0.0004478118	0.0020262871	-3.291323	28	0	0	0	0	0	0	0	0	0	0	0	0	0	0	0	0	0	0	0	0	0	0	0	0	0	27	0	0	0	0	0	0	0	0
Prkar1b	5	139017306	139150001	-	Prkar1b	ENSMUSG00000025855	protein kinase, cAMP dependent regulatory, type I beta [Source:MGI Symbol;Acc:MGI:97759]	-	gene	Name match	0	8.7037144e-05	0.00045613412	-3.7056441	12	0	0	0	0	0	0	1	0	0	0	0	0	0	0	0	0	0	28	0	0	0	0	0	0	0	0	0	46	0	0	0	0	0	0
Rnf216	5	142990893	143112994	-	Rnf216	ENSMUSG00000045078	ring finger protein 216 [Source:MGI Symbol;Acc:MGI:1344349]	-	gene	Name match	0	0.0049722986	0.017887706	-2.0457206	29	0	12	0	0	0	0	0	2	0	0	0	0	0	0	0	0	0	0	0	2	0	0	0	16	0	0	0	0	0	0	0	0	0	1
Pan3	5	147430161	147548502	+	Pan3	ENSMUSG00000029647	PAN3 poly(A) specific ribonuclease subunit [Source:MGI Symbol;Acc:MGI:1919837]	+	gene	Name match	0	0.010231014	0.033100776	-2.009178	0	25	0	0	14	0	0	0	1	0	37	0	5	0	0	0	0	0	0	0	15	0	0	0	0	0	0	0	0	0	0	0	0	0	0
Bmt2	6	13625673	13677966	-	Bmt2	ENSMUSG00000042742	base methyltransferase of 25S rRNA 2 [Source:MGI Symbol;Acc:MGI:2141466]	-	gene	Name match	0	1.40674865e-05	8.574732e-05	-4.520657	5	0	0	0	0	0	0	0	0	0	0	0	12	0	0	3	0	0	3	0	0	0	103	0	0	0	0	0	0	0	0	0	0	0	0
Mtpn	6	35508906	35539888	-	Mtpn	ENSMUSG00000029840	myotrophin [Source:MGI Symbol;Acc:MGI:99445]	-	gene	Name match	0	3.7287962e-14	7.8315723e-13	-5.5456634	87	0	0	0	2	0	0	0	0	0	58	0	98	0	22	0	1	0	0	0	156	0	163	0	56	0	0	0	62	0	92	0	3	0	0
Tcaf1	6	42668002	42710088	-	Tcaf1	ENSMUSG00000036667	TRPM8 channel-associated factor 1 [Source:MGI Symbol;Acc:MGI:1914665]	-	gene	Name match	0	0.00017511615	0.0008637817	-3.193739	24	0	0	0	0	0	0	0	0	0	0	0	0	0	23	0	0	0	0	0	0	0	11	0	28	0	0	0	0	29	0	0	0	0	23
Gm43966	6	52713344	52713955	-	Gm43966	ENSMUSG00000108170	predicted gene, 43966 [Source:MGI Symbol;Acc:MGI:5690358]	-	gene	Name match	0	4.3303326e-11	6.441008e-10	-3.293616	3	0	0	0	0	0	0	0	7	0	5	0	1	0	0	0	0	0	0	0	1	0	0	0	0	0	0	0	0	0	2	0	3	0	0
Lsm5	6	56701063	56704710	-	Lsm5	ENSMUSG00000091625	LSM5 homolog, U6 small nuclear RNA and mRNA degradation associated [Source:MGI Symbol;Acc:MGI:1913623]	-	gene	Name match	0	1.2384888e-08	1.3083192e-07	-2.600671	1	0	0	0	0	0	0	0	0	0	10	0	1	0	5	0	0	0	1	0	1	0	0	0	0	0	4	0	0	0	0	0	2	0	2
Chmp3	6	71543797	71582609	+	Chmp3	ENSMUSG00000053119	charged multivesicular body protein 3 [Source:MGI Symbol;Acc:MGI:1913950]	+	gene	Name match	0	3.1582015e-11	4.765295e-10	-5.038186	29	0	0	0	21	0	8	0	12	0	0	0	72	0	0	0	0	0	0	0	175	0	35	0	17	0	0	0	0	0	91	0	2	0	0
Tex261	6	83768885	83775813	-	Tex261	ENSMUSG00000014748	testis expressed gene 261 [Source:MGI Symbol;Acc:MGI:1096575]	-	gene	Name match	0	7.454928e-11	1.0795235e-09	-5.1363773	4	0	24	0	0	0	0	0	0	0	0	0	11	0	0	0	0	0	0	0	22	0	6	0	0	2	56	0	21	0	0	0	0	0	1
B130021K23Rik	6	87830274	87832866	-	B130021K23Rik	ENSMUSG00000108042	RIKEN cDNA B130021K23 gene [Source:MGI Symbol;Acc:MGI:2442518]	-	gene	Name match	0	4.26163e-07	3.4800216e-06	3.9634106	0	5	0	0	0	7	0	0	0	0	0	0	1	0	1	0	0	0	0	6	0	0	0	0	0	0	0	0	0	0	0	0	0	6	0
Hmces	6	87913935	87936629	+	Hmces	ENSMUSG00000030060	5-hydroxymethylcytosine (hmC) binding, ES cell specific [Source:MGI Symbol;Acc:MGI:1914053]	+	gene	Name match	0	8.940109e-10	1.1110029e-08	-5.264697	17	0	16	0	0	0	0	0	0	0	0	0	0	0	37	0	0	0	0	0	39	0	53	0	17	0	0	0	0	0	0	0	0	0	6
Gm5577	6	87980883	88005471	+	Gm5577	ENSMUSG00000084950	predicted gene 5577 [Source:MGI Symbol;Acc:MGI:3648213]	+	gene	Name match	0	3.723404e-11	5.5825955e-10	-3.0965734	2	0	9	0	15	0	9	0	0	0	0	0	11	0	0	0	0	0	5	0	5	0	2	0	1	0	4	0	0	0	3	0	4	0	5
Prickle2	6	92370908	92706155	-	Prickle2	ENSMUSG00000030020	prickle planar cell polarity protein 2 [Source:MGI Symbol;Acc:MGI:1925144]	-	gene	Name match	0	2.4606814e-09	2.8676247e-08	-5.810141	17	0	5	0	0	0	0	0	0	0	0	0	0	0	16	0	0	0	0	0	0	0	0	1	0	0	0	0	0	0	9	0	0	0	0
Eif4e3	6	99625135	99666771	-	Eif4e3	ENSMUSG00000093661	eukaryotic translation initiation factor 4E member 3 [Source:MGI Symbol;Acc:MGI:1914142]	-	gene	Name match	0	0.0015056571	0.006115969	-2.6568258	4	0	0	0	0	0	0	0	0	0	0	0	0	0	0	0	0	0	0	0	0	0	0	0	0	0	0	0	0	0	0	0	0	0	0
Arl8b	6	108783099	108825278	+	Arl8b	ENSMUSG00000030105	ADP-ribosylation factor-like 8B [Source:MGI Symbol;Acc:MGI:1914416]	+	gene	Name match	0	3.0326834e-13	5.7824136e-12	-5.2417235	90	0	0	0	0	0	0	0	0	0	0	0	23	0	31	0	0	0	30	0	0	0	119	0	23	0	0	0	0	0	95	0	0	0	38
Brk1	6	113604772	113616951	+	Brk1	ENSMUSG00000033940	BRICK1, SCAR/WAVE actin-nucleating complex subunit [Source:MGI Symbol;Acc:MGI:1915406]	+	gene	Name match	0	7.710153e-36	6.1506626e-34	-6.1847334	37	0	0	0	135	0	145	0	0	0	0	0	282	0	70	0	0	0	40	0	129	0	193	0	87	0	129	0	0	0	129	0	114	0	9
C1s2	6	124624625	124636085	-	C1s2	ENSMUSG00000079343	complement component 1, s subcomponent 2 [Source:MGI Symbol;Acc:MGI:3644269]	-	gene	Name match	0	9.491739e-38	8.317896e-36	7.056434	0	5	0	16	0	0	0	0	0	1	0	0	0	10	0	12	0	0	0	0	0	36	0	15	0	4	0	6	0	6	0	8	0	0	0
Gm44597	6	125039816	125051542	+	Gm44597	ENSMUSG00000108037	predicted gene 44597 [Source:MGI Symbol;Acc:MGI:5753173]	+	gene	Name match	0	2.1546525e-06	1.5386171e-05	-2.9737818	16	0	23	0	41	0	2	0	0	0	0	0	17	0	13	0	0	0	0	0	3	0	67	0	0	0	30	0	11	0	4	0	18	0	6
Cdkn1b	6	134920401	134925513	+	Cdkn1b	ENSMUSG00000003031	cyclin-dependent kinase inhibitor 1B [Source:MGI Symbol;Acc:MGI:104565]	+	gene	Name match	0	2.0310147e-09	2.3951431e-08	4.8219423	0	10	0	15	0	0	0	0	0	10	0	0	0	3	0	0	0	0	1	0	0	0	0	0	0	12	0	0	0	0	0	0	0	0	0
Mgp	6	136872435	136875823	-	Mgp	ENSMUSG00000030218	matrix Gla protein [Source:MGI Symbol;Acc:MGI:96976]	-	gene	Name match	0	0	0	-11.31976	326	0	150	0	749	0	645	0	0	0	65	0	34	0	333	0	0	0	0	0	227	0	140	0	193	0	144	0	105	0	40	0	344	0	153
Med21	6	146642547	146650732	+	Med21	ENSMUSG00000030291	mediator complex subunit 21 [Source:MGI Symbol;Acc:MGI:1347064]	+	gene	Name match	0	1.6677928e-15	3.995852e-14	-5.809129	36	0	75	0	23	0	85	0	0	0	0	0	18	0	0	0	0	0	0	0	82	0	0	0	50	0	20	0	60	0	0	0	34	0	0
Zfp524	7	5014415	5018488	+	Zfp524	ENSMUSG00000051184	zinc finger protein 524 [Source:MGI Symbol;Acc:MGI:1916740]	+	gene	Name match	0	0.0010574912	0.0044312403	-2.364869	5	0	0	0	0	0	0	0	0	0	0	0	0	0	0	0	0	0	0	0	6	0	0	0	0	0	0	0	0	0	0	0	0	0	0
Gm44973	7	5015496	5033097	+	Gm44973	ENSMUSG00000109129	predicted gene 44973 [Source:MGI Symbol;Acc:MGI:5753549]	+	gene	Name match	0	0.0035716696	0.013305039	2.1573093	2	0	0	0	0	0	0	0	0	0	0	0	0	0	0	0	0	0	0	0	1	0	0	0	0	12	0	0	0	0	0	0	0	0	0
Ptgir	7	16906490	16910905	+	Ptgir	ENSMUSG00000043017	prostaglandin I receptor (IP) [Source:MGI Symbol;Acc:MGI:99535]	+	gene	Name match	0	1.4814542e-19	4.9214434e-18	7.1576524	0	22	0	0	0	0	0	5	0	0	0	0	0	14	0	0	0	0	0	0	0	0	0	0	0	6	0	0	0	0	0	1	0	10	0
Fbxo46	7	19119859	19140172	+	Fbxo46	ENSMUSG00000050428	F-box protein 46 [Source:MGI Symbol;Acc:MGI:2444918]	+	gene	Name match	0	3.1683658e-07	2.6499126e-06	3.8333004	0	11	0	0	0	0	0	0	0	0	0	0	0	0	0	41	0	0	0	0	0	0	0	0	0	0	0	0	0	0	0	0	0	0	0
Apoc4	7	19678083	19681479	-	Apoc4	ENSMUSG00000074336	apolipoprotein C-IV [Source:MGI Symbol;Acc:MGI:87878]	-	gene	Name match	0	3.0194774e-10	4.0432817e-09	5.438768	0	19	0	0	0	0	0	0	0	0	0	0	0	0	0	0	0	0	0	0	0	0	0	102	0	0	0	0	0	0	0	0	0	0	0
Apoe	7	19696109	19699188	-	Apoe	ENSMUSG00000002985	apolipoprotein E [Source:MGI Symbol;Acc:MGI:88057]	-	gene	Name match	0	5.1108863e-31	3.373659e-29	-9.445762	80	0	72	0	202	0	26	0	12	0	32	0	8	0	0	0	1	0	0	0	59	0	3892	0	18	0	0	0	0	0	0	0	135	0	52
Grik5	7	25009849	25072346	-	Grik5	ENSMUSG00000003378	glutamate receptor, ionotropic, kainate 5 (gamma 2) [Source:MGI Symbol;Acc:MGI:95818]	-	gene	Name match	0	0.0002134638	0.0010349998	-2.7138896	8	0	0	0	0	0	0	0	0	0	0	0	0	0	2	0	0	0	0	0	6	0	0	0	0	0	0	0	0	0	3	0	0	0	0
B3gnt8	7	25626654	25635100	+	B3gnt8	ENSMUSG00000059479	UDP-GlcNAc:betaGal beta-1,3-N- acetylglucosaminyltransferase 8 [Source:MGI Symbol;Acc:MGI:2385269]	+	gene	Name match	0	0.0044586905	0.016248668	-2.2893803	0	1	0	0	0	0	0	0	0	0	28	0	8	0	0	1	0	0	0	1	0	0	8	0	0	2	0	0	0	0	0	0	0	0	0
Gm21983	7	27168430	27181086	-	Gm21983	ENSMUSG00000095538	predicted gene 21983 [Source:MGI Symbol;Acc:MGI:5439452]	-	gene	Name match	0	2.1836264e-21	8.371901e-20	-5.988897	11	0	0	0	0	0	19	0	2	0	0	0	42	0	0	0	0	0	15	0	0	0	0	0	0	0	38	0	60	0	6	0	18	0	6
Hipk4	7	27523267	27531175	+	Hipk4	ENSMUSG00000040424	homeodomain interacting protein kinase 4 [Source:MGI Symbol;Acc:MGI:2685008]	+	gene	Name match	0	3.5454106e-09	4.0443144e-08	4.6911592	32	0	0	3	0	13	0	0	0	0	0	0	0	0	0	0	0	0	0	0	0	7	0	21	0	0	0	0	0	0	0	0	0	10	0
Fxyd1	7	31051678	31057199	-	Fxyd1	ENSMUSG00000036570	FXYD domain-containing ion transport regulator 1 [Source:MGI Symbol;Acc:MGI:1889273]	-	gene	Name match	0	1.1934422e-16	3.1221675e-15	-5.187917	2	0	0	0	40	0	8	0	0	0	0	0	0	0	0	0	0	0	0	0	0	0	0	0	4	0	0	9	0	0	18	0	15	0	4
Pepd	7	34912379	35044708	+	Pepd	ENSMUSG00000063931	peptidase D [Source:MGI Symbol;Acc:MGI:97542]	+	gene	Name match	0	1.816116e-07	1.5790711e-06	-5.2510867	26	0	0	0	0	0	0	0	0	0	0	0	70	0	0	0	0	0	0	0	62	0	0	0	22	0	0	0	69	0	52	0	0	0	0
Uevld	7	46923216	46958527	-	Uevld	ENSMUSG00000043262	UEV and lactate/malate dehyrogenase domains [Source:MGI Symbol;Acc:MGI:1860490]	-	gene	Name match	0	0.003088849	0.011706238	-2.578726	28	0	0	0	0	0	12	0	0	0	0	0	0	0	0	0	0	0	0	0	0	0	0	0	0	0	0	0	0	0	0	0	0	0	0
Prmt3	7	49778346	49858265	+	Prmt3	ENSMUSG00000030505	protein arginine N-methyltransferase 3 [Source:MGI Symbol;Acc:MGI:1919224]	+	gene	Name match	0	2.4521821e-06	1.7297023e-05	-4.8293786	36	0	0	0	0	0	0	3	0	0	0	0	0	0	9	0	0	0	0	0	40	0	28	0	0	0	0	0	0	0	0	0	0	0	0
Ngrn	7	80261215	80265374	+	Ngrn	ENSMUSG00000047084	neugrin, neurite outgrowth associated [Source:MGI Symbol;Acc:MGI:1933212]	+	gene	Name match	0	1.4615749e-05	8.880016e-05	-3.765447	27	0	1	0	0	0	0	0	8	0	0	0	0	0	0	1	0	0	24	0	0	0	0	0	0	0	0	0	0	0	0	0	0	0	14
Sec11a	7	80904889	80947780	-	Sec11a	ENSMUSG00000025724	SEC11 homolog A, signal peptidase complex subunit [Source:MGI Symbol;Acc:MGI:1929464]	-	gene	Name match	0	8.318036e-09	9.017288e-08	-3.0511851	7	0	4	0	1	0	0	0	1	0	0	0	6	0	0	0	0	0	3	0	11	0	0	0	0	0	0	0	0	0	0	0	0	0	0
Rab30	7	92741603	92844535	+	Rab30	ENSMUSG00000030643	RAB30, member RAS oncogene family [Source:MGI Symbol;Acc:MGI:1923235]	+	gene	Name match	0	2.9749106e-10	3.986981e-09	-5.7449026	72	0	0	0	0	0	0	0	0	0	0	0	0	0	1	0	0	0	0	0	41	0	0	0	0	0	0	0	0	0	0	0	0	0	11
Tead1	7	112679318	112906807	+	Tead1	ENSMUSG00000055320	TEA domain family member 1 [Source:MGI Symbol;Acc:MGI:101876]	+	gene	Name match	0	1.3724381e-16	3.564601e-15	-5.157972	17	0	0	0	86	0	0	0	24	0	3	0	44	0	0	0	0	0	0	0	0	0	1	0	0	0	0	0	0	0	0	0	2	0	0
Gde1	7	118688545	118705778	-	Gde1	ENSMUSG00000033917	glycerophosphodiester phosphodiesterase 1 [Source:MGI Symbol;Acc:MGI:1891827]	-	gene	Name match	0	6.9427145e-08	6.4562164e-07	-3.9061794	12	0	0	0	0	0	0	0	0	0	0	0	0	0	25	0	0	0	0	0	0	0	35	0	0	0	0	0	0	0	0	0	0	0	0
Xpo6	7	126101715	126200501	-	Xpo6	ENSMUSG00000000131	exportin 6 [Source:MGI Symbol;Acc:MGI:2429950]	-	gene	Name match	0	4.344834e-07	3.5447113e-06	-4.0062294	26	0	0	0	0	0	0	0	0	0	0	0	0	1	0	0	0	0	0	0	0	0	0	0	0	0	0	0	0	0	0	0	0	0	5
Hirip3	7	126861972	126865377	+	Hirip3	ENSMUSG00000042606	HIRA interacting protein 3 [Source:MGI Symbol;Acc:MGI:2142364]	+	gene	Name match	0	0.013959348	0.04301946	-2.0089278	19	0	7	0	0	0	0	0	0	0	0	0	0	0	0	0	0	0	0	0	0	0	0	0	0	0	1	0	0	0	0	0	0	0	0
Setd1a	7	127776670	127800122	+	Setd1a	ENSMUSG00000042308	SET domain containing 1A [Source:MGI Symbol;Acc:MGI:2446244]	+	gene	Name match	0	0.00021490792	0.0010412923	2.4498057	0	12	0	0	0	0	0	0	0	0	0	0	0	0	0	0	0	0	0	5	0	0	0	0	0	0	0	0	0	0	2	0	0	0	0
Eef1akmt2	7	132827457	132852673	-	Eef1akmt2	ENSMUSG00000030960	EEF1A lysine methyltransferase 2 [Source:MGI Symbol;Acc:MGI:1919346]	-	gene	Name match	0	2.6565196e-14	5.652889e-13	-5.6389236	3	0	0	0	0	0	0	0	0	0	0	0	31	0	0	0	1	0	0	0	25	0	0	0	0	0	0	0	0	0	0	0	0	0	15
Insyn2a	7	134881926	134938430	-	Insyn2a	ENSMUSG00000073805	inhibitory synaptic factor 2A [Source:MGI Symbol;Acc:MGI:3605068]	-	gene	Name match	0	0.008802878	0.0291157	-2.8015616	55	0	0	0	0	0	0	0	0	2	0	0	6	0	0	0	0	0	0	0	0	0	0	0	0	0	0	0	0	0	0	0	0	0	0
Zfp511	7	140036391	140040602	+	Zfp511	ENSMUSG00000025470	zinc finger protein 511 [Source:MGI Symbol;Acc:MGI:1917002]	+	gene	Name match	0	0.0034108593	0.012776896	-2.284994	0	4	0	0	0	0	0	1	0	0	0	0	88	0	38	0	0	0	0	0	0	0	37	0	0	0	0	0	0	0	0	0	0	0	8
Ifitm10	7	142325837	142373753	-	Ifitm10	ENSMUSG00000045777	interferon induced transmembrane protein 10 [Source:MGI Symbol;Acc:MGI:2444776]	-	gene	Name match	0	0.003290815	0.012389831	-2.5094123	0	5	0	0	0	0	0	0	13	0	0	0	56	0	0	0	0	0	12	0	0	3	0	0	0	0	0	0	0	0	0	0	28	0	0
4921522P10Rik	8	8661801	8664728	+	4921522P10Rik	ENSMUSG00000040467	RIKEN cDNA 4921522P10 gene [Source:MGI Symbol;Acc:MGI:1913969]	+	gene	Name match	0	5.1625267e-11	7.618313e-10	4.738704	0	17	0	0	0	15	7	0	0	0	0	0	0	1	0	0	0	0	0	6	0	5	0	5	0	0	0	9	0	0	0	15	0	0	0
Irs2	8	10984681	11008458	-	Irs2	ENSMUSG00000038894	insulin receptor substrate 2 [Source:MGI Symbol;Acc:MGI:109334]	-	gene	Name match	0	0.0005452876	0.0024260082	-2.6129034	5	0	0	0	0	0	19	0	0	0	0	0	4	0	21	0	0	0	8	0	0	0	0	0	19	0	21	0	20	0	5	0	0	0	0
Smim19	8	22462614	22476882	-	Smim19	ENSMUSG00000031534	small integral membrane protein 19 [Source:MGI Symbol;Acc:MGI:2142501]	-	gene	Name match	0	2.4277793e-05	0.00014126858	-3.4601164	31	0	0	0	44	0	30	0	0	0	40	0	0	0	18	0	0	0	20	0	38	0	0	0	0	0	0	0	0	0	0	0	0	0	0
D830025C05Rik	8	25597012	25599207	+	D830025C05Rik	ENSMUSG00000043794	RIKEN cDNA D830025C05 gene [Source:MGI Symbol;Acc:MGI:3698180]	+	gene	Name match	0	0.0012830539	0.0052927276	2.6708176	0	40	0	0	3	0	0	0	0	0	0	0	0	0	0	0	0	0	0	0	0	0	0	0	0	0	0	0	2	0	0	0	0	0	0
Leprotl1	8	34135572	34147033	-	Leprotl1	ENSMUSG00000031513	leptin receptor overlapping transcript-like 1 [Source:MGI Symbol;Acc:MGI:1915442]	-	gene	Name match	0	5.9846655e-11	8.791429e-10	-4.902158	9	0	0	0	0	0	0	0	0	0	59	0	0	0	0	0	0	0	0	3	2	0	45	0	2	0	27	0	31	0	0	0	0	0	13
Ncan	8	70093085	70120873	-	Ncan	ENSMUSG00000002341	neurocan [Source:MGI Symbol;Acc:MGI:104694]	-	gene	Name match	0	2.5940568e-07	2.2006186e-06	4.3613315	0	7	0	0	0	0	0	2	0	0	0	0	0	0	0	0	0	0	0	0	0	0	0	0	15	0	0	0	0	0	0	0	0	0	0
Mvb12a	8	71542922	71548085	+	Mvb12a	ENSMUSG00000031813	multivesicular body subunit 12A [Source:MGI Symbol;Acc:MGI:1920961]	+	gene	Name match	0	6.138086e-09	6.773789e-08	-4.5814767	67	0	65	0	24	0	21	0	0	5	29	0	0	8	63	0	0	0	0	0	46	0	56	0	36	0	0	0	0	0	0	0	19	0	18
Hmgxb4	8	74993356	75031978	+	Hmgxb4	ENSMUSG00000034518	HMG box domain containing 4 [Source:MGI Symbol;Acc:MGI:1918073]	+	gene	Name match	0	0.000109703884	0.00056371384	-3.7482216	1	0	31	0	0	0	0	0	0	0	0	0	0	0	0	0	0	0	0	0	0	0	0	1	14	0	0	0	0	0	63	0	0	0	0
Arhgap10	8	77250366	77517953	-	Arhgap10	ENSMUSG00000037148	Rho GTPase activating protein 10 [Source:MGI Symbol;Acc:MGI:1925764]	-	gene	Name match	0	1.7575084e-10	2.4264801e-09	-3.9004798	0	5	0	0	6	0	1	0	8	0	0	0	2	0	6	0	0	0	0	0	39	0	0	0	13	0	0	0	9	0	0	0	0	0	0
N4bp1	8	86808160	86885258	-	N4bp1	ENSMUSG00000031652	NEDD4 binding protein 1 [Source:MGI Symbol;Acc:MGI:2136825]	-	gene	Name match	0	8.5129424e-05	0.00044705826	-3.8784482	18	0	0	0	0	0	0	0	36	0	0	0	43	0	0	0	0	0	0	0	0	0	0	0	0	0	0	0	0	0	0	0	0	0	0
Cpne2	8	94532990	94570531	+	Cpne2	ENSMUSG00000034361	copine II [Source:MGI Symbol;Acc:MGI:2387578]	+	gene	Name match	0	0.0029760208	0.011320843	-2.4268937	24	0	0	0	0	0	0	0	0	0	0	0	22	0	0	0	0	0	0	0	0	0	0	0	8	0	0	0	0	0	0	0	0	0	1
E2f4	8	105297663	105305370	+	E2f4	ENSMUSG00000014859	E2F transcription factor 4 [Source:MGI Symbol;Acc:MGI:103012]	+	gene	Name match	0	2.4662495e-07	2.100208e-06	-4.394263	43	0	70	0	0	0	0	0	0	0	0	0	0	0	0	3	0	0	0	0	0	0	0	0	0	0	24	0	0	0	12	0	0	0	10
Ranbp10	8	105768308	105827350	-	Ranbp10	ENSMUSG00000037415	RAN binding protein 10 [Source:MGI Symbol;Acc:MGI:1921584]	-	gene	Name match	0	0.00045976645	0.0020758922	-2.8804173	19	0	0	0	0	0	0	0	0	0	0	0	0	0	0	0	0	0	0	0	0	0	0	0	0	0	0	0	0	0	53	0	0	0	0
Cmc2	8	116888685	116921455	-	Cmc2	ENSMUSG00000014633	COX assembly mitochondrial protein 2 [Source:MGI Symbol;Acc:MGI:1913781]	-	gene	Name match	0	4.8510617e-05	0.00026643396	-3.9275656	47	0	0	0	0	0	0	0	0	0	0	0	0	0	0	0	0	0	12	0	20	0	0	0	0	0	14	0	0	0	0	0	0	0	6
Dpep1	8	123186242	123201812	+	Dpep1	ENSMUSG00000019278	dipeptidase 1 [Source:MGI Symbol;Acc:MGI:94917]	+	gene	Name match	0	8.667923e-06	5.5188983e-05	-5.213266	141	0	0	0	84	0	0	0	0	0	0	0	53	0	0	4	0	0	0	0	0	0	0	0	0	0	0	0	0	0	0	0	0	0	0
Mre11a	9	14784654	14837123	+	Mre11a	ENSMUSG00000031928	MRE11A homolog A, double strand break repair nuclease [Source:MGI Symbol;Acc:MGI:1100512]	+	gene	Name match	0	0.00031926288	0.0014952025	-3.6073635	21	0	0	0	0	0	0	0	0	0	55	0	0	0	9	0	0	0	0	0	0	0	0	0	0	0	0	0	0	0	0	0	0	1	4
Kri1	9	21273457	21287969	-	Kri1	ENSMUSG00000035047	KRI1 homolog [Source:MGI Symbol;Acc:MGI:2384899]	-	gene	Name match	0	0.00010412185	0.0005375927	-2.9028687	1	0	0	0	0	0	0	0	0	0	0	0	0	0	0	0	0	0	0	0	0	0	0	0	0	0	0	0	0	0	0	0	4	0	0
Yipf2	9	21588682	21592828	-	Yipf2	ENSMUSG00000032182	Yip1 domain family, member 2 [Source:MGI Symbol;Acc:MGI:1922016]	-	gene	Name match	0	0.01586428	0.04797171	-1.9897512	4	0	0	0	0	0	0	0	0	0	0	0	0	0	0	0	0	0	6	0	0	0	0	0	0	0	0	0	0	0	6	0	0	0	1
St3gal4	9	35046576	35119268	-	St3gal4	ENSMUSG00000032038	ST3 beta-galactoside alpha-2,3- sialyltransferase 4 [Source:MGI Symbol;Acc:MGI:1316743]	-	gene	Name match	0	0.0011920105	0.004945259	-2.6116478	68	0	0	0	69	0	0	0	0	0	0	0	0	0	0	0	0	0	18	0	31	0	4	0	0	0	0	0	0	0	9	0	0	0	16
Gm39318	9	35188663	35193817	+	Gm39318	ENSMUSG00000110774	predicted gene, 39318 [Source:MGI Symbol;Acc:MGI:5622203]	+	gene	Name match	0	2.0902678e-27	1.1512328e-25	6.0378447	0	26	0	14	0	1	0	11	0	8	0	0	0	6	0	0	0	0	0	6	0	23	0	0	7	0	0	7	0	0	0	28	0	2	0
Gm16096	9	40780742	40784181	-	Gm16096	ENSMUSG00000087135	predicted gene 16096 [Source:MGI Symbol;Acc:MGI:3801985]	-	gene	Name match	0	8.861039e-06	5.628761e-05	-2.6646447	2	0	0	0	0	0	0	0	0	0	2	0	0	0	0	0	0	0	0	0	0	0	0	0	0	0	0	0	0	0	0	0	1	0	0
Sorl1	9	41964720	42124297	-	Sorl1	ENSMUSG00000049313	sortilin-related receptor, LDLR class A repeats-containing [Source:MGI Symbol;Acc:MGI:1202296]	-	gene	Name match	0	0.0006843016	0.00298075	-2.82214	20	0	0	0	0	0	0	0	6	0	0	0	0	0	0	0	0	0	0	0	28	0	5	0	0	0	0	0	0	0	0	0	0	0	0
Hmbs	9	44336339	44344228	-	Hmbs	ENSMUSG00000032126	hydroxymethylbilane synthase [Source:MGI Symbol;Acc:MGI:96112]	-	gene	Name match	0	0.0020074241	0.0079419715	-2.622077	24	0	0	0	43	0	30	0	0	0	0	0	89	0	33	0	0	0	0	0	0	0	0	0	0	0	61	0	54	0	59	0	0	0	0
Hykk	9	54917283	54949924	+	Hykk	ENSMUSG00000035878	hydroxylysine kinase 1 [Source:MGI Symbol;Acc:MGI:2443139]	+	gene	Name match	0	1.0583684e-37	9.2067704e-36	6.151073	0	5	0	4	0	0	0	1	0	0	0	2	0	10	0	0	0	0	0	4	0	6	0	0	0	0	0	0	0	0	0	13	0	0	0
Rcn2	9	56041845	56061882	+	Rcn2	ENSMUSG00000032320	reticulocalbin 2 [Source:MGI Symbol;Acc:MGI:1349765]	+	gene	Name match	0	5.2924684e-26	2.6900104e-24	-6.4908047	153	0	123	0	13	0	122	0	0	0	0	0	83	0	158	0	0	0	163	0	0	0	1	0	0	0	118	0	0	0	185	0	19	0	24
Pstpip1	9	56089962	56128888	+	Pstpip1	ENSMUSG00000032322	proline-serine-threonine phosphatase- interacting protein 1 [Source:MGI Symbol;Acc:MGI:1321396]	+	gene	Name match	0	5.6e-45	5.94e-43	6.3456664	0	4	0	3	0	10	0	0	0	0	0	2	0	2	0	1	0	0	0	1	0	10	2	0	0	0	0	4	0	0	0	5	0	2	0
Hmg20a	9	56418609	56496936	+	Hmg20a	ENSMUSG00000032329	high mobility group 20A [Source:MGI Symbol;Acc:MGI:1914117]	+	gene	Name match	0	7.048405e-10	8.8990495e-09	-5.2498636	21	0	0	0	0	0	0	0	57	0	0	0	0	0	5	0	0	0	4	0	3	0	0	0	37	0	0	0	0	0	0	0	0	0	6
Snupn	9	56950878	56983206	+	Snupn	ENSMUSG00000055334	snurportin 1 [Source:MGI Symbol;Acc:MGI:1913319]	+	gene	Name match	0	1.0508652e-05	6.575577e-05	-3.8662558	33	0	0	0	0	0	0	0	0	0	0	0	28	0	23	0	0	0	0	0	0	0	0	0	0	0	0	0	35	0	0	0	17	0	0
Lrrc49	9	60568859	60688158	-	Lrrc49	ENSMUSG00000047766	leucine rich repeat containing 49 [Source:MGI Symbol;Acc:MGI:2442689]	-	gene	Name match	0	0.0008680151	0.0037025667	-3.303243	14	0	0	0	0	0	0	0	0	0	0	0	0	0	0	0	0	0	0	0	0	0	0	0	0	0	0	0	0	0	0	0	17	0	0
Cln6	9	62838785	62852006	+	Cln6	ENSMUSG00000032245	ceroid-lipofuscinosis, neuronal 6 [Source:MGI Symbol;Acc:MGI:2159324]	+	gene	Name match	0	0.0005837194	0.0025798946	-3.0930521	33	0	0	0	0	0	0	0	0	0	0	0	0	0	0	0	0	0	0	0	0	0	0	0	0	0	0	0	7	0	0	0	0	0	0
Tln2	9	67217087	67559703	-	Tln2	ENSMUSG00000052698	talin 2 [Source:MGI Symbol;Acc:MGI:1917799]	-	gene	Name match	0	0.00023872269	0.0011473071	-3.043434	7	0	0	0	0	0	0	0	4	0	0	0	36	0	0	0	0	0	0	0	0	0	0	0	0	0	0	0	0	0	150	0	0	0	0
Sltm	9	70542754	70592234	+	Sltm	ENSMUSG00000032212	SAFB-like, transcription modulator [Source:MGI Symbol;Acc:MGI:1913910]	+	gene	Name match	0	4.0351595e-15	9.292359e-14	-5.578975	11	0	0	0	0	0	0	0	0	0	0	0	48	0	73	0	0	0	0	0	0	0	0	0	0	0	40	0	0	0	12	0	9	0	0
Gm38057	9	71852001	71855203	-	Gm38057	ENSMUSG00000102143	predicted gene, 38057 [Source:MGI Symbol;Acc:MGI:5611285]	-	gene	Name match	0	0.000105127074	0.0005421534	2.7037094	0	26	0	0	0	0	0	0	0	0	0	0	0	0	0	0	0	0	0	0	0	0	0	0	0	0	0	0	0	0	0	0	0	0	0
Pigb	9	73007419	73040378	-	Pigb	ENSMUSG00000079469	phosphatidylinositol glycan anchor biosynthesis, class B [Source:MGI Symbol;Acc:MGI:1891825]	-	gene	Name match	0	6.0981965e-13	1.1224404e-11	-5.6844764	37	0	0	0	113	0	1	0	0	0	0	0	2	0	2	0	0	0	6	0	4	0	30	0	0	0	0	0	0	0	2	0	17	0	0
Fbxo9	9	78081499	78109065	-	Fbxo9	ENSMUSG00000001366	f-box protein 9 [Source:MGI Symbol;Acc:MGI:1918788]	-	gene	Name match	0	0.001387094	0.0056791045	-2.6207716	0	2	0	0	0	0	0	0	0	0	0	0	0	3	0	0	0	0	0	0	0	0	0	0	18	0	0	0	0	0	0	2	1	0	0
Slc17a5	9	78536488	78588041	-	Slc17a5	ENSMUSG00000049624	solute carrier family 17 (anion/sugar transporter), member 5 [Source:MGI Symbol;Acc:MGI:1924105]	-	gene	Name match	0	1.6056014e-06	1.1737352e-05	-4.810731	11	0	0	0	0	0	36	0	0	0	0	0	0	0	25	0	0	0	0	0	99	0	0	0	0	0	75	0	0	3	57	0	0	0	0
Dnajc13	9	104151282	104262930	-	Dnajc13	ENSMUSG00000032560	DnaJ heat shock protein family (Hsp40) member C13 [Source:MGI Symbol;Acc:MGI:2676368]	-	gene	Name match	0	2.6780924e-06	1.8789951e-05	-3.9938943	8	0	0	0	0	0	0	0	0	0	0	0	0	0	0	0	0	0	0	0	0	0	0	0	0	0	0	0	0	0	0	0	0	0	0
Wdr82	9	106170928	106191139	+	Wdr82	ENSMUSG00000020257	WD repeat domain containing 82 [Source:MGI Symbol;Acc:MGI:1924555]	+	gene	Name match	0	4.494525e-07	3.6567735e-06	-4.5689926	18	0	0	0	7	0	0	0	0	0	0	0	0	6	62	0	0	0	0	0	0	0	0	0	0	0	0	0	32	0	50	0	0	0	23
Acy1	9	106432981	106438319	-	Acy1	ENSMUSG00000023262	aminoacylase 1 [Source:MGI Symbol;Acc:MGI:87913]	-	gene	Name match	0	0.00036362436	0.0016808356	-3.0077221	5	0	0	0	0	0	0	0	0	0	0	0	0	0	0	0	0	0	21	0	0	0	0	0	8	0	0	0	0	0	0	0	0	0	6
Trim71	9	114507133	114564369	-	Trim71	ENSMUSG00000079259	tripartite motif-containing 71 [Source:MGI Symbol;Acc:MGI:2685973]	-	gene	Name match	0	3.0334525e-07	2.5460536e-06	4.775698	0	5	0	0	0	0	0	4	0	11	0	0	0	0	0	0	0	0	0	6	0	12	0	0	0	0	0	0	0	0	0	0	0	0	0
Trak1	9	121297502	121474918	+	Trak1	ENSMUSG00000032536	trafficking protein, kinesin binding 1 [Source:MGI Symbol;Acc:MGI:1914345]	+	gene	Name match	0	1.0702965e-05	6.684233e-05	-4.063872	24	0	0	0	0	0	0	0	0	0	0	0	0	0	0	0	0	0	9	0	0	0	40	0	0	0	0	0	0	0	0	0	5	0	0
Nktr	9	121719169	121756843	+	Nktr	ENSMUSG00000032525	natural killer tumor recognition sequence [Source:MGI Symbol;Acc:MGI:97346]	+	gene	Name match	0	2.433338e-14	5.196623e-13	-4.3418107	17	0	43	0	0	0	0	0	33	0	0	0	0	0	68	0	0	0	52	0	44	0	11	0	9	0	0	0	15	0	108	0	74	0	62
Sacm1l	9	123529759	123592600	+	Sacm1l	ENSMUSG00000025240	SAC1 suppressor of actin mutations 1-like (yeast) [Source:MGI Symbol;Acc:MGI:1933169]	+	gene	Name match	0	4.6667226e-10	6.070834e-09	-5.137091	49	0	23	0	20	0	2	0	0	0	104	0	20	0	0	0	0	0	0	0	0	0	0	0	0	0	0	0	0	0	1	0	83	0	0
Ust	10	8204756	8518825	-	Ust	ENSMUSG00000047712	uronyl-2-sulfotransferase [Source:MGI Symbol;Acc:MGI:2442406]	-	gene	Name match	0	0.003505574	0.013092702	-2.6370249	0	3	0	0	0	0	0	0	0	0	0	0	0	0	0	0	0	0	0	0	0	0	0	0	0	0	0	0	0	0	0	0	0	0	0
Heca	10	17868612	17948067	-	Heca	ENSMUSG00000039879	hdc homolog, cell cycle regulator [Source:MGI Symbol;Acc:MGI:2685715]	-	gene	Name match	0	0.0026791105	0.010285969	-2.5910585	31	0	0	0	0	0	0	0	1	0	0	0	0	0	0	0	0	0	0	0	11	0	0	0	0	0	0	0	0	2	0	0	0	0	0
Sgk1	10	21882184	21999903	+	Sgk1	ENSMUSG00000019970	serum/glucocorticoid regulated kinase 1 [Source:MGI Symbol;Acc:MGI:1340062]	+	gene	Name match	0	3.2295275e-06	2.23417e-05	-3.9302146	26	0	0	0	0	0	0	0	0	0	0	0	22	0	8	0	0	0	0	0	0	0	0	2	0	0	0	0	0	0	0	0	0	0	0
Hddc2	10	31313383	31328204	+	Hddc2	ENSMUSG00000000295	HD domain containing 2 [Source:MGI Symbol;Acc:MGI:1916942]	+	gene	Name match	0	1.3392479e-07	1.1882889e-06	-4.302729	65	0	17	0	0	0	0	0	0	0	0	0	67	0	0	0	0	0	44	0	39	0	53	0	86	0	26	0	45	0	124	0	15	0	0
Foxo3	10	42181841	42276755	-	Foxo3	ENSMUSG00000048756	forkhead box O3 [Source:MGI Symbol;Acc:MGI:1890081]	-	gene	Name match	0	0.005704091	0.020169534	-2.4976614	0	24	0	0	0	0	0	0	0	0	0	0	0	0	0	0	0	0	0	0	0	0	0	0	31	0	0	0	0	0	0	0	0	0	0
Mcu	10	59446984	59616692	-	Mcu	ENSMUSG00000009647	mitochondrial calcium uniporter [Source:MGI Symbol;Acc:MGI:3026965]	-	gene	Name match	0	0.007176236	0.0245574	-2.2159235	1	0	0	0	0	0	0	0	0	0	0	0	29	0	0	0	0	0	0	0	0	0	0	0	0	0	52	0	0	0	0	0	0	0	0
Unc5b	10	60762593	60831581	-	Unc5b	ENSMUSG00000020099	unc-5 netrin receptor B [Source:MGI Symbol;Acc:MGI:894703]	-	gene	Name match	0	0.00024497652	0.0011743492	-3.4063728	5	0	0	0	111	0	0	0	52	0	0	0	104	0	0	0	0	0	0	0	0	0	0	0	0	0	0	0	0	0	0	0	17	0	0
Sgpl1	10	61098642	61147703	-	Sgpl1	ENSMUSG00000020097	sphingosine phosphate lyase 1 [Source:MGI Symbol;Acc:MGI:1261415]	-	gene	Name match	0	1.9466686e-05	0.00011531889	-3.8522327	21	0	17	0	0	0	0	0	24	0	0	0	0	0	0	0	0	0	0	0	0	0	24	0	0	0	0	0	57	0	0	0	0	0	0
Ddt	10	75771230	75773414	-	Ddt	ENSMUSG00000001666	D-dopachrome tautomerase [Source:MGI Symbol;Acc:MGI:1298381]	-	gene	Name match	0	5.694907e-08	5.3730867e-07	-4.430059	19	0	0	0	0	0	0	0	0	0	0	0	0	0	0	0	0	0	3	0	0	0	21	0	0	0	0	0	0	0	0	0	0	0	0
Ap3d1	10	80706956	80742264	-	Ap3d1	ENSMUSG00000020198	adaptor-related protein complex 3, delta 1 subunit [Source:MGI Symbol;Acc:MGI:107734]	-	gene	Name match	0	3.419353e-13	6.4711253e-12	-6.1001267	48	0	0	0	0	0	0	0	0	0	0	0	1	0	17	0	0	0	0	0	50	0	18	0	5	0	0	0	0	0	96	0	0	0	0
Dapk3	10	81183005	81193197	+	Dapk3	ENSMUSG00000034974	death-associated protein kinase 3 [Source:MGI Symbol;Acc:MGI:1203520]	+	gene	Name match	0	8.884995e-12	1.4258875e-10	-4.6855783	13	0	0	0	0	0	0	0	0	0	0	0	9	0	0	0	0	0	15	0	18	0	1	0	0	0	0	0	0	0	17	0	22	0	0
Atcay	10	81204508	81230833	-	Atcay	ENSMUSG00000034958	ataxia, cerebellar, Cayman type [Source:MGI Symbol;Acc:MGI:2448730]	-	gene	Name match	0	6.0323496e-06	3.960601e-05	3.2613618	0	1	0	0	0	0	0	0	0	0	0	0	0	2	0	1	0	0	0	0	0	0	0	0	0	4	0	0	0	0	0	0	0	1	0
Zfp873	10	82048123	82064745	+	Zfp873	ENSMUSG00000061371	zinc finger protein 873 [Source:MGI Symbol;Acc:MGI:3040689]	+	gene	Name match	0	0.0017008833	0.006837935	-3.0706701	0	3	0	0	0	0	0	0	0	0	0	0	0	0	0	0	0	0	0	0	1	0	0	0	0	0	6	0	96	0	0	0	0	0	0
Washc4	10	83543752	83596473	+	Washc4	ENSMUSG00000034560	WASH complex subunit 4 [Source:MGI Symbol;Acc:MGI:2441787]	+	gene	Name match	0	2.1247658e-08	2.1556043e-07	-4.713739	3	0	21	0	0	9	6	0	1	0	28	0	21	0	0	0	0	0	18	0	0	0	39	0	0	0	0	0	0	0	0	0	0	0	0
Nuak1	10	84370905	84440597	-	Nuak1	ENSMUSG00000020032	NUAK family, SNF1-like kinase, 1 [Source:MGI Symbol;Acc:MGI:1925226]	-	gene	Name match	0	7.320756e-07	5.7333295e-06	-3.9227252	0	3	0	0	0	0	1	0	0	0	0	0	33	0	0	0	0	0	15	0	0	0	0	0	0	0	0	0	4	0	0	0	0	0	0
Slc26a10	10	127171393	127180645	-	Slc26a10	ENSMUSG00000040441	solute carrier family 26, member 10 [Source:MGI Symbol;Acc:MGI:2143920]	-	gene	Name match	0	8.000838e-09	8.702594e-08	3.9524744	0	7	0	0	0	0	0	0	0	0	0	0	0	0	0	0	0	0	0	0	0	8	0	0	0	0	0	4	0	0	0	0	0	6	0
Mbd6	10	127281956	127289018	-	Mbd6	ENSMUSG00000025409	methyl-CpG binding domain protein 6 [Source:MGI Symbol;Acc:MGI:106378]	-	gene	Name match	0	3.839131e-06	2.618218e-05	-3.6099648	14	0	0	0	0	0	0	0	0	0	0	0	0	0	0	0	0	0	0	0	24	0	0	0	0	0	12	0	0	0	6	0	0	0	0
Gls2	10	128194457	128210004	+	Gls2	ENSMUSG00000044005	glutaminase 2 (liver, mitochondrial) [Source:MGI Symbol;Acc:MGI:2143539]	+	gene	Name match	0	4.0938256e-05	0.00022801224	3.6669586	0	26	0	0	0	0	0	0	0	0	0	0	0	0	0	0	0	0	0	0	0	0	0	0	0	0	0	0	0	0	0	0	0	0	0
Pmel	10	128704195	128720238	+	Pmel	ENSMUSG00000025359	premelanosome protein [Source:MGI Symbol;Acc:MGI:98301]	+	gene	Name match	0	7.176186e-18	2.0657082e-16	6.309169	0	10	0	2	0	3	0	0	0	0	0	0	0	12	0	10	0	0	0	0	0	0	0	23	0	14	0	0	0	40	0	13	0	0	0
Pym1	10	128747889	128766564	+	Pym1	ENSMUSG00000064030	PYM homolog 1, exon junction complex associated factor [Source:MGI Symbol;Acc:MGI:1925678]	+	gene	Name match	0	0.00012953024	0.0006553111	-2.6044216	1	0	0	0	0	0	13	0	0	0	0	0	9	0	21	0	0	0	5	0	0	0	0	0	2	0	6	0	13	0	0	0	0	0	0
Sh3pxd2b	11	32347820	32428173	+	Sh3pxd2b	ENSMUSG00000040711	SH3 and PX domains 2B [Source:MGI Symbol;Acc:MGI:2442062]	+	gene	Name match	0	1.5331992e-15	3.6882823e-14	-6.2342863	44	0	2	0	64	0	0	0	20	0	76	0	13	0	0	0	0	0	0	0	1	0	72	0	0	0	0	0	0	0	62	0	0	0	37
Hnrnpab	11	51600100	51606847	-	Hnrnpab	ENSMUSG00000020358	heterogeneous nuclear ribonucleoprotein A/B [Source:MGI Symbol;Acc:MGI:1330294]	-	gene	Name match	0	8.063864e-12	1.2999737e-10	-4.390556	0	9	0	0	72	0	24	0	0	0	130	0	65	0	30	0	0	0	1	0	3	0	1	0	0	0	0	0	3	0	112	0	29	0	3
Flii	11	60714123	60727263	-	Flii	ENSMUSG00000002812	flightless I actin binding protein [Source:MGI Symbol;Acc:MGI:1342286]	-	gene	Name match	0	0.0032618525	0.0122968545	-2.3841605	4	0	0	0	0	0	0	0	0	0	0	0	5	0	0	0	0	0	0	0	10	0	0	0	0	0	0	0	0	0	0	0	0	0	0
Ttc19	11	62281473	62328451	+	Ttc19	ENSMUSG00000042298	tetratricopeptide repeat domain 19 [Source:MGI Symbol;Acc:MGI:1920045]	+	gene	Name match	0	6.251111e-07	4.961148e-06	-5.2091722	18	0	0	1	0	0	0	0	0	0	48	0	36	0	12	0	0	0	0	0	0	0	0	0	0	0	0	0	0	0	0	0	0	0	2
2410006H16Rik	11	62602877	62604807	+	2410006H16Rik	ENSMUSG00000086841	RIKEN cDNA 2410006H16 gene [Source:MGI Symbol;Acc:MGI:1916471]	+	gene	Name match	0	5.87413e-40	5.80544e-38	-7.0461817	35	0	63	0	23	0	16	0	42	0	15	0	13	0	35	0	0	0	0	0	45	0	23	0	13	0	6	0	48	0	70	0	7	0	35
Ndel1	11	68821434	68871858	-	Ndel1	ENSMUSG00000018736	nudE neurodevelopment protein 1 like 1 [Source:MGI Symbol;Acc:MGI:1932915]	-	gene	Name match	0	5.0473625e-10	6.5230696e-09	-4.272339	38	0	0	0	1	0	0	1	0	0	0	0	8	0	0	0	0	0	0	0	0	0	0	0	18	0	0	10	33	0	78	0	55	0	0
Kdm6b	11	69398508	69413675	-	Kdm6b	ENSMUSG00000018476	KDM1 lysine (K)-specific demethylase 6B [Source:MGI Symbol;Acc:MGI:2448492]	-	gene	Name match	0	0.00014320223	0.00071821146	-2.2263722	4	0	5	0	12	0	0	0	3	0	0	0	0	0	6	0	0	0	0	0	18	0	3	0	2	0	0	0	0	0	0	0	9	0	0
Gps2	11	69913888	69916591	+	Gps2	ENSMUSG00000023170	G protein pathway suppressor 2 [Source:MGI Symbol;Acc:MGI:1891751]	+	gene	Name match	0	0.007954747	0.026789142	-1.6716627	3	0	0	0	0	0	0	0	0	0	0	0	0	0	5	0	0	0	0	0	0	0	0	0	0	0	0	0	0	0	0	0	0	0	0
Mettl16	11	74770830	74828525	+	Mettl16	ENSMUSG00000010554	methyltransferase like 16 [Source:MGI Symbol;Acc:MGI:1914743]	+	gene	Name match	0	2.2492463e-06	1.6001986e-05	-4.662412	13	0	46	0	0	0	0	0	4	0	0	0	0	0	0	0	0	0	35	0	0	0	0	0	0	0	0	0	0	0	0	0	0	0	0
Sgsm2	11	74849261	74897060	-	Sgsm2	ENSMUSG00000038351	small G protein signaling modulator 2 [Source:MGI Symbol;Acc:MGI:2144695]	-	gene	Name match	0	6.4362634e-06	4.1979067e-05	3.4851103	0	1	0	0	0	19	0	0	0	3	0	0	0	0	0	0	0	0	0	0	0	0	0	0	0	5	0	0	0	8	0	14	0	0	0
Prpf8	11	75486816	75509449	+	Prpf8	ENSMUSG00000020850	pre-mRNA processing factor 8 [Source:MGI Symbol;Acc:MGI:2179381]	+	gene	Name match	0	1.1494562e-12	2.0458479e-11	-4.78329	3	0	4	0	0	0	0	0	9	0	0	0	0	0	7	0	0	0	34	0	0	0	57	0	0	0	8	0	37	0	21	0	0	0	0
Poldip2	11	78512193	78522736	+	Poldip2	ENSMUSG00000001100	polymerase (DNA-directed), delta interacting protein 2 [Source:MGI Symbol;Acc:MGI:1915061]	+	gene	Name match	0	8.234062e-08	7.5544017e-07	-4.561918	0	3	0	0	0	0	0	0	0	0	0	0	0	0	0	0	0	0	12	0	38	0	0	0	0	0	0	0	0	0	0	0	0	0	0
Tnfaip1	11	78522850	78536332	-	Tnfaip1	ENSMUSG00000017615	tumor necrosis factor, alpha-induced protein 1 (endothelial) [Source:MGI Symbol;Acc:MGI:104961]	-	gene	Name match	0	7.9414814e-10	9.9419415e-09	-4.947162	0	14	7	0	0	0	0	0	111	0	0	0	18	0	0	0	0	0	60	0	30	0	8	0	90	0	0	0	0	0	34	0	0	0	0
Lig3	11	82781108	82804274	+	Lig3	ENSMUSG00000020697	ligase III, DNA, ATP-dependent [Source:MGI Symbol;Acc:MGI:109152]	+	gene	Name match	0	9.352234e-06	5.904936e-05	-4.9092207	2	0	0	0	0	0	0	0	0	0	21	0	0	0	0	0	0	0	2	0	0	0	0	0	0	0	0	0	7	0	0	0	0	0	0
Pex12	11	83294642	83302586	-	Pex12	ENSMUSG00000018733	peroxisomal biogenesis factor 12 [Source:MGI Symbol;Acc:MGI:2144177]	-	gene	Name match	0	0.00011606117	0.00059372257	-3.4923673	1	0	0	0	0	0	0	0	0	0	0	0	0	0	0	0	0	0	0	0	0	0	0	0	0	0	0	0	0	0	8	0	9	0	21
Srsf1	11	88047373	88053755	+	Srsf1	ENSMUSG00000018379	serine/arginine-rich splicing factor 1 [Source:MGI Symbol;Acc:MGI:98283]	+	gene	Name match	0	5.153451e-09	5.745993e-08	-4.6804304	5	0	0	0	0	0	8	0	0	0	0	0	14	0	0	0	0	0	0	0	0	0	0	0	0	0	0	0	0	0	43	0	0	0	1
Ppp1r9b	11	94991035	95006899	+	Ppp1r9b	ENSMUSG00000038976	protein phosphatase 1, regulatory subunit 9B [Source:MGI Symbol;Acc:MGI:2387581]	+	gene	Name match	0	1.4934582e-05	9.0567155e-05	-3.3494968	17	0	0	0	0	0	0	0	0	0	0	0	0	0	24	0	0	0	0	0	0	0	12	0	0	0	0	0	0	0	0	0	0	0	0
Fbxl20	11	98082556	98150403	-	Fbxl20	ENSMUSG00000020883	F-box and leucine-rich repeat protein 20 [Source:MGI Symbol;Acc:MGI:1919444]	-	gene	Name match	0	0.0017873135	0.007157099	-2.6439211	5	0	0	0	0	0	0	0	38	0	0	0	0	0	0	0	0	0	44	0	0	0	2	0	25	0	0	0	0	0	0	0	0	0	0
Bptf	11	107033081	107132127	-	Bptf	ENSMUSG00000040481	bromodomain PHD finger transcription factor [Source:MGI Symbol;Acc:MGI:2444008]	-	gene	Name match	0	0.0032924323	0.012390728	-2.2949853	0	8	2	0	0	0	0	13	0	0	0	0	0	0	0	0	0	0	0	0	46	0	0	0	39	0	0	0	0	0	57	0	15	0	0
Slc39a11	11	113244853	113650079	-	Slc39a11	ENSMUSG00000041654	solute carrier family 39 (metal ion transporter), member 11 [Source:MGI Symbol;Acc:MGI:1917056]	-	gene	Name match	0	0.0003280832	0.001533483	-3.471324	0	1	0	0	0	0	0	0	0	0	0	0	0	0	0	0	0	0	0	0	0	0	0	0	0	0	0	0	0	0	0	0	0	0	0
Trim65	11	116121846	116131128	-	Trim65	ENSMUSG00000054517	tripartite motif-containing 65 [Source:MGI Symbol;Acc:MGI:2442815]	-	gene	Name match	0	0.0062330174	0.021762958	2.5228858	0	23	0	0	0	0	0	0	0	2	0	0	0	4	0	0	0	0	0	0	0	0	0	29	0	15	0	0	0	0	0	0	0	0	0
Tha1	11	117867952	117873481	-	Tha1	ENSMUSG00000017713	threonine aldolase 1 [Source:MGI Symbol;Acc:MGI:1919026]	-	gene	Name match	0	3.3433808e-10	4.436932e-09	4.339835	0	12	0	0	0	11	0	14	0	1	0	0	0	0	0	8	0	0	0	1	0	3	0	0	0	0	0	0	0	10	0	0	32	0	0
Dcxr	11	120725399	120727281	-	Dcxr	ENSMUSG00000039450	dicarbonyl L-xylulose reductase [Source:MGI Symbol;Acc:MGI:1915130]	-	gene	Name match	0	0.001867893	0.007445414	-2.623747	9	0	0	0	57	0	0	0	0	0	0	0	0	0	0	0	0	0	0	2	0	0	0	0	11	0	0	0	0	0	0	0	0	0	0
Kif3c	12	3365132	3406494	+	Kif3c	ENSMUSG00000020668	kinesin family member 3C [Source:MGI Symbol;Acc:MGI:107979]	+	gene	Name match	0	0.016071873	0.048500523	2.130016	0	24	0	0	0	0	0	0	0	0	0	0	36	0	0	1	0	0	0	0	0	0	0	0	0	0	0	0	0	0	0	26	0	0	0
Dock4	12	40445952	40846874	+	Dock4	ENSMUSG00000035954	dedicator of cytokinesis 4 [Source:MGI Symbol;Acc:MGI:1918006]	+	gene	Name match	0	0.015137777	0.046092167	-2.2638466	9	0	0	0	58	0	0	0	0	0	0	0	0	0	0	0	0	0	0	0	0	0	0	0	0	0	6	0	0	0	0	0	0	0	0
Gm10457	12	70912259	70914485	+	Gm10457	ENSMUSG00000113707	predicted gene 10457 [Source:MGI Symbol;Acc:MGI:3642070]	+	gene	Name match	0	6.695648e-14	1.3738434e-12	3.434175	0	1	0	0	0	0	0	1	0	0	0	1	0	3	0	0	0	0	0	0	0	0	0	1	0	0	0	0	0	0	0	0	0	0	0
Ppm1a	12	72757455	72799819	+	Ppm1a	ENSMUSG00000021096	protein phosphatase 1A, magnesium dependent, alpha isoform [Source:MGI Symbol;Acc:MGI:99878]	+	gene	Name match	0	4.1838877e-14	8.73583e-13	-5.4380097	4	0	73	0	0	0	0	0	17	0	8	0	0	0	5	0	0	0	0	0	0	0	0	0	10	0	0	0	0	0	54	0	47	0	0
Nek9	12	85299514	85339362	-	Nek9	ENSMUSG00000034290	NIMA (never in mitosis gene a)-related expressed kinase 9 [Source:MGI Symbol;Acc:MGI:2387995]	-	gene	Name match	0	0.0021609985	0.008476041	-2.8411064	0	22	0	0	31	0	0	0	0	0	0	0	0	0	0	0	0	0	0	0	0	0	0	29	0	0	39	0	0	0	0	1	0	0	0
Irf2bpl	12	86880701	86884798	-	Irf2bpl	ENSMUSG00000034168	interferon regulatory factor 2 binding protein-like [Source:MGI Symbol;Acc:MGI:2442463]	-	gene	Name match	0	0.00054901524	0.002439542	-2.7088826	2	0	0	0	0	0	0	0	9	0	0	0	2	0	0	0	0	0	0	0	0	0	0	0	0	0	0	0	8	0	0	0	0	0	0
Gstz1	12	87147165	87164723	+	Gstz1	ENSMUSG00000021033	glutathione transferase zeta 1 (maleylacetoacetate isomerase) [Source:MGI Symbol;Acc:MGI:1341859]	+	gene	Name match	0	5.8006073e-08	5.467015e-07	-5.3669176	7	0	48	0	0	0	0	0	1	0	0	0	43	0	0	0	0	0	0	0	0	0	0	0	0	0	0	0	0	0	0	0	0	0	29
Flrt2	12	95692226	95785215	+	Flrt2	ENSMUSG00000047414	fibronectin leucine rich transmembrane protein 2 [Source:MGI Symbol;Acc:MGI:3603594]	+	gene	Name match	0	2.2667476e-12	3.909288e-11	-5.690161	16	0	0	0	38	0	0	0	4	0	0	0	14	0	227	0	0	0	1	0	1	0	22	0	0	0	0	0	0	0	0	0	325	0	34
Zc3h14	12	98746964	98787753	+	Zc3h14	ENSMUSG00000021012	zinc finger CCCH type containing 14 [Source:MGI Symbol;Acc:MGI:1919824]	+	gene	Name match	0	5.130822e-16	1.28556e-14	-5.6033373	3	0	18	0	31	0	0	0	12	0	0	0	29	0	43	0	0	0	0	0	8	0	23	0	83	0	70	0	0	0	3	0	2	0	16
Eml5	12	98786805	98901484	-	Eml5	ENSMUSG00000051166	echinoderm microtubule associated protein like 5 [Source:MGI Symbol;Acc:MGI:2442513]	-	gene	Name match	0	2.0838128e-05	0.00012278896	-3.1154022	7	0	0	0	0	0	0	0	11	0	0	0	0	0	22	0	0	0	0	0	0	0	0	0	0	0	0	0	0	0	2	0	0	0	0
Rps6ka5	12	100548439	100726983	-	Rps6ka5	ENSMUSG00000021180	ribosomal protein S6 kinase, polypeptide 5 [Source:MGI Symbol;Acc:MGI:1920336]	-	gene	Name match	0	0.014351429	0.04403704	-2.2276282	1	0	0	0	0	0	0	0	0	0	0	0	0	0	0	0	0	0	0	0	0	0	0	0	0	0	39	0	0	0	0	0	0	0	0
Gm20604	12	102741732	102758672	-	Gm20604	ENSMUSG00000041716	predicted gene 20604 [Source:MGI Symbol;Acc:MGI:5305180]	-	gene	Name match	0	0.0014959358	0.006077869	-2.4613879	3	0	0	0	0	0	0	26	4	0	0	0	18	0	0	0	0	0	43	0	58	0	6	0	0	0	52	0	9	0	0	0	0	0	4
Gm16596	12	108537243	108555618	-	Gm16596	ENSMUSG00000097788	predicted gene, 16596 [Source:MGI Symbol;Acc:MGI:4439520]	-	gene	Name match	0	0.0013506069	0.0055450313	-2.2239325	4	0	14	0	0	0	0	0	0	0	0	0	2	0	0	0	0	0	0	0	0	0	0	0	0	0	0	0	0	0	0	0	0	0	0
Apopt1	12	111713261	111755053	+	Apopt1	ENSMUSG00000037787	apoptogenic, mitochondrial 1 [Source:MGI Symbol;Acc:MGI:1915270]	+	gene	Name match	0	3.7129715e-07	3.067901e-06	-4.022483	28	0	0	0	48	0	74	0	0	0	0	0	32	0	0	0	0	0	0	0	65	0	0	5	13	0	40	0	0	0	0	2	0	0	16
Brf1	12	112960085	113000704	-	Brf1	ENSMUSG00000011158	BRF1, RNA polymerase III transcription initiation factor 90 kDa subunit [Source:MGI Symbol;Acc:MGI:1919558]	-	gene	Name match	0	0.00705111	0.024185041	-2.3336942	9	0	0	0	0	0	0	0	0	0	0	0	0	0	0	5	0	0	0	0	0	0	0	0	0	0	0	0	0	0	72	0	0	0	0
Zfp386	12	116047724	116063360	+	Zfp386	ENSMUSG00000042063	zinc finger protein 386 (Kruppel-like) [Source:MGI Symbol;Acc:MGI:1930708]	+	gene	Name match	0	1.8053638e-10	2.4857987e-09	-6.335108	113	0	0	0	0	0	0	0	0	0	0	0	0	0	67	0	0	0	13	0	0	0	75	0	4	0	0	0	0	0	0	0	0	0	17
Exoc2	13	30813919	30974093	-	Exoc2	ENSMUSG00000021357	exocyst complex component 2 [Source:MGI Symbol;Acc:MGI:1913732]	-	gene	Name match	0	1.1509659e-05	7.148067e-05	-3.8003316	44	0	0	0	0	0	0	0	0	0	0	2	0	0	0	6	0	0	0	0	0	0	9	0	0	0	0	0	0	0	0	0	0	0	0
Tbc1d7	13	43151740	43171501	-	Tbc1d7	ENSMUSG00000021368	TBC1 domain family, member 7 [Source:MGI Symbol;Acc:MGI:1914296]	-	gene	Name match	0	4.2794838e-08	4.1318793e-07	-5.311693	31	0	0	0	0	0	0	5	30	0	0	0	40	0	0	0	0	0	0	0	0	0	0	0	35	0	0	0	0	0	1	0	0	0	0
Uimc1	13	55027880	55100300	-	Uimc1	ENSMUSG00000025878	ubiquitin interaction motif containing 1 [Source:MGI Symbol;Acc:MGI:103185]	-	gene	Name match	0	2.091377e-05	0.0001231735	-3.595665	3	0	0	0	0	0	0	0	0	0	0	0	0	0	1	0	0	0	0	0	60	0	0	0	0	0	1	0	0	0	7	0	0	0	0
H2afy	13	56073619	56136361	-	H2afy	ENSMUSG00000015937	H2A histone family, member Y [Source:MGI Symbol;Acc:MGI:1349392]	-	gene	Name match	0	9.808426e-21	3.568241e-19	-5.413308	22	0	20	0	3	0	19	0	0	0	0	0	0	0	68	0	0	0	10	0	7	0	25	0	0	0	27	0	0	0	1	0	26	0	7
Hnrnpa0	13	58125879	58128556	-	Hnrnpa0	ENSMUSG00000007836	heterogeneous nuclear ribonucleoprotein A0 [Source:MGI Symbol;Acc:MGI:1924384]	-	gene	Name match	0	1.2244322e-08	1.2946234e-07	-4.437249	25	0	0	0	0	0	13	0	0	0	0	0	4	0	0	0	0	0	0	0	118	0	38	0	0	0	64	0	0	0	0	11	14	0	0
Ptdss1	13	66932830	66998401	+	Ptdss1	ENSMUSG00000021518	phosphatidylserine synthase 1 [Source:MGI Symbol;Acc:MGI:1276575]	+	gene	Name match	0	8.8444925e-05	0.00046276208	-3.4528193	1	0	71	0	0	0	1	0	0	32	0	0	8	0	0	0	0	0	0	0	0	0	0	0	1	0	45	0	0	0	1	0	0	0	29
Zfp58	13	67490167	67500555	-	Zfp58	ENSMUSG00000071291	zinc finger protein 58 [Source:MGI Symbol;Acc:MGI:99205]	-	gene	Name match	0	0.000118553886	0.00060525595	-4.240619	52	0	0	0	0	0	0	0	0	0	0	0	0	0	0	0	0	0	0	0	0	0	86	0	0	0	0	0	0	0	0	0	0	0	0
Gm26965	13	67491152	67526151	-	Gm26965	ENSMUSG00000097565	predicted gene, 26965 [Source:MGI Symbol;Acc:MGI:5504080]	-	gene	Name match	0	0.00013753076	0.0006922064	-3.313831	31	0	0	0	0	0	0	0	0	0	0	0	0	0	0	0	0	0	0	0	0	0	42	0	0	0	0	0	0	0	0	0	0	0	0
Tppp	13	74009407	74035753	+	Tppp	ENSMUSG00000021573	tubulin polymerization promoting protein [Source:MGI Symbol;Acc:MGI:1920198]	+	gene	Name match	0	0.007951947	0.026784277	-2.2457092	71	0	0	0	0	0	0	0	0	0	0	0	0	0	0	0	0	0	0	0	0	0	0	0	0	0	0	0	0	0	0	0	1	0	0
Rasa1	13	85214780	85289130	-	Rasa1	ENSMUSG00000021549	RAS p21 protein activator 1 [Source:MGI Symbol;Acc:MGI:97860]	-	gene	Name match	0	1.3263293e-07	1.1779698e-06	-4.375134	7	0	0	0	0	0	0	0	0	0	0	0	11	0	0	0	0	0	0	4	38	0	0	0	22	0	0	0	0	0	0	0	3	0	1
Arsb	13	93771630	93943016	+	Arsb	ENSMUSG00000042082	arylsulfatase B [Source:MGI Symbol;Acc:MGI:88075]	+	gene	Name match	0	0.00013478973	0.0006795682	-3.6509585	1	0	0	0	0	0	0	0	0	0	0	0	32	0	0	0	0	0	0	0	0	0	0	0	0	0	0	0	0	0	0	0	0	0	0
Ankdd1b	13	96416134	96471198	-	Ankdd1b	ENSMUSG00000047117	ankyrin repeat and death domain containing 1B [Source:MGI Symbol;Acc:MGI:2444730]	-	gene	Name match	0	2.914416e-08	2.8923853e-07	4.8246603	0	38	1	0	0	0	0	0	0	0	0	0	0	0	0	0	0	0	0	0	0	0	0	0	0	0	0	0	0	0	0	0	0	0	0
Fam169a	13	97067286	97131013	+	Fam169a	ENSMUSG00000041817	family with sequence similarity 169, member A [Source:MGI Symbol;Acc:MGI:2444268]	+	gene	Name match	0	0.000101010526	0.0005229705	2.854426	0	10	0	13	0	13	0	0	0	0	0	0	0	4	40	0	0	0	0	2	0	0	0	21	0	0	0	0	0	0	0	0	0	0	0
Gfm2	13	97137937	97181195	+	Gfm2	ENSMUSG00000021666	G elongation factor, mitochondrial 2 [Source:MGI Symbol;Acc:MGI:2444783]	+	gene	Name match	0	2.9846554e-08	2.9554982e-07	-3.6970568	0	4	13	0	23	0	6	0	0	0	0	0	19	0	0	0	0	0	0	0	0	0	131	0	22	0	0	1	0	0	18	0	0	11	3
Hexb	13	97176331	97198357	-	Hexb	ENSMUSG00000021665	hexosaminidase B [Source:MGI Symbol;Acc:MGI:96074]	-	gene	Name match	0	7.137701e-18	2.05796e-16	-6.7011633	1	0	35	0	51	0	0	0	0	0	0	0	26	0	0	0	0	0	0	0	0	0	286	0	32	0	0	0	0	0	3	0	0	2	9
Gm48265	13	119609765	119613472	-	Gm48265	ENSMUSG00000114945	predicted gene, 48265 [Source:MGI Symbol;Acc:MGI:6097686]	-	gene	Name match	0	0.00082239835	0.0035291414	2.0957632	0	8	0	0	0	0	0	0	0	0	0	0	0	0	0	0	0	0	0	0	0	0	0	0	0	0	0	0	0	0	0	6	0	0	0
Ndst2	14	20723730	20734562	-	Ndst2	ENSMUSG00000039308	N-deacetylase/N-sulfotransferase (heparan glucosaminyl) 2 [Source:MGI Symbol;Acc:MGI:97040]	-	gene	Name match	0	0.0031131431	0.011790773	-2.4297166	6	0	0	0	0	0	0	0	0	0	0	0	0	0	0	0	0	0	0	2	0	0	0	0	0	0	15	0	0	0	0	0	0	1	0
Dcp1a	14	30479535	30527063	+	Dcp1a	ENSMUSG00000021962	decapping mRNA 1A [Source:MGI Symbol;Acc:MGI:1923151]	+	gene	Name match	0	0.00030314384	0.001424776	-3.3087902	44	0	0	0	0	0	0	0	0	0	2	0	0	0	0	0	0	0	0	0	0	0	25	0	0	0	2	0	0	0	78	0	1	0	0
Gnl3	14	31012433	31019152	-	Gnl3	ENSMUSG00000042354	guanine nucleotide binding protein-like 3 (nucleolar) [Source:MGI Symbol;Acc:MGI:1353651]	-	gene	Name match	0	7.9315775e-08	7.2989104e-07	-3.142041	15	0	41	0	0	0	4	0	0	0	6	0	84	0	9	0	0	0	7	0	0	0	13	0	0	0	23	0	7	0	28	0	2	0	25
Phf7	14	31237689	31251317	-	Phf7	ENSMUSG00000021902	PHD finger protein 7 [Source:MGI Symbol;Acc:MGI:1919088]	-	gene	Name match	0	4.930845e-06	3.2964024e-05	3.9899857	0	2	0	0	0	0	0	0	0	0	0	0	0	0	0	0	0	0	0	0	0	0	0	0	0	0	0	0	0	0	0	0	0	1	0
Bap1	14	31251450	31259944	+	Bap1	ENSMUSG00000021901	Brca1 associated protein 1 [Source:MGI Symbol;Acc:MGI:1206586]	+	gene	Name match	0	2.6713684e-07	2.2602762e-06	-4.0640516	18	0	0	0	0	0	0	0	0	0	0	0	0	0	0	0	0	0	0	0	0	0	5	0	0	0	0	0	0	0	0	0	0	0	6
Arhgef40	14	51984719	52006251	+	Arhgef40	ENSMUSG00000004562	Rho guanine nucleotide exchange factor (GEF) 40 [Source:MGI Symbol;Acc:MGI:2685515]	+	gene	Name match	0	0.010657534	0.03423787	-1.9411259	21	0	0	0	1	0	0	0	0	0	0	0	0	0	0	0	0	0	0	0	0	0	0	0	0	0	0	0	0	0	0	0	0	0	0
Hnrnpc	14	52073377	52104028	-	Hnrnpc	ENSMUSG00000060373	heterogeneous nuclear ribonucleoprotein C [Source:MGI Symbol;Acc:MGI:107795]	-	gene	Name match	0	2.6499752e-05	0.00015295825	-3.1551945	2	0	0	0	0	0	0	0	0	0	16	0	0	0	0	0	0	0	3	0	0	0	0	0	37	0	0	0	3	0	70	0	0	0	4
Lrp10	14	54464137	54471497	+	Lrp10	ENSMUSG00000022175	low-density lipoprotein receptor-related protein 10 [Source:MGI Symbol;Acc:MGI:1929480]	+	gene	Name match	0	0.0006430987	0.0028150603	-2.8440697	23	0	0	0	0	0	0	0	0	0	4	0	19	0	0	0	0	0	0	0	0	0	23	0	18	0	0	0	0	0	0	0	18	0	7
Zfhx2	14	55060262	55092324	-	Zfhx2	ENSMUSG00000040721	zinc finger homeobox 2 [Source:MGI Symbol;Acc:MGI:2686934]	-	gene	Name match	0	0.002761509	0.01058177	2.1337693	0	1	0	0	0	0	0	0	0	0	0	0	0	0	0	0	0	0	0	0	0	0	0	0	0	0	0	0	0	0	0	0	0	0	0
Zmym2	14	56886653	56962701	+	Zmym2	ENSMUSG00000021945	zinc finger, MYM-type 2 [Source:MGI Symbol;Acc:MGI:1923257]	+	gene	Name match	0	0.007300567	0.024922604	-2.074373	18	0	0	0	0	0	0	0	0	0	36	0	0	0	0	0	0	0	0	0	0	0	0	0	0	0	0	0	0	0	40	0	0	0	9
Lats2	14	57689662	57758388	-	Lats2	ENSMUSG00000021959	large tumor suppressor 2 [Source:MGI Symbol;Acc:MGI:1354386]	-	gene	Name match	0	5.6656213e-10	7.277506e-09	-5.3732476	12	0	60	0	0	0	0	0	0	0	6	0	29	0	11	0	0	0	76	0	0	0	0	0	0	0	0	0	0	0	150	0	81	0	0
Fzd3	14	65192449	65262463	-	Fzd3	ENSMUSG00000007989	frizzled class receptor 3 [Source:MGI Symbol;Acc:MGI:108476]	-	gene	Name match	0	3.8701135e-05	0.00021626317	-4.1260705	0	5	0	0	0	0	0	0	0	0	0	0	0	0	0	0	0	0	0	0	0	0	0	0	0	0	23	0	42	0	9	0	17	0	0
Chmp7	14	69717000	69732541	-	Chmp7	ENSMUSG00000034190	charged multivesicular body protein 7 [Source:MGI Symbol;Acc:MGI:1913922]	-	gene	Name match	0	0.00014355141	0.000719576	-3.4140792	6	0	0	0	0	0	0	0	0	0	23	0	0	0	0	0	0	0	0	0	0	0	0	0	16	0	0	0	0	0	19	0	0	0	2
Zc3h13	14	75284373	75344426	+	Zc3h13	ENSMUSG00000022000	zinc finger CCCH type containing 13 [Source:MGI Symbol;Acc:MGI:1914552]	+	gene	Name match	0	3.4805817e-10	4.6121276e-09	-5.39032	15	0	0	0	0	0	0	0	0	0	0	0	50	0	32	0	0	0	26	0	0	0	46	0	0	0	0	0	26	0	0	0	17	0	0
Bora	14	99046222	99074540	+	Bora	ENSMUSG00000022070	bora, aurora kinase A activator [Source:MGI Symbol;Acc:MGI:1924994]	+	gene	Name match	0	0.0016718924	0.0067305113	-2.6669662	1	0	0	0	0	0	0	0	0	0	43	0	31	0	51	0	0	0	0	0	26	0	0	0	0	0	0	0	0	0	0	0	43	0	0
Dis3	14	99075206	99099770	-	Dis3	ENSMUSG00000033166	DIS3 homolog, exosome endoribonuclease and 3'-5' exoribonuclease [Source:MGI Symbol;Acc:MGI:1919912]	-	gene	Name match	0	4.7087198e-08	4.5108115e-07	-4.6048517	34	0	27	0	0	0	0	0	0	0	87	0	0	0	16	0	0	0	0	0	0	0	0	0	0	0	0	0	0	0	0	0	7	0	0
Tbc1d4	14	101442360	101609191	-	Tbc1d4	ENSMUSG00000033083	TBC1 domain family, member 4 [Source:MGI Symbol;Acc:MGI:2429660]	-	gene	Name match	0	6.1234537e-06	4.0152296e-05	-4.3429365	67	0	0	0	12	0	0	0	0	0	0	0	0	0	0	0	0	0	0	0	0	0	0	0	0	0	0	0	0	0	44	0	0	0	3
Kctd12	14	102976581	102982637	-	Kctd12	ENSMUSG00000098557	potassium channel tetramerisation domain containing 12 [Source:MGI Symbol;Acc:MGI:2145823]	-	gene	Name match	0	0.0003187991	0.0014932271	-3.5141912	2	0	7	0	0	0	0	0	0	0	86	0	0	0	157	0	0	0	16	0	0	0	0	0	0	0	0	0	0	0	0	0	0	0	9
Rbm26	14	105106751	105177327	-	Rbm26	ENSMUSG00000022119	RNA binding motif protein 26 [Source:MGI Symbol;Acc:MGI:1921463]	-	gene	Name match	0	0.00011394647	0.0005842907	-3.3762374	1	0	0	0	0	0	0	0	37	0	59	0	15	0	0	0	0	0	0	0	0	0	0	0	57	0	0	0	0	0	15	0	0	0	0
Ubac2	14	121878620	122021034	+	Ubac2	ENSMUSG00000041765	ubiquitin associated domain containing 2 [Source:MGI Symbol;Acc:MGI:1916139]	+	gene	Name match	0	2.476381e-06	1.7460792e-05	-4.3137608	73	0	0	0	0	0	0	0	0	0	0	0	41	0	0	0	0	0	0	4	0	0	94	0	0	0	13	0	0	0	0	0	0	0	32
Zfr	15	12117831	12185683	+	Zfr	ENSMUSG00000022201	zinc finger RNA binding protein [Source:MGI Symbol;Acc:MGI:1341890]	+	gene	Name match	0	1.808748e-09	2.1501318e-08	-4.2793803	39	0	0	0	0	0	15	0	1	0	0	0	0	0	16	0	0	0	34	0	17	0	1	0	44	0	0	0	0	0	0	0	27	0	9
Gm49266	15	26743232	26746137	-	Gm49266	ENSMUSG00000115381	predicted gene, 49266 [Source:MGI Symbol;Acc:MGI:6118744]	-	gene	Name match	0	0.0040874807	0.015023602	-2.9400547	0	6	0	0	0	0	0	0	0	0	0	0	0	0	0	0	0	0	0	0	0	0	0	0	0	0	0	0	0	0	0	0	0	0	0
Cpq	15	33083129	33594552	+	Cpq	ENSMUSG00000039007	carboxypeptidase Q [Source:MGI Symbol;Acc:MGI:1889205]	+	gene	Name match	0	3.82766e-12	6.399639e-11	-6.1246934	1	0	0	0	0	0	89	0	0	0	0	0	0	9	72	0	0	0	76	0	0	0	0	0	0	0	83	0	0	0	125	0	0	0	36
Nipal2	15	34572799	34679212	-	Nipal2	ENSMUSG00000038879	NIPA-like domain containing 2 [Source:MGI Symbol;Acc:MGI:1924488]	-	gene	Name match	0	0.0010727786	0.0044893427	-3.1089222	117	0	0	0	0	0	0	0	0	0	0	0	8	0	41	0	0	0	0	0	0	0	0	0	0	0	0	0	0	0	0	0	0	0	0
Cthrc1	15	39076932	39087121	+	Cthrc1	ENSMUSG00000054196	collagen triple helix repeat containing 1 [Source:MGI Symbol;Acc:MGI:1915838]	+	gene	Name match	0	6.185607e-22	2.467239e-20	-8.332622	129	0	275	0	0	0	49	0	22	0	184	0	1334	0	0	0	0	0	31	0	0	0	49	0	0	0	0	0	0	0	89	0	0	0	68
Ptk2	15	73205102	73423280	-	Ptk2	ENSMUSG00000022607	PTK2 protein tyrosine kinase 2 [Source:MGI Symbol;Acc:MGI:95481]	-	gene	Name match	0	5.554232e-05	0.00030185998	-3.2291648	43	0	0	18	74	0	62	0	0	0	6	0	9	0	0	0	0	0	38	0	49	0	0	0	0	0	0	0	0	0	20	0	0	0	0
Mroh1	15	76380261	76453038	+	Mroh1	ENSMUSG00000022558	maestro heat-like repeat family member 1 [Source:MGI Symbol;Acc:MGI:2442558]	+	gene	Name match	0	3.607149e-10	4.7674127e-09	4.8789096	0	12	0	0	5	0	0	9	0	0	0	0	0	0	0	0	0	0	0	0	0	8	0	0	0	0	0	5	0	0	0	11	0	0	0
Kdelr3	15	79516411	79527739	+	Kdelr3	ENSMUSG00000010830	KDEL (Lys-Asp-Glu-Leu) endoplasmic reticulum protein retention receptor 3 [Source:MGI Symbol;Acc:MGI:2145953]	+	gene	Name match	0	2.5267046e-19	8.179947e-18	-7.1206784	49	0	130	0	89	0	0	0	19	0	0	0	180	0	39	0	0	0	26	0	0	0	0	0	31	0	0	0	0	0	161	0	0	0	14
Adsl	15	80948490	80970946	+	Adsl	ENSMUSG00000022407	adenylosuccinate lyase [Source:MGI Symbol;Acc:MGI:103202]	+	gene	Name match	0	9.3079133e-10	1.1530859e-08	-4.79057	44	0	5	0	0	0	34	0	0	0	0	0	0	0	75	0	0	0	37	0	0	0	0	0	0	0	59	0	0	0	2	0	34	0	22
Pmm1	15	81951108	81960930	-	Pmm1	ENSMUSG00000022474	phosphomannomutase 1 [Source:MGI Symbol;Acc:MGI:1353418]	-	gene	Name match	0	2.8161926e-09	3.258449e-08	-4.3558993	15	0	0	0	38	0	0	0	0	0	0	0	25	0	0	0	0	0	0	0	79	0	0	0	28	0	0	0	19	0	0	0	0	0	0
Cyb5r3	15	83153494	83172592	-	Cyb5r3	ENSMUSG00000018042	cytochrome b5 reductase 3 [Source:MGI Symbol;Acc:MGI:94893]	-	gene	Name match	0	8.486446e-28	4.7549485e-26	-6.120215	12	0	10	0	12	0	4	0	0	0	1	0	10	0	0	0	0	0	0	0	5	0	34	0	11	0	9	0	0	0	3	0	8	0	7
Zcrb1	15	93386097	93398334	-	Zcrb1	ENSMUSG00000022635	zinc finger CCHC-type and RNA binding motif 1 [Source:MGI Symbol;Acc:MGI:1914447]	-	gene	Name match	0	3.6297463e-06	2.4892586e-05	-2.937755	1	0	0	0	0	0	0	0	1	0	3	0	9	0	0	0	0	0	0	0	2	0	0	0	4	0	0	0	0	0	4	0	0	0	0
Adcy6	15	98589973	98610076	-	Adcy6	ENSMUSG00000022994	adenylate cyclase 6 [Source:MGI Symbol;Acc:MGI:87917]	-	gene	Name match	0	0.0055483463	0.01970317	-2.312081	35	0	36	0	52	0	0	0	0	2	0	0	0	0	0	0	0	0	0	0	0	0	0	0	0	0	0	0	0	0	0	0	0	0	0
Tmbim6	15	99392882	99410049	+	Tmbim6	ENSMUSG00000023010	transmembrane BAX inhibitor motif containing 6 [Source:MGI Symbol;Acc:MGI:99682]	+	gene	Name match	0	2.500302e-20	8.860382e-19	-4.52727	22	0	8	0	1	0	2	0	8	0	0	0	8	0	8	0	0	0	5	0	3	0	56	0	10	0	0	0	0	0	6	0	8	0	0
Eif4b	15	102073773	102097173	+	Eif4b	ENSMUSG00000058655	eukaryotic translation initiation factor 4B [Source:MGI Symbol;Acc:MGI:95304]	+	gene	Name match	0	3.656704e-18	1.07522204e-16	-6.6928935	65	0	181	0	0	0	0	0	59	0	51	0	15	0	67	0	0	0	17	0	53	0	19	0	51	0	79	0	0	0	41	0	0	0	0
Map3k12	15	102497646	102517064	-	Map3k12	ENSMUSG00000023050	mitogen-activated protein kinase kinase kinase 12 [Source:MGI Symbol;Acc:MGI:1346881]	-	gene	Name match	0	0.0059194635	0.020807015	-2.1663857	15	0	0	0	0	0	0	0	0	0	0	0	0	0	28	0	0	0	0	0	0	0	26	0	0	0	0	0	0	0	0	0	0	0	5
Gm20695	16	3884648	3919517	+	Gm20695	ENSMUSG00000093575	predicted gene 20695 [Source:MGI Symbol;Acc:MGI:5313142]	+	gene	Name match	0	0.0035980325	0.013389227	-1.9485372	5	0	0	0	0	0	0	0	0	0	0	0	0	0	0	0	0	0	0	0	0	0	0	0	1	0	0	0	0	0	0	0	0	0	0
Cluap1	16	3908801	3941147	+	Cluap1	ENSMUSG00000014232	clusterin associated protein 1 [Source:MGI Symbol;Acc:MGI:1924029]	+	gene	Name match	0	0.005078658	0.01823346	-2.30457	50	0	0	0	0	0	0	0	0	0	0	0	0	0	0	0	0	0	0	1	0	0	0	0	1	0	0	0	0	0	0	0	7	0	0
Bfar	16	13671858	13703612	+	Bfar	ENSMUSG00000022684	bifunctional apoptosis regulator [Source:MGI Symbol;Acc:MGI:1914368]	+	gene	Name match	0	1.2149094e-08	1.2853185e-07	-4.6281	32	0	5	0	0	0	0	0	0	0	0	0	0	0	0	0	0	0	0	0	18	0	0	0	0	0	0	0	10	0	0	0	0	0	5
Med15	16	17651208	17732891	-	Med15	ENSMUSG00000012114	mediator complex subunit 15 [Source:MGI Symbol;Acc:MGI:2137379]	-	gene	Name match	0	1.6837157e-06	1.2253001e-05	-4.597564	57	0	0	0	0	0	2	0	0	0	0	0	32	0	42	0	0	0	0	0	0	0	0	0	23	0	0	0	61	0	35	0	0	0	0
Snx4	16	33251442	33300269	+	Snx4	ENSMUSG00000022808	sorting nexin 4 [Source:MGI Symbol;Acc:MGI:1916400]	+	gene	Name match	0	5.3000604e-06	3.5253477e-05	-4.1206913	28	0	0	0	0	0	0	0	0	0	0	0	0	0	0	0	0	0	0	0	8	0	0	0	3	0	0	0	1	0	51	0	0	0	0
Cep97	16	55899888	55934855	-	Cep97	ENSMUSG00000022604	centrosomal protein 97 [Source:MGI Symbol;Acc:MGI:1921451]	-	gene	Name match	0	2.2185268e-06	1.581506e-05	-4.843363	50	0	0	0	0	0	0	0	0	0	0	0	0	0	0	0	0	0	0	0	0	0	0	0	0	0	49	0	0	0	0	0	0	0	4
Nrip1	16	76287400	76373827	-	Nrip1	ENSMUSG00000048490	nuclear receptor interacting protein 1 [Source:MGI Symbol;Acc:MGI:1315213]	-	gene	Name match	0	0.00012559858	0.000637653	-3.031671	14	0	0	0	0	0	0	0	15	0	0	0	0	0	22	0	0	0	0	0	12	0	0	0	0	0	24	0	0	0	0	0	0	0	0
Scaf4	16	90225680	90284503	-	Scaf4	ENSMUSG00000022983	SR-related CTD-associated factor 4 [Source:MGI Symbol;Acc:MGI:2146350]	-	gene	Name match	0	2.7096392e-05	0.0001559467	-3.2218363	23	0	2	0	0	0	0	0	0	0	0	0	0	0	0	0	0	0	11	0	0	0	0	0	0	0	0	0	0	0	0	0	0	0	0
Setd4	16	93583457	93604063	-	Setd4	ENSMUSG00000022948	SET domain containing 4 [Source:MGI Symbol;Acc:MGI:2136890]	-	gene	Name match	0	0.00031648457	0.0014829717	-3.3933187	1	0	0	0	0	0	0	0	0	0	0	0	0	0	0	0	0	0	0	0	0	0	0	0	0	0	0	0	0	0	0	0	0	0	0
Pde10a	17	8525372	8986648	+	Pde10a	ENSMUSG00000023868	phosphodiesterase 10A [Source:MGI Symbol;Acc:MGI:1345143]	+	gene	Name match	0	0.00085801777	0.0036665162	2.3802795	0	8	0	0	0	0	0	0	0	0	0	0	0	0	0	0	0	0	0	0	0	0	0	0	0	0	0	0	0	0	0	0	0	0	0
Pnldc1	17	12888729	12910230	-	Pnldc1	ENSMUSG00000073460	poly(A)-specific ribonuclease (PARN)-like domain containing 1 [Source:MGI Symbol;Acc:MGI:2685159]	-	gene	Name match	0	5.965989e-06	3.9228224e-05	2.5440943	0	3	0	3	0	0	0	1	0	0	0	0	0	7	0	8	0	0	7	0	0	4	0	0	0	1	0	0	0	2	0	3	0	3	0
Acat2	17	12942890	12960747	-	Acat2	ENSMUSG00000023832	acetyl-Coenzyme A acetyltransferase 2 [Source:MGI Symbol;Acc:MGI:87871]	-	gene	Name match	0	9.191287e-06	5.813632e-05	-3.9182405	8	0	0	0	0	0	0	0	0	0	0	0	32	0	2	0	0	0	0	0	76	0	0	0	8	0	0	0	0	0	0	0	7	0	0
Zfp51	17	21450374	21465587	+	Zfp51	ENSMUSG00000023892	zinc finger protein 51 [Source:MGI Symbol;Acc:MGI:99198]	+	gene	Name match	0	0.00029382104	0.001385902	-3.605534	50	0	0	0	0	0	0	0	0	0	0	0	0	0	0	0	0	0	0	0	0	2	0	0	0	0	0	0	0	0	0	0	0	0	0
Kctd5	17	24047734	24073485	-	Kctd5	ENSMUSG00000016946	potassium channel tetramerisation domain containing 5 [Source:MGI Symbol;Acc:MGI:1916509]	-	gene	Name match	0	0.0042296243	0.015496427	-2.4409552	18	0	0	0	0	0	0	0	0	0	0	0	0	0	0	0	0	0	0	0	0	0	0	0	11	0	30	0	0	0	37	0	0	0	0
Amdhd2	17	24155833	24163766	-	Amdhd2	ENSMUSG00000036820	amidohydrolase domain containing 2 [Source:MGI Symbol;Acc:MGI:2443978]	-	gene	Name match	0	0.0076016774	0.025786022	-2.11442	9	0	0	0	0	0	0	0	0	0	0	0	0	0	0	0	0	0	0	0	0	0	55	0	0	0	0	0	0	0	0	0	0	0	0
Igfals	17	24865997	24882010	+	Igfals	ENSMUSG00000046070	insulin-like growth factor binding protein, acid labile subunit [Source:MGI Symbol;Acc:MGI:107973]	+	gene	Name match	0	4.9588557e-23	2.1205666e-21	6.918418	0	13	0	0	0	0	0	0	0	14	0	0	0	17	0	0	0	0	0	0	0	15	0	0	0	0	0	0	0	18	0	8	0	9	0
Tmem204	17	25057702	25083591	-	Tmem204	ENSMUSG00000024168	transmembrane protein 204 [Source:MGI Symbol;Acc:MGI:3039635]	-	gene	Name match	0	0.00016475258	0.0008165652	-3.5360012	13	0	0	0	50	0	155	0	0	1	0	0	0	0	0	0	0	0	0	0	0	0	0	0	23	0	0	0	0	0	0	13	0	0	0
Sox8	17	25565892	25570686	-	Sox8	ENSMUSG00000024176	SRY (sex determining region Y)-box 8 [Source:MGI Symbol;Acc:MGI:98370]	-	gene	Name match	0	1.0220379e-05	6.408722e-05	3.2164462	0	5	0	0	0	0	0	0	0	0	0	0	0	0	0	0	0	0	0	0	0	0	0	0	0	0	0	0	0	0	0	0	0	0	0
Fam234a	17	26211822	26244242	-	Fam234a	ENSMUSG00000024187	family with sequence similarity 234, member A [Source:MGI Symbol;Acc:MGI:2146854]	-	gene	Name match	0	7.3729507e-06	4.7625676e-05	-4.066188	10	0	0	0	0	0	0	0	0	0	0	0	0	0	0	0	0	0	35	0	0	0	0	0	0	0	0	0	0	0	0	0	0	0	0
Nudt3	17	27579382	27623495	-	Nudt3	ENSMUSG00000024213	nudix (nucleotide diphosphate linked moiety X)-type motif 3 [Source:MGI Symbol;Acc:MGI:1928484]	-	gene	Name match	0	8.058849e-05	0.00042547233	-3.395725	7	0	0	0	0	0	0	0	0	0	0	0	0	0	0	0	0	0	0	0	0	0	0	0	0	0	0	0	0	0	0	0	0	0	0
Srsf3	17	29032628	29043373	+	Srsf3	ENSMUSG00000071172	serine/arginine-rich splicing factor 3 [Source:MGI Symbol;Acc:MGI:98285]	+	gene	Name match	0	2.2628674e-35	1.7578725e-33	-6.464964	155	0	0	0	33	0	6	0	17	0	85	0	104	0	249	0	0	0	87	0	317	0	190	0	62	0	108	0	26	0	271	0	124	0	52
Cdkn1a	17	29090976	29100727	+	Cdkn1a	ENSMUSG00000023067	cyclin-dependent kinase inhibitor 1A (P21) [Source:MGI Symbol;Acc:MGI:104556]	+	gene	Name match	0	2.3512076e-12	4.0471026e-11	-6.092802	26	0	0	0	0	0	15	0	30	0	0	0	181	0	0	0	0	0	0	0	0	0	31	0	41	0	34	0	0	0	0	0	208	0	0
Pknox1	17	31564734	31607693	+	Pknox1	ENSMUSG00000006705	Pbx/knotted 1 homeobox [Source:MGI Symbol;Acc:MGI:1201409]	+	gene	Name match	0	0.016148472	0.048658766	-2.0551214	32	0	0	0	30	0	0	0	0	0	0	0	43	0	0	0	0	0	0	0	0	0	0	0	0	0	0	0	0	0	0	0	0	0	0
Zfp871	17	32765496	32788287	-	Zfp871	ENSMUSG00000024298	zinc finger protein 871 [Source:MGI Symbol;Acc:MGI:1921793]	-	gene	Name match	0	0.00064552407	0.002824287	-2.7547693	27	0	0	0	0	0	0	0	0	0	71	0	0	0	0	0	0	0	60	0	0	0	127	0	0	0	0	0	0	0	131	0	11	0	28
Psmb9	17	34181987	34187764	-	Psmb9	ENSMUSG00000096727	proteasome (prosome, macropain) subunit, beta type 9 (large multifunctional peptidase 2) [Source:MGI Symbol;Acc:MGI:1346526]	-	gene	Name match	0	0.0036753293	0.013650774	-2.575833	0	3	0	0	0	0	0	0	0	0	0	0	0	0	0	0	0	0	0	0	0	0	0	0	0	0	0	0	0	0	0	0	0	0	9
Tap1	17	34187553	34197225	+	Tap1	ENSMUSG00000037321	transporter 1, ATP-binding cassette, sub- family B (MDR/TAP) [Source:MGI Symbol;Acc:MGI:98483]	+	gene	Name match	0	0.008364277	0.027906286	-2.4151468	0	2	0	0	0	0	0	0	0	0	0	0	0	0	0	0	0	0	0	0	0	0	0	0	0	0	0	0	0	0	0	0	0	0	2
Notch4	17	34564268	34588503	+	Notch4	ENSMUSG00000015468	notch 4 [Source:MGI Symbol;Acc:MGI:107471]	+	gene	Name match	0	1.1968848e-13	2.380322e-12	4.695192	0	2	0	0	0	0	0	0	0	0	10	0	0	4	0	6	0	0	0	0	0	2	0	7	0	0	0	0	0	5	0	6	0	6	0
Gm16279	17	35896946	35912215	+	Gm16279	ENSMUSG00000084998	predicted gene 16279 [Source:MGI Symbol;Acc:MGI:3826576]	+	gene	Name match	0	7.4893325e-07	5.8563287e-06	-3.2888367	1	0	0	0	0	0	0	0	0	0	0	0	2	0	0	0	0	0	0	0	24	0	0	0	4	0	0	0	0	0	0	0	1	0	3
Runx2	17	44495987	44814797	-	Runx2	ENSMUSG00000039153	runt related transcription factor 2 [Source:MGI Symbol;Acc:MGI:99829]	-	gene	Name match	0	0.00027060907	0.0012854473	-2.8367896	7	0	0	0	0	0	0	0	0	0	0	0	9	0	0	0	0	0	0	0	0	0	0	0	0	0	0	0	0	0	0	0	0	0	0
Ppp2r5d	17	46682991	46705111	-	Ppp2r5d	ENSMUSG00000059409	protein phosphatase 2, regulatory subunit B', delta [Source:MGI Symbol;Acc:MGI:2388481]	-	gene	Name match	0	1.1261867e-05	7.00745e-05	-4.050037	17	0	0	0	0	0	0	0	0	0	0	0	0	0	0	0	0	0	10	0	0	0	0	0	0	0	0	0	0	0	0	0	25	0	0
Gm20517	17	47611589	47683861	+	Gm20517	ENSMUSG00000023984	predicted gene 20517 [Source:MGI Symbol;Acc:MGI:5141982]	+	gene	Name match	0	0.0024625075	0.009529427	-2.6409068	2	0	0	0	0	0	0	0	0	0	0	0	0	0	5	0	0	0	4	0	0	0	0	0	0	0	0	0	0	0	0	0	1	0	0
Foxp4	17	47867133	47924645	-	Foxp4	ENSMUSG00000023991	forkhead box P4 [Source:MGI Symbol;Acc:MGI:1921373]	-	gene	Name match	0	0.014435234	0.044240583	-1.510238	4	0	0	0	0	0	0	0	0	0	0	0	0	0	0	0	0	0	9	0	0	0	4	0	0	0	2	0	0	0	3	0	0	0	0
Mpnd	17	56005711	56016790	+	Mpnd	ENSMUSG00000003199	MPN domain containing [Source:MGI Symbol;Acc:MGI:1915297]	+	gene	Name match	0	1.0468448e-13	2.0948083e-12	-6.4945827	54	0	0	0	0	0	0	0	0	0	0	0	33	0	43	0	0	0	27	0	0	0	5	0	45	0	0	0	54	0	1	0	0	0	23
Safb	17	56584825	56606294	+	Safb	ENSMUSG00000071054	scaffold attachment factor B [Source:MGI Symbol;Acc:MGI:2146974]	+	gene	Name match	0	0.00039821622	0.0018241451	-2.575724	5	0	0	0	0	0	0	0	5	0	0	0	0	5	0	0	0	0	0	0	0	0	2	0	0	0	1	0	0	0	3	0	0	4	21
Clpp	17	56990305	56996188	+	Clpp	ENSMUSG00000002660	caseinolytic mitochondrial matrix peptidase proteolytic subunit [Source:MGI Symbol;Acc:MGI:1858213]	+	gene	Name match	0	1.8765858e-09	2.2255684e-08	-4.689381	52	0	0	0	0	0	39	0	0	0	0	0	40	0	25	0	0	0	0	0	50	0	0	0	0	0	0	0	192	0	86	0	0	0	69
Dpy30	17	74299474	74323944	-	Dpy30	ENSMUSG00000024067	dpy-30, histone methyltransferase complex regulatory subunit [Source:MGI Symbol;Acc:MGI:1913560]	-	gene	Name match	0	8.860369e-11	1.2737094e-09	-3.893541	7	0	0	0	14	0	10	0	12	0	0	0	17	0	8	0	0	0	0	0	49	0	32	0	9	0	0	0	13	0	11	0	12	0	3
Ndufaf7	17	78937136	78948052	+	Ndufaf7	ENSMUSG00000024082	NADH:ubiquinone oxidoreductase complex assembly factor 7 [Source:MGI Symbol;Acc:MGI:1920944]	+	gene	Name match	0	7.6531705e-06	4.9274728e-05	-3.4141023	28	0	0	0	71	0	1	0	9	0	0	0	23	0	0	0	0	0	0	0	0	0	8	0	0	0	44	0	59	0	38	0	52	0	23
Rmdn2	17	79611863	79693192	+	Rmdn2	ENSMUSG00000036368	regulator of microtubule dynamics 2 [Source:MGI Symbol;Acc:MGI:2147043]	+	gene	Name match	0	0.00039248666	0.0017995209	2.7805228	0	3	0	12	0	0	0	9	0	1	0	0	0	0	0	0	0	0	0	0	0	0	0	0	0	0	0	0	0	0	0	0	0	4	0
Fbxo11	17	87990859	88065291	-	Fbxo11	ENSMUSG00000005371	F-box protein 11 [Source:MGI Symbol;Acc:MGI:2147134]	-	gene	Name match	0	0.0019082114	0.007594212	-2.6222613	0	3	0	0	0	0	0	0	0	0	0	0	0	0	0	0	0	0	17	0	0	0	0	0	71	0	0	0	0	0	0	0	0	0	0
Greb1l	18	10325177	10562940	+	Greb1l	ENSMUSG00000042942	growth regulation by estrogen in breast cancer-like [Source:MGI Symbol;Acc:MGI:3576497]	+	gene	Name match	0	8.18369e-07	6.344901e-06	3.863135	0	2	0	0	0	0	0	0	0	0	0	0	0	0	0	0	0	0	0	0	0	0	0	0	0	2	0	5	0	0	0	0	0	0	0
Pcdhga8	18	37725706	37841873	+	Pcdhga8	ENSMUSG00000103897	protocadherin gamma subfamily A, 8 [Source:MGI Symbol;Acc:MGI:1935221]	+	gene	Name match	0	2.055936e-07	1.772429e-06	-3.3298795	0	6	1	0	0	0	0	0	3	0	0	0	0	0	0	0	0	0	0	0	13	0	0	0	2	0	7	0	0	0	10	0	3	0	0
Cdo1	18	46713193	46728395	-	Cdo1	ENSMUSG00000033022	cysteine dioxygenase 1, cytosolic [Source:MGI Symbol;Acc:MGI:105925]	-	gene	Name match	0	0.0022954012	0.008942086	-2.6334627	0	16	0	0	0	0	0	0	0	0	0	0	0	0	0	0	0	0	9	0	0	0	0	0	0	0	0	0	0	0	27	0	0	0	1
Sncaip	18	52767709	52915935	+	Sncaip	ENSMUSG00000024534	synuclein, alpha interacting protein (synphilin) [Source:MGI Symbol;Acc:MGI:1915097]	+	gene	Name match	0	2.3715809e-11	3.613639e-10	-6.1259985	20	0	0	0	0	0	0	0	0	0	0	0	0	0	1	0	0	0	0	0	0	0	108	0	0	0	0	0	3	0	4	0	0	0	0
Megf10	18	57133090	57297467	+	Megf10	ENSMUSG00000024593	multiple EGF-like-domains 10 [Source:MGI Symbol;Acc:MGI:2685177]	+	gene	Name match	0	0.0023390881	0.009090379	-2.9379594	0	13	0	0	0	0	0	0	0	0	0	0	1	0	0	0	0	0	0	0	0	0	5	0	0	0	0	0	0	0	0	0	0	0	0
Bbs1	19	4886878	4906628	-	Bbs1	ENSMUSG00000006464	Bardet-Biedl syndrome 1 (human) [Source:MGI Symbol;Acc:MGI:1277215]	-	gene	Name match	0	0.00035248185	0.0016350654	-3.2984703	42	0	0	0	0	0	0	0	0	0	0	0	0	0	0	0	0	0	0	0	0	0	0	0	0	0	0	0	0	0	0	0	0	0	0
Snhg1	19	8723475	8726443	+	Snhg1	ENSMUSG00000108414	small nucleolar RNA host gene 1 [Source:MGI Symbol;Acc:MGI:3763743]	+	gene	Name match	0	1.1808747e-06	8.860047e-06	-3.0328612	13	0	0	0	0	0	0	0	1	0	3	0	14	0	12	0	0	0	0	0	32	0	0	0	0	0	0	0	67	0	19	0	23	0	8
Gm49416	19	8888926	8895227	+	Gm49416	ENSMUSG00000116347	predicted gene, 49416 [Source:MGI Symbol;Acc:MGI:6155046]	+	gene	Name match	0	3.954601e-19	1.25919025e-17	-4.6511693	21	0	0	0	13	0	6	0	5	0	0	0	26	0	10	0	0	0	11	0	29	0	5	0	0	0	6	0	0	0	0	0	10	0	0
Rab3il1	19	10001669	10038380	+	Rab3il1	ENSMUSG00000024663	RAB3A interacting protein (rabin3)-like 1 [Source:MGI Symbol;Acc:MGI:1922010]	+	gene	Name match	0	0.014377699	0.04408785	-1.6591923	7	0	0	0	0	0	0	0	0	0	0	0	0	0	0	0	0	0	0	0	0	0	0	0	0	0	0	0	0	0	0	0	0	0	0
Sdhaf2	19	10500534	10526142	-	Sdhaf2	ENSMUSG00000024668	succinate dehydrogenase complex assembly factor 2 [Source:MGI Symbol;Acc:MGI:1913322]	-	gene	Name match	0	1.0167551e-12	1.8224248e-11	-5.767369	31	0	34	0	34	0	0	0	0	0	0	0	5	0	27	0	0	0	0	0	7	0	0	0	0	0	0	0	0	0	23	0	58	0	0
Mrpl16	19	11770391	11774960	+	Mrpl16	ENSMUSG00000024683	mitochondrial ribosomal protein L16 [Source:MGI Symbol;Acc:MGI:2137219]	+	gene	Name match	0	0.0019580969	0.007771388	-2.337336	12	0	0	0	33	0	0	0	0	0	0	0	1	0	0	0	0	0	0	0	0	0	28	0	0	0	0	0	0	0	0	0	9	0	0
Cep78	19	15955773	15984989	-	Cep78	ENSMUSG00000041491	centrosomal protein 78 [Source:MGI Symbol;Acc:MGI:1924386]	-	gene	Name match	0	0.0007248131	0.0031430488	-2.7936735	20	0	0	0	0	0	0	0	0	0	0	0	22	0	0	0	0	0	0	0	0	0	0	0	0	0	39	0	0	0	0	0	0	0	0
Nmrk1	19	18631950	18652428	+	Nmrk1	ENSMUSG00000037847	nicotinamide riboside kinase 1 [Source:MGI Symbol;Acc:MGI:2147434]	+	gene	Name match	0	3.3348247e-06	2.3011971e-05	-5.5600657	79	0	0	0	0	0	0	0	0	0	0	0	0	0	0	0	0	0	0	0	103	0	14	0	0	0	0	0	0	0	0	0	0	0	0
Klf9	19	23141226	23168134	+	Klf9	ENSMUSG00000033863	Kruppel-like factor 9 [Source:MGI Symbol;Acc:MGI:1333856]	+	gene	Name match	0	2.7134854e-05	0.00015609247	-3.2307878	8	0	2	0	0	0	0	0	0	0	0	0	0	0	1	0	0	0	0	0	0	0	0	0	6	0	0	0	0	0	0	0	0	0	5
Tmem252	19	24674008	24682233	+	Tmem252	ENSMUSG00000048572	transmembrane protein 252 [Source:MGI Symbol;Acc:MGI:3583948]	+	gene	Name match	0	6.8257075e-05	0.00036535558	-3.3010623	0	5	0	0	0	0	0	0	0	0	0	0	0	0	7	0	0	0	0	0	8	0	0	0	0	0	0	0	0	0	11	0	0	0	0
Dkk1	19	30545863	30549665	-	Dkk1	ENSMUSG00000024868	dickkopf WNT signaling pathway inhibitor 1 [Source:MGI Symbol;Acc:MGI:1329040]	-	gene	Name match	0	0.0003294202	0.0015381157	3.2176166	0	6	0	0	0	0	0	0	0	0	0	29	0	0	0	0	0	0	0	0	0	0	0	0	0	0	0	0	0	0	0	0	0	0	0
Pgam1	19	41911923	41918660	+	Pgam1	ENSMUSG00000011752	phosphoglycerate mutase 1 [Source:MGI Symbol;Acc:MGI:97552]	+	gene	Name match	0	0.00044144227	0.002002049	2.134087	1	0	0	0	4	0	0	0	0	0	0	0	1	0	0	0	0	0	0	0	0	0	2	0	0	1	0	0	0	0	3	0	0	0	0
Dnmbp	19	43846821	43940191	-	Dnmbp	ENSMUSG00000025195	dynamin binding protein [Source:MGI Symbol;Acc:MGI:1917352]	-	gene	Name match	0	8.429941e-06	5.37989e-05	-4.0879097	5	0	0	0	0	0	0	0	0	0	0	0	0	0	64	0	0	0	0	0	4	0	0	0	0	0	0	0	0	0	0	0	5	0	9
Gsto1	19	47854970	47864790	+	Gsto1	ENSMUSG00000025068	glutathione S-transferase omega 1 [Source:MGI Symbol;Acc:MGI:1342273]	+	gene	Name match	0	1.13689715e-07	1.0209405e-06	-3.886404	44	0	0	0	0	0	69	0	0	0	0	0	0	0	9	0	0	0	1	0	31	0	159	0	0	0	36	0	0	0	12	0	121	0	0
Xpnpep1	19	52931926	53040214	-	Xpnpep1	ENSMUSG00000025027	X-prolyl aminopeptidase (aminopeptidase P) 1, soluble [Source:MGI Symbol;Acc:MGI:2180003]	-	gene	Name match	0	2.0082626e-10	2.7502685e-09	-6.220617	1	0	0	0	87	0	0	0	6	0	0	0	4	0	0	0	0	0	0	0	49	0	0	0	12	0	0	0	0	0	83	0	146	0	25
[truncated: 147 more columns]
