# Supplementary material for: Allele-specific differential regulation of monoallelically expressed autosomal genes in the cardiac lineage
Source: Nat Commun. 2022 Oct 10;13:5984. doi: 10.1038/s41467-022-33722-x (PMC9550772; doi:10.1038/s41467-022-33722-x)
Supplement: Supplementary file 13 — Source Data [file 41467_2022_33722_MOESM13_ESM.zip › Source Data 43.txt]

Probe	Chromosome	Start	End	Probe.Strand	Feature	ID	Description	Feature.Strand	Type	Feature.Orientation	Distance	P.value..EdgeR.stats.p.0.05.after.correction.	FDR..EdgeR.stats.p.0.05.after.correction.	Log2.Fold.Change..EdgeR.stats.p.0.05.after.correction.	S249_C57BL6J	S249_CAST_EiJ	S253_C57BL6J	S253_CAST_EiJ	S254_C57BL6J	S254_CAST_EiJ	S257_C57BL6J	S257_CAST_EiJ	S269_C57BL6J	S269_CAST_EiJ	S272_C57BL6J	S272_CAST_EiJ	S287_C57BL6J	S287_CAST_EiJ	S299_C57BL6J	S299_CAST_EiJ	S300_C57BL6J	S300_CAST_EiJ	S301_C57BL6J	S301_CAST_EiJ	S309_C57BL6J	S309_CAST_EiJ	S310_C57BL6J	S310_CAST_EiJ	S412_C57BL6J	S412_CAST_EiJ	S413_C57BL6J	S413_CAST_EiJ	S414_C57BL6J	S414_CAST_EiJ	S415_C57BL6J	S415_CAST_EiJ	S416_C57BL6J	S416_CAST_EiJ	S417_C57BL6J
5730507A11Rik	2	38862163	38865533	+	5730507A11Rik	ENSMUSG00000107468	RIKEN cDNA 5730507A11 gene [Source:MGI Symbol;Acc:MGI:1917874]	+	gene	Name match	0	0.0011533196	0.004774722	-3.0147915	21	0	0	0	0	0	0	0	0	0	0	0	0	0	0	0	0	0	0	0	0	0	0	0	0	0	0	0	0	0	0	0	0	0	0
Sppl2a	2	126890391	126933235	-	Sppl2a	ENSMUSG00000027366	signal peptide peptidase like 2A [Source:MGI Symbol;Acc:MGI:1913802]	-	gene	Name match	0	9.664138e-08	8.4523197e-07	-5.3233624	84	0	0	0	110	0	8	0	0	0	0	0	0	0	0	0	0	0	0	0	0	0	0	0	23	0	0	0	0	0	0	0	22	0	0
Snhg12	4	132308623	132311024	+	Snhg12	ENSMUSG00000086290	small nucleolar RNA host gene 12 [Source:MGI Symbol;Acc:MGI:1916721]	+	gene	Name match	0	0.0017525257	0.00696605	-2.6591768	16	0	0	0	0	0	0	0	6	0	0	0	0	0	3	0	0	0	0	0	0	0	0	0	0	0	0	0	0	0	1	0	0	0	1
Wdr1	5	38526813	38563221	-	Wdr1	ENSMUSG00000005103	WD repeat domain 1 [Source:MGI Symbol;Acc:MGI:1337100]	-	gene	Name match	0	7.300651e-21	2.3830264e-19	-6.006807	11	0	100	0	20	0	17	0	0	0	0	0	24	0	0	0	1	0	83	0	0	0	0	0	11	0	0	0	44	0	22	0	0	0	31
Tmed5	5	108106366	108132620	-	Tmed5	ENSMUSG00000063406	transmembrane p24 trafficking protein 5 [Source:MGI Symbol;Acc:MGI:1921586]	-	gene	Name match	0	4.076889e-13	6.9171027e-12	-5.818129	3	0	93	0	0	0	0	0	0	0	0	0	0	0	0	0	0	0	71	0	0	0	0	0	0	0	0	0	11	0	0	0	0	0	0
Nsun5	5	135369953	135376805	+	Nsun5	ENSMUSG00000000916	NOL1/NOP2/Sun domain family, member 5 [Source:MGI Symbol;Acc:MGI:2140844]	+	gene	Name match	0	0.00012512633	0.000628884	-4.1225886	0	2	0	0	0	0	0	0	0	0	0	0	0	0	0	0	0	0	0	0	0	0	0	0	0	0	0	0	0	0	0	0	0	0	0
Hibadh	6	52546228	52640389	-	Hibadh	ENSMUSG00000029776	3-hydroxyisobutyrate dehydrogenase [Source:MGI Symbol;Acc:MGI:1889802]	-	gene	Name match	0	1.0052917e-08	1.0021651e-07	-5.143273	0	3	0	0	0	0	0	0	75	0	120	0	72	0	0	0	25	0	0	0	0	0	0	0	0	0	0	0	165	0	12	0	18	0	0
Slc28a1	7	81114799	81170416	+	Slc28a1	ENSMUSG00000025726	solute carrier family 28 (sodium-coupled nucleoside transporter), member 1 [Source:MGI Symbol;Acc:MGI:3605073]	+	gene	Name match	0	0.002289527	0.008892913	-3.902153	0	1	179	0	0	0	0	0	0	0	0	0	0	0	0	0	0	0	0	0	0	0	0	0	0	0	0	0	0	0	0	0	0	0	0
Mesd	7	83884466	83901532	+	Mesd	ENSMUSG00000038503	mesoderm development LRP chaperone [Source:MGI Symbol;Acc:MGI:1891421]	+	gene	Name match	0	9.86813e-10	1.1142437e-08	-4.86602	0	23	0	0	0	0	167	0	48	0	0	0	2	0	0	0	27	0	0	0	0	0	74	0	0	0	0	0	157	0	193	0	0	0	77
Rpl27a	7	109519147	109522367	+	Rpl27a	ENSMUSG00000046364	ribosomal protein L27A [Source:MGI Symbol;Acc:MGI:1347076]	+	gene	Name match	0	3.3755483e-18	8.969278e-17	-6.1518884	0	2	0	0	2	0	5	0	0	0	10	0	0	0	0	0	0	0	5	0	0	0	0	0	32	0	83	0	46	0	13	0	22	0	0
Zfpm1	8	122282141	122337251	+	Zfpm1	ENSMUSG00000049577	zinc finger protein, multitype 1 [Source:MGI Symbol;Acc:MGI:1095400]	+	gene	Name match	0	0.0049334154	0.017566651	-1.9951303	1	0	0	0	0	0	0	0	0	0	0	0	0	0	6	0	4	0	0	0	0	0	0	0	0	0	0	0	0	0	0	0	0	0	0
Amotl1	9	14541966	14645056	-	Amotl1	ENSMUSG00000013076	angiomotin-like 1 [Source:MGI Symbol;Acc:MGI:1922973]	-	gene	Name match	0	7.2687646e-12	1.077564e-10	-5.7654424	1	0	0	0	69	0	30	0	0	0	0	0	0	7	0	0	0	0	0	0	22	0	0	0	44	0	0	0	77	0	3	0	0	0	67
Kank2	9	21766784	21798744	-	Kank2	ENSMUSG00000032194	KN motif and ankyrin repeat domains 2 [Source:MGI Symbol;Acc:MGI:2384568]	-	gene	Name match	0	0.00071839	0.0031067946	-3.3326511	58	0	26	0	0	0	0	0	0	0	18	0	52	0	0	0	0	0	0	0	0	0	0	0	0	0	0	0	0	0	0	0	0	0	0
Dnaja4	9	54698873	54716315	+	Dnaja4	ENSMUSG00000032285	DnaJ heat shock protein family (Hsp40) member A4 [Source:MGI Symbol;Acc:MGI:1927638]	+	gene	Name match	0	0.0014814032	0.005983295	2.2266917	0	8	0	0	0	0	0	0	0	0	0	0	0	6	0	0	0	0	0	1	0	0	0	2	0	3	0	0	0	0	0	0	0	0	0
Pemt	11	59970614	60046489	-	Pemt	ENSMUSG00000000301	phosphatidylethanolamine N-methyltransferase [Source:MGI Symbol;Acc:MGI:104535]	-	gene	Name match	0	0.015847659	0.047892965	-2.4817855	0	4	0	0	0	0	0	0	0	0	0	0	0	0	0	0	0	0	0	0	3	0	0	0	0	0	0	0	0	0	16	0	0	0	0
Ttc19	11	62281473	62328451	+	Ttc19	ENSMUSG00000042298	tetratricopeptide repeat domain 19 [Source:MGI Symbol;Acc:MGI:1920045]	+	gene	Name match	0	0.006622707	0.022611005	-2.3413992	0	4	0	0	0	1	0	0	0	0	19	0	26	0	0	0	0	0	0	0	0	0	0	0	0	0	21	0	0	0	2	0	0	0	0
Lig3	11	82781108	82804274	+	Lig3	ENSMUSG00000020697	ligase III, DNA, ATP-dependent [Source:MGI Symbol;Acc:MGI:109152]	+	gene	Name match	0	0.007624653	0.025519993	-2.4048975	0	1	62	0	0	0	0	0	0	0	0	0	0	0	0	0	0	0	27	0	0	0	0	0	0	0	0	0	0	0	0	0	3	0	0
Gpr22	12	31706867	31713947	-	Gpr22	ENSMUSG00000044067	G protein-coupled receptor 22 [Source:MGI Symbol;Acc:MGI:1920260]	-	gene	Name match	0	0.003491959	0.012967374	3.0036733	2	0	0	0	0	0	0	0	0	0	0	0	0	0	0	0	0	0	0	0	0	0	0	0	0	0	0	0	0	0	0	0	0	0	0
Hnrnpc	14	52073377	52104028	-	Hnrnpc	ENSMUSG00000060373	heterogeneous nuclear ribonucleoprotein C [Source:MGI Symbol;Acc:MGI:107795]	-	gene	Name match	0	0.0004502356	0.0020320858	-2.4696877	0	23	0	0	0	0	0	0	39	0	1	0	0	0	0	0	1	0	24	0	0	0	9	0	32	0	0	10	48	0	18	0	0	0	27
Tox4	14	52279146	52296401	+	Tox4	ENSMUSG00000016831	TOX high mobility group box family member 4 [Source:MGI Symbol;Acc:MGI:1915389]	+	gene	Name match	0	4.734094e-16	1.04552665e-14	-6.312058	10	0	23	0	0	0	13	0	0	2	0	0	75	0	0	0	0	0	0	0	0	0	0	0	0	0	76	0	53	0	0	0	18	0	0
Zc3h13	14	75284373	75344426	+	Zc3h13	ENSMUSG00000022000	zinc finger CCCH type containing 13 [Source:MGI Symbol;Acc:MGI:1914552]	+	gene	Name match	0	1.3944089e-10	1.7858774e-09	-5.8386927	7	0	0	0	22	0	0	0	0	0	75	0	0	0	15	0	8	0	46	0	1	0	0	0	25	0	0	0	23	0	0	0	0	0	0
Pdzd2	15	12359711	12739924	-	Pdzd2	ENSMUSG00000022197	PDZ domain containing 2 [Source:MGI Symbol;Acc:MGI:1922394]	-	gene	Name match	0	0.00018006768	0.00087594043	-3.2846239	11	0	0	0	0	0	0	0	0	0	0	0	0	0	0	0	0	0	0	0	1	0	0	0	0	0	0	0	0	0	0	0	0	0	0
Smug1	15	103153290	103167092	-	Smug1	ENSMUSG00000036061	single-strand selective monofunctional uracil DNA glycosylase [Source:MGI Symbol;Acc:MGI:1918976]	-	gene	Name match	0	0.01304306	0.04034945	2.62381	0	47	0	0	0	0	0	0	0	0	0	0	0	0	0	0	0	0	0	0	0	0	0	0	0	0	0	0	1	0	0	0	0	0	0
Aifm3	16	17489611	17507485	+	Aifm3	ENSMUSG00000022763	apoptosis-inducing factor, mitochondrion- associated 3 [Source:MGI Symbol;Acc:MGI:1919418]	+	gene	Name match	0	0.0017168031	0.0068378076	-4.231234	64	0	0	0	0	0	0	0	0	0	0	0	0	0	0	0	0	0	0	0	0	0	0	0	0	0	0	0	0	0	0	0	0	0	0
Osbpl1a	18	12755314	12941841	-	Osbpl1a	ENSMUSG00000044252	oxysterol binding protein-like 1A [Source:MGI Symbol;Acc:MGI:1927551]	-	gene	Name match	0	6.3206926e-07	4.8634065e-06	-4.3577895	16	0	0	0	0	0	0	0	0	0	0	8	0	0	0	0	0	0	12	0	0	0	0	0	15	0	34	0	27	0	0	0	48	0	29
Nr3c1	18	39410545	39519421	-	Nr3c1	ENSMUSG00000024431	nuclear receptor subfamily 3, group C, member 1 [Source:MGI Symbol;Acc:MGI:95824]	-	gene	Name match	0	0.0004517076	0.002037954	-3.8975918	23	0	0	0	0	0	106	0	3	0	0	0	0	0	0	0	0	0	0	0	0	0	0	0	0	0	0	0	0	0	15	0	0	0	0
[truncated: 109 more columns]
