# Supplementary material for: Allele-specific differential regulation of monoallelically expressed autosomal genes in the cardiac lineage
Source: Nat Commun. 2022 Oct 10;13:5984. doi: 10.1038/s41467-022-33722-x (PMC9550772; doi:10.1038/s41467-022-33722-x)
Supplement: Supplementary file 13 — Source Data [file 41467_2022_33722_MOESM13_ESM.zip › Source Data 44.txt]

Probe	Chromosome	Start	End	Probe.Strand	Feature	ID	Description	Feature.Strand	Type	Feature.Orientation	Distance	P.value..EdgeR.stats.p.0.05.after.correction.	FDR..EdgeR.stats.p.0.05.after.correction.	Log2.Fold.Change..EdgeR.stats.p.0.05.after.correction.	S261_C57BL6J	S261_CAST_EiJ	S264_C57BL6J	S264_CAST_EiJ	S266_C57BL6J	S266_CAST_EiJ	S268_C57BL6J	S268_CAST_EiJ	S284_C57BL6J	S284_CAST_EiJ	S285_C57BL6J	S285_CAST_EiJ	S286_C57BL6J	S286_CAST_EiJ	S290_C57BL6J	S290_CAST_EiJ	S292_C57BL6J	S292_CAST_EiJ	S295_C57BL6J	S295_CAST_EiJ	S297_C57BL6J	S297_CAST_EiJ	S303_C57BL6J	S303_CAST_EiJ	S539_C57BL6J	S539_CAST_EiJ	S540_C57BL6J	S540_CAST_EiJ	S545_C57BL6J	S545_CAST_EiJ	S547_C57BL6J	S547_CAST_EiJ	S548_C57BL6J	S548_CAST_EiJ	S551_C57BL6J
Cops5	1	10024601	10038168	-	Cops5	ENSMUSG00000025917	COP9 signalosome subunit 5 [Source:MGI Symbol;Acc:MGI:1349415]	-	gene	Name match	0	1.0626069e-15	4.6674677e-14	-5.854979	18	0	49	0	18	0	14	0	0	0	16	0	46	0	0	4	7	0	102	0	27	0	18	0	0	0	72	0	24	0	11	0	60	0	26
Paqr8	1	20890606	20939650	+	Paqr8	ENSMUSG00000025931	progestin and adipoQ receptor family member VIII [Source:MGI Symbol;Acc:MGI:1921479]	+	gene	Name match	0	0.0004485429	0.003256708	-4.439108	0	3	0	1	0	0	0	0	0	0	0	0	64	0	0	0	0	0	0	0	0	0	0	3	0	0	0	0	0	0	76	0	0	0	0
Fam168b	1	34813219	34843065	-	Fam168b	ENSMUSG00000037503	family with sequence similarity 168, member B [Source:MGI Symbol;Acc:MGI:2448487]	-	gene	Name match	0	9.916355e-06	0.00010825836	-5.3838534	36	0	0	0	0	0	3	0	0	0	0	0	0	0	0	0	0	0	61	0	14	0	0	0	0	0	0	0	27	0	0	0	0	0	0
Tmbim1	1	74288247	74305622	-	Tmbim1	ENSMUSG00000006301	transmembrane BAX inhibitor motif containing 1 [Source:MGI Symbol;Acc:MGI:1916910]	-	gene	Name match	0	0.00023402511	0.0018392709	-3.3859043	18	0	0	0	26	0	0	0	0	0	0	0	0	0	0	0	0	0	54	0	24	0	36	0	0	0	1	0	4	0	14	0	0	0	0
Ctdsp1	1	74391509	74397285	+	Ctdsp1	ENSMUSG00000026176	CTD (carboxy-terminal domain, RNA polymerase II, polypeptide A) small phosphatase 1 [Source:MGI Symbol;Acc:MGI:2654470]	+	gene	Name match	0	0.008275287	0.040466692	-3.244448	6	0	0	0	0	0	0	0	0	0	0	4	0	0	0	0	0	0	26	0	8	0	3	0	0	0	0	0	53	0	0	0	0	0	0
Rab7b	1	131688695	131715439	+	Rab7b	ENSMUSG00000052688	RAB7B, member RAS oncogene family [Source:MGI Symbol;Acc:MGI:2442295]	+	gene	Name match	0	0.0030198612	0.016864486	-4.201556	20	0	0	0	0	0	0	0	0	0	0	0	0	0	0	0	0	1	7	0	0	0	0	0	0	0	0	0	0	0	56	0	0	0	0
Plekha6	1	133164210	133303435	+	Plekha6	ENSMUSG00000041757	pleckstrin homology domain containing, family A member 6 [Source:MGI Symbol;Acc:MGI:2388662]	+	gene	Name match	0	0.009897763	0.047237087	-3.0408337	2	0	0	0	0	0	0	0	0	0	0	0	0	0	0	0	0	0	0	0	7	0	0	0	0	0	0	0	0	0	0	0	0	0	0
Rnpep	1	135262712	135284084	-	Rnpep	ENSMUSG00000041926	arginyl aminopeptidase (aminopeptidase B) [Source:MGI Symbol;Acc:MGI:2384902]	-	gene	Name match	0	0.0003069865	0.0023238878	-4.2869816	10	0	74	0	0	0	0	0	0	0	0	2	0	0	0	3	0	0	0	0	0	0	0	0	0	0	0	0	79	0	46	0	33	0	0
Nectin4	1	171370099	171388598	+	Nectin4	ENSMUSG00000006411	nectin cell adhesion molecule 4 [Source:MGI Symbol;Acc:MGI:1918990]	+	gene	Name match	0	0.003002397	0.016782353	-3.4493797	76	0	69	0	0	0	0	0	0	0	0	0	79	0	35	0	0	0	0	0	3	0	0	0	0	0	32	0	0	0	0	0	0	0	0
Desi2	1	178187417	178257301	+	Desi2	ENSMUSG00000026502	desumoylating isopeptidase 2 [Source:MGI Symbol;Acc:MGI:1926075]	+	gene	Name match	0	2.0610742e-08	3.629147e-07	-4.926626	24	0	0	0	13	0	8	0	0	0	4	0	12	0	0	0	0	0	8	0	10	0	17	0	0	0	20	0	18	0	23	0	0	0	0
Capn2	1	182467260	182517608	-	Capn2	ENSMUSG00000026509	calpain 2 [Source:MGI Symbol;Acc:MGI:88264]	-	gene	Name match	0	1.3553218e-07	2.0892978e-06	-4.9079866	46	0	11	0	29	0	14	0	0	3	0	0	0	0	0	0	1	0	123	0	0	0	0	0	0	0	6	0	0	0	0	0	100	0	1
Spopl	2	23506220	23572106	-	Spopl	ENSMUSG00000026771	speckle-type POZ protein-like [Source:MGI Symbol;Acc:MGI:1924107]	-	gene	Name match	0	7.207204e-09	1.3727255e-07	-3.691749	11	0	20	0	31	0	13	0	2	0	18	0	3	0	6	0	8	0	30	0	10	0	34	0	0	0	9	0	27	0	33	0	9	0	12
Surf6	2	26888628	26902879	-	Surf6	ENSMUSG00000036160	surfeit gene 6 [Source:MGI Symbol;Acc:MGI:98447]	-	gene	Name match	0	0.00010706919	0.00093230896	4.4562616	0	3	0	0	0	6	0	0	0	0	0	5	28	0	0	0	0	0	0	24	0	0	0	3	0	0	0	20	0	29	0	0	0	0	0
Tbc1d13	2	30133746	30152013	+	Tbc1d13	ENSMUSG00000039678	TBC1 domain family, member 13 [Source:MGI Symbol;Acc:MGI:2385326]	+	gene	Name match	0	0.00020455064	0.0016347051	3.9671638	8	0	0	0	0	0	0	0	1	0	0	3	0	0	0	0	0	2	0	2	0	0	0	0	0	0	0	10	0	0	0	7	0	0	0
Pbx3	2	34171457	34373142	-	Pbx3	ENSMUSG00000038718	pre B cell leukemia homeobox 3 [Source:MGI Symbol;Acc:MGI:97496]	-	gene	Name match	0	0.006049747	0.03080194	-3.5928917	19	0	0	0	0	0	0	0	0	0	24	0	0	0	0	0	0	0	7	0	2	0	0	0	0	0	0	0	0	0	0	0	0	0	0
Rbm18	2	36116079	36136773	-	Rbm18	ENSMUSG00000026889	RNA binding motif protein 18 [Source:MGI Symbol;Acc:MGI:1915139]	-	gene	Name match	0	8.837517e-07	1.2033295e-05	-4.905799	88	0	0	0	8	0	0	0	0	0	0	0	0	0	0	0	0	0	5	0	15	0	0	0	0	0	56	0	6	0	36	0	59	0	71
Zdhhc5	2	84687970	84715180	-	Zdhhc5	ENSMUSG00000034075	zinc finger, DHHC domain containing 5 [Source:MGI Symbol;Acc:MGI:1923573]	-	gene	Name match	0	0.00052728766	0.0037490744	-3.6511078	1	0	0	0	7	0	0	0	0	0	4	0	0	0	0	0	0	0	0	0	0	0	5	0	2	0	0	0	62	0	1	0	0	0	0
Psmc3	2	91054009	91066369	+	Psmc3	ENSMUSG00000002102	proteasome (prosome, macropain) 26S subunit, ATPase 3 [Source:MGI Symbol;Acc:MGI:1098754]	+	gene	Name match	0	1.4302339e-16	6.848761e-15	-5.752718	32	0	44	0	33	0	12	0	0	8	56	0	44	0	0	0	5	0	74	0	15	0	76	0	123	0	0	0	132	0	147	0	66	0	37
Tcp11l1	2	104657288	104712169	-	Tcp11l1	ENSMUSG00000027175	t-complex 11 like 1 [Source:MGI Symbol;Acc:MGI:2444263]	-	gene	Name match	0	0.0046471246	0.024534805	-3.365701	19	0	41	0	0	0	16	0	25	0	0	0	0	0	0	0	0	0	0	0	0	0	19	0	0	0	0	0	33	0	14	0	0	0	0
Qser1	2	104754795	104816760	-	Qser1	ENSMUSG00000074994	glutamine and serine rich 1 [Source:MGI Symbol;Acc:MGI:2138986]	-	gene	Name match	0	0.000106204185	0.0009256832	-4.157049	1	0	0	0	0	0	0	0	0	0	0	0	12	0	0	0	1	0	0	0	0	0	0	0	0	0	0	0	66	0	0	0	0	0	0
Lin7c	2	109890853	109901003	+	Lin7c	ENSMUSG00000027162	lin-7 homolog C (C. elegans) [Source:MGI Symbol;Acc:MGI:1330839]	+	gene	Name match	0	4.9799024e-08	8.2179935e-07	-5.6761265	2	0	4	0	44	0	54	0	0	0	70	0	67	0	0	0	0	2	72	0	14	0	0	0	0	0	0	0	18	0	24	0	0	0	0
Lpcat4	2	112239468	112247111	+	Lpcat4	ENSMUSG00000027134	lysophosphatidylcholine acyltransferase 4 [Source:MGI Symbol;Acc:MGI:2138993]	+	gene	Name match	0	0.00812026	0.039833274	-2.368499	8	0	0	0	0	0	0	0	0	0	38	0	9	0	0	0	0	0	34	0	0	0	0	0	0	0	20	0	0	0	18	0	0	0	0
Gm13966	2	113440681	113442304	-	Gm13966	ENSMUSG00000087545	predicted gene 13966 [Source:MGI Symbol;Acc:MGI:3650827]	-	gene	Name match	0	0.009486595	0.045463845	3.011588	1	0	0	0	1	0	0	0	0	0	0	0	0	0	0	0	0	0	0	0	0	0	0	35	0	0	0	0	0	0	0	0	0	0	0
Rtf1	2	119675068	119735407	+	Rtf1	ENSMUSG00000027304	RTF1, Paf1/RNA polymerase II complex component [Source:MGI Symbol;Acc:MGI:1309480]	+	gene	Name match	0	8.9936506e-08	1.4240546e-06	-4.768803	5	0	23	0	0	0	0	0	0	0	0	3	31	0	0	0	0	0	107	0	6	0	4	0	53	0	0	0	0	0	0	0	0	0	0
Sptbn5	2	120041493	120085678	-	Sptbn5	ENSMUSG00000074899	spectrin beta, non-erythrocytic 5 [Source:MGI Symbol;Acc:MGI:2685200]	-	gene	Name match	0	0.0026424339	0.015027998	3.4155147	0	1	0	0	0	0	5	0	0	0	0	0	0	0	0	0	0	0	0	0	0	0	0	0	0	0	0	0	0	1	0	0	0	0	0
Lcmt2	2	121128307	121140653	-	Lcmt2	ENSMUSG00000074890	leucine carboxyl methyltransferase 2 [Source:MGI Symbol;Acc:MGI:1353659]	-	gene	Name match	0	0.0015765989	0.009596888	-3.9469213	14	0	110	0	45	0	0	0	0	0	0	0	0	0	0	0	0	0	0	0	0	0	0	0	0	0	0	0	0	0	0	0	0	0	0
Zfp661	2	127574662	127587094	-	Zfp661	ENSMUSG00000034800	zinc finger protein 661 [Source:MGI Symbol;Acc:MGI:1919430]	-	gene	Name match	0	0.0026062792	0.014850866	3.490569	0	10	0	0	0	0	5	0	0	0	0	0	0	0	0	0	0	0	0	4	0	0	0	0	0	0	0	0	0	0	0	0	0	0	0
Mal	2	127633226	127656695	-	Mal	ENSMUSG00000027375	myelin and lymphocyte protein, T cell differentiation protein [Source:MGI Symbol;Acc:MGI:892970]	-	gene	Name match	0	1.3912742e-20	9.235101e-19	-8.602628	407	0	0	0	15	0	73	0	0	0	34	0	2	0	0	0	12	0	43	0	0	0	125	0	0	0	83	0	72	0	580	0	347	0	1
Nphp1	2	127740732	127788897	-	Nphp1	ENSMUSG00000027378	nephronophthisis 1 (juvenile) homolog (human) [Source:MGI Symbol;Acc:MGI:1858233]	-	gene	Name match	0	0.0031178272	0.017332684	-4.5358405	22	0	0	0	26	0	0	2	0	0	0	0	0	0	0	0	0	0	0	0	26	0	0	0	0	0	0	0	0	0	0	0	64	0	0
Idh3b	2	130279309	130284547	-	Idh3b	ENSMUSG00000027406	isocitrate dehydrogenase 3 (NAD+) beta [Source:MGI Symbol;Acc:MGI:2158650]	-	gene	Name match	0	1.0455224e-15	4.5981014e-14	-7.7867727	83	0	60	0	26	0	40	0	0	0	42	0	274	0	0	0	39	0	132	0	3	0	0	0	63	0	68	0	144	0	119	0	152	0	90
Kiz	2	146855864	146970097	+	Kiz	ENSMUSG00000074749	kizuna centrosomal protein [Source:MGI Symbol;Acc:MGI:2684960]	+	gene	Name match	0	0.0010351796	0.006717955	-4.6248446	3	0	0	0	0	0	15	0	0	0	0	0	59	0	0	0	27	0	0	0	0	0	0	0	0	0	0	0	0	0	0	0	0	0	0
Rbm12	2	156091958	156111978	-	Rbm12	ENSMUSG00000089824	RNA binding motif protein 12 [Source:MGI Symbol;Acc:MGI:1922960]	-	gene	Name match	0	0.00061538286	0.004288875	-4.002022	28	0	0	0	1	0	0	0	0	0	0	0	0	0	0	0	0	0	61	0	0	0	0	0	0	0	0	0	0	0	10	0	0	3	15
Gm14302	2	164459896	164460955	-	Gm14302	ENSMUSG00000085760	predicted gene 14302 [Source:MGI Symbol;Acc:MGI:3701953]	-	gene	Name match	0	5.8548726e-23	4.6497882e-21	6.379354	0	1	0	0	0	0	0	0	0	3	0	1	0	1	0	0	0	0	2	0	0	0	0	7	0	7	0	20	0	15	0	4	0	6	0
Wfdc3	2	164731180	164745931	-	Wfdc3	ENSMUSG00000076434	WAP four-disulfide core domain 3 [Source:MGI Symbol;Acc:MGI:1923897]	-	gene	Name match	0	1.2559921e-05	0.0001344777	3.2799957	0	1	0	1	11	0	0	0	0	0	0	0	0	3	0	1	0	0	0	0	0	0	0	1	0	0	0	4	0	7	0	3	0	0	0
Bcas1	2	170346991	170427845	-	Bcas1	ENSMUSG00000013523	breast carcinoma amplified sequence 1 [Source:MGI Symbol;Acc:MGI:1924210]	-	gene	Name match	0	1.5412498e-06	1.9889781e-05	4.36813	0	5	0	3	0	11	0	4	0	0	0	0	0	0	0	7	0	0	0	0	0	3	0	13	0	0	0	7	0	11	0	3	0	0	0
Lama5	2	180176373	180225859	-	Lama5	ENSMUSG00000015647	laminin, alpha 5 [Source:MGI Symbol;Acc:MGI:105382]	-	gene	Name match	0	4.639348e-10	1.0574206e-08	-4.602764	1	0	19	0	19	0	0	0	26	0	16	0	0	0	16	0	0	0	0	0	0	0	35	0	3	0	11	0	44	0	0	0	0	0	0
Gyg	3	20122084	20155317	-	Gyg	ENSMUSG00000019528	glycogenin [Source:MGI Symbol;Acc:MGI:1351614]	-	gene	Name match	0	0.0004113505	0.0030069922	-4.349542	6	0	135	0	39	0	0	0	0	0	50	0	0	0	0	0	0	0	0	0	0	0	51	0	34	0	119	0	0	0	0	0	0	0	0
Phc3	3	30899371	30969415	-	Phc3	ENSMUSG00000037652	polyhomeotic 3 [Source:MGI Symbol;Acc:MGI:2181434]	-	gene	Name match	0	0.0038296035	0.02069149	-3.8274298	31	0	0	0	0	0	0	0	0	0	0	0	0	0	0	0	0	0	0	0	0	0	0	0	0	0	0	0	0	0	28	0	0	0	5
Ift80	3	68892499	69004570	-	Ift80	ENSMUSG00000027778	intraflagellar transport 80 [Source:MGI Symbol;Acc:MGI:1915509]	-	gene	Name match	0	0.0069616465	0.034859728	3.6298106	0	7	0	0	0	0	0	33	0	40	0	0	0	33	0	0	0	0	0	53	0	0	0	0	0	0	0	3	0	11	0	0	0	50	0
Trim59	3	69035288	69044755	-	Trim59	ENSMUSG00000034317	tripartite motif-containing 59 [Source:MGI Symbol;Acc:MGI:1914199]	-	gene	Name match	0	0.0013362364	0.008345086	-4.8462734	137	0	0	0	0	0	42	0	0	0	0	0	0	0	0	0	10	0	0	0	0	2	0	0	0	0	0	0	68	0	50	0	0	0	0
Trim2	3	84160439	84306877	-	Trim2	ENSMUSG00000027993	tripartite motif-containing 2 [Source:MGI Symbol;Acc:MGI:1933163]	-	gene	Name match	0	9.585633e-07	1.28891625e-05	-5.006387	63	0	30	0	0	0	0	0	1	0	233	0	170	0	0	0	52	0	0	0	0	0	4	0	9	0	23	0	200	0	190	0	0	0	0
Gatad2b	3	90293178	90363407	+	Gatad2b	ENSMUSG00000042390	GATA zinc finger domain containing 2B [Source:MGI Symbol;Acc:MGI:2443225]	+	gene	Name match	0	0.00013019358	0.0011023697	-4.583641	38	0	1	0	0	0	0	0	0	0	0	0	0	0	0	0	3	0	0	0	0	0	0	0	0	0	0	0	0	0	3	0	116	0	0
Chd1l	3	97560742	97610203	-	Chd1l	ENSMUSG00000028089	chromodomain helicase DNA binding protein 1- like [Source:MGI Symbol;Acc:MGI:1915308]	-	gene	Name match	0	0.0033217836	0.018306341	-4.0243473	0	1	0	3	0	0	0	0	0	0	0	0	68	0	0	0	0	0	0	0	26	0	35	0	0	0	0	0	0	0	0	0	0	0	0
Pde4dip	3	97689824	97888707	-	Pde4dip	ENSMUSG00000038170	phosphodiesterase 4D interacting protein (myomegalin) [Source:MGI Symbol;Acc:MGI:1891434]	-	gene	Name match	0	0.0046020206	0.024329165	-3.9348762	43	0	0	0	43	0	0	0	0	0	0	0	0	4	0	0	0	0	0	0	50	0	0	0	0	0	47	0	0	0	0	0	0	0	0
Arhgap29	3	121952541	122016753	+	Arhgap29	ENSMUSG00000039831	Rho GTPase activating protein 29 [Source:MGI Symbol;Acc:MGI:2443818]	+	gene	Name match	0	7.5619094e-10	1.6648835e-08	-6.1779447	18	0	0	0	0	0	17	0	0	0	168	0	120	0	62	0	0	0	323	0	116	0	151	0	0	0	12	0	47	0	0	0	0	0	118
Pla2g12a	3	129878606	129895825	+	Pla2g12a	ENSMUSG00000027999	phospholipase A2, group XIIA [Source:MGI Symbol;Acc:MGI:1913600]	+	gene	Name match	0	1.3302519e-11	3.7149947e-10	-6.9037757	51	0	52	0	40	0	4	0	3	0	27	0	40	0	23	0	28	0	0	1	0	0	83	0	0	0	0	0	56	0	0	0	0	0	0
Adh5	3	138443093	138455499	+	Adh5	ENSMUSG00000028138	alcohol dehydrogenase 5 (class III), chi polypeptide [Source:MGI Symbol;Acc:MGI:87929]	+	gene	Name match	0	3.1642508e-06	3.8462887e-05	-3.849167	24	0	0	34	10	0	27	0	0	0	15	0	94	0	0	0	36	0	0	0	21	0	35	0	0	0	39	0	82	0	76	0	41	0	34
Bcl10	3	145922804	145934356	+	Bcl10	ENSMUSG00000028191	B cell leukemia/lymphoma 10 [Source:MGI Symbol;Acc:MGI:1337994]	+	gene	Name match	0	0.0008108129	0.0054450575	-3.7288349	0	13	51	0	111	0	0	0	0	0	20	0	0	0	2	0	0	0	0	0	25	0	48	0	0	0	0	0	1	0	58	0	0	0	0
Nexn	3	152236982	152266350	-	Nexn	ENSMUSG00000039103	nexilin [Source:MGI Symbol;Acc:MGI:1916060]	-	gene	Name match	0	0.001679307	0.010128507	-3.1100955	16	0	0	1	24	0	0	0	0	0	0	0	0	0	0	0	0	0	7	0	0	0	0	0	0	0	0	0	0	0	2	0	0	0	0
Abca1	4	53030787	53159895	-	Abca1	ENSMUSG00000015243	ATP-binding cassette, sub-family A (ABC1), member 1 [Source:MGI Symbol;Acc:MGI:99607]	-	gene	Name match	0	1.5641594e-05	0.0001641629	-5.431763	59	0	0	0	0	0	0	0	0	0	0	0	0	0	0	0	5	0	47	0	0	0	0	0	138	0	0	0	0	0	39	0	0	0	0
Fktn	4	53713998	53777890	+	Fktn	ENSMUSG00000028414	fukutin [Source:MGI Symbol;Acc:MGI:2179507]	+	gene	Name match	0	0.006189359	0.031418346	-3.6131713	71	0	0	0	0	0	0	0	0	0	0	0	0	0	0	0	0	0	58	0	0	0	0	0	0	0	0	0	0	0	3	0	0	0	0
Ssbp3	4	106910701	107049694	+	Ssbp3	ENSMUSG00000061887	single-stranded DNA binding protein 3 [Source:MGI Symbol;Acc:MGI:1919725]	+	gene	Name match	0	0.0025503319	0.014564727	-2.7021341	1	0	0	0	6	0	1	0	0	0	3	0	0	0	0	0	0	0	0	0	0	0	0	0	29	0	8	0	0	0	6	0	0	0	0
Yipf1	4	107314363	107359823	+	Yipf1	ENSMUSG00000057375	Yip1 domain family, member 1 [Source:MGI Symbol;Acc:MGI:1915532]	+	gene	Name match	0	1.838179e-05	0.0001905056	-4.3767147	51	0	0	0	0	1	15	0	0	0	57	0	57	0	0	0	0	0	113	0	0	0	0	0	174	0	0	0	80	0	51	0	99	0	12
Osbpl9	4	109061145	109202272	-	Osbpl9	ENSMUSG00000028559	oxysterol binding protein-like 9 [Source:MGI Symbol;Acc:MGI:1923784]	-	gene	Name match	0	7.128779e-10	1.5763508e-08	-5.9095616	23	0	0	0	17	0	0	0	0	0	0	0	0	0	4	0	0	0	52	0	12	0	55	0	0	0	15	0	0	1	8	0	0	0	101
Stil	4	115000159	115043196	+	Stil	ENSMUSG00000028718	Scl/Tal1 interrupting locus [Source:MGI Symbol;Acc:MGI:107477]	+	gene	Name match	0	1.1177906e-17	5.9093423e-16	5.3062167	0	1	0	0	0	0	1	0	0	0	0	1	0	0	0	0	0	0	0	2	0	0	0	1	0	6	0	6	0	8	0	3	0	2	0
Tesk2	4	116720948	116805956	+	Tesk2	ENSMUSG00000033985	testis-specific kinase 2 [Source:MGI Symbol;Acc:MGI:2385204]	+	gene	Name match	0	0.0021132003	0.01234574	-4.158433	13	0	0	0	0	0	0	0	0	0	0	1	13	0	0	0	0	0	0	0	0	0	0	0	0	0	0	0	0	0	0	0	25	0	0
St3gal3	4	117932154	118134914	-	St3gal3	ENSMUSG00000028538	ST3 beta-galactoside alpha-2,3- sialyltransferase 3 [Source:MGI Symbol;Acc:MGI:1316659]	-	gene	Name match	0	0.0002747642	0.0021091339	3.3298337	0	1	0	0	0	0	0	0	0	0	0	0	0	3	0	0	0	0	0	5	0	1	0	5	0	0	0	3	0	9	0	8	29	0	0
Svbp	4	119195306	119201298	+	Svbp	ENSMUSG00000028643	small vasohibin binding protein [Source:MGI Symbol;Acc:MGI:1916466]	+	gene	Name match	0	3.241243e-05	0.000320156	-2.790175	2	0	2	0	2	0	0	0	0	0	6	0	0	0	0	0	0	0	0	0	1	0	0	0	0	0	4	0	2	0	11	0	0	0	2
Akirin1	4	123734559	123750345	-	Akirin1	ENSMUSG00000023075	akirin 1 [Source:MGI Symbol;Acc:MGI:1915300]	-	gene	Name match	0	1.8749872e-05	0.00019392492	-5.142876	27	0	0	0	0	0	0	0	0	0	0	1	0	0	0	0	0	0	1	0	10	0	14	0	0	0	0	0	18	0	0	0	0	0	20
Trim62	4	128883580	128911328	+	Trim62	ENSMUSG00000041000	tripartite motif-containing 62 [Source:MGI Symbol;Acc:MGI:1914775]	+	gene	Name match	0	0.0018342859	0.01092252	2.6647716	0	1	0	0	0	0	0	0	0	0	0	1	0	2	0	0	0	0	0	1	0	0	0	5	0	0	0	0	0	0	0	0	0	0	0
Serinc2	4	130253495	130279205	-	Serinc2	ENSMUSG00000023232	serine incorporator 2 [Source:MGI Symbol;Acc:MGI:1919132]	-	gene	Name match	0	9.039268e-09	1.6855772e-07	-6.4563584	51	0	0	0	0	0	0	0	0	0	1	0	159	0	0	0	0	0	0	0	0	0	0	0	0	0	0	0	0	0	39	0	0	0	0
Pdik1l	4	134275002	134287895	-	Pdik1l	ENSMUSG00000050890	PDLIM1 interacting kinase 1 like [Source:MGI Symbol;Acc:MGI:2385213]	-	gene	Name match	0	0.0065498743	0.033022244	-3.9395828	0	2	0	0	0	0	0	0	0	0	0	0	0	0	0	0	29	0	0	0	0	0	0	0	0	0	136	0	10	0	0	0	0	0	0
Id3	4	136143497	136145755	+	Id3	ENSMUSG00000007872	inhibitor of DNA binding 3 [Source:MGI Symbol;Acc:MGI:96398]	+	gene	Name match	0	5.843619e-06	6.693823e-05	-4.7844715	2	0	7	0	0	1	0	0	0	0	0	0	0	0	0	0	0	0	89	0	10	0	0	0	0	0	0	0	0	0	41	0	27	0	0
Mfap2	4	141010418	141015984	+	Mfap2	ENSMUSG00000060572	microfibrillar-associated protein 2 [Source:MGI Symbol;Acc:MGI:99559]	+	gene	Name match	0	1.0834531e-06	1.4399768e-05	-6.0138793	9	0	36	0	0	0	0	0	33	0	54	0	21	0	0	0	13	0	0	0	33	0	0	0	0	0	25	0	0	0	249	0	0	0	0
Nol9	4	152039321	152061494	+	Nol9	ENSMUSG00000028948	nucleolar protein 9 [Source:MGI Symbol;Acc:MGI:1921285]	+	gene	Name match	0	1.8150393e-05	0.00018832686	-5.857648	45	0	0	0	0	0	6	0	0	0	36	0	1	0	0	0	0	0	0	0	0	0	68	0	0	0	0	0	0	0	82	0	0	0	0
Sdf4	4	155992872	156013610	+	Sdf4	ENSMUSG00000029076	stromal cell derived factor 4 [Source:MGI Symbol;Acc:MGI:108079]	+	gene	Name match	0	4.0059023e-10	9.242931e-09	-5.382969	5	0	64	0	0	0	48	0	0	0	23	0	71	0	0	0	0	3	225	0	0	1	189	0	205	0	138	0	71	0	88	0	107	0	15
Slc25a40	5	8422850	8454797	+	Slc25a40	ENSMUSG00000054099	solute carrier family 25, member 40 [Source:MGI Symbol;Acc:MGI:2442486]	+	gene	Name match	0	0.0077539864	0.038263395	-3.5829546	42	0	0	0	0	0	0	0	0	0	0	0	0	0	0	0	2	0	0	0	0	0	0	0	0	0	1	0	0	0	0	1	0	0	0
Sepsecs	5	52640087	52669708	-	Sepsecs	ENSMUSG00000029173	Sep (O-phosphoserine) tRNA:Sec (selenocysteine) tRNA synthase [Source:MGI Symbol;Acc:MGI:1098791]	-	gene	Name match	0	0.0032487866	0.017956901	-3.4817789	37	0	0	0	0	0	0	0	0	0	0	0	0	0	0	0	0	0	0	0	0	0	0	0	0	0	9	0	0	0	0	2	0	0	0
Tbc1d1	5	64156305	64351486	+	Tbc1d1	ENSMUSG00000029174	TBC1 domain family, member 1 [Source:MGI Symbol;Acc:MGI:1889508]	+	gene	Name match	0	0.00014876576	0.001238114	-5.008142	3	0	148	0	3	0	0	0	0	0	0	0	0	0	0	0	0	0	0	0	0	0	65	0	0	0	0	0	0	0	81	0	88	0	0
Slain2	5	72914304	72978829	+	Slain2	ENSMUSG00000036087	SLAIN motif family, member 2 [Source:MGI Symbol;Acc:MGI:1923241]	+	gene	Name match	0	0.00018606232	0.0015000931	-4.3122396	66	0	0	0	0	0	0	0	0	0	0	0	0	0	0	0	0	0	6	0	0	0	59	0	254	0	0	0	1	0	7	0	0	0	0
Mob1b	5	88720855	88764220	+	Mob1b	ENSMUSG00000006262	MOB kinase activator 1B [Source:MGI Symbol;Acc:MGI:1915723]	+	gene	Name match	0	0.00014657264	0.0012218622	-3.9258125	31	0	1	0	2	0	1	0	0	0	7	0	49	0	0	0	0	0	112	0	0	0	0	0	0	0	0	0	3	0	25	0	0	0	0
Shroom3	5	92683435	92965318	+	Shroom3	ENSMUSG00000029381	shroom family member 3 [Source:MGI Symbol;Acc:MGI:1351655]	+	gene	Name match	0	3.9814478e-07	5.7397056e-06	-5.605437	16	0	0	0	1	0	0	0	59	0	41	0	0	0	0	0	0	0	0	0	0	0	0	0	0	0	0	0	67	0	38	0	69	0	0
Enoph1	5	100039985	100068760	+	Enoph1	ENSMUSG00000029326	enolase-phosphatase 1 [Source:MGI Symbol;Acc:MGI:1915120]	+	gene	Name match	0	9.532652e-05	0.00084284844	-5.1440835	30	0	0	0	0	0	0	0	0	0	0	0	0	0	0	0	0	0	0	0	0	0	0	0	0	0	66	0	0	0	23	0	124	0	36
Cds1	5	101765130	101823858	+	Cds1	ENSMUSG00000029330	CDP-diacylglycerol synthase 1 [Source:MGI Symbol;Acc:MGI:1921846]	+	gene	Name match	0	0.00081821874	0.0054875407	-4.2457495	0	5	0	0	0	0	0	0	61	0	0	0	88	0	0	0	0	0	0	0	0	0	0	0	0	0	0	0	1	0	0	0	0	0	0
Coro1c	5	113842436	113908758	-	Coro1c	ENSMUSG00000004530	coronin, actin binding protein 1C [Source:MGI Symbol;Acc:MGI:1345964]	-	gene	Name match	0	0.003385757	0.018615646	-3.1191096	2	0	0	0	33	0	0	0	0	0	0	0	16	0	0	0	5	0	0	0	16	0	0	0	0	0	0	0	0	0	0	6	48	0	0
Trafd1	5	121371725	121385632	-	Trafd1	ENSMUSG00000042726	TRAF type zinc finger domain containing 1 [Source:MGI Symbol;Acc:MGI:1923551]	-	gene	Name match	0	2.7578499e-05	0.00027749306	-4.508705	16	0	0	0	0	0	0	0	0	0	0	0	0	0	0	0	0	0	0	0	0	0	0	0	0	0	0	0	0	0	0	0	0	0	0
Brap	5	121660563	121687256	+	Brap	ENSMUSG00000029458	BRCA1 associated protein [Source:MGI Symbol;Acc:MGI:1919649]	+	gene	Name match	0	0.00045389638	0.0032910495	-2.9486175	1	0	0	0	0	0	2	0	0	0	0	0	0	0	0	0	1	0	2	0	2	0	25	0	0	0	13	0	0	0	0	0	0	1	0
Mphosph9	5	124250959	124327972	-	Mphosph9	ENSMUSG00000038126	M-phase phosphoprotein 9 [Source:MGI Symbol;Acc:MGI:2443138]	-	gene	Name match	0	0.0028076516	0.01584604	3.4399378	0	2	0	1	0	0	0	2	0	0	0	0	0	0	0	0	0	0	0	0	4	0	0	0	0	0	0	0	0	0	0	0	0	0	0
Gm20605	5	137629175	137642899	+	Gm20605	ENSMUSG00000029720	predicted gene 20605 [Source:MGI Symbol;Acc:MGI:5306917]	+	gene	Name match	0	4.6595005e-08	7.728689e-07	-5.85113	1	0	0	0	0	0	0	0	0	0	16	0	40	0	28	0	0	0	0	0	0	0	0	0	0	0	0	0	66	0	0	0	0	0	0
Mcm7	5	138164583	138172422	-	Mcm7	ENSMUSG00000029730	minichromosome maintenance complex component 7 [Source:MGI Symbol;Acc:MGI:1298398]	-	gene	Name match	0	0.003216474	0.017789356	-3.2438812	0	9	2	0	36	0	2	0	0	0	21	0	0	0	2	0	1	0	0	0	0	0	0	0	0	0	0	0	55	0	41	0	0	0	52
Ptcd1	5	145147514	145167108	-	Ptcd1	ENSMUSG00000029624	pentatricopeptide repeat domain 1 [Source:MGI Symbol;Acc:MGI:1919049]	-	gene	Name match	0	2.051006e-08	3.616092e-07	-3.1353345	1	0	0	0	3	0	4	0	6	0	14	0	3	0	0	0	0	0	0	0	1	0	14	0	0	11	21	0	0	0	15	0	10	0	5
Stard13	5	151037510	151233836	-	Stard13	ENSMUSG00000016128	StAR-related lipid transfer (START) domain containing 13 [Source:MGI Symbol;Acc:MGI:2385331]	-	gene	Name match	0	0.0079476815	0.03910532	-3.9141552	60	0	0	0	18	0	0	0	0	0	0	0	0	0	0	0	0	0	0	0	0	0	0	0	0	0	0	0	0	0	19	0	0	0	0
Mest	6	30723547	30748465	+	Mest	ENSMUSG00000051855	mesoderm specific transcript [Source:MGI Symbol;Acc:MGI:96968]	+	gene	Name match	0	0.00021844864	0.0017306133	-4.154441	3	0	0	0	0	0	3	0	18	0	0	0	0	0	0	0	0	0	0	0	2	0	0	0	0	0	0	0	57	0	0	0	0	0	22
Cyren	6	34871771	34878060	-	Cyren	ENSMUSG00000046806	cell cycle regulator of NHEJ [Source:MGI Symbol;Acc:MGI:1925662]	-	gene	Name match	0	4.6888536e-06	5.4858505e-05	-5.726407	24	0	0	0	0	0	41	0	0	0	0	0	0	0	0	0	0	0	0	0	3	0	0	0	0	0	0	0	233	0	151	0	0	0	41
Gm5577	6	87980883	88005471	+	Gm5577	ENSMUSG00000084950	predicted gene 5577 [Source:MGI Symbol;Acc:MGI:3648213]	+	gene	Name match	0	1.14728465e-07	1.7879651e-06	-3.8205674	7	0	11	0	1	0	0	0	5	0	2	0	6	0	0	3	0	0	11	0	16	0	10	0	0	0	5	0	6	0	15	0	0	0	12
Vgll4	6	114860628	114969994	-	Vgll4	ENSMUSG00000030315	vestigial like family member 4 [Source:MGI Symbol;Acc:MGI:2652840]	-	gene	Name match	0	0.0016774981	0.010121654	-3.0343459	11	0	0	0	0	0	0	0	0	0	8	0	4	0	46	0	0	0	0	0	5	0	14	0	0	0	0	0	11	0	0	0	0	0	0
Wnk1	6	119923969	120038672	-	Wnk1	ENSMUSG00000045962	WNK lysine deficient protein kinase 1 [Source:MGI Symbol;Acc:MGI:2442092]	-	gene	Name match	0	0.008569494	0.041709166	-2.6034575	8	0	0	0	34	0	0	0	0	0	0	0	0	0	68	0	0	0	0	0	0	0	3	0	0	7	0	0	0	0	35	0	0	0	0
Slc2a3	6	122727809	122801640	-	Slc2a3	ENSMUSG00000003153	solute carrier family 2 (facilitated glucose transporter), member 3 [Source:MGI Symbol;Acc:MGI:95757]	-	gene	Name match	0	0.0057173297	0.029344616	-4.54279	0	1	0	0	107	0	0	0	0	0	79	0	0	0	0	0	0	0	0	0	0	0	0	0	0	0	0	0	0	0	0	0	0	0	0
Gm45234	6	124739189	124756021	-	Gm45234	ENSMUSG00000107478	predicted gene 45234 [Source:MGI Symbol;Acc:MGI:5753810]	-	gene	Name match	0	0.0035698535	0.01948034	3.6945555	1	0	0	26	0	0	0	28	0	0	0	0	0	0	0	0	0	0	0	0	0	0	0	0	0	0	0	0	0	0	0	0	0	0	0
Lockd	6	134929092	134956798	+	Lockd	ENSMUSG00000098318	lncRNA downstream of Cdkn1b [Source:MGI Symbol;Acc:MGI:1915081]	+	gene	Name match	0	3.1271324e-05	0.0003101763	3.444835	0	2	0	0	0	1	1	0	0	0	0	0	0	3	0	0	0	0	0	13	0	0	0	0	0	0	0	2	2	0	0	1	0	4	0
Gm26852	7	19382220	19392718	-	Gm26852	ENSMUSG00000097231	predicted gene, 26852 [Source:MGI Symbol;Acc:MGI:5477346]	-	gene	Name match	0	0.00018503841	0.0014931916	4.2337503	0	5	0	0	0	0	0	0	0	1	0	0	0	0	0	0	0	0	0	27	0	8	0	4	0	0	0	15	0	0	0	0	0	0	0
Snrpa	7	27187005	27196271	-	Snrpa	ENSMUSG00000061479	small nuclear ribonucleoprotein polypeptide A [Source:MGI Symbol;Acc:MGI:1855690]	-	gene	Name match	0	0.010348227	0.049038302	2.8342485	0	5	8	0	0	0	0	0	0	0	0	10	0	0	0	0	0	0	0	0	0	0	0	0	0	0	0	0	0	0	0	0	0	0	0
Sertad1	7	27486910	27490316	+	Sertad1	ENSMUSG00000008384	SERTA domain containing 1 [Source:MGI Symbol;Acc:MGI:1913438]	+	gene	Name match	0	1.08189234e-19	6.6366636e-18	-7.153648	40	0	95	0	5	0	27	0	0	0	0	0	48	0	0	0	0	0	0	0	17	0	42	0	0	0	70	0	141	0	31	0	0	0	0
Lin37	7	30555441	30559838	-	Lin37	ENSMUSG00000036845	lin-37 homolog (C. elegans) [Source:MGI Symbol;Acc:MGI:1922910]	-	gene	Name match	0	0.0056827236	0.02918805	-2.717255	8	0	0	0	0	0	0	0	0	0	0	0	0	0	0	0	0	0	0	0	0	0	11	0	0	0	0	0	0	0	8	0	0	0	0
Lsm14a	7	34344646	34393315	-	Lsm14a	ENSMUSG00000066568	LSM14A mRNA processing body assembly factor [Source:MGI Symbol;Acc:MGI:1914320]	-	gene	Name match	0	4.767585e-05	0.0004528188	-4.462439	47	0	25	0	0	0	0	0	26	0	0	0	0	0	0	0	5	0	0	0	0	0	13	0	0	0	70	0	0	0	0	6	0	0	0
Ankrd27	7	35586244	35639226	+	Ankrd27	ENSMUSG00000034867	ankyrin repeat domain 27 (VPS9 domain) [Source:MGI Symbol;Acc:MGI:2444103]	+	gene	Name match	0	0.005581877	0.028773002	-3.3144233	23	0	114	0	0	0	13	0	0	0	33	0	0	0	0	0	0	0	0	0	0	0	0	0	0	0	112	0	84	0	28	0	0	0	36
Zfp507	7	35772343	35803003	-	Zfp507	ENSMUSG00000044452	zinc finger protein 507 [Source:MGI Symbol;Acc:MGI:1916378]	-	gene	Name match	0	0.0036183556	0.019717794	-3.850874	42	0	0	0	0	0	0	0	0	0	0	0	0	0	0	0	0	0	0	0	0	0	0	0	0	0	0	0	0	0	0	0	0	0	0
2610021A01Rik	7	41599230	41628533	+	2610021A01Rik	ENSMUSG00000091474	RIKEN cDNA 2610021A01 gene [Source:MGI Symbol;Acc:MGI:1922662]	+	gene	Name match	0	0.0027693573	0.015672175	4.122742	0	38	0	0	0	0	0	13	0	0	12	0	0	0	0	0	0	0	0	0	0	0	0	0	0	0	0	0	0	0	0	0	0	0	0
Trpm4	7	45302632	45333780	-	Trpm4	ENSMUSG00000038260	transient receptor potential cation channel, subfamily M, member 4 [Source:MGI Symbol;Acc:MGI:1915917]	-	gene	Name match	0	0.0024681613	0.014156813	-3.713032	0	3	0	0	0	0	0	0	0	0	14	0	0	0	0	0	0	0	5	0	0	0	0	0	0	0	56	0	0	0	25	0	0	0	0
A230056P14Rik	7	55962531	55980868	+	A230056P14Rik	ENSMUSG00000087178	RIKEN cDNA A230056P14 gene [Source:MGI Symbol;Acc:MGI:2444856]	+	gene	Name match	0	0.0019164544	0.0113265	3.7000628	1	0	0	0	0	0	0	0	0	0	0	0	0	0	0	0	0	0	0	0	0	0	0	0	0	0	0	0	0	0	0	0	0	0	0
Mrps11	7	78783119	78792989	+	Mrps11	ENSMUSG00000030611	mitochondrial ribosomal protein S11 [Source:MGI Symbol;Acc:MGI:1915244]	+	gene	Name match	0	0.0033054925	0.01822503	-3.0717282	3	0	0	0	0	0	2	0	0	0	0	0	0	0	0	0	2	0	0	0	0	0	0	0	0	0	0	0	0	0	0	0	0	0	6
Ankrd42	7	92581723	92637142	-	Ankrd42	ENSMUSG00000041343	ankyrin repeat domain 42 [Source:MGI Symbol;Acc:MGI:1921095]	-	gene	Name match	0	0.00015355757	0.0012721849	-3.3285465	2	0	0	0	7	0	2	0	0	0	0	0	0	0	0	0	0	0	19	0	0	0	0	0	0	1	0	0	0	0	0	0	15	0	0
Rsf1	7	97579889	97692778	+	Rsf1	ENSMUSG00000035623	remodeling and spacing factor 1 [Source:MGI Symbol;Acc:MGI:2682305]	+	gene	Name match	0	1.0246072e-08	1.8947246e-07	-5.471817	7	0	0	0	1	0	2	0	38	0	0	0	3	0	0	0	0	0	0	0	36	0	15	0	45	0	0	0	11	0	17	0	0	0	0
Rab6a	7	100607410	100641268	+	Rab6a	ENSMUSG00000030704	RAB6A, member RAS oncogene family [Source:MGI Symbol;Acc:MGI:894313]	+	gene	Name match	0	3.7004156e-08	6.260442e-07	-5.9652624	17	0	0	0	36	0	26	0	0	0	0	0	0	0	0	0	6	0	0	0	5	0	33	0	0	0	0	0	8	0	0	0	0	0	0
Xpo6	7	126101715	126200501	-	Xpo6	ENSMUSG00000000131	exportin 6 [Source:MGI Symbol;Acc:MGI:2429950]	-	gene	Name match	0	0.0024467576	0.014061249	-4.1042705	2	0	0	0	7	0	4	0	0	0	0	1	47	0	0	0	0	0	0	0	39	0	0	0	0	0	0	0	0	0	51	0	0	0	0
Pycard	7	127989708	127993867	-	Pycard	ENSMUSG00000030793	PYD and CARD domain containing [Source:MGI Symbol;Acc:MGI:1931465]	-	gene	Name match	0	1.3880875e-12	4.4174206e-11	-6.3106103	9	0	0	0	0	0	1	0	0	0	0	0	11	0	0	0	4	0	0	0	49	0	0	0	0	0	0	0	47	0	20	0	79	0	31
Ate1	7	130391493	130520369	-	Ate1	ENSMUSG00000030850	arginyltransferase 1 [Source:MGI Symbol;Acc:MGI:1333870]	-	gene	Name match	0	2.4364395e-05	0.00024755855	-3.47861	15	0	0	0	0	0	0	0	0	0	4	0	0	0	13	0	0	0	0	0	9	0	0	0	38	0	18	0	0	0	52	0	0	0	16
Plekha1	7	130865756	130913312	+	Plekha1	ENSMUSG00000040268	pleckstrin homology domain containing, family A (phosphoinositide binding specific) member 1 [Source:MGI Symbol;Acc:MGI:2442213]	+	gene	Name match	0	0.0014768487	0.009095517	-3.239263	10	0	8	0	10	0	0	0	0	0	69	0	94	0	0	0	0	0	8	0	0	0	208	0	0	0	0	0	115	0	106	0	0	0	182
Osbpl5	7	143688762	143756985	-	Osbpl5	ENSMUSG00000037606	oxysterol binding protein-like 5 [Source:MGI Symbol;Acc:MGI:1930265]	-	gene	Name match	0	1.2619031e-06	1.6548931e-05	-5.5013924	2	0	166	0	0	6	0	0	0	0	66	0	75	0	0	0	25	0	131	0	27	0	0	0	253	0	0	0	0	0	0	0	0	0	0
Agpat5	8	18846277	18891361	+	Agpat5	ENSMUSG00000031467	1-acylglycerol-3-phosphate O-acyltransferase 5 (lysophosphatidic acid acyltransferase, epsilon) [Source:MGI Symbol;Acc:MGI:1196345]	+	gene	Name match	0	0.00013072166	0.0011060514	-4.566394	24	0	0	0	0	0	0	0	0	0	29	0	0	0	0	0	0	0	0	0	0	0	48	0	0	0	0	0	76	0	0	0	0	0	0
Cep44	8	56531522	56551047	-	Cep44	ENSMUSG00000038215	centrosomal protein 44 [Source:MGI Symbol;Acc:MGI:3525111]	-	gene	Name match	0	0.0029847098	0.016690537	-3.8028443	7	0	0	0	0	0	17	0	0	0	48	0	84	0	0	0	0	1	0	3	0	0	93	0	0	0	0	0	0	0	89	0	0	0	0
Fkbp8	8	70527724	70535328	+	Fkbp8	ENSMUSG00000019428	FK506 binding protein 8 [Source:MGI Symbol;Acc:MGI:1341070]	+	gene	Name match	0	2.9884367e-07	4.3809473e-06	-5.03401	28	0	0	0	0	0	7	0	0	0	0	0	0	0	0	0	0	0	36	0	5	0	0	0	3	0	31	0	0	0	9	0	75	0	0
Hsh2d	8	72189638	72201527	+	Hsh2d	ENSMUSG00000062007	hematopoietic SH2 domain containing [Source:MGI Symbol;Acc:MGI:2676364]	+	gene	Name match	0	3.4439688e-06	4.1536598e-05	4.1202517	0	2	0	0	0	0	0	0	0	0	0	0	0	7	0	0	0	0	0	0	0	4	0	8	0	0	0	0	0	0	0	4	0	0	0
Rnaseh2a	8	84956610	84969767	-	Rnaseh2a	ENSMUSG00000052926	ribonuclease H2, large subunit [Source:MGI Symbol;Acc:MGI:1916974]	-	gene	Name match	0	6.388809e-07	8.8965735e-06	-4.8712616	15	0	0	1	35	0	11	0	0	0	0	0	25	0	0	0	0	0	42	0	0	1	0	0	0	0	0	0	52	0	34	0	0	0	0
Nudt21	8	94015496	94037031	-	Nudt21	ENSMUSG00000031754	nudix (nucleoside diphosphate linked moiety X)-type motif 21 [Source:MGI Symbol;Acc:MGI:1915469]	-	gene	Name match	0	0.004195922	0.022439068	-2.1604626	13	0	0	0	0	0	0	0	0	0	4	0	6	0	0	0	0	0	11	0	15	0	14	0	0	0	10	0	10	0	10	0	0	0	0
Fam192a	8	94574138	94601997	-	Fam192a	ENSMUSG00000031774	family with sequence similarity 192, member A [Source:MGI Symbol;Acc:MGI:1919637]	-	gene	Name match	0	0.0042700297	0.022780536	-3.183355	16	0	0	0	0	0	14	0	0	0	5	0	52	0	0	0	17	0	71	0	0	0	0	0	0	0	74	0	0	0	0	0	0	0	0
Cnot1	8	95719451	95807464	-	Cnot1	ENSMUSG00000036550	CCR4-NOT transcription complex, subunit 1 [Source:MGI Symbol;Acc:MGI:2442402]	-	gene	Name match	0	0.0008766449	0.005817972	-3.1653981	5	0	0	0	0	0	0	0	0	0	2	0	0	0	22	0	0	0	0	0	4	0	12	0	0	0	0	0	31	0	30	0	0	0	7
E2f4	8	105297663	105305370	+	E2f4	ENSMUSG00000014859	E2F transcription factor 4 [Source:MGI Symbol;Acc:MGI:103012]	+	gene	Name match	0	0.0005595782	0.0039549526	-3.148318	15	0	0	0	19	0	0	0	0	0	10	0	27	0	0	0	9	0	0	0	0	0	43	0	0	38	0	0	14	0	0	0	0	0	23
Wwp2	8	107436365	107558595	+	Wwp2	ENSMUSG00000031930	WW domain containing E3 ubiquitin protein ligase 2 [Source:MGI Symbol;Acc:MGI:1914144]	+	gene	Name match	0	0.002390064	0.013764339	-3.7425373	1	0	0	0	0	0	0	0	0	0	0	0	0	0	37	0	0	0	87	0	0	0	1	0	0	0	5	0	0	0	0	0	0	0	0
Dnaaf1	8	119575235	119598454	+	Dnaaf1	ENSMUSG00000031831	dynein, axonemal assembly factor 1 [Source:MGI Symbol;Acc:MGI:1915520]	+	gene	Name match	0	0.0022237175	0.012896111	3.3705616	0	7	0	0	0	0	0	2	0	0	0	0	0	8	0	0	0	5	0	0	0	1	0	5	0	33	0	9	0	0	0	22	0	0	0
Gm38431	9	21067514	21091997	-	Gm38431	ENSMUSG00000111497	predicted gene, 38431 [Source:MGI Symbol;Acc:MGI:5621316]	-	gene	Name match	0	0.00018423048	0.0014883598	-3.4218078	8	0	0	0	1	0	0	0	0	0	9	0	0	0	0	0	0	0	0	0	0	0	0	0	0	0	4	0	0	0	0	0	0	0	0
Gm16853	9	21405242	21411720	-	Gm16853	ENSMUSG00000097665	predicted gene, 16853 [Source:MGI Symbol;Acc:MGI:4439777]	-	gene	Name match	0	0.00036118773	0.0026884307	2.8870578	1	0	0	0	0	0	0	0	0	0	0	0	0	0	0	0	0	0	0	1	0	0	0	3	0	0	0	0	0	4	0	0	0	7	0
Cdon	9	35421128	35507652	+	Cdon	ENSMUSG00000038119	cell adhesion molecule-related/down- regulated by oncogenes [Source:MGI Symbol;Acc:MGI:1926387]	+	gene	Name match	0	0.0023371389	0.0134944925	-4.7373247	0	3	0	0	41	0	0	0	0	0	0	0	0	0	0	0	0	0	0	0	37	0	0	0	0	0	0	0	0	0	0	0	0	0	0
Gm26737	9	44112923	44121960	+	Gm26737	ENSMUSG00000097467	predicted gene, 26737 [Source:MGI Symbol;Acc:MGI:5477231]	+	gene	Name match	0	0.0003176036	0.0023966106	4.6001635	0	18	0	26	0	0	0	0	0	0	0	0	0	0	0	0	0	0	9	0	0	0	0	0	0	0	0	0	0	0	0	0	0	0	0
Dlat	9	50634633	50659780	-	Dlat	ENSMUSG00000000168	dihydrolipoamide S-acetyltransferase (E2 component of pyruvate dehydrogenase complex) [Source:MGI Symbol;Acc:MGI:2385311]	-	gene	Name match	0	0.0014709356	0.009065377	-3.662269	19	0	5	0	0	0	0	0	0	0	32	0	0	0	0	7	0	0	0	0	18	0	50	0	0	0	0	0	0	0	21	0	34	0	4
Alg9	9	50775019	50843542	+	Alg9	ENSMUSG00000032059	asparagine-linked glycosylation 9 (alpha 1,2 mannosyltransferase) [Source:MGI Symbol;Acc:MGI:1924753]	+	gene	Name match	0	0.0052597392	0.027315175	-3.9989886	0	2	0	0	0	0	0	0	0	0	0	0	0	0	0	0	0	0	0	0	0	0	0	0	0	0	5	0	132	0	0	0	0	0	0
Hmg20a	9	56418609	56496936	+	Hmg20a	ENSMUSG00000032329	high mobility group 20A [Source:MGI Symbol;Acc:MGI:1914117]	+	gene	Name match	0	1.49364105e-05	0.00015731869	-5.2017145	11	0	36	0	0	0	0	0	0	0	0	0	0	0	17	0	0	0	0	0	25	0	0	0	42	0	0	0	0	0	93	0	0	0	0
Cd276	9	58524298	58555437	-	Cd276	ENSMUSG00000035914	CD276 antigen [Source:MGI Symbol;Acc:MGI:2183926]	-	gene	Name match	0	3.7563689e-06	4.4968994e-05	-6.023696	64	0	144	0	27	0	0	0	0	0	1	0	0	0	0	0	0	0	168	0	0	0	87	0	0	0	1	0	0	0	0	0	0	0	0
Oaz2	9	65668001	65690300	+	Oaz2	ENSMUSG00000040652	ornithine decarboxylase antizyme 2 [Source:MGI Symbol;Acc:MGI:109492]	+	gene	Name match	0	0.0017395052	0.010445545	-3.118532	21	0	40	0	0	0	0	0	0	0	9	0	0	0	17	0	9	0	44	0	0	0	0	0	0	0	21	0	1	0	27	0	0	0	0
Zbtb38	9	96682770	96752831	-	Zbtb38	ENSMUSG00000040433	zinc finger and BTB domain containing 38 [Source:MGI Symbol;Acc:MGI:2442866]	-	gene	Name match	0	4.013007e-05	0.00038766977	-5.2263117	0	1	0	0	31	0	0	0	0	0	45	0	0	0	0	0	0	0	0	0	0	0	0	0	0	0	0	0	39	0	0	0	0	0	5
Nmnat3	9	98287435	98420438	+	Nmnat3	ENSMUSG00000032456	nicotinamide nucleotide adenylyltransferase 3 [Source:MGI Symbol;Acc:MGI:1921330]	+	gene	Name match	0	0.008574428	0.041727476	2.9058836	0	2	0	0	0	27	0	0	0	0	0	1	0	0	0	0	0	0	0	6	0	1	0	0	0	0	0	0	0	0	0	9	0	0	0
Cdv3	9	103353094	103365840	-	Cdv3	ENSMUSG00000032803	carnitine deficiency-associated gene expressed in ventricle 3 [Source:MGI Symbol;Acc:MGI:2448759]	-	gene	Name match	0	0.00040442683	0.002967437	-4.251149	22	0	0	0	38	0	0	0	0	0	1	0	0	0	30	0	6	0	0	0	0	0	0	0	0	0	12	0	0	0	0	0	0	0	7
Rbms3	9	116572746	117629913	-	Rbms3	ENSMUSG00000039607	RNA binding motif, single stranded interacting protein [Source:MGI Symbol;Acc:MGI:2444477]	-	gene	Name match	0	7.994487e-09	1.5073441e-07	-5.0328655	5	0	0	0	3	0	0	0	12	0	19	0	0	0	28	0	0	0	3	0	32	0	4	0	0	0	0	0	1	0	0	0	0	0	11
Trak1	9	121297502	121474918	+	Trak1	ENSMUSG00000032536	trafficking protein, kinesin binding 1 [Source:MGI Symbol;Acc:MGI:1914345]	+	gene	Name match	0	0.0013701404	0.008535847	-3.5169117	15	0	0	0	8	0	0	0	0	0	21	0	0	0	0	0	0	0	0	0	0	0	0	0	0	0	0	0	0	0	0	0	0	0	0
Stx7	10	24149302	24190222	+	Stx7	ENSMUSG00000019998	syntaxin 7 [Source:MGI Symbol;Acc:MGI:1858210]	+	gene	Name match	0	4.630651e-09	9.0873655e-08	-6.4709697	58	0	0	0	129	0	39	0	17	0	0	3	45	0	0	0	0	0	98	0	71	0	0	0	0	0	0	0	0	0	210	0	0	0	0
Foxo3	10	42181841	42276755	-	Foxo3	ENSMUSG00000048756	forkhead box O3 [Source:MGI Symbol;Acc:MGI:1890081]	-	gene	Name match	0	0.00897568	0.043365795	-3.479343	46	0	0	0	0	0	0	0	0	0	0	0	0	0	0	0	0	0	0	0	0	0	0	0	0	0	0	0	41	0	0	0	22	0	39
Asf1a	10	53596757	53609225	+	Asf1a	ENSMUSG00000019857	anti-silencing function 1A histone chaperone [Source:MGI Symbol;Acc:MGI:1913653]	+	gene	Name match	0	3.7976633e-08	6.400619e-07	-5.3529706	9	0	0	0	0	0	5	0	39	0	0	0	129	0	0	0	0	0	29	0	17	0	15	0	0	0	14	0	14	0	0	0	0	0	14
Gucd1	10	75351111	75517972	-	Gucd1	ENSMUSG00000033416	guanylyl cyclase domain containing 1 [Source:MGI Symbol;Acc:MGI:1916028]	-	gene	Name match	0	0.006038145	0.030764882	-4.4493604	82	0	0	0	0	0	0	0	0	0	0	0	0	0	0	0	0	0	0	0	0	0	0	0	0	0	0	0	0	0	0	0	0	0	0
Gm20441	10	75771451	75780954	-	Gm20441	ENSMUSG00000092360	predicted gene 20441 [Source:MGI Symbol;Acc:MGI:5141906]	-	gene	Name match	0	0.004133888	0.022150543	-2.9124987	7	0	0	0	4	0	0	0	0	0	0	0	0	0	0	0	0	0	6	0	6	0	0	0	0	0	0	0	0	0	0	0	0	0	0
Gstt3	10	75774115	75781414	-	Gstt3	ENSMUSG00000001665	glutathione S-transferase, theta 3 [Source:MGI Symbol;Acc:MGI:2143526]	-	gene	Name match	0	0.009447742	0.04529595	-2.6170099	6	0	0	0	0	0	0	0	0	0	7	0	2	0	0	0	4	0	0	0	0	0	0	0	0	0	0	0	0	0	0	0	0	0	0
Itgb2	10	77530252	77565708	+	Itgb2	ENSMUSG00000000290	integrin beta 2 [Source:MGI Symbol;Acc:MGI:96611]	+	gene	Name match	0	4.0314262e-12	1.1932048e-10	5.618263	0	12	0	3	0	11	0	2	0	9	0	12	0	0	0	0	0	3	0	0	0	6	0	12	0	0	0	0	0	0	0	10	0	0	0
Trappc10	10	78186725	78244641	-	Trappc10	ENSMUSG00000000374	trafficking protein particle complex 10 [Source:MGI Symbol;Acc:MGI:1336209]	-	gene	Name match	0	1.103362e-06	1.4647954e-05	-4.448248	28	0	19	0	7	0	0	0	0	0	0	0	0	0	0	0	27	0	20	0	1	0	0	0	0	0	34	0	15	0	20	0	6	0	0
Abhd17a	10	80583654	80590341	-	Abhd17a	ENSMUSG00000003346	abhydrolase domain containing 17A [Source:MGI Symbol;Acc:MGI:106388]	-	gene	Name match	0	3.3886224e-06	4.0966293e-05	-4.040656	10	0	18	0	17	0	0	0	0	0	0	1	0	0	0	0	14	0	14	0	0	0	17	0	0	0	0	2	14	0	26	0	48	0	0
Tcp11l2	10	84576626	84614359	+	Tcp11l2	ENSMUSG00000020034	t-complex 11 (mouse) like 2 [Source:MGI Symbol;Acc:MGI:2444679]	+	gene	Name match	0	0.0004942328	0.0035452235	-5.2345285	84	0	0	0	0	0	0	0	0	0	4	0	0	0	4	0	0	0	0	0	0	0	0	0	0	0	0	0	0	0	0	0	0	0	0
Tmpo	10	91147571	91181315	-	Tmpo	ENSMUSG00000019961	thymopoietin [Source:MGI Symbol;Acc:MGI:106920]	-	gene	Name match	0	5.9690236e-10	1.3390409e-08	-6.308788	2	0	41	0	69	0	10	0	0	0	0	1	4	0	0	0	0	0	0	0	0	0	46	0	0	0	45	0	17	0	27	0	0	0	0
Cct2	10	117051001	117063814	-	Cct2	ENSMUSG00000034024	chaperonin containing Tcp1, subunit 2 (beta) [Source:MGI Symbol;Acc:MGI:107186]	-	gene	Name match	0	9.573488e-16	4.2155336e-14	-6.842512	50	0	0	0	51	0	24	0	0	0	46	0	84	0	0	0	14	0	75	0	6	0	135	0	61	0	63	0	120	0	13	0	0	0	0
Stat6	10	127642986	127660957	+	Stat6	ENSMUSG00000002147	signal transducer and activator of transcription 6 [Source:MGI Symbol;Acc:MGI:103034]	+	gene	Name match	0	5.2217e-05	0.0004909695	-5.0489373	25	0	0	0	0	0	0	0	0	3	0	0	57	0	0	0	0	0	0	0	43	0	54	0	0	0	0	0	0	0	0	0	0	0	0
Rbms2	10	128131558	128180297	-	Rbms2	ENSMUSG00000040043	RNA binding motif, single stranded interacting protein 2 [Source:MGI Symbol;Acc:MGI:1861776]	-	gene	Name match	0	0.0002007709	0.0016072962	-3.5033166	16	0	21	0	0	0	0	0	0	0	8	0	0	0	0	0	0	0	0	0	0	0	0	2	0	0	3	0	3	0	11	0	0	0	0
Smarcc2	10	128459248	128490482	+	Smarcc2	ENSMUSG00000025369	SWI/SNF related, matrix associated, actin dependent regulator of chromatin, subfamily c, member 2 [Source:MGI Symbol;Acc:MGI:1915344]	+	gene	Name match	0	0.0013668742	0.008516991	-3.7844062	4	0	0	0	0	0	0	0	0	0	0	0	0	0	0	0	0	0	0	0	0	0	0	0	0	0	0	0	34	0	0	0	0	1	0
Tcn2	11	3917192	3932159	-	Tcn2	ENSMUSG00000020432	transcobalamin 2 [Source:MGI Symbol;Acc:MGI:98534]	-	gene	Name match	0	1.7984144e-08	3.2040953e-07	-5.163347	39	0	0	1	31	0	2	0	110	0	109	0	0	0	0	0	12	0	0	0	0	0	0	0	0	0	0	0	0	8	102	0	0	0	0
Rasl10a	11	5058128	5060385	+	Rasl10a	ENSMUSG00000034209	RAS-like, family 10, member A [Source:MGI Symbol;Acc:MGI:1922918]	+	gene	Name match	0	0.0014806034	0.009115485	4.076915	6	0	0	0	0	0	0	0	0	0	0	0	0	0	0	42	0	0	0	0	0	0	0	0	0	0	0	0	0	17	0	11	0	0	0
Wdr92	11	17182107	17233796	+	Wdr92	ENSMUSG00000078970	WD repeat domain 92 [Source:MGI Symbol;Acc:MGI:2144224]	+	gene	Name match	0	2.86844e-06	3.5240413e-05	-5.3523483	5	0	0	1	0	0	0	0	0	0	0	0	40	0	43	0	0	0	0	0	0	0	1	0	0	0	40	0	0	0	0	0	0	0	0
Ugp2	11	21321138	21371201	-	Ugp2	ENSMUSG00000001891	UDP-glucose pyrophosphorylase 2 [Source:MGI Symbol;Acc:MGI:2183447]	-	gene	Name match	0	1.40388625e-08	2.5497127e-07	-6.1804576	10	0	24	0	51	0	2	0	0	0	81	0	0	0	0	0	6	0	0	0	0	0	0	0	0	0	0	0	0	0	16	0	1	0	0
B3gnt2	11	22759738	22860961	-	B3gnt2	ENSMUSG00000051650	UDP-GlcNAc:betaGal beta-1,3-N- acetylglucosaminyltransferase 2 [Source:MGI Symbol;Acc:MGI:1889505]	-	gene	Name match	0	5.867281e-06	6.718763e-05	-5.7769146	33	0	0	0	0	0	0	0	80	0	30	0	23	0	0	0	0	0	133	0	0	0	0	0	0	0	0	1	96	0	21	0	0	0	66
Gm28048	11	22834744	22982090	-	Gm28048	ENSMUSG00000098650	predicted gene, 28048 [Source:MGI Symbol;Acc:MGI:5547784]	-	gene	Name match	0	6.090511e-06	6.9564776e-05	-5.7519946	33	0	0	0	0	0	0	0	81	0	28	0	23	0	0	0	0	0	130	0	0	0	0	0	0	0	0	1	96	0	21	0	0	0	62
Rel	11	23736847	23770970	-	Rel	ENSMUSG00000020275	reticuloendotheliosis oncogene [Source:MGI Symbol;Acc:MGI:97897]	-	gene	Name match	0	0.004483227	0.023785975	-3.409729	0	2	0	0	0	0	0	0	0	0	0	0	0	0	0	0	0	0	0	0	0	0	0	0	0	0	0	0	8	0	12	0	0	0	0
Nprl3	11	32225628	32267707	-	Nprl3	ENSMUSG00000020289	nitrogen permease regulator-like 3 [Source:MGI Symbol;Acc:MGI:109258]	-	gene	Name match	0	0.0003517581	0.0026253832	-4.031829	11	0	0	0	0	0	6	0	0	0	32	0	11	0	0	0	0	0	0	0	10	0	0	0	0	0	51	0	0	0	0	0	0	0	89
Mpg	11	32226505	32232700	+	Mpg	ENSMUSG00000020287	N-methylpurine-DNA glycosylase [Source:MGI Symbol;Acc:MGI:97073]	+	gene	Name match	0	0.0015907916	0.0096650915	-4.150637	16	0	0	0	0	0	12	0	0	0	17	0	37	0	0	0	0	0	0	0	0	0	0	0	0	0	0	0	0	0	0	0	0	0	55
Hnrnpab	11	51600100	51606847	-	Hnrnpab	ENSMUSG00000020358	heterogeneous nuclear ribonucleoprotein A/B [Source:MGI Symbol;Acc:MGI:1330294]	-	gene	Name match	0	2.4123955e-11	6.45343e-10	-5.602093	17	0	12	0	28	0	1	0	0	0	7	0	47	0	0	0	0	0	52	0	1	0	68	0	0	0	3	0	5	0	1	0	1	0	0
Ppp2ca	11	52098681	52127778	+	Ppp2ca	ENSMUSG00000020349	protein phosphatase 2 (formerly 2A), catalytic subunit, alpha isoform [Source:MGI Symbol;Acc:MGI:1321159]	+	gene	Name match	0	1.106823e-19	6.7779097e-18	-7.647891	46	0	159	0	73	0	24	0	0	0	85	0	132	0	0	0	9	0	138	0	46	0	151	0	52	0	27	0	66	0	39	0	0	0	39
Srebf1	11	60199089	60222581	-	Srebf1	ENSMUSG00000020538	sterol regulatory element binding transcription factor 1 [Source:MGI Symbol;Acc:MGI:107606]	-	gene	Name match	0	0.00011358278	0.0009806264	-3.6850917	1	0	0	0	0	0	0	0	0	0	0	0	0	0	0	0	0	0	0	0	0	0	38	0	0	0	0	0	0	2	1	0	1	0	0
Pfas	11	68985697	69008460	-	Pfas	ENSMUSG00000020899	phosphoribosylformylglycinamidine synthase (FGAR amidotransferase) [Source:MGI Symbol;Acc:MGI:2684864]	-	gene	Name match	0	0.0020574187	0.012057827	3.0034826	0	11	0	0	0	0	0	2	0	0	0	0	0	0	0	0	0	0	0	0	0	0	0	0	0	0	1	0	0	0	0	0	0	0	0
Gm21988	11	70235206	70239830	-	Gm21988	ENSMUSG00000040904	predicted gene 21988 [Source:MGI Symbol;Acc:MGI:5439457]	-	gene	Name match	0	6.5429697e-12	1.8880156e-10	-4.557013	1	0	0	0	0	0	1	0	9	0	0	0	4	0	0	0	0	0	12	0	0	0	11	0	24	0	4	0	12	0	30	0	9	0	0
Mink1	11	70562881	70614483	+	Mink1	ENSMUSG00000020827	misshapen-like kinase 1 (zebrafish) [Source:MGI Symbol;Acc:MGI:1355329]	+	gene	Name match	0	9.549111e-20	5.8881772e-18	6.879405	0	4	0	28	0	20	0	12	0	9	0	0	0	1	0	10	0	10	0	13	0	7	0	8	0	29	0	8	0	8	0	0	0	0	0
Slc25a11	11	70644196	70647479	-	Slc25a11	ENSMUSG00000014606	solute carrier family 25 (mitochondrial carrier oxoglutarate carrier), member 11 [Source:MGI Symbol;Acc:MGI:1915113]	-	gene	Name match	0	3.426621e-11	8.990837e-10	-5.262724	3	0	1	0	8	0	0	0	48	0	3	0	21	0	0	0	0	0	43	0	3	0	17	0	0	0	0	0	95	0	72	0	0	0	23
Glod4	11	76120987	76243725	-	Glod4	ENSMUSG00000017286	glyoxalase domain containing 4 [Source:MGI Symbol;Acc:MGI:1914451]	-	gene	Name match	0	0.00015537941	0.0012853392	-2.544611	4	0	0	0	0	0	0	0	0	0	11	0	0	0	0	0	0	0	19	0	5	0	15	0	0	0	43	0	18	0	10	0	26	0	0
Tmem199	11	78507055	78512172	-	Tmem199	ENSMUSG00000051232	transmembrane protein 199 [Source:MGI Symbol;Acc:MGI:2144113]	-	gene	Name match	0	0.0020248727	0.011882393	-3.8274765	5	0	16	0	0	0	0	0	0	0	0	0	22	0	0	2	0	0	0	0	0	0	15	0	0	0	0	0	0	0	0	0	0	0	0
Crlf3	11	80046493	80080991	-	Crlf3	ENSMUSG00000017561	cytokine receptor-like factor 3 [Source:MGI Symbol;Acc:MGI:1860086]	-	gene	Name match	0	3.248957e-05	0.00032082887	-5.3646836	9	0	0	0	0	0	0	0	0	0	0	0	0	1	0	0	0	0	0	0	3	0	0	0	212	0	0	0	35	0	39	0	4	0	0
Itga3	11	95044474	95076801	-	Itga3	ENSMUSG00000001507	integrin alpha 3 [Source:MGI Symbol;Acc:MGI:96602]	-	gene	Name match	0	0.009661635	0.046227988	-3.1738024	32	0	99	0	7	0	0	0	99	0	0	0	0	0	11	0	0	8	0	0	21	0	0	0	1	0	0	0	0	0	73	0	0	0	0
Ppp1r1b	11	98348404	98357796	+	Ppp1r1b	ENSMUSG00000061718	protein phosphatase 1, regulatory inhibitor subunit 1B [Source:MGI Symbol;Acc:MGI:94860]	+	gene	Name match	0	1.526939e-05	0.00016054067	5.0653687	0	9	0	0	0	0	0	2	0	0	0	0	0	0	0	0	0	0	0	0	0	0	0	0	0	105	0	0	0	0	0	8	0	0	0
Krt14	11	100203162	100207548	-	Krt14	ENSMUSG00000045545	keratin 14 [Source:MGI Symbol;Acc:MGI:96688]	-	gene	Name match	0	0.0011845136	0.0075270236	-4.623174	17	0	5	0	0	0	0	0	79	0	0	0	0	0	0	0	0	0	546	0	0	21	0	0	0	0	0	0	178	0	406	0	0	0	0
Hap1	11	100347327	100356128	-	Hap1	ENSMUSG00000006930	huntingtin-associated protein 1 [Source:MGI Symbol;Acc:MGI:1261831]	-	gene	Name match	0	6.722258e-05	0.0006175348	4.5855536	0	8	0	0	0	5	0	0	0	0	0	0	0	9	0	0	0	0	0	0	0	11	0	0	0	109	0	0	0	0	0	0	0	0	0
Ttc25	11	100545607	100572568	+	Ttc25	ENSMUSG00000006784	tetratricopeptide repeat domain 25 [Source:MGI Symbol;Acc:MGI:1921657]	+	gene	Name match	0	3.9044912e-07	5.6356143e-06	5.2614436	0	2	0	0	0	0	0	0	0	0	0	0	0	0	0	0	0	0	0	0	0	0	0	0	0	0	0	0	0	0	0	14	0	0	0
Vps25	11	101253707	101259549	+	Vps25	ENSMUSG00000078656	vacuolar protein sorting 25 [Source:MGI Symbol;Acc:MGI:106354]	+	gene	Name match	0	5.7939383e-15	2.3914445e-13	-6.316939	9	0	0	0	34	0	13	0	20	0	31	0	0	0	0	0	15	0	0	0	5	0	0	0	0	0	21	0	0	0	34	0	0	0	47
Nmt1	11	103028190	103068912	+	Nmt1	ENSMUSG00000020936	N-myristoyltransferase 1 [Source:MGI Symbol;Acc:MGI:102579]	+	gene	Name match	0	8.165469e-06	9.087245e-05	-5.3462706	24	0	0	0	0	0	8	0	0	0	0	0	1	0	0	0	0	0	58	0	41	0	0	0	0	0	0	0	1	0	0	0	0	0	0
Arhgap27	11	103331497	103363692	-	Arhgap27	ENSMUSG00000034255	Rho GTPase activating protein 27 [Source:MGI Symbol;Acc:MGI:1916903]	-	gene	Name match	0	0.00014621986	0.0012200648	-5.0375695	12	0	0	0	0	0	0	0	0	0	0	0	0	0	0	1	0	0	121	0	0	0	2	0	0	0	5	0	1	0	0	0	3	0	74
Ten1	11	116198855	116215318	+	Ten1	ENSMUSG00000020778	TEN1 telomerase capping complex subunit [Source:MGI Symbol;Acc:MGI:1916785]	+	gene	Name match	0	0.00040432674	0.0029673146	-3.5632248	13	0	0	0	2	0	2	0	26	0	0	0	0	0	0	0	0	0	45	0	15	0	0	0	0	0	21	0	0	0	60	0	0	0	0
Evpl	11	116220559	116238077	-	Evpl	ENSMUSG00000034282	envoplakin [Source:MGI Symbol;Acc:MGI:107507]	-	gene	Name match	0	1.2887352e-09	2.7456233e-08	-5.820274	15	0	0	0	0	0	0	0	0	0	0	0	16	0	0	0	0	0	0	0	22	0	14	0	78	0	49	0	54	0	13	0	49	0	29
Timp2	11	118301069	118355740	-	Timp2	ENSMUSG00000017466	tissue inhibitor of metalloproteinase 2 [Source:MGI Symbol;Acc:MGI:98753]	-	gene	Name match	0	6.183229e-27	6.3398587e-25	-7.431332	56	0	0	0	13	0	5	0	104	0	49	0	61	0	0	0	11	0	0	0	48	0	7	0	3	0	10	0	275	0	299	0	19	0	140
Arhgap5	12	52503972	52571975	+	Arhgap5	ENSMUSG00000035133	Rho GTPase activating protein 5 [Source:MGI Symbol;Acc:MGI:1332637]	+	gene	Name match	0	0.0007171792	0.0048976047	-3.2253134	12	0	14	0	30	0	7	0	22	0	15	0	0	0	0	0	17	0	100	0	0	0	53	0	0	0	28	0	0	0	49	0	0	0	58
Prps1l3	12	57230412	57239882	+	Prps1l3	ENSMUSG00000079104	phosphoribosyl pyrophosphate synthetase 1- like 3 [Source:MGI Symbol;Acc:MGI:3779453]	+	gene	Name match	0	1.4012121e-06	1.8214734e-05	-5.3538933	35	0	50	0	55	0	0	0	0	0	0	0	194	0	0	0	18	0	93	0	0	0	33	0	0	0	0	6	0	0	0	0	0	0	38
Prpf39	12	65036333	65063386	+	Prpf39	ENSMUSG00000035597	pre-mRNA processing factor 39 [Source:MGI Symbol;Acc:MGI:104602]	+	gene	Name match	0	8.448413e-16	3.7339886e-14	-5.7096877	11	0	7	0	14	0	0	1	20	0	15	0	53	0	0	0	0	0	0	0	9	0	8	0	0	0	4	0	16	0	10	0	0	0	38
Fkbp3	12	65062424	65074007	-	Fkbp3	ENSMUSG00000020949	FK506 binding protein 3 [Source:MGI Symbol;Acc:MGI:1353460]	-	gene	Name match	0	1.1592388e-23	9.614116e-22	-5.8715343	48	0	12	0	74	0	14	0	60	0	47	0	21	0	22	0	0	0	0	0	26	0	53	0	0	7	18	0	90	0	21	0	0	0	25
Klhdc1	12	69241176	69284632	+	Klhdc1	ENSMUSG00000051890	kelch domain containing 1 [Source:MGI Symbol;Acc:MGI:2672853]	+	gene	Name match	0	0.0007649327	0.005179966	3.390189	0	11	0	5	0	1	0	3	0	0	0	2	0	0	0	0	0	3	0	0	0	10	0	15	0	0	0	0	0	6	0	0	0	14	0
Trmt5	12	73280011	73286710	-	Trmt5	ENSMUSG00000034442	TRM5 tRNA methyltransferase 5 [Source:MGI Symbol;Acc:MGI:1923607]	-	gene	Name match	0	0.0020063256	0.011787163	-3.8120596	36	0	13	0	0	0	0	0	0	0	21	0	0	0	0	0	0	0	0	0	0	0	60	0	0	0	69	0	0	0	0	0	0	0	17
Sptlc2	12	87305058	87388355	-	Sptlc2	ENSMUSG00000021036	serine palmitoyltransferase, long chain base subunit 2 [Source:MGI Symbol;Acc:MGI:108074]	-	gene	Name match	0	0.0023724216	0.013671588	-3.715725	13	0	0	0	0	0	10	0	0	0	0	0	18	0	0	0	0	0	0	0	0	0	0	0	0	0	0	0	0	0	15	0	29	0	0
Ppp1r13b	12	111828457	111908110	-	Ppp1r13b	ENSMUSG00000021285	protein phosphatase 1, regulatory subunit 13B [Source:MGI Symbol;Acc:MGI:1336199]	-	gene	Name match	0	5.8672125e-05	0.0005463218	-4.504228	17	0	0	0	0	0	8	0	6	0	0	0	0	0	38	0	0	0	0	0	0	0	0	0	0	1	0	0	0	0	0	0	0	0	0
Wdr60	12	116206262	116263022	-	Wdr60	ENSMUSG00000042050	WD repeat domain 60 [Source:MGI Symbol;Acc:MGI:2445085]	-	gene	Name match	0	0.0102483565	0.048662253	-3.0910122	4	0	0	0	0	0	0	0	9	0	0	0	0	0	16	0	0	0	0	0	0	0	0	0	42	0	0	0	0	0	19	0	0	0	13
Tbce	13	13997949	14039638	-	Tbce	ENSMUSG00000039233	tubulin-specific chaperone E [Source:MGI Symbol;Acc:MGI:1917680]	-	gene	Name match	0	0.00067942194	0.0046801846	-3.7047386	20	0	30	0	4	0	0	0	0	0	19	0	0	0	0	0	0	0	0	0	0	0	39	0	0	0	32	0	54	0	63	0	0	0	0
Sugct	13	16857472	17695553	-	Sugct	ENSMUSG00000055137	succinyl-CoA glutarate-CoA transferase [Source:MGI Symbol;Acc:MGI:1923221]	-	gene	Name match	0	0.0003847619	0.0028413124	-3.482332	1	0	0	0	0	0	0	0	0	0	0	0	0	0	0	0	1	0	0	0	0	0	0	0	0	2	0	0	10	0	0	0	0	0	5
Jarid2	13	44729474	44921643	+	Jarid2	ENSMUSG00000038518	jumonji, AT rich interactive domain 2 [Source:MGI Symbol;Acc:MGI:104813]	+	gene	Name match	0	0.0070916773	0.035422545	-2.992422	2	0	0	0	4	0	0	0	2	0	0	0	0	0	0	0	0	0	0	0	5	0	0	0	0	0	0	0	0	0	0	0	0	0	0
Nup153	13	46679905	46727940	-	Nup153	ENSMUSG00000021374	nucleoporin 153 [Source:MGI Symbol;Acc:MGI:2385621]	-	gene	Name match	0	3.901794e-06	4.6553298e-05	-4.5532155	12	0	14	0	0	0	0	0	0	0	0	0	0	0	0	0	7	0	25	0	9	0	0	0	0	0	52	0	0	0	0	0	0	0	0
Auh	13	52835119	52929681	-	Auh	ENSMUSG00000021460	AU RNA binding protein/enoyl-coenzyme A hydratase [Source:MGI Symbol;Acc:MGI:1338011]	-	gene	Name match	0	2.2822034e-05	0.0002331281	-5.6006255	11	0	0	0	0	0	0	0	0	0	0	0	0	0	76	0	0	0	0	0	0	0	3	0	0	0	0	0	0	0	0	0	0	0	0
Simc1	13	54503779	54551290	+	Simc1	ENSMUSG00000043183	SUMO-interacting motifs containing 1 [Source:MGI Symbol;Acc:MGI:2442599]	+	gene	Name match	0	2.0894019e-13	7.345734e-12	7.349847	0	18	0	0	0	12	0	7	0	0	0	12	0	0	0	0	0	9	0	0	0	0	0	57	0	0	1	0	0	33	0	9	0	0	0
Kif27	13	58287502	58359122	-	Kif27	ENSMUSG00000060176	kinesin family member 27 [Source:MGI Symbol;Acc:MGI:1922300]	-	gene	Name match	0	5.1089078e-06	5.9338065e-05	4.243211	0	1	0	0	0	0	0	3	0	4	0	3	0	0	0	5	0	0	0	0	0	0	0	0	0	0	0	0	0	0	0	0	0	0	0
Ptdss1	13	66932830	66998401	+	Ptdss1	ENSMUSG00000021518	phosphatidylserine synthase 1 [Source:MGI Symbol;Acc:MGI:1276575]	+	gene	Name match	0	9.5929e-10	2.0862212e-08	-6.5029764	7	0	0	0	79	0	0	0	4	0	1	0	2	0	51	0	1	0	0	0	0	0	96	0	0	0	108	0	0	0	4	0	0	0	0
Ccnh	13	85189408	85223469	+	Ccnh	ENSMUSG00000021548	cyclin H [Source:MGI Symbol;Acc:MGI:1913921]	+	gene	Name match	0	2.1299168e-06	2.6815396e-05	-5.809143	21	0	0	0	23	0	1	0	0	0	0	0	0	0	0	0	0	0	0	0	0	0	63	0	0	0	0	0	0	0	0	0	62	0	0
Col4a3bp	13	96542618	96640167	+	Col4a3bp	ENSMUSG00000021669	collagen, type IV, alpha 3 (Goodpasture antigen) binding protein [Source:MGI Symbol;Acc:MGI:1915268]	+	gene	Name match	0	0.0027490507	0.01556964	-3.019716	14	0	0	0	0	0	0	0	0	0	11	0	0	0	0	0	7	0	0	0	3	0	0	1	0	0	0	0	0	0	9	0	0	0	0
Pik3r1	13	101680563	101768217	-	Pik3r1	ENSMUSG00000041417	phosphoinositide-3-kinase regulatory subunit 1 [Source:MGI Symbol;Acc:MGI:97583]	-	gene	Name match	0	2.978949e-08	5.1078564e-07	-5.1885676	50	0	0	0	0	0	0	0	0	0	6	0	15	0	0	0	10	0	0	0	0	0	0	0	0	0	0	5	0	0	51	0	0	0	7
Mast4	13	102732486	103334497	-	Mast4	ENSMUSG00000034751	microtubule associated serine/threonine kinase family member 4 [Source:MGI Symbol;Acc:MGI:1918885]	-	gene	Name match	0	2.0375016e-06	2.5742993e-05	-4.2734623	1	0	3	0	4	0	8	0	0	0	1	0	0	0	0	1	0	0	0	0	0	0	0	0	31	0	0	0	0	0	0	0	0	0	0
Dlg5	14	24133953	24245920	-	Dlg5	ENSMUSG00000021782	discs large MAGUK scaffold protein 5 [Source:MGI Symbol;Acc:MGI:1918478]	-	gene	Name match	0	0.00014442582	0.001207077	-3.6574552	2	0	0	0	25	0	0	0	10	0	21	0	15	0	1	0	9	0	0	0	22	0	1	0	0	0	0	0	0	5	28	0	0	0	0
Bap1	14	31251450	31259944	+	Bap1	ENSMUSG00000021901	Brca1 associated protein 1 [Source:MGI Symbol;Acc:MGI:1206586]	+	gene	Name match	0	0.007867086	0.038756996	-3.3547075	16	0	95	0	0	0	0	0	0	0	6	0	0	0	0	0	0	0	0	0	0	0	68	0	0	0	0	0	0	0	0	0	0	0	0
Mapk1ip1l	14	47298266	47323204	+	Mapk1ip1l	ENSMUSG00000021840	mitogen-activated protein kinase 1 interacting protein 1-like [Source:MGI Symbol;Acc:MGI:2444022]	+	gene	Name match	0	0.000876829	0.005818109	-3.32562	32	0	0	0	0	0	0	0	0	0	26	0	0	0	0	0	0	0	1	0	2	0	0	0	0	0	11	0	32	0	0	0	0	0	0
Atg14	14	47540893	47570649	-	Atg14	ENSMUSG00000037526	autophagy related 14 [Source:MGI Symbol;Acc:MGI:1261775]	-	gene	Name match	0	0.0009186785	0.006056265	-4.353315	68	0	0	0	49	0	0	0	0	0	0	0	0	2	0	0	0	0	0	0	7	0	0	0	0	0	0	0	0	0	1	0	8	0	0
Mdp1	14	55657879	55660508	-	Mdp1	ENSMUSG00000002329	magnesium-dependent phosphatase 1 [Source:MGI Symbol;Acc:MGI:1915131]	-	gene	Name match	0	1.939907e-06	2.4614817e-05	-4.9813023	17	0	32	0	0	0	21	0	0	0	13	0	0	0	26	0	2	0	1	0	0	0	0	0	0	0	0	0	0	3	0	0	0	0	0
Gmpr2	14	55671941	55679200	+	Gmpr2	ENSMUSG00000002326	guanosine monophosphate reductase 2 [Source:MGI Symbol;Acc:MGI:1917903]	+	gene	Name match	0	1.5814733e-06	2.0349815e-05	-4.7504497	13	0	0	0	0	0	1	0	41	0	9	0	0	0	0	0	0	0	0	0	14	0	58	0	0	0	0	0	54	0	1	0	0	0	0
Tinf2	14	55674689	55681820	-	Tinf2	ENSMUSG00000007589	Terf1 (TRF1)-interacting nuclear factor 2 [Source:MGI Symbol;Acc:MGI:107246]	-	gene	Name match	0	0.00014382032	0.0012025812	-4.0600333	11	0	0	0	0	0	3	0	39	0	8	0	0	0	0	0	0	0	0	0	11	0	52	0	0	0	0	0	38	0	0	0	0	0	0
Fzd3	14	65192449	65262463	-	Fzd3	ENSMUSG00000007989	frizzled class receptor 3 [Source:MGI Symbol;Acc:MGI:108476]	-	gene	Name match	0	0.00019739312	0.0015831942	-4.600293	4	0	0	0	0	0	0	0	0	0	0	0	8	0	0	0	0	0	80	0	0	0	96	0	0	0	0	0	0	1	0	0	0	0	0
Loxl2	14	69609068	69695834	+	Loxl2	ENSMUSG00000034205	lysyl oxidase-like 2 [Source:MGI Symbol;Acc:MGI:2137913]	+	gene	Name match	0	0.006831789	0.03427841	-2.7708042	11	0	0	0	4	0	0	0	0	0	0	0	0	0	0	0	0	0	0	0	1	0	0	0	0	0	0	0	0	0	0	0	0	0	15
Reep4	14	70545251	70548933	+	Reep4	ENSMUSG00000033589	receptor accessory protein 4 [Source:MGI Symbol;Acc:MGI:1919799]	+	gene	Name match	0	9.713381e-06	0.00010636884	-4.8725038	34	0	0	0	22	0	36	0	3	0	40	0	2	0	0	0	20	0	0	0	20	0	0	0	0	0	0	0	1	0	0	0	0	0	3
Tm9sf2	14	122107038	122159604	+	Tm9sf2	ENSMUSG00000025544	transmembrane 9 superfamily member 2 [Source:MGI Symbol;Acc:MGI:1915309]	+	gene	Name match	0	1.8692298e-16	8.879216e-15	-7.3704495	15	0	128	0	35	0	22	0	0	0	8	0	105	0	0	0	18	0	0	0	0	0	36	0	0	0	64	0	27	0	195	0	0	0	8
Trio	15	27730651	28025848	-	Trio	ENSMUSG00000022263	triple functional domain (PTPRF interacting) [Source:MGI Symbol;Acc:MGI:1927230]	-	gene	Name match	0	0.008494052	0.041387275	-3.6193502	7	0	0	0	0	0	0	0	5	0	0	0	0	0	34	0	39	0	0	0	0	0	0	0	0	0	0	0	0	0	0	0	0	0	0
Nipal2	15	34572799	34679212	-	Nipal2	ENSMUSG00000038879	NIPA-like domain containing 2 [Source:MGI Symbol;Acc:MGI:1924488]	-	gene	Name match	0	0.0028567414	0.016077193	-4.262377	13	0	0	0	0	0	0	0	0	0	42	0	0	0	0	0	0	0	60	0	0	0	0	0	0	0	0	0	0	0	0	0	0	0	0
Mrpl13	15	55534094	55557748	-	Mrpl13	ENSMUSG00000022370	mitochondrial ribosomal protein L13 [Source:MGI Symbol;Acc:MGI:2137218]	-	gene	Name match	0	9.693626e-06	0.0001061852	-3.97887	0	28	0	0	0	0	0	0	128	0	33	0	45	0	14	0	14	0	69	0	86	0	0	0	0	0	84	0	35	0	77	0	77	0	0
Fam49b	15	63929097	64060478	-	Fam49b	ENSMUSG00000022378	family with sequence similarity 49, member B [Source:MGI Symbol;Acc:MGI:1923520]	-	gene	Name match	0	2.89231e-05	0.00028971143	-4.031309	7	0	0	0	6	0	0	0	0	2	0	0	0	0	15	0	0	0	24	0	0	0	0	0	0	0	0	0	0	0	21	0	10	0	9
Efr3a	15	65787034	65873816	+	Efr3a	ENSMUSG00000015002	EFR3 homolog A [Source:MGI Symbol;Acc:MGI:1923990]	+	gene	Name match	0	0.0004070622	0.0029836972	-4.4502015	30	0	52	0	0	0	0	0	0	0	0	5	0	0	0	0	0	0	0	0	0	0	35	0	0	0	0	0	0	0	0	1	9	0	0
Ago2	15	73095844	73184935	-	Ago2	ENSMUSG00000036698	argonaute RISC catalytic subunit 2 [Source:MGI Symbol;Acc:MGI:2446632]	-	gene	Name match	0	9.109101e-07	1.230361e-05	-4.7222304	23	0	5	0	19	0	2	0	0	0	7	0	0	0	27	0	0	0	0	0	0	0	10	0	0	0	0	0	0	0	20	0	0	0	18
Gsdmd	15	75862327	75867408	+	Gsdmd	ENSMUSG00000022575	gasdermin D [Source:MGI Symbol;Acc:MGI:1916396]	+	gene	Name match	0	0.0035531546	0.019401118	3.8556576	0	7	0	28	0	0	0	16	0	0	0	22	0	0	0	0	0	0	0	0	0	0	0	0	0	0	0	0	0	0	0	26	0	0	0
Pycrl	15	75916477	75921560	-	Pycrl	ENSMUSG00000022571	pyrroline-5-carboxylate reductase-like [Source:MGI Symbol;Acc:MGI:1913444]	-	gene	Name match	0	3.0305688e-07	4.4354015e-06	-5.695876	25	0	60	0	37	0	0	0	0	0	0	0	37	0	0	0	0	0	59	0	25	0	133	0	0	0	106	0	66	0	41	0	0	0	40
Rbfox2	15	77078990	77307004	-	Rbfox2	ENSMUSG00000033565	RNA binding protein, fox-1 homolog (C. elegans) 2 [Source:MGI Symbol;Acc:MGI:1933973]	-	gene	Name match	0	0.0007503752	0.0050959345	-3.0384629	22	0	0	0	1	0	0	0	4	0	0	0	0	0	8	0	0	0	0	0	1	0	3	0	0	0	0	0	0	0	0	0	0	0	0
Celsr1	15	85898929	86033777	-	Celsr1	ENSMUSG00000016028	cadherin, EGF LAG seven-pass G-type receptor 1 [Source:MGI Symbol;Acc:MGI:1100883]	-	gene	Name match	0	7.472475e-05	0.0006790886	-4.942037	8	0	0	0	3	0	0	0	0	0	0	0	0	0	0	0	0	0	0	0	3	0	0	0	80	0	0	0	0	1	0	0	0	0	0
Spats2	15	99125916	99213215	+	Spats2	ENSMUSG00000051934	spermatogenesis associated, serine-rich 2 [Source:MGI Symbol;Acc:MGI:1919822]	+	gene	Name match	0	0.001904734	0.011264715	-3.2562227	3	0	0	0	29	0	0	0	28	0	20	0	21	0	2	0	0	0	0	0	0	0	22	0	0	0	0	0	0	0	0	0	0	0	58
Mzt2	16	15848441	15863369	-	Mzt2	ENSMUSG00000022671	mitotic spindle organizing protein 2 [Source:MGI Symbol;Acc:MGI:1922845]	-	gene	Name match	0	7.962304e-05	0.000718283	-4.6901937	7	0	0	0	0	0	0	0	0	0	0	0	0	0	0	0	20	0	0	0	11	0	47	0	0	1	0	0	0	0	0	0	0	0	20
Ypel1	16	17069696	17087045	+	Ypel1	ENSMUSG00000022773	yippee like 1 [Source:MGI Symbol;Acc:MGI:1913303]	+	gene	Name match	0	0.00060523005	0.004228054	-3.8520079	18	0	91	0	0	0	0	0	0	0	0	0	0	0	0	0	0	0	27	0	6	0	0	0	0	0	0	0	0	0	0	0	15	0	0
Eif2b5	16	20498817	20509323	+	Eif2b5	ENSMUSG00000003235	eukaryotic translation initiation factor 2B, subunit 5 epsilon [Source:MGI Symbol;Acc:MGI:2446176]	+	gene	Name match	0	0.0011150431	0.00715098	-3.554244	4	0	0	0	0	0	0	0	0	0	0	0	0	0	0	1	0	0	0	0	0	0	24	0	0	0	0	0	0	0	0	0	0	0	0
Runx1	16	92601466	92826149	-	Runx1	ENSMUSG00000022952	runt related transcription factor 1 [Source:MGI Symbol;Acc:MGI:99852]	-	gene	Name match	0	2.334673e-16	1.0958486e-14	-7.1514764	17	0	37	0	7	0	0	2	0	0	2	0	71	0	0	0	7	0	1	0	0	0	0	0	92	0	62	0	83	0	54	0	29	0	6
C2cd2	16	97855209	97962598	-	C2cd2	ENSMUSG00000045975	C2 calcium-dependent domain containing 2 [Source:MGI Symbol;Acc:MGI:1891883]	-	gene	Name match	0	0.0021897473	0.012734394	-4.1937757	40	0	0	0	0	0	0	0	0	0	0	0	0	0	0	0	0	0	0	0	0	0	0	0	0	0	0	0	0	0	2	0	0	0	0
Fam120b	17	15396202	15433583	+	Fam120b	ENSMUSG00000014763	family with sequence similarity 120, member B [Source:MGI Symbol;Acc:MGI:1914794]	+	gene	Name match	0	0.0017932125	0.010719099	-3.8516095	60	0	0	0	47	0	0	0	157	0	4	0	0	0	0	0	0	0	0	0	0	0	0	0	0	0	0	12	0	0	0	0	0	0	0
Ppp2r1a	17	20945311	20965916	+	Ppp2r1a	ENSMUSG00000007564	protein phosphatase 2, regulatory subunit A, alpha [Source:MGI Symbol;Acc:MGI:1926334]	+	gene	Name match	0	5.1995617e-08	8.5408686e-07	-4.708785	46	0	0	7	0	0	2	0	0	0	21	0	29	0	0	0	19	0	112	0	79	0	67	0	0	0	0	0	153	0	63	0	0	0	0
Jpt2	17	24937419	24960689	-	Jpt2	ENSMUSG00000024165	Jupiter microtubule associated homolog 2 [Source:MGI Symbol;Acc:MGI:1196260]	-	gene	Name match	0	0.0022935017	0.01326406	-3.8572676	15	0	0	0	23	0	8	0	0	0	67	0	94	0	0	0	0	0	0	0	0	0	0	0	0	0	90	0	0	0	0	0	0	0	0
Fam234a	17	26211822	26244242	-	Fam234a	ENSMUSG00000024187	family with sequence similarity 234, member A [Source:MGI Symbol;Acc:MGI:2146854]	-	gene	Name match	0	2.2738583e-08	3.9716056e-07	-6.5976853	73	0	0	0	0	0	0	0	0	0	45	0	0	0	0	0	0	0	0	1	0	0	48	0	0	0	27	0	0	0	20	0	0	0	0
Atat1	17	35897595	35910075	-	Atat1	ENSMUSG00000024426	alpha tubulin acetyltransferase 1 [Source:MGI Symbol;Acc:MGI:1913869]	-	gene	Name match	0	0.0020962625	0.012258863	-3.3988652	7	0	0	0	4	0	8	0	0	0	0	0	0	0	0	0	0	0	0	0	2	0	0	0	82	0	0	0	0	0	13	0	0	0	0
Ranbp3	17	56673294	56711764	+	Ranbp3	ENSMUSG00000002372	RAN binding protein 3 [Source:MGI Symbol;Acc:MGI:1919060]	+	gene	Name match	0	0.0007561544	0.0051293075	-3.3567085	1	0	0	2	0	0	0	0	0	0	4	0	8	0	0	0	6	0	0	0	0	0	0	0	0	0	0	0	27	0	0	0	18	0	0
Rab31	17	65651729	65772752	-	Rab31	ENSMUSG00000056515	RAB31, member RAS oncogene family [Source:MGI Symbol;Acc:MGI:1914603]	-	gene	Name match	0	0.0102687	0.04873284	-4.0937214	8	0	0	0	0	0	0	0	0	0	0	0	0	0	0	0	0	0	0	0	4	0	0	0	0	0	0	0	0	0	0	0	0	1	0
AC115631.1	18	36647860	36665917	+	AC115631.1	ENSMUSG00000117942	novel protein, readthrough Ankhd1-Eif4ebp3	+	gene	Name match	0	0.008254453	0.040391307	-2.9405904	5	0	0	0	0	0	0	0	0	0	0	0	0	0	5	0	0	0	0	0	0	0	0	1	0	0	0	0	0	0	0	0	0	0	0
Taf7	18	37640491	37644204	-	Taf7	ENSMUSG00000051316	TATA-box binding protein associated factor 7 [Source:MGI Symbol;Acc:MGI:1346348]	-	gene	Name match	0	6.7968285e-05	0.0006235801	-3.5619032	5	0	78	0	66	0	0	0	0	0	5	0	57	0	0	0	3	0	0	0	6	0	0	0	0	0	71	0	0	19	0	0	0	0	0
Fbn2	18	58008623	58210487	-	Fbn2	ENSMUSG00000024598	fibrillin 2 [Source:MGI Symbol;Acc:MGI:95490]	-	gene	Name match	0	0.0036320032	0.01977793	-4.2532277	33	0	0	0	0	0	0	0	0	0	0	0	0	0	0	0	0	0	0	0	0	0	0	0	0	0	0	0	0	0	0	4	0	0	0
Smim3	18	60474191	60501987	-	Smim3	ENSMUSG00000038059	small integral membrane protein 3 [Source:MGI Symbol;Acc:MGI:1917088]	-	gene	Name match	0	0.00010794369	0.00093831634	-4.893667	4	0	0	0	21	0	12	0	0	0	0	0	0	0	0	0	0	0	0	3	43	0	0	0	0	0	0	0	0	0	95	0	0	0	0
Grpel2	18	61712424	61726325	-	Grpel2	ENSMUSG00000024580	GrpE-like 2, mitochondrial [Source:MGI Symbol;Acc:MGI:1334416]	-	gene	Name match	0	4.7698304e-05	0.0004529111	-5.4248013	42	0	0	0	34	0	0	0	0	0	0	0	0	0	0	0	0	0	104	0	0	1	0	0	0	0	0	0	78	0	0	0	0	0	32
Rab27b	18	69979131	70141605	-	Rab27b	ENSMUSG00000024511	RAB27B, member RAS oncogene family [Source:MGI Symbol;Acc:MGI:1931295]	-	gene	Name match	0	8.634614e-09	1.6168997e-07	-5.5712028	27	0	30	0	6	0	44	0	0	0	28	0	53	0	0	0	0	0	103	0	156	0	105	0	0	0	0	0	0	0	9	0	119	0	0
Sf3b2	19	5273932	5295455	-	Sf3b2	ENSMUSG00000024853	splicing factor 3b, subunit 2 [Source:MGI Symbol;Acc:MGI:2441856]	-	gene	Name match	0	0.001128206	0.007226002	-2.8208995	4	0	0	0	0	0	0	0	0	0	7	0	0	0	0	0	0	0	0	0	6	0	8	0	0	0	0	0	0	0	7	0	0	0	0
Capn1	19	5988545	6015897	-	Capn1	ENSMUSG00000024942	calpain 1 [Source:MGI Symbol;Acc:MGI:88263]	-	gene	Name match	0	0.003834745	0.020716123	-2.9214375	0	1	1	0	0	0	3	0	0	0	0	0	0	0	0	0	0	0	23	0	0	0	0	0	0	0	0	0	0	0	0	0	19	0	0
Mark2	19	7275396	7341860	-	Mark2	ENSMUSG00000024969	MAP/microtubule affinity regulating kinase 2 [Source:MGI Symbol;Acc:MGI:99638]	-	gene	Name match	0	0.005173943	0.026916761	-2.0541747	0	2	13	0	0	0	1	0	0	0	0	0	1	0	0	0	0	0	0	0	0	0	9	0	0	0	0	0	9	0	1	0	8	0	0
Tmem258	19	10204014	10207824	+	Tmem258	ENSMUSG00000036372	transmembrane protein 258 [Source:MGI Symbol;Acc:MGI:1916288]	+	gene	Name match	0	3.1573821e-21	2.2026765e-19	-5.744978	69	0	0	0	8	0	48	0	16	0	6	0	6	0	25	0	27	0	90	0	0	7	24	0	0	0	34	0	27	0	53	0	65	0	11
Avpi1	19	42123273	42129059	-	Avpi1	ENSMUSG00000018821	arginine vasopressin-induced 1 [Source:MGI Symbol;Acc:MGI:1916784]	-	gene	Name match	0	2.6099162e-15	1.1147444e-13	-7.0913453	8	0	0	0	15	0	20	0	0	0	31	0	0	0	0	0	29	0	35	0	0	0	3	0	0	0	34	0	264	0	167	0	0	0	0
Gm17018	19	45560615	45579763	+	Gm17018	ENSMUSG00000041035	predicted gene 17018 [Source:MGI Symbol;Acc:MGI:4820566]	+	gene	Name match	0	8.308383e-08	1.3208399e-06	-4.9855585	1	0	40	0	18	0	1	0	0	0	11	0	0	0	0	0	38	0	0	0	15	0	56	0	0	0	82	0	0	0	101	0	93	0	0
Wbp1l	19	46599084	46657389	+	Wbp1l	ENSMUSG00000047731	WW domain binding protein 1 like [Source:MGI Symbol;Acc:MGI:107577]	+	gene	Name match	0	0.00048907934	0.003516765	-4.1240582	9	0	7	0	0	0	0	0	0	0	0	0	10	0	107	0	0	0	3	0	0	2	17	0	0	0	0	0	0	0	0	0	33	0	41
[truncated: 53 more columns]
